# Supplementary material for: Connectomics Analysis Reveals First-, Second-, and Third-Order Thermosensory and Hygrosensory Neurons in the Adult Drosophila Brain
Source: Curr Biol. 2020 Aug 17;30(16):3167–3182.e4. doi: 10.1016/j.cub.2020.06.028 (PMC7443704; doi:10.1016/j.cub.2020.06.028)
Supplement: Data S1. Skeletons and Meshes, Related to STAR Methods — marin2020-skeletons contains files describing the morphology of each neuron in this study (in FAFB14 space, .swc format). glomeruli_meshes contains the glomerular meshes (in FAFB14 space, .stl format). neuropil_meshes contains the glomerular meshes (in FAFB14 space, .stl format). [file mmc5.zip › VP_SI/marin2020-skeletons/9611706.swc]

# SWC format file
# based on specifications at http://www.neuronland.org/NLMorphologyConverter/MorphologyFormats/SWC/Spec.html
# Created by nat::write.neuron.swc
# PointNo Label X Y Z Radius Parent 
1 0 579367 281761.06 73000 -1 -1
2 0 579527 281685.03 72840 -1 1
3 0 579651 281445.03 72680 -1 2
4 0 579907 281221.03 72600 -1 3
5 0 580103 281053.03 72480 -1 4
6 0 580135 280833.06 72160 -1 5
7 0 580239 280789.03 72040 -1 6
8 0 580551 280569.03 71880 -1 7
9 0 580943 280517.06 71720 -1 8
10 0 581295 280373.06 71600 -1 9
11 0 581687 279981.1 71480 -1 10
12 0 581727 280333.12 71280 -1 11
13 0 581859 280385.12 71120 -1 12
14 0 581947 280541.12 70960 -1 13
15 0 581979 280725.12 70760 -1 14
16 0 581943 280825.12 70600 -1 15
17 0 581883 280885.03 70400 -1 16
18 0 581767 281145.03 70200 -1 17
19 0 581723 281457.03 70040 -1 18
20 0 581903 281465.06 69920 -1 19
21 0 582023 281709.06 69720 -1 20
22 0 582103 281845.06 69560 -1 21
23 0 582239 282021.06 69360 -1 22
24 0 582567 282405.06 69160 -1 23
25 0 582671 282485.1 69000 -1 24
26 0 583015 282737.1 68960 -1 25
27 0 583291 282809.03 68800 -1 26
28 0 583571 282937.03 68840 -1 27
29 0 583276 282818 68680 -1 27
30 0 583271 282821.03 68640 -1 29
31 0 583155 282861.03 68560 -1 30
32 0 583155 282861.03 68440 -1 31
33 0 583095 282825.03 68280 -1 32
34 0 583151 282849.03 68160 -1 33
35 0 583163 282969.03 68040 -1 34
36 0 583275 283045.03 67880 -1 35
37 0 583323 283117.03 67760 -1 36
38 0 583167 283193.03 67680 -1 37
39 0 583263 282917.03 67200 -1 38
40 0 583303 283057.03 67120 -1 39
41 0 583407 283253.03 67000 -1 40
42 0 583451 283485.03 66880 -1 41
43 0 583323 283985.03 66600 -1 42
44 0 583167 284017.03 66440 -1 43
45 0 583051 284093.06 66280 -1 44
46 0 582935 284173.06 66080 -1 45
47 0 582643 284201.1 66000 -1 46
48 0 582551 284313.03 65880 -1 47
49 0 582567 284489.03 65720 -1 48
50 0 582607 284561.06 65640 -1 49
51 0 582443 284565.03 65560 -1 50
52 0 582455 284565.03 65400 -1 51
53 0 582499 284613.03 65200 -1 52
54 0 582347 284705.03 65040 -1 53
55 0 582187 284781.03 64880 -1 54
56 0 582167 284821.03 64760 -1 55
57 0 582147 284885.03 64600 -1 56
58 0 582095 284485.03 64360 -1 57
59 0 582111 284385.03 64200 -1 58
60 0 582103 284553.03 64120 -1 59
61 0 582083 284665.03 64000 -1 60
62 0 581979 284853.03 63840 -1 61
63 0 581991 285285.03 63640 -1 62
64 0 581955 285285.06 63480 -1 63
65 0 582031 285257.06 63280 -1 64
66 0 582147 285405.06 63040 -1 65
67 0 582375 285393.06 62880 -1 66
68 0 582387 285409.03 62680 -1 67
69 0 582475 285385.03 62520 -1 68
70 0 582511 285381.03 62280 -1 69
71 0 582547 285477.03 62160 -1 70
72 0 582587 285541.03 62000 -1 71
73 0 582515 285573.03 61840 -1 72
74 0 582519 285589.03 61720 -1 73
75 0 582651 285569.03 61600 -1 74
76 0 582647 285717.03 61440 -1 75
77 0 582595 285629.03 61320 -1 76
78 0 582743 285609.03 61240 -1 77
79 0 582751 285613.03 61080 -1 78
80 0 582903 285645.03 60960 -1 79
81 0 582991 285629.03 60880 -1 80
82 0 583047 285621.03 60760 -1 81
83 0 583059 285585.03 60600 -1 82
84 0 583135 285569.03 60440 -1 83
85 0 583923 285373.06 60280 -1 84
86 0 584291 285389.06 60400 -1 85
87 0 584527 285105.1 60560 -1 86
88 0 584567 285013.1 60600 -1 87
89 0 584559 284997.1 60640 -1 88
90 0 584551 284953.1 60680 -1 89
91 0 584615 284925.1 60720 -1 90
92 0 584827 284901.03 60880 -1 91
93 0 585030 285009.03 61000 -1 92
94 0 585050 285017.03 61080 -1 93
95 0 585138 285021.03 61200 -1 94
96 0 585234 284957.03 61320 -1 95
97 0 585461.9 284887.88 61400 -1 96
98 0 585582.9 284699.1 61480 -1 97
99 0 585600.4 284565.34 61600 -1 98
100 0 585613.6 284456.12 61720 -1 99
101 0 585605.5 284367.53 61920 -1 100
102 0 585477.9 284123.22 62080 -1 101
103 0 585419 283980.03 62240 -1 102
104 0 585497.94 283775.72 62400 -1 103
105 0 585499.25 283660.06 62520 -1 104
106 0 585570.06 283545.94 62640 -1 105
107 0 585756.5 283490.72 62800 -1 106
108 0 585819 283380.78 63000 -1 107
109 0 585799.6 283257.5 63120 -1 108
110 0 585648.75 283009.6 63240 -1 109
111 0 585811.25 282871 63400 -1 110
112 0 585966.9 282757.44 63560 -1 111
113 0 586047.7 282663.3 63680 -1 112
114 0 586250.1 282436.56 63800 -1 113
115 0 586487.75 282107.94 63920 -1 114
116 0 586671.3 281865.03 64040 -1 115
117 0 586832.5 281612.44 64200 -1 116
118 0 586949.6 281638.03 64360 -1 117
119 0 586966.1 281761 64520 -1 118
120 0 586963.75 281945.47 64680 -1 119
121 0 587009.5 281861.06 64840 -1 120
122 0 586958.8 281807.47 65040 -1 121
123 0 587005.6 281796.72 65200 -1 122
124 0 587061.75 281720.22 65360 -1 123
125 0 587106.56 281649.7 65520 -1 124
126 0 587140.4 281591.12 65680 -1 125
127 0 587196.75 281495.03 65840 -1 126
128 0 587739 281835.56 65840 -1 127
129 0 587872.5 281840.03 65920 -1 128
130 0 588170.1 281878.22 66000 -1 129
131 0 588301.4 281845.38 66080 -1 130
132 0 588563.9 281811.66 66160 -1 131
133 0 588727 281744 66280 -1 132
134 0 589071.4 281619.75 66360 -1 133
135 0 589954.6 281084.56 66440 -1 134
136 0 590336.4 280902.2 66560 -1 135
137 0 590354.9 280789.56 66720 -1 136
138 0 590551.4 280464.84 66760 -1 137
139 0 590682.6 280099.47 66880 -1 138
140 0 590799.3 279774.3 67000 -1 139
141 0 590745.5 279347.66 67160 -1 140
142 0 590827.44 279121.5 67280 -1 141
143 0 590924.5 278993.75 67400 -1 142
144 0 591183.6 278933 67560 -1 143
145 0 591361.9 279091.72 67720 -1 144
146 0 591407.25 279030.4 67880 -1 145
147 0 591462.56 278987.34 68040 -1 146
148 0 587106.9 281388 66000 -1 127
149 0 587023.9 280967.12 66160 -1 148
150 0 587146.56 280833.12 66320 -1 149
151 0 587170.7 280799.66 66480 -1 150
152 0 587167.6 280740.28 66680 -1 151
153 0 587038.3 280573.44 66840 -1 152
154 0 586958.5 280258.94 66960 -1 153
155 0 586896.6 279865.62 67120 -1 154
156 0 586892.56 279856.44 67160 -1 155
157 0 586866.94 279792.72 67280 -1 156
158 0 586811.75 279764.53 67480 -1 157
159 0 586810.94 280069.38 67640 -1 158
160 0 586753.3 280113.44 67840 -1 159
161 0 586665.25 280095.94 68000 -1 160
162 0 586643.7 279896.22 68200 -1 161
163 0 586632.75 279800.44 68240 -1 162
164 0 586504.56 279564.25 68400 -1 163
165 0 586562.75 279279.1 68520 -1 164
166 0 586327.75 279116.28 68640 -1 165
167 0 586277.6 278942.44 68760 -1 166
168 0 586191.94 278820.3 68880 -1 167
169 0 586031.44 278480.5 69000 -1 168
170 0 585757.7 278064.12 69200 -1 169
171 0 585658.4 277737.5 69480 -1 170
172 0 585719.75 277268.4 69680 -1 171
173 0 585564 277272.84 70120 -1 172
174 0 585438.8 277420.25 70320 -1 173
175 0 585418.2 277738.97 70520 -1 174
176 0 585465.25 277701.8 70680 -1 175
177 0 585459.25 277635.22 70880 -1 176
178 0 585373.75 277671.8 71120 -1 177
179 0 585290.44 277569.7 71360 -1 178
180 0 585191.6 277589.2 71600 -1 179
181 0 585040.6 277491.62 71800 -1 180
182 0 584968.2 277507.94 72000 -1 181
183 0 584891.7 277537.62 72160 -1 182
184 0 584770.3 277534.47 72400 -1 183
185 0 584566.1 277654.47 72680 -1 184
186 0 584386.6 277648.88 73000 -1 185
187 0 584143.2 277725 73080 -1 186
188 0 584188.56 277730.06 73200 -1 187
189 0 584133.75 277737.56 73360 -1 188
190 0 584109.4 277999.94 73560 -1 189
191 0 584139.2 278056.62 73760 -1 190
192 0 584643.3 278066.72 73840 -1 191
193 0 584774.2 278093.5 74000 -1 192
194 0 584831.5 278052.7 74120 -1 193
195 0 584952.6 278035.34 74240 -1 194
196 0 585065.6 278054.34 74320 -1 195
197 0 585311.9 278196.03 74400 -1 196
198 0 585358.1 278306.7 74480 -1 197
199 0 585711 278467 74520 -1 198
200 0 586056.5 278675.88 74560 -1 199
201 0 586536.25 279120.97 74480 -1 200
202 0 587230.75 279649.9 74560 -1 201
203 0 587569.75 279931.56 74480 -1 202
204 0 587872.4 279938.47 74640 -1 203
205 0 588245.7 279971.25 74800 -1 204
206 0 588635.75 280034.8 74960 -1 205
207 0 588517.06 280068.38 75160 -1 206
208 0 588414.9 280032.38 75360 -1 207
209 0 588435.56 280181.38 75520 -1 208
210 0 588541.25 280308 75600 -1 209
211 0 588497.75 280299.12 75640 -1 210
212 0 588453.6 280292.8 75760 -1 211
213 0 588479.25 280305.06 75880 -1 212
214 0 588447.56 280327.3 76040 -1 213
215 0 588416.6 280449.03 76160 -1 214
216 0 587672.06 280347.56 74240 -1 203
217 0 587737.1 281303.8 74320 -1 216
218 0 587110.6 281791.25 74800 -1 217
219 0 587505.25 281269.2 74560 -1 217
220 0 587414.4 281293.44 74800 -1 219
221 0 587391.8 281106.88 75000 -1 220
222 0 587405.8 280923.12 75200 -1 221
223 0 587243.4 280848.6 75360 -1 222
224 0 587099 280677.25 75480 -1 223
225 0 587050.6 280619.94 75520 -1 224
226 0 586994.1 280739.25 75720 -1 225
227 0 587010.75 280774.25 75880 -1 226
228 0 586969.9 280830.94 76000 -1 227
229 0 586935.5 280884.25 76160 -1 228
230 0 586882.1 280917.7 76400 -1 229
231 0 586866.44 280951.1 76600 -1 230
232 0 586752.6 280934.62 76760 -1 231
233 0 586728.3 280928.34 76800 -1 232
234 0 586678.6 280914.56 76880 -1 233
235 0 586318 280688 77000 -1 234
236 0 585865.3 276951.38 69920 -1 172
237 0 585935 276797.56 69760 -1 236
238 0 585793.3 276581.38 69560 -1 237
239 0 585887.56 276230.66 69440 -1 238
240 0 585950.5 276191.1 69240 -1 239
241 0 586090.75 275754.53 69160 -1 240
242 0 586316.5 275272.12 69080 -1 241
243 0 586491.8 275034.28 68960 -1 242
244 0 586395.5 274520.66 68880 -1 243
245 0 586130.9 273788.47 68960 -1 244
246 0 586322.7 273129.38 68960 -1 245
247 0 586115.5 272623.94 68920 -1 246
248 0 586067.7 271933.12 68920 -1 247
249 0 585962.9 271470.75 68960 -1 248
250 0 585989.94 271006.06 69000 -1 249
251 0 586188.3 270642.56 68920 -1 250
252 0 586302.1 270513.56 68760 -1 251
253 0 586244.75 270231.1 68680 -1 252
254 0 586357.7 269780.62 68600 -1 253
255 0 586469.4 269378.28 68680 -1 254
256 0 586412.4 268991.8 68600 -1 255
257 0 586375.5 268750 68640 -1 256
258 0 586353.5 268247.22 68720 -1 257
259 0 586484.44 267728.12 68760 -1 258
260 0 586683.4 267022.34 68840 -1 259
261 0 586789.06 266433.38 68920 -1 260
262 0 586932.44 266124.25 68960 -1 261
263 0 587039.44 265624.94 69000 -1 262
264 0 587264.56 265082.88 69120 -1 263
265 0 587713.4 264627.3 69040 -1 264
266 0 587770.8 264681.8 68880 -1 265
267 0 587783.6 264633.8 68760 -1 266
268 0 584279 285285.03 60200 -1 85
269 0 584291 285321.1 60160 -1 268
270 0 584503 285325.06 60000 -1 269
271 0 583967 285265.06 59920 -1 270
272 0 583715 285321.06 59880 -1 271
273 0 583519 285445.1 59720 -1 272
274 0 583471 285509.1 59600 -1 273
275 0 583343 285697.1 59440 -1 274
276 0 583303 285833.1 59280 -1 275
277 0 583259 285905.1 59160 -1 276
278 0 583215 285981.1 59000 -1 277
279 0 583287 286121.1 58920 -1 278
280 0 583663 285901.03 58880 -1 279
281 0 583819 285701.03 58840 -1 280
282 0 583059 286293.03 58800 -1 279
283 0 582839 286485.03 58640 -1 282
284 0 582735 286637.03 58480 -1 283
285 0 582643 286909.06 58320 -1 284
286 0 582603 287057.06 58120 -1 285
287 0 582619 287177.06 58040 -1 286
288 0 582599 287273.1 57880 -1 287
289 0 582595 287453.1 57680 -1 288
290 0 582579 287549.03 57520 -1 289
291 0 582599 287701.03 57400 -1 290
292 0 582603 287801.03 57200 -1 291
293 0 582659 287917.03 57080 -1 292
294 0 582699 288077.03 56960 -1 293
295 0 582695 288221.06 56720 -1 294
296 0 582683 288237.1 56560 -1 295
297 0 582663 288457.1 56360 -1 296
298 0 582467 288657.1 56200 -1 297
299 0 582347 288841.1 56040 -1 298
300 0 582251 289165.1 55880 -1 299
301 0 582279 289329.12 55760 -1 300
302 0 582219 289657.12 55600 -1 301
303 0 582335 289949.12 55480 -1 302
304 0 582367 290081.16 55320 -1 303
305 0 582391 290261.16 55160 -1 304
306 0 582403 290489.16 55040 -1 305
307 0 582311 290645.16 54920 -1 306
308 0 582219 290681.16 54760 -1 307
309 0 582123 290697.16 54640 -1 308
310 0 582035 290613.16 54480 -1 309
311 0 581923 290593.16 54360 -1 310
312 0 581787 290481.16 54240 -1 311
313 0 581683 290449.16 54120 -1 312
314 0 581603 290429.16 54000 -1 313
315 0 581567 290429.16 53920 -1 314
316 0 581491 290433.16 53760 -1 315
317 0 581375 290345.16 53640 -1 316
318 0 581279 290269.16 53520 -1 317
319 0 581286.75 290332.25 53480 -1 318
320 0 580980.94 290310.44 53440 -1 319
321 0 581425.4 290334.88 53400 -1 320
322 0 581418.75 290329.25 53360 -1 321
323 0 581398.1 290315.72 53240 -1 322
324 0 581379 290248.06 53080 -1 323
325 0 581399.5 290257.88 52920 -1 324
326 0 581441.25 290318.84 52760 -1 325
327 0 581386.2 290262.75 52600 -1 326
328 0 581317.9 290231.53 52440 -1 327
329 0 581276.6 290105.44 52280 -1 328
330 0 581328.4 290325.94 52040 -1 329
331 0 581336.1 290429.34 51840 -1 330
332 0 581282 290602.4 51640 -1 331
333 0 581410.6 290787.88 51440 -1 332
334 0 581474.75 290961.5 51280 -1 333
335 0 581524.44 291052.38 51080 -1 334
336 0 581636.2 291198.62 50880 -1 335
337 0 581705.25 291290 50720 -1 336
338 0 581721.9 291320.1 50520 -1 337
339 0 581694.25 291396.44 50320 -1 338
340 0 581688.75 291429.38 50120 -1 339
341 0 581739.5 291426.9 49960 -1 340
342 0 581781.75 291416.34 49800 -1 341
343 0 581701.1 291352.25 49640 -1 342
344 0 581723.8 291440.62 49440 -1 343
345 0 581736.75 291475.62 49280 -1 344
346 0 581727.94 291468.62 49080 -1 345
347 0 581731.3 291407.44 48880 -1 346
348 0 581243.9 291250.6 48800 -1 347
349 0 581727.25 291069.9 48560 -1 348
350 0 581045 291009.06 48640 -1 349
351 0 580504.6 291137.62 48680 -1 350
352 0 579977.2 291275.75 48720 -1 351
353 0 579548.44 291453 48760 -1 352
354 0 579182.56 291439.2 48800 -1 353
355 0 579334.75 291523.28 48880 -1 354
356 0 579169.06 291492.7 48920 -1 355
357 0 579013.9 291481.88 49120 -1 356
358 0 578857.1 291424.12 49320 -1 357
359 0 578681.25 291310.56 49520 -1 358
360 0 578460.94 291198.72 49720 -1 359
361 0 578337 291141.88 49880 -1 360
362 0 578206.56 291075.3 50000 -1 361
363 0 578013.1 291001.47 50120 -1 362
364 0 577792.25 290951.06 50280 -1 363
365 0 577600.9 290895.3 50440 -1 364
366 0 577415.8 290853.78 50600 -1 365
367 0 577214.7 290777.38 50760 -1 366
368 0 576932.5 290616.34 50920 -1 367
369 0 576776.6 290478.56 51040 -1 368
370 0 576549.25 290341.97 51240 -1 369
371 0 576360.56 290243.97 51480 -1 370
372 0 576209.6 290181.44 51680 -1 371
373 0 575971.1 289913.94 51920 -1 372
374 0 575794.6 289679.47 52160 -1 373
375 0 575588 289578.3 52440 -1 374
376 0 575510.06 289550.22 52640 -1 375
377 0 575403.2 289378.7 52800 -1 376
378 0 575223.5 289242.22 53040 -1 377
379 0 575075.9 289105.16 53240 -1 378
380 0 574835.4 289005.47 53440 -1 379
381 0 574883.94 288960.75 53680 -1 380
382 0 574852.8 289003.16 53920 -1 381
383 0 574818.44 289022.6 54160 -1 382
384 0 574769.94 289053.06 54400 -1 383
385 0 574740.5 289019.38 54600 -1 384
386 0 574698.9 289021.62 54800 -1 385
387 0 574648.3 289001.62 55000 -1 386
388 0 574475.7 288842.62 55240 -1 387
389 0 574397.5 288794.12 55440 -1 388
390 0 574290.94 288722.84 55640 -1 389
391 0 574139.06 288659.28 55840 -1 390
392 0 574025.7 288585.75 56080 -1 391
393 0 573924.8 288532.38 56320 -1 392
394 0 573799 288441 56560 -1 393
395 0 573688.25 288389.7 56760 -1 394
396 0 573605 288342.2 56920 -1 395
397 0 573448.4 288256 57120 -1 396
398 0 573268.75 288194.12 57320 -1 397
399 0 573151 288095 57520 -1 398
400 0 573020.6 287978.03 57720 -1 399
401 0 572849.5 287905.78 57920 -1 400
402 0 572764.25 287844.8 58120 -1 401
403 0 572665.25 287824.25 58320 -1 402
404 0 572591.56 287838.6 58560 -1 403
405 0 572594 287817.03 58760 -1 404
406 0 572614 287917.03 58920 -1 405
407 0 572526 288145.03 59040 -1 406
408 0 572522 288209.03 59160 -1 407
409 0 572674 288341.03 59320 -1 408
410 0 572598 288333.03 59480 -1 409
411 0 572598 288273.03 59640 -1 410
412 0 572646 288205.03 59800 -1 411
413 0 572722 288157.03 60000 -1 412
414 0 573454 288253.12 60040 -1 413
415 0 573506 288269.12 60200 -1 414
416 0 573558 288337.12 60320 -1 415
417 0 573654 288429.12 60480 -1 416
418 0 573766 288377.12 60600 -1 417
419 0 573846 288245.12 60800 -1 418
420 0 573794 288225.12 61040 -1 419
421 0 573734 288145.12 61280 -1 420
422 0 573666 288153.12 61480 -1 421
423 0 573714 288089.12 61680 -1 422
424 0 573710 288117.12 61720 -1 423
425 0 573698 288109.12 61840 -1 424
426 0 573698 288109.12 62200 -1 425
427 0 573742 288165.12 62320 -1 426
428 0 573710 288101.12 62480 -1 427
429 0 573722 288069.1 62720 -1 428
430 0 573718 287997.1 62880 -1 429
431 0 573774 287889.1 63080 -1 430
432 0 573782 287821.1 63240 -1 431
433 0 573862 287673.1 63400 -1 432
434 0 573994 287521.1 63600 -1 433
435 0 574022 287129.06 63800 -1 434
436 0 573934 286649.06 63960 -1 435
437 0 573914 286377.03 64240 -1 436
438 0 573858 286529.06 64440 -1 437
439 0 573894 286589.03 64480 -1 438
440 0 573674 286909.03 64640 -1 439
441 0 573607.3 286892.34 64840 -1 440
442 0 573594 286889.12 64880 -1 441
443 0 573482 286977.12 64960 -1 442
444 0 573330 287021.1 65160 -1 443
445 0 573198 287029.06 65320 -1 444
446 0 573094 287025.03 65440 -1 445
447 0 573054 286989.03 65560 -1 446
448 0 572930 286969.03 65640 -1 447
449 0 572922 286981.03 65840 -1 448
450 0 572930 286945.03 66000 -1 449
451 0 572930 286917.03 66160 -1 450
452 0 572926 286921.03 66280 -1 451
453 0 572842 286877.03 66440 -1 452
454 0 572786 286761.06 66520 -1 453
455 0 572734 286717.06 66600 -1 454
456 0 572690 286717.03 66640 -1 455
457 0 572818 286245.03 66840 -1 456
458 0 573226 285805.06 66960 -1 457
459 0 573302 285013.03 67080 -1 458
460 0 573350 284469.03 67240 -1 459
461 0 573354 284393.03 67400 -1 460
462 0 573262 284457.06 67560 -1 461
463 0 573258 284345.1 67560 -1 462
464 0 573218 284565.06 67640 -1 462
465 0 573306 284729.03 67720 -1 464
466 0 573314 284585.03 67880 -1 465
467 0 573370 284557.03 68000 -1 466
468 0 573398 284305.03 68080 -1 467
469 0 573358.6 284264.72 68200 -1 468
470 0 573302.1 284083.66 68400 -1 469
471 0 573286.75 283954.84 68520 -1 470
472 0 573256 283838.3 68680 -1 471
473 0 573176.2 283724.25 68840 -1 472
474 0 573135.25 283707.3 68960 -1 473
475 0 573043.5 283684.2 69120 -1 474
476 0 572923.06 283618.97 69280 -1 475
477 0 572815.5 283554 69440 -1 476
478 0 572739.44 283495.8 69640 -1 477
479 0 572771.4 283457.2 69840 -1 478
480 0 572817.3 283525.44 70040 -1 479
481 0 572875.1 283523.3 70240 -1 480
482 0 572988.25 283535.12 70400 -1 481
483 0 573091.5 283562.88 70600 -1 482
484 0 573184.3 283433.44 70800 -1 483
485 0 573175.2 283277.25 70920 -1 484
486 0 573257 283233.66 71120 -1 485
487 0 573286.5 283118.8 71280 -1 486
488 0 573329.4 283042.6 71440 -1 487
489 0 573321.5 283001.62 71640 -1 488
490 0 573253.5 282857.62 71840 -1 489
491 0 573240.3 282543.75 72000 -1 490
492 0 572987.6 282308.38 72240 -1 491
493 0 572832.56 282259.2 72400 -1 492
494 0 572689.75 282218.1 72480 -1 493
495 0 572542 282259.3 72600 -1 494
496 0 573726 284617.03 68040 -1 467
497 0 573918 284597.03 68200 -1 496
498 0 574258 284553.03 68280 -1 497
499 0 574690 284441.03 68360 -1 498
500 0 572710 286045.03 66960 -1 457
501 0 572642 285781.03 67120 -1 500
502 0 572618 285581.03 67240 -1 501
503 0 572562 285697.03 67400 -1 502
504 0 572506 285777.03 67520 -1 503
505 0 582161.94 291013.7 48360 -1 349
506 0 582262.7 290774.7 48160 -1 505
507 0 582348.2 290604 47960 -1 506
508 0 582552.25 290861.2 47760 -1 507
509 0 582668.75 290922.7 47600 -1 508
510 0 582456.1 290905.9 47400 -1 509
511 0 582634.06 290963.66 47200 -1 510
512 0 582891 291087.84 47040 -1 511
513 0 582973.1 291181.38 46840 -1 512
514 0 583079.1 291228.25 46640 -1 513
515 0 583251.75 291266.62 46400 -1 514
516 0 583375.06 291392.66 46160 -1 515
517 0 583510.3 291471.3 45920 -1 516
518 0 583549.06 291357.44 45680 -1 517
519 0 583521.9 291223.28 45440 -1 518
520 0 583579.56 291150.3 45240 -1 519
521 0 583684.5 291097.66 45000 -1 520
522 0 583791.75 291071.94 44800 -1 521
523 0 583936 291016.03 44600 -1 522
524 0 584086.6 290976.3 44400 -1 523
525 0 584211.06 290988.62 44160 -1 524
526 0 584426.2 290977.88 43920 -1 525
527 0 584570.2 291009.72 43720 -1 526
528 0 584788.4 291052.88 43520 -1 527
529 0 584953.25 291095.78 43320 -1 528
530 0 585167.5 291160.7 43120 -1 529
531 0 585377.2 291275.7 42920 -1 530
532 0 585489.1 291353.06 42760 -1 531
533 0 585575.06 291421.75 42560 -1 532
534 0 585679.25 291715.5 42320 -1 533
535 0 585763.6 291900.56 42160 -1 534
536 0 585880.5 292180.88 41960 -1 535
537 0 585974.75 292404.06 41800 -1 536
538 0 586133.3 292729.62 41640 -1 537
539 0 586092.8 292821.94 41520 -1 538
540 0 586111.7 292668.22 41360 -1 539
541 0 586103.4 292532.12 41240 -1 540
542 0 586119.5 292361.97 41080 -1 541
543 0 586064.06 292201.5 40920 -1 542
544 0 586071 292056.3 40760 -1 543
545 0 586039.1 291935.56 40600 -1 544
546 0 586137 291872.53 40400 -1 545
547 0 586234.9 291836.1 40200 -1 546
548 0 586283.3 291758.3 40000 -1 547
549 0 586501.1 291811.62 39800 -1 548
550 0 586648 291826.2 39600 -1 549
551 0 586743.94 291832.72 39400 -1 550
552 0 586865.25 291852.06 39200 -1 551
553 0 586916.7 291832.28 39000 -1 552
554 0 586984.6 291790.44 38800 -1 553
555 0 586981.44 291810.38 38640 -1 554
556 0 587055.6 291822.7 38400 -1 555
557 0 587154.7 291813.44 38160 -1 556
558 0 587232.2 291715.7 37920 -1 557
559 0 587335.9 291633.3 37680 -1 558
560 0 587404.4 291610.22 37440 -1 559
561 0 587417.6 291453.28 37400 -1 560
562 0 587388.75 291348.8 37360 -1 561
563 0 587406 291212.06 37320 -1 562
564 0 587378 291075.56 37280 -1 563
565 0 587391.94 290971.06 37240 -1 564
566 0 587402.94 290785.25 37200 -1 565
567 0 587408.25 290647.38 37160 -1 566
568 0 587491.44 290412.88 37040 -1 567
569 0 587665.8 290365.75 36920 -1 568
570 0 587870.7 290478.2 36800 -1 569
571 0 588167 290801.75 36680 -1 570
572 0 588377.6 291101.44 36600 -1 571
573 0 588505.9 291330.16 36520 -1 572
574 0 588714.8 291571.8 36440 -1 573
575 0 588820.4 291661.8 36360 -1 574
576 0 588874.6 291686.2 36240 -1 575
577 0 588959.06 291701.56 36080 -1 576
578 0 589083.1 291694.53 35880 -1 577
579 0 589094.75 291650.88 35680 -1 578
580 0 589003.2 291585.66 35480 -1 579
581 0 588844.6 291519.47 35320 -1 580
582 0 588795.9 291419.88 35160 -1 581
583 0 588754.06 291251.5 35000 -1 582
584 0 588737.5 291127.16 34800 -1 583
585 0 588738.25 291059.78 34600 -1 584
586 0 588769.44 290910 34400 -1 585
587 0 588817.4 290793.28 34240 -1 586
588 0 588893.4 290783.5 34040 -1 587
589 0 589005.94 290717.2 33840 -1 588
590 0 589182.94 290619.34 33600 -1 589
591 0 589366 290600.2 33400 -1 590
592 0 589599 290691.5 33200 -1 591
593 0 589871.7 290695.94 33000 -1 592
594 0 590071.1 290592.25 32840 -1 593
595 0 590259.56 290478.66 32680 -1 594
596 0 590402.7 290347.5 32560 -1 595
597 0 590484.9 290256.06 32400 -1 596
598 0 590553 290192.94 32240 -1 597
599 0 590648.1 290089.9 32040 -1 598
600 0 590797.75 290043.5 31880 -1 599
601 0 590992.44 290096.12 31680 -1 600
602 0 591032.6 290048.7 31560 -1 601
603 0 591111.9 290088.3 31400 -1 602
604 0 591180.25 290154.66 31200 -1 603
605 0 591175.4 290350.22 31000 -1 604
606 0 591172.25 290619.94 30800 -1 605
607 0 591195.3 290857.47 30640 -1 606
608 0 591206.3 291121.44 30480 -1 607
609 0 591241.3 291288.22 30280 -1 608
610 0 591346 291484.38 30080 -1 609
611 0 591451.1 291726.25 29880 -1 610
612 0 591522.44 291729.72 29680 -1 611
613 0 591582.44 291598.25 29480 -1 612
614 0 591533.5 291406.47 29320 -1 613
615 0 591454.8 291324.62 29160 -1 614
616 0 591249.06 291309.84 28960 -1 615
617 0 591163 291173.53 28760 -1 616
618 0 591219.9 291069.44 28560 -1 617
619 0 591219.9 290979.56 28320 -1 618
620 0 591180.6 290791.12 28120 -1 619
621 0 591114.9 290698.22 27920 -1 620
622 0 591044.5 290650.88 27680 -1 621
623 0 590886.6 290751.2 27440 -1 622
624 0 590839.8 291005.78 27200 -1 623
625 0 590816.44 291260.1 27040 -1 624
626 0 590827.94 291492.38 26840 -1 625
627 0 590762.8 291684.94 26680 -1 626
628 0 590738.5 291965.88 26520 -1 627
629 0 590618.9 292345.2 26320 -1 628
630 0 590603.06 292642 26160 -1 629
631 0 590514.3 292865.94 26000 -1 630
632 0 590456.8 293012.47 25800 -1 631
633 0 590511.06 293131.16 25600 -1 632
634 0 590496.75 293231.5 25480 -1 633
635 0 590445.06 293296.56 25360 -1 634
636 0 590356.94 293426.7 25240 -1 635
637 0 590523 293482.62 25080 -1 636
638 0 590620.06 293582.75 24960 -1 637
639 0 590623.1 293657.25 24800 -1 638
640 0 590631.06 293707.88 24680 -1 639
641 0 590635.44 293754.5 24560 -1 640
642 0 590587.1 293728 24400 -1 641
643 0 590584 293736.75 24240 -1 642
644 0 590533.2 293682.06 24080 -1 643
645 0 590490.8 293522.94 23920 -1 644
646 0 590737.06 293489.97 23800 -1 645
647 0 590836.75 293269.4 23640 -1 646
648 0 590958.4 293054.3 23520 -1 647
649 0 591104.25 292961.88 23360 -1 648
650 0 591250.44 292901.84 23240 -1 649
651 0 591383.5 292853.9 23080 -1 650
652 0 591563.9 292759.7 22920 -1 651
653 0 591610.8 292758.8 22760 -1 652
654 0 591606 292843.56 22600 -1 653
655 0 591552.4 293019.28 22440 -1 654
656 0 591585.4 292932.62 22280 -1 655
657 0 591716.1 292928.56 22080 -1 656
658 0 591853.9 292732.62 21880 -1 657
659 0 591990.7 292732.16 21720 -1 658
660 0 592082.06 292677.3 21560 -1 659
661 0 592171.56 292583.12 21400 -1 660
662 0 592270.1 292653.38 21280 -1 661
663 0 592323.6 292643.1 21240 -1 662
664 0 592391.1 290703.1 21200 -1 663
665 0 592453.7 290447.28 21160 -1 664
666 0 592506.94 290348.7 21040 -1 665
667 0 592463.9 290225.9 20840 -1 666
668 0 592434.9 290220.16 20640 -1 667
669 0 592482.4 290145.25 20440 -1 668
670 0 592493.1 290114.94 20200 -1 669
671 0 592488.4 289936.62 20000 -1 670
672 0 592541.06 289805.75 19840 -1 671
673 0 592569.5 289613.3 19640 -1 672
674 0 592647.25 289473.53 19440 -1 673
675 0 592774.75 289281.25 19280 -1 674
676 0 592919.75 289096.9 19120 -1 675
677 0 592967.25 289019.5 18960 -1 676
678 0 593082 288932.7 18880 -1 677
679 0 593165.7 288884.66 18760 -1 678
680 0 593232.44 288849.72 18600 -1 679
681 0 593270.2 288865.34 18440 -1 680
682 0 593328.44 288850.94 18280 -1 681
683 0 593419.44 288799.6 18120 -1 682
684 0 593480.1 288699.56 17960 -1 683
685 0 593585.6 288721.22 17800 -1 684
686 0 593553.4 288715.5 17640 -1 685
687 0 593580.9 288801.16 17440 -1 686
688 0 593554.25 288731.28 17320 -1 687
689 0 593500.2 288772.12 17160 -1 688
690 0 593543.9 288754.38 17000 -1 689
691 0 593458.6 288779.3 16840 -1 690
692 0 593582.2 288562.44 16720 -1 691
693 0 593667.7 288470.66 16600 -1 692
694 0 593700 288375 16480 -1 693
695 0 593753.25 288209.06 16320 -1 694
696 0 593798.94 288068 16200 -1 695
697 0 593856.94 287926 16080 -1 696
698 0 593993.44 287751.94 15920 -1 697
699 0 594157.75 287469.2 15760 -1 698
700 0 594260.56 287392.5 15600 -1 699
701 0 594272.3 287140.7 15480 -1 700
702 0 594286.75 287052 15400 -1 701
703 0 594294.9 286906.25 15280 -1 702
704 0 594497.25 286738.7 15160 -1 703
705 0 595090.56 286849.62 15080 -1 704
706 0 595696.7 286589.44 15080 -1 705
707 0 595662 286552.12 14960 -1 706
708 0 595576.5 286757.7 14800 -1 707
709 0 595510.8 285841.12 14080 -1 708
710 0 595908.7 285984.5 14000 -1 709
711 0 596053.06 286220.72 13920 -1 710
712 0 596154.3 286002.5 13880 -1 711
713 0 596224 286025.1 13800 -1 712
714 0 596401.5 286078.75 13760 -1 713
715 0 596380.5 286255.4 13640 -1 714
716 0 596659.6 285869 13480 -1 715
717 0 596852.9 285823.62 13360 -1 716
718 0 597056.25 285685.53 13240 -1 717
719 0 597454.4 285504.4 13200 -1 718
720 0 597566.2 285753.12 13080 -1 719
721 0 597765.25 285787.62 12960 -1 720
722 0 597704.8 285881.62 12880 -1 721
723 0 597689.44 285551.66 12840 -1 722
724 0 597816.44 285432.38 12760 -1 723
725 0 598066.4 285316.06 12680 -1 724
726 0 598318.06 285153.62 12600 -1 725
727 0 598573.56 284865.88 12440 -1 726
728 0 598465.75 284849.5 12200 -1 727
729 0 598208.2 284713.4 11920 -1 728
730 0 598280 284575.5 11720 -1 729
731 0 598616.7 284313.44 11600 -1 730
732 0 598811.5 284215.47 11520 -1 731
733 0 599005 284032 11440 -1 732
734 0 598829.6 283641.8 11400 -1 733
735 0 599264.5 283465.3 11360 -1 734
736 0 599696.2 283257.88 11200 -1 735
737 0 600691.9 282775.4 11160 -1 736
738 0 602275.6 282262.53 11200 -1 737
739 0 602514.6 282254.12 11240 -1 738
740 0 603655.1 282131.88 11240 -1 739
741 0 604162.56 281832.56 11320 -1 740
742 0 604635.5 281607.8 11400 -1 741
743 0 605506.2 281349.3 11440 -1 742
744 0 606262.5 280877.88 11400 -1 743
745 0 606972.3 281026.12 11360 -1 744
746 0 607471.9 280701.75 11440 -1 745
747 0 607609.6 280594.7 11560 -1 746
748 0 607869 280194.7 11720 -1 747
749 0 607993.4 280138.94 11840 -1 748
750 0 582083 279037.03 71520 -1 11
751 0 582139 278229.06 71600 -1 750
752 0 581783 277185.1 71600 -1 751
753 0 581855 276393.12 71640 -1 752
754 0 581827 275977.16 71800 -1 753
755 0 581695.5 275817.72 71880 -1 754
756 0 581607.06 275702.66 72000 -1 755
757 0 581581.75 275614.12 72080 -1 756
758 0 581465.94 275260.3 72240 -1 757
759 0 581370.5 275022.66 72360 -1 758
760 0 581147.06 274434.16 72520 -1 759
761 0 580735.25 274164.72 72640 -1 760
762 0 580573.4 274215.16 72800 -1 761
763 0 580467.6 274138.66 73000 -1 762
764 0 580600.75 274159.06 73160 -1 763
765 0 580621 274192.72 73240 -1 764
766 0 580627.25 274217.9 73280 -1 765
767 0 580668.94 274212.34 73440 -1 766
768 0 580724.25 274179.28 73560 -1 767
769 0 580713.9 274104.3 73720 -1 768
770 0 580690.4 274069.4 73880 -1 769
771 0 580667.3 274028.25 74040 -1 770
772 0 580582 274060.22 74200 -1 771
773 0 580506.5 274156.94 74360 -1 772
774 0 580411.9 274138.84 74480 -1 773
775 0 580395.6 274189.1 74640 -1 774
776 0 580411.8 274331.8 74800 -1 775
777 0 580320.5 274372.78 74960 -1 776
778 0 580234.25 274567.16 75040 -1 777
779 0 580198.5 274751.53 75080 -1 778
780 0 580259.2 274895.12 75240 -1 779
781 0 580196.3 275005.22 75400 -1 780
782 0 580473.7 273749.53 72520 -1 761
783 0 580456.9 273595.78 72440 -1 782
784 0 579334.9 273130.62 72600 -1 783
785 0 579111.4 272929.84 72680 -1 784
786 0 579071.6 272694.12 72800 -1 785
787 0 578946.5 272553.5 72880 -1 786
788 0 578829.6 271638.12 72960 -1 787
789 0 578491.5 271185.34 72920 -1 788
790 0 578135.9 270540.72 72840 -1 789
791 0 577755.75 269767.66 72880 -1 790
792 0 577274 268798.88 72840 -1 791
793 0 577029.75 267887.25 72760 -1 792
794 0 576929.3 266945.12 72680 -1 793
795 0 577140.9 266188.4 72680 -1 794
796 0 576920.75 265601.2 72720 -1 795
797 0 577036.25 264831.38 72760 -1 796
798 0 577353.1 264616.28 72920 -1 797
799 0 577764.5 264528.38 73040 -1 798
800 0 578347.5 264523.03 73160 -1 799
801 0 578631.75 264521.16 73320 -1 800
802 0 579440.5 264587.3 73440 -1 801
803 0 579410.94 264493.88 73520 -1 802
804 0 579406.5 264473.34 73600 -1 803
805 0 579485.94 264316 73680 -1 804
806 0 576549.4 264302.53 72800 -1 797
807 0 576254.4 264044.84 72880 -1 806
808 0 575881.25 263685.44 72960 -1 807
809 0 575584.75 263286.2 72880 -1 808
810 0 575356.6 262935.38 72960 -1 809
811 0 575188.7 262659.47 72880 -1 810
812 0 575128.2 262491 72840 -1 811
813 0 575114.6 262445.84 72760 -1 812
814 0 575104.1 261736.5 72600 -1 813
815 0 575228.4 261554.75 72400 -1 814
816 0 575200.4 261515.4 72280 -1 815
817 0 575182.5 261488.56 72200 -1 816
818 0 575114.5 261417.53 72040 -1 817
819 0 575090.7 261393 71880 -1 818
820 0 575010.94 261291.84 71680 -1 819
821 0 574958 261288.44 71480 -1 820
822 0 574995.5 261383.88 71360 -1 821
823 0 575132.6 261480.2 71200 -1 822
824 0 575019.4 261596.27 71080 -1 823
825 0 574958.94 261691.77 70960 -1 824
826 0 574865 261702.27 70840 -1 825
827 0 574773.6 261690.47 70680 -1 826
828 0 578942.6 271555.5 73080 -1 788
829 0 579302.56 271226.6 73240 -1 828
830 0 578977.5 271009.25 73360 -1 829
831 0 578719.94 270701.44 73440 -1 830
832 0 578707.9 270606.78 73560 -1 831
833 0 578630.75 270650.94 73720 -1 832
834 0 578702.6 270522.56 73880 -1 833
835 0 578738.1 270299.6 74040 -1 834
836 0 578768.56 270158.94 74200 -1 835
837 0 578704.7 269980.88 74320 -1 836
838 0 578671.56 269846.88 74440 -1 837
839 0 578723.25 269627.28 74560 -1 838
840 0 578829.7 269443.3 74640 -1 839
841 0 578943.4 269141.5 74760 -1 840
842 0 579125.25 268978.06 74920 -1 841
843 0 579235.44 268886.8 75080 -1 842
844 0 579387 268849.1 75240 -1 843
845 0 579760.75 268790.8 75360 -1 844
846 0 579873.4 268678.44 75480 -1 845
847 0 580024.9 268589.72 75600 -1 846
848 0 580131.4 268483.78 75680 -1 847
849 0 580214.25 268349.47 75720 -1 848
850 0 580490.94 268385.5 75880 -1 849
851 0 580485.75 268388.7 76120 -1 850
852 0 580803.5 268569.72 76200 -1 851
853 0 581135 268793.03 76360 -1 852
854 0 581599 269225.03 76480 -1 853
855 0 581847 269389.03 76560 -1 854
856 0 582187 269541.03 76720 -1 855
857 0 582787 269569.03 76880 -1 856
858 0 583231 269841.06 76960 -1 857
859 0 583471 269913.03 76880 -1 858
860 0 583523 269953.03 76760 -1 859
861 0 583523 269953.03 76600 -1 860
862 0 583555 269965.03 76560 -1 861
863 0 583575 269985.03 76440 -1 862
864 0 583591 269965.03 76360 -1 863
865 0 583315 269973.03 77120 -1 858
866 0 583091 270033.03 77240 -1 865
867 0 579279 281809.03 73120 -1 1
868 0 579139 281773.03 73240 -1 867
869 0 579279 281521.03 73320 -1 868
