# Supplementary material for: Connectomics Analysis Reveals First-, Second-, and Third-Order Thermosensory and Hygrosensory Neurons in the Adult Drosophila Brain
Source: Curr Biol. 2020 Aug 17;30(16):3167–3182.e4. doi: 10.1016/j.cub.2020.06.028 (PMC7443704; doi:10.1016/j.cub.2020.06.028)
Supplement: Data S1. Skeletons and Meshes, Related to STAR Methods — marin2020-skeletons contains files describing the morphology of each neuron in this study (in FAFB14 space, .swc format). glomeruli_meshes contains the glomerular meshes (in FAFB14 space, .stl format). neuropil_meshes contains the glomerular meshes (in FAFB14 space, .stl format). [file mmc5.zip › VP_SI/marin2020-skeletons/8885938.swc]

# SWC format file
# based on specifications at http://www.neuronland.org/NLMorphologyConverter/MorphologyFormats/SWC/Spec.html
# Created by nat::write.neuron.swc
# PointNo Label X Y Z Radius Parent 
1 0 659753 108261 168840 2265 -1
2 0 660097 108033 169640 -1 1
3 0 659801 108849 169760 -1 2
4 0 658777 110089 169880 -1 3
5 0 658185 110541 169960 -1 4
6 0 657769 110813 170080 -1 5
7 0 657649 110981 170200 -1 6
8 0 657433 111141 170320 -1 7
9 0 657225 111381 170400 -1 8
10 0 656977 111637 170520 -1 9
11 0 656833 112077 170600 -1 10
12 0 656689 112245 170760 -1 11
13 0 656601 112385 170880 -1 12
14 0 656361 112929 171000 -1 13
15 0 656345 113073 171120 -1 14
16 0 656313 113241 171240 -1 15
17 0 656289 113513 171320 -1 16
18 0 656249 113737 171440 -1 17
19 0 656193 113953 171560 -1 18
20 0 656225 114161 171680 -1 19
21 0 656153 114493 171760 -1 20
22 0 656129 114749 171880 -1 21
23 0 656105 114949 171960 -1 22
24 0 656081 115237 172000 -1 23
25 0 656017 115421 172120 -1 24
26 0 656009 115477 172200 -1 25
27 0 656049 115637 172280 -1 26
28 0 656001 115805 172400 -1 27
29 0 655921 115837 172560 -1 28
30 0 655865 115869 172680 -1 29
31 0 655785 116045 172800 -1 30
32 0 655745 116181 172880 -1 31
33 0 655817 116277 172960 -1 32
34 0 655817 116357 173040 -1 33
35 0 655689 116445 173160 -1 34
36 0 655609 116629 173280 -1 35
37 0 655601 116741 173360 -1 36
38 0 655601 116881 173480 -1 37
39 0 655545 117001 173600 -1 38
40 0 655513 117233 173680 -1 39
41 0 655441 117449 173800 -1 40
42 0 655345 117585 173880 -1 41
43 0 655257 117737 174000 -1 42
44 0 655081 118201 174080 -1 43
45 0 654977 118329 174240 -1 44
46 0 654793 118553 174280 -1 45
47 0 654745 118785 174360 -1 46
48 0 654625 118953 174480 -1 47
49 0 654545 119097 174560 -1 48
50 0 654449 119321 174640 -1 49
51 0 654441 119641 174720 -1 50
52 0 654401 119793 174800 -1 51
53 0 654369 119881 174880 -1 52
54 0 654329 119973 174960 -1 53
55 0 654257 120197 175040 -1 54
56 0 654121 120365 175160 -1 55
57 0 653985 120581 175240 -1 56
58 0 653945 120693 175360 -1 57
59 0 653769 121253 175440 -1 58
60 0 653777 121133 175560 -1 59
61 0 653801 121261 175680 -1 60
62 0 653721 121837 175760 -1 61
63 0 653769 121981 175840 -1 62
64 0 653785 122013 175880 -1 63
65 0 653769 122189 175960 -1 64
66 0 653745 122333 176040 -1 65
67 0 653777 122629 176120 -1 66
68 0 653817 122845 176200 -1 67
69 0 653905 122989 176240 -1 68
70 0 654005 123183 176320 -1 69
71 0 654113 123403 176400 -1 70
72 0 654237 123907 176480 -1 71
73 0 654301 123909 176600 -1 72
74 0 654425 124153 176760 -1 73
75 0 654497 124265 176920 -1 74
76 0 654553 124377 177080 -1 75
77 0 654533 124417 177200 -1 76
78 0 654469 124441 177320 -1 77
79 0 654313 124503 177440 -1 78
80 0 654149 124551 177560 -1 79
81 0 654045 124583 177680 -1 80
82 0 653845 124659 177800 -1 81
83 0 653729 124687 177920 -1 82
84 0 653649 124779 178080 -1 83
85 0 653433 124859 178200 -1 84
86 0 653377 124843 178360 -1 85
87 0 653329 124831 178520 -1 86
88 0 653337 124795 178680 -1 87
89 0 653337 124835 178840 -1 88
90 0 653337 124835 179040 -1 89
91 0 653373 124835 179200 -1 90
92 0 653393 124883 179360 -1 91
93 0 653397 124923 179560 -1 92
94 0 653409 124897 179640 -1 93
95 0 653437 124877 179720 -1 94
96 0 653437 124929 179840 -1 95
97 0 653457 125033 180000 -1 96
98 0 653369 125177 180160 -1 97
99 0 653273 125325 180280 -1 98
100 0 653221 125399 180440 -1 99
101 0 653129 125479 180560 -1 100
102 0 653081 125555 180720 -1 101
103 0 652957 125675 180880 -1 102
104 0 652793 125799 181040 -1 103
105 0 652625 125871 181200 -1 104
106 0 652509 125977 181320 -1 105
107 0 652469 126005 181360 -1 106
108 0 652417 126001 181520 -1 107
109 0 652413 125989 181680 -1 108
110 0 652337 126049 181800 -1 109
111 0 652169 126217 181920 -1 110
112 0 652141 126205 182080 -1 111
113 0 652125 126137 182240 -1 112
114 0 652113 126117 182400 -1 113
115 0 651989 126117 182560 -1 114
116 0 651889 126141 182680 -1 115
117 0 651769 126205 182840 -1 116
118 0 651649 126269 182960 -1 117
119 0 651617 126329 183120 -1 118
120 0 651449 126375 183240 -1 119
121 0 651205 126455 183360 -1 120
122 0 651005 126495 183480 -1 121
123 0 650789 126479 183600 -1 122
124 0 650581 126483 183720 -1 123
125 0 650405 126527 183840 -1 124
126 0 650221 126675 184000 -1 125
127 0 650137 126787 184120 -1 126
128 0 649993 126899 184240 -1 127
129 0 649745 127051 184360 -1 128
130 0 649617 127139 184480 -1 129
131 0 649561 127213 184640 -1 130
132 0 649517 127273 184800 -1 131
133 0 649405 127305 184920 -1 132
134 0 649237 127317 185080 -1 133
135 0 649213 127325 185240 -1 134
136 0 649153 127341 185400 -1 135
137 0 649093 127365 185560 -1 136
138 0 649069 127521 185720 -1 137
139 0 649025 127569 185880 -1 138
140 0 648941 127593 185960 -1 139
141 0 648925 127585 186080 -1 140
142 0 648925 127585 186200 -1 141
143 0 648925 127585 186360 -1 142
144 0 648933 127573 186520 -1 143
145 0 648981 127553 186680 -1 144
146 0 649085 127537 186840 -1 145
147 0 649173 127597 187000 -1 146
148 0 649213 127645 187160 -1 147
149 0 649197 127705 187280 -1 148
150 0 649141 127773 187400 -1 149
151 0 649021 128017 187520 -1 150
152 0 649005 128145 187640 -1 151
153 0 648961 128221 187760 -1 152
154 0 648825 128281 187880 -1 153
155 0 648741 128393 188000 -1 154
156 0 648645 128475 188120 -1 155
157 0 648485 128583 188200 -1 156
158 0 648353 128691 188280 -1 157
159 0 648109 128795 188400 -1 158
160 0 647945 128855 188520 -1 159
161 0 647457 128963 188600 -1 160
162 0 647025 129095 188480 -1 161
163 0 646737 129207 188360 -1 162
164 0 646529 129335 188240 -1 163
165 0 646357 129519 188120 -1 164
166 0 646257 129623 188000 -1 165
167 0 646197 129711 187880 -1 166
168 0 646121 129791 187760 -1 167
169 0 646025 130371 187720 -1 168
170 0 646085 130727 187800 -1 169
171 0 646105 130987 187880 -1 170
172 0 646129 131395 187960 -1 171
173 0 645969 131671 188040 -1 172
174 0 645897 131975 188120 -1 173
175 0 645801 132263 188240 -1 174
176 0 645657 132527 188400 -1 175
177 0 645377 132879 188560 -1 176
178 0 645033 133255 188680 -1 177
179 0 644785 133503 188720 -1 178
180 0 644593 134023 188800 -1 179
181 0 644489 134311 188960 -1 180
182 0 644441 134647 189080 -1 181
183 0 644449 134983 189240 -1 182
184 0 644441 136215 189240 -1 183
185 0 644441 137183 189240 -1 184
186 0 644473 137967 189160 -1 185
187 0 644265 138535 188960 -1 186
188 0 644241 139135 188800 -1 187
189 0 644113 139703 188720 -1 188
190 0 643993 140623 188640 -1 189
191 0 644097 141359 188720 -1 190
192 0 644145 141871 188840 -1 191
193 0 644297 142663 189000 -1 192
194 0 644265 143607 189000 -1 193
195 0 644225 144079 188840 -1 194
196 0 644225 144143 188720 -1 195
197 0 644345 144543 188600 -1 196
198 0 644473 144863 188480 -1 197
199 0 644497 144935 188320 -1 198
200 0 644585 145575 188320 -1 199
201 0 644569 146015 188320 -1 200
202 0 644393 146119 188080 -1 201
203 0 644209 146263 187920 -1 202
204 0 644161 146287 187880 -1 203
205 0 644073 146527 187760 -1 204
206 0 643761 147375 187640 -1 205
207 0 643633 147783 187640 -1 206
208 0 643537 148487 187440 -1 207
209 0 643321.1 149803.27 187440 -1 208
210 0 643101.56 150806.28 187440 -1 209
211 0 643093.56 151694.28 187440 -1 210
212 0 643165.56 152446.28 187480 -1 211
213 0 643189.56 152430.28 187560 -1 212
214 0 643269.56 152846.28 187400 -1 212
215 0 643197.56 152830.28 187360 -1 214
216 0 643245.56 153150.28 187240 -1 215
217 0 643221.56 153294.28 187120 -1 216
218 0 643221.56 153486.28 187000 -1 217
219 0 643197.56 153838.28 186800 -1 218
220 0 643229.56 154150.28 186640 -1 219
221 0 643157.56 154518.28 186480 -1 220
222 0 643005.56 154774.28 186320 -1 221
223 0 642981.56 155086.28 186120 -1 222
224 0 642933.56 155214.28 186000 -1 223
225 0 642925.56 155454.28 185880 -1 224
226 0 642853.56 155798.28 185680 -1 225
227 0 642829.56 155950.28 185560 -1 226
228 0 642757.56 156270.28 185400 -1 227
229 0 642829.56 156502.28 185240 -1 228
230 0 642869.56 156766.28 185080 -1 229
231 0 642957.56 156806.28 184920 -1 230
232 0 642957.56 156806.28 184760 -1 231
233 0 642989.56 157006.28 184560 -1 232
234 0 643045.56 157374.28 184400 -1 233
235 0 643037.56 157518.28 184200 -1 234
236 0 643093.56 157622.28 184120 -1 235
237 0 643061.56 157918.28 183840 -1 236
238 0 643085.56 158006.28 183600 -1 237
239 0 642989.56 158062.28 183400 -1 238
240 0 642789.56 158302.28 183120 -1 239
241 0 642797.56 158334.28 183040 -1 240
242 0 642693.56 158542.28 182840 -1 241
243 0 642677.56 158734.28 182680 -1 242
244 0 642677.56 158878.28 182520 -1 243
245 0 642653.56 158958.28 182360 -1 244
246 0 642621.56 159078.28 182200 -1 245
247 0 642645.56 159198.28 182080 -1 246
248 0 642685.56 159302.28 182040 -1 247
249 0 642757.56 159462.28 181960 -1 248
250 0 642765.56 159558.28 181880 -1 249
251 0 642805.56 159662.28 181800 -1 250
252 0 642661.56 160062.28 181720 -1 251
253 0 642389.56 160198.28 181560 -1 252
254 0 642229.56 160438.28 181320 -1 253
255 0 641933.56 160606.28 180920 -1 254
256 0 641685.56 160742.28 180680 -1 255
257 0 641501.56 160950.28 180520 -1 256
258 0 641309.56 161094.28 180320 -1 257
259 0 640973.56 161334.28 180160 -1 258
260 0 640605.56 161550.28 180000 -1 259
261 0 640325.56 161790.28 179760 -1 260
262 0 640117.56 162054.28 179720 -1 261
263 0 639661.56 162350.28 179760 -1 262
264 0 639381.56 162582.28 179640 -1 263
265 0 639197.56 162870.28 179560 -1 264
266 0 639037.56 163150.28 179520 -1 265
267 0 638933.56 163374.28 179360 -1 266
268 0 638789.56 163558.28 179200 -1 267
269 0 638693.56 163782.28 179040 -1 268
270 0 638469.56 164158.28 178840 -1 269
271 0 638397.56 164430.28 178640 -1 270
272 0 638325.56 164598.28 178480 -1 271
273 0 638229.56 164798.28 178280 -1 272
274 0 638213.56 164950.28 178160 -1 273
275 0 638173.56 165102.28 178000 -1 274
276 0 638109.56 165246.28 177880 -1 275
277 0 638037.56 165318.28 177840 -1 276
278 0 637933.56 165518.28 177640 -1 277
279 0 637765.56 165806.28 177440 -1 278
280 0 637661.56 165942.28 177240 -1 279
281 0 637501.56 166174.28 177000 -1 280
282 0 637325.56 166382.28 176840 -1 281
283 0 636997.56 166758.28 176640 -1 282
284 0 636837.56 166894.28 176480 -1 283
285 0 636605.56 167190.28 176280 -1 284
286 0 636437.56 167374.28 176120 -1 285
287 0 636381.56 167486.28 175960 -1 286
288 0 636285.56 167662.28 175760 -1 287
289 0 636349.56 167822.28 175560 -1 288
290 0 636349.56 168038.28 175440 -1 289
291 0 636333.56 168214.28 175240 -1 290
292 0 636413.56 168406.28 175080 -1 291
293 0 636373.56 168590.28 174840 -1 292
294 0 636421.56 168582.28 174720 -1 293
295 0 636453.56 168726.28 174520 -1 294
296 0 636477.56 168670.28 174400 -1 295
297 0 636573.56 168838.28 174200 -1 296
298 0 636525.56 169030.28 173960 -1 297
299 0 636429.56 169134.28 173760 -1 298
300 0 636397.56 169214.28 173560 -1 299
301 0 636389.56 169334.28 173360 -1 300
302 0 636317.56 169462.28 173160 -1 301
303 0 636197.56 169550.28 173000 -1 302
304 0 636117.56 169622.28 172880 -1 303
305 0 636165.56 169806.28 172640 -1 304
306 0 636117.56 169990.28 172320 -1 305
307 0 636109.56 170078.28 172040 -1 306
308 0 636237.56 170102.28 171720 -1 307
309 0 636333.56 170118.28 171400 -1 308
310 0 636365.56 170142.28 171080 -1 309
311 0 636429.56 170174.28 170960 -1 310
312 0 636501.56 170222.28 170720 -1 311
313 0 636645.56 170302.28 170360 -1 312
314 0 636717.56 170342.28 170040 -1 313
315 0 636805.56 170390.28 169760 -1 314
316 0 636837.56 170406.28 169640 -1 315
317 0 636789.56 170510.28 169400 -1 316
318 0 636781.56 170646.28 169160 -1 317
319 0 636637.56 170838.28 169120 -1 318
320 0 636765.56 170694.28 169080 -1 319
321 0 636733.56 170662.28 169040 -1 320
322 0 636701.56 170726.28 168880 -1 321
323 0 636637.56 170750.28 168720 -1 322
324 0 636669.56 170774.28 168680 -1 323
325 0 636605.56 170822.28 168520 -1 324
326 0 636565.56 170926.28 168360 -1 325
327 0 636549.56 171038.28 168200 -1 326
328 0 636589.56 171166.28 168080 -1 327
329 0 636533.56 171302.28 167880 -1 328
330 0 636485.56 171454.28 167560 -1 329
331 0 636365.56 171598.28 167200 -1 330
332 0 636245.56 171550.28 167040 -1 331
333 0 636077.56 171654.28 166880 -1 332
334 0 636093.56 171646.28 166840 -1 333
335 0 636053.56 171782.28 166600 -1 334
336 0 635997.56 171870.28 166440 -1 335
337 0 636069.56 171966.28 166360 -1 336
338 0 636061.56 172030.28 166200 -1 337
339 0 635997.56 172158.28 166040 -1 338
340 0 636069.56 172310.28 165840 -1 339
341 0 636077.56 172510.28 165600 -1 340
342 0 636149.56 172630.28 165320 -1 341
343 0 636245.56 172782.28 165080 -1 342
344 0 636245.56 172838.28 164920 -1 343
345 0 636237.56 172926.28 164720 -1 344
346 0 636277.56 173086.28 164400 -1 345
347 0 636277.56 173110.28 164200 -1 346
348 0 636261.56 173134.28 164120 -1 347
349 0 636245.56 173150.28 164000 -1 348
350 0 636373.56 173318.28 163800 -1 349
351 0 636413.56 173398.28 163560 -1 350
352 0 636389.56 173470.28 163320 -1 351
353 0 636349.56 173558.28 163080 -1 352
354 0 636341.56 173654.28 162840 -1 353
355 0 636341.56 173694.28 162640 -1 354
356 0 636325.56 173678.28 162400 -1 355
357 0 636421.56 173630.28 162160 -1 356
358 0 636365.56 173630.28 161920 -1 357
359 0 636365.56 173582.28 161720 -1 358
360 0 636421.56 173582.28 161360 -1 359
361 0 636453.56 173614.28 161160 -1 360
362 0 636429.56 173606.28 160840 -1 361
363 0 636509.56 173662.28 160640 -1 362
364 0 636621.56 173702.28 160400 -1 363
365 0 636717.56 173750.28 160200 -1 364
366 0 636773.56 173782.28 159960 -1 365
367 0 636917.56 173814.28 159760 -1 366
368 0 636933.56 173870.28 159560 -1 367
369 0 636957.56 173878.28 159360 -1 368
370 0 637061.56 173918.28 159120 -1 369
371 0 637205.56 173862.28 158920 -1 370
372 0 637229.56 173806.28 158680 -1 371
373 0 637229.56 173806.28 158480 -1 372
374 0 637277.56 173790.28 158280 -1 373
375 0 637317.56 173758.28 158040 -1 374
376 0 637317.56 173758.28 157800 -1 375
377 0 637325.56 173798.28 157560 -1 376
378 0 637421.56 173830.28 157360 -1 377
379 0 637421.56 173918.28 157120 -1 378
380 0 637445.56 173886.28 156920 -1 379
381 0 637493.56 173870.28 156760 -1 380
382 0 637437.56 173854.28 156560 -1 381
383 0 637509.56 173910.28 156320 -1 382
384 0 637509.56 173982.28 156080 -1 383
385 0 637629.56 174070.28 155840 -1 384
386 0 637701.56 174038.28 155600 -1 385
387 0 637829.56 174006.28 155280 -1 386
388 0 637837.56 173998.28 155200 -1 387
389 0 637901.56 174030.28 155040 -1 388
390 0 637925.56 174038.28 154960 -1 389
391 0 637965.56 174086.28 154800 -1 390
392 0 637973.56 174102.28 154640 -1 391
393 0 638085.56 174118.28 154440 -1 392
394 0 638117.56 174110.28 154360 -1 393
395 0 638053.56 174118.28 154240 -1 394
396 0 638133.56 174150.28 154040 -1 395
397 0 638149.56 174110.28 153840 -1 396
398 0 638133.56 174062.28 153640 -1 397
399 0 638173.56 174070.28 153440 -1 398
400 0 638221.56 174038.28 153240 -1 399
401 0 638221.56 174054.28 153000 -1 400
402 0 638245.56 174054.28 152720 -1 401
403 0 638261.56 173998.28 152480 -1 402
404 0 638397.56 173902.28 152320 -1 403
405 0 638421.56 173926.28 152120 -1 404
406 0 638557.56 173854.28 151840 -1 405
407 0 638637.56 173838.28 151520 -1 406
408 0 638797.56 173806.28 151160 -1 407
409 0 638869.56 173846.28 150840 -1 408
410 0 638805.56 174030.28 150640 -1 409
411 0 638677.56 174294.28 150440 -1 410
412 0 638533.56 174494.28 150240 -1 411
413 0 638517.56 174462.28 150040 -1 412
414 0 638653.56 174302.28 149800 -1 413
415 0 638789.56 174094.28 149600 -1 414
416 0 638837.56 174134.28 149400 -1 415
417 0 638845.56 174166.28 149160 -1 416
418 0 638829.56 174150.28 148960 -1 417
419 0 638861.56 174198.28 148720 -1 418
420 0 638877.56 174286.28 148480 -1 419
421 0 638805.56 174318.28 148240 -1 420
422 0 638789.56 174262.28 148000 -1 421
423 0 638757.56 174214.28 147800 -1 422
424 0 638669.56 174102.28 147600 -1 423
425 0 638677.56 174062.28 147400 -1 424
426 0 638709.56 174046.28 147160 -1 425
427 0 638725.56 174086.28 146920 -1 426
428 0 638765.56 174094.28 146720 -1 427
429 0 638709.56 174086.28 146560 -1 428
430 0 638709.56 174054.28 146360 -1 429
431 0 638805.56 174094.28 146240 -1 430
432 0 638869.56 174094.28 146200 -1 431
433 0 638885.56 174134.28 146160 -1 432
434 0 638901.56 174134.28 146080 -1 433
435 0 638901.56 174158.28 145920 -1 434
436 0 638853.56 174110.28 145720 -1 435
437 0 638933.56 174102.28 145480 -1 436
438 0 639037.56 174158.28 145240 -1 437
439 0 639109.56 174102.28 145000 -1 438
440 0 639149.56 174022.28 144760 -1 439
441 0 639205.56 173966.28 144520 -1 440
442 0 639157.56 173966.28 144360 -1 441
443 0 639101.56 173966.28 144160 -1 442
444 0 639053.56 173910.28 143920 -1 443
445 0 638909.56 173942.28 143640 -1 444
446 0 638797.56 173974.28 143440 -1 445
447 0 638733.56 173934.28 143240 -1 446
448 0 638685.56 173990.28 143000 -1 447
449 0 638589.56 173934.28 142800 -1 448
450 0 638533.56 173894.28 142560 -1 449
451 0 638541.56 173902.28 142320 -1 450
452 0 638541.56 173918.28 142080 -1 451
453 0 638517.56 173982.28 141800 -1 452
454 0 638381.56 174150.28 141480 -1 453
455 0 638413.56 174246.28 141120 -1 454
456 0 638485.56 174254.28 140920 -1 455
457 0 638509.56 174238.28 140720 -1 456
458 0 638509.56 174246.28 140360 -1 457
459 0 638429.56 174294.28 140000 -1 458
460 0 638421.56 174286.28 139880 -1 459
461 0 638341.56 174214.28 139440 -1 460
462 0 638245.56 174038.28 138960 -1 461
463 0 638165.56 173894.28 138640 -1 462
464 0 638221.56 173822.28 138280 -1 463
465 0 638205.56 173758.28 137920 -1 464
466 0 638229.56 173862.28 137600 -1 465
467 0 638229.56 173902.28 137400 -1 466
468 0 638221.56 173926.28 137240 -1 467
469 0 638261.56 173918.28 137000 -1 468
470 0 638269.56 173942.28 136800 -1 469
471 0 638237.56 173990.28 136520 -1 470
472 0 638293.56 174038.28 136320 -1 471
473 0 638325.56 173982.28 136120 -1 472
474 0 638413.56 173966.28 135760 -1 473
475 0 638429.56 173942.28 135600 -1 474
476 0 638461.56 173958.28 135320 -1 475
477 0 638349.56 174094.28 135040 -1 476
478 0 638389.56 174174.28 134800 -1 477
479 0 638365.56 174310.28 134440 -1 478
480 0 638317.56 174382.28 134160 -1 479
481 0 638309.56 174398.28 133880 -1 480
482 0 638309.56 174438.28 133840 -1 481
483 0 638381.56 174454.28 133760 -1 482
484 0 638341.56 174542.28 133720 -1 483
485 0 638285.56 174574.28 133520 -1 484
486 0 638277.56 174598.28 133440 -1 485
487 0 638309.56 174726.28 133240 -1 486
488 0 638325.56 174750.28 133000 -1 487
489 0 638341.56 174774.28 132680 -1 488
490 0 638237.56 174726.28 132280 -1 489
491 0 638213.56 174710.28 132200 -1 490
492 0 638109.56 174630.28 131960 -1 491
493 0 638085.56 174598.28 131720 -1 492
494 0 638093.56 174654.28 131520 -1 493
495 0 638053.56 174710.28 131240 -1 494
496 0 638037.56 174782.28 131080 -1 495
497 0 638029.56 174798.28 131000 -1 496
498 0 638037.56 174846.28 130840 -1 497
499 0 638005.56 174894.28 130440 -1 498
500 0 637917.56 174846.28 130040 -1 499
501 0 637829.56 174910.28 129720 -1 500
502 0 637821.56 174982.28 129440 -1 501
503 0 637845.56 175022.28 129240 -1 502
504 0 637837.56 175070.28 129000 -1 503
505 0 637805.56 175086.28 128720 -1 504
506 0 637805.56 175150.28 128440 -1 505
507 0 637749.56 175246.28 128240 -1 506
508 0 637629.56 175318.28 127960 -1 507
509 0 637469.56 175494.28 127680 -1 508
510 0 637325.56 175534.28 127360 -1 509
511 0 637285.56 175638.28 127240 -1 510
512 0 637197.56 175790.28 127040 -1 511
513 0 637125.56 175878.28 126880 -1 512
514 0 637093.56 175894.28 126760 -1 513
515 0 637013.56 176014.28 126520 -1 514
516 0 637037.56 176094.28 126320 -1 515
517 0 637021.56 176142.28 126120 -1 516
518 0 637013.56 176206.28 125880 -1 517
519 0 637021.56 176190.28 125640 -1 518
520 0 636949.56 176278.28 125400 -1 519
521 0 636933.56 176390.28 125200 -1 520
522 0 636917.56 176478.28 124960 -1 521
523 0 636909.56 176486.28 124880 -1 522
524 0 636869.56 176558.28 124640 -1 523
525 0 636861.56 176502.28 124440 -1 524
526 0 636741.56 176494.28 124120 -1 525
527 0 636645.56 176438.28 123800 -1 526
528 0 636605.56 176398.28 123600 -1 527
529 0 636477.56 176406.28 123400 -1 528
530 0 636381.56 176462.28 123120 -1 529
531 0 636293.56 176550.28 122880 -1 530
532 0 636221.56 176654.28 122640 -1 531
533 0 636181.56 176710.28 122400 -1 532
534 0 636165.56 176726.28 122240 -1 533
535 0 636205.56 176814.28 121960 -1 534
536 0 636165.56 176854.28 121720 -1 535
537 0 636117.56 176918.28 121480 -1 536
538 0 636085.56 176974.28 121200 -1 537
539 0 636037.56 176966.28 120960 -1 538
540 0 635989.56 176902.28 120720 -1 539
541 0 635917.56 176902.28 120440 -1 540
542 0 635853.56 176878.28 120200 -1 541
543 0 635837.56 176902.28 120040 -1 542
544 0 635805.56 176878.28 119840 -1 543
545 0 635789.56 176910.28 119640 -1 544
546 0 635773.56 176942.28 119440 -1 545
547 0 635701.56 176990.28 119200 -1 546
548 0 635677.56 176990.28 119000 -1 547
549 0 635549.56 177030.28 118840 -1 548
550 0 635501.56 177046.28 118640 -1 549
551 0 635549.56 177046.28 118440 -1 550
552 0 635557.56 177030.28 118400 -1 551
553 0 635581.56 177030.28 118200 -1 552
554 0 635645.56 177014.28 118000 -1 553
555 0 635701.56 177022.28 117800 -1 554
556 0 635677.56 177014.28 117560 -1 555
557 0 635589.56 176974.28 117320 -1 556
558 0 635533.56 177006.28 117120 -1 557
559 0 635581.56 177006.28 116960 -1 558
560 0 635573.56 177062.28 116800 -1 559
561 0 635557.56 177126.28 116560 -1 560
562 0 635413.56 177038.28 116360 -1 561
563 0 635357.56 177038.28 116120 -1 562
564 0 635309.56 177062.28 115920 -1 563
565 0 635141.56 177166.28 115720 -1 564
566 0 634965.56 177262.28 115520 -1 565
567 0 634925.56 177374.28 115400 -1 566
568 0 634885.56 177390.28 115240 -1 567
569 0 634909.56 177414.28 115200 -1 568
570 0 634925.56 177550.28 115120 -1 569
571 0 634933.56 177566.28 114960 -1 570
572 0 634981.56 177614.28 114800 -1 571
573 0 634901.56 177670.28 114640 -1 572
574 0 634901.56 177710.28 114440 -1 573
575 0 634845.56 177726.28 114240 -1 574
576 0 634821.56 177718.28 114080 -1 575
577 0 634829.56 177662.28 113880 -1 576
578 0 634717.56 177678.28 113680 -1 577
579 0 634733.56 177638.28 113520 -1 578
580 0 634637.56 177670.28 113320 -1 579
581 0 634613.56 177678.28 113200 -1 580
582 0 634541.56 177694.28 112960 -1 581
583 0 634469.56 177654.28 112720 -1 582
584 0 634437.56 177614.28 112520 -1 583
585 0 634357.56 177566.28 112320 -1 584
586 0 634325.56 177542.28 112120 -1 585
587 0 634325.56 177526.28 111920 -1 586
588 0 634245.56 177510.28 111720 -1 587
589 0 634277.56 177542.28 111560 -1 588
590 0 634245.56 177510.28 111320 -1 589
591 0 634213.56 177542.28 111120 -1 590
592 0 634197.56 177566.28 111000 -1 591
593 0 634165.56 177582.28 110800 -1 592
594 0 634165.56 177614.28 110560 -1 593
595 0 634149.56 177694.28 110320 -1 594
596 0 634149.56 177790.28 110040 -1 595
597 0 634101.56 177750.28 109840 -1 596
598 0 634045.56 177790.28 109640 -1 597
599 0 634069.56 177814.28 109480 -1 598
600 0 634085.56 177886.28 109320 -1 599
601 0 634101.56 177838.28 109120 -1 600
602 0 634109.56 177814.28 108880 -1 601
603 0 634125.56 177798.28 108680 -1 602
604 0 634117.56 177806.28 108520 -1 603
605 0 634101.56 177766.28 108320 -1 604
606 0 634173.56 177710.28 108160 -1 605
607 0 634173.56 177710.28 107960 -1 606
608 0 634173.56 177702.28 107760 -1 607
609 0 634109.56 177718.28 107600 -1 608
610 0 634157.56 177790.28 107440 -1 609
611 0 634125.56 177758.28 107280 -1 610
612 0 634181.56 177806.28 107080 -1 611
613 0 634197.56 177894.28 106920 -1 612
614 0 634269.56 178006.28 106680 -1 613
615 0 634317.56 178086.28 106520 -1 614
616 0 634285.56 178086.28 106360 -1 615
617 0 634301.56 178046.28 106160 -1 616
618 0 634317.56 178030.28 106000 -1 617
619 0 634317.56 178022.28 105800 -1 618
620 0 634317.56 177974.28 105600 -1 619
621 0 634341.56 177958.28 105560 -1 620
622 0 634317.56 177934.28 105400 -1 621
623 0 634365.56 177998.28 105320 -1 622
624 0 634373.56 178006.28 105240 -1 623
625 0 634397.56 178006.28 105080 -1 624
626 0 634397.56 178022.28 104880 -1 625
627 0 634453.56 178038.28 104680 -1 626
628 0 634469.56 178038.28 104480 -1 627
629 0 634301.56 178022.28 104320 -1 628
630 0 634229.56 177966.28 104120 -1 629
631 0 634197.56 177934.28 104000 -1 630
632 0 634173.56 177894.28 103880 -1 631
633 0 634141.56 177886.28 103760 -1 632
634 0 634109.56 177870.28 103560 -1 633
635 0 634085.56 177822.28 103360 -1 634
636 0 634053.56 177774.28 103120 -1 635
637 0 634109.56 177734.28 102960 -1 636
638 0 634109.56 177742.28 102760 -1 637
639 0 634029.56 177670.28 102560 -1 638
640 0 633949.56 177590.28 102320 -1 639
641 0 633893.56 177622.28 102080 -1 640
642 0 633813.56 177630.28 101840 -1 641
643 0 633789.56 177534.28 101600 -1 642
644 0 633829.56 177542.28 101480 -1 643
645 0 633773.56 177518.28 101280 -1 644
646 0 633709.56 177566.28 101040 -1 645
647 0 633573.56 177614.28 100840 -1 646
648 0 633461.56 177630.28 100600 -1 647
649 0 633309.56 177670.28 100400 -1 648
650 0 633149.56 177686.28 100200 -1 649
651 0 632917.56 177758.28 99960 -1 650
652 0 632773.56 177870.28 99760 -1 651
653 0 632573.56 178022.28 99600 -1 652
654 0 632597.56 178126.28 99360 -1 653
655 0 632629.56 178150.28 99200 -1 654
656 0 632645.56 178238.28 99000 -1 655
657 0 632629.56 178366.28 98760 -1 656
658 0 632685.56 178462.28 98560 -1 657
659 0 632637.56 178606.28 98360 -1 658
660 0 632701.56 178734.28 98080 -1 659
661 0 632781.56 178838.28 97800 -1 660
662 0 632813.56 178894.28 97600 -1 661
663 0 632829.56 178942.28 97320 -1 662
664 0 632869.56 178886.28 97280 -1 663
665 0 632805.56 178862.28 97200 -1 664
666 0 632853.56 178926.28 97120 -1 665
667 0 632829.56 179014.28 97040 -1 666
668 0 632853.56 179070.28 96880 -1 667
669 0 632853.56 179094.28 96680 -1 668
670 0 632829.56 179134.28 96640 -1 669
671 0 632901.56 179182.28 96480 -1 670
672 0 632957.56 179206.28 96240 -1 671
673 0 633013.56 179238.28 96080 -1 672
674 0 632989.56 179286.28 95880 -1 673
675 0 633013.56 179294.28 95720 -1 674
676 0 632997.56 179310.28 95560 -1 675
677 0 633021.56 179294.28 95400 -1 676
678 0 632989.56 179334.28 95200 -1 677
679 0 632989.56 179366.28 95040 -1 678
680 0 632981.56 179406.28 94800 -1 679
681 0 632981.56 179390.28 94640 -1 680
682 0 632997.56 179462.28 94360 -1 681
683 0 632997.56 179550.28 94160 -1 682
684 0 632989.56 179558.28 94120 -1 683
685 0 633069.56 179622.28 94000 -1 684
686 0 632997.56 179654.28 93840 -1 685
687 0 632973.56 179574.28 93720 -1 686
688 0 632893.56 179534.28 93520 -1 687
689 0 632893.56 179542.28 93440 -1 688
690 0 632877.56 179526.28 93320 -1 689
691 0 632909.56 179542.28 93120 -1 690
692 0 632989.56 179710.28 92840 -1 691
693 0 633013.56 179854.28 92600 -1 692
694 0 633005.56 179910.28 92320 -1 693
695 0 633005.56 179942.28 92040 -1 694
696 0 632997.56 179974.28 91800 -1 695
697 0 633064.7 180094 91600 -1 696
698 0 633077.56 180118.28 91560 -1 697
699 0 633045.56 180214.28 91400 -1 698
700 0 633109.56 180230.28 91040 -1 699
701 0 633237.56 180166.28 90400 -1 700
702 0 633429.56 180014.28 90000 -1 701
703 0 633509.56 180038.28 89600 -1 702
704 0 633557.56 180038.28 89240 -1 703
705 0 633573.56 180086.28 88960 -1 704
706 0 633573.56 180038.28 88480 -1 705
707 0 633653.56 179958.28 88280 -1 706
708 0 633765.56 179718.28 87840 -1 707
709 0 633805.56 179574.28 87480 -1 708
710 0 633885.56 179150.28 87120 -1 709
711 0 633885.56 179302.28 87000 -1 710
712 0 633861.56 179398.28 86840 -1 711
713 0 633853.56 179430.28 86760 -1 712
714 0 633853.56 179502.28 86560 -1 713
715 0 633789.56 179526.28 86360 -1 714
716 0 633797.56 179502.28 86120 -1 715
717 0 633797.56 179534.28 85920 -1 716
718 0 633813.56 179478.28 85640 -1 717
719 0 633701.56 179470.28 85240 -1 718
720 0 633637.56 179342.28 84800 -1 719
721 0 633437.56 179334.28 84320 -1 720
722 0 633485.56 179198.28 83920 -1 721
723 0 633509.56 179126.28 83520 -1 722
724 0 633518 179126 83360 -1 723
725 0 633533.56 179126.28 83040 -1 724
726 0 633573.56 179126.28 82560 -1 725
727 0 633565.56 179150.28 82320 -1 726
728 0 633525.56 179126.28 82080 -1 727
729 0 633485.56 179102.28 81880 -1 728
730 0 633453.56 179078.28 81640 -1 729
731 0 633397.56 179062.28 81280 -1 730
732 0 633381.56 179054.28 81200 -1 731
733 0 633309.56 179062.28 81120 -1 732
734 0 633269.56 179046.28 80960 -1 733
735 0 633197.56 178950.28 80800 -1 734
736 0 633157.56 178878.28 80640 -1 735
737 0 633085.56 178822.28 80480 -1 736
738 0 633045.56 178790.28 80320 -1 737
739 0 633013.56 178694.28 80120 -1 738
740 0 633005.56 178590.28 79920 -1 739
741 0 632957.56 178390.28 79720 -1 740
742 0 632949.56 178270.28 79560 -1 741
743 0 632949.56 178102.28 79320 -1 742
744 0 632869.56 177934.28 79160 -1 743
745 0 632725.56 177790.28 78920 -1 744
746 0 632725.56 177694.28 78680 -1 745
747 0 632605.56 177590.28 78520 -1 746
748 0 632605.56 177542.28 78360 -1 747
749 0 632509.56 177438.28 78200 -1 748
750 0 632509.56 177454.28 78160 -1 749
751 0 632589.56 177398.28 77920 -1 750
752 0 632525.56 177406.28 77720 -1 751
753 0 632509.56 177406.28 77680 -1 752
754 0 632493.56 177438.28 77600 -1 753
755 0 632389.56 177358.28 77520 -1 754
756 0 632333.56 177350.28 77320 -1 755
757 0 632221.56 177310.28 77080 -1 756
758 0 632189.56 177246.28 76840 -1 757
759 0 632125.56 177214.28 76640 -1 758
760 0 632013.56 177102.28 76320 -1 759
761 0 631805.56 177006.28 76080 -1 760
762 0 631581.56 176982.28 75840 -1 761
763 0 631517.56 176990.28 75640 -1 762
764 0 631357.56 176862.28 75440 -1 763
765 0 631101.56 176878.28 75120 -1 764
766 0 630845.56 176830.28 74760 -1 765
767 0 630517.56 176782.28 74520 -1 766
768 0 630461.56 176758.28 74240 -1 767
769 0 630373.56 176662.28 74040 -1 768
770 0 630285.56 176654.28 73800 -1 769
771 0 630133.56 176518.28 73600 -1 770
772 0 630077.56 176446.28 73400 -1 771
773 0 630045.56 176422.28 73200 -1 772
774 0 629941.56 176430.28 73040 -1 773
775 0 629901.56 176430.28 72840 -1 774
776 0 629789.56 176422.28 72640 -1 775
777 0 629685.56 176446.28 72440 -1 776
778 0 629493.56 176438.28 72240 -1 777
779 0 629469.56 176414.28 72040 -1 778
780 0 629405.56 176526.28 71800 -1 779
781 0 629293.56 176590.28 71680 -1 780
782 0 629253.56 176590.28 71560 -1 781
783 0 629205.56 176598.28 71400 -1 782
784 0 629117.56 176566.28 71200 -1 783
785 0 629021.56 176502.28 70960 -1 784
786 0 628845.56 176430.28 70800 -1 785
787 0 628693.56 176310.28 70560 -1 786
788 0 628509.56 176222.28 70360 -1 787
789 0 628413.56 176062.28 70160 -1 788
790 0 628261.56 175926.28 69960 -1 789
791 0 628133.56 175742.28 69720 -1 790
792 0 628077.56 175646.28 69560 -1 791
793 0 627973.56 175558.28 69400 -1 792
794 0 627901.56 175446.28 69280 -1 793
795 0 627845.56 175318.28 69040 -1 794
796 0 627725.56 175198.28 68880 -1 795
797 0 627645.56 175030.28 68600 -1 796
798 0 627533.56 174854.28 68320 -1 797
799 0 627429.56 174734.28 68000 -1 798
800 0 627381.56 174614.28 67840 -1 799
801 0 627213.56 174470.28 67520 -1 800
802 0 627195 174458 67480 -1 801
803 0 627061.56 174374.28 67200 -1 802
804 0 627045.56 173982.28 66880 -1 803
805 0 626981.56 173846.28 66720 -1 804
806 0 626957.56 173766.28 66560 -1 805
807 0 626861.56 173694.28 66400 -1 806
808 0 626917.56 173582.28 66200 -1 807
809 0 626861.56 173502.28 66000 -1 808
810 0 626821.56 173486.28 65840 -1 809
811 0 626797.56 173414.28 65680 -1 810
812 0 626589.56 173254.28 65520 -1 811
813 0 626509.56 173182.28 65360 -1 812
814 0 626405.56 173134.28 65200 -1 813
815 0 626293.56 173086.28 65080 -1 814
816 0 626221.56 173038.28 64880 -1 815
817 0 626117.56 172982.28 64760 -1 816
818 0 626173.56 172998.28 64720 -1 817
819 0 625997.56 173006.28 64560 -1 818
820 0 625901.56 173006.28 64400 -1 819
821 0 625805.56 172934.28 64200 -1 820
822 0 625765.56 172910.28 64040 -1 821
823 0 625685.56 172798.28 63840 -1 822
824 0 625685.56 172742.28 63640 -1 823
825 0 625629.56 172726.28 63520 -1 824
826 0 625549.56 172742.28 63400 -1 825
827 0 625509.56 172734.28 63280 -1 826
828 0 625381.56 172686.28 63160 -1 827
829 0 625309.56 172662.28 63000 -1 828
830 0 625213.56 172654.28 62840 -1 829
831 0 625117.56 172590.28 62680 -1 830
832 0 625069.56 172534.28 62640 -1 831
833 0 624877.56 172518.28 62520 -1 832
834 0 624733.56 172438.28 62320 -1 833
835 0 624613.56 172310.28 62120 -1 834
836 0 624530.8 172201.2 61960 -1 835
837 0 624509.56 172174.28 61920 -1 836
838 0 624357.56 172030.28 61760 -1 837
839 0 624285.56 171926.28 61600 -1 838
840 0 624181.56 171782.28 61400 -1 839
841 0 624053.56 171622.28 61200 -1 840
842 0 623925.56 171518.28 61000 -1 841
843 0 623757.56 171366.28 60760 -1 842
844 0 623589.56 171222.28 60520 -1 843
845 0 623533.56 171046.28 60320 -1 844
846 0 623389.56 170854.28 60080 -1 845
847 0 623157.56 170654.28 59880 -1 846
848 0 623029.56 170542.28 59680 -1 847
849 0 622957.56 170438.28 59560 -1 848
850 0 622813.56 170326.28 59480 -1 849
851 0 622741.56 170190.28 59280 -1 850
852 0 622653.56 170110.28 59160 -1 851
853 0 622573.56 169942.28 59000 -1 852
854 0 622526 169870 58920 -1 853
855 0 622477.56 169798.28 58840 -1 854
856 0 622494 169754 58760 -1 855
857 0 622509.56 169710.28 58680 -1 856
858 0 622437.56 169670.28 58520 -1 857
859 0 622453.56 169606.28 58320 -1 858
860 0 622421.56 169510.28 58080 -1 859
861 0 622397.56 169510.28 57800 -1 860
862 0 622453.56 169358.28 57600 -1 861
863 0 622421.56 169302.28 57360 -1 862
864 0 622373.56 169030.28 57160 -1 863
865 0 622429.56 169182.28 57120 -1 864
866 0 622397.56 169182.28 56920 -1 865
867 0 622357.56 169142.28 56760 -1 866
868 0 622373.56 168998.28 56520 -1 867
869 0 622237.56 168966.28 56320 -1 868
870 0 622261.56 168822.28 56080 -1 869
871 0 622293.56 168750.28 55880 -1 870
872 0 622237.56 168758.28 55800 -1 871
873 0 622253.56 168774.28 55760 -1 872
874 0 622237.56 168590.28 55680 -1 873
875 0 622221.56 168574.28 55640 -1 874
876 0 622149.56 168350.28 55520 -1 875
877 0 621949.56 168182.28 55360 -1 876
878 0 621933.56 167990.28 55200 -1 877
879 0 621901.56 167774.28 55000 -1 878
880 0 621861.56 167590.28 54840 -1 879
881 0 621749.56 167502.28 54600 -1 880
882 0 621685.56 167390.28 54440 -1 881
883 0 621605.56 167286.28 54280 -1 882
884 0 621517.56 167214.28 54120 -1 883
885 0 621517.56 167142.28 53920 -1 884
886 0 621397.56 166982.28 53720 -1 885
887 0 621301.56 166926.28 53560 -1 886
888 0 621157.56 166630.28 53360 -1 887
889 0 621029.56 166534.28 53160 -1 888
890 0 621024.7 166443.33 53080 -1 889
891 0 621021.56 166398.28 53040 -1 890
892 0 620941.56 166430.28 52880 -1 891
893 0 620861.56 166438.28 52800 -1 892
894 0 620789.56 166390.28 52560 -1 893
895 0 620629.56 166230.28 52360 -1 894
896 0 620509.56 166206.28 52160 -1 895
897 0 620333.56 166214.28 51960 -1 896
898 0 620221.56 166182.28 51760 -1 897
899 0 620053.56 166094.28 51560 -1 898
900 0 619877.56 166062.28 51360 -1 899
901 0 619773.56 166046.28 51160 -1 900
902 0 619831.75 166012.25 51040 -1 901
903 0 619850.8 166001.2 51000 -1 902
904 0 619869.56 165990.28 50960 -1 903
905 0 620005.56 165918.28 50760 -1 904
906 0 619821.56 165910.28 50640 -1 905
907 0 619733.56 165910.28 50480 -1 906
908 0 619749.56 165902.28 50280 -1 907
909 0 619597.56 165902.28 50080 -1 908
910 0 619485.56 165862.28 49880 -1 909
911 0 619381.56 165798.28 49680 -1 910
912 0 619285.56 165814.28 49440 -1 911
913 0 619117.56 165838.28 49240 -1 912
914 0 618965.56 165798.28 49080 -1 913
915 0 618637.56 165942.28 48840 -1 914
916 0 618605.56 165662.28 48640 -1 915
917 0 618357.56 165638.28 48520 -1 916
918 0 617901.56 165654.28 48280 -1 917
919 0 617525.56 165382.28 48080 -1 918
920 0 617533.56 165326.28 47920 -1 919
921 0 617469.56 165278.28 47720 -1 920
922 0 617485.56 165278.28 47640 -1 921
923 0 617301.56 165246.28 47480 -1 922
924 0 617141.56 165070.28 47320 -1 923
925 0 616925.56 164942.28 47120 -1 924
926 0 616845.56 164750.28 47040 -1 925
927 0 616645.56 164614.28 46840 -1 926
928 0 617021.56 164038.28 46920 -1 927
929 0 617301.56 163662.28 46920 -1 928
930 0 617469.56 163198.28 46920 -1 929
931 0 617701.56 162718.28 46920 -1 930
932 0 617557.56 162270.28 46920 -1 931
933 0 617557.56 162350.28 46560 -1 932
934 0 617685.56 161726.28 46360 -1 933
935 0 617741.56 161830.28 46200 -1 934
936 0 617878 161342 46160 -1 935
937 0 617853.56 161414.28 46000 -1 936
938 0 617885.56 161238.28 45880 -1 937
939 0 617949.56 161166.28 45800 -1 938
940 0 618013.56 160854.28 46120 -1 936
941 0 618029.56 160246.28 46120 -1 940
942 0 618029.56 159998.28 46040 -1 941
943 0 618069.56 159726.28 46000 -1 942
944 0 617877.56 159358.28 45960 -1 943
945 0 617861.56 159286.28 45800 -1 944
946 0 617613.56 159062.28 45640 -1 945
947 0 617557.56 158982.28 45600 -1 946
948 0 617445.56 158798.28 45520 -1 947
949 0 617221.56 158526.28 45440 -1 948
950 0 616989.56 158454.28 45280 -1 949
951 0 616909.56 158062.28 45200 -1 950
952 0 616693.56 157262.28 45160 -1 951
953 0 616453.56 156606.28 45160 -1 952
954 0 616317.56 155718.28 45160 -1 953
955 0 615813.56 155550.28 45160 -1 954
956 0 614949.56 155830.28 45160 -1 955
957 0 614501.56 155942.28 45160 -1 956
958 0 614349.56 156014.28 44960 -1 957
959 0 614181.56 156102.28 44880 -1 958
960 0 613917.56 156230.28 44760 -1 959
961 0 613797.56 156262.28 44560 -1 960
962 0 613701.56 156302.28 44360 -1 961
963 0 613389.56 156326.28 44280 -1 962
964 0 612557.56 156230.28 44280 -1 963
965 0 612117.56 156150.28 44160 -1 964
966 0 611901.56 155982.28 44040 -1 965
967 0 611493.56 155814.28 43960 -1 966
968 0 611093.56 155598.28 43920 -1 967
969 0 610861.56 155510.28 43720 -1 968
970 0 610549.56 155390.28 43480 -1 969
971 0 609877.56 155062.28 43440 -1 970
972 0 609333.56 154942.28 43440 -1 971
973 0 608581.56 154982.28 43440 -1 972
974 0 608451.3 154979.33 43480 -1 973
975 0 608189.56 154974.28 43560 -1 974
976 0 608141.56 155078.28 43840 -1 975
977 0 608093.56 154598.28 43480 -1 974
978 0 607781.56 154470.28 43480 -1 977
979 0 607693.56 154358.28 43400 -1 978
980 0 607341.56 154246.28 43320 -1 979
981 0 607237.56 154134.28 43200 -1 980
982 0 607125.56 153918.28 43080 -1 981
983 0 607117.56 153822.28 43000 -1 982
984 0 607085.56 153694.28 42880 -1 983
985 0 606957.56 153614.28 42720 -1 984
986 0 606749.56 153414.28 42560 -1 985
987 0 606349.56 152926.28 42560 -1 986
988 0 606093.56 152742.28 42560 -1 987
989 0 606173.56 152342.28 42560 -1 988
990 0 606221.56 152038.28 42680 -1 989
991 0 606261.56 151798.28 42640 -1 990
992 0 606253.56 151590.28 42640 -1 991
993 0 606285.56 151334.28 42640 -1 992
994 0 606301.56 151102.28 42640 -1 993
995 0 606637.56 150966.28 42640 -1 994
996 0 607437.56 150694.28 42640 -1 995
997 0 607498 150622 42520 -1 996
998 0 607557.56 150550.28 42400 -1 997
999 0 607637.56 150350.28 42360 -1 998
1000 0 607637.56 150294.28 42240 -1 999
1001 0 607717.56 150286.28 42080 -1 1000
1002 0 607789.56 150206.28 41960 -1 1001
1003 0 607805.56 150174.28 41880 -1 1002
1004 0 607901.56 150190.28 41760 -1 1003
1005 0 607925.56 150206.28 41680 -1 1004
1006 0 608021.56 150302.28 41520 -1 1005
1007 0 608053.56 150326.28 41360 -1 1006
1008 0 608069.56 150302.28 41240 -1 1007
1009 0 608237.56 150254.28 41040 -1 1008
1010 0 608373.56 150270.28 41000 -1 1009
1011 0 608413.56 150270.28 40960 -1 1010
1012 0 607781.56 150694.28 43080 -1 996
1013 0 608061.56 150846.28 43520 -1 1012
1014 0 607797.56 150950.28 43800 -1 1013
1015 0 607933.56 151086.28 43880 -1 1014
1016 0 608557.56 150710.28 43760 -1 1013
1017 0 608957.56 150638.28 43840 -1 1016
1018 0 609245.56 150582.28 44040 -1 1017
1019 0 609469.56 150630.28 44280 -1 1018
1020 0 609709.56 150678.28 44480 -1 1019
1021 0 610357.56 150974.28 44480 -1 1020
1022 0 610485.56 151118.28 44840 -1 1021
1023 0 610485.56 151182.28 44960 -1 1022
1024 0 610509.56 151198.28 45000 -1 1023
1025 0 610477.56 151182.28 45040 -1 1024
1026 0 616342 155462 45360 -1 954
1027 0 616310 155390 45600 -1 1026
1028 0 616278 155046 45840 -1 1027
1029 0 616278 155068.4 45920 -1 1028
1030 0 616278 155102 46040 -1 1029
1031 0 616206 155030 46280 -1 1030
1032 0 616078 154766 46440 -1 1031
1033 0 616102 154550 46560 -1 1032
1034 0 616158 154126 46720 -1 1033
1035 0 616150 153958 46800 -1 1034
1036 0 616094 153838 46880 -1 1035
1037 0 616166 153782 47000 -1 1036
1038 0 615726 152910 47040 -1 1037
1039 0 616222 153678 47080 -1 1038
1040 0 616270 153646 47200 -1 1039
1041 0 616350 153622 47360 -1 1040
1042 0 616318 153374 47560 -1 1041
1043 0 616278 153230 47760 -1 1042
1044 0 616110 152966 48000 -1 1043
1045 0 616278 153078 48240 -1 1044
1046 0 616262 153006 48440 -1 1045
1047 0 616206 152942 48600 -1 1046
1048 0 616198 152894 48720 -1 1047
1049 0 616174 152934 48800 -1 1048
1050 0 616246 152894 48880 -1 1049
1051 0 616286 152758 49000 -1 1050
1052 0 616318 152646 49080 -1 1051
1053 0 616294 152534 49200 -1 1052
1054 0 616142 152086 49240 -1 1053
1055 0 615958 151902 49320 -1 1054
1056 0 615886 151654 49520 -1 1055
1057 0 615678 151350 49640 -1 1056
1058 0 615606 151294 49680 -1 1057
1059 0 615478 151086 49760 -1 1058
1060 0 615454 151038 49800 -1 1059
1061 0 615358 150934 49880 -1 1060
1062 0 615342 150694 49960 -1 1061
1063 0 615342 150598 50120 -1 1062
1064 0 615422 150446 50280 -1 1063
1065 0 615374 150414 50520 -1 1064
1066 0 615198 150430 50720 -1 1065
1067 0 615102 150206 50800 -1 1066
1068 0 615070 150126 50840 -1 1067
1069 0 614926 150142 50880 -1 1068
1070 0 614862 150102 50920 -1 1069
1071 0 614798 149766 51040 -1 1070
1072 0 614598 149558 51120 -1 1071
1073 0 614270 149198 51120 -1 1072
1074 0 614190 149118 51200 -1 1073
1075 0 614182 149070 51320 -1 1074
1076 0 613870 148894 51480 -1 1075
1077 0 613774 148862 51640 -1 1076
1078 0 613558 148550 51760 -1 1077
1079 0 613390 148294 51920 -1 1078
1080 0 613278 148102 52080 -1 1079
1081 0 613166 147766 52240 -1 1080
1082 0 613030 147462 52400 -1 1081
1083 0 612790 147246 52560 -1 1082
1084 0 612766 147142 52720 -1 1083
1085 0 612710 146958 52920 -1 1084
1086 0 612758 146886 53080 -1 1085
1087 0 612662 146702 53240 -1 1086
1088 0 612502 146502 53280 -1 1087
1089 0 612582 146302 53320 -1 1088
1090 0 612542 146214 53360 -1 1089
1091 0 612350 146006 53440 -1 1090
1092 0 612230 145974 53560 -1 1091
1093 0 612142 145726 53640 -1 1092
1094 0 612142 145462 53760 -1 1093
1095 0 612142 145094 53880 -1 1094
1096 0 612094 145038 54000 -1 1095
1097 0 612094 145086 54160 -1 1096
1098 0 612070 145102 54280 -1 1097
1099 0 612070 145134 54400 -1 1098
1100 0 612006 144942 54520 -1 1099
1101 0 611974 144982 54640 -1 1100
1102 0 611894 144854 54800 -1 1101
1103 0 611822 144830 55000 -1 1102
1104 0 611678 144774 55160 -1 1103
1105 0 611686 144790 55320 -1 1104
1106 0 611662 144830 55360 -1 1105
1107 0 611710 144830 55440 -1 1106
1108 0 611606 144486 55160 -1 1104
1109 0 611566 144246 55160 -1 1108
1110 0 611518 144166 55240 -1 1109
1111 0 611510 144134 55280 -1 1110
1112 0 611462 143926 55400 -1 1111
1113 0 611422 143686 55560 -1 1112
1114 0 611390 143382 55720 -1 1113
1115 0 611382 143110 55880 -1 1114
1116 0 611302 142886 56040 -1 1115
1117 0 611278 142726 56160 -1 1116
1118 0 611254 142454 56240 -1 1117
1119 0 611454 142054 56400 -1 1118
1120 0 611574 141782 56560 -1 1119
1121 0 611558 141742 56720 -1 1120
1122 0 611638 141702 56880 -1 1121
1123 0 611614 141414 57040 -1 1122
1124 0 611598 141366 57200 -1 1123
1125 0 611582 141182 57360 -1 1124
1126 0 611558 140814 57520 -1 1125
1127 0 611550 140710 57600 -1 1126
1128 0 611614 140566 57760 -1 1127
1129 0 611694 140366 57960 -1 1128
1130 0 611734 140134 58160 -1 1129
1131 0 611726 139942 58320 -1 1130
1132 0 611798 139702 58480 -1 1131
1133 0 611966 139390 58640 -1 1132
1134 0 612134 139262 58840 -1 1133
1135 0 612278 138998 59000 -1 1134
1136 0 612382 138822 59160 -1 1135
1137 0 612486 138590 59320 -1 1136
1138 0 612614 138462 59520 -1 1137
1139 0 612686 138398 59720 -1 1138
1140 0 612766 138182 59920 -1 1139
1141 0 612910 138054 60080 -1 1140
1142 0 613038 137982 60160 -1 1141
1143 0 613070 137838 60320 -1 1142
1144 0 613310 137582 60520 -1 1143
1145 0 613454 137454 60720 -1 1144
1146 0 613542 137390 60880 -1 1145
1147 0 613726 137270 61080 -1 1146
1148 0 613886 137198 61320 -1 1147
1149 0 614030 137118 61480 -1 1148
1150 0 614166 136798 61560 -1 1149
1151 0 614358 136646 61720 -1 1150
1152 0 614510 136526 62000 -1 1151
1153 0 614638 136342 62200 -1 1152
1154 0 614742 136230 62320 -1 1153
1155 0 614774 136158 62520 -1 1154
1156 0 614950 136030 62640 -1 1155
1157 0 614942 135942 62760 -1 1156
1158 0 614966 135718 62920 -1 1157
1159 0 614902 135382 62920 -1 1158
1160 0 614886 135230 63040 -1 1159
1161 0 615030 135198 63280 -1 1160
1162 0 615078 135070 63520 -1 1161
1163 0 615126 134726 63760 -1 1162
1164 0 615150 134734 63880 -1 1163
1165 0 615198 134598 63920 -1 1164
1166 0 615126 134494 63960 -1 1165
1167 0 615030 134510 64000 -1 1166
1168 0 614918 134254 64040 -1 1167
1169 0 614798 134038 64120 -1 1168
1170 0 614742 133902 64160 -1 1169
1171 0 614726 133638 64280 -1 1170
1172 0 614766 133398 64360 -1 1171
1173 0 614790 133358 64400 -1 1172
1174 0 614854 133046 64480 -1 1173
1175 0 614902 132558 64560 -1 1174
1176 0 615030 132150 64640 -1 1175
1177 0 615070 132030 64680 -1 1176
1178 0 615022 131750 64720 -1 1177
1179 0 615022 131526 64800 -1 1178
1180 0 615030 131150 64920 -1 1179
1181 0 615022 130814 65040 -1 1180
1182 0 615054 130510 65200 -1 1181
1183 0 615046 130334 65320 -1 1182
1184 0 615134 129958 65440 -1 1183
1185 0 615198 129686 65560 -1 1184
1186 0 615230 129630 65720 -1 1185
1187 0 615246 129486 65880 -1 1186
1188 0 615254 129270 66040 -1 1187
1189 0 615286 128910 66200 -1 1188
1190 0 615294 128670 66320 -1 1189
1191 0 615262 128558 66480 -1 1190
1192 0 615174 128294 66640 -1 1191
1193 0 615174 128102 66800 -1 1192
1194 0 615166 128118 66920 -1 1193
1195 0 615222 128062 67040 -1 1194
1196 0 615214 128014 67200 -1 1195
1197 0 615246 127806 67360 -1 1196
1198 0 615398 127454 67520 -1 1197
1199 0 615574 127022 67680 -1 1198
1200 0 615638 126870 67760 -1 1199
1201 0 615750 126766 67880 -1 1200
1202 0 615830 126670 68080 -1 1201
1203 0 615886 126638 68240 -1 1202
1204 0 615934 126638 68400 -1 1203
1205 0 616094 126510 68600 -1 1204
1206 0 616214 126318 68800 -1 1205
1207 0 616238 126318 69000 -1 1206
1208 0 616286 126270 69200 -1 1207
1209 0 616310 126286 69360 -1 1208
1210 0 616382 126198 69520 -1 1209
1211 0 616454 126062 69680 -1 1210
1212 0 616502 126102 69840 -1 1211
1213 0 616582 126038 70000 -1 1212
1214 0 616670 125966 70160 -1 1213
1215 0 616718 125822 70320 -1 1214
1216 0 616726 125606 70480 -1 1215
1217 0 616758 125598 70560 -1 1216
1218 0 616830 125334 70640 -1 1217
1219 0 616870 125214 70760 -1 1218
1220 0 616878 125158 70880 -1 1219
1221 0 616894 125086 71080 -1 1220
1222 0 616918 124982 71280 -1 1221
1223 0 616950 124782 71480 -1 1222
1224 0 616974 124590 71680 -1 1223
1225 0 616982 124494 71840 -1 1224
1226 0 616926 124190 72080 -1 1225
1227 0 616950 123854 72320 -1 1226
1228 0 617094 123630 72560 -1 1227
1229 0 617166 123470 72640 -1 1228
1230 0 617174 123294 72720 -1 1229
1231 0 617246 123254 72760 -1 1230
1232 0 617270 123054 72880 -1 1231
1233 0 617182 122910 73040 -1 1232
1234 0 617238 122846 73120 -1 1233
1235 0 617254 122814 73200 -1 1234
1236 0 617278 122806 73240 -1 1235
1237 0 617302 122598 73280 -1 1236
1238 0 617310 122478 73440 -1 1237
1239 0 617214 122454 73640 -1 1238
1240 0 617134 122358 73840 -1 1239
1241 0 617174 122342 74000 -1 1240
1242 0 617246 122222 74160 -1 1241
1243 0 617238 122150 74320 -1 1242
1244 0 617286 122078 74520 -1 1243
1245 0 617326 122014 74720 -1 1244
1246 0 617518 121782 74720 -1 1245
1247 0 617542 121654 74760 -1 1246
1248 0 617614 121526 74800 -1 1247
1249 0 617710 121406 74840 -1 1248
1250 0 617846 121182 74840 -1 1249
1251 0 617774 121102 74920 -1 1250
1252 0 617798 120950 75040 -1 1251
1253 0 617806 120854 75200 -1 1252
1254 0 617910 120798 75360 -1 1253
1255 0 617902 120726 75520 -1 1254
1256 0 618006 120606 75680 -1 1255
1257 0 618038 120502 75800 -1 1256
1258 0 618014 120414 75880 -1 1257
1259 0 617926 120286 76080 -1 1258
1260 0 617902 120262 76200 -1 1259
1261 0 617846 120086 76360 -1 1260
1262 0 617798 119974 76520 -1 1261
1263 0 617782 119798 76760 -1 1262
1264 0 617710 119638 76960 -1 1263
1265 0 617694 119632.664 77040 -1 1264
1266 0 617686 119630 77080 -1 1265
1267 0 617614 119582 77160 -1 1266
1268 0 617630 119326 77040 -1 1265
1269 0 617726 118894 77040 -1 1268
1270 0 618126 118270 77040 -1 1269
1271 0 618230 117414 77040 -1 1270
1272 0 618190 117414 77160 -1 1271
1273 0 618134 117230 77400 -1 1272
1274 0 618046 116966 77400 -1 1273
1275 0 618174 116646 77400 -1 1274
1276 0 618150 116606 77440 -1 1275
1277 0 618398 116494 77440 -1 1276
1278 0 618526 116438 77480 -1 1277
1279 0 618558 116406 77520 -1 1278
1280 0 618566 116390 77640 -1 1279
1281 0 618582 116190 77640 -1 1280
1282 0 618542 116158 77800 -1 1281
1283 0 618470 116110 78000 -1 1282
1284 0 618598 115926 78160 -1 1283
1285 0 618814 115798 78200 -1 1284
1286 0 618670 115902 78240 -1 1285
1287 0 618950 115430 78320 -1 1286
1288 0 619126 115054 78320 -1 1287
1289 0 619278 114694 78320 -1 1288
1290 0 619550 114606 78320 -1 1289
1291 0 619766 114470 78320 -1 1290
1292 0 619918 114174 78320 -1 1291
1293 0 619926 114102 78360 -1 1292
1294 0 620046 113878 78360 -1 1293
1295 0 620358 113366 78360 -1 1294
1296 0 620342 113366 78400 -1 1295
1297 0 620390 113270 78440 -1 1296
1298 0 620454 113110 78520 -1 1297
1299 0 620750 112806 78520 -1 1298
1300 0 620910 112542 78560 -1 1299
1301 0 621038 112286 78600 -1 1300
1302 0 621190 112038 78640 -1 1301
1303 0 621358 111662 78800 -1 1302
1304 0 621382 111606 78880 -1 1303
1305 0 621478 111670 78640 -1 1302
1306 0 621582 110926 78640 -1 1305
1307 0 621610 110804 78680 -1 1306
1308 0 621414 111054 78520 -1 1307
1309 0 621582 111262 78480 -1 1308
1310 0 622078 111358 78480 -1 1309
1311 0 622686 111374 78480 -1 1310
1312 0 623334 111278 78480 -1 1311
1313 0 624054 111326 78480 -1 1312
1314 0 624326 110558 78840 -1 1313
1315 0 624470 110526 78960 -1 1314
1316 0 624678 110542 79240 -1 1315
1317 0 624742 110526 79360 -1 1316
1318 0 624710 110542 79440 -1 1317
1319 0 623838 111598 78400 -1 1313
1320 0 623766 111798 78280 -1 1319
1321 0 623830 111734 78200 -1 1320
1322 0 624134 111702 78160 -1 1321
1323 0 624238 111790 78040 -1 1322
1324 0 624374 111758 77960 -1 1323
1325 0 624598 111638 77800 -1 1324
1326 0 624902 111494 77600 -1 1325
1327 0 625054 111486 77480 -1 1326
1328 0 625150 111494 77440 -1 1327
1329 0 625222 111502 77400 -1 1328
1330 0 625270 111542 77360 -1 1329
1331 0 625534 111446 77320 -1 1330
1332 0 625446 111510 77280 -1 1331
1333 0 625510 111486 77240 -1 1332
1334 0 625622 111486 77160 -1 1333
1335 0 625694 111606 77000 -1 1334
1336 0 625814 111702 76840 -1 1335
1337 0 625862 111782 76640 -1 1336
1338 0 625806 111862 76440 -1 1337
1339 0 625750 111918 76160 -1 1338
1340 0 625758 111910 75960 -1 1339
1341 0 625718 111934 75880 -1 1340
1342 0 625606 111934 75680 -1 1341
1343 0 625518 111990 75480 -1 1342
1344 0 625430 111998 75280 -1 1343
1345 0 625390 111998 75080 -1 1344
1346 0 625310 112046 74840 -1 1345
1347 0 625254 112102 74640 -1 1346
1348 0 625190 112198 74440 -1 1347
1349 0 625150 112262 74200 -1 1348
1350 0 625046 112350 74080 -1 1349
1351 0 624942 112414 73960 -1 1350
1352 0 624974 112334 73800 -1 1351
1353 0 624926 112358 73720 -1 1352
1354 0 624774 112414 73520 -1 1353
1355 0 624742 112598 73320 -1 1354
1356 0 624710 112574 73120 -1 1355
1357 0 624638 112566 73040 -1 1356
1358 0 624614 112662 72800 -1 1357
1359 0 624486 112686 72640 -1 1358
1360 0 624446 112702 72560 -1 1359
1361 0 624398 112702 72520 -1 1360
1362 0 624270 112726 72480 -1 1361
1363 0 624134 112758 72440 -1 1362
1364 0 624142 112814 72320 -1 1363
1365 0 624126 112822 72160 -1 1364
1366 0 624086 112974 71960 -1 1365
1367 0 624062 113054 71760 -1 1366
1368 0 624054 113062 71720 -1 1367
1369 0 624198 113038 71680 -1 1368
1370 0 624038 113094 71640 -1 1369
1371 0 623974 113134 71480 -1 1370
1372 0 623958 113110 71360 -1 1371
1373 0 623958 113110 71160 -1 1372
1374 0 623982 113118 70960 -1 1373
1375 0 623958 113062 70880 -1 1374
1376 0 623686 112918 70880 -1 1375
1377 0 623686 112894 70840 -1 1376
1378 0 623670 112806 70760 -1 1377
1379 0 623606 112718 70680 -1 1378
1380 0 623590 112534 70520 -1 1379
1381 0 623534 112302 70360 -1 1380
1382 0 623342 112014 70160 -1 1381
1383 0 623350 111958 69960 -1 1382
1384 0 623182 111734 69720 -1 1383
1385 0 623150 111526 69480 -1 1384
1386 0 622894 110990 69480 -1 1385
1387 0 622734 110918 69800 -1 1386
1388 0 622822 110742 70000 -1 1387
1389 0 622846 110710 70160 -1 1388
1390 0 622942 110782 70320 -1 1389
1391 0 623110 110702 70560 -1 1390
1392 0 623198 110686 70800 -1 1391
1393 0 623334 110702 70960 -1 1392
1394 0 623846 110670 71160 -1 1393
1395 0 624006 110590 71280 -1 1394
1396 0 624406 110558 71280 -1 1395
1397 0 624622 110422 71280 -1 1396
1398 0 624650 110394 71320 -1 1397
1399 0 624678 110366 71360 -1 1398
1400 0 624702 110286 71440 -1 1399
1401 0 624782 110174 71600 -1 1400
1402 0 624758 110150 71640 -1 1401
1403 0 625030 110094 71680 -1 1402
1404 0 624846 110094 71720 -1 1403
1405 0 625166 109958 71840 -1 1404
1406 0 625478 109790 72000 -1 1405
1407 0 625558 109742 72240 -1 1406
1408 0 625718 109630 72480 -1 1407
1409 0 625846 109526 72680 -1 1408
1410 0 625918 109446 72880 -1 1409
1411 0 625990 109230 72880 -1 1410
1412 0 626166 109078 72880 -1 1411
1413 0 626198 109094 72960 -1 1412
1414 0 626222 109094 73040 -1 1413
1415 0 626374 109062 73240 -1 1414
1416 0 626398 109022 73320 -1 1415
1417 0 622584.8 111576.04 78360 -1 1311
1418 0 622579.56 111660.49 78280 -1 1417
1419 0 621694 110438 78800 -1 1307
1420 0 621694 110198 78960 -1 1419
1421 0 621766 110406 79120 -1 1420
1422 0 621782 110438 79240 -1 1421
1423 0 617549.56 162270.28 47000 -1 932
1424 0 617493.56 162390.28 47080 -1 1423
1425 0 617549.56 162406.28 47160 -1 1424
1426 0 616309.56 165046.28 46480 -1 927
1427 0 616181.56 165310.28 46400 -1 1426
1428 0 616309.56 165182.28 46200 -1 1427
1429 0 616381.56 165262.28 45960 -1 1428
1430 0 616285.56 165494.28 45840 -1 1429
1431 0 616133.56 165878.28 45760 -1 1430
1432 0 615845.56 166302.28 45720 -1 1431
1433 0 614341.56 166294.28 45720 -1 1432
1434 0 614085.56 166310.28 45840 -1 1433
1435 0 613189.56 166318.28 45840 -1 1434
1436 0 613013.56 166454.28 45880 -1 1435
1437 0 612980.4 166489.2 46000 -1 1436
1438 0 612820.4 166505.2 46200 -1 1437
1439 0 612580.4 166601.2 46320 -1 1438
1440 0 612428.4 166617.2 46400 -1 1439
1441 0 612396.4 166681.2 46440 -1 1440
1442 0 612412.4 166673.2 46480 -1 1441
1443 0 612036.4 166929.2 45800 -1 1436
1444 0 611932.4 167001.2 45800 -1 1443
1445 0 611780.4 167129.2 45720 -1 1444
1446 0 611316.4 167457.2 45720 -1 1445
1447 0 610980.4 167769.2 45640 -1 1446
1448 0 610684.4 167809.2 45280 -1 1447
1449 0 610676.4 167585.2 45240 -1 1448
1450 0 610220.4 167969.2 45240 -1 1449
1451 0 610148.4 168353.2 45160 -1 1450
1452 0 609956.4 168673.2 45120 -1 1451
1453 0 609684.4 169137.2 45080 -1 1452
1454 0 609532.4 169385.2 45040 -1 1453
1455 0 609492.4 169401.2 44920 -1 1454
1456 0 609284.4 169417.2 44760 -1 1455
1457 0 609212.4 169409.2 44600 -1 1456
1458 0 609108.4 169433.2 44440 -1 1457
1459 0 608532.4 169825.2 44400 -1 1458
1460 0 608244.4 170121.2 44360 -1 1459
1461 0 607636.4 170313.2 44520 -1 1460
1462 0 607796.4 170297.2 44840 -1 1461
1463 0 607700.4 170593.2 45120 -1 1462
1464 0 607708.4 170465.2 45160 -1 1463
1465 0 607660.4 170433.2 45240 -1 1464
1466 0 607652.4 170545.2 45320 -1 1465
1467 0 607612.4 170537.2 45400 -1 1466
1468 0 607388.4 170529.2 44560 -1 1461
1469 0 607092.4 171009.2 44560 -1 1468
1470 0 606860.4 171553.2 44560 -1 1469
1471 0 606876.4 171521.2 44320 -1 1470
1472 0 606924.4 171545.2 44080 -1 1471
1473 0 606868.4 171513.2 43880 -1 1472
1474 0 606868.4 171449.2 43640 -1 1473
1475 0 606844.4 171385.2 43440 -1 1474
1476 0 606692.4 171697.2 43440 -1 1475
1477 0 606628.4 172049.2 43440 -1 1476
1478 0 606532.4 172145.2 43400 -1 1477
1479 0 606188.4 172353.2 43320 -1 1478
1480 0 605940.4 172689.2 43280 -1 1479
1481 0 605444.4 172913.2 43160 -1 1480
1482 0 604852.4 173057.2 43080 -1 1481
1483 0 604140.4 173401.2 43080 -1 1482
1484 0 603348.4 173825.2 43080 -1 1483
1485 0 602868.4 174121.2 43080 -1 1484
1486 0 602596.4 174281.2 42960 -1 1485
1487 0 602204.4 174409.2 42840 -1 1486
1488 0 602004.4 174401.2 42680 -1 1487
1489 0 601660.4 174553.2 42480 -1 1488
1490 0 601236.4 174721.2 42360 -1 1489
1491 0 601068.4 174721.2 42160 -1 1490
1492 0 600932.4 174745.2 41960 -1 1491
1493 0 600716.4 174705.2 41840 -1 1492
1494 0 600060.4 174833.2 41800 -1 1493
1495 0 599324.4 174961.2 41840 -1 1494
1496 0 598804.4 175049.2 41880 -1 1495
1497 0 598428.4 175153.2 41920 -1 1496
1498 0 598092.4 175257.2 42000 -1 1497
1499 0 598020.4 175281.2 42080 -1 1498
1500 0 597948.4 175273.2 42160 -1 1499
1501 0 597860.4 175241.2 42320 -1 1500
1502 0 597732.4 175049.2 42440 -1 1501
1503 0 597588.4 175057.2 42480 -1 1502
1504 0 597468.4 175041.2 42640 -1 1503
1505 0 597372.4 174961.2 42760 -1 1504
1506 0 597244.4 174833.2 42920 -1 1505
1507 0 597228.4 174713.2 43080 -1 1506
1508 0 597204.4 174633.2 43160 -1 1507
1509 0 597196.4 174393.2 43160 -1 1508
1510 0 597316.4 173793.2 43160 -1 1509
1511 0 597380.4 173697.2 43240 -1 1510
1512 0 597468.4 173401.2 43400 -1 1511
1513 0 597596.4 173129.2 43560 -1 1512
1514 0 597764.4 172769.2 43760 -1 1513
1515 0 597812.4 172681.2 43920 -1 1514
1516 0 597892.4 172393.2 44120 -1 1515
1517 0 597964.4 172321.2 44360 -1 1516
1518 0 598012.4 172297.2 44600 -1 1517
1519 0 598012.4 172297.2 44840 -1 1518
1520 0 597980.4 172361.2 45080 -1 1519
1521 0 598020.4 172265.2 45240 -1 1520
1522 0 597972.4 172489.2 45440 -1 1521
1523 0 597124.4 172489.2 45440 -1 1522
1524 0 597180.4 172561.2 45640 -1 1523
1525 0 596956.4 172609.2 45680 -1 1524
1526 0 596788.4 172633.2 45720 -1 1525
1527 0 596432 172641 45760 -1 1526
1528 0 598604.4 171913.2 45440 -1 1522
1529 0 598764.4 171641.2 45440 -1 1528
1530 0 598868.4 171689.2 45560 -1 1529
1531 0 598860.4 171569.2 45600 -1 1530
1532 0 598916.4 171465.2 45640 -1 1531
1533 0 599076.4 171249.2 45680 -1 1532
1534 0 599268.4 170985.2 45760 -1 1533
1535 0 599452.4 170841.2 46000 -1 1534
1536 0 599588.4 170457.2 46160 -1 1535
1537 0 599508.4 170241.2 46240 -1 1536
1538 0 599620.4 169953.2 46320 -1 1537
1539 0 599620.4 169953.2 46400 -1 1538
1540 0 599572.4 169793.2 46520 -1 1539
1541 0 599572.4 169665.2 46720 -1 1540
1542 0 599596.4 169497.2 46880 -1 1541
1543 0 599548.4 169321.2 47120 -1 1542
1544 0 599476.4 169129.2 47280 -1 1543
1545 0 599492.4 169193.2 47360 -1 1544
1546 0 599404.4 168857.2 47560 -1 1545
1547 0 599332.4 168705.2 47640 -1 1546
1548 0 599148.4 168729.2 47680 -1 1547
1549 0 598884.4 168601.2 47720 -1 1548
1550 0 598628.4 168329.2 47760 -1 1549
1551 0 598708.4 168201.2 47800 -1 1550
1552 0 597916.4 167953.2 47840 -1 1551
1553 0 597468.4 167689.2 48000 -1 1552
1554 0 597212.4 167553.2 48000 -1 1553
1555 0 596844.4 167561.2 48080 -1 1554
1556 0 596564.4 167481.2 48000 -1 1555
1557 0 596468.4 167585.2 47920 -1 1556
1558 0 596164.4 167713.2 47800 -1 1557
1559 0 595708.4 167729.2 47720 -1 1558
1560 0 595724.4 167625.2 47600 -1 1559
1561 0 595260.4 167553.2 47520 -1 1560
1562 0 594852.4 167457.2 47520 -1 1561
1563 0 594668.4 167593.2 47320 -1 1562
1564 0 594436.4 167505.2 47200 -1 1563
1565 0 594052.4 167577.2 47000 -1 1564
1566 0 593844.4 167609.2 46880 -1 1565
1567 0 593596.4 167497.2 46600 -1 1566
1568 0 593436.4 167529.2 46440 -1 1567
1569 0 593188.4 167609.2 46080 -1 1568
1570 0 592684.4 167657.2 46000 -1 1569
1571 0 592508.4 167793.2 45960 -1 1570
1572 0 592196.4 167945.2 45960 -1 1571
1573 0 591836.4 168185.2 45960 -1 1572
1574 0 591468.4 168305.2 46080 -1 1573
1575 0 591060.4 168337.2 46240 -1 1574
1576 0 590540.4 168329.2 46280 -1 1575
1577 0 589764.4 168353.2 46320 -1 1576
1578 0 589260.4 168161.2 46320 -1 1577
1579 0 589132.4 167953.2 46560 -1 1578
1580 0 588940 167899.67 46800 -1 1579
1581 0 588484.4 168385.2 46800 -1 1580
1582 0 588284.4 168489.2 47000 -1 1581
1583 0 588108.4 168569.2 47160 -1 1582
1584 0 587956.4 168489.2 47400 -1 1583
1585 0 587828.4 168417.2 47560 -1 1584
1586 0 587716.4 168305.2 47760 -1 1585
1587 0 587508.4 168193.2 47960 -1 1586
1588 0 587476.4 168537.2 48200 -1 1587
1589 0 587220.4 168537.2 48400 -1 1588
1590 0 587004.4 168753.2 48640 -1 1589
1591 0 587108.4 168713.2 48920 -1 1590
1592 0 586844.4 168873.2 49160 -1 1591
1593 0 586676.4 168993.2 49400 -1 1592
1594 0 586476.4 169153.2 49600 -1 1593
1595 0 586324.4 169353.2 49680 -1 1594
1596 0 585924.4 169401.2 49880 -1 1595
1597 0 585452.4 169433.2 50080 -1 1596
1598 0 585396.4 169369.2 50280 -1 1597
1599 0 585332.4 169289.2 50400 -1 1598
1600 0 584828.4 169409.2 50560 -1 1599
1601 0 584452.4 169505.2 50760 -1 1600
1602 0 583900.4 170049.2 50960 -1 1601
1603 0 583340.4 170009.2 51120 -1 1602
1604 0 583015 170064 51320 -1 1603
1605 0 583220.4 169937.2 51720 -1 1604
1606 0 583300.4 169825.2 51960 -1 1605
1607 0 583308.4 169849.2 52080 -1 1606
1608 0 582820.4 170097.2 51440 -1 1604
1609 0 582188.4 170305.2 51680 -1 1608
1610 0 581676.4 170609.2 51720 -1 1609
1611 0 581500.4 172433.2 51800 -1 1610
1612 0 581340 173073 51640 -1 1611
1613 0 580636 173833 51640 -1 1612
1614 0 580476 174033 51800 -1 1613
1615 0 580428 174129 52000 -1 1614
1616 0 580380 174281 52160 -1 1615
1617 0 580220 174777 52200 -1 1616
1618 0 580364 175001 52360 -1 1617
1619 0 580332 174913 52560 -1 1618
1620 0 580484 174945 52800 -1 1619
1621 0 580716 174841 53000 -1 1620
1622 0 580796 174801 53240 -1 1621
1623 0 580852 174801 53400 -1 1622
1624 0 580884 174801 53600 -1 1623
1625 0 580868 174745 53760 -1 1624
1626 0 580772 174697 53920 -1 1625
1627 0 580564.4 170057.2 51760 -1 1610
1628 0 579164.4 169817.2 51760 -1 1627
1629 0 578524.4 169857.2 51760 -1 1628
1630 0 578220.4 169953.2 51800 -1 1629
1631 0 577828.4 169849.2 52120 -1 1630
1632 0 576956.4 169865.2 52160 -1 1631
1633 0 576636.4 169961.2 52040 -1 1632
1634 0 576300.4 170017.2 51840 -1 1633
1635 0 576004.4 170017.2 51800 -1 1634
1636 0 575980 170029 51760 -1 1635
1637 0 575956.4 170041.2 51720 -1 1636
1638 0 575588.4 170233.2 51560 -1 1637
1639 0 575300.4 170345.2 51440 -1 1638
1640 0 575036.4 170449.2 51320 -1 1639
1641 0 574892.4 170609.2 51320 -1 1640
1642 0 574812.4 170689.2 51320 -1 1641
1643 0 574596.4 170761.2 51320 -1 1642
1644 0 574212.4 170857.2 51320 -1 1643
1645 0 574076.4 170953.2 51320 -1 1644
1646 0 573852.4 171025.2 51360 -1 1645
1647 0 573636.4 171097.2 51400 -1 1646
1648 0 573228.4 171129.2 51400 -1 1647
1649 0 572676.4 171321.2 51480 -1 1648
1650 0 572836.4 171481.2 50920 -1 1649
1651 0 572908.4 171441.2 50880 -1 1650
1652 0 572956.4 171849.2 51480 -1 1649
1653 0 573292.4 172577.2 51480 -1 1652
1654 0 573748.4 173001.2 51480 -1 1653
1655 0 573988.4 173121.2 51400 -1 1654
1656 0 574180.4 173329.2 51320 -1 1655
1657 0 574124.4 173337.2 51080 -1 1656
1658 0 574060.4 173321.2 51000 -1 1657
1659 0 573844.4 173257.2 50840 -1 1658
1660 0 573876.4 173393.2 50680 -1 1659
1661 0 573876.4 173385.2 50600 -1 1660
1662 0 572340.4 171169.2 51640 -1 1649
1663 0 571932.4 170961.2 51880 -1 1662
1664 0 571716.4 171121.2 52040 -1 1663
1665 0 571308.4 171273.2 52040 -1 1664
1666 0 571132.4 171457.2 52040 -1 1665
1667 0 570996.4 171441.2 52080 -1 1666
1668 0 570772.4 171625.2 51920 -1 1667
1669 0 570572.4 171745.2 51920 -1 1668
1670 0 570204.4 172041.2 51920 -1 1669
1671 0 569580.4 172297.2 51920 -1 1670
1672 0 569020.4 172425.2 52240 -1 1671
1673 0 568332.4 172497.2 52560 -1 1672
1674 0 567348.4 172673.2 52680 -1 1673
1675 0 566348.4 172817.2 52680 -1 1674
1676 0 565748.4 173065.2 52800 -1 1675
1677 0 565484.4 173121.2 52920 -1 1676
1678 0 565364.4 173273.2 52960 -1 1677
1679 0 564924.4 173105.2 53000 -1 1678
1680 0 564596.4 173033.2 53040 -1 1679
1681 0 564428.4 173073.2 53120 -1 1680
1682 0 564124.4 173153.2 53240 -1 1681
1683 0 563692.4 173209.2 53440 -1 1682
1684 0 563316.4 173209.2 53600 -1 1683
1685 0 562668.4 173385.2 53600 -1 1684
1686 0 562076.4 173601.2 53720 -1 1685
1687 0 561588.4 173809.2 53760 -1 1686
1688 0 561108.4 174049.2 53760 -1 1687
1689 0 560684.4 174153.2 53720 -1 1688
1690 0 560284.4 174321.2 53640 -1 1689
1691 0 559812.4 174473.2 53640 -1 1690
1692 0 559428.4 174777.2 53600 -1 1691
1693 0 558684.4 175001.2 53600 -1 1692
1694 0 558444.4 175001.2 53680 -1 1693
1695 0 558388.4 175393.2 53720 -1 1694
1696 0 558164.4 175473.2 53680 -1 1695
1697 0 558020.4 175585.2 53680 -1 1696
1698 0 557916.4 175617.2 53640 -1 1697
1699 0 557668.4 175665.2 53560 -1 1698
1700 0 557604.4 175713.2 53520 -1 1699
1701 0 557468.4 175729.2 53480 -1 1700
1702 0 557324.4 175761.2 53520 -1 1701
1703 0 557180.4 175785.2 53560 -1 1702
1704 0 557044.4 175905.2 53600 -1 1703
1705 0 556828.4 176185.2 53600 -1 1704
1706 0 556348.4 176537.2 53600 -1 1705
1707 0 555868.4 176601.2 53440 -1 1706
1708 0 555604.4 176633.2 53280 -1 1707
1709 0 555060.4 176729.2 53320 -1 1708
1710 0 554756.4 176777.2 53240 -1 1709
1711 0 554492.4 176777.2 53080 -1 1710
1712 0 554140.4 176737.2 53040 -1 1711
1713 0 554140.4 176985.2 52960 -1 1712
1714 0 554108.4 177049.2 52880 -1 1713
1715 0 553916.4 177017.2 52800 -1 1714
1716 0 553756.4 177017.2 52680 -1 1715
1717 0 553516.4 176985.2 52520 -1 1716
1718 0 553372.4 177025.2 52440 -1 1717
1719 0 553052.4 177049.2 52320 -1 1718
1720 0 552700.4 177065.2 52280 -1 1719
1721 0 552316.4 176993.2 52280 -1 1720
1722 0 552124.4 176945.2 52320 -1 1721
1723 0 551828.4 176921.2 52360 -1 1722
1724 0 551460.4 176857.2 52400 -1 1723
1725 0 550988.4 176785.2 52400 -1 1724
1726 0 550852.4 176761.2 52560 -1 1725
1727 0 550556.4 176801.2 52640 -1 1726
1728 0 550132.4 176585.2 52600 -1 1727
1729 0 549772.4 176577.2 52600 -1 1728
1730 0 549324.4 176425.2 52640 -1 1729
1731 0 548916.4 176417.2 52600 -1 1730
1732 0 548484.4 176313.2 52560 -1 1731
1733 0 548508.4 176361.2 52480 -1 1732
1734 0 548476.4 176353.2 52440 -1 1733
1735 0 548452.4 176329.2 52400 -1 1734
1736 0 548380.4 176401.2 52360 -1 1735
1737 0 548340.4 176433.2 52320 -1 1736
1738 0 548236.4 176521.2 52280 -1 1737
1739 0 547908.4 176745.2 52280 -1 1738
1740 0 547260.4 176769.2 52280 -1 1739
1741 0 546692.4 176817.2 52280 -1 1740
1742 0 546420.4 177001.2 52360 -1 1741
1743 0 546012.4 176985.2 52440 -1 1742
1744 0 545660.4 177113.2 52480 -1 1743
1745 0 545284.4 177097.2 52560 -1 1744
1746 0 544836.4 177081.2 52640 -1 1745
1747 0 544652.4 176961.2 52760 -1 1746
1748 0 544308.4 176897.2 52800 -1 1747
1749 0 544036.4 177017.2 52880 -1 1748
1750 0 544060.4 177009.2 53000 -1 1749
1751 0 543940.4 176969.2 53160 -1 1750
1752 0 543940.4 177065.2 53280 -1 1751
1753 0 543980.4 177313.2 53280 -1 1752
1754 0 544300.4 177465.2 53280 -1 1753
1755 0 544448 177617 53280 -1 1754
1756 0 544592 177697 53280 -1 1755
1757 0 544652 177677 53200 -1 1756
1758 0 544692 177761 53120 -1 1757
1759 0 544720 177789 53080 -1 1758
1760 0 544736 177825 53040 -1 1759
1761 0 544780 177953 53000 -1 1760
1762 0 544812 178161 52960 -1 1761
1763 0 544820 178161 52920 -1 1762
1764 0 544820 178169 52880 -1 1763
1765 0 544836 178197 52800 -1 1764
1766 0 544852 178201 52760 -1 1765
1767 0 544912 178277 52680 -1 1766
1768 0 544968 178349 52600 -1 1767
1769 0 545072 178345 52520 -1 1768
1770 0 545100 178473 52480 -1 1769
1771 0 545108 178469 52440 -1 1770
1772 0 545128 178529 52320 -1 1771
1773 0 545160 178673 52200 -1 1772
1774 0 545220 178725 52120 -1 1773
1775 0 545172 178789 52000 -1 1774
1776 0 545196 178965 51800 -1 1775
1777 0 545244 179077 51760 -1 1776
1778 0 545316 179261 51680 -1 1777
1779 0 545268 179461 51520 -1 1778
1780 0 545281.3 179517 51480 -1 1779
1781 0 545308 179629 51400 -1 1780
1782 0 545516 179813 51400 -1 1781
1783 0 545492 180133 51400 -1 1782
1784 0 545452 180365 51280 -1 1783
1785 0 545384.6 180344.88 51200 -1 1784
1786 0 545544 180757 51280 -1 1784
1787 0 545512 181629 51280 -1 1786
1788 0 545528 181981 51280 -1 1787
1789 0 545456 182109 51280 -1 1788
1790 0 545504 182317 51280 -1 1789
1791 0 545512 182349 51200 -1 1790
1792 0 545496 182461 51160 -1 1791
1793 0 545528 182549 51120 -1 1792
1794 0 545488 182613 51080 -1 1793
1795 0 545592 182837 51040 -1 1794
1796 0 545440 182965 51000 -1 1795
1797 0 545248 183197 50960 -1 1796
1798 0 545328 183357 50960 -1 1797
1799 0 545584 183437 50960 -1 1798
1800 0 545448 183581 50600 -1 1799
1801 0 545280 183717 50280 -1 1800
1802 0 545176 183813 50080 -1 1801
1803 0 545184 183901 49920 -1 1802
1804 0 545184 183965 49840 -1 1803
1805 0 545064 184085 49720 -1 1804
1806 0 545040 184149 49600 -1 1805
1807 0 544880 184293 49400 -1 1806
1808 0 544656 184429 49240 -1 1807
1809 0 544552 184429 49120 -1 1808
1810 0 544176 184885 49120 -1 1809
1811 0 544060 185061 49160 -1 1810
1812 0 543988 185085 49200 -1 1811
1813 0 543836 185145 49240 -1 1812
1814 0 543604 185257 49240 -1 1813
1815 0 543496 185421 49280 -1 1814
1816 0 543360 185761 49320 -1 1815
1817 0 543464 185981 49320 -1 1816
1818 0 543744 186265 49480 -1 1817
1819 0 543773 186259 49600 -1 1818
1820 0 543856 186225 49640 -1 1819
1821 0 543896 186297 49760 -1 1820
1822 0 543896 186241 49920 -1 1821
1823 0 543912 186233 50120 -1 1822
1824 0 543960 186209 50240 -1 1823
1825 0 544112 186313 50360 -1 1824
1826 0 544304 186281 50520 -1 1825
1827 0 544432 186417 50680 -1 1826
1828 0 544656 186473 50880 -1 1827
1829 0 544560 186457 51080 -1 1828
1830 0 544456 186489 51360 -1 1829
1831 0 544424 186569 51560 -1 1830
1832 0 544488 186505 51800 -1 1831
1833 0 544544 186401 51920 -1 1832
1834 0 544616 186537 52000 -1 1833
1835 0 544712 186537 52080 -1 1834
1836 0 544736 186513 52160 -1 1835
1837 0 544704 186521 52200 -1 1836
1838 0 544320 184501 49000 -1 1809
1839 0 544184 184349 48800 -1 1838
1840 0 543944 184209 48640 -1 1839
1841 0 544200 184145 48480 -1 1840
1842 0 544176 184177 48440 -1 1841
1843 0 543948.4 176769.2 53320 -1 1752
1844 0 543844.4 176689.2 53480 -1 1843
1845 0 543348.4 176513.2 53680 -1 1844
1846 0 543164.4 176457.2 53840 -1 1845
1847 0 543012.4 176353.2 54000 -1 1846
1848 0 542980.4 176201.2 54160 -1 1847
1849 0 543020.4 176121.2 54400 -1 1848
1850 0 543060.4 176089.2 54680 -1 1849
1851 0 543044.4 175905.2 54880 -1 1850
1852 0 543028.4 176033.2 55040 -1 1851
1853 0 543028.4 175945.2 55200 -1 1852
1854 0 542988.4 175945.2 55400 -1 1853
1855 0 543004.4 175977.2 55600 -1 1854
1856 0 542996.4 176033.2 55720 -1 1855
1857 0 543020.4 176065.2 55840 -1 1856
1858 0 542900.4 175921.2 55960 -1 1857
1859 0 542844.4 175817.2 56120 -1 1858
1860 0 542828.4 175737.2 56280 -1 1859
1861 0 542780.4 175705.2 56400 -1 1860
1862 0 542716.4 175617.2 56560 -1 1861
1863 0 542508.4 175561.2 56640 -1 1862
1864 0 542444.4 175529.2 56800 -1 1863
1865 0 542460.4 175425.2 56880 -1 1864
1866 0 542452.4 175297.2 57040 -1 1865
1867 0 542452.4 175249.2 57160 -1 1866
1868 0 542468.4 175169.2 57280 -1 1867
1869 0 542388.4 175081.2 57360 -1 1868
1870 0 542340.4 174593.2 57400 -1 1869
1871 0 542388.4 174201.2 57560 -1 1870
1872 0 542444.4 173873.2 57640 -1 1871
1873 0 542500.4 173569.2 57840 -1 1872
1874 0 542628.4 173097.2 57960 -1 1873
1875 0 542724.4 172777.2 57960 -1 1874
1876 0 542964.4 172625.2 57920 -1 1875
1877 0 542860.4 172321.2 57920 -1 1876
1878 0 542900.4 171921.2 57880 -1 1877
1879 0 542596.4 171697.2 57880 -1 1878
1880 0 542428.4 171601.2 58160 -1 1879
1881 0 542308.4 171545.2 58400 -1 1880
1882 0 542164.4 171465.2 58600 -1 1881
1883 0 542052.4 171601.2 58760 -1 1882
1884 0 542020.4 171625.2 58840 -1 1883
1885 0 588844.4 167873.2 46920 -1 1580
1886 0 588580.4 167609.2 47040 -1 1885
1887 0 588644.4 167577.2 47200 -1 1886
1888 0 588648 167529 47320 -1 1887
1889 0 588544 167441 47400 -1 1888
1890 0 588560 167401 47440 -1 1889
1891 0 611052.4 167529.2 45160 -1 1449
1892 0 615661.56 166358.28 45320 -1 1432
1893 0 615597.56 166286.28 45120 -1 1892
1894 0 615613.56 166278.28 45000 -1 1893
1895 0 643449 147687 187800 -1 207
1896 0 643289 147663 187880 -1 1895
1897 0 642937 147607 188040 -1 1896
1898 0 642849 147575 188080 -1 1897
1899 0 642817 147591 188120 -1 1898
1900 0 642897 147503 188160 -1 1899
1901 0 642737 147591 188200 -1 1900
1902 0 642601 147623 188320 -1 1901
1903 0 642521 147663 188400 -1 1902
1904 0 642217 147751 188520 -1 1903
1905 0 641913 147727 188640 -1 1904
1906 0 641457 147615 188720 -1 1905
1907 0 640993 147255 188800 -1 1906
1908 0 640433 146815 188800 -1 1907
1909 0 639993 146767 188800 -1 1908
1910 0 639609 146471 188800 -1 1909
1911 0 639353 146231 188840 -1 1910
1912 0 639169 146079 188920 -1 1911
1913 0 639105 146119 189040 -1 1912
1914 0 639041 146095 189120 -1 1913
1915 0 638953 146071 189280 -1 1914
1916 0 638825 146007 189480 -1 1915
1917 0 638609 145919 189760 -1 1916
1918 0 638569 145855 189960 -1 1917
1919 0 638545 145855 190040 -1 1918
1920 0 638505 145879 190200 -1 1919
1921 0 638473 145719 190400 -1 1920
1922 0 638433 145719 190480 -1 1921
1923 0 638329 145687 190560 -1 1922
1924 0 638049 145655 190600 -1 1923
1925 0 637561 145599 190600 -1 1924
1926 0 637225 145647 190440 -1 1925
1927 0 637001 145767 190240 -1 1926
1928 0 636913 145775 190080 -1 1927
1929 0 636841 145807 189840 -1 1928
1930 0 636649 145639 189480 -1 1929
1931 0 636561 145615 189400 -1 1930
1932 0 636513 145607 189280 -1 1931
1933 0 636465 145615 189120 -1 1932
1934 0 636441 145639 189000 -1 1933
1935 0 636449 145695 188760 -1 1934
1936 0 636433 145679 188600 -1 1935
1937 0 636521 145687 188440 -1 1936
1938 0 636617 145743 188240 -1 1937
1939 0 636697 145807 188120 -1 1938
1940 0 636753 145831 188080 -1 1939
1941 0 636905 145967 188000 -1 1940
1942 0 636981.8 145935 187840 -1 1941
1943 0 637001 145927 187800 -1 1942
1944 0 636961 146007 187600 -1 1943
1945 0 636977 146103 187400 -1 1944
1946 0 637041 146143 187280 -1 1945
1947 0 637049 146167 187240 -1 1946
1948 0 637391.9 145899.25 187240 -1 1947
1949 0 637343.1 145885.31 187160 -1 1948
1950 0 637224.7 145920.14 187080 -1 1949
1951 0 637064.56 146017.64 186920 -1 1950
1952 0 637022.75 146094.25 186840 -1 1951
1953 0 637001.9 146115.14 186760 -1 1952
1954 0 636967.06 146163.89 186680 -1 1953
1955 0 636974 146191.75 186560 -1 1954
1956 0 636994.9 146268.36 186440 -1 1955
1957 0 637041.7 146314.67 186360 -1 1956
1958 0 637064.56 146338 186320 -1 1957
1959 0 637050.6 146372.83 186200 -1 1958
1960 0 636994.9 146477.3 186080 -1 1959
1961 0 636960.06 146553.9 186000 -1 1960
1962 0 636974 146686.22 185920 -1 1961
1963 0 637050.6 146755.88 185840 -1 1962
1964 0 637064.56 146867.3 185720 -1 1963
1965 0 637071.5 147083.19 185680 -1 1964
1966 0 637175.94 147201.6 185640 -1 1965
1967 0 637238.6 147326.95 185880 -1 1966
1968 0 637043.6 147222.48 185440 -1 1966
1969 0 644393 136655 189080 -1 185
1970 0 644457 136655 188920 -1 1969
1971 0 644481 136591 188760 -1 1970
1972 0 644513 136543 188680 -1 1971
1973 0 645981 130181 187640 -1 169
1974 0 645921 130081 187560 -1 1973
1975 0 645933 129897 187480 -1 1974
1976 0 645969 129749 187360 -1 1975
1977 0 646033 129657 187280 -1 1976
1978 0 646197 129457 187200 -1 1977
1979 0 646409 129349 187080 -1 1978
1980 0 646545 129285 186960 -1 1979
1981 0 646725 129149 186880 -1 1980
1982 0 646829 129117 186800 -1 1981
1983 0 647069 128949 186760 -1 1982
1984 0 647201 128933 186640 -1 1983
1985 0 647205 128977 186480 -1 1984
1986 0 647269 128969 186360 -1 1985
1987 0 647357 128941 186240 -1 1986
1988 0 647433 128957 186120 -1 1987
1989 0 647513 128997 186000 -1 1988
1990 0 647597 129021 185880 -1 1989
1991 0 647685 129093 185760 -1 1990
1992 0 647777 129117 185600 -1 1991
1993 0 647837 129135 185480 -1 1992
1994 0 647977 129131 185280 -1 1993
1995 0 648125 129207 185160 -1 1994
1996 0 648229 129231 185040 -1 1995
1997 0 648345 129235 184920 -1 1996
1998 0 648497 129227 184800 -1 1997
1999 0 648637 129247 184680 -1 1998
2000 0 648745 129271 184560 -1 1999
2001 0 648921 129291 184440 -1 2000
2002 0 649093 129287 184320 -1 2001
2003 0 649313 129277 184200 -1 2002
2004 0 649617 129381 184080 -1 2003
2005 0 649865 129393 183960 -1 2004
2006 0 650157 129371 183840 -1 2005
2007 0 650321 129387 183720 -1 2006
2008 0 650385 129351 183600 -1 2007
2009 0 650545 129351 183480 -1 2008
2010 0 650609 129395 183400 -1 2009
2011 0 650677 129547 183320 -1 2010
2012 0 650633 129671 183200 -1 2011
2013 0 650597 129895 183080 -1 2012
2014 0 650577 130063 183000 -1 2013
2015 0 650701 130171 182880 -1 2014
2016 0 650673 130279 182760 -1 2015
2017 0 650581 130423 182640 -1 2016
2018 0 650613 130483 182520 -1 2017
2019 0 650677 130503 182400 -1 2018
2020 0 650733 130563 182280 -1 2019
2021 0 650781 130635 182160 -1 2020
2022 0 650781 130635 182040 -1 2021
2023 0 650781 130635 181920 -1 2022
2024 0 650817 130615 181800 -1 2023
2025 0 650817 130615 181680 -1 2024
2026 0 650857 130615 181560 -1 2025
2027 0 650901 130571 181440 -1 2026
2028 0 650989 130519 181320 -1 2027
2029 0 651145 130425 181200 -1 2028
2030 0 651201 130437 181080 -1 2029
2031 0 651325 130405 180920 -1 2030
2032 0 651421 130357 180760 -1 2031
2033 0 651445 130379 180600 -1 2032
2034 0 651437 130387 180480 -1 2033
2035 0 651393 130419 180360 -1 2034
2036 0 651393 130419 180240 -1 2035
2037 0 651409 130427 180120 -1 2036
2038 0 651429 130435 180000 -1 2037
2039 0 651421 130519 179880 -1 2038
2040 0 651461 130619 179760 -1 2039
2041 0 651417 130767 179640 -1 2040
2042 0 651333 130907 179560 -1 2041
2043 0 651285 131015 179440 -1 2042
2044 0 651293 131071 179360 -1 2043
2045 0 651289 131131 179280 -1 2044
2046 0 651277 131203 179160 -1 2045
2047 0 651381 131231 179040 -1 2046
2048 0 651441 131311 178880 -1 2047
2049 0 651473 131355 178800 -1 2048
2050 0 651481 131411 178720 -1 2049
2051 0 651465 131463 178600 -1 2050
2052 0 651429 131547 178480 -1 2051
2053 0 651437 131621 178360 -1 2052
2054 0 651413 131681 178240 -1 2053
2055 0 651345 131725 178120 -1 2054
2056 0 651349 131729 178000 -1 2055
2057 0 651305 131833 177880 -1 2056
2058 0 651285 131921 177760 -1 2057
2059 0 651261 132013 177640 -1 2058
2060 0 651257 132121 177520 -1 2059
2061 0 651229 132149 177360 -1 2060
2062 0 651181 132173 177200 -1 2061
2063 0 651125 132133 177080 -1 2062
2064 0 650997 132125 176960 -1 2063
2065 0 650901 132133 176840 -1 2064
2066 0 650793 132161 176720 -1 2065
2067 0 650741 132157 176600 -1 2066
2068 0 650709 132113 176480 -1 2067
2069 0 650641 132081 176360 -1 2068
2070 0 650553 131991 176240 -1 2069
2071 0 650485 131875 176120 -1 2070
2072 0 650261 131647 176000 -1 2071
2073 0 650037 131355 175920 -1 2072
2074 0 649817 131211 175800 -1 2073
2075 0 649661 131163 175680 -1 2074
2076 0 649577 131111 175560 -1 2075
2077 0 649477 130963 175480 -1 2076
2078 0 649385 130751 175360 -1 2077
2079 0 649349 130695 175240 -1 2078
2080 0 649313 130687 175120 -1 2079
2081 0 649285 130651 175000 -1 2080
2082 0 649241 130647 174880 -1 2081
2083 0 649245 130595 174760 -1 2082
2084 0 649241 130539 174640 -1 2083
2085 0 649165 130487 174520 -1 2084
2086 0 649077 130439 174400 -1 2085
2087 0 648997 130455 174240 -1 2086
2088 0 648973 130603 174080 -1 2087
2089 0 648925 130795 173920 -1 2088
2090 0 648969 131079 173800 -1 2089
2091 0 649113 131863 173840 -1 2090
2092 0 649129 131943 173920 -1 2091
2093 0 649053 132007 173960 -1 2092
2094 0 648913 132111 174040 -1 2093
2095 0 648809 132191 174200 -1 2094
2096 0 648329 132383 174320 -1 2095
2097 0 648460 132360 174400 -1 2096
2098 0 648508 132396 174440 -1 2097
2099 0 648548 132448 174560 -1 2098
2100 0 648696 132500 174640 -1 2099
2101 0 648804 132404 174680 -1 2100
2102 0 648992 132228 174720 -1 2101
2103 0 649020 132100 174760 -1 2102
2104 0 649196 132060 174960 -1 2103
2105 0 649260 132048 175040 -1 2104
2106 0 649272 132076 175200 -1 2105
2107 0 649128 132376 175280 -1 2106
2108 0 649316 132436 175320 -1 2107
2109 0 649664 132428 175360 -1 2108
2110 0 649784 132464 175400 -1 2109
2111 0 649836 132468 175440 -1 2110
2112 0 649864 132476 175480 -1 2111
2113 0 650084 132508 175480 -1 2112
2114 0 650268 132536 175360 -1 2113
2115 0 650544 132708 175320 -1 2114
2116 0 650512 132728 175280 -1 2115
2117 0 650572 132820 175240 -1 2116
2118 0 650618 132948 175200 -1 2117
2119 0 650616 133012 175160 -1 2118
2120 0 650652 133052 175120 -1 2119
2121 0 650664 133156 174960 -1 2120
2122 0 650668 133172 174840 -1 2121
2123 0 650668 133164 174760 -1 2122
2124 0 650656 133148 174720 -1 2123
2125 0 650596 133144 174640 -1 2124
2126 0 650488 133244 174560 -1 2125
2127 0 650344 133460 174440 -1 2126
2128 0 650340 133460 174360 -1 2127
2129 0 650332 133500 174240 -1 2128
2130 0 650328 133540 174160 -1 2129
2131 0 650284 133576 174040 -1 2130
2132 0 650332 133646 174000 -1 2131
2133 0 650588 133402 174000 -1 2132
2134 0 650718 133360 174080 -1 2133
2135 0 650744 133302 174040 -1 2134
2136 0 650904 133178 174160 -1 2135
2137 0 651044 133162 174240 -1 2136
2138 0 651084 133174 174280 -1 2137
2139 0 651152 133174 174320 -1 2138
2140 0 651244 133134 174360 -1 2139
2141 0 651344 133142 174400 -1 2140
2142 0 651360 133130 174440 -1 2141
2143 0 651420 133158 174520 -1 2142
2144 0 651500 133136 174560 -1 2143
2145 0 651544 133158 174600 -1 2144
2146 0 651608 133004 174640 -1 2145
2147 0 651568 132954 174560 -1 2146
2148 0 651568 132938 174520 -1 2147
2149 0 651520 132890 174480 -1 2148
2150 0 651503 132867 174440 -1 2149
2151 0 651497 132841 174400 -1 2150
2152 0 651519 132787 174360 -1 2151
2153 0 651500 132738 174320 -1 2152
2154 0 651443 132585 174280 -1 2153
2155 0 651376 132468 174240 -1 2154
2156 0 651347 132407 174200 -1 2155
2157 0 651266 132376 174080 -1 2156
2158 0 651236 132346 174040 -1 2157
2159 0 651181 132365 174000 -1 2158
2160 0 651132 132382 173960 -1 2159
2161 0 651092 132364 173920 -1 2160
2162 0 651050 132378 173880 -1 2161
2163 0 651032 132366 173840 -1 2162
2164 0 650986 132360 173800 -1 2163
2165 0 650941 132399 173760 -1 2164
2166 0 650919 132439 173720 -1 2165
2167 0 651584 132944 174680 -1 2146
2168 0 650332 133686 173960 -1 2132
2169 0 650364 133746 173920 -1 2168
2170 0 650352 133746 173840 -1 2169
2171 0 650392 133844 173760 -1 2170
2172 0 650428 133982 173720 -1 2171
2173 0 650408 133986 173680 -1 2172
2174 0 650394 134016 173600 -1 2173
2175 0 650462 134118 173600 -1 2174
2176 0 650548 134290 173600 -1 2175
2177 0 650654 134384 173560 -1 2176
2178 0 650628 134496 173520 -1 2177
2179 0 650708 134684 173560 -1 2178
2180 0 650827 134948 173560 -1 2179
2181 0 650692 135208 173560 -1 2180
2182 0 650622 135290 173600 -1 2181
2183 0 650572 135358 173640 -1 2182
2184 0 650592 135400 173680 -1 2183
2185 0 650520 135522 173720 -1 2184
2186 0 650558 135558 173760 -1 2185
2187 0 650542 135578 173840 -1 2186
2188 0 650560 135614 173880 -1 2187
2189 0 650548 135618 173920 -1 2188
2190 0 650665 134398 173600 -1 2177
2191 0 650693 134394 173640 -1 2190
2192 0 650725 134410 173680 -1 2191
2193 0 650731 134432 173720 -1 2192
2194 0 650372 134064 173560 -1 2174
2195 0 650318 134050 173520 -1 2194
2196 0 650294 134080 173480 -1 2195
2197 0 649876 132528 175360 -1 2110
2198 0 649836 132556 175280 -1 2197
2199 0 649728 132578 175240 -1 2198
2200 0 649688 132602 175160 -1 2199
2201 0 649694 132596 175120 -1 2200
2202 0 648832 131760 174760 -1 2103
2203 0 648692 131672 174640 -1 2202
2204 0 648664 131640 174600 -1 2203
2205 0 648664 131620 174560 -1 2204
2206 0 648604 131624 174520 -1 2205
2207 0 648576 131636 174480 -1 2206
2208 0 648256 132920 174320 -1 2096
2209 0 648312 132940 174240 -1 2208
2210 0 648096 133196 174040 -1 2209
2211 0 648036 133308 173880 -1 2210
2212 0 647992 133436 173720 -1 2211
2213 0 647956 133540 173560 -1 2212
2214 0 648396 132816 174160 -1 2209
2215 0 648488 132724 174080 -1 2214
2216 0 648640 132772 174040 -1 2215
2217 0 648712 132716 174000 -1 2216
2218 0 648894 132630 173960 -1 2217
2219 0 647868 131984 174360 -1 2096
2220 0 647492 131916 174200 -1 2219
2221 0 647304 131836 174040 -1 2220
2222 0 647188 131912 173960 -1 2221
2223 0 647128 131952 173880 -1 2222
2224 0 647080 131924 173760 -1 2223
2225 0 649189 132107 174200 -1 2095
2226 0 649226 132138 174280 -1 2225
2227 0 648941 130983 173680 -1 2090
2228 0 648845 131031 173560 -1 2227
2229 0 648785 131095 173440 -1 2228
2230 0 648733 131227 173320 -1 2229
2231 0 648777 131361 173200 -1 2230
2232 0 648929 131745 173080 -1 2231
2233 0 648989 131841 172960 -1 2232
2234 0 649073 131933 172840 -1 2233
2235 0 649129 132033 172680 -1 2234
2236 0 649149 132029 172560 -1 2235
2237 0 649233 132049 172400 -1 2236
2238 0 649237 132049 172240 -1 2237
2239 0 649229 131993 172080 -1 2238
2240 0 649225 131841 171960 -1 2239
2241 0 649849 131581 171960 -1 2240
2242 0 650045 131501 172080 -1 2241
2243 0 650149 131465 172200 -1 2242
2244 0 650349 131425 172320 -1 2243
2245 0 650965 131569 172360 -1 2244
2246 0 650993 131517 172480 -1 2245
2247 0 651109 131507 172560 -1 2246
2248 0 651129 131487 172640 -1 2247
2249 0 651185 131427 172720 -1 2248
2250 0 651445 131307 172800 -1 2249
2251 0 651553 131191 172880 -1 2250
2252 0 651589 131093 172960 -1 2251
2253 0 651625 130953 173080 -1 2252
2254 0 651629 130861 173160 -1 2253
2255 0 651613 130765 173280 -1 2254
2256 0 651553 130721 173360 -1 2255
2257 0 651445 130629 173440 -1 2256
2258 0 651389 130509 173520 -1 2257
2259 0 651361 130409 173600 -1 2258
2260 0 651213 130257 173680 -1 2259
2261 0 650905 129965 173680 -1 2260
2262 0 650965 129585 173600 -1 2261
2263 0 650865 129449 173520 -1 2262
2264 0 650781 129377 173480 -1 2263
2265 0 650701 129201 173400 -1 2264
2266 0 650637 129049 173280 -1 2265
2267 0 650417 128917 173200 -1 2266
2268 0 650177 128773 173120 -1 2267
2269 0 650025 128693 173040 -1 2268
2270 0 649729 128629 172920 -1 2269
2271 0 649389 128573 172880 -1 2270
2272 0 648853 128725 172800 -1 2271
2273 0 648609 128969 172680 -1 2272
2274 0 648297 129173 172800 -1 2273
2275 0 648165 129009 172920 -1 2274
2276 0 648069 129037 173040 -1 2275
2277 0 648217 129603 173040 -1 2276
2278 0 648213 129707 172960 -1 2277
2279 0 648535 129041 172640 -1 2273
2280 0 649219 128736 172640 -1 2279
2281 0 649405 128810 172560 -1 2280
2282 0 649271 128947 172480 -1 2281
2283 0 649151 129101 172440 -1 2282
2284 0 649155 129178 172360 -1 2283
2285 0 649119 129259 172280 -1 2284
2286 1 649113 129279 172240 -1 2285
2287 0 649077 129307 172200 -1 2286
2288 0 649085 129344 172120 -1 2287
2289 0 649111 129389 172040 -1 2288
2290 0 649091 129355 171960 -1 2289
2291 0 648877 129399 171960 -1 2290
2292 0 648873 129427 171920 -1 2291
2293 0 648911 129559 171880 -1 2292
2294 0 648935 129537 171800 -1 2293
2295 0 648789 129417 171960 -1 2291
2296 0 648729 129419 172040 -1 2295
2297 0 648723 129383 172080 -1 2296
2298 0 648863 129292 172280 -1 2285
2299 0 650073 128713 173280 -1 2267
2300 0 650025 128737 173400 -1 2299
2301 0 649981 128805 173520 -1 2300
2302 0 649953 128885 173600 -1 2301
2303 0 649873 129009 173640 -1 2302
2304 0 649841 129059 173680 -1 2303
2305 0 650949 130029 173800 -1 2261
2306 0 651033 130017 173920 -1 2305
2307 0 651057 130021 174000 -1 2306
2308 0 651031 130002 174040 -1 2307
2309 0 651023 130028 174080 -1 2308
2310 0 651053 130044 174160 -1 2309
2311 0 651071 130138 174200 -1 2310
2312 0 651095 130150 174160 -1 2311
2313 0 651099 130162 174080 -1 2312
2314 0 651139 130150 174040 -1 2313
2315 0 651163 130186 174000 -1 2314
2316 0 651209 130234 173960 -1 2315
2317 0 651335 130384 174000 -1 2316
2318 0 651375 130364 174040 -1 2317
2319 0 651603 130516 174080 -1 2318
2320 0 651665 130527 174160 -1 2319
2321 0 651695 130584 174200 -1 2320
2322 0 651703 130612 174240 -1 2321
2323 0 651683 130620 174280 -1 2322
2324 0 651575 130704 174320 -1 2323
2325 0 651567 130748 174360 -1 2324
2326 0 651563 130760 174400 -1 2325
2327 0 651563 130804 174440 -1 2326
2328 0 651591 130800 174480 -1 2327
2329 0 651595 130804 174520 -1 2328
2330 0 651627 130848 174560 -1 2329
2331 0 651631 130876 174600 -1 2330
2332 0 651599 130904 174640 -1 2331
2333 0 651583 130924 174680 -1 2332
2334 0 651583 130940 174720 -1 2333
2335 0 651567 130944 174760 -1 2334
2336 0 651539 130972 174800 -1 2335
2337 0 651515 130968 174840 -1 2336
2338 0 651463 130992 174880 -1 2337
2339 0 651459 131000 174920 -1 2338
2340 0 651395 130984 175000 -1 2339
2341 0 651303 130972 175080 -1 2340
2342 0 651231 130924 175160 -1 2341
2343 0 651459 130872 175160 -1 2342
2344 0 651543 130960 175080 -1 2343
2345 0 651659 130972 175000 -1 2344
2346 0 651727 130980 174920 -1 2345
2347 0 651823 130972 174800 -1 2346
2348 0 651875 130964 174720 -1 2347
2349 0 652081.7 131144.67 174720 -1 2348
2350 0 652047 131178 174760 -1 2349
2351 0 652091 131238 174880 -1 2350
2352 0 652151 131078 174640 -1 2349
2353 0 652291 131078 174560 -1 2352
2354 0 652459 131090 174480 -1 2353
2355 0 651095 130868 175280 -1 2342
2356 0 651091 130624 175360 -1 2355
2357 0 651059 130484 175320 -1 2356
2358 0 651043 130420 175280 -1 2357
2359 0 650859 130224 175240 -1 2358
2360 0 650739 130176 175200 -1 2359
2361 0 650719 130198 175160 -1 2360
2362 0 651265 131721 172320 -1 2245
2363 0 651289 131809 172200 -1 2362
2364 0 651329 131913 172080 -1 2363
2365 0 651329 132025 171960 -1 2364
2366 0 651341 132125 171840 -1 2365
2367 0 651321 132393 171720 -1 2366
2368 0 651397 132499 171640 -1 2367
2369 0 651489 132559 171560 -1 2368
2370 0 651725 132903 171480 -1 2369
2371 0 651925 133015 171480 -1 2370
2372 0 651989 133099 171440 -1 2371
2373 0 652129 133231 171320 -1 2372
2374 0 652249 133259 171160 -1 2373
2375 0 652829 133271 171120 -1 2374
2376 0 652989 133277 171200 -1 2375
2377 0 653197 133229 171240 -1 2376
2378 0 653345 133289 171280 -1 2377
2379 0 653533 133341 171360 -1 2378
2380 0 653605 133345 171440 -1 2379
2381 0 653637 133391 171560 -1 2380
2382 0 653533 132995 171600 -1 2381
2383 0 653593 132963 171680 -1 2382
2384 0 653497 132919 171840 -1 2383
2385 0 653417 132947 172000 -1 2384
2386 0 653421 132967 172080 -1 2385
2387 0 653385 132951 172240 -1 2386
2388 0 653381 132931 172280 -1 2387
2389 0 653389 132999 172360 -1 2388
2390 0 653381 132979 172400 -1 2389
2391 0 653385 132971 172440 -1 2390
2392 0 653361 132935 172480 -1 2391
2393 0 653357 132923 172520 -1 2392
2394 0 653393 132883 172600 -1 2393
2395 0 653353 132799 172720 -1 2394
2396 0 653321 132799 172760 -1 2395
2397 0 653301 132767 172800 -1 2396
2398 0 653233 132719 172880 -1 2397
2399 0 653205 132707 172920 -1 2398
2400 0 653173 132695 173000 -1 2399
2401 0 653009 132687 173080 -1 2400
2402 0 652977 132675 173160 -1 2401
2403 0 652933 132667 173200 -1 2402
2404 0 652825 132643 173240 -1 2403
2405 0 652741 132631 173320 -1 2404
2406 0 652717 132627 173360 -1 2405
2407 0 652713 132611 173400 -1 2406
2408 0 652673 132767 173400 -1 2407
2409 0 652633 132799 173440 -1 2408
2410 0 652577 132783 173480 -1 2409
2411 0 652557 132807 173520 -1 2410
2412 0 652457 132987 173560 -1 2411
2413 0 652441 132979 173600 -1 2412
2414 0 652413 133003 173640 -1 2413
2415 0 652381 133019 173680 -1 2414
2416 0 653405 133835 171600 -1 2381
2417 0 653337 133907 171720 -1 2416
2418 0 652069 132875 171480 -1 2370
2419 0 651405 132639 171760 -1 2367
2420 0 651469 132735 171840 -1 2419
2421 0 651512 132810 171880 -1 2420
2422 0 651558 132952 171800 -1 2421
2423 0 651514 133048 171880 -1 2422
2424 0 651486 133056 171960 -1 2423
2425 0 651422 133008 172040 -1 2424
2426 0 651318 132980 172120 -1 2425
2427 0 651158 133128 172080 -1 2426
2428 0 651386 133300 172080 -1 2427
2429 0 651374 133308 172120 -1 2428
2430 0 651398 133292 172040 -1 2428
2431 0 651433.44 133361.72 171920 -1 2430
2432 0 651450 133360 171880 -1 2431
2433 0 651453.44 133325.72 171800 -1 2432
2434 0 651422 133118 171760 -1 2433
2435 0 651421.44 133085.72 171720 -1 2434
2436 0 651430 133038 171680 -1 2435
2437 0 651414 132986 171640 -1 2436
2438 0 651314 132954 171600 -1 2437
2439 0 651262 132962 171560 -1 2438
2440 0 651190 132990 171480 -1 2439
2441 0 651191 132984 171440 -1 2440
2442 0 651143 132940 171400 -1 2441
2443 0 651129 132912 171360 -1 2442
2444 0 651151 132862 171320 -1 2443
2445 0 651137 132862 171280 -1 2444
2446 0 651085 132832 171240 -1 2445
2447 0 651055 132806 171200 -1 2446
2448 0 651169 132858 171360 -1 2443
2449 0 651264 132748 171400 -1 2448
2450 0 651426 132998 171800 -1 2434
2451 0 651438 132954 171840 -1 2450
2452 0 651470 132934 171880 -1 2451
2453 0 651450 132894 171920 -1 2452
2454 0 651442 132874 171960 -1 2453
2455 0 651400 132846 172000 -1 2454
2456 0 651379 132854 172040 -1 2455
2457 0 651379 132854 172080 -1 2456
2458 0 650946 133188 172160 -1 2427
2459 0 650950 133188 172240 -1 2458
2460 0 650742 133284 172280 -1 2459
2461 0 650546 133288 172280 -1 2460
2462 0 650400 133368 172320 -1 2461
2463 0 650290 133252 172360 -1 2462
2464 0 650268 133140 172400 -1 2463
2465 0 650200 132956 172440 -1 2464
2466 0 650116 132812 172440 -1 2465
2467 0 650114 132780 172480 -1 2466
2468 0 649920 132680 172440 -1 2466
2469 0 649848 132572 172480 -1 2468
2470 0 649798 132448 172560 -1 2469
2471 0 649982 132216 172600 -1 2470
2472 0 649605 131631 171880 -1 2241
2473 0 649545 131635 171760 -1 2472
2474 0 649353 131647 171640 -1 2473
2475 0 649241 131611 171560 -1 2474
2476 0 649174.3 131605.67 171480 -1 2475
2477 0 649141 131603 171440 -1 2476
2478 0 648961 131535 171360 -1 2477
2479 0 648693 131455 171240 -1 2478
2480 0 648489 131547 171120 -1 2479
2481 0 648349 131607 170960 -1 2480
2482 0 648162 131663 170880 -1 2481
2483 0 647981 131727 170840 -1 2482
2484 0 647869 131803 170760 -1 2483
2485 0 647265 132123 170720 -1 2484
2486 0 647169 132085 170800 -1 2485
2487 0 647062 132043 170840 -1 2486
2488 0 646945 132061 170920 -1 2487
2489 0 646905 132049 171000 -1 2488
2490 0 646853 132233 171000 -1 2489
2491 0 647277 132209 170640 -1 2485
2492 0 647333 132297 170520 -1 2491
2493 0 647337 132337 170400 -1 2492
2494 0 647333 132361 170280 -1 2493
2495 0 647305 132445 170160 -1 2494
2496 0 647289 132501 170040 -1 2495
2497 0 647253 132585 169920 -1 2496
2498 0 647225 132629 169800 -1 2497
2499 0 647213 132661 169680 -1 2498
2500 0 647073 132665 169560 -1 2499
2501 0 646949 132697 169480 -1 2500
2502 0 646825 132713 169400 -1 2501
2503 0 646577 132773 169320 -1 2502
2504 0 646221 132761 169240 -1 2503
2505 0 646093 132605 169160 -1 2504
2506 0 645537 132649 169160 -1 2505
2507 0 645437 132605 169280 -1 2506
2508 0 645391 132587 169320 -1 2507
2509 0 646137 132921 169280 -1 2504
2510 0 646205 132921 169400 -1 2509
2511 0 646281 132993 169560 -1 2510
2512 0 646219 133015 169680 -1 2511
2513 0 646207 133003 169800 -1 2512
2514 0 646235 133007 169920 -1 2513
2515 0 646291 133003 170000 -1 2514
2516 0 646299 132951 170080 -1 2515
2517 0 646283 132875 170160 -1 2516
2518 0 646363 132691 170240 -1 2517
2519 0 646415 132535 170360 -1 2518
2520 0 646351 132415 170480 -1 2519
2521 0 646199 132339 170520 -1 2520
2522 0 646067 132367 170560 -1 2521
2523 0 646043 132395 170640 -1 2522
2524 0 646715 132583 170240 -1 2518
2525 0 646755 132567 170200 -1 2524
2526 0 646783 132523 170160 -1 2525
2527 0 646743 132307 170120 -1 2526
2528 0 646791 132307 170040 -1 2527
2529 0 648413 131235 171320 -1 2479
2530 0 648285 131115 171400 -1 2529
2531 0 648161 131031 171480 -1 2530
2532 0 648141 131040 171520 -1 2531
2533 0 648081 130987 171560 -1 2532
2534 0 647975 130893 171600 -1 2533
2535 0 647779 130789 171680 -1 2534
2536 0 647643 130797 171760 -1 2535
2537 0 647455 130877 171800 -1 2536
2538 0 647455 130929 171880 -1 2537
2539 0 647447 131001 172000 -1 2538
2540 0 647459 131017 172040 -1 2539
2541 0 647287 130977 172080 -1 2540
2542 0 647147 130993 172160 -1 2541
2543 0 646945 131059 172160 -1 2542
2544 0 646889 131067 172080 -1 2543
2545 0 646865 131079 171960 -1 2544
2546 0 647041 131039 171920 -1 2545
2547 0 647045 131011 171800 -1 2546
2548 0 647037 131047 171720 -1 2547
2549 0 646953 131071 171680 -1 2548
2550 0 647075 130993 172320 -1 2542
2551 0 647245 130899 172440 -1 2550
2552 0 647389 130819 172480 -1 2551
2553 0 647389 130811 172600 -1 2552
2554 0 647429 130743 172680 -1 2553
2555 0 647465 130683 172760 -1 2554
2556 0 647497 130635 172880 -1 2555
2557 0 647545 130579 173000 -1 2556
2558 0 647597 130527 173120 -1 2557
2559 0 647565 130531 173240 -1 2558
2560 0 647481 130511 173320 -1 2559
2561 0 647469 130463 173440 -1 2560
2562 0 647473 130435 173560 -1 2561
2563 0 647469 130459 173680 -1 2562
2564 0 647485 130503 173840 -1 2563
2565 0 647581 130535 174000 -1 2564
2566 0 647717 130563 174080 -1 2565
2567 0 647905 130575 174160 -1 2566
2568 0 648005 130659 174280 -1 2567
2569 0 648049 130679 174320 -1 2568
2570 0 648181 130763 174400 -1 2569
2571 0 648393 130895 174480 -1 2570
2572 0 647737 130259 173120 -1 2558
2573 0 647741 130239 173160 -1 2572
2574 0 647853 130275 173240 -1 2573
2575 0 647909 130339 173320 -1 2574
2576 0 648009 130327 173560 -1 2575
2577 0 648061 130371 173720 -1 2576
2578 0 648313 130447 173840 -1 2577
2579 0 648449 130515 173960 -1 2578
2580 0 647513 130767 172400 -1 2552
2581 0 647509 130759 172280 -1 2580
2582 0 647555 131225 172080 -1 2540
2583 0 647587 131285 172120 -1 2582
2584 0 647627 131301 172200 -1 2583
2585 0 647707 131369 172360 -1 2584
2586 0 647793 131412 172520 -1 2585
2587 0 647823 131461 172600 -1 2586
2588 0 647847 131485 172680 -1 2587
2589 0 647351 131201 171760 -1 2537
2590 0 647387 131217 171680 -1 2589
2591 0 647353 131220 171640 -1 2590
2592 0 649021 131619 171120 -1 2479
2593 0 649045 131695 170960 -1 2592
2594 0 649073 131827 170840 -1 2593
2595 0 649077 131875 170800 -1 2594
2596 0 648961 132067 170800 -1 2595
2597 0 648937 132135 170880 -1 2596
2598 0 648945 132107 170920 -1 2597
2599 0 648989 132587 170880 -1 2597
2600 0 648757 132747 170880 -1 2599
2601 0 648713 132847 170960 -1 2600
2602 0 648641 133011 171040 -1 2601
2603 0 648620 133115 171080 -1 2602
2604 0 648608 133147 171120 -1 2603
2605 0 648552 133111 171240 -1 2604
2606 0 648480 133187 171320 -1 2605
2607 0 648408 133197 171360 -1 2606
2608 0 648301.44 133233.72 171480 -1 2607
2609 0 648365.2 133208.8 171600 -1 2608
2610 0 648040 133316 171600 -1 2609
2611 0 648408 133192 171680 -1 2609
2612 0 648444 133222 171760 -1 2611
2613 0 648448 133234 171880 -1 2612
2614 0 648504 133282 171960 -1 2613
2615 0 648544 133298 172040 -1 2614
2616 0 648616 133304 172200 -1 2615
2617 0 648656 133290 172320 -1 2616
2618 0 648676 133242 172400 -1 2617
2619 0 648548 133254 172440 -1 2618
2620 0 648384 133380 172440 -1 2619
2621 0 648298 133386 172480 -1 2620
2622 0 648234 133654 172440 -1 2621
2623 0 648138 133922 172440 -1 2622
2624 0 648496 133568 172200 -1 2616
2625 0 648536 133758 172120 -1 2624
2626 0 648508 134111 172080 -1 2625
2627 0 648532 134173 172000 -1 2626
2628 0 648536 134213 171960 -1 2627
2629 0 648608 134261 171920 -1 2628
2630 0 648628 134269 171880 -1 2629
2631 0 648648 134289 171800 -1 2630
2632 0 648636 134265 171720 -1 2631
2633 0 648652 134417 171680 -1 2632
2634 0 648956 134607 171680 -1 2633
2635 0 649004 134651 171720 -1 2634
2636 0 649200 134747 171800 -1 2635
2637 0 649220 134787 171840 -1 2636
2638 0 649365 132595 170880 -1 2599
2639 0 649465 132539 170960 -1 2638
2640 0 649609 132471 171000 -1 2639
2641 0 649605 132307 171040 -1 2640
2642 0 649641 132271 171120 -1 2641
2643 0 649693 132087 171240 -1 2642
2644 0 649700 132074 171280 -1 2643
2645 0 649514 131658 171480 -1 2476
2646 0 649578 131716 171480 -1 2645
2647 0 649564 131838 171480 -1 2646
2648 0 648799 131811 173160 -1 2232
2649 0 648783 131831 173280 -1 2648
2650 0 648695 131903 173240 -1 2649
2651 0 648531 131915 173160 -1 2650
