# Supplementary material for: Connectomics Analysis Reveals First-, Second-, and Third-Order Thermosensory and Hygrosensory Neurons in the Adult Drosophila Brain
Source: Curr Biol. 2020 Aug 17;30(16):3167–3182.e4. doi: 10.1016/j.cub.2020.06.028 (PMC7443704; doi:10.1016/j.cub.2020.06.028)
Supplement: Data S1. Skeletons and Meshes, Related to STAR Methods — marin2020-skeletons contains files describing the morphology of each neuron in this study (in FAFB14 space, .swc format). glomeruli_meshes contains the glomerular meshes (in FAFB14 space, .stl format). neuropil_meshes contains the glomerular meshes (in FAFB14 space, .stl format). [file mmc5.zip › VP_SI/marin2020-skeletons/8867765.swc]

# SWC format file
# based on specifications at http://www.neuronland.org/NLMorphologyConverter/MorphologyFormats/SWC/Spec.html
# Created by nat::write.neuron.swc
# PointNo Label X Y Z Radius Parent 
1 0 735149 151319 162080 1939 -1
2 0 735021 151903 163440 -1 1
3 0 733857 151189 163440 -1 2
4 0 733025 150777 163600 -1 3
5 0 732565 150403 163840 -1 4
6 0 732205 150379 164080 -1 5
7 0 731973 150279 164320 -1 6
8 0 731849 149937 164560 -1 7
9 0 732193 149921 164840 -1 8
10 0 731849 149757 165080 -1 9
11 0 731649 149569 165320 -1 10
12 0 731753 149589 165560 -1 11
13 0 731857 149809 165800 -1 12
14 0 731685 149933 166040 -1 13
15 0 731149 150025 166280 -1 14
16 0 730953 149969 166480 -1 15
17 0 730537 149685 166720 -1 16
18 0 729989 149423 166920 -1 17
19 0 729777 149329 167080 -1 18
20 0 729253 149329 167080 -1 19
21 0 729061 149157 167120 -1 20
22 0 728293 148919 167160 -1 21
23 0 727081 148963 167440 -1 22
24 0 726749 149019 167720 -1 23
25 0 725893 149077 167960 -1 24
26 0 725225 148849 168200 -1 25
27 0 724877 148721 168440 -1 26
28 0 724685 148633 168680 -1 27
29 0 724349 148661 168920 -1 28
30 0 724077 148715 169120 -1 29
31 0 723761 148743 169360 -1 30
32 0 723513 148691 169520 -1 31
33 0 722993 148731 169720 -1 32
34 0 722473 148871 169920 -1 33
35 0 721905 148917 170120 -1 34
36 0 720673 149057 170360 -1 35
37 0 719833 149145 170560 -1 36
38 0 719589 149183 170760 -1 37
39 0 719125 149211 170920 -1 38
40 0 718725 149211 171120 -1 39
41 0 718485 149311 171280 -1 40
42 0 718101 149303 171440 -1 41
43 0 717813 149231 171600 -1 42
44 0 717269 149325 171800 -1 43
45 0 716653 149405 172040 -1 44
46 0 715909 149305 172240 -1 45
47 0 715265 149047 172360 -1 46
48 0 714433 148843 172560 -1 47
49 0 714089 148863 172760 -1 48
50 0 713453 148653 172960 -1 49
51 0 712561 148463 173080 -1 50
52 0 711741 148749 173120 -1 51
53 0 711541 148929 173280 -1 52
54 0 711361 149031 173400 -1 53
55 0 710885 149349 173560 -1 54
56 0 710109 149625 173720 -1 55
57 0 709633 149751 173880 -1 56
58 0 709025 149987 174040 -1 57
59 0 707961 150289 174240 -1 58
60 0 707173 150421 174400 -1 59
61 0 706629 150437 174600 -1 60
62 0 706441 150495 174800 -1 61
63 0 705809 150291 175000 -1 62
64 0 704981 150069 175200 -1 63
65 0 703673 149885 175400 -1 64
66 0 703117 149973 175600 -1 65
67 0 702657 149959 175720 -1 66
68 0 702341 149837 175880 -1 67
69 0 702057 149741 176040 -1 68
70 0 701769 149655 176160 -1 69
71 0 701469 149577 176360 -1 70
72 0 701025 149315 176520 -1 71
73 0 700369 149033 176680 -1 72
74 0 699365 149109 176920 -1 73
75 0 698881 148979 177040 -1 74
76 0 698413 148919 177280 -1 75
77 0 697837 148895 177520 -1 76
78 0 697457 148791 177680 -1 77
79 0 697301 148635 177840 -1 78
80 0 697109 148503 178040 -1 79
81 0 696849 148337 178200 -1 80
82 0 696277 148105 178400 -1 81
83 0 695689 147827 178560 -1 82
84 0 695385 147675 178760 -1 83
85 0 695201 147607 178920 -1 84
86 0 694901 147527 179120 -1 85
87 0 694697 147511 179240 -1 86
88 0 694525 147507 179360 -1 87
89 0 694269 147557 179440 -1 88
90 0 694077 147627 179560 -1 89
91 0 693877 147227 179600 -1 90
92 0 693937 147663 179640 -1 91
93 0 693901 147637 179680 -1 92
94 0 693757 147655 179760 -1 93
95 0 693569 147655 179960 -1 94
96 0 693205 147539 180040 -1 95
97 0 692837 147425 180120 -1 96
98 0 691953 147415 180160 -1 97
99 0 690941 147373 180280 -1 98
100 0 690457 147269 180400 -1 99
101 0 690057 147117 180520 -1 100
102 0 689801 147171 180720 -1 101
103 0 689293 147199 180880 -1 102
104 0 688789 147259 181080 -1 103
105 0 688281 147317 181280 -1 104
106 0 688089 147387 181400 -1 105
107 0 687677 147395 181600 -1 106
108 0 687233 147447 181760 -1 107
109 0 687013 147423 181920 -1 108
110 0 686677 147401 182040 -1 109
111 0 686105 147507 182160 -1 110
112 0 685941 147471 182200 -1 111
113 0 685697 147447 182320 -1 112
114 0 685045 147209 182360 -1 113
115 0 684089 147029 182480 -1 114
116 0 683873 146985 182600 -1 115
117 0 683761 146953 182680 -1 116
118 0 683577 146987 182760 -1 117
119 0 683261 147029 182840 -1 118
120 0 682101 147115 182920 -1 119
121 0 681337 146749 183000 -1 120
122 0 679869 146603 182920 -1 121
123 0 678813 146697 182920 -1 122
124 0 677969 146677 182880 -1 123
125 0 677533 146851 182760 -1 124
126 0 676773 146929 182680 -1 125
127 0 676269 146839 182640 -1 126
128 0 675601 146589 182560 -1 127
129 0 675025 146397 182480 -1 128
130 0 674725 146427 182440 -1 129
131 0 674557 146425 182400 -1 130
132 0 673945 146561 182240 -1 131
133 0 673333 146623 182040 -1 132
134 0 672881 146719 181880 -1 133
135 0 672613 146727 181720 -1 134
136 0 672173 146687 181560 -1 135
137 0 671861 146711 181360 -1 136
138 0 671677 146719 181200 -1 137
139 0 671497 146777 181080 -1 138
140 0 671089 146793 180840 -1 139
141 0 670685 146729 180640 -1 140
142 0 670509 146753 180480 -1 141
143 0 670165 146737 180360 71 142
144 0 669933 146755 180240 71 143
145 0 669749 146791 180160 71 144
146 0 669749 146821 180080 71 145
147 0 669684 146821 180040 71 146
148 0 669324 146933 179920 90 147
149 0 669208 147011 179840 98 148
150 0 668304 148071 179880 128 149
151 0 667328 147551 179760 107 150
152 0 666876 147241 179680 91 151
153 0 666728 147113 179560 75 152
154 0 666604 146851 179440 98 153
155 0 666320 146445 179280 102 154
156 0 666196 146189 179080 128 155
157 0 666008 145977 178920 91 156
158 0 665928 145675 178800 81 157
159 0 665776 145205 178760 80 158
160 0 665480 144605 178680 128 159
161 0 665372 144541 178520 128 160
162 0 665252 144517 178320 96 161
163 0 665144 144459 178160 81 162
164 0 664824 144275 178000 86 163
165 0 664600 144167 177840 32 164
166 0 664284 144215 177640 115 165
167 0 664076 144157 177440 104 166
168 0 663816 144149 177360 86 167
169 0 663288 144193 177120 124 168
170 0 663004 144361 176960 124 169
171 0 662596 144477 177000 108 170
172 0 662556 144469 177080 108 171
173 0 662760 144491 176800 108 170
174 0 662652 144539 176720 86 173
175 0 662480 144685 176600 124 174
176 0 662280 144813 176480 80 175
177 0 662012 144967 176400 102 176
178 0 661924 145031 176360 102 177
179 0 661792 145109 176240 91 178
180 0 661592 145225 176200 104 179
181 0 661232 145511 176080 122 180
182 0 661364 145899 176120 122 181
183 0 661476 145979 176160 122 182
184 0 661120 145055 176080 32 181
185 0 661040 144939 176040 75 184
186 0 660952 144853 176000 75 185
187 0 660868 144479 176120 60 186
188 0 660820 144025 176160 80 187
189 0 660500 143667 176160 86 188
190 0 660416 143307 176080 124 189
191 0 660348 143265 176040 124 190
192 0 660244 143069 175960 122 191
193 0 660196 142909 175880 107 192
194 0 660070 142532.5 175760 40 193
195 0 660028 142407 175720 32 194
196 0 660144 141829 175760 75 195
197 0 660054 141439 175720 71 196
198 0 659994 141239 175640 71 197
199 0 659930 141155 175560 71 198
200 0 659912 141185 175520 71 199
201 0 659888 141241 175440 71 200
202 0 659860 141201 175400 71 201
203 0 659840 141237 175360 71 202
204 0 659804 141217 175320 71 203
205 0 659800 141221 175280 71 204
206 0 659776 141197 175240 71 205
207 0 659788 141197 175200 71 206
208 0 659764 141201 175160 71 207
209 0 659724 141185 175120 71 208
210 0 659794 141179 175080 71 209
211 0 659718 141171 175040 71 210
212 0 659634 141207 175000 71 211
213 0 659606 141211 174960 71 212
214 0 659578 141219 174880 -1 213
215 0 659562 141207 174840 -1 214
216 0 659554 141215 174800 -1 215
217 0 659525 141200 174760 -1 216
218 0 659461 141124 174720 -1 217
219 0 659424 141029 174640 -1 218
220 0 659334 140883 174560 -1 219
221 0 659270 140865 174440 -1 220
222 0 659222 140881 174400 -1 221
223 0 659166 140903 174360 -1 222
224 0 659114 140871 174320 -1 223
225 0 659070 140867 174280 -1 224
226 0 659048 140859 174240 -1 225
227 0 659008 140825 174200 -1 226
228 0 658970 140835 174160 -1 227
229 0 659223 140698 174520 -1 220
230 0 659035 140538 174480 -1 229
231 0 658878 140435 174440 -1 230
232 0 658735 140286 174360 -1 231
233 0 658562 140149 174320 -1 232
234 0 658357 139988 174240 -1 233
235 0 658210 139893 174240 -1 234
236 0 658194 139915 174280 -1 235
237 0 658168 139917 174320 -1 236
238 0 658122 139903 174360 -1 237
239 0 658070 139873 174400 -1 238
240 0 658026 139867 174440 -1 239
241 0 657914 139803 174480 -1 240
242 0 657733 139794 174520 -1 241
243 0 657501 139752 174560 -1 242
244 0 657296 139543 174560 -1 243
245 0 657169 139392 174480 -1 244
246 0 657069 139334 174400 -1 245
247 0 656986 139297 174320 -1 246
248 0 656938 139221 174240 -1 247
249 0 656949 139154 174160 -1 248
250 0 656967 139098 174080 -1 249
251 0 656921 139034 174040 -1 250
252 0 656941 138998 174000 -1 251
253 0 656928 139007 173960 -1 252
254 0 656928 138995 173920 -1 253
255 0 656960 138991 173880 -1 254
256 0 656990 138961 173840 -1 255
257 0 657002 138947 173800 -1 256
258 0 658668 140397 174280 -1 232
259 0 658622 140417 174240 -1 258
260 0 658520 140437 174200 -1 259
261 0 658449 140450 174160 -1 260
262 0 658309 140438 174040 -1 261
263 0 658203 140412 173960 -1 262
264 0 658131 140388 173880 -1 263
265 0 658119 140390 173840 -1 264
266 0 660036 141513 175840 51 196
267 0 660020 141509 175880 51 266
268 0 659984 141622 175960 51 267
269 0 659992 141622 176000 51 268
270 0 660000 141622 176040 51 269
271 0 660028 141574 176120 51 270
272 0 660044 141554 176200 51 271
273 0 660032 141570 176280 51 272
274 0 659992 141590 176360 51 273
275 0 659932 141642 176400 51 274
276 0 659960 141758 176480 51 275
277 0 660012 141790 176560 51 276
278 0 660036 141826 176640 51 277
279 0 660044 141826 176720 51 278
280 0 659832 141942 176720 51 279
281 0 659760 141846 176760 -1 280
282 0 660100 141818 176800 51 279
283 0 660148 141858 176880 -1 282
284 0 660188 141954 176960 -1 283
285 0 660064 142018 177000 -1 284
286 0 660000 142106 177040 -1 285
287 0 659976 142138 177120 -1 286
288 0 659996 142178 177200 -1 287
289 0 659760 142222 177240 -1 288
290 0 659596 142306 177160 -1 289
291 0 659092 142346 177160 -1 290
292 0 659116 142330 177120 -1 291
293 0 659064 142346 177040 -1 292
294 0 659016 142406 176960 -1 293
295 0 658936 142174 177160 -1 291
296 0 658940 142050 177120 -1 295
297 0 658944 141982 177080 -1 296
298 0 658900 141818 177040 -1 297
299 0 658868 141622 176960 -1 298
300 0 658884 141434 176920 -1 299
301 0 658812 141210 176880 -1 300
302 0 658724 141082 176840 -1 301
303 0 658600 140990 176800 -1 302
304 0 658480 140902 176760 -1 303
305 0 658444 140782 176720 -1 304
306 0 658552 140666 176760 -1 305
307 0 660080 142146 177240 -1 288
308 0 660164 142162 177280 -1 307
309 0 660140 141023 175840 51 266
310 0 660136 140711 175880 51 309
311 0 660168 140563 175920 86 310
312 0 660160 140443 176000 86 311
313 0 660172 140351 176040 75 312
314 0 660144 140273 176080 75 313
315 0 660108 140117 176120 75 314
316 0 660068 140077 176160 75 315
317 0 659852 139819 176200 51 316
318 0 659756 139491 176280 102 317
319 0 659788 139383 176360 102 318
320 0 660008 139111 176360 60 319
321 0 660086 139033 176480 60 320
322 0 660150 138889 176600 51 321
323 0 660226 138785 176720 51 322
324 0 660262 138653 176840 51 323
325 0 660254 138497 176960 75 324
326 0 660378 138465 177040 75 325
327 0 660490 138485 177080 75 326
328 0 660558 138433 177240 75 327
329 0 660586 138345 177360 75 328
330 0 660598 138297 177440 51 329
331 0 660594 138257 177520 51 330
332 0 660578 138217 177560 51 331
333 0 660586 138165 177600 51 332
334 0 660594 138137 177640 51 333
335 0 660602 138081 177680 51 334
336 0 660618 137993 177760 51 335
337 0 660630 137893 177840 51 336
338 0 660574 137817 177920 51 337
339 0 660554 137781 177960 51 338
340 0 660518 137649 178000 51 339
341 0 660534 137589 178080 51 340
342 0 660354 137401 178120 -1 341
343 0 660060 137135 178120 -1 342
344 0 659932 137195 178160 -1 343
345 0 659848 137199 178120 -1 344
346 0 659660 136983 178120 -1 345
347 0 659616 136859 178200 -1 346
348 0 660122 138449 176960 51 325
349 0 660078 138381 176880 51 348
350 0 660034 138373 176800 51 349
351 0 660018 138389 176680 51 350
352 0 660010 138365 176640 51 351
353 0 659974 138261 176600 51 352
354 0 659882 138165 176520 51 353
355 0 659866 138109 176440 51 354
356 0 659854 138053 176320 51 355
357 0 659858 138057 176280 51 356
358 0 659684 139363 176440 102 319
359 0 659664 139355 176480 102 358
360 0 659336 139361 176520 91 359
361 0 659400 139317 176640 80 360
362 0 658936 139283 176640 150 361
363 0 658816 139257 176760 163 362
364 0 658728 139251 176800 163 363
365 0 658434 139417 176720 51 364
366 0 658394 139553 176760 51 365
367 0 658354 139561 176840 51 366
368 0 658576 139129 176920 51 364
369 0 658446 139006 176960 51 368
370 0 658340 138886 177000 51 369
371 0 658282 138816 177040 60 370
372 0 658192 138709 177080 60 371
373 0 657814 138554 177080 32 372
374 0 657376 138769 177080 60 373
375 0 657368 138756 177160 60 374
376 0 657320 138756 177280 60 375
377 0 657100 138904 177360 60 376
378 0 656916 139100 177400 51 377
379 0 656736 139128 177440 75 378
380 0 656440 139200 177400 51 379
381 0 656264 139320 177360 45 380
382 0 656142 139414 177320 60 381
383 0 655822 139654 177240 40 382
384 0 655560 139736 177240 64 383
385 0 655500 139716 177360 64 384
386 0 655460 139668 177520 64 385
387 0 655464 139700 177640 64 386
388 0 655400 139752 177760 64 387
389 0 655276 139764 177880 64 388
390 0 655080 139824 178040 64 389
391 0 654648 140060 178120 -1 390
392 0 654308 140100 178120 -1 391
393 0 654196 140140 178160 -1 392
394 0 654036 140292 178200 -1 393
395 0 653980 140368 178280 -1 394
396 0 657666 138577 177040 32 373
397 0 657450 138482 176960 75 396
398 0 657304 138372 176840 75 397
399 0 657170 138276 176720 75 398
400 0 657056 138266 176600 60 399
401 0 656966 138263 176520 60 400
402 0 657004 138091 176520 60 401
403 0 656746 137806 176560 60 402
404 0 656582 137678 176600 60 403
405 0 656582 137612 176640 45 404
406 0 656620 137640 176680 45 405
407 0 656608 137588 176720 45 406
408 0 656598 137509 176760 51 407
409 0 656540 137401 176800 51 408
410 0 656558 137373 176840 51 409
411 0 656562 137287 176880 51 410
412 0 656624 137252 176920 51 411
413 0 656482 136821 176920 80 412
414 0 656554 136864 177000 80 413
415 0 656677 136835 177040 80 414
416 0 656741 136815 177080 80 415
417 0 656755 136809 177120 80 416
418 0 656785 136771 177160 80 417
419 0 656825 136719 177200 80 418
420 0 656818 136702 177240 80 419
421 0 656826 136684 177280 80 420
422 0 656880 136650 177320 80 421
423 0 656934 136606 177360 80 422
424 0 656862 136478 177360 80 423
425 0 656888 136496 177400 80 424
426 0 656916 136460 177440 80 425
427 0 656958 136472 177480 80 426
428 0 656970 136422 177520 80 427
429 0 657015 136391 177600 80 428
430 0 657077 136371 177640 -1 429
431 0 657139 136303 177680 -1 430
432 0 657159 136241 177720 -1 431
433 0 657211 136189 177800 -1 432
434 0 657214 136168 177840 -1 433
435 0 657224 136180 177880 -1 434
436 0 657234 136142 177920 -1 435
437 0 657224 136134 177960 -1 436
438 0 657169 136153 178000 -1 437
439 0 657192 136142 178080 -1 438
440 0 657192 136140 178120 -1 439
441 0 657232 136126 178160 -1 440
442 0 657242 136140 178200 -1 441
443 0 657262 136122 178240 -1 442
444 0 657290 136134 178280 -1 443
445 0 657278 136098 178320 -1 444
446 0 657296 136084 178360 -1 445
447 0 657330 136078 178400 -1 446
448 0 657373 136041 178440 -1 447
449 0 657381 136033 178480 -1 448
450 0 657421 136017 178520 -1 449
451 0 657445 136017 178560 -1 450
452 0 657469 136021 178600 -1 451
453 0 657441 136021 178680 -1 452
454 0 657341 136297 178720 -1 453
455 0 657387 136327 178760 -1 454
456 0 657431 136363 178800 -1 455
457 0 657443 136375 178840 -1 456
458 0 657463 136427 178880 -1 457
459 0 657521 136477 178920 -1 458
460 0 657505 137005 178920 -1 459
461 0 657684 137190 179000 -1 460
462 0 657728 137218 179040 -1 461
463 0 657896 137202 179040 -1 462
464 0 658060 137270 179040 -1 463
465 0 657888 137218 179080 -1 463
466 0 657860 137194 179120 -1 465
467 0 657852 137214 179160 -1 466
468 0 657864 137202 179200 -1 467
469 0 657888 137210 179240 -1 468
470 0 657928 137226 179280 -1 469
471 0 657962 137252 179320 -1 470
472 0 658042 137292 179360 -1 471
473 0 658110 137288 179400 -1 472
474 0 658171 137323 179440 -1 473
475 0 658251 137285 179480 -1 474
476 0 658362 137252 179520 -1 475
477 0 658498 137230 179440 -1 476
478 0 658597 137213 179400 -1 477
479 0 658649 137253 179360 -1 478
480 0 658809 137223 179400 -1 479
481 0 658863 137229 179440 -1 480
482 0 658917 137199 179480 -1 481
483 0 659060 137052 179520 -1 482
484 0 657345 136345 178640 -1 454
485 0 657361 136445 178600 -1 484
486 0 657378 136490 178560 -1 485
487 0 657394 136544 178480 -1 486
488 0 657481 135989 178760 -1 453
489 0 657471 135755 178760 -1 488
490 0 657300 135522 178800 -1 489
491 0 657325 135299 178760 -1 490
492 0 657320 135212 178720 -1 491
493 0 657313 135217 178640 -1 492
494 0 656816 136376 177360 102 424
495 0 656622 136270 177280 75 494
496 0 656550 136254 177200 75 495
497 0 656138 136497 176920 75 413
498 0 656082 136434 176880 75 497
499 0 656006 136374 176800 75 498
500 0 655914 136314 176720 75 499
501 0 655802 136270 176760 75 500
502 0 655734 136238 176840 75 501
503 0 655690 136198 176920 75 502
504 1 655694 136190 176960 75 503
505 0 656378 136711 176960 80 413
506 0 656314 136649 177000 102 505
507 0 656352 136544 177040 102 506
508 0 656394 137548 176600 40 404
509 0 656328 137430 176560 40 508
510 0 656244 137354 176480 45 509
511 0 656176 137314 176400 45 510
512 0 656128 137274 176320 45 511
513 0 656072 137242 176200 45 512
514 0 655936 137222 176120 45 513
515 0 655860 137218 176080 45 514
516 0 655800 137166 176040 45 515
517 0 655764 137134 176000 45 516
518 0 655684 137154 175920 45 517
519 0 655620 137166 175840 45 518
520 0 655560 137154 175760 -1 519
521 0 655552 137170 175720 -1 520
522 0 655440 137274 175680 -1 521
523 0 655384 137326 175640 -1 522
524 0 655356 137322 175600 -1 523
525 0 655312 137418 175520 -1 524
526 0 655264 137498 175440 -1 525
527 0 655220 137610 175400 -1 526
528 0 655226 137636 175360 -1 527
529 0 655232 137662 175320 -1 528
530 0 655316 137806 175360 -1 528
531 0 655437 137828 175320 -1 530
532 0 655469 137848 175280 -1 531
533 0 655513 137896 175240 -1 532
534 0 655601 137960 175200 -1 533
535 0 655641 137988 175160 -1 534
536 0 655697 138068 175120 -1 535
537 0 655753 138108 175080 -1 536
538 0 655817 138136 175040 -1 537
539 0 655897 138160 175000 -1 538
540 0 655953 138160 174960 -1 539
541 0 656065 138136 174920 -1 540
542 0 656073 138132 174880 -1 541
543 0 656083 138120 174840 -1 542
544 0 656073 138104 174800 -1 543
545 0 656057 138108 174760 -1 544
546 0 656029 138088 174720 -1 545
547 0 656005 138072 174680 -1 546
548 0 656045 138066 174600 -1 547
549 0 656221 138022 174640 -1 548
550 0 656345 137946 174680 -1 549
551 0 656373 137926 174760 -1 550
552 0 656413 137890 174840 -1 551
553 0 656465 137830 174960 -1 552
554 0 656473 137790 175040 -1 553
555 0 656457 137758 175160 -1 554
556 0 656473 137710 175200 -1 555
557 0 656485 137686 175240 -1 556
558 0 656573 137690 175280 -1 557
559 0 656633 137778 175240 -1 558
560 0 656641 137814 175200 -1 559
561 0 656693 137910 175080 -1 560
562 0 656729 137978 174960 -1 561
563 0 656753 138018 174920 -1 562
564 0 656783 138032 174840 -1 563
565 0 656877 138078 174760 -1 564
566 0 656997 138174 174720 -1 565
567 0 657061 138242 174680 -1 566
568 0 656569 137626 175320 -1 558
569 0 655997 138134 174560 -1 548
570 0 655969 138118 174520 -1 569
571 0 658600 139573 176800 163 364
572 0 659940 142373 175600 90 194
573 0 660006 142271 175400 90 572
574 0 660018 142223 175280 90 573
575 0 660022 142123 175160 90 574
576 0 659986 142079 175040 90 575
577 0 659914 142031 174920 90 576
578 0 659866 141935 174800 90 577
579 0 659842 141779 174720 90 578
580 0 659846 141723 174680 -1 579
581 0 659770 141659 174640 -1 580
582 0 660600 143529 176360 86 189
583 0 661184 145549 175960 122 181
584 0 661124 145669 175720 81 583
585 0 661140 145857 175560 107 584
586 0 661166 145883 175480 107 585
587 0 661154 145951 175400 75 586
588 0 661102 145641 175320 107 587
589 0 661090 145509 175240 107 588
590 0 661090 145489 175200 107 589
591 0 661134 146047 175320 75 587
592 0 661138 146063 175280 75 591
593 0 661166 146127 175200 81 592
594 0 661210 146183 175120 81 593
595 0 661278 146327 175000 86 594
596 0 661250 146387 174800 115 595
597 0 661234 146399 174640 115 596
598 0 661186 146403 174480 122 597
599 0 661174 146395 174320 122 598
600 0 661118 146371 174160 81 599
601 0 661030 146395 174040 75 600
602 0 660958 146419 173920 98 601
603 0 660926 146411 173840 98 602
604 0 661182 146935 173840 51 603
605 0 660886 146379 173720 60 603
606 0 660842 146391 173600 60 605
607 0 660690 146423 173480 101 606
608 0 660494 146415 173280 120 607
609 0 660258 146379 173240 64 608
610 0 660126 146359 173200 80 609
611 0 659990 146283 173160 80 610
612 0 659894 146195 173120 80 611
613 0 659834 146123 173080 80 612
614 0 659702 146079 173040 75 613
615 0 659532 146083 172960 91 614
616 0 659380 145883 172920 71 615
617 0 659276 145787 172840 71 616
618 0 659192 145799 172760 81 617
619 0 659136 145675 172680 81 618
620 0 659116 145579 172600 81 619
621 0 659028 145467 172560 81 620
622 0 658952 145427 172480 71 621
623 0 658938 145319 172400 71 622
624 0 658914 145243 172280 60 623
625 0 658850 145171 172200 60 624
626 0 658822 145159 172160 60 625
627 0 658762 145143 172120 60 626
628 0 658650 144931 172080 96 627
629 0 658638 144919 172040 96 628
630 0 658598 144863 172000 101 629
631 0 658494 144679 171960 75 630
632 0 658266 144351 171920 107 631
633 0 658204 144151 171880 75 632
634 0 658220 143927 171840 75 633
635 0 658276 143735 171800 75 634
636 0 658320 143571 171720 75 635
637 0 658336 143431 171680 71 636
638 0 658300 143303 171640 71 637
639 0 658232 143163 171600 98 638
640 0 658116 143051 171520 98 639
641 0 658052 142967 171480 86 640
642 0 657970 142875 171440 86 641
643 0 657790 142527 171400 60 642
644 0 657034 142235 171440 64 643
645 0 656878 142019 171400 64 644
646 0 656562 141687 171360 64 645
647 0 656492 141543 171320 64 646
648 0 656472 141495 171280 64 647
649 0 656324 141267 171200 -1 648
650 0 656244 141207 171160 -1 649
651 0 656072 141003 171120 -1 650
652 0 656012 140875 171080 -1 651
653 0 656004 140771 171000 -1 652
654 0 655900 140507 170960 -1 653
655 0 655734 140071 170920 -1 654
656 0 655604 139839 170880 -1 655
657 0 655500 139623 170840 -1 656
658 0 655264 139327 170800 -1 657
659 0 655220 139283 170720 -1 658
660 0 655164 139195 170680 -1 659
661 0 655084 139091 170640 -1 660
662 0 654964 138955 170600 -1 661
663 0 654758 138811 170520 -1 662
664 0 654486 138755 170440 -1 663
665 0 654242 138551 170360 -1 664
666 0 653354 138351 170400 -1 665
667 0 653262 138335 170480 -1 666
668 0 653204 138303 170560 -1 667
669 0 653152 138295 170600 -1 668
670 0 652932 137871 170680 -1 669
671 0 652760 137695 170800 -1 670
672 0 652652 137551 170920 -1 671
673 0 652568 137459 171000 -1 672
674 0 652400 137279 171040 -1 673
675 0 652224 137071 171000 -1 674
676 0 652188 136927 170840 -1 675
677 0 652202 136819 170680 -1 676
678 0 652214 136699 170560 -1 677
679 0 652230 136515 170440 -1 678
680 0 652102 136359 170360 -1 679
681 0 651970 136251 170280 -1 680
682 0 651890 136127 170200 -1 681
683 0 651822 135995 170120 -1 682
684 0 651710 135843 170040 -1 683
685 0 651554 135683 169960 -1 684
686 0 651370 135523 169920 -1 685
687 0 651174 135375 169840 -1 686
688 0 651032 135271 169800 -1 687
689 0 650768 135111 169720 -1 688
690 0 650188 134967 169760 -1 689
691 0 649912 134875 169840 -1 690
692 0 649696 134855 169920 -1 691
693 0 649448 134819 170000 -1 692
694 0 649200 134527 169920 -1 693
695 0 649132 134443 169840 -1 694
696 0 649060 134339 169760 -1 695
697 0 649038 134207 169720 -1 696
698 0 648814 133995 169640 -1 697
699 0 648678 133883 169560 -1 698
700 0 648514 133655 169520 -1 699
701 0 648004 133359 169440 -1 700
702 0 647852 133235 169520 -1 701
703 0 647720 133163 169640 -1 702
704 0 647700 133131 169680 -1 703
705 0 647516 132911 169720 -1 704
706 0 647572 132395 169720 -1 705
707 0 647564 132295 169760 -1 706
708 0 647544 132239 169800 -1 707
709 0 647348 131891 169840 -1 708
710 0 647252 131603 169760 -1 709
711 0 647280 131543 169720 -1 710
712 0 647546 132871 169760 -1 705
713 0 647506 132803 169840 -1 712
714 0 647442 132791 169960 -1 713
715 0 647338 132839 170160 -1 714
716 0 647354 132779 170360 -1 715
717 0 647402 132715 170560 -1 716
718 0 647434 132683 170800 -1 717
719 0 647462 132655 171000 -1 718
720 0 647538 132707 171240 -1 719
721 0 647562 132695 171280 -1 720
722 0 647630 132659 171560 -1 721
723 0 647686 132651 171640 -1 722
724 0 647702 132639 171680 -1 723
725 0 647778 132663 171800 -1 724
726 0 647785 132696 171880 -1 725
727 0 647806 132711 171920 -1 726
728 0 647866 132699 172040 -1 727
729 0 647878 132659 172120 -1 728
730 0 647854 132619 172200 -1 729
731 0 647894 132567 172280 -1 730
732 0 647910 132507 172360 -1 731
733 0 647890 132435 172440 -1 732
734 0 647962 132399 172520 -1 733
735 0 647766 132315 172520 -1 734
736 0 647742 132179 172640 -1 735
737 0 647774 132015 172680 -1 736
738 0 647798 131951 172720 -1 737
739 0 647818 131867 172760 -1 738
740 0 647838 131799 172800 -1 739
741 0 647874 131679 172840 -1 740
742 0 647922 131607 172880 -1 741
743 0 648052 131519 172920 -1 742
744 0 648428 131259 172960 -1 743
745 0 648340 130939 172960 -1 744
746 0 648256 130867 172920 -1 745
747 0 648236 130823 172840 -1 746
748 0 648220 130827 172720 -1 747
749 0 648236 130859 172640 -1 748
750 0 648260 130559 172640 -1 749
751 0 648196 130423 172600 -1 750
752 0 648096 130467 172520 -1 751
753 0 647892 130423 172480 -1 752
754 0 647792 130443 172400 -1 753
755 0 647732 130483 172280 -1 754
756 0 647692 130523 172200 -1 755
757 0 647668 130587 172120 -1 756
758 0 647632 130623 172040 -1 757
759 0 647560 130679 171960 -1 758
760 0 647472 130695 171880 -1 759
761 0 647376 130667 171760 -1 760
762 0 647212 130679 171680 -1 761
763 0 647052 130683 171640 -1 762
764 0 646916 130711 171600 -1 763
765 0 646844 130683 171520 -1 764
766 0 646752 130659 171440 -1 765
767 0 646640 130715 171360 -1 766
768 0 646584 130715 171280 -1 767
769 0 646432 130599 171280 -1 768
770 0 646280 130515 171200 -1 769
771 0 646124 130427 171160 -1 770
772 0 645996 130383 171120 -1 771
773 0 645956 130299 171040 -1 772
774 0 645924 130239 171000 -1 773
775 0 645784 130179 171000 -1 774
776 0 645956 130191 170960 -1 774
777 0 645992 130107 170880 -1 776
778 0 645980 130003 170800 -1 777
779 0 646020 129927 170720 -1 778
780 0 645892 129783 170600 -1 779
781 0 646596 130835 171240 -1 768
782 0 648166 132487 172560 -1 734
783 0 648194 132511 172600 -1 782
784 0 648190 132487 172640 -1 783
785 0 648254 132491 172680 -1 784
786 0 648462 132415 172800 -1 785
787 0 648738 132419 172840 -1 786
788 0 648941 132457 172920 -1 787
789 0 649165 132433 172920 -1 788
790 0 649565 132281 172880 -1 789
791 0 649733 132253 172840 -1 790
792 0 649825 132261 172800 -1 791
793 0 650029 132029 172800 -1 792
794 0 650257 131829 172840 -1 793
795 0 650497 131721 172880 -1 794
796 0 650597 131645 172920 -1 795
797 0 650717 131653 172960 -1 796
798 0 650813 131609 173000 -1 797
799 0 650969 131501 173000 -1 798
800 0 651117 131485 173000 -1 799
801 0 651257 131465 172960 -1 800
802 0 651413 131401 172960 -1 801
803 0 651469 131345 173000 -1 802
804 0 651481 131361 173080 -1 803
805 0 651481 131361 173120 -1 804
806 0 651505 131345 173160 -1 805
807 0 651673 131281 173000 -1 803
808 0 651921 131229 173000 -1 807
809 0 652021 131077 173040 -1 808
810 0 651925 131073 173000 -1 809
811 0 651897 131097 172960 -1 810
812 0 651869 131093 172920 -1 811
813 0 651929 131217 172840 -1 812
814 0 651981 131253 172800 -1 813
815 0 652013 131249 172720 -1 814
816 0 652077 131261 172640 -1 815
817 0 652165 131257 172560 -1 816
818 0 652189 131257 172520 -1 817
819 0 651785 130949 172960 -1 812
820 0 651749 130869 173040 -1 819
821 0 650893 131649 172880 -1 799
822 0 650889 131669 172840 -1 821
823 0 650893 131773 172760 -1 822
824 0 650905 131809 172680 -1 823
825 0 650949 131893 172600 -1 824
826 0 651065 131993 172600 -1 825
827 0 651213 132001 172680 -1 826
828 0 651261 132001 172720 -1 827
829 0 651353 131989 172800 -1 828
830 0 651385 131985 172840 -1 829
831 0 651545 132053 172840 -1 830
832 0 651545 132049 172880 -1 831
833 0 651809 132105 172840 -1 832
834 0 651857 132157 172800 -1 833
835 0 651865 132181 172760 -1 834
836 0 652025 132069 172720 -1 835
837 0 652085 132009 172680 -1 836
838 0 652129 132005 172640 -1 837
839 0 652163 131977 172600 -1 838
840 0 652323 131933 172480 -1 839
841 0 652371 131953 172440 -1 840
842 0 652539 131977 172400 -1 841
843 0 652611 131993 172320 -1 842
844 0 652827 132045 172320 -1 843
845 0 652779 132113 172240 -1 844
846 0 652763 132201 172160 -1 845
847 0 652751 132293 172040 -1 846
848 0 653207 131977 172320 -1 844
849 0 653327 131949 172400 -1 848
850 0 653483 131873 172480 -1 849
851 0 653567 131833 172520 -1 850
852 0 653691 131861 172560 -1 851
853 0 653727 131825 172640 -1 852
854 0 653961 131817 172640 -1 853
855 0 654093 131873 172640 -1 854
856 0 654157 131877 172760 -1 855
857 0 654157 131841 172800 -1 856
858 0 654217 131765 172840 -1 857
859 0 654267 131585 172880 -1 858
860 0 654189 131741 172920 -1 859
861 0 654149 131757 172960 -1 860
862 0 654077 131865 173000 -1 861
863 0 654061 131881 173040 -1 862
864 0 654101 131901 173120 -1 863
865 0 654141 131977 173240 -1 864
866 0 654133 132021 173280 -1 865
867 0 654141 132065 173320 -1 866
868 0 654205 132265 173360 -1 867
869 0 654101 132445 173320 -1 868
870 0 654237 132237 173400 -1 868
871 0 654321 132257 173440 -1 870
872 0 654401 132305 173480 -1 871
873 0 654425 132317 173520 -1 872
874 0 654473 132353 173560 -1 873
875 0 654529 132383 173600 -1 874
876 0 654573 132369 173640 -1 875
877 0 653693 131793 172760 -1 853
878 0 651789 132369 172720 -1 835
879 0 651765 132477 172680 -1 878
880 0 651745 132549 172640 -1 879
881 0 651729 132649 172600 -1 880
882 0 651721 132717 172560 -1 881
883 0 651663 132829 172520 -1 882
884 0 651603 133069 172520 -1 883
885 0 651571 133145 172480 -1 884
886 0 651563 133273 172440 -1 885
887 0 651555 133477 172400 -1 886
888 0 651551 133597 172360 -1 887
889 0 651575 133661 172320 -1 888
890 0 651607 133737 172280 -1 889
891 0 651615 133757 172240 -1 890
892 0 651599 133749 172200 -1 891
893 0 651073 132053 172520 -1 826
894 0 651042 132080 172480 -1 893
895 0 651085 132241 172480 -1 894
896 0 651093 132265 172440 -1 895
897 0 651093 132313 172360 -1 896
898 0 651121 132417 172240 -1 897
899 0 651124 132406 172200 -1 898
900 0 651121 132421 172160 -1 899
901 0 651109 132453 172120 -1 900
902 0 651129 132473 172080 -1 901
903 0 651193 132545 172040 -1 902
904 0 651269 132581 172000 -1 903
905 0 651340 132622 172000 -1 904
906 0 651369 132617 171960 -1 905
907 0 651429 132621 171880 -1 906
908 0 651537 132577 171800 -1 907
909 0 651585 132569 171720 -1 908
910 0 651725 132629 171680 -1 909
911 0 651801 132685 171640 -1 910
912 0 651845 132713 171600 -1 911
913 0 651865 132717 171520 -1 912
914 0 651873 132765 171440 -1 913
915 0 651797 132757 171400 -1 914
916 0 651709 132773 171360 -1 915
917 0 651573 132841 171320 -1 916
918 0 651477 132861 171280 -1 917
919 0 651393 132785 171240 -1 918
920 0 651321 132753 171200 -1 919
921 0 651265 132717 171160 -1 920
922 0 651165 132665 171080 -1 921
923 0 651121 132653 171040 -1 922
924 0 651073 132621 171000 -1 923
925 0 651021 132617 170960 -1 924
926 0 650929 132589 170920 -1 925
927 0 650893 132561 170880 -1 926
928 0 650873 132525 170840 -1 927
929 0 650833 132505 170800 -1 928
930 0 650841 132517 170760 -1 929
931 0 650785 132501 170720 -1 930
932 0 650741 132461 170680 -1 931
933 0 650689 132441 170640 -1 932
934 0 650345 132653 170600 -1 933
935 0 651261 131925 172520 -1 893
936 0 651341 131925 172480 -1 935
937 0 651421 131941 172440 -1 936
938 0 651489 131937 172400 -1 937
939 0 651557 131933 172360 -1 938
940 0 651637 131925 172320 -1 939
941 0 651681 131917 172280 -1 940
942 0 651701 131917 172240 -1 941
943 0 648993 132485 172960 -1 788
944 0 649013 132521 173040 -1 943
945 0 648997 132517 173080 -1 944
946 0 649073 132549 173120 -1 945
947 0 648945 132617 173200 -1 946
948 0 648749 132757 173240 -1 947
949 0 648717 132781 173320 -1 948
950 0 648724 132780 173360 -1 949
951 0 648709 132793 173400 -1 950
952 0 648689 132833 173520 -1 951
953 0 648653 132861 173600 -1 952
954 0 648589 132825 173640 -1 953
955 0 648477 132789 173680 -1 954
956 0 648417 132793 173760 -1 955
957 0 648301 132805 173800 -1 956
958 0 648261 132833 173840 -1 957
959 0 648184 132781 173880 -1 958
960 0 648097 132705 173920 -1 959
961 0 648621 132721 173200 -1 948
962 0 648645 132733 173160 -1 961
963 0 648548 132701 173120 -1 962
964 0 648477 132717 173080 -1 963
965 0 648226 132335 172840 -1 786
966 0 648158 132311 172880 -1 965
967 0 648066 132275 172920 -1 966
968 0 647926 132279 172960 -1 967
969 0 647716 132445 172960 -1 968
970 0 647622 132463 173000 -1 969
971 0 647634 132431 173040 -1 970
972 0 647618 132379 173080 -1 971
973 0 647486 132443 173120 -1 972
974 0 647426 132435 173160 -1 973
975 0 647374 132407 173200 -1 974
976 0 647350 132403 173240 -1 975
977 0 647330 132395 173280 -1 976
978 0 647674 132307 173120 -1 972
979 0 647726 132279 173160 -1 978
980 0 647754 132259 173200 -1 979
981 0 647734 132255 173240 -1 980
982 0 647722 132251 173280 -1 981
983 0 647710 132259 173320 -1 982
984 0 647710 132235 173360 -1 983
985 0 647730 132235 173400 -1 984
986 0 647742 132215 173440 -1 985
987 0 647750 132207 173480 -1 986
988 0 647782 132223 173520 -1 987
989 0 647754 132235 173560 -1 988
990 0 647718 132263 173600 -1 989
991 0 647694 132431 173640 -1 990
992 0 647670 132487 173720 -1 991
993 0 647672 132509 173760 -1 992
994 0 647654 132507 172920 -1 969
995 0 647978 132211 173040 -1 968
996 0 648054 132179 173080 -1 995
997 0 648150 132059 173120 -1 996
998 0 648182 132003 173160 -1 997
999 0 647884 133443 169320 -1 701
1000 0 647844 133527 169200 -1 999
1001 0 647844 133643 169120 -1 1000
1002 0 647720 133707 169000 -1 1001
1003 0 647448 133699 168960 -1 1002
1004 0 647264 133771 168880 -1 1003
1005 0 647236 133839 168800 -1 1004
1006 0 647188 133891 168760 -1 1005
1007 0 646888 133743 168720 -1 1006
1008 0 646756 133775 168680 -1 1007
1009 0 646452 134095 168640 -1 1008
1010 0 646352 134099 168520 -1 1009
1011 0 645980 133931 168360 -1 1010
1012 0 645880 133895 168280 -1 1011
1013 0 645840 133887 168200 -1 1012
1014 0 645524 133539 168200 -1 1013
1015 0 645078 133287 168160 -1 1014
1016 0 644950 133175 168200 -1 1015
1017 0 644898 133131 168240 -1 1016
1018 0 644766 133103 168280 -1 1017
1019 0 644466 133079 168320 -1 1018
1020 0 644326 132899 168280 -1 1019
1021 0 644162 132663 168240 -1 1020
1022 0 644078 132375 168280 -1 1021
1023 0 643974 132315 168160 -1 1022
1024 0 643886 132279 168040 -1 1023
1025 0 643837 132316 168000 -1 1024
1026 0 643618 132331 167760 -1 1025
1027 0 643378 132243 167560 -1 1026
1028 0 646556 134687 168680 -1 1009
1029 0 646880 134871 168680 -1 1028
1030 0 646974 134919 168640 -1 1029
1031 0 647154 135243 168640 -1 1030
1032 0 647366 135455 168600 -1 1031
1033 0 660654 146419 173240 71 608
1034 0 660734 146367 173120 71 1033
1035 0 660766 146351 173040 107 1034
1036 0 660850 146383 172920 107 1035
1037 0 660970 146467 172800 51 1036
1038 0 661030 146515 172680 51 1037
1039 0 661174 146523 172560 60 1038
1040 0 661816 144845 176240 102 179
1041 0 662004 145315 176360 91 178
1042 0 668684 149249 179880 107 150
1043 0 668468 151511 180000 -1 1042
1044 0 668420 152699 180080 32 1043
1045 0 668292 154051 180160 91 1044
1046 0 667452 155523 180160 107 1045
1047 0 667100 155927 180120 120 1046
1048 0 667076 155909 180080 120 1047
1049 0 667060 155911 180040 120 1048
1050 0 667284 155979 180040 40 1049
1051 0 667324 156101 180000 40 1050
1052 0 667308 156201 179960 40 1051
1053 0 666820 155937 179920 102 1049
1054 0 666588 156011 179840 60 1053
1055 0 666444 156023 179720 60 1054
1056 0 666128 156183 179600 90 1055
1057 0 666024 156183 179520 90 1056
1058 0 665904 156325 179400 60 1057
1059 0 665508 157289 179320 135 1058
1060 0 665652 157163 179160 104 1059
1061 0 665752 157091 179080 104 1060
1062 0 665760 156975 179000 104 1061
1063 0 665836 156867 178920 90 1062
1064 0 665828 156861 178880 90 1063
1065 0 665984 156605 178880 90 1064
1066 0 665808 156945 178840 104 1064
1067 0 665800 156981 178760 104 1066
1068 0 665808 157037 178680 104 1067
1069 0 665824 157105 178600 134 1068
1070 0 665916 157117 178480 134 1069
1071 0 665936 157213 178360 108 1070
1072 0 665984 157261 178240 108 1071
1073 0 666048 157301 178120 128 1072
1074 0 666052 157361 178000 128 1073
1075 0 666136 157397 177880 131 1074
1076 0 666124 157473 177760 122 1075
1077 0 666224 157617 177600 122 1076
1078 0 666400 157773 177480 124 1077
1079 0 666456 157807 177360 108 1078
1080 0 666536 157871 177240 108 1079
1081 0 666660 157907 177120 134 1080
1082 0 666772 157947 177000 102 1081
1083 0 666908 158043 176880 102 1082
1084 0 667068 158103 176760 71 1083
1085 0 667132 158057.67 176680 71 1084
1086 0 667177.3 158098.67 176600 107 1085
1087 0 667200 158119 176560 107 1086
1088 0 667248 158221 176480 107 1087
1089 0 667448 158329 176440 108 1088
1090 0 667476 158373 176400 108 1089
1091 0 667648 158549 176320 120 1090
1092 0 667692 158589 176280 120 1091
1093 0 667856 158817 176240 137 1092
1094 0 668212 159663 176240 120 1093
1095 0 668040 159691 176160 120 1094
1096 0 668036 159599 176040 120 1095
1097 0 668032 159563 175920 122 1096
1098 0 667992 159707 175800 108 1097
1099 0 667428 160159 175680 102 1098
1100 0 666752 160195 175680 81 1099
1101 0 666548 160455 175680 51 1100
1102 0 665964 160823 175680 64 1101
1103 0 665096 161325 175680 45 1102
1104 0 664872 161499 175760 60 1103
1105 0 664812 161543 175800 98 1104
1106 0 664716 161547 175840 98 1105
1107 0 664692 161555 175880 98 1106
1108 0 664692 161583 175920 98 1107
1109 0 664632 161599 175960 90 1108
1110 0 664580 161599 176000 90 1109
1111 0 664512 161655 176040 90 1110
1112 0 664468 161699 176120 90 1111
1113 0 664280 161783 176200 64 1112
1114 0 664216 161823 176280 64 1113
1115 0 664140 161855 176360 86 1114
1116 0 663992 161963 176400 80 1115
1117 0 663692 162335 176480 80 1116
1118 0 663568 162697 176520 102 1117
1119 0 663508 162993 176600 51 1118
1120 0 663652 163099 176640 51 1119
1121 0 663752 163251 176720 71 1120
1122 0 663812 163335 176800 64 1121
1123 0 663824 163395 176880 64 1122
1124 0 663828 163415 176960 64 1123
1125 0 663864 163471 177080 71 1124
1126 0 663856 163483 177200 71 1125
1127 0 663892 163479 177320 81 1126
1128 0 663996 163603 177480 81 1127
1129 0 663980 163621 177600 71 1128
1130 0 663988 163673 177760 71 1129
1131 0 664020 163753 177880 64 1130
1132 0 664084 163725 178040 96 1131
1133 0 664120 163701 178160 96 1132
1134 0 664160 163725 178280 96 1133
1135 0 664164 163669 178320 32 1134
1136 0 664176 163793 178360 32 1135
1137 0 664240 163839 178400 32 1136
1138 0 664240 163851 178440 32 1137
1139 0 664216 163831 178520 32 1138
1140 0 664252 163799 178600 32 1139
1141 0 664292 163903 178680 32 1140
1142 0 664312 163955 178760 71 1141
1143 0 664344 163923 178840 71 1142
1144 0 664372 164011 178920 71 1143
1145 0 664420 164015 179040 64 1144
1146 0 664440 164029 179120 64 1145
1147 0 664460 164037 179200 64 1146
1148 0 664476 164045 179320 98 1147
1149 0 664644 164185 179400 71 1148
1150 0 664704 164193 179480 71 1149
1151 0 664692 164205 179560 32 1150
1152 0 664456 164185 179560 71 1151
1153 0 664468 164247 179640 32 1152
1154 0 664408 164323 179720 64 1153
1155 0 664312 164453 179760 80 1154
1156 0 663796 164745 179800 102 1155
1157 0 664076 164919 179880 32 1156
1158 0 663452 164807 179760 51 1156
1159 0 663364 164707 179680 51 1158
1160 0 662688 164543 179600 71 1159
1161 0 664824 164365 179560 60 1151
1162 0 664816 164401 179600 60 1161
1163 0 664896 164401 179640 60 1162
1164 0 664948 164463 179680 60 1163
1165 0 665256 164619 179760 64 1164
1166 0 665372 164705 179800 64 1165
1167 0 665592 164745 179880 81 1166
1168 0 665740 164729 179960 81 1167
1169 0 665804 164783 180040 81 1168
1170 0 665928 164915 180160 81 1169
1171 0 665944 164951 180240 81 1170
1172 0 666156 165251 180360 81 1171
1173 0 666300 165395 180480 81 1172
1174 0 666520 165455 180560 81 1173
1175 0 666560 165493 180640 -1 1174
1176 0 666796 165621 180720 -1 1175
1177 0 667356 165801 180800 -1 1176
1178 0 667424 165927 180920 -1 1177
1179 0 667516 166091 181040 -1 1178
1180 0 667556 166189 181160 -1 1179
1181 0 664080 163607 178680 32 1141
1182 0 664324 161873 176440 60 1115
1183 0 664372 161933 176520 60 1182
1184 0 664432 162081 176600 71 1183
1185 0 664428 162117 176640 71 1184
1186 0 664468 162189 176720 75 1185
1187 0 664512 162303 176760 75 1186
1188 0 664552 162367 176840 75 1187
1189 0 664596 162451 176920 60 1188
1190 0 664684 162627 177040 71 1189
1191 0 664728 162691 177120 71 1190
1192 0 664844 162775 177200 71 1191
1193 0 664888 162743 177320 71 1192
1194 0 664968 162927 177440 71 1193
1195 0 664968 162983 177480 71 1194
1196 0 664968 162977 177600 96 1195
1197 0 664948 162889 177760 96 1196
1198 0 664980 162877 177880 60 1197
1199 0 665036 162837 178000 60 1198
1200 0 665048 162805 178120 60 1199
1201 0 665116 162737 178240 60 1200
1202 0 664992 162208 179120 32 1201
1203 0 664992 162112 179360 40 1202
1204 0 665056 162048 179480 75 1203
1205 0 664832 161984 179600 120 1204
1206 0 664576 161888 179560 124 1205
1207 0 664352 161760 179560 90 1206
1208 0 664256 161536 179680 32 1207
1209 0 664256 161440 179920 60 1208
1210 0 664288 161440 180000 32 1209
1211 0 665216 161888 179600 107 1204
1212 0 665408 161696 179680 75 1211
1213 0 665600 161504 179680 40 1212
1214 0 665792 161344 179600 60 1213
1215 0 665888 161280 179480 32 1214
1216 0 665256 163201 177480 71 1195
1217 0 665292 163203 177440 71 1216
1218 0 665348 163295 177360 71 1217
1219 0 665336 163159 177360 71 1218
1220 0 665404 163415 177320 32 1218
1221 0 665448 163475 177280 32 1220
1222 0 665440 163491 177240 45 1221
1223 0 665452 163511 177200 45 1222
1224 0 665440 163531 177160 45 1223
1225 0 665388 163561 177120 45 1224
1226 0 665384 163585 177080 45 1225
1227 0 665300 163633 177040 45 1226
1228 0 665204 163721 177000 45 1227
1229 0 665092 163845 176960 45 1228
1230 0 667156 160075 175640 91 1099
1231 0 667228 159991 175560 91 1230
1232 0 667252 159979 175520 91 1231
1233 0 667204 159967 175480 91 1232
1234 0 667176 160023 175440 91 1233
1235 0 667164 160067 175400 91 1234
1236 0 667156 160039 175360 91 1235
1237 0 667212 159927 175320 91 1236
1238 0 667236 159895 175280 91 1237
1239 0 667296 159859 175240 91 1238
1240 0 667320 159843 175200 91 1239
1241 0 667328 159847 175160 102 1240
1242 0 667336 159843 175120 102 1241
1243 0 668636 160303 176400 90 1094
1244 0 668700 160737 176400 128 1243
1245 0 668816 160969 176280 124 1244
1246 0 668880 161141 176160 122 1245
1247 0 668924 161275 176080 135 1246
1248 0 668900 161355 175960 135 1247
1249 0 669028 161679 175800 128 1248
1250 0 669080 161767 175640 128 1249
1251 0 669288 161911 175480 124 1250
1252 0 669592 161987 175360 86 1251
1253 0 670124 162069 175360 101 1252
1254 0 670138 161962 175400 101 1253
1255 0 669980 161965 175520 101 1254
1256 0 670056 161949 175600 101 1255
1257 0 670012 161933 175640 101 1256
1258 0 670016 161957 175680 101 1257
1259 0 670044 161967 175720 101 1258
1260 0 670012 161903 175760 101 1259
1261 0 670000 161879 175800 101 1260
1262 0 669984 161883 175840 101 1261
1263 0 669972 161839 175880 101 1262
1264 0 669988 161827 175920 101 1263
1265 0 669996 161811 175960 101 1264
1266 0 670008 161771 176000 101 1265
1267 0 670008 161759 176040 101 1266
1268 0 670046 161748 176080 101 1267
1269 0 670082 161740 176160 80 1268
1270 0 670112 161692 176240 80 1269
1271 0 670140 161668 176320 80 1270
1272 0 670192 161643 176360 80 1271
1273 0 670216 161629 176400 80 1272
1274 0 670276 161591 176480 80 1273
1275 0 670292 161571 176560 -1 1274
1276 0 670316 161577 176640 -1 1275
1277 0 670364 161569 176720 -1 1276
1278 0 670440 161539 176800 -1 1277
1279 0 670466 161513 176880 -1 1278
1280 0 670490 161460 176920 -1 1279
1281 0 670578 161412 177000 -1 1280
1282 0 670590 161418 177120 -1 1281
1283 0 670152 161855 175440 80 1254
1284 0 670180 162179 175280 101 1253
1285 0 670296 162205 175240 86 1284
1286 0 669616 162033 175280 124 1252
1287 0 669748 162725 175280 75 1286
1288 0 669856 162579 175160 86 1287
1289 0 670140 162711 175040 148 1288
1290 0 670240 162943 175000 150 1289
1291 0 670532 163145 175000 124 1290
1292 0 670984 164261 175000 140 1291
1293 0 671364 164923 175000 131 1292
1294 0 671472 165057 174880 131 1293
1295 0 671520 165423 174760 108 1294
1296 0 671432 165604 174720 60 1295
1297 0 671544 165529 174600 108 1296
1298 0 671636 165455 174520 124 1297
1299 0 671812 165479 174400 81 1298
1300 0 672124 165575 174280 81 1299
1301 0 672376 165559 174160 122 1300
1302 0 672572 165447 173960 96 1301
1303 0 672920 165493 173800 140 1302
1304 0 673056 165621 173680 136 1303
1305 0 673216 165777 173560 136 1304
1306 0 673268 166041 173480 120 1305
1307 0 673352 166347 173360 80 1306
1308 0 673496 166507 173240 107 1307
1309 0 673604 166731 173120 91 1308
1310 0 673668 167015 173000 81 1309
1311 0 673828 167329 172880 80 1310
1312 0 673852 167433 172800 136 1311
1313 0 673924 167563 172720 122 1312
1314 0 673976 167807 172600 98 1313
1315 0 673948 167883 172480 98 1314
1316 0 674024 168115 172360 102 1315
1317 0 674096 168281 172240 91 1316
1318 0 674820 168435 172240 102 1317
1319 0 674744 168631 172160 102 1318
1320 0 675160 169031 172040 90 1319
1321 0 675100 169057 172160 90 1320
1322 0 675108 169113 172240 90 1321
1323 0 675244 169193 172040 90 1320
1324 0 675880 169697 172040 166 1323
1325 0 675784 169623 172200 166 1324
1326 0 675700 169625 172280 166 1325
1327 0 675188 169357 172200 122 1325
1328 0 676004 169771 171840 71 1324
1329 0 676132 169855 171720 32 1328
1330 0 676496 170049 171640 107 1329
1331 0 676780 170257 171560 137 1330
1332 0 676356 170191 171560 107 1331
1333 0 677120 170455 171480 120 1331
1334 0 677688 170581 171360 98 1333
1335 0 677952 170755 171240 90 1334
1336 0 678285.3 171048.33 171160 45 1335
1337 0 678452 171195 171120 91 1336
1338 0 679248 171733 171120 108 1337
1339 0 679564 171915 171120 51 1338
1340 0 679872 172079 171160 91 1339
1341 0 680508 172145 171280 80 1340
1342 0 680592 172203 171320 80 1341
1343 0 680740 172279 171400 102 1342
1344 0 680984 172465 171480 86 1343
1345 0 681504 172543 171480 71 1344
1346 0 682000 172869 171560 45 1345
1347 0 682748 172887 171440 96 1346
1348 0 683224 173071 171360 86 1347
1349 0 683936 173545 171200 60 1348
1350 0 684188 173651 171040 81 1349
1351 0 684516 173737 170920 128 1350
1352 0 684632 173649 170800 154 1351
1353 0 684712 173751 170680 154 1352
1354 0 684712 173711 170560 154 1353
1355 0 684800 173865 170520 60 1354
1356 0 684944 173967 170440 60 1355
1357 0 685008 174015 170320 32 1356
1358 0 685112 174031 170200 81 1357
1359 0 685136 173983 170120 81 1358
1360 0 685200 174027 170040 81 1359
1361 0 685284 174015 169920 81 1360
1362 0 685500 174023 169800 96 1361
1363 0 686432 174400 169280 90 1362
1364 0 686560 174400 169320 96 1363
1365 0 686816 174304 169360 80 1364
1366 0 687040 174208 169200 96 1365
1367 0 687264 174112 169120 64 1366
1368 0 687488 173984 169120 81 1367
1369 0 687648 173792 169080 120 1368
1370 0 687904 173728 169080 64 1369
1371 0 688096 173568 169000 51 1370
1372 0 688256 173344 169000 80 1371
1373 0 688384 173120 168840 115 1372
1374 0 688352 172864 168800 60 1373
1375 0 688352 172608 168880 80 1374
1376 0 688320 172384 169000 40 1375
1377 0 688320 172128 169080 51 1376
1378 0 688384 171936 169280 64 1377
1379 0 688448 171776 169480 60 1378
1380 0 688480 171520 169400 32 1379
1381 0 688608 171360 169560 32 1380
1382 0 688704 171168 169760 32 1381
1383 0 688704 170944 169920 128 1382
1384 0 688672 170784 170120 137 1383
1385 0 688672 170560 170240 137 1384
1386 0 688640 170528 170520 45 1385
1387 0 688704 170432 170760 60 1386
1388 0 688800 170240 170920 75 1387
1389 0 688928 170016 170960 60 1388
1390 0 689088 169792 171040 75 1389
1391 0 689152 169568 171160 75 1390
1392 0 689248 169344 171280 51 1391
1393 0 689440 169184 171360 80 1392
1394 0 689568 168992 171520 98 1393
1395 0 689408 168864 171680 98 1394
1396 0 689216 168896 171880 81 1395
1397 0 689120 168736 172080 51 1396
1398 0 688992 168704 172320 75 1397
1399 0 688800 168576 172440 45 1398
1400 0 688608 168416 172520 75 1399
1401 0 688352 168320 172600 32 1400
1402 0 688192 168160 172720 64 1401
1403 0 688064 168160 172720 45 1402
1404 0 689696 168896 171440 124 1394
1405 0 689856 168768 171240 122 1404
1406 0 690048 168608 171200 135 1405
1407 0 690208 168416 171280 128 1406
1408 0 690400 168256 171400 98 1407
1409 0 690656 168224 171400 51 1408
1410 0 690880 168224 171240 104 1409
1411 0 691008 168288 171000 124 1410
1412 0 691136 168288 170760 64 1411
1413 0 686432 174592 169080 51 1363
1414 0 686496 174848 169000 45 1413
1415 0 686464 175104 168880 75 1414
1416 0 686432 175360 168800 60 1415
1417 0 686400 175584 168680 51 1416
1418 0 686400 175840 168640 81 1417
1419 0 686560 176032 168600 81 1418
1420 0 686752 176224 168600 51 1419
1421 0 686944 176352 168480 60 1420
1422 0 687136 176544 168440 60 1421
1423 0 687328 176736 168440 75 1422
1424 0 687488 176928 168400 80 1423
1425 0 687648 177152 168400 60 1424
1426 0 687680 177376 168280 80 1425
1427 0 687840 177600 168240 81 1426
1428 0 687968 177760 168080 45 1427
1429 0 688128 177920 167880 71 1428
1430 0 688192 178080 167680 60 1429
1431 0 688192 178272 167480 51 1430
1432 0 688192 178464 167280 60 1431
1433 0 688128 178656 167080 51 1432
1434 0 688128 178912 166960 51 1433
1435 0 688128 179168 166880 51 1434
1436 0 688128 179392 166680 115 1435
1437 0 688128 179648 166640 64 1436
1438 0 688256 179904 166560 51 1437
1439 0 688448 180096 166480 51 1438
1440 0 688640 180288 166400 60 1439
1441 0 688832 180416 166240 75 1440
1442 0 688992 180544 166080 51 1441
1443 0 689184 180640 165920 80 1442
1444 0 689408 180704 165800 91 1443
1445 0 689664 180640 165720 64 1444
1446 0 689920 180576 165680 96 1445
1447 0 690176 180544 165680 75 1446
1448 0 690432 180544 165640 96 1447
1449 0 690656 180640 165520 81 1448
1450 0 690816 180768 165320 115 1449
1451 0 691008 180768 165120 150 1450
1452 0 691200 180864 164920 102 1451
1453 0 691360 181024 164760 71 1452
1454 0 691520 181216 164680 45 1453
1455 0 691648 181376 164560 45 1454
1456 0 684388 173313 170560 128 1354
1457 0 678052 171241 171040 60 1336
1458 0 677924 171345 171080 45 1457
1459 0 677900 171361 171120 45 1458
1460 0 677744 171645 171160 108 1459
1461 0 677648 171761 171080 108 1460
1462 0 677656 171829 171000 71 1461
1463 0 677824 172896 170640 45 1462
1464 0 677792 173088 170440 51 1463
1465 0 677984 173216 170360 102 1464
1466 0 678176 173376 170200 153 1465
1467 0 678368 173408 170040 128 1466
1468 0 678528 173504 169840 124 1467
1469 0 678720 173696 169760 60 1468
1470 0 678880 173856 169600 81 1469
1471 0 679008 173952 169360 75 1470
1472 0 679008 174080 169120 64 1471
1473 0 678944 174240 168920 71 1472
1474 0 678848 174368 168680 32 1473
1475 0 678848 174592 168520 60 1474
1476 0 678912 174752 168320 81 1475
1477 0 678880 174912 168120 60 1476
1478 0 678816 175072 167920 51 1477
1479 0 678688 175264 167720 45 1478
1480 0 678624 175456 167560 51 1479
1481 0 678464 175584 167400 51 1480
1482 0 678368 175712 167160 51 1481
1483 0 678240 175840 166960 75 1482
1484 0 678080 176000 166760 51 1483
1485 0 677952 176096 166520 71 1484
1486 0 677888 176192 166280 64 1485
1487 0 677952 176224 166040 51 1486
1488 0 677984 176352 165800 81 1487
1489 0 678048 176384 165560 60 1488
1490 0 678112 176480 165320 60 1489
1491 0 678144 176640 165080 75 1490
1492 0 678176 176576 164840 81 1491
1493 0 678272 176544 164600 122 1492
1494 0 678336 176640 164360 71 1493
1495 0 678496 176672 164120 64 1494
1496 0 678624 176800 163920 120 1495
1497 0 678624 176960 163680 148 1496
1498 0 678624 177120 163440 134 1497
1499 0 678624 177280 163200 81 1498
1500 0 678624 177440 162960 81 1499
1501 0 678592 177440 162680 107 1500
1502 0 678656 177472 162440 90 1501
1503 0 678624 177472 162160 45 1502
1504 0 678560 177408 161920 45 1503
1505 0 678432 177344 161680 32 1504
1506 0 678240 177312 161520 64 1505
1507 0 678016 177376 161400 60 1506
1508 0 677824 177376 161200 60 1507
1509 0 677664 177408 161000 60 1508
1510 0 677600 177472 160760 75 1509
1511 0 677440 177632 160560 45 1510
1512 0 677280 177632 160320 86 1511
1513 0 677088 177696 160160 51 1512
1514 0 676896 177696 159960 51 1513
1515 0 676704 177824 159840 71 1514
1516 0 676512 177888 159680 51 1515
1517 0 676256 177856 159640 71 1516
1518 0 676000 177920 159720 60 1517
1519 0 675744 177984 159720 75 1518
1520 0 675648 178016 159720 91 1519
1521 0 678720 176736 163920 120 1496
1522 0 678880 176512 163840 32 1521
1523 0 679072 176352 163800 40 1522
1524 0 679264 176192 163720 51 1523
1525 0 679424 176032 163560 51 1524
1526 0 678080 173536 170400 51 1466
1527 0 677952 173728 170600 45 1526
1528 0 677792 173888 170640 64 1527
1529 0 677632 173984 170440 60 1528
1530 0 677568 174240 170440 81 1529
1531 0 677664 174400 170640 143 1530
1532 0 677632 174496 170880 120 1531
1533 0 677376 174560 170960 60 1532
1534 0 677184 174720 171040 60 1533
1535 0 677184 174976 171000 45 1534
1536 0 677280 175232 170960 40 1535
1537 0 677312 175264 170920 32 1536
1538 0 677984 174656 170600 45 1531
1539 0 678080 174656 170560 45 1538
1540 0 677632 173856 170840 40 1528
1541 0 677472 173760 171040 71 1540
1542 0 677408 173696 171120 80 1541
1543 0 677536 173120 170480 64 1464
1544 0 677280 173120 170440 51 1543
1545 0 677024 173184 170440 51 1544
1546 0 676768 173216 170480 90 1545
1547 0 676512 173280 170560 81 1546
1548 0 676256 173376 170600 51 1547
1549 0 676000 173408 170680 64 1548
1550 0 675744 173376 170640 60 1549
1551 0 675520 173216 170760 51 1550
1552 0 675264 173088 170800 75 1551
1553 0 675168 172960 171000 71 1552
1554 0 675008 172896 171200 81 1553
1555 0 674848 172960 171400 81 1554
1556 0 674624 172992 171560 102 1555
1557 0 674368 173088 171600 80 1556
1558 0 674240 173088 171600 90 1557
1559 0 674048 173248 171640 90 1558
1560 0 673984 173472 171520 45 1559
1561 0 674112 173568 171280 45 1560
1562 0 674080 173504 171000 51 1561
1563 0 674080 173472 170840 60 1562
1564 0 674336 173216 171400 51 1558
1565 0 674432 173376 171200 40 1564
1566 0 674464 173440 171120 32 1565
1567 0 673908 168273 172160 64 1319
1568 0 673876 168333 172080 64 1567
1569 0 673816 168349 172040 64 1568
1570 0 673152 168160 171160 71 1569
1571 0 672992 168032 170960 71 1570
1572 0 672832 167968 170760 71 1571
1573 0 672736 167872 170520 64 1572
1574 0 672672 167840 170280 91 1573
1575 0 672672 167712 170040 64 1574
1576 0 672576 167584 169800 75 1575
1577 0 672576 167424 169560 64 1576
1578 0 672416 167360 169320 81 1577
1579 0 672288 167328 169080 71 1578
1580 0 672128 167360 168840 81 1579
1581 0 671968 167424 168640 64 1580
1582 0 671808 167456 168400 60 1581
1583 0 671648 167520 168200 45 1582
1584 0 671488 167552 168000 96 1583
1585 0 671296 167584 167840 60 1584
1586 0 671040 167616 167720 64 1585
1587 0 670784 167712 167680 80 1586
1588 0 670528 167776 167600 45 1587
1589 0 670272 167904 167600 71 1588
1590 0 670016 168000 167480 51 1589
1591 0 669760 168032 167480 71 1590
1592 0 669504 168032 167480 101 1591
1593 0 669248 168064 167480 120 1592
1594 0 669056 168096 167320 134 1593
1595 0 668864 168224 167160 115 1594
1596 0 668640 168256 167040 81 1595
1597 0 668480 168384 166840 107 1596
1598 0 668224 168416 166760 104 1597
1599 0 668032 168448 166600 91 1598
1600 0 667776 168384 166520 107 1599
1601 0 667552 168416 166360 60 1600
1602 0 667328 168544 166280 45 1601
1603 0 667136 168576 166120 40 1602
1604 0 666912 168576 166000 51 1603
1605 0 666688 168576 165880 86 1604
1606 0 666464 168576 165720 51 1605
1607 0 666208 168544 165680 71 1606
1608 0 665984 168352 165640 60 1607
1609 0 665760 168256 165560 75 1608
1610 0 665568 168160 165400 75 1609
1611 0 665376 168128 165200 51 1610
1612 0 665120 168096 165080 51 1611
1613 0 664960 168096 164880 60 1612
1614 0 664768 168096 164680 45 1613
1615 0 664544 167968 164560 75 1614
1616 0 664288 167904 164520 51 1615
1617 0 664032 167904 164560 60 1616
1618 0 663840 167776 164520 81 1617
1619 0 663488 167776 164600 32 1618
1620 0 663296 167840 164440 64 1619
1621 0 663072 167872 164280 60 1620
1622 0 662912 167904 164080 60 1621
1623 0 662656 167904 163960 60 1622
1624 0 662400 167968 163880 51 1623
1625 0 662144 168000 163840 51 1624
1626 0 662048 168160 163640 45 1625
1627 0 661984 168160 163520 60 1626
1628 0 663840 167552 164320 40 1618
1629 0 663712 167392 164160 51 1628
1630 0 663680 167328 164160 32 1629
1631 0 674832 168371 172160 102 1319
1632 0 674896 168355 172080 86 1631
1633 0 675016 168279 172000 86 1632
1634 0 675040 168331 171920 86 1633
1635 0 675128 168395 171800 86 1634
1636 0 675156 168467 171720 90 1635
1637 0 674812 168443 172400 102 1318
1638 0 674828 168467 172480 102 1637
1639 0 674956 168395 172560 86 1638
1640 0 675032 168407 172600 86 1639
1641 0 671344 165785 174680 60 1296
1642 0 671240 165865 174920 120 1641
1643 0 671140 165865 174960 120 1642
1644 0 669604 162239 175040 124 1289
1645 0 669516 162211 175000 124 1644
1646 0 669516 162183 174960 124 1645
1647 0 669784 162699 175480 75 1287
1648 0 667164 158035 176640 71 1085
1649 0 667304 157601 176640 71 1648
1650 0 667648 157347 176600 71 1649
1651 0 667692 157329 176560 107 1650
1652 0 667720 157305 176520 107 1651
1653 0 667708 157281 176480 -1 1652
1654 0 667728 157217 176440 -1 1653
1655 0 667716 157153 176400 -1 1654
1656 0 667748 157009 176360 -1 1655
1657 0 667764 156825 176320 -1 1656
1658 0 667772 156605 176280 -1 1657
1659 0 667760 156487 176240 -1 1658
1660 0 667652 156247 176200 -1 1659
1661 0 667528 156061 176200 -1 1660
1662 0 667744 155813 176200 -1 1661
1663 0 667780 155783 176240 -1 1662
1664 0 668128 155691 176280 -1 1663
1665 0 668292 155637 176280 -1 1664
1666 0 668348 155665 176240 -1 1665
1667 0 668372 155649 176200 -1 1666
1668 0 668396 155625 176160 -1 1667
1669 0 668252 155509 176120 -1 1668
1670 0 668036 155439 176120 -1 1669
1671 0 668008 155413 176160 -1 1670
1672 0 667944 155397 176200 -1 1671
1673 0 667900 155385 176240 -1 1672
1674 0 667796 155233 176280 -1 1673
1675 0 667720 155095 176320 -1 1674
1676 0 667712 155055 176360 -1 1675
1677 0 667508 154951 176400 -1 1676
1678 0 667440 154931 176440 -1 1677
1679 0 667340 154887 176480 -1 1678
1680 0 667352 154855 176520 -1 1679
1681 0 667288 154823 176560 -1 1680
1682 0 667304 154779 176600 -1 1681
1683 0 667284 154753 176640 -1 1682
1684 0 667300 154757 176680 -1 1683
1685 0 667304 154713 176720 -1 1684
1686 0 667224 154677 176760 -1 1685
1687 0 667228 154661 176800 -1 1686
1688 0 668388 155595 176080 -1 1668
1689 0 668364 155615 176040 -1 1688
1690 0 668440 155647 176000 -1 1689
1691 0 668480 155627 175960 -1 1690
1692 0 668704 155563 175920 -1 1691
1693 0 668976 155451 175920 -1 1692
1694 0 668972 155431 175960 -1 1693
1695 0 669020 155387 176000 -1 1694
1696 0 669064 155351 176040 -1 1695
1697 0 669096 155327 176080 -1 1696
1698 0 669096 155295 176120 -1 1697
1699 0 669112 155275 176160 -1 1698
1700 0 669148 155247 176200 -1 1699
1701 0 669176 155271 176240 -1 1700
1702 0 669204 155235 176280 -1 1701
1703 0 664052 158067 179400 107 1059
1704 0 664684 157845 179440 98 1703
1705 0 664752 157897 179560 98 1704
1706 0 664964 157849 179680 150 1705
1707 0 665100 157821 179760 150 1706
1708 0 663660 158433 179320 120 1703
1709 0 662820 159191 179240 137 1708
1710 0 662320 159305 179160 136 1709
1711 0 661792 159333 179080 128 1710
1712 0 661540 159337 179000 124 1711
1713 0 660972 159227 178920 134 1712
1714 0 659780 159167 178840 102 1713
1715 0 659188 159283 178720 124 1714
1716 0 659264 159399 178600 124 1715
1717 0 659252 159527 178520 124 1716
1718 0 659252 159543 178440 124 1717
1719 0 659136 159565 178400 124 1718
1720 0 659000 159623 178360 120 1719
1721 0 658896 159727 178320 120 1720
1722 0 658872 159717 178280 107 1721
1723 0 658772 159725 178240 107 1722
1724 0 658704 159745 178200 107 1723
1725 0 658644 159753 178160 107 1724
1726 0 658600 159777 178120 107 1725
1727 0 658508 159795 178080 107 1726
1728 0 658468 159831 178040 107 1727
1729 0 658312 159869 178000 -1 1728
1730 0 658296 159855 177960 -1 1729
1731 0 658296 159859 177920 -1 1730
1732 0 658248 159881 177880 -1 1731
1733 0 658192 159869 177840 -1 1732
1734 0 658188 159869 177800 -1 1733
1735 0 658148 159833 177760 -1 1734
1736 0 658060 159801 177720 -1 1735
1737 0 658012 159805 177680 -1 1736
1738 0 657976 159787 177640 -1 1737
1739 0 657896 159773 177600 -1 1738
1740 0 657616 159713 177560 -1 1739
1741 0 657560 159763 177480 -1 1740
1742 0 657564 159775 177440 -1 1741
1743 0 657580 159783 177400 -1 1742
1744 0 657572 159791 177360 -1 1743
1745 0 657372 159671 177600 -1 1740
1746 0 657352 159623 177640 -1 1745
1747 0 657372 159617 177680 81 1746
1748 0 657364 159597 177720 81 1747
1749 0 657380 159589 177760 81 1748
1750 0 657364 159561 177800 81 1749
1751 0 658248 159985 178040 -1 1729
1752 0 658260 159969 178080 -1 1751
1753 0 658224 159981 178120 -1 1752
1754 0 658240 160005 178160 -1 1753
1755 0 658264 159979 178200 107 1754
1756 0 658288 159995 178240 107 1755
1757 0 658660 159293 178800 107 1714
1758 0 657736 158939 178680 137 1757
1759 0 657404 158801 178520 120 1758
1760 0 657268 158785 178360 107 1759
1761 0 657056 158765 178120 81 1760
1762 0 656636 158737 177960 115 1761
1763 0 656148 158665 177880 137 1762
1764 0 655844 158591 177760 137 1763
1765 0 655264 158329 177680 86 1764
1766 0 655068 158307 177560 108 1765
1767 0 654788 158315 177400 122 1766
1768 0 654608 158271 177200 98 1767
1769 0 654336 158247 176960 81 1768
1770 0 654136 158271 176760 81 1769
1771 0 653860 158247 176520 81 1770
1772 0 653772 158287 176360 81 1771
1773 0 653640 158343 176200 98 1772
1774 0 653236 158279 175960 136 1773
1775 0 653080 158287 175760 98 1774
1776 0 652904 158233 175680 98 1775
1777 0 652720 158157 175520 107 1776
1778 0 652364 158125 175280 107 1777
1779 0 651704 158077 175080 51 1778
1780 0 651392 158097 174880 80 1779
1781 0 651096 158415 174880 102 1780
1782 0 650616 158675 174880 102 1781
1783 0 651132 158027 174720 102 1780
1784 0 650912 157865 174560 91 1783
1785 0 650516 157613 174360 102 1784
1786 0 650316 157411 174080 75 1785
1787 0 649948 157227 173880 75 1786
1788 0 649752 157087 173640 98 1787
1789 0 649512 157001 173360 137 1788
1790 0 649116 156817 173080 51 1789
1791 0 648768 156635 172880 91 1790
1792 0 648436 156639 172760 86 1791
1793 0 648200 156755 172600 60 1792
1794 0 647684 157081 172440 80 1793
1795 0 647076 157211 172320 104 1794
1796 0 646836 157023 172080 64 1795
1797 0 646800 156971 171800 64 1796
1798 0 646420 156713 171560 32 1797
1799 0 646140 156689 171400 32 1798
1800 0 645428 156541 171200 -1 1799
1801 0 645144 156487 171040 -1 1800
1802 0 644904 156443 170840 -1 1801
1803 0 644620 156459 170640 -1 1802
1804 0 644252 156487 170400 -1 1803
1805 0 643916 156551 170200 -1 1804
1806 0 643388 156467 170000 -1 1805
1807 0 643120 156321 169800 -1 1806
1808 0 642756 156221 169600 -1 1807
1809 0 642428 156169 169400 -1 1808
1810 0 641704 156101 169160 -1 1809
1811 0 641192 156163 168960 -1 1810
1812 0 640620 155947 168760 -1 1811
1813 0 640164 155727 168600 -1 1812
1814 0 639584 155627 168360 -1 1813
1815 0 638968 155487 168120 -1 1814
1816 0 638428 155239 167920 -1 1815
1817 0 637780 155021 167640 -1 1816
1818 0 637356 154893 167480 -1 1817
1819 0 636796 154789 167280 -1 1818
1820 0 636176 154617 167080 -1 1819
1821 0 635580 154519 166920 -1 1820
1822 0 634948 154379 166720 -1 1821
1823 0 634424 154215 166560 -1 1822
1824 0 633932 154027 166360 -1 1823
1825 0 633900 154013 166320 -1 1824
1826 0 633864 154001 166280 -1 1825
1827 0 633528 153997 166200 -1 1826
1828 0 633140 153843 166080 -1 1827
1829 0 632796 153783 165880 -1 1828
1830 0 632420 153699 165680 -1 1829
1831 0 632160 153611 165480 -1 1830
1832 0 631976 153435 165280 -1 1831
1833 0 631500 153001 165200 -1 1832
1834 0 631276 152863 165040 -1 1833
1835 0 630876 152571 164840 -1 1834
1836 0 630464 152283 164640 -1 1835
1837 0 629964 152091 164440 -1 1836
1838 0 629660 151873 164200 -1 1837
1839 0 629316 151677 164040 -1 1838
1840 0 628964 151533 163880 -1 1839
1841 0 628552 151277 163680 -1 1840
1842 0 628108 151003 163600 -1 1841
1843 0 628008 150875 163400 -1 1842
1844 0 627968 150771 163160 -1 1843
1845 0 627616 150241 163000 -1 1844
1846 0 627220 149933 162840 -1 1845
1847 0 626536 149419 162680 -1 1846
1848 0 626096 149049 162560 -1 1847
1849 0 625908 148709 162480 -1 1848
1850 0 625600 148359 162320 -1 1849
1851 0 624852 147499 162120 -1 1850
1852 0 624416 146929 161920 -1 1851
1853 0 624360 146559 161760 -1 1852
1854 0 623976 145847 161600 -1 1853
1855 0 623740 145337 161440 -1 1854
1856 0 623632 145081 161320 -1 1855
1857 0 623432 144849 161160 -1 1856
1858 0 623272 144771 161000 -1 1857
1859 0 623124 144631 160880 -1 1858
1860 0 623008 144473 160720 -1 1859
1861 0 622152 143817 160520 -1 1860
1862 0 621924 143631 160360 -1 1861
1863 0 621672 143375 160160 -1 1862
1864 0 621328 143075 159960 -1 1863
1865 0 621012 142753 159760 -1 1864
1866 0 620832 142417 159560 -1 1865
1867 0 620652 142105 159400 -1 1866
1868 0 620520 141847 159240 -1 1867
1869 0 620276 141531 159080 -1 1868
1870 0 619940 141105 158920 -1 1869
1871 0 619444 140573 158760 -1 1870
1872 0 618880 139983 158560 -1 1871
1873 0 618564 139399 158400 -1 1872
1874 0 618132 138837 158200 -1 1873
1875 0 617804 138477 158040 -1 1874
1876 0 617388 138051 157840 -1 1875
1877 0 616888 137515 157640 -1 1876
1878 0 616556 137269 157440 -1 1877
1879 0 616256 136933 157240 -1 1878
1880 0 616120 136613 157040 -1 1879
1881 0 615820 136399 156840 -1 1880
1882 0 615036 135991 156680 -1 1881
1883 0 614376 135657 156520 -1 1882
1884 0 614296 135609 156360 -1 1883
1885 0 614168 135573 156200 -1 1884
1886 0 614072 135561 156000 -1 1885
1887 0 613020 134981 155800 -1 1886
1888 0 612356 134675 155760 -1 1887
1889 0 611624 134441 155640 -1 1888
1890 0 611248 134231 155520 -1 1889
1891 0 610856 133939 155400 -1 1890
1892 0 610316 133693 155280 -1 1891
1893 0 609800 133733 155160 -1 1892
1894 0 609380 133821 155000 -1 1893
1895 0 608896 133863 154840 -1 1894
1896 0 608528 133887 154640 -1 1895
1897 0 607192 133991 154480 -1 1896
1898 0 605504 133901 154520 -1 1897
1899 0 605004 133775 154360 -1 1898
1900 0 604132 133819 154240 -1 1899
1901 0 603496 133875 154040 -1 1900
1902 0 602632 133899 153880 -1 1901
1903 0 602232 134137 153760 -1 1902
1904 0 601060 134117 153640 -1 1903
1905 0 599948 134331 153480 -1 1904
1906 0 599324 134555 153320 -1 1905
1907 0 598964 134731 153120 -1 1906
1908 0 598180 134621 153040 -1 1907
1909 0 597716 134417 152960 -1 1908
1910 0 597392 134279 152800 -1 1909
1911 0 597116 134159 152600 -1 1910
1912 0 596848 134067 152360 -1 1911
1913 0 596340 133865 152240 -1 1912
1914 0 595372 133691 152160 -1 1913
1915 0 594532 133829 152160 -1 1914
1916 0 594640 134461 152160 -1 1915
1917 0 594696 134543 152120 -1 1916
1918 0 594700 134591 152080 -1 1917
1919 0 594696 134663 152000 -1 1918
1920 0 594716 134683 151960 -1 1919
1921 0 594700 134703 151920 -1 1920
1922 0 594704 134747 151880 -1 1921
1923 0 594700 134803 151840 -1 1922
1924 0 594668 134875 151800 -1 1923
1925 0 594608 134919 151760 -1 1924
1926 0 594544 134967 151720 -1 1925
1927 0 594496 135023 151680 -1 1926
1928 0 594420 135067 151640 -1 1927
1929 0 594452 135103 151600 -1 1928
1930 0 594436 135171 151560 -1 1929
1931 0 594436 135183 151480 -1 1930
1932 0 594436 135243 151400 -1 1931
1933 0 594424 135299 151320 -1 1932
1934 0 594340 135375 151240 -1 1933
1935 0 594292 135507 151160 -1 1934
1936 0 594220 135653 151080 -1 1935
1937 0 594300 135701 151000 -1 1936
1938 0 594224 135817 150920 -1 1937
1939 0 594208 135897 150840 -1 1938
1940 0 594196 135989 150760 -1 1939
1941 0 594132 136265 150680 -1 1940
1942 0 594060 136507 150600 -1 1941
1943 0 594028 136667 150560 -1 1942
1944 0 594016 136787 150520 -1 1943
1945 0 594004 137289 150480 -1 1944
1946 0 594128 137331 150560 -1 1945
1947 0 594176 137317 150600 -1 1946
1948 0 594208 137257 150640 -1 1947
1949 0 594560 137753 150680 -1 1948
1950 0 594564 137605 150800 -1 1949
1951 0 594640 137653 150920 -1 1950
1952 0 594780 137745 151120 -1 1951
1953 0 594696 137673 151240 -1 1952
1954 0 594052 138013 151240 -1 1953
1955 0 594004 138639 151240 -1 1954
1956 0 593240 139347 151240 -1 1955
1957 0 593028 139497 151000 -1 1956
1958 0 592656 139525 151000 -1 1957
1959 0 592428 139547 150960 -1 1958
1960 0 592284 139599 150920 -1 1959
1961 0 591804 139637 150800 -1 1960
1962 0 591432 139543 150800 -1 1961
1963 0 591356 139459 150880 -1 1962
1964 0 591252 139503 150920 -1 1963
1965 0 590876 139389 150960 -1 1964
1966 0 590864 139339 151000 -1 1965
1967 0 590776 139275 151080 -1 1966
1968 0 590268 138859 151080 -1 1967
1969 0 589964 138693 151280 -1 1968
1970 0 589880 138689 151520 -1 1969
1971 0 589688 138601 151720 -1 1970
1972 0 589388 138351 151720 -1 1971
1973 0 589340 138355 151800 -1 1972
1974 0 589296 138327 151880 -1 1973
1975 0 589136 138303 151960 -1 1974
1976 0 589080 138291 152040 -1 1975
1977 0 589076 138267 152120 -1 1976
1978 0 588936 138279 152200 -1 1977
1979 0 588784 138259 152280 -1 1978
1980 0 588768 138285 152320 -1 1979
1981 0 588604 138269 152400 -1 1980
1982 0 588468 138269 152480 -1 1981
1983 0 588332 138243 152560 -1 1982
1984 0 588224 138231 152640 -1 1983
1985 0 588080 138203 152720 -1 1984
1986 0 588040 138193 152760 -1 1985
1987 0 587920 138237 152840 -1 1986
1988 0 587768 138223 152920 -1 1987
1989 0 587596 138207 153000 -1 1988
1990 0 587498 138189 153040 -1 1989
1991 0 587400 138171 153080 -1 1990
1992 0 587280 138113 153120 -1 1991
1993 0 586952 137957 153160 -1 1992
1994 0 586740 137991 153240 -1 1993
1995 0 586612 137925 153280 -1 1994
1996 0 586280 137877 153360 -1 1995
1997 0 586132 137895 153400 -1 1996
1998 0 585680 137779 153440 -1 1997
1999 0 585440 137677 153480 -1 1998
2000 0 585052 137499 153520 -1 1999
2001 0 584984 137431 153600 -1 2000
2002 0 584212 137219 153680 -1 2001
2003 0 583800 137113 153560 -1 2002
2004 0 583260 136453 153560 -1 2003
2005 0 583096 136199 153480 -1 2004
2006 0 582972 136111 153320 -1 2005
2007 0 582976 135883 153160 -1 2006
2008 0 582956 135811 153000 -1 2007
2009 0 582860 135739 152840 -1 2008
2010 0 582684 135693 152720 -1 2009
2011 0 582600 135617 152600 -1 2010
2012 0 582556 135561 152520 -1 2011
2013 0 582496 135533 152440 -1 2012
2014 0 582124 135359 152360 -1 2013
2015 0 581800 135249 152280 -1 2014
2016 0 580980 135371 152240 -1 2015
2017 0 580980 135395 152360 -1 2016
2018 0 580944 135467 152480 -1 2017
2019 0 580920 135459 152600 -1 2018
2020 0 580940 135443 152680 -1 2019
2021 0 580928 135447 152720 -1 2020
2022 0 580828 135363 152160 -1 2016
2023 0 580672 135327 152040 -1 2022
2024 0 580580 135331 151960 -1 2023
2025 0 580500 135317 151880 -1 2024
2026 0 580424 135313 151800 -1 2025
2027 0 580344 135309 151720 -1 2026
2028 0 580228 135285 151640 -1 2027
2029 0 580052 135285 151600 -1 2028
2030 0 579988 135265 151560 -1 2029
2031 0 579872 135301 151520 -1 2030
2032 0 579700 135317 151440 -1 2031
2033 0 579626 135306 151360 -1 2032
2034 0 579538 135274 151280 -1 2033
2035 0 579462 135240 151200 -1 2034
2036 0 579334 135218 151120 -1 2035
2037 0 579220 135214 151040 -1 2036
2038 0 579066 135212 150960 -1 2037
2039 0 578924 135166 150880 -1 2038
2040 0 578820 135206 150800 -1 2039
2041 0 578744 135162 150720 -1 2040
2042 0 578686 135393 150640 -1 2041
2043 0 578676 135455 150600 -1 2042
2044 0 578656 135549 150560 -1 2043
2045 0 578626 135669 150520 -1 2044
2046 0 578596 135725 150480 -1 2045
2047 0 578578 135818 150440 -1 2046
2048 0 578556 135904 150400 -1 2047
2049 0 578524 135988 150360 -1 2048
2050 0 578496 136008 150320 -1 2049
2051 0 578468 136070 150280 -1 2050
2052 0 578382 136068 150240 -1 2051
2053 0 578284 136079 150160 -1 2052
2054 0 578208 135993 150080 -1 2053
2055 0 578146 135921 150000 -1 2054
2056 0 578092 135811 149920 -1 2055
2057 0 577988 135784 149880 -1 2056
2058 0 577848 135630 149800 -1 2057
2059 0 577784 135508 149720 -1 2058
2060 0 577884 135410 149680 -1 2059
2061 0 577588 135294 149640 -1 2060
2062 0 576952 135518 149640 -1 2061
2063 0 576576 135682 149600 -1 2062
2064 0 576348 135694 149640 -1 2063
2065 0 576648 135816 149680 -1 2064
2066 0 576260 135930 149720 -1 2065
2067 0 576132 136040 149760 -1 2066
2068 0 575972 136104 149800 -1 2067
2069 0 575804 136202 149840 -1 2068
2070 0 575488 136330 149880 -1 2069
2071 0 575272 136456 149960 -1 2070
2072 0 575124 136568 150000 -1 2071
2073 0 574984 136674 150040 -1 2072
2074 0 573872 136560 150120 -1 2073
2075 0 572960 136458 150280 -1 2074
2076 0 572792 136384 150360 -1 2075
2077 0 572756 136276 150400 -1 2076
2078 0 572704 136160 150440 -1 2077
2079 0 572616 136082 150480 -1 2078
2080 0 572592 135958 150520 -1 2079
2081 0 572444 135772 150560 -1 2080
2082 0 571928 135360 150640 -1 2081
2083 0 571756 135054 150800 -1 2082
2084 0 571556 135046 150960 -1 2083
2085 0 571592 135114 151120 -1 2084
2086 0 591700 139937 150680 -1 1961
2087 0 591628 140223 150640 -1 2086
2088 0 591604 140411 150600 -1 2087
2089 0 593260 139353 151360 -1 1956
2090 0 592980 133359 152080 -1 1915
2091 0 592288 133005 152000 -1 2090
2092 0 592056 132839 151880 -1 2091
2093 0 591416 132655 151680 -1 2092
2094 0 590144 131983 151520 -1 2093
2095 0 589764 131653 151320 -1 2094
2096 0 588856 131269 151120 -1 2095
2097 0 588336 131129 150960 -1 2096
2098 0 588080 131099 150760 -1 2097
2099 0 587952 131443 150600 -1 2098
2100 0 587568 131891 150400 -1 2099
2101 0 587072 131841 150240 75 2100
2102 0 586628 131597 150040 75 2101
2103 0 586476 131413 149880 51 2102
2104 0 586132 130917 149720 40 2103
2105 0 585868 130807 149640 40 2104
2106 0 585848 130653 149600 40 2105
2107 0 585808 130605 149560 40 2106
2108 0 584988 130657 149520 101 2107
2109 0 584478.7 130633.664 149440 102 2108
2110 0 584826.7 130745.664 149360 168 2109
2111 0 584854.7 130837.664 149160 154 2110
2112 0 585472 131616 148920 96 2111
2113 0 585568 131872 148920 96 2112
2114 0 585664 132096 148800 98 2113
2115 0 585760 132320 148720 51 2114
2116 0 585952 132512 148720 45 2115
2117 0 586176 132704 148720 60 2116
2118 0 586368 132896 148680 32 2117
2119 0 586560 133024 148560 60 2118
2120 0 586720 133184 148440 60 2119
2121 0 586880 133376 148320 51 2120
2122 0 586976 133600 148240 71 2121
2123 0 587168 133792 148120 86 2122
2124 0 587328 134016 148120 75 2123
2125 0 587488 134176 148000 80 2124
2126 0 587680 134336 147960 71 2125
2127 0 587872 134464 148080 108 2126
2128 0 588096 134592 148120 157 2127
2129 0 588352 134656 148160 243 2128
2130 0 588416 134688 148400 261 2129
2131 0 588640 134848 148480 244 2130
2132 0 588864 135008 148480 209 2131
2133 0 588928 135072 148240 148 2132
2134 0 589024 135200 148040 190 2133
2135 0 588992 135200 147760 186 2134
2136 0 589088 135072 147520 81 2135
2137 0 589184 135072 147240 96 2136
2138 0 589248 135008 147000 75 2137
2139 0 589280 134880 146760 75 2138
2140 0 589344 134720 146520 75 2139
2141 0 589440 134528 146360 102 2140
2142 0 582948 130439 149320 80 2109
2143 0 580864 130345 149320 86 2142
2144 0 579640 130639 149440 107 2143
2145 0 578836 130801 149600 -1 2144
2146 0 578388 130959 149640 -1 2145
2147 0 578648 131135 149680 -1 2146
2148 0 578196 131271 149720 -1 2147
2149 0 576872 131465 149840 -1 2148
2150 0 576536 131659 149920 -1 2149
2151 0 575716 131779 149960 -1 2150
2152 0 575428 131805 150000 -1 2151
2153 0 574828 131813 150080 -1 2152
2154 0 573768 131979 150160 -1 2153
2155 0 573178 132110 150280 -1 2154
2156 0 572854 132224 150160 -1 2155
2157 0 572458 132194 150080 -1 2156
2158 0 572246 132182 150000 -1 2157
2159 0 570674 132392 149880 -1 2158
2160 0 569598 132874 149800 -1 2159
2161 0 569034 132780 149720 -1 2160
2162 0 568694 132604 149640 -1 2161
2163 0 568522 132408 149560 -1 2162
2164 0 567702 132618 149440 -1 2163
2165 0 567106 132864 149400 -1 2164
2166 0 567506 132896 149240 -1 2165
2167 0 567622 133020 149240 -1 2166
2168 0 567666 133004 149200 -1 2167
2169 0 567674 133027 149160 -1 2168
2170 0 567748 133039 149120 -1 2169
2171 0 567728 133025 149080 -1 2170
2172 0 567734 133037 149040 -1 2171
2173 0 567738 133023 149000 -1 2172
2174 0 567766 133023 148960 -1 2173
2175 0 567860 133035 148920 -1 2174
2176 0 567960 133086 148880 -1 2175
2177 0 568014 133110 148840 -1 2176
2178 0 568114 133160 148800 -1 2177
2179 0 568132 133205 148760 -1 2178
2180 0 568202 133207 148720 -1 2179
2181 0 568268 133233 148680 -1 2180
2182 0 568302 133259 148640 -1 2181
2183 0 568346 133265 148560 -1 2182
2184 0 565806 133028 149440 -1 2165
2185 0 564578 133422 149520 -1 2184
2186 0 563834 133760 149600 -1 2185
2187 0 563374 134138 149680 -1 2186
2188 0 563110 134394 149760 -1 2187
2189 0 562962 134620 149840 -1 2188
2190 0 562874 134836 149920 -1 2189
2191 0 562746 135012 150000 -1 2190
2192 0 562622 135170 150080 -1 2191
2193 0 562530 135300 150120 -1 2192
2194 0 562438 135356 150200 -1 2193
2195 0 562390 135380 150280 -1 2194
2196 0 562314 135376 150360 -1 2195
2197 0 562090 135380 150440 -1 2196
2198 0 562066 135176 150560 -1 2197
2199 0 561850 135076 150640 -1 2198
2200 0 561826 134878 150720 -1 2199
2201 0 561774 134898 150800 -1 2200
2202 0 561390 134940 150920 -1 2201
2203 0 561022 135106 151040 -1 2202
2204 0 560886 135122 151160 -1 2203
2205 0 560594 135318 151280 -1 2204
2206 0 560410 135510 151440 -1 2205
2207 0 560174 135698 151640 -1 2206
2208 0 558922 136178 151760 -1 2207
2209 0 557886 136486 151760 -1 2208
2210 0 557418 136768 151680 -1 2209
2211 0 557306 136874 151560 -1 2210
2212 0 557202 137070 151360 -1 2211
2213 0 556366 137950 151200 -1 2212
2214 0 555890 138256 151080 -1 2213
2215 0 554986 138466 151240 -1 2214
2216 0 554806 138398 151480 -1 2215
2217 0 554602 138278 151760 -1 2216
2218 0 554598 138162 152000 -1 2217
2219 0 554668.9 138148.28 152160 -1 2218
2220 0 554722 138138 152280 -1 2219
2221 0 554958 138214 152520 -1 2220
2222 0 555570 138598 152720 -1 2221
2223 0 555586 138690 152800 -1 2222
2224 0 555686 138890 152960 -1 2223
2225 0 555770 139058 153080 -1 2224
2226 0 555734 139358 153160 -1 2225
2227 0 555690 139636 153320 -1 2226
2228 0 555546 140060 153440 -1 2227
2229 0 555842 139542 153440 -1 2228
2230 0 555946 139610 153640 -1 2229
2231 0 556006 139624 153680 -1 2230
2232 0 556062 139640 153720 -1 2231
2233 0 556098 139700 153760 -1 2232
2234 0 556130 139680 153800 -1 2233
2235 0 556186 139704 153880 -1 2234
2236 0 556256 139748 153960 -1 2235
2237 0 557188 139872 154040 -1 2236
2238 0 556260 139724 154040 -1 2237
2239 0 556348 139700 154120 -1 2238
2240 0 556252 139592 154240 -1 2239
2241 0 556236 139528 154360 -1 2240
2242 0 556216 139526 154400 -1 2241
2243 0 556196 139506 154480 -1 2242
2244 0 556156 139450 154560 -1 2243
2245 0 556132 139422 154640 -1 2244
2246 0 556148 139354 154760 -1 2245
2247 0 556156 139306 154840 -1 2246
2248 0 556168 139246 154920 -1 2247
2249 0 556192 139222 155000 -1 2248
2250 0 556272 139210 155120 -1 2249
2251 0 556320 139186 155200 -1 2250
2252 0 556368 139182 155280 -1 2251
2253 0 556404 139178 155360 -1 2252
2254 0 556408 139190 155480 -1 2253
2255 0 556432 139206 155560 -1 2254
2256 0 556436 139110 155680 -1 2255
2257 0 556448 139114 155760 -1 2256
2258 0 556468 139024 155840 -1 2257
2259 0 556444 138992 155960 -1 2258
2260 0 556372 138908 156120 -1 2259
2261 0 556368 138896 156240 -1 2260
2262 0 556424 138860 156360 -1 2261
2263 0 556468 138884 156480 -1 2262
2264 0 556488 138932 156640 -1 2263
2265 0 556532 138992 156720 -1 2264
2266 0 556556 139004 156760 -1 2265
2267 0 556528 139008 156880 -1 2266
2268 0 556612 139068 157000 -1 2267
2269 0 556768 139128 157120 -1 2268
2270 0 556880 139172 157240 -1 2269
2271 0 557012 139168 157360 -1 2270
2272 0 557096 139196 157480 -1 2271
2273 0 557152 139144 157640 -1 2272
2274 0 557180 139108 157760 -1 2273
2275 0 557216 139148 157880 -1 2274
2276 0 557252 139116 157920 -1 2275
2277 0 557316 139116 158000 -1 2276
2278 0 557408 139148 158080 -1 2277
2279 0 557528 139240 158160 -1 2278
2280 0 557608 139284 158280 -1 2279
2281 0 557760 139292 158360 -1 2280
2282 0 557856 139388 158480 -1 2281
2283 0 558044 139484 158600 -1 2282
2284 0 558196 139584 158720 -1 2283
2285 0 558348 139644 158840 -1 2284
2286 0 558376 139656 158960 -1 2285
2287 0 558568 139724 159040 -1 2286
2288 0 558784 139958 159120 -1 2287
2289 0 558828 140058 159240 -1 2288
2290 0 558836 140234 159400 -1 2289
2291 0 558844 140258 159560 -1 2290
2292 0 558840 140434 159720 -1 2291
2293 0 558872 140398 159920 -1 2292
2294 0 558788 140458 160000 -1 2293
2295 0 558708 141096 160000 -1 2294
2296 0 558684 141320 160120 -1 2295
2297 0 558632 141484 160240 -1 2296
2298 0 558590 141517 160280 -1 2297
2299 0 558548 141550 160320 -1 2298
2300 0 558658 141643 160440 -1 2299
2301 0 558634 141645 160520 -1 2300
2302 0 558626 141673 160600 -1 2301
2303 0 558550 141677 160680 -1 2302
2304 0 558582 141725 160760 -1 2303
2305 0 558546 141749 160840 -1 2304
2306 0 558566 141825 160920 -1 2305
2307 0 558610 141917 161040 -1 2306
2308 0 558718 141957 161160 -1 2307
2309 0 558790 141989 161280 -1 2308
2310 0 559102 142065 161440 -1 2309
2311 0 559166 142115 161560 -1 2310
2312 0 559274 142199 161680 -1 2311
2313 0 559446 142397 161760 -1 2312
2314 0 559534 142529 161840 -1 2313
2315 0 559570 142609 161920 -1 2314
2316 0 559610 142693 162000 -1 2315
2317 0 559618 142747 162080 -1 2316
2318 0 559702 142883 162160 -1 2317
2319 0 559754 143023 162240 -1 2318
2320 0 559722 143255 162360 -1 2319
2321 0 559810 143311 162480 -1 2320
2322 0 559886 143471 162600 -1 2321
2323 0 559906 143511 162720 -1 2322
2324 0 559910 143697 162840 -1 2323
2325 0 559954 143839 162920 -1 2324
2326 0 559938 143991 163000 -1 2325
2327 0 559894 144027 163080 -1 2326
2328 0 559882 144171 163160 -1 2327
2329 0 559638 144427 163240 -1 2328
2330 0 559558 144505 163320 -1 2329
2331 0 559438 144633 163440 -1 2330
2332 0 559338 144851 163560 -1 2331
2333 0 559202 145127 163640 -1 2332
2334 0 559042 145347 163760 -1 2333
2335 0 559046 145501 163880 -1 2334
2336 0 559034 146103 163880 -1 2335
2337 0 559050 146193 163800 -1 2336
2338 0 559074 146337 163720 -1 2337
2339 0 559102 146597 163640 -1 2338
2340 0 559098 146881 163520 -1 2339
2341 0 559046 147927 163480 -1 2340
2342 0 559094 148161 163320 -1 2341
2343 0 559110 148269 163160 -1 2342
2344 0 559170 148549 162960 -1 2343
2345 0 559370 148899 162800 -1 2344
2346 0 559438 149317 162880 -1 2345
2347 0 559470 149509 162960 -1 2346
2348 0 559506 149731 163080 -1 2347
2349 0 559486 149811 163160 -1 2348
2350 0 559466 149903 163240 -1 2349
2351 0 559478 150003 163320 -1 2350
2352 0 559394 150841 163360 -1 2351
2353 0 559326 151251 163240 -1 2352
2354 0 559334 151375 163240 -1 2353
2355 0 559378 151697 163120 -1 2354
2356 0 559102 151657 162920 -1 2355
2357 0 558758 151737 162800 -1 2356
2358 0 558778 151713 162720 -1 2357
2359 0 558658 151699 162680 -1 2358
2360 0 558598 151679 162640 -1 2359
2361 0 558498 151651 162600 -1 2360
2362 0 558466 151643 162560 -1 2361
2363 0 558422 151639 162520 -1 2362
2364 0 558394 151607 162480 -1 2363
2365 0 558362 151619 162440 -1 2364
2366 0 558354 151599 162400 -1 2365
2367 0 558366 151583 162360 -1 2366
2368 0 558314 151599 162320 -1 2367
2369 0 558298 151591 162280 -1 2368
2370 0 558246 151575 162240 -1 2369
2371 0 558266 151583 162200 -1 2370
2372 0 558294 151599 162120 -1 2371
2373 0 558342 151647 162040 -1 2372
2374 0 558466 151619 161960 -1 2373
2375 0 558558 151635 161920 -1 2374
2376 0 558622 151659 161880 -1 2375
2377 0 558666 151667 161840 -1 2376
2378 0 558750 151695 161800 -1 2377
2379 0 557898 151679 162080 -1 2372
2380 0 557722 151737 162160 -1 2379
2381 0 557702 151597 162160 -1 2380
2382 0 557618 151423 162120 -1 2381
2383 0 557586 151227 162160 -1 2382
2384 0 557426 150959 162200 -1 2383
2385 0 557298 150857 162240 -1 2384
2386 0 557670 152271 162160 -1 2380
2387 0 557686 152251 162200 -1 2386
2388 0 557714 152259 162240 -1 2387
2389 0 557722 152271 162280 -1 2388
2390 0 557722 152319 162320 -1 2389
2391 0 557722 152335 162360 -1 2390
2392 0 557778 152387 162400 -1 2391
2393 0 557810 152431 162440 -1 2392
2394 0 559522 151151 162880 -1 2356
2395 0 559506 151095 162760 -1 2394
2396 0 559498 151031 162680 -1 2395
2397 0 559478 152119 163000 -1 2355
2398 0 559322 152657 163000 -1 2397
2399 0 559266 152815 163080 -1 2398
2400 0 559178 153031 163160 -1 2399
2401 0 559202 153193 163200 -1 2400
2402 0 559222 153361 163240 -1 2401
2403 0 559306 153461 163280 -1 2402
2404 0 559274 153701 163360 -1 2403
2405 0 559282 153871 163400 -1 2404
2406 0 559270 154091 163440 -1 2405
2407 0 559238 154219 163480 -1 2406
2408 0 559222 154301 163560 -1 2407
2409 0 559238 154405 163640 -1 2408
2410 0 559250 154429 163720 -1 2409
2411 0 559238 154461 163800 -1 2410
2412 0 559242 154449 163880 -1 2411
2413 0 559286 154409 164000 -1 2412
2414 0 559314 154437 164040 -1 2413
2415 0 559306 154417 164160 -1 2414
2416 0 559462 154751 164280 -1 2415
2417 0 559434 155103 164280 -1 2416
2418 0 559366 155389 164360 -1 2417
2419 0 559354 155621 164400 -1 2418
2420 0 559314 155873 164480 -1 2419
2421 0 559270 156115 164560 -1 2420
2422 0 559258 156171 164680 -1 2421
2423 0 559262 156387 164720 -1 2422
2424 0 559346 156629 164800 -1 2423
2425 0 559342 156733 164880 -1 2424
2426 0 559334 156825 165000 -1 2425
2427 0 559346 156957 165120 -1 2426
2428 0 559334 157181 165240 -1 2427
2429 0 559290 157237 165360 -1 2428
2430 0 559322 157303 165480 -1 2429
2431 0 559358 157299 165600 -1 2430
2432 0 559318 157407 165720 -1 2431
2433 0 559302 157467 165840 -1 2432
2434 0 559294 157471 165960 -1 2433
2435 0 559266 157439 166080 -1 2434
2436 0 559318 157575 166240 -1 2435
2437 0 559390 157563 166400 -1 2436
2438 0 559486 157863 166560 -1 2437
2439 0 559550 158043 166720 -1 2438
2440 0 559546 158225 166760 -1 2439
2441 0 559590 158211 166800 -1 2440
2442 0 559554 158087 166840 -1 2441
2443 0 559574 158203 166880 -1 2442
2444 0 559554 158239 166920 -1 2443
2445 0 559574 158227 166960 -1 2444
2446 0 559578 158267 167000 -1 2445
2447 0 559618 158331 167040 -1 2446
2448 0 559618 158395 167080 -1 2447
2449 0 559650 158451 167120 -1 2448
2450 0 559650 158515 167160 -1 2449
2451 0 559678 158579 167200 -1 2450
2452 0 559322 159497 167280 -1 2451
2453 0 559246 159903 167640 -1 2452
2454 0 559058 160227 168080 -1 2453
2455 0 559070 160015 168320 -1 2454
2456 0 558522 160889 168400 -1 2455
2457 0 558362 161257 168520 -1 2456
2458 0 558306 161455 168600 -1 2457
2459 0 558142 161839 168720 -1 2458
2460 0 557874 162087 168800 -1 2459
2461 0 557666 162455 168920 -1 2460
2462 0 557622 163037 168920 -1 2461
2463 0 557806 163361 169040 -1 2462
2464 0 557814 163379 169160 -1 2463
2465 0 557822 163479 169280 -1 2464
2466 0 557862 163507 169360 -1 2465
2467 0 557746 163607 169480 -1 2466
2468 0 557706 163727 169600 -1 2467
2469 0 557738 163815 169720 -1 2468
2470 0 557730 163859 169800 -1 2469
2471 0 557658 163935 169880 -1 2470
2472 0 557574 163995 170000 -1 2471
2473 0 557498 164071 170120 -1 2472
2474 0 557470 164063 170240 -1 2473
2475 0 557406 164269 170360 -1 2474
2476 0 557242 164465 170480 -1 2475
2477 0 557118 164577 170600 -1 2476
2478 0 556942 164805 170720 -1 2477
2479 0 556874 165095 170840 -1 2478
2480 0 556754 165351 170960 -1 2479
2481 0 556650 165941 171040 -1 2480
2482 0 556606 166275 171080 -1 2481
2483 0 556594 166375 171120 -1 2482
2484 0 556566 166431 171200 -1 2483
2485 0 556522 166863 171280 -1 2484
2486 0 556462 167605 171280 -1 2485
2487 0 556626 168427 171200 -1 2486
2488 0 556410 169265 171360 -1 2487
2489 0 556214 169991 171280 -1 2488
2490 0 555510 170957 171280 -1 2489
2491 0 555322 171023 171440 -1 2490
2492 0 555222 171119 171600 -1 2491
2493 0 554606 171461 171560 -1 2492
2494 0 554578 171493 171600 -1 2493
2495 0 554506 171501 171640 -1 2494
2496 0 554510 171521 171680 -1 2495
2497 0 554458 171537 171720 -1 2496
2498 0 554410 171541 171760 -1 2497
2499 0 554386 171553 171800 -1 2498
2500 0 554374 171541 171840 -1 2499
2501 0 554362 171545 171880 -1 2500
2502 0 554346 171573 171920 -1 2501
2503 0 554342 171545 171960 -1 2502
2504 0 554346 171509 172000 -1 2503
2505 0 554314 171521 172040 -1 2504
2506 0 554282 171493 172080 -1 2505
2507 0 554266 171493 172120 -1 2506
2508 0 554234 171505 172160 -1 2507
2509 0 554218 171505 172200 -1 2508
2510 0 554182 171493 172240 -1 2509
2511 0 554126 171433 172280 -1 2510
2512 0 554058 171413 172320 -1 2511
2513 0 554026 171393 172360 -1 2512
2514 0 554014 171381 172400 -1 2513
2515 0 553938 171275 172480 -1 2514
2516 0 553970 171203 172560 -1 2515
2517 0 553814 171121 172560 -1 2516
2518 0 555546 170775 171120 -1 2490
2519 0 556700 168807.5 171080 -1 2487
2520 0 556696 168755.5 170920 -1 2519
2521 0 557538 162999 168840 -1 2462
2522 0 557582 162223 169040 -1 2461
2523 0 559438 159915 167160 -1 2452
2524 0 559418 159959 167080 -1 2523
2525 0 557834 141651 160360 -1 2298
2526 0 557574 141723 160360 -1 2525
2527 0 557434 141795 160280 -1 2526
2528 0 557306 141807 160240 -1 2527
2529 0 557182 141847 160200 -1 2528
2530 0 556950 142037 160200 -1 2529
2531 0 556902 142289 160200 -1 2530
2532 0 556914 142353 160160 -1 2531
2533 0 556986 142381 160120 -1 2532
2534 0 556954 142513 160080 -1 2533
2535 0 556898 142673 160040 -1 2534
2536 0 556894 142711 160000 -1 2535
2537 0 556906 142751 159960 -1 2536
2538 0 556966 142807 159920 -1 2537
2539 0 556284 139156 156720 -1 2265
2540 0 557260 139900 153920 -1 2237
2541 0 557332 139888 153840 -1 2540
2542 0 557404 139876 153760 -1 2541
2543 0 557380 139896 153640 -1 2542
2544 0 557492 139984 153440 -1 2543
2545 0 557656 139876 153360 -1 2544
2546 0 558184 140144 153840 -1 2541
2547 0 558232 140176 153880 -1 2546
2548 0 558468 140248 153920 -1 2547
2549 0 558604 140438 154000 -1 2548
2550 0 558676 140530 154040 -1 2549
2551 0 558844 140746 154080 -1 2550
2552 0 558840 140928 154120 -1 2551
2553 0 558740 141116 154160 -1 2552
2554 0 555486 140338 153440 -1 2228
2555 0 555390 140448 153560 -1 2554
2556 0 555238 140620 153720 -1 2555
2557 0 554746 141100 153840 -1 2556
2558 0 554718 141070 153960 -1 2557
2559 0 554362 141282 154120 -1 2558
2560 0 554138 141340 154240 -1 2559
2561 0 554010 141412 154360 -1 2560
2562 0 553898 141548 154520 -1 2561
2563 0 553746 141676 154680 -1 2562
2564 0 553530 141860 154840 -1 2563
2565 0 553366 141928 155000 -1 2564
2566 0 552974 142048 155160 -1 2565
2567 0 552734 142122 155280 -1 2566
2568 0 552322 142294 155400 -1 2567
2569 0 552014 142400 155520 -1 2568
2570 0 551690 142342 155640 -1 2569
2571 0 551686 142466 155720 -1 2570
2572 0 551606 142470 155840 -1 2571
2573 0 551282 142476 155960 -1 2572
2574 0 550658 142512 156120 -1 2573
2575 0 550142 142834 156040 -1 2574
2576 0 549962 143030 155920 -1 2575
2577 0 549870 143178 155760 -1 2576
2578 0 549770 143286 155600 -1 2577
2579 0 549638 143488 155480 -1 2578
2580 0 549670 143768 155360 -1 2579
2581 0 549614 143916 155160 -1 2580
2582 0 549326 143936 154960 -1 2581
2583 0 549278 143924 154720 -1 2582
2584 0 548666 143910 154640 -1 2583
2585 0 548546 143874 154480 -1 2584
2586 0 548186 143824 154360 -1 2585
2587 0 547994 143888 154240 -1 2586
2588 0 547822 143912 154120 -1 2587
2589 0 547690 143912 154000 -1 2588
2590 0 547510 143892 153880 -1 2589
2591 0 547214 143904 153760 -1 2590
2592 0 547018 143772 153640 -1 2591
2593 0 546746 143740 153520 -1 2592
2594 0 546626 143710 153480 -1 2593
2595 0 546498 143726 153360 -1 2594
2596 0 546170 143658 153240 -1 2595
2597 0 545958 143642 153120 -1 2596
2598 0 545762 143600 153000 -1 2597
2599 0 545462 143576 152880 -1 2598
2600 0 545418 143632 152720 -1 2599
2601 0 545206 143654 152600 -1 2600
2602 0 545054 143642 152520 -1 2601
2603 0 544390 143482 152400 -1 2602
2604 0 543770 143276 152280 -1 2603
2605 0 543426 143102 152160 -1 2604
2606 0 542478 142908 152080 -1 2605
2607 0 541642 142854 152080 -1 2606
2608 0 540674 142720 151960 -1 2607
2609 0 539986 142530 151920 -1 2608
2610 0 539218 142476 151840 -1 2609
2611 0 538822 142520 151720 -1 2610
2612 0 537322 142302 151720 -1 2611
2613 0 536414 142108 151680 -1 2612
2614 0 535958 142086 151600 -1 2613
2615 0 535650 142058 151480 -1 2614
2616 0 534982 141974 151440 -1 2615
2617 0 534702 141924 151520 -1 2616
2618 0 534454 141870 151600 -1 2617
2619 0 534230 141790 151680 -1 2618
2620 0 533690 141474 151800 -1 2619
2621 0 533106 141456 151720 -1 2620
2622 0 532866 141384 151600 -1 2621
2623 0 532702 141364 151440 -1 2622
2624 0 531918 141164 151320 -1 2623
2625 0 531218 141126 151360 -1 2624
2626 0 530962 141006 151480 -1 2625
2627 0 530594 140864 151560 -1 2626
2628 0 530218 140764 151680 -1 2627
2629 0 529370 140744 151840 -1 2628
2630 0 528998 140710 151960 -1 2629
2631 0 528438 140546 152040 -1 2630
2632 0 527882 140388 152120 -1 2631
2633 0 527338 140560 152160 -1 2632
2634 0 526862 140586 152280 -1 2633
2635 0 526558 140554 152360 -1 2634
2636 0 525846 140530 152400 -1 2635
2637 0 525194 140450 152480 -1 2636
2638 0 524522 140396 152560 -1 2637
2639 0 523522 140074 152560 -1 2638
2640 0 522974 140016 152640 -1 2639
2641 0 522462 139908 152720 -1 2640
2642 0 521934 139750 152840 -1 2641
2643 0 520822 139558 152920 -1 2642
2644 0 520090 139380 153000 -1 2643
2645 0 519702 139260 153120 -1 2644
2646 0 519318 139226 153280 -1 2645
2647 0 518938 139134 153400 -1 2646
2648 0 518522 139042 153560 -1 2647
2649 0 518070 138904 153720 -1 2648
2650 0 517722 138832 153880 -1 2649
2651 0 517206 138858 153920 -1 2650
2652 0 517026 138788 154040 -1 2651
2653 0 516042 138602 154120 -1 2652
2654 0 515798 138524 154200 -1 2653
2655 0 515298 138464 154360 -1 2654
2656 0 513570 138050 154400 -1 2655
2657 0 513122 138028 154600 -1 2656
2658 0 512794 138016 154840 -1 2657
2659 0 512370 137788 154920 -1 2658
2660 0 511058 137674 154920 -1 2659
2661 0 510722 137656 155040 -1 2660
2662 0 510570 137644 155120 -1 2661
2663 0 510434 137620 155200 -1 2662
2664 0 510242 137580 155280 -1 2663
2665 0 510158 137586 155400 -1 2664
2666 0 509978 137550 155560 -1 2665
2667 0 509762 137490 155720 -1 2666
2668 0 509542 137402 155880 -1 2667
2669 0 509502 137384 155920 -1 2668
2670 0 509374 137304 156000 -1 2669
2671 0 509370 137250 156040 -1 2670
2672 0 509314 137226 156080 -1 2671
2673 0 509190 137174 156160 -1 2672
2674 0 509046 137082 156280 -1 2673
2675 0 508942 137024 156360 -1 2674
2676 0 508798 136996 156480 -1 2675
2677 0 508742 136976 156560 -1 2676
2678 0 508646 136970 156680 -1 2677
2679 0 508494 136914 156840 -1 2678
2680 0 508358 136886 156960 -1 2679
2681 0 508226 136866 157080 -1 2680
2682 0 508106 136858 157200 -1 2681
2683 0 507934 136832 157320 -1 2682
2684 0 507678 136684 157400 -1 2683
2685 0 507950 136902 157400 -1 2684
2686 0 507938 136930 157480 -1 2685
2687 0 507906 136964 157520 -1 2686
2688 0 507938 136992 157560 -1 2687
2689 0 507942 136992 157600 -1 2688
2690 0 507990 137048 157640 -1 2689
2691 0 507934 137060 157680 -1 2690
2692 0 507926 137256 157720 -1 2691
2693 0 507910 137320 157760 -1 2692
2694 0 507874 137364 157800 -1 2693
2695 0 507898 137464 157880 -1 2694
2696 0 507938 137532 157960 -1 2695
2697 0 507962 137640 158040 -1 2696
2698 0 507978 137748 158120 -1 2697
2699 0 507974 137828 158200 -1 2698
2700 0 507966 137884 158280 -1 2699
2701 0 507974 137914 158320 -1 2700
2702 0 507966 137926 158400 -1 2701
2703 0 507950 137938 158480 -1 2702
2704 0 507954 137954 158520 -1 2703
2705 0 507902 137954 158600 -1 2704
2706 0 507858 137978 158680 -1 2705
2707 0 507750 137966 158760 -1 2706
2708 0 507738 137966 158840 -1 2707
2709 0 507662 138002 158920 -1 2708
2710 0 507554 138054 159000 -1 2709
2711 0 507494 138096 159040 -1 2710
2712 0 507438 138200 159120 -1 2711
2713 0 507394 138208 159200 -1 2712
2714 0 507302 138200 159320 -1 2713
2715 0 507258 138184 159400 -1 2714
2716 0 507198 138208 159520 -1 2715
2717 0 507174 138232 159600 -1 2716
2718 0 507122 138268 159680 -1 2717
2719 0 507098 138288 159760 -1 2718
2720 0 507042 138292 159840 -1 2719
2721 0 506966 138268 159920 -1 2720
2722 0 506914 138286 160000 -1 2721
2723 0 506878 138314 160080 -1 2722
2724 0 506866 138322 160120 -1 2723
2725 0 506818 138334 160160 -1 2724
2726 0 506834 138362 160200 -1 2725
2727 0 506834 138354 160280 -1 2726
2728 0 506786 138342 160360 -1 2727
2729 0 506754 138358 160440 -1 2728
2730 0 506698 138418 160520 -1 2729
2731 0 506646 138406 160600 -1 2730
2732 0 506594 138486 160680 -1 2731
2733 0 506542 138462 160760 -1 2732
2734 0 506434 138530 160840 -1 2733
2735 0 506466 138530 160920 -1 2734
2736 0 506410 138574 161040 -1 2735
2737 0 506490 138546 161160 -1 2736
2738 0 506470 138554 161240 -1 2737
2739 0 506450 138554 161360 -1 2738
2740 0 506466 138574 161480 -1 2739
2741 0 506490 138622 161600 -1 2740
2742 0 506494 138686 161720 -1 2741
2743 0 506494 138782 161880 -1 2742
2744 0 506486 138810 162000 -1 2743
2745 0 506498 138866 162120 -1 2744
2746 0 506506 138886 162240 -1 2745
2747 0 506546 138942 162360 -1 2746
2748 0 506598 138994 162480 -1 2747
2749 0 506642 139054 162600 -1 2748
2750 0 506706 139122 162720 -1 2749
2751 0 506786 139278 162840 -1 2750
2752 0 506850 139358 162960 -1 2751
2753 0 506862 139476 163080 -1 2752
2754 0 506850 139476 163200 -1 2753
2755 0 506838 139516 163320 -1 2754
2756 0 506766 139612 163480 -1 2755
2757 0 506690 139692 163600 -1 2756
2758 0 506630 139740 163720 -1 2757
2759 0 506570 139772 163840 -1 2758
2760 0 506550 139824 163960 -1 2759
2761 0 506522 139792 164080 -1 2760
2762 0 506426 140012 164200 -1 2761
2763 0 506422 140096 164320 -1 2762
2764 0 506298 140196 164440 -1 2763
2765 0 506230 140296 164520 -1 2764
2766 0 506162 140504 164600 -1 2765
2767 0 506186 140620 164680 -1 2766
2768 0 506238 140710 164800 -1 2767
2769 0 506430 140918 164920 -1 2768
2770 0 506630 141142 165040 -1 2769
2771 0 506592.8 141083.31 165200 -1 2770
2772 0 506610 141188 165320 -1 2771
2773 0 506566 141252 165520 -1 2772
2774 0 506538 141356 165680 -1 2773
2775 0 506466 141256 165880 -1 2774
2776 0 506338 141208 166000 -1 2775
2777 0 506182 141510 166040 -1 2776
2778 0 506062 141578 166120 -1 2777
2779 0 505994 141578 166200 -1 2778
2780 0 505878 141618 166280 -1 2779
2781 0 505758 141682 166360 -1 2780
2782 0 505662 141678 166440 -1 2781
2783 0 505570 141986 166480 -1 2782
2784 0 505526 142356 166560 -1 2783
2785 0 505498 142596 166640 -1 2784
2786 0 505366 143006 166680 -1 2785
2787 0 505266 143188 166720 -1 2786
2788 0 505210 143548 166760 -1 2787
2789 0 505134 143860 166720 -1 2788
2790 0 505038 144124 166720 -1 2789
2791 0 504990 144260 166760 -1 2790
2792 0 504978 144368 166800 -1 2791
2793 0 504934 144326 166880 -1 2792
2794 0 504974 144390 166960 -1 2793
2795 0 505106 144450 167040 -1 2794
2796 0 505178 144482 167120 -1 2795
2797 0 505170 144512 167160 -1 2796
2798 0 505218 144540 167200 -1 2797
2799 0 505254 144568 167280 -1 2798
2800 0 505318 144644 167360 -1 2799
2801 0 505414 144856 167440 -1 2800
2802 0 505482 144654 167600 -1 2801
2803 0 505490 144688 167640 -1 2802
2804 0 505334 144750 167720 -1 2803
2805 0 505546 145302 167400 -1 2801
2806 0 505846 145580 167400 -1 2805
2807 0 505838 146288 167400 -1 2806
2808 0 505870 146142 167600 -1 2807
2809 0 505886 146194 167840 -1 2808
2810 0 506030 146266 168040 -1 2809
2811 0 506178 146710 168040 -1 2810
2812 0 506138 146784 168080 -1 2811
2813 0 506170 146836 168120 -1 2812
2814 0 506214 146856 168160 -1 2813
2815 0 506222 146968 168240 -1 2814
2816 0 506262 147034 168280 -1 2815
2817 0 506282 147086 168320 -1 2816
2818 0 506230 147238 168360 -1 2817
2819 0 506170 147578 168400 -1 2818
2820 0 506138 147860 168440 -1 2819
2821 0 506118 148440 168480 -1 2820
2822 0 505998 149318 168400 -1 2821
2823 0 505982 149508 168360 -1 2822
2824 0 505930 149716 168320 -1 2823
2825 0 505994 150300 168280 -1 2824
2826 0 505898 151106 168160 -1 2825
2827 0 506030 151848 168160 -1 2826
2828 0 506058 152150 168240 -1 2827
2829 0 505986 152470 168320 -1 2828
2830 0 505942 152582 168400 -1 2829
2831 0 505886 152658 168520 -1 2830
2832 0 505838 152834 168640 -1 2831
2833 0 505862 153076 168720 -1 2832
2834 0 505878 153372 168800 -1 2833
2835 0 505954 153556 168920 -1 2834
2836 0 505974 153708 169040 -1 2835
2837 0 505966 153762 169120 -1 2836
2838 0 505994 153850 169240 -1 2837
2839 0 505986 153906 169360 -1 2838
2840 0 506002 154062 169480 -1 2839
2841 0 506034 154154 169560 -1 2840
2842 0 506094 154226 169680 -1 2841
2843 0 506130 154290 169800 -1 2842
2844 0 506166 154382 169920 -1 2843
2845 0 506242 154514 170040 -1 2844
2846 0 506290 154532 170160 -1 2845
2847 0 506342 154616 170280 -1 2846
2848 0 506442 154732 170400 -1 2847
2849 0 506494 154752 170440 -1 2848
2850 0 506534 154816 170520 -1 2849
2851 0 506546 154888 170560 -1 2850
2852 0 506566 155052 170640 -1 2851
2853 0 506590 155110 170680 -1 2852
2854 0 506638 155312 170720 -1 2853
2855 0 506642 155484 170800 -1 2854
2856 0 506730 155628 170880 -1 2855
2857 0 506734 155886 170960 -1 2856
2858 0 506806 156048 171040 -1 2857
2859 0 506818 156268 171120 -1 2858
2860 0 506834 156742 171200 -1 2859
2861 0 506710 156786 171200 -1 2860
2862 0 506566 156897 171240 -1 2861
2863 0 506472 156989 171200 -1 2862
2864 0 506322 157119 171200 -1 2863
2865 0 506244 157157 171240 -1 2864
2866 0 506120 157201 171280 -1 2865
2867 0 506096 157228 171320 -1 2866
2868 0 506048 157264 171400 -1 2867
2869 0 506016 157272 171440 -1 2868
2870 0 507082 157194 171200 -1 2860
2871 0 507302 158204 171280 -1 2870
2872 0 507458 158306 171480 -1 2871
2873 0 507786 158646 171560 -1 2872
2874 0 507814 158834 171680 -1 2873
2875 0 507710 158754 171800 -1 2874
2876 0 507326 136538 157440 -1 2684
2877 0 507238 136516 157480 -1 2876
2878 0 506998 136438 157560 -1 2877
2879 0 506534 136302 157680 -1 2878
2880 0 506418 136326 157760 -1 2879
2881 0 506002 136318 157880 -1 2880
2882 0 505670 136278 158000 -1 2881
2883 0 505478 136306 158200 -1 2882
2884 0 505294 136292 158360 -1 2883
2885 0 505150 136276 158520 -1 2884
2886 0 505030 136264 158680 -1 2885
2887 0 504790 136236 158840 -1 2886
2888 0 504446 136232 159000 -1 2887
2889 0 504334 136244 159200 -1 2888
2890 0 504298 136228 159400 -1 2889
2891 0 504090 136264 159640 -1 2890
2892 0 503410 136110 159760 -1 2891
2893 0 503078 135992 159800 -1 2892
2894 0 502834 135756 159920 -1 2893
2895 0 502426 135084 159960 -1 2894
2896 0 502034 134614 160000 -1 2895
2897 0 501866 133874 160040 -1 2896
2898 0 502074 133422 160000 -1 2897
2899 0 502114 133318 159920 -1 2898
2900 0 502142 133130 159800 -1 2899
2901 0 502066 132970 159720 -1 2900
2902 0 501998 132864 159680 -1 2901
2903 0 501998 132826 159640 -1 2902
2904 0 502042 132530 159560 -1 2903
2905 0 502006 132366 159480 -1 2904
2906 0 501954 132234 159360 -1 2905
2907 0 501802 132118 159280 -1 2906
2908 0 501666 132040 159240 -1 2907
2909 0 501602 131774 159280 -1 2908
2910 0 501514 131688 159200 -1 2909
2911 0 501334 131516 159080 -1 2910
2912 0 501278 131468 159000 -1 2911
2913 0 501194 131370 158920 -1 2912
2914 0 500986 131250 158840 -1 2913
2915 0 500870 131198 158760 -1 2914
2916 0 500770 131130 158680 -1 2915
2917 0 500726 131070 158600 -1 2916
2918 0 500566 130920 158520 -1 2917
2919 0 500250 130730 158440 -1 2918
2920 0 499838 130394 158320 -1 2919
2921 0 499582 130172 158240 -1 2920
2922 0 499446 130008 158160 -1 2921
2923 0 499146 129736 158040 -1 2922
2924 0 499030 129636 157960 -1 2923
2925 0 498798 129542 157880 -1 2924
2926 0 498162 129330 157760 -1 2925
2927 0 497346 128964 157680 -1 2926
2928 0 496878 128706 157600 -1 2927
2929 0 496226 128708 157600 -1 2928
2930 0 496086 128670 157480 -1 2929
2931 0 495886 128634 157400 -1 2930
2932 0 495786 128578 157320 -1 2931
2933 0 495706 128376 157200 -1 2932
2934 0 495454 128332 157080 -1 2933
2935 0 495242 128396 156960 -1 2934
2936 0 494646 128072 156920 -1 2935
2937 0 494218 127902 156880 -1 2936
2938 0 494022 127866 156800 -1 2937
2939 0 493914 127848 156720 -1 2938
2940 0 493858 127812 156640 -1 2939
2941 0 493718 127816 156560 -1 2940
2942 0 493266 127618 156440 -1 2941
2943 0 493106 127544 156400 -1 2942
2944 0 493014 127536 156320 -1 2943
2945 0 492690 127468 156240 -1 2944
2946 0 491958 127258 156160 -1 2945
2947 0 491466 127256 155960 -1 2946
2948 0 490910 126782 155840 -1 2947
2949 0 490698 126776 155680 -1 2948
2950 0 490554 126770 155600 -1 2949
2951 0 490410 126764 155520 -1 2950
2952 0 490370 126824 155320 -1 2951
2953 0 489910 126780 155160 -1 2952
2954 0 489558 126770 155040 -1 2953
2955 0 489302 126744 155000 -1 2954
2956 0 489014 126772 154960 -1 2955
2957 0 488750 126622 154920 -1 2956
2958 0 488590 126554 154880 -1 2957
2959 0 488102 126312 154840 -1 2958
2960 0 487818 126098 154760 -1 2959
2961 0 487182 126000 154720 -1 2960
2962 0 486874 125858 154680 -1 2961
2963 0 486558 125834 154640 -1 2962
2964 0 485878 125728 154600 -1 2963
2965 0 484874 125494 154600 -1 2964
2966 0 484594 125380 154640 -1 2965
2967 0 484410 125278 154680 -1 2966
2968 0 484338 125210 154720 -1 2967
2969 0 484270 125150 154800 -1 2968
2970 0 484350 125320 154800 -1 2969
2971 0 484306 125360 154840 -1 2970
2972 0 484308 125457 154880 -1 2971
2973 0 484312 125527 154920 -1 2972
2974 0 484334 125599 154960 -1 2973
2975 0 484346 125603 155000 -1 2974
2976 0 484110 124996 154880 -1 2969
2977 0 483986 124912 154960 -1 2976
2978 0 483366 124664 155080 -1 2977
2979 0 482502 124394 155000 -1 2978
2980 0 482058 124284 155000 -1 2979
2981 0 481466 124380 155000 -1 2980
2982 0 480898 124278 155040 -1 2981
2983 0 480754 124274 154960 -1 2982
2984 0 480558 124238 154880 -1 2983
2985 0 480246 124216 154800 -1 2984
2986 0 480030 124228 154720 -1 2985
2987 0 479766 124168 154640 -1 2986
2988 0 479354 124086 154600 -1 2987
2989 0 478998 124218 154600 -1 2988
2990 0 478570 124248 154600 -1 2989
2991 0 478502 124256 154560 -1 2990
2992 0 478350 124282 154520 -1 2991
2993 0 478178 124320 154440 -1 2992
2994 0 478038 124340 154360 -1 2993
2995 0 477854 124388 154280 -1 2994
2996 0 477842 124432 154200 -1 2995
2997 0 477810 124448 154120 -1 2996
2998 0 477750 124472 154040 -1 2997
2999 0 477686 124464 153960 -1 2998
3000 0 477646 124440 153880 -1 2999
3001 0 477598 124440 153800 -1 3000
3002 0 477498 124452 153720 -1 3001
3003 0 477438 124432 153640 -1 3002
3004 0 477370 124428 153600 -1 3003
3005 0 477390 124412 153560 -1 3004
3006 0 477274 124416 153480 -1 3005
3007 0 476622 124374 153400 -1 3006
3008 0 476226 124324 153360 -1 3007
3009 0 476058 124360 153320 -1 3008
3010 0 475798 124320 153280 -1 3009
3011 0 475218 124286 153240 -1 3010
3012 0 474718 124344 153160 -1 3011
3013 0 474662 124324 153080 -1 3012
3014 0 473942 124108 153080 -1 3013
3015 0 473882 124118 152880 -1 3014
3016 0 473814 124166 152640 -1 3015
3017 0 473546 124054 152440 -1 3016
3018 0 473362 124066 152280 -1 3017
3019 0 473194 124042 152160 -1 3018
3020 0 473014 124062 152000 -1 3019
3021 0 472798 124108 151880 -1 3020
3022 0 472686 124104 151760 -1 3021
3023 0 472618 124108 151680 -1 3022
3024 0 472546 124096 151600 -1 3023
3025 0 472430 124108 151520 -1 3024
3026 0 472378 124098 151480 -1 3025
3027 0 472302 124074 151400 -1 3026
3028 0 472290 124090 151360 -1 3027
3029 0 472290 124082 151320 -1 3028
3030 0 472262 124086 151280 -1 3029
3031 0 472246 124082 151240 -1 3030
3032 0 472222 124102 151200 -1 3031
3033 0 472238 124102 151160 -1 3032
3034 0 472158 124106 151120 -1 3033
3035 0 472126 124098 151080 -1 3034
3036 0 472086 124102 151040 -1 3035
3037 0 472062 124110 151000 -1 3036
3038 0 472034 124110 150960 -1 3037
3039 0 471970 124158 150920 -1 3038
3040 0 471974 124198 150880 -1 3039
3041 0 471962 124210 150840 -1 3040
3042 0 471930 124222 150800 -1 3041
3043 0 471924 124219 150760 -1 3042
3044 0 471926 124252 150720 -1 3043
3045 0 471966 124400 150680 -1 3044
3046 0 471988 124556 150640 -1 3045
3047 0 471982 124704 150600 -1 3046
3048 0 472000 124811 150560 -1 3047
3049 0 472012 124943 150520 -1 3048
3050 0 472014 125096 150480 -1 3049
3051 0 472024 125188 150440 -1 3050
3052 0 472026 125328 150400 -1 3051
3053 0 472022 125390 150360 -1 3052
3054 0 472012 125491 150320 -1 3053
3055 0 471986 125565 150280 -1 3054
3056 0 471946 125607 150240 -1 3055
3057 0 471906 125647 150200 -1 3056
3058 0 471784 125659 150120 -1 3057
3059 0 471704 125595 150080 -1 3058
3060 0 471650 125535 150000 -1 3059
3061 0 471604 125420 149960 -1 3060
3062 0 471552 125297 149920 -1 3061
3063 0 471488 125144 149880 -1 3062
3064 0 471452 125030 149840 -1 3063
3065 0 471352 124887 149800 -1 3064
3066 0 471256 124696 149760 -1 3065
3067 0 471186 124559 149720 -1 3066
3068 0 471070 124365 149680 -1 3067
3069 0 470970 124175 149640 -1 3068
3070 0 470906 124036 149600 -1 3069
3071 0 470848 123944 149560 -1 3070
3072 0 470806 123924 149520 -1 3071
3073 0 470782 123891 149480 -1 3072
3074 0 470764 123873 149400 -1 3073
3075 0 470774 123875 149320 -1 3074
3076 0 470690 123819 149240 -1 3075
3077 0 470718 123774 149160 -1 3076
3078 0 470682 123686 149040 -1 3077
3079 0 470692 123622 148960 -1 3078
3080 0 470674 123601 148880 -1 3079
3081 0 470682 123593 148840 -1 3080
3082 0 470706 123581 148760 -1 3081
3083 0 470708 123487 148680 -1 3082
3084 0 470652 123394 148560 -1 3083
3085 0 470652 123362 148480 -1 3084
3086 0 470642 123326 148360 -1 3085
3087 0 470670 123246 148240 -1 3086
3088 0 470578 123197 148160 -1 3087
3089 0 470460 123155 148040 -1 3088
3090 0 470414 123041 147960 -1 3089
3091 0 470380 122919 147880 -1 3090
3092 0 470400 122797 147800 -1 3091
3093 0 470402 122772 147720 -1 3092
3094 0 470424 122698 147640 -1 3093
3095 0 470420 122592 147520 -1 3094
3096 0 470490 122418 147360 -1 3095
3097 0 470508 122355 147280 -1 3096
3098 0 470522 122359 147200 -1 3097
3099 0 470548 122335 147080 -1 3098
3100 0 470550 122281 146960 -1 3099
3101 0 470496 122281 146840 -1 3100
3102 0 470500 122269 146680 -1 3101
3103 0 470542 122149 146480 -1 3102
3104 0 470582 122065 146360 -1 3103
3105 0 470550 122020 146240 -1 3104
3106 0 470516 121950 146160 -1 3105
3107 0 470520 121973 146080 -1 3106
3108 0 470446 121995 145960 -1 3107
3109 0 470372 122017 145840 -1 3108
3110 0 470396 121999 145720 -1 3109
3111 0 470504 121963 145600 -1 3110
3112 0 470434 121849 145480 -1 3111
3113 0 470318 121706 145360 -1 3112
3114 0 470260 121600 145240 -1 3113
3115 0 470248 121556 145120 -1 3114
3116 0 470200 121529 145000 -1 3115
3117 0 470178 121483 144880 -1 3116
3118 0 470164 121449 144760 -1 3117
3119 0 470192 121497 144600 -1 3118
3120 0 470176 121505 144440 -1 3119
3121 0 470182 121457 144320 -1 3120
3122 0 470232 121437 144200 -1 3121
3123 0 470252 121437 144160 -1 3122
3124 0 470286 121405 144040 -1 3123
3125 0 470178 121310 143920 -1 3124
3126 0 470116 121379 143680 -1 3125
3127 0 470024 121415 143520 -1 3126
3128 0 470078 121373 143360 -1 3127
3129 0 470102 121296 143320 -1 3128
3130 0 470146 121259 143240 -1 3129
3131 0 470150 121165 143160 -1 3130
3132 0 470058 121091 143040 -1 3131
3133 0 489990 126504 155600 -1 2950
3134 0 489918 126324 155640 -1 3133
3135 0 489802 126122 155680 -1 3134
3136 0 489390 125977 155720 -1 3135
3137 0 489278 125970 155760 -1 3136
3138 0 489198 125926 155800 -1 3137
3139 0 489054 125884 155840 -1 3138
3140 0 488936 125875 155880 -1 3139
3141 0 488828 125863 155920 -1 3140
3142 0 488754 125849 155960 -1 3141
3143 0 488714 125843 156000 -1 3142
3144 0 488656 125818 156040 -1 3143
3145 0 488624 125763 156080 -1 3144
3146 0 488564 125735 156120 -1 3145
3147 0 488430 125652 156160 -1 3146
3148 0 488286 125574 156200 -1 3147
3149 0 501518 133866 160040 -1 2897
3150 0 501386 133859 160080 -1 3149
3151 0 501060 133911 160040 -1 3150
3152 0 500898 133821 160000 -1 3151
3153 0 500762 133795 159960 -1 3152
3154 0 500538 133802 159960 -1 3153
3155 0 500364 133690 160000 -1 3154
3156 0 501882 134050 160120 -1 2897
3157 0 501662 134126 160200 -1 3156
3158 0 501158 134052 160280 -1 3157
3159 0 500982 134110 160320 -1 3158
3160 0 500930 134128.67 160360 -1 3159
3161 0 500826 134166 160440 -1 3160
3162 0 500698 134254 160520 -1 3161
3163 0 500726 134218 160640 -1 3162
3164 0 500642 134246 160760 -1 3163
3165 0 500594 134265 160800 -1 3164
3166 0 500532 134257 160840 -1 3165
3167 0 500432 134241 160880 -1 3166
3168 0 500390 134258 160920 -1 3167
3169 0 500374 134315 160960 -1 3168
3170 0 500370 134323 161000 -1 3169
3171 0 500346 134325 161040 -1 3170
3172 0 500352 134345 161080 -1 3171
3173 0 500328 134367 161120 -1 3172
3174 0 500284 134402 161160 -1 3173
3175 0 500264 134485 161200 -1 3174
3176 0 500196 134461 161240 -1 3175
3177 0 500196 134461 161280 -1 3176
3178 0 500116 134461 161320 -1 3177
3179 0 500082 134469 161400 -1 3178
3180 0 500042 134489 161440 -1 3179
3181 0 500054 134534 161480 -1 3180
3182 0 500012 134572 161520 -1 3181
3183 0 499982 134702 161560 -1 3182
3184 0 499970 134756 161600 -1 3183
3185 0 499936 134808 161640 -1 3184
3186 0 499878 134870 161680 -1 3185
3187 0 499842 134922 161720 -1 3186
3188 0 499834 134937 161760 -1 3187
3189 0 499822 135001 161800 -1 3188
3190 0 499822 135035 161840 -1 3189
3191 0 499806 135089 161880 -1 3190
3192 0 499778 135187 161920 -1 3191
3193 0 499722 135231 161960 -1 3192
3194 0 499650 135332 162000 -1 3193
3195 0 499596 135414 162040 -1 3194
3196 0 499554 135450 162080 -1 3195
3197 0 499520 135470 162120 -1 3196
3198 0 499482 135513 162160 -1 3197
3199 0 499464 135529 162200 -1 3198
3200 0 499452 135573 162240 -1 3199
3201 0 499390 135587 162280 -1 3200
3202 0 499364 135621 162320 -1 3201
3203 0 499324 135647 162360 -1 3202
3204 0 499308 135659 162400 -1 3203
3205 0 499278 135699 162440 -1 3204
3206 0 499246 135742 162480 -1 3205
3207 0 499196 135762 162520 -1 3206
3208 0 499132 135808 162560 -1 3207
3209 0 499102 135830 162600 -1 3208
3210 0 502762 135962 160040 -1 2894
3211 0 502734 135944 160080 -1 3210
3212 0 502642 136004 160120 -1 3211
3213 0 502486 136068 160160 -1 3212
3214 0 502498 136068 160200 -1 3213
3215 0 502386 136128 160240 -1 3214
3216 0 502290 136168 160280 -1 3215
3217 0 502206 136200 160320 -1 3216
3218 0 502154 136224 160360 -1 3217
3219 0 502114 136264 160400 -1 3218
3220 0 502074 136300 160440 -1 3219
3221 0 502026 136292 160480 -1 3220
3222 0 502050 136326 160520 -1 3221
3223 0 501974 136378 160560 -1 3222
3224 0 501946 136450 160640 -1 3223
3225 0 501882 136506 160720 -1 3224
3226 0 501774 136638 160800 -1 3225
3227 0 501674 136722 160880 -1 3226
3228 0 501582 136772 160960 -1 3227
3229 0 501454 136824 161040 -1 3228
3230 0 501334 136880 161120 -1 3229
3231 0 501242 136856 161200 -1 3230
3232 0 501062 136924 161280 -1 3231
3233 0 500822 136916 161400 -1 3232
3234 0 500486 136922 161480 -1 3233
3235 0 500174 136998 161560 -1 3234
3236 0 499694 137190 161640 -1 3235
3237 0 499274 137208 161640 -1 3236
3238 0 499142 137208 161720 -1 3237
3239 0 498982 137226 161800 -1 3238
3240 0 498830 137202 161880 -1 3239
3241 0 498358 137064 161920 -1 3240
3242 0 497954 136958 162000 -1 3241
3243 0 497374 136812 162040 -1 3242
3244 0 496570 136762 162040 -1 3243
3245 0 496510 136740 162000 -1 3244
3246 0 496410 136720 161960 -1 3245
3247 0 496166 136752 161920 -1 3246
3248 0 496018 136780 161880 -1 3247
3249 0 495586 136800 161800 -1 3248
3250 0 495238 136758 161840 -1 3249
3251 0 495118 136778 161880 -1 3250
3252 0 495014 136788 161920 -1 3251
3253 0 494898 136790 161960 -1 3252
3254 0 494782 136770 162040 -1 3253
3255 0 494218 136690 162120 -1 3254
3256 0 493566 136370 162160 -1 3255
3257 0 493062 136296 162160 -1 3256
3258 0 492550 136132 162160 -1 3257
3259 0 492386 136058 162040 -1 3258
3260 0 492298 135976 161960 -1 3259
3261 0 492290 135884 161880 -1 3260
3262 0 492218 135848 161800 -1 3261
3263 0 492126 135748 161720 -1 3262
3264 0 492014 135662 161640 -1 3263
3265 0 491882 135590 161560 -1 3264
3266 0 491770 135562 161480 -1 3265
3267 0 490986 135394 161440 -1 3266
3268 0 490446 135164 161480 -1 3267
3269 0 489682 134706 161520 -1 3268
3270 0 488914 134486 161520 -1 3269
3271 0 488807.34 134448 161480 -1 3270
3272 0 488594 134372 161400 -1 3271
3273 0 488514 134344 161320 -1 3272
3274 0 488370 134344 161240 -1 3273
3275 0 488166 134302 161160 -1 3274
3276 0 487186 133954 161080 -1 3275
3277 0 486594 133748 161080 -1 3276
3278 0 486262 133366 161120 -1 3277
3279 0 485566 133268 161120 -1 3278
3280 0 484866 132974 161120 -1 3279
3281 0 484194 132434 161080 -1 3280
3282 0 483474 132316 161000 -1 3281
3283 0 483194 132264 160920 -1 3282
3284 0 482378 132290 160880 -1 3283
3285 0 481546 132008 160840 -1 3284
3286 0 480674 131530.06 160720 -1 3285
3287 0 480330 131460 160640 -1 3286
3288 0 480254 131466 160560 -1 3287
3289 0 480142 131434 160440 -1 3288
3290 0 480222 131306 160280 -1 3289
3291 0 480154 131314 160160 -1 3290
3292 0 480026 131258 160040 -1 3291
3293 0 480006 131250 160000 -1 3292
3294 0 479390 130938 160000 -1 3293
3295 0 478706 130854 160000 -1 3294
3296 0 478170 130804 160080 -1 3295
3297 0 477698 130724 160120 -1 3296
3298 0 477086 130594 160200 -1 3297
3299 0 475786 130398 160240 -1 3298
3300 0 474786 130172 160280 -1 3299
3301 0 474646 130072 160320 -1 3300
3302 0 473938 129700 160400 -1 3301
3303 0 473542 129678 160440 -1 3302
3304 0 473150 129732 160320 -1 3303
3305 0 472966 129692 160240 -1 3304
3306 0 472934 129636 160160 -1 3305
3307 0 472402 129456 160080 -1 3306
3308 0 472226 129386 160000 -1 3307
3309 0 471702 129060 159880 -1 3308
3310 0 471366 128554 159880 -1 3309
3311 0 471066 128324 159800 -1 3310
3312 0 470514 128080 159840 -1 3311
3313 0 470434 127838 159840 -1 3312
3314 0 470302 127648 159960 -1 3313
3315 0 470202 127550 160040 -1 3314
3316 0 469682 127016 160120 -1 3315
3317 0 469270 126772 160120 -1 3316
3318 0 469046 126726 160200 -1 3317
3319 0 468858 126666 160320 -1 3318
3320 0 468770 126506 160400 -1 3319
3321 0 468618 126438 160520 -1 3320
3322 0 468398 126434 160640 -1 3321
3323 0 468290 126440 160720 -1 3322
3324 0 468322 126474 160760 -1 3323
3325 0 468210 126426 160800 -1 3324
3326 0 468158 126444 160840 -1 3325
3327 0 468070 126382 160880 -1 3326
3328 0 468034 126386 160920 -1 3327
3329 0 468022 126366 160960 -1 3328
3330 0 467918 126320 161040 -1 3329
3331 0 467766 126336 161120 -1 3330
3332 0 467542 126348 161200 -1 3331
3333 0 467382 126352 161280 -1 3332
3334 0 467162 126352 161360 -1 3333
3335 0 467106 126322 161400 -1 3334
3336 0 466986 126344 161480 -1 3335
3337 0 466878 126366 161560 -1 3336
3338 0 466754 126390 161640 -1 3337
3339 0 466626 126426 161720 -1 3338
3340 0 466606 126426 161800 -1 3339
3341 0 466546 126446 161880 -1 3340
3342 0 466450 126462 161960 -1 3341
3343 0 466378 126478 162040 -1 3342
3344 0 466242 126530 162160 -1 3343
3345 0 466134 126508 162280 -1 3344
3346 0 466094 126552 162440 -1 3345
3347 0 465978 126564 162600 -1 3346
3348 0 465926 126556 162720 -1 3347
3349 0 465758 126644 162880 -1 3348
3350 0 465686 126740 163000 -1 3349
3351 0 465738 126860 163120 -1 3350
3352 0 465594 126776 163280 -1 3351
3353 0 465524.66 126810.664 163360 -1 3352
3354 0 465490 126828 163400 -1 3353
3355 0 465434 126966 163520 -1 3354
3356 0 465350 127226 163680 -1 3355
3357 0 465262 126704 163680 -1 3356
3358 0 465250 126728 163800 -1 3357
3359 0 465182 126572 163920 -1 3358
3360 0 465130 126554 164000 -1 3359
3361 0 465522 127264 163800 -1 3356
3362 0 465618 127356 163920 -1 3361
3363 0 465674 127340 164040 -1 3362
3364 0 465726 127360 164120 -1 3363
3365 0 465554 127220 163360 -1 3353
3366 0 465570 127208 163320 -1 3365
3367 0 465518 127340 163240 -1 3366
3368 0 465506 127364 163200 -1 3367
3369 0 480494 131356 160720 -1 3286
3370 0 480470 131352 160800 -1 3369
3371 0 480490 131340 160880 -1 3370
3372 0 480522 131350 160920 -1 3371
3373 0 480394 131346 160960 -1 3372
3374 0 480386 131366 161000 -1 3373
3375 0 487186 133936 160960 -1 3276
3376 0 487090 133860 160880 -1 3375
3377 0 487050 133860 160840 -1 3376
3378 0 494202 136658 162080 -1 3255
3379 0 551638 142186 155640 -1 2570
3380 0 551602 142160 155560 -1 3379
3381 0 554938 141236 153800 -1 2557
3382 0 555066 141384 153760 -1 3381
3383 0 554203.7 138586.58 152200 -1 2219
3384 0 554123.7 138634.58 152240 -1 3383
3385 0 558746 136318 152000 -1 2208
3386 0 558746 136414 152160 -1 3385
3387 0 595844 133601 152040 -1 1914
3388 0 596000 133541 151880 -1 3387
3389 0 596736 133713 152200 -1 1913
3390 0 596616 133609 152120 -1 3389
3391 0 596592 133529 152080 -1 3390
3392 0 655336 158919 177760 45 1764
3393 0 655176 159131 177680 40 3392
3394 0 655080 159277 177680 40 3393
3395 0 655008 159257 177600 40 3394
3396 0 654976 159281 177560 40 3395
3397 0 654920 159293 177520 40 3396
3398 0 655072 159533 177680 51 3394
3399 0 655128 159717 177680 71 3398
3400 0 655080 159751 177720 71 3399
3401 0 654984 159831 177760 51 3400
3402 0 654952 159843 177800 51 3401
3403 0 654828 159911 177840 51 3402
3404 0 654388 160067 177880 45 3403
