# Supplementary material for: Connectomics Analysis Reveals First-, Second-, and Third-Order Thermosensory and Hygrosensory Neurons in the Adult Drosophila Brain
Source: Curr Biol. 2020 Aug 17;30(16):3167–3182.e4. doi: 10.1016/j.cub.2020.06.028 (PMC7443704; doi:10.1016/j.cub.2020.06.028)
Supplement: Data S1. Skeletons and Meshes, Related to STAR Methods — marin2020-skeletons contains files describing the morphology of each neuron in this study (in FAFB14 space, .swc format). glomeruli_meshes contains the glomerular meshes (in FAFB14 space, .stl format). neuropil_meshes contains the glomerular meshes (in FAFB14 space, .stl format). [file mmc5.zip › VP_SI/marin2020-skeletons/13599881.swc]

# SWC format file
# based on specifications at http://www.neuronland.org/NLMorphologyConverter/MorphologyFormats/SWC/Spec.html
# Created by nat::write.neuron.swc
# PointNo Label X Y Z Radius Parent 
1 0 590016 265216 61840 134 -1
2 0 589760 265216 61880 172 1
3 0 589504 265280 61880 175 2
4 0 589248 265344 61840 153 3
5 0 588992 265312 61880 205 4
6 0 588736 265280 61880 198 5
7 0 588480 265184 61840 264 6
8 0 588288 264992 61920 124 7
9 0 588064 264864 61920 139 8
10 0 587872 264672 61920 71 9
11 0 587744 264416 61920 128 10
12 0 587744 264160 61960 107 11
13 0 587680 264064 61960 120 12
14 0 587584 263840 61880 168 13
15 0 587552 263584 61800 163 14
16 0 587712 263360 61800 128 15
17 0 587840 263104 61840 115 16
18 0 587904 262848 61880 107 17
19 0 587968 262592 61880 32 18
20 0 587936 262336 61880 120 19
21 0 587808 262112 61840 128 20
22 0 587680 261888 61840 209 21
23 0 587616 261632 61880 160 22
24 0 587488 261408 61880 124 23
25 0 587456 261152 61960 80 24
26 0 587520 260896 61920 163 25
27 0 587648 260640 61840 143 26
28 0 587776 260384 61800 150 27
29 0 587840 260128 61800 120 28
30 0 587904 259872 61760 81 29
31 0 587968 259616 61760 75 30
32 0 588096 259392 61720 91 31
33 0 588192 259136 61720 163 32
34 0 588224 258880 61760 108 33
35 0 588288 258688 61560 150 34
36 0 588288 258624 61280 181 35
37 0 588320 258368 61160 166 36
38 0 588416 258144 61040 104 37
39 0 588544 257984 60840 60 38
40 0 588544 257856 60600 120 39
41 0 588544 257840 60560 107 40
42 0 588544 257760 60360 45 41
43 0 588512 257760 60080 40 42
44 0 588416 257920 59880 81 43
45 0 588256 257920 59680 164 44
46 0 588256 257824 59440 200 45
47 0 588256 257856 59360 156 46
48 0 588352 257888 59120 164 47
49 0 588448 258048 58920 115 48
50 0 588608 258176 58720 141 49
51 0 588768 258336 58560 160 50
52 0 588992 258496 58480 181 51
53 0 589216 258656 58440 163 52
54 0 589440 258784 58400 139 53
55 0 589568 258944 58560 148 54
56 0 589728 259104 58680 160 55
57 0 589856 259360 58680 120 56
58 0 590016 259584 58680 124 57
59 0 590080 259776 58680 128 58
60 0 590080 259808 58680 124 59
61 0 590080 260064 58720 186 60
62 0 589920 260288 58680 197 61
63 0 589920 260544 58560 153 62
64 0 589792 260736 58440 163 63
65 0 589632 260928 58360 150 64
66 0 589504 261152 58240 140 65
67 0 589440 261216 58200 128 66
68 0 589248 261344 58080 140 67
69 0 589088 261440 57880 181 68
70 0 588960 261440 57880 153 69
71 0 588704 261440 57880 120 70
72 0 588448 261504 57800 60 71
73 0 588288 261536 57600 71 72
74 0 588128 261600 57400 128 73
75 0 587904 261728 57320 156 74
76 0 587648 261760 57240 137 75
77 0 587456 261888 57120 101 76
78 0 587264 261984 56920 32 77
79 0 587072 262144 56840 51 78
80 0 586976 262208 56840 81 79
81 0 586784 262368 56760 124 80
82 0 586560 262464 56640 120 81
83 0 586400 262656 56520 98 82
84 0 586304 262912 56520 128 83
85 0 586176 263136 56480 131 84
86 0 586080 263360 56400 163 85
87 0 585984 263584 56320 176 86
88 0 585888 263808 56200 226 87
89 0 585792 264032 56040 160 88
90 0 585728 264224 55880 134 89
91 0 585568 264384 55760 102 90
92 0 585568 264640 55680 166 91
93 0 585472 264896 55680 131 92
94 0 585440 265088 55480 136 93
95 0 585408 265344 55440 108 94
96 0 585408 265536 55240 98 95
97 0 585408 265696 55160 107 96
98 0 585376 265888 55000 139 97
99 0 585376 266144 54880 104 98
100 0 585312 266400 54840 166 99
101 0 585280 266656 54840 229 100
102 0 585312 266912 54840 226 101
103 0 585472 267104 54720 164 102
104 0 585568 267360 54720 172 103
105 0 585568 267616 54680 202 104
106 0 585664 267872 54680 178 105
107 0 585728 268128 54720 210 106
108 0 585824 268384 54760 209 107
109 0 586016 268576 54800 202 108
110 0 586144 268832 54880 160 109
111 0 586336 269024 54960 153 110
112 0 586400 269280 55000 140 111
113 0 586528 269536 55000 137 112
114 0 586656 269632 54960 234 113
115 0 586496 269728 54760 185 114
116 0 586400 269888 54560 136 115
117 0 586336 269984 54320 108 116
118 0 586208 270080 54080 101 117
119 0 586016 270272 53960 150 118
120 0 585888 270400 53800 172 119
121 0 585728 270560 53600 98 120
122 0 585632 270784 53520 134 121
123 0 585504 271008 53360 181 122
124 0 585472 271232 53200 115 123
125 0 585376 271424 53040 136 124
126 0 585344 271648 52920 202 125
127 0 585248 271904 52920 164 126
128 0 585248 272160 52880 200 127
129 0 585152 272416 52880 131 128
130 0 585216 272672 52880 212 129
131 0 585280 272928 52880 204 130
132 0 585312 273184 52840 226 131
133 0 585312 273440 52800 258 132
134 0 585216 273696 52760 229 133
135 0 585216 273952 52720 243 134
136 0 585280 274208 52720 256 135
137 0 585184 274432 52640 207 136
138 0 585184 274688 52640 186 137
139 0 585120 274944 52600 107 138
140 0 585056 275200 52600 153 139
141 0 584928 275360 52400 163 140
142 0 584768 275520 52200 164 141
143 0 584704 275744 52080 160 142
144 0 584608 276000 52040 189 143
145 0 584480 276224 52080 186 144
146 0 584448 276480 52160 207 145
147 0 584544 276704 52280 214 146
148 0 584640 276896 52480 176 147
149 0 584736 277088 52640 189 148
150 0 584896 277248 52760 221 149
151 0 584864 277504 52720 198 150
152 0 584864 277760 52800 148 151
153 0 584832 278016 52800 128 152
154 0 584800 278272 52920 139 153
155 0 584736 278432 53120 163 154
156 0 584576 278624 53200 172 155
157 0 584384 278816 53200 136 156
158 0 584160 278944 53200 128 157
159 0 583936 279136 53200 120 158
160 0 583744 279296 53160 160 159
161 0 583488 279360 53160 140 160
162 0 583264 279552 53160 175 161
163 0 583104 279744 53120 189 162
164 0 582848 279872 53160 166 163
165 0 582656 280032 53200 175 164
166 0 582432 280192 53240 156 165
167 0 582240 280384 53320 124 166
168 0 582016 280512 53400 102 167
169 0 581888 280736 53520 160 168
170 0 581760 280960 53520 197 169
171 0 581600 281152 53560 164 170
172 0 581440 281344 53520 181 171
173 0 581376 281600 53560 229 172
174 0 581184 281824 53520 160 173
175 0 581120 282016 53360 156 174
176 0 580960 282176 53240 148 175
177 0 580864 282432 53240 137 176
178 0 580800 282688 53240 134 177
179 0 580768 282944 53280 122 178
180 0 580768 283168 53400 124 179
181 0 580768 283424 53400 124 180
182 0 580768 283680 53400 104 181
183 0 580768 283936 53440 120 182
184 0 580768 284192 53520 164 183
185 0 580800 284448 53600 202 184
186 0 580736 284704 53600 163 185
187 0 580768 284960 53600 178 186
188 0 580832 285216 53560 164 187
189 0 580896 285472 53520 163 188
190 0 580992 285728 53480 160 189
191 0 581120 285952 53400 186 190
192 0 581216 286208 53360 160 191
193 0 581312 286432 53280 136 192
194 0 581504 286624 53240 160 193
195 0 581632 286848 53200 197 194
196 0 581760 287072 53160 190 195
197 0 581856 287328 53120 198 196
198 0 581952 287584 53080 197 197
199 0 582112 287776 53000 120 198
200 0 582304 287968 53040 136 199
201 0 582496 288160 53120 135 200
202 0 582624 288384 53120 154 201
203 0 582752 288608 53120 140 202
204 0 582816 288864 53080 102 203
205 0 582816 289120 52960 136 204
206 0 582720 289344 52800 140 205
207 0 582656 289568 52640 172 206
208 0 582592 289696 52400 148 207
209 0 582656 289888 52240 124 208
210 0 582752 290080 52080 135 209
211 0 582848 290176 52040 139 210
212 0 583008 290336 51880 150 211
213 0 583168 290560 51800 186 212
214 0 583296 290720 51640 189 213
215 0 583392 290880 51440 150 214
216 0 583552 291040 51280 186 215
217 0 583712 291200 51120 186 216
218 0 583840 291328 50880 124 217
219 0 584000 291456 50720 178 218
220 0 584128 291584 50520 190 219
221 0 584320 291680 50320 214 220
222 0 584512 291744 50160 120 221
223 0 584704 291808 49960 32 222
224 0 584832 291936 49760 75 223
225 0 584864 292096 49560 164 224
226 0 585024 292128 49320 104 225
227 0 585152 292064 49160 115 226
228 0 585081 292089 49120 -1 227
229 0 585046 292060 49080 -1 228
230 0 585007 292093 49040 -1 229
231 0 585062 292091 49000 -1 230
232 0 585070 292037 48960 -1 231
233 0 585065 291997 48920 -1 232
234 0 585135 291832 48880 -1 233
235 0 584919 291398 48840 -1 234
236 0 584518 291674 48800 67 235
237 0 584672 291648 48640 51 236
238 0 584928 291552 48560 120 237
239 0 585120 291488 48400 128 238
240 0 585280 291360 48240 75 239
241 0 585440 291200 48120 40 240
242 0 585632 291296 47960 75 241
243 0 585824 291456 47800 98 242
244 0 585952 291488 47560 148 243
245 0 585984 291488 47280 137 244
246 0 586112 291552 47040 128 245
247 0 586112 291648 46800 131 246
248 0 586240 291712 46560 128 247
249 0 586304 291808 46320 124 248
250 0 586368 291968 46080 137 249
251 0 586400 292000 45800 122 250
252 0 586528 291936 45560 150 251
253 0 586592 291968 45320 229 252
254 0 586688 292160 45160 209 253
255 0 586784 292256 44920 190 254
256 0 586944 292128 44720 148 255
257 0 587040 292032 44480 96 256
258 0 587104 291936 44240 90 257
259 0 587104 291808 44000 98 258
260 0 587104 291776 43720 200 259
261 0 587200 291776 43480 143 260
262 0 587424 291744 43280 128 261
263 0 587584 291776 43040 128 262
264 0 587744 291840 42840 120 263
265 0 587904 292000 42640 51 264
266 0 587968 292160 42400 107 265
267 0 588000 292352 42200 98 266
268 0 588160 292544 42040 81 267
269 0 588288 292768 41880 75 268
270 0 588352 292992 41760 80 269
271 0 588480 293152 41600 45 270
272 0 588576 293024 41400 75 271
273 0 588704 292832 41240 81 272
274 0 588832 292640 41040 91 273
275 0 588928 292448 40880 107 274
276 0 589056 292256 40680 107 275
277 0 589120 292096 40440 101 276
278 0 589248 291968 40240 104 277
279 0 589344 291872 40000 139 278
280 0 589344 291808 39720 154 279
281 0 589312 291840 39440 131 280
282 0 589376 291840 39160 148 281
283 0 589472 291872 38920 176 282
284 0 589664 291808 38720 197 283
285 0 589824 291776 38520 178 284
286 0 590016 291712 38360 120 285
287 0 590240 291552 38360 139 286
288 0 590464 291456 38280 140 287
289 0 590656 291392 38080 163 288
290 0 590752 291328 37840 164 289
291 0 590816 291200 37600 141 290
292 0 590784 291008 37440 40 291
293 0 590752 290752 37360 75 292
294 0 590720 290496 37320 40 293
295 0 590656 290240 37240 80 294
296 0 590624 290016 37120 51 295
297 0 590688 289920 36880 40 296
298 0 590848 290112 36760 40 297
299 0 591040 290304 36640 40 298
300 0 591232 290496 36600 40 299
301 0 591296 290752 36520 75 300
302 0 591424 290848 36280 140 301
303 0 591552 290816 36040 141 302
304 0 591616 290784 35760 137 303
305 0 591744 290816 35520 160 304
306 0 591648 290784 35280 137 305
307 0 591712 290688 35040 178 306
308 0 591904 290624 34880 115 307
309 0 592128 290752 34800 137 308
310 0 592256 290592 34640 175 309
311 0 592448 290464 34520 153 310
312 0 592512 290304 34280 178 311
313 0 592544 290240 34040 143 312
314 0 592480 290176 33800 168 313
315 0 592256 290144 33640 172 314
316 0 592224 290112 33360 115 315
317 0 592288 290112 33080 115 316
318 0 592416 290080 32840 108 317
319 0 592448 290048 32560 96 318
320 0 592608 290080 32360 80 319
321 0 592512 290048 32120 51 320
322 0 592736 290048 31960 101 321
323 0 592928 290112 31760 64 322
324 0 593056 290144 31520 104 323
325 0 593152 290272 31280 71 324
326 0 593152 290368 31040 32 325
327 0 593312 290528 30880 51 326
328 0 593536 290624 30800 75 327
329 0 593696 290784 30640 86 328
330 0 593824 290944 30440 102 329
331 0 593984 291072 30280 81 330
332 0 594016 291264 30080 45 331
333 0 594144 291424 29920 124 332
334 0 594304 291424 29720 128 333
335 0 594240 291296 29480 75 334
336 0 594080 291168 29280 60 335
337 0 594272 291040 28960 86 336
338 0 594144 291008 28720 101 337
339 0 594144 290944 28440 122 338
340 0 594176 290816 28200 120 339
341 0 594144 290720 27960 122 340
342 0 594176 290688 27680 160 341
343 0 594176 290848 27440 120 342
344 0 594112 291040 27240 148 343
345 0 594016 291232 27080 148 344
346 0 594016 291456 26920 104 345
347 0 594016 291552 26840 80 346
348 0 594112 291712 26640 101 347
349 0 594208 291936 26480 107 348
350 0 594208 292192 26480 197 349
351 0 594080 292384 26320 164 350
352 0 594048 292608 26200 148 351
353 0 593952 292832 26040 128 352
354 0 593760 292992 26120 150 353
355 0 593536 293152 26040 192 354
356 0 593504 293408 25920 153 355
357 0 593472 293536 25680 181 356
358 0 593344 293632 25480 153 357
359 0 593216 293664 25240 137 358
360 0 593088 293504 25040 164 359
361 0 593056 293472 24760 108 360
362 0 592992 293408 24520 120 361
363 0 592896 293280 24320 90 362
364 0 592768 293184 24120 86 363
365 0 592736 292992 23920 98 364
366 0 592864 292800 23760 75 365
367 0 592960 292576 23640 60 366
368 0 593056 292352 23520 86 367
369 0 593216 292192 23400 86 368
370 0 593376 292032 23280 80 369
371 0 593568 291904 23120 96 370
372 0 593632 291904 23080 80 371
373 0 593732.6 291847.06 22960 -1 372
374 0 593859.5 291764.75 22840 -1 373
375 0 593992.8 291722.5 22680 -1 374
376 0 594072.4 291791.8 22480 -1 375
377 0 594224.2 291817.94 22320 -1 376
378 0 594430.5 291662.12 22200 -1 377
379 0 594603.06 291546.7 22040 -1 378
380 0 594728.2 291392.06 21920 -1 379
381 0 594914.6 291273 21800 -1 380
382 0 595047.56 291139 21680 -1 381
383 0 595173 291038.06 21560 -1 382
384 0 595318.9 290937.12 21440 -1 383
385 0 595431.1 290878.94 21320 -1 384
386 0 595532.8 290840.8 21240 -1 385
387 0 595673.3 288727.38 21200 -1 386
388 0 595679.06 288664.38 21160 -1 387
389 0 595817.5 288574.06 21080 -1 388
390 0 595851.3 288557.88 21040 -1 389
391 0 595979.75 288443.75 20960 -1 390
392 0 596103.6 288375.25 20880 -1 391
393 0 596214.25 288283.75 20760 -1 392
394 0 596392.6 288194.22 20640 -1 393
395 0 596532.1 288054.75 20480 -1 394
396 0 596606.44 287924.1 20320 -1 395
397 0 596676.8 287709.1 20160 -1 396
398 0 596738.6 287632.03 20000 -1 397
399 0 596733.3 287497 19800 -1 398
400 0 596706.7 287287.53 19600 -1 399
401 0 596682.94 286994.16 19480 -1 400
402 0 596675.75 286808.56 19320 -1 401
403 0 596739.8 286466.6 19280 -1 402
404 0 596767.8 286358.7 19240 -1 403
405 0 596771.1 286211.7 19160 -1 404
406 0 596767.6 286097.75 19080 -1 405
407 0 596786.94 286017.22 19000 -1 406
408 0 596789.3 285937.8 18880 -1 407
409 0 596780 285878.1 18760 -1 408
410 0 596772 285799.7 18640 -1 409
411 0 596774.1 285776.88 18480 -1 410
412 0 596788.44 285740.3 18320 -1 411
413 0 596806.5 285688.06 18160 -1 412
414 0 596830 285601 18000 -1 413
415 0 596862.4 285543.3 17840 -1 414
416 0 596842.6 285550.38 17680 -1 415
417 0 596842.9 285495.7 17520 -1 416
418 0 596836.25 285602.06 17360 -1 417
419 0 596778.2 285462.47 17200 -1 418
420 0 596760.25 285415.94 17040 -1 419
421 0 596728.75 285341 16880 -1 420
422 0 596726.94 285243.06 16720 -1 421
423 0 596707.6 285108.06 16560 -1 422
424 0 596697.9 284992.88 16400 -1 423
425 0 596689.8 284871.3 16280 -1 424
426 0 596685.6 284759.06 16160 -1 425
427 0 596722.44 284616.12 16000 -1 426
428 0 596730.25 284477 15880 -1 427
429 0 596748 284280 15720 -1 428
430 0 596722.94 284136.3 15640 -1 429
431 0 596714.4 284226.44 15600 -1 430
432 0 596720.1 284073.25 15560 -1 431
433 0 596717.5 284185.03 15520 -1 432
434 0 596659.9 283949.12 15480 -1 433
435 0 596659.75 283880.88 15440 -1 434
436 0 596623 283848.3 15400 -1 435
437 0 596596.1 283776.94 15360 -1 436
438 0 596605.1 283733.44 15320 -1 437
439 0 596575 283657.62 15240 -1 438
440 0 596538.5 283582.62 15160 -1 439
441 0 596519.56 283658.78 15080 -1 440
442 0 596475.94 283545.88 15000 -1 441
443 0 596426.2 283507.1 14960 -1 442
444 0 596397.94 283500.88 14920 -1 443
445 0 596327.6 283551.66 14880 -1 444
446 0 596343.3 283467.62 14840 -1 445
447 0 596305.5 283668.75 14800 -1 446
448 0 596299.94 283430.38 14760 -1 447
449 0 596262.56 283468.5 14720 -1 448
450 0 596308.8 283364.06 14640 -1 449
451 0 596205.2 283806.8 14600 -1 450
452 0 596300.4 283275.94 14560 -1 451
453 0 596281.4 283245.25 14520 -1 452
454 0 596279 283202.22 14440 -1 453
455 0 593792 291712 26720 115 347
456 0 593600 291872 26760 75 455
457 0 593376 292064 26760 40 456
458 0 593408 292192 26560 120 457
459 0 591616 290720 35000 160 307
460 0 591552 290560 34760 134 459
461 0 591584 290464 34520 135 460
462 0 591584 290432 34240 101 461
463 0 591680 290592 34040 60 462
464 0 584480 291680 48840 71 236
465 0 584736 291744 48840 80 464
466 0 582944 290272 52440 32 211
467 0 583232 290176 52280 32 466
468 0 583200 290016 52560 32 467
469 0 585664 270240 53800 40 120
470 0 585440 270144 53960 71 469
471 0 585312 269984 54160 32 470
472 0 585440 269792 54360 60 471
473 0 585696 269792 54440 98 472
474 0 585728 269824 54440 108 473
475 0 586816 269664 55160 135 114
476 0 587040 269664 55360 131 475
477 0 587168 269664 55440 160 476
478 0 587360 269728 55600 81 477
479 0 587520 269888 55760 51 478
480 0 587680 270048 55920 90 479
481 0 587840 270080 56120 131 480
482 0 588032 270240 56240 186 481
483 0 588224 270368 56360 200 482
484 0 588480 270368 56440 175 483
485 0 588704 270464 56520 181 484
486 0 588800 270528 56760 245 485
487 0 588960 270688 56880 214 486
488 0 589120 270720 57080 226 487
489 0 589344 270784 57200 226 488
490 0 589504 270752 57400 163 489
491 0 589536 270688 57680 124 490
492 0 589696 270560 57880 175 491
493 0 589856 270592 58080 148 492
494 0 589888 270528 58320 157 493
495 0 589952 270368 58560 154 494
496 0 590048 270304 58800 137 495
497 0 590176 270176 59000 120 496
498 0 590272 270016 59200 80 497
499 0 590400 269760 59280 160 498
500 0 590592 269568 59280 128 499
501 0 590752 269376 59440 107 500
502 0 590880 269152 59600 163 501
503 0 591136 269056 59680 107 502
504 0 591296 268896 59800 75 503
505 0 591424 268704 59960 86 504
506 0 592110 268918 60040 -1 505
507 0 592228 268908 60080 -1 506
508 0 592307 268841 60160 -1 507
509 0 592160 269120 60200 32 508
510 0 592000 268928 60240 96 509
511 0 592000 268672 60240 115 510
512 0 592192 268576 60400 160 511
513 0 592352 268672 60600 122 512
514 0 592480 268768 60800 136 513
515 0 592544 269024 60840 108 514
516 0 592672 269280 60920 214 515
517 0 592864 269472 60960 189 516
518 0 592864 269696 61120 207 517
519 0 593024 269920 61200 156 518
520 0 593152 270144 61360 90 519
521 0 593312 270304 61560 51 520
522 0 593344 270496 61720 101 521
523 0 593248 270688 61880 136 522
524 0 593152 270912 61960 150 523
525 0 592992 271072 62080 120 524
526 0 592928 271136 62120 139 525
527 0 593120 271232 62280 139 526
528 0 593344 271232 62480 45 527
529 0 593376 271072 62720 32 528
530 0 593216 271136 62920 81 529
531 0 593024 271168 63120 175 530
532 0 592768 271104 63200 235 531
533 0 592576 270976 63400 178 532
534 0 592448 270880 63600 160 533
535 0 592376 270736 63720 157 534
536 0 592352 270688 63760 156 535
537 0 592352 270464 63880 156 536
538 0 592352 270240 64000 136 537
539 0 592480 270080 64200 131 538
540 0 592512 270144 64440 75 539
541 0 592480 270240 64680 104 540
542 0 592448 270240 64960 135 541
543 0 592544 270112 65200 137 542
544 0 592576 270080 65360 108 543
545 0 592672 270336 65400 140 544
546 0 592704 270528 65560 153 545
547 0 592832 270720 65720 91 546
548 0 592992 270880 65920 108 547
549 0 593120 271040 66120 81 548
550 0 593280 271168 66320 120 549
551 0 593440 271296 66520 98 550
552 0 593568 271424 66720 71 551
553 0 593728 271520 66920 60 552
554 0 593888 271520 67120 60 553
555 0 594048 271584 67320 98 554
556 0 594208 271712 67520 120 555
557 0 594400 271872 67640 102 556
558 0 594560 272032 67800 124 557
559 0 594752 272160 67960 124 558
560 0 594912 272320 68080 102 559
561 0 595072 272384 68280 98 560
562 0 595232 272384 68480 104 561
563 0 595328 272384 68720 81 562
564 0 595392 272352 68960 96 563
565 0 595424 272256 69200 131 564
566 0 595456 272128 69440 86 565
567 0 595520 272096 69720 128 566
568 0 595648 272000 69920 128 567
569 0 595744 271904 70160 108 568
570 0 595808 271840 70400 124 569
571 0 595968 271776 70640 120 570
572 0 596192 271712 70760 91 571
573 0 596384 271552 70880 120 572
574 0 596608 271552 71000 98 573
575 0 596768 271456 71200 98 574
576 0 596960 271328 71320 120 575
577 0 597152 271168 71440 108 576
578 0 597408 271104 71520 137 577
579 0 597664 271072 71520 150 578
580 0 597888 271040 71600 75 579
581 0 598112 271168 71720 91 580
582 0 598304 271328 71840 128 581
583 0 598464 271456 72000 81 582
584 0 598656 271584 72160 81 583
585 0 598752 271648 72280 120 584
586 0 598912 271840 72320 124 585
587 0 599072 272064 72320 141 586
588 0 599264 272256 72240 80 587
589 0 599456 272448 72240 102 588
590 0 599584 272672 72280 107 589
591 0 599584 272928 72320 98 590
592 0 599584 273184 72320 102 591
593 0 599520 273440 72360 124 592
594 0 599360 273664 72360 148 593
595 0 599296 273856 72520 160 594
596 0 599136 274080 72560 107 595
597 0 598976 274240 72760 150 596
598 0 598784 274400 72840 172 597
599 0 598592 274560 72800 107 598
600 0 598336 274624 72760 104 599
601 0 598112 274720 72680 71 600
602 0 597856 274784 72600 75 601
603 0 597632 274944 72520 32 602
604 0 597472 275072 72360 60 603
605 0 597280 275200 72240 71 604
606 0 597056 275392 72240 80 605
607 0 596864 275552 72360 80 606
608 0 596640 275744 72400 71 607
609 0 596448 275936 72440 60 608
610 0 596256 276128 72440 32 609
611 0 596160 276384 72440 80 610
612 0 596000 276608 72440 122 611
613 0 595840 276768 72600 81 612
614 0 595744 276992 72680 101 613
615 0 595744 277248 72680 75 614
616 0 595744 277504 72680 40 615
617 0 595744 277760 72680 80 616
618 0 595712 278016 72600 91 617
619 0 595712 278272 72560 51 618
620 0 595776 278528 72560 104 619
621 0 595936 278720 72720 71 620
622 0 596032 278944 72840 150 621
623 0 595872 279104 72960 163 622
624 0 595648 279008 73040 160 623
625 0 595392 278944 73000 176 624
626 0 595200 278816 72880 202 625
627 0 595040 278624 72880 120 626
628 0 598784 274336 73120 176 598
629 0 598656 274272 73360 164 628
630 0 598656 274112 73600 122 629
631 0 598752 273952 73800 140 630
632 0 598720 273856 74040 98 631
633 0 598624 273792 74280 91 632
634 0 598528 273728 74520 98 633
635 0 598432 273632 74760 64 634
636 0 598400 273600 74800 64 635
637 0 598944 271456 72240 51 585
638 0 599040 271200 72200 60 637
639 0 598880 271040 71920 32 638
640 0 598784 270848 71920 32 639
641 0 598048 271584 72200 32 583
642 0 598080 270976 71400 107 580
643 0 598304 270880 71280 80 642
644 0 598464 270720 71160 154 643
645 0 598496 270688 71160 175 644
646 0 598624 270496 71000 185 645
647 0 598720 270304 70800 148 646
648 0 598880 270144 70640 120 647
649 0 599072 269952 70560 153 648
650 0 599264 269792 70520 172 649
651 0 599424 269600 70480 160 650
652 0 599616 269472 70320 64 651
653 0 599808 269376 70160 32 652
654 0 599840 269216 69960 90 653
655 0 599840 269120 69720 71 654
656 0 599904 269120 69440 81 655
657 0 599936 269184 69200 104 656
658 0 600064 269184 68960 60 657
659 0 600224 269184 68720 64 658
660 0 600256 269248 68480 107 659
661 0 600384 269408 68320 172 660
662 0 600448 269664 68200 148 661
663 0 600320 269856 68000 178 662
664 0 600224 270112 67960 235 663
665 0 600128 270240 67720 115 664
666 0 600064 270304 67480 150 665
667 0 600064 270464 67280 60 666
668 0 600032 270656 67120 40 667
669 0 6e+05 270880 67000 51 668
670 0 599904 271104 66880 75 669
671 0 599872 271296 66720 98 670
672 0 599872 271520 66520 96 671
673 0 599904 271744 66360 64 672
674 0 599904 271968 66160 102 673
675 0 599936 272128 65960 98 674
676 0 599936 272288 65760 98 675
677 0 599904 272512 65640 81 676
678 0 599840 272736 65480 91 677
679 0 599712 272960 65360 102 678
680 0 599712 273216 65280 102 679
681 0 599552 273440 65200 136 680
682 0 599360 273632 65120 207 681
683 0 599168 273824 65080 178 682
684 0 598976 274016 65040 86 683
685 0 598752 274144 65040 136 684
686 0 598496 274176 65040 40 685
687 0 598624 270912 71240 164 645
688 0 598752 271136 71240 122 687
689 0 598752 271328 71040 98 688
690 0 598400 271296 70960 32 689
691 0 592544 269824 65360 60 544
692 0 592544 269568 65360 75 691
693 0 592576 269344 65480 108 692
694 0 592672 269088 65480 160 693
695 0 592832 268896 65520 163 694
696 0 593056 268736 65560 237 695
697 0 593088 268512 65680 209 696
698 0 593088 268288 65800 139 697
699 0 593056 268032 65880 120 698
700 0 593024 267776 65960 128 699
701 0 593024 267552 66160 107 700
702 0 592960 267520 66240 124 701
703 0 592928 267392 66480 32 702
704 0 592864 267232 66720 81 703
705 0 592864 267072 66920 96 704
706 0 592864 266848 67040 86 705
707 0 592896 266592 67080 120 706
708 0 593056 266432 67240 124 707
709 0 593248 266368 67440 139 708
710 0 593472 266368 67640 156 709
711 0 593696 266368 67760 200 710
712 0 593952 266432 67840 198 711
713 0 594208 266432 67960 224 712
714 0 594432 266368 68080 178 713
715 0 594688 266336 68160 164 714
716 0 594912 266176 68240 120 715
717 0 595168 266080 68240 153 716
718 0 595424 266016 68200 197 717
719 0 595648 265824 68200 143 718
720 0 595872 265696 68280 172 719
721 0 596064 265696 68480 140 720
722 0 596256 265536 68600 80 721
723 0 596416 265440 68800 124 722
724 0 596576 265344 69000 90 723
725 0 596672 265184 69200 104 724
726 0 596768 265024 69400 75 725
727 0 596800 264896 69640 128 726
728 0 596864 264800 69880 154 727
729 0 596928 264768 70120 71 728
730 0 597088 264736 70320 122 729
731 0 597248 264704 70520 137 730
732 0 597408 264608 70720 175 731
733 0 597664 264512 70800 203 732
734 0 597824 264352 70920 122 733
735 0 597920 264160 71120 150 734
736 0 597920 264064 71360 209 735
737 0 598048 263936 71560 203 736
738 0 598048 264064 71800 196 737
739 0 598080 264128 71960 197 738
740 0 598208 264288 72160 96 739
741 0 598368 264448 72360 172 740
742 0 598400 264640 72520 178 741
743 0 598240 264864 72600 150 742
744 0 598176 265120 72520 75 743
745 0 598176 265344 72400 64 744
746 0 598176 265408 72360 60 745
747 0 597888 264224 72160 108 739
748 0 597728 264224 72360 96 747
749 0 597536 264256 72520 102 748
750 0 597344 264384 72640 51 749
751 0 592736 267648 66320 32 702
752 0 592480 267776 66320 64 751
753 0 592288 267936 66280 60 752
754 0 592576 267968 65960 32 753
755 0 592672 271232 62120 120 526
756 0 592416 271296 62080 91 755
757 0 592160 271424 62040 80 756
758 0 591904 271488 62040 60 757
759 0 591648 271520 62160 163 758
760 0 591392 271488 62280 245 759
761 0 591232 271584 62080 176 760
762 0 591072 271744 61880 32 761
763 0 590848 271840 61800 32 762
764 0 590656 271712 61920 32 763
765 0 590656 271712 61960 32 764
766 0 591200 268576 60000 60 505
767 0 591136 268576 60000 32 766
768 0 587360 269664 55240 122 477
769 0 587552 269696 55040 75 768
770 0 587712 269696 54840 122 769
771 0 587904 269536 54720 124 770
772 0 588064 269472 54520 178 771
773 0 588224 269440 54320 137 772
774 0 588384 269472 54120 101 773
775 0 588544 269472 53920 104 774
776 0 588672 269504 53680 108 775
777 0 588768 269536 53400 115 776
778 0 588928 269568 53160 101 777
779 0 589056 269568 52920 45 778
780 0 589056 269568 52640 71 779
781 0 589088 269536 52360 124 780
782 0 589088 269600 52080 190 781
783 0 588960 269504 51840 190 782
784 0 588832 269376 51640 186 783
785 0 588608 269376 51440 175 784
786 0 588448 269216 51320 178 785
787 0 588288 269056 51160 186 786
788 0 588064 268928 51160 124 787
789 0 587904 268768 51040 120 788
790 0 587744 268640 50840 181 789
791 0 587520 268640 50720 181 790
792 0 587296 268672 50600 224 791
793 0 587072 268672 50480 226 792
794 0 587040 268640 50480 226 793
795 0 586848 268480 50360 98 794
796 0 586624 268384 50200 160 795
797 0 586496 268224 50040 139 796
798 0 586304 268064 50000 200 797
799 0 586080 267936 50000 163 798
800 0 585888 268032 50160 172 799
801 0 585664 268128 50240 124 800
802 0 585536 268160 50240 136 801
803 0 587200 268480 50640 217 794
804 0 587264 268256 50760 197 803
805 0 587072 268096 50880 200 804
806 0 586848 267968 50960 120 805
807 0 586656 267776 51040 128 806
808 0 586432 267712 51160 81 807
809 0 586272 267712 51280 51 808
810 0 585440 265792 55400 32 97
811 0 585600 265856 55360 32 810
812 0 586944 262048 57040 32 80
813 0 586784 262144 57240 71 812
814 0 586688 262176 57360 81 813
815 0 587968 261792 57400 154 75
816 0 588160 261952 57560 120 815
817 0 588320 262176 57600 102 816
818 0 588448 262336 57800 122 817
819 0 588608 262560 57840 80 818
820 0 588640 262816 57840 51 819
821 0 588640 263072 57920 51 820
822 0 588672 263328 58040 120 821
823 0 588704 263584 58080 75 822
824 0 588896 263776 58080 60 823
825 0 589056 264000 58080 81 824
826 0 589248 264192 58080 98 825
827 0 589440 264384 58120 81 826
828 0 589632 264576 58160 90 827
829 0 589856 264704 58160 32 828
830 0 590080 264864 58160 60 829
831 0 590336 264960 58120 96 830
832 0 590560 265120 58120 115 831
833 0 590816 265184 58080 120 832
834 0 591040 265344 58040 139 833
835 0 591232 265472 57920 156 834
836 0 591424 265632 57960 135 835
837 0 591584 265696 57760 156 836
838 0 591776 265824 57640 156 837
839 0 591872 265984 57440 120 838
840 0 592032 266176 57360 107 839
841 0 592064 266400 57200 102 840
842 0 592128 266624 57080 128 841
843 0 592192 266880 57000 101 842
844 0 592288 267136 56960 75 843
845 0 592416 267392 57000 202 844
846 0 592672 267456 56920 181 845
847 0 592896 267520 56800 148 846
848 0 593056 267552 56600 71 847
849 0 593216 267520 56400 71 848
850 0 593376 267488 56200 40 849
851 0 593632 267488 56120 81 850
852 0 593888 267520 56120 40 851
853 0 594144 267520 56120 101 852
854 0 594368 267616 56200 75 853
855 0 594560 267488 56360 107 854
856 0 594816 267360 56360 178 855
857 0 595008 267200 56280 221 856
858 0 595040 267008 56440 178 857
859 0 595104 266912 56680 122 858
860 0 595200 266880 56920 160 859
861 0 595232 266720 57120 107 860
862 0 595200 266560 57360 98 861
863 0 595200 266464 57600 101 862
864 0 595040 266464 57840 60 863
865 0 594976 266368 58080 75 864
866 0 594848 266208 58240 172 865
867 0 594624 266272 58360 172 866
868 0 594464 266464 58400 150 867
869 0 594368 266720 58360 134 868
870 0 594368 266944 58200 104 869
871 0 594560 267104 58160 134 870
872 0 594720 267072 57920 96 871
873 0 594816 267072 57680 81 872
874 0 594688 266976 57480 96 873
875 0 594624 266912 57440 101 874
876 0 595360 266496 57800 81 863
877 0 595456 266720 57880 64 876
878 0 595296 266944 57880 32 877
879 0 595264 266912 58160 60 878
880 0 589056 261504 57640 64 69
881 0 588992 261536 57360 32 880
882 0 588928 261600 57200 40 881
883 0 589696 261344 58200 120 66
884 0 589888 261472 58040 75 883
885 0 590016 261632 57880 153 884
886 0 589824 261792 57800 124 885
887 0 589760 261856 57720 75 886
888 0 590240 259680 58480 98 59
889 0 590400 259520 58280 71 888
890 0 590528 259488 58040 60 889
891 0 590752 259552 57840 40 890
892 0 590848 259424 57640 71 891
893 0 590880 259328 57400 51 892
894 0 591040 259168 57200 71 893
895 0 591104 259104 56960 98 894
896 0 591232 258944 56760 75 895
897 0 591360 258784 56560 101 896
898 0 591328 258624 56360 140 897
899 0 591264 258432 56160 124 898
900 0 591136 258272 55960 80 899
901 0 591136 258048 55760 136 900
902 0 591168 257952 55520 181 901
903 0 591200 257984 55480 212 902
904 0 591264 257888 55240 154 903
905 0 591360 257728 55000 91 904
906 0 591360 257536 54800 120 905
907 0 591360 257312 54680 150 906
908 0 591488 257088 54680 124 907
909 0 591584 256896 54680 153 908
910 0 591808 256768 54680 122 909
911 0 592064 256704 54760 51 910
912 0 592256 256512 54800 80 911
913 0 592512 256416 54800 60 912
914 0 592768 256416 54840 75 913
915 0 593024 256416 54880 104 914
916 0 593280 256416 54880 140 915
917 0 593504 256544 54840 101 916
918 0 593760 256576 54800 120 917
919 0 594016 256640 54720 124 918
920 0 594272 256704 54800 172 919
921 0 594496 256672 54960 104 920
922 0 594656 256672 55160 207 921
923 0 594528 256512 55360 176 922
924 0 594304 256512 55520 189 923
925 0 594048 256416 55440 148 924
926 0 593984 256352 55360 128 925
927 0 591360 256768 54640 96 909
928 0 591104 256768 54560 120 927
929 0 590848 256768 54640 175 928
930 0 590592 256832 54680 148 929
931 0 590528 256832 54680 134 930
932 0 590336 256992 54800 80 931
933 0 590208 257216 54920 60 932
934 0 590336 257344 54680 32 933
935 0 590496 257568 54640 75 934
936 0 590752 257600 54720 71 935
937 0 590816 257664 54720 104 936
938 0 590368 256672 54560 104 931
939 0 590144 256512 54560 81 938
940 0 589952 256320 54640 60 939
941 0 589856 256224 54640 51 940
942 0 589764.1 256112.36 54680 -1 941
943 0 589669.3 255928.02 54720 -1 942
944 0 589629.9 255819.31 54800 -1 943
945 0 589444.9 255532.45 54880 -1 944
946 0 589302.75 255350.69 54960 -1 945
947 0 589204.9 255213.14 55000 -1 946
948 0 589070.75 255035.83 55040 -1 947
949 0 588997.1 254814.05 55080 -1 948
950 0 588993.44 254697.61 55120 -1 949
951 0 588977.25 254608.89 55160 -1 950
952 0 588963.75 254552.77 55200 -1 951
953 0 588894.1 254450.58 55240 -1 952
954 0 588818.2 254374.22 55280 -1 953
955 0 588763 254246.78 55320 -1 954
956 0 588780.2 254170.25 55360 -1 955
957 0 588750.44 254065.81 55440 -1 956
958 0 588796 253911.58 55560 -1 957
959 0 588749.8 253733.23 55680 -1 958
960 0 588652.5 253638.17 55760 -1 959
961 0 588582 253538.25 55840 -1 960
962 0 588469.06 253434.17 55920 -1 961
963 0 588402.25 253272.1 56000 -1 962
964 0 588454.9 253048.14 56040 -1 963
965 0 588481.9 252891.3 56120 -1 964
966 0 588483.94 252795.03 56200 -1 965
967 0 588432.4 252745.22 56280 -1 966
968 0 588412.9 252692.77 56440 -1 967
969 0 588429.1 252542.08 56600 -1 968
970 0 588430 252450 56760 -1 969
971 0 588465.25 252426.16 56840 -1 970
972 0 590944 257984 55440 189 903
973 0 590688 258112 55520 124 972
974 0 590496 258304 55520 148 973
975 0 590240 258240 55520 124 974
976 0 589984 258176 55520 107 975
977 0 589792 258208 55680 139 976
978 0 589568 258240 55880 154 977
979 0 589312 258272 55960 139 978
980 0 589248 258304 56000 128 979
981 0 589760 259872 59280 32 58
982 0 588032 257728 59600 181 46
983 0 587840 257792 59720 229 982
984 0 587872 257536 59760 200 983
985 0 587808 257376 59960 71 984
986 0 587840 257248 60200 96 985
987 0 587840 257344 60440 122 986
988 0 587776 257600 60320 32 987
989 0 587744 258016 59800 128 983
990 0 587648 258240 59880 80 989
991 0 587520 258464 59960 102 990
992 0 587469.7 258710.67 60000 -1 991
993 0 586918.8 258945.27 59960 -1 992
994 0 586745.5 259080.42 59920 -1 993
995 0 586149.25 259630.5 59840 -1 994
996 0 586063 259716.05 59680 -1 995
997 0 585923.9 259752.81 59640 -1 996
998 0 585976.4 259897.7 59960 -1 995
999 0 588130.25 257868.39 60560 -1 41
1000 0 588064 258336 61200 185 37
1001 0 587808 258304 61280 80 1000
1002 0 587552 258336 61400 163 1001
1003 0 587328 258176 61400 124 1002
1004 0 587232 258112 61400 128 1003
1005 0 587008 257920 61400 120 1004
1006 0 586816 257728 61360 160 1005
1007 0 586592 257568 61320 178 1006
1008 0 586336 257504 61440 160 1007
1009 0 586144 257536 61600 178 1008
1010 0 586048 257504 61840 166 1009
1011 0 585856 257472 62040 104 1010
1012 0 585632 257536 62160 122 1011
1013 0 585472 257536 62360 90 1012
1014 0 585498 257603 62440 -1 1013
1015 0 585406 257651 62520 -1 1014
1016 0 585122 257616 62640 -1 1015
1017 0 585009 257637 62720 -1 1016
1018 0 584896 257632 62840 128 1017
1019 0 584768 257664 62920 137 1018
1020 0 584576 257600 63120 107 1019
1021 0 584384 257568 63280 120 1020
1022 0 584160 257568 63440 107 1021
1023 0 583936 257568 63560 136 1022
1024 0 583680 257536 63640 96 1023
1025 0 583520 257376 63760 101 1024
1026 0 583296 257248 63840 101 1025
1027 0 583136 257024 63880 139 1026
1028 0 582944 256832 63960 163 1027
1029 0 582688 256832 63960 153 1028
1030 0 582432 256896 63920 135 1029
1031 0 582176 256864 63920 160 1030
1032 0 581952 256736 63920 200 1031
1033 0 581728 256544 63920 209 1032
1034 0 581504 256352 63960 241 1033
1035 0 581440 256256 64200 120 1034
1036 0 581440 256224 64480 60 1035
1037 0 581312 256320 64680 91 1036
1038 0 581184 256320 64920 91 1037
1039 0 580960 256320 65080 124 1038
1040 0 580704 256256 65120 96 1039
1041 0 580480 256160 65200 108 1040
1042 0 580288 256064 65400 135 1041
1043 0 580064 255936 65440 124 1042
1044 0 579936 255808 65640 104 1043
1045 0 579744 255776 65800 120 1044
1046 0 579584 255648 66000 124 1045
1047 0 579392 255584 66200 104 1046
1048 0 579168 255584 66400 64 1047
1049 0 578976 255456 66600 81 1048
1050 0 578848 255328 66800 71 1049
1051 0 578688 255168 67000 60 1050
1052 0 578560 255008 67200 104 1051
1053 0 578560 255008 67480 71 1052
1054 0 578592 255008 67680 80 1053
1055 0 578752 255104 67880 75 1054
1056 0 578912 255136 68080 64 1055
1057 0 579072 255264 68280 64 1056
1058 0 579200 255456 68480 197 1057
1059 0 579040 255520 68640 128 1058
1060 0 578784 255424 68720 124 1059
1061 0 578528 255392 68720 75 1060
1062 0 578304 255392 68600 32 1061
1063 0 578304 255424 68320 32 1062
1064 0 579456 255552 68520 157 1058
1065 0 579680 255424 68600 75 1064
1066 0 579936 255392 68640 75 1065
1067 0 580192 255392 68720 98 1066
1068 0 580416 255392 68880 120 1067
1069 0 578432 254944 67880 107 1054
1070 0 578208 254816 67880 108 1069
1071 0 577952 254784 67880 71 1070
1072 0 577760 254752 67880 45 1071
1073 0 578400 255232 67480 102 1053
1074 0 578208 255424 67520 153 1073
1075 0 577952 255520 67600 139 1074
1076 0 577888 255616 67840 137 1075
1077 0 577728 255616 68040 32 1076
1078 0 577664 255648 68280 60 1077
1079 0 577696 255392 68280 101 1078
1080 0 577696 255136 68320 96 1079
1081 0 577824 254944 68280 107 1080
1082 0 581312 256384 63800 140 1034
1083 0 581088 256256 63640 178 1082
1084 0 580992 256064 63480 229 1083
1085 0 580864 255936 63280 160 1084
1086 0 580672 255744 63160 32 1085
1087 0 580605.44 255387.94 62920 32 1086
1088 0 580640.8 255047.11 62960 -1 1087
1089 0 580862 254835.34 63000 -1 1088
1090 0 581009 254676.9 63040 -1 1089
1091 0 581050.75 254487.02 63160 -1 1090
1092 0 581079.3 254302.98 63280 -1 1091
1093 0 581024.6 254105.19 63400 -1 1092
1094 0 580961.9 253928.53 63480 -1 1093
1095 0 580860.8 253784.28 63600 -1 1094
1096 0 580861.8 253626.53 63720 -1 1095
1097 0 580899.9 253328.97 63840 -1 1096
1098 0 580894.3 253184.03 63920 -1 1097
1099 0 580874.5 253090.27 64000 -1 1098
1100 0 580754 253047.86 64000 -1 1099
1101 0 580783.2 252810.69 64280 -1 1100
1102 0 580754 252748.95 64480 -1 1101
1103 0 580581.75 252651.48 64760 -1 1102
1104 0 580487.56 252342.83 65040 -1 1103
1105 0 580513.56 252203.12 65320 -1 1104
1106 0 580263.4 251725.52 65200 -1 1105
1107 0 580624 251192.67 65040 -1 1106
1108 0 580644.8 251100.6 64960 -1 1107
1109 0 580676 250962 64840 -1 1108
1110 0 580604 250952 64800 -1 1109
1111 0 580646 250452 64640 -1 1110
1112 0 580680 250096.84 64480 -1 1111
1113 0 580639.5 249835.5 64360 -1 1112
1114 0 580598.8 249573.75 64240 -1 1113
1115 0 580526 249275.19 64160 -1 1114
1116 0 580390.7 249200.1 64080 -1 1115
1117 0 580245.1 249211.36 63960 -1 1116
1118 0 580151.4 249279.66 63840 -1 1117
1119 0 580057.44 249389.02 63720 -1 1118
1120 0 579669.9 249379.48 63640 -1 1119
1121 0 579412.1 249222.4 63680 -1 1120
1122 0 579257.8 249042.25 63720 -1 1121
1123 0 579173 248911.66 63800 -1 1122
1124 0 579053.75 248781.75 63880 -1 1123
1125 0 578812.3 248581.52 63920 -1 1124
1126 0 578332.7 248538.48 63840 -1 1125
1127 0 578177.94 248522.1 63800 -1 1126
1128 0 577936 248520.23 63760 -1 1127
1129 0 577748.8 248496.7 63680 -1 1128
1130 0 577572.8 248453.9 63600 -1 1129
1131 0 577462.4 248442.72 63560 -1 1130
1132 0 577371.6 248441.6 63520 -1 1131
1133 0 577240.1 248434.16 63480 -1 1132
1134 0 577146.75 248430.88 63440 -1 1133
1135 0 577067.25 248446.19 63400 -1 1134
1136 0 576954.6 248460.8 63320 -1 1135
1137 0 576887.8 248449.62 63240 -1 1136
1138 0 576848.8 248419.05 63160 -1 1137
1139 0 576778 248384.11 63080 -1 1138
1140 0 576730.75 248331.84 63000 -1 1139
1141 0 576567.6 248136.98 62880 -1 1140
1142 0 576425.4 248094.66 62720 -1 1141
1143 0 576332.06 248086.94 62640 -1 1142
1144 0 576341.56 248157.06 62520 -1 1143
1145 0 576321.5 248090.83 62400 -1 1144
1146 0 576262.06 248008.75 62240 -1 1145
1147 0 576224.6 247838.73 62080 -1 1146
1148 0 576432.4 247689.86 62000 -1 1147
1149 0 576535.1 247570.23 61920 -1 1148
1150 0 576586.6 247425.58 61840 -1 1149
1151 0 576578.6 247430.64 61800 -1 1150
1152 0 576584.5 247407.7 61680 -1 1151
1153 0 576586.3 247153.94 61520 -1 1152
1154 0 576626.1 247028.67 61480 -1 1153
1155 0 576717.9 246932.47 61400 -1 1154
1156 0 576771.9 246858.45 61320 -1 1155
1157 0 576808.75 246823.39 61240 -1 1156
1158 0 576825.8 246782.22 61120 -1 1157
1159 0 576871.94 246643.77 61000 -1 1158
1160 0 576884.25 246557.66 60880 -1 1159
1161 0 576911.9 246461.39 60760 -1 1160
1162 0 576929 246429.94 60720 -1 1161
1163 0 577005.94 246338.17 60600 -1 1162
1164 0 577078.5 246308 60560 -1 1163
1165 0 577150.56 246277.83 60520 -1 1164
1166 0 577194.56 246235.17 60440 -1 1165
1167 0 577259.8 246135.81 60320 -1 1166
1168 0 577402.44 246115.2 60240 -1 1167
1169 0 577518.7 246143.53 60160 -1 1168
1170 0 577588.5 246170.44 60080 -1 1169
1171 0 577736.2 246189.31 60000 -1 1170
1172 0 577834.1 246235.61 59920 -1 1171
1173 0 577975.9 246571.61 59880 -1 1172
1174 0 578265.1 246837.97 59960 -1 1173
1175 0 578549.4 247292.17 59960 -1 1174
1176 0 578439.5 247504.88 59800 -1 1175
1177 0 577685.9 246198.64 59840 -1 1172
1178 0 577497.1 246233.88 59680 -1 1177
1179 0 577310.4 246239.4 59600 -1 1178
1180 0 577262.9 246241.11 59440 -1 1179
1181 0 577253.9 246251.95 59280 -1 1180
1182 0 577334.4 246262.98 59120 -1 1181
1183 0 577374.1 246357.77 59080 -1 1182
1184 0 577177.06 246442.4 58760 -1 1183
1185 0 576993.44 246495.6 58520 -1 1184
1186 0 576944.75 246513.98 58320 -1 1185
1187 0 577020.25 246490.42 58120 -1 1186
1188 0 577042.3 246489.44 58080 -1 1187
1189 0 577071.7 246457.44 58040 -1 1188
1190 0 587232 258240 61160 135 1004
1191 0 587136 258240 60920 134 1190
1192 0 587296 258048 60800 139 1191
1193 0 587488 257856 60800 45 1192
1194 0 587712 257760 60840 32 1193
1195 0 588000 264128 62000 86 12
1196 0 588256 264128 62040 98 1195
1197 0 588416 264064 62240 98 1196
1198 0 588640 263936 62360 75 1197
1199 0 588768 263776 62560 32 1198
1200 0 588672 263616 63000 128 1199
1201 0 588832 263392 63000 150 1200
1202 0 588864 263136 62960 120 1201
1203 0 589024 262912 62960 80 1202
1204 0 589184 262720 63000 101 1203
1205 0 589408 262528 63000 81 1204
1206 0 590272 265184 61720 124 1
1207 0 590528 265152 61640 80 1206
1208 0 590784 265152 61640 60 1207
1209 0 591040 265152 61640 91 1208
1210 0 591296 265088 61680 160 1209
1211 0 591552 265024 61720 160 1210
1212 0 591680 265056 61720 175 1211
1213 0 591936 265088 61760 128 1212
1214 0 592160 264960 61760 86 1213
1215 0 592352 264768 61840 163 1214
1216 0 592352 264544 62000 160 1215
1217 0 592224 264320 62120 197 1216
1218 0 592160 264064 62080 140 1217
1219 0 592096 263808 62000 124 1218
1220 0 592064 263648 61800 101 1219
1221 0 592256 263744 61640 139 1220
1222 0 592320 263776 61560 137 1221
1223 0 592039.9 263497.7 62040 -1 1219
1224 0 591930 263430.88 62200 -1 1223
1225 0 591784.06 263460.97 62320 -1 1224
1226 0 591663.5 263450.7 62440 -1 1225
1227 0 591603.6 263364.66 62520 -1 1226
1228 0 591449.25 263193.06 62640 -1 1227
1229 0 591457.2 263236.5 62920 -1 1228
1230 0 591430.5 263281.38 63120 -1 1229
1231 0 591483.25 263267.7 63280 -1 1230
1232 0 591534.9 263189.44 63440 -1 1231
1233 0 591539.1 263112.62 63600 -1 1232
1234 0 591560.94 263066.62 63720 -1 1233
1235 0 591664 262849.38 63840 -1 1234
1236 0 591719.6 262686.75 64000 -1 1235
1237 0 591765.5 262567.38 64200 -1 1236
1238 0 591754.44 262621.2 64280 -1 1237
1239 0 591617.75 263389.88 64280 -1 1238
1240 0 591329.44 263725.22 64240 -1 1239
1241 0 591162.56 263840.12 64160 -1 1240
1242 0 591008.1 263883 64080 -1 1241
1243 0 590904.94 263953 64040 -1 1242
1244 0 591720.1 262585.12 64440 -1 1238
1245 0 591753.94 262531.12 64560 -1 1244
1246 0 591737.5 262387.2 64640 -1 1245
1247 0 591875 262206.75 64800 -1 1246
1248 0 591869.5 262195.66 64840 -1 1247
1249 0 591574.8 261959.45 65040 -1 1248
1250 0 591497.3 261786.42 65160 -1 1249
1251 0 591390.3 261753.83 65200 -1 1250
1252 0 591379.75 261715.14 65400 -1 1251
1253 0 592070.5 261772.4 64800 -1 1248
1254 0 592149.5 261658.27 64720 -1 1253
1255 0 592186.1 261558.95 64640 -1 1254
1256 0 592123.44 261434.23 64560 -1 1255
1257 0 592090.94 261333.62 64480 -1 1256
1258 0 592063.75 261259.16 64400 -1 1257
1259 0 591776 264864 61560 143 1212
1260 0 591840 264608 61480 107 1259
1261 0 592000 264416 61440 128 1260
1262 0 592256 264384 61440 139 1261
1263 0 592512 264352 61360 80 1262
1264 0 592736 264416 61480 150 1263
1265 0 592864 264352 61720 186 1264
1266 0 593056 264384 61800 175 1265
