# Supplementary material for: Connectomics Analysis Reveals First-, Second-, and Third-Order Thermosensory and Hygrosensory Neurons in the Adult Drosophila Brain
Source: Curr Biol. 2020 Aug 17;30(16):3167–3182.e4. doi: 10.1016/j.cub.2020.06.028 (PMC7443704; doi:10.1016/j.cub.2020.06.028)
Supplement: Data S1. Skeletons and Meshes, Related to STAR Methods — marin2020-skeletons contains files describing the morphology of each neuron in this study (in FAFB14 space, .swc format). glomeruli_meshes contains the glomerular meshes (in FAFB14 space, .stl format). neuropil_meshes contains the glomerular meshes (in FAFB14 space, .stl format). [file mmc5.zip › VP_SI/marin2020-skeletons/12514898.swc]

# SWC format file
# based on specifications at http://www.neuronland.org/NLMorphologyConverter/MorphologyFormats/SWC/Spec.html
# Created by nat::write.neuron.swc
# PointNo Label X Y Z Radius Parent 
1 0 430147.06 260885.8 30400 -1 -1
2 0 429982.44 260778.58 30640 -1 1
3 0 429779.34 260639.9 30720 -1 2
4 0 429699.62 260563.58 30800 -1 3
5 0 429619.7 260395.02 30840 -1 4
6 0 429475.4 260228.4 30920 -1 5
7 0 429390.44 260018.08 30960 -1 6
8 0 429150.34 259842.05 31160 -1 7
9 0 429028.75 259821.9 31320 -1 8
10 0 429128.84 259860.14 31520 -1 9
11 0 429180.62 259936.34 31680 -1 10
12 0 429226.44 259926.73 31840 -1 11
13 0 429273.2 259952.44 32000 -1 12
14 0 429185.38 259851.48 32080 -1 13
15 0 429006.66 259736.61 32240 -1 14
16 0 428832.2 259649.73 32360 -1 15
17 0 428650.88 259547.1 32520 -1 16
18 0 428466.3 259513.56 32680 -1 17
19 0 428383.4 259463.2 32840 -1 18
20 0 428271.25 259432.86 33000 -1 19
21 0 428253.3 259388.22 33160 -1 20
22 0 428203.2 259385.53 33240 -1 21
23 0 427935.62 259303.44 33480 -1 22
24 0 427748.47 259316.7 33680 -1 23
25 0 427699.88 259379.67 33880 -1 24
26 0 427707.53 259400.69 34040 -1 25
27 0 427619.2 259353.7 34240 -1 26
28 0 427575.88 259318.61 34400 -1 27
29 0 427468.3 259331.17 34560 -1 28
30 0 427380.88 259315.98 34680 -1 29
31 0 427318.12 259308.77 34800 -1 30
32 0 427256.3 259278.08 34920 -1 31
33 0 427204.56 259156.72 35080 -1 32
34 0 427169.2 259173.69 35200 -1 33
35 0 427079.7 259155.75 35320 -1 34
36 0 427005.06 259121.61 35400 -1 35
37 0 426917.12 259078.11 35440 -1 36
38 0 426815.1 258997.31 35480 -1 37
39 0 426733.38 258965.78 35640 -1 38
40 0 426655.8 258920.69 35760 -1 39
41 0 426515.03 258830.92 35920 -1 40
42 0 426377.97 258685.78 36040 -1 41
43 0 426255.2 258564.98 36200 -1 42
44 0 426098.38 258490.12 36360 -1 43
45 0 426138 258401.48 36520 -1 44
46 0 426371.8 258353.23 36600 -1 45
47 0 426798.5 258108.14 36720 -1 46
48 0 427176.56 257958.9 36880 -1 47
49 0 427130.2 257695.39 36920 -1 48
50 0 427050.75 257547 37000 -1 49
51 0 426990.3 257496.5 37040 -1 50
52 0 426883 257464.53 37080 -1 51
53 0 426755.44 257428.94 37120 -1 52
54 0 426545.06 257396.47 37160 -1 53
55 0 426263.22 257361.23 37200 -1 54
56 0 426046.12 257363.33 37240 -1 55
57 0 425857.94 257345.33 37280 -1 56
58 0 425663.28 257345.72 37320 -1 57
59 0 425423.5 257340.47 37360 -1 58
60 0 425229 257325.14 37400 -1 59
61 0 424954.75 257344.92 37440 -1 60
62 0 424825.44 257343.47 37480 -1 61
63 0 424627.2 257188.22 37680 -1 62
64 0 424491.7 257122.25 37880 -1 63
65 0 424391 257042.66 38120 -1 64
66 0 424334.75 256952.55 38280 -1 65
67 0 424220.34 256795.58 38440 -1 66
68 0 424095.84 256593.05 38640 -1 67
69 0 423936.12 256488.5 38800 -1 68
70 0 423994.88 256401.62 39040 -1 69
71 0 424041.3 256323.28 39280 -1 70
72 0 424054.9 256269.89 39480 -1 71
73 0 424117.06 256202.39 39640 -1 72
74 0 424090.8 256149.48 39800 -1 73
75 0 424083.8 256063.47 39880 -1 74
76 0 424079.53 255987.12 40040 -1 75
77 0 424049.22 255951.22 40160 -1 76
78 0 424017.7 255902.66 40240 -1 77
79 0 423863.75 255795.36 40400 -1 78
80 0 423767.88 255689.33 40520 -1 79
81 0 423688.97 255612.48 40640 -1 80
82 0 423553.94 255515.05 40760 -1 81
83 0 423460.3 255424.1 40880 -1 82
84 0 423367.8 255338.81 41000 -1 83
85 0 423250.9 255233.22 41120 -1 84
86 0 423119.7 255132.84 41240 -1 85
87 0 423081 255065 41360 -1 86
88 0 423019.7 254994.97 41480 -1 87
89 0 422938.75 254890.31 41560 -1 88
90 0 422811.75 254818.34 41640 -1 89
91 0 422705.66 254712.22 41720 -1 90
92 0 422627.2 254648.66 41800 -1 91
93 0 422576.5 254587.69 41880 -1 92
94 0 422503.25 254508.64 41960 -1 93
95 0 422448.16 254407.94 42040 -1 94
96 0 422366.3 254371.42 42160 -1 95
97 0 422358.53 254305.64 42240 -1 96
98 0 422327.06 254231.42 42320 -1 97
99 0 422290.2 254186.64 42400 -1 98
100 0 422233.94 254145.77 42480 -1 99
101 0 422151.75 254100.88 42640 -1 100
102 0 422108.94 254087.06 42760 -1 101
103 0 422099.62 254060.3 42840 -1 102
104 0 422074.2 254027.9 42920 -1 103
105 0 422007.3 253964.97 43040 -1 104
106 0 421933.84 253901.55 43200 -1 105
107 0 421844.7 253891.38 43400 -1 106
108 0 421729.12 253834.83 43520 -1 107
109 0 421587.75 253772.33 43640 -1 108
110 0 421270.06 253646.9 43840 -1 109
111 0 421127 253580.61 44080 -1 110
112 0 421148.4 253517.78 44320 -1 111
113 0 421113.94 253519.5 44600 -1 112
114 0 421004.5 253495.36 44840 -1 113
115 0 420998.56 253482.39 45080 -1 114
116 0 420925.53 253381.61 45280 -1 115
117 0 420882.16 253367.38 45440 -1 116
118 0 420786.28 253356.08 45520 -1 117
119 0 420678.4 253337.81 45600 -1 118
120 0 420480.12 253351.6 45720 -1 119
121 0 420433.25 253309.69 45800 -1 120
122 0 420360.1 253300.4 45880 -1 121
123 0 420518.22 253079.9 45920 -1 122
124 0 420531.03 253049.08 45960 -1 123
125 0 420478.53 253007.62 46080 -1 124
126 0 420502.2 252942.89 46160 -1 125
127 0 420552.03 252836.39 46240 -1 126
128 0 420639.2 252712.58 46320 -1 127
129 0 420634.2 252605.89 46440 -1 128
130 0 420547.44 252450.88 46560 -1 129
131 0 420464 252338.81 46720 -1 130
132 0 420408.44 252271.02 46800 -1 131
133 0 420387.3 252018.6 46960 -1 132
134 0 420283.72 251901.47 47120 -1 133
135 0 420214.3 251841.2 47280 -1 134
136 0 420196.94 251804.72 47360 -1 135
137 0 420168.4 251831.2 47400 -1 136
138 0 420103.94 251837.83 47440 -1 137
139 0 420026.25 251891.34 47480 -1 138
140 0 419953.6 251967.08 47520 -1 139
141 0 419796.97 251960.11 47560 -1 140
142 0 419710.25 251996.89 47600 -1 141
143 0 419623.94 251998.67 47640 -1 142
144 0 419706.53 251919.53 47680 -1 143
145 0 419494.47 251879.17 47720 -1 144
146 0 419476.62 251857.45 47760 -1 145
147 0 419456.62 251861.83 47840 -1 146
148 0 419439.44 251772.27 48000 -1 147
149 0 419550.62 251811.39 48160 -1 148
150 0 419437.38 251848.14 48320 -1 149
151 0 419338.2 251845.4 48440 -1 150
152 0 419236.12 251832.56 48560 -1 151
153 0 419094.72 251814.12 48680 -1 152
154 0 418983.25 251800.45 48800 -1 153
155 0 418875.06 251796.28 48880 -1 154
156 0 418752.94 251780.48 48960 -1 155
157 0 418646.16 251774.67 49040 -1 156
158 0 418517.84 251741.77 49160 -1 157
159 0 418512.3 251712.39 49200 -1 158
160 0 418746.25 251548.27 49240 -1 159
161 0 418772.53 251426.64 49400 -1 160
162 0 418867.7 251314.73 49480 -1 161
163 0 418888.94 251246.67 49600 -1 162
164 0 418854.38 251123.8 49760 -1 163
165 0 418843.25 251095.12 49880 -1 164
166 0 418812.47 251070.17 49920 -1 165
167 0 419263.4 250632.77 49960 -1 166
168 0 419078.84 250796.69 50000 -1 167
169 0 419044 250811.42 50040 -1 168
170 0 418697.44 250987.47 50200 -1 169
171 0 418432.22 251115.22 50440 -1 170
172 0 418306.56 251165.52 50640 -1 171
173 0 418176.44 251289.72 50800 -1 172
174 0 418150.88 251300.36 50840 -1 173
175 0 418494.1 251282.6 50880 -1 174
176 0 418445.8 251262.45 51000 -1 175
177 0 418236.62 251210.94 51200 -1 176
178 0 418150.12 251133.38 51400 -1 177
179 0 418068 251064.89 51560 -1 178
180 0 417995.7 251010.14 51680 -1 179
181 0 417976.34 250967.77 51720 -1 180
182 0 417989.03 251092.9 51760 -1 181
183 0 417957.56 250997.19 51800 -1 182
184 0 417900.84 250900 51880 -1 183
185 0 417814.06 250831.84 52080 -1 184
186 0 417755.5 250735.77 52280 -1 185
187 0 417677 250723.67 52520 -1 186
188 0 417572.7 250723.08 52760 -1 187
189 0 417507.06 250716.72 52960 -1 188
190 0 417466.06 250738.97 53160 -1 189
191 0 417422.88 250774.98 53240 -1 190
192 0 417260.88 250844.83 53320 -1 191
193 0 417182.88 250950.64 53360 -1 192
194 0 417361.7 250760.2 53400 -1 193
195 0 417677.44 250690.17 53440 -1 194
196 0 417358.3 250707.97 53480 -1 195
197 0 417286.56 250670.3 53560 -1 196
198 0 417177.78 250607.67 53800 -1 197
199 0 417093.5 250547.88 54040 -1 198
200 0 417031.7 250497.2 54240 -1 199
201 0 416944.5 250392.34 54480 -1 200
202 0 416912.97 250320.03 54720 -1 201
203 0 416861.38 250274.47 54920 -1 202
204 0 416832.56 250211.86 55120 -1 203
205 0 416780.47 250167.22 55320 -1 204
206 0 416644.78 250154.11 55480 -1 205
207 0 416460.44 250092.58 55680 -1 206
208 0 416411.4 250066.78 55920 -1 207
209 0 416390.75 249968.97 56120 -1 208
210 0 416357.2 249892.28 56360 -1 209
211 0 416333.5 249844.94 56520 -1 210
212 0 416348.53 249783.56 56720 -1 211
213 0 416351.06 249701.75 56880 -1 212
214 0 416364.12 249616.47 57040 -1 213
215 0 416335.06 249638.84 57160 -1 214
216 0 416175.34 249282.67 57240 -1 215
217 0 416165.28 249271.64 57480 -1 216
218 0 416112.2 249256.3 57720 -1 217
219 0 416043.3 249152.95 57960 -1 218
220 0 415939.2 249029.42 58200 -1 219
221 0 415855 248931.19 58440 -1 220
222 0 415822.44 248838.25 58680 -1 221
223 0 415833.12 248801.8 58960 -1 222
224 0 415917.1 248794.72 59200 -1 223
225 0 416004.4 248754.98 59400 -1 224
226 0 416093.88 248727.92 59600 -1 225
227 0 416178.12 248681.64 59800 -1 226
228 0 416331 248641.77 60000 -1 227
229 0 416384.8 248639.66 60080 -1 228
230 0 416523.62 248620.39 60240 -1 229
231 0 416662.72 248605.05 60440 -1 230
232 0 416755.12 248566.27 60680 -1 231
233 0 416810.62 248523.44 60840 -1 232
234 0 416892.72 248379.28 61000 -1 233
235 0 416948.28 248579.69 61080 -1 234
236 0 417040.8 248461.7 61240 -1 235
237 0 417157.06 248431.39 61480 -1 236
238 0 417279.56 248473.34 61640 -1 237
239 0 417424.34 248554.11 61760 -1 238
240 0 417573.56 248654.66 61920 -1 239
241 0 417625.56 248767.31 62120 -1 240
242 0 417639.34 248825.1 62320 -1 241
243 0 417638.16 248878.05 62560 -1 242
244 0 417682.75 248646.3 62680 -1 243
245 0 417674.75 248655.19 62760 -1 244
246 0 417659.2 248627.73 63000 -1 245
247 0 417666 248630.73 63200 -1 246
248 0 417695.66 248611.31 63400 -1 247
249 0 417718.94 248540.8 63640 -1 248
250 0 417881.06 248511.69 63800 -1 249
251 0 418108.9 248439.27 64000 -1 250
252 0 418176.8 248424.25 64200 -1 251
253 0 418014.75 248411.06 64440 -1 252
254 0 417778.3 248466.11 64680 -1 253
255 0 417796.44 248470.58 64880 -1 254
256 0 417760.8 248473.28 65120 -1 255
257 0 417708.62 248486.33 65320 -1 256
258 0 417684.75 248473 65480 -1 257
259 0 417694.2 248495.12 65720 -1 258
260 0 417709.4 248503.89 65960 -1 259
261 0 417695.38 248510.7 66160 -1 260
262 0 417623.88 248499.83 66360 -1 261
263 0 417532.44 248507 66560 -1 262
264 0 417462.1 248596.95 66720 -1 263
265 0 417589.9 248638.34 66880 -1 264
266 0 417768.75 248653.05 67040 -1 265
267 0 417936.75 248744.02 67240 -1 266
268 0 417827.7 248778.77 67440 -1 267
269 0 417664.16 248902.73 67680 -1 268
270 0 417700 248939.4 67920 -1 269
271 0 417799.5 248989.53 68120 -1 270
272 0 417864.47 249055.45 68360 -1 271
273 0 417879.53 249154.64 68560 -1 272
274 0 417976.2 249261.6 68800 -1 273
275 0 418006.66 249295.25 69040 -1 274
276 0 418051.5 249388.53 69240 -1 275
277 0 418101.75 249553.05 69480 -1 276
278 0 418099.62 249598.9 69680 -1 277
279 0 418150.3 249651.97 69920 -1 278
280 0 418166.88 249816.06 70160 -1 279
281 0 418222.5 249935.62 70360 -1 280
282 0 418289.7 250023.06 70560 -1 281
283 0 418405.16 250110.89 70760 -1 282
284 0 418524.84 250183.94 71000 -1 283
285 0 418818.5 250524.6 72400 -1 284
286 0 418999.94 251248.92 72520 -1 285
287 0 419015.25 251523.97 72640 -1 286
288 0 419049.62 251641.67 72720 -1 287
289 0 419160.8 251804.6 72800 -1 288
290 0 419215.22 251919.69 72880 -1 289
291 0 419363.88 252181.22 73000 -1 290
292 0 419557.56 252450.66 73120 -1 291
293 0 419614.88 252590.33 73200 -1 292
294 0 419711.44 252762.06 73280 -1 293
295 0 419847.88 253143.64 73320 -1 294
296 0 420063.12 253602.08 73480 -1 295
297 0 420198.56 253751.27 73640 -1 296
298 0 420415.62 253919.25 73760 -1 297
299 0 420648.06 254109.77 73840 -1 298
300 0 420745.38 254277.64 73880 -1 299
301 0 421056.88 254811.53 73920 -1 300
302 0 421512.5 255185.89 73960 -1 301
303 0 421870.12 255633.66 74080 -1 302
304 0 422405.22 256025.47 74040 -1 303
305 0 422911.7 256659.33 74080 -1 304
306 0 423243.62 256967.42 74200 -1 305
307 0 423326 257030.77 74360 -1 306
308 0 423571.12 257142.1 74440 -1 307
309 0 423831.6 257304.73 74560 -1 308
310 0 424017.25 257447.5 74600 -1 309
311 0 424268.56 257574.45 74640 -1 310
312 0 424545.78 257668.38 74680 -1 311
313 0 424881.22 257769.44 74880 -1 312
314 0 425028.56 257783.19 75080 -1 313
315 0 425162.2 257769.17 75240 -1 314
316 0 425481.56 257667.6 75400 -1 315
317 0 425684.12 257620.64 75600 -1 316
318 0 425808.16 257598.72 75840 -1 317
319 0 425910.47 257588.56 76080 -1 318
320 0 426004.62 257578.64 76280 -1 319
321 0 426145.66 257584.3 76440 -1 320
322 0 426459.3 257583.47 76560 -1 321
323 0 426748.44 257561.88 76640 -1 322
324 0 427004.3 257566.89 76800 -1 323
325 0 427220.94 257544.12 76960 -1 324
326 0 427396.5 257532.03 77120 -1 325
327 0 427576.12 257483.61 77320 -1 326
328 0 427647.06 257415.4 77440 -1 327
329 0 427684.44 257390.78 77600 -1 328
330 0 427726.5 257317.14 77760 -1 329
331 0 427797.6 257257.67 77880 -1 330
332 0 427948.1 257140.36 78080 -1 331
333 0 428219.12 257116.36 78280 -1 332
334 0 428430.06 257100.94 78480 -1 333
335 0 428603.88 257080.36 78640 -1 334
336 0 428772.06 257009.55 78800 -1 335
337 0 429013.56 256880.97 78960 -1 336
338 0 429268.94 256850.78 79120 -1 337
339 0 429503.6 256823 79240 -1 338
340 0 429855.88 256772.67 79400 -1 339
341 0 430076.88 256709.48 79520 -1 340
342 0 430341.38 256600.97 79680 -1 341
343 0 430412.75 256562.9 79840 -1 342
344 0 430439.88 256572.22 79920 -1 343
345 0 430486.5 256520.69 80120 -1 344
346 0 430523.38 256425.58 80320 -1 345
347 0 430556.8 256303.86 80520 -1 346
348 0 430686.66 256124.61 80680 -1 347
349 0 430862.62 255981.38 80800 -1 348
350 0 430976.75 255809.2 80960 -1 349
351 0 431151.62 255615.67 81080 -1 350
352 0 431324.3 255419.92 81200 -1 351
353 0 431532.8 255190.78 81360 -1 352
354 0 431699.12 254942.67 81520 -1 353
355 0 431794.5 254743.86 81680 -1 354
356 0 431851.1 254572 81840 -1 355
357 0 431892.62 254453.92 81960 -1 356
358 0 431966.16 254329.27 82080 -1 357
359 0 432013.75 254188.39 82200 -1 358
360 0 432025.25 254051.64 82240 -1 359
361 0 432113.7 253797.83 82280 -1 360
362 0 432505.5 253531.81 82320 -1 361
363 0 433237.88 253027.97 82440 -1 362
364 0 433470.12 252795.3 82560 -1 363
365 0 433651.25 252680.94 82640 -1 364
366 0 433918.47 252457.55 82760 -1 365
367 0 434083.62 252340.66 82880 -1 366
368 0 434273.44 252262.27 83000 -1 367
369 0 434493.16 252205.47 83080 -1 368
370 0 434605 252184 83120 -1 369
371 0 435280.75 252138.88 83120 -1 370
372 0 435317.7 252138.77 83040 -1 371
373 0 435359.6 252164.5 83000 -1 372
374 0 434716.7 252162.62 83160 -1 370
375 0 434883.38 252103.86 83280 -1 374
376 0 435117.44 252018.11 83360 -1 375
377 0 435334.5 251950.22 83440 -1 376
378 0 435443.62 251915.97 83520 -1 377
379 0 435671.25 251863.1 83600 -1 378
380 0 435974.44 251780.3 83680 -1 379
381 0 436251.2 251709.58 83760 -1 380
382 0 436622.9 251686.92 83800 -1 381
383 0 436629.88 251581.06 83960 -1 382
384 0 436758 251551.48 84120 -1 383
385 0 436889.56 251442.94 84200 -1 384
386 0 437009.12 251293.14 84280 -1 385
387 0 437050 251211.81 84320 -1 386
388 0 437187.25 251155.67 84360 -1 387
389 0 437424.22 251083.77 84480 -1 388
390 0 437617.44 251130.48 84600 -1 389
391 0 437802.66 251143.14 84720 -1 390
392 0 438099.44 251119.55 84800 -1 391
393 0 438208.5 251129 84840 -1 392
394 0 439936.53 250602.03 84840 -1 393
395 0 440286 250392.23 84680 -1 394
396 0 440492.8 250358.97 84600 -1 395
397 0 440685.3 250467.31 84480 -1 396
398 0 440716.38 250554.48 84400 -1 397
399 0 440661.62 250518.98 84320 -1 398
400 0 438318.3 251138.11 84880 -1 393
401 0 439145 250974.12 84920 -1 400
402 0 439332.8 250924.19 84960 -1 401
403 0 439364.44 250937.89 85040 -1 402
404 0 439641.38 250877.4 85120 -1 403
405 0 440011.12 250802.28 85200 -1 404
406 0 440392.4 250836.64 85320 -1 405
407 0 440528.7 250845.77 85440 -1 406
408 0 440789.62 250831.28 85560 -1 407
409 0 441588.47 250694.48 85560 -1 408
410 0 441724.53 250696.19 85440 -1 409
411 0 441773.2 250729.33 85320 -1 410
412 0 441829.12 250776.14 85280 -1 411
413 0 440914.22 250801.58 85680 -1 408
414 0 440925.25 250927.81 85800 -1 413
415 0 441031.2 250975.86 85920 -1 414
416 0 441241.8 250864.28 86120 -1 415
417 0 441281.78 250796.34 86280 -1 416
418 0 441409.97 250657.53 86400 -1 417
419 0 442505.44 250076.9 86440 -1 418
420 0 442467.2 249989.97 86160 -1 419
421 0 442334.3 249534.48 86040 -1 420
422 0 442261.06 249387.12 86000 -1 421
423 0 442443.25 249085.38 85960 -1 422
424 0 442594.12 248873.5 85880 -1 423
425 0 442617.8 248704.83 85680 -1 424
426 0 442571.3 248601.62 85600 -1 425
427 0 442527.94 248526.14 85520 -1 426
428 0 442570.56 248486.98 85480 -1 427
429 0 442586.72 248444.25 85440 -1 428
430 0 442228.47 248661.2 85440 -1 429
431 0 442186.72 248806.77 85400 -1 430
432 0 442187.66 248813.33 85320 -1 431
433 0 442234.06 248859.2 85280 -1 432
434 0 442923.25 248251.3 85400 -1 429
435 0 443266.8 248075.45 85280 -1 434
436 0 443294.62 248023.23 85200 -1 435
437 0 443323.44 248059.64 85160 -1 436
438 0 443352.94 248083.23 85120 -1 437
439 0 443312.25 248090.61 85080 -1 438
440 0 442753.38 250020.67 86520 -1 419
441 0 443310.7 249744.89 86640 -1 440
442 0 443856 249562.78 86720 -1 441
443 0 444162.2 249480.81 86760 -1 442
444 0 444704.62 249263.31 86800 -1 443
445 0 445334.88 248837.02 86760 -1 444
446 0 445947 248064.62 86720 -1 445
447 0 446282.75 247693.03 86680 -1 446
448 0 446918.2 247343.23 86640 -1 447
449 0 447262.94 247129.67 86560 -1 448
450 0 447689.75 246888.12 86480 -1 449
451 0 448020.06 246767.31 86400 -1 450
452 0 448576 246505.67 86320 -1 451
453 0 448504.88 246434.89 86160 -1 452
454 0 448416.38 246345.58 85960 -1 453
455 0 448338.84 246178.86 85760 -1 454
456 0 448308.12 246111.83 85680 -1 455
457 0 448318.56 246037.16 85640 -1 456
458 0 448355.22 245988.12 85600 -1 457
459 0 448853.88 246374.8 86280 -1 452
460 0 449521.8 246086.17 86320 -1 459
461 0 449455.7 246087.42 86120 -1 460
462 0 449282.3 245958.38 85880 -1 461
463 0 449218.25 245740.77 85680 -1 462
464 0 449195.5 245633.72 85600 -1 463
465 0 450014.3 245861.64 86360 -1 460
466 0 450520.88 245525.55 86400 -1 465
467 0 450820.62 245155.12 86440 -1 466
468 0 451205.7 244895.1 86480 -1 467
469 0 451777.62 244788.19 86560 -1 468
470 0 452654.62 244769.3 86720 -1 469
471 0 452925.12 244598.6 86440 -1 470
472 0 453646.06 244500.94 86200 -1 471
473 0 453692.8 244520.39 86080 -1 472
474 0 453692.8 244553.92 86040 -1 473
475 0 453695.8 244590.27 86000 -1 474
476 0 453741.16 244548.39 85960 -1 475
477 0 453744.28 244522.88 85920 -1 476
478 0 453712.53 244566.83 85880 -1 477
479 0 453695.75 244508.39 85760 -1 478
480 0 453664.62 244437.6 85640 -1 479
481 0 453552.66 244431.44 85600 -1 480
482 0 453451.88 244436.94 85560 -1 481
483 0 453635 244395.5 85480 -1 482
484 0 453629.94 244342.38 85400 -1 483
485 0 453506.3 244301.06 85360 -1 484
486 0 453708.06 244312.52 85240 -1 485
487 0 453631.44 244313.42 85200 -1 486
488 0 453840.44 244224.94 86520 -1 471
489 0 455173.47 243749.95 86680 -1 488
490 0 456079.56 243568.28 86520 -1 489
491 0 456519.75 243637.98 86400 -1 490
492 0 456706.94 243619.67 86280 -1 491
493 0 457246.75 243563.55 86240 -1 492
494 0 457813.44 243598.3 86200 -1 493
495 0 458585.1 243495.62 86080 -1 494
496 0 458711.75 243466.22 85960 -1 495
497 0 458840.38 243321.95 85880 -1 496
498 0 458797.84 243252.34 85840 -1 497
499 0 459006.88 243135.17 85800 -1 498
500 0 459252.62 243006.42 85760 -1 499
501 0 459382.3 242878.9 85680 -1 500
502 0 459503.38 242748.22 85640 -1 501
503 0 460014.16 242668.3 85600 -1 502
504 0 460389.2 242581.95 85440 -1 503
505 0 460482.94 242584.81 85280 -1 504
506 0 460517 242531.8 85200 -1 505
507 0 460568.5 242452.4 85080 -1 506
508 0 460762.7 242426.28 84960 -1 507
509 0 460955.22 242457.64 84800 -1 508
510 0 461122.9 242511.1 84760 -1 509
511 0 461131.1 242485.62 84640 -1 510
512 0 461160.5 242489.73 84600 -1 511
513 0 461236.72 242424.72 84360 -1 512
514 0 461316.06 242301.53 84200 -1 513
515 0 461311.5 242311.75 84160 -1 514
516 0 461298.47 242340.84 84040 -1 515
517 0 461652.1 241979.86 83960 -1 516
518 0 462097.84 241887.81 83880 -1 517
519 0 462320.12 241878.22 83760 -1 518
520 0 462362.44 241904.48 83640 -1 519
521 0 462478.62 241941.06 83520 -1 520
522 0 462644.3 241939.97 83440 -1 521
523 0 462846.62 241924.03 83320 -1 522
524 0 463023.94 241850.75 83200 -1 523
525 0 463217.34 241772.28 83120 -1 524
526 0 463406.56 241703.67 83040 -1 525
527 0 463565.3 241588.08 82960 -1 526
528 0 463709.2 241456.38 82880 -1 527
529 0 463837.25 241432.1 82800 -1 528
530 0 464017.94 241395.83 82680 -1 529
531 0 464091.12 241383.22 82600 -1 530
532 0 464825.1 241349.8 82560 -1 531
533 0 465425.25 241236.38 82520 -1 532
534 0 465943.3 241060.12 82480 -1 533
535 0 466048.2 241024.47 82600 -1 534
536 0 466146.7 241036.25 82720 -1 535
537 0 466244.34 241038.31 82840 -1 536
538 0 466787.9 241014.66 82960 -1 537
539 0 466923.38 240918.03 83080 -1 538
540 0 466941 240882.67 83160 -1 539
541 0 466950.2 240865.14 83200 -1 540
542 0 467102.7 240813.86 83400 -1 541
543 0 467372 240779.5 83440 -1 542
544 0 467179.06 240758.6 83600 -1 543
545 0 466825.62 240760.16 83840 -1 544
546 0 466847.78 240719.27 83880 -1 545
547 0 467082.06 240684.53 84040 -1 546
548 0 467237.34 240701.67 84120 -1 547
549 0 467315.47 240709.64 84160 -1 548
550 0 467541.94 240736.14 84280 -1 549
551 0 466225.62 241077.39 83800 -1 545
552 0 466101.5 241016.86 84000 -1 551
553 0 466170.2 241390.72 84000 -1 552
554 0 466203.7 241461.48 84120 -1 553
555 0 466166.8 241559.11 84240 -1 554
556 0 466193.8 241600.1 84360 -1 555
557 0 466124.56 241595.58 84520 -1 556
558 0 466173.8 241585.6 84560 -1 557
559 0 465952.72 241648.73 84680 -1 558
560 0 466090.56 240702.98 84040 -1 552
561 0 466303.88 240656.36 84160 -1 560
562 0 466383.94 240590.7 84240 -1 561
563 0 467640.94 240745.2 83480 -1 543
564 0 468222.6 240596.78 83520 -1 563
565 0 468771.25 240282.62 83560 -1 564
566 0 469419.22 239892.16 83520 -1 565
567 0 469773.56 239786.89 83480 -1 566
568 0 469864.94 239790.9 83440 -1 567
569 0 470344 239725.31 83320 -1 568
570 0 470666.44 239718.61 83200 -1 569
571 0 470910.22 239576.84 83120 -1 570
572 0 471184.5 239545.14 83080 -1 571
573 0 471428.7 239558.28 83040 -1 572
574 0 470571.12 239105.89 83120 -1 571
575 0 470481.38 239017.64 83160 -1 574
576 0 471653.12 239257.02 83160 -1 571
577 0 472465.5 239233.47 83120 -1 576
578 0 473074.16 239094.66 83200 -1 577
579 0 473156.66 238945.84 83240 -1 578
580 0 473785.4 238584.17 83320 -1 579
581 0 474097 238457.75 83360 -1 580
582 0 474175.56 238368.88 83480 -1 581
583 0 474693.97 238147.23 83600 -1 582
584 0 475274.06 237844.19 83560 -1 583
585 0 475632.75 237738.56 83480 -1 584
586 0 476002.5 237796 83440 -1 585
587 0 476371.88 237852.75 83400 -1 586
588 0 476566.03 237888.77 83280 -1 587
589 0 477245.3 237911.45 83120 -1 588
590 0 477230.2 237923.64 83080 -1 589
591 0 477298.3 237926.83 83040 -1 590
592 0 477366.3 237929.72 82960 -1 591
593 0 479341.53 238053.72 83280 -1 588
594 0 480285.56 237921.94 83440 -1 593
595 0 479829.5 237858.25 83480 -1 594
596 0 479373.34 237794.33 83520 -1 595
597 0 478460 237667.28 83600 -1 596
598 0 478630.56 237597.56 83640 -1 597
599 0 478672.75 237577.12 83680 -1 598
600 0 478372.88 237585.03 83680 -1 599
601 0 478311.3 237366.4 83680 -1 600
602 0 478312.25 237326.03 83720 -1 601
603 0 478677.75 237573.17 83720 -1 599
604 0 478712.97 237530.45 83760 -1 603
605 0 478716.22 237579.23 83800 -1 604
606 0 478698.47 237547.22 83840 -1 605
607 0 480895.72 237876.5 83560 -1 594
608 0 482015.97 237924.1 83400 -1 607
609 0 482165.8 238124.16 83280 -1 608
610 0 482055.75 238216.16 83200 -1 609
611 0 482256.53 238343.25 83000 -1 610
612 0 482308.5 238386.55 82880 -1 611
613 0 482452.56 238420.69 82720 -1 612
614 0 482477.7 238430.39 82520 -1 613
615 0 482507.62 238406.39 82320 -1 614
616 0 482531.7 238406.19 82120 -1 615
617 0 482627.28 238363.48 81920 -1 616
618 0 482706.6 238294.12 81760 -1 617
619 0 482823.53 238267.34 81560 -1 618
620 0 482916.22 238242.97 81320 -1 619
621 0 483033.3 238348.98 81120 -1 620
622 0 483274.8 238360.89 80960 -1 621
623 0 483374.06 238363.73 80760 -1 622
624 0 483571.7 238453.03 80600 -1 623
625 0 483957.25 238455.95 80440 -1 624
626 0 484670.44 238609.6 80240 -1 625
627 0 485287.84 238830.19 80440 -1 626
628 0 485367.6 238996.8 80520 -1 627
629 0 485447.34 239163.67 80600 -1 628
630 0 485531.8 239715.16 80600 -1 629
631 0 485433.78 240571.17 80600 -1 630
632 0 485376.5 240483.62 80560 -1 631
633 0 485427.2 240392.12 80400 -1 632
634 0 485397.06 240432.9 80320 -1 633
635 0 485425.44 240449.83 80240 -1 634
636 0 485454.94 240434.45 80200 -1 635
637 0 485486.7 239247.4 80640 -1 629
638 0 485471.5 239730.5 80720 -1 637
639 0 485456.25 240213.6 80800 -1 638
640 0 485043.7 241202.31 80760 -1 639
641 0 484772.5 241338.5 80840 -1 640
642 0 484500.75 241475.33 80920 -1 641
643 0 483435.44 241721.73 81120 -1 642
644 0 482032.7 242093.5 81040 -1 643
645 0 481390.72 242284.06 80920 -1 644
646 0 480755.7 242518.38 81080 -1 645
647 0 480290.94 242826.67 81080 -1 646
648 0 479831 242802.33 80920 -1 647
649 0 479587.56 242883.25 80920 -1 648
650 0 479572.34 242881.22 81000 -1 649
651 0 479773.2 243032.83 81080 -1 650
652 0 479875.5 243009.5 81160 -1 651
653 0 479977.78 242985.6 81240 -1 652
654 0 480016.75 242988.2 81320 -1 653
655 0 480006.2 242974.48 81360 -1 654
656 0 480006.2 242974.48 81400 -1 655
657 0 479600.62 242789.83 80840 -1 648
658 0 478707.6 243216.5 80920 -1 657
659 0 478833 243090.56 81040 -1 658
660 0 478854.12 243004.42 81160 -1 659
661 0 478781.06 242979.53 81320 -1 660
662 0 478734.94 243075.98 81440 -1 661
663 0 478632.2 243098.9 81560 -1 662
664 0 478372.2 243448.1 80960 -1 658
665 0 477616.44 243678 81080 -1 664
666 0 476695.88 243841.94 80840 -1 665
667 0 475781.12 244085.58 80760 -1 666
668 0 475515 244169.5 80880 -1 667
669 0 475249.2 244252.55 81000 -1 668
670 0 474946.06 244344 81080 -1 669
671 0 473886.75 244573.78 81240 -1 670
672 0 473321.12 244661.66 81400 -1 671
673 0 472988.44 244780.61 81560 -1 672
674 0 472992.94 244759.17 81640 -1 673
675 0 472962 244690.94 81760 -1 674
676 0 472856.2 244719.23 81920 -1 675
677 0 472803.4 244742.03 82080 -1 676
678 0 472672.62 245045.81 82280 -1 677
679 0 472877.4 245002 82360 -1 678
680 0 473184.06 244935.61 82480 -1 679
681 0 473248.78 245036.8 82720 -1 680
682 0 473271.75 244990.86 82880 -1 681
683 0 473059 245073.22 83120 -1 682
684 0 473112.44 245092.44 83280 -1 683
685 0 473289.2 245011.12 83440 -1 684
686 0 476092.62 243987.88 81160 -1 669
687 0 476333.7 243813.75 81320 -1 686
688 0 476245.2 243782.61 81480 -1 687
689 0 476052.25 243996.9 81680 -1 688
690 0 476023.3 244105.22 81720 -1 689
691 0 475476.94 244408.47 81920 -1 690
692 0 475309.5 244209.36 80720 -1 667
693 0 474986.56 244170.53 80320 -1 692
694 0 474864.6 244035.05 80160 -1 693
695 0 474801.12 243895.94 80000 -1 694
696 0 474690.88 243752.86 79920 -1 695
697 0 474564.62 243512.89 79800 -1 696
698 0 474470.12 243414.27 79720 -1 697
699 0 474142.34 242971.61 79600 -1 698
700 0 474143.28 242957.12 79480 -1 699
701 0 473823.2 242746.97 79680 -1 699
702 0 473540.06 242684.02 79800 -1 701
703 0 473442.5 242704.11 79920 -1 702
704 0 473298.3 242651.36 80080 -1 703
705 0 473275.1 242664.6 80120 -1 704
706 0 479482.75 242896.98 80680 -1 657
707 0 479418.8 242793.8 80560 -1 706
708 0 479375.88 242725.06 80480 -1 707
709 0 479936.3 242889.14 80400 -1 708
710 0 480132.6 243027.78 80240 -1 709
711 0 480262.25 243185.11 80040 -1 710
712 0 480294.5 243212 80000 -1 711
713 0 480327.38 243239.05 79960 -1 712
714 0 479046.94 242948.38 80280 -1 708
715 0 479036.94 242961.5 80200 -1 714
716 0 478983.3 242936.97 80040 -1 715
717 0 484093.7 241688.89 81240 -1 643
718 0 484321.38 241650.56 81440 -1 717
719 0 484274.75 241676.75 81480 -1 718
720 0 484135.88 241753.92 81600 -1 719
721 0 483723.88 241728.42 81760 -1 720
722 0 483722.5 241717.25 81800 -1 721
723 0 483718.03 241684.78 81920 -1 722
724 0 483727.7 241606.86 82000 -1 723
725 0 483727.7 241617.78 82080 -1 724
726 0 484561.3 241427.19 80680 -1 640
727 0 484529.2 241459.84 80600 -1 726
728 0 485470.38 240041.33 81160 -1 639
729 0 485477.34 239781.67 81240 -1 728
730 0 485485.5 240523.08 81240 -1 729
731 0 485635.78 240691.08 81240 -1 730
732 0 485635.78 240691.08 81320 -1 731
733 0 485661.47 240625.44 81440 -1 732
734 0 485734.25 240599.92 81520 -1 733
735 0 485699.62 240653.11 81640 -1 734
736 0 485628.5 240669.34 81800 -1 735
737 0 485628.56 240705.92 81880 -1 736
738 0 485481 239652.45 81280 -1 729
739 0 485566.5 239430.5 81360 -1 738
740 0 485652.38 239208.89 81440 -1 739
741 0 485956.1 239163.28 81520 -1 740
742 0 485864 239136.94 81680 -1 741
743 0 485541.97 238554.08 80640 -1 628
744 0 485561.8 238484.36 80720 -1 743
745 0 485548.84 238414.58 80760 -1 744
746 0 485694.1 238428.83 80800 -1 745
747 0 484600.8 238600.8 80200 -1 626
748 0 484462.5 238582.5 80120 -1 747
749 0 484323.97 238564.14 80040 -1 748
750 0 484209.3 238482 80000 -1 749
751 0 484242.1 238417.7 79800 -1 750
752 0 484224.22 238321.45 79600 -1 751
753 0 484199.4 238269.1 79400 -1 752
754 0 484217.7 238542.75 79200 -1 753
755 0 484283.8 238480.47 79080 -1 754
756 0 484383.25 238417.31 78960 -1 755
757 0 484391 238344.5 78920 -1 756
758 0 484415 238126.52 78800 -1 757
759 0 484290.44 238078.52 78640 -1 758
760 0 484051.4 238588.95 78720 -1 757
761 0 484050.25 238607.52 78640 -1 760
762 0 480800.2 237813.48 83680 -1 607
763 0 480580.8 237701 83760 -1 762
764 0 480251.72 237533.31 83880 -1 763
765 0 473734.8 238737.16 83160 -1 580
766 0 473795.38 238694.2 83000 -1 765
767 0 473867.88 238641.94 82840 -1 766
768 0 474132.62 238548.25 82760 -1 767
769 0 474107.1 238447.97 82680 -1 768
770 0 473990.5 238414.78 82640 -1 769
771 0 473934.25 238371.98 82560 -1 770
772 0 473916.94 238289.64 82520 -1 771
773 0 474002.3 238112.61 82480 -1 772
774 0 474010.28 238007.8 82440 -1 773
775 0 474022.8 237827.75 82360 -1 774
776 0 474059.75 237762.6 82280 -1 775
777 0 473966.84 237741.4 82200 -1 776
778 0 473836.8 237704.73 82160 -1 777
779 0 473886.25 237779 82080 -1 778
780 0 474034 238000.53 81840 -1 779
781 0 474178.4 238070.28 81720 -1 780
782 0 474453.28 238006.5 81560 -1 781
783 0 474488.5 238013.66 81440 -1 782
784 0 474512.88 238019.12 81400 -1 783
785 0 474510.44 238094.1 81280 -1 784
786 0 474545.44 238147.52 81200 -1 785
787 0 474801.3 238434.81 80960 -1 786
788 0 474738.2 238435.31 80880 -1 787
789 0 474713.4 238500.61 80840 -1 788
790 0 463857.38 241386.81 82560 -1 531
791 0 463814.5 241357 82520 -1 790
792 0 463772.44 241327.42 82480 -1 791
793 0 463692.62 241342.05 82360 -1 792
794 0 463684.3 241333.23 82320 -1 793
795 0 463504.25 241099.78 82280 -1 794
796 0 463481.66 241069.67 82240 -1 795
797 0 463534.97 240600.53 82240 -1 796
798 0 463519.56 240548.38 82320 -1 797
799 0 463436.97 241008.66 82160 -1 796
800 0 463722.8 241099.33 81920 -1 799
801 0 463714.28 241121.92 81840 -1 800
802 0 461464.75 241257.33 83960 -1 517
803 0 461500.44 241212.61 84000 -1 802
804 0 461653.8 240664.36 84040 -1 803
805 0 461723.3 240351.64 84080 -1 804
806 0 461695.5 240077.4 84120 -1 805
807 0 461675.94 240845.17 84120 -1 806
808 0 461614.66 240895 84200 -1 807
809 0 461584.3 240920.14 84240 -1 808
810 0 461551 240961.62 84280 -1 809
811 0 461470.28 240955.03 84320 -1 810
812 0 461640.97 239895.25 84160 -1 806
813 0 461611.5 239734.5 84200 -1 812
814 0 461581.7 239574.48 84240 -1 813
815 0 461533.56 239401.69 84320 -1 814
816 0 461556.88 239230.34 84440 -1 815
817 0 461586.88 239037.3 84600 -1 816
818 0 461716.94 238755.48 84840 -1 817
819 0 461818.53 238658.78 84920 -1 818
820 0 462116.16 238525.23 84960 -1 819
821 0 462046.3 238589.45 85040 -1 820
822 0 462136.2 238527.1 85160 -1 821
823 0 462045.7 238599.45 85200 -1 822
824 0 462403.66 238318.28 84920 -1 820
825 0 462705.88 238018.44 84880 -1 824
826 0 462801.1 237795.5 84800 -1 825
827 0 462835.2 237694.62 84720 -1 826
828 0 462898.75 237487.69 84600 -1 827
829 0 463008.8 237270.33 84440 -1 828
830 0 463071.56 237148.22 84320 -1 829
831 0 463164.25 236942.19 84200 -1 830
832 0 463250.5 236748.67 84040 -1 831
833 0 463350.44 236703.92 83960 -1 832
834 0 463619.38 236598.44 83520 -1 833
835 0 463845.56 236437.73 83400 -1 834
836 0 464022 236389.33 83320 -1 835
837 0 464110.34 236364.84 83280 -1 836
838 0 464311 236269.03 83120 -1 837
839 0 464475.2 236195.94 82960 -1 838
840 0 464653.38 236116.66 82840 -1 839
841 0 464719.97 236060.33 82680 -1 840
842 0 464742.1 235962.7 82520 -1 841
843 0 464779.06 235851.89 82360 -1 842
844 0 464826.34 235761.89 82280 -1 843
845 0 464922.53 235668.88 82240 -1 844
846 0 465468.9 235542.22 82200 -1 845
847 0 465442.75 235552.42 82120 -1 846
848 0 465567.75 235358.28 82040 -1 847
849 0 465582.3 235283.81 81880 -1 848
850 0 465607.7 235260.78 81720 -1 849
851 0 465639.88 235240.05 81600 -1 850
852 0 465759.75 235146.36 81480 -1 851
853 0 465784.4 235094.34 81400 -1 852
854 0 465929.94 234992.19 81280 -1 853
855 0 466017.4 234989.33 81200 -1 854
856 0 466134.06 234977.81 81120 -1 855
857 0 466246.2 234947.02 81080 -1 856
858 0 466448.4 234924.73 81040 -1 857
859 0 466599.88 234895.12 81000 -1 858
860 0 466728 234841.39 80960 -1 859
861 0 466964.38 234840.7 80880 -1 860
862 0 467171.62 234835.44 80800 -1 861
863 0 467258 234843 80760 -1 862
864 0 467343.5 234850.73 80720 -1 863
865 0 467595.75 234905.94 80640 -1 864
866 0 467889.94 234977.12 80600 -1 865
867 0 468233.78 234998.75 80560 -1 866
868 0 468585 234823.3 80520 -1 867
869 0 468570.56 234859.61 80400 -1 868
870 0 468332.06 234965.19 80360 -1 869
871 0 469084.3 234426.83 80600 -1 868
872 0 469271.62 234333.12 80640 -1 871
873 0 469379.78 234189.72 80680 -1 872
874 0 469519.38 234069.92 80720 -1 873
875 0 469656.6 233911.08 80760 -1 874
876 0 469884.78 233741.69 80800 -1 875
877 0 470265.12 233586.95 80840 -1 876
878 0 470775.97 233342.62 80880 -1 877
879 0 471239.44 233183.11 80920 -1 878
880 0 471677.03 233039.53 80960 -1 879
881 0 472308.8 232862.81 81000 -1 880
882 0 472452.75 232811.97 81080 -1 881
883 0 472968.56 232744.1 81120 -1 882
884 0 473017.75 232734.61 81160 -1 883
885 0 473196 232604.42 81240 -1 884
886 0 473436.88 232383.03 81280 -1 885
887 0 473892.66 232170.94 81360 -1 886
888 0 473995.62 232129.97 81440 -1 887
889 0 474096.84 232099.3 81480 -1 888
890 0 474663.5 232017.39 81520 -1 889
891 0 475356.06 231998.42 81560 -1 890
892 0 475925.94 231976.86 81600 -1 891
893 0 476502.88 232061.64 81640 -1 892
894 0 476867.94 231991.69 81680 -1 893
895 0 477097.25 231922.44 81760 -1 894
896 0 477301.47 231863.8 81880 -1 895
897 0 477523.94 231840.3 82080 -1 896
898 0 477766.62 231873.8 82120 -1 897
899 0 478451.12 231758.94 82160 -1 898
900 0 478573 231735 82200 -1 899
901 0 478817.38 231686.88 82280 -1 900
902 0 479108 231649.58 82440 -1 901
903 0 479167.7 231617.9 82560 -1 902
904 0 479294.56 231607.25 82680 -1 903
905 0 479441 231576.77 82800 -1 904
906 0 479680.53 231565.42 82880 -1 905
907 0 479779.25 231496 83000 -1 906
908 0 479812.12 231473.02 83040 -1 907
909 0 479873.12 231411.67 83120 -1 908
910 0 479961.62 231314.3 83200 -1 909
911 0 480574.94 231070.73 83200 -1 910
912 0 480952.66 231121.72 83240 -1 911
913 0 481327.3 231152.36 83320 -1 912
914 0 481905.38 231036.02 83280 -1 913
915 0 482402.06 230870.3 83240 -1 914
916 0 482932.5 230889.31 83200 -1 915
917 0 483239.12 230702.75 83280 -1 916
918 0 483403.88 230559.69 83320 -1 917
919 0 483892.44 230040.39 83400 -1 918
920 0 484279.06 229773.69 83440 -1 919
921 0 485089.38 229647.27 83440 -1 920
922 0 485425.88 229447.34 83520 -1 921
923 0 485527 229389.36 83560 -1 922
924 0 485638.56 229270.31 83640 -1 923
925 0 485661.5 229184.8 83720 -1 924
926 0 485976.2 228934.89 83760 -1 925
927 0 486203.84 228645.33 83800 -1 926
928 0 486450.88 228625.4 83720 -1 927
929 0 486814.2 228374.47 83760 -1 928
930 0 487294.03 228115.19 83800 -1 929
931 0 487364.44 228035.47 83880 -1 930
932 0 487381.56 227972.6 83960 -1 931
933 0 487480.25 227888.97 84040 -1 932
934 0 487664.3 227706.12 84120 -1 933
935 0 487812.88 227549.19 84200 -1 934
936 0 487953.12 227415.6 84280 -1 935
937 0 487992.94 227330.83 84360 -1 936
938 0 488070.03 227265.44 84400 -1 937
939 0 488223.25 227107.14 84440 -1 938
940 0 488332.88 226997.8 84560 -1 939
941 0 488512.88 226894.5 84680 -1 940
942 0 488665.8 226829.19 84760 -1 941
943 0 488835.28 226749.9 84840 -1 942
944 0 489144.12 226601.77 84960 -1 943
945 0 489473.62 226461.92 85000 -1 944
946 0 489925.62 226338.48 84920 -1 945
947 0 490052.5 226262.53 84800 -1 946
948 0 490189.47 226196.75 84640 -1 947
949 0 490419.28 225987.94 84560 -1 948
950 0 490632.84 225904.72 84360 -1 949
951 0 491189.84 225736.25 84280 -1 950
952 0 491682.7 225624.53 84240 -1 951
953 0 491944.12 225532.31 84360 -1 952
954 0 492203.66 225521.45 84400 -1 953
955 0 492568.38 225432.92 84440 -1 954
956 0 492614.56 225394.7 84480 -1 955
957 0 492757.94 225360.56 84520 -1 956
958 0 492874.7 225317.95 84600 -1 957
959 0 493471.2 225057.45 84680 -1 958
960 0 494166.94 224657.16 84720 -1 959
961 0 494444.2 224534.3 84680 -1 960
962 0 494586.1 224450.72 84600 -1 961
963 0 494699.38 224385.64 84520 -1 962
964 0 494938.94 224363.2 84400 -1 963
965 0 495188 224335.12 84360 -1 964
966 0 495312.44 224389.66 84280 -1 965
967 0 495357.72 224483.92 84160 -1 966
968 0 495444.03 224602.78 84040 -1 967
969 0 495626.3 224668.84 83920 -1 968
970 0 495907.47 224880.75 83760 -1 969
971 0 496174.3 224926.95 83720 -1 970
972 0 496453.6 224940.83 83680 -1 971
973 0 496948.9 224993.84 83640 -1 972
974 0 497320 225031.97 83720 -1 973
975 0 497548.94 225047.98 83800 -1 974
976 0 497724.12 225143.42 83840 -1 975
977 0 497955.88 225276.42 83880 -1 976
978 0 498433.8 225413.97 83920 -1 977
979 0 498458 225371 83960 -1 978
980 0 498506.2 225285.48 84040 -1 979
981 0 498780.7 225249.52 84160 -1 980
982 0 498946.28 225096.78 84240 -1 981
983 0 499160.7 224940.33 84320 -1 982
984 0 499238.5 224880.5 84360 -1 983
985 0 498871.9 225009.61 84360 -1 984
986 0 498751.47 225044.44 84440 -1 985
987 0 499316.44 224821.19 84400 -1 984
988 0 499444.7 224706.64 84480 -1 987
989 0 499695.22 224468.86 84520 -1 988
990 0 499817.56 224312.83 84560 -1 989
991 0 499964.7 224185.72 84600 -1 990
992 0 500038.7 224137.44 84680 -1 991
993 0 500067.94 224141.62 84720 -1 992
994 0 500096.97 224160.52 84760 -1 993
995 0 498465.53 225614.9 83760 -1 978
996 0 498518.78 225818.1 83680 -1 995
997 0 498665.53 226276.78 83600 -1 996
998 0 498941.72 226535.45 83560 -1 997
999 0 499133.44 226616.2 83520 -1 998
1000 0 499183.25 226618.8 83440 -1 999
1001 0 499235.38 226687.02 83320 -1 1000
1002 0 499264.53 226784.98 83160 -1 1001
1003 0 499258.25 226959.94 83000 -1 1002
1004 0 499281.56 227194.89 82920 -1 1003
1005 0 499270.5 227635.16 82880 -1 1004
1006 0 499218.1 228855.98 82880 -1 1005
1007 0 499346.84 229085.11 82920 -1 1006
1008 0 499332.78 229090.22 82960 -1 1007
1009 0 499358.1 229120.4 83000 -1 1008
1010 0 499301.72 229027.5 83080 -1 1009
1011 0 499260.75 229004.47 83160 -1 1010
1012 0 499278.62 228948.81 83200 -1 1011
1013 0 499278.75 228912.34 83240 -1 1012
1014 0 499271.9 228886.38 83320 -1 1013
1015 0 499335.62 227967 82840 -1 1005
1016 0 499283.2 228674.56 82800 -1 1015
1017 0 499319.5 228729.31 82720 -1 1016
1018 0 499462.22 228779.84 82560 -1 1017
1019 0 499626.25 228730.12 82400 -1 1018
1020 0 499873.78 228798.14 82240 -1 1019
1021 0 500132 228802.5 82120 -1 1020
1022 0 500217.72 228804.17 82080 -1 1021
1023 0 500583.88 228844.72 82040 -1 1022
1024 0 500850.12 228977.11 81960 -1 1023
1025 0 500977.1 229100.81 81880 -1 1024
1026 0 501146.3 229243.08 81800 -1 1025
1027 0 501197.6 229312.4 81760 -1 1026
1028 0 501367.1 229485.12 81640 -1 1027
1029 0 501981.5 229882.53 81560 -1 1028
1030 0 502599.47 230239.11 81560 -1 1029
1031 0 502887.06 230325.08 81600 -1 1030
1032 0 503625.88 230422.4 81640 -1 1031
1033 0 504163.7 230792.89 81680 -1 1032
1034 0 504412.4 230918.31 81720 -1 1033
1035 0 504476.75 230982.81 81800 -1 1034
1036 0 504545.88 231035.64 81920 -1 1035
1037 0 504545 231110.5 82000 -1 1036
1038 0 504544.2 231185.06 82080 -1 1037
1039 0 504597.2 231254.9 82200 -1 1038
1040 0 504613.06 231328.53 82320 -1 1039
1041 0 504640.66 231348.67 82360 -1 1040
1042 0 504695.56 231387.64 82440 -1 1041
1043 0 504860.94 231490.23 82560 -1 1042
1044 0 505060.72 231664.8 82600 -1 1043
1045 0 505160 231726.67 82640 -1 1044
1046 0 505357.97 231850.33 82720 -1 1045
1047 0 505418.56 232119.12 82760 -1 1046
1048 0 505510.06 232566.61 82840 -1 1047
1049 0 505688.7 232845.28 82880 -1 1048
1050 0 505773.2 232921.44 82960 -1 1049
1051 0 505859.44 232874.92 83080 -1 1050
1052 0 506336.94 232941.4 83120 -1 1051
1053 0 506474.97 232947.48 83280 -1 1052
1054 0 507102.5 233028.02 83480 -1 1053
1055 0 507610.12 232956.98 83600 -1 1054
1056 0 507760.75 232863.05 83720 -1 1055
1057 0 507826.25 232642.5 83840 -1 1056
1058 0 507847.9 232569.22 83880 -1 1057
1059 0 507944.12 232279.84 84000 -1 1058
1060 0 507920.6 232279.2 84040 -1 1059
1061 0 507826.56 232276.14 84200 -1 1060
1062 0 507747.88 232191.44 84360 -1 1061
1063 0 507849 232203.17 84480 -1 1062
1064 0 507906 232166.4 84600 -1 1063
1065 0 507943.94 232142.42 84680 -1 1064
1066 0 508117.56 232071.78 84840 -1 1065
1067 0 508264.62 232032.55 84920 -1 1066
1068 0 508507.25 232049.27 84960 -1 1067
1069 0 508791.88 232021.92 85080 -1 1068
1070 0 508993.94 231912.27 85120 -1 1069
1071 0 509119.94 231826.1 85160 -1 1070
1072 0 509182.56 231736.86 85240 -1 1071
1073 0 509250.3 231630.78 85320 -1 1072
1074 0 509324.2 231574.84 85440 -1 1073
1075 0 509482.8 231501.95 85560 -1 1074
1076 0 509557.94 231445.69 85640 -1 1075
1077 0 509969.38 231325.61 85680 -1 1076
1078 0 510264.03 231261.47 85720 -1 1077
1079 0 510255.5 231248.73 85760 -1 1078
1080 0 510264.88 231236.3 85800 -1 1079
1081 0 510489.7 231084.38 85840 -1 1080
1082 0 510781.25 230992.17 85880 -1 1081
1083 0 510928.5 230973.02 85960 -1 1082
1084 0 511001.2 230976.36 86040 -1 1083
1085 0 511124.25 230972.2 86120 -1 1084
1086 0 511114.44 230926.19 86240 -1 1085
1087 0 511249.88 230762.77 86440 -1 1086
1088 0 511278.2 230692.48 86600 -1 1087
1089 0 511363.44 230602.14 86840 -1 1088
1090 0 511479.7 230543.58 87040 -1 1089
1091 0 511532.94 230459.61 87240 -1 1090
1092 0 511660.3 230261.73 87480 -1 1091
1093 0 512019.16 229766.6 87720 -1 1092
1094 0 512171.28 229597.6 87920 -1 1093
1095 0 512734.5 228911.25 87920 -1 1094
1096 0 513142.75 228476.02 88040 -1 1095
1097 0 513554.8 227798.34 88160 -1 1096
1098 0 514002.22 227205.62 88280 -1 1097
1099 0 514215.66 226913.72 88360 -1 1098
1100 0 514235.62 226662.66 88560 -1 1099
1101 0 514386.72 226427.58 88760 -1 1100
1102 0 514577 226232.31 88960 -1 1101
1103 0 514705 226090.9 89120 -1 1102
1104 0 514745.12 225983.48 89280 -1 1103
1105 0 515013.94 225757.47 89440 -1 1104
1106 0 515065.75 225714.95 89600 -1 1105
1107 0 515339.94 225272.39 89760 -1 1106
1108 0 515629.22 225010.38 89960 -1 1107
1109 0 515932 224548.38 89720 -1 1108
1110 0 516309.5 224511.56 89600 -1 1109
1111 0 517212.78 224573.17 89560 -1 1110
1112 0 518014 224517.38 89400 -1 1111
1113 0 518374.22 224624.98 89160 -1 1112
1114 0 518926.94 224688.22 89360 -1 1113
1115 0 519133.7 224755.34 89560 -1 1114
1116 0 519286.7 224810.7 89760 -1 1115
1117 0 519555.2 224883.48 90000 -1 1116
1118 0 519848.44 224957.64 90160 -1 1117
1119 0 520050.5 224964.73 90400 -1 1118
1120 0 520690.97 224974.67 90600 -1 1119
1121 0 521400.06 224812.28 90800 -1 1120
1122 0 522358.7 224888.2 90960 -1 1121
1123 0 523140.28 224782.36 90760 -1 1122
1124 0 524120.25 224660.4 90880 -1 1123
1125 0 524514.6 224742.12 90680 -1 1124
1126 0 524662.8 224747.97 90480 -1 1125
1127 0 524914 224775.8 90240 -1 1126
1128 0 525272.6 224740.42 90000 -1 1127
1129 0 525772.25 224934.64 90240 -1 1128
1130 0 526094 224956.38 90440 -1 1129
1131 0 526881.25 224838.27 90160 -1 1130
1132 0 527090.75 224681.4 89960 -1 1131
1133 0 527400.56 224598.31 89720 -1 1132
1134 0 527554.6 224572.64 89520 -1 1133
1135 0 527807.56 224532.86 89280 -1 1134
1136 0 527958.75 224577 89080 -1 1135
1137 0 528365.4 224758.75 89000 -1 1136
1138 0 529435.06 224970.94 89080 -1 1137
1139 0 530499.7 225055.98 89000 -1 1138
1140 0 530742.44 225298.84 88760 -1 1139
1141 0 531056.1 225287.86 88480 -1 1140
1142 0 531652.56 225204.64 88280 -1 1141
1143 0 531942.5 225085.5 88000 -1 1142
1144 0 532212.3 225069.8 87760 -1 1143
1145 0 532483.2 225095.62 87520 -1 1144
1146 0 532738.56 225126.39 87360 -1 1145
1147 0 532769.6 225116.77 87160 -1 1146
1148 0 532944.5 225205.02 86920 -1 1147
1149 0 533217.7 225322.45 86680 -1 1148
1150 0 533429.25 225369.39 86440 -1 1149
1151 0 533799.9 225416.12 86200 -1 1150
1152 0 534330.25 225434.4 86000 -1 1151
1153 0 534617.4 225399.31 85840 -1 1152
1154 0 534783.9 225383.06 85600 -1 1153
1155 0 534963.56 225461.08 85320 -1 1154
1156 0 535058.94 225452.89 85040 -1 1155
1157 0 535199.4 225476.8 84840 -1 1156
1158 0 535337.3 225522.2 84600 -1 1157
1159 0 535794.44 225610.6 84400 -1 1158
1160 0 535983.9 225689.12 84120 -1 1159
1161 0 536045.75 225791.48 83880 -1 1160
1162 0 536316.7 225913.67 83640 -1 1161
1163 0 536675.3 226142.5 83360 -1 1162
1164 0 537105.9 226447.89 83160 -1 1163
1165 0 537692.7 226686.42 82920 -1 1164
1166 0 538106.5 226858.69 82680 -1 1165
1167 0 538791.56 226700.47 82400 -1 1166
1168 0 539310.56 226472.31 82280 -1 1167
1169 0 539680 226593.97 82040 -1 1168
1170 0 539994.5 226701.47 81840 -1 1169
1171 0 540164 226729.34 81640 -1 1170
1172 0 540417.94 226670.5 81400 -1 1171
1173 0 540589.25 226693.9 81160 -1 1172
1174 0 540741.1 226661.64 80960 -1 1173
1175 0 540907.1 226594.33 80760 -1 1174
1176 0 541150.25 226536.88 80520 -1 1175
1177 0 541321.9 226495.77 80320 -1 1176
1178 0 541512.8 226539.14 80040 -1 1177
1179 0 541867.3 226684.84 79800 -1 1178
1180 0 542284.94 226700.38 79560 -1 1179
1181 0 542642.75 226777.53 79320 -1 1180
1182 0 542769.9 226741.6 79160 -1 1181
1183 0 542956.4 226756.5 78920 -1 1182
1184 0 543365.7 226733.73 78760 -1 1183
1185 0 543459 226848.81 78560 -1 1184
1186 0 543763.1 227022.22 78360 -1 1185
1187 0 543866.9 226989.78 78200 -1 1186
1188 0 543998.8 227411.2 77920 -1 1187
1189 0 544092.44 227679.72 77760 -1 1188
1190 0 544087.5 227835.31 77560 -1 1189
1191 0 544122.44 228142.52 77320 -1 1190
1192 0 544181.7 228388.36 77080 -1 1191
1193 0 544239.3 228535 77000 -1 1192
1194 0 544353.8 228828.53 76840 -1 1193
1195 0 544627.25 229383.11 76720 -1 1194
1196 0 544883.1 230144.2 76760 -1 1195
1197 0 545108.8 231052.02 76800 -1 1196
1198 0 545242 231171.3 77200 -1 1197
1199 0 545360.5 231121.61 77640 -1 1198
1200 0 545474.4 230973.95 77880 -1 1199
1201 0 545720.4 230739.36 78120 -1 1200
1202 0 545900.4 230523.92 78360 -1 1201
1203 0 545916.6 230491.39 78600 -1 1202
1204 0 546091.9 230439.56 78840 -1 1203
1205 0 546128.6 230367.7 79080 -1 1204
1206 0 546158.6 230292.67 79280 -1 1205
1207 0 546116.06 230283.67 79480 -1 1206
1208 0 546057.2 230314.58 79680 -1 1207
1209 0 546076.75 230430.62 79880 -1 1208
1210 0 546300.6 230434.86 79960 -1 1209
1211 0 547229.7 230709.23 79960 -1 1210
1212 0 547535.44 230727.12 79640 -1 1211
1213 0 547716.8 230746.78 79440 -1 1212
1214 0 547880.6 230810.3 79280 -1 1213
1215 0 547965.4 230875.1 79120 -1 1214
1216 0 548288.1 230956.48 79000 -1 1215
1217 0 548807.75 231203.47 78800 -1 1216
1218 0 549242.3 231409.12 78480 -1 1217
1219 0 549487.8 231652.16 78280 -1 1218
1220 0 549560.3 231684.31 78120 -1 1219
1221 0 549620.7 231700.94 78000 -1 1220
1222 0 549523.25 231767.56 77920 -1 1221
1223 0 549517.1 231807.31 77880 -1 1222
1224 0 549430.3 231859.22 77680 -1 1223
1225 0 549375.8 231740.16 77480 -1 1224
1226 0 549394.7 231694.62 77320 -1 1225
1227 0 549554.1 231613.1 77160 -1 1226
1228 0 549607.9 231588.23 77000 -1 1227
1229 0 549632.75 231554 76880 -1 1228
1230 0 549654.5 231477.4 76720 -1 1229
1231 0 549781.56 231377.14 76600 -1 1230
1232 0 549971.5 231318.44 76400 -1 1231
1233 0 550419.4 231030.92 76240 -1 1232
1234 0 550589.3 230909.31 76160 -1 1233
1235 0 551035.4 230534.06 76160 -1 1234
1236 0 551249.9 230418.2 75960 -1 1235
1237 0 551352.9 230344.34 75800 -1 1236
1238 0 551441.8 230277.53 75640 -1 1237
1239 0 551604.5 230154.38 75480 -1 1238
1240 0 551821.1 230081.44 75320 -1 1239
1241 0 552184.5 229931.75 75120 -1 1240
1242 0 552312.06 229851.11 74920 -1 1241
1243 0 552404 229752.86 74760 -1 1242
1244 0 552645.2 229682 74520 -1 1243
1245 0 552971.75 229645.5 74280 -1 1244
1246 0 553148.5 229638.44 74080 -1 1245
1247 0 553466.25 229569.1 73880 -1 1246
1248 0 553924.25 229431.4 73680 -1 1247
1249 0 554334.4 229356.9 73520 -1 1248
1250 0 554677.75 229271.03 73320 -1 1249
1251 0 555117.7 229086.25 73200 -1 1250
1252 0 555276.75 229008.98 73120 -1 1251
1253 0 555686.94 228886.95 72960 -1 1252
1254 0 556473.3 228995.56 72800 -1 1253
1255 0 557440.8 228970.47 72800 -1 1254
1256 0 558410.25 229251.64 72600 -1 1255
1257 0 558768.8 229404.53 72440 -1 1256
1258 0 559341 229610.78 72320 -1 1257
1259 0 559595.06 229816.55 72160 -1 1258
1260 0 560032.6 230165.3 72000 -1 1259
1261 0 560475.3 230417.28 71800 -1 1260
1262 0 560670.6 230536.39 71680 -1 1261
1263 0 560850 230617.14 71600 -1 1262
1264 0 561082.5 230746.14 71480 -1 1263
1265 0 561228.06 230834.61 71360 -1 1264
1266 0 561402.9 230976.98 71240 -1 1265
1267 0 561468.1 231036.45 71160 -1 1266
1268 0 561730.75 231296.6 71000 -1 1267
1269 0 561973.44 231599.6 70880 -1 1268
1270 0 562213.75 231898.08 70720 -1 1269
1271 0 562767 232463.11 70720 -1 1270
1272 0 563133.3 232809.16 70520 -1 1271
1273 0 563975.3 234031.05 70520 -1 1272
1274 0 564254.44 234237.34 70280 -1 1273
1275 0 565014.44 235109.39 70080 -1 1274
1276 0 565127.4 235400.1 69920 -1 1275
1277 0 565298 235558.23 69800 -1 1276
1278 0 565613.4 235953.67 69640 -1 1277
1279 0 565814.75 236199.94 69520 -1 1278
1280 0 566166.06 236777.12 69320 -1 1279
1281 0 566552.2 237400.3 69200 -1 1280
1282 0 566663.25 237780.75 69080 -1 1281
1283 0 566908.5 237975.23 69040 -1 1282
1284 0 567878.75 238133.08 69040 -1 1283
1285 0 567971.5 237995.55 69240 -1 1284
1286 0 568321.2 238582.45 69560 -1 1285
1287 0 568982 238758.62 69600 -1 1286
1288 0 569874.56 238728.19 69600 -1 1287
1289 0 570211 238889.05 69400 -1 1288
1290 0 571480 239184.77 69160 -1 1289
1291 0 572795.5 239430.03 68920 -1 1290
1292 0 574227.3 239942.67 68920 -1 1291
1293 0 576123.9 240372.97 68920 -1 1292
1294 0 576705.06 240438.08 68920 -1 1293
1295 0 577259 240470.77 69040 -1 1294
1296 0 579022.9 240715.12 69040 -1 1295
1297 0 579668.44 240955.9 69040 -1 1296
1298 0 579943.1 241084.27 69040 -1 1297
1299 0 580002.6 241084.95 68920 -1 1298
1300 0 580157.1 241148.6 68800 -1 1299
1301 0 580153.4 241121.36 68680 -1 1300
1302 0 580325.8 241088.69 68560 -1 1301
1303 0 581240.1 241249.22 68400 -1 1302
1304 0 582164.9 241378.8 68240 -1 1303
1305 0 582611.5 241439.66 68080 -1 1304
1306 0 583198.7 241624.8 67760 -1 1305
1307 0 583165.7 241439.67 67600 -1 1306
1308 0 584598.4 242087 67600 -1 1307
1309 0 584798.3 242259.77 67600 -1 1308
1310 0 585614.4 242668.45 67600 -1 1309
1311 0 586070.1 242902.86 67600 -1 1310
1312 0 586702.56 243526.47 67600 -1 1311
1313 0 587132 243817.92 67600 -1 1312
1314 0 587241.8 243987.98 67680 -1 1313
1315 0 587262 244090.73 67800 -1 1314
1316 0 587312.75 244115.81 67840 -1 1315
1317 0 587675.8 244405.38 68000 -1 1316
1318 0 587725.06 244535.45 68120 -1 1317
1319 0 587942.9 244793.66 68240 -1 1318
1320 0 588187.8 244985.45 68440 -1 1319
1321 0 588216.44 245327.4 68560 -1 1320
1322 0 588402.75 246014.58 68680 -1 1321
1323 0 588451.7 245920.75 68760 -1 1322
1324 0 588464.5 245937.1 68920 -1 1323
1325 0 588464.75 246033.78 69000 -1 1324
1326 0 588799 246550.66 69000 -1 1325
1327 0 589213.4 246731.53 69000 -1 1326
1328 0 589415.9 246968.25 69120 -1 1327
1329 0 589428.8 247122.73 69240 -1 1328
1330 0 589449.5 247175.28 69360 -1 1329
1331 0 589412.25 247359.78 69440 -1 1330
1332 0 589497.9 247407.17 69520 -1 1331
1333 0 589530.75 247513.16 69680 -1 1332
1334 0 589610.5 247611 69720 -1 1333
1335 0 589690.5 247709 69760 -1 1334
1336 0 589851.5 247984.31 69800 -1 1335
1337 0 589877.75 247976 69880 -1 1336
1338 0 589929.44 247960 70040 -1 1337
1339 0 590616.4 248862.47 70040 -1 1338
1340 0 590985.5 249111.67 70040 -1 1339
1341 0 591040.6 249303.42 70040 -1 1340
1342 0 591121.9 249609.83 70040 -1 1341
1343 0 591208.9 249734.86 70200 -1 1342
1344 0 591319.56 249907.97 70360 -1 1343
1345 0 591408.5 249927.83 70440 -1 1344
1346 0 592301.56 250556.23 70800 -1 1345
1347 0 592493.6 250727.4 70880 -1 1346
1348 0 593817.4 251412.12 70880 -1 1347
1349 0 595588.5 252956.16 70880 -1 1348
1350 0 596023.75 253342.25 70720 -1 1349
1351 0 597224 254031.31 70520 -1 1350
1352 0 597953.6 254090.61 70360 -1 1351
1353 0 598160.75 254101.55 70280 -1 1352
1354 0 598533.1 254044.34 70200 -1 1353
1355 0 598941.5 254055.06 70120 -1 1354
1356 0 599192.75 254062.25 70080 -1 1355
1357 0 600383.9 254016.23 70080 -1 1356
1358 0 599900.6 254302.6 69840 -1 1357
1359 0 600051.94 254437.78 69680 -1 1358
1360 0 600107.56 254507.98 69560 -1 1359
1361 0 600141.1 254551.89 69480 -1 1360
1362 0 600094.75 254576.03 69440 -1 1361
1363 0 600507 254055 70120 -1 1357
1364 0 600629.94 254094.48 70160 -1 1363
1365 0 601111.9 254017.02 70240 -1 1364
1366 0 602157.25 253497.44 70240 -1 1365
1367 0 602685 253400.67 70240 -1 1366
1368 0 602762.9 253405.81 70200 -1 1367
1369 0 604338.94 253727.39 70200 -1 1368
1370 0 605001.5 253867.78 70200 -1 1369
1371 0 605803.56 254228.78 70200 -1 1370
1372 0 605861.94 254340.47 70120 -1 1371
1373 0 605852.7 254274 70040 -1 1372
1374 0 606757.6 254741.75 70040 -1 1373
1375 0 607304.6 255227 70040 -1 1374
1376 0 607429.7 255344.72 69960 -1 1375
1377 0 607555.6 255403.08 69840 -1 1376
1378 0 608380.3 255577.02 69720 -1 1377
1379 0 608423.1 255704.14 69560 -1 1378
1380 0 608468 255724.5 69480 -1 1379
1381 0 608513.4 255744.92 69400 -1 1380
1382 0 608644.75 255781.95 69280 -1 1381
1383 0 608773.25 255894.92 69160 -1 1382
1384 0 608795.75 255985.6 69080 -1 1383
1385 0 608762.8 256500.81 68960 -1 1384
1386 0 608685.25 256818.12 68840 -1 1385
1387 0 608712.25 256888.56 68760 -1 1386
1388 0 608558 257777.25 68760 -1 1387
1389 0 608583.44 257918.5 68680 -1 1388
1390 0 608586.25 257980.94 68600 -1 1389
1391 0 608721.1 257713.36 68400 -1 1390
1392 0 608748.8 257681.36 68320 -1 1391
1393 0 608730.2 257677.64 68200 -1 1392
1394 0 608795.9 257754.48 68120 -1 1393
1395 0 608459.25 259132.2 68600 -1 1390
1396 0 608500.7 259762.61 68600 -1 1395
1397 0 608724.06 260167.39 68600 -1 1396
1398 0 608895.75 260341.98 68480 -1 1397
1399 0 608996.1 260607.17 68400 -1 1398
1400 0 609125.06 260950.84 68240 -1 1399
1401 0 609147.9 261087.44 68040 -1 1400
1402 0 609082.5 260669.42 67960 -1 1401
1403 0 609035.3 260459.7 67920 -1 1402
1404 0 609284.2 261139 67720 -1 1403
1405 0 609496.2 261181.33 67600 -1 1404
1406 0 609646.3 261236.45 67440 -1 1405
1407 0 609796.8 261198.58 67320 -1 1406
1408 0 609829.6 261251.39 67200 -1 1407
1409 0 609903.6 261385 67120 -1 1408
1410 0 610017.2 261760.08 67040 -1 1409
1411 0 610532.9 262185.38 67040 -1 1410
1412 0 610635.56 262352.3 66960 -1 1411
1413 0 610640.9 262442.25 66880 -1 1412
1414 0 610636.1 262503.7 66800 -1 1413
1415 0 610606.75 262195.25 67240 -1 1411
1416 0 610728.9 262219.62 67320 -1 1415
1417 0 610827.1 262436.88 67400 -1 1416
1418 0 611194.75 262878.03 67760 -1 1417
1419 0 611184.75 262862.06 67800 -1 1418
1420 0 611142.56 262660.78 67920 -1 1419
1421 0 611118.7 262611.78 68000 -1 1420
1422 0 611029.1 262608.1 68120 -1 1421
1423 0 611030.94 262618.38 68200 -1 1422
1424 0 611030.94 262618.38 68280 -1 1423
1425 0 611029 262618.38 68360 -1 1424
1426 0 611097.25 262514.53 68440 -1 1425
1427 0 611097.25 262512.62 68520 -1 1426
1428 0 611109.44 262468.1 68560 -1 1427
1429 0 611108.5 262468.1 68640 -1 1428
1430 0 611108.5 262468.1 68720 -1 1429
1431 0 611084.75 262383.06 68800 -1 1430
1432 0 611242.25 262315.22 68880 -1 1431
1433 0 608823.7 260079.83 68720 -1 1397
1434 0 608834.6 259975.38 68760 -1 1433
1435 0 608841.06 260020.38 68840 -1 1434
1436 0 608813.2 257687.23 68840 -1 1388
1437 0 608841.8 257650.52 68880 -1 1436
1438 0 608999.25 257634.44 68960 -1 1437
1439 0 605848.5 254240.69 70000 -1 1373
1440 0 605798.44 254305.61 69960 -1 1439
1441 0 605839.1 254324.03 69920 -1 1440
1442 0 602822.75 253341.8 70040 -1 1368
1443 0 602843 253388.25 70000 -1 1442
1444 0 602790.9 253471.83 69840 -1 1443
1445 0 602779.1 253468.16 69760 -1 1444
1446 0 589968 247947.55 70160 -1 1338
1447 0 589986.75 248037.06 70200 -1 1446
1448 0 589998 248012.98 70400 -1 1447
1449 0 590109.94 248209.98 70560 -1 1448
1450 0 590568.25 248915.38 69800 -1 1336
1451 0 590671.8 249005.11 69720 -1 1450
1452 0 590723.4 249048.02 69680 -1 1451
1453 0 590727.44 249088.55 69640 -1 1452
1454 0 590715 249276.06 69520 -1 1453
1455 0 590642.56 249328.34 69440 -1 1454
1456 0 589916.2 247998.38 69760 -1 1336
1457 0 587247.44 243854.62 67520 -1 1313
1458 0 587307.9 243858.8 67480 -1 1457
1459 0 587349.6 243913.5 67440 -1 1458
1460 0 583149.2 241347.38 67520 -1 1307
1461 0 583060.75 241328.98 67480 -1 1460
1462 0 582727.6 241189.23 67360 -1 1461
1463 0 582684.4 241162.28 67280 -1 1462
1464 0 582588.44 241217.62 67200 -1 1463
1465 0 582564.8 241268.27 67080 -1 1464
1466 0 582570.2 241358.16 66960 -1 1465
1467 0 582514.06 241407.31 66920 -1 1466
1468 0 582547.9 241492.72 66880 -1 1467
1469 0 582531.7 241527.06 66800 -1 1468
1470 0 582484.4 241596.1 66720 -1 1469
1471 0 582388 241613.5 66600 -1 1470
1472 0 582365.5 241616.06 66520 -1 1471
1473 0 582222.06 241573.67 66440 -1 1472
1474 0 582022.44 241501.92 66400 -1 1473
1475 0 581930.3 241461.31 66320 -1 1474
1476 0 581831.7 241511.53 66240 -1 1475
1477 0 581831.6 241572.6 66160 -1 1476
1478 0 581847 241604.2 66120 -1 1477
1479 0 581577.94 241566.25 65960 -1 1478
1480 0 581461.5 241669 65880 -1 1479
1481 0 581009.06 241521.95 65880 -1 1480
1482 0 580819.44 241110.8 65880 -1 1481
1483 0 580674 240913.12 65960 -1 1482
1484 0 580618.3 240896.53 66000 -1 1483
1485 0 580551.75 240784.34 66080 -1 1484
1486 0 580481.6 240647.25 66200 -1 1485
1487 0 580295.25 240496.22 66320 -1 1486
1488 0 580113.2 240338 66320 -1 1487
1489 0 580028.3 240204.17 66440 -1 1488
1490 0 579881 240157.6 66480 -1 1489
1491 0 579747.75 240018.92 66560 -1 1490
1492 0 578488.44 239700.83 66560 -1 1491
1493 0 578615.6 239737.84 66640 -1 1492
1494 0 578549.9 239555.78 66720 -1 1493
1495 0 578583.94 239532.23 66800 -1 1494
1496 0 578572.8 239463.42 66880 -1 1495
1497 0 578645.3 239388.86 66960 -1 1496
1498 0 578573.56 239282.14 67040 -1 1497
1499 0 578384.1 239222.62 67080 -1 1498
1500 0 578259.4 239271.92 67120 -1 1499
1501 0 577985.1 239851.7 66400 -1 1492
1502 0 577645.44 239557.75 66400 -1 1501
1503 0 577015.8 239471.31 66400 -1 1502
1504 0 576926.94 239452.33 66360 -1 1503
1505 0 576590.9 239367.97 66280 -1 1504
1506 0 576070.5 239422.61 66240 -1 1505
1507 0 574848 239594.14 66240 -1 1506
1508 0 574654.7 239595.89 66240 -1 1507
1509 0 574890 239404.7 66080 -1 1508
1510 0 574707.9 239492.5 66040 -1 1509
1511 0 574539.7 239543.94 65920 -1 1510
1512 0 574566.25 239484.25 65880 -1 1511
1513 0 574409.25 239273.22 65800 -1 1512
1514 0 574312.2 239214.75 65760 -1 1513
1515 0 574795.75 239496.03 65640 -1 1514
1516 0 574731 239591.2 65600 -1 1515
1517 0 574726.2 239547.06 65560 -1 1516
1518 0 573096.7 238994.72 65760 -1 1514
1519 0 573392.2 239104.11 65640 -1 1518
1520 0 573536 239114.45 65560 -1 1519
1521 0 573553.8 239102.83 65520 -1 1520
1522 0 573460.75 239156.88 65440 -1 1521
1523 0 573477.4 239132.4 65360 -1 1522
1524 0 574226 239860.17 66320 -1 1508
1525 0 577973.75 239890.14 66320 -1 1501
1526 0 577993.56 240002.38 66240 -1 1525
1527 0 577993.4 240080 66200 -1 1526
1528 0 577976.9 240033.42 66160 -1 1527
1529 0 581345.06 241771.73 65800 -1 1480
1530 0 581350.06 241886.69 65720 -1 1529
1531 0 581270.25 241994.11 65680 -1 1530
1532 0 581280.9 242077.39 65600 -1 1531
1533 0 581285.56 242114.89 65520 -1 1532
1534 0 581392.56 242260.55 65360 -1 1533
1535 0 581374.94 242283.88 65280 -1 1534
1536 0 581355 242454.14 65200 -1 1535
1537 0 581315.1 242614.75 65120 -1 1536
1538 0 581314.7 242848.8 65000 -1 1537
1539 0 581206.6 243020.52 64880 -1 1538
1540 0 581132.25 243255.58 64800 -1 1539
1541 0 581010.75 243379.2 64720 -1 1540
1542 0 580971 243585.14 64680 -1 1541
1543 0 580938.25 243478.62 64640 -1 1542
1544 0 580758.44 243582.8 64520 -1 1543
1545 0 580619.06 243654.06 64440 -1 1544
1546 0 580560.4 243789.58 64360 -1 1545
1547 0 580429.2 243940.16 64280 -1 1546
1548 0 580176.4 244174.4 64120 -1 1547
1549 0 580010.4 244308.38 64040 -1 1548
1550 0 579946.7 244406.12 63960 -1 1549
1551 0 579879.94 244527.81 63880 -1 1550
1552 0 579937.1 244687.56 63760 -1 1551
1553 0 579827 244965.47 63640 -1 1552
1554 0 579540.8 245188.2 63640 -1 1553
1555 0 578848.94 245284.83 63640 -1 1554
1556 0 578833.3 245317.84 63600 -1 1555
1557 0 578826.56 245242.84 63520 -1 1556
1558 0 577604.94 245525.78 63520 -1 1557
1559 0 576932.5 245496.38 63520 -1 1558
1560 0 575996 245384.22 63520 -1 1559
1561 0 575139.1 245808 63520 -1 1560
1562 0 574993.2 246263.14 63520 -1 1561
1563 0 575024.6 246135.92 63680 -1 1562
1564 0 575063.2 245948.42 63760 -1 1563
1565 0 575042.6 245935.83 63800 -1 1564
1566 0 575023.56 245720.83 63880 -1 1565
1567 0 575159.4 245504.38 63960 -1 1566
1568 0 575201.9 245436.83 64000 -1 1567
1569 0 574963.75 246333.72 63480 -1 1562
1570 0 574748.7 246469.12 63320 -1 1569
1571 0 574547.5 246563.53 63200 -1 1570
1572 0 574444.8 246669.7 63120 -1 1571
1573 0 574319.6 246557.14 63040 -1 1572
1574 0 574329 246560.66 62960 -1 1573
1575 0 574312.4 246556.33 62920 -1 1574
1576 0 574136.6 246413.23 62800 -1 1575
1577 0 578686.6 245268.48 63720 -1 1555
1578 0 578424.94 245200.27 63760 -1 1577
1579 0 578305.94 245087.06 63840 -1 1578
1580 0 581095.25 243852.3 64800 -1 1540
1581 0 580649.3 244314.77 64800 -1 1580
1582 0 580543.25 244456.77 64880 -1 1581
1583 0 580519.9 244483.06 64960 -1 1582
1584 0 580369.75 244616.36 65040 -1 1583
1585 0 580314.56 244652.4 65160 -1 1584
1586 0 580217 244733.72 65320 -1 1585
1587 0 580122.75 244778.75 65400 -1 1586
1588 0 580056.2 244798.12 65520 -1 1587
1589 0 579995.25 245001.89 65600 -1 1588
1590 0 579772.9 245033.8 65720 -1 1589
1591 0 579731.1 245131.4 65800 -1 1590
1592 0 579668.6 245215.7 65880 -1 1591
1593 0 579415 245594.36 66000 -1 1592
1594 0 579363.94 245702.5 66080 -1 1593
1595 0 579008.1 245860.98 66200 -1 1594
1596 0 578429.3 246061.83 66200 -1 1595
1597 0 578374.94 246043.53 66320 -1 1596
1598 0 578399.6 246001 66440 -1 1597
1599 0 578385.56 246187.4 66480 -1 1598
1600 0 578147.06 246148.25 66560 -1 1599
1601 0 577886.94 246146.39 66640 -1 1600
1602 0 577844.2 246147.3 66760 -1 1601
1603 0 577528.75 246058.78 66880 -1 1602
1604 0 577458.25 246033.52 66960 -1 1603
1605 0 577348.75 245948.28 67080 -1 1604
1606 0 577283.9 245907.1 67200 -1 1605
1607 0 577215.75 245959.16 67280 -1 1606
1608 0 577043.75 246067.69 67360 -1 1607
1609 0 576820 246164.9 67400 -1 1608
1610 0 576510.3 246182.97 67520 -1 1609
1611 0 576026.44 246352.1 67520 -1 1610
1612 0 575704.75 246459.81 67520 -1 1611
1613 0 575724.75 246511.89 67640 -1 1612
1614 0 575623.7 246654.03 67760 -1 1613
1615 0 574911.25 246969.2 67760 -1 1614
1616 0 574781.2 247152.78 67760 -1 1615
1617 0 574696.4 247210.56 67840 -1 1616
1618 0 574345.06 246930.58 68000 -1 1617
1619 0 574328.56 246972.94 68080 -1 1618
1620 0 574102.2 246944.61 68240 -1 1619
1621 0 574135 246932 68320 -1 1620
1622 0 574167.6 246919.23 68400 -1 1621
1623 0 574503.2 246781.8 68560 -1 1622
1624 0 574652.4 246703.83 68640 -1 1623
1625 0 574684.75 246698.58 68720 -1 1624
1626 0 574648.8 246722.84 68800 -1 1625
1627 0 574652.56 246710.48 68840 -1 1626
1628 0 574750.25 246626.77 68960 -1 1627
1629 0 574894.8 246595.11 68960 -1 1628
1630 0 573898.75 247174.36 67840 -1 1617
1631 0 573590.2 247422 67840 -1 1630
1632 0 572797.75 247622.14 67800 -1 1631
1633 0 571863.4 247635.5 67720 -1 1632
1634 0 571376.75 247416.53 67640 -1 1633
1635 0 570876.56 247142.22 67560 -1 1634
1636 0 570829.56 246919.84 67480 -1 1635
1637 0 570791.2 246770.1 67400 -1 1636
1638 0 570564 246502 67320 -1 1637
1639 0 570654.9 246387.48 67240 -1 1638
1640 0 570145.5 246031.2 67240 -1 1639
1641 0 569859.5 245755.73 67240 -1 1640
1642 0 569460.1 245461.94 67240 -1 1641
1643 0 569519.1 245292.83 67080 -1 1642
1644 0 569412.25 245186.17 66960 -1 1643
1645 0 569266.2 245370.02 66760 -1 1644
1646 0 569050.9 245361.28 66680 -1 1645
1647 0 568855.3 245106.28 66640 -1 1646
1648 0 568853.1 245119.42 66600 -1 1647
1649 0 568893.06 245175.89 66480 -1 1648
1650 0 568955.25 245184.06 66360 -1 1649
1651 0 569084.44 245228.33 66280 -1 1650
1652 0 569236.6 245180.28 66200 -1 1651
1653 0 569261.25 245144.94 66160 -1 1652
1654 0 574739 247133.5 67720 -1 1616
1655 0 574696.9 247113.62 67680 -1 1654
1656 0 574797.06 247092.69 67600 -1 1655
1657 0 575693.25 246414.27 67480 -1 1612
1658 0 575703.5 246357.86 67440 -1 1657
1659 0 575711.3 246314.17 67360 -1 1658
1660 0 575740.4 246279.98 67280 -1 1659
1661 0 575815.56 246306.4 67240 -1 1660
1662 0 575846.44 246343.66 67160 -1 1661
1663 0 575868.25 246393.4 67080 -1 1662
1664 0 577905.5 245988.6 66200 -1 1596
1665 0 577805.2 245831.17 66120 -1 1664
1666 0 581083 241503.89 65960 -1 1479
1667 0 581077 241662.42 65960 -1 1666
1668 0 581019.4 241657.05 66000 -1 1667
1669 0 551160.1 230462.58 76280 -1 1235
1670 0 551135.7 230124.02 76440 -1 1669
1671 0 551115.94 229847.66 76520 -1 1670
1672 0 551075 229946.84 76560 -1 1671
1673 0 551125.94 229932.81 76600 -1 1672
1674 0 551119.25 229942.19 76640 -1 1673
1675 0 545134.1 231132.81 76640 -1 1197
1676 0 545124.2 231137 76600 -1 1675
1677 0 545074.75 231156.73 76400 -1 1676
1678 0 545029.4 231160.2 76160 -1 1677
1679 0 545178.94 231030.12 75920 -1 1678
1680 0 545471.5 231038.83 75800 -1 1679
1681 0 545631.9 231089.88 75600 -1 1680
1682 0 545741.5 231203.2 75440 -1 1681
1683 0 545826.2 231293.03 75280 -1 1682
1684 0 545857.6 231350.33 75080 -1 1683
1685 0 545926.5 231534.73 74840 -1 1684
1686 0 546076 231882.05 74720 -1 1685
1687 0 546135.6 231939.39 74600 -1 1686
1688 0 546138.9 231907.66 74520 -1 1687
1689 0 546154.4 231893 74440 -1 1688
1690 0 546251.44 231936.6 74280 -1 1689
1691 0 546331.2 231982.89 74200 -1 1690
1692 0 546356.2 232007.89 74120 -1 1691
1693 0 546411 231963.14 74080 -1 1692
1694 0 546468 232233.88 74000 -1 1693
1695 0 546621.4 232295.61 73880 -1 1694
1696 0 546672.4 232353.31 73800 -1 1695
1697 0 546961 232527.64 73800 -1 1696
1698 0 547111.75 232808.22 73680 -1 1697
1699 0 547180.75 232853.6 73600 -1 1698
1700 0 547253.3 232888.17 73520 -1 1699
1701 0 547358.25 232876.1 73320 -1 1700
1702 0 547465.56 232869.4 73240 -1 1701
1703 0 547478.2 232896.56 73160 -1 1702
1704 0 547558.25 232964.06 73120 -1 1703
1705 0 547554.25 232981.89 73000 -1 1704
1706 0 547555.5 232926.47 72960 -1 1705
1707 0 547716.5 232972.72 72840 -1 1706
1708 0 547748.7 233017.4 72760 -1 1707
1709 0 547708.94 233040.94 72640 -1 1708
1710 0 547713.56 233101.19 72600 -1 1709
1711 0 546674.8 231752.2 74080 -1 1693
1712 0 546827.94 231705.55 74080 -1 1711
1713 0 546911.9 231610.7 74040 -1 1712
1714 0 546997.5 231504.72 73960 -1 1713
1715 0 546982.3 231509.12 73880 -1 1714
1716 0 546994.5 231519.8 73800 -1 1715
1717 0 547013.06 231528.47 73760 -1 1716
1718 0 508238.28 231675.86 84120 -1 1059
1719 0 508300.88 231344.28 84160 -1 1718
1720 0 508629.56 230631.61 84080 -1 1719
1721 0 508637.2 230706.4 83960 -1 1720
1722 0 508642.03 230755.98 83880 -1 1721
1723 0 508669.2 230777.23 83840 -1 1722
1724 0 508823.72 230772.86 83760 -1 1723
1725 0 509083.62 230980.31 83640 -1 1724
1726 0 509093.2 230925.36 83560 -1 1725
1727 0 509069.97 230966.17 83520 -1 1726
1728 0 509056.94 230940.47 83480 -1 1727
1729 0 509099.56 230968.53 83440 -1 1728
1730 0 508666 230496.8 84240 -1 1720
1731 0 508675.3 230462.73 84280 -1 1730
1732 0 508630.44 230300.12 84320 -1 1731
1733 0 508583.56 230143.17 84520 -1 1732
1734 0 508564 229943 84600 -1 1733
1735 0 508553.5 229842.86 84640 -1 1734
1736 0 508580 229736.5 84680 -1 1735
1737 0 508606 229629.5 84720 -1 1736
1738 0 508658 229416.27 84800 -1 1737
1739 0 508906.5 229041 84960 -1 1738
1740 0 505520.56 232886.61 83280 -1 1053
1741 0 505587 232954 83360 -1 1740
1742 0 505331.38 231775.86 83360 -1 1741
1743 0 505349.84 231667.83 83400 -1 1742
1744 0 505363.2 231669.92 83440 -1 1743
1745 0 505652.8 233021.33 83440 -1 1741
1746 0 505376.7 232900.05 83640 -1 1745
1747 0 505325.12 232901.9 83840 -1 1746
1748 0 505204.5 232818.83 83960 -1 1747
1749 0 505243.56 232707.23 84040 -1 1748
1750 0 505343.12 232709.2 84240 -1 1749
1751 0 505398.94 232564.22 84400 -1 1750
1752 0 505494.25 232564.27 84560 -1 1751
1753 0 505552.97 232596.33 84720 -1 1752
1754 0 505555.16 232646 84920 -1 1753
1755 0 504519.25 232180.72 83280 -1 1740
1756 0 503833.25 232213.89 83360 -1 1755
1757 0 503518.3 232213.78 83160 -1 1756
1758 0 503071.16 232237.14 83280 -1 1757
1759 0 502650.9 232303.78 83440 -1 1758
1760 0 502326.28 232544.55 83680 -1 1759
1761 0 502007.75 232589.12 83840 -1 1760
1762 0 502098.5 232522.75 83880 -1 1761
1763 0 502369.72 232323.88 84000 -1 1762
1764 0 502118.72 231806.19 84040 -1 1763
1765 0 502044.38 231700.83 84120 -1 1764
1766 0 502006.34 231540.81 84200 -1 1765
1767 0 501987.62 231513.62 84240 -1 1766
1768 0 501677.62 232677.86 84000 -1 1761
1769 0 501498.8 232775.6 84160 -1 1768
1770 0 501454.34 232800.33 84200 -1 1769
1771 0 501383.94 232808.47 84320 -1 1770
1772 0 501174.88 232613.06 84480 -1 1771
1773 0 501111.5 232468.02 84600 -1 1772
1774 0 501314.2 232501.6 84720 -1 1773
1775 0 501449.12 232523.67 84800 -1 1774
1776 0 501533.75 232499.88 84920 -1 1775
1777 0 505690.25 233161.97 82720 -1 1049
1778 0 505655.3 233218.67 82600 -1 1777
1779 0 505610.8 233254.92 82520 -1 1778
1780 0 505487.94 233324.27 82320 -1 1779
1781 0 505481.7 233274.8 82160 -1 1780
1782 0 504692.88 230997.67 82600 -1 1043
1783 0 504612.62 230881.03 82680 -1 1782
1784 0 504618.2 230869.45 82720 -1 1783
1785 0 504472.56 230914.19 82760 -1 1784
1786 0 504442.25 230939.94 82800 -1 1785
1787 0 503753.8 231405.03 82360 -1 1041
1788 0 503566.03 231420.39 82200 -1 1787
1789 0 501998.12 229883.98 81520 -1 1029
1790 0 499226.75 226652.39 83640 -1 999
1791 0 499274.62 226656.69 83680 -1 1790
1792 0 499376.38 226656.98 83840 -1 1791
1793 0 499384.3 226633.6 83920 -1 1792
1794 0 499418.5 226613.5 84000 -1 1793
1795 0 499467.66 226620.11 84040 -1 1794
1796 0 499390.22 226463.56 84160 -1 1795
1797 0 465864.38 235647.33 82400 -1 846
1798 0 466154.22 235761.89 82440 -1 1797
1799 0 466223.5 235831.75 82480 -1 1798
1800 0 465873.44 235711.66 82480 -1 1799
1801 0 466432.4 236041.2 82600 -1 1799
1802 0 466502.38 236110.81 82640 -1 1801
1803 0 466722.03 236430.8 82800 -1 1802
1804 0 466773.5 236453.5 82840 -1 1803
1805 0 466825 236476.5 82880 -1 1804
1806 0 467191 236592 82920 -1 1805
1807 0 467556.8 236707.52 82960 -1 1806
1808 0 467672.4 236720.4 82920 -1 1807
1809 0 468134.4 236769.8 82760 -1 1808
1810 0 468336.2 236889.11 82560 -1 1809
1811 0 468688.12 236912.4 82400 -1 1810
1812 0 469125.3 237075.36 82320 -1 1811
1813 0 469453.6 237154.16 82160 -1 1812
1814 0 469523.2 237206.4 82080 -1 1813
1815 0 469592.34 237258.67 82000 -1 1814
1816 0 469627 237284.58 81960 -1 1815
1817 0 469664.2 237312 81920 -1 1816
1818 0 469813.44 237420.05 81760 -1 1817
1819 0 469928.3 237565.34 81560 -1 1818
1820 0 470247.97 237676.86 81360 -1 1819
1821 0 470449.8 237820.06 81160 -1 1820
1822 0 470620.44 237890.23 81040 -1 1821
1823 0 470754.38 237981.38 80880 -1 1822
1824 0 470847.06 238155.48 80680 -1 1823
1825 0 470811.7 238228.1 80520 -1 1824
1826 0 467850 236698.88 83040 -1 1807
1827 0 467949.34 236822.17 83080 -1 1826
1828 0 467946.5 236800.38 83120 -1 1827
1829 0 467930.88 236800.5 83160 -1 1828
1830 0 467925.75 236793.33 83200 -1 1829
1831 0 463343.62 236822.95 83480 -1 834
1832 0 463301.38 236856.53 83400 -1 1831
1833 0 463087.12 237079.67 83360 -1 1832
1834 0 463042.28 237175.3 83320 -1 1833
1835 0 462948.6 237232.83 83240 -1 1834
1836 0 462953.2 237242.33 83200 -1 1835
1837 0 461443.8 242925.66 84760 -1 510
1838 0 461609 243059.56 84800 -1 1837
1839 0 459164.3 243055.9 85600 -1 501
1840 0 459198.62 243040.16 85480 -1 1839
1841 0 459228.56 242955.73 85320 -1 1840
1842 0 459240.2 242942.97 85280 -1 1841
1843 0 457195.38 243639.55 86040 -1 493
1844 0 457210.88 243676.8 86000 -1 1843
1845 0 437338.75 251644.83 83800 -1 382
1846 0 437364.8 251644.38 83680 -1 1845
