# Supplementary material for: Connectomics Analysis Reveals First-, Second-, and Third-Order Thermosensory and Hygrosensory Neurons in the Adult Drosophila Brain
Source: Curr Biol. 2020 Aug 17;30(16):3167–3182.e4. doi: 10.1016/j.cub.2020.06.028 (PMC7443704; doi:10.1016/j.cub.2020.06.028)
Supplement: Data S1. Skeletons and Meshes, Related to STAR Methods — marin2020-skeletons contains files describing the morphology of each neuron in this study (in FAFB14 space, .swc format). glomeruli_meshes contains the glomerular meshes (in FAFB14 space, .stl format). neuropil_meshes contains the glomerular meshes (in FAFB14 space, .stl format). [file mmc5.zip › VP_SI/marin2020-skeletons/1356477.swc]

# SWC format file
# based on specifications at http://www.neuronland.org/NLMorphologyConverter/MorphologyFormats/SWC/Spec.html
# Created by nat::write.neuron.swc
# PointNo Label X Y Z Radius Parent 
1 0 397821.03 228967.12 55240 2563 -1
2 0 397896.75 228869.38 55360 -1 1
3 0 397085.16 228805.81 56160 -1 2
4 0 396833.1 228862.1 56600 -1 3
5 0 396598.1 228695.38 57000 -1 4
6 0 396325.12 230014.06 57000 -1 5
7 0 396271.9 231004.38 57160 -1 6
8 0 396020.7 230867.4 57320 -1 7
9 0 396098.84 231031.9 57480 -1 8
10 0 396314.25 231307.16 57680 -1 9
11 0 396119.6 231458.47 57920 -1 10
12 0 395900.75 231838.94 58120 -1 11
13 0 396024.6 232343.34 58240 -1 12
14 0 395926.3 232364.03 58360 -1 13
15 0 396457.94 232564.5 58480 -1 14
16 0 397134.12 232439.6 58600 -1 15
17 0 397472.25 232388.44 58680 -1 16
18 0 397895.56 232185.66 58760 -1 17
19 0 398066.62 232292 58920 -1 18
20 0 398382.03 232410.69 59000 -1 19
21 0 399153.53 232634.9 59080 -1 20
22 0 399861.88 232949.22 59000 -1 21
23 0 400529.47 233578.72 59000 -1 22
24 0 400892.62 233537.88 59080 -1 23
25 0 401106.34 233585.19 59360 -1 24
26 0 401538.38 233426.78 59400 -1 25
27 0 401959.3 233451.19 59320 -1 26
28 0 402237.66 233367.47 59360 -1 27
29 0 402677.84 233437.06 59400 -1 28
30 0 403413.1 233657.28 59240 -1 29
31 0 404356.5 234361.12 59280 -1 30
32 0 404762.53 234438.88 59360 -1 31
33 0 405185.9 234538.12 59600 -1 32
34 0 405606.38 234671.1 59800 -1 33
35 0 405835.4 234783.38 59960 -1 34
36 0 406332.3 234952.06 60160 -1 35
37 0 406593.06 234866.19 60320 -1 36
38 0 406991.4 234876.72 60480 -1 37
39 0 407311.06 234708.88 60640 -1 38
40 0 407759 234566.44 60840 -1 39
41 0 408118.28 234374.47 61000 -1 40
42 0 408298.2 234807.28 61080 -1 41
43 0 408453.6 235022.12 61200 -1 42
44 0 408659.4 235313.4 61360 -1 43
45 0 408875.44 235605.1 61480 -1 44
46 0 409202.28 235829.34 61640 -1 45
47 0 409392.4 236087.94 61840 -1 46
48 0 409644.78 236359.16 62040 -1 47
49 0 409919.38 236686.5 62280 -1 48
50 0 410099.28 236956.94 62480 -1 49
51 0 410289.7 236886.06 62680 -1 50
52 0 410280.84 237022.69 62840 -1 51
53 0 410398.53 237149.84 62960 -1 52
54 0 410537.03 237265.97 63080 -1 53
55 0 410633.88 237370.81 63240 -1 54
56 0 410713.62 237552.44 63400 -1 55
57 0 410864.1 237783.12 63600 -1 56
58 0 411057.28 237998.12 63760 -1 57
59 0 411290.47 238290.72 63920 -1 58
60 0 411592.78 238607.4 64120 -1 59
61 0 411702.78 238622.62 64360 -1 60
62 0 411691.56 238618.66 64560 -1 61
63 0 411814.38 238585.06 64760 -1 62
64 0 411945.16 238545.75 65000 -1 63
65 0 412116.3 238461.97 65240 -1 64
66 0 412239.88 238434.16 65440 -1 65
67 0 412395.16 238365.12 65680 -1 66
68 0 412613.4 238309.34 65920 -1 67
69 0 412605.88 238276.4 66120 -1 68
70 0 412634.06 238321.5 66320 -1 69
71 0 412644.03 238320.28 66560 -1 70
72 0 412649.34 238407.19 66800 -1 71
73 0 413095.62 238581.03 67040 -1 72
74 0 413329.5 238653.78 67240 -1 73
75 0 413259.06 238753.5 67480 -1 74
76 0 413107.75 238723.34 67720 -1 75
77 0 413182.62 238691.03 67920 -1 76
78 0 413202.8 238586.06 68160 -1 77
79 0 413265.47 238502.75 68360 -1 78
80 0 413308.44 238459.53 68600 -1 79
81 0 413398.94 238452.12 68800 -1 80
82 0 413328.62 238418.28 69000 -1 81
83 0 413142.03 238387.25 69200 -1 82
84 0 413145.78 238400.6 69480 -1 83
85 0 413278.12 238421.19 69760 -1 84
86 0 413388.97 238533.28 69960 -1 85
87 0 413355.2 238658.97 70160 -1 86
88 0 413468.75 238919.28 70400 -1 87
89 0 413657.4 239043.69 70680 -1 88
90 0 413875.53 239068.56 70880 -1 89
91 0 413973.9 239062.88 71160 -1 90
92 0 414030.34 239105.16 71320 -1 91
93 0 414029.66 239149.06 71520 -1 92
94 0 414069.47 239160.06 71720 -1 93
95 0 414127.28 239289.12 71960 -1 94
96 0 414112.38 239294.72 72200 -1 95
97 0 414175.84 239254.72 72400 -1 96
98 0 414293.06 239276.4 72640 -1 97
99 0 414370.84 239387.69 72840 -1 98
100 0 414585.22 239622.4 73000 -1 99
101 0 414907.78 239568.53 73160 -1 100
102 0 415059.8 239693.69 73320 -1 101
103 0 415117.6 239633.69 73520 -1 102
104 0 415494.75 239797.44 73680 -1 103
105 0 415865.06 239992.69 73840 -1 104
106 0 416082 240095.5 74040 -1 105
107 0 416318.88 240242 74240 -1 106
108 0 416440.88 240325.78 74400 -1 107
109 0 416621.25 240435.97 74600 -1 108
110 0 416711.8 240488.12 74800 -1 109
111 0 416833.53 240601 74960 -1 110
112 0 416820.06 240903.28 75120 -1 111
113 0 417116.3 241183.12 75320 -1 112
114 0 417492.03 241743.94 75520 -1 113
115 0 417809.06 241902.47 75720 -1 114
116 0 418088.94 242167.31 75920 -1 115
117 0 418176.38 242311.38 76120 -1 116
118 0 418307.28 242403.31 76280 -1 117
119 0 418579.3 242619.81 76440 -1 118
120 0 418741.72 242782.25 76600 -1 119
121 0 418932.84 242901.12 76720 -1 120
122 0 419305.56 243001.88 76880 -1 121
123 0 419620.47 243245.6 77040 -1 122
124 0 419885.8 243472.66 77200 -1 123
125 0 420027.66 243649.78 77360 -1 124
126 0 420144 243848.84 77520 -1 125
127 0 420221.47 244154.12 77680 -1 126
128 0 420243.1 244416.94 77840 -1 127
129 0 420284.6 244671.31 77960 -1 128
130 0 420532.1 244916.38 78040 -1 129
131 0 420758.4 245119.62 78160 -1 130
132 0 420918.16 245369.25 78360 -1 131
133 0 421118.8 245464.19 78480 -1 132
134 0 421287.12 245612.44 78560 -1 133
135 0 421367.25 245697.84 78640 -1 134
136 0 421449.03 245861.62 78840 -1 135
137 0 421583.94 246059.6 79080 -1 136
138 0 421664.12 246214.56 79280 -1 137
139 0 421688.97 246387 79480 -1 138
140 0 421676.2 246583.22 79680 -1 139
141 0 421808.22 246775.38 79840 -1 140
142 0 421879.56 246831.1 79920 -1 141
143 0 422041.75 246953 80080 -1 142
144 0 422200.75 247091.56 80240 -1 143
145 0 422584.9 247273.25 80320 -1 144
146 0 422739.25 247374.97 80440 -1 145
147 0 422964.75 247501.75 80560 -1 146
148 0 423047.94 247721.56 80720 -1 147
149 0 423388.3 247766.06 80840 -1 148
150 0 423618.9 247860.06 81040 -1 149
151 0 423819.94 247928.62 81160 -1 150
152 0 423932.12 247989.97 81320 -1 151
153 0 424103.4 248216.22 81440 -1 152
154 0 424236.97 248385.62 81560 -1 153
155 0 424379.6 248622.31 81680 -1 154
156 0 424542.9 248842.88 81840 -1 155
157 0 424776.6 249017.5 82000 -1 156
158 0 424942.12 249103.72 82160 -1 157
159 0 425083.72 249286.47 82280 -1 158
160 0 425186.3 249495.16 82360 -1 159
161 0 425404.62 249702.9 82440 -1 160
162 0 425572.94 249904.28 82560 -1 161
163 0 425705.47 250145.34 82720 -1 162
164 0 426030.8 250410.25 82840 -1 163
165 0 426291.8 250623.38 82880 -1 164
166 0 426462.72 250778.53 83000 -1 165
167 0 426575.1 250889.81 83080 -1 166
168 0 426885.6 251069.34 83120 -1 167
169 0 427039.9 251279.72 83200 -1 168
170 0 427294 251443.25 83320 -1 169
171 0 427441.72 251525.1 83440 -1 170
172 0 427702.12 251622.72 83520 -1 171
173 0 427941.47 251791.6 83600 -1 172
174 0 428189.62 251934.31 83640 -1 173
175 0 428475.88 252184.72 83720 -1 174
176 0 428613.8 252343.4 83800 -1 175
177 0 428870.72 252821.44 83880 -1 176
178 0 429469.1 253510.34 83840 -1 177
179 0 430187.94 254226.22 83800 -1 178
180 0 430493.47 254484.72 83720 -1 179
181 0 430932.2 254797.22 83640 -1 180
182 0 431167.9 255046.88 83680 -1 181
183 0 431778.25 255778.06 83680 -1 182
184 0 432064.84 255901.56 83720 -1 183
185 0 432350.7 256277.81 83720 -1 184
186 0 432506.2 256572.31 83640 -1 185
187 0 432665.2 256804.12 83600 -1 186
188 0 432831.84 257026.44 83560 -1 187
189 0 432941.62 257110.81 83520 -1 188
190 0 433671.53 257722.53 83440 -1 189
191 0 434062.47 257888.5 83440 -1 190
192 0 434320.4 258184.69 83320 -1 191
193 0 435043.84 258778.03 83320 -1 192
194 0 435603.88 258950.44 83200 -1 193
195 0 435879 259051.22 83120 -1 194
196 0 436384 259552 83120 75 195
197 0 436608 259680 83120 71 196
198 0 436864 259712 83040 91 197
199 0 437120 259712 83000 120 198
200 0 437344 259616 82880 139 199
201 0 437600 259584 82760 156 200
202 0 437856 259616 82640 172 201
203 0 438080 259712 82520 148 202
204 0 438304 259744 82400 135 203
205 0 438496 259872 82240 148 204
206 0 438720 259968 82120 101 205
207 0 438944 260064 82040 32 206
208 0 439136 260192 81840 81 207
209 0 439360 260288 81720 120 208
210 0 439552 260416 81600 124 209
211 0 439776 260544 81440 124 210
212 0 440656.97 261050.33 80960 120 211
213 0 440953.94 261201.42 80840 124 212
214 0 441361.75 261471.42 80720 128 213
215 0 442172.4 261955.56 80720 128 214
216 0 442898.16 262500.22 80720 141 215
217 0 443819.9 263303.66 80720 122 216
218 0 444358.47 263685.72 80800 128 217
219 0 445026.78 264238.97 80920 96 218
220 0 445606.22 264865.62 81080 -1 219
221 0 445957.94 265209.1 81200 -1 220
222 0 446115.8 265451.06 81320 -1 221
223 0 446297.28 265586.16 81440 -1 222
224 0 446603.12 265809.1 81600 -1 223
225 0 446775.1 266015.62 81720 -1 224
226 0 447301.1 266509.2 81880 -1 225
227 0 447359.25 266570.75 81920 7 226
228 0 447534.16 266756.44 82040 32 227
229 0 447869.5 266917.16 82160 32 228
230 0 448180.03 267125.16 82320 32 229
231 0 448403.1 267371.8 82440 128 230
232 0 448659.97 267596.34 82600 86 231
233 0 448989.16 267827.16 82800 140 232
234 0 449203.1 267924.66 82960 122 233
235 0 449452.88 268129.28 83200 137 234
236 0 449597.16 268210.34 83320 137 235
237 0 449751.62 268434.75 83480 90 236
238 0 449853.22 268539.5 83600 135 237
239 0 449964.06 268607.5 83760 135 238
240 0 450298.12 268741.62 83960 80 239
241 0 450634.34 268866.75 84040 96 240
242 0 450827.1 268896.5 84120 80 241
243 0 451776.56 268941.62 84120 124 242
244 0 452609.88 268974.72 84120 124 243
245 0 453071.2 268959.66 84280 98 244
246 0 453532.47 268949 84400 102 245
247 0 454017.56 268924.2 84600 139 246
248 0 454237.62 268943.22 84720 128 247
249 0 454488.88 268923.3 84880 128 248
250 0 454672.22 268930.12 85040 124 249
251 0 454785.78 268922.78 85200 124 250
252 0 454858.16 268953.38 85320 102 251
253 0 454942.8 268945.62 85440 102 252
254 0 454975.66 269012.5 85520 81 253
255 0 455126.7 269082.62 85680 81 254
256 0 455391.6 269259.28 86000 136 255
257 0 455640.2 269243.47 86200 124 256
258 0 456319.78 269457.94 86280 98 257
259 0 457081 269534.38 86360 140 258
260 0 457235.2 269983.1 86360 60 259
261 0 455950.44 271265.75 86360 60 260
262 0 455701.84 271437.3 86200 157 261
263 0 455732.03 271477.56 86000 128 262
264 0 455692.1 271385.47 85840 128 263
265 0 455115.62 271307.88 85760 64 264
266 0 454782.06 271192.84 85720 64 265
267 0 454671.44 271052.9 85560 300 266
268 0 454252.5 270899.12 85440 185 267
269 0 454063.97 270877.5 85280 185 268
270 0 453908.8 270832.88 85160 163 269
271 0 453766.84 270637.44 84960 163 270
272 0 453663.2 270532.28 84960 163 271
273 0 453531.75 270366.8 84720 157 272
274 0 453174.78 270164 84520 176 273
275 0 453139.53 270135.97 84360 176 274
276 0 452934.66 270153.56 84200 148 275
277 0 452830.28 270019.47 84040 81 276
278 0 452730.12 269889.84 83880 71 277
279 0 452610.28 269817.78 83760 71 278
280 0 452521.34 269669 83680 137 279
281 0 452270.94 269296.28 83680 126 280
282 0 452142.38 269041.78 83600 127 281
283 0 451930.25 268749.44 83480 128 282
284 0 451648 268256 83080 131 283
285 0 451488 268160 82880 136 284
286 0 451392 268000 82680 175 285
287 0 451264 267904 82480 98 286
288 0 451232 267840 82200 163 287
289 0 451264 267648 82040 107 288
290 0 451200 267488 81840 81 289
291 0 451168 267392 81600 107 290
292 0 451040 267392 81360 164 291
293 0 450944 267328 81120 164 292
294 0 450784 267264 80920 160 293
295 0 450624 267232 80720 140 294
296 0 450496 267200 80480 80 295
297 0 450336 267104 80240 163 296
298 0 450304 266944 80040 124 297
299 0 450176 266784 79840 81 298
300 0 450080 266688 79600 226 299
301 0 450016 266656 79320 280 300
302 0 450176 266656 79120 235 301
303 0 450336 266560 78920 190 302
304 0 450240 266048 78560 71 303
305 0 450080 265824 78520 51 304
306 0 449856 265792 78400 101 305
307 0 449696 265664 78200 102 306
308 0 449440 265664 78200 120 307
309 0 449248 265536 78080 98 308
310 0 449088 265504 77880 96 309
311 0 448928 265504 77680 101 310
312 0 448736 265632 77480 104 311
313 0 448576 265632 77280 96 312
314 0 448384 265600 77080 40 313
315 0 448160 265728 77120 71 314
316 0 447904 265792 77120 51 315
317 0 447680 265920 77080 45 316
318 0 447456 266080 77040 80 317
319 0 447200 266112 76960 96 318
320 0 446944 266176 76840 60 319
321 0 446752 266304 76640 75 320
322 0 446624 266432 76440 51 321
323 0 446592 266464 76160 32 322
324 0 446528 266528 76080 40 323
325 0 446336 266656 75960 75 324
326 0 446112 266752 75880 71 325
327 0 445856 266848 75880 60 326
328 0 445696 267072 75880 45 327
329 0 446752 266720 76080 32 324
330 0 446976 266848 76000 32 329
331 0 447136 266912 75760 71 330
332 0 447168 266944 75520 60 331
333 0 448480 265504 76960 32 314
334 0 448576 265440 76720 98 333
335 0 448576 265376 76440 140 334
336 0 448544 265312 76160 122 335
337 0 448384 265184 75960 108 336
338 0 448320 265056 75720 240 337
339 0 448160 265056 75520 186 338
340 0 448064 264960 75280 131 339
341 0 448000 264960 75000 101 340
342 0 447872 264928 74760 86 341
343 0 447744 264928 74520 172 342
344 0 447520 265056 74600 32 343
345 0 447392 265216 74760 60 344
346 0 447360 265216 74800 51 345
347 0 447712 265024 74360 150 343
348 0 447616 265120 74120 164 347
349 0 447552 265184 73880 124 348
350 0 447360 265280 73720 148 349
351 0 447200 265376 73520 108 350
352 0 447040 265504 73360 98 351
353 0 446816 265632 73200 80 352
354 0 446656 265792 73000 75 353
355 0 446560 265920 72760 75 354
356 0 446528 266080 72560 98 355
357 0 446496 266240 72360 108 356
358 0 446560 266240 72280 115 357
359 0 446688 266336 72080 81 358
360 0 446816 266496 71880 81 359
361 0 446912 266624 71680 96 360
362 0 446976 266688 71440 81 361
363 0 447040 266784 71200 86 362
364 0 447040 266784 70920 98 363
365 0 447200 266752 70720 96 364
366 0 447392 266720 70520 91 365
367 0 447584 266688 70360 102 366
368 0 447808 266688 70240 137 367
369 0 448032 266592 70160 163 368
370 0 448224 266720 70000 156 369
371 0 448448 266720 69840 175 370
372 0 448672 266592 69760 208 371
373 0 448800 266432 69600 190 372
374 0 448800 266400 69320 186 373
375 0 448896 266464 69080 128 374
376 0 449056 266624 68880 98 375
377 0 446304 266368 72520 32 357
378 0 446112 266528 72600 86 377
379 0 445888 266656 72720 71 378
380 0 445792 266784 72920 64 379
381 0 445760 266816 73200 64 380
382 0 445600 266848 73440 90 381
383 0 445472 266848 73680 51 382
384 0 445344 266816 73920 75 383
385 0 445280 266784 74160 81 384
386 0 445280 266784 74400 71 385
387 0 445536 266752 74400 51 386
388 0 445792 266784 74360 64 387
389 0 446016 266880 74280 60 388
390 0 446144 267104 74280 60 389
391 0 445376 266880 74640 51 386
392 0 445376 267040 74840 45 391
393 0 445376 267168 75080 60 392
394 0 445408 267232 75320 60 393
395 0 445440 267264 75600 60 394
396 0 445536 267328 75840 45 395
397 0 445696 267392 76040 45 396
398 0 445824 267392 76040 32 397
399 0 452001.53 269102.9 83920 124 281
400 0 455941.75 271270.06 86480 200 261
401 0 455962 271270.06 86640 200 400
402 0 456307.25 271205.44 86680 32 401
403 0 456708.97 271204.4 86720 32 402
404 0 456815.66 271233.78 86840 64 403
405 0 456888.03 271209.56 86960 64 404
406 0 456907.38 271075.12 87080 51 405
407 0 456963.72 270909.62 87120 51 406
408 0 457015.5 270866.47 87200 32 407
409 0 457127.06 270794.72 87280 32 408
410 0 457128.94 270706 87400 32 409
411 0 457112.6 270646.66 87480 32 410
412 0 457311 269419.38 86400 166 259
413 0 458411.44 269072.38 86440 168 412
414 0 458941.1 268824.12 86560 137 413
415 0 459416.75 268525.88 86760 186 414
416 0 460062.1 268034.72 87000 128 415
417 0 460395.7 267850.3 87200 197 416
418 0 460544.12 267639.1 87360 178 417
419 0 460658.34 267456.97 87560 217 418
420 0 460705.66 267232.66 87760 160 419
421 0 461096.53 266770.1 88040 128 420
422 0 461373.97 266426.9 88160 128 421
423 0 461544.12 266099.9 88320 139 422
424 0 461772.06 265608.16 88520 91 423
425 0 461944.1 265150.8 88640 80 424
426 0 461961.25 264972.22 88680 80 425
427 0 461785.25 265623.56 88720 91 426
428 0 461996.06 265485.5 88840 86 427
429 0 462086.03 265342.34 89000 80 428
430 0 462235.94 265145.3 89160 80 429
431 0 462374 265096.66 89320 80 430
432 0 462524.47 264985.6 89440 -1 431
433 0 462659.84 265006.34 89600 -1 432
434 0 462891.25 265013.1 89800 -1 433
435 0 462918.97 264981.6 89840 -1 434
436 0 462450.44 264867.3 89840 -1 435
437 0 462084.6 264822.7 89880 -1 436
438 0 461816.44 264818.44 89840 -1 437
439 0 461721.53 264873.16 89800 -1 438
440 0 461677.06 264999.9 89720 -1 439
441 0 461604.7 264980.28 89640 -1 440
442 0 461476.7 264821.78 89560 -1 441
443 0 461414.5 264831.47 89480 80 442
444 0 461367 264844.12 89400 80 443
445 0 462954 264947.75 89880 -1 435
446 0 463145.03 264825.62 90000 -1 445
447 0 463244.94 264768.06 90160 122 446
448 0 463496.38 264553.75 90320 120 447
449 0 463919.4 264279.38 90520 120 448
450 0 464172.06 264231.34 90560 -1 449
451 0 466233.1 264253.8 90600 -1 450
452 0 465858.75 264015.34 90720 -1 451
453 0 465946.8 263876.88 90920 -1 452
454 0 466558.06 263757.56 91080 409 453
455 0 466737.34 263624.44 91280 360 454
456 0 466808.47 263680.7 91440 360 455
457 0 466450.6 263696.12 91720 356 456
458 0 466297.06 263586.97 91760 356 457
459 0 465946.38 263731.78 92120 341 458
460 0 466048.72 263704.22 92400 275 459
461 0 466066.22 263916.16 92560 346 460
462 0 465994.34 264097.5 92800 346 461
463 0 465720.8 264205.12 93040 288 462
464 0 465526.06 264304.4 93280 237 463
465 0 465464.44 264416.2 93520 208 464
466 0 464256 264480 93640 115 465
467 0 464000 264576 93600 71 466
468 0 463808 264640 93440 45 467
469 0 463552 264672 93320 32 468
470 0 463392 264832 93120 45 469
471 0 463264 264992 92960 60 470
472 0 463104 265152 92760 32 471
473 0 463008 265376 92640 60 472
474 0 462880 265600 92560 45 473
475 0 462944 265856 92480 51 474
476 0 462912 266112 92400 40 475
477 0 462784 266368 92360 51 476
478 0 462592 266400 92360 40 477
479 0 462340.5 266494.44 92280 -1 478
480 0 462260.38 266550.8 92200 -1 479
481 0 462257.3 266586.75 92160 -1 480
482 0 462266.88 266617.94 92080 -1 481
483 0 465545.2 264488.56 93720 200 465
484 0 465722.12 264618.75 94000 160 483
485 0 465450.66 264707.72 94280 217 484
486 0 465284.12 264807.8 94560 275 485
487 0 465163.03 264801 94840 203 486
488 0 464966.3 264858.6 95200 136 487
489 0 464963.3 265039.06 95360 270 488
490 0 464815.2 265213.1 95560 270 489
491 0 464671.88 265297.8 95800 204 490
492 0 464602.2 265544.56 96040 244 491
493 0 464511.72 265667.72 96240 344 492
494 0 464482.62 265631.88 96440 344 493
495 0 464411.22 265837.8 96840 324 494
496 0 464421.28 266041.78 97160 197 495
497 0 464455.62 266284.03 97480 197 496
498 0 464412.88 266539.9 97640 254 497
499 0 464400.22 266851.25 97800 277 498
500 0 464297.34 267026.4 98080 198 499
501 0 464286.3 267142.9 98280 141 500
502 0 464343.56 267454.4 98560 163 501
503 0 464403.97 267665.6 98960 163 502
504 0 464459.53 267954.2 99320 168 503
505 0 464503.03 268043.38 99520 157 504
506 0 464454.94 268063.72 99640 157 505
507 0 465013.9 268322.6 99680 32 506
508 0 465014.44 268345.56 99920 104 507
509 0 464995.94 268397.3 100040 104 508
510 0 465005.38 268392.7 100200 160 509
511 0 465009.44 268418.9 100400 160 510
512 0 465006.38 268442.94 100560 198 511
513 0 464985.28 268519.03 100840 122 512
514 0 465004.4 268523.28 100960 122 513
515 0 465067.47 268523.6 101080 160 514
516 0 465090.94 268547.94 101320 181 515
517 0 465199.47 268618.44 101480 160 516
518 0 465184.97 268711.38 101680 160 517
519 0 465251 268713.6 101840 96 518
520 0 465224.56 268758.44 102040 64 519
521 0 465048.78 268841.7 102360 32 520
522 0 464972.53 268858.56 102480 122 521
523 0 464907.4 268899.47 102600 122 522
524 0 464719.78 268957.94 102720 148 523
525 0 464551.84 268950 102840 190 524
526 0 464505.2 268969.6 102960 200 525
527 0 464414.53 268952.22 103120 200 526
528 0 464235.12 269023.4 103240 175 527
529 0 463893.38 269173.38 103440 221 528
530 0 463696.8 269315.84 103640 186 529
531 0 463379.75 269454.47 103800 140 530
532 0 463277.06 269595.03 103960 102 531
533 0 463070.6 269772.03 104120 108 532
534 0 463054.7 269870.78 104280 198 533
535 0 463001.84 270182.6 104480 134 534
536 0 462901.16 270224.06 104640 134 535
537 0 462420.94 270423.62 105040 204 536
538 0 461804.8 270493.53 105320 221 537
539 0 461771.03 270506.94 105400 221 538
540 0 461672.75 270525.4 105480 172 539
541 0 461418.34 270538.03 105640 181 540
542 0 461211.66 270414.25 105880 168 541
543 0 461203.84 270408.9 106080 128 542
544 0 461098.47 270381.53 106240 150 543
545 0 461038.53 270379.2 106520 148 544
546 0 461041.6 270265.5 106760 160 545
547 0 461175.62 270043.06 107000 128 546
548 0 461120 269920 107240 164 547
549 0 461024 270016 107480 75 548
550 0 460864 270016 107680 115 549
551 0 460736 270048 107920 153 550
552 0 460672 270112 108160 157 551
553 0 460416 270048 108280 178 552
554 0 460352 269952 108520 137 553
555 0 460320 269888 108800 160 554
556 0 460160 269856 109040 120 555
557 0 459968 269696 109200 136 556
558 0 459776 269696 109400 172 557
559 0 459584 269728 109600 172 558
560 0 459328 269792 109680 181 559
561 0 459072 269888 109680 221 560
562 0 458816 269824 109720 226 561
563 0 458592 269728 109840 139 562
564 0 458368 269728 110040 154 563
565 0 458144 269696 110200 150 564
566 0 457952 269664 110360 172 565
567 0 457728 269600 110480 212 566
568 0 457472 269536 110600 194 567
569 0 457248 269472 110720 140 568
570 0 457088 269376 110920 153 569
571 0 456928 269216 111080 172 570
572 0 456704 269152 111240 194 571
573 0 456480 269056 111360 175 572
574 0 456288 268864 111440 75 573
575 0 456128 268704 111600 172 574
576 0 455936 268512 111640 183 575
577 0 455744 268320 111720 136 576
578 0 455584 268096 111800 153 577
579 0 455360 267936 111800 120 578
580 0 455136 267808 111800 139 579
581 0 454944 267648 111880 128 580
582 0 454752 267456 111920 150 581
583 0 454560 267264 112000 172 582
584 0 454400 267072 112120 200 583
585 0 454208 266912 112160 137 584
586 0 454016 266720 112160 137 585
587 0 454016 266496 112280 139 586
588 0 453920 266304 112440 134 587
589 0 453760 266144 112560 139 588
590 0 453600 265984 112720 96 589
591 0 453568 265728 112800 163 590
592 0 453408 265632 113000 102 591
593 0 453312 265504 113200 81 592
594 0 453248 265344 113400 163 593
595 0 453152 265120 113480 128 594
596 0 453056 264928 113640 80 595
597 0 452928 264704 113720 115 596
598 0 452768 264512 113840 102 597
599 0 452576 264320 113880 120 598
600 0 452416 264128 113920 124 599
601 0 452256 263936 114080 86 600
602 0 452096 263712 114120 124 601
603 0 451904 263552 114160 120 602
604 0 451744 263328 114240 136 603
605 0 451552 263200 114360 128 604
606 0 451328 263104 114480 153 605
607 0 451200 263008 114680 163 606
608 0 451040 263040 114920 153 607
609 0 450816 262944 115080 139 608
610 0 450592 262880 115200 107 609
611 0 450432 262880 115400 148 610
612 0 450208 262944 115520 172 611
613 0 450016 263040 115680 137 612
614 0 450016 262976 115960 60 613
615 0 449920 263008 116200 134 614
616 0 449952 263232 116400 143 615
617 0 449984 263296 116640 164 616
618 0 450048 263424 116880 164 617
619 0 450048 263456 117160 154 618
620 0 450272 263296 117240 135 619
621 0 450432 263200 117440 64 620
622 0 450528 263264 117680 32 621
623 0 450560 263264 117960 81 622
624 0 450720 263232 118160 81 623
625 0 450816 263328 118400 108 624
626 0 450976 263488 118520 120 625
627 0 450752 263424 118880 80 626
628 0 450912 263520 119080 98 627
629 0 451040 263520 119320 139 628
630 0 451264 263520 119520 137 629
631 0 451456 263552 119680 136 630
632 0 451680 263712 119720 139 631
633 0 451936 263712 119760 156 632
634 0 452160 263840 119800 139 633
635 0 452416 263840 119800 160 634
636 0 452640 263840 119920 150 635
637 0 452896 263872 119960 163 636
638 0 453152 263872 120040 91 637
639 0 453408 263872 120120 80 638
640 0 453664 263872 120120 124 639
641 0 453888 263776 120200 81 640
642 0 454144 263744 120280 122 641
643 0 454368 263872 120360 150 642
644 0 454560 264032 120440 181 643
645 0 454816 264096 120480 200 644
646 0 454976 263872 120480 107 645
647 0 455232 263776 120480 156 646
648 0 455488 263808 120480 80 647
649 0 455744 263808 120520 120 648
650 0 456000 263744 120640 128 649
651 0 456256 263712 120720 80 650
652 0 456416 263712 120720 75 651
653 0 456479 263659 120760 -1 652
654 0 456698 263565 120880 -1 653
655 0 456873 263466 121000 -1 654
656 0 456864 263360 121120 40 655
657 0 456928 263328 121160 75 656
658 0 457120 263296 121320 86 657
659 0 457312 263168 121480 102 658
660 0 457472 263072 121720 120 659
661 0 457696 262912 121840 60 660
662 0 457952 262880 121880 75 661
663 0 458176 262720 121880 60 662
664 0 458368 262528 121880 91 663
665 0 458592 262336 121880 102 664
666 0 458656 262144 122040 102 665
667 0 458720 261920 122200 120 666
668 0 458912 261760 122240 102 667
669 0 459104 261568 122320 120 668
670 0 459328 261440 122360 101 669
671 0 459456 261216 122400 91 670
672 0 459648 260992 122400 80 671
673 0 459840 260800 122400 120 672
674 0 459968 260576 122400 101 673
675 0 460192 260384 122360 86 674
676 0 460384 260160 122360 107 675
677 0 460544 259968 122320 136 676
678 0 460800 259840 122320 120 677
679 0 461024 259712 122320 122 678
680 0 461184 259488 122440 86 679
681 0 461376 259296 122480 81 680
682 0 461536 259104 122560 80 681
683 0 461696 258912 122600 98 682
684 0 461888 258752 122640 98 683
685 0 462048 258528 122720 122 684
686 0 462176 258304 122800 128 685
687 0 462368 258144 122920 124 686
688 0 462592 258016 122920 75 687
689 0 462752 257792 122920 98 688
690 0 462848 257536 122920 51 689
691 0 462976 257312 122960 124 690
692 0 463104 257088 122960 98 691
693 0 463136 256864 123080 98 692
694 0 463168 256640 123200 120 693
695 0 463328 256416 123320 136 694
696 0 463296 256160 123400 107 695
697 0 463264 255968 123560 156 696
698 0 463296 255744 123680 137 697
699 0 463392 255520 123800 120 698
700 0 463520 255360 123960 120 699
701 0 463616 255104 124000 140 700
702 0 463776 254912 124040 102 701
703 0 463840 254656 124120 122 702
704 0 464000 254432 124160 108 703
705 0 464224 254272 124240 150 704
706 0 464352 254048 124320 120 705
707 0 464512 253856 124440 102 706
708 0 464672 253664 124560 102 707
709 0 464736 253440 124720 140 708
710 0 464832 253216 124880 120 709
711 0 464928 252992 125000 75 710
712 0 464928 252768 125160 40 711
713 0 464928 252608 125360 102 712
714 0 464928 252384 125560 108 713
715 0 464928 252224 125760 122 714
716 0 464896 251968 125880 124 715
717 0 464832 251808 126080 101 716
718 0 464832 251584 126200 96 717
719 0 464928 251360 126280 98 718
720 0 464960 251168 126480 107 719
721 0 465024 251008 126680 102 720
722 0 465088 250848 126880 115 721
723 0 465088 250624 127080 137 722
724 0 465088 250432 127280 131 723
725 0 465056 250208 127480 175 724
726 0 465024 249984 127600 153 725
727 0 464928 249792 127800 96 726
728 0 464960 249568 127960 120 727
729 0 465024 249408 128160 122 728
730 0 464960 249248 128360 86 729
731 0 464960 249024 128520 75 730
732 0 464960 248832 128720 81 731
733 0 464832 248672 128920 108 732
734 0 464768 248512 129160 148 733
735 0 464704 248352 129360 150 734
736 0 464576 248256 129600 128 735
737 0 464480 248096 129840 178 736
738 0 464384 248032 130080 186 737
739 0 464384 247936 130320 175 738
740 0 464224 247744 130480 157 739
741 0 464160 247584 130680 143 740
742 0 464064 247392 130880 157 741
743 0 463936 247232 131080 160 742
744 0 463712 247104 131200 135 743
745 0 463552 246976 131360 122 744
746 0 463456 246880 131600 148 745
747 0 463360 246816 131840 143 746
748 0 463296 246720 132080 176 747
749 0 463200 246752 132320 150 748
750 0 463040 246720 132560 51 749
751 0 463008 246656 132800 141 750
752 0 462976 246496 133000 107 751
753 0 462784 246304 133080 102 752
754 0 462656 246208 133320 120 753
755 0 462432 246112 133480 128 754
756 0 462240 245984 133680 124 755
757 0 462048 245888 133840 120 756
758 0 461856 245792 134000 139 757
759 0 461696 245760 134200 122 758
760 0 461536 245728 134400 120 759
761 0 461344 245664 134560 150 760
762 0 461216 245568 134760 137 761
763 0 460992 245472 134920 163 762
764 0 460800 245408 135080 163 763
765 0 460608 245248 135160 139 764
766 0 460416 245184 135320 135 765
767 0 460256 244992 135440 140 766
768 0 460032 244896 135600 139 767
769 0 459808 244768 135760 139 768
770 0 459616 244736 135960 108 769
771 0 459456 244768 136160 122 770
772 0 459360 244640 136400 80 771
773 0 459264 244480 136600 81 772
774 0 459136 244416 136840 81 773
775 0 459008 244288 137040 81 774
776 0 458880 244160 137240 64 775
777 0 458720 244096 137440 40 776
778 0 458496 244288 137440 32 777
779 0 458400 244256 137440 32 778
780 0 458688 244064 137480 45 777
781 0 458528 243968 137680 51 780
782 0 458336 243840 137880 86 781
783 0 458112 243712 137920 135 782
784 0 457952 243616 138120 134 783
785 0 457792 243616 138320 86 784
786 0 457632 243616 138520 71 785
787 0 457408 243584 138680 107 786
788 0 457408 243328 138600 80 787
789 0 457632 243168 138600 64 788
790 0 457856 243232 138560 32 789
791 0 457376 243584 138720 115 787
792 0 457184 243648 138880 136 791
793 0 456960 243712 139040 148 792
794 0 456736 243712 139160 81 793
795 0 456608 243712 139400 115 794
796 0 456384 243744 139520 186 795
797 0 456128 243712 139600 202 796
798 0 455904 243680 139720 217 797
799 0 455744 243616 139920 186 798
800 0 455552 243584 140080 104 799
801 0 455360 243648 140280 128 800
802 0 455168 243680 140440 122 801
803 0 455008 243680 140640 141 802
804 0 454816 243712 140800 148 803
805 0 454592 243712 141000 135 804
806 0 454400 243744 141160 140 805
807 0 454208 243712 141320 137 806
808 0 453984 243680 141480 150 807
809 0 453760 243680 141600 140 808
810 0 453568 243680 141800 163 809
811 0 453344 243712 141920 140 810
812 0 453152 243744 142120 189 811
813 0 452928 243808 142240 175 812
814 0 452736 243840 142440 197 813
815 0 452608 243808 142680 178 814
816 0 452512 243936 142920 175 815
817 0 452288 243936 143080 157 816
818 0 452096 243904 143280 150 817
819 0 451872 243904 143400 140 818
820 0 451616 243872 143480 122 819
821 0 451360 243968 143600 124 820
822 0 451104 243872 143600 122 821
823 0 450848 243808 143600 134 822
824 0 450656 243968 143720 32 823
825 0 450400 243744 144080 80 824
826 0 450176 243840 144160 160 825
827 0 449952 243904 144320 150 826
828 0 449728 243904 144440 154 827
829 0 449472 243936 144520 150 828
830 0 449248 244064 144560 163 829
831 0 449024 244064 144680 163 830
832 0 448800 244064 144800 163 831
833 0 448544 244064 144840 163 832
834 0 448288 244096 144960 178 833
835 0 448032 244064 145000 172 834
836 0 447776 244096 145080 154 835
837 0 447520 244192 145160 143 836
838 0 447264 244256 145240 128 837
839 0 447008 244320 145320 128 838
840 0 446752 244352 145400 150 839
841 0 446528 244448 145520 202 840
842 0 446336 244576 145640 250 841
843 0 446080 244672 145680 246 842
844 0 445856 244800 145760 163 843
845 0 445600 244928 145760 224 844
846 0 445440 244896 145960 244 845
847 0 445216 244896 146160 176 846
848 0 444992 244896 146320 163 847
849 0 444736 244928 146360 136 848
850 0 444480 244960 146440 150 849
851 0 444224 244960 146520 150 850
852 0 443968 244992 146560 148 851
853 0 443712 245056 146600 136 852
854 0 443456 245088 146680 136 853
855 0 443200 245088 146720 139 854
856 0 442944 245120 146760 156 855
857 0 442688 245152 146800 181 856
858 0 442432 245216 146840 176 857
859 0 442176 245216 146880 192 858
860 0 441920 245280 146920 245 859
861 0 441696 245376 147000 264 860
862 0 441504 245504 147200 200 861
863 0 441248 245536 147280 212 862
864 0 440992 245600 147200 227 863
865 0 440736 245536 147160 224 864
866 0 440480 245504 147240 239 865
867 0 440224 245504 147280 178 866
868 0 439968 245504 147320 128 867
869 0 439712 245536 147320 124 868
870 0 439456 245568 147320 104 869
871 0 439200 245568 147320 122 870
872 0 438944 245600 147440 115 871
873 0 438720 245664 147600 128 872
874 0 438464 245728 147640 122 873
875 0 438208 245760 147640 128 874
876 0 437952 245856 147680 157 875
877 0 437696 245920 147680 163 876
878 0 437472 246080 147640 120 877
879 0 437216 246144 147640 140 878
880 0 436960 246176 147680 186 879
881 0 436704 246240 147800 166 880
882 0 436480 246368 147880 153 881
883 0 436224 246496 147960 150 882
884 0 436000 246624 148040 148 883
885 0 435744 246752 148120 124 884
886 0 435424 246784 148120 120 885
887 0 435168 246816 148160 124 886
888 0 434944 246944 148320 115 887
889 0 434752 247072 148480 124 888
890 0 434496 247136 148560 80 889
891 0 434240 247232 148600 128 890
892 0 433984 247296 148600 120 891
893 0 433728 247296 148680 102 892
894 0 433536 247360 148840 139 893
895 0 433312 247456 148920 164 894
896 0 433120 247552 149080 131 895
897 0 432928 247712 149160 153 896
898 0 432736 247872 149200 175 897
899 0 432576 248064 149240 135 898
900 0 432320 248192 149280 197 899
901 0 432096 248192 149160 163 900
902 0 431840 248288 149200 154 901
903 0 431648 248320 149400 205 902
904 0 431392 248352 149520 186 903
905 0 431136 248384 149600 150 904
906 0 430880 248480 149640 122 905
907 0 430688 248608 149800 141 906
908 0 430496 248768 149880 124 907
909 0 430336 248960 149960 164 908
910 0 430112 249088 150000 175 909
911 0 429920 249248 150160 189 910
912 0 429728 249408 150280 197 911
913 0 429504 249536 150360 156 912
914 0 429248 249632 150400 150 913
915 0 429056 249792 150480 150 914
916 0 428800 249856 150520 128 915
917 0 428544 249920 150560 139 916
918 0 428288 249920 150640 140 917
919 0 428128 249792 150800 172 918
920 0 427872 249856 150880 172 919
921 0 427616 249952 150960 181 920
922 0 427360 249984 151040 189 921
923 0 427104 250016 151120 197 922
924 0 426880 249920 151240 108 923
925 0 426720 249888 151440 98 924
926 0 426259 250184.03 151520 107 925
927 0 425926 250291 151480 -1 926
928 0 425638 250315 151640 -1 927
929 0 425406 250397 151800 -1 928
930 0 424942 250697 151960 -1 929
931 0 424842 250819 152080 -1 930
932 0 424662 250839 152120 -1 931
933 0 424518 250827 152160 -1 932
934 0 424350 250849 152200 -1 933
935 0 424266 250861 152240 -1 934
936 0 424010 250929 152440 -1 935
937 0 423850 251085 152640 -1 936
938 0 423562 251193 152800 -1 937
939 0 423114 251261 153040 -1 938
940 0 422778 251281 153320 -1 939
941 0 422346 251353 153480 -1 940
942 0 421914 251425 153640 -1 941
943 0 421506 251653 153800 -1 942
944 0 421274 251689 154000 -1 943
945 0 421242 251685 154200 -1 944
946 0 420994 252033 154200 -1 945
947 0 420490 252883 154200 -1 946
948 0 420358 252981 154520 -1 947
949 0 419970 253333 154720 -1 948
950 0 419754 253477 154840 -1 949
951 0 419653.4 253586.23 154920 164 950
952 0 419522.12 253669.7 155040 164 951
953 0 419374.6 253769.83 155160 134 952
954 0 419268.53 253929.73 155240 156 953
955 0 419078.62 254253.95 155360 160 954
956 0 418830.2 254676.78 155520 150 955
957 0 418430.88 255350.81 155560 189 956
958 0 418267.3 255743 155680 337 957
959 0 418168.5 255857.52 155840 337 958
960 0 418140.75 255994.66 156000 297 959
961 0 418062.94 256083.03 156200 256 960
962 0 417982.3 256215.47 156280 256 961
963 0 417969.38 256533.38 156320 137 962
964 0 417923.84 256704.1 156480 156 963
965 0 417926.84 257017.44 156640 245 964
966 0 417909.6 257445.03 156800 227 965
967 0 417887.75 255498.9 156800 297 966
968 0 417805.1 255471.84 156880 -1 967
969 0 417796.88 255470.5 156960 -1 968
970 0 418045.8 255327.03 156840 -1 967
971 0 418182.8 255235.56 156960 -1 970
972 0 417746.84 258253 156840 160 966
973 0 417222.56 258877.5 156880 120 972
974 0 416691.2 259602 156960 178 973
975 0 416490.53 259899.44 157080 163 974
976 0 416346.78 259978.9 157280 202 975
977 0 415948.66 260443.22 157440 124 976
978 0 415807.84 260901.53 157560 181 977
979 0 415622.4 261378.78 157680 101 978
980 0 415486.16 261494.78 157840 128 979
981 0 415152.8 262126.72 158000 202 980
982 0 415026.94 262249.66 158040 202 981
983 0 414832.2 262626.34 158200 80 982
984 0 414251.72 263477.28 158120 197 983
985 0 414243.72 263480.6 158000 197 984
986 0 414313.47 263482.56 157960 197 985
987 0 414048.75 263596.6 158240 104 984
988 0 413742.6 263802.72 158400 136 987
989 0 413483.56 264018.75 158520 140 988
990 0 413234.72 264437.47 158680 197 989
991 0 412929.5 264978.12 158800 207 990
992 0 412950.72 265527.06 158800 128 991
993 0 412617.4 266038.06 158800 120 992
994 0 412617.78 266160.3 158840 183 993
995 0 412748.06 266996.16 158920 107 994
996 0 412794.4 267311.53 159120 200 995
997 0 413444.56 267906.1 159120 204 996
998 0 413492.44 268831.56 159080 128 997
999 0 413458.97 269030.28 159000 75 998
1000 0 413507.34 268974.62 158880 128 999
1001 0 413115.75 269837.56 158880 124 1000
1002 0 413215 270279.5 159000 60 1001
1003 0 413157.56 271213.94 159040 128 1002
1004 0 413155.53 271419.16 159000 98 1003
1005 0 413109.88 271432.44 158880 98 1004
1006 0 413112.47 271508.06 158800 98 1005
1007 0 413190.2 271541.94 158680 32 1006
1008 0 413378.4 271787.78 158640 32 1007
1009 0 413483.03 271821.94 158560 120 1008
1010 0 413497.88 271913.38 158480 40 1009
1011 0 413752.34 271785.3 158400 32 1010
1012 0 413810.56 271359.1 158360 107 1011
1013 0 413583.2 271270.9 158200 107 1012
1014 0 413388.2 271482.66 159160 98 1003
1015 0 413397 271295.22 159200 128 1014
1016 0 413395.38 271776.38 159280 128 1015
1017 0 413286.56 271847.8 159400 128 1016
1018 0 413319.2 272160.84 159520 186 1017
1019 0 413731.25 272658.47 159520 236 1018
1020 0 413740.72 272664.38 159400 236 1019
1021 0 413143.56 272984.88 159400 40 1020
1022 0 413814.38 272698.78 159280 166 1020
1023 0 413807.03 272711.9 159160 166 1022
1024 0 413790.66 272730.7 159040 166 1023
1025 0 414336 273344 160200 80 1019
1026 0 414432 273600 160200 75 1025
1027 0 414432 273664 160200 81 1026
1028 0 414560 273888 160200 102 1027
1029 0 414688 274016 160200 40 1028
1030 0 414880 274208 160200 40 1029
1031 0 415104 274368 160200 135 1030
1032 0 415200 274400 160200 175 1031
1033 0 415360 274560 160000 120 1032
1034 0 415616 274656 159960 136 1033
1035 0 415776 274688 159920 214 1034
1036 0 415936 274848 159840 200 1035
1037 0 416096 274688 159680 140 1036
1038 0 416288 274496 159560 136 1037
1039 0 416384 274240 159560 128 1038
1040 0 416512 274016 159440 175 1039
1041 0 416672 273856 159280 224 1040
1042 0 416896 273760 159200 196 1041
1043 0 417088 273632 159080 136 1042
1044 0 417184 273600 158960 122 1043
1045 0 416096 275072 159840 137 1036
1046 0 416096 275328 159920 156 1045
1047 0 415936 275520 160080 86 1046
1048 0 415744 275712 160160 135 1047
1049 0 415520 275872 160200 120 1048
1050 0 415328 276064 160240 141 1049
1051 0 415200 276320 160280 135 1050
1052 0 415072 276544 160280 120 1051
1053 0 414880 276736 160280 120 1052
1054 0 414752 276928 160280 150 1053
1055 0 414784 276928 160000 71 1054
1056 0 414784 277088 159760 153 1055
1057 0 414720 277312 159640 122 1056
1058 0 414656 277536 159520 32 1057
1059 0 414720 277696 159320 96 1058
1060 0 414848 277696 159080 124 1059
1061 0 414880 277664 159040 134 1060
1062 0 414720 277152 160400 163 1054
1063 0 414624 277408 160440 122 1062
1064 0 414592 277440 160440 122 1063
1065 0 414560 277696 160440 183 1064
1066 0 414432 277920 160520 189 1065
1067 0 414368 278112 160680 153 1066
1068 0 414272 278272 160880 90 1067
1069 0 414112 278368 161080 101 1068
1070 0 413952 278464 161320 40 1069
1071 0 413760 278464 161520 60 1070
1072 0 413504 278528 161600 128 1071
1073 0 413280 278624 161680 163 1072
1074 0 413088 278784 161840 139 1073
1075 0 412896 278976 161960 204 1074
1076 0 412736 279136 162120 212 1075
1077 0 412704 279392 162160 202 1076
1078 0 412832 279808 162080 156 1077
1079 0 412768 279840 161840 163 1078
1080 0 412704 280032 161640 140 1079
1081 0 412704 280192 161400 128 1080
1082 0 412672 280384 161200 40 1081
1083 0 412608 280640 161080 139 1082
1084 0 412608 280896 161120 163 1083
1085 0 412672 281024 161160 166 1084
1086 0 412448 281152 161240 150 1085
1087 0 412256 281344 161200 107 1086
1088 0 412000 281408 161280 86 1087
1089 0 411776 281504 161360 137 1088
1090 0 411840 281696 161520 124 1089
1091 0 411840 281856 161720 81 1090
1092 0 411840 281920 161720 81 1091
1093 0 412864 281216 161200 153 1085
1094 0 413088 281376 161200 80 1093
1095 0 413280 281568 161320 81 1094
1096 0 413312 281696 161560 104 1095
1097 0 413408 281824 161760 102 1096
1098 0 413568 282016 161840 115 1097
1099 0 413600 282144 161920 122 1098
1100 0 413856 282112 161960 135 1099
1101 0 414016 281952 161800 189 1100
1102 0 414144 282016 161560 128 1101
1103 0 414304 282144 161360 134 1102
1104 0 414464 282368 161280 91 1103
1105 0 414560 282496 161280 80 1104
1106 0 413536 282304 162120 32 1099
1107 0 413568 282528 162240 156 1106
1108 0 413568 282784 162200 166 1107
1109 0 413664 283040 162120 203 1108
1110 0 413824 283104 161880 164 1109
1111 0 413952 283264 161680 135 1110
1112 0 413984 283488 161520 160 1111
1113 0 413792 283616 161320 154 1112
1114 0 413856 283776 161120 71 1113
1115 0 413952 283872 161000 51 1114
1116 0 412672 279872 162320 122 1078
1117 0 412480 279936 162520 120 1116
1118 0 412256 279968 162680 148 1117
1119 0 412224 279968 162720 172 1118
1120 0 412064 280128 162600 64 1119
1121 0 411936 280288 162400 32 1120
1122 0 412000 280448 162200 51 1121
1123 0 412064 279968 162960 51 1119
1124 0 411904 279968 163160 101 1123
1125 0 411744 279936 163400 71 1124
1126 0 411488 279936 163480 81 1125
1127 0 411296 279968 163640 128 1126
1128 0 411040 279936 163680 102 1127
1129 0 410784 279872 163720 81 1128
1130 0 410592 279808 163920 104 1129
1131 0 410400 279648 164000 86 1130
1132 0 410144 279584 164000 75 1131
1133 0 409984 279520 164160 137 1132
1134 0 414400 277344 160640 32 1064
1135 0 414208 277280 160800 32 1134
1136 0 414080 277152 161000 32 1135
1137 0 414080 276992 161040 32 1136
1138 0 415936 274528 160120 71 1035
1139 0 415968 274368 160320 32 1138
1140 0 416064 274144 160400 154 1139
1141 0 416192 273920 160360 148 1140
1142 0 416384 273728 160280 80 1141
1143 0 415200 274528 160440 96 1032
1144 0 415264 274592 160680 137 1143
1145 0 415328 274624 160920 115 1144
1146 0 415392 274624 161200 128 1145
1147 0 415552 274560 161400 154 1146
1148 0 415552 274560 161680 32 1147
1149 0 415552 274528 161960 90 1148
1150 0 415552 274464 162240 108 1149
1151 0 415712 274304 162440 51 1150
1152 0 415904 274144 162520 81 1151
1153 0 416160 274144 162520 60 1152
1154 0 416416 274144 162600 71 1153
1155 0 416640 274112 162760 139 1154
1156 0 416864 274080 162920 148 1155
1157 0 417024 274016 163120 120 1156
1158 0 417120 273952 163360 64 1157
1159 0 417184 273888 163600 51 1158
1160 0 417248 273728 163800 96 1159
1161 0 417248 273728 164080 96 1160
1162 0 417152 273664 164320 131 1161
1163 0 417056 273696 164560 153 1162
1164 0 417056 273696 164840 81 1163
1165 0 417056 273760 165120 51 1164
1166 0 417248 273792 165280 101 1165
1167 0 417344 273984 165480 86 1166
1168 0 417312 274016 165760 194 1167
1169 0 417472 274112 165960 136 1168
1170 0 417728 274080 166080 104 1169
1171 0 417920 274176 166240 153 1170
1172 0 418112 274080 166400 217 1171
1173 0 418208 273856 166560 150 1172
1174 0 418336 273728 166760 75 1173
1175 0 418496 273696 166960 108 1174
1176 0 418656 273568 167120 134 1175
1177 0 418912 273568 167200 96 1176
1178 0 418976 273568 167280 96 1177
1179 0 414848 273856 160000 32 1029
1180 0 414912 273888 159720 60 1179
1181 0 414848 274080 159520 40 1180
1182 0 414720 274336 159480 51 1181
1183 0 414688 274368 159440 51 1182
1184 0 414176 273760 160160 153 1027
1185 0 413920 273792 160160 198 1184
1186 0 413696 273792 160360 202 1185
1187 0 413472 273920 160400 166 1186
1188 0 413280 274112 160400 60 1187
1189 0 413088 274304 160400 32 1188
1190 0 413056 274336 160360 32 1189
1191 0 413088 274560 160240 81 1190
1192 0 413088 274816 160200 51 1191
1193 0 412928 274944 160000 64 1192
1194 0 412736 275040 159840 51 1193
1195 0 412480 275136 159720 102 1194
1196 0 412224 275136 159720 60 1195
1197 0 412000 275168 159600 75 1196
1198 0 411776 275168 159440 75 1197
1199 0 411520 275168 159440 120 1198
1200 0 411264 275136 159320 157 1199
1201 0 411072 275008 159200 134 1200
1202 0 410912 274848 159040 128 1201
1203 0 410688 274688 159040 164 1202
1204 0 410432 274656 159040 200 1203
1205 0 410208 274592 159200 81 1204
1206 0 410048 274496 159400 91 1205
1207 0 409856 274688 159400 131 1206
1208 0 412800 274336 160440 75 1190
1209 0 412576 274240 160600 115 1208
1210 0 412352 274112 160640 81 1209
1211 0 412096 274080 160720 51 1210
1212 0 411872 273952 160840 80 1211
1213 0 411680 273760 160840 86 1212
1214 0 411488 273568 160840 81 1213
1215 0 411264 273408 160960 71 1214
1216 0 411040 273376 161120 153 1215
1217 0 410912 273344 161160 150 1216
1218 0 413493.44 268467.94 158840 32 1000
1219 0 413456.03 268487.4 158560 122 1218
1220 0 413468.03 268421.72 158400 122 1219
1221 0 413501.66 268187.94 158280 124 1220
1222 0 413413.62 268064.62 158200 60 1221
1223 0 413365.78 268126.7 158080 60 1222
1224 0 413201.12 268155.9 158000 60 1223
1225 0 413161.66 268180.84 157960 40 1224
1226 0 413100.62 268019.78 157800 40 1225
1227 0 413178.5 267848.97 157600 120 1226
1228 0 413323.3 267784.6 157480 60 1227
1229 0 413144.34 267771.9 157360 60 1228
1230 0 413136.9 267735.72 157240 60 1229
1231 0 413332.94 267847.94 157120 64 1230
1232 0 413428.06 267677.9 157000 96 1231
1233 0 413495.66 267643.88 156960 96 1232
1234 0 413735.94 267819.88 156600 101 1233
1235 0 413839.8 267894.94 156400 101 1234
1236 0 414022.5 268060.03 156240 32 1235
1237 0 414029.62 268188.84 156200 32 1236
1238 0 414187.53 268061.06 155960 32 1237
1239 0 412158.38 267280 159440 147 996
1240 0 411919.5 267268 159560 128 1239
1241 0 411840 267264 159600 122 1240
1242 0 411648 267296 159760 150 1241
1243 0 411424 267392 159840 124 1242
1244 0 411200 267456 160000 157 1243
1245 0 410976 267456 160200 148 1244
1246 0 410816 267520 160400 107 1245
1247 0 410656 267520 160600 81 1246
1248 0 410528 267520 160840 108 1247
1249 0 410464 267424 161080 186 1248
1250 0 410400 267456 161320 71 1249
1251 0 410400 267456 161600 102 1250
1252 0 410432 267520 161840 102 1251
1253 0 410432 267648 162080 80 1252
1254 0 410432 267680 162120 98 1253
1255 0 410240 267872 162160 32 1254
1256 0 410080 268064 162280 40 1255
1257 0 410144 268128 162280 45 1256
1258 0 410496 267840 162320 80 1254
1259 0 410496 268000 162560 96 1258
1260 0 410464 268032 162680 96 1259
1261 0 410240 267872 162680 32 1260
1262 0 410112 267680 162560 32 1261
1263 0 410048 267680 162440 51 1262
1264 0 410432 268128 162920 98 1260
1265 0 410304 268032 163160 102 1264
1266 0 410208 268032 163400 101 1265
1267 0 410080 268160 163600 124 1266
1268 0 410016 268192 163840 168 1267
1269 0 409920 268256 164080 194 1268
1270 0 410144 268288 164200 186 1269
1271 0 410400 268256 164240 90 1270
1272 0 410624 268096 163920 40 1271
1273 0 410880 268160 164000 128 1272
1274 0 411136 268160 164040 90 1273
1275 0 411232 268160 164040 60 1274
1276 0 411296 268160 163760 71 1275
1277 0 411424 268320 163560 40 1276
1278 0 411680 268384 163520 75 1277
1279 0 411872 268384 163400 90 1278
1280 0 411456 268288 164040 32 1275
1281 0 411712 268352 164040 45 1280
1282 0 411968 268320 164040 96 1281
1283 0 412224 268320 164040 81 1282
1284 0 412448 268480 164040 128 1283
1285 0 412672 268608 164080 71 1284
1286 0 412832 268768 164200 120 1285
1287 0 412960 268992 164200 163 1286
1288 0 413120 269184 164240 164 1287
1289 0 413280 269344 164440 124 1288
1290 0 413440 269504 164640 51 1289
1291 0 413504 269600 164880 101 1290
1292 0 413504 269664 165240 115 1291
1293 0 413568 269600 165480 90 1292
1294 0 413632 269568 165720 90 1293
1295 0 413696 269472 165960 101 1294
1296 0 413696 269440 166240 131 1295
1297 0 413536 269504 166480 101 1296
1298 0 413504 269632 166720 64 1297
1299 0 413376 269792 166920 98 1298
1300 0 413312 269856 166960 115 1299
1301 0 413088 270016 166960 122 1300
1302 0 412832 270080 166960 143 1301
1303 0 412640 270240 166920 157 1302
1304 0 412544 270464 166920 107 1303
1305 0 412512 270720 166920 40 1304
1306 0 412512 270976 166960 32 1305
1307 0 412512 271072 167040 32 1306
1308 0 412512 271232 167240 40 1307
1309 0 412416 271392 167440 80 1308
1310 0 412384 271520 167680 101 1309
1311 0 412384 271616 167920 71 1310
1312 0 412352 271616 168200 75 1311
1313 0 412288 271552 168440 107 1312
1314 0 412160 271456 168640 96 1313
1315 0 412000 271456 168840 81 1314
1316 0 411936 271456 168920 98 1315
1317 0 411744 271424 169120 107 1316
1318 0 411712 271328 169360 71 1317
1319 0 411680 271264 169640 86 1318
1320 0 411520 271136 169840 128 1319
1321 0 411360 271040 170080 150 1320
1322 0 411104 270944 170040 189 1321
1323 0 410848 270912 170040 185 1322
1324 0 410624 270976 170160 134 1323
1325 0 410368 270848 170160 150 1324
1326 0 410240 270624 170160 120 1325
1327 0 410144 270400 170000 128 1326
1328 0 410144 270208 169800 178 1327
1329 0 410016 269952 169800 124 1328
1330 0 410016 269824 169800 128 1329
1331 0 411456 270976 170320 200 1321
1332 0 411712 270944 170400 128 1331
1333 0 411936 271040 170280 40 1332
1334 0 411968 271232 170120 32 1333
1335 0 412192 271264 169960 51 1334
1336 0 412224 271232 169920 32 1335
1337 0 411904 271200 168920 107 1316
1338 0 411936 270944 168920 60 1337
1339 0 411904 270720 169080 32 1338
1340 0 411840 270656 169320 32 1339
1341 0 411744 270656 169440 40 1340
1342 0 412576 271808 167920 80 1311
1343 0 412832 271936 167880 75 1342
1344 0 413056 272096 167880 32 1343
1345 0 413248 272320 167880 60 1344
1346 0 413408 272512 167760 75 1345
1347 0 413376 272640 167600 32 1346
1348 0 412352 270912 167200 32 1307
1349 0 412256 270848 167440 64 1348
1350 0 412256 270848 167480 64 1349
1351 0 412288 270496 166880 51 1304
1352 0 412160 270656 166680 32 1351
1353 0 412288 270880 166600 40 1352
1354 0 412224 271136 166680 32 1353
1355 0 412224 271168 166920 32 1354
1356 0 413536 270016 167000 120 1300
1357 0 413792 270016 166960 148 1356
1358 0 414048 270016 166920 153 1357
1359 0 414304 269984 166880 124 1358
1360 0 414464 269856 166720 32 1359
1361 0 414656 269696 166640 86 1360
1362 0 414816 269536 166520 137 1361
1363 0 415008 269344 166480 163 1362
1364 0 415264 269280 166560 104 1363
1365 0 415488 269440 166560 71 1364
1366 0 413344 269664 166400 51 1297
1367 0 413120 269792 166360 64 1366
1368 0 412896 269792 166280 64 1367
1369 0 412794.34 264883.72 159240 187 991
1370 0 412671.06 264797.84 159640 170 1369
1371 0 412640 264768 159800 163 1370
1372 0 412640 264768 159920 203 1371
1373 0 412480 264704 160120 153 1372
1374 0 412320 264576 160320 101 1373
1375 0 412096 264512 160440 120 1374
1376 0 411872 264512 160600 115 1375
1377 0 411712 264448 160800 64 1376
1378 0 411648 264448 161080 137 1377
1379 0 411584 264480 161320 96 1378
1380 0 411456 264480 161560 81 1379
1381 0 411328 264544 161800 40 1380
1382 0 411168 264544 162000 75 1381
1383 0 411008 264416 162200 51 1382
1384 0 410784 264416 162360 75 1383
1385 0 410624 264384 162560 96 1384
1386 0 410592 264288 162800 98 1385
1387 0 410560 264256 163080 140 1386
1388 0 410464 264128 163320 175 1387
1389 0 410400 264064 163560 102 1388
1390 0 410336 264032 163800 124 1389
1391 0 410176 264000 164040 139 1390
1392 0 410048 264032 164280 108 1391
1393 0 410048 264064 164560 81 1392
1394 0 410208 263936 164760 141 1393
1395 0 410368 263776 164920 156 1394
1396 0 410400 263744 164920 150 1395
1397 0 410304 263552 164760 104 1396
1398 0 410144 263360 164640 71 1397
1399 0 409920 263200 164640 71 1398
1400 0 409792 263168 164640 107 1399
1401 0 410560 263584 165120 178 1396
1402 0 410816 263616 165200 163 1401
1403 0 411040 263552 165360 98 1402
1404 0 411136 263328 165480 81 1403
1405 0 411104 263072 165480 139 1404
1406 0 411008 262816 165560 212 1405
1407 0 410752 262880 165520 156 1406
1408 0 410592 262880 165320 71 1407
1409 0 410432 262784 165120 81 1408
1410 0 410176 262720 165080 80 1409
1411 0 410112 262720 165080 75 1410
1412 0 412896 264832 159960 214 1372
1413 0 413152 264928 159960 137 1412
1414 0 413344 265120 159840 60 1413
1415 0 413536 265280 159760 51 1414
1416 0 413696 265280 159640 75 1415
1417 0 420858 251403 154200 -1 945
1418 0 420518 251437 154400 -1 1417
1419 0 420402 251521 154600 -1 1418
1420 0 420142 251559 154760 -1 1419
1421 0 419978 251667 154920 -1 1420
1422 0 419826 251673 155040 -1 1421
1423 0 419510 251777 155200 -1 1422
1424 0 419366 251781 155320 -1 1423
1425 0 419170 251795 155360 -1 1424
1426 0 419030 251715 155400 -1 1425
1427 0 418794 251587 155480 -1 1426
1428 0 418670 251549 155560 -1 1427
1429 0 418534 251553 155720 -1 1428
1430 0 418342 251565 155880 -1 1429
1431 0 418210 251561 156040 -1 1430
1432 0 417982 251605 156160 -1 1431
1433 0 417750 251713 156240 -1 1432
1434 0 417566 251813 156360 -1 1433
1435 0 417470 251817 156480 -1 1434
1436 0 417370 251873 156600 -1 1435
1437 0 417254 251897 156720 -1 1436
1438 0 417094 251905 156800 -1 1437
1439 0 416958 251865 156840 -1 1438
1440 0 416818 251857 156880 -1 1439
1441 0 416718 251825 156960 -1 1440
1442 0 416570 251817 157120 -1 1441
1443 0 415754 251625 157120 -1 1442
1444 0 415738 251625 157160 -1 1443
1445 0 415674 251617 157480 -1 1444
1446 0 415626 251569 157520 -1 1445
1447 0 415626 251545 157600 -1 1446
1448 0 415470 251481 157720 -1 1447
1449 0 415322 251481 157800 -1 1448
1450 0 415182 251477 157840 -1 1449
1451 0 415098 251465 157880 -1 1450
1452 0 414986 251401 157920 -1 1451
1453 0 414982 251397 158000 -1 1452
1454 0 414870 251401 158120 -1 1453
1455 0 414514 251661 158120 -1 1454
1456 0 413950 251761 158120 -1 1455
1457 0 413950 251773 158160 -1 1456
1458 0 413954 251797 158200 -1 1457
1459 0 413974 251823 158320 -1 1458
1460 0 413830 251871 158520 -1 1459
1461 0 413722 251883 158560 -1 1460
1462 0 413578 251907 158600 -1 1461
1463 0 413554 251931 158680 -1 1462
1464 0 413482 251899 158760 -1 1463
1465 0 413130 252087 158760 -1 1464
1466 0 413054 252139 158840 -1 1465
1467 0 412946 252123 158920 -1 1466
1468 0 412930 252123 158960 -1 1467
1469 0 412826 252127 159040 -1 1468
1470 0 412574 252143 159160 -1 1469
1471 0 412450 252203 159320 -1 1470
1472 0 412226 252207 159440 -1 1471
1473 0 412090 252215 159600 -1 1472
1474 0 411878 252179 159800 -1 1473
1475 0 411754 252219 159920 -1 1474
1476 0 411754 252219 160000 -1 1475
1477 0 411718 252215 160040 -1 1476
1478 0 411586 252375 160080 -1 1477
1479 0 411506 252567 160160 -1 1478
1480 0 411478 252603 160320 -1 1479
1481 0 411426 252587 160520 -1 1480
1482 0 411238 252555 160760 -1 1481
1483 0 411234 252599 160920 -1 1482
1484 0 410762 253071 160920 -1 1483
1485 0 410398 253511 160920 -1 1484
1486 0 410374 253551 161040 -1 1485
1487 0 410366 253583 161120 -1 1486
1488 0 410366 253591 161160 -1 1487
1489 0 410090 253999 161160 -1 1488
1490 0 409778 254335 161160 -1 1489
1491 0 409754 254347 161280 -1 1490
1492 0 409326 254531 161280 -1 1491
1493 0 409074 254795 161280 -1 1492
1494 0 408838 254943 161280 -1 1493
1495 0 408854 255463 161280 -1 1494
1496 0 408650 255599 161360 -1 1495
1497 0 408306 255807 161480 -1 1496
1498 0 408314 255835 161520 -1 1497
1499 0 407802 256131 161520 -1 1498
1500 0 407802 256131 161600 -1 1499
1501 0 407802 256131 161680 -1 1500
1502 0 407366 256647 161680 -1 1501
1503 0 406994 257247 161680 -1 1502
1504 0 406942 257407 161800 -1 1503
1505 0 406878 257563 161960 -1 1504
1506 0 406782 257699 162040 -1 1505
1507 0 406718 257699 162080 -1 1506
1508 1 406594 257655 162120 -1 1507
1509 0 406088.94 257578.19 162200 175 1508
1510 0 405504.06 257689.03 162240 212 1509
1511 0 405254.78 258072.34 162200 164 1510
1512 0 405342.16 258239.38 162080 81 1511
1513 0 405349.62 258361.12 162000 81 1512
1514 0 405369.6 258546.44 161920 51 1513
1515 0 405420.25 258787.1 161840 81 1514
1516 0 405397.84 258892.66 161760 81 1515
1517 0 405419.28 258935.75 161680 75 1516
1518 0 405588.1 259069.22 161560 75 1517
1519 0 405707.38 259222 161440 81 1518
1520 0 405763.16 259365.84 161360 91 1519
1521 0 405817.75 259547.56 161240 134 1520
1522 0 405834.47 259675.31 161120 134 1521
1523 0 405807.28 259737.03 161000 75 1522
1524 0 405788.88 259750.5 160920 75 1523
1525 0 406127.28 260312.25 160920 102 1524
1526 0 406470.1 260534.94 160880 124 1525
1527 0 406477.2 261191.4 160960 91 1526
1528 0 406457 261251.31 160840 91 1527
1529 0 406708.66 261494.1 160680 91 1528
1530 0 406816.94 261601.38 160600 91 1529
1531 0 405329.66 257830.97 162280 230 1510
1532 0 405049.03 257794.31 162480 172 1531
1533 0 404705.7 257796.19 162680 122 1532
1534 0 404774.16 257457.69 162760 120 1533
1535 0 404795.28 257317.69 162880 124 1534
1536 0 404744.03 257234.62 163040 124 1535
1537 0 404547.03 257286.12 163200 81 1536
1538 0 404534 257199.78 163320 81 1537
1539 0 404439.9 257223.19 163480 60 1538
1540 0 404249.4 257296.72 163640 86 1539
1541 0 404094.75 257252.31 163840 160 1540
1542 0 404081.4 257200.88 164040 102 1541
1543 0 404038.28 257256.5 164240 102 1542
1544 0 404098.62 257358.12 164440 90 1543
1545 0 404201.97 257311.62 164640 124 1544
1546 0 404104.12 257428.97 164800 51 1545
1547 0 404188.53 257522.03 164920 86 1546
1548 0 404215.44 257458.66 165040 86 1547
1549 0 404073.75 257568.16 165280 86 1548
1550 0 403741.56 257394.44 165440 108 1549
1551 0 413322 251583 158320 -1 1459
1552 0 412648 251585 158320 -1 1551
1553 0 412624 251585 158360 -1 1552
1554 0 412348 251589 158520 -1 1553
1555 0 412056 251549 158680 -1 1554
1556 0 411876 251549 158920 -1 1555
1557 0 411708 251621 159080 -1 1556
1558 0 411484 251729 159240 -1 1557
1559 0 411456 251673 159400 -1 1558
1560 0 411448 251701 159520 -1 1559
1561 0 411356 251673 159640 -1 1560
1562 0 411328 251685 159720 -1 1561
1563 0 411292 251645 159800 -1 1562
1564 0 411132 251601 159920 -1 1563
1565 0 410952 251537 160040 -1 1564
1566 0 410884 251529 160160 -1 1565
1567 0 410852 251501 160240 -1 1566
1568 0 410796 251501 160280 -1 1567
1569 0 410688 251517 160320 -1 1568
1570 0 410546 251427 160360 -1 1569
1571 0 410358 251315 160560 -1 1570
1572 0 410270 251263 160760 -1 1571
1573 0 410178 251155 160880 -1 1572
1574 0 410010 251171 161000 -1 1573
1575 0 409926 251191 161120 -1 1574
1576 0 409742 251183 161240 -1 1575
1577 0 409682 251175 161320 -1 1576
1578 0 409510 251203 161480 -1 1577
1579 0 409370 251239 161560 -1 1578
1580 0 409186 251339 161680 -1 1579
1581 0 409150 251343 161800 -1 1580
1582 0 409010 251331 161880 -1 1581
1583 0 408858 251299 162000 -1 1582
1584 0 408822 251331 162120 -1 1583
1585 0 408582 251343 162240 -1 1584
1586 0 408446 251355 162320 -1 1585
1587 0 408222 251467 162480 -1 1586
1588 0 408161.2 251491 162560 -1 1587
1589 0 408070 251527 162680 -1 1588
1590 0 408064 251433 162880 -1 1589
1591 0 407958 251431 162960 -1 1590
1592 0 407954 251271 163080 -1 1591
1593 0 407954 251131 163200 -1 1592
1594 0 407946 251079 163240 -1 1593
1595 0 407958 251023 163280 -1 1594
1596 0 407904.66 250983 163360 -1 1595
1597 0 407878 250963 163400 -1 1596
1598 0 407762 250819 163480 -1 1597
1599 0 407738 250743 163600 -1 1598
1600 0 407694 250595 163680 -1 1599
1601 0 407674 250451 163720 -1 1600
1602 0 407694 250363 163800 -1 1601
1603 0 407690 250283 163880 -1 1602
1604 0 407686 250211 163920 -1 1603
1605 0 407614 250155 163960 -1 1604
1606 0 407562 250075 164000 -1 1605
1607 0 407518 250019 164080 -1 1606
1608 0 407466 249975 164160 -1 1607
1609 0 407458 249799 164200 -1 1608
1610 0 407370 249631 164320 -1 1609
1611 0 407330 249535 164400 -1 1610
1612 0 407326 249471 164520 -1 1611
1613 0 407344.66 249444.33 164560 -1 1612
1614 0 407382 249391 164640 -1 1613
1615 0 407434 249343 164760 -1 1614
1616 0 407466 249327 164880 -1 1615
1617 0 407494 249327 164960 -1 1616
1618 0 407506 249291 165000 -1 1617
1619 0 407518 249287 165040 -1 1618
1620 0 407518 249287 165080 -1 1619
1621 0 407506 248815 165080 -1 1620
1622 0 407362 248475 165080 -1 1621
1623 0 407326 248451 165160 -1 1622
1624 0 407306 248399 165200 -1 1623
1625 0 407306 248399 165280 -1 1624
1626 0 406742 248067 165280 -1 1625
1627 0 406486 247663 165280 -1 1626
1628 0 406490 247615 165520 -1 1627
1629 0 406510 247615 165800 -1 1628
1630 0 406414 247331 165960 -1 1629
1631 0 406354 247131 166040 -1 1630
1632 0 406290 247007 166120 -1 1631
1633 0 406228 246865 166200 -1 1632
1634 0 406166 246723 166280 -1 1633
1635 0 406122 246575 166320 -1 1634
1636 0 405902 246331 166320 -1 1635
1637 0 405854 246199 166400 -1 1636
1638 0 405786 246135 166440 -1 1637
1639 0 405702 246179 166520 -1 1638
1640 0 405630 246251 166640 -1 1639
1641 0 405650 246131 166760 -1 1640
1642 0 405623.34 246075 166800 -1 1641
1643 0 405596.5 246019 166840 -1 1642
1644 0 405570 245963 166880 -1 1643
1645 0 405622 245859 166920 -1 1644
1646 0 405622 245859 166960 -1 1645
1647 0 405622 245859 167000 -1 1646
1648 0 405574 245735 167080 -1 1647
1649 0 405506 245655 167240 -1 1648
1650 0 405514 245695 167440 -1 1649
1651 0 405498 245615 167520 -1 1650
1652 0 405482 245535 167600 -1 1651
1653 0 405498 245459 167800 -1 1652
1654 0 405440.4 245372.6 167960 -1 1653
1655 0 405426 245351 168000 -1 1654
1656 0 405366 245015 168000 -1 1655
1657 0 405190 244855 168120 -1 1656
1658 0 405188.66 244812.33 168160 -1 1657
1659 0 405186 244727 168240 -1 1658
1660 0 405122 244391 168360 -1 1659
1661 0 405098 244291 168400 -1 1660
1662 0 405042 244171 168520 -1 1661
1663 0 405002 244075 168640 -1 1662
1664 0 404934 243859 168760 -1 1663
1665 0 404862 243595 168840 -1 1664
1666 0 404822 243295 168920 -1 1665
1667 0 404866 243187 169040 -1 1666
1668 0 404866 243179 169200 -1 1667
1669 0 404946 243131 169360 -1 1668
1670 0 404934 242983 169480 -1 1669
1671 0 404902 242879 169680 -1 1670
1672 0 404906 242879 169880 -1 1671
1673 0 404870 242819 170120 -1 1672
1674 0 404858 242779 170320 -1 1673
1675 0 404858 242791 170440 -1 1674
1676 0 404878 242775 170480 -1 1675
1677 0 404990 242731 170560 -1 1676
1678 0 405006 242679 170680 -1 1677
1679 0 405110 242595 170760 -1 1678
1680 0 405182 242559 170880 -1 1679
1681 0 405258 242591 171040 -1 1680
1682 0 405270.8 242594.2 171120 -1 1681
1683 0 405290 242599 171240 -1 1682
1684 0 405158 242539 171360 -1 1683
1685 0 405158 242483 171400 -1 1684
1686 0 405158 242451 171480 -1 1685
1687 0 405178 242391 171520 -1 1686
1688 0 405182 242363 171600 -1 1687
1689 0 405174 242329.67 171640 -1 1688
1690 0 405158 242263 171720 -1 1689
1691 0 405086 242199 171760 -1 1690
1692 0 404963 242128.03 171800 -1 1691
1693 0 404994 242051 171840 -1 1692
1694 0 405058 241963 171920 -1 1693
1695 0 405078 241867 172040 -1 1694
1696 0 405106 241795 172080 -1 1695
1697 0 405162 241651 172160 -1 1696
1698 0 405174 241583 172240 -1 1697
1699 0 405186 241511 172360 -1 1698
1700 0 405162 241403 172520 -1 1699
1701 0 405150 241379 172680 -1 1700
1702 0 405182 241131 172800 -1 1701
1703 0 405046 241007 172960 -1 1702
1704 0 405022 240835 173040 -1 1703
1705 0 405042 240543 173160 -1 1704
1706 0 404918 240323 173280 -1 1705
1707 0 404870 240051 173400 -1 1706
1708 0 404930 239879 173480 -1 1707
1709 0 404906 239563 173480 -1 1708
1710 0 405030 239455 173600 -1 1709
1711 0 405070 239331 173640 -1 1710
1712 0 405134 239239 173720 -1 1711
1713 0 405210 238747 173720 -1 1712
1714 0 405210 238727 173760 -1 1713
1715 0 404986 238507 173760 -1 1714
1716 0 404882 238439 173880 -1 1715
1717 0 404734 238427 174000 -1 1716
1718 0 404566 238443 174200 -1 1717
1719 0 404554 238447 174280 -1 1718
1720 0 404542 238451 174360 -1 1719
1721 0 404522 238467 174400 -1 1720
1722 0 404030 238087 174400 -1 1721
1723 0 403662 237811 174400 -1 1722
1724 0 403442 237059 174400 -1 1723
1725 0 403126 236403 174400 -1 1724
1726 0 403074 236271 174480 -1 1725
1727 0 402970 236063 174600 -1 1726
1728 0 402926 235935 174720 -1 1727
1729 0 402738 235871 174720 -1 1728
1730 0 402650 235487 174720 -1 1729
1731 0 402638 235343 174760 -1 1730
1732 0 402694 235279 174800 -1 1731
1733 0 402726 235195 174840 -1 1732
1734 0 402870 235067 174880 -1 1733
1735 0 402746 234655 175000 -1 1734
1736 0 402610 234531 175080 -1 1735
1737 0 402430 234163 175080 -1 1736
1738 0 402422 233779 175240 -1 1737
1739 0 402402 233195 175240 -1 1738
1740 0 402394 233139 175320 -1 1739
1741 0 402374 233115 175360 -1 1740
1742 0 402498 232727 175360 -1 1741
1743 0 402574 232559 175560 -1 1742
1744 0 402606 232443 175720 -1 1743
1745 0 402702 232307 175920 -1 1744
1746 0 402558 232235 176120 -1 1745
1747 0 402534 232167 176240 -1 1746
1748 0 402510 232127 176360 -1 1747
1749 0 402554 231963 176520 -1 1748
1750 0 402418 231775 176640 -1 1749
1751 0 402370 231715 176760 -1 1750
1752 0 402310 231683 176840 -1 1751
1753 0 402274 231671 176960 -1 1752
1754 0 402122 231451 177040 -1 1753
1755 0 402078 231327 177080 -1 1754
1756 0 402014 231259 177120 -1 1755
1757 0 401998 231219 177200 -1 1756
1758 0 402018 231067 177280 -1 1757
1759 0 401954 230899 177360 -1 1758
1760 0 401926 230783 177400 -1 1759
1761 0 401902 230631 177480 -1 1760
1762 0 401890 230435 177560 -1 1761
1763 0 401894 230195 177640 -1 1762
1764 0 401866 230007 177680 -1 1763
1765 0 401950 229847 177720 -1 1764
1766 0 401838 229675 177760 -1 1765
1767 0 401802 229583 177800 -1 1766
1768 0 401734 229223 177800 -1 1767
1769 0 401770 229135 177880 -1 1768
1770 0 401770 229111 177960 -1 1769
1771 0 401770 229111 178000 -1 1770
1772 0 401650 228551 178000 -1 1771
1773 0 401606 228219 178160 -1 1772
1774 0 401590 228035 178240 -1 1773
1775 0 401530 227875 178400 -1 1774
1776 0 401438 227559 178560 -1 1775
1777 0 401434 227479 178680 -1 1776
1778 0 401406 227403 178760 -1 1777
1779 0 401422 227389.67 178840 -1 1778
1780 0 401430 227383 178880 -1 1779
1781 0 401422 227395 179040 -1 1780
1782 0 401206 227155 179040 -1 1781
1783 0 401322 226679 179040 -1 1782
1784 0 401314 226679 179240 -1 1783
1785 0 401311.6 226680.6 179280 -1 1784
1786 0 401302 226687 179440 -1 1785
1787 0 401214 226547 179520 -1 1786
1788 0 401232 226511 179600 -1 1787
1789 0 401250 226475 179680 -1 1788
1790 0 401302 226467 179720 -1 1789
1791 0 401310 225835 179720 -1 1790
1792 0 401334 225795 179760 -1 1791
1793 0 401358 225759 179800 -1 1792
1794 0 401222 225627 179840 -1 1793
1795 0 401250 225651 179880 -1 1794
1796 0 401226 225563 179920 -1 1795
1797 0 401218 225555 179960 -1 1796
1798 0 401218 225487 180000 -1 1797
1799 0 401218 225419 180040 -1 1798
1800 0 401174 225355 180080 -1 1799
1801 0 401202 225319 180120 -1 1800
1802 0 401314 225287 180160 -1 1801
1803 0 401342 225235 180200 -1 1802
1804 0 401394 225159 180240 -1 1803
1805 0 401414 225055 180280 -1 1804
1806 0 401426 225031 180320 -1 1805
1807 0 401434 225019 180360 -1 1806
1808 0 401590 224687 180360 -1 1807
1809 0 401566 224587 180440 -1 1808
1810 0 401578 224463 180520 -1 1809
1811 0 401566 224399 180560 -1 1810
1812 0 401350 223979 180560 -1 1811
1813 0 401390 223963 180600 -1 1812
1814 0 401386 223967 180640 -1 1813
1815 0 401386 223967 180720 -1 1814
1816 0 401390 223967 180800 -1 1815
1817 0 401250 223667 180800 -1 1816
1818 0 401126 223311 180800 -1 1817
1819 0 401094 223167 180960 -1 1818
1820 0 401002 222991 181160 -1 1819
1821 0 400970 222943 181200 -1 1820
1822 0 400958 222871 181240 -1 1821
1823 0 400778 222763 181320 -1 1822
1824 0 400758 222731 181440 -1 1823
1825 0 400750 222723 181560 -1 1824
1826 0 400740 222689 181600 -1 1825
1827 0 400672 222605 181720 -1 1826
1828 0 400640 222505 181840 -1 1827
1829 0 400608 222377 181960 -1 1828
1830 0 400626 222299 182000 -1 1829
1831 0 400632 222317 182040 -1 1830
1832 0 400588 222169 182080 -1 1831
1833 0 400576 222053 182120 -1 1832
1834 0 400548 221977 182160 -1 1833
1835 0 400472 221781 182280 -1 1834
1836 0 400462 221775 182320 -1 1835
1837 0 400404 221449 182320 -1 1836
1838 0 400288 221153 182320 -1 1837
1839 0 400324 220697 182320 -1 1838
1840 0 400104 220497 182320 -1 1839
1841 0 400096 220493 182360 -1 1840
1842 0 400088 220493 182400 -1 1841
1843 0 400088 220493 182480 -1 1842
1844 0 400098 220511 182560 -1 1843
1845 0 400082 220511 182640 -1 1844
1846 0 400114 219695 182640 -1 1845
1847 0 400082 219623 182680 -1 1846
1848 0 399924 219313 182680 -1 1847
1849 0 399768 218713 182680 -1 1848
1850 0 399730 218651 182720 -1 1849
1851 0 399730 218619 182760 -1 1850
1852 0 399652 218301 182760 -1 1851
1853 0 399584 217829 182760 -1 1852
1854 0 399734 217159 182760 -1 1853
1855 0 399644 217117 182800 -1 1854
1856 0 399620 217117 182840 -1 1855
1857 0 399498.38 216912.08 182880 -1 1856
1858 0 399522.5 216492.31 182920 -1 1857
1859 0 399646.2 216155.61 182960 -1 1858
1860 0 399410 215831.12 183040 -1 1859
1861 0 398967.06 215225.61 183080 -1 1860
1862 0 399019.88 214832.38 183040 -1 1861
1863 0 399003.94 214591.08 182960 -1 1862
1864 0 398784.8 213906.44 183000 -1 1863
1865 0 398522.53 213682.16 183040 -1 1864
1866 0 398410 213489.36 183120 -1 1865
1867 0 398356.34 213352.62 183200 -1 1866
1868 0 398199.94 213176.58 183280 -1 1867
1869 0 397886.75 212882.25 183320 -1 1868
1870 0 397689.94 212568.38 183360 -1 1869
1871 0 397581.5 212307.1 183400 -1 1870
1872 0 397614.56 211754.44 183400 -1 1871
1873 0 397605.5 211542.75 183440 -1 1872
1874 0 397640.5 211314.44 183480 -1 1873
1875 0 397541.34 211142.33 183560 -1 1874
1876 0 397369.7 211013.27 183640 -1 1875
1877 0 397302.75 210967.12 183720 -1 1876
1878 0 396943.38 210932.19 183800 -1 1877
1879 0 396879.56 210841.39 183960 -1 1878
1880 0 396868.44 210797.95 184120 -1 1879
1881 0 396907.88 210702.42 184200 -1 1880
1882 0 396952.47 210719.84 184320 -1 1881
1883 0 397063.22 210734.45 184440 -1 1882
1884 0 396950.03 210788.55 184560 -1 1883
1885 0 396948.06 210787.56 184640 -1 1884
1886 0 399994.97 216331.73 182840 -1 1859
1887 0 400042.56 216496.78 182760 -1 1886
1888 0 400068.75 216590.17 182680 -1 1887
1889 0 400106.8 221489.78 182480 -1 1843
1890 0 399858.34 221385.66 182600 -1 1889
1891 0 399820.25 221282.48 182720 -1 1890
1892 0 399866.62 221566.34 182840 -1 1891
1893 0 399741.8 221438.97 182960 -1 1892
1894 0 405426.12 245138.12 168360 -1 1658
1895 0 405417.16 245098.92 168400 -1 1894
1896 0 407714 251979 162680 -1 1589
1897 0 406950 252503 162680 -1 1896
1898 0 406956 252529 162640 -1 1897
1899 0 406988 252601 162520 -1 1898
1900 0 406576 253057 162520 -1 1899
1901 0 406584 253081 162400 -1 1900
1902 0 406680 253081 162280 -1 1901
1903 0 406684 253133 162080 -1 1902
1904 0 406656 253253 161920 -1 1903
1905 0 406678 253199 161880 -1 1904
1906 0 406698 253147 161840 -1 1905
1907 0 406506 253131 161800 -1 1906
1908 0 406442 253087 161760 -1 1907
1909 0 425638 250315 151640 -1 927
1910 0 425580 250335.5 151680 -1 1909
1911 0 463893 263349.12 91760 148 458
1912 0 463232 262624 92120 242 1911
1913 0 463040 262432 92160 228 1912
1914 0 462848 262240 92240 137 1913
1915 0 462656 262048 92280 64 1914
1916 0 462464 261856 92360 229 1915
1917 0 462208 261792 92360 219 1916
1918 0 461952 261760 92440 277 1917
1919 0 461760 261568 92440 90 1918
1920 0 460672 261088 92640 349 1919
1921 0 460957.75 260932.38 92440 178 1920
1922 0 461095.47 260966.75 92200 134 1921
1923 0 461109.2 261008.78 92000 32 1922
1924 0 461172.38 261049.84 91880 32 1923
1925 0 461196.28 260779.5 91880 32 1924
1926 0 461379.12 260590.25 91880 51 1925
1927 0 461396 260521.27 91960 51 1926
1928 0 461370.9 260401.95 92040 40 1927
1929 0 461358.22 260334.17 92120 40 1928
1930 0 461472.78 260165.39 92160 40 1929
1931 0 461552.5 260013.19 92200 40 1930
1932 0 461654.1 259924.36 92320 45 1931
1933 0 461752.12 259837.1 92440 51 1932
1934 0 461796.6 259768.05 92520 51 1933
1935 0 461838.3 259711.62 92560 51 1934
1936 0 461877.7 259696.53 92600 51 1935
1937 0 461911.88 259616.34 92680 51 1936
1938 0 461928.56 259541.92 92760 51 1937
1939 0 461910.1 259495.47 92840 32 1938
1940 0 461979.84 259364.44 92960 32 1939
1941 0 461998.78 259357.4 93000 32 1940
1942 0 461259.25 260657.47 93000 273 1920
1943 0 461294.2 260375.64 93120 273 1942
1944 0 461336.8 260296.55 93280 -1 1943
1945 0 460416 261120 92560 288 1920
1946 0 460160 261120 92560 257 1945
1947 0 459936 261120 92680 208 1946
1948 0 459776 260960 92840 287 1947
1949 0 459680 260736 92960 270 1948
1950 0 459456 260576 92960 221 1949
1951 0 459232 260384 92960 200 1950
1952 0 459040 260192 92960 262 1951
1953 0 458816 260032 92960 323 1952
1954 0 458624 259840 92960 356 1953
1955 0 458400 259744 93040 484 1954
1956 0 458272 259680 93120 510 1955
1957 0 458144 259904 93040 497 1956
1958 0 458016 260128 93040 391 1957
1959 0 457824 260320 93120 224 1958
1960 0 457600 260448 93120 163 1959
1961 0 457408 260640 93120 164 1960
1962 0 457216 260832 93200 230 1961
1963 0 457152 260992 93400 186 1962
1964 0 457095.28 261086.1 93480 186 1963
1965 0 457163.88 261168 93640 186 1964
1966 0 457145.53 261218.31 93760 186 1965
1967 0 457212.53 261294.56 93960 186 1966
1968 0 457150.78 261385.19 94080 186 1967
1969 0 456960 261120 93240 64 1963
1970 0 456768 261312 93160 51 1969
1971 0 456704 261376 93120 51 1970
1972 0 457674.12 260627.56 92920 163 1960
1973 0 458176 259488 93320 427 1956
1974 0 458208 259264 93440 342 1973
1975 0 458368 259040 93520 350 1974
1976 0 458368 258848 93520 342 1975
1977 0 458208 258624 93520 284 1976
1978 0 458112 258368 93440 341 1977
1979 0 458080 258336 93400 350 1978
1980 0 457920 258176 93280 350 1979
1981 0 457824 258080 93200 286 1980
1982 0 458016 257888 93200 273 1981
1983 0 458176 257696 93080 136 1982
1984 0 458176 257536 92880 71 1983
1985 0 458176 257344 92880 80 1984
1986 0 458336 257344 92680 104 1985
1987 0 458496 257344 92480 45 1986
1988 0 458624 257312 92320 45 1987
1989 0 458784 257152 92120 90 1988
1990 0 458848 257088 92040 98 1989
1991 0 459040 256960 91920 156 1990
1992 0 459264 256800 91920 128 1991
1993 0 459456 256608 91840 71 1992
1994 0 459648 256416 91760 40 1993
1995 0 459840 256224 91720 98 1994
1996 0 459968 255968 91760 75 1995
1997 0 460064 255808 91760 60 1996
1998 0 460256 255968 91600 32 1997
1999 0 460384 256128 91440 45 1998
2000 0 460384 256192 91360 60 1999
2001 0 460192 255584 91840 91 1997
2002 0 460384 255392 91880 124 2001
2003 0 460576 255200 91920 81 2002
2004 0 460768 255008 91960 80 2003
2005 0 460960 254816 91960 80 2004
2006 0 461120 254624 92000 81 2005
2007 0 461344 254432 92000 96 2006
2008 0 461536 254208 92000 71 2007
2009 0 461728 254016 92000 40 2008
2010 0 461920 253824 92000 60 2009
2011 0 462144 253664 92000 81 2010
2012 0 462400 253600 92000 124 2011
2013 0 462656 253472 92000 122 2012
2014 0 462848 253312 92080 81 2013
2015 0 463040 253152 92120 71 2014
2016 0 463200 252960 92080 80 2015
2017 0 463360 252768 92040 120 2016
2018 0 463456 252672 92000 163 2017
2019 0 463680 252800 92000 80 2018
2020 0 463840 252960 91880 64 2019
2021 0 464032 252992 91720 64 2020
2022 0 464192 253024 91720 32 2021
2023 0 464039.3 252951.66 91680 64 2021
2024 0 464072.1 252971.69 91640 64 2023
2025 0 463520 252416 92000 124 2018
2026 0 463616 252160 92000 86 2025
2027 0 463744 251936 92000 80 2026
2028 0 463808 251680 91960 120 2027
2029 0 463872 251424 91840 120 2028
2030 0 464032 251264 91720 136 2029
2031 0 464224 251072 91760 160 2030
2032 0 464416 250912 91720 120 2031
2033 0 464640 250784 91640 139 2032
2034 0 464832 250656 91520 160 2033
2035 0 465056 250496 91520 153 2034
2036 0 465184 250400 91360 163 2035
2037 0 465312 250304 91560 134 2036
2038 0 465312 250048 91640 172 2037
2039 0 465216 249824 91720 108 2038
2040 0 465120 249568 91760 81 2039
2041 0 464960 249408 91960 96 2040
2042 0 464896 249408 92040 101 2041
2043 0 465280 250272 91120 157 2036
2044 0 465472 250176 90960 228 2043
2045 0 465728 250176 90920 175 2044
2046 0 465952 250176 91040 166 2045
2047 0 466208 250144 90920 107 2046
2048 0 466464 250144 90920 128 2047
2049 0 466464 249984 90720 40 2048
2050 0 466592 249760 90720 32 2049
2051 0 466656 249696 90680 40 2050
2052 0 467274.94 249746.17 90680 40 2049
2053 0 467595.3 249672.39 90640 40 2052
2054 0 468139.75 249555.17 90600 -1 2053
2055 0 466108.5 249322.58 90560 32 2054
2056 0 466528.94 248854.19 90560 40 2055
2057 0 467210.56 248583.19 90560 -1 2056
2058 0 467218.5 248036.45 90520 -1 2057
2059 0 467692.7 247297.27 90520 -1 2058
2060 0 468313.75 246875.39 90480 -1 2059
2061 0 469262.97 247061.9 90440 -1 2060
2062 0 470120.62 247185.44 90440 -1 2061
2063 0 467592.3 248554.36 90480 -1 2057
2064 0 467580.06 248513.58 90320 -1 2063
2065 0 467672.94 248529.05 90240 -1 2064
2066 0 458688 257184 91840 101 1990
2067 0 458528 257216 91640 154 2066
2068 0 458368 257280 91440 101 2067
2069 0 458208 257312 91240 98 2068
2070 0 457984 257408 91080 81 2069
2071 0 457792 257600 91040 40 2070
2072 0 457726.16 257624.42 91000 40 2071
2073 0 457661.6 257659.98 90960 40 2072
2074 0 457587.7 257656.72 90920 40 2073
2075 0 457416.56 257686.8 90880 40 2074
2076 0 457114.38 257883.44 90840 40 2075
2077 0 457137.03 258093.14 90880 32 2076
2078 0 456997.06 258326.5 90880 40 2077
2079 0 457012.38 258329.81 90840 40 2078
2080 0 458464 257120 92360 51 1988
2081 0 458432 256960 92360 32 2080
2082 0 458176 257088 92880 32 1985
2083 0 458176 256832 92880 80 2082
2084 0 457984 256640 93000 60 2083
2085 0 457824 256480 93160 60 2084
2086 0 457664 256416 93360 45 2085
2087 0 457504 256416 93560 90 2086
2088 0 457344 256256 93760 71 2087
2089 0 457184 256224 93960 32 2088
2090 0 456992 256096 94080 86 2089
2091 0 456800 255904 94080 32 2090
2092 0 456800 255648 94080 108 2091
2093 0 456864 255552 94000 136 2092
2094 0 456704 255392 93840 189 2093
2095 0 456512 255200 93800 175 2094
2096 0 456352 255040 93600 45 2095
2097 0 456192 254912 93440 90 2096
2098 0 456032 254912 93240 98 2097
2099 0 455872 254848 93040 45 2098
2100 0 455712 254784 92840 91 2099
2101 0 455616 254688 92680 101 2100
2102 0 457056 255360 93960 124 2093
2103 0 457248 255136 93960 178 2102
2104 0 457440 254912 93960 139 2103
2105 0 457632 254720 93840 122 2104
2106 0 457856 254592 93760 45 2105
2107 0 458112 254496 93840 60 2106
2108 0 458304 254336 93920 45 2107
2109 0 458528 254176 93920 40 2108
2110 0 458720 254048 93920 51 2109
2111 0 457600 258240 93200 284 1981
2112 0 457344 258368 93160 176 2111
2113 0 457184 258560 93080 137 2112
2114 0 457088 258784 93000 154 2113
2115 0 456928 259008 92920 207 2114
2116 0 456736 259200 92880 160 2115
2117 0 456576 259360 92720 194 2116
2118 0 456416 259424 92520 198 2117
2119 0 456192 259456 92360 178 2118
2120 0 456032 259552 92160 217 2119
2121 0 455872 259648 91960 232 2120
2122 0 455680 259712 91760 163 2121
2123 0 455552 259744 91600 122 2122
2124 0 454944 259584 92440 32 2123
2125 0 454752 259456 92440 75 2124
2126 0 455392 259872 91400 154 2123
2127 0 455232 259968 91200 166 2126
2128 0 455008 260064 91120 186 2127
2129 0 454784 260192 91040 241 2128
2130 0 454560 260320 90960 209 2129
2131 0 454304 260448 90960 101 2130
2132 0 454080 260544 91040 40 2131
2133 0 453824 260544 91120 40 2132
2134 0 453600 260608 91000 64 2133
2135 0 453638.4 260672 90920 51 2134
2136 0 453486.75 260953.42 90920 32 2135
2137 0 453522.78 261006.02 91000 32 2136
2138 0 453531.88 261011.3 91040 32 2137
2139 0 453696 260768 90800 32 2135
2140 0 453522.16 260602.16 90760 32 2135
2141 0 453348.62 260655.92 90600 32 2140
2142 0 452634.97 260616.69 90520 -1 2141
2143 0 452207.06 260709.7 90360 -1 2142
2144 0 451118.7 260800.06 90400 -1 2143
2145 0 450706.8 260992.94 90520 -1 2144
2146 0 450904.6 261482.61 90520 -1 2145
2147 0 450981.25 261585.02 90560 -1 2146
2148 0 451716.94 261538.23 90600 -1 2147
2149 0 451779.66 261439.8 90720 -1 2148
2150 0 451576.7 261937.06 90760 -1 2149
2151 0 451679.06 261714.33 90880 -1 2150
2152 0 451145.44 262243.38 90800 -1 2150
2153 0 450829.5 262583.12 90840 -1 2152
2154 0 450802.2 262689.7 90880 -1 2153
2155 0 450763.84 262590.03 91000 -1 2154
2156 0 450812.03 263255.2 91000 -1 2155
2157 0 450607.7 263595.22 91040 -1 2156
2158 0 450581.8 263833.66 91080 -1 2157
2159 0 450432.28 263919.9 91120 -1 2158
2160 0 449819.53 264257.25 91120 -1 2159
2161 0 449553.4 264483.25 91160 -1 2160
2162 0 448683.28 264748.84 91160 -1 2161
2163 0 448262.84 264560.22 91160 -1 2162
2164 0 448098.44 264450.38 91080 -1 2163
2165 0 447959.72 264326.44 91040 -1 2164
2166 0 447736.38 264245.2 90960 -1 2165
2167 0 447624.06 264254.06 90880 -1 2166
2168 0 447411.53 264218.22 90800 -1 2167
2169 0 447193.5 264110.1 90720 -1 2168
2170 0 447049.06 264064.8 90680 -1 2169
2171 0 446991.72 264068.88 90640 -1 2170
2172 0 448005.72 264514.6 90960 -1 2164
2173 0 447996.72 264540.75 90920 -1 2172
2174 0 447952.3 264528.78 90880 -1 2173
2175 0 448235.56 264624.78 91120 -1 2163
2176 0 448155.94 264870.12 91120 -1 2175
2177 0 448591.7 264840.34 91200 -1 2162
2178 0 448423.88 264870.97 91240 -1 2177
2179 0 448330.2 264831.12 91360 -1 2178
2180 0 450705.38 262453.62 91160 -1 2155
2181 0 450503.75 262516 91240 -1 2180
2182 0 450294.22 262490.75 91240 -1 2181
2183 0 451620.3 262075.03 90640 -1 2150
2184 0 451829.9 262127.2 90600 -1 2183
2185 0 452045.16 262028.14 90600 -1 2184
2186 0 452216.62 262092.98 90600 -1 2185
2187 0 452039.28 261402.31 90760 -1 2149
2188 0 458304 258240 93320 286 1979
2189 0 458496 258048 93320 139 2188
2190 0 458752 258048 93320 71 2189
2191 0 459008 258048 93320 32 2190
2192 0 459264 258016 93320 45 2191
2193 0 459488 258080 93200 60 2192
2194 0 459680 258240 93040 51 2193
2195 0 459904 258368 92960 40 2194
2196 0 460283.38 258411.8 92920 51 2195
2197 0 460863.88 258424.64 92920 32 2196
2198 0 461065.9 258367.45 92920 60 2197
2199 0 461321.06 258418.86 92880 60 2198
2200 0 461410.88 258287.7 92920 75 2199
2201 0 461549.03 258300.28 92960 71 2200
2202 0 461610.62 258304.92 93000 71 2201
2203 0 461373.1 258334.89 92840 75 2200
2204 0 458560 258656 93520 198 1976
2205 0 458816 258560 93560 60 2204
2206 0 459072 258528 93600 75 2205
2207 0 459264 258496 93760 45 2206
2208 0 459520 258496 93760 32 2207
2209 0 459744 258560 93640 45 2208
2210 0 459968 258592 93520 75 2209
2211 0 460514.06 258593.19 93320 68 2210
2212 0 460612.5 258556.33 93280 66 2211
2213 0 460647.75 258567.22 93240 115 2212
2214 0 463779.62 263496.62 91640 75 1911
2215 0 463912.25 263603.06 91520 75 2214
2216 0 463799.94 263816.53 91360 51 2215
2217 0 463567.72 264062.06 91200 128 2216
2218 0 463344.72 264218.75 91080 120 2217
2219 0 463107.44 264533.78 90840 122 2218
2220 0 462624 264672 91000 81 2219
2221 0 462432 264800 90880 80 2220
2222 0 462208 264992 90880 107 2221
2223 0 461788.8 265120.56 90800 107 2222
2224 0 461356.47 265177.4 90760 120 2223
2225 0 460809.97 265136.03 90840 120 2224
2226 0 460411.34 265182.34 90920 163 2225
2227 0 459978.03 265332.22 91000 122 2226
2228 0 459628.9 265348.03 91200 175 2227
2229 0 459554.84 265413.47 91240 136 2228
2230 0 459380.4 265414.56 91400 154 2229
2231 0 459351.34 265376.6 91440 80 2230
2232 0 459400.44 264948.44 91440 32 2231
2233 0 459383.06 264918.97 91480 32 2232
2234 0 459093.84 265634.6 91440 107 2231
2235 0 458915.84 265695.12 91520 160 2234
2236 0 458665.88 265705.56 91760 154 2235
2237 0 458472.4 265808.5 91800 90 2236
2238 0 458387.8 265935.9 91840 101 2237
2239 0 458045.38 266114.9 91880 136 2238
2240 0 458030 266161.8 91920 136 2239
2241 0 457783 266188.88 92040 148 2240
2242 0 457619.7 266263.9 92240 122 2241
2243 0 457582.97 266405.97 92400 122 2242
2244 0 457594.66 266392.9 92560 122 2243
2245 0 457641.06 266166.88 92760 120 2244
2246 0 457800.6 266383.03 92840 131 2245
2247 0 457842.62 266565.38 92960 140 2246
2248 0 457755.62 266636.7 93040 80 2247
2249 0 457951.84 266714.72 93400 219 2248
2250 0 457952.38 266842.9 93480 219 2249
2251 0 457545.03 267030.2 93480 219 2250
2252 0 458124.66 266944.34 93680 200 2250
2253 0 458292.94 267221.28 93800 237 2252
2254 0 458254.5 267191.6 93880 237 2253
2255 0 458309.4 267309.3 94040 214 2254
2256 0 458292.84 267295.3 94200 214 2255
2257 0 458304.84 267287.06 94360 206 2256
2258 0 458357.34 267289.12 94560 221 2257
2259 0 458429.38 267257.2 94640 148 2258
2260 0 458932.22 267742.44 94040 178 2255
2261 0 459453.1 269026.72 93960 293 2260
2262 0 459883.5 269183.4 94040 108 2261
2263 0 460115.22 269263.22 94160 148 2262
2264 0 460507.1 269348.2 94280 80 2263
2265 0 460615.62 269384.44 94440 120 2264
2266 0 458848 269248 93080 32 2261
2267 0 458688 269376 92880 40 2266
2268 0 458496 269472 92720 40 2267
2269 0 458240 269504 92720 32 2268
2270 0 457984 269536 92800 51 2269
2271 0 457728 269632 92880 45 2270
2272 0 457504 269792 92880 45 2271
2273 0 457472 269984 92880 75 2272
2274 0 457568 270208 92800 64 2273
2275 0 457536 270464 92680 64 2274
2276 0 457536 270496 92640 64 2275
2277 0 457216 269984 92960 40 2273
2278 0 456992 269888 93040 86 2277
2279 0 456800 270080 92960 98 2278
2280 0 456768 270336 93000 40 2279
2281 0 456832 270560 92840 75 2280
2282 0 456864 270784 92720 71 2281
2283 0 456992 270944 92560 51 2282
2284 0 457120 271136 92680 45 2283
2285 0 457120 271328 92880 51 2284
2286 0 457152 271488 93080 71 2285
2287 0 457408 271392 93080 45 2286
2288 0 457568 271328 93080 51 2287
2289 0 457577.2 265925.78 92840 107 2245
2290 0 457369 265648.94 92840 51 2289
2291 0 459590.06 265811.7 91240 40 2229
2292 0 459799.75 266040.22 91240 51 2291
2293 0 469606.4 262831.12 90720 178 454
2294 0 470365.25 262569.75 90680 150 2293
2295 0 470629.28 262449.44 90640 148 2294
2296 0 468961.56 262500.44 90560 80 2295
2297 0 469361 262452.56 90400 91 2296
2298 0 469366.78 262313.78 90280 91 2297
2299 0 469899.78 262090.42 90120 181 2298
2300 0 470321.75 261821.62 89920 163 2299
2301 0 470844.16 261450.88 89680 226 2300
2302 0 471212.22 261312.75 89480 237 2301
2303 0 471594.6 261009.62 89240 217 2302
2304 0 471995.5 260622.38 89040 228 2303
2305 0 472333.97 260511.03 88880 175 2304
2306 0 472243.3 260147.1 88640 143 2305
2307 0 472329.4 260609.62 88480 122 2306
2308 0 472406.88 261110.97 88160 81 2307
2309 0 472416 261280 88080 71 2308
2310 0 472416 261408 88000 81 2309
2311 0 472457.34 261559.97 87920 -1 2310
2312 0 472514.3 261729.48 87800 -1 2311
2313 0 472539.8 261912.36 87720 -1 2312
2314 0 472604.78 261974.36 87760 -1 2313
2315 0 472691 261902.9 87880 -1 2314
2316 0 472743.7 261845.02 87920 -1 2315
2317 0 472764.56 261795.64 88000 -1 2316
2318 0 472887.28 261748.84 88120 -1 2317
2319 0 472974.62 261895.86 88040 -1 2318
2320 0 473042.66 262008.62 88000 -1 2319
2321 0 473175.8 262035.95 87920 -1 2320
2322 0 473440.5 262184.62 87840 -1 2321
2323 0 474093.34 262369.38 87840 -1 2322
2324 0 474671.56 262491.44 87880 -1 2323
2325 0 474808.22 262543.75 87920 -1 2324
2326 0 474981.88 262557.88 88000 -1 2325
2327 0 475247.88 262472.5 88080 -1 2326
2328 0 475437.2 262408.94 88160 -1 2327
2329 0 475492.9 262331.7 88240 -1 2328
2330 0 475697.94 262077.78 88400 -1 2329
2331 0 476175.8 261944.73 88440 -1 2330
2332 0 476458.3 261753.4 88520 -1 2331
2333 0 477212.88 261803.66 88520 -1 2332
2334 0 477703.34 261800.39 88560 -1 2333
2335 0 478574.75 261892.27 88560 -1 2334
2336 0 478911.3 262142.17 88480 -1 2335
2337 0 478919.9 262322.62 88400 -1 2336
2338 0 478932.6 262552.8 88280 -1 2337
2339 0 479234.38 262690.75 88160 -1 2338
2340 0 479295.5 262903.97 88040 -1 2339
2341 0 479306.3 263023.7 88000 -1 2340
2342 0 479428.9 263113.22 87920 -1 2341
2343 0 479463.44 263240.22 87800 -1 2342
2344 0 479559.66 263340.97 87680 -1 2343
2345 0 479729.56 263504.88 87560 -1 2344
2346 0 479796.88 263590.75 87440 -1 2345
2347 0 479857.56 263706.75 87280 -1 2346
2348 0 479989.38 263663.38 87080 -1 2347
2349 0 480040.5 263834.56 86960 -1 2348
2350 0 480048.88 263985.34 86920 -1 2349
2351 0 479997.2 264359.75 86840 -1 2350
2352 0 479992.94 264671.84 86800 -1 2351
2353 0 480090.62 264796.56 86720 -1 2352
2354 0 479760.94 264989.97 86720 -1 2353
2355 0 479572.88 265009.1 86720 -1 2354
2356 0 479505.22 264996.8 86800 -1 2355
2357 0 479465.44 264964.62 86880 -1 2356
2358 0 479489.25 264901.25 86960 -1 2357
2359 0 479595.2 264861.56 87000 -1 2358
2360 0 479713.28 264848.44 87040 -1 2359
2361 0 479681.53 264764.34 87080 -1 2360
2362 0 479658.7 264674.75 87120 -1 2361
2363 0 480318.4 264965.2 86640 -1 2353
2364 0 480343 265048.06 86560 -1 2363
2365 0 480199.44 265284.06 86560 -1 2364
2366 0 480537.84 265109.66 86520 -1 2364
2367 0 480748.12 265170.44 86440 -1 2366
2368 0 480892.8 265321 86400 -1 2367
2369 0 481039.2 265448.97 86320 -1 2368
2370 0 481217.25 265601.3 86240 -1 2369
2371 0 481347.56 265716.25 86160 -1 2370
2372 0 481524.56 265891.34 86080 -1 2371
2373 0 481704.56 266069.3 86000 -1 2372
2374 0 481894.2 266173.47 85880 -1 2373
2375 0 481972.72 266163.06 85800 -1 2374
2376 0 482091.84 266181.44 85680 -1 2375
2377 0 482281.56 266287.2 85560 -1 2376
2378 0 482350.7 266356.88 85480 -1 2377
2379 0 482401.06 266459.22 85360 -1 2378
2380 0 482476 266585.8 85280 -1 2379
2381 0 482540.53 266616.88 85200 -1 2380
2382 0 482699.1 266736.8 85080 -1 2381
2383 0 482859.47 266916.2 84960 -1 2382
2384 0 483187.56 266974.28 84880 -1 2383
2385 0 483451.12 267038.75 84760 -1 2384
2386 0 483607.75 267045 84640 -1 2385
2387 0 483766.06 267092.75 84520 -1 2386
2388 0 483798.75 267128.25 84480 -1 2387
2389 0 483910.7 267178.4 84320 -1 2388
2390 0 483856.75 267309.12 84120 -1 2389
2391 0 483156.56 266315.7 84120 -1 2390
2392 0 483219.7 266065.94 84120 -1 2391
2393 0 483320.75 265957.16 84160 -1 2392
2394 0 483940.56 267461.16 84040 -1 2390
2395 0 484047.06 267707.22 83880 -1 2394
2396 0 484389.34 267996.2 83800 -1 2395
2397 0 484586.97 268270.94 83680 -1 2396
2398 0 484639.7 268428.72 83520 -1 2397
2399 0 484493.06 268845.2 83480 -1 2398
2400 0 484570.56 268994.2 83320 -1 2399
2401 0 484445.9 269011.38 83160 -1 2400
2402 0 484351.03 269280.78 83080 -1 2401
2403 0 484225.62 269513.06 83000 -1 2402
2404 0 484153.62 269636.88 82880 -1 2403
2405 0 484119.47 269718.25 82760 -1 2404
2406 0 484259.7 269931.5 82680 -1 2405
2407 0 484336.53 270013.7 82600 -1 2406
2408 0 484410.94 270056.88 82480 -1 2407
2409 0 484597.4 270074 82360 -1 2408
2410 0 484823.7 270021.03 82320 -1 2409
2411 0 485031.2 269981.7 82240 -1 2410
2412 0 485162.06 269923.44 82160 -1 2411
2413 0 485301.16 269874.88 82080 -1 2412
2414 0 485521.75 269757.94 82000 -1 2413
2415 0 485653.06 269680.88 81920 -1 2414
2416 0 485764.03 269591.75 81840 -1 2415
2417 0 485835.44 269447.12 81720 -1 2416
2418 0 485949.3 269342.12 81600 -1 2417
2419 0 486153.94 269237.3 81440 -1 2418
2420 0 486300.97 269176.62 81320 -1 2419
2421 0 486420.8 269151.1 81120 -1 2420
2422 0 486528.8 269142.8 80960 -1 2421
2423 0 486643.53 269132.97 80760 -1 2422
2424 0 486880.94 269147.38 80640 -1 2423
2425 0 487063.56 269162.12 80520 -1 2424
2426 0 487183.88 269151.34 80360 -1 2425
2427 0 487226.66 269011.3 80160 -1 2426
2428 0 487229.84 268904.94 80000 -1 2427
2429 0 487475.25 268656.84 79760 -1 2428
2430 0 487734.94 268504.75 79640 -1 2429
2431 0 487951.62 268418.8 79480 -1 2430
2432 0 487854 268373.38 79360 -1 2431
2433 0 487923.78 268182.16 79240 -1 2432
2434 0 487858.44 267926.25 79160 -1 2433
2435 0 488026.6 267721.44 79080 -1 2434
2436 0 488073.12 267616.1 79000 -1 2435
2437 0 488092.5 267493.94 78920 -1 2436
2438 0 488053.8 267406.94 78760 -1 2437
2439 0 487956.94 267322.6 78760 -1 2438
2440 0 488155 266975.97 78760 -1 2439
2441 0 488545.12 266604.5 78720 -1 2440
2442 0 488742.7 266298.47 78680 -1 2441
2443 0 488850.88 265992.88 78720 -1 2442
2444 0 488843.62 265879.7 78800 -1 2443
2445 0 487704.84 268854.38 79360 -1 2432
2446 0 488610.75 268087.5 79440 -1 2431
2447 0 488828.6 267726.78 79400 -1 2446
2448 0 489097.06 267414.2 79200 -1 2447
2449 0 489106.25 267153 79160 -1 2448
2450 0 489367.06 266882.06 79120 -1 2449
2451 0 489451.38 266773.3 79080 -1 2450
2452 0 489565.44 266533.8 79000 -1 2451
2453 0 489753 266311.8 78960 -1 2452
2454 0 489931.1 265978.06 78920 -1 2453
2455 0 489939.44 265792.3 78960 -1 2454
2456 0 490085.7 265668.75 79080 -1 2455
2457 0 490314.44 265588.53 79120 -1 2456
2458 0 490406.06 265429.7 79120 -1 2457
2459 0 490600.8 265406.47 79080 -1 2458
2460 0 490695.94 265443.38 79040 -1 2459
2461 0 490767.8 265407.25 79000 -1 2460
2462 0 490783.94 265371.62 78920 -1 2461
2463 0 490797.5 265329.56 78840 -1 2462
2464 0 490827.25 265194.88 78760 -1 2463
2465 0 480483.97 263770.2 86960 -1 2349
2466 0 480637.97 263749.34 86920 -1 2465
2467 0 480784.84 263558.72 86920 -1 2466
2468 0 472597.72 260318.53 88720 156 2305
2469 0 472715.53 259549.61 88640 40 2468
2470 0 473140.25 259920.16 88480 229 2469
2471 0 473283.22 259936.52 88360 229 2470
2472 0 474323.22 259392.38 88160 284 2471
2473 0 474902 258801 87920 178 2472
2474 0 475269.88 258610.02 87720 204 2473
2475 0 475541.78 258533.02 87560 202 2474
2476 0 476247.75 258264.5 87400 237 2475
2477 0 476738.78 257964.11 87120 251 2476
2478 0 478181.62 257154.69 86760 221 2477
2479 0 479296 256896 86400 273 2478
2480 0 479488 256704 86360 277 2479
2481 0 479712 256576 86320 270 2480
2482 0 479872 256416 86160 256 2481
2483 0 480032 256224 86120 263 2482
2484 0 480256 256032 86080 219 2483
2485 0 480512 255936 86080 197 2484
2486 0 480672 255776 85920 163 2485
2487 0 480832 255616 85800 156 2486
2488 0 481024 255424 85760 172 2487
2489 0 481216 255232 85720 202 2488
2490 0 481280 254976 85680 207 2489
2491 0 481376 254752 85560 256 2490
2492 0 481536 254560 85480 271 2491
2493 0 481696 254368 85400 295 2492
2494 0 481856 254144 85320 316 2493
2495 0 481920 253920 85200 240 2494
2496 0 482080 253696 85160 221 2495
2497 0 482208 253440 85160 186 2496
2498 0 482272 253184 85160 140 2497
2499 0 482464 252992 85080 186 2498
2500 0 482720 252960 85080 239 2499
2501 0 482976 252960 85120 324 2500
2502 0 483200 252800 85240 305 2501
2503 0 483392 252608 85160 256 2502
2504 0 483616 252480 85120 248 2503
2505 0 483872 252416 85120 197 2504
2506 0 484064 252352 84920 164 2505
2507 0 484224 252320 84720 236 2506
2508 0 484416 252128 84600 269 2507
2509 0 484608 251936 84560 301 2508
2510 0 484800 251744 84480 242 2509
2511 0 484992 251552 84400 314 2510
2512 0 485248 251424 84320 300 2511
2513 0 485440 251264 84240 239 2512
2514 0 485664 251200 84120 200 2513
2515 0 485888 251200 83920 153 2514
2516 0 485888 251168 83920 153 2515
2517 0 485920 250912 83920 200 2516
2518 0 485952 250656 83920 226 2517
2519 0 486112 250432 83920 197 2518
2520 0 486304 250208 83920 257 2519
2521 0 486304 249952 84000 288 2520
2522 0 486400 249696 84000 302 2521
2523 0 486464 249440 84000 280 2522
2524 0 486496 249184 84040 279 2523
2525 0 486592 248928 84040 251 2524
2526 0 486752 248704 84040 202 2525
2527 0 486944 248512 84120 239 2526
2528 0 487136 248320 84160 240 2527
2529 0 487232 248096 84240 226 2528
2530 0 487232 247936 84440 230 2529
2531 0 487296 247680 84480 203 2530
2532 0 487488 247456 84520 243 2531
2533 0 487712 247328 84600 346 2532
2534 0 487872 247104 84640 383 2533
2535 0 488064 246912 84640 364 2534
2536 0 488288 246752 84640 302 2535
2537 0 488384 246528 84760 306 2536
2538 0 488544 246400 84920 272 2537
2539 0 488736 246240 85040 228 2538
2540 0 488928 246080 85080 237 2539
2541 0 489152 245920 85160 263 2540
2542 0 489344 245696 85160 194 2541
2543 0 489376 245440 85160 226 2542
2544 0 489504 245216 85200 196 2543
2545 0 489664 244992 85200 234 2544
2546 0 489856 244800 85200 277 2545
2547 0 490080 244672 85200 257 2546
2548 0 490304 244544 85160 276 2547
2549 0 490560 244416 85120 237 2548
2550 0 490784 244224 85120 267 2549
2551 0 491008 244064 85120 207 2550
2552 0 491200 243872 85040 224 2551
2553 0 491392 243680 85080 240 2552
2554 0 491584 243456 85120 296 2553
2555 0 491776 243296 85160 355 2554
2556 0 491968 243104 85240 391 2555
2557 0 492224 243008 85200 377 2556
2558 0 492480 242944 85200 305 2557
2559 0 492704 242816 85200 339 2558
2560 0 492864 242624 85240 432 2559
2561 0 492768 242464 85040 372 2560
2562 0 492736 242208 84960 257 2561
2563 0 492640 241984 84840 154 2562
2564 0 492608 241728 84800 160 2563
2565 0 492384 241568 84840 181 2564
2566 0 492160 241472 84960 237 2565
2567 0 492032 241472 85120 243 2566
2568 0 492000 241504 85160 206 2567
2569 0 492096 241344 85360 219 2568
2570 0 492096 241184 85560 186 2569
2571 0 492224 240960 85560 156 2570
2572 0 492352 240832 85560 51 2571
2573 0 492320 240800 85920 32 2572
2574 0 492384 240704 85920 32 2573
2575 0 492608 240736 85560 32 2572
2576 0 492800 240544 85480 80 2575
2577 0 492992 240352 85520 64 2576
2578 0 493248 240256 85560 45 2577
2579 0 493504 240192 85560 32 2578
2580 0 493536 240192 85560 32 2579
2581 0 491936 241216 85760 230 2570
2582 0 491904 241344 86000 104 2581
2583 0 492028.72 241510.97 86160 92 2582
2584 0 492000 241472 86200 90 2583
2585 0 492096 241600 86440 115 2584
2586 0 492160 241632 86680 32 2585
2587 0 492384 241632 86800 40 2586
2588 0 491840 241664 85360 139 2568
2589 0 491648 241856 85360 98 2588
2590 0 491456 242048 85360 96 2589
2591 0 491232 242176 85360 128 2590
2592 0 490976 242208 85360 148 2591
2593 0 490720 242208 85400 124 2592
2594 0 490560 242208 85440 148 2593
2595 0 490560 242016 85240 32 2594
2596 0 490720 241984 84920 32 2595
2597 0 490336 242368 85480 32 2594
2598 0 490208 242592 85480 40 2597
2599 0 490112 242848 85560 81 2598
2600 0 489984 243040 85680 40 2599
2601 0 489920 243296 85720 86 2600
2602 0 489760 243520 85720 80 2601
2603 0 489568 243712 85720 40 2602
2604 0 489376 243904 85640 45 2603
2605 0 489184 244096 85640 32 2604
2606 0 488928 244192 85640 51 2605
2607 0 488672 244288 85680 51 2606
2608 0 488416 244352 85800 32 2607
2609 0 488272.78 244339.56 85840 40 2608
2610 0 491942.4 241472 85040 226 2567
2611 0 491808 241472 84920 202 2610
2612 0 491616 241504 84760 163 2611
2613 0 491456 241504 84560 122 2612
2614 0 491296 241504 84360 86 2613
2615 0 491072 241504 84240 209 2614
2616 0 490915.34 241631.44 84080 202 2615
2617 0 490752 241760 83880 124 2616
2618 0 490592 241920 83680 122 2617
2619 0 490432 241984 83480 71 2618
2620 0 490400 242016 83320 75 2619
2621 0 490208 241856 83240 32 2620
2622 0 489984 241696 83120 101 2621
2623 0 489984 241696 82840 81 2622
2624 0 490080 241632 82600 90 2623
2625 0 490240 241600 82400 45 2624
2626 0 490400 241472 82240 51 2625
2627 0 490560 241312 82080 71 2626
2628 0 490464 242176 83080 60 2620
2629 0 490624 242304 82880 60 2628
2630 0 490784 242432 82720 32 2629
2631 0 490944 242592 82520 51 2630
2632 0 491072 242720 82320 71 2631
2633 0 491232 242880 82120 98 2632
2634 0 491424 242944 81960 81 2633
2635 0 491584 243040 81760 51 2634
2636 0 491744 243136 81520 64 2635
2637 0 491840 243232 81280 32 2636
2638 0 492000 243264 81080 51 2637
2639 0 492160 243392 80920 81 2638
2640 0 492320 243520 80880 80 2639
2641 0 492420.56 243579.64 80840 -1 2640
2642 0 492437.9 243589.23 80800 -1 2641
2643 0 492928 242624 85240 419 2560
2644 0 493152 242464 85280 325 2643
2645 0 493344 242272 85320 280 2644
2646 0 493568 242144 85320 244 2645
2647 0 493824 242016 85280 217 2646
2648 0 494048 241920 85200 242 2647
2649 0 494272 241760 85160 277 2648
2650 0 494528 241664 85120 271 2649
2651 0 494784 241536 85080 279 2650
2652 0 495008 241440 85000 289 2651
2653 0 495232 241312 84960 256 2652
2654 0 495392 241152 84800 237 2653
2655 0 495584 241024 84640 290 2654
2656 0 495808 241024 84520 286 2655
2657 0 495968 240896 84360 277 2656
2658 0 496128 240736 84240 160 2657
2659 0 496256 240480 84200 120 2658
2660 0 496448 240288 84200 172 2659
2661 0 496448 240416 83960 150 2660
2662 0 496448 240576 83720 71 2661
2663 0 496448 240576 83440 81 2662
2664 0 496448 240608 83160 71 2663
2665 0 496448 240704 82920 71 2664
2666 0 496480 240864 82680 32 2665
2667 0 496480 241024 82440 32 2666
2668 0 496448 241056 82160 51 2667
2669 0 496480 241152 82040 45 2668
2670 0 496512 240224 84200 204 2660
2671 0 496704 240032 84240 272 2670
2672 0 496928 239904 84360 257 2671
2673 0 496768 239904 84560 163 2672
2674 0 496672 239904 84800 160 2673
2675 0 496704 240416 85000 32 2674
2676 0 496736 240512 84880 32 2675
2677 0 497024 239808 84360 230 2672
2678 0 497216 239616 84360 243 2677
2679 0 497440 239456 84360 245 2678
2680 0 497632 239296 84320 275 2679
2681 0 497888 239200 84320 320 2680
2682 0 498112 239072 84280 310 2681
2683 0 498368 238976 84200 300 2682
2684 0 498592 238848 84240 279 2683
2685 0 498848 238752 84240 271 2684
2686 0 499040 238592 84360 275 2685
2687 0 499232 238464 84520 277 2686
2688 0 499424 238272 84560 244 2687
2689 0 499616 238080 84640 204 2688
2690 0 499872 237952 84680 209 2689
2691 0 500128 237920 84640 244 2690
2692 0 500384 237856 84560 240 2691
2693 0 500640 237856 84440 202 2692
2694 0 500864 237728 84440 200 2693
2695 0 501088 237536 84440 178 2694
2696 0 501312 237408 84480 194 2695
2697 0 501568 237376 84480 205 2696
2698 0 501792 237280 84400 160 2697
2699 0 501952 237152 84240 150 2698
2700 0 502176 237024 84160 221 2699
2701 0 502400 236928 84240 329 2700
2702 0 502656 236928 84360 313 2701
2703 0 502816 236768 84560 181 2702
2704 0 503040 236608 84560 178 2703
2705 0 503232 236416 84560 183 2704
2706 0 503456 236288 84640 150 2705
2707 0 503712 236288 84680 172 2706
2708 0 503968 236256 84800 198 2707
2709 0 504224 236224 84800 227 2708
2710 0 504448 236096 84800 286 2709
2711 0 504704 236032 84760 267 2710
2712 0 504928 235936 84680 245 2711
2713 0 505152 235808 84640 205 2712
2714 0 505408 235712 84640 186 2713
2715 0 505664 235648 84640 186 2714
2716 0 505760 235392 84640 264 2715
2717 0 505920 235232 84760 273 2716
2718 0 506080 235104 84920 245 2717
2719 0 506304 235072 85040 259 2718
2720 0 506560 235040 85120 249 2719
2721 0 506784 234944 85240 251 2720
2722 0 507040 234944 85240 256 2721
2723 0 507296 234880 85320 198 2722
2724 0 507552 234848 85400 150 2723
2725 0 507808 234848 85400 207 2724
2726 0 508032 234848 85520 230 2725
2727 0 508288 234848 85600 186 2726
2728 0 508480 234912 85800 200 2727
2729 0 508672 234944 86000 246 2728
2730 0 508832 234944 86200 256 2729
2731 0 509024 234848 86400 185 2730
2732 0 509248 234848 86560 150 2731
2733 0 509504 234848 86560 131 2732
2734 0 509760 234848 86560 176 2733
2735 0 509984 234848 86720 181 2734
2736 0 510240 234784 86840 164 2735
2737 0 510432 234624 86920 172 2736
2738 0 510656 234496 86920 209 2737
2739 0 510912 234464 86920 163 2738
2740 0 511168 234464 86920 122 2739
2741 0 511392 234368 87000 160 2740
2742 0 511584 234176 87040 175 2741
2743 0 511808 234080 87160 189 2742
2744 0 512064 233952 87200 202 2743
2745 0 512256 233760 87240 235 2744
2746 0 512480 233632 87320 245 2745
2747 0 512736 233536 87320 197 2746
2748 0 512960 233408 87480 208 2747
2749 0 513184 233344 87640 150 2748
2750 0 513376 233248 87840 197 2749
2751 0 513536 233152 88040 288 2750
2752 0 513696 233024 88200 357 2751
2753 0 513824 232960 88440 300 2752
2754 0 513824 232960 88720 227 2753
2755 0 513888 232864 88960 230 2754
2756 0 514016 232704 89160 346 2755
2757 0 514112 232640 89400 301 2756
2758 0 514272 232576 89640 286 2757
2759 0 514368 232512 89880 275 2758
2760 0 514464 232384 90080 253 2759
2761 0 514496 232352 90360 329 2760
2762 0 514592 232256 90600 343 2761
2763 0 514784 232160 90800 271 2762
2764 0 514912 232032 91040 346 2763
2765 0 514848 231872 91240 301 2764
2766 0 514976 231712 91440 175 2765
2767 0 515200 231616 91520 219 2766
2768 0 515392 231424 91600 202 2767
2769 0 515552 231264 91720 214 2768
2770 0 515808 231136 91760 266 2769
2771 0 516064 231072 91760 244 2770
2772 0 516256 230880 91800 280 2771
2773 0 516448 230688 91800 245 2772
2774 0 516672 230528 91800 251 2773
2775 0 516864 230336 91800 307 2774
2776 0 517024 230176 91920 338 2775
2777 0 517152 230048 92120 326 2776
2778 0 517280 229888 92320 271 2777
2779 0 517408 229728 92520 274 2778
2780 0 517504 229568 92720 275 2779
2781 0 517568 229408 92920 243 2780
2782 0 517632 229248 93120 257 2781
2783 0 517824 229152 93320 283 2782
2784 0 518080 229056 93360 236 2783
2785 0 518336 228960 93360 194 2784
2786 0 518592 228864 93360 186 2785
2787 0 518848 228768 93440 234 2786
2788 0 519008 228640 93600 237 2787
2789 0 519136 228576 93840 206 2788
2790 0 519264 228448 94040 228 2789
2791 0 519424 228256 94120 230 2790
2792 0 519584 228192 94320 264 2791
2793 0 519744 228128 94520 300 2792
2794 0 519872 227936 94680 363 2793
2795 0 519776 227744 94840 374 2794
2796 0 520000 227680 95000 347 2795
2797 0 520256 227616 94960 280 2796
2798 0 520512 227520 95000 219 2797
2799 0 520736 227424 95080 259 2798
2800 0 520960 227360 95240 271 2799
2801 0 521184 227168 95240 268 2800
2802 0 521440 227136 95200 256 2801
2803 0 521696 227136 95200 196 2802
2804 0 521952 227104 95200 168 2803
2805 0 522208 227104 95280 156 2804
2806 0 522432 227104 95440 156 2805
2807 0 522656 227104 95640 202 2806
2808 0 522912 227104 95760 166 2807
2809 0 523072 227104 95960 239 2808
2810 0 523296 227104 96120 226 2809
2811 0 523520 227072 96280 219 2810
2812 0 523776 227136 96280 246 2811
2813 0 524032 227200 96360 286 2812
2814 0 524288 227232 96440 288 2813
2815 0 524512 227200 96560 295 2814
2816 0 524768 227168 96560 226 2815
2817 0 525024 227232 96560 268 2816
2818 0 525280 227200 96560 206 2817
2819 0 525536 227136 96560 224 2818
2820 0 525792 227104 96560 189 2819
2821 0 526048 227104 96560 192 2820
2822 0 526304 227104 96560 194 2821
2823 0 526560 227072 96520 217 2822
2824 0 526816 227072 96520 194 2823
2825 0 527040 226976 96600 208 2824
2826 0 527264 226976 96760 186 2825
2827 0 527488 226976 96880 189 2826
2828 0 527680 227008 97080 217 2827
2829 0 527936 227008 97120 279 2828
2830 0 528192 227104 97120 237 2829
2831 0 528448 227104 97120 153 2830
2832 0 528704 227168 97120 228 2831
2833 0 528960 227168 97080 295 2832
2834 0 529152 227232 96920 316 2833
2835 0 529376 227264 96760 356 2834
2836 0 529504 227296 96520 305 2835
2837 0 529632 227296 96280 259 2836
2838 0 529824 227392 96080 300 2837
2839 0 530016 227552 96040 370 2838
2840 0 530112 227520 95800 347 2839
2841 0 530272 227488 95560 237 2840
2842 0 530432 227488 95360 178 2841
2843 0 530624 227552 95160 237 2842
2844 0 530816 227680 95000 291 2843
2845 0 531040 227584 94920 298 2844
2846 0 531264 227680 94800 235 2845
2847 0 531456 227808 94640 258 2846
2848 0 531616 227936 94440 310 2847
2849 0 531776 228064 94280 242 2848
2850 0 531936 228192 94080 200 2849
2851 0 532096 228352 93880 164 2850
2852 0 532256 228448 93680 181 2851
2853 0 532448 228512 93480 206 2852
2854 0 532640 228544 93320 256 2853
2855 0 532896 228512 93320 306 2854
2856 0 533152 228512 93240 245 2855
2857 0 533312 228512 93040 234 2856
2858 0 533440 228608 92800 194 2857
2859 0 533600 228640 92600 154 2858
2860 0 533632 228800 92400 107 2859
2861 0 533632 228864 92120 186 2860
2862 0 533792 228864 91880 154 2861
2863 0 533952 228960 91680 197 2862
2864 0 534016 229120 91480 178 2863
2865 0 534048 229312 91280 246 2864
2866 0 534176 229536 91160 326 2865
2867 0 534240 229632 90920 310 2866
2868 0 534304 229568 90680 226 2867
2869 0 534432 229568 90440 128 2868
2870 0 534528 229568 90200 122 2869
2871 0 534624 229504 89960 150 2870
2872 0 534720 229376 89760 175 2871
2873 0 534848 229376 89520 207 2872
2874 0 534976 229376 89280 257 2873
2875 0 535072 229344 89040 185 2874
2876 0 535232 229472 88840 226 2875
2877 0 535488 229536 88760 214 2876
2878 0 535584 229600 88520 219 2877
2879 0 535744 229760 88360 256 2878
2880 0 535936 229888 88240 196 2879
2881 0 536096 229920 88040 208 2880
2882 0 536160 229920 87760 237 2881
2883 0 536352 229856 87560 237 2882
2884 0 536576 229856 87440 300 2883
2885 0 536800 229952 87320 307 2884
2886 0 536928 230112 87160 283 2885
2887 0 537088 230272 87040 270 2886
2888 0 537184 230400 86800 256 2887
2889 0 537344 230464 86600 256 2888
2890 0 537600 230464 86520 232 2889
2891 0 537792 230496 86360 153 2890
2892 0 537952 230592 86120 186 2891
2893 0 538208 230624 86000 200 2892
2894 0 538400 230656 85840 104 2893
2895 0 538560 230656 85600 178 2894
2896 0 538656 230656 85320 221 2895
2897 0 538656 230752 85080 266 2896
2898 0 538560 230816 84840 278 2897
2899 0 538688 230944 84640 239 2898
2900 0 538848 231104 84520 256 2899
2901 0 538848 231328 84320 207 2900
2902 0 538944 231520 84160 160 2901
2903 0 539008 231712 84000 135 2902
2904 0 539104 231872 83800 153 2903
2905 0 539136 232064 83600 163 2904
2906 0 539264 232160 83400 120 2905
2907 0 539392 232256 83160 120 2906
2908 0 539488 232480 83080 102 2907
2909 0 539648 232640 82960 134 2908
2910 0 539840 232800 82880 122 2909
2911 0 540032 232896 82680 139 2910
2912 0 540192 232960 82480 131 2911
2913 0 540352 232992 82280 135 2912
2914 0 540512 232992 82040 186 2913
2915 0 540736 233024 81880 217 2914
2916 0 540960 233120 81800 234 2915
2917 0 541152 233088 81640 244 2916
2918 0 541280 233024 81400 178 2917
2919 0 541344 232992 81160 202 2918
2920 0 541504 233184 81040 249 2919
2921 0 541696 233280 80880 241 2920
2922 0 541920 233408 80760 172 2921
2923 0 542080 233568 80560 214 2922
2924 0 542240 233696 80400 208 2923
2925 0 542400 233792 80200 202 2924
2926 0 542560 233824 80000 150 2925
2927 0 542720 233824 79800 124 2926
2928 0 542944 233824 79680 228 2927
2929 0 543104 233824 79480 208 2928
2930 0 543328 233824 79360 226 2929
2931 0 543552 233888 79200 200 2930
2932 0 543776 233952 79080 218 2931
2933 0 543936 234048 78880 228 2932
2934 0 544160 234144 78800 245 2933
2935 0 544320 234304 78640 190 2934
2936 0 544544 234432 78560 150 2935
2937 0 544480 234592 78360 102 2936
2938 0 544352 234752 78160 102 2937
2939 0 544416 234912 77960 107 2938
2940 0 544544 235008 77800 81 2939
2941 0 544640 234432 78560 134 2936
2942 0 544896 234464 78560 228 2941
2943 0 545120 234656 78560 209 2942
2944 0 545312 234848 78560 175 2943
2945 0 545472 235040 78480 164 2944
2946 0 545504 235232 78320 217 2945
2947 0 545344 235232 78120 178 2946
2948 0 545184 235232 77920 81 2947
2949 0 544960 235456 77880 32 2948
2950 0 545120 235680 77960 32 2949
2951 0 545280 235936 77800 32 2950
2952 0 545376 235968 77840 32 2951
2953 0 545664 235392 78200 200 2946
2954 0 545856 235584 78160 209 2953
2955 0 546016 235744 78040 221 2954
2956 0 546208 235872 77880 257 2955
2957 0 546432 236000 77760 251 2956
2958 0 546624 236064 77600 282 2957
2959 0 546848 236160 77520 214 2958
2960 0 547040 236352 77520 217 2959
2961 0 547200 236576 77480 202 2960
2962 0 547296 236800 77400 202 2961
2963 0 547456 236992 77320 181 2962
2964 0 547648 237184 77280 235 2963
2965 0 547808 237344 77080 284 2964
2966 0 547968 237344 76880 229 2965
2967 0 548128 237472 76680 297 2966
2968 0 548288 237472 76480 346 2967
2969 0 548448 237472 76280 300 2968
2970 0 548320 237344 76080 181 2969
2971 0 548224 237184 75880 244 2970
2972 0 548096 237056 75680 221 2971
2973 0 548064 236960 75440 163 2972
2974 0 548096 236864 75200 134 2973
2975 0 548147.56 236657.19 74480 69 2974
2976 0 548235.1 236698.98 74320 55 2975
2977 0 548270.2 236761.55 74200 45 2976
2978 0 548292.4 236776 74080 35 2977
2979 0 548473.6 236731.6 74040 32 2978
2980 0 548640 237600 76160 262 2969
2981 0 548832 237792 76040 249 2980
2982 0 549056 237952 75960 210 2981
2983 0 549248 238144 75880 202 2982
2984 0 549408 238304 75760 219 2983
2985 0 549568 238496 75720 189 2984
2986 0 549760 238688 75720 245 2985
2987 0 549856 238912 75640 200 2986
2988 0 549952 239168 75600 139 2987
2989 0 550112 239328 75480 218 2988
2990 0 550272 239520 75320 311 2989
2991 0 550464 239712 75320 284 2990
2992 0 550720 239808 75320 364 2991
2993 0 550976 239904 75280 403 2992
2994 0 551136 240064 75160 371 2993
2995 0 551264 240256 75000 329 2994
2996 0 551392 240480 74960 296 2995
2997 0 551456 240736 74960 288 2996
2998 0 551616 240960 74920 302 2997
2999 0 551840 241152 74880 335 2998
3000 0 552064 241280 74880 324 2999
3001 0 552320 241344 74920 307 3000
3002 0 552576 241440 75000 321 3001
3003 0 552832 241536 75000 329 3002
3004 0 553056 241568 74800 359 3003
3005 0 553248 241696 74640 373 3004
3006 0 553440 241888 74640 354 3005
3007 0 553568 242112 74600 275 3006
3008 0 553760 242304 74520 258 3007
3009 0 554016 242304 74520 271 3008
3010 0 554272 242368 74520 279 3009
3011 0 554496 242496 74520 248 3010
3012 0 554720 242688 74520 271 3011
3013 0 554880 242912 74520 257 3012
3014 0 555008 243168 74560 256 3013
3015 0 555136 243392 74560 253 3014
3016 0 555392 243520 74560 208 3015
3017 0 555648 243616 74560 190 3016
3018 0 555872 243776 74560 277 3017
3019 0 556096 243904 74600 277 3018
3020 0 556352 244000 74600 248 3019
3021 0 556352 244256 74480 178 3020
3022 0 556384 244512 74360 108 3021
3023 0 556448 244640 74120 104 3022
3024 0 556544 244768 73880 120 3023
3025 0 556608 244832 73800 124 3024
3026 0 556608 244000 74520 235 3020
3027 0 556832 244000 74400 229 3026
3028 0 557056 244096 74240 240 3027
3029 0 557280 244224 74280 176 3028
3030 0 557472 244416 74320 189 3029
3031 0 557536 244672 74320 210 3030
3032 0 557664 244896 74320 261 3031
3033 0 557856 245120 74280 202 3032
3034 0 557888 245376 74360 120 3033
3035 0 557888 245632 74440 163 3034
3036 0 557824 245792 74240 301 3035
3037 0 557664 245824 74040 256 3036
3038 0 557504 245824 73840 203 3037
3039 0 557344 245760 73640 190 3038
3040 0 557248 245728 73400 45 3039
3041 0 557088 245856 73200 71 3040
3042 0 556832 245920 73160 32 3041
3043 0 557888 245760 74680 200 3035
3044 0 557888 245792 74720 181 3043
3045 0 557824 245856 74960 183 3044
3046 0 557664 245856 75160 256 3045
3047 0 557504 245728 75360 108 3046
3048 0 557504 245600 75600 163 3047
3049 0 557632 245760 75760 102 3048
3050 0 557632 246016 75760 40 3049
3051 0 557632 246176 75880 32 3050
3052 0 558112 245920 74760 261 3044
3053 0 558368 245984 74760 189 3052
3054 0 558560 246144 74880 81 3053
3055 0 558720 246240 75080 60 3054
3056 0 558816 246272 75320 45 3055
3057 0 558880 246272 75560 64 3056
3058 0 558977.5 246289.69 75760 -1 3057
3059 0 559030.9 246304.48 75840 -1 3058
3060 0 558080 245120 73920 204 3033
3061 0 558304 245120 73800 303 3060
3062 0 558528 245120 73640 439 3061
3063 0 558720 245152 73440 451 3062
3064 0 558976 245152 73400 398 3063
3065 0 559232 245248 73360 366 3064
3066 0 559456 245344 73280 343 3065
3067 0 559616 245472 73120 305 3066
3068 0 559840 245536 72960 228 3067
3069 0 560032 245696 72920 235 3068
3070 0 560288 245792 72840 202 3069
3071 0 560512 245952 72800 275 3070
3072 0 560768 246016 72760 256 3071
3073 0 561024 246112 72760 246 3072
3074 0 561280 246208 72760 227 3073
3075 0 561536 246336 72720 284 3074
3076 0 561792 246368 72720 297 3075
3077 0 562048 246496 72720 279 3076
3078 0 562272 246656 72640 186 3077
3079 0 562496 246784 72600 137 3078
3080 0 562752 246784 72600 122 3079
3081 0 562784 246688 72360 32 3080
3082 0 562560 246592 72160 32 3081
3083 0 562208 246624 72080 32 3082
3084 0 562240 246848 72240 32 3083
3085 0 562848 246816 72600 134 3080
3086 0 563040 247008 72520 226 3085
3087 0 563232 247168 72480 176 3086
3088 0 563488 247200 72480 168 3087
3089 0 563744 247264 72480 181 3088
3090 0 564000 247328 72480 245 3089
3091 0 564224 247424 72560 248 3090
3092 0 564416 247616 72560 286 3091
3093 0 564576 247840 72560 334 3092
3094 0 564768 248064 72560 340 3093
3095 0 564960 248256 72600 346 3094
3096 0 565152 248448 72600 305 3095
3097 0 565312 248672 72680 266 3096
3098 0 565536 248800 72720 228 3097
3099 0 565760 248992 72720 202 3098
3100 0 565920 249184 72760 270 3099
3101 0 566112 249312 72880 256 3100
3102 0 566368 249376 72880 240 3101
3103 0 566592 249504 72840 270 3102
3104 0 566784 249632 72680 307 3103
3105 0 567040 249728 72640 313 3104
3106 0 567264 249728 72760 313 3105
3107 0 567488 249856 72800 315 3106
3108 0 567680 250048 72840 338 3107
3109 0 567872 250240 72920 297 3108
3110 0 568096 250400 72920 230 3109
3111 0 568352 250496 72920 176 3110
3112 0 568576 250656 72880 175 3111
3113 0 568832 250752 72880 154 3112
3114 0 568832 250752 72600 51 3113
3115 0 568512 250816 72160 32 3114
3116 0 568352 250688 72160 32 3115
3117 0 568896 250816 72880 140 3113
3118 0 569120 250976 72800 140 3117
3119 0 569312 251168 72760 166 3118
3120 0 569536 251328 72760 178 3119
3121 0 569728 251520 72680 163 3120
3122 0 569952 251712 72680 163 3121
3123 0 570144 251872 72720 230 3122
3124 0 570336 252064 72720 262 3123
3125 0 570496 252224 72840 242 3124
3126 0 570656 252448 72840 297 3125
3127 0 570784 252672 72840 237 3126
3128 0 570976 252864 72880 257 3127
3129 0 571104 253056 73000 208 3128
3130 0 571264 253216 73200 176 3129
3131 0 571424 253216 73400 178 3130
3132 0 571680 253248 73400 175 3131
3133 0 571936 253376 73360 236 3132
3134 0 572192 253440 73280 244 3133
3135 0 572448 253504 73160 287 3134
3136 0 572704 253568 73120 280 3135
3137 0 572960 253600 73080 280 3136
3138 0 573216 253664 73040 324 3137
3139 0 573472 253664 73080 327 3138
3140 0 573728 253696 73160 258 3139
3141 0 573984 253728 73160 237 3140
3142 0 574240 253856 73200 224 3141
3143 0 574432 253984 73320 277 3142
3144 0 574624 254176 73400 256 3143
3145 0 574720 254432 73400 240 3144
3146 0 574912 254624 73440 221 3145
3147 0 575072 254816 73560 248 3146
3148 0 575168 255040 73680 245 3147
3149 0 575200 255296 73760 272 3148
3150 0 575232 255552 73800 335 3149
3151 0 575392 255744 73760 340 3150
3152 0 575648 255840 73760 280 3151
3153 0 575840 256032 73760 245 3152
3154 0 575776 256096 74160 32 3153
3155 0 575744 255904 74560 32 3154
3156 0 575936 256128 73760 224 3153
3157 0 576128 256320 73800 202 3156
3158 0 576288 256512 73840 228 3157
3159 0 576416 256704 74000 303 3158
3160 0 576576 256864 74160 232 3159
3161 0 576704 256992 74040 203 3160
3162 0 576896 257184 74040 200 3161
3163 0 577088 257376 74040 178 3162
3164 0 577248 257568 74080 163 3163
3165 0 577440 257792 74080 203 3164
3166 0 577600 257920 74240 186 3165
3167 0 577632 257920 74200 207 3166
3168 0 577792 257984 74000 221 3167
3169 0 578016 258144 74000 257 3168
3170 0 578240 258272 74000 219 3169
3171 0 578432 258464 73960 257 3170
3172 0 578656 258592 73960 237 3171
3173 0 578848 258784 74040 271 3172
3174 0 579040 259008 74040 245 3173
3175 0 579232 259200 74040 244 3174
3176 0 579424 259392 74000 185 3175
3177 0 579680 259456 73960 160 3176
3178 0 579904 259616 73920 128 3177
3179 0 580096 259808 73880 200 3178
3180 0 580352 259936 73840 256 3179
3181 0 580384 259936 73840 270 3180
3182 0 580608 260064 73760 269 3181
3183 0 580832 260192 73760 228 3182
3184 0 581088 260320 73760 202 3183
3185 0 581088 260224 73480 81 3184
3186 0 581216 260096 73280 32 3185
3187 0 581344 259872 73240 45 3186
3188 0 581408 259616 73280 51 3187
3189 0 581408 259360 73360 64 3188
3190 0 581344 259168 73560 45 3189
3191 0 581344 259104 73640 45 3190
3192 0 581248 260352 73760 178 3184
3193 0 581408 260512 73640 205 3192
3194 0 581568 260672 73520 262 3193
3195 0 581792 260800 73520 246 3194
3196 0 582048 260864 73520 283 3195
3197 0 582304 260928 73560 292 3196
3198 0 582560 260928 73560 229 3197
3199 0 582816 260928 73640 204 3198
3200 0 583040 260800 73760 181 3199
3201 0 583200 260640 73920 75 3200
3202 0 583360 260512 74120 81 3201
3203 0 583456 260448 74240 128 3202
3204 0 583232 260224 74240 32 3203
3205 0 583040 260064 74280 51 3204
3206 0 583008 259968 74360 71 3205
3207 0 583680 260416 74400 131 3203
3208 0 583904 260320 74560 108 3207
3209 0 584128 260192 74640 122 3208
3210 0 584320 260000 74680 124 3209
3211 0 584480 259808 74760 153 3210
3212 0 584480 259648 74760 128 3211
3213 0 584480 259392 74760 134 3212
3214 0 584384 259200 74600 139 3213
3215 0 584288 258944 74520 120 3214
3216 0 584256 258720 74400 124 3215
3217 0 584224 258464 74360 124 3216
3218 0 584096 258208 74360 140 3217
3219 0 584064 257952 74320 131 3218
3220 0 583968 257728 74200 91 3219
3221 0 583808 257536 74120 120 3220
3222 0 583616 257344 74040 96 3221
3223 0 583456 257184 73840 120 3222
3224 0 583296 257024 73680 104 3223
3225 0 583040 256992 73560 108 3224
3226 0 582816 256992 73400 91 3225
3227 0 582560 256896 73320 107 3226
3228 0 582336 256768 73320 135 3227
3229 0 582080 256704 73320 102 3228
3230 0 582048 256704 73320 91 3229
3231 0 581888 256864 73200 75 3230
3232 0 581920 257120 73080 32 3231
3233 0 582112 257280 73000 96 3232
3234 0 582272 257312 72920 71 3233
3235 0 581824 256512 73320 107 3230
3236 0 581568 256416 73360 115 3235
3237 0 581376 256256 73440 164 3236
3238 0 581120 256256 73480 178 3237
3239 0 581024 256224 73520 194 3238
3240 0 581216 255520 73640 32 3239
3241 0 581248 255488 73280 32 3240
3242 0 580800 256128 73640 168 3239
3243 0 580608 255936 73720 64 3242
3244 0 580512 255712 73800 96 3243
3245 0 580352 255584 74000 51 3244
3246 0 580448 255776 74280 32 3245
3247 0 580384 256000 74400 128 3246
3248 0 580448 256192 74600 96 3247
3249 0 584704 259648 74880 153 3212
3250 0 584960 259680 74960 128 3249
3251 0 585216 259808 75000 107 3250
3252 0 585440 259936 75120 107 3251
3253 0 585664 260032 75280 98 3252
3254 0 585856 260160 75480 128 3253
3255 0 586048 260224 75680 98 3254
3256 0 586304 260288 75800 75 3255
3257 0 586496 260416 75920 80 3256
3258 0 586688 260544 76080 75 3257
3259 0 586912 260640 76160 91 3258
3260 0 587136 260768 76280 98 3259
3261 0 587296 260928 76440 75 3260
3262 0 587424 261152 76600 75 3261
3263 0 587488 261408 76680 64 3262
3264 0 587520 261664 76720 60 3263
3265 0 587520 261920 76720 64 3264
3266 0 587456 262176 76800 71 3265
3267 0 587456 262432 76800 71 3266
3268 0 587456 262688 76800 75 3267
3269 0 587392 262912 76680 51 3268
3270 0 587360 263136 76720 60 3269
3271 0 583104 260864 73760 150 3200
3272 0 583296 261056 73760 196 3271
3273 0 583488 260928 73640 51 3272
3274 0 583712 260736 73640 71 3273
3275 0 583808 260480 73600 51 3274
3276 0 583808 260416 73600 40 3275
3277 0 583296 261152 73760 202 3272
3278 0 583488 261344 73720 160 3277
3279 0 583712 261472 73720 108 3278
3280 0 583936 261632 73720 160 3279
3281 0 584128 261824 73720 198 3280
3282 0 584320 262016 73680 136 3281
3283 0 584512 262208 73680 239 3282
3284 0 584704 262400 73680 207 3283
3285 0 584672 262464 74000 32 3284
3286 0 584448 262496 74280 32 3285
3287 0 584736 262304 74520 32 3286
3288 0 585024 262464 74560 32 3287
3289 0 584864 262560 73760 141 3284
3290 0 585056 262752 73840 148 3289
3291 0 585248 262784 74000 241 3290
3292 0 585504 262912 74000 266 3291
3293 0 585760 262912 74000 204 3292
3294 0 585984 263040 74080 226 3293
3295 0 586208 263136 74200 190 3294
3296 0 586400 263328 74280 230 3295
3297 0 586624 263456 74360 221 3296
3298 0 586848 263584 74440 208 3297
3299 0 587072 263744 74520 189 3298
3300 0 587296 263904 74600 124 3299
3301 0 587488 264096 74640 178 3300
3302 0 587680 264224 74760 275 3301
3303 0 587904 264352 74840 245 3302
3304 0 588128 264480 74920 210 3303
3305 0 588288 264512 75120 186 3304
3306 0 588512 264640 75200 181 3305
3307 0 588704 264800 75280 226 3306
3308 0 588960 264800 75320 200 3307
3309 0 589216 264864 75320 197 3308
3310 0 589440 265024 75400 207 3309
3311 0 589440 264768 75400 107 3310
3312 0 589472 264576 75560 32 3311
3313 0 589728 264480 75640 75 3312
3314 0 589984 264512 75680 101 3313
3315 0 590240 264544 75680 163 3314
3316 0 590496 264480 75760 108 3315
3317 0 590752 264384 75760 104 3316
3318 0 591008 264320 75880 81 3317
3319 0 591264 264224 75920 120 3318
3320 0 591488 264160 76040 120 3319
3321 0 591744 264160 76080 128 3320
3322 0 591968 264096 76200 186 3321
3323 0 592160 263968 76320 239 3322
3324 0 592224 263936 76320 229 3323
3325 0 592416 264096 76400 128 3324
3326 0 592672 264160 76400 190 3325
3327 0 592736 264192 76400 232 3326
3328 0 592896 264224 76200 148 3327
3329 0 592992 264032 76040 104 3328
3330 0 593184 263840 75920 32 3329
3331 0 593088 263712 75800 32 3330
3332 0 592928 264192 76600 140 3327
3333 0 592960 264224 76880 148 3332
3334 0 593088 264320 77080 122 3333
3335 0 593248 264416 77280 90 3334
3336 0 593408 264576 77400 80 3335
3337 0 593568 264736 77560 71 3336
3338 0 593760 264832 77760 135 3337
3339 0 593984 264928 77840 153 3338
3340 0 594208 265024 77920 122 3339
3341 0 594464 265056 77960 51 3340
3342 0 594720 265056 78000 80 3341
3343 0 594784 265056 78000 80 3342
3344 0 592192 263712 76200 186 3324
3345 0 592160 263552 76000 120 3344
3346 0 592224 263520 75760 96 3345
3347 0 592224 263456 75600 71 3346
3348 0 592064 263616 75480 160 3347
3349 0 591968 263808 75320 230 3348
3350 0 591712 263840 75320 237 3349
3351 0 591616 263584 75320 197 3350
3352 0 591552 263328 75360 256 3351
3353 0 591424 263232 75560 192 3352
3354 0 591296 263104 75760 120 3353
3355 0 591232 262976 76000 45 3354
3356 0 591200 262912 76080 40 3355
3357 0 592352 263328 75360 40 3347
3358 0 592384 263200 75120 96 3357
3359 0 592480 263104 74880 86 3358
3360 0 592512 263040 74800 107 3359
3361 0 592544 262816 74640 104 3360
3362 0 592640 262688 74440 120 3361
3363 0 592800 262688 74240 64 3362
3364 0 592832 262656 73960 122 3363
3365 0 592832 262656 73920 115 3364
3366 0 592800 262496 73720 172 3365
3367 0 592736 262304 73520 122 3366
3368 0 592608 262112 73400 96 3367
3369 0 592512 261952 73200 101 3368
3370 0 592416 261792 73000 71 3369
3371 0 592224 261664 72880 64 3370
3372 0 592224 261568 72880 71 3371
3373 0 593088 262784 73920 148 3365
3374 0 593280 262944 73880 32 3373
3375 0 593472 263168 73880 45 3374
3376 0 593632 263328 74000 45 3375
3377 0 593664 263328 74040 51 3376
3378 0 592384 263200 74640 98 3360
3379 0 592352 263392 74440 81 3378
3380 0 592352 263616 74240 81 3379
3381 0 592512 263744 74040 81 3380
3382 0 592672 263904 73840 45 3381
3383 0 592768 263936 73720 32 3382
3384 0 589440 265088 75480 226 3310
3385 0 589504 265312 75600 204 3384
3386 0 589536 265504 75760 101 3385
3387 0 589664 265728 75920 131 3386
3388 0 589824 265888 76120 90 3387
3389 0 589920 266016 76320 75 3388
3390 0 590016 266176 76520 108 3389
3391 0 590144 266240 76680 80 3390
3392 0 590336 266368 76840 81 3391
3393 0 590496 266528 77000 45 3392
3394 0 590656 266560 77200 91 3393
3395 0 590816 266624 77440 64 3394
3396 0 590912 266624 77680 45 3395
3397 0 590944 266592 77960 60 3396
3398 0 590944 266528 78240 81 3397
3399 0 590944 266464 78520 45 3398
3400 0 590976 266304 78720 98 3399
3401 0 590912 266240 78960 98 3400
3402 0 590848 266112 79200 122 3401
3403 0 590784 266112 79480 137 3402
3404 0 590624 266080 79720 115 3403
3405 0 590464 266112 79920 108 3404
3406 0 590368 266176 80160 131 3405
3407 0 590272 266176 80440 150 3406
3408 0 590240 266176 80480 154 3407
3409 0 589984 266176 80440 128 3408
3410 0 589728 266240 80440 108 3409
3411 0 589472 266240 80440 131 3410
3412 0 589216 266304 80480 120 3411
3413 0 588992 266432 80560 120 3412
3414 0 588768 266560 80600 120 3413
3415 0 588512 266688 80560 40 3414
3416 0 588256 266688 80560 40 3415
3417 0 588032 266688 80680 32 3416
3418 0 587904 266912 80680 60 3417
3419 0 587744 267104 80800 81 3418
3420 0 587584 267296 80840 75 3419
3421 0 587392 267456 80880 51 3420
3422 0 587200 267648 80920 32 3421
3423 0 587136 267904 80880 80 3422
3424 0 586944 268096 80800 64 3423
3425 0 586848 268256 80600 137 3424
3426 0 586880 268288 80600 141 3425
3427 0 586656 268288 80480 81 3426
3428 0 586592 268224 80480 51 3427
3429 0 586752 267904 80520 32 3428
3430 0 586720 267840 80560 32 3429
3431 0 586368 268064 80480 64 3428
3432 0 586208 267840 80480 91 3431
3433 0 585984 267680 80560 101 3432
3434 0 585792 267456 80560 71 3433
3435 0 585600 267264 80560 51 3434
3436 0 585408 267104 80520 60 3435
3437 0 585216 266944 80440 60 3436
3438 0 584992 266784 80320 51 3437
3439 0 584800 266720 80280 51 3438
3440 0 587136 268256 80520 98 3426
3441 0 587328 268352 80360 81 3440
3442 0 587552 268512 80320 60 3441
3443 0 587744 268576 80120 71 3442
3444 0 587936 268640 79960 71 3443
3445 0 588128 268736 79800 86 3444
3446 0 588320 268832 79600 75 3445
3447 0 588480 268832 79400 75 3446
3448 0 588704 268896 79280 51 3447
3449 0 588928 268960 79160 60 3448
3450 0 589152 269120 79080 45 3449
3451 0 589312 269344 78960 102 3450
3452 0 589408 269408 78880 124 3451
3453 0 589312 269536 78640 51 3452
3454 0 589152 269664 78440 75 3453
3455 0 589024 269728 78280 32 3454
3456 0 589664 269504 78920 71 3452
3457 0 589792 269536 79160 64 3456
3458 0 589728 269632 79320 32 3457
3459 0 590240 266176 80760 75 3408
3460 0 590240 266080 81040 163 3459
3461 0 590080 266112 81240 176 3460
3462 0 589920 266176 81440 81 3461
3463 0 589760 266208 81640 102 3462
3464 0 589760 266368 81840 40 3463
3465 0 589920 266560 82000 45 3464
3466 0 590400 265952 81240 135 3460
3467 0 590560 265728 81240 81 3466
3468 0 590560 265472 81200 163 3467
3469 0 590496 265248 81080 212 3468
3470 0 590304 265056 81160 181 3469
3471 0 590176 264832 81160 172 3470
3472 0 590368 264672 81200 139 3471
3473 0 590528 264544 81360 128 3472
3474 0 590592 264480 81440 81 3473
3475 0 590496 264608 81640 124 3474
3476 0 590464 264672 81760 153 3475
3477 0 590656 264960 81560 32 3476
3478 0 590464 265024 81480 32 3477
3479 0 590464 264672 82040 32 3476
3480 0 590784 264736 82080 32 3479
3481 0 590624 264224 81480 51 3474
3482 0 590592 263968 81480 90 3481
3483 0 590432 263968 81680 75 3482
3484 0 590400 264000 81720 75 3483
3485 0 590016 264640 81280 86 3471
3486 0 589856 264448 81320 101 3485
3487 0 589792 264192 81320 71 3486
3488 0 589920 264000 81200 32 3487
3489 0 589792 263808 81240 60 3488
3490 0 589984 266240 76880 71 3391
3491 0 589792 266208 77080 64 3490
3492 0 589632 266112 77280 32 3491
3493 0 589408 265984 77400 40 3492
3494 0 589184 265856 77480 40 3493
3495 0 589056 265824 77520 40 3494
3496 0 589984 265856 76000 120 3388
3497 0 590208 265984 76280 32 3496
3498 0 590304 266048 76200 32 3497
3499 0 590048 265792 75960 140 3496
3500 0 590272 265696 75840 156 3499
3501 0 590432 265856 75720 163 3500
3502 0 590560 266080 75680 226 3501
3503 0 590752 266272 75640 229 3502
3504 0 590976 266432 75520 175 3503
3505 0 591168 266592 75440 198 3504
3506 0 591392 266720 75440 257 3505
3507 0 591616 266880 75440 197 3506
3508 0 591840 267008 75440 206 3507
3509 0 592096 267104 75440 214 3508
3510 0 592352 267200 75440 189 3509
3511 0 592544 267328 75560 206 3510
3512 0 592800 267456 75600 186 3511
3513 0 593056 267488 75560 202 3512
3514 0 593312 267584 75600 197 3513
3515 0 593504 267776 75560 209 3514
3516 0 593728 267904 75600 194 3515
3517 0 593984 268000 75600 198 3516
3518 0 594208 268128 75640 192 3517
3519 0 594464 268224 75640 176 3518
3520 0 594688 268352 75680 229 3519
3521 0 594944 268448 75680 257 3520
3522 0 595168 268608 75640 221 3521
3523 0 595360 268768 75600 226 3522
3524 0 595616 268832 75640 224 3523
3525 0 595840 268896 75520 194 3524
3526 0 596096 268992 75560 192 3525
3527 0 596320 269056 75680 124 3526
3528 0 596576 269088 75720 140 3527
3529 0 596832 269088 75720 136 3528
3530 0 597088 269056 75760 168 3529
3531 0 597280 269152 75920 203 3530
3532 0 597472 269120 76080 209 3531
3533 0 597664 269216 76280 202 3532
3534 0 597920 269312 76280 221 3533
3535 0 597984 269280 76040 141 3534
3536 0 598144 269312 75800 102 3535
3537 0 598304 269312 75600 214 3536
3538 0 598528 269344 75480 240 3537
3539 0 598752 269408 75320 226 3538
3540 0 598912 269440 75320 209 3539
3541 0 599008 269216 75240 124 3540
3542 0 599072 268960 75240 40 3541
3543 0 599072 268704 75240 51 3542
3544 0 599040 268512 75280 40 3543
3545 0 599168 269536 75280 209 3540
3546 0 599424 269600 75240 166 3545
3547 0 599648 269664 75120 172 3546
3548 0 599904 269760 75040 139 3547
3549 0 600128 269856 74960 163 3548
3550 0 600352 269984 74920 143 3549
3551 0 600384 269920 75200 64 3550
3552 0 600576 269952 75400 45 3551
3553 0 600768 269984 75520 64 3552
3554 0 600512 270048 74920 143 3550
3555 0 600576 269952 74680 32 3554
3556 0 600672 269952 74400 51 3555
3557 0 600800 270112 74200 71 3556
3558 0 600864 270208 74080 80 3557
3559 0 600736 270208 74960 136 3554
3560 0 600960 270336 74920 124 3559
3561 0 601152 270528 74840 136 3560
3562 0 601312 270752 74760 122 3561
3563 0 601472 270912 74640 122 3562
3564 0 601664 271072 74560 120 3563
3565 0 601888 271232 74480 51 3564
3566 0 602080 271424 74480 153 3565
3567 0 602240 271648 74480 131 3566
3568 0 602400 271872 74440 131 3567
3569 0 602528 272096 74360 120 3568
3570 0 602720 272288 74360 102 3569
3571 0 602944 272480 74360 91 3570
3572 0 603136 272672 74400 136 3571
3573 0 603296 272864 74480 128 3572
3574 0 603360 273120 74480 139 3573
3575 0 603424 273312 74480 168 3574
3576 0 603584 273312 74680 153 3575
3577 0 603840 273312 74760 80 3576
3578 0 604096 273408 74800 40 3577
3579 0 604160 273536 74800 71 3578
3580 0 603520 273568 74360 128 3575
3581 0 603584 273792 74240 96 3580
3582 0 603648 273984 74080 101 3581
3583 0 603712 274208 73960 98 3582
3584 0 603776 274464 73880 128 3583
3585 0 603744 274720 73840 107 3584
3586 0 603744 274944 73720 122 3585
3587 0 603744 275168 73600 140 3586
3588 0 604032 275168 73520 32 3587
3589 0 604224 275232 73320 71 3588
3590 0 604224 275264 73040 45 3589
3591 0 603680 275424 73600 107 3587
3592 0 603616 275680 73480 120 3591
3593 0 603584 275936 73440 154 3592
3594 0 603584 276192 73400 154 3593
3595 0 603584 276448 73320 139 3594
3596 0 603552 276704 73320 150 3595
3597 0 603520 276960 73400 164 3596
3598 0 603488 277216 73400 143 3597
3599 0 603488 277472 73400 139 3598
3600 0 603488 277728 73400 128 3599
3601 0 603424 277984 73400 137 3600
3602 0 603392 278240 73400 136 3601
3603 0 603360 278272 73400 107 3602
3604 0 603552 278464 73520 71 3603
3605 0 603808 278464 73520 32 3604
3606 0 604000 278304 73600 90 3605
3607 0 604160 278176 73800 45 3606
3608 0 604192 278176 73840 45 3607
3609 0 603168 278464 73440 104 3603
3610 0 602976 278656 73560 134 3609
3611 0 602848 278848 73720 124 3610
3612 0 602784 279040 73920 136 3611
3613 0 602752 279264 74040 102 3612
3614 0 602752 279488 74160 168 3613
3615 0 602624 279712 74280 137 3614
3616 0 602624 279936 74400 150 3615
3617 0 602496 280128 74600 122 3616
3618 0 602304 280320 74720 102 3617
3619 0 602112 280416 74920 128 3618
3620 0 601952 280576 75040 148 3619
3621 0 601792 280736 75160 115 3620
3622 0 601664 280896 75360 98 3621
3623 0 601568 281056 75560 98 3622
3624 0 601408 281216 75680 64 3623
3625 0 601312 281344 75920 98 3624
3626 0 601216 281376 76160 128 3625
3627 0 601056 281440 76360 128 3626
3628 0 600832 281504 76480 80 3627
3629 0 600576 281568 76600 115 3628
3630 0 600384 281728 76720 71 3629
3631 0 600320 281792 76720 90 3630
3632 0 600448 281952 76880 64 3631
3633 0 600448 282208 76920 51 3632
3634 0 600064 281856 76760 107 3631
3635 0 599840 282048 76760 163 3634
3636 0 599776 282112 76800 128 3635
3637 0 599648 282208 76600 98 3636
3638 0 599616 282336 76360 45 3637
3639 0 599648 282496 76160 60 3638
3640 0 599648 282720 76040 60 3639
3641 0 599584 282976 76040 75 3640
3642 0 599584 283200 75920 64 3641
3643 0 599584 283296 75800 60 3642
3644 0 599616 282176 77000 81 3636
3645 0 599392 282240 77120 122 3644
3646 0 599168 282368 77280 102 3645
3647 0 598944 282496 77280 32 3646
3648 0 598784 282560 77480 104 3647
3649 0 598720 282528 77720 81 3648
3650 0 598560 282528 77920 96 3649
3651 0 598496 282496 78160 45 3650
3652 0 598400 282464 78400 32 3651
3653 0 598368 282720 78320 32 3652
3654 0 597920 269344 76320 221 3534
3655 0 597920 269536 76520 128 3654
3656 0 597952 269792 76640 197 3655
3657 0 598208 269824 76600 154 3656
3658 0 598464 269792 76600 122 3657
3659 0 598720 269760 76520 124 3658
3660 0 598976 269696 76480 40 3659
3661 0 599232 269664 76480 40 3660
3662 0 599456 269504 76560 32 3661
3663 0 599552 269408 76560 32 3662
3664 0 597952 269952 76720 154 3656
3665 0 597888 270144 76880 107 3664
3666 0 597824 270368 77000 120 3665
3667 0 597760 270560 77160 98 3666
3668 0 597664 270720 77360 98 3667
3669 0 597440 270784 77240 71 3668
3670 0 597184 270880 77120 60 3669
3671 0 596928 270912 77040 60 3670
3672 0 596736 270976 76840 71 3671
3673 0 596512 270976 76680 81 3672
3674 0 596256 270976 76600 64 3673
3675 0 596000 270976 76560 64 3674
3676 0 595744 270976 76520 96 3675
3677 0 595488 270944 76440 64 3676
3678 0 595232 270944 76440 32 3677
3679 0 594976 270944 76440 40 3678
3680 0 594912 270944 76440 40 3679
3681 0 597664 270816 77480 122 3668
3682 0 597664 270912 77720 131 3681
3683 0 597536 271008 77960 154 3682
3684 0 597376 271168 78160 137 3683
3685 0 597152 271264 78280 166 3684
3686 0 597024 271424 78480 135 3685
3687 0 596960 271520 78720 122 3686
3688 0 596896 271680 78920 140 3687
3689 0 597152 271712 78920 90 3688
3690 0 597408 271776 78920 120 3689
3691 0 597664 271808 78920 32 3690
3692 0 597856 271968 78960 71 3691
3693 0 597920 272128 79200 32 3692
3694 0 597984 272192 79160 40 3693
3695 0 596768 271808 79080 102 3688
3696 0 596608 271968 79280 98 3695
3697 0 596416 272128 79360 107 3696
3698 0 596192 272256 79440 104 3697
3699 0 595936 272288 79480 107 3698
3700 0 595680 272288 79560 124 3699
3701 0 595424 272320 79600 120 3700
3702 0 595200 272352 79720 140 3701
3703 0 594976 272352 79840 131 3702
3704 0 594752 272352 80040 104 3703
3705 0 594496 272352 80080 98 3704
3706 0 594336 272128 80000 32 3705
3707 0 594176 271968 80160 64 3706
3708 0 594112 271904 80240 71 3707
3709 0 594432 272416 80120 71 3705
3710 0 594176 272480 80200 107 3709
3711 0 593952 272576 80280 124 3710
3712 0 594304 272672 80600 32 3711
3713 0 594496 272704 80440 32 3712
3714 0 594496 272896 80520 32 3713
3715 0 593888 272576 80280 139 3711
3716 0 593856 272384 80480 80 3715
3717 0 593856 272160 80640 45 3716
3718 0 593888 271936 80800 32 3717
3719 0 594016 271808 80880 32 3718
3720 0 593856 272608 80320 120 3715
3721 0 593632 272704 80440 80 3720
3722 0 593376 272736 80480 102 3721
3723 0 593120 272768 80560 96 3722
3724 0 592864 272704 80640 122 3723
3725 0 592608 272736 80720 128 3724
3726 0 592352 272768 80760 160 3725
3727 0 592128 272928 80760 140 3726
3728 0 591904 273088 80720 101 3727
3729 0 591712 273248 80640 108 3728
3730 0 591488 273408 80640 115 3729
3731 0 591296 273600 80720 102 3730
3732 0 591136 273792 80760 128 3731
3733 0 590976 274016 80800 108 3732
3734 0 590848 274240 80800 86 3733
3735 0 590656 274432 80840 102 3734
3736 0 590464 274272 80760 40 3735
3737 0 590240 274080 80760 40 3736
3738 0 590144 273984 80760 51 3737
3739 0 590624 274528 80840 102 3735
3740 0 590528 274752 80960 91 3739
3741 0 590400 274976 81040 81 3740
3742 0 590240 275200 81120 115 3741
3743 0 590048 275360 81200 115 3742
3744 0 589856 275520 81240 148 3743
3745 0 589792 275680 81480 160 3744
3746 0 589632 275840 81360 124 3745
3747 0 589504 276064 81320 86 3746
3748 0 589440 276320 81240 86 3747
3749 0 589376 276576 81160 102 3748
3750 0 589280 276800 81040 101 3749
3751 0 589152 277024 80920 143 3750
3752 0 589088 277216 80720 120 3751
3753 0 589056 277376 80520 96 3752
3754 0 589024 277536 80320 128 3753
3755 0 589056 277632 80080 143 3754
3756 0 589248 277728 79880 32 3755
3757 0 589376 277856 79680 32 3756
3758 0 589312 277856 79560 32 3757
3759 0 589792 275680 81680 122 3745
3760 0 589824 275712 81960 104 3759
3761 0 589920 275872 82160 102 3760
3762 0 590048 276000 82360 115 3761
3763 0 590144 276128 82560 32 3762
3764 0 590208 276384 82680 98 3763
3765 0 590304 276608 82760 60 3764
3766 0 590432 276864 82720 51 3765
3767 0 590464 277120 82720 60 3766
3768 0 590240 277216 82640 40 3767
3769 0 590080 277312 82600 40 3768
3770 0 590560 277216 82720 51 3767
3771 0 590720 277408 82760 98 3770
3772 0 590912 277600 82880 60 3771
3773 0 591104 277792 82880 80 3772
3774 0 591328 277984 82880 107 3773
3775 0 591552 278112 82880 137 3774
3776 0 591776 278240 82960 166 3775
3777 0 592032 278304 83040 160 3776
3778 0 592224 278368 83200 86 3777
3779 0 592448 278464 83280 107 3778
3780 0 592704 278496 83320 150 3779
3781 0 592960 278560 83280 71 3780
3782 0 580352 259904 74120 150 3180
3783 0 580352 259904 74400 86 3782
3784 0 580512 259936 74640 104 3783
3785 0 580576 259872 74880 86 3784
3786 0 580704 259712 75080 75 3785
3787 0 580704 259680 75360 86 3786
3788 0 580704 259680 75640 75 3787
3789 0 580704 259680 75920 115 3788
3790 0 580640 259680 76080 139 3789
3791 0 580800 259552 76280 96 3790
3792 0 580960 259552 76480 75 3791
3793 0 581184 259648 76560 75 3792
3794 0 581376 259744 76720 64 3793
3795 0 581568 259872 76880 71 3794
3796 0 581760 260032 76960 75 3795
3797 0 582016 260096 77040 71 3796
3798 0 582272 260160 77120 40 3797
3799 0 582528 260224 77120 64 3798
3800 0 582752 260224 76920 45 3799
3801 0 583008 260224 76880 40 3800
3802 0 583232 260224 76880 60 3801
3803 0 580512 259744 76320 64 3790
3804 0 580352 259744 76560 124 3803
3805 0 580224 259776 76720 148 3804
3806 0 580384 259904 76920 136 3805
3807 0 580576 260096 76960 115 3806
3808 0 580736 260288 77000 90 3807
3809 0 580928 260512 77000 60 3808
3810 0 581120 260704 76920 32 3809
3811 0 581248 260928 76920 40 3810
3812 0 581376 261152 76960 32 3811
3813 0 581504 261376 76960 75 3812
3814 0 581696 261568 76880 101 3813
3815 0 581856 261760 76800 32 3814
3816 0 581920 261952 76600 32 3815
3817 0 581920 261984 76560 32 3816
3818 0 579968 259872 76760 101 3805
3819 0 579712 259936 76800 81 3818
3820 0 579456 260000 76840 90 3819
3821 0 579200 260096 76840 71 3820
3822 0 578976 260288 76840 80 3821
3823 0 578784 260480 76760 60 3822
3824 0 578624 260640 76600 107 3823
3825 0 578464 260864 76480 98 3824
3826 0 578272 261056 76440 115 3825
3827 0 578112 261248 76400 32 3826
3828 0 577856 261344 76400 45 3827
3829 0 577600 261312 76400 75 3828
3830 0 577472 261216 76360 75 3829
3831 0 577504 257888 74480 90 3166
3832 0 577504 257824 74760 80 3831
3833 0 577536 257760 75000 90 3832
3834 0 577536 257728 75280 137 3833
3835 0 577568 257696 75560 131 3834
3836 0 577632 257728 75840 108 3835
3837 0 577600 257888 76080 32 3836
3838 0 577696 257952 76320 172 3837
3839 0 577792 257984 76440 185 3838
3840 0 578016 257920 76280 101 3839
3841 0 578208 257856 76120 128 3840
3842 0 578464 257920 76080 131 3841
3843 0 578720 258016 76080 163 3842
3844 0 578976 258016 76080 137 3843
3845 0 579232 258016 76120 81 3844
3846 0 579488 257920 76160 60 3845
3847 0 579712 257888 76240 64 3846
3848 0 577856 257984 76720 131 3839
3849 0 577920 257888 76920 122 3848
3850 0 578048 257856 77160 98 3849
3851 0 578208 257856 77400 45 3850
3852 0 578368 257888 77600 51 3851
3853 0 578592 258048 77720 75 3852
3854 0 578752 258208 77840 80 3853
3855 0 578944 258400 77840 86 3854
3856 0 579136 258592 77840 60 3855
3857 0 579328 258784 77880 75 3856
3858 0 579552 258912 77920 108 3857
3859 0 579776 259040 77960 80 3858
3860 0 577792 257856 77000 128 3849
3861 0 577536 257856 77080 75 3860
3862 0 577344 258048 77080 51 3861
3863 0 577248 258144 77080 60 3862
3864 0 577056 257952 77080 60 3863
3865 0 576832 257792 77000 81 3864
3866 0 576608 257728 76840 90 3865
3867 0 577120 258304 77240 154 3863
3868 0 576960 258464 77360 124 3867
3869 0 576800 258656 77520 80 3868
3870 0 576672 258880 77600 81 3869
3871 0 576512 259104 77720 51 3870
3872 0 576384 259264 77880 71 3871
3873 0 576192 259360 78080 51 3872
3874 0 576128 259424 78120 60 3873
3875 0 577728 257600 76920 153 3860
3876 0 577728 257344 76840 98 3875
3877 0 577728 257088 76840 71 3876
3878 0 577728 257024 76840 115 3877
3879 0 577888 257024 77080 81 3878
3880 0 577952 256992 77320 60 3879
3881 0 578080 256896 77520 96 3880
3882 0 578176 256768 77760 32 3881
3883 0 578112 256704 77840 51 3882
3884 0 577664 256960 76840 98 3878
3885 0 577664 256704 76840 40 3884
3886 0 577728 256512 77040 64 3885
3887 0 577760 256512 77080 51 3886
3888 0 577408 256960 76800 160 3884
3889 0 577376 256960 76800 160 3888
3890 0 577312 257120 77040 60 3889
3891 0 577216 257152 77280 32 3890
3892 0 577024 257152 77440 40 3891
3893 0 577216 256960 76600 60 3889
3894 0 577088 257056 76400 81 3893
3895 0 576928 257056 76200 64 3894
3896 0 576768 257216 76040 40 3895
3897 0 576704 257280 76040 40 3896
3898 0 576416 256832 74360 154 3160
3899 0 576192 256832 74520 178 3898
3900 0 575968 256832 74680 120 3899
3901 0 575712 256832 74680 128 3900
3902 0 575488 256800 74840 214 3901
3903 0 575328 256768 75040 373 3902
3904 0 575264 256736 75080 411 3903
3905 0 575424 256544 75040 315 3904
3906 0 575616 256352 75040 175 3905
3907 0 575808 256160 75040 102 3906
3908 0 576000 255968 75040 51 3907
3909 0 576192 255776 75120 60 3908
3910 0 576384 255616 75160 175 3909
3911 0 576448 255616 75200 164 3910
3912 0 575072 256864 75280 303 3904
3913 0 574912 257088 75320 283 3912
3914 0 574816 257344 75360 148 3913
3915 0 574752 257536 75520 137 3914
3916 0 574784 257792 75640 148 3915
3917 0 574816 257952 75840 120 3916
3918 0 574816 258208 75920 80 3917
3919 0 574816 258400 76120 122 3918
3920 0 574880 258560 76320 86 3919
3921 0 574944 258816 76440 107 3920
3922 0 575040 258976 76480 81 3921
3923 0 486080 251264 83760 91 2515
3924 0 486272 251392 83640 75 3923
3925 0 486496 251552 83560 75 3924
3926 0 486688 251744 83480 51 3925
3927 0 486880 251936 83400 75 3926
3928 0 487072 252128 83400 75 3927
3929 0 487264 252320 83400 75 3928
3930 0 487296 252352 83440 96 3929
3931 0 487456 252384 83240 98 3930
3932 0 487616 252416 83000 80 3931
3933 0 487840 252512 82840 60 3932
3934 0 488096 252544 82760 80 3933
3935 0 488352 252576 82720 86 3934
3936 0 488608 252704 82680 107 3935
3937 0 488832 252864 82680 75 3936
3938 0 489056 252992 82640 80 3937
3939 0 489280 253152 82560 90 3938
3940 0 489536 253248 82440 80 3939
3941 0 489792 253280 82360 86 3940
3942 0 490016 253216 82240 75 3941
3943 0 490208 253184 82080 64 3942
3944 0 490432 253184 81920 60 3943
3945 0 490656 253216 81760 75 3944
3946 0 490816 253248 81560 90 3945
3947 0 490912 253344 81320 71 3946
3948 0 491040 253408 81080 51 3947
3949 0 491168 253504 80880 45 3948
3950 0 491200 253536 80600 101 3949
3951 0 491136 253664 80360 51 3950
3952 0 491136 253760 80120 32 3951
3953 0 491104 253984 80000 40 3952
3954 0 491104 254240 80040 40 3953
3955 0 491072 254496 80080 60 3954
3956 0 491072 254752 80080 75 3955
3957 0 490976 254944 79880 51 3956
3958 0 490912 255104 79680 32 3957
3959 0 490784 255264 79520 51 3958
3960 0 490688 255488 79360 75 3959
3961 0 490688 255552 79360 71 3960
3962 0 491424 253376 80480 90 3950
3963 0 491456 253120 80480 60 3962
3964 0 491616 252928 80360 102 3963
3965 0 491776 252736 80320 71 3964
3966 0 491904 252512 80280 60 3965
3967 0 492096 252320 80280 71 3966
3968 0 492224 252128 80160 60 3967
3969 0 492224 251872 80120 45 3968
3970 0 492224 251616 80120 80 3969
3971 0 492192 251392 80240 40 3970
3972 0 492064 251136 80160 32 3971
3973 0 491024.75 253397.6 80560 -1 3950
3974 0 490983.8 253380.81 80520 -1 3973
3975 0 490940.56 253337.9 80440 -1 3974
3976 0 490965.75 253298.8 80360 -1 3975
3977 0 490970.16 253289.62 80240 -1 3976
3978 0 487456 252544 83600 81 3930
3979 0 487616 252704 83800 81 3978
3980 0 487872 252768 83880 104 3979
3981 0 488096 252864 84000 96 3980
3982 0 488256 252992 84160 108 3981
3983 0 488064 253184 84120 86 3982
3984 0 487872 253376 84120 71 3983
3985 0 487680 253536 83960 60 3984
3986 0 487648 253792 83920 80 3985
3987 0 488416 253120 84360 81 3982
3988 0 488480 253152 84640 122 3987
3989 0 488544 252992 84840 108 3988
3990 0 488608 252832 85080 168 3989
3991 0 488608 252672 85320 102 3990
3992 0 488608 252448 85440 96 3991
3993 0 488480 252288 85600 32 3992
3994 0 488288 252128 85640 32 3993
3995 0 488128 252256 85840 51 3994
3996 0 488032 252224 85880 71 3995
3997 0 488505.6 253280 84800 81 3988
3998 0 488512 253312 84840 71 3997
3999 0 488576 253472 85040 115 3998
4000 0 488576 253568 85040 128 3999
4001 0 488320 253632 85080 71 4000
4002 0 488064 253664 85080 40 4001
4003 0 487872 253568 85160 32 4002
4004 0 488768 253760 85040 71 4000
4005 0 488992 253952 85040 156 4004
4006 0 489248 254048 85080 237 4005
4007 0 489408 254176 85240 153 4006
4008 0 489600 254368 85280 136 4007
4009 0 489600 254624 85400 81 4008
4010 0 489536 254816 85560 80 4009
4011 0 489408 255040 85600 80 4010
4012 0 489376 255104 85600 80 4011
4013 0 458254.16 268881.53 86840 168 415
4014 0 457882.4 268872.7 87000 40 4013
4015 0 457654.6 268952.84 87240 91 4014
4016 0 457359 269065 87320 120 4015
4017 0 457063 269113 87400 81 4016
4018 0 456959 269105 87520 81 4017
4019 0 456455 269113 87600 297 4018
4020 0 456167 269249 87720 318 4019
4021 0 456319 269353 87760 297 4020
4022 0 456135 269409 87800 304 4021
4023 0 456055 269409 87880 304 4022
4024 0 456007 269273 88000 304 4023
4025 0 456039 269217 88080 318 4024
4026 0 455999 269249 88160 304 4025
4027 0 455991 269225 88200 276 4026
4028 0 455911 269177 88280 276 4027
4029 0 455799 269041 88360 276 4028
4030 0 455719 268945 88400 262 4029
4031 0 455607 268929 88480 262 4030
4032 0 455623 268889 88560 226 4031
4033 0 455487 268937 88640 262 4032
4034 0 455455 268801 88680 226 4033
4035 0 455503 268665 88720 226 4034
4036 0 455311 269297 88720 240 4033
4037 0 454943 269745 88760 90 4036
4038 0 454607 269665 88800 124 4037
4039 0 454807 269649 88880 128 4038
4040 0 454847 269649 89000 124 4039
4041 0 454783 269649 89040 124 4040
4042 0 454575 269609 89080 124 4041
4043 0 454575 269705 89160 128 4042
4044 0 454535 269633 89240 128 4043
4045 0 454503 269593 89320 128 4044
4046 0 454431 269529 89400 190 4045
4047 0 454263 269449 89480 160 4046
4048 0 454247 269425 89560 160 4047
4049 0 455303 270073 88760 45 4037
4050 0 454871 270681 88760 32 4049
4051 0 454751 270785 88840 32 4050
4052 0 454671 269129 88280 51 4028
4053 0 454383 268945 88320 136 4052
4054 0 454295 268905 88400 102 4053
4055 0 454175 268817 88440 102 4054
4056 0 457279 268817 87760 81 4021
4057 0 456095 269833 87680 304 4020
4058 0 456127 269977 87560 304 4057
4059 0 456127 270017 87440 304 4058
4060 0 456135 270073 87320 304 4059
4061 0 456111 270177 87200 -1 4060
4062 0 456167 270161 87080 178 4061
4063 0 456287 270209 86960 178 4062
4064 0 454303.47 269955.8 85680 217 255
4065 0 453248 269632 85960 98 4064
4066 0 452992 269632 86080 45 4065
4067 0 452832 269824 86240 32 4066
4068 0 452576 269760 86280 40 4067
4069 0 452320 269760 86280 91 4068
4070 0 452064 269760 86360 104 4069
4071 0 451872 269728 86560 102 4070
4072 0 451648 269760 86720 196 4071
4073 0 451424 269792 86840 176 4072
4074 0 451232 269856 87000 140 4073
4075 0 451072 270048 87080 202 4074
4076 0 450848 270048 87200 206 4075
4077 0 450656 270080 87360 190 4076
4078 0 450528 270176 87600 219 4077
4079 0 450368 270112 87800 175 4078
4080 0 450240 269952 88000 207 4079
4081 0 450240 269728 88080 260 4080
4082 0 450176 269664 88040 245 4081
4083 0 450048 269472 88160 181 4082
4084 0 450016 269312 88360 198 4083
4085 0 450080 269152 88600 226 4084
4086 0 450176 269152 88840 236 4085
4087 0 450272 269184 89080 137 4086
4088 0 450336 269280 89320 51 4087
4089 0 450240 269280 89440 75 4088
4090 0 449952 269728 87920 207 4082
4091 0 449760 269792 88080 208 4090
4092 0 449664 269600 88280 178 4091
4093 0 449536 269408 88400 124 4092
4094 0 449344 269216 88480 107 4093
4095 0 449152 269024 88480 80 4094
4096 0 448992 268864 88680 120 4095
4097 0 448864 268800 88800 91 4096
4098 0 450432 269568 88160 214 4081
4099 0 450688 269536 88240 197 4098
4100 0 450944 269568 88320 137 4099
4101 0 451200 269600 88400 120 4100
4102 0 451328 269472 88600 131 4101
4103 0 451232 269312 88800 104 4102
4104 0 450848 269216 88760 32 4103
4105 0 450627.25 270304.12 87040 206 4075
4106 0 450624.56 270588.97 86880 206 4105
4107 0 450649.12 270592.66 86800 206 4106
4108 0 450638.75 270580.5 86720 206 4107
4109 0 455008 270528 85120 300 4064
4110 0 455264 270592 85160 207 4109
4111 0 455520 270624 85160 122 4110
4112 0 455776 270624 85120 140 4111
4113 0 456032 270624 85160 219 4112
4114 0 456224 270784 85120 230 4113
4115 0 456480 270784 85120 228 4114
4116 0 456736 270784 85200 175 4115
4117 0 456928 270976 85320 122 4116
4118 0 457024 271072 85320 71 4117
