# Supplementary material for: Connectomics Analysis Reveals First-, Second-, and Third-Order Thermosensory and Hygrosensory Neurons in the Adult Drosophila Brain
Source: Curr Biol. 2020 Aug 17;30(16):3167–3182.e4. doi: 10.1016/j.cub.2020.06.028 (PMC7443704; doi:10.1016/j.cub.2020.06.028)
Supplement: Data S1. Skeletons and Meshes, Related to STAR Methods — marin2020-skeletons contains files describing the morphology of each neuron in this study (in FAFB14 space, .swc format). glomeruli_meshes contains the glomerular meshes (in FAFB14 space, .stl format). neuropil_meshes contains the glomerular meshes (in FAFB14 space, .stl format). [file mmc5.zip › VP_SI/marin2020-skeletons/9584821.swc]

# SWC format file
# based on specifications at http://www.neuronland.org/NLMorphologyConverter/MorphologyFormats/SWC/Spec.html
# Created by nat::write.neuron.swc
# PointNo Label X Y Z Radius Parent 
1 0 561834 260768.06 67760 -1 -1
2 0 561872 260692.03 67680 -1 1
3 0 561838 260508.03 67560 -1 2
4 0 561668 259836.05 67440 -1 3
5 0 561636 259708.03 67320 -1 4
6 0 561448 259576.03 67160 -1 5
7 0 561302 259736.03 67000 -1 6
8 0 561066 259764.06 66880 -1 7
9 0 560566 259976.03 66840 -1 8
10 0 560444 260220.03 66760 -1 9
11 0 560306 260656.06 66680 -1 10
12 0 560272.7 260810.67 66600 -1 11
13 0 560242 261364.14 66640 -1 12
14 0 560354 261616.14 66760 -1 13
15 0 560378 261636.14 66840 -1 14
16 0 560360 261580.03 66880 -1 15
17 0 560256 260888.11 66560 -1 12
18 0 560134 260988.14 66360 -1 17
19 0 560082 261120.14 66280 -1 18
20 0 560494 261220.03 66240 -1 19
21 0 560654 261304.03 66120 -1 20
22 0 561022 261232.03 66080 -1 21
23 0 561116 261136.03 66040 -1 22
24 0 561268 261248.03 66120 -1 22
25 0 559748 261620.03 66200 -1 19
26 0 559460 261912.03 66160 -1 25
27 0 559146 262184.03 66080 -1 26
28 0 558692 263004.03 66160 -1 27
29 0 558656 263372.06 66280 -1 28
30 0 558656 263580.06 66440 -1 29
31 0 558560 263652.06 66640 -1 30
32 0 558448 263804.06 66840 32 31
33 0 558472 263772.06 66920 32 32
34 0 558418 263656.1 67080 32 33
35 0 558430 263632.1 67240 32 34
36 0 558454 263716.1 67360 32 35
37 0 558426 263876.1 67480 32 36
38 0 558458 264068.1 67600 32 37
39 0 558514 264252.1 67720 32 38
40 0 558650 264428.1 67840 32 39
41 0 558692 264348.12 68040 32 40
42 0 558764 264304.12 68200 32 41
43 0 558792 264252.12 68360 32 42
44 0 559078 264440.16 68400 32 43
45 0 559160 264456.03 68560 107 44
46 0 559364 264620.03 68720 51 45
47 0 559804 264840.03 68720 200 46
48 0 560046 264888.03 68840 168 47
49 0 560228 264852.03 69000 168 48
50 0 560432 264696.03 69160 202 49
51 0 560662 264656.03 69280 156 50
52 0 560902 264600.03 69440 153 51
53 0 561350 264540.03 69640 128 52
54 0 561726 264476.03 69760 115 53
55 0 562180 264572.06 69840 71 54
56 0 562314 264584.1 70200 163 55
57 0 562346 264620.1 70360 163 56
58 0 562386 264660.1 70560 102 57
59 0 562386 264764.1 70680 141 58
60 0 562458 264880.1 70840 164 59
61 0 562514 264960.1 71000 164 60
62 0 562464 264848.12 71160 136 61
63 0 562408 264960.12 71320 168 62
64 0 562014 264788.16 71360 136 63
65 0 561738 264620.16 71480 202 64
66 0 561458 264524.16 71560 176 65
67 0 562712 265208.12 71400 131 63
68 0 563020 265532.12 71480 148 67
69 0 562978 265592.03 71640 148 68
70 0 563132 265680.06 71760 115 69
71 0 563468 266140.06 71840 136 70
72 0 563490 266340.1 71960 124 71
73 0 563474 266416.1 72160 124 72
74 0 563350 266480.1 72320 163 73
75 0 563230 266600.1 72440 178 74
76 0 563074 266912.1 72520 181 75
77 0 562902 267408.16 72680 148 76
78 0 562834 267720.25 72560 150 77
79 0 562974 268328.06 72480 212 78
80 0 562958 269128.06 72360 164 79
81 0 563114 269816.12 72240 178 80
82 0 563838 270768.06 72200 128 81
83 0 564800 270912 71480 51 82
84 0 564992 271008 71280 40 83
85 0 565152 271040 71080 60 84
86 0 565280 271040 70840 75 85
87 0 565280 271049.16 70800 79 86
88 0 565280 271104 70560 107 87
89 0 565344 271200 70320 163 88
90 0 565408 271264 70080 150 89
91 0 565472 271296 69840 107 90
92 0 565568 271456 69640 75 91
93 0 565600 271616 69440 137 92
94 0 565696 271776 69200 148 93
95 0 565792 271904 69000 128 94
96 0 565824 272064 68800 81 95
97 0 565920 272288 68720 143 96
98 0 565952 272512 68600 80 97
99 0 565984 272704 68400 102 98
100 0 565984 272928 68240 75 99
101 0 565984 273088 68040 86 100
102 0 566048 273120 67800 45 101
103 0 565984 273120 67520 51 102
104 0 565984 273280 67280 32 103
105 0 565984 273312 67240 45 104
106 0 565824 273472 67400 45 105
107 0 565728 273632 67600 32 106
108 0 565696 273696 67640 32 107
109 0 566016 273536 67080 51 105
110 0 565824 273728 67000 32 109
111 0 565632 273920 66960 60 110
112 0 565472 274048 66760 64 111
113 0 565312 274080 66520 40 112
114 0 565120 274080 66320 96 113
115 0 565280 273920 66200 45 114
116 0 565216 273760 66080 32 115
117 0 564960 273952 66160 40 114
118 0 564864 273952 66480 32 117
119 0 564896 274144 66360 32 118
120 0 563642 271232.12 72320 80 82
121 0 563026 272344.12 72400 160 120
122 0 562432 271488 72600 108 121
123 0 562208 271328 72720 51 122
124 0 561952 271328 72720 75 123
125 0 561728 271296 72560 51 124
126 0 561664 271296 72480 45 125
127 0 562854 272848.22 72440 175 121
128 0 562782 273352.22 72560 209 127
129 0 562634 273656.06 72680 217 128
130 0 562554 274760.06 72720 190 129
131 0 563126 276024.12 72760 32 130
132 0 562870.06 275748.16 72480 81 131
133 0 562774.06 275756.16 72320 81 132
134 0 562694.06 275828.16 72160 81 133
135 0 563086 276324.06 72120 137 134
136 0 562510 275656.03 72040 96 135
137 0 562410 275188.03 71920 32 136
138 0 562266 275088.03 71760 45 137
139 0 562050 274808.03 71720 80 138
140 0 562074 274664.03 71560 140 139
141 0 562114 274624.06 71400 140 140
142 0 562282 274564.03 71000 96 141
143 0 561990 274548.03 70880 96 142
144 0 564026 276704.22 72840 120 131
145 0 564994 277728.22 72840 81 144
146 0 565222 278280.06 72760 45 145
147 0 565310 278656.06 72640 108 146
148 0 565486 278904.06 72480 71 147
149 0 565502 279016.06 72280 71 148
150 0 565544 279264.1 71760 40 149
151 0 565512 279556.1 71360 178 150
152 0 565424 279704.1 70680 153 151
153 0 565164 279668.1 70280 172 152
154 0 564988 279752.1 69760 189 153
155 0 564840 279864.1 69360 98 154
156 0 564872 279960.1 69080 137 155
157 0 564836 280260.1 68680 136 156
158 0 564738 280316.12 68560 136 157
159 0 564774 280464.12 68440 107 158
160 0 564862 280528.12 68360 107 159
161 0 564818 280692.12 68040 176 160
162 0 565110 281060.12 67840 124 161
163 0 565312 281112.16 67800 102 162
164 0 565450 281332.22 67640 102 163
165 0 566078 281896.22 67560 175 164
166 0 566482 282088.22 67520 141 165
167 0 566500 281992.03 67360 141 166
168 0 566524 282012.03 67200 141 167
169 0 566564 282152.03 67080 137 168
170 0 566564 282436.03 66960 122 169
171 0 566552 282744.03 66840 122 170
172 0 566576 283060.03 66680 128 171
173 0 566622 283164.06 66560 176 172
174 0 566690 283204.06 66400 176 173
175 0 566890 283340.06 66280 164 174
176 0 567038 283572.06 66160 137 175
177 0 567470 283944.06 66080 124 176
178 0 568274 284408.12 65960 96 177
179 0 568786 284800.12 65880 208 178
180 0 568974 284992.22 65720 208 179
181 0 569190 285216.22 65400 32 180
182 0 569150 285240.22 65200 131 181
183 0 569054 285216.22 65040 163 182
184 0 568910 285176.22 64880 163 183
185 0 568766 284720.22 64280 120 184
186 0 569046 284880.22 63840 128 185
187 0 568710 285312.22 63800 124 186
188 0 568662 285664.22 63680 80 187
189 0 568822 285968.22 63560 80 188
190 0 569006 286136.22 63440 176 189
191 0 569070 286184.22 63320 176 190
192 0 569094 286192.22 63240 175 191
193 0 569390 286312.22 62760 32 192
194 0 569462 286200.22 62640 32 193
195 0 569566 285888.22 62480 135 194
196 0 569598 285880.22 62400 135 195
197 0 569662 285920.22 62040 135 196
198 0 569498 285952.06 61800 135 197
199 0 569734 285128.22 63680 71 186
200 0 570430 285120.22 63600 141 199
201 0 571046 284760.22 63520 136 200
202 0 571722 284600.06 63400 64 201
203 0 571840 283712 63960 60 202
204 0 571744 283488 64080 51 203
205 0 571744 283232 64160 51 204
206 0 571808 282976 64200 139 205
207 0 571744 282720 64280 176 206
208 0 571744 282656 64280 164 207
209 0 571840 282464 64120 134 208
210 0 571936 282368 64080 124 209
211 0 572096 282176 64200 186 210
212 0 572096 281920 64200 160 211
213 0 572096 281824 64200 163 212
214 0 572320 281664 64280 128 213
215 0 572544 281504 64280 86 214
216 0 572768 281344 64280 71 215
217 0 572928 281152 64200 71 216
218 0 573088 280928 64200 120 217
219 0 573248 280704 64200 60 218
220 0 573280 280448 64200 40 219
221 0 573440 280256 64240 71 220
222 0 573568 280032 64240 51 221
223 0 573728 279808 64320 81 222
224 0 573728 279552 64360 71 223
225 0 573600 279520 64600 32 224
226 0 573696 279296 64760 163 225
227 0 573728 279104 64600 81 226
228 0 573728 278848 64560 102 227
229 0 573568 278656 64600 45 228
230 0 573440 278432 64600 81 229
231 0 573408 278176 64600 81 230
232 0 573472 278176 64400 64 231
233 0 573632 278272 64200 98 232
234 0 573792 278240 64440 60 233
235 0 573696 278272 64680 32 234
236 0 573248 277984 64560 75 231
237 0 573088 277760 64560 101 236
238 0 573120 277536 64440 51 237
239 0 573216 277280 64440 32 238
240 0 573440 277408 64400 51 239
241 0 573504 277600 64520 40 240
242 0 572128 281952 64480 108 212
243 0 572000 281920 64720 32 242
244 0 571808 281856 64880 40 243
245 0 571648 282048 64920 51 244
246 0 571648 282176 64880 51 245
247 0 571616 282368 64040 122 209
248 0 571360 282304 64040 128 247
249 0 571104 282272 64080 51 248
250 0 571136 282304 64320 51 249
251 0 571584 282848 64440 40 207
252 0 571392 282784 64600 40 251
253 0 571136 282656 64640 75 252
254 0 571104 282624 64640 51 253
255 0 572058 284560.06 63280 64 202
256 0 572194 284608.06 63160 32 255
257 0 572954 284464.06 63040 160 256
258 0 573362 284400.06 62880 102 257
259 0 573570 284144.06 62720 80 258
260 0 573786 283848.06 62560 163 259
261 0 574242 283584.06 62400 51 260
262 0 574386 283520.06 62320 51 261
263 0 575054 283560.06 62000 64 262
264 0 575490 283808.06 61880 160 263
265 0 575794 283728.06 61760 98 264
266 0 576002 283776.06 61680 98 265
267 0 576070 283616.12 61600 181 266
268 0 576422 283416.12 61560 189 267
269 0 576718 283320.12 61440 189 268
270 0 577142 283264.12 61320 153 269
271 0 577270 283224.12 61120 140 270
272 0 577338 283224 61080 140 271
273 0 576626 283376.06 61040 122 272
274 0 576570 283448.06 60920 122 273
275 0 577406 283224.12 61040 140 272
276 0 577646 283176.12 60960 172 275
277 0 577914 283096.06 60880 101 276
278 0 578190 282928.06 60720 166 277
279 0 578598 282744.06 60680 172 278
280 0 578986 282720.06 60520 197 279
281 0 579610 282616.06 60400 163 280
282 0 580138 282592.06 60280 120 281
283 0 580546 282760.06 60160 51 282
284 0 580790 282880.12 60080 40 283
285 0 580066 282912.25 60000 86 284
286 0 580142 283040.06 59960 86 285
287 0 580206 283120.06 59760 40 286
288 0 580358 283280.06 59720 40 287
289 0 580374 283296.06 59600 40 288
290 0 580562 283440.12 59440 40 289
291 0 580922 284264.12 59360 -1 290
292 0 581186 284368.12 59280 -1 291
293 0 581302 284592.06 59120 -1 292
294 0 581150 285088.06 59040 -1 293
295 0 580910 285352.06 59040 -1 294
296 0 580462 285376.06 59080 -1 295
297 0 581094 285256.06 58920 -1 294
298 0 581070 285304.06 58760 -1 297
299 0 581110 285352.06 58600 -1 298
300 0 581214 285480.06 58440 -1 299
301 0 581390 285664.06 58240 -1 300
302 0 581330 285832.06 58160 -1 301
303 0 581346 286136.06 58040 -1 302
304 0 581394 286224.06 57840 -1 303
305 0 581418 286328.06 57720 -1 304
306 0 581554 286576.06 57400 -1 305
307 0 581914 286864.06 56840 -1 306
308 0 581914 287048.06 56520 -1 307
309 0 581634 287528.06 56000 -1 308
310 0 581318 287648.12 55840 -1 309
311 0 581074 287648.06 55680 -1 310
312 0 580842 287728.06 55440 -1 311
313 0 580426 287848.06 55200 -1 312
314 0 580074 287904.06 55080 -1 313
315 0 580142 287960.12 54920 -1 314
316 0 579894 288008.12 54680 -1 315
317 0 579702 288096.12 54360 -1 316
318 0 579578 288224.06 54200 -1 317
319 0 579558 288384.06 54040 -1 318
320 0 579414 288680.06 53680 -1 319
321 0 579446 288880.06 53520 -1 320
322 0 579598 289424.06 52880 -1 321
323 0 579634 289832.12 52720 -1 322
324 0 579676 290044.03 52320 -1 323
325 0 579680 290204.03 51920 -1 324
326 0 579892 290384.03 51640 -1 325
327 0 579840 290612.03 51280 -1 326
328 0 579812 290784.03 51000 -1 327
329 0 579748 291012.03 50680 -1 328
330 0 579762 291104.06 50480 -1 329
331 0 579650 291124.06 50200 -1 330
332 0 579434 291164.06 49840 -1 331
333 0 579086 291208.06 49400 -1 332
334 0 578940 291212.03 49160 -1 333
335 0 578792 291176.03 48720 -1 334
336 0 578912 290732.03 48520 -1 335
337 0 579122 290632.03 48400 -1 336
338 0 579382 290556.03 48080 -1 337
339 0 579478 290320.03 47960 -1 338
340 0 579764 290428.03 47800 -1 339
341 0 580040 290624.03 47600 -1 340
342 0 580032 290556.03 47440 -1 341
343 0 580028 290492.03 47280 -1 342
344 0 580342 290476.03 47000 -1 343
345 0 580590 290540.03 46560 -1 344
346 0 580760 290544.06 46360 -1 345
347 0 580918 290708.1 46080 -1 346
348 0 581054 290912.1 45560 -1 347
349 0 580786 290728.1 45200 -1 348
350 0 580890 290720.1 44760 -1 349
351 0 581018 290600.1 44360 -1 350
352 0 581058 290564.1 43960 -1 351
353 0 581174 290572.1 43600 -1 352
354 0 581478 290680.1 43280 -1 353
355 0 581826 290748.1 42920 -1 354
356 0 582350 290892.1 42520 -1 355
357 0 583038 291124.1 42280 -1 356
358 0 583310 291532.1 42000 -1 357
359 0 583656 292036.03 41600 -1 358
360 0 584176 291736.03 41240 -1 359
361 0 584650 291060.06 40440 -1 360
362 0 584702 291092.06 39960 -1 361
363 0 584782 291256.06 39520 -1 362
364 0 584914 291396.06 39000 -1 363
365 0 585018 291520.06 38680 -1 364
366 0 585170 291616.06 38080 -1 365
367 0 585410 291516.06 37760 -1 366
368 0 585706 291388.06 37360 -1 367
369 0 585648 290868.03 37280 -1 368
370 0 585494 290116.03 37080 -1 369
371 0 585474 289996.03 36960 -1 370
372 0 585490 289940.03 36840 -1 371
373 0 585760 290224.03 36760 -1 372
374 0 585988 290696.03 36600 -1 373
375 0 586258 291044.06 36440 -1 374
376 0 586422 291144.06 36280 -1 375
377 0 586478 291088.06 36160 -1 376
378 0 586546 291068.06 36040 -1 377
379 0 586932 291136.03 35680 -1 378
380 0 587400 291272.03 35280 -1 379
381 0 587824 291324.03 35040 -1 380
382 0 587874 291332.06 34840 -1 381
383 0 587912 291252.03 34680 -1 382
384 0 587896 291196.03 34440 -1 383
385 0 587976 290912.03 33960 -1 384
386 0 588072 290744.03 33600 -1 385
387 0 588140 290616.03 33280 -1 386
388 0 588400 290556.03 32880 -1 387
389 0 588776 290648.03 32640 -1 388
390 0 589148 290728.03 32120 -1 389
391 0 589472 290784.03 31800 -1 390
392 0 589694 290676.03 31480 -1 391
393 0 589942 290792.03 31120 -1 392
394 0 589934 290928.03 30760 -1 393
395 0 590354 291196.03 30480 -1 394
396 0 590480 291376.06 30320 -1 395
397 0 590714 291712.1 29880 -1 396
398 0 590866 291820.1 29480 -1 397
399 0 590758 291508.1 29040 -1 398
400 0 590422 291380.1 28560 -1 399
401 0 590330 291192.1 28160 -1 400
402 0 590182 291024.1 27720 -1 401
403 0 589910 291092.1 27440 -1 402
404 0 589942 291492.1 27080 -1 403
405 0 589830 292096.1 26560 -1 404
406 0 589674 292476.1 26360 -1 405
407 0 589412 293064.03 26120 -1 406
408 0 589254 293308.06 25960 -1 407
409 0 589118 293460.06 25760 -1 408
410 0 588918 293564.06 25600 -1 409
411 0 588682 293672.06 25400 -1 410
412 0 588254 293856.06 24960 -1 411
413 0 588122 293876.06 24720 -1 412
414 0 587766 294004.06 24520 -1 413
415 0 587662 293980.06 24320 -1 414
416 0 587374 293620.06 23640 -1 415
417 0 587502 293216.06 23400 -1 416
418 0 587502 293020.06 23080 -1 417
419 0 587690 292840.06 22840 -1 418
420 0 587642 292832.06 22640 -1 419
421 0 587554 292932.06 22480 -1 420
422 0 587402 292944.06 22280 -1 421
423 0 587398 292744.06 22120 -1 422
424 0 587314 292568.06 21960 -1 423
425 0 587326 292388.06 21800 -1 424
426 0 587254 292160.06 21640 -1 425
427 0 587138 291884.06 21440 -1 426
428 0 587114 291800.06 21280 -1 427
429 0 587160 291780.03 21240 -1 428
430 0 587336 290076.12 21200 -1 429
431 0 587356 290092.06 21160 -1 430
432 0 587364 289900.06 21000 -1 431
433 0 587340 289740.06 20880 -1 432
434 0 587344 289700.06 20800 -1 433
435 0 587428 289588.06 20680 -1 434
436 0 587440 289532.06 20520 -1 435
437 0 587464 289444.06 20400 -1 436
438 0 587640 289268.06 20080 -1 437
439 0 587922 289008.03 19720 -1 438
440 0 588000 288940.06 19560 -1 439
441 0 588036 288920.06 19320 -1 440
442 0 588176 288696.06 19000 -1 441
443 0 588476 288492.06 18600 -1 442
444 0 588542 288420.1 18400 -1 443
445 0 588512 288512.03 18280 -1 444
446 0 588508 288608.03 17960 -1 445
447 0 588744 288428.03 17760 -1 446
448 0 588910 288444.03 17600 -1 447
449 0 589206 288548.03 17200 -1 448
450 0 589330 288556.03 17000 -1 449
451 0 589612 288568.06 16520 -1 450
452 0 589918 288480.1 16040 -1 451
453 0 590390 288016.1 15480 -1 452
454 0 590578 287496.1 15280 -1 453
455 0 590740 287292.12 15040 -1 454
456 0 590894 287268.03 14840 -1 455
457 0 591022 286960.03 14600 -1 456
458 0 591126 286844.03 14440 -1 457
459 0 591224 286428.03 14280 -1 458
460 0 591302 286192.03 14120 -1 459
461 0 591466 286180.03 13800 -1 460
462 0 591872 285952.03 13760 -1 461
463 0 592028 286012.03 13640 -1 462
464 0 592016 285868.03 13480 -1 463
465 0 592404 285620.03 13360 -1 464
466 0 593156 285404.03 13320 -1 465
467 0 594190 284932.06 13280 -1 466
468 0 595028 284612.03 13200 -1 467
469 0 581386 284816.06 58240 -1 301
470 0 581458 284672.06 58160 -1 469
471 0 577214 282536.12 61040 75 275
472 0 576480 281792 61080 122 471
473 0 576384 281536 61120 107 472
474 0 576256 281312 61040 102 473
475 0 576224 281056 61040 122 474
476 0 576224 281056 60760 98 475
477 0 576352 281152 60560 64 476
478 0 576512 281184 60360 75 477
479 0 576160 280800 61040 96 475
480 0 576128 280544 61040 71 479
481 0 576096 280288 61040 45 480
482 0 576000 280064 61160 60 481
483 0 575776 279904 61120 40 482
484 0 575552 279776 61120 40 483
485 0 575296 279648 61120 32 484
486 0 575168 279680 61400 120 485
487 0 574976 279520 61480 154 486
488 0 574720 279424 61520 120 487
489 0 574560 279264 61640 81 488
490 0 576032 280512 60800 32 480
491 0 575968 280416 60760 32 490
492 0 568562.8 284445.7 66120 123 177
493 0 568427.75 285012.3 66400 122 492
494 0 568060.6 284949.56 66640 121 493
495 0 568040.8 284556.62 66920 120 494
496 0 567168 283872 67200 120 495
497 0 567008 283680 67360 137 496
498 0 566848 283552 67560 163 497
499 0 566688 283552 67760 163 498
500 0 566816 283520 68000 164 499
501 0 566816 283520 68040 160 500
502 0 566688 283360 68240 124 501
503 0 566848 283232 68440 124 502
504 0 566848 283072 68640 134 503
505 0 566720 282880 68800 160 504
506 0 566784 282688 69000 163 505
507 0 566880 282624 69240 176 506
508 0 566880 282560 69520 157 507
509 0 566880 282528 69560 163 508
510 0 566816 282464 69800 148 509
511 0 566848 282464 70080 172 510
512 0 566816 282400 70320 206 511
513 0 566752 282432 70600 131 512
514 0 566848 282496 70840 135 513
515 0 566848 282528 71120 131 514
516 0 566944 282528 71240 140 515
517 0 567136 282816 71160 32 516
518 0 567488 283232 71160 32 517
519 0 567072 282528 71480 172 516
520 0 567232 282592 71680 154 519
521 0 567424 282656 71840 131 520
522 0 567616 282720 72000 115 521
523 0 567808 282848 71880 115 522
524 0 567904 282912 71720 143 523
525 0 567808 282496 71360 32 524
526 0 567744 282368 70920 32 525
527 0 567904 282688 70480 32 526
528 0 568000 283008 70520 32 527
529 0 568064 283008 71520 181 524
530 0 568256 283136 71400 140 529
531 0 568384 283264 71200 164 530
532 0 568384 283296 70920 137 531
533 0 568512 283424 70720 131 532
534 0 568576 283488 70480 128 533
535 0 568640 283616 70240 96 534
536 0 568672 283680 70000 108 535
537 0 568736 283744 69720 81 536
538 0 568608 283712 69480 115 537
539 0 568448 283616 69280 128 538
540 0 568224 283520 69200 124 539
541 0 568096 283456 69120 108 540
542 0 567104 282496 69680 122 509
543 0 567360 282592 69720 98 542
544 0 567616 282688 69720 32 543
545 0 567744 282752 69720 32 544
546 0 567072 283520 68040 81 501
547 0 567328 283648 68080 98 546
548 0 567552 283808 68120 107 547
549 0 567808 283904 68200 107 548
550 0 567968 284064 68200 98 549
551 0 564574 279584.12 68560 60 158
552 0 564998 279076.12 68560 120 551
553 0 565325.75 279006.3 68760 -1 552
554 0 565423.94 278882.53 68920 -1 553
555 0 565141.44 278811 68520 -1 552
556 0 565119.2 278668.8 68400 -1 555
557 0 565217 278572.2 68240 -1 556
558 0 565203.94 278545.53 68200 -1 557
559 0 564064 277056 73800 81 144
560 0 564224 277216 74000 60 559
561 0 564416 277408 74040 102 560
562 0 564608 277600 74040 120 561
563 0 564704 277824 73960 101 562
564 0 564768 277920 73920 98 563
565 0 564096 276896 74040 90 559
566 0 564096 276864 74320 64 565
567 0 564096 276832 74600 96 566
568 0 564064 276736 74840 96 567
569 0 564064 276736 75120 96 568
570 0 564064 276736 75240 64 569
571 0 564118 276528.06 72760 32 144
572 0 564150 276560.06 72600 32 571
573 0 563742.06 276588.1 72440 209 572
574 0 563702.06 276580.16 72320 209 573
575 0 564742.06 276564.22 72160 -1 574
576 0 565038.06 276708.16 72040 -1 575
577 0 565822.06 276708.16 71920 163 576
578 0 566310.06 276812.16 71760 163 577
579 0 566758.06 276972.16 71600 107 578
580 0 566694.06 277060.22 71400 107 579
581 0 566982.06 277276.22 71200 90 580
582 0 567134.06 277484.22 71040 91 581
583 0 567454.06 278044.22 70960 122 582
584 0 568192 278720 70880 81 583
585 0 568352 278720 70640 71 584
586 0 568448 278784 70400 45 585
587 0 568512 278816 70160 32 586
588 0 568512 278816 69880 122 587
589 0 568512 278816 69840 137 588
590 0 567719.2 278627.06 71520 100 583
591 0 567826 278692 71520 -1 590
592 0 567776 278752 71640 96 590
593 0 567968 278816 71840 136 592
594 0 568128 278848 72040 45 593
595 0 568224 278848 72280 128 594
596 0 568192 278784 72280 96 595
597 0 568320 278560 72320 143 596
598 0 568576 278592 72400 120 597
599 0 568832 278592 72480 32 598
600 0 568832 278464 72840 81 599
601 0 568896 278560 72960 32 600
602 0 569024 278432 73200 32 601
603 0 569216 278528 73400 64 602
604 0 569472 278592 73400 120 603
605 0 569728 278656 73400 134 604
606 0 569792 278784 73160 81 605
607 0 569888 278784 72920 156 606
608 0 569920 278656 72920 172 607
609 0 570144 278496 72960 98 608
610 0 570368 278304 73000 32 609
611 0 570592 278176 73080 120 610
612 0 570784 277984 73040 120 611
613 0 571008 277888 72920 91 612
614 0 571264 277888 72840 80 613
615 0 571520 277920 72840 104 614
616 0 571776 277920 72840 86 615
617 0 572032 277984 72840 80 616
618 0 572096 278016 72840 75 617
619 0 569824 278656 72920 157 608
620 0 569824 278496 73120 32 619
621 0 569600 278240 73000 32 620
622 0 569920 278048 72920 32 621
623 0 569984 279008 72840 32 607
624 0 570080 279264 72800 102 623
625 0 570016 279520 72880 86 624
626 0 570048 279744 72760 75 625
627 0 570208 279712 72640 32 626
628 0 568736 278208 72840 64 600
629 0 568672 277952 72880 124 628
630 0 568640 277728 73000 81 629
631 0 568480 277504 73000 51 630
632 0 568448 277248 73040 51 631
633 0 568288 277024 73080 40 632
634 0 568224 276960 73120 51 633
635 0 568320 278880 72520 96 595
636 0 568480 278880 72720 71 635
637 0 568288 279072 72800 45 636
638 0 568352 279328 72920 71 637
639 0 568448 279200 73120 81 638
640 0 568512 278944 73120 80 639
641 0 568576 278944 73120 80 640
642 0 564702 276548.06 72200 32 575
643 0 564482 276368.22 72880 32 144
644 0 563010 272856.06 72360 175 121
645 0 562946 272920.06 72280 175 644
646 0 562906 273072.06 72120 175 645
647 0 562978 273112.06 71920 175 646
648 0 563294 267824.16 72720 124 77
649 0 563662 267736.16 72840 32 648
650 0 564078 267720.16 72960 32 649
651 0 564470 267192.16 73080 128 650
652 0 565038 266664.16 73120 107 651
653 0 565920 266560 72400 108 652
654 0 566080 266720 72200 51 653
655 0 566240 266496 72200 81 654
656 0 566368 266336 72040 75 655
657 0 566400 266176 71880 120 656
658 0 566272 266912 72080 32 654
659 0 566432 267136 71960 81 658
660 0 566560 267360 71920 71 659
661 0 566656 267552 72080 107 660
662 0 566816 267744 72120 124 661
663 0 567008 267936 72000 102 662
664 0 567168 268096 71880 102 663
665 0 567296 268256 71680 71 664
666 0 567360 268416 71480 98 665
667 0 567392 268608 71320 189 666
668 0 567392 268768 71120 122 667
669 0 567360 268928 70880 148 668
670 0 567328 268928 70600 185 669
671 0 567328 268960 70560 172 670
672 0 567296 269120 70360 104 671
673 0 567200 269344 70280 160 672
674 0 567072 269536 70400 131 673
675 0 566848 269568 70520 102 674
676 0 566592 269568 70440 71 675
677 0 566432 269568 70440 71 676
678 0 567200 268800 70400 101 671
679 0 567040 268640 70200 166 678
680 0 566912 268416 70120 137 679
681 0 566752 268352 69920 172 680
682 0 566560 268288 69760 181 681
683 0 566304 268160 69680 120 682
684 0 566144 267968 69560 75 683
685 0 566048 267872 69560 51 684
686 0 565146 266336.25 73320 86 652
687 0 565330 266016.25 73480 120 686
688 0 566336 266272 74000 45 687
689 0 566496 266336 74000 45 688
690 0 566496 266400 73720 32 689
691 0 566528 266400 73560 45 690
692 0 566720 266432 74080 60 689
693 0 566944 266560 74080 60 692
694 0 567168 266720 74080 60 693
695 0 567392 266880 74080 64 694
696 0 567616 267008 74040 101 695
697 0 567872 267072 74000 108 696
698 0 568064 267264 74040 166 697
699 0 568288 267456 74040 139 698
700 0 568512 267648 74040 124 699
701 0 568672 267840 74080 108 700
702 0 568736 268064 74240 104 701
703 0 568800 268224 74320 156 702
704 0 568864 268288 74560 131 703
705 0 568960 268224 74800 90 704
706 0 569120 268224 75000 86 705
707 0 569312 268224 75200 108 706
708 0 569504 268160 75360 91 707
709 0 569664 268032 75560 128 708
710 0 569760 268096 75800 150 709
711 0 569760 268128 75880 160 710
712 0 569760 267904 76080 98 711
713 0 569760 267712 76280 98 712
714 0 569536 267808 76360 163 713
715 0 569280 267776 76320 122 714
716 0 569024 267840 76280 200 715
717 0 568896 267968 76480 124 716
718 0 568832 268000 76720 71 717
719 0 568800 268064 76960 45 718
720 0 569888 267552 76440 32 713
721 0 570080 267456 76600 131 720
722 0 570240 267360 76800 197 721
723 0 570496 267424 76880 136 722
724 0 570688 267520 77040 91 723
725 0 570912 267552 77160 71 724
726 0 570944 267552 77160 64 725
727 0 569920 268224 76080 107 711
728 0 569952 268224 76360 51 727
729 0 570048 268288 76600 108 728
730 0 570080 268384 76880 71 729
731 0 570240 268384 77120 75 730
732 0 570368 268416 77360 60 731
733 0 570464 268416 77640 51 732
734 0 570720 268416 77720 96 733
735 0 570944 268416 77840 96 734
736 0 571200 268448 77880 60 735
737 0 571360 268512 77880 40 736
738 0 568928 268448 74320 122 703
739 0 568928 268704 74320 101 738
740 0 568800 268960 74400 101 739
741 0 568608 269152 74480 75 740
742 0 568512 269344 74640 91 741
743 0 568448 269600 74680 86 742
744 0 568320 269792 74800 96 743
745 0 568256 270048 74880 86 744
746 0 568160 270240 75080 98 745
747 0 568032 270432 75200 124 746
748 0 567936 270688 75320 90 747
749 0 567840 270944 75400 91 748
750 0 567744 271168 75480 90 749
751 0 567712 271392 75600 75 750
752 0 567552 271552 75760 90 751
753 0 567360 271680 75920 122 752
754 0 567104 271744 75960 120 753
755 0 566944 271776 76160 128 754
756 0 566784 271776 76400 124 755
757 0 566624 271840 76600 32 756
758 0 566592 271904 76840 71 757
759 0 566496 271936 77080 64 758
760 0 566336 271968 77320 124 759
761 0 566176 272096 77520 71 760
762 0 566016 272096 77720 122 761
763 0 565792 272096 77840 131 762
764 0 565536 272128 77880 166 763
765 0 565344 272000 78040 122 764
766 0 565152 271808 78080 51 765
767 0 564992 271648 78120 128 766
768 0 564864 271808 78280 137 767
769 0 564736 272000 78440 150 768
770 0 564512 272160 78440 156 769
771 0 564256 272256 78440 81 770
772 0 564064 272384 78480 32 771
773 0 564992 271584 78120 135 767
774 0 565184 271424 78360 32 773
775 0 564960 271328 78160 60 773
776 0 564960 271072 78240 86 775
777 0 564864 270816 78280 51 776
778 0 564736 270688 78280 45 777
779 0 565152 264960 73720 101 687
780 0 565088 264704 73800 160 779
781 0 564992 264448 73840 98 780
782 0 564832 264288 74000 102 781
783 0 564672 264128 74200 163 782
784 0 564640 263904 74320 214 783
785 0 564672 263776 74480 271 784
786 0 564864 263744 74320 186 785
787 0 565024 263616 74160 176 786
788 0 564992 263520 73920 176 787
789 0 565088 263296 73840 101 788
790 0 565088 262944 74000 81 789
791 0 565248 262880 73800 102 790
792 0 565440 262752 73680 156 791
793 0 565696 262720 73600 120 792
794 0 565952 262624 73480 81 793
795 0 565984 262624 73480 86 794
796 0 565984 262368 73520 98 795
797 0 565952 262112 73520 51 796
798 0 565952 261888 73720 32 797
799 0 565952 261728 73920 71 798
800 0 565920 261504 74080 51 799
801 0 565824 261408 74200 60 800
802 0 566240 262624 73400 91 795
803 0 566496 262592 73440 101 802
804 0 566688 262400 73520 115 803
805 0 566912 262240 73560 175 804
806 0 567168 262240 73640 150 805
807 0 567424 262240 73720 175 806
808 0 567680 262208 73760 140 807
809 0 567904 262208 73920 128 808
810 0 568096 262176 74080 122 809
811 0 568288 262080 74280 115 810
812 0 568448 261952 74480 122 811
813 0 568608 261792 74640 122 812
814 0 568608 261536 74680 186 813
815 0 568640 261280 74680 71 814
816 0 568704 261024 74640 81 815
817 0 568896 260832 74640 71 816
818 0 569056 260928 74840 86 817
819 0 569216 261024 75040 51 818
820 0 569408 261152 74920 80 819
821 0 569515.06 260807.53 74800 148 820
822 0 569595.8 260617.38 74760 -1 821
823 0 569088 260640 74600 120 817
824 0 569216 260416 74600 51 823
825 0 569312 260160 74600 75 824
826 0 569248 259968 74440 122 825
827 0 569120 259744 74360 160 826
828 0 568992 259520 74360 148 827
829 0 568864 259296 74360 131 828
830 0 568864 259072 74480 102 829
831 0 568832 258816 74480 108 830
832 0 568768 258560 74560 102 831
833 0 568704 258304 74560 108 832
834 0 568544 258112 74480 96 833
835 0 568704 258112 74280 32 834
836 0 568992 258176 74200 32 835
837 0 568480 258048 74400 80 834
838 0 568608 257824 74400 90 837
839 0 568640 257632 74240 60 838
840 0 568608 257440 74240 32 839
841 0 568288 258016 74240 96 837
842 0 568192 257888 74040 160 841
843 0 568224 257632 74000 64 842
844 0 568192 257408 74080 51 843
845 0 566912 262048 73360 40 805
846 0 566912 261888 73160 148 845
847 0 566912 261664 73040 45 846
848 0 566848 261504 72880 71 847
849 0 566784 261248 72800 75 848
850 0 566816 260992 72720 120 849
851 0 566816 260736 72640 51 850
852 0 566752 260544 72440 90 851
853 0 566688 260288 72440 80 852
854 0 566592 260096 72440 75 853
855 0 566848 261760 72840 51 848
856 0 566624 261728 72720 32 855
857 0 566560 261632 73000 51 856
858 0 566432 261504 72800 32 857
859 0 566560 261440 72480 32 858
860 0 566400 261440 72280 32 859
861 0 566240 261440 72080 71 860
862 0 566048 261344 71880 71 861
863 0 565920 261184 71680 120 862
864 0 565792 261088 71480 75 863
865 0 565632 260928 71280 96 864
866 0 565536 260928 71000 176 865
867 0 565376 260736 70920 164 866
868 0 565248 260512 71040 163 867
869 0 565056 260352 70880 96 868
870 0 565024 260224 70640 137 869
871 0 564832 260160 70440 134 870
872 0 564768 260064 70360 75 871
873 0 564640 263840 74760 256 785
874 0 564384 263776 74800 153 873
875 0 564160 263648 74920 108 874
876 0 564000 263616 75120 86 875
877 0 563904 263648 75360 64 876
878 0 563776 263680 75600 90 877
879 0 563616 263616 75840 32 878
880 0 563712 263776 76080 71 879
881 0 563776 263840 76320 64 880
882 0 563808 263872 76600 64 881
883 0 563808 263776 76840 64 882
884 0 563808 263776 77120 96 883
885 0 563744 263744 77400 81 884
886 0 563616 263680 77640 60 885
887 0 563456 263616 77840 32 886
888 0 563296 263552 78040 71 887
889 0 565349.7 267102.16 73560 122 652
890 0 565378.4 267142.1 73600 124 889
891 0 565568 267264 73880 135 890
892 0 565728 267264 74080 40 891
893 0 565792 267264 74200 45 892
894 0 565774.44 267248.66 74280 -1 893
895 0 562222 267272.16 72720 164 77
896 0 561758 267144.16 72800 64 895
897 0 561334 267304.16 72800 75 896
898 0 558692 264184.12 68400 32 43
899 0 558444 263488.12 68440 122 898
900 0 558638 263020.16 68480 120 899
901 0 558624 262080 68840 32 900
902 0 558656 261824 68920 115 901
903 0 558688 261632 69080 163 902
904 0 558752 261408 69080 172 903
905 0 558752 261472 69360 154 904
906 0 559008 261472 69440 160 905
907 0 559168 261376 69640 96 906
908 0 559392 261376 69760 71 907
909 0 559552 261376 69960 96 908
910 0 559712 261376 70160 104 909
911 0 559936 261344 70280 166 910
912 0 560096 261216 70480 137 911
913 0 560160 260992 70640 101 912
914 0 560288 260800 70760 81 913
915 0 560512 260640 70760 60 914
916 0 560608 260608 70840 60 915
917 0 558784 261152 69080 160 904
918 0 558784 260896 69160 156 917
919 0 558784 260640 69200 134 918
920 0 558880 260384 69280 120 919
921 0 559008 260160 69320 164 920
922 0 559136 259904 69320 157 921
923 0 559360 259744 69280 175 922
924 0 559584 259584 69240 156 923
925 0 559808 259392 69280 122 924
926 0 559936 259264 69320 128 925
927 0 560160 259424 69400 75 926
928 0 560352 259616 69480 51 927
929 0 560608 259744 69480 71 928
930 0 560800 259904 69560 64 929
931 0 560992 260032 69760 51 930
932 0 561184 260224 69840 71 931
933 0 561312 260416 69960 80 932
934 0 561472 260608 70040 75 933
935 0 561536 260704 70080 40 934
936 0 560000 259040 69440 128 926
937 0 559872 258784 69480 128 936
938 0 559840 258560 69640 172 937
939 0 559872 258496 69880 115 938
940 0 559936 258368 70120 137 939
941 0 559968 258144 70240 139 940
942 0 560128 257984 70360 96 941
943 0 560192 257824 70600 128 942
944 0 560320 257632 70720 107 943
945 0 560384 257408 70840 91 944
946 0 560448 257184 70960 86 945
947 0 560544 256960 71080 71 946
948 0 560704 256800 71280 64 947
949 0 560864 256608 71320 75 948
950 0 561024 256448 71440 107 949
951 0 561184 256256 71560 139 950
952 0 561216 256064 71720 91 951
953 0 561216 256032 71720 107 952
954 0 561248 255776 71800 212 953
955 0 561280 255584 72000 160 954
956 0 561184 255328 72040 40 955
957 0 561280 255072 71960 115 956
958 0 561472 254880 71880 120 957
959 0 561600 254656 71880 124 958
960 0 561728 254432 71880 124 959
961 0 561824 254208 71960 101 960
962 0 561856 253952 72000 80 961
963 0 561952 253728 72160 115 962
964 0 562080 253536 72280 96 963
965 0 561056 256096 71920 102 953
966 0 560864 256096 72120 96 965
967 0 560704 256256 72280 160 966
968 0 560512 256448 72280 186 967
969 0 560448 256704 72280 137 968
970 0 560384 256864 72120 98 969
971 0 558557.44 263526.28 68920 98 899
972 0 558415.44 263397.03 69160 86 971
973 0 558441.1 263309.62 69480 71 972
974 0 561762 260044.03 66960 -1 7
975 0 561906 260176.03 66840 -1 974
976 0 562180 260404.06 66720 -1 975
977 0 562502 260396.03 66560 -1 976
978 0 562754 260468.03 66360 -1 977
979 0 563138 260744.03 66240 -1 978
980 0 563388 260792.06 66040 -1 979
981 0 563612 260824.06 65880 -1 980
982 0 563692 260884.06 65680 -1 981
983 0 563928 260836.06 65520 -1 982
984 0 564056 260720.06 65400 -1 983
985 0 564134 260552.03 65240 -1 984
986 0 564287.3 260348.67 65040 -1 985
987 0 564318 260308.03 65000 -1 986
988 0 564504 259980.03 64600 -1 987
989 0 564492 259564.03 64440 -1 988
990 0 564532 259376.03 64320 -1 989
991 0 564570 259176.03 64160 -1 990
992 0 564498 259188.03 64000 -1 991
993 0 564458 259348.03 63840 -1 992
994 0 564442 259432.06 63760 -1 993
995 0 564620 259608.03 63600 -1 994
996 0 564482 259636.03 63480 -1 995
997 0 564622 259628.03 63360 -1 996
998 0 564674 259664.03 63200 -1 997
999 0 564698 259716.03 63040 -1 998
1000 0 564786 259748.03 62920 -1 999
1001 0 564822 259752.03 62880 -1 1000
1002 0 564830 259796.03 62720 -1 1001
1003 0 564774 260028.03 62680 -1 1002
1004 0 564584 260344.03 62720 -1 1003
1005 0 564472 260420.03 62880 -1 1004
1006 0 564292 260504.06 63000 -1 1005
1007 0 564228 260592.03 63040 -1 1006
1008 0 564114 260684.03 63160 -1 1007
1009 0 563990 260744.03 63240 -1 1008
1010 0 563766 260676.03 63280 -1 1009
1011 0 563718 260628.03 63360 -1 1010
1012 0 565096 260128.03 62520 -1 1003
1013 0 565334 259612.03 62480 -1 1012
1014 0 565334 259276.03 62360 -1 1013
1015 0 565508 258988.06 62240 -1 1014
1016 0 565534 258684.03 62320 -1 1015
1017 0 565530 258616.03 62480 -1 1016
1018 0 565434 258496.03 62560 -1 1017
1019 0 565224 258292.03 62640 -1 1018
1020 0 565298 258028.03 62760 -1 1019
1021 0 565410 257640.03 62920 -1 1020
1022 0 565424 257284.06 63120 -1 1021
1023 0 565424 256892.06 63360 -1 1022
1024 0 565408 256692.06 63560 -1 1023
1025 0 565336 256456.06 63720 -1 1024
1026 0 565338 256196.11 63880 -1 1025
1027 0 565348 255864.03 64000 -1 1026
1028 0 565200 255396.03 64240 -1 1027
1029 0 564960 255296.03 64360 -1 1028
1030 0 564832 255328.03 64480 -1 1029
1031 0 564730 255400.03 64640 -1 1030
1032 0 564518 255200.03 64840 -1 1031
1033 0 564282 254928.03 64880 -1 1032
1034 0 564068 254592.03 64920 -1 1033
1035 0 563972 254360.03 65040 -1 1034
1036 0 563646 254248.06 65120 -1 1035
1037 0 562952 254024.03 65040 -1 1036
1038 0 562784 253884.03 64880 -1 1037
1039 0 564784 255148.03 64920 -1 1033
1040 0 564968 255172.03 65040 -1 1039
1041 0 564978 255040.03 65160 -1 1040
1042 0 564986 254980.03 65200 -1 1041
1043 0 564934 254780.03 65320 -1 1042
1044 0 564906 254568.03 65400 -1 1043
1045 0 565124 254532.06 65520 -1 1044
1046 0 565452 254424.06 65680 -1 1045
1047 0 566224 253916.06 65720 -1 1046
1048 0 566168 253704.03 65640 -1 1047
1049 0 566140 253692.03 65520 -1 1048
1050 0 565952 253704.03 65400 -1 1049
1051 0 565872 253584.03 65280 -1 1050
1052 0 566350 253680.03 65760 -1 1047
1053 0 566428 253296.03 65920 -1 1052
1054 0 566392 252844.03 66000 -1 1053
1055 0 566266 252368.03 66120 -1 1054
1056 0 566256 252236.06 66160 -1 1055
1057 0 566294 252032.03 66080 -1 1056
1058 0 566262 252104.03 65960 -1 1057
1059 0 566266 252068.03 65800 -1 1058
1060 0 566270 252016.03 65720 -1 1059
1061 0 566342 251884.03 65640 -1 1060
1062 0 566310 252128.03 66280 -1 1056
1063 0 566366 251868.03 66360 -1 1062
1064 0 566792 251456.03 66320 -1 1063
1065 0 567152 251400.03 66280 -1 1064
1066 0 567184 251400.03 66200 -1 1065
1067 0 567144 251304.03 66080 -1 1066
1068 0 567592 251564.03 66320 -1 1065
1069 0 566820 251444.03 66440 -1 1064
1070 0 566884 251444.03 66600 -1 1069
1071 0 567036 251396.03 66720 -1 1070
1072 0 567390 251428.06 66840 -1 1071
1073 0 567564 251332.03 66880 -1 1072
1074 0 567752 251308.03 66960 -1 1073
1075 0 567928 251140.03 67080 -1 1074
1076 0 568004 251480.03 66920 -1 1074
1077 0 568160 251680.03 66800 -1 1076
1078 0 568272 251948.03 66720 -1 1077
1079 0 568394 252040.06 66560 -1 1078
1080 0 568434 252180.06 66440 -1 1079
1081 0 568556 252412.03 66320 -1 1080
1082 0 568632 253076.03 66280 -1 1081
1083 0 568806 253228.03 66120 -1 1082
1084 0 568738 252856.05 65960 -1 1083
1085 0 568698 252656.03 65880 -1 1084
1086 0 568670 252548.03 65760 -1 1085
1087 0 568738 252580.03 65600 -1 1086
1088 0 568734 252568.03 65560 -1 1087
1089 0 565614 254592.03 65760 -1 1046
1090 0 565978 254684.03 65840 -1 1089
1091 0 566222 254872.03 65920 -1 1090
1092 0 566284 255056.06 66040 -1 1091
1093 0 566310 255080.11 66200 -1 1092
1094 0 563826 261484.11 65720 -1 982
1095 0 564108 261768.14 65640 -1 1094
1096 0 564516 262204.12 65600 -1 1095
1097 0 564726 262328.03 65640 -1 1096
1098 0 565026 262444.03 65760 -1 1097
1099 0 565128 262536.06 65920 -1 1098
1100 0 565200 262648.06 65960 -1 1099
1101 0 565256 262740.06 66080 -1 1100
1102 0 565366 263208.1 66160 -1 1101
1103 0 565288 263124.12 66280 -1 1102
1104 0 565208 263236.12 66320 -1 1103
1105 0 565172 263060.12 66440 -1 1104
1106 0 565108 262940.12 66480 -1 1105
1107 0 565068 262924.12 66600 -1 1106
1108 0 564652 262840.12 66680 -1 1107
1109 0 564508 262816.12 66800 -1 1108
1110 0 564492 262720.12 66840 -1 1109
1111 0 564472 262612.12 66880 -1 1110
1112 0 564476 262460.12 67000 -1 1111
1113 0 564384 262324.12 67120 -1 1112
1114 0 565436 263388.12 66080 -1 1102
1115 0 565504 263676.12 66000 -1 1114
1116 0 565578 263680.03 65920 -1 1115
1117 0 565522 263640.03 65760 -1 1116
1118 0 565386 263560.03 65600 -1 1117
1119 0 565274 263512.03 65520 -1 1118
1120 0 565212 263404.03 65400 -1 1119
1121 0 561576 259508.03 67480 -1 4
1122 0 561668 259348.03 67520 -1 1121
1123 0 561668 259516.03 67680 -1 1122
1124 0 562256 260660.03 67520 -1 3
1125 0 562316 260628.03 67480 -1 1124
1126 0 562472 260512.03 67360 -1 1125
1127 0 561800 260812.03 67880 -1 1
1128 0 561620 260764.03 68040 -1 1127
