# Supplementary material for: Connectomics Analysis Reveals First-, Second-, and Third-Order Thermosensory and Hygrosensory Neurons in the Adult Drosophila Brain
Source: Curr Biol. 2020 Aug 17;30(16):3167–3182.e4. doi: 10.1016/j.cub.2020.06.028 (PMC7443704; doi:10.1016/j.cub.2020.06.028)
Supplement: Data S1. Skeletons and Meshes, Related to STAR Methods — marin2020-skeletons contains files describing the morphology of each neuron in this study (in FAFB14 space, .swc format). glomeruli_meshes contains the glomerular meshes (in FAFB14 space, .stl format). neuropil_meshes contains the glomerular meshes (in FAFB14 space, .stl format). [file mmc5.zip › VP_SI/marin2020-skeletons/57051.swc]

# SWC format file
# based on specifications at http://www.neuronland.org/NLMorphologyConverter/MorphologyFormats/SWC/Spec.html
# Created by nat::write.neuron.swc
# PointNo Label X Y Z Radius Parent 
1 0 402305 282436 69360 2182 -1
2 0 402813 279716 69760 -1 1
3 0 402749 279080 69960 -1 2
4 0 402649 278816 70160 -1 3
5 0 402641 278676 70320 -1 4
6 0 402621 278644 70480 -1 5
7 0 402513 278332 70720 -1 6
8 0 402469 278112 70920 -1 7
9 0 402333 277748 71120 -1 8
10 0 402325 277356 71280 -1 9
11 0 402369 277092 71520 -1 10
12 0 402541 276392 71640 -1 11
13 0 402617 276076 71840 -1 12
14 0 402725 275644 72000 -1 13
15 0 402813 275360 72200 -1 14
16 0 402773 274988 72400 -1 15
17 0 402725 274608 72600 -1 16
18 0 402733 274304 72840 -1 17
19 0 402761 274228 73080 -1 18
20 0 402769 274052 73240 -1 19
21 0 403013 273796 73480 -1 20
22 0 403041 273684 73720 -1 21
23 0 403177 273412 73920 -1 22
24 0 403273 273036 74120 -1 23
25 0 403241 272800 74360 -1 24
26 0 403273 272616 74560 -1 25
27 0 403301 272332 75040 -1 26
28 0 403325 272000 75240 -1 27
29 0 403453 271880 75440 -1 28
30 0 403553 271724 75640 -1 29
31 0 403617 271620 75840 -1 30
32 0 403617 271492 76040 -1 31
33 0 403601 271352 76240 -1 32
34 0 403621 271112 76360 -1 33
35 0 403681 270960 76560 -1 34
36 0 403673 270824 76760 -1 35
37 0 403666.66 270707.66 76840 -1 36
38 0 403754.66 270499.66 77000 -1 37
39 0 403798.66 270355.66 77200 -1 38
40 0 403914.66 270231.66 77360 -1 39
41 0 403954.66 270099.66 77520 -1 40
42 0 404190.66 269947.66 77680 -1 41
43 0 404338.66 269959.66 77880 -1 42
44 0 404494.66 269715.66 78040 -1 43
45 0 404622.66 269503.66 78160 -1 44
46 0 404602.66 269307.66 78320 -1 45
47 0 404634.66 269083.66 78520 -1 46
48 0 404762.66 268871.66 78640 -1 47
49 0 404870.66 268639.66 78840 -1 48
50 0 404926.66 268527.66 79040 -1 49
51 0 404974.66 268423.66 79240 -1 50
52 0 405114.66 268307.66 79400 -1 51
53 0 405198.66 268235.66 79600 -1 52
54 0 405358.66 268191.66 79720 -1 53
55 0 405338.66 268275.66 79880 -1 54
56 0 405666.66 268127.66 80000 -1 55
57 0 405756.66 268035.66 80160 -1 56
58 0 405940.66 267867.66 80320 -1 57
59 0 406080.66 267691.66 80440 -1 58
60 0 406224.66 267503.66 80560 -1 59
61 0 406396.66 267359.66 80680 -1 60
62 0 406436.66 267247.66 80720 -1 61
63 0 406553 267096 80800 -1 62
64 0 406705 266912 80960 -1 63
65 0 406793 266760 81160 -1 64
66 0 406929 266600 81360 -1 65
67 0 407105 266520 81560 -1 66
68 0 407441 266336 81760 -1 67
69 0 407785 266224 81960 -1 68
70 0 407841 266208 82200 -1 69
71 0 408041 266096 82400 -1 70
72 0 408225 265928 82560 -1 71
73 0 408521 265728 82720 -1 72
74 0 408913 265576 82920 -1 73
75 0 409305 265416 83120 -1 74
76 0 409481 265248 83160 -1 75
77 0 409841 265008 83360 -1 76
78 0 410081 264760 83480 -1 77
79 0 410257 264616 83600 -1 78
80 0 410377 264456 83800 -1 79
81 0 410553 264216 83960 -1 80
82 0 410745 263984 84120 -1 81
83 0 410817 263952 84280 -1 82
84 0 410977 263808 84440 -1 83
85 0 411041 263744 84640 -1 84
86 0 411305 263600 84800 -1 85
87 0 411577 263432 84960 -1 86
88 0 411881 263392 85120 -1 87
89 0 411993 263360 85280 -1 88
90 0 412249 263392 85480 -1 89
91 0 412497 263472 85640 -1 90
92 0 412665 263496 85800 -1 91
93 0 413057 263616 85920 -1 92
94 0 413233 263680 86080 -1 93
95 0 413433 263440 86240 -1 94
96 0 413681 263224 86400 -1 95
97 0 413949 262960 86520 -1 96
98 0 414061 262776 86640 -1 97
99 0 414189 262568 86800 -1 98
100 0 414813 262264 86920 -1 99
101 0 415097 262120 86960 -1 100
102 0 415217 261984 87000 -1 101
103 0 415305 261992 87080 -1 102
104 0 415401 261864 87160 -1 103
105 0 415521 261768 87280 -1 104
106 0 415649 261632 87400 -1 105
107 0 415689 261584 87520 -1 106
108 0 415849 261440 87680 -1 107
109 0 415953 261352 87840 -1 108
110 0 416305 261184 87960 -1 109
111 0 416513 260872 88080 -1 110
112 0 416633 260776 88240 -1 111
113 0 416681 260600 88360 -1 112
114 0 416921 260176 88520 -1 113
115 0 417213 260208 88560 -1 114
116 0 417533 260048 88640 -1 115
117 0 417781 260504 88760 -1 116
118 0 417845 260640 88840 -1 117
119 0 418053 260616 88920 -1 118
120 0 418177 260632 88960 -1 119
121 0 418289 260536 89080 -1 120
122 0 418817 260248 89200 -1 121
123 0 419033 260136 89360 -1 122
124 0 419049 260240 89520 -1 123
125 0 419365 260160 89560 -1 124
126 0 419925 260104 89640 -1 125
127 0 420197 260232 89720 -1 126
128 0 420413 260112 89840 -1 127
129 0 420621 260016 89960 -1 128
130 0 420821 259952 90080 -1 129
131 0 421101 259872 90200 -1 130
132 0 421509 259792 90360 -1 131
133 0 422133 259680 90560 -1 132
134 0 423205 259528 90680 -1 133
135 0 423533 259432 90840 -1 134
136 0 423973 259344 91000 -1 135
137 0 424477 259392 91160 -1 136
138 0 425257 259456 91280 -1 137
139 0 425873 259360 91520 -1 138
140 0 427481 259576 91560 -1 139
141 0 428209 259672 91600 -1 140
142 0 428689 259656 91640 -1 141
143 0 428769 259560 91720 -1 142
144 0 429053 259488 91800 -1 143
145 0 429149 259472 91880 -1 144
146 0 429317 259400 92080 -1 145
147 0 429765 259328 92200 -1 146
148 0 430069 259320 92320 -1 147
149 0 430645 259328 92480 -1 148
150 0 430981 259240 92600 -1 149
151 0 431365 259128 92760 -1 150
152 0 431541 259040 92920 -1 151
153 0 431893 259016 93040 -1 152
154 0 432013 259000 93200 -1 153
155 0 432469 258992 93360 -1 154
156 0 432837 259120 93520 -1 155
157 0 433141 259200 93640 -1 156
158 0 433453 259264 93760 -1 157
159 0 433669 259320 93880 -1 158
160 0 433829 259408 94040 -1 159
161 0 433973 259384 94160 -1 160
162 0 434541 259408 94320 -1 161
163 0 434683 259432 94440 -1 162
164 0 434987 259468 94520 -1 163
165 0 435395 259448 94640 -1 164
166 0 435819 259372 94760 -1 165
167 0 436141 259300 94840 -1 166
168 0 436469 259248 94960 -1 167
169 0 436741 259268 95080 -1 168
170 0 436989 259316 95200 -1 169
171 0 437177 259312 95280 -1 170
172 0 437605 259320 95400 -1 171
173 0 437989 259320 95480 -1 172
174 0 438417 259308 95600 -1 173
175 0 439639 259320 95680 -1 174
176 0 440419 259388 95760 -1 175
177 0 440727 259420 95880 -1 176
178 0 441163 259400 96000 -1 177
179 0 441671 259396 96160 -1 178
180 0 441947 259312 96320 -1 179
181 0 442597 259256 96400 -1 180
182 0 443189 259192 96520 -1 181
183 0 443513 259152 96640 -1 182
184 0 443961 259140 96800 -1 183
185 0 444341 259092 96920 -1 184
186 0 444669 259028 97040 -1 185
187 0 444961 259052 97160 -1 186
188 0 445345 258984 97280 -1 187
189 0 445713 259008 97400 -1 188
190 0 446305 258908 97520 -1 189
191 0 446941 258744 97680 -1 190
192 0 447717 258792 97680 -1 191
193 0 448189 258704 97640 -1 192
194 0 448917 258592 97560 -1 193
195 0 449441 258432 97520 -1 194
196 0 450033 258376 97480 -1 195
197 0 450733 258404 97440 -1 196
198 0 452317 258284 97360 -1 197
199 0 452689 258216 97320 -1 198
200 0 452945 258216 97200 -1 199
201 0 453413 258168 97120 -1 200
202 0 453829 258164 97040 -1 201
203 0 454413 258096 96920 -1 202
204 0 454891 258072 96840 -1 203
205 0 455303 258088 96760 -1 204
206 0 455823 258176 96680 -1 205
207 0 456075 258140 96560 -1 206
208 0 456591 258108 96440 -1 207
209 0 457011 258172 96320 -1 208
210 0 457399 258076 96240 -1 209
211 0 457815 258052 96120 -1 210
212 0 458463 258032 96040 -1 211
213 0 459119 257920 95920 -1 212
214 0 459623 257828 95840 -1 213
215 0 460051 257772 95680 -1 214
216 0 460363 257708 95560 -1 215
217 0 460791 257620 95480 -1 216
218 0 461211 257504 95360 -1 217
219 0 461731 257348 95280 -1 218
220 0 462071 257188 95160 -1 219
221 0 462627 257008 95040 -1 220
222 0 463199 256852 94920 -1 221
223 0 463899 256772 94840 -1 222
224 0 464271 256676 94720 -1 223
225 0 464563 256500 94560 -1 224
226 0 464939 256392 94480 -1 225
227 0 465247 256344 94320 -1 226
228 0 465971 256088 94200 -1 227
229 0 466451 255876 94080 -1 228
230 0 466679 255804 93960 -1 229
231 0 466951 255764 93840 -1 230
232 0 467271 255656 93720 -1 231
233 0 467439 255644 93600 -1 232
234 0 467967 255564 93440 -1 233
235 0 468411 255468 93320 -1 234
236 0 468975 255344 93200 -1 235
237 0 469519 255196 93080 -1 236
238 0 470651 255068 92960 -1 237
239 0 471249 255096 92800 -1 238
240 0 471949 255100 92720 -1 239
241 0 472057 255216 92600 -1 240
242 0 472245 255272 92480 -1 241
243 0 472479 255316 92320 -1 242
244 0 472571 255284 92200 -1 243
245 0 472719 255376 92080 -1 244
246 0 472883 255384 92000 -1 245
247 0 472971 255356 91880 -1 246
248 0 473287 255200 91760 -1 247
249 0 473443 254888 91640 -1 248
250 0 473573 254612 91480 -1 249
251 0 473653 254324 91440 -1 250
252 0 473733 254192 91320 -1 251
253 0 473799 253892 91160 -1 252
254 0 473603 253768 90720 -1 253
255 0 473631 253740 90680 -1 254
256 0 473695 253624 90640 -1 255
257 0 472510.06 253275.53 90560 -1 256
258 0 471076.53 253943.66 90560 -1 257
259 0 470945.62 253954.75 90480 -1 258
260 0 470686.8 254086.3 90400 -1 259
261 0 470636.94 254103.22 90240 -1 260
262 0 470579.28 254193.1 90120 -1 261
263 0 470510.28 254381.83 90080 -1 262
264 0 470291.56 254650.83 90000 -1 263
265 0 470071.75 256182.72 90000 -1 264
266 0 470507.94 257358.77 90000 -1 265
267 0 470041.4 257622.52 89840 -1 266
268 0 469341.53 258338.72 89840 -1 267
269 0 469159.22 258589.7 89680 115 268
270 0 469033.72 258745 89600 115 269
271 0 468827.28 258936.39 89520 108 270
272 0 468763.94 258981.73 89480 108 271
273 0 468755.56 259017.9 89360 108 272
274 0 468710.7 259038.6 89240 128 273
275 0 468642.53 259214.53 89120 128 274
276 0 468632.12 259209.58 89080 128 275
277 0 468621.7 259470.23 88880 136 276
278 0 468767 259740.88 88840 134 277
279 0 468721.03 259845.39 88800 134 278
280 0 468742.1 259992.67 88720 75 279
281 0 469054.12 259265.02 88640 136 280
282 0 468951.75 259590.02 88600 134 281
283 0 468934.3 260195.86 88520 102 282
284 0 468838.22 260387.47 88480 102 283
285 0 468729.75 260513.61 88440 156 284
286 0 468630.6 260708.84 88360 198 285
287 0 468328.25 261421.28 88320 178 286
288 0 467813.78 261898.4 88280 139 287
289 0 467718.12 262065.75 88200 124 288
290 0 467625.97 262097.92 88120 124 289
291 0 467369.66 262566.97 87920 98 290
292 0 467686.28 262701.5 87720 128 291
293 0 467690.97 262745.34 87600 128 292
294 0 467613.5 263059.94 87520 156 293
295 0 467710.22 262967.84 87440 156 294
296 0 467663.6 263027 87360 156 295
297 0 467773.75 263176.56 87240 120 296
298 0 467910.3 263316.1 87160 148 297
299 0 467989.53 263669.06 87080 176 298
300 0 467926.47 263960.25 87000 86 299
301 0 467962.72 263933.66 86920 86 300
302 0 467806.94 264388.38 86800 124 301
303 0 467838.1 264470.9 86760 136 302
304 0 467683.75 264837.78 86680 150 303
305 0 467603.5 265110.9 86600 153 304
306 0 467483.94 265266.47 86520 153 305
307 0 467331.72 265343.88 86440 120 306
308 0 467204.06 265554.56 86360 120 307
309 0 467196.84 265745.94 86280 102 308
310 0 467213.5 266077.06 86240 139 309
311 0 467207.84 266435.1 86160 107 310
312 0 467229.5 266386 86120 107 311
313 0 466674.53 266086.22 86120 80 312
314 0 465639.03 266464.38 86120 75 313
315 0 465542.4 266540.53 86080 75 314
316 0 465369.3 266635 86000 71 315
317 0 465356.66 266691.34 85920 71 316
318 0 465140.22 266748.72 85800 60 317
319 0 465046.25 266745.88 85640 81 318
320 0 464869.44 266799.8 85400 107 319
321 0 464772.88 266794.66 85360 107 320
322 0 464419.38 266851.97 85080 75 321
323 0 464219.53 266839.72 84920 32 322
324 0 464091.97 266871.94 84880 32 323
325 0 463787.06 266859.38 84640 75 324
326 0 463731.78 266929.16 84480 75 325
327 0 463476.9 267027.97 84360 71 326
328 0 463123.97 267096.22 84280 98 327
329 0 462499.9 267368.94 84240 90 328
330 0 462440.5 267348.5 84200 90 329
331 0 462380.8 267327.8 84160 90 330
332 0 462208.1 267477.16 84040 137 331
333 0 462135.5 267483.66 83960 137 332
334 0 462091.88 267631.2 83880 143 333
335 0 461932.56 267941 83720 139 334
336 0 461692.22 268279.78 83680 86 335
337 0 461628.12 268607.7 83600 40 336
338 0 461593.16 268716.94 83560 40 337
339 0 461579.4 268791.03 83520 40 338
340 0 461567.38 268888.7 83480 40 339
341 0 461540 269310.12 83440 124 340
342 0 461535.5 269524.34 83400 124 341
343 0 461505.06 269723.34 83360 120 342
344 0 461508.66 269736.94 83280 120 343
345 0 461365.1 269916.97 83200 101 344
346 0 461377.7 270139.22 83120 80 345
347 0 461196.66 270517.38 83000 80 346
348 0 461035.66 270888.56 82920 75 347
349 0 461065.16 270988.72 82880 75 348
350 0 460867.8 271288.5 82920 90 349
351 0 460631.38 271364.44 82960 45 350
352 0 460428.9 271448.94 82880 71 351
353 0 460350.34 271398.66 82840 71 352
354 0 460258.38 271458.56 82760 71 353
355 0 460000.12 271524.75 82720 96 354
356 0 460008.66 271532.75 82640 96 355
357 0 459928.8 271576.16 82600 96 356
358 0 459700.5 271572.78 82520 60 357
359 0 459229.38 271804.4 82400 60 358
360 0 459049.12 271852.72 82360 107 359
361 0 458893.5 271903.03 82320 107 360
362 0 458834.22 272025.7 82280 157 361
363 0 458749.5 272080.38 82240 157 362
364 0 458709.03 272108.34 82160 157 363
365 0 458660.47 272154.6 82080 122 364
366 0 458101.5 272500.5 81920 71 365
367 0 458065.3 272549.6 81880 71 366
368 0 457664.28 272739.75 81760 51 367
369 0 457568.72 272732.97 81720 64 368
370 0 457443.97 272791.4 81640 64 369
371 0 457387.84 272808.97 81560 64 370
372 0 457340.84 272836.5 81480 32 371
373 0 457280.6 272836.9 81440 32 372
374 0 457069.9 272876.12 81360 60 373
375 0 456884.53 272831.4 81200 81 374
376 0 456711.25 272797.03 81000 75 375
377 0 456683.4 272813.7 80800 45 376
378 0 456564.4 272808.16 80640 45 377
379 0 456576.38 272885.38 80560 71 378
380 0 456628.2 272867.12 80480 71 379
381 0 456606.22 272876.56 80360 71 380
382 0 456605.25 272904.5 80280 45 381
383 0 456645.16 272925.75 80160 45 382
384 0 456625.2 272956 80120 45 383
385 0 456593.53 272979.53 80040 45 384
386 0 456637.47 273008.38 79920 45 385
387 0 456545.53 272972.22 79800 90 386
388 0 456649.72 273056.28 79680 90 387
389 0 456684.88 273088.5 79520 64 388
390 0 456680.06 273092.8 79360 64 389
391 0 456769.2 273066.53 79240 32 390
392 0 456867.94 273041.22 79160 32 391
393 0 456873.5 272964.34 79080 32 392
394 0 456841.66 272988.8 78960 71 393
395 0 456694.4 272908.53 78800 71 394
396 0 456596.66 272899 78720 64 395
397 0 456230.5 272854.5 78720 71 396
398 0 456226.5 272846.5 78600 64 397
399 0 456106.5 272842.5 78520 64 398
400 0 456030.5 272830.5 78440 64 399
401 0 456014.5 272882.5 78360 -1 400
402 0 455982.5 272910.5 78240 -1 401
403 0 456547.66 272893.62 78680 64 396
404 0 456641.62 272944.16 78640 64 403
405 0 456759.38 272990.7 78560 64 404
406 0 456760.97 272971.22 78480 64 405
407 0 456844.84 272908.7 78360 32 406
408 0 456990.16 272819.72 78280 40 407
409 0 457004.22 272756.34 78200 40 408
410 0 457045.38 272616.1 78120 64 409
411 0 457114.47 272592.06 78000 40 410
412 0 457108.06 272614.25 77880 40 411
413 0 457010.16 272546.22 77720 81 412
414 0 456638.75 272336.72 77600 101 413
415 0 456569.53 272277.47 77480 101 414
416 0 456426.1 272153.44 77360 122 415
417 0 456355.72 272117.06 77280 122 416
418 0 456387.06 272068.94 77120 122 417
419 0 456442.2 272044.7 77040 96 418
420 0 456365.97 271853.1 76920 96 419
421 0 456317.97 271924.53 76760 120 420
422 0 456397.2 271827.72 76640 122 421
423 0 456377 271837.34 76480 122 422
424 0 456626.5 271814.5 76360 71 423
425 0 456746.5 271842.5 76240 32 424
426 0 456930.5 271826.5 76120 51 425
427 0 457046.5 271750.5 76000 51 426
428 0 457162.5 271686.5 75880 75 427
429 0 457206.5 271646.5 75840 75 428
430 0 457326 271590 75720 64 429
431 0 457410 271502 75600 64 430
432 0 457522 271502 75520 64 431
433 0 457682 271466 75440 71 432
434 0 457874 271442 75360 71 433
435 0 458082 271378 75280 51 434
436 0 458318 271278 75240 64 435
437 0 458478 271214 75200 71 436
438 0 458650 271162 75160 96 437
439 0 458790 271090 75080 96 438
440 0 458814 270998 75000 80 439
441 0 458934 270898 74920 80 440
442 0 459002 270830 74840 71 441
443 0 459074 270762 74760 71 442
444 0 459138 270698 74680 75 443
445 0 459142 270678 74600 75 444
446 0 459214 270614 74520 75 445
447 0 459390 270510 74440 51 446
448 0 459562 270382 74360 81 447
449 0 459670 270290 74280 81 448
450 0 459774 270186 74200 90 449
451 0 459846 270078 74120 120 450
452 0 459850 270014 74040 120 451
453 0 459582 269306 74040 71 452
454 0 459370 268870 73960 108 453
455 0 458798 268494 73960 137 454
456 0 458526.1 268261.56 73960 80 455
457 0 458221.16 268138.7 74000 60 456
458 0 457796.66 267796.5 74000 45 457
459 0 457610 267501.7 73960 86 458
460 0 457353.2 267405.94 73920 75 459
461 0 457075.8 267082.72 73960 32 460
462 0 456794.75 266994.94 74000 60 461
463 0 456570.06 266788.5 74040 120 462
464 0 456330.88 266237.53 74080 98 463
465 0 456384.38 265618.72 74120 153 464
466 0 456417.7 265534.62 74200 153 465
467 0 455742.88 265539.94 74240 115 466
468 0 455598.5 265545.06 74320 86 467
469 0 455513.72 265484.5 74400 86 468
470 0 455406.78 265432.38 74480 86 469
471 0 455187.88 265406.56 74560 51 470
472 0 455069.3 265369.47 74640 45 471
473 0 455044.25 265298.2 74800 45 472
474 0 455060 265194.56 74920 96 473
475 0 455001.2 265170.12 75000 96 474
476 0 454907.72 265100.62 75120 102 475
477 0 454796.12 265078.5 75240 102 476
478 0 454702.06 265035.06 75320 45 477
479 0 454611.84 264939.78 75400 45 478
480 0 454451.12 264770.3 75520 60 479
481 0 454398.38 264596.03 75600 71 480
482 0 454219.3 264292.94 75640 135 481
483 0 454185.62 264278.06 75800 135 482
484 0 453995.6 264128.44 75960 32 483
485 0 453784.5 264073.94 76080 32 484
486 0 453640.75 264008 76160 101 485
487 0 453534 263974.8 76240 81 486
488 0 453330.7 263954.88 76320 51 487
489 0 453087.75 263857 76360 51 488
490 0 453088.3 263747.25 76520 64 489
491 0 452871.8 263484.8 76680 102 490
492 0 452816.06 263388.94 76760 178 491
493 0 452701.34 263313.3 77160 163 492
494 0 456691.12 265255.66 74360 163 466
495 0 456738.94 265246.38 74520 217 494
496 0 456794 265177.5 74600 217 495
497 0 456848.88 265109 74680 217 496
498 0 456661.5 265108.44 74760 217 497
499 0 456454.25 265016.66 74880 -1 498
500 0 456363 264985.22 74920 -1 499
501 0 456379.12 264856.56 74960 -1 500
502 0 460046 270130 73960 80 452
503 0 460442 270162 74000 32 502
504 0 460562 270130 74040 32 503
505 0 460654 270102 74080 40 504
506 0 460834 269894 74120 45 505
507 0 460934 269778 74200 45 506
508 0 461030 269390 74280 75 507
509 0 461266 269186 74200 75 508
510 0 461374 269018 74160 60 509
511 0 461574 268902 74080 60 510
512 0 461694 268854 74000 60 511
513 0 461790 268802 73920 60 512
514 0 461862 268774 73840 -1 513
515 0 461938 268766 73760 -1 514
516 0 462018 268730 73680 -1 515
517 0 462026 268698 73600 -1 516
518 0 462374 268666 73640 -1 517
519 0 463018 268582 73600 -1 518
520 0 463124 268583.56 73640 -1 519
521 0 463154.8 268565.56 73560 -1 520
522 0 463255.7 268486.94 73520 -1 521
523 0 463267.78 268479.06 73480 -1 522
524 0 463350.34 268471.94 73440 -1 523
525 0 463481.25 268541.1 73360 -1 524
526 0 463630.5 268585.9 73320 -1 525
527 0 463768.75 268610.78 73280 -1 526
528 0 463886.06 268663.7 73240 -1 527
529 0 463917.5 268661.28 73200 -1 528
530 0 463946.94 268666.9 73160 -1 529
531 0 463990.06 268680.44 73120 -1 530
532 0 464086.78 268695.5 73080 -1 531
533 0 464211.88 268729.62 73040 -1 532
534 0 464295.8 268741.56 72960 -1 533
535 0 464443.06 268812.1 72920 -1 534
536 0 464577.88 268815.47 72920 -1 535
537 0 464668.94 268817.53 72880 -1 536
538 0 464743.3 268858.2 72800 -1 537
539 0 464816.56 268838.2 72720 -1 538
540 0 464883.62 268804.8 72680 -1 539
541 0 464864.3 268772.56 72600 -1 540
542 0 463162.22 268344.06 73480 -1 523
543 0 463152.16 268263.88 73440 -1 542
544 0 463153 268198.25 73360 -1 543
545 0 463091.06 268132.7 73320 -1 544
546 0 463039.56 268082.88 73240 -1 545
547 0 462990.66 267991.12 73160 -1 546
548 0 462928 267909.38 73080 -1 547
549 0 462893.44 267777.38 73040 -1 548
550 0 462950.12 267736.53 73000 -1 549
551 0 463014.8 267703.78 72960 -1 550
552 0 463045.97 267707.62 72920 -1 551
553 0 463134.2 267710.75 72840 -1 552
554 0 463239.06 267674.06 72800 -1 553
555 0 463411.12 267573.75 72720 -1 554
556 0 463457 267522.2 72680 -1 555
557 0 463502.16 267466.12 72640 -1 556
558 0 463582.94 267406.8 72600 -1 557
559 0 463618.88 267413.56 72560 -1 558
560 0 463742.2 267374.6 72480 -1 559
561 0 463842.7 267347.12 72400 -1 560
562 0 463960.12 267382.4 72320 -1 561
563 0 464035.56 267401.72 72240 -1 562
564 0 464107.94 267413.56 72160 -1 563
565 0 464190.5 267439.8 72080 -1 564
566 0 464202.06 267476.88 71960 -1 565
567 0 464349.5 267470.5 71920 -1 566
568 0 464496.88 267463.88 71880 -1 567
569 0 464649.4 267522.12 71840 -1 568
570 0 464769.47 267525.97 71800 -1 569
571 0 464863.7 267564.06 71720 -1 570
572 0 464952.22 267590.3 71640 -1 571
573 0 465164.53 267556.97 71600 -1 572
574 0 465487.94 267419.94 71560 -1 573
575 0 463236.25 268610.75 73720 -1 520
576 0 463247.2 268596.25 73760 -1 575
577 0 457906 271294 75240 51 435
578 0 457886 271278 75160 51 577
579 0 456044.2 271680.06 76360 81 423
580 0 456048.34 271716.8 76320 81 579
581 0 456040.97 271672.47 76280 81 580
582 0 455944.88 271632.2 76200 71 581
583 0 455920.3 271688.78 76160 71 582
584 0 455848.97 271651.88 76080 71 583
585 0 455536.56 271503.9 75880 108 584
586 0 455540.1 271528.1 75680 128 585
587 0 455633.94 271496.3 75640 128 586
588 0 455392.9 271465 75600 45 587
589 0 455457.16 271536.88 75560 128 588
590 0 455549.2 271544.53 75520 128 589
591 0 455473.2 271512.28 75440 45 590
592 0 455305.62 271512.3 75360 45 591
593 0 455184.47 271520.4 75200 45 592
594 0 455184.4 271476.7 75080 45 593
595 0 455137.1 271432.53 74960 71 594
596 0 455116.62 271417.16 74880 71 595
597 0 455082.47 271389.88 74760 71 596
598 0 455044.22 271275.94 74520 60 597
599 0 454957.1 271192.34 74480 60 598
600 0 455001.22 271204.4 74440 60 599
601 0 454961.44 271165.62 74320 60 600
602 0 454972.62 271149.16 74240 60 601
603 0 454997.03 271064.2 74120 60 602
604 0 454988.8 271004.22 74000 60 603
605 0 454975.3 271018 73960 60 604
606 0 454985.28 271044.1 73920 60 605
607 0 454978.03 271048.62 73880 60 606
608 0 455004.94 271064.25 73800 60 607
609 0 455041.1 271036.66 73760 60 608
610 0 455056.06 271076.62 73720 60 609
611 0 455033.28 271116.12 73680 60 610
612 0 455015.84 271149.62 73640 60 611
613 0 455015.12 271188.7 73560 60 612
614 0 455049.6 271236.16 73440 -1 613
615 0 455008.34 271281.12 73280 -1 614
616 0 455032.34 271292.8 73160 -1 615
617 0 455029.16 271273.16 73080 -1 616
618 0 455021.22 271281.22 73040 -1 617
619 0 455049.06 271228.94 72960 -1 618
620 0 455136.9 271200.7 72880 -1 619
621 0 455127.94 271197.06 72840 -1 620
622 0 455132.97 271168.6 72800 -1 621
623 0 455213.72 271133.38 72720 -1 622
624 0 455276.5 271028.72 72640 -1 623
625 0 455184.62 270989.3 72520 -1 624
626 0 455120.56 271001.75 72440 -1 625
627 0 455181.06 271036.88 72360 -1 626
628 0 455152.5 270964.6 72280 -1 627
629 0 455133 270952.1 72240 -1 628
630 0 455141.06 270941.1 72160 -1 629
631 0 455156.47 270918.84 72080 -1 630
632 0 455205.25 270919.84 72000 -1 631
633 0 455293.44 270866.72 71920 -1 632
634 0 455370.28 270799 71840 -1 633
635 0 455520.56 270707.75 71760 -1 634
636 0 455612.56 270607.66 71720 -1 635
637 0 455680.12 270583.56 71680 -1 636
638 0 455692.66 270579.88 71640 -1 637
639 0 455892.9 270528.9 71560 -1 638
640 0 455903.66 270525 71520 -1 639
641 0 455932.8 270472.3 71480 -1 640
642 0 456017.1 270367.72 71440 -1 641
643 0 456085.12 270316.47 71360 -1 642
644 0 456328.44 270041.72 71320 -1 643
645 0 456368.4 269980.22 71240 -1 644
646 0 456280.66 270016.6 71160 -1 645
647 0 456316.2 270016.3 71080 -1 646
648 0 456492.7 269992.88 70960 -1 647
649 0 456517.28 270024.06 70920 -1 648
650 0 456491.28 270017.12 70880 -1 649
651 0 456476.6 269983.47 70800 -1 650
652 0 456448.06 269992.94 70760 -1 651
653 0 456420.16 270024.47 70680 -1 652
654 0 456399.94 270028.9 70640 -1 653
655 0 456409.5 270153.9 70600 -1 654
656 0 456388.97 270200.8 70560 -1 655
657 0 456388.97 270200.6 70520 -1 656
658 0 456360.16 270208.9 70480 -1 657
659 0 456356.5 270188.2 70440 -1 658
660 0 456303.75 270196.72 70360 -1 659
661 0 456288.4 270196.66 70320 -1 660
662 0 456251.6 270161.06 70280 -1 661
663 0 456216.84 270153.1 70240 -1 662
664 0 456101.12 270168.66 70120 -1 663
665 0 456064.72 270185.28 70040 -1 664
666 0 456040.8 270212.2 70000 -1 665
667 0 456064.38 270192.47 69880 -1 666
668 0 456048.53 270220.28 69840 -1 667
669 0 456036.25 270245.88 69760 -1 668
670 0 461094.3 271087.22 82840 120 349
671 0 461565 271277 82840 51 670
672 0 461669 271285 82760 51 671
673 0 461829 271309 82680 64 672
674 0 461989 271345 82600 51 673
675 0 462617 271413 82520 163 674
676 0 463497 271585 82520 128 675
677 0 463659.7 271638.56 82600 101 676
678 0 463725.88 271641.75 82760 104 677
679 0 463770.34 271651.5 82920 104 678
680 0 463890.38 271663.56 83080 75 679
681 0 463950.12 271673.62 83240 81 680
682 0 463993.12 271692.56 83400 81 681
683 0 463991.44 271645.12 83440 51 682
684 0 464036.5 271566.22 83480 51 683
685 0 464042.16 271462.3 83520 51 684
686 0 464084.38 271315.75 83600 51 685
687 0 464101.06 271247.7 83640 51 686
688 0 464131.94 270868.7 83760 81 687
689 0 464122.4 270745.6 83800 81 688
690 0 463909.34 270776.62 84000 71 689
691 0 463885.5 270729.22 84080 71 690
692 0 463900.88 270680.62 84200 40 691
693 0 463876.8 270628.25 84240 40 692
694 0 463840.8 270477.7 84360 40 693
695 0 463689.62 270404.7 84440 51 694
696 0 463619 270358.38 84520 51 695
697 0 463551.3 270307.12 84600 51 696
698 0 463438.12 270314.9 84640 51 697
699 0 463354 270319.12 84680 51 698
700 0 463320 270304.03 84760 45 699
701 0 463190.7 270420.6 84840 81 700
702 0 463190.7 270483 84920 81 701
703 0 463303.25 270424.3 85120 60 702
704 0 463447.84 270345.3 85280 51 703
705 0 463611.88 270299.3 85360 51 704
706 0 463698.7 270290.7 85400 51 705
707 0 463766.56 270297.38 85440 51 706
708 0 463822.56 270286.94 85480 51 707
709 0 463891.56 270317 85560 60 708
710 0 463944.28 270342.28 85640 60 709
711 0 464009.8 270391.88 85720 60 710
712 0 464052.12 270443.56 85800 51 711
713 0 464102.12 270516.44 85880 51 712
714 0 464238.72 270525.16 85960 60 713
715 0 464338.62 270488.53 86040 60 714
716 0 464421.3 270414.75 86160 60 715
717 0 464487.78 270246.8 86240 60 716
718 0 464553.6 270189.2 86320 81 717
719 0 464552.3 270144.6 86440 81 718
720 0 464525.5 270118.56 86480 81 719
721 0 464492.94 270084.38 86520 81 720
722 0 464430.94 270038.06 86600 51 721
723 0 464363.3 269914.9 86720 51 722
724 0 464256.88 269790.44 86840 45 723
725 0 464216.72 269732.88 86920 45 724
726 0 464169.94 269658.1 87000 51 725
727 0 464091.47 269660.56 87120 51 726
728 0 463934.1 269623.16 87240 60 727
729 0 463833 269563.5 87320 60 728
730 0 463741.7 269528.06 87400 71 729
731 0 463588 269576.34 87480 71 730
732 0 463406.25 269680.3 87560 96 731
733 0 463177.4 269703.72 87640 81 732
734 0 462878.44 269681.88 87720 60 733
735 0 462695.9 269643.4 87800 75 734
736 0 462557.75 269643.16 87880 75 735
737 0 462435.38 269652.94 87920 75 736
738 0 462136.5 269496.38 88000 122 737
739 0 461623.8 269600.72 88040 175 738
740 0 461533.7 269541.25 88240 175 739
741 0 461455.22 269407.3 88360 124 740
742 0 461440.12 269338.12 88440 107 741
743 0 461484.25 269275.8 88480 107 742
744 0 461502.5 269154.88 88640 51 743
745 0 461372.88 269190.66 88680 51 744
746 0 460765.75 269997.97 88680 71 745
747 0 460463.8 270128.38 88680 71 746
748 0 460289 270463.7 88680 71 747
749 0 460262.25 270535.25 88640 71 748
750 0 460330.3 270623.8 88600 -1 749
751 0 464142.12 270372.94 83760 71 689
752 0 464053.44 270296.56 83720 71 751
753 0 464040.88 270288.25 83680 71 752
754 0 464092.1 270221.62 83640 71 753
755 0 464107.75 270213.66 83600 81 754
756 0 464122 270215.66 83560 81 755
757 0 463481 271617 82440 128 676
758 0 463521 271661 82360 128 757
759 0 463557 271693 82280 128 758
760 0 463521 271709 82240 128 759
761 0 463609 271813 82120 128 760
762 0 463605 271865 82040 128 761
763 0 463673 271965 81960 90 762
764 0 463965 272285 81880 86 763
765 0 464171.75 272469.62 81840 104 764
766 0 464566.7 272709.78 81800 51 765
767 0 464690.25 272778.44 81720 51 766
768 0 464848.25 272958.7 81680 51 767
769 0 465010.06 272982.12 81600 51 768
770 0 465125.38 273033.44 81520 -1 769
771 0 465275.4 273072.88 81440 -1 770
772 0 465368.2 273080.88 81400 -1 771
773 0 465515.56 273103.62 81360 -1 772
774 0 465643.84 273112.2 81320 -1 773
775 0 465837.5 273150.5 81280 -1 774
776 0 466066.3 273197.7 81240 -1 775
777 0 466283.6 273213 81200 -1 776
778 0 460942.38 271182.34 82760 90 670
779 0 461025.12 271159.72 82680 120 778
780 0 460998.47 271246.88 82640 90 779
781 0 467747.38 267503.8 86120 163 312
782 0 467686 267219 86240 163 781
783 0 467774 267371 86360 163 782
784 0 468166 267595 86440 91 783
785 0 468682 267851 86480 81 784
786 0 468770 267959 86560 81 785
787 0 468678 267927 86640 81 786
788 0 468818 268011 86720 140 787
789 0 468808 268011 86800 140 788
790 0 468874 268031 86880 102 789
791 0 468990 268103 86960 102 790
792 0 469118 268199 87040 96 791
793 0 469246 268335 87120 96 792
794 0 469462 268763 87200 102 793
795 0 469760 269227 87120 107 794
796 0 469600 269635 87200 122 795
797 0 469552 269723 87280 122 796
798 0 469532 269771 87400 134 797
799 0 469516 269827 87520 134 798
800 0 469560 269847 87640 134 799
801 0 469612 269875 87800 134 800
802 0 469652 269851 87920 134 801
803 0 470264 269991 88040 -1 802
804 0 470833.1 270175.53 88040 -1 803
805 0 470926.16 270221.7 88000 -1 804
806 0 470688.12 269955.12 88240 -1 804
807 0 470541.8 269832.8 88400 -1 806
808 0 470590.62 269707.38 88560 -1 807
809 0 469720 269283 86960 107 795
810 0 469836 269459 86840 60 809
811 0 470024 269663 86760 60 810
812 0 470140 269827 86680 81 811
813 0 470250 270027 86560 75 812
814 0 470434 270207 86480 51 813
815 0 470666 270399 86400 102 814
816 0 470696 270519 86280 102 815
817 0 470744 270615 86160 102 816
818 0 470764 270735 86040 131 817
819 0 470808 270815 85920 131 818
820 0 470852 270815 85760 90 819
821 0 470884 270811 85600 90 820
822 0 470884 270815 85440 90 821
823 0 470880 270855 85320 90 822
824 0 470924 270907 85200 104 823
825 0 471020 270971 85080 104 824
826 0 471024 271011 84960 101 825
827 0 471048 271051 84840 101 826
828 0 471052 271039 84800 101 827
829 0 471066 271131 84680 96 828
830 0 471158 271219 84560 75 829
831 0 471194 271303 84440 75 830
832 0 471202 271391 84280 137 831
833 0 471222 271459 84120 137 832
834 0 471366 271547 84000 60 833
835 0 471474 271651 83880 75 834
836 0 471658 271703 83760 75 835
837 0 471990 271779 83680 120 836
838 0 472270 271839 83600 86 837
839 0 472416 271923 83520 86 838
840 0 472772 272091 83440 80 839
841 0 472992 272211 83360 75 840
842 0 473192 272259 83280 101 841
843 0 473332 272311 83200 98 842
844 0 473576 272347 83120 81 843
845 0 474064 272407 83040 137 844
846 0 474470 272343 82960 124 845
847 0 475258 272491 82880 120 846
848 0 475486 272483 82800 80 847
849 0 476026 272795 82880 108 848
850 0 476174 272883 82800 108 849
851 0 476282 272963 82720 102 850
852 0 476386 273067 82640 120 851
853 0 476544 273159 82560 120 852
854 0 476728 273223 82480 120 853
855 0 476828 273271 82400 120 854
856 0 476960 273299 82320 150 855
857 0 477060 273359 82240 150 856
858 0 477192 273415 82160 136 857
859 0 477332 273475 82040 124 858
860 0 477800 273739 81960 160 859
861 0 477824 273751 81840 160 860
862 0 477808 273799 81760 115 861
863 0 477748 273911 81680 115 862
864 0 477736 274039 81560 104 863
865 0 477768 274075 81440 104 864
866 0 477790 274139 81320 75 865
867 0 477834 274211 81160 75 866
868 0 477842 274279 81040 81 867
869 0 477898 274371 80880 81 868
870 0 477982 274427 80720 81 869
871 0 478054 274511 80560 102 870
872 0 478106 274591 80440 120 871
873 0 478090 274655 80320 120 872
874 0 478086 274727 80160 141 873
875 0 478086 274771 80000 141 874
876 0 478166 274791 79880 104 875
877 0 477946 274759 79880 141 876
878 0 477946 274751 79800 141 877
879 0 477930 274723 79680 104 878
880 0 477931.34 274716.34 79640 104 879
881 0 477934 274703 79560 104 880
882 0 477922 274771 79520 104 881
883 0 477878 274799 79440 104 882
884 0 477654 274715 79360 -1 883
885 0 477578 274703 79280 -1 884
886 0 477494 274683 79200 -1 885
887 0 477374 274651 79160 -1 886
888 0 477262 274679 79080 -1 887
889 0 477214 274663 79000 -1 888
890 0 476930 274651 78960 -1 889
891 0 476650 274563 78880 -1 890
892 0 476482 274491 78800 -1 891
893 0 476382 274459 78720 -1 892
894 0 476378 274495 78640 -1 893
895 0 476490 274271 78600 -1 894
896 0 476462 274127 78520 -1 895
897 0 476026 274231 78440 -1 896
898 0 478314 274739 79800 104 876
899 0 478382 274723 79720 81 898
900 0 478490 274723 79640 81 899
901 0 478944 274976 79040 96 900
902 0 478848 275168 78840 102 901
903 0 478816 275328 78640 101 902
904 0 478944 275488 78440 86 903
905 0 478944 275648 78200 108 904
906 0 478912 275808 78080 157 905
907 0 478944 275840 77800 90 906
908 0 478944 275808 77520 81 907
909 0 478944 275776 77240 71 908
910 0 479200 275744 77240 64 909
911 0 479456 275680 77320 45 910
912 0 478944 275712 76960 81 909
913 0 478944 275616 76680 60 912
914 0 478976 275520 76440 71 913
915 0 479040 275456 76200 71 914
916 0 479040 275360 75960 96 915
917 0 479072 275232 75720 71 916
918 0 479072 275136 75440 75 917
919 0 478976 275072 75200 96 918
920 0 478976 275008 74920 96 919
921 0 478976 274976 74640 81 920
922 0 478976 274880 74400 90 921
923 0 479040 274912 74120 90 922
924 0 479072 274880 73840 64 923
925 0 479200 274880 73600 115 924
926 0 479296 274880 73360 104 925
927 0 479232 274784 73120 90 926
928 0 479200 274624 72880 71 927
929 0 479232 274560 72800 51 928
930 0 479232 274432 72560 104 929
931 0 479104 274336 72360 102 930
932 0 479008 274176 72160 160 931
933 0 479008 274144 72120 160 932
934 0 478816 274208 71920 160 933
935 0 478624 274240 71720 81 934
936 0 478368 274240 71720 75 935
937 0 478144 274208 71560 122 936
938 0 477984 274176 71360 60 937
939 0 477824 274144 71160 60 938
940 0 477728 274016 70920 64 939
941 0 477664 273888 70680 75 940
942 0 477536 273760 70480 81 941
943 0 477376 273696 70280 75 942
944 0 477280 273568 70080 91 943
945 0 477248 273408 69880 75 944
946 0 477216 273280 69640 81 945
947 0 477216 273280 69600 96 946
948 0 477280 273184 69360 107 947
949 0 477440 273024 69200 107 948
950 0 477472 272928 68960 98 949
951 0 477504 272928 68680 32 950
952 0 477472 272864 68400 98 951
953 0 477312 272800 68200 86 952
954 0 477120 272640 68040 128 953
955 0 477024 272608 67960 137 954
956 0 477024 272352 68000 86 955
957 0 477024 272096 68000 80 956
958 0 477056 271872 68120 75 957
959 0 477184 271680 68280 128 958
960 0 477440 271552 68360 81 959
961 0 477696 271488 68400 64 960
962 0 477952 271456 68400 75 961
963 0 478208 271456 68400 81 962
964 0 478464 271456 68480 96 963
965 0 478720 271456 68560 124 964
966 0 478976 271520 68560 91 965
967 0 479232 271520 68520 124 966
968 0 479424 271648 68320 153 967
969 0 479488 271648 68280 178 968
970 0 479744 271648 68320 178 969
971 0 480000 271616 68240 122 970
972 0 480256 271680 68200 178 971
973 0 480256 271936 68160 189 972
974 0 480320 272160 68000 183 973
975 0 480352 272320 67760 91 974
976 0 480512 272320 67560 45 975
977 0 480576 272320 67480 51 976
978 0 479520 271744 68040 120 969
979 0 479584 271872 67800 64 978
980 0 479552 272064 67640 102 979
981 0 479584 272256 67680 71 980
982 0 476928 272608 67720 102 955
983 0 476896 272448 67480 32 982
984 0 476864 272384 67240 64 983
985 0 476736 272352 67000 51 984
986 0 476576 272352 66800 64 985
987 0 476544 272288 66520 60 986
988 0 476544 272256 66240 81 987
989 0 476416 272128 66000 60 988
990 0 476256 271968 65840 75 989
991 0 476032 271840 65760 98 990
992 0 475808 271648 65720 60 991
993 0 475616 271456 65640 80 992
994 0 475456 271264 65600 80 993
995 0 475264 271104 65520 71 994
996 0 475104 271008 65320 71 995
997 0 474976 270880 65120 71 996
998 0 474816 270816 64920 81 997
999 0 474624 270688 64800 60 998
1000 0 474496 270496 64640 75 999
1001 0 474432 270240 64560 60 1000
1002 0 474432 270208 64560 60 1001
1003 0 477024 273056 69640 32 947
1004 0 476928 272864 69840 71 1003
1005 0 477024 272640 70000 40 1004
1006 0 477216 272448 70080 51 1005
1007 0 477248 272288 70280 45 1006
1008 0 477152 272224 70520 32 1007
1009 0 477184 272288 70800 64 1008
1010 0 477216 272288 70960 60 1009
1011 0 479200 273952 72120 71 933
1012 0 479456 273920 72120 98 1011
1013 0 479648 273760 72080 75 1012
1014 0 479904 273760 72120 51 1013
1015 0 480160 273728 72160 115 1014
1016 0 480320 273536 72200 192 1015
1017 0 480384 273408 71960 124 1016
1018 0 480512 273312 71800 40 1017
1019 0 479584 273568 72240 32 1013
1020 0 479392 273440 72360 40 1019
1021 0 479360 273440 72400 32 1020
1022 0 479424 274784 72800 32 929
1023 0 479520 274656 72680 32 1022
1024 0 479168 275904 78040 102 906
1025 0 479392 275872 77880 81 1024
1026 0 479648 275776 77880 104 1025
1027 0 479904 275744 77880 96 1026
1028 0 480160 275712 77880 64 1027
1029 0 480416 275712 77880 64 1028
1030 0 480672 275808 77880 120 1029
1031 0 480928 275744 77880 108 1030
1032 0 481184 275808 77880 163 1031
1033 0 481376 275776 77720 163 1032
1034 0 481632 275712 77640 96 1033
1035 0 481888 275648 77600 71 1034
1036 0 482048 275520 77520 51 1035
1037 0 479200 275456 78480 124 904
1038 0 479456 275424 78560 120 1037
1039 0 479648 275232 78680 157 1038
1040 0 479840 275072 78760 131 1039
1041 0 480096 275040 78840 160 1040
1042 0 480256 275136 79040 75 1041
1043 0 480480 275136 79160 45 1042
1044 0 480736 275104 79160 60 1043
1045 0 478852 273371 81880 80 860
1046 0 479584 272999 81840 107 1045
1047 0 480174 272522.2 81800 108 1046
1048 0 480598.88 272355.44 81880 135 1047
1049 0 481055.2 272034 81920 120 1048
1050 0 481197.88 271960.44 81960 120 1049
1051 0 481570.84 271708.7 82000 90 1050
1052 0 482013.56 271557.72 82040 98 1051
1053 0 482356.9 271418.16 82080 102 1052
1054 0 483012.2 271198.3 82000 81 1053
1055 0 483365.16 271068.6 82000 40 1054
1056 0 483614.6 270907.66 82040 60 1055
1057 0 483810.06 270736.34 82120 101 1056
1058 0 483874.06 270738.38 82240 101 1057
1059 0 484076.06 270610 82360 101 1058
1060 0 484467.44 270414.75 82440 -1 1059
1061 0 485578.75 270117.2 82480 -1 1060
1062 0 485574.47 270156.9 82280 -1 1061
1063 0 485616.22 269840.25 82840 -1 1061
1064 0 485585.12 269662.44 82920 -1 1063
1065 0 485618.12 269514.94 82960 -1 1064
1066 0 485332.72 269418.56 82960 -1 1065
1067 0 485104 269392.25 82920 -1 1066
1068 0 484863 269207.16 82960 -1 1067
1069 0 482965.2 271198.56 81920 81 1054
1070 0 482954.44 271141.5 81840 81 1069
1071 0 483009.88 271085.12 81760 45 1070
1072 0 483127.7 271063.7 81680 45 1071
1073 0 483201.88 271015.2 81600 45 1072
1074 0 483341.8 270944.3 81520 45 1073
1075 0 483490.62 270896.7 81440 51 1074
1076 0 483477.8 270894.34 81400 51 1075
1077 0 483664.88 270777.12 81360 51 1076
1078 0 483726.38 270730.5 81280 60 1077
1079 0 483832.8 270676.94 81200 60 1078
1080 0 483920 270621.06 81120 60 1079
1081 0 483965.06 270575.6 81040 60 1080
1082 0 484139.03 270485.25 80920 81 1081
1083 0 484245.3 270438.75 80840 81 1082
1084 0 484350.3 270398.94 80760 81 1083
1085 0 484432.5 270401.06 80680 64 1084
1086 0 484550.2 270411.75 80600 64 1085
1087 0 484683.62 270356.53 80560 64 1086
1088 0 484803.88 270325.72 80440 64 1087
1089 0 484870.72 270379.44 80360 128 1088
1090 0 484938.62 270372.7 80240 128 1089
1091 0 485079.06 270339.88 80080 128 1090
1092 0 485221 270306.8 79920 96 1091
1093 0 485401.44 270263.8 79760 81 1092
1094 0 485469.28 270245.3 79640 81 1093
1095 0 485590.88 270206.62 79520 64 1094
1096 0 485652.88 270188 79400 64 1095
1097 0 485704.62 270156.62 79280 75 1096
1098 0 485774.3 270139.9 79160 75 1097
1099 0 485882.38 270125.38 79040 60 1098
1100 0 485998.38 270109.56 78920 32 1099
1101 0 486082.38 270107.94 78840 32 1100
1102 0 486188.16 270104.94 78720 90 1101
1103 0 486271.62 270073.53 78600 90 1102
1104 0 486366 270056.7 78480 90 1103
1105 0 486524.25 270059.44 78360 90 1104
1106 0 486672.38 270089.78 78280 45 1105
1107 0 486697 270047.12 78200 45 1106
1108 0 486953.3 269982.44 78080 45 1107
1109 0 486968.88 269958.97 77960 45 1108
1110 0 486944.44 269950.72 77720 91 1109
1111 0 486918.38 269945.88 77520 91 1110
1112 0 486843.22 269954.88 77360 163 1111
1113 0 486860.25 269915.2 77160 64 1112
1114 0 486853.62 269891.94 77080 64 1113
1115 0 486849 269889 77040 64 1114
1116 0 487560.78 269789.62 77040 32 1115
1117 0 487920.7 269765.3 77000 51 1116
1118 0 488135.75 269714.7 76960 60 1117
1119 0 488202.84 269710.56 76920 60 1118
1120 0 488292.66 269704.5 76880 60 1119
1121 0 488417.2 269657.3 76840 60 1120
1122 0 488493.06 269639.94 76760 60 1121
1123 0 488459.75 269563.75 76680 60 1122
1124 0 488428.56 269492 76600 60 1123
1125 0 488418.06 269375.66 76480 60 1124
1126 0 488380.88 269273.5 76360 60 1125
1127 0 488342.88 269182.44 76240 -1 1126
1128 0 488320.7 269054.7 76120 -1 1127
1129 0 488641.88 269655.66 76720 60 1122
1130 0 488860.94 269669.2 76640 60 1129
1131 0 488924.7 269701.7 76600 60 1130
1132 0 489100.75 269925.62 76560 -1 1131
1133 0 486843.8 269886.06 77000 64 1115
1134 0 467756.84 267404.75 86040 163 781
1135 0 467592.34 267255.62 86000 186 1134
1136 0 467512.56 267335.78 85960 163 1135
1137 0 467568.28 267486.75 85920 163 1136
1138 0 467190.78 266485.44 86080 107 312
1139 0 467322.8 266398.6 86040 107 1138
1140 0 470972 257367 90200 -1 266
1141 0 471041.62 257387.62 90360 -1 1140
1142 0 471194.06 257482.81 90480 -1 1141
1143 0 471650.94 257761.61 90520 -1 1142
1144 0 472331.66 258094.44 90480 -1 1143
1145 0 472831.56 258211.95 90320 -1 1144
1146 0 473199.94 258168.33 90200 -1 1145
1147 0 473365.34 258123.45 90120 -1 1146
1148 0 473502.7 258076.45 90040 -1 1147
1149 0 473699.56 258004.6 89920 -1 1148
1150 0 473868.2 257935.22 89800 -1 1149
1151 0 474179.47 257804.75 89720 -1 1150
1152 0 474430 257804.33 89640 -1 1151
1153 0 474682.03 257778.08 89560 -1 1152
1154 0 474924.7 257791.28 89480 -1 1153
1155 0 475120.38 257794.36 89400 -1 1154
1156 0 475619.44 258064.19 89360 -1 1155
1157 0 475975.5 258090.5 89320 -1 1156
1158 0 476540.97 258023.39 89360 -1 1157
1159 0 476740.62 257971.3 89320 -1 1158
1160 0 477002.2 257991.9 89240 -1 1159
1161 0 477387.2 258201.48 89280 -1 1160
1162 0 477650.06 258381.45 89240 -1 1161
1163 0 477832.06 258413.22 89160 -1 1162
1164 0 478305.75 258447.47 89080 -1 1163
1165 0 478616.16 258400.4 89160 -1 1164
1166 0 478831.88 258298.78 89240 -1 1165
1167 0 478932.44 258271.77 89320 -1 1166
1168 0 479044.7 258153.64 89400 -1 1167
1169 0 479265.6 258049.47 89480 -1 1168
1170 0 479469.25 258013.23 89520 -1 1169
1171 0 479812.22 257903.81 89560 -1 1170
1172 0 480066.12 257828.36 89600 -1 1171
1173 0 480948.06 257973.73 89560 -1 1172
1174 0 481318.38 257997.88 89520 -1 1173
1175 0 481485.5 257967.53 89440 -1 1174
1176 0 481513.94 257914.64 89360 -1 1175
1177 0 481771.78 257896.48 89280 -1 1176
1178 0 482260.75 257880.58 89240 -1 1177
1179 0 483169.12 257714.62 89200 -1 1178
1180 0 483771.4 257755.28 89160 -1 1179
1181 0 483890.78 257705.77 89040 -1 1180
1182 0 483927.88 257639.36 89000 -1 1181
1183 0 484580.94 257209.53 88960 -1 1182
1184 0 485048.28 256897.94 89040 -1 1183
1185 0 485355.7 256556.16 89000 -1 1184
1186 0 485946.66 256338.84 88920 -1 1185
1187 0 486622.2 256430.4 88960 -1 1186
1188 0 486857.25 256524.4 89040 -1 1187
1189 0 487109.2 256571.11 89120 -1 1188
1190 0 487254.44 256567.36 89200 -1 1189
1191 0 487461.9 256551.89 89280 -1 1190
1192 0 487587.12 256534.69 89360 -1 1191
1193 0 487589.53 256527.89 89440 -1 1192
1194 0 487776.7 256479.58 89560 -1 1193
1195 0 487808.25 256427.03 89640 -1 1194
1196 0 487942.2 256413.36 89720 -1 1195
1197 0 488075.1 256404.83 89800 -1 1196
1198 0 488221 256342.92 89880 -1 1197
1199 0 488720.44 256414.94 89920 -1 1198
1200 0 489288.94 256500.16 89880 -1 1199
1201 0 489507.94 256676.67 89760 -1 1200
1202 0 489572.88 256766 89680 -1 1201
1203 0 489784.12 256853.66 89560 -1 1202
1204 0 490011.88 256844.64 89440 -1 1203
1205 0 490165 256835.06 89400 -1 1204
1206 0 490148.94 256838.27 89320 -1 1205
1207 0 490189.16 256833.47 89200 -1 1206
1208 0 490205.22 256817.89 89080 -1 1207
1209 0 490543 257054.33 89080 -1 1208
1210 0 490707.2 257088.06 88960 -1 1209
1211 0 490874.75 257151.75 88880 -1 1210
1212 0 490976.9 257160.19 88800 -1 1211
1213 0 490987.3 257168.12 88760 -1 1212
1214 0 490965.8 257136.78 88720 -1 1213
1215 0 490940.2 256538.3 88680 -1 1214
1216 0 491016 256934.23 88640 -1 1215
1217 0 491193.72 256949.28 88600 -1 1216
1218 0 492019.94 256586.11 88560 -1 1217
1219 0 491339.5 257099.48 88520 -1 1218
1220 0 491194 257264 88480 -1 1219
1221 0 491155.78 257361.92 88440 -1 1220
1222 0 491177.7 257398.66 88400 -1 1221
1223 0 491243.28 257504.05 88320 -1 1222
1224 0 491287.34 257594.92 88240 -1 1223
1225 0 491335.2 257715.17 88120 -1 1224
1226 0 491378.06 257763.77 88040 -1 1225
1227 0 491400.22 257789.44 88000 -1 1226
1228 0 491437.12 257835.38 87920 -1 1227
1229 0 491471.25 257885.67 87840 -1 1228
1230 0 491521.16 257929.94 87720 -1 1229
1231 0 491573.88 257985.64 87600 -1 1230
1232 0 491638.78 258108.88 87440 -1 1231
1233 0 491701.62 258268.47 87280 -1 1232
1234 0 491712.7 258324.03 87240 -1 1233
1235 0 491688.5 258545.48 87200 -1 1234
1236 0 491650 258739.2 87160 -1 1235
1237 0 491752.06 258416.45 87120 -1 1236
1238 0 491857.28 258305.47 87080 -1 1237
1239 0 491915.06 258314.38 87000 -1 1238
1240 0 491991 258419.45 86920 -1 1239
1241 0 492045.75 258443.89 86840 -1 1240
1242 0 492080.38 258458.03 86760 -1 1241
1243 0 492118.25 258503.95 86680 -1 1242
1244 0 492192.06 258549.34 86600 -1 1243
1245 0 492313.16 258627.67 86520 -1 1244
1246 0 492406.84 258730.81 86440 -1 1245
1247 0 492512.5 258793.06 86360 -1 1246
1248 0 492576.16 258795.1 86280 -1 1247
1249 0 492635.7 258816.22 86200 -1 1248
1250 0 492726.4 258850.5 86120 -1 1249
1251 0 492841.75 258906.42 86080 -1 1250
1252 0 492855.56 258932.73 86040 -1 1251
1253 0 492972.72 258978.1 85960 -1 1252
1254 0 493101.8 259009.75 85920 -1 1253
1255 0 493228.06 259065.23 85880 -1 1254
1256 0 493361.25 259076.83 85800 -1 1255
1257 0 493466.3 259033.33 85720 -1 1256
1258 0 493551.28 258992.5 85640 -1 1257
1259 0 493708.44 258972.38 85560 -1 1258
1260 0 493785.53 258923.52 85480 -1 1259
1261 0 493795.56 258973.83 85360 -1 1260
1262 0 493834.62 259072.38 85280 -1 1261
1263 0 493852.03 259190.81 85200 -1 1262
1264 0 493865.16 259215.94 85120 -1 1263
1265 0 493894.03 259233.08 85000 -1 1264
1266 0 493920.94 259263.94 84880 60 1265
1267 0 493861.5 259327.78 84760 60 1266
1268 0 493867.56 259429.77 84640 60 1267
1269 0 493872.16 259553.27 84520 60 1268
1270 0 493826.6 259605.86 84400 60 1269
1271 0 493735.8 259627.55 84280 60 1270
1272 0 493675.06 259688.62 84160 60 1271
1273 0 493649.88 259751.39 84040 81 1272
1274 0 493635.9 259896.77 83920 140 1273
1275 0 493616.9 259979.61 83800 140 1274
1276 0 493645.38 260034.9 83680 32 1275
1277 0 493626.56 260025.95 83560 32 1276
1278 0 493592.4 260024.6 83520 32 1277
1279 0 493432.38 260117.64 83440 51 1278
1280 0 493394.62 260211.17 83400 51 1279
1281 0 493333.5 260250.06 83320 51 1280
1282 0 493305.5 260246.31 83240 51 1281
1283 0 493315.8 260248.47 83160 51 1282
1284 0 493254.56 260257.55 83080 51 1283
1285 0 493225.5 260307.1 83000 71 1284
1286 0 493234.84 260417.31 82920 71 1285
1287 0 493285.7 260496.28 82840 71 1286
1288 0 493294.12 260511.45 82760 104 1287
1289 0 493275.56 260541.61 82640 104 1288
1290 0 493317.06 260560.92 82480 64 1289
1291 0 493232.78 260604.42 82320 64 1290
1292 0 493186.2 260564.98 82160 156 1291
1293 0 493144.72 260515.14 82000 124 1292
1294 0 493160.5 260568.5 81840 124 1293
1295 0 493228.2 260618.6 81680 51 1294
1296 0 493226.5 260739.67 81520 120 1295
1297 0 493255.75 261147.14 81400 164 1296
1298 0 493113.6 261487.89 81320 81 1297
1299 0 493103.94 261719.95 81200 81 1298
1300 0 493192.84 262697.97 81200 51 1299
1301 0 493326.78 263122.12 81200 75 1300
1302 0 493232.44 263428.38 81160 51 1301
1303 0 493557.8 263342.75 81240 75 1302
1304 0 493607.34 263322.94 81320 75 1303
1305 0 493089 261666.64 81040 128 1299
1306 0 493089 261666.64 80920 128 1305
1307 0 487243.88 256620.72 89080 -1 1190
1308 0 487206.38 256957.83 88960 -1 1307
1309 0 487180.8 257169.58 88920 -1 1308
1310 0 487147.06 257398.3 88840 -1 1309
1311 0 480074.8 257848.53 89680 -1 1172
1312 0 480082.8 257874.66 89760 -1 1311
1313 0 476649.94 257911.8 89240 -1 1159
1314 0 476623.2 257854.73 89160 -1 1313
1315 0 472509.7 253266.27 90520 -1 257
1316 0 472872.9 253255.9 90440 -1 1315
1317 0 472958.3 252966.14 90360 -1 1316
1318 0 472930.12 253037.08 90320 -1 1317
1319 0 473115.38 252243.33 90240 -1 1318
1320 0 473342.5 252015.1 90120 -1 1319
1321 0 473610.4 251763.67 90000 -1 1320
1322 0 473631.6 251541.9 89920 -1 1321
1323 0 473858.94 251120.9 89840 -1 1322
1324 0 473937.25 250931.16 89800 -1 1323
1325 0 474203.75 250782.95 89720 -1 1324
1326 0 474534.22 250502.48 89640 -1 1325
1327 0 474654.3 250223.28 89560 -1 1326
1328 0 474859.8 250196.98 89480 -1 1327
1329 0 475404.88 249991.08 89400 -1 1328
1330 0 476296.78 249822.88 89400 -1 1329
1331 0 476417.8 249734.94 89440 -1 1330
1332 0 477061.7 249150.36 89560 -1 1331
1333 0 476863.34 249382 89320 -1 1332
1334 0 477255.34 249030 89120 -1 1333
1335 0 477591.34 248798 88960 -1 1334
1336 0 477799.34 248766 88880 -1 1335
1337 0 477815.34 249054 88720 -1 1336
1338 0 477985.34 248958 88640 -1 1337
1339 0 477915 248930 88560 -1 1338
1340 0 477931 249410 88560 -1 1339
1341 0 477747 249506 88440 -1 1340
1342 0 477665 249570 88360 -1 1341
1343 0 477633 249658 88280 -1 1342
1344 0 477553 249694 88200 -1 1343
1345 0 477529 249718 88120 -1 1344
1346 0 477501 249746 88040 -1 1345
1347 0 477469 249786 88000 -1 1346
1348 0 477461 249842 87920 -1 1347
1349 0 477475 249918 87840 -1 1348
1350 0 477531 249958 87760 -1 1349
1351 0 477627 250014 87680 -1 1350
1352 0 477583 250102 87560 -1 1351
1353 0 477571 250166 87480 -1 1352
1354 0 477519 250254 87400 -1 1353
1355 0 477479 250350 87320 -1 1354
1356 0 477395 250418 87240 -1 1355
1357 0 477371 250542 87160 -1 1356
1358 0 477315 250462 87080 -1 1357
1359 0 477311 250442 87000 -1 1358
1360 0 477339 250422 86880 -1 1359
1361 0 477451 250430 86760 -1 1360
1362 0 477515 250462 86640 -1 1361
1363 0 477647 250398 86520 -1 1362
1364 0 477739 250350 86440 -1 1363
1365 0 477827 250302 86320 -1 1364
1366 0 477907 250262 86240 -1 1365
1367 0 477963 250282 86160 -1 1366
1368 0 478031 250294 86080 -1 1367
1369 0 478123 250230 86000 -1 1368
1370 0 478203 250114 85920 -1 1369
1371 0 478235 250034 85840 -1 1370
1372 0 478263 249954 85760 45 1371
1373 0 478279 249894 85680 45 1372
1374 0 478275 249906 85560 45 1373
1375 0 478295 249830 85440 45 1374
1376 0 478059 249770 85360 45 1375
1377 0 478027 249742 85280 45 1376
1378 0 477955 249734 85200 45 1377
1379 0 477891 249706 85120 45 1378
1380 0 477863 249690 85040 75 1379
1381 0 477843 249602 84920 75 1380
1382 0 477831 249538 84840 75 1381
1383 0 477823 249502 84800 60 1382
1384 0 477661 249438 84680 60 1383
1385 0 477565 249394 84600 75 1384
1386 0 477473 249342 84520 75 1385
1387 0 477405 249322 84400 60 1386
1388 0 477213 249270 84320 75 1387
1389 0 477013 249186 84240 75 1388
1390 0 476857 249238 84160 51 1389
1391 0 476737 249258 84080 60 1390
1392 0 476685 249262 84000 60 1391
1393 0 476613 249266 83880 51 1392
1394 0 476593 249270 83800 51 1393
1395 0 476637 249278 83760 51 1394
1396 0 476683 249334 83680 51 1395
1397 0 476763 249386 83600 101 1396
1398 0 476807 249454 83520 101 1397
1399 0 476875 249506 83440 176 1398
1400 0 476879 249498 83320 176 1399
1401 0 476811 249486 83200 120 1400
1402 0 476763 249462 83080 120 1401
1403 0 476763 249490 82960 115 1402
1404 0 476767 249518 82840 115 1403
1405 0 476751 249570 82720 122 1404
1406 0 476671 249586 82600 122 1405
1407 0 476523 249562 82520 64 1406
1408 0 476083 249670 82480 32 1407
1409 0 475799 249770 82440 32 1408
1410 0 475587 249874 82480 32 1409
1411 0 475523 249918 82520 32 1410
1412 0 475417 249838 82560 32 1411
1413 0 475137 249858 82600 -1 1412
1414 0 474993 249842 82720 -1 1413
1415 0 474829 249842 82800 -1 1414
1416 0 474653 249846 82880 -1 1415
1417 0 474541 249890 82960 -1 1416
1418 0 474377 249942 83040 -1 1417
1419 0 473997 249998 83040 -1 1418
1420 0 473889 250066 83000 -1 1419
1421 0 473887.2 250050.03 82960 -1 1420
1422 0 477891 248894 88480 -1 1339
1423 0 477823 248934 88360 -1 1422
1424 0 477787 248966 88240 -1 1423
1425 0 477879 248954 88080 -1 1424
1426 0 477999 248954 88000 -1 1425
1427 0 478075 248954 87920 -1 1426
1428 0 478167 248970 87800 -1 1427
1429 0 478239 249002 87640 -1 1428
1430 0 478427 249042 87480 -1 1429
1431 0 478655 249058 87360 -1 1430
1432 0 478859 249174 87240 -1 1431
1433 0 478987 249298 87120 -1 1432
1434 0 479127 249678 87080 -1 1433
1435 0 479091 249814 87160 -1 1434
1436 0 479025 249846 87200 -1 1435
1437 0 478969 249778 87320 -1 1436
1438 0 478997 249678 87400 -1 1437
1439 0 478989 249598 87520 -1 1438
1440 0 478961 249598 87640 -1 1439
1441 0 478965 249626 87760 -1 1440
1442 0 478977 249634 87880 -1 1441
1443 0 478981 249618 88040 -1 1442
1444 0 478989 249742 88120 -1 1443
1445 0 479033 249862 88200 -1 1444
1446 0 479049 249846 88320 -1 1445
1447 0 479093 249874 88440 -1 1446
1448 0 479265 249834 88560 -1 1447
1449 0 479313 249846 88640 -1 1448
1450 0 479105 250030 88720 -1 1449
1451 0 479041 249858 88840 -1 1450
1452 0 478941 249878 88960 -1 1451
1453 0 478905 249918 89080 -1 1452
1454 0 478829 249998 89200 -1 1453
1455 0 478825 250014 89240 -1 1454
1456 0 478753 250334 89320 -1 1455
1457 0 478757 250394 89360 -1 1456
1458 0 478641 250714 89360 -1 1457
1459 0 478749 250882 89400 -1 1458
1460 0 478801 250954 89480 -1 1459
1461 0 478817 251118 89560 -1 1460
1462 0 478801 251266 89640 -1 1461
1463 0 478903 251338 89720 -1 1462
1464 0 478911 251422 89800 -1 1463
1465 0 479039 251474 89880 -1 1464
1466 0 479231 251534 89960 -1 1465
1467 0 479399 251634 90040 -1 1466
1468 0 479435 251658 90120 -1 1467
1469 0 479475 251634 90200 -1 1468
1470 0 479763 251254 90320 -1 1469
1471 0 479747 251218 90400 -1 1470
1472 0 479595 251222 90480 -1 1471
1473 0 479531 251270 90560 -1 1472
1474 0 481051 251398 90680 -1 1473
1475 0 480923 251434 90840 -1 1474
1476 0 480963 251426 90920 -1 1475
1477 0 481079 251458 91040 -1 1476
1478 0 481095 251410 91160 -1 1477
1479 0 480827 251410 91160 -1 1478
1480 0 480661 251538 91200 -1 1479
1481 0 480457 251554 91280 -1 1480
1482 0 480309 251558 91360 -1 1481
1483 0 480149 251578 91400 -1 1482
1484 0 480013 251586 91480 -1 1483
1485 0 479051 249186 87000 -1 1433
1486 0 479207 249074 86840 -1 1485
1487 0 479375 248962 86720 -1 1486
1488 0 479427 248914 86640 -1 1487
1489 0 480251 248934 86640 -1 1488
1490 0 481109 248918 86680 -1 1489
1491 0 481353 248930 86600 -1 1490
1492 0 481609 248998 86520 -1 1491
1493 0 482145 249154 86440 -1 1492
1494 0 482763 249246 86360 -1 1493
1495 0 483423 249250 86440 -1 1494
1496 0 483899 249194 86520 -1 1495
1497 0 484111 249234 86560 -1 1496
1498 0 484529 249282 86600 -1 1497
1499 0 485213 249186 86600 -1 1498
1500 0 485257 249230 86480 -1 1499
1501 0 485517 249302 86400 -1 1500
1502 0 485669 249390 86320 -1 1501
1503 0 485861 249450 86240 -1 1502
1504 0 486261 249602 86160 -1 1503
1505 0 486629 249822 86080 -1 1504
1506 0 486717 249886 86000 -1 1505
1507 0 486789 249910 85920 -1 1506
1508 0 486829 249934 85840 -1 1507
1509 0 486853 249922 85720 -1 1508
1510 0 486957 249910 85560 -1 1509
1511 0 487059 249946 85440 -1 1510
1512 0 487043 249926 85400 -1 1511
1513 0 487067 250010 85320 -1 1512
1514 0 487091 250046 85240 -1 1513
1515 0 487151 250070 85120 -1 1514
1516 0 487235 250130 85000 -1 1515
1517 0 487319 250274 84880 -1 1516
1518 0 487427 250402 84800 -1 1517
1519 0 487479 250486 84720 -1 1518
1520 0 487663 250722 84600 -1 1519
1521 0 487689 250766 84520 -1 1520
1522 0 487837 250898 84440 75 1521
1523 0 487957 250986 84360 75 1522
1524 0 487989 251002 84240 75 1523
1525 0 488057 251062 84120 75 1524
1526 0 488093 251126 84000 75 1525
1527 0 488157 251138 83920 75 1526
1528 0 488697 251162 83880 96 1527
1529 0 488769 251222 83800 128 1528
1530 0 488793 251222 83720 128 1529
1531 0 489041 251634 83680 102 1530
1532 0 489109 251690 83600 102 1531
1533 0 489193 251762 83520 81 1532
1534 0 489333 251830 83400 81 1533
1535 0 489479 251846 83240 86 1534
1536 0 489559 251870 83080 102 1535
1537 0 489611 251902 82920 102 1536
1538 0 489687 251954 82760 122 1537
1539 0 489839 252018 82640 108 1538
1540 0 490191 252174 82560 120 1539
1541 0 490343 252174 82480 80 1540
1542 0 490859 252106 82400 96 1541
1543 0 490943 252082 82320 96 1542
1544 0 491075 252046 82240 96 1543
1545 0 491171 252022 82120 96 1544
1546 0 491239 251998 82000 90 1545
1547 0 491343 251974 81840 81 1546
1548 0 491407 251958 81720 81 1547
1549 0 491463 251890 81600 45 1548
1550 0 491559 251774 81480 45 1549
1551 0 491611 251742 81360 81 1550
1552 0 491711 251654 81240 60 1551
1553 0 491829 251610 81120 60 1552
1554 0 492025 251494 81040 64 1553
1555 0 492401 251254 80960 122 1554
1556 0 492645 250846 80880 81 1555
1557 0 492913 250558 80800 122 1556
1558 0 493037 250378 80680 101 1557
1559 0 493543 249986 80600 51 1558
1560 0 494215 249670 80680 60 1559
1561 0 494923 249098 80680 51 1560
1562 0 495151 248930 80560 101 1561
1563 0 495361 248798 80480 101 1562
1564 0 495397 248774 80360 108 1563
1565 0 495397 248774 80240 108 1564
1566 0 495397 248774 80120 108 1565
1567 0 495501 248706 80000 98 1566
1568 0 495993 248490 79920 115 1567
1569 0 496729 248334 79920 80 1568
1570 0 497469 248402 79920 81 1569
1571 0 497605 248402 79840 81 1570
1572 0 497873 248434 79760 80 1571
1573 0 498053 248386 79680 80 1572
1574 0 498235 248346 79600 64 1573
1575 0 498720 248576 80400 71 1574
1576 0 498880 248512 80640 71 1575
1577 0 498976 248480 80920 81 1576
1578 0 499072 248416 81160 71 1577
1579 0 499232 248352 81360 60 1578
1580 0 499424 248224 81520 81 1579
1581 0 499648 248128 81680 75 1580
1582 0 499872 248032 81760 128 1581
1583 0 499904 248032 81760 128 1582
1584 0 5e+05 248192 81960 64 1583
1585 0 500064 248320 82200 51 1584
1586 0 500256 248416 82400 51 1585
1587 0 500416 248448 82600 64 1586
1588 0 500640 248608 82640 75 1587
1589 0 499936 247808 81920 75 1582
1590 0 500064 247648 82080 90 1589
1591 0 500192 247488 82280 80 1590
1592 0 500320 247264 82280 91 1591
1593 0 500448 247040 82400 80 1592
1594 0 500608 246816 82440 80 1593
1595 0 500800 246656 82480 90 1594
1596 0 500928 246560 82680 60 1595
1597 0 501088 246400 82880 32 1596
1598 0 501280 246272 83000 60 1597
1599 0 501376 246080 83200 60 1598
1600 0 498343 248322 79480 64 1574
1601 0 498407 248302 79360 64 1600
1602 0 498483 248266 79280 64 1601
1603 0 498535 248258 79200 71 1602
1604 0 498607 248230 79080 71 1603
1605 0 498699 248218 78960 64 1604
1606 0 498743 248258 78840 64 1605
1607 0 498795 248298 78720 45 1606
1608 0 498803 248334 78600 81 1607
1609 0 498847 248382 78520 81 1608
1610 0 498875 248370 78400 81 1609
1611 0 498875 248370 78280 81 1610
1612 0 498843 248498 78160 81 1611
1613 0 498867 248542 78080 81 1612
1614 0 499023 248634 78000 80 1613
1615 0 499115 248674 77920 80 1614
1616 0 499291 248802 77840 64 1615
1617 0 499363 248670 77720 80 1616
1618 0 499307 248586 77600 80 1617
1619 0 499627 248454 77600 80 1618
1620 0 499675 248330 77520 80 1619
1621 0 499785 248270 77560 80 1620
1622 0 499889 248230 77640 -1 1621
1623 0 500225 248090 77720 -1 1622
1624 0 500313 248090 77600 -1 1623
1625 0 500369 248098 77520 -1 1624
1626 0 500205 248138 77840 -1 1623
1627 0 500257 248074 77920 -1 1626
1628 0 499079 248586 77520 71 1618
1629 0 498887 248606 77440 45 1628
1630 0 498899 248550 77320 45 1629
1631 0 498911 248534 77200 32 1630
1632 0 498903 248466 77080 32 1631
1633 0 498919 248446 77000 45 1632
1634 0 498959 248442 76920 45 1633
1635 0 498991 248446 76840 45 1634
1636 0 498995 248442 76760 45 1635
1637 0 499429 248938 77840 64 1616
1638 0 499321 249130 77920 40 1637
1639 0 499297 249234 77840 40 1638
1640 0 499299 249294 77760 71 1639
1641 0 499259 249406 77680 71 1640
1642 0 499303 249574 77600 45 1641
1643 0 499359 249754 77520 60 1642
1644 0 499351 249910 77440 60 1643
1645 0 499323 250130 77360 128 1644
1646 0 499315 250182 77280 128 1645
1647 0 499301 250142 77200 128 1646
1648 0 499249 249994 77120 150 1647
1649 0 499209 249846 77040 150 1648
1650 0 499105 249814 76960 150 1649
1651 0 499077 249802 76880 150 1650
1652 0 498941 249870 76800 150 1651
1653 0 498877 249922 76720 150 1652
1654 0 498813 249970 76640 -1 1653
1655 0 498717 250046 76560 -1 1654
1656 0 498613 250110 76480 -1 1655
1657 0 498501 250218 76400 -1 1656
1658 0 498373 250290 76320 -1 1657
1659 0 498313 250294 76240 -1 1658
1660 0 498237 250290 76160 -1 1659
1661 0 498125 250330 76040 -1 1660
1662 0 498099 250336 76000 -1 1661
1663 0 498073 250342 75960 -1 1662
1664 0 497871 250406 75880 -1 1663
1665 0 497775 250438 75800 -1 1664
1666 0 497599 250490 75720 -1 1665
1667 0 497459 250638 75640 -1 1666
1668 0 497347 250694 75560 -1 1667
1669 0 497223 250782 75520 -1 1668
1670 0 497061 251066 75440 -1 1669
1671 0 496961 251238 75400 -1 1670
1672 0 496917 251406 75520 -1 1671
1673 0 497089 251714 75560 -1 1672
1674 0 497169 251938 75600 -1 1673
1675 0 497115 252158 75640 -1 1674
1676 0 497167 252306 75720 -1 1675
1677 0 497219 252410 75800 -1 1676
1678 0 497219 252606 75880 -1 1677
1679 0 497155 252774 75800 -1 1678
1680 0 497135 253042 75760 -1 1679
1681 0 497043 253238 75840 -1 1680
1682 0 497041 253382 75880 -1 1681
1683 0 496897 253506 75840 40 1682
1684 0 496693 253518 75760 40 1683
1685 0 496545 253638 75680 40 1684
1686 0 496451 253998 75720 40 1685
1687 0 496399 254142 75760 40 1686
1688 0 496407 254142 75880 51 1687
1689 0 496243 254358 75720 51 1687
1690 0 496215 254394 75640 60 1689
1691 0 496189 254414 75560 60 1690
1692 0 496121 254446 75480 60 1691
1693 0 496017 254482 75400 51 1692
1694 0 495781 254690 75360 45 1693
1695 0 495465 254950 75320 122 1694
1696 0 495363 254990 75240 122 1695
1697 0 495191 255042 75160 51 1696
1698 0 495135 255010 75080 51 1697
1699 0 495087 255042 75000 60 1698
1700 0 495015 255070 74920 60 1699
1701 0 494943 255090 74840 51 1700
1702 0 494907 255090 74760 51 1701
1703 0 494863 255102 74680 51 1702
1704 0 494743 255142 74600 45 1703
1705 0 494719 255182 74520 45 1704
1706 0 494691 255214 74400 45 1705
1707 0 494674.5 255226.75 74360 45 1706
1708 0 494610.22 255406 74280 45 1707
1709 0 494589.1 255459.55 74280 45 1708
1710 0 494578.6 255504.16 74240 45 1709
1711 0 494560.75 255522.78 74160 45 1710
1712 0 494526.44 255561.27 74080 45 1711
1713 0 494439.1 255616 73960 -1 1712
1714 0 494295.56 255745.53 73880 -1 1713
1715 0 494252.7 255810.39 73800 -1 1714
1716 0 494137.34 255922.53 73800 -1 1715
1717 0 494035.1 256018.84 73800 -1 1716
1718 0 493975.56 256067.94 73800 -1 1717
1719 0 493891.8 256174.92 73800 -1 1718
1720 0 493847.7 256192.94 73760 -1 1719
1721 0 493747.53 256226.44 73720 -1 1720
1722 0 493697.7 256250.03 73600 -1 1721
1723 0 493524.34 256306.9 73480 -1 1722
1724 0 493421.9 256357.81 73400 -1 1723
1725 0 493334.34 256425.6 73320 -1 1724
1726 0 493174.97 256532.86 73320 -1 1725
1727 0 493137.2 256592.19 73280 -1 1726
1728 0 493065.03 256765.62 73200 -1 1727
1729 0 493011.5 256872.89 73120 -1 1728
1730 0 492940.62 257014.36 73040 -1 1729
1731 0 492953.66 257127.75 72960 -1 1730
1732 0 492904.5 257225.1 72880 -1 1731
1733 0 492837.44 257269.27 72840 -1 1732
1734 0 492806.8 257283.84 72800 -1 1733
1735 0 493336.7 256428.88 73280 -1 1725
1736 0 495583 255226 75200 122 1696
1737 0 499840 250784 77800 60 1645
1738 0 499968 250944 78000 80 1737
1739 0 500160 250976 78160 32 1738
1740 0 500320 250944 78360 81 1739
1741 0 500416 250944 78640 115 1740
1742 0 500480 250944 78920 90 1741
1743 0 500640 251008 79160 71 1742
1744 0 500768 251104 79360 107 1743
1745 0 500928 251168 79560 96 1744
1746 0 501088 251200 79800 101 1745
1747 0 501088 251296 80040 81 1746
1748 0 501184 251392 80280 71 1747
1749 0 501248 251456 80520 32 1748
1750 0 501248 251520 80800 64 1749
1751 0 501184 251584 81040 107 1750
1752 0 500992 251616 81200 107 1751
1753 0 500800 251680 81360 134 1752
1754 0 500576 251808 81360 120 1753
1755 0 500384 252000 81280 101 1754
1756 0 500288 252256 81320 75 1755
1757 0 500288 252512 81320 75 1756
1758 0 500192 252704 81480 98 1757
1759 0 500160 252896 81680 107 1758
1760 0 500128 253088 81840 128 1759
1761 0 499936 253280 81880 175 1760
1762 0 499840 253504 81760 80 1761
1763 0 499744 253760 81720 80 1762
1764 0 499680 254016 81720 75 1763
1765 0 499520 254240 81720 75 1764
1766 0 499392 254496 81640 80 1765
1767 0 499264 254720 81640 60 1766
1768 0 499072 254912 81640 107 1767
1769 0 498912 255136 81640 150 1768
1770 0 498688 255264 81560 136 1769
1771 0 498432 255264 81560 75 1770
1772 0 498176 255328 81560 81 1771
1773 0 498016 255488 81680 185 1772
1774 0 497856 255712 81600 245 1773
1775 0 497760 255936 81480 124 1774
1776 0 497568 256128 81400 120 1775
1777 0 497408 256288 81200 120 1776
1778 0 497184 256448 81160 120 1777
1779 0 496992 256544 80960 64 1778
1780 0 496768 256672 80880 75 1779
1781 0 496512 256768 80880 91 1780
1782 0 487295 249714 85400 -1 1512
1783 0 487377 249470 85360 -1 1782
1784 0 487437 249234 85320 -1 1783
1785 0 487489 249086 85240 -1 1784
1786 0 487477 248958 85200 -1 1785
1787 0 487437 248946 85120 -1 1786
1788 0 487437 248990 85000 -1 1787
1789 0 487465 249070 84920 -1 1788
1790 0 487425 249126 84840 -1 1789
1791 0 487401 249210 84760 -1 1790
1792 0 487251 249398 84640 -1 1791
1793 0 487203 249514 84600 -1 1792
1794 0 487123 249906 84560 -1 1793
1795 0 479613 248902 86520 -1 1488
1796 0 479705 248902 86360 -1 1795
1797 0 479577 248730 86200 -1 1796
1798 0 479521 248646 86080 -1 1797
1799 0 479497 248638 86040 -1 1798
1800 0 479525 248494 85960 -1 1799
1801 0 479521 248270 85840 -1 1800
1802 0 479461 247970 85760 -1 1801
1803 0 479425 247810 85680 -1 1802
1804 0 479421 247530 85560 -1 1803
1805 0 479473 247298 85480 -1 1804
1806 0 479503 247138 85400 -1 1805
1807 0 479563 247066 85320 -1 1806
1808 0 479643 246962 85200 -1 1807
1809 0 479735 246874 85120 -1 1808
1810 0 479795 246814 85040 -1 1809
1811 0 479879 246746 84960 -1 1810
1812 0 479927 246714 84880 -1 1811
1813 0 479895 246618 84800 -1 1812
1814 0 479935 246570 84720 -1 1813
1815 0 479963 246494 84640 -1 1814
1816 0 480095 246374 84560 -1 1815
1817 0 480079 246350 84480 -1 1816
1818 0 480147 246366 84360 -1 1817
1819 0 480155 246334 84240 -1 1818
1820 0 480187 246354 84120 -1 1819
1821 0 480239 246410 84000 -1 1820
1822 0 480307 246434 83920 -1 1821
1823 0 480471 246386 83800 -1 1822
1824 0 480695 246362 83680 32 1823
1825 0 480971 246382 83600 32 1824
1826 0 481207 246422 83520 32 1825
1827 0 481455 246418 83440 91 1826
1828 0 481595 246354 83360 91 1827
1829 0 481687 246314 83280 86 1828
1830 0 482155 246082 83200 81 1829
1831 0 482461 245994 83120 71 1830
1832 0 482669 245894 83040 80 1831
1833 0 482929 245822 82960 90 1832
1834 0 483157 245762 82880 75 1833
1835 0 483333 245678 82800 64 1834
1836 0 483513 245690 82720 60 1835
1837 0 483661 245754 82640 51 1836
1838 0 483889 245778 82560 51 1837
1839 0 483989 245798 82480 64 1838
1840 0 484241 245694 82440 45 1839
1841 0 484277 245686 82360 45 1840
1842 0 484289 245714 82280 45 1841
1843 0 484635 245710 82200 75 1842
1844 0 484739 245682 82080 75 1843
1845 0 484883 245762 81960 96 1844
1846 0 484935 245778 81880 96 1845
1847 0 485031 245798 81760 81 1846
1848 0 485099 245842 81680 81 1847
1849 0 485171 245882 81600 101 1848
1850 0 485287 245918 81480 101 1849
1851 0 485391 245954 81360 98 1850
1852 0 485471 246002 81240 98 1851
1853 0 485587 246126 81120 64 1852
1854 0 485715 246170 81000 51 1853
1855 0 485843 246222 80880 51 1854
1856 0 485923 246226 80760 71 1855
1857 0 486017 246238 80680 71 1856
1858 0 486113 246246 80600 81 1857
1859 0 486181 246258 80520 81 1858
1860 0 486313 246250 80400 75 1859
1861 0 486405 246218 80280 75 1860
1862 0 486485 246194 80120 75 1861
1863 0 486621 246126 80000 75 1862
1864 0 486497 246374 79880 75 1863
1865 0 486809 246014 79840 71 1864
1866 0 487073 245862 79720 90 1865
1867 0 487261 245798 79600 90 1866
1868 0 487409 245722 79520 71 1867
1869 0 487433 245678 79440 71 1868
1870 0 487537 245614 79360 71 1869
1871 0 487609 245590 79280 71 1870
1872 0 487719 245566 79200 64 1871
1873 0 487787 245574 79080 64 1872
1874 0 487855 245542 78960 81 1873
1875 0 487951 245494 78840 64 1874
1876 0 487991 245458 78720 64 1875
1877 0 488051 245430 78600 122 1876
1878 0 488263 245278 78520 80 1877
1879 0 488159 244870 78560 32 1878
1880 0 488047 244758 78520 32 1879
1881 0 487887 244666 78480 32 1880
1882 0 488019 244666 78360 32 1881
1883 0 488043 244634 78280 32 1882
1884 0 487823 244174 78480 32 1881
1885 0 487817 244042 78520 32 1884
1886 0 487757 244026 78600 32 1885
1887 0 487649 244042 78680 32 1886
1888 0 487565 244042 78760 32 1887
1889 0 487417 244262 78760 32 1888
1890 0 487553 244418 78760 32 1889
1891 0 487549 244526 78800 51 1890
1892 0 487589 244730 78840 51 1891
1893 0 488191 245410 78440 122 1877
1894 0 488203 245498 78360 122 1893
1895 0 488151 245658 78240 164 1894
1896 0 488203 245726 78120 148 1895
1897 0 488239 245770 78000 148 1896
1898 0 488375 245842 77880 96 1897
1899 0 488383 245846 77760 96 1898
1900 0 488427 245846 77640 75 1899
1901 0 488435 245974 77520 75 1900
1902 0 488407 246026 77440 75 1901
1903 0 488487 246046 77360 71 1902
1904 0 488535 246078 77280 71 1903
1905 0 488563 246094 77160 104 1904
1906 0 488611 246046 77040 104 1905
1907 0 488591 246042 76920 104 1906
1908 0 488591 246038 76800 137 1907
1909 0 488583 245998 76640 137 1908
1910 0 488627 245914 76480 140 1909
1911 0 488631 245878 76440 140 1910
1912 0 488619 245946 76320 140 1911
1913 0 488675 245994 76240 140 1912
1914 0 488763 246058 76160 140 1913
1915 0 488763 246054 76080 140 1914
1916 0 488791 246054 76000 140 1915
1917 0 488771 246034 75920 140 1916
1918 0 488679 245998 75800 -1 1917
1919 0 488659 245998 75720 -1 1918
1920 0 488672.34 245976.67 75640 -1 1919
1921 0 488679 245966 75600 -1 1920
1922 0 488483 246042 75520 -1 1921
1923 0 488387 246138 75440 -1 1922
1924 0 488291 246266 75360 -1 1923
1925 0 489203 245586 76440 45 1911
1926 0 489287 245458 76360 45 1925
1927 0 477116.1 249173.1 89600 -1 1332
1928 0 477062.7 248939.19 89680 -1 1927
1929 0 477089.66 248933.89 89760 -1 1928
1930 0 477118.84 248895.62 89840 -1 1929
1931 0 477249.7 248905.3 89920 -1 1930
1932 0 477306.03 248912.36 90040 -1 1931
1933 0 477355.7 248825.42 90160 -1 1932
1934 0 477382.53 248714.4 90240 -1 1933
1935 0 477551.16 248624.27 90280 -1 1934
1936 0 477461.5 248554.67 90360 -1 1935
1937 0 477464.47 248527.98 90400 -1 1936
1938 0 477505.53 248363 90480 -1 1937
1939 0 477364.62 248457.45 90560 -1 1938
1940 0 476987 248545.55 90600 -1 1939
1941 0 479253.78 248393.5 90640 -1 1940
1942 0 479210.7 248385.69 90680 -1 1941
1943 0 479244.1 248326.88 90720 -1 1942
1944 0 479104.06 248234.72 90840 -1 1943
1945 0 479149.1 248130 90960 -1 1944
1946 0 479237.4 248074.38 91040 -1 1945
1947 0 479193.9 248031.05 91080 -1 1946
1948 0 479204.66 247865.8 91160 -1 1947
1949 0 479421.22 247713.61 91200 -1 1948
1950 0 479599.47 247383.95 91240 -1 1949
1951 0 479634.03 247143.78 91360 -1 1950
1952 0 479673.62 246789.48 91440 -1 1951
1953 0 479553.88 247115.7 91520 -1 1952
1954 0 479662.34 246936.62 91600 -1 1953
1955 0 480119.16 245783.3 91640 -1 1954
1956 0 480229.12 245478.61 91680 -1 1955
1957 0 480296.12 245091.2 91800 -1 1956
1958 0 480143.03 244875.92 91840 -1 1957
1959 0 480317.12 244698.77 92000 -1 1958
1960 0 480441.34 244500.88 92120 -1 1959
1961 0 480780.78 243919.28 92200 -1 1960
1962 0 481025.5 243691.08 92400 -1 1961
1963 0 481084.53 243412.9 92520 -1 1962
1964 0 481103.16 243159.11 92680 -1 1963
1965 0 481091.28 243035.23 92920 -1 1964
1966 0 481080.78 242726.69 93000 -1 1965
1967 0 481100.94 242670.34 93160 -1 1966
1968 0 481182.62 242448.38 93320 -1 1967
1969 0 481340.8 242345.25 93440 -1 1968
1970 0 481440.2 242384.06 93520 -1 1969
1971 0 481600.3 242121.03 93680 -1 1970
1972 0 481808.75 242050.2 93760 -1 1971
1973 0 481871.2 241857.66 93840 -1 1972
1974 0 482047.38 241575.44 93960 -1 1973
1975 0 481998.72 241474.16 94040 -1 1974
1976 0 482397.47 241239.56 94200 -1 1975
1977 0 482521.47 241078.48 94240 -1 1976
1978 0 482592.94 240973.44 94280 -1 1977
1979 0 482989.53 240612.31 94320 -1 1978
1980 0 482996.66 240563.23 94440 -1 1979
1981 0 482967.16 240524.94 94520 -1 1980
1982 0 482970.44 240437.2 94600 -1 1981
1983 0 483004.47 240380.5 94640 -1 1982
1984 0 483045.1 240009.25 94720 -1 1983
1985 0 483013.22 240063.55 94760 -1 1984
1986 0 483010.53 239969.3 94840 -1 1985
1987 0 483095.22 239592.89 94920 -1 1986
1988 0 482999.22 239578.97 94960 -1 1987
1989 0 482987.62 239124.5 95040 -1 1988
1990 0 483371.53 238590.72 95160 -1 1989
1991 0 483425.2 238563.12 95200 -1 1990
1992 0 484662.16 237777.02 95200 -1 1991
1993 0 484875.84 236582.28 95200 -1 1992
1994 0 485025.12 236248.95 95400 -1 1993
1995 0 484968.94 236245.69 95560 -1 1994
1996 0 485327.53 235973.88 95680 -1 1995
1997 0 485617.25 235724.03 95800 -1 1996
1998 0 485874.7 235588.34 95960 -1 1997
1999 0 485894.12 235579.4 96080 -1 1998
2000 0 485809.44 235549.36 96200 -1 1999
2001 0 485940.25 235231 96320 -1 2000
2002 0 486043.25 235068.02 96440 -1 2001
2003 0 485938.44 234282.9 96560 -1 2002
2004 0 485938.34 234296.8 96680 -1 2003
2005 0 485890.72 234135.53 96800 -1 2004
2006 0 486075.22 234109.9 96840 -1 2005
2007 0 486136.22 234024.78 97080 -1 2006
2008 0 486179.62 233983.86 97160 -1 2007
2009 0 486235.44 233801.6 97240 -1 2008
2010 0 486092.34 233947.1 97280 -1 2009
2011 0 486186.1 233842.84 97360 -1 2010
2012 0 486308.8 233568.25 97440 -1 2011
2013 0 486518.62 233462.2 97520 -1 2012
2014 0 486465.2 233278.88 97600 -1 2013
2015 0 486549.47 233133.06 97640 -1 2014
2016 0 486578.34 233049.14 97680 -1 2015
2017 0 486622.44 232745.47 97840 -1 2016
2018 0 486765.53 232584.08 97920 -1 2017
2019 0 486908.16 232304.97 98000 -1 2018
2020 0 487005.03 232149.9 98240 -1 2019
2021 0 486833.53 232155.33 98360 -1 2020
2022 0 487016.56 232020.31 98440 -1 2021
2023 0 487040.84 231916.77 98520 -1 2022
2024 0 486924.47 231932.33 98600 -1 2023
2025 0 486919.6 231885.28 98680 -1 2024
2026 0 486879.84 231872.02 98720 -1 2025
2027 0 486820.78 231877.19 98760 -1 2026
2028 0 486792.5 231683.3 98800 -1 2027
2029 0 487086.6 231393.64 98840 -1 2028
2030 0 487173.56 231261.98 98880 -1 2029
2031 0 487398.97 231241.16 99000 -1 2030
2032 0 487436.12 231163.61 99120 -1 2031
2033 0 487469.1 231059.34 99160 -1 2032
2034 0 487604.53 230973.33 99280 -1 2033
2035 0 487661.6 230935.48 99360 -1 2034
2036 0 487843.84 230625.61 99560 -1 2035
2037 0 488042.06 230186.2 99720 -1 2036
2038 0 488371.4 229572.52 99920 -1 2037
2039 0 488753.5 229179.28 100160 -1 2038
2040 0 489169.97 228906.3 100360 -1 2039
2041 0 489396.06 228696.03 100520 -1 2040
2042 0 489713.4 228240.1 100760 -1 2041
2043 0 489701.38 227852.47 100920 -1 2042
2044 0 489673.38 227466.78 100960 -1 2043
2045 0 489737.84 227195.08 101280 -1 2044
2046 0 489933.62 227027.44 101480 -1 2045
2047 0 490125.72 226902.95 101640 -1 2046
2048 0 490389.75 226575.06 101640 -1 2047
2049 0 490540.22 226372.7 101880 -1 2048
2050 0 490587.06 226012.88 102000 -1 2049
2051 0 490697.47 225574.44 102200 -1 2050
2052 0 490761.5 225350.7 102360 -1 2051
2053 0 490831.28 225172.94 102560 -1 2052
2054 0 490934.12 224873.14 102800 -1 2053
2055 0 491129.4 224567.36 103000 -1 2054
2056 0 491493.1 224301.19 103120 -1 2055
2057 0 491720.28 224118.67 103320 -1 2056
2058 0 491804.28 223926.8 103560 -1 2057
2059 0 491913.88 223740.22 103720 -1 2058
2060 0 491989.4 223620.84 103960 -1 2059
2061 0 491980.66 223590.95 104200 -1 2060
2062 0 492047.7 223371.72 104480 -1 2061
2063 0 492063.03 223413.7 104720 -1 2062
2064 0 492095.84 223347.8 104880 -1 2063
2065 0 492314.28 223129.22 105040 -1 2064
2066 0 492617 222834.33 105200 -1 2065
2067 0 492692.4 222505.45 105320 -1 2066
2068 0 492723.22 222241.81 105400 -1 2067
2069 0 492805.9 222105.03 105520 -1 2068
2070 0 492874.47 221915.19 105640 -1 2069
2071 0 493031.53 221649.05 105880 -1 2070
2072 0 493196.12 221523.86 106120 -1 2071
2073 0 493289.2 221382.56 106360 -1 2072
2074 0 493383.56 221103.9 106640 -1 2073
2075 0 493464.25 220810.03 106920 -1 2074
2076 0 493696.75 220530.08 107120 -1 2075
2077 0 493905.62 220140.31 107320 -1 2076
2078 0 493996.78 219809.98 107560 -1 2077
2079 0 493969.16 219621.33 107760 -1 2078
2080 0 494049.7 219450.77 108000 -1 2079
2081 0 494137.47 219338.6 108240 -1 2080
2082 0 494203.7 219217.31 108480 -1 2081
2083 0 494606.84 218837.55 108760 -1 2082
2084 0 494790.44 218703.44 108960 -1 2083
2085 0 494881.88 218482.12 109080 -1 2084
2086 0 494896.12 217970.38 109360 -1 2085
2087 0 495066.22 217416.66 109600 -1 2086
2088 0 495119.84 217210.66 109840 -1 2087
2089 0 494992.28 217063.42 110120 -1 2088
2090 0 494818.78 216872.48 110400 -1 2089
2091 0 494721.84 216694.28 110640 -1 2090
2092 0 494764.72 216551.6 110880 -1 2091
2093 0 494944.2 216385.73 111160 -1 2092
2094 0 495292 216239.62 111360 -1 2093
2095 0 495499.22 215785.31 111520 -1 2094
2096 0 495579.28 215272.39 111680 -1 2095
2097 0 495504.97 214851.69 111840 -1 2096
2098 0 495437.8 214548.06 112040 -1 2097
2099 0 495593.8 214225.92 112240 -1 2098
2100 0 495564.88 214094.05 112440 -1 2099
2101 0 495633.84 213830.42 112640 -1 2100
2102 0 496017.75 213510.44 112640 -1 2101
2103 0 496024.88 213434.84 112680 -1 2102
2104 0 495891.8 213245.47 113000 -1 2103
2105 0 497463.16 211235.62 113120 -1 2104
2106 0 495740.47 213097.6 113320 -1 2105
2107 0 495659.1 212901.5 113600 -1 2106
2108 0 495698.62 212608.86 113800 -1 2107
2109 0 495914.75 212179.83 114000 -1 2108
2110 0 495965.56 211664.61 114160 -1 2109
2111 0 495758.06 211061.11 114360 -1 2110
2112 0 495557.47 210750.16 114560 -1 2111
2113 0 495489 210530.62 114840 -1 2112
2114 0 495787.06 210355.08 115120 -1 2113
2115 0 496140.44 210242.98 115280 -1 2114
2116 0 496290.72 210106.64 115320 -1 2115
2117 0 496346.88 210006.67 115400 -1 2116
2118 0 496462.38 209815.05 115440 -1 2117
2119 0 496539.1 209452.9 115560 -1 2118
2120 0 496419.72 209393.77 115880 -1 2119
2121 0 496174.34 209345.88 116240 -1 2120
2122 0 495922.47 209163.42 116360 -1 2121
2123 0 495676.47 208727.08 116600 -1 2122
2124 0 495631.53 208560.98 116880 -1 2123
2125 0 495786.16 208553.84 117200 -1 2124
2126 0 495992.06 208504.75 117440 -1 2125
2127 0 495753.38 208536.08 117480 -1 2126
2128 0 496143.28 208396.52 117520 -1 2127
2129 0 496459.94 208319.1 117800 -1 2128
2130 0 496547.3 208162.42 118120 -1 2129
2131 0 496559.84 208016.11 118280 -1 2130
2132 0 496348.03 207252.02 118280 -1 2131
2133 0 496500.12 206944.03 118280 -1 2132
2134 0 496764.16 206640.03 118280 -1 2133
2135 0 496704.34 206355.31 118520 -1 2134
2136 0 496550.34 206247.33 118760 -1 2135
2137 0 496475.22 205792.94 119040 -1 2136
2138 0 496710.88 205437.05 119280 -1 2137
2139 0 497108.66 205108.38 119480 -1 2138
2140 0 497286.62 204747.11 119680 -1 2139
2141 0 497300.84 204558.92 119960 -1 2140
2142 0 497248 204111.55 120120 -1 2141
2143 0 497236.78 203986.47 120400 -1 2142
2144 0 497256.97 203945.4 120680 -1 2143
2145 0 497331.88 203942.92 120960 -1 2144
2146 0 497365.5 203847.53 121240 -1 2145
2147 0 497323.3 203643.89 121480 -1 2146
2148 0 497153.3 203380.47 121600 -1 2147
2149 0 496880.06 203001.34 121720 -1 2148
2150 0 496693.88 202442.47 121880 -1 2149
2151 0 496681.34 202069.53 122120 -1 2150
2152 0 496731.94 201729.98 122400 -1 2151
2153 0 496742.56 201514.31 122680 -1 2152
2154 0 496794.84 201303.56 122960 -1 2153
2155 0 496827.75 201220.48 123240 -1 2154
2156 0 496959.78 201120.97 123560 -1 2155
2157 0 497098.44 200984.8 123840 -1 2156
2158 0 497142.8 200679.44 124080 -1 2157
2159 0 497100.2 200475.48 124360 -1 2158
2160 0 497166.06 200335.7 124600 -1 2159
2161 0 497142.06 200076.25 124840 -1 2160
2162 0 497185.12 199734.03 125080 -1 2161
2163 0 496969 199434.62 125400 -1 2162
2164 0 496778.75 199090.69 125600 -1 2163
2165 0 496745.03 198786.55 125880 -1 2164
2166 0 496832.4 198508.73 126120 -1 2165
2167 0 496855.1 198199.4 126360 -1 2166
2168 0 496814.4 197892.8 126600 -1 2167
2169 0 497052.7 197408.84 126840 -1 2168
2170 0 497369.56 197162.58 127080 -1 2169
2171 0 497385.47 196918.25 127360 -1 2170
2172 0 497165.03 196449.45 127640 -1 2171
2173 0 497111.28 196106.02 127880 -1 2172
2174 0 497177.28 196008.28 128120 -1 2173
2175 0 497153.38 195769 128440 -1 2174
2176 0 497049.97 195617.3 128680 -1 2175
2177 0 496981.16 195352.42 128840 -1 2176
2178 0 496809.7 194937.52 128960 -1 2177
2179 0 496718.53 194643.23 129200 -1 2178
2180 0 496666.12 194408.67 129400 -1 2179
2181 0 496664.78 194159.75 129640 -1 2180
2182 0 496716.16 193836.6 129880 -1 2181
2183 0 496565.4 193623.12 130120 -1 2182
2184 0 496505.53 193511.56 130400 -1 2183
2185 0 496492.34 193225.53 130640 -1 2184
2186 0 496469.78 192916.2 130880 -1 2185
2187 0 496491.88 192677.45 131040 -1 2186
2188 0 496506.12 192430.94 131240 -1 2187
2189 0 496639.3 192173.11 131440 -1 2188
2190 0 496774.22 191960.75 131680 -1 2189
2191 0 496767.5 191725.62 131880 -1 2190
2192 0 496756.06 191664.66 132120 -1 2191
2193 0 496728.25 191691.25 132400 -1 2192
2194 0 496678.34 191457.67 132560 -1 2193
2195 0 496664.72 191126.36 132600 -1 2194
2196 0 496687.56 190750.36 132800 -1 2195
2197 0 496482.22 190529.08 133000 -1 2196
2198 0 496447.38 190366.22 133160 -1 2197
2199 0 496265.7 190097.53 133360 -1 2198
2200 0 496281.97 189919.66 133680 -1 2199
2201 0 496288.44 189632.72 133920 -1 2200
2202 0 496432.97 189440.44 134120 -1 2201
2203 0 496522.84 188934.9 134360 -1 2202
2204 0 496399.88 188359.08 134600 -1 2203
2205 0 496318.44 188022.58 134840 -1 2204
2206 0 496275.22 187563.39 135080 -1 2205
2207 0 496347.2 187297.11 135400 -1 2206
2208 0 496463.16 187071.62 135640 -1 2207
2209 0 496492.9 186953.42 135760 -1 2208
2210 0 496304.56 186702.7 135920 -1 2209
2211 0 496212.97 186336.6 136120 -1 2210
2212 0 496253.2 186013.92 136280 -1 2211
2213 0 496118.5 185553.77 136400 -1 2212
2214 0 495934.22 185226.45 136640 -1 2213
2215 0 495898.75 184961.17 136880 -1 2214
2216 0 495862 184784.62 137000 -1 2215
2217 0 495894.34 184733 137040 -1 2216
2218 0 495997.66 184384.02 137280 -1 2217
2219 0 496022.16 184095.44 137480 -1 2218
2220 0 495951.53 183697.25 137720 -1 2219
2221 0 495945.72 183509.88 137880 -1 2220
2222 0 495899 183347.64 138040 -1 2221
2223 0 495887.5 183286.8 138080 -1 2222
2224 0 495885.25 183227.31 138120 -1 2223
2225 0 495859.72 183203.78 138160 -1 2224
2226 0 495846.75 183160.92 138200 -1 2225
2227 0 495820.1 183129 138240 -1 2226
2228 0 495785.16 183097.66 138280 -1 2227
2229 0 495799.12 183043.66 138320 -1 2228
2230 0 495822.66 182977.66 138360 -1 2229
2231 0 495823.9 182893.1 138400 -1 2230
2232 0 495831.7 182814.52 138440 -1 2231
2233 0 495842.8 182728.77 138480 -1 2232
2234 0 495849.16 182655.69 138520 -1 2233
2235 0 495872.9 182607.42 138560 -1 2234
2236 0 495888.4 182553.44 138600 -1 2235
2237 0 495911.44 182498.08 138640 -1 2236
2238 0 495933.97 182446.89 138680 -1 2237
2239 0 495949.94 182393.02 138720 -1 2238
2240 0 495967.84 182356.25 138760 -1 2239
2241 0 495982.44 182326.28 138800 -1 2240
2242 0 495997.3 182277.56 138840 -1 2241
2243 0 496009.56 182225.5 138880 -1 2242
2244 0 496018.97 182173.81 138920 -1 2243
2245 0 496037.6 182123.56 138960 -1 2244
2246 0 496057.75 182116.1 139000 -1 2245
2247 0 496082.28 182109.77 139040 -1 2246
2248 0 496098.94 182099.44 139080 -1 2247
2249 0 496130.1 182094.86 139120 -1 2248
2250 0 496113.06 182020.8 139160 -1 2249
2251 0 496102.78 181966.05 139200 -1 2250
2252 0 496100.78 181923.44 139240 -1 2251
2253 0 496207.28 182039.23 139280 -1 2252
2254 0 496194.5 181974.83 139320 -1 2253
2255 0 496193.78 181934.58 139360 -1 2254
2256 0 496186 181881.62 139400 -1 2255
2257 0 496174.9 181846.89 139440 -1 2256
2258 0 496181.56 181799.72 139480 -1 2257
2259 0 496198.06 181774.12 139520 -1 2258
2260 0 496208.34 181749.89 139560 -1 2259
2261 0 496218.25 181717.31 139600 -1 2260
2262 0 496233.84 181699.61 139640 -1 2261
2263 0 496233.88 181641.02 139680 -1 2262
2264 0 496231.12 181585.9 139720 -1 2263
2265 0 496223.78 181527.77 139760 -1 2264
2266 0 496222.22 181466.53 139800 -1 2265
2267 0 496223.47 181441.52 139840 -1 2266
2268 0 496220.06 181394.52 139880 -1 2267
2269 0 496213.4 181365.58 139920 -1 2268
2270 0 496229.06 181335.2 139960 -1 2269
2271 0 496243.5 181296.7 140000 -1 2270
2272 0 496241.44 181268.14 140040 -1 2271
2273 0 496296.34 181193.25 140080 -1 2272
2274 0 496316.88 181149.45 140120 -1 2273
2275 0 496367.62 181129.22 140160 -1 2274
2276 0 496407.47 181079.12 140200 -1 2275
2277 0 496425.75 181059.36 140240 -1 2276
2278 0 496470.1 181022.47 140280 -1 2277
2279 0 496503.1 181018.42 140320 -1 2278
2280 0 496521.4 180980.36 140360 -1 2279
2281 0 496538.72 180951.58 140400 -1 2280
2282 0 496545.66 180931.44 140440 -1 2281
2283 0 496562.03 180904.95 140480 -1 2282
2284 0 496584.25 180875.44 140520 -1 2283
2285 0 496592.53 180868.39 140560 -1 2284
2286 0 496600.9 180859.6 140600 -1 2285
2287 0 496602.2 180841.86 140640 -1 2286
2288 0 496614.7 180830.9 140680 -1 2287
2289 0 496625.8 180808.64 140720 -1 2288
2290 0 496621.7 180735.11 140760 -1 2289
2291 0 496615.25 180681.9 140800 -1 2290
2292 0 496615.44 180622.45 140840 -1 2291
2293 0 496625.53 180553.72 140880 -1 2292
2294 0 496633.9 180485.95 140920 -1 2293
2295 0 496643.2 180409.42 140960 -1 2294
2296 0 496654.9 180343.28 141000 -1 2295
2297 0 496659.1 180269.12 141040 -1 2296
2298 0 496659.28 180213.98 141080 -1 2297
2299 0 496650.44 180161.64 141120 -1 2298
2300 0 496641.97 180127.44 141160 -1 2299
2301 0 496634.6 180081.53 141200 -1 2300
2302 0 496623.6 180024.75 141240 -1 2301
2303 0 496613.75 179974.83 141280 -1 2302
2304 0 496602.38 179929.06 141320 -1 2303
2305 0 496586.1 179886.6 141360 -1 2304
2306 0 496577.2 179846.16 141400 -1 2305
2307 0 496569.78 179788.61 141440 -1 2306
2308 0 496555.4 179747.02 141480 -1 2307
2309 0 496535.2 179701.02 141520 -1 2308
2310 0 496519.94 179666.61 141560 -1 2309
2311 0 496510.75 179621.77 141600 -1 2310
2312 0 496492.28 179567.1 141640 -1 2311
2313 0 496476.16 179522.8 141680 -1 2312
2314 0 496455.28 179480.28 141720 -1 2313
2315 0 496437.78 179433.42 141760 -1 2314
2316 0 496424.34 179366.95 141800 -1 2315
2317 0 496404 179295.31 141840 -1 2316
2318 0 496393.53 179233.95 141880 -1 2317
2319 0 496367.88 179182.27 141920 -1 2318
2320 0 496349.6 179133.05 141960 -1 2319
2321 0 496319.06 179083.39 142000 -1 2320
2322 0 496293.25 179039.34 142040 -1 2321
2323 0 496275.1 178989.17 142080 -1 2322
2324 0 496258.4 178926.92 142120 -1 2323
2325 0 496220.03 178872.88 142160 -1 2324
2326 0 496204.8 178820.89 142200 -1 2325
2327 0 496184.8 178763.97 142240 -1 2326
2328 0 496168.3 178726.02 142280 -1 2327
2329 0 496159 178687.33 142320 -1 2328
2330 0 496161.94 178646.48 142360 -1 2329
2331 0 496178.53 178585.88 142400 -1 2330
2332 0 496197.34 178525.77 142440 -1 2331
2333 0 496212.22 178470.23 142480 -1 2332
2334 0 496224.5 178414.8 142520 -1 2333
2335 0 496242.66 178379.94 142560 -1 2334
2336 0 496255.3 178376.8 142600 -1 2335
2337 0 496282.22 178347.42 142640 -1 2336
2338 0 496305.84 178312.27 142680 -1 2337
2339 0 496326.9 178290.62 142720 -1 2338
2340 0 496363.94 178260.27 142760 -1 2339
2341 0 496396.2 178241.7 142800 -1 2340
2342 0 496433.53 178221.83 142840 -1 2341
2343 0 496437.12 178237.98 142880 -1 2342
2344 0 496466.66 178211.88 142920 -1 2343
2345 0 496463.66 178200.39 142960 -1 2344
2346 0 496458.72 178182.47 143000 -1 2345
2347 0 496467.5 178150.42 143040 -1 2346
2348 0 496473.4 178121.25 143080 -1 2347
2349 0 496497.34 178132.77 143120 -1 2348
2350 0 496489.12 178054 143160 -1 2349
2351 0 496492.4 177988.95 143200 -1 2350
2352 0 496475.06 177938.02 143240 -1 2351
2353 0 496485.22 177883.86 143280 -1 2352
2354 0 496476.2 177800.16 143320 -1 2353
2355 0 496471.38 177732.62 143360 -1 2354
2356 0 496465.38 177653.69 143400 -1 2355
2357 0 496455.22 177551.53 143440 -1 2356
2358 0 496443.4 177468.16 143480 -1 2357
2359 0 496443.6 177371.98 143520 -1 2358
2360 0 496443.78 177280.11 143560 -1 2359
2361 0 496449.62 177190.69 143600 -1 2360
2362 0 496460.72 177141.23 143640 -1 2361
2363 0 496466.12 177089.44 143680 -1 2362
2364 0 496473.3 177043.5 143720 -1 2363
2365 0 496471.78 176972.78 143760 -1 2364
2366 0 496463.34 176615.88 143920 -1 2365
2367 0 496450.6 176539.16 143960 -1 2366
2368 0 496446.78 176441.92 144000 -1 2367
2369 0 496446.25 176355.47 144040 -1 2368
2370 0 496454.72 176274.88 144080 -1 2369
2371 0 496459.16 176211.66 144120 -1 2370
2372 0 496474.12 176135.81 144160 -1 2371
2373 0 496483 176065.17 144200 -1 2372
2374 0 496484.38 176012.14 144240 -1 2373
2375 0 496413.66 175929.28 144280 -1 2374
2376 0 496341.78 175850.83 144320 -1 2375
2377 0 496273.3 175774.11 144360 -1 2376
2378 0 496198.94 175693.67 144400 -1 2377
2379 0 496203.9 175642.94 144440 -1 2378
2380 0 496211 175596.4 144480 -1 2379
2381 0 496217.38 175548.06 144520 -1 2380
2382 0 496225.44 175504.92 144560 -1 2381
2383 0 496232.5 175453.38 144600 -1 2382
2384 0 496238.47 175387.25 144640 -1 2383
2385 0 496257.12 175337.33 144680 -1 2384
2386 0 496268.78 175285.06 144720 -1 2385
2387 0 496287.4 175221.5 144760 -1 2386
2388 0 496302.44 175164.73 144800 -1 2387
2389 0 496318.44 175102.64 144840 -1 2388
2390 0 496327.28 175065.92 144880 -1 2389
2391 0 496344.3 175034.08 144920 -1 2390
2392 0 496347.06 174988.39 144960 -1 2391
2393 0 496350.56 174951.52 145000 -1 2392
2394 0 496359.72 174916.28 145040 -1 2393
2395 0 496351.3 174823.83 145080 -1 2394
2396 0 496355.9 174753.23 145120 -1 2395
2397 0 496349.7 174682.27 145160 -1 2396
2398 0 496342.6 174594.19 145200 -1 2397
2399 0 496325.12 174543.14 145240 -1 2398
2400 0 496309.75 174503.75 145280 -1 2399
2401 0 496292.5 174468.3 145320 -1 2400
2402 0 496285.56 174431.56 145360 -1 2401
2403 0 496269.97 174377.55 145400 -1 2402
2404 0 496279.72 174347.81 145440 -1 2403
2405 0 496290.22 174325.52 145480 -1 2404
2406 0 496299.47 174287.25 145520 -1 2405
2407 0 496316.8 174282.42 145560 -1 2406
2408 0 496322.44 174245.11 145600 -1 2407
2409 0 496333.12 174195.23 145640 -1 2408
2410 0 496351.8 174159.97 145680 -1 2409
2411 0 496362.97 174191.67 145720 -1 2410
2412 0 496313.97 174113.5 145760 -1 2411
2413 0 496313.06 174067.72 145800 -1 2412
2414 0 496300.34 173956.34 145840 -1 2413
2415 0 496294.06 173873.73 145880 -1 2414
2416 0 496283.78 173791.78 145920 -1 2415
2417 0 496273.5 173706.14 145960 -1 2416
2418 0 496266.22 173632.33 146000 -1 2417
2419 0 496248.22 173569.75 146040 -1 2418
2420 0 496235.75 173492.83 146080 -1 2419
2421 0 496231.47 173431.72 146120 -1 2420
2422 0 496195.2 173383.9 146160 -1 2421
2423 0 496159.25 173285.53 146200 -1 2422
2424 0 496120.44 173215.23 146240 -1 2423
2425 0 496062.94 173129.98 146280 -1 2424
2426 0 496002.44 173058.67 146320 -1 2425
2427 0 495964.38 172983.06 146360 -1 2426
2428 0 495947 172936.1 146400 -1 2427
2429 0 495787.7 172890.98 146440 -1 2428
2430 0 495856.75 172841.58 146480 -1 2429
2431 0 495882.06 172793.36 146520 -1 2430
2432 0 495925.03 172723.14 146560 -1 2431
2433 0 495947.88 172668.02 146600 -1 2432
2434 0 495965.16 172658.2 146640 -1 2433
2435 0 495972.34 172532.33 146680 -1 2434
2436 0 495976.66 172571.58 146720 -1 2435
2437 0 495981.4 172530.48 146760 -1 2436
2438 0 495992.75 172481.28 146800 -1 2437
2439 0 496005.22 172441.6 146840 -1 2438
2440 0 496020.78 172405.36 146880 -1 2439
2441 0 496034.94 172366.12 146920 -1 2440
2442 0 496047.38 172331.33 146960 -1 2441
2443 0 496057.2 172281.4 147000 -1 2442
2444 0 496049.38 172213.69 147040 -1 2443
2445 0 496037.4 172137.34 147080 -1 2444
2446 0 496026.8 172059.92 147120 -1 2445
2447 0 496014.97 171984.48 147160 -1 2446
2448 0 496003.2 171892.42 147200 -1 2447
2449 0 496013.97 171793.16 147240 -1 2448
2450 0 496016.53 171719.75 147280 -1 2449
2451 0 496023.6 171617.95 147320 -1 2450
2452 0 496025.62 171544.66 147360 -1 2451
2453 0 496022.2 171476.9 147400 -1 2452
2454 0 496009.75 171421.34 147440 -1 2453
2455 0 496003.6 171350.02 147480 -1 2454
2456 0 495998.78 171310.56 147520 -1 2455
2457 0 495991.7 171240.03 147560 -1 2456
2458 0 495981.84 171178.62 147600 -1 2457
2459 0 495972.38 171118.47 147640 -1 2458
2460 0 495964.75 171051.05 147680 -1 2459
2461 0 495953.94 170997.69 147720 -1 2460
2462 0 495969.72 170973 147760 -1 2461
2463 0 495981.78 170925.4 147800 -1 2462
2464 0 495997.5 170886.11 147840 -1 2463
2465 0 496017.03 170859.23 147880 -1 2464
2466 0 496034.8 170814.48 147920 -1 2465
2467 0 496043.8 170807.62 147960 -1 2466
2468 0 496049.28 170787.08 148000 -1 2467
2469 0 496057.56 170772.77 148040 -1 2468
2470 0 496062.12 170758.75 148080 -1 2469
2471 0 496064.16 170739.97 148120 -1 2470
2472 0 496042.56 170642.34 148160 -1 2471
2473 0 496007.84 170559.38 148200 -1 2472
2474 0 495995.38 170444.19 148240 -1 2473
2475 0 495969.2 170352.73 148280 -1 2474
2476 0 496001.78 170293.44 148320 -1 2475
2477 0 495983.94 170185.81 148360 -1 2476
2478 0 495967.8 170110.16 148400 -1 2477
2479 0 495923.25 170016.4 148440 -1 2478
2480 0 495900.2 169946.9 148480 -1 2479
2481 0 495865.53 169860.6 148520 -1 2480
2482 0 495830.66 169785.66 148560 -1 2481
2483 0 495772 169648.02 148640 -1 2482
2484 0 495743.72 169569.86 148680 -1 2483
2485 0 495702.5 169505.52 148720 -1 2484
2486 0 495670.47 169434.17 148760 -1 2485
2487 0 495642.38 169316.66 148800 -1 2486
2488 0 495635.47 169221.61 148840 -1 2487
2489 0 495604.8 169098.7 148880 -1 2488
2490 0 495590.25 168999.38 148920 -1 2489
2491 0 495586.2 168901.27 148960 -1 2490
2492 0 495567.94 168819.66 149000 -1 2491
2493 0 495485.56 168704.03 149040 -1 2492
2494 0 495446.8 168621.73 149080 -1 2493
2495 0 495428.9 168527.02 149120 -1 2494
2496 0 495106.88 168214.81 149120 -1 2495
2497 0 495116.7 167872.3 149120 -1 2496
2498 0 495068.16 167689.5 149160 -1 2497
2499 0 495019.12 167506.66 149200 -1 2498
2500 0 494930.47 167393.9 149240 -1 2499
2501 0 494855.34 167277.23 149280 -1 2500
2502 0 494761.78 167160.39 149320 -1 2501
2503 0 494678.62 167036.92 149360 -1 2502
2504 0 494618.2 166906.34 149400 -1 2503
2505 0 494562.2 166769.5 149440 -1 2504
2506 0 494488.7 166629.16 149480 -1 2505
2507 0 494432.66 166479.98 149520 -1 2506
2508 0 494421.47 166364.27 149560 -1 2507
2509 0 494445.06 166375.3 149600 -1 2508
2510 0 494459.25 166320.5 149640 -1 2509
2511 0 494488.5 166300.27 149680 -1 2510
2512 0 494441 166283.61 149720 -1 2511
2513 0 494376.1 166210.88 149760 -1 2512
2514 0 494322.03 166159.83 149800 -1 2513
2515 0 494282.47 166160.66 149840 -1 2514
2516 0 494274.06 166228.52 149880 -1 2515
2517 0 494266.3 166280.52 149920 -1 2516
2518 0 494250.5 166285.38 149960 -1 2517
2519 0 494294.7 166308.8 150000 -1 2518
2520 0 494277.8 166217.33 150080 -1 2519
2521 0 494261.3 166146.67 150120 -1 2520
2522 0 494278.66 166113.53 150160 -1 2521
2523 0 494277.97 166070.98 150200 -1 2522
2524 0 494287.16 166004.77 150240 -1 2523
2525 0 494283.53 165926.84 150280 -1 2524
2526 0 494283.9 165847.47 150320 -1 2525
2527 0 494287.06 165751.6 150360 -1 2526
2528 0 494288.8 165641.38 150400 -1 2527
2529 0 494276.8 165474.4 150440 -1 2528
2530 0 494272.4 165330 150480 -1 2529
2531 0 494273.03 165228.47 150520 -1 2530
2532 0 494279.25 165046.3 150560 -1 2531
2533 0 494287.12 164864.08 150600 -1 2532
2534 0 494307.34 164718.56 150640 -1 2533
2535 0 494302.75 164524.78 150680 -1 2534
2536 0 494289.3 164367.52 150720 -1 2535
2537 0 494268.2 164248.72 150760 -1 2536
2538 0 494250.7 164120.31 150800 -1 2537
2539 0 494237.4 164010.78 150840 -1 2538
2540 0 494210.78 163887.66 150880 -1 2539
2541 0 494156 163740.73 150920 -1 2540
2542 0 494099.8 163597.25 150960 -1 2541
2543 0 494045.53 163460.39 151000 -1 2542
2544 0 493982.78 163337.52 151040 -1 2543
2545 0 493920.7 163155.38 151080 -1 2544
2546 0 493854.78 163001.66 151120 -1 2545
2547 0 493823.03 162841.64 151160 -1 2546
2548 0 493791.03 162675.61 151200 -1 2547
2549 0 493761 162518.61 151240 -1 2548
2550 0 493722.72 162368.89 151280 -1 2549
2551 0 493697.25 162203.4 151320 -1 2550
2552 0 493668.9 162078.16 151360 -1 2551
2553 0 493637.1 161963.6 151400 -1 2552
2554 0 493609.88 161844.9 151440 -1 2553
2555 0 493580.84 161718.98 151480 -1 2554
2556 0 493575.75 161669.8 151520 -1 2555
2557 0 493574.56 161643.12 151560 -1 2556
2558 0 493569.28 161598.12 151600 -1 2557
2559 0 493567.78 161573.03 151640 -1 2558
2560 0 493558.53 161538.67 151680 -1 2559
2561 0 493518.9 161456.8 151720 -1 2560
2562 0 493486.53 161365.97 151760 -1 2561
2563 0 493443.34 161286.11 151800 -1 2562
2564 0 493409.47 161210.83 151840 -1 2563
2565 0 493389.6 161186.52 151880 -1 2564
2566 0 493376.75 161168.14 151920 -1 2565
2567 0 493366.44 161149.06 151960 -1 2566
2568 0 493367.1 161154.31 152000 -1 2567
2569 0 493361.8 161139.8 152040 -1 2568
2570 0 493342.8 161122.22 152080 -1 2569
2571 0 493327.62 161108.02 152120 -1 2570
2572 0 493311.47 161091.67 152160 -1 2571
2573 0 493282 161063.11 152200 -1 2572
2574 0 493255.5 161036.72 152240 -1 2573
2575 0 493226.78 161014.9 152280 -1 2574
2576 0 493202.16 160971.6 152320 -1 2575
2577 0 493166.4 160956.11 152360 -1 2576
2578 0 493133.97 160928.3 152400 -1 2577
2579 0 493072.4 160862.48 152440 -1 2578
2580 0 493009.56 160807.94 152480 -1 2579
2581 0 492958.75 160755.75 152520 -1 2580
2582 0 492891.12 160685.77 152560 -1 2581
2583 0 492834.6 160618.23 152600 -1 2582
2584 0 492783.94 160539.4 152640 -1 2583
2585 0 492728.38 160438.9 152680 -1 2584
2586 0 492671.47 160341.95 152720 -1 2585
2587 0 492616.47 160252.62 152760 -1 2586
2588 0 492570.5 160184.16 152800 -1 2587
2589 0 492524.66 160119.03 152840 -1 2588
2590 0 492482.94 160044.38 152880 -1 2589
2591 0 492435.16 159965.48 152920 -1 2590
2592 0 492386.22 159875.81 152960 -1 2591
2593 0 492335.28 159800.98 153000 -1 2592
2594 0 492296.38 159709.45 153040 -1 2593
2595 0 492253.7 159621.92 153080 -1 2594
2596 0 492201.12 159518.81 153120 -1 2595
2597 0 492163.38 159431.48 153160 -1 2596
2598 0 492136.75 159378.08 153200 -1 2597
2599 0 492121.2 159352.2 153240 -1 2598
2600 0 492096.47 159309.64 153280 -1 2599
2601 0 492078.6 159264.11 153320 -1 2600
2602 0 492059.88 159216.42 153360 -1 2601
2603 0 492019.25 159167.86 153400 -1 2602
2604 0 491974.44 159121.97 153440 -1 2603
2605 0 491931.56 159072.36 153480 -1 2604
2606 0 491885.56 159017.48 153520 -1 2605
2607 0 491841.7 158953.31 153560 -1 2606
2608 0 491787 158886.03 153600 -1 2607
2609 0 491735.53 158840.16 153640 -1 2608
2610 0 491676.1 158791.28 153680 -1 2609
2611 0 491627.72 158748.55 153720 -1 2610
2612 0 491580.38 158712.52 153760 -1 2611
2613 0 491529.47 158681.75 153800 -1 2612
2614 0 491468.97 158642.05 153840 -1 2613
2615 0 491402.06 158625.08 153880 -1 2614
2616 0 491345.56 158584.72 153920 -1 2615
2617 0 491277.9 158550.66 153960 -1 2616
2618 0 491216.3 158510.53 154000 -1 2617
2619 0 491196.5 158486.8 154040 -1 2618
2620 0 491166.12 158442.28 154080 -1 2619
2621 0 491139.5 158390.05 154120 -1 2620
2622 0 491111.5 158349.38 154160 -1 2621
2623 0 491079 158302.34 154200 -1 2622
2624 0 491052.06 158255.69 154240 -1 2623
2625 0 491014.22 158209.77 154280 -1 2624
2626 0 490986.4 158153.34 154320 -1 2625
2627 0 490954.47 158129.2 154360 -1 2626
2628 0 490950.97 158042.9 154400 -1 2627
2629 0 490936.66 157953.22 154440 -1 2628
2630 0 490928.4 157866 154480 -1 2629
2631 0 490911.72 157776.42 154520 -1 2630
2632 0 490909.94 157689.92 154560 -1 2631
2633 0 490875.47 157638.23 154600 -1 2632
2634 0 490848.1 157579.44 154640 -1 2633
2635 0 490813.8 157513.3 154680 -1 2634
2636 0 490781.9 157448.52 154720 -1 2635
2637 0 490738.72 157351.03 154760 -1 2636
2638 0 490684.25 157254.6 154800 -1 2637
2639 0 490639.7 157161.64 154840 -1 2638
2640 0 490591.9 157054.34 154880 -1 2639
2641 0 490545.34 157014.81 154920 -1 2640
2642 0 490486.94 156973.16 154960 -1 2641
2643 0 490431.94 156945.83 155000 -1 2642
2644 0 490376.66 156903.56 155040 -1 2643
2645 0 490311.06 156856.61 155080 -1 2644
2646 0 490267.34 156817.52 155120 -1 2645
2647 0 490233.8 156798.75 155160 -1 2646
2648 0 490191.06 156772.34 155200 -1 2647
2649 0 490136.97 156742.9 155240 -1 2648
2650 0 490103.78 156722.44 155280 -1 2649
2651 0 490080.3 156713.83 155320 -1 2650
2652 0 490048.9 156700.03 155360 -1 2651
2653 0 490026.56 156701.61 155400 -1 2652
2654 0 489994.9 156691.2 155440 -1 2653
2655 0 489963.62 156673.27 155480 -1 2654
2656 0 489932.28 156653.33 155520 -1 2655
2657 0 489902.88 156651.78 155560 -1 2656
2658 0 489860.25 156613.11 155600 -1 2657
2659 0 489838.03 156589.69 155640 -1 2658
2660 0 489807.3 156585.47 155680 -1 2659
2661 0 489779.44 156533.48 155720 -1 2660
2662 0 489755.8 156481.53 155760 -1 2661
2663 0 489715.38 156439 155800 -1 2662
2664 0 489677.25 156376.34 155840 -1 2663
2665 0 489621.4 156276.03 155880 -1 2664
2666 0 489568.53 156175.55 155920 -1 2665
2667 0 489518.88 156099.58 155960 -1 2666
2668 0 489455.38 155975.81 156000 -1 2667
2669 0 489359.66 155795.72 156040 -1 2668
2670 0 489272.34 155601.83 156080 -1 2669
2671 0 489193.62 155428.47 156120 -1 2670
2672 0 489105.34 155244.7 156160 -1 2671
2673 0 489019.97 155078.89 156200 -1 2672
2674 0 488966 155017.25 156240 -1 2673
2675 0 488906.6 154948.11 156280 -1 2674
2676 0 488851.9 154909.97 156320 -1 2675
2677 0 488808.44 154856.67 156360 -1 2676
2678 0 488748.34 154820.69 156400 -1 2677
2679 0 488684.62 154737.58 156440 -1 2678
2680 0 488631.25 154668.86 156480 -1 2679
2681 0 488561.97 154594.52 156520 -1 2680
2682 0 488514 154534.83 156560 -1 2681
2683 0 488441.94 154454.84 156600 -1 2682
2684 0 488423.8 154437.98 156640 -1 2683
2685 0 488405.38 154407.67 156680 -1 2684
2686 0 488391.78 154380.97 156720 -1 2685
2687 0 488369.2 154348.92 156760 -1 2686
2688 0 488357.84 154297.94 156800 -1 2687
2689 0 488342.16 154236.81 156840 -1 2688
2690 0 488323.6 154178.64 156880 -1 2689
2691 0 488306.75 154138.73 156920 -1 2690
2692 0 488288.78 154079.56 156960 -1 2691
2693 0 488262.78 154039.19 157000 -1 2692
2694 0 488228.56 153983.52 157040 -1 2693
2695 0 488212.62 153928.75 157080 -1 2694
2696 0 488188.38 153874.94 157120 -1 2695
2697 0 488168.97 153800.62 157160 -1 2696
2698 0 488146.06 153724.33 157200 -1 2697
2699 0 488124.9 153645.94 157240 -1 2698
2700 0 488084.03 153622.75 157280 -1 2699
2701 0 488038.4 153597.11 157320 -1 2700
2702 0 488006.4 153571.72 157360 -1 2701
2703 0 487948.7 153558.03 157400 -1 2702
2704 0 487886.75 153503.77 157440 -1 2703
2705 0 487827.5 153461.36 157480 -1 2704
2706 0 487745.94 153426.45 157520 -1 2705
2707 0 487680.88 153388.38 157560 -1 2706
2708 0 487592.4 153297.61 157600 -1 2707
2709 0 487501.75 153222.38 157640 -1 2708
2710 0 487406.2 153145.3 157680 -1 2709
2711 0 487310.66 153070.28 157720 -1 2710
2712 0 487223.38 152984.89 157760 -1 2711
2713 0 487195.3 152866.52 157800 -1 2712
2714 0 487164.16 152747.7 157840 -1 2713
2715 0 487128.2 152624.19 157880 -1 2714
2716 0 487083.44 152547.8 157920 -1 2715
2717 0 487051.56 152509 157960 -1 2716
2718 0 487010.38 152462.45 158000 -1 2717
2719 0 486974.9 152419.27 158040 -1 2718
2720 0 486943.97 152373.3 158080 -1 2719
2721 0 486910.78 152420.48 158120 -1 2720
2722 0 486888.94 152334.03 158160 -1 2721
2723 0 486846.72 152304.66 158200 -1 2722
2724 0 486826.03 152284.75 158240 -1 2723
2725 0 486773.9 152251.36 158280 -1 2724
2726 0 486724.88 152242.89 158320 -1 2725
2727 0 486676.72 152209.11 158360 -1 2726
2728 0 486625.72 152204.33 158400 -1 2727
2729 0 486595.22 152155.14 158440 -1 2728
2730 0 486566.38 152092.48 158480 -1 2729
2731 0 486526.66 152039.8 158520 -1 2730
2732 0 486493.8 151985.62 158560 -1 2731
2733 0 486455.03 151976.97 158600 -1 2732
2734 0 486425.38 151966.86 158640 -1 2733
2735 0 486397.62 151959.62 158680 -1 2734
2736 0 486353.7 151961.42 158720 -1 2735
2737 0 486341.56 151917.2 158760 -1 2736
2738 0 486316.88 151853.14 158800 -1 2737
2739 0 486300.25 151800.78 158840 -1 2738
2740 0 486276.4 151754.33 158880 -1 2739
2741 0 486242.03 151741.17 158920 -1 2740
2742 0 486222.03 151723.03 158960 -1 2741
2743 0 486192.56 151715.81 159000 -1 2742
2744 0 486169.94 151694.88 159040 -1 2743
2745 0 486131.22 151677.55 159080 -1 2744
2746 0 486096.28 151611.77 159120 -1 2745
2747 0 486061.16 151529.75 159160 -1 2746
2748 0 486036.22 151447.52 159200 -1 2747
2749 0 485999.44 151371.42 159240 -1 2748
2750 0 485890.44 151274.94 159280 -1 2749
2751 0 485775.34 151169.31 159320 -1 2750
2752 0 485665.1 151059.4 159360 -1 2751
2753 0 485544.3 150955.28 159400 -1 2752
2754 0 485432.12 150866.03 159440 -1 2753
2755 0 485321.7 150789.95 159480 -1 2754
2756 0 485194.06 150747.2 159520 -1 2755
2757 0 485078.12 150687.8 159560 -1 2756
2758 0 485031.44 150654.03 159600 -1 2757
2759 0 484993 150621.9 159640 -1 2758
2760 0 484962.22 150593.73 159680 -1 2759
2761 0 484932.1 150553 159720 -1 2760
2762 0 484834.8 150461.03 159760 -1 2761
2763 0 484728.2 150383.22 159800 -1 2762
2764 0 484623.56 150279.61 159840 -1 2763
2765 0 484560 150221.8 159880 -1 2764
2766 0 484485.03 150179.03 159920 -1 2765
2767 0 484427.06 150128.33 159960 -1 2766
2768 0 484366.72 150094.67 160000 -1 2767
2769 0 484308.56 150048.23 160040 -1 2768
2770 0 484262.03 149981.75 160080 -1 2769
2771 0 484218.66 149928.56 160120 -1 2770
2772 0 484155.12 149876.25 160160 -1 2771
2773 0 484105.97 149789.44 160200 -1 2772
2774 0 484036.8 149681.92 160240 -1 2773
2775 0 483993.62 149615.1 160280 -1 2774
2776 0 483942.38 149596.55 160320 -1 2775
2777 0 483907.2 149552.81 160360 -1 2776
2778 0 483874.34 149545.6 160400 -1 2777
2779 0 483865.2 149464.06 160440 -1 2778
2780 0 483843.9 149403.84 160480 -1 2779
2781 0 483825.97 149321.3 160520 -1 2780
2782 0 483802.66 149273.7 160560 -1 2781
2783 0 483745.16 149261.34 160600 -1 2782
2784 0 483712.6 149259.98 160640 -1 2783
2785 0 483664.97 149220.03 160680 -1 2784
2786 0 483609.66 149159.95 160720 -1 2785
2787 0 483542.34 149068.61 160760 -1 2786
2788 0 483503.06 148992.83 160800 -1 2787
2789 0 483416.34 148935.83 160840 -1 2788
2790 0 483334.44 148871.05 160880 -1 2789
2791 0 483242.6 148805.12 160920 -1 2790
2792 0 483190.03 148755.16 160960 -1 2791
2793 0 483139.53 148718.16 161000 -1 2792
2794 0 483074.84 148688.31 161040 -1 2793
2795 0 483002.94 148680.2 161080 -1 2794
2796 0 482939.25 148594.47 161120 -1 2795
2797 0 482871.97 148526.03 161160 -1 2796
2798 0 482798.28 148443.7 161200 -1 2797
2799 0 482743.38 148397.56 161240 -1 2798
2800 0 482697.97 148364.28 161280 -1 2799
2801 0 482631.06 148304.58 161320 -1 2800
2802 0 482590.3 148248.05 161360 -1 2801
2803 0 482544.2 148193.08 161400 -1 2802
2804 0 482498.34 148122.7 161440 -1 2803
2805 0 482444.62 148074.11 161480 -1 2804
2806 0 482394.56 148034.86 161520 -1 2805
2807 0 482341.62 147985.69 161560 -1 2806
2808 0 482307.1 147928.98 161600 -1 2807
2809 0 482271.7 147878.44 161640 -1 2808
2810 0 482228.72 147833.81 161680 -1 2809
2811 0 482191.62 147778.78 161720 -1 2810
2812 0 482152.34 147723.9 161760 -1 2811
2813 0 482101.78 147684.73 161800 -1 2812
2814 0 482044.84 147605.58 161840 -1 2813
2815 0 482008.2 147553.6 161880 -1 2814
2816 0 481964.72 147497.77 161920 -1 2815
2817 0 481895.53 147430.02 161960 -1 2816
2818 0 481858.3 147371.64 162000 -1 2817
2819 0 481795.53 147326.3 162040 -1 2818
2820 0 481732.78 147296.08 162080 -1 2819
2821 0 481663.88 147255.34 162120 -1 2820
2822 0 481610.66 147233.53 162160 -1 2821
2823 0 481544.3 147195.1 162200 -1 2822
2824 0 481486.28 147178.88 162240 -1 2823
2825 0 481419.8 147156.08 162280 -1 2824
2826 0 481347.5 147160.36 162320 -1 2825
2827 0 481286.8 147112.03 162360 -1 2826
2828 0 481243.84 147043.3 162400 -1 2827
2829 0 481196.03 146986.45 162440 -1 2828
2830 0 481140.62 146915.58 162480 -1 2829
2831 0 481108.16 146887.73 162520 -1 2830
2832 0 481094.94 146842.23 162560 -1 2831
2833 0 481071.5 146810.08 162600 -1 2832
2834 0 481039.8 146788.03 162640 -1 2833
2835 0 481004.97 146692.2 162680 -1 2834
2836 0 480965.94 146604.08 162720 -1 2835
2837 0 480929.2 146536.6 162760 -1 2836
2838 0 480854.53 146505.81 162800 -1 2837
2839 0 480798.6 146443.73 162840 -1 2838
2840 0 480729.1 146401.9 162880 -1 2839
2841 0 480649.3 146308.78 162920 -1 2840
2842 0 480559.56 146220.19 162960 -1 2841
2843 0 480481.5 146135.52 163000 -1 2842
2844 0 480371.62 146034.97 163040 -1 2843
2845 0 480200.94 145915.27 163080 -1 2844
2846 0 480036.6 145768.98 163120 -1 2845
2847 0 479857.7 145631.45 163160 -1 2846
2848 0 479655.34 145490.83 163200 -1 2847
2849 0 479454.47 145347.61 163240 -1 2848
2850 0 479262.6 145184.92 163280 -1 2849
2851 0 479051.8 145053.25 163320 -1 2850
2852 0 478835.4 144905.27 163360 -1 2851
2853 0 478600.5 144769.42 163400 -1 2852
2854 0 478372.12 144630.05 163440 -1 2853
2855 0 478073.66 144462 163480 -1 2854
2856 0 477776.7 144300.22 163520 -1 2855
2857 0 477665.06 144237.16 163560 -1 2856
2858 0 477577.53 144169.72 163600 -1 2857
2859 0 477492 144091.14 163640 -1 2858
2860 0 477365.1 144060.73 163680 -1 2859
2861 0 477248.7 143937.34 163720 -1 2860
2862 0 477169.2 143769.36 163760 -1 2861
2863 0 477088.1 143719.81 163800 -1 2862
2864 0 476999.2 143673.33 163840 -1 2863
2865 0 476912.28 143628.64 163880 -1 2864
2866 0 476782.9 143538.36 163920 -1 2865
2867 0 476658.66 143462.14 163960 -1 2866
2868 0 476533.22 143393.1 164000 -1 2867
2869 0 476394.25 143244.58 164040 -1 2868
2870 0 476244.2 143117.97 164080 -1 2869
2871 0 476100.62 142984.08 164120 -1 2870
2872 0 475854.53 142697.08 164160 -1 2871
2873 0 475732.94 142597.11 164200 -1 2872
2874 0 475612.38 142485.17 164240 -1 2873
2875 0 475532 142392.05 164280 -1 2874
2876 0 475469.94 142316.42 164320 -1 2875
2877 0 475382.3 142184.55 164360 -1 2876
2878 0 475304.66 142056.55 164400 -1 2877
2879 0 475183.9 141987.19 164440 -1 2878
2880 0 475066.1 141929.47 164480 -1 2879
2881 0 474964.47 141860.84 164520 -1 2880
2882 0 474839.5 141820.33 164560 -1 2881
2883 0 474752.75 141785.19 164600 -1 2882
2884 0 474677.4 141755.25 164640 -1 2883
2885 0 474589.28 141706.17 164680 -1 2884
2886 0 474510.38 141668.94 164720 -1 2885
2887 0 474426.34 141645.83 164760 -1 2886
2888 0 474307.94 141558.66 164800 -1 2887
2889 0 474192.9 141488.92 164840 -1 2888
2890 0 474060.25 141387.31 164880 -1 2889
2891 0 473931.3 141330.94 164920 -1 2890
2892 0 473775.9 141290.86 164960 -1 2891
2893 0 473665.8 141220.27 165000 -1 2892
2894 0 473545.22 141149.19 165040 -1 2893
2895 0 473416.34 141076.08 165080 -1 2894
2896 0 473287 141037.38 165120 -1 2895
2897 0 473173.84 140991.58 165160 -1 2896
2898 0 473036.66 140960.72 165200 -1 2897
2899 0 472945.9 140921.56 165240 -1 2898
2900 0 472851.16 140895.34 165280 -1 2899
2901 0 472753.25 140854.12 165320 -1 2900
2902 0 472549.06 140743.12 165360 -1 2901
2903 0 472338.62 140620 165400 -1 2902
2904 0 472132.7 140498.84 165440 -1 2903
2905 0 471976.44 140454.06 165480 -1 2904
2906 0 471841.97 140369.61 165520 -1 2905
2907 0 471700.84 140272.4 165560 -1 2906
2908 0 471554.25 140180.06 165600 -1 2907
2909 0 471318.53 140112.39 165640 -1 2908
2910 0 471071 140023.61 165680 -1 2909
2911 0 470843.94 139918.8 165720 -1 2910
2912 0 470693.53 139770.1 165760 -1 2911
2913 0 470530.25 139628.16 165800 -1 2912
2914 0 470364.72 139474.9 165840 -1 2913
2915 0 470223.03 139393.61 165880 -1 2914
2916 0 470119.78 139298.84 165920 -1 2915
2917 0 469966.03 139229.77 165960 -1 2916
2918 0 469787.44 139119.9 166000 -1 2917
2919 0 469631.44 139016.53 166040 -1 2918
2920 0 469473.56 138937.03 166080 -1 2919
2921 0 469403.47 138925.4 166120 -1 2920
2922 0 469323.97 138901.53 166160 -1 2921
2923 0 469236.53 138875.42 166200 -1 2922
2924 0 469184.62 138771.66 166240 -1 2923
2925 0 469100.6 138726.47 166280 -1 2924
2926 0 469007.3 138639.7 166320 -1 2925
2927 0 468930.94 138597.8 166360 -1 2926
2928 0 468854.6 138513.78 166400 -1 2927
2929 0 468757.72 138438.33 166440 -1 2928
2930 0 468657.8 138419 166480 -1 2929
2931 0 468592.1 138380.31 166520 -1 2930
2932 0 468530.97 138346 166560 -1 2931
2933 0 468440.06 138342.45 166600 -1 2932
2934 0 468372.1 138303 166640 -1 2933
2935 0 468309.44 138241.31 166680 -1 2934
2936 0 468234.22 138206.39 166720 -1 2935
2937 0 468183.47 138152.69 166760 -1 2936
2938 0 468147.03 138102.42 166800 -1 2937
2939 0 468078.78 138040.83 166840 -1 2938
2940 0 468026.38 137992 166880 -1 2939
2941 0 467961.1 137896.05 166920 -1 2940
2942 0 467925.84 137821.33 166960 -1 2941
2943 0 467869.1 137730.27 167000 -1 2942
2944 0 467812.44 137640.02 167040 -1 2943
2945 0 467748.34 137575.44 167080 -1 2944
2946 0 467658.72 137432.02 167120 -1 2945
2947 0 467563.66 137295.58 167160 -1 2946
2948 0 467461.3 137173.3 167200 -1 2947
2949 0 467347.25 137109.39 167240 -1 2948
2950 0 467238.88 137033.38 167280 -1 2949
2951 0 467108.44 136957.34 167320 -1 2950
2952 0 467075.94 136897.66 167360 -1 2951
2953 0 467040.16 136817.81 167400 -1 2952
2954 0 466998.28 136716.92 167440 -1 2953
2955 0 466955.62 136668.23 167480 -1 2954
2956 0 466910.72 136613.88 167520 -1 2955
2957 0 466820.8 136570.86 167560 -1 2956
2958 0 466760.94 136546.08 167600 -1 2957
2959 0 466696.94 136529.72 167640 -1 2958
2960 0 466604.88 136426.8 167720 -1 2959
2961 0 466517.94 136362.89 167760 -1 2960
2962 0 466433.94 136299.44 167800 -1 2961
2963 0 466359.06 136234.53 167840 -1 2962
2964 0 466271.34 136161.61 167880 -1 2963
2965 0 466167.12 136085.25 167920 -1 2964
2966 0 466051.3 136021.34 167960 -1 2965
2967 0 465925 135947.45 168000 -1 2966
2968 0 465869 135923.73 168040 -1 2967
2969 0 465809.25 135888.02 168080 -1 2968
2970 0 465732.16 135866.08 168120 -1 2969
2971 0 465689.38 135762 168160 -1 2970
2972 0 465627 135695.44 168200 -1 2971
2973 0 465580.8 135622.28 168240 -1 2972
2974 0 465477.72 135549.97 168280 -1 2973
2975 0 465372.3 135463.47 168320 -1 2974
2976 0 465274.56 135373.64 168360 -1 2975
2977 0 465069.28 135207.8 168400 -1 2976
2978 0 464848.44 135043.5 168440 -1 2977
2979 0 464710 134992.81 168480 -1 2978
2980 0 464560.7 134953.61 168520 -1 2979
2981 0 464412.47 134921.36 168560 -1 2980
2982 0 464261.38 134878.6 168600 -1 2981
2983 0 464195.6 134867.95 168640 -1 2982
2984 0 464144.62 134852.28 168680 -1 2983
2985 0 464071.38 134841.56 168720 -1 2984
2986 0 463974.66 134745.17 168760 -1 2985
2987 0 463875.38 134649.77 168800 -1 2986
2988 0 463803.94 134650.34 168840 -1 2987
2989 0 463733.94 134655.94 168880 -1 2988
2990 0 463643.94 134666.47 168920 -1 2989
2991 0 463516.88 134656.83 168960 -1 2990
2992 0 463415.78 134628.22 169000 -1 2991
2993 0 463352.9 134595.42 169040 -1 2992
2994 0 463305.06 134579.2 169080 -1 2993
2995 0 463187.8 134573.38 169120 -1 2994
2996 0 463097.06 134550.42 169160 -1 2995
2997 0 463007.25 134514.77 169200 -1 2996
2998 0 462866.03 134485.28 169240 -1 2997
2999 0 462760.22 134445.53 169280 -1 2998
3000 0 462653.56 134408.3 169320 -1 2999
3001 0 462511.12 134380.77 169360 -1 3000
3002 0 462309.53 134332.28 169400 -1 3001
3003 0 462087 134265.7 169440 -1 3002
3004 0 461959.06 134203.6 169480 -1 3003
3005 0 461822.5 134152.23 169520 -1 3004
3006 0 461702.47 134095.88 169560 -1 3005
3007 0 461555.5 134054.88 169600 -1 3006
3008 0 461416.1 134067.53 169640 -1 3007
3009 0 461290.75 134078.81 169680 -1 3008
3010 0 461134.12 134100.78 169720 -1 3009
3011 0 461038.78 134145.77 169760 -1 3010
3012 0 460921.97 134185.9 169800 -1 3011
3013 0 460829.78 134222.4 169840 -1 3012
3014 0 460757.2 134217.89 169880 -1 3013
3015 0 460659.4 134249.08 169920 -1 3014
3016 0 460629.44 134264.98 169960 -1 3015
3017 0 460596.06 134299.06 170000 -1 3016
3018 0 460541.66 134316.86 170040 -1 3017
3019 0 460498.1 134330.47 170080 -1 3018
3020 0 460464.34 134342.2 170120 -1 3019
3021 0 460389.97 134375.27 170160 -1 3020
3022 0 460353.8 134388.27 170200 -1 3021
3023 0 460331 134386.97 170240 -1 3022
3024 0 460287.44 134399.31 170280 -1 3023
3025 0 460290.62 134407 170320 -1 3024
3026 0 460221.06 134435.77 170360 -1 3025
3027 0 460178.47 134449.2 170400 -1 3026
3028 0 460156.72 134481.25 170440 -1 3027
3029 0 460134.94 134505.16 170480 -1 3028
3030 0 460116.34 134516.2 170520 -1 3029
3031 0 460071.12 134486.9 170560 -1 3030
3032 0 460029.03 134451.8 170600 -1 3031
3033 0 459989.03 134419.64 170640 -1 3032
3034 0 459963.88 134450.48 170680 -1 3033
3035 0 459948.22 134464.83 170720 -1 3034
3036 0 459917.9 134492.2 170760 -1 3035
3037 0 459880.25 134530.36 170800 -1 3036
3038 0 459831.94 134574.83 170840 -1 3037
3039 0 459795.6 134603.48 170880 -1 3038
3040 0 459724.62 134676.14 170920 -1 3039
3041 0 459667.5 134728.16 170960 -1 3040
3042 0 459609.5 134790.1 171000 -1 3041
3043 0 459575.97 134843.53 171040 -1 3042
3044 0 459550.4 134884.73 171080 -1 3043
3045 0 459526.53 134930.19 171120 -1 3044
3046 0 459531.97 134945 171160 -1 3045
3047 0 459509.16 134970.88 171200 -1 3046
3048 0 459529.66 134992.9 171240 -1 3047
3049 0 459471.66 135040.98 171280 -1 3048
3050 0 459432.28 135075.7 171320 -1 3049
3051 0 459380.6 135114.25 171360 -1 3050
3052 0 459326.97 135160.16 171400 -1 3051
3053 0 459238.94 135200.62 171440 -1 3052
3054 0 459147.56 135252.27 171480 -1 3053
3055 0 459066.5 135289.34 171520 -1 3054
3056 0 459008 135337.6 171560 -1 3055
3057 0 458945.56 135387.19 171600 -1 3056
3058 0 458886.4 135438.55 171640 -1 3057
3059 0 458758.12 135453.84 171680 -1 3058
3060 0 458667.03 135478.98 171720 -1 3059
3061 0 458564.16 135486.73 171760 -1 3060
3062 0 458514.3 135517.2 171800 -1 3061
3063 0 458472.03 135528.14 171840 -1 3062
3064 0 458415.06 135549.34 171880 -1 3063
3065 0 458349.6 135558.89 171920 -1 3064
3066 0 458271.78 135570.33 171960 -1 3065
3067 0 458185.8 135586.22 172000 -1 3066
3068 0 458127.4 135600.66 172040 -1 3067
3069 0 458035.28 135626.1 172080 -1 3068
3070 0 457976.5 135594.25 172120 -1 3069
3071 0 457825.28 135669.53 172160 -1 3070
3072 0 457745.56 135681.97 172200 -1 3071
3073 0 457643.66 135680.38 172240 -1 3072
3074 0 457577.47 135660.19 172280 -1 3073
3075 0 457481.1 135654.42 172320 -1 3074
3076 0 457383.75 135631.23 172360 -1 3075
3077 0 457357.84 135651.36 172400 -1 3076
3078 0 457326.38 135673.78 172440 -1 3077
3079 0 457299.66 135683.1 172480 -1 3078
3080 0 457114 135786.75 172520 -1 3079
3081 0 456919.56 135888.4 172560 -1 3080
3082 0 456745.6 135974.97 172600 -1 3081
3083 0 456642.88 135976.11 172640 -1 3082
3084 0 456540.3 135972.1 172680 -1 3083
3085 0 456439.12 135959.75 172720 -1 3084
3086 0 456030.88 136068.39 172720 -1 3085
3087 0 455993.72 136326.64 172760 -1 3086
3088 0 455872.5 136260.4 172800 -1 3087
3089 0 455766.12 136239.42 172840 -1 3088
3090 0 455645.6 136240.17 172880 -1 3089
3091 0 455543.53 136274.53 172920 -1 3090
3092 0 455439.22 136290.94 172960 -1 3091
3093 0 455341.47 136314.78 173000 -1 3092
3094 0 455185.7 136309.5 173040 -1 3093
3095 0 455044.16 136284.33 173080 -1 3094
3096 0 454890.22 136268.28 173120 -1 3095
3097 0 454790.94 136237.6 173160 -1 3096
3098 0 454709.8 136199.1 173200 -1 3097
3099 0 454594.6 136183 173240 -1 3098
3100 0 454420.56 136118.02 173280 -1 3099
3101 0 454241.97 136066.62 173320 -1 3100
3102 0 454042.94 136030.03 173360 -1 3101
3103 0 453864.75 135922.48 173400 -1 3102
3104 0 453646.2 135831.52 173440 -1 3103
3105 0 453481.28 135698.48 173480 -1 3104
3106 0 453419.6 135651.53 173520 -1 3105
3107 0 453349.28 135615.77 173560 -1 3106
3108 0 453282.4 135572.89 173600 -1 3107
3109 0 453254.6 135516.47 173640 -1 3108
3110 0 453204.47 135472.16 173680 -1 3109
3111 0 453154 135431 173720 -1 3110
3112 0 453137.62 135390.77 173760 -1 3111
3113 0 453098.5 135383.23 173800 -1 3112
3114 0 453063.62 135355 173840 -1 3113
3115 0 452981.56 135290.97 173880 -1 3114
3116 0 452906 135212.28 173920 -1 3115
3117 0 452812.25 135160.4 173960 -1 3116
3118 0 452743.28 135101.47 174000 -1 3117
3119 0 452594.34 135118.16 174040 -1 3118
3120 0 452532.22 135043.72 174080 -1 3119
3121 0 452307.8 134934.81 174160 -1 3120
3122 0 452169.6 134924.61 174200 -1 3121
3123 0 452028.62 134927.84 174240 -1 3122
3124 0 451885.03 134937.64 174280 -1 3123
3125 0 451637.25 134919.81 174320 -1 3124
3126 0 451362.28 134918.34 174360 -1 3125
3127 0 451211.12 134929.84 174400 -1 3126
3128 0 451040.16 134943.14 174440 -1 3127
3129 0 450904.47 134936.4 174480 -1 3128
3130 0 450779.28 134976.77 174520 -1 3129
3131 0 450642.9 135048.67 174560 -1 3130
3132 0 450473.94 135128.03 174600 -1 3131
3133 0 450455.16 135158.47 174640 -1 3132
3134 0 450394.6 135226.55 174680 -1 3133
3135 0 450339.16 135279.48 174720 -1 3134
3136 0 450262.78 135284.83 174760 -1 3135
3137 0 450192.25 135291.12 174800 -1 3136
3138 0 450149.1 135275.78 174840 -1 3137
3139 0 450018.4 135316.02 174880 -1 3138
3140 0 449916.6 135324.12 174920 -1 3139
3141 0 449872 135351.5 174960 -1 3140
3142 0 449829.94 135369.28 175000 -1 3141
3143 0 449781.53 135398.78 175040 -1 3142
3144 0 449696.44 135362.02 175080 -1 3143
3145 0 449598.44 135324.05 175120 -1 3144
3146 0 449491.44 135289.1 175160 -1 3145
3147 0 449414.38 135241.64 175200 -1 3146
3148 0 449302.22 135162.61 175240 -1 3147
3149 0 448947.72 134796.28 175280 -1 3148
3150 0 448487.75 134840.67 175320 -1 3149
3151 0 447938.84 134998.36 175360 -1 3150
3152 0 447726.34 135350.83 175400 -1 3151
3153 0 447948.06 134915.98 175440 -1 3152
3154 0 447934.66 134898.12 175480 -1 3153
3155 0 448647.03 134880.77 175520 -1 3154
3156 0 448708.75 134943.86 175560 -1 3155
3157 0 448793.84 134947.16 175600 -1 3156
3158 0 448865.16 134973.64 175640 -1 3157
3159 0 448994.44 134954.55 175680 -1 3158
3160 0 449034.94 135054.98 175720 -1 3159
3161 0 449092.34 135024.48 175760 -1 3160
3162 0 449095 135004.6 175800 -1 3161
3163 0 449133.75 134947.22 175840 -1 3162
3164 0 449224.28 134861.56 175880 -1 3163
3165 0 446943.7 134515.86 175520 -1 3154
3166 0 446421.72 134550 175560 -1 3165
3167 0 446035.66 134638.12 175600 -1 3166
3168 0 445880.8 134682.52 175640 -1 3167
3169 0 445825.4 134713.81 175680 -1 3168
3170 0 445743.53 134706.98 175720 -1 3169
3171 0 445536.72 134699.78 175760 -1 3170
3172 0 445346.3 134654.95 175800 -1 3171
3173 0 445352.06 134556.11 175840 -1 3172
3174 0 445259 134493.67 175880 -1 3173
3175 0 445110.4 134467.22 175920 -1 3174
3176 0 444886.7 134388.56 175960 -1 3175
3177 0 444872.9 134378.02 176000 -1 3176
3178 0 444743.72 134319.22 176040 -1 3177
3179 0 444678.88 134302.52 176080 -1 3178
3180 0 444608.56 134287.97 176120 -1 3179
3181 1 444503.9 134181.98 176160 -1 3180
3182 0 444279.47 134127.73 176200 -1 3181
3183 0 444266.03 134107.53 176240 -1 3182
3184 0 444239.16 134072.78 176280 -1 3183
3185 0 444214.62 134032 176320 -1 3184
3186 0 443988.8 134008.72 176360 -1 3185
3187 0 443789.97 133974.33 176400 -1 3186
3188 0 443570.44 133934.27 176440 -1 3187
3189 0 443396.78 133873.86 176480 -1 3188
3190 0 443097.28 133904.36 176520 -1 3189
3191 0 443063.22 133748.61 176560 -1 3190
3192 0 442936.56 133823.3 176600 -1 3191
3193 0 442296.38 133531.48 176600 -1 3192
3194 0 442081.16 133462.97 176640 -1 3193
3195 0 442222.34 132977.64 176680 -1 3194
3196 0 441864 133414.27 176720 -1 3195
3197 0 441873.22 133340.3 176760 -1 3196
3198 0 441862.12 133401.56 176800 -1 3197
3199 0 441794.94 133412.12 176840 -1 3198
3200 0 441747.47 133408.92 176880 -1 3199
3201 0 441739.88 133302.94 176920 -1 3200
3202 0 441701.34 133299.97 176960 -1 3201
3203 0 441577.94 133316.12 177000 -1 3202
3204 0 441512.47 133272.08 177040 -1 3203
3205 0 441456.62 133250.88 177080 -1 3204
3206 0 441407.22 133193.61 177120 -1 3205
3207 0 441317.3 133187.88 177160 -1 3206
3208 0 441186.7 133159.88 177200 -1 3207
3209 0 441113.53 133116.12 177240 -1 3208
3210 0 441070.78 133027.3 177280 -1 3209
3211 0 440948.16 132953.03 177320 -1 3210
3212 0 440549.94 132724.19 177360 -1 3211
3213 0 440281.44 132628.12 177400 -1 3212
3214 0 440323.25 132703.05 177440 -1 3213
3215 0 440599.6 132684.64 177480 -1 3214
3216 0 440656.1 132701.73 177520 -1 3215
3217 0 440941.1 132809.03 177560 -1 3216
3218 0 440387.72 132814.4 177320 -1 3211
3219 0 440053.88 132566.86 177320 -1 3218
3220 0 439945.22 132465.17 177280 -1 3219
3221 0 439815.75 132449.75 177240 -1 3220
3222 0 439772.16 132362.56 177200 -1 3221
3223 0 439662 132319.23 177160 -1 3222
3224 0 439692.4 132325.47 177120 -1 3223
3225 0 439697.56 132251.67 177080 -1 3224
3226 0 439173.03 132185.78 177080 -1 3225
3227 0 438774.12 132195.1 177080 -1 3226
3228 0 438602.3 132225.27 177080 -1 3227
3229 0 438669.6 132182.2 177040 -1 3228
3230 0 438756.16 132151.11 177000 -1 3229
3231 0 438816.03 132158.25 176960 -1 3230
3232 0 438775.53 132159.23 176920 -1 3231
3233 0 438710.4 132179.16 176880 -1 3232
3234 0 438689.75 132170.52 176840 -1 3233
3235 0 438522.2 132236.98 176800 -1 3234
3236 0 438600.66 132229.9 176760 -1 3235
3237 0 438650.62 132204.69 176720 -1 3236
3238 0 438881.56 131930.97 176680 -1 3237
3239 0 438747.25 132444.88 176640 -1 3238
3240 0 438784.25 132397.08 176600 -1 3239
3241 0 438796.3 132360.98 176560 -1 3240
3242 0 438886.1 132472.69 176520 -1 3241
3243 0 438758.56 132724.84 176480 -1 3242
3244 0 438729.6 132709.34 176440 -1 3243
3245 0 438755.44 132646.69 176400 -1 3244
3246 0 438806.97 132665.55 176360 -1 3245
3247 0 438787.88 132707.53 176320 -1 3246
3248 0 438795.7 132740.47 176280 -1 3247
3249 0 437963.8 132164.94 177080 -1 3228
3250 0 437486.22 132188.84 177120 -1 3249
3251 0 437433.03 132264.67 177160 -1 3250
3252 0 437383.97 132347.53 177200 -1 3251
3253 0 437220.3 132272.12 177240 -1 3252
3254 0 437275.9 132301.22 177280 -1 3253
3255 0 437251.3 132364.98 177320 -1 3254
3256 0 437198.06 132314.27 177360 -1 3255
3257 0 437168.22 132381.38 177400 -1 3256
3258 0 437063.06 132399.19 177440 -1 3257
3259 0 437053.4 132261.23 177480 -1 3258
3260 0 436998.97 132113.62 177520 -1 3259
3261 0 436932.06 132189.72 177560 -1 3260
3262 0 436908.2 132248.66 177600 -1 3261
3263 0 436831.22 132200.28 177640 -1 3262
3264 0 436821.5 132136.45 177680 -1 3263
3265 0 436805.5 132189.55 177720 -1 3264
3266 0 436756 132121.03 177760 -1 3265
3267 0 436665.1 132094.69 177800 -1 3266
3268 0 436637.7 132117.84 177840 -1 3267
3269 0 436612.66 132150.38 177880 -1 3268
3270 0 436573.2 132182.61 177920 -1 3269
3271 0 436506.88 132174.22 177960 -1 3270
3272 0 436480.84 132140.48 178000 -1 3271
3273 0 436435.4 132100.72 178040 -1 3272
3274 0 436401.97 132062.81 178080 -1 3273
3275 0 436364.25 132092.05 178120 -1 3274
3276 0 436319.62 132114.94 178160 -1 3275
3277 0 436277.03 132147.62 178200 -1 3276
3278 0 435737.78 132241.95 178240 -1 3277
3279 0 435179.53 132269.8 178240 -1 3278
3280 0 434693.38 132331.47 178240 -1 3279
3281 0 434411.78 132375.23 178240 -1 3280
3282 0 434135.4 132507.9 178240 -1 3281
3283 0 433683 132848.72 178240 -1 3282
3284 0 433459.56 132879.53 178280 -1 3283
3285 0 433271.22 132979.4 178320 -1 3284
3286 0 433215.44 132946.02 178360 -1 3285
3287 0 433082.53 133063.89 178400 -1 3286
3288 0 432858.4 133169.9 178440 -1 3287
3289 0 432827.56 133228.11 178480 -1 3288
3290 0 432623 133237.62 178520 -1 3289
3291 0 432547.8 133286 178560 -1 3290
3292 0 432482.75 133350.36 178600 -1 3291
3293 0 432401.94 133405.44 178640 -1 3292
3294 0 432321.3 133462.83 178680 -1 3293
3295 0 432222.7 133493.47 178720 -1 3294
3296 0 432131.28 133530.88 178760 -1 3295
3297 0 432060.44 133571.61 178800 -1 3296
3298 0 431995.34 133607.69 178840 -1 3297
3299 0 431964.4 133626.11 178880 -1 3298
3300 0 431917.75 133657.86 178920 -1 3299
3301 0 431841.12 133705.98 179000 -1 3300
3302 0 431813.3 133736.94 179040 -1 3301
3303 0 431705.75 133774.17 179080 -1 3302
3304 0 431606 133792.84 179120 -1 3303
3305 0 431487.12 133823.5 179160 -1 3304
3306 0 431417.6 133859.22 179200 -1 3305
3307 0 431348.78 133888.86 179240 -1 3306
3308 0 431280.62 133915.8 179280 -1 3307
3309 0 431175.66 133957.1 179320 -1 3308
3310 0 431088.75 133987.22 179360 -1 3309
3311 0 430990.8 134025.38 179400 -1 3310
3312 0 430957.06 134054.44 179440 -1 3311
3313 0 430916.7 134099.19 179480 -1 3312
3314 0 430897.22 134124.8 179520 -1 3313
3315 0 430771.66 134135.47 179560 -1 3314
3316 0 430669.38 134146.52 179600 -1 3315
3317 0 430572.94 134166.73 179640 -1 3316
3318 0 430487.22 134210.7 179680 -1 3317
3319 0 430413.62 134242.64 179720 -1 3318
3320 0 430354.2 134277.48 179760 -1 3319
3321 0 430286.1 134313.67 179800 -1 3320
3322 0 430220.66 134299.19 179840 -1 3321
3323 0 430163.6 134284.48 179880 -1 3322
3324 0 430098.34 134332.52 179920 -1 3323
3325 0 430025.56 134394.45 179960 -1 3324
3326 0 429991.1 134408.4 180000 -1 3325
3327 0 429917.03 134467.4 180040 -1 3326
3328 0 429847.66 134526.64 180080 -1 3327
3329 0 429528.53 134741.02 180160 -1 3328
3330 0 429442.2 134777.12 180200 -1 3329
3331 0 429247.1 134834.92 180240 -1 3330
3332 0 429242.84 134910.38 180280 -1 3331
3333 0 429045.3 134934.42 180320 -1 3332
3334 0 429005.4 135000.64 180360 -1 3333
3335 0 428847.75 135134.6 180400 -1 3334
3336 0 428818.44 135215.2 180440 -1 3335
3337 0 428610.44 135348.75 180480 -1 3336
3338 0 428576.9 135424.48 180520 -1 3337
3339 0 428490.1 135443.67 180560 -1 3338
3340 0 428451.9 135542.53 180600 -1 3339
3341 0 428424.03 135487.61 180640 -1 3340
3342 0 428396.38 135555.81 180680 -1 3341
3343 0 428350 135585.31 180720 -1 3342
3344 0 428295.34 135617.27 180760 -1 3343
3345 0 428253 135670.48 180800 -1 3344
3346 0 428199.7 135744.36 180840 -1 3345
3347 0 428148.16 135816.1 180880 -1 3346
3348 0 428114.1 135878.16 180920 -1 3347
3349 0 428050.9 135946.83 180960 -1 3348
3350 0 428015 135984.89 181000 -1 3349
3351 0 427981.2 136003.7 181040 -1 3350
3352 0 427970.28 135955.42 181080 -1 3351
3353 0 427931.78 136049.6 181120 -1 3352
3354 0 427886.06 136047.89 181160 -1 3353
3355 0 427784.38 136080.36 181200 -1 3354
3356 0 427762.84 136077.47 181240 -1 3355
3357 0 427523.34 136165.08 181280 -1 3356
3358 0 427414.78 136205.53 181320 -1 3357
3359 0 427196.47 136250.08 181360 -1 3358
3360 0 427096.75 136300.17 181400 -1 3359
3361 0 427026.97 136371.9 181440 -1 3360
3362 0 426963.66 136400.44 181480 -1 3361
3363 0 426864.6 136458.62 181520 -1 3362
3364 0 426713.75 136439.81 181560 -1 3363
3365 0 426651.1 136470.03 181600 -1 3364
3366 0 426532.78 136466.47 181640 -1 3365
3367 0 426525.34 136530.95 181680 -1 3366
3368 0 426522 136547.19 181720 -1 3367
3369 0 426461.22 136552.38 181760 -1 3368
3370 0 426420.22 136631.67 181800 -1 3369
3371 0 426433.6 136597.2 181840 -1 3370
3372 0 426365.38 136623.61 181880 -1 3371
3373 0 426306.16 136668.55 181920 -1 3372
3374 0 426139.9 136693.16 181960 -1 3373
3375 0 426199.22 136661.81 182000 -1 3374
3376 0 426183.62 136722.84 182040 -1 3375
3377 0 426074.53 136732.34 182080 -1 3376
3378 0 426012.53 136770.9 182120 -1 3377
3379 0 426035.38 136812.72 182160 -1 3378
3380 0 425976.9 136783.3 182200 -1 3379
3381 0 425847.56 136705.92 182240 -1 3380
3382 0 425719.84 136708.36 182280 -1 3381
3383 0 425596.94 136686.84 182320 -1 3382
3384 0 425459.62 136676.48 182360 -1 3383
3385 0 425363.97 136625.2 182400 -1 3384
3386 0 425068.03 136656.2 182440 -1 3385
3387 0 425146.12 136618.97 182480 -1 3386
3388 0 425175.6 136611.08 182520 -1 3387
3389 0 424932.75 136533.81 182560 -1 3388
3390 0 424828.2 136535.05 182600 -1 3389
3391 0 424578 136557.4 182640 -1 3390
3392 0 424584.38 136525.53 182680 -1 3391
3393 0 424392.1 136520.58 182720 -1 3392
3394 0 424352.8 136579.4 182760 -1 3393
3395 0 424342.25 136617.36 182800 -1 3394
3396 0 424307.38 136663.4 182840 -1 3395
3397 0 424242.8 136621.7 182880 -1 3396
3398 0 424210.4 136619.55 182920 -1 3397
3399 0 424169.4 136601.12 182960 -1 3398
3400 0 424111.5 136600.12 183000 -1 3399
3401 0 424073.97 136617.97 183040 -1 3400
3402 0 423786.06 136604.47 183080 -1 3401
3403 0 423720.03 136643.94 183120 -1 3402
3404 0 423627.1 136684.11 183160 -1 3403
3405 0 423608.75 136701.42 183200 -1 3404
3406 0 423527.12 136737.36 183240 -1 3405
3407 0 423493.34 136763 183280 -1 3406
3408 0 423374.38 136761.66 183320 -1 3407
3409 0 423326.1 136828.6 183360 -1 3408
3410 0 423298.44 136851.83 183400 -1 3409
3411 0 423218.3 136878.62 183440 -1 3410
3412 0 423061.94 136969.3 183480 -1 3411
3413 0 423029.8 137022.73 183520 -1 3412
3414 0 422978.5 137091.94 183560 -1 3413
3415 0 422888.56 137030.67 183600 -1 3414
3416 0 422846.8 137183.36 183640 -1 3415
3417 0 422607.56 137292.75 183680 -1 3416
3418 0 422587.4 137343.8 183720 -1 3417
3419 0 422524.72 137353.19 183760 -1 3418
3420 0 422433.22 137374.02 183800 -1 3419
3421 0 422272.9 137440.69 183840 -1 3420
3422 0 422083.56 137493.56 183880 -1 3421
3423 0 422008.4 137582.16 183920 -1 3422
3424 0 421931.12 137595.14 183960 -1 3423
3425 0 421878.28 137667.25 184000 -1 3424
3426 0 421714.8 137671.6 184040 -1 3425
3427 0 421350.06 137851.33 184080 -1 3426
3428 0 421202.38 137904.55 184120 -1 3427
3429 0 421083.84 138027.23 184160 -1 3428
3430 0 420986.2 138029.48 184200 -1 3429
3431 0 420841.2 138136.22 184240 -1 3430
3432 0 420721.3 138193.66 184280 -1 3431
3433 0 420603.34 138316.4 184320 -1 3432
3434 0 420317.12 138486.58 184360 -1 3433
3435 0 420273.38 138586.81 184400 -1 3434
3436 0 420137.84 138673.3 184440 -1 3435
3437 0 420093.66 138705.16 184480 -1 3436
3438 0 420109.56 138702.89 184520 -1 3437
3439 0 419934.97 138811.31 184560 -1 3438
3440 0 419869.75 138853.69 184600 -1 3439
3441 0 419797.4 138916.12 184640 -1 3440
3442 0 419677.53 138949.19 184680 -1 3441
3443 0 419581.03 139021.3 184720 -1 3442
3444 0 419485.25 139068.42 184760 -1 3443
3445 0 419392.94 139113.22 184800 -1 3444
3446 0 419312.06 139214.95 184840 -1 3445
3447 0 419371.78 139223.64 184880 -1 3446
3448 0 419313.66 139243.66 184920 -1 3447
3449 0 419171.94 139336.92 184960 -1 3448
3450 0 419190.62 139369.33 185000 -1 3449
3451 0 419077.88 139447.61 185040 -1 3450
3452 0 419061.06 139516.8 185080 -1 3451
3453 0 419025.34 139581.38 185120 -1 3452
3454 0 418936.12 139578.22 185160 -1 3453
3455 0 418920.1 139616.28 185200 -1 3454
3456 0 418924.66 139604.08 185240 -1 3455
3457 0 418851.22 139660.3 185280 -1 3456
3458 0 418790.62 139709.69 185320 -1 3457
3459 0 418643.84 139838.02 185360 -1 3458
3460 0 418565.88 139910.33 185400 -1 3459
3461 0 418525.34 139925.72 185440 -1 3460
3462 0 418267.1 140039.72 185480 -1 3461
3463 0 418201.7 140111.48 185520 -1 3462
3464 0 418159.97 140178.19 185560 -1 3463
3465 0 417971.03 140170.16 185600 -1 3464
3466 0 417917.62 140215.03 185640 -1 3465
3467 0 417882.22 140269.27 185680 -1 3466
3468 0 417840.6 140333.72 185720 -1 3467
3469 0 417606.88 140355.42 185760 -1 3468
3470 0 417475.84 140449.16 185800 -1 3469
3471 0 417426.7 140465.8 185840 -1 3470
3472 0 417340.28 140404.53 185880 -1 3471
3473 0 417266.8 140527.58 185920 -1 3472
3474 0 417222.47 140541.98 185960 -1 3473
3475 0 417048.2 140567.81 186000 -1 3474
3476 0 416943.8 140589.69 186080 -1 3475
3477 0 416772.88 140606.16 186120 -1 3476
3478 0 416677.06 140645.86 186160 -1 3477
3479 0 416646.03 140776.05 186200 -1 3478
3480 0 416589.5 140788.25 186240 -1 3479
3481 0 416345.3 140887.22 186280 -1 3480
3482 0 416313.34 140871.44 186320 -1 3481
3483 0 416127.1 140958.8 186360 -1 3482
3484 0 416034.53 141001.12 186400 -1 3483
3485 0 415907.28 140954.61 186440 -1 3484
3486 0 415877.4 141024.02 186480 -1 3485
3487 0 415819.6 141090.8 186520 -1 3486
3488 0 415684.75 141077.17 186560 -1 3487
3489 0 415567.22 141199.42 186600 -1 3488
3490 0 415388.53 141218.78 186640 -1 3489
3491 0 415361.78 141265.62 186680 -1 3490
3492 0 415244.53 141367.98 186720 -1 3491
3493 0 415054.47 141451.78 186760 -1 3492
3494 0 414948.6 141530.33 186800 -1 3493
3495 0 414687.34 141647.88 186840 -1 3494
3496 0 414418.38 142223.7 186840 -1 3495
3497 0 414042.16 142953.69 186840 -1 3496
3498 0 413694.03 143438.17 186840 -1 3497
3499 0 413001.97 143971 186840 -1 3498
3500 0 413094.53 143981.23 186800 -1 3499
3501 0 413053.34 143994.19 186760 -1 3500
3502 0 413036.66 144063.97 186720 -1 3501
3503 0 412601.72 144401.22 186680 -1 3502
3504 0 412318.97 144697.81 186640 -1 3503
3505 0 411981.2 145004.23 186600 -1 3504
3506 0 411747.97 145277.08 186560 -1 3505
3507 0 411644.5 145482.25 186520 -1 3506
3508 0 411398.8 145932.03 186480 -1 3507
3509 0 410860.8 146314.03 186480 -1 3508
3510 0 410708 146744.08 186480 -1 3509
3511 0 410442.72 147555.34 186480 -1 3510
3512 0 410275.28 147869.23 186520 -1 3511
3513 0 410195.53 147960.47 186560 -1 3512
3514 0 409936.25 148090.38 186600 -1 3513
3515 0 409615.72 148387.08 186640 -1 3514
3516 0 409402.4 148668.3 186680 -1 3515
3517 0 409345.3 148851.42 186720 -1 3516
3518 0 409301.56 148899.44 186760 -1 3517
3519 0 409240.3 148897.81 186800 -1 3518
3520 0 409297.44 148938.08 186840 -1 3519
3521 0 409258.2 149017.23 186880 -1 3520
3522 0 409134.1 149152.39 186920 -1 3521
3523 0 409119.25 149190.3 186960 -1 3522
3524 0 409029.2 149319.97 187000 -1 3523
3525 0 409006 149378.58 187040 -1 3524
3526 0 408985.03 149443.11 187080 -1 3525
3527 0 408950.97 149420.92 187120 -1 3526
3528 0 408926.84 149475.47 187160 -1 3527
3529 0 408795.44 149518.94 187200 -1 3528
3530 0 408751.72 149552.4 187240 -1 3529
3531 0 408743.84 149534.62 187280 -1 3530
3532 0 408712.84 149687.27 187320 -1 3531
3533 0 408682.16 149723.03 187360 -1 3532
3534 0 408662.12 149772.75 187400 -1 3533
3535 0 408643.47 149834.95 187440 -1 3534
3536 0 408579.22 149911.44 187480 -1 3535
3537 0 408539.44 149855.14 187520 -1 3536
3538 0 408547.28 149970.7 187560 -1 3537
3539 0 408556.3 150060.73 187600 -1 3538
3540 0 408512.12 150089.22 187640 -1 3539
3541 0 408487.2 150147.77 187680 -1 3540
3542 0 408485.28 150218.62 187720 -1 3541
3543 0 408404.6 150295.19 187760 -1 3542
3544 0 408288.38 150381.3 187800 -1 3543
3545 0 408280.9 150436.28 187840 -1 3544
3546 0 408268.06 150491.14 187880 -1 3545
3547 0 408254.44 150609.92 187920 -1 3546
3548 0 408155.88 150688.1 187960 -1 3547
3549 0 407458.62 151631.89 187960 -1 3548
3550 0 407420.3 151674.1 187920 -1 3549
3551 0 407401.25 151712.81 187840 -1 3550
3552 0 407388.44 152048.53 187760 -1 3551
3553 0 407648.47 152488.19 187760 -1 3552
3554 0 408053.56 152568.81 187720 -1 3553
3555 0 408290 152772.58 187680 -1 3554
3556 0 408351.44 152825.75 187640 -1 3555
3557 0 408564.5 153097.58 187600 -1 3556
3558 0 408661.16 153112.69 187560 -1 3557
3559 0 408689 153132.67 187520 -1 3558
3560 0 408777.2 153136.38 187480 -1 3559
3561 0 408912.75 153235.92 187440 -1 3560
3562 0 408995.88 153319.47 187400 -1 3561
3563 0 409159.62 153324.08 187360 -1 3562
3564 0 409240.47 153296.94 187280 -1 3563
3565 0 409484.28 153299.7 187240 -1 3564
3566 0 409550.7 153307.94 187200 -1 3565
3567 0 409846.94 153324.72 187120 -1 3566
3568 0 410120.97 153304.31 187080 -1 3567
3569 0 410077.78 153253.89 187000 -1 3568
3570 0 410276.6 153212.86 186960 -1 3569
3571 0 410269.66 153212.1 186920 -1 3570
3572 0 410269.6 153181.12 186840 -1 3571
3573 0 410253.03 153189.19 186800 -1 3572
3574 0 410216.78 153297.73 186760 -1 3573
3575 0 410352.22 153196.6 186720 -1 3574
3576 0 410478.2 153199.98 186680 -1 3575
3577 0 410541.3 153271.78 186640 -1 3576
3578 0 410719.53 153300.83 186600 -1 3577
3579 0 411112.38 153312.84 186560 -1 3578
3580 0 411461.16 153373.17 186520 -1 3579
3581 0 411516.94 153393.58 186480 -1 3580
3582 0 411560.9 153445.39 186440 -1 3581
3583 0 411556.38 153397.48 186400 -1 3582
3584 0 411516.5 153412.05 186360 -1 3583
3585 0 411509.72 153405.44 186560 -1 3580
3586 0 409964.56 153440.33 187240 -1 3565
3587 0 409941.28 153765.11 187240 -1 3586
3588 0 409969.78 153877.73 187280 -1 3587
3589 0 409953.56 153993.38 187320 -1 3588
3590 0 409979.47 154309.5 187400 -1 3589
3591 0 410036.47 154485.8 187440 -1 3590
3592 0 410062 154629 187480 -1 3591
3593 0 410188.44 155065.88 187480 -1 3592
3594 0 410226.6 155226.28 187440 -1 3593
3595 0 410331.7 155378.5 187440 -1 3594
3596 0 410419.2 155523.23 187440 -1 3595
3597 0 410436.38 155638.3 187440 -1 3596
3598 0 410439.94 155733.75 187400 -1 3597
3599 0 410468.75 155756.38 187360 -1 3598
3600 0 410466.88 155761.53 187320 -1 3599
3601 0 410088.12 154772.44 187520 -1 3592
3602 0 410015.38 154909.47 187640 -1 3601
3603 0 409903.56 154961.81 187680 -1 3602
3604 0 409789 155004.69 187760 -1 3603
3605 0 410161.1 154455.5 187400 -1 3590
3606 0 410256 154555.84 187360 -1 3605
3607 0 410315.5 154682.25 187240 -1 3606
3608 0 410351.25 154774.1 187200 -1 3607
3609 0 410374.03 154788.36 187160 -1 3608
3610 0 407278.44 151829.97 187760 -1 3552
3611 0 407056.4 151726.7 187760 -1 3610
3612 0 407038.12 151735.3 187720 -1 3611
3613 0 406865.53 151808.31 187640 -1 3612
3614 0 406837.8 151792.7 187560 -1 3613
3615 0 406903.3 151789.97 187520 -1 3614
3616 0 407765.66 150974.44 188000 -1 3548
3617 0 407727.2 151135.88 188040 -1 3616
3618 0 407599.53 151297.58 188080 -1 3617
3619 0 407472.7 151410.34 188120 -1 3618
3620 0 407451.7 151454.28 188160 -1 3619
3621 0 407477.4 151490.45 188200 -1 3620
3622 0 407450.72 151539.94 188240 -1 3621
3623 0 407317.28 151478.48 188280 -1 3622
3624 0 407180.66 151511.81 188320 -1 3623
3625 0 407146 151557.53 188360 -1 3624
3626 0 407002.66 151593.9 188400 -1 3625
3627 0 406945.47 151641.1 188440 -1 3626
3628 0 406749.03 151810.81 188480 -1 3627
3629 0 406668 151838.23 188520 -1 3628
3630 0 406622.6 151848.81 188560 -1 3629
3631 0 406665.06 151944.27 188600 -1 3630
3632 0 406631.47 151876.16 188640 -1 3631
3633 0 406566.06 152009.8 188680 -1 3632
3634 0 406501.97 151952.84 188720 -1 3633
3635 0 406487.66 152016.38 188760 -1 3634
3636 0 406412.12 151997.3 188800 -1 3635
3637 0 406363.22 152096.58 188840 -1 3636
3638 0 406361.2 152155.9 188880 -1 3637
3639 0 406270.44 152257.98 188920 -1 3638
3640 0 406190.53 152274.69 188960 -1 3639
3641 0 406225.56 152252.97 189000 -1 3640
3642 0 406200.8 152291.12 189040 -1 3641
3643 0 406103.38 152415.2 189080 -1 3642
3644 0 406111.1 152508.44 189120 -1 3643
3645 0 406108.44 152568.34 189160 -1 3644
3646 0 405956.66 152542.89 189200 -1 3645
3647 0 406031.2 152503.56 189240 -1 3646
3648 0 406016.6 152556.06 189280 -1 3647
3649 0 406007.47 152574.4 189320 -1 3648
3650 0 406021.78 152591.92 189360 -1 3649
3651 0 406015.6 152574.4 189400 -1 3650
3652 0 405867.9 152635.98 189440 -1 3651
3653 0 405830.53 152699.78 189480 -1 3652
3654 0 405686.34 152812.84 189520 -1 3653
3655 0 405641.12 152856.25 189560 -1 3654
3656 0 405623.2 152884.84 189600 -1 3655
3657 0 405522.5 152969.48 189640 -1 3656
3658 0 405431.72 153075.16 189680 -1 3657
3659 0 405415.4 153123.23 189720 -1 3658
3660 0 405412.34 153154.27 189760 -1 3659
3661 0 405293.62 153341.67 189800 -1 3660
3662 0 405286.22 153373.44 189840 -1 3661
3663 0 404897.8 153603.06 189880 -1 3662
3664 0 404778.97 153637.14 189920 -1 3663
3665 0 404743.38 153731.98 189960 -1 3664
3666 0 404600.1 153884.1 190000 -1 3665
3667 0 404582.94 153921.56 190040 -1 3666
3668 0 404578.84 153951.84 190080 -1 3667
3669 0 404564.84 153984.4 190120 -1 3668
3670 0 404615.66 153863.1 190160 -1 3669
3671 0 404818.2 154434.89 189880 -1 3663
3672 0 404802.97 154587.22 189840 -1 3671
3673 0 404910.5 154665.25 189800 -1 3672
3674 0 404950.1 155056.75 189760 -1 3673
3675 0 405016.06 155148.9 189720 -1 3674
3676 0 404946.72 155490.16 189680 -1 3675
3677 0 404902.66 155747.55 189640 -1 3676
3678 0 404892.5 155943.64 189600 -1 3677
3679 0 404902.25 155940.12 189560 -1 3678
3680 0 404951.12 155909.52 189520 -1 3679
3681 0 404969.44 155838.22 189480 -1 3680
3682 0 405061.03 155818.03 189440 -1 3681
3683 0 405163.16 155764.84 189400 -1 3682
3684 0 405305.12 155712.06 189360 -1 3683
3685 0 405303.75 155686.22 189320 -1 3684
3686 0 405325.62 155627.95 189280 -1 3685
3687 0 405322.62 155612.81 189240 -1 3686
3688 0 405289.03 155633.56 189200 -1 3687
3689 0 405295.53 155573.28 189160 -1 3688
3690 0 405290.7 155517.89 189120 -1 3689
3691 0 405287.78 155455.44 189080 -1 3690
3692 0 405306.72 155377.02 189040 -1 3691
3693 0 405322.06 155292 189000 -1 3692
3694 0 405254.06 155300.39 188960 -1 3693
3695 0 405201.6 155248.7 188920 -1 3694
3696 0 405234.78 155157.66 188880 -1 3695
3697 0 405166.44 155153.73 188840 -1 3696
3698 0 405244.62 155057.75 188800 -1 3697
3699 0 405203.16 155036.98 188760 -1 3698
3700 0 405212.78 155004.22 188720 -1 3699
3701 0 405150.25 154978.39 188680 -1 3700
3702 0 405124.44 154960.89 188640 -1 3701
3703 0 405112.7 154972.14 188600 -1 3702
3704 0 405103.1 154939.34 188560 -1 3703
3705 0 405208.2 154772.44 188440 -1 3704
3706 0 405220.7 154745.14 188400 -1 3705
3707 0 405255.47 154735.58 188360 -1 3706
3708 0 405193 154668.62 188320 -1 3707
3709 0 405172.1 154607.88 188200 -1 3708
3710 0 405168.6 154578.73 188160 -1 3709
3711 0 405224.34 154532.66 188080 -1 3710
3712 0 405245.7 154424.14 188000 -1 3711
3713 0 405304.94 154349.84 187920 -1 3712
3714 0 405520.94 154348.5 187840 -1 3713
3715 0 405639.97 154271.97 187760 -1 3714
3716 0 405689.47 154219.64 187680 -1 3715
3717 0 405527.03 155231.6 189440 -1 3682
3718 0 405610.5 154982.73 189440 -1 3717
3719 0 405692.2 154918.47 189520 -1 3718
3720 0 405656.75 154800.5 189600 -1 3719
3721 0 405591.5 154704.66 189720 -1 3720
3722 0 405489.25 154529.38 189840 -1 3721
3723 0 405517.94 154519.81 190000 -1 3722
3724 0 405456.12 156017.61 189480 -1 3681
3725 0 405466.66 156064.28 189520 -1 3724
3726 0 405479.7 156112.58 189560 -1 3725
3727 0 405441.84 156175.06 189720 -1 3726
3728 0 405422.25 156201.16 189800 -1 3727
3729 0 404893.78 155336.52 189800 -1 3673
3730 0 404723.38 155896.08 189800 -1 3729
3731 0 404609.47 156265.75 189840 -1 3730
3732 0 404462.94 156618.3 189880 -1 3731
3733 0 404422.53 156607.62 189920 -1 3732
3734 0 404406.66 156651.12 189960 -1 3733
3735 0 404297.44 156780.47 190000 -1 3734
3736 0 404236.47 156934.98 190040 -1 3735
3737 0 404034.8 157199.81 190080 -1 3736
3738 0 403580.1 158264.31 190120 -1 3737
3739 0 403540.7 158269.69 190000 -1 3738
3740 0 403527.3 158299.31 189920 -1 3739
3741 0 403361.56 158483.78 189840 -1 3740
3742 0 403361.56 158483.78 189800 -1 3741
3743 0 403377.25 158468.06 189680 -1 3742
3744 0 403357.75 158496.44 189560 -1 3743
3745 0 403345 158562.03 189440 -1 3744
3746 0 403365.62 158497.92 189280 -1 3745
3747 0 403362.84 158362.66 189240 -1 3746
3748 0 403393.94 158335.12 189200 -1 3747
3749 0 403146.53 158094.33 189160 -1 3748
3750 0 402983.38 158047.6 189120 -1 3749
3751 0 402947.8 157880.22 189000 -1 3750
3752 0 403096 157836.19 189000 -1 3751
3753 0 403192.53 157764.78 189000 -1 3752
3754 0 403289.56 157600.4 189000 -1 3753
3755 0 403346.75 157571.3 188880 -1 3754
3756 0 403449.66 157547.39 188840 -1 3755
3757 0 403535.1 157520.1 188840 -1 3756
3758 0 403567.16 157485.06 188760 -1 3757
3759 0 403607.5 157290.31 188600 -1 3758
3760 0 403717.84 157189 188440 -1 3759
3761 0 403867.5 157039.33 188320 -1 3760
3762 0 403915.5 156922.53 188200 -1 3761
3763 0 403969.97 156797.9 188080 -1 3762
3764 0 404147.7 156785.97 187920 -1 3763
3765 0 404279.97 156639.89 187800 -1 3764
3766 0 404308.53 156587.08 187760 -1 3765
3767 0 404362.38 156580.84 187720 -1 3766
3768 0 404374.25 156597.28 187680 -1 3767
3769 0 402884.78 157865.34 188960 -1 3751
3770 0 402818.72 157920.69 188920 -1 3769
3771 0 402817.84 157981.72 188880 -1 3770
3772 0 402840.8 158064.38 188760 -1 3771
3773 0 402796.8 158095.36 188680 -1 3772
3774 0 402753.6 158105.31 188640 -1 3773
3775 0 402753.16 158091.06 188600 -1 3774
3776 0 402801.38 157914.83 188600 -1 3775
3777 0 402819.47 157869.34 188560 -1 3776
3778 0 402838.7 157854.6 188520 -1 3777
3779 0 402838.7 157854.6 188480 -1 3778
3780 0 402826.3 157859.28 188440 -1 3779
3781 0 402707.22 158129.9 188560 -1 3775
3782 0 402715.3 158297.81 188440 -1 3781
3783 0 402733.8 158382.88 188280 -1 3782
3784 0 402533.34 158327.14 188200 -1 3783
3785 0 402402.34 158348.5 188160 -1 3784
3786 0 402638.16 158147.44 188040 -1 3785
3787 0 402678.7 158095.28 187960 -1 3786
3788 0 402733.56 158017.47 187880 -1 3787
3789 0 402762.5 158011.47 187840 -1 3788
3790 0 402781.44 158021.19 187800 -1 3789
3791 0 402812.3 158006.27 187760 -1 3790
3792 0 402871.72 158083.06 187680 -1 3791
3793 0 402880.16 158073.66 187560 -1 3792
3794 0 402882.38 158037.56 187480 -1 3793
3795 0 402996.03 157969.75 187480 -1 3794
3796 0 403023.8 157912.06 187440 -1 3795
3797 0 403012.72 157841.06 187320 -1 3796
3798 0 403077.34 157816.67 187200 -1 3797
3799 0 403193 157901.34 187120 -1 3798
3800 0 403290.4 157995.31 187040 -1 3799
3801 0 402176.8 158537.38 188160 -1 3785
3802 0 402094.94 158672.84 188160 -1 3801
3803 0 401976 158777.14 188160 -1 3802
3804 0 401925.5 158892.22 188160 -1 3803
3805 0 401920.25 158901.28 188200 -1 3804
3806 0 401964.44 158930.6 188280 -1 3805
3807 0 401968.06 158947.84 188320 -1 3806
3808 0 402087.34 158713.83 188080 -1 3802
3809 0 401963.2 158797.58 188000 -1 3808
3810 0 401951.3 158784.69 187920 -1 3809
3811 0 401999.6 158748.56 187880 -1 3810
3812 0 401932.62 158728.48 187840 -1 3811
3813 0 401777.88 158742.38 187760 -1 3812
3814 0 401481.7 158826.47 187640 -1 3813
3815 0 401402.62 158851.03 187560 -1 3814
3816 0 401282.56 158865.16 187560 -1 3815
3817 0 401084.75 158867 187520 -1 3816
3818 0 400875.03 158911.75 187440 -1 3817
3819 0 400604.9 158890.1 187440 -1 3818
3820 0 400487.66 158842 187360 -1 3819
3821 0 400429.1 158818.4 187320 -1 3820
3822 0 400409.25 158780.22 187240 -1 3821
3823 0 400420.8 158901.28 187160 -1 3822
3824 0 400413.03 158931.28 187120 -1 3823
3825 0 400453.97 158955.03 187040 -1 3824
3826 0 400469.38 158986.25 186960 -1 3825
3827 0 400543.25 158893.47 187520 -1 3819
3828 0 400368 158891.06 187560 -1 3827
3829 0 400244 158922.45 187640 -1 3828
3830 0 400068 158887.47 187760 -1 3829
3831 0 400045.7 158887.9 187880 -1 3830
3832 0 399945.47 158899.23 187960 -1 3831
3833 0 399830.44 158907.84 188040 -1 3832
3834 0 399632 158915.27 188160 -1 3833
3835 0 399576.3 158925.9 188240 -1 3834
3836 0 399379.88 158884.03 188400 -1 3835
3837 0 399149.16 158783 188400 -1 3836
3838 0 398963.4 158778.83 188480 -1 3837
3839 0 398922.47 158858.36 188560 -1 3838
3840 0 398890.2 158880.03 188640 -1 3839
3841 0 398804.2 158844.5 188720 -1 3840
3842 0 398645.4 158790.73 188720 -1 3841
3843 0 398506.34 158802.2 188760 -1 3842
3844 0 398423.4 158821.19 188760 -1 3843
3845 0 398452.12 158813.81 188800 -1 3844
3846 0 398467.6 158814.03 188880 -1 3845
3847 0 403507.66 158259.67 190160 -1 3738
3848 0 403363.12 158251.14 190240 -1 3847
3849 0 403251 158420.67 190280 -1 3848
3850 0 403026.8 158760 190360 -1 3849
3851 0 402482.75 159599.8 190360 -1 3850
3852 0 402286.3 159655.16 190440 -1 3851
3853 0 402130.7 159774.66 190480 -1 3852
3854 0 402061.34 159794.67 190520 -1 3853
3855 0 401922.3 159834.27 190600 -1 3854
3856 0 401688.22 159896.61 190680 -1 3855
3857 0 401713.38 160001.67 190760 -1 3856
3858 0 401149.2 160287.52 190800 -1 3857
3859 0 400662.1 160375.12 190760 -1 3858
3860 0 400531.8 160516.55 190680 -1 3859
3861 0 400806.53 160519.42 190600 -1 3860
3862 0 400475.62 160558.39 190480 -1 3861
3863 0 400422 160582.67 190400 -1 3862
3864 0 400394.62 160595.38 190360 -1 3863
3865 0 400219 160611.5 190320 -1 3864
3866 0 400043.06 160628.25 190280 -1 3865
3867 0 399659.84 160879.72 190200 -1 3866
3868 0 399482.97 161241.1 190120 -1 3867
3869 0 399524.6 161347.81 190040 -1 3868
3870 0 399490.62 161378.1 189920 -1 3869
3871 0 399438.34 161446.67 189840 -1 3870
3872 0 399411.94 161480.62 189800 -1 3871
3873 0 399209.34 161637.67 189720 -1 3872
3874 0 399657.53 161385.14 189720 -1 3873
3875 0 399950.16 161097.64 189720 -1 3874
3876 0 400151.72 160891.47 189720 -1 3875
3877 0 400319.62 160895.81 189720 -1 3876
3878 0 400442.72 160902.86 189720 -1 3877
3879 0 400565.4 160963 189720 -1 3878
3880 0 400583.06 160954.19 189680 -1 3879
3881 0 399108.03 161716.47 189680 -1 3873
3882 0 398176.38 162636.22 189680 -1 3881
3883 0 397584.56 162992.11 189680 -1 3882
3884 0 396776.8 163419.97 189680 -1 3883
3885 0 396624.28 163601.17 189520 -1 3884
3886 0 396575.22 163803.25 189360 -1 3885
3887 0 396338.12 163939.02 189240 -1 3886
3888 0 396060.47 164312.52 189160 -1 3887
3889 0 395912.22 164434.08 189120 -1 3888
3890 0 395751.56 164485.62 189040 -1 3889
3891 0 395222.72 164736.89 189000 -1 3890
3892 0 395082.66 165136.98 189000 -1 3891
3893 0 394142.25 165473.23 189000 -1 3892
3894 0 393878.12 166105.4 189000 -1 3893
3895 0 393495.66 166117.92 188800 -1 3894
3896 0 393532.72 166089.48 188680 -1 3895
3897 0 393504.38 166242.06 188600 -1 3896
3898 0 393488.4 166392.58 188560 -1 3897
3899 0 393824.44 166924.36 188560 -1 3898
3900 0 393814.47 167047.92 188600 -1 3899
3901 0 393835.56 167103.16 188640 -1 3900
3902 0 393937.72 167174.97 188720 -1 3901
3903 0 393997.7 167240.86 188800 -1 3902
3904 0 394122.62 167275.52 188880 -1 3903
3905 0 394219.22 167290.47 188960 -1 3904
3906 0 394245.62 167311.89 189040 -1 3905
3907 0 394235.28 167331.22 189080 -1 3906
3908 0 394242.47 167359.5 189120 -1 3907
3909 0 394233.34 167376.67 189160 -1 3908
3910 0 394215.6 167409.95 189240 -1 3909
3911 0 394206.88 167412.11 189280 -1 3910
3912 0 394190.56 167406.06 189320 -1 3911
3913 0 394166.22 167439.03 189360 -1 3912
3914 0 394186.94 167523.03 189440 -1 3913
3915 0 394183.1 167543.05 189520 -1 3914
3916 0 394214.34 167557.05 189560 -1 3915
3917 0 393608 166126 188520 -1 3898
3918 0 393688 166102 188440 -1 3917
3919 0 393706.66 166120.67 188400 -1 3918
3920 0 393817.12 166622.7 188400 -1 3919
3921 0 393762.47 166744.36 188400 -1 3920
3922 0 393710.5 166856.86 188400 -1 3921
3923 0 393739.56 166833.9 188360 -1 3922
3924 0 393819 166822.05 188320 -1 3923
3925 0 393848.38 166829.48 188240 -1 3924
3926 0 393856.72 166830.11 188200 -1 3925
3927 0 393744 166158 188320 -1 3919
3928 0 393756 166202 188200 -1 3927
3929 0 393704 166198 188080 -1 3928
3930 0 393652 166182 188040 -1 3929
3931 0 393644 166186 187960 -1 3930
3932 0 394376 166210 187920 -1 3931
3933 0 394672 166252.03 187880 -1 3932
3934 0 394824 166336.03 187800 -1 3933
3935 0 394964 166452.03 187840 -1 3934
3936 0 395008 166436.03 187960 -1 3935
3937 0 394940 166474.03 188000 -1 3936
3938 0 394888 166562.03 188080 -1 3937
3939 0 394744 166606.03 188040 -1 3938
3940 0 394882.38 166554.72 188120 -1 3938
3941 0 393472 166250 187920 -1 3931
3942 0 393348 166362 187840 -1 3941
3943 0 393072 166414 187760 -1 3942
3944 0 392760 166586 187640 -1 3943
3945 0 392124 167034 187600 -1 3944
3946 0 392008 167054 187640 -1 3945
3947 0 391936 167126 187720 -1 3946
3948 0 391704 167434 187840 -1 3947
3949 0 391608 167846 187920 -1 3948
3950 0 391624 168426 187800 -1 3949
3951 0 391396 168730 187680 -1 3950
3952 0 391120 168558 187640 -1 3951
3953 0 390788 168642 187520 -1 3952
3954 0 390592 168714 187440 -1 3953
3955 0 390416 168914 187360 -1 3954
3956 0 390284 169002 187320 -1 3955
3957 0 390072 169118 187240 -1 3956
3958 0 389828 169398 187160 -1 3957
3959 0 389446 169714 187120 -1 3958
3960 0 389897.12 169467 187120 -1 3959
3961 0 390277.5 169033.28 187120 -1 3960
3962 0 390625 168555.88 187120 -1 3961
3963 0 390640.8 168052.03 187120 -1 3962
3964 0 390540.7 167893.72 187120 -1 3963
3965 0 390449.94 167880.56 187120 -1 3964
3966 0 390424.94 167965.23 187080 -1 3965
3967 0 390230.7 168027.33 187080 -1 3966
3968 0 390110.97 168061.1 187080 -1 3967
3969 0 389970 168021.31 187120 -1 3968
3970 0 389748.78 167968.55 187240 -1 3969
3971 0 389561.2 167961.75 187320 -1 3970
3972 0 389424.9 167977.66 187360 -1 3971
3973 0 390648.56 168668.44 187040 -1 3962
3974 0 390599.94 168773.02 187000 -1 3973
3975 0 390631.12 168802.81 186880 -1 3974
3976 0 390662.12 168825.19 186840 -1 3975
3977 0 390719.6 168829.53 186800 -1 3976
3978 0 390731.62 168846.56 186760 -1 3977
3979 0 390728.25 168882.19 186680 -1 3978
3980 0 390822.62 168891.31 186600 -1 3979
3981 0 390936.78 168818.44 186520 -1 3980
3982 0 391023.53 168788.48 186400 -1 3981
3983 0 391035.47 168740.98 186360 -1 3982
3984 0 391032.5 168708.34 186320 -1 3983
3985 0 391068.62 168514.78 186240 -1 3984
3986 0 391145.75 168371.22 186160 -1 3985
3987 0 391156.62 168325.84 186120 -1 3986
3988 0 391061.06 168212.19 185960 -1 3987
3989 0 391071.12 168143.47 185920 -1 3988
3990 0 391086.5 168101.38 185800 -1 3989
3991 0 391089.22 168117 185640 -1 3990
3992 0 391107.66 168059.56 185520 -1 3991
3993 0 391103.25 167991.02 185440 -1 3992
3994 0 390339.75 169089 186880 -1 3975
3995 0 390163.62 169190.28 186880 -1 3994
3996 0 390160.75 169231.81 186840 -1 3995
3997 0 390183.16 169290.34 186760 -1 3996
3998 0 390301.8 169286.38 186680 -1 3997
3999 0 390423.94 169387.44 186560 -1 3998
4000 0 389064 170030 187080 -1 3959
4001 0 388659.9 170255.86 187160 -1 4000
4002 0 388658.97 170629.73 187200 -1 4001
4003 0 388698.75 170675.97 187240 -1 4002
4004 0 388708.88 170791.56 187280 -1 4003
4005 0 388706.62 170799.06 187360 -1 4004
4006 0 388667.75 170680.52 187440 -1 4005
4007 0 388667.75 170680.52 187480 -1 4006
4008 0 388725.2 170612.78 187560 -1 4007
4009 0 388814.53 170603.03 187640 -1 4008
4010 0 388914.38 170681.14 187720 -1 4009
4011 0 389140.2 170862.4 187840 -1 4010
4012 0 389221.06 170866.6 187880 -1 4011
4013 0 389221.06 170866.6 187920 -1 4012
4014 0 389596.7 170742.81 187920 -1 4013
4015 0 389898.78 170580.5 187920 -1 4014
4016 0 389896.2 170575.64 187960 -1 4015
4017 0 389895.75 170535.17 188000 -1 4016
4018 0 388324.94 170316.27 187240 -1 4003
4019 0 387922.8 170204.33 187240 -1 4018
4020 0 387897.88 170049.56 187280 -1 4019
4021 0 387877.8 169898.1 187320 -1 4020
4022 0 387856.5 169749.11 187320 -1 4021
4023 0 387854.1 169744.34 187280 -1 4022
4024 0 387793.16 169637.62 187440 -1 4022
4025 0 387722.06 169568.64 187520 -1 4024
4026 0 387740.38 169538.84 187600 -1 4025
4027 0 387781.75 169537.4 187640 -1 4026
4028 0 389260.75 169884.97 187200 -1 4001
4029 0 389372.75 169768.83 187240 -1 4028
4030 0 389372.75 169768.83 187280 -1 4029
4031 0 389456.5 169316.58 187560 -1 4030
4032 0 389349.56 169252.34 187680 -1 4031
4033 0 388668.72 170273.47 187040 -1 4000
4034 0 388654.88 170372.8 186920 -1 4033
4035 0 388541 170646.14 186840 -1 4034
4036 0 388447.44 170657.25 186720 -1 4035
4037 0 388397.8 170758.61 186600 -1 4036
4038 0 388389.7 170857.11 186560 -1 4037
4039 0 388549 170938.06 186400 -1 4038
4040 0 388531.03 170914.67 186240 -1 4039
4041 0 388485.94 170881.6 186120 -1 4040
4042 0 388568.06 170761.19 186000 -1 4041
4043 0 388576.25 170725.72 185920 -1 4042
4044 0 388585.25 170673.33 185800 -1 4043
4045 0 388646.75 170552.98 185760 -1 4044
4046 0 388585 170889.42 185760 -1 4045
4047 0 388537.9 171231.4 185760 -1 4046
4048 0 388435.03 172077.73 185760 -1 4047
4049 0 388211.94 172416.7 185760 -1 4048
4050 0 388180.9 172422.05 185680 -1 4049
4051 0 388065.12 172533.55 185640 -1 4050
4052 0 387927.62 172651.92 185640 -1 4051
4053 0 387846.7 172690.36 185600 -1 4052
4054 0 387858.03 172590.25 185520 -1 4053
4055 0 387864 172647.52 185440 -1 4054
4056 0 387866.38 172822.08 185440 -1 4055
4057 0 387757.56 172854.56 185440 -1 4056
4058 0 387765.88 172854.55 185480 -1 4057
4059 0 387760.2 172891.11 185520 -1 4058
4060 0 387743.03 172922.98 185560 -1 4059
4061 0 387728.78 172955.58 185600 -1 4060
4062 0 387747.12 172986.12 185640 -1 4061
4063 0 387735.12 173005.84 185680 -1 4062
4064 0 387453 172802.06 185440 -1 4057
4065 0 387435.38 172754.1 185360 -1 4064
4066 0 387485 172730.06 185320 -1 4065
4067 0 387377.25 172816.73 185240 -1 4066
4068 0 387681.88 172824.78 184960 -1 4067
4069 0 387768.94 172826.73 184880 -1 4068
4070 0 387777 172798.06 184840 -1 4069
4071 0 387862.25 172796.45 184720 -1 4070
4072 0 387857.7 172780 184600 -1 4071
4073 0 387919.6 172783.6 184520 -1 4072
4074 0 388438.16 172457.73 184520 -1 4073
4075 0 388519.8 172405.08 184480 -1 4074
4076 0 388570.75 172336.98 184440 -1 4075
4077 0 388566.7 172303.25 184400 -1 4076
4078 0 388567.88 172158.08 184320 -1 4077
4079 0 388619.2 172088.75 184240 -1 4078
4080 0 388011.8 172788.6 184400 -1 4073
4081 0 388134.38 172876.39 184320 -1 4080
4082 0 388203.6 172801 184200 -1 4081
4083 0 388250.38 172750.77 184120 -1 4082
4084 0 388296.2 172742.81 184080 -1 4083
4085 0 388334.2 172773.22 184000 -1 4084
4086 0 388301.12 172828.34 183880 -1 4085
4087 0 388272.56 172789.84 183760 -1 4086
4088 0 388276.2 172787.38 183640 -1 4087
4089 0 388195.78 173140.56 183640 -1 4088
4090 0 388133.84 173275.84 183600 -1 4089
4091 0 387954.56 174041.94 183600 -1 4090
4092 0 388026.22 174573.62 183600 -1 4091
4093 0 388064.34 174616.75 183480 -1 4092
4094 0 388008.72 174680.12 183400 -1 4093
4095 0 388265.2 174618.6 183360 -1 4094
4096 0 387566.53 174951.28 183360 -1 4095
4097 0 387566.53 174951.28 183320 -1 4096
4098 0 387543.72 175011.28 183280 -1 4097
4099 0 387586.7 175180.95 183160 -1 4098
4100 0 387684 175365.22 183080 -1 4099
4101 0 387732.5 175555.66 182920 -1 4100
4102 0 387773.62 175754.38 182800 -1 4101
4103 0 387848.1 175986.89 182720 -1 4102
4104 0 387957.78 176103.7 182680 -1 4103
4105 0 387894.84 176373.28 182640 -1 4104
4106 0 387870.66 176645.28 182640 -1 4105
4107 0 387826.4 176860.9 182640 -1 4106
4108 0 387804 176850.62 182680 -1 4107
4109 0 387736.6 176894.19 182720 -1 4108
4110 0 387699.53 176898.6 182760 -1 4109
4111 0 387647.72 176916.38 182800 -1 4110
4112 0 387639.16 176931.34 182840 -1 4111
4113 0 387629.38 177195.72 182920 -1 4112
4114 0 387637 177216.42 182960 -1 4113
4115 0 387632.72 177416.92 182960 -1 4114
4116 0 387552.03 177573.11 182960 -1 4115
4117 0 387567 177745.81 182960 -1 4116
4118 0 387532.6 177748.47 183000 -1 4117
4119 0 387480.25 177608.81 183000 -1 4118
4120 0 387408.34 177517.5 183120 -1 4119
4121 0 387086.1 177719.81 183240 -1 4120
4122 0 387034.16 177951.19 183280 -1 4121
4123 0 386809.88 178245.77 183280 -1 4122
4124 0 386789.7 178441.2 183280 -1 4123
4125 0 386731.3 178406.03 183320 -1 4124
4126 0 386672.22 178371.9 183400 -1 4125
4127 0 386541.06 178473.36 183480 -1 4126
4128 0 386450.12 178645.86 183560 -1 4127
4129 0 386395.12 178864.4 183680 -1 4128
4130 0 386410.56 178964.23 183800 -1 4129
4131 0 386238.9 179276.12 183960 -1 4130
4132 0 386115.56 179490.6 184080 -1 4131
4133 0 385964.03 179670.47 184200 -1 4132
4134 0 385944.72 179759 184240 -1 4133
4135 0 385890.25 179870.84 184320 -1 4134
4136 0 385916.25 179981.3 184400 -1 4135
4137 0 386146.88 180150.5 184400 -1 4136
4138 0 386244.38 180325.5 184400 -1 4137
4139 0 386245.88 180428.47 184400 -1 4138
4140 0 386299 180554.6 184400 -1 4139
4141 0 386564.44 180585.3 184400 -1 4140
4142 0 386511.2 180918.97 184400 -1 4141
4143 0 386530.88 181047.11 184360 -1 4142
4144 0 386433.3 181103.44 184280 -1 4143
4145 0 386609.4 180983.73 184160 -1 4144
4146 0 386714.25 180949.45 184120 -1 4145
4147 0 386806.72 180926.33 184000 -1 4146
4148 0 386913.4 180887.1 183840 -1 4147
4149 0 387121.5 180814.47 183600 -1 4148
4150 0 387085.34 180809.33 183520 -1 4149
4151 0 387098.66 180804.31 183480 -1 4150
4152 0 387111.44 180805.67 183440 -1 4151
4153 0 387189.12 181015.86 183440 -1 4152
4154 0 387179.47 181128.31 183400 -1 4153
4155 0 387091.34 181206.2 183360 -1 4154
4156 0 387034.2 181250.48 183280 -1 4155
4157 0 386871.66 181300.9 183200 -1 4156
4158 0 386636.6 181286.6 183200 -1 4157
4159 0 386463.22 181220.16 183200 -1 4158
4160 0 386286.9 181319.5 183200 -1 4159
4161 0 386214.88 181301.16 183160 -1 4160
4162 0 385902.66 181324.62 183160 -1 4161
4163 0 385838.6 181307.98 183200 -1 4162
4164 0 385641.94 181279.5 183280 -1 4163
4165 0 385560.56 181340.97 183360 -1 4164
4166 0 385484.75 181367.34 183440 -1 4165
4167 0 387131 180715.06 183400 -1 4152
4168 0 387152.3 180603.14 183360 -1 4167
4169 0 387153.25 180601.72 183280 -1 4168
4170 0 387158 180605.42 183200 -1 4169
4171 0 387088.25 180617.28 183040 -1 4170
4172 0 387007.1 180626.03 183000 -1 4171
4173 0 386360.12 181404.34 184280 -1 4144
4174 0 386399 181727.55 184280 -1 4173
4175 0 386240.25 182307.48 184280 -1 4174
4176 0 386405.94 182205.52 184160 -1 4175
4177 0 386466.94 182185.45 184120 -1 4176
4178 0 386500.5 181946.97 184080 -1 4177
4179 0 386478.28 182063.72 184040 -1 4178
4180 0 386470.28 182129.4 184000 -1 4179
4181 0 386387.75 182205.98 183920 -1 4180
4182 0 386285.62 182176.25 183800 -1 4181
4183 0 386249.06 182177.62 183760 -1 4182
4184 0 386243.78 182119.28 183680 -1 4183
4185 0 386212 182051.62 183600 -1 4184
4186 0 386177.9 181974.84 183520 -1 4185
4187 0 386070.03 182069.36 183400 -1 4186
4188 0 386187.84 182198.27 183600 -1 4185
4189 0 386114.84 182254.33 183600 -1 4188
4190 0 386057.94 182225.38 183560 -1 4189
4191 0 386246.3 182856.4 184280 -1 4175
4192 0 386251.75 183234.86 184280 -1 4191
4193 0 386398 183543.48 184240 -1 4192
4194 0 386496.88 183669.42 184200 -1 4193
4195 0 386562.12 183555.72 184080 -1 4194
4196 0 386643.06 183648.84 183960 -1 4195
4197 0 386732.2 183776.39 183920 -1 4196
4198 0 387045.25 184108.78 183920 -1 4197
4199 0 387209 184338.92 183920 -1 4198
4200 0 387221.75 184526.02 183920 -1 4199
4201 0 387322.8 184518 183880 -1 4200
4202 0 387298.56 184917.86 183880 -1 4201
4203 0 387288.3 185063.42 183880 -1 4202
4204 0 387300.5 185044.56 183840 -1 4203
4205 0 387329.25 184952.78 183800 -1 4204
4206 0 386763.2 183763.62 183800 -1 4197
4207 0 386699.2 183836.75 183680 -1 4206
4208 0 386682.88 183857.45 183640 -1 4207
4209 0 386711.44 183839.17 183520 -1 4208
4210 0 386846.94 183965.62 183520 -1 4209
4211 0 386933.53 184154.22 183520 -1 4210
4212 0 387083.78 184183.73 183520 -1 4211
4213 0 387176.62 184251.12 183520 -1 4212
4214 0 387166.3 184389 183520 -1 4213
4215 0 387196.44 184540.47 183560 -1 4214
4216 0 387238.5 184632.6 183600 -1 4215
4217 0 387253.8 184676.08 183640 -1 4216
4218 0 385727.7 183809.08 184240 -1 4193
4219 0 385075.75 183878.94 184240 -1 4218
4220 0 384975.53 183789.08 184200 -1 4219
4221 0 384920.72 183697.38 184120 -1 4220
4222 0 384919.75 183690.22 184080 -1 4221
4223 0 385835.12 183696 184280 -1 4192
4224 0 385788.53 183806.23 184360 -1 4223
4225 0 385394.25 184356.34 184360 -1 4224
4226 0 385318.34 184371.1 184360 -1 4225
4227 0 385197.2 184582.58 184360 -1 4226
4228 0 385189.94 184614.44 184320 -1 4227
4229 0 385170.56 184663.23 184280 -1 4228
4230 0 385141.9 184616.02 184160 -1 4229
4231 0 385031.8 184580.4 184040 -1 4230
4232 0 384980.9 184556.5 184000 -1 4231
4233 0 384949.62 184538.11 183960 -1 4232
4234 0 384886.56 184581.97 183880 -1 4233
4235 0 384846.1 184643.39 183800 -1 4234
4236 0 384841.72 184570.98 183720 -1 4235
4237 0 384836.66 184518.69 183640 -1 4236
4238 0 384831.16 184494.7 183560 -1 4237
4239 0 385293.06 184713.23 184440 -1 4227
4240 0 385435.03 184745.05 184520 -1 4239
4241 0 385470.97 184788.5 184560 -1 4240
4242 0 385560.88 184858.23 184600 -1 4241
4243 0 385619.62 185039.77 184640 -1 4242
4244 0 385749.2 185368.55 184680 -1 4243
4245 0 385931.6 185628.23 184720 -1 4244
4246 0 386225.44 185872.48 184800 -1 4245
4247 0 386285.22 186062.88 184840 -1 4246
4248 0 386543.1 186565.25 184840 -1 4247
4249 0 386722.47 186822.1 184880 -1 4248
4250 0 386855.38 186868.06 184960 -1 4249
4251 0 386817.03 187115.72 184960 -1 4250
4252 0 386765.62 187263.28 184960 -1 4251
4253 0 386760.88 187290.47 185000 -1 4252
4254 0 386757.5 187399.22 185040 -1 4253
4255 0 386746.2 187400.67 185080 -1 4254
4256 0 386540.34 186561.67 184760 -1 4248
4257 0 386539.28 186560.5 184720 -1 4256
4258 0 386375.3 186531.94 184600 -1 4257
4259 0 386425 186366.28 184520 -1 4258
4260 0 386425 186366.28 184440 -1 4259
4261 0 386376.2 186323.5 184400 -1 4260
4262 0 386352.06 186271.16 184360 -1 4261
4263 0 386290.06 186273.06 184280 -1 4262
4264 0 386044.34 186229.64 184240 -1 4263
4265 0 385993.3 186161.1 184200 -1 4264
4266 0 385915.62 186193.78 184120 -1 4265
4267 0 385886.22 186167.38 184080 -1 4266
4268 0 385834.12 186074.34 184040 -1 4267
4269 0 385816.25 186007.48 183960 -1 4268
4270 0 385745.06 185982.69 183880 -1 4269
4271 0 385739.53 185964.66 183800 -1 4270
4272 0 385739.75 186004.5 183720 -1 4271
4273 0 385744.5 185980 183680 -1 4272
4274 0 385748.7 185956.08 183640 -1 4273
4275 0 385770.97 185961.17 183560 -1 4274
4276 0 385742.94 185904.31 183440 -1 4275
4277 0 385739.53 185872.81 183360 -1 4276
4278 0 385635.84 185895.19 183240 -1 4277
4279 0 385522.5 185905.77 183160 -1 4278
4280 0 385356.8 185877.6 183080 -1 4279
4281 0 385243.06 185841.9 183040 -1 4280
4282 0 385171.25 185771.94 183000 -1 4281
4283 0 385130.25 185765.34 182960 -1 4282
4284 0 384919.88 185641.47 182960 -1 4283
4285 0 384923 185580.5 183000 -1 4284
4286 0 385070.78 185443.92 183040 -1 4285
4287 0 385075.47 185393.66 183080 -1 4286
4288 0 386637 186483.89 184280 -1 4263
4289 0 386582.44 186764.98 184280 -1 4288
4290 0 386484.5 186893.95 184280 -1 4289
4291 0 386465.12 187103.66 184280 -1 4290
4292 0 386341.56 187294.72 184280 -1 4291
4293 0 386255.8 187276.03 184200 -1 4292
4294 0 386201.66 187335.62 184120 -1 4293
4295 0 386164.66 187408 184040 -1 4294
4296 0 386146.44 187444.38 184000 -1 4295
4297 0 386160.97 187457.11 183960 -1 4296
4298 0 386151.8 187453.23 183920 -1 4297
4299 0 386236.25 187484.66 183880 -1 4298
4300 0 386244.84 187461.66 183800 -1 4299
4301 0 386270.7 187366.94 183680 -1 4300
4302 0 386262.25 187308.97 183560 -1 4301
4303 0 386196.3 187269.56 183440 -1 4302
4304 0 386257.97 187354.5 183320 -1 4303
4305 0 386469.06 187283.12 183320 -1 4304
4306 0 386536.28 187266.19 183280 -1 4305
4307 0 386644.62 187315.9 183240 -1 4306
4308 0 386729.2 187395.6 183200 -1 4307
4309 0 386786 187436.81 183120 -1 4308
4310 0 386030.9 187698.62 184040 -1 4295
4311 0 385994.25 187839.34 184040 -1 4310
4312 0 386142.56 188123.78 184040 -1 4311
4313 0 386200.78 188515.38 184040 -1 4312
4314 0 386236.88 188879.27 184040 -1 4313
4315 0 386341.7 189304.08 184040 -1 4314
4316 0 386343.56 189433.05 183960 -1 4315
4317 0 386514.53 189413.1 183880 -1 4316
4318 0 386632.25 189512.3 183840 -1 4317
4319 0 386670.34 189533.61 183760 -1 4318
4320 0 386739.22 189413.38 183640 -1 4319
4321 0 386871.56 189371.22 183560 -1 4320
4322 0 387263.5 189525.55 183480 -1 4321
4323 0 387531.75 189430.03 183480 -1 4322
4324 0 387736.34 189334.4 183400 -1 4323
4325 0 388033.62 189393.36 183360 -1 4324
4326 0 388190.28 189387.17 183320 -1 4325
4327 0 386610 188760.1 184040 -1 4313
4328 0 386674.12 188767.6 184000 -1 4327
4329 0 386674.12 188767.6 183960 -1 4328
4330 0 386716 188763.25 183880 -1 4329
4331 0 386797.88 188718.44 183760 -1 4330
4332 0 386852.2 188670.19 183680 -1 4331
4333 0 386898.7 188674 183560 -1 4332
4334 0 387023.16 188616 183400 -1 4333
4335 0 387078.38 188735.89 183320 -1 4334
4336 0 387079.28 188741 183280 -1 4335
4337 0 386188.34 188527.67 184280 -1 4313
4338 0 386263.2 189261.4 184280 -1 4337
4339 0 386119.06 189605.64 184280 -1 4338
4340 0 386170.03 190031.06 184280 -1 4339
4341 0 386376.25 190401.77 184280 -1 4340
4342 0 386484.47 190549.38 184280 -1 4341
4343 0 386487.7 190637.64 184320 -1 4342
4344 0 386488.44 190775.1 184360 -1 4343
4345 0 386601.3 190951.28 184480 -1 4344
4346 0 386653.94 191104.69 184560 -1 4345
4347 0 386715.9 191208.53 184560 -1 4346
4348 0 386651.56 191372.44 184560 -1 4347
4349 0 386534.2 191558.53 184560 -1 4348
4350 0 386529.4 191606.33 184520 -1 4349
4351 0 386518.44 191583.72 184480 -1 4350
4352 0 386432.28 191501.22 184440 -1 4351
4353 0 386394.9 191469.08 184400 -1 4352
4354 0 386996.88 191243.11 184680 -1 4347
4355 0 387314.2 191247.52 184760 -1 4354
4356 0 387359 191329.5 184800 -1 4355
4357 0 387546.25 190889.9 184800 -1 4356
4358 0 387615.38 190894.56 184800 -1 4357
4359 0 387716 190916.56 184840 -1 4358
4360 0 387765.5 190930.94 184880 -1 4359
4361 0 387817.06 190958.1 184920 -1 4360
4362 0 387404.12 191410.6 184840 -1 4356
4363 0 387358.7 191740.06 184840 -1 4362
4364 0 387456.75 191943.3 184880 -1 4363
4365 0 387556.25 192265.7 184920 -1 4364
4366 0 387806.7 192742.84 184920 -1 4365
4367 0 387796.56 192998.02 184920 -1 4366
4368 0 387780.56 193142.67 184920 -1 4367
4369 0 387676.88 193414.8 184920 -1 4368
4370 0 387796.97 193781.05 184920 -1 4369
4371 0 387808.8 194094.94 184920 -1 4370
4372 0 387902 194287.42 184920 -1 4371
4373 0 387901.56 194639.48 184920 -1 4372
4374 0 387866.06 194998.4 184920 -1 4373
4375 0 387953.62 195290.9 184920 -1 4374
4376 0 388000.12 195428.19 184920 -1 4375
4377 0 387898.12 195594.02 184840 -1 4376
4378 0 387815.1 195842.75 184840 -1 4377
4379 0 387803.3 196141.72 184840 -1 4378
4380 0 387752.4 196364.83 184840 -1 4379
4381 0 387951.03 196794.33 184840 -1 4380
4382 0 388180.94 197295.95 184840 -1 4381
4383 0 388199 197314.5 184880 -1 4382
4384 0 388143.3 198026.8 184880 -1 4383
4385 0 388117.9 198150.58 184920 -1 4384
4386 0 388155.8 198274.95 184960 -1 4385
4387 0 388315.4 198525.55 184960 -1 4386
4388 0 388355.2 198619.66 185120 -1 4387
4389 0 388565.12 198961.78 185280 -1 4388
4390 0 388819.75 199164.25 185280 -1 4389
4391 0 389046.44 199204.3 185280 -1 4390
4392 0 389360.8 199297.78 185280 -1 4391
4393 0 389658.4 199264.34 185240 -1 4392
4394 0 389704.5 199153.05 185120 -1 4393
4395 0 389925 199150.44 185040 -1 4394
4396 0 390096.94 199264.58 185000 -1 4395
4397 0 390202.62 199451.53 185000 -1 4396
4398 0 390183.3 199493.72 185040 -1 4397
4399 0 390178.12 199522.58 185080 -1 4398
4400 0 390179.06 199547.4 185120 -1 4399
4401 0 390135.8 199202.88 184920 -1 4396
4402 0 390198.38 199199.95 184840 -1 4401
4403 0 390320.06 199274 184720 -1 4402
4404 0 390452.88 199305.28 184640 -1 4403
4405 0 390592.12 199225.06 184560 -1 4404
4406 0 390793.97 199193.6 184560 -1 4405
4407 0 390833.97 199239.22 184600 -1 4406
4408 0 391015 199317.12 184680 -1 4407
4409 0 391142.34 199399.77 184760 -1 4408
4410 0 391066.8 199483.14 184840 -1 4409
4411 0 391025 199556.33 184920 -1 4410
4412 0 390977.34 199645.7 185000 -1 4411
4413 0 390978.94 199679.23 185040 -1 4412
4414 0 388334.78 198546.05 184880 -1 4387
4415 0 388403.16 198471.56 184840 -1 4414
4416 0 388408.5 198693.72 184840 -1 4415
4417 0 388333.84 198699.06 184800 -1 4416
4418 0 388636.75 198506.47 184800 -1 4415
4419 0 388833.2 198449.61 184720 -1 4418
4420 0 388939.94 198399.28 184600 -1 4419
4421 0 388974.75 198310.33 184520 -1 4420
4422 0 388986.7 198278.36 184480 -1 4421
4423 0 389024.62 198158.9 184400 -1 4422
4424 0 389068.88 198073.84 184360 -1 4423
4425 0 389068.5 197932.5 184280 -1 4424
4426 0 389126.88 197809.03 184200 -1 4425
4427 0 389126.38 197808.1 184160 -1 4426
4428 0 389149.47 197751.75 184080 -1 4427
4429 0 389144.28 197783.84 183960 -1 4428
4430 0 389116.88 197763.97 183800 -1 4429
4431 0 389121.47 197727.55 183680 -1 4430
4432 0 389089.5 197744.89 183640 -1 4431
4433 0 389055.88 197746.83 183600 -1 4432
4434 0 388216.56 197332.83 184920 -1 4383
4435 0 388333.56 197390.73 185000 -1 4434
4436 0 388381.44 197462.75 185040 -1 4435
4437 0 388458.06 197584.33 185160 -1 4436
4438 0 388552.22 197692.73 185240 -1 4437
4439 0 388676.06 197827.06 185320 -1 4438
4440 0 388682.62 197842.81 185360 -1 4439
4441 0 387321.7 192409.95 184960 -1 4365
4442 0 387277.25 192394.56 185000 -1 4441
4443 0 387257.12 192480.42 185080 -1 4442
4444 0 386077.94 189717.27 184400 -1 4339
4445 0 386057.8 189751.73 184440 -1 4444
4446 0 386078.03 189784.4 184480 -1 4445
4447 0 386086.72 189796.53 184520 -1 4446
4448 0 386119.4 189849.75 184560 -1 4447
4449 0 386116.97 189947.47 184600 -1 4448
4450 0 386074.62 190050.53 184640 -1 4449
4451 0 386035.56 190170.19 184760 -1 4450
4452 0 386054.97 190238.61 184800 -1 4451
4453 0 386064.62 190295.06 184840 -1 4452
4454 0 385978.47 190369.69 184920 -1 4453
4455 0 385972.9 190483.1 185000 -1 4454
4456 0 385987.3 190546.17 185040 -1 4455
4457 0 385982.7 190715.88 185120 -1 4456
4458 0 385972.5 190780.05 185160 -1 4457
4459 0 385958.75 190845.16 185240 -1 4458
4460 0 385930.22 190908.94 185320 -1 4459
4461 0 385917.3 190994.25 185360 -1 4460
4462 0 385896.38 191028.7 185400 -1 4461
4463 0 386181.56 188534.11 184400 -1 4337
4464 0 386185.88 188545.44 184440 -1 4463
4465 0 386173.88 188532.94 184480 -1 4464
4466 0 385969.8 188660.89 184600 -1 4465
4467 0 385945.5 188661.83 184680 -1 4466
4468 0 385905.7 188654.45 184720 -1 4467
4469 0 385876.38 188687.36 184760 -1 4468
4470 0 385902.25 188742.84 184840 -1 4469
4471 0 386347.38 189300.11 184440 -1 4464
4472 0 386347.38 189300.11 184480 -1 4471
4473 0 386592.62 186483.75 184240 -1 4288
4474 0 386579.56 186483.81 184160 -1 4473
4475 0 386661.75 186524.52 184080 -1 4474
4476 0 386744.3 186532.75 184000 -1 4475
4477 0 386836.7 186480.03 183920 -1 4476
4478 0 386856 186463.12 183880 -1 4477
4479 0 386442.8 186089.05 184360 -1 4262
4480 0 386505.8 185995.39 184360 -1 4479
4481 0 386522.8 185969.19 184320 -1 4480
4482 0 386582.03 185879.52 184240 -1 4481
4483 0 386632.9 185794.84 184160 -1 4482
4484 0 386749.1 185720.2 184080 -1 4483
4485 0 386853.97 185691.88 184040 -1 4484
4486 0 386932.56 185646 183960 -1 4485
4487 0 386966.88 185599.31 183920 -1 4486
4488 0 387018 185565.75 183880 -1 4487
4489 0 385638 179834.27 184400 -1 4136
4490 0 385388.3 179742.8 184400 -1 4489
4491 0 385347.94 179664.28 184400 -1 4490
4492 0 384980.97 179596.31 184480 -1 4491
4493 0 384714.12 179545.52 184560 -1 4492
4494 0 384671.66 179603.92 184640 -1 4493
4495 0 384542.12 179748.62 184760 -1 4494
4496 0 384527.66 179787.27 184840 -1 4495
4497 0 384542.97 179894.5 184960 -1 4496
4498 0 384542.84 180004.9 185080 -1 4497
4499 0 384540.2 180123.25 185200 -1 4498
4500 0 384554.78 180231.88 185280 -1 4499
4501 0 384556.5 180329.6 185400 -1 4500
4502 0 384518.78 180261.5 185520 -1 4501
4503 0 384554.38 180302.78 185560 -1 4502
4504 0 384683.25 180391.98 185560 -1 4503
4505 0 384767.3 180572.69 185640 -1 4504
4506 0 384873.38 180670.47 185760 -1 4505
4507 0 384928.88 180714 185840 -1 4506
4508 0 386701.94 178551.67 183280 -1 4124
4509 0 386723.62 178570.22 183240 -1 4508
4510 0 386884.3 178611.11 183120 -1 4509
4511 0 387686.06 177842.84 182880 -1 4117
4512 0 387726.2 177860.06 182840 -1 4511
4513 0 387894.5 177910.94 182760 -1 4512
4514 0 388129.12 178077.98 182760 -1 4513
4515 0 388284.88 174623.28 183320 -1 4095
4516 0 388429.38 174671.06 183240 -1 4515
4517 0 388547.62 174744.75 183120 -1 4516
4518 0 388580.97 174814.6 183040 -1 4517
4519 0 388776.1 174823.94 182960 -1 4518
4520 0 388812.8 174830.69 182920 -1 4519
4521 0 388893.44 174843.72 182840 -1 4520
4522 0 388952.7 174918.6 182720 -1 4521
4523 0 388986.62 174974.88 182640 -1 4522
4524 0 388965.94 174991.44 182560 -1 4523
4525 0 389011.16 174961.94 182480 -1 4524
4526 0 388870.88 174978.81 182400 -1 4525
4527 0 388878.2 175001.56 182280 -1 4526
4528 0 389044.7 175054.03 182280 -1 4527
4529 0 389171.56 175104.94 182280 -1 4528
4530 0 389362.25 175132.81 182280 -1 4529
4531 0 389474 175123.44 182280 -1 4530
4532 0 389542.25 175149.62 182240 -1 4531
4533 0 389783.44 175372 182160 -1 4532
4534 0 390044.75 175744.78 182080 -1 4533
4535 0 390270.44 176041.11 182000 -1 4534
4536 0 390222.2 176244.75 181920 -1 4535
4537 0 390222.6 176348.92 181880 -1 4536
4538 0 390291.1 176400.17 181680 -1 4537
4539 0 390429.94 176340.44 181640 -1 4538
4540 0 390505.88 176285.3 181520 -1 4539
4541 0 390504.44 176290.44 181440 -1 4540
4542 0 390521.22 176272.25 181400 -1 4541
4543 0 390578.75 176174.2 181400 -1 4542
4544 0 390668.62 176119.69 181400 -1 4543
4545 0 390677.88 176108.6 181360 -1 4544
4546 0 390662.84 176104.78 181320 -1 4545
4547 0 390561.12 176400.9 181400 -1 4542
4548 0 390570.62 176474.83 181360 -1 4547
4549 0 390610.8 176488.31 181320 -1 4548
4550 0 390649.88 176374.52 181200 -1 4549
4551 0 390705.72 176375.44 181080 -1 4550
4552 0 390716 176346.06 180960 -1 4551
4553 0 390714.06 176341.31 180880 -1 4552
4554 0 390680.66 176316.42 180800 -1 4553
4555 0 390642.8 176243.31 180680 -1 4554
4556 0 390602.75 176198.19 180560 -1 4555
4557 0 390456.28 176125.94 180480 -1 4556
4558 0 390452.5 176104.47 180360 -1 4557
4559 0 390428.94 176097.81 180240 -1 4558
4560 0 390351.25 176154.86 180160 -1 4559
4561 0 390206.25 176147.05 180160 -1 4560
4562 0 390099.9 176116.44 180040 -1 4561
4563 0 390040.97 176129.64 180000 -1 4562
4564 0 389802.94 176200.75 179920 -1 4563
4565 0 389689.38 176302.69 179880 -1 4564
4566 0 389796.8 176371.53 179840 -1 4565
4567 0 389898.4 176392.25 179800 -1 4566
4568 0 389989.62 176414.02 179720 -1 4567
4569 0 389995.16 176481.9 179680 -1 4568
4570 0 390037.88 176590.25 179600 -1 4569
4571 0 390064.62 176697.78 179600 -1 4570
4572 0 390086.44 176758.6 179560 -1 4571
4573 0 390101.44 176758.6 179520 -1 4572
4574 0 390057.72 176832.58 179400 -1 4573
4575 0 390072.72 176801.33 179240 -1 4574
4576 0 390131.12 176780.84 179080 -1 4575
4577 0 390179.38 176782.03 179000 -1 4576
4578 0 390179.38 176744.16 178920 -1 4577
4579 0 390150.62 176448.6 181680 -1 4538
4580 0 389956.3 176517.14 181680 -1 4579
4581 0 389903.2 176595.84 181640 -1 4580
4582 0 389927.12 176854.31 181560 -1 4581
4583 0 389834.78 177039.84 181480 -1 4582
4584 0 389714.16 177113.8 181440 -1 4583
4585 0 389571.06 177250.22 181400 -1 4584
4586 0 389508.56 177288.88 181320 -1 4585
4587 0 389442.88 177166.69 181160 -1 4586
4588 0 389651.2 176481.12 181680 -1 4580
4589 0 389577.25 176476.19 181720 -1 4588
4590 0 389484.56 176473.4 181760 -1 4589
4591 0 389255.3 176427.8 181840 -1 4590
4592 0 389059.8 176437.03 181960 -1 4591
4593 0 389077.53 176405.92 182000 -1 4592
4594 0 389517.9 177060.66 182040 -1 4593
4595 0 388918.44 176294.58 182080 -1 4594
4596 0 388855.16 176286.4 182120 -1 4595
4597 0 388755.44 176343.16 182160 -1 4596
4598 0 388672.25 176199.47 182240 -1 4597
4599 0 388655.1 176202.84 182280 -1 4598
4600 0 388650.2 176215.5 182320 -1 4599
4601 0 388743.94 176405.69 182080 -1 4595
4602 0 388754.12 176444.16 182000 -1 4601
4603 0 388784.47 174985.66 182240 -1 4527
4604 0 388501.97 174971.33 182240 -1 4603
4605 0 388352.3 174950.53 182240 -1 4604
4606 0 388318.2 174976.36 182200 -1 4605
4607 0 388269.06 175044.28 182120 -1 4606
4608 0 387976.7 175033.9 182000 -1 4607
4609 0 387967.44 175100.45 181880 -1 4608
4610 0 387987.56 175160.69 181720 -1 4609
4611 0 388008.25 175304.75 181520 -1 4610
4612 0 388193.38 175577.9 181400 -1 4611
4613 0 388215.78 175647.69 181360 -1 4612
4614 0 388283.75 175833.22 181320 -1 4613
4615 0 388289.9 175762.06 181200 -1 4614
4616 0 388293.4 175863.31 181120 -1 4615
4617 0 388349 174947.22 182280 -1 4605
4618 0 388343.5 174954.88 182320 -1 4617
4619 0 387517.3 174957.97 183400 -1 4094
4620 0 387077.06 175038.44 183400 -1 4619
4621 0 386862.3 174995.69 183440 -1 4620
4622 0 386582.25 174803.22 183560 -1 4621
4623 0 386489 174793.03 183760 -1 4622
4624 0 386488.22 174787.4 183840 -1 4623
4625 0 386363.16 174911.66 184000 -1 4624
4626 0 386220.34 175126.6 184160 -1 4625
4627 0 385961.28 175295.84 184240 -1 4626
4628 0 385862.3 175482.03 184360 -1 4627
4629 0 385924.25 175645.34 184760 -1 4628
4630 0 386229.16 175898.78 184920 -1 4629
4631 0 386377.06 176029.28 185000 -1 4630
4632 0 386438.94 176082.56 185080 -1 4631
4633 0 386431.28 176121.34 185200 -1 4632
4634 0 386514.12 176209.1 185320 -1 4633
4635 0 386783.8 176232.5 185480 -1 4634
4636 0 386823.47 176256.14 185640 -1 4635
4637 0 386886.97 176363.8 185760 -1 4636
4638 0 386987.8 176449.7 185840 -1 4637
4639 0 387013 176633.66 185960 -1 4638
4640 0 386833.78 176111.62 186040 -1 4639
4641 0 387039.62 176733.5 186080 -1 4640
4642 0 387092.38 176867.9 186160 -1 4641
4643 0 387093.84 176950.23 186200 -1 4642
4644 0 387079.7 177027.14 186240 -1 4643
4645 0 387063.3 177079.81 186280 -1 4644
4646 0 387057.75 177145.44 186360 -1 4645
4647 0 387064.62 177171.69 186440 -1 4646
4648 0 386979.66 177225 186520 -1 4647
4649 0 387016.22 177415.12 186600 -1 4648
4650 0 387120.06 177490.44 186680 -1 4649
4651 0 387348.47 177532.03 186760 -1 4650
4652 0 387722.88 177473.19 186840 -1 4651
4653 0 387986.56 177347.75 186840 -1 4652
4654 0 387807.72 177392.9 186920 -1 4653
4655 0 387728.3 177429.22 186960 -1 4654
4656 0 385744.72 175595.84 184240 -1 4627
4657 0 385569.2 175711.81 184240 -1 4656
4658 0 385179.44 175638.88 184240 -1 4657
4659 0 385053 175686.28 184240 -1 4658
4660 0 384972.9 175695.9 184200 -1 4659
4661 0 384807.8 175732.38 184200 -1 4660
4662 0 384749.34 175732.75 184200 -1 4661
4663 0 384685.53 175722.19 184120 -1 4662
4664 0 384371.1 175699.08 184120 -1 4663
4665 0 384174.8 175585.03 184120 -1 4664
4666 0 384179.94 175575.66 184160 -1 4665
4667 0 384215.12 175565.31 184240 -1 4666
4668 0 384338.38 175469.33 184280 -1 4667
4669 0 384328.84 175462.19 184320 -1 4668
4670 0 384226.66 175474.53 184360 -1 4669
4671 0 384145.94 175337.25 184360 -1 4670
4672 0 384159.8 175318.44 184440 -1 4671
4673 0 384243.47 175388.8 184520 -1 4672
4674 0 388276.2 172787.38 183600 -1 4088
4675 0 388321.2 172763.5 183560 -1 4674
4676 0 387083.2 172800.2 184960 -1 4068
4677 0 386793.38 172610.45 184960 -1 4676
4678 0 386841.72 172511.28 184920 -1 4677
4679 0 386845.16 172429.16 184880 -1 4678
4680 0 386861 172358.64 184840 -1 4679
4681 0 386861.47 172299.5 184760 -1 4680
4682 0 386758.6 172340.48 184720 -1 4681
4683 0 386563.62 172356.72 184640 -1 4682
4684 0 386363.16 172229.34 184520 -1 4683
4685 0 386349.75 172064.66 184320 -1 4684
4686 0 386256.22 171890.1 184160 -1 4685
4687 0 386171.7 171819.28 184080 -1 4686
4688 0 386190.8 171850.97 184000 -1 4687
4689 0 386224.2 171864.9 183920 -1 4688
4690 0 386190.3 171696.03 183840 -1 4689
4691 0 386084.94 171788.69 183760 -1 4690
4692 0 385912.25 171819.39 183680 -1 4691
4693 0 385654.88 171800.12 183640 -1 4692
4694 0 385602.12 171750.92 183560 -1 4693
4695 0 385594.97 171827.72 183480 -1 4694
4696 0 385495.9 171812.38 183400 -1 4695
4697 0 385441.7 171952.97 183320 -1 4696
4698 0 385485.2 172002.1 183200 -1 4697
4699 0 385414.4 172039.88 183120 -1 4698
4700 0 385362.9 171966.19 183080 -1 4699
4701 0 385281.2 171923.05 183000 -1 4700
4702 0 385221.88 171974.22 182960 -1 4701
4703 0 385035.25 172120.92 182880 -1 4702
4704 0 384950.2 172165.6 182840 -1 4703
4705 0 384921.53 172196.53 182760 -1 4704
4706 0 388812.38 170394.98 185720 -1 4045
4707 0 388950.44 170157.42 185640 -1 4706
4708 0 389233.7 170079.2 185560 -1 4707
4709 0 389466.78 169975.38 185440 -1 4708
4710 0 389519.47 169936.7 185360 -1 4709
4711 0 389721.66 169345.12 185360 -1 4710
4712 0 389916.25 168992.92 185360 -1 4711
4713 0 390025.75 168869.47 185360 -1 4712
4714 0 390000.5 168681.84 185360 -1 4713
4715 0 390089.88 168506.1 185360 -1 4714
4716 0 390199.84 168430.11 185400 -1 4715
4717 0 390508.62 168301.77 185520 -1 4716
4718 0 390621.38 168263.03 185560 -1 4717
4719 0 390539.47 168340 185680 -1 4718
4720 0 390427.62 168392.23 185800 -1 4719
4721 0 390406.4 168432.97 185880 -1 4720
4722 0 390439.75 168509.34 185960 -1 4721
4723 0 390458.16 168519.75 186000 -1 4722
4724 0 389821.94 169389.42 185400 -1 4711
4725 0 389783.06 169041.16 185400 -1 4724
4726 0 389796.2 169051.45 185440 -1 4725
4727 0 389791.38 169055.9 185480 -1 4726
4728 0 389727.25 169086.78 185560 -1 4727
4729 0 389698.75 169142.34 185600 -1 4728
4730 0 389872.3 169422.17 185440 -1 4724
4731 0 389802.56 169257.55 185320 -1 4711
4732 0 389951.75 169050.89 185240 -1 4731
4733 0 389960.72 168958.44 185200 -1 4732
4734 0 389963.88 168911.25 185160 -1 4733
4735 0 389967.6 168874.47 185080 -1 4734
4736 0 390049.72 168855.08 185000 -1 4735
4737 0 390303.3 168753.62 184920 -1 4736
4738 0 390483.06 168636.03 184840 -1 4737
4739 0 390591.94 168580.31 184760 -1 4738
4740 0 390532.7 168296.53 184760 -1 4739
4741 0 390405.66 168242.34 184760 -1 4740
4742 0 390311.38 168258.84 184840 -1 4741
4743 0 390208.22 168253.66 184880 -1 4742
4744 0 390107.12 168157.88 184920 -1 4743
4745 0 390108.06 168157.84 184960 -1 4744
4746 0 389875.16 167872.03 184960 -1 4745
4747 0 389510.3 167608.75 184960 -1 4746
4748 0 389461.53 167526.8 184960 -1 4747
4749 0 389242.2 167431.75 184960 -1 4748
4750 0 389220.62 167447.53 185000 -1 4749
4751 0 388991.4 167380.56 185040 -1 4750
4752 0 388907.47 167322.03 185080 -1 4751
4753 0 388836.94 167254.53 185120 -1 4752
4754 0 388811.25 167191.6 185160 -1 4753
4755 0 388803.2 167176 185200 -1 4754
4756 0 388765.88 167117.36 185280 -1 4755
4757 0 388695.56 167104.5 185360 -1 4756
4758 0 388651.22 167086.3 185440 -1 4757
4759 0 388651.9 166957.16 185480 -1 4758
4760 0 388726.5 166795.73 185560 -1 4759
4761 0 388710.5 166802.36 185640 -1 4760
4762 0 388525.34 166684.44 185720 -1 4761
4763 0 388506.6 166683.94 185800 -1 4762
4764 0 388420.2 166631.6 185880 -1 4763
4765 0 388300.34 166593 186000 -1 4764
4766 0 388216.22 166555.25 186080 -1 4765
4767 0 388089.7 166410.5 186120 -1 4766
4768 0 387973.53 166397.31 186200 -1 4767
4769 0 387887.25 166348.19 186280 -1 4768
4770 0 387812.6 166243.94 186280 -1 4769
4771 0 387715.72 166181.78 186280 -1 4770
4772 0 387634.16 166097.75 186240 -1 4771
4773 0 387488.84 165915.84 186160 -1 4772
4774 0 387509.3 165918.58 186120 -1 4773
4775 0 387379.28 165803.9 186080 -1 4774
4776 0 387206.9 165636.62 186000 -1 4775
4777 0 387105.28 165629.4 186000 -1 4776
4778 0 387057.88 165647.16 186000 -1 4777
4779 0 387036.4 165674.94 186080 -1 4778
4780 0 386969.88 165583.02 186160 -1 4779
4781 0 386916.97 165529.4 186240 -1 4780
4782 0 386687.75 165522.69 186240 -1 4781
4783 0 386658.16 165467.81 186200 -1 4782
4784 0 386572.8 165356.42 186160 -1 4783
4785 0 386433.5 165144.27 186160 -1 4784
4786 0 386376.53 165086.16 186160 -1 4785
4787 0 386353.03 165089.58 186200 -1 4786
4788 0 386317.25 165092.64 186240 -1 4787
4789 0 390708.97 168532.94 184640 -1 4739
4790 0 390834.22 168503.12 184480 -1 4789
4791 0 390925.47 168498.53 184400 -1 4790
4792 0 391095.06 168391.8 184320 -1 4791
4793 0 391195.6 168313.03 184200 -1 4792
4794 0 391380.8 168269.72 184200 -1 4793
4795 0 391517.38 168270.06 184120 -1 4794
4796 0 391586.25 168256.53 184040 -1 4795
4797 0 391663 168216.95 184000 -1 4796
4798 0 391838.84 168185.5 183920 -1 4797
4799 0 392134.75 168178.1 183800 -1 4798
4800 0 392249.5 168201.66 183760 -1 4799
4801 0 392312.62 168211.84 183680 -1 4800
4802 0 392823.12 168283.53 183680 -1 4801
4803 0 392870.34 168216.9 183640 -1 4802
4804 0 392933.7 168224.7 183600 -1 4803
4805 0 393004.53 168204.44 183440 -1 4804
4806 0 393439.38 167836.17 183440 -1 4805
4807 0 393717.7 167447.7 183440 -1 4806
4808 0 393958.56 167064.52 183440 -1 4807
4809 0 394065.28 166993.48 183440 -1 4808
4810 0 394163.12 166900.08 183440 -1 4809
4811 0 394196.1 166867.23 183480 -1 4810
4812 0 394288.53 166754.44 183480 -1 4811
4813 0 394338 166743.8 183480 -1 4812
4814 0 394387.84 166700.25 183440 -1 4813
4815 0 394566.56 166453.03 183360 -1 4814
4816 0 394694.88 166337.14 183320 -1 4815
4817 0 394846.22 166193.48 183320 -1 4816
4818 0 394884.84 166142.31 183280 -1 4817
4819 0 395016.8 166109.06 183200 -1 4818
4820 0 395110.38 166080.9 183160 -1 4819
4821 0 395256.66 165814.22 183160 -1 4820
4822 0 395303 165610.16 183160 -1 4821
4823 0 395339.94 165502.06 183120 -1 4822
4824 0 395428.56 165313.44 183040 -1 4823
4825 0 395463.53 165261.83 183040 -1 4824
4826 0 395579 165137.34 182960 -1 4825
4827 0 395710.53 164899.75 182880 -1 4826
4828 0 395807.25 164662.92 182760 -1 4827
4829 0 395933.38 164553.14 182760 -1 4828
4830 0 396102.7 164520.81 182720 -1 4829
4831 0 396077.03 164420.77 182640 -1 4830
4832 0 396118.12 164266.1 182640 -1 4831
4833 0 396217.34 164090.84 182640 -1 4832
4834 0 396257.53 164016.03 182680 -1 4833
4835 0 396347.34 163897.69 182720 -1 4834
4836 0 396434.5 163837.1 182760 -1 4835
4837 0 396623.38 163424.03 182760 -1 4836
4838 0 396640.66 163204.6 182800 -1 4837
4839 0 396599.6 163120.73 182840 -1 4838
4840 0 396441.97 162890.17 182920 -1 4839
4841 0 396339.53 162887.12 182960 -1 4840
4842 0 396281 162884.1 183000 -1 4841
4843 0 392875.9 168290.4 183760 -1 4802
4844 0 393311.62 168098.16 183760 -1 4843
4845 0 393610.6 168092.03 183760 -1 4844
4846 0 393839.75 168022.28 183760 -1 4845
4847 0 393916.62 168061.97 183800 -1 4846
4848 0 394157.7 168135.55 183800 -1 4847
4849 0 394270.28 168079.84 183880 -1 4848
4850 0 394382.3 168102.72 183960 -1 4849
4851 0 394436.94 168126.14 184040 -1 4850
4852 0 394474.06 168178.89 184120 -1 4851
4853 0 394558.94 167975.66 184200 -1 4852
4854 0 394682.06 167952.19 184200 -1 4853
4855 0 394796.44 167953.9 184240 -1 4854
4856 0 394940.12 167905.08 184280 -1 4855
4857 0 395078.72 167843.06 184280 -1 4856
4858 0 395221.1 167830.72 184280 -1 4857
4859 0 395448.03 167679.48 184280 -1 4858
4860 0 395526.06 167631.38 184280 -1 4859
4861 0 395642.34 167630.42 184280 -1 4860
4862 0 395696.88 167636.39 184320 -1 4861
4863 0 395786.84 167720 184400 -1 4862
4864 0 395757 167812.12 184520 -1 4863
4865 0 395721.12 167873.53 184560 -1 4864
4866 0 395702.34 167937 184600 -1 4865
4867 0 395657.84 167972.83 184600 -1 4866
4868 0 395651.2 168030.73 184640 -1 4867
4869 0 394161.94 168136.48 183760 -1 4848
4870 0 389531.66 169964.83 185320 -1 4710
4871 0 389563.16 169961.14 185280 -1 4870
4872 0 389501.7 169969.11 185200 -1 4871
4873 0 389485.94 169986.84 185080 -1 4872
4874 0 389516.2 170050.56 185000 -1 4873
4875 0 389535.56 169996.9 184880 -1 4874
4876 0 389598.94 170035.27 184800 -1 4875
4877 0 389676.12 170162.98 184800 -1 4876
4878 0 389794.84 170222.38 184800 -1 4877
4879 0 389808.25 170281.75 184840 -1 4878
4880 0 389882.78 170395.19 184880 -1 4879
4881 0 389998.56 170519.86 184880 -1 4880
4882 0 389998.56 170519.86 184840 -1 4881
4883 0 390026.03 170608.62 184760 -1 4882
4884 0 390052.7 170610.11 184720 -1 4883
4885 0 390127.47 170707.16 184720 -1 4884
4886 0 390241.5 171035 184760 -1 4885
4887 0 390258.4 171059.88 184720 -1 4886
4888 0 390301.75 171092.11 184680 -1 4887
4889 0 390431.38 171134.94 184600 -1 4888
4890 0 390517.72 171113.19 184520 -1 4889
4891 0 390521.44 171103.86 184480 -1 4890
4892 0 391592 167790 187960 -1 3949
4893 0 391492 167922 188040 -1 4892
4894 0 391376 168026 188160 -1 4893
4895 0 391504 168178 188240 -1 4894
4896 0 391604 168242 188320 -1 4895
4897 0 391640 168466 188440 -1 4896
4898 0 391788 168710 188520 -1 4897
4899 0 391848 169102 188360 -1 4898
4900 0 391756 169170 188320 -1 4899
4901 0 391820 169298 188200 -1 4900
4902 0 391868 169410 188120 -1 4901
4903 0 391956 169662 188000 -1 4902
4904 0 392036 169766 187920 -1 4903
4905 0 392092 169906 187840 -1 4904
4906 0 392288 170162 187760 -1 4905
4907 0 392306 170216 187720 -1 4906
4908 0 392324 170270 187680 -1 4907
4909 0 392488 170498 187600 -1 4908
4910 0 392543.03 170551.66 187560 -1 4909
4911 0 392529.97 170647.5 187480 -1 4910
4912 0 392528.88 170666.47 187400 -1 4911
4913 0 392542.5 170724.25 187360 -1 4912
4914 0 392609.72 170734.84 187280 -1 4913
4915 0 392692.06 170790.84 187200 -1 4914
4916 0 392700.7 170804.75 187120 -1 4915
4917 0 392710.38 170816.94 187040 -1 4916
4918 0 392879.06 170835.34 186960 -1 4917
4919 0 392926.38 170884.9 186880 -1 4918
4920 0 393125.6 170879.72 186800 -1 4919
4921 0 393025.44 170997.47 186800 -1 4920
4922 0 393043.8 171037.98 186760 -1 4921
4923 0 393177.38 170852.44 186760 -1 4920
4924 0 393374.94 170830.7 186640 -1 4923
4925 0 393397.72 170804.34 186600 -1 4924
4926 0 393557 170710.2 186560 -1 4925
4927 0 393687.28 170751.02 186480 -1 4926
4928 0 393852.84 170802.22 186400 -1 4927
4929 0 393936.34 170738 186320 -1 4928
4930 0 393978.22 170706.34 186280 -1 4929
4931 0 394027.84 170695.06 186240 -1 4930
4932 0 394093.12 170639.44 186160 -1 4931
4933 0 394142.34 170595.31 186120 -1 4932
4934 0 394147.44 170536.22 186080 -1 4933
4935 0 394143.66 170456.66 186000 -1 4934
4936 0 394122.5 170351.64 185880 -1 4935
4937 0 394156.56 170308.81 185800 -1 4936
4938 0 394183.12 170260.5 185720 -1 4937
4939 0 394247.84 170218.97 185640 -1 4938
4940 0 394318.28 170158.19 185600 -1 4939
4941 0 394378.44 170113.03 185560 -1 4940
4942 0 394384 170078.88 185520 -1 4941
4943 0 394380.7 170046.9 185480 -1 4942
4944 0 394366.88 170034.47 185440 -1 4943
4945 0 394348.62 170018.56 185400 -1 4944
4946 0 394320.22 169968.69 185360 -1 4945
4947 0 392272.1 170044.84 187840 -1 4905
4948 0 392278.2 170059.84 187880 -1 4947
4949 0 392299.06 170069.44 187920 -1 4948
4950 0 392367.53 170099 188000 -1 4949
4951 0 392372.97 170076.1 188080 -1 4950
4952 0 392484.03 169983.45 188200 -1 4951
4953 0 392501.06 169980.1 188240 -1 4952
4954 0 392527.5 169973.03 188280 -1 4953
4955 0 392468.8 170100.81 188280 -1 4954
4956 0 392427.8 170165.4 188320 -1 4955
4957 0 392399.44 170156.3 188440 -1 4956
4958 0 392425.3 170124.8 188480 -1 4957
4959 0 392520.25 170086.45 188520 -1 4958
4960 0 392521.2 170085.97 188600 -1 4959
4961 0 392524.44 170088.36 188640 -1 4960
4962 0 392542.03 170101.75 188680 -1 4961
4963 0 392712.4 169929.53 188680 -1 4962
4964 0 392754.88 169832.2 188680 -1 4963
4965 0 392761.88 169801.5 188720 -1 4964
4966 0 392773.4 169796.78 188760 -1 4965
4967 0 391724 168642 188560 -1 4898
4968 0 391836 168546 188680 -1 4967
4969 0 392420 166974 187480 -1 3945
4970 0 392784 167018 187400 -1 4969
4971 0 392905.5 167064.28 187320 -1 4970
4972 0 392930.94 167118.5 187280 -1 4971
4973 0 394144.5 165779.61 188320 -1 3927
4974 0 394529.94 165307.98 188320 -1 4973
4975 0 394905.8 165017.39 188320 -1 4974
4976 0 395191.38 164799.23 188320 -1 4975
4977 0 395381.75 164663.95 188320 -1 4976
4978 0 395478.56 164497.23 188320 -1 4977
4979 0 395496.38 164429.42 188280 -1 4978
4980 0 395494.53 164413.53 188240 -1 4979
4981 0 395462.72 164332.89 188160 -1 4980
4982 0 395430 164299.27 188000 -1 4981
4983 0 395329.47 164214.69 187880 -1 4982
4984 0 395336.5 164210.84 187840 -1 4983
4985 0 393660 166090 189040 -1 3894
4986 0 393540 166050 189120 -1 4985
4987 0 393664 165998 189240 -1 4986
4988 0 393596 166070 189320 -1 4987
4989 0 393508 166298 189400 -1 4988
4990 0 393396 166366 189520 -1 4989
4991 0 393196 166450 189600 -1 4990
4992 0 393208 166554 189680 -1 4991
4993 0 393200 166578 189720 -1 4992
4994 0 393184 166586 189760 -1 4993
4995 0 396788.8 163441.83 190000 -1 3884
4996 0 397016.72 163312.81 190160 -1 4995
4997 0 397005.88 163320.66 190200 -1 4996
4998 0 397075.44 163321 190320 -1 4997
4999 0 397221.1 163297.25 190480 -1 4998
5000 0 397262.25 163262.16 190520 -1 4999
5001 0 397136 163296.67 190600 -1 5000
5002 0 397507.78 163293.42 190600 -1 5001
5003 0 397765.7 163407.81 190600 -1 5002
5004 0 397895 163574 190600 -1 5003
5005 0 397929.5 163596.22 190640 -1 5004
5006 0 397941.22 163618.72 190680 -1 5005
5007 0 398007.94 163688.44 190760 -1 5006
5008 0 398109.8 163756.31 190880 -1 5007
5009 0 398244.88 163941.81 191000 -1 5008
5010 0 398292.06 163985.98 191160 -1 5009
5011 0 398334.2 163986.44 191240 -1 5010
5012 0 398309.12 163969.98 191360 -1 5011
5013 0 398252.75 163949.77 191480 -1 5012
5014 0 398173.6 163906.66 191680 -1 5013
5015 0 397973 164008.03 191760 -1 5014
5016 0 398004.78 163951.55 191880 -1 5015
5017 0 398219.22 163942.19 191920 -1 5016
5018 0 398424.75 163935.44 192000 -1 5017
5019 0 398437.84 163962.02 192080 -1 5018
5020 0 398435.44 163968.11 192120 -1 5019
5021 0 398431.3 164000.22 192160 -1 5020
5022 0 398422 164004.4 192200 -1 5021
5023 0 398548 163935.97 192200 -1 5022
5024 0 398619.28 163915.38 192200 -1 5023
5025 0 398648.03 163943.81 192280 -1 5024
5026 0 398686.66 163978.94 192400 -1 5025
5027 0 398734.3 164006.69 192520 -1 5026
5028 0 398767.66 164054.02 192640 -1 5027
5029 0 398755 164004.31 192720 -1 5028
5030 0 398747.94 163970.78 192800 -1 5029
5031 0 398722.06 163905.62 192920 -1 5030
5032 0 398726.84 163965.89 193000 -1 5031
5033 0 398777.06 164021.25 193120 -1 5032
5034 0 398849 164062.1 193240 -1 5033
5035 0 398840.4 164070.53 193320 -1 5034
5036 0 398815.6 164155.6 192640 -1 5028
5037 0 398911.6 164178.48 192640 -1 5036
5038 0 399093.12 164185.39 192640 -1 5037
5039 0 399200.2 164140.67 192640 -1 5038
5040 0 399242.78 164134.17 192600 -1 5039
5041 0 399262.4 164199.25 192560 -1 5040
5042 0 398901.5 164245.67 192720 -1 5037
5043 0 398804.4 164382.38 192760 -1 5042
5044 0 398831.5 164383.38 192800 -1 5043
5045 0 398967.3 164248.03 192880 -1 5044
5046 0 399038.12 164203.77 192920 -1 5045
5047 0 398388.3 163999.62 192240 -1 5022
5048 0 398343.2 163996.58 192280 -1 5047
5049 0 397837.44 164164.62 191920 -1 5017
5050 0 397730.03 164227.33 191960 -1 5049
5051 0 397800.3 164347.3 192120 -1 5050
5052 0 397820.84 164367.52 192200 -1 5051
5053 0 397765.16 164568.2 192200 -1 5052
5054 0 397785.44 164696.88 192200 -1 5053
5055 0 397868.38 164782.19 192200 -1 5054
5056 0 397894.03 164229.03 192240 -1 5052
5057 0 397906.06 164194.36 192280 -1 5056
5058 0 397891.34 164174.6 192320 -1 5057
5059 0 397824.3 164133.7 191680 -1 5014
5060 0 397552.53 164320.69 191680 -1 5059
5061 0 397364.75 164395.16 191680 -1 5060
5062 0 397208.66 164515.8 191680 -1 5061
5063 0 397058.44 164668.42 191680 -1 5062
5064 0 396856.44 164766.8 191680 -1 5063
5065 0 396569 164816.48 191680 -1 5064
5066 0 396535.28 164947.88 191600 -1 5065
5067 0 396418.88 164750.28 191600 -1 5066
5068 0 396416.03 164755.9 191560 -1 5067
5069 0 396598.1 165195.5 191600 -1 5066
5070 0 396588.94 165314.81 191600 -1 5069
5071 0 396487.72 165420.53 191600 -1 5070
5072 0 396468.06 165533.56 191600 -1 5071
5073 0 396321.6 165640.61 191600 -1 5072
5074 0 396195.38 165722.97 191680 -1 5073
5075 0 396831.06 164751.9 191720 -1 5064
5076 0 396827.25 164775.25 191800 -1 5075
5077 0 397073 163314.03 190640 -1 5001
5078 0 397056.47 163332.5 190680 -1 5077
5079 0 397056.5 163335.5 190760 -1 5078
5080 0 397404.5 163279.78 190760 -1 5079
5081 0 397378.4 162972.25 190760 -1 5080
5082 0 397378.38 162972.23 190800 -1 5081
5083 0 397485.84 162938.31 190920 -1 5082
5084 0 397512 162920.33 190960 -1 5083
5085 0 397563.7 162884.62 191040 -1 5084
5086 0 397543.25 162876.22 191120 -1 5085
5087 0 397523.2 162801.9 191240 -1 5086
5088 0 397270.56 162696.1 191360 -1 5087
5089 0 397209.84 162686.5 191440 -1 5088
5090 0 397177.47 162633.38 191520 -1 5089
5091 0 397106.34 162606.05 191600 -1 5090
5092 0 397127.94 162590.16 191680 -1 5091
5093 0 397114.88 162518.84 191760 -1 5092
5094 0 397100.8 162385.44 191840 -1 5093
5095 0 397016.7 162370.75 191920 -1 5094
5096 0 396920.38 162392.6 192040 -1 5095
5097 0 396831.78 162434.92 192160 -1 5096
5098 0 396764.4 162436.22 192240 -1 5097
5099 0 396756.34 162295.33 192360 -1 5098
5100 0 396743.97 162237.28 192480 -1 5099
5101 0 396721.6 162189.4 192560 -1 5100
5102 0 396680.38 162190.88 192680 -1 5101
5103 0 396687.4 162230.25 192760 -1 5102
5104 0 396692.5 162274.38 192880 -1 5103
5105 0 396747.44 162468.8 193040 -1 5104
5106 0 396785.16 162527.4 193080 -1 5105
5107 0 397472.44 163090.9 190960 -1 5084
5108 0 397489.78 163117 191000 -1 5107
5109 0 397057.3 163339.02 190840 -1 5079
5110 0 396988 163338.78 190920 -1 5109
5111 0 396971.4 163250.81 191000 -1 5110
5112 0 396933.3 163253.94 191040 -1 5111
5113 0 396767.06 163420.31 190680 -1 5078
5114 0 396607.2 163727.64 190680 -1 5113
5115 0 396494.34 163905.31 190680 -1 5114
5116 0 396447.12 163917.25 190760 -1 5115
5117 0 396374.5 163905.95 190840 -1 5116
5118 0 396345.97 163875.19 190880 -1 5117
5119 0 396362.94 163970.78 190920 -1 5118
5120 0 396268 164039 190960 -1 5119
5121 0 396117 164077.94 190960 -1 5120
5122 0 395864.78 164177.6 191040 -1 5121
5123 0 395776.9 164164.06 191080 -1 5122
5124 0 395636.38 164234.78 191160 -1 5123
5125 0 395378.88 164286.4 191200 -1 5124
5126 0 395333.97 164338.53 191200 -1 5125
5127 0 395320.72 164294.11 191240 -1 5126
5128 0 396125.8 163832.78 190880 -1 5118
5129 0 395778.12 163853.31 190880 -1 5128
5130 0 395779.97 163844.55 190800 -1 5129
5131 0 397326.38 163147.95 190160 -1 4996
5132 0 397527.38 162918.44 190160 -1 5131
5133 0 397652.9 162875.8 190160 -1 5132
5134 0 397788.5 162821.44 190160 -1 5133
5135 0 397808.88 162751.8 190200 -1 5134
5136 0 397848.84 162687.44 190280 -1 5135
5137 0 397823.97 162665.6 190400 -1 5136
5138 0 397764.7 162724.44 190520 -1 5137
5139 0 397753.6 162727.67 190560 -1 5138
5140 0 399124.2 161900.06 189520 -1 3881
5141 0 399121.3 161881.03 189440 -1 5140
5142 0 399161.3 161872.22 189360 -1 5141
5143 0 399248.3 161839.8 189280 -1 5142
5144 0 399390.06 161906.17 189240 -1 5143
5145 0 399460.2 162013.42 189200 -1 5144
5146 0 399469.1 162027.02 189160 -1 5145
5147 0 399488.56 162050.05 189120 -1 5146
5148 0 399494.78 162281.36 189120 -1 5147
5149 0 399500.3 162431.1 189080 -1 5148
5150 0 399320.25 162691.62 189080 -1 5149
5151 0 399292.38 162820.08 189160 -1 5150
5152 0 399304.56 162981.75 189160 -1 5151
5153 0 399340.5 163092.9 189160 -1 5152
5154 0 399340.78 163110.12 189120 -1 5153
5155 0 399335.53 163110.12 189080 -1 5154
5156 0 399337.06 163111.6 188960 -1 5155
5157 0 399343.8 163065.89 188880 -1 5156
5158 0 399368.34 163033.72 188760 -1 5157
5159 0 399360.06 163126.75 188600 -1 5158
5160 0 399388.56 163198.75 188560 -1 5159
5161 0 399391.03 163257.39 188520 -1 5160
5162 0 399401.62 163333.12 188480 -1 5161
5163 0 399404.25 163350.25 188440 -1 5162
5164 0 399379.38 163433.88 188520 -1 5161
5165 0 399344.56 163462.94 188560 -1 5164
5166 0 399311.78 163523.22 188600 -1 5165
5167 0 399322.72 163517.06 188640 -1 5166
5168 0 399349.47 163092.22 189320 -1 5153
5169 0 399303 163087.72 189440 -1 5168
5170 0 399280.16 163136.31 189560 -1 5169
5171 0 399264.22 163159.75 189600 -1 5170
5172 0 399247.72 163175.6 189640 -1 5171
5173 0 401084.78 160494.89 190320 -1 3865
5174 0 401306.22 160656.11 190320 -1 5173
5175 0 401337.16 160675.8 190240 -1 5174
5176 0 401339.53 160709.3 190200 -1 5175
5177 0 401380.12 160778.69 190120 -1 5176
5178 0 401385.38 160815.66 190080 -1 5177
5179 0 401396.06 160849.81 190000 -1 5178
5180 0 401155.7 160551.08 190480 -1 3862
5181 0 401330.22 160695.48 190480 -1 5180
5182 0 401396 160797.95 190480 -1 5181
5183 0 401448.9 160910.31 190520 -1 5182
5184 0 401434.94 160921.58 190560 -1 5183
5185 0 401403.5 160975.47 190600 -1 5184
5186 0 401377 161107.78 190720 -1 5185
5187 0 401352.94 161178.97 190840 -1 5186
5188 0 401365.7 161275.44 190920 -1 5187
5189 0 401469.94 161393.19 191000 -1 5188
5190 0 401499.03 161498.53 191120 -1 5189
5191 0 401467.47 161525.67 191240 -1 5190
5192 0 401355.75 161513.19 191400 -1 5191
5193 0 401364.5 161527.72 191480 -1 5192
5194 0 401364.5 161527.72 191560 -1 5193
5195 0 401364.94 161527.72 191640 -1 5194
5196 0 401410.94 161543.55 191720 -1 5195
5197 0 401435.78 161536.69 191840 -1 5196
5198 0 401494.62 161493.27 191920 -1 5197
5199 0 401511.56 161501 191960 -1 5198
5200 0 401537.22 161497.11 192000 -1 5199
5201 0 401586.2 161506.77 192040 -1 5200
5202 0 401470.9 161654.62 191960 -1 5199
5203 0 401242.47 161834.72 191960 -1 5202
5204 0 401190.38 161890.03 191960 -1 5203
5205 0 401212.56 161925.17 192040 -1 5204
5206 0 401001.2 162054.67 192120 -1 5205
5207 0 400856.3 162156.69 192200 -1 5206
5208 0 400830.62 162203.47 192240 -1 5207
5209 0 400747.06 162355.86 192240 -1 5208
5210 0 400734.5 162441.06 192200 -1 5209
5211 0 400754.72 162491.38 192160 -1 5210
5212 0 400478.25 160161.12 190680 -1 3860
5213 0 400476.06 159930.7 190680 -1 5212
5214 0 400478.88 159923.1 190720 -1 5213
5215 0 400458.03 159889.66 190760 -1 5214
5216 0 400451.3 159830.4 190840 -1 5215
5217 0 400411.75 159652.17 190920 -1 5216
5218 0 400454.88 159549.5 190960 -1 5217
5219 0 400402.16 159507.22 191040 -1 5218
5220 0 400331.38 159535.72 191120 -1 5219
5221 0 400207.3 159452.31 191200 -1 5220
5222 0 400235.25 159300.78 191280 -1 5221
5223 0 400114.6 159223.6 191400 -1 5222
5224 0 400069.66 159175.03 191480 -1 5223
5225 0 400008.5 159029.75 191600 -1 5224
5226 0 400125.56 158919.72 191640 -1 5225
5227 0 400182.66 158738.28 191800 -1 5226
5228 0 400186.4 158748.12 191840 -1 5227
5229 0 400196.9 158731.53 191920 -1 5228
5230 0 400196.9 158731.06 191960 -1 5229
5231 0 400566.16 159483.88 191040 -1 5219
5232 0 400683.56 159457.44 191040 -1 5231
5233 0 400720.84 159355.38 191080 -1 5232
5234 0 400729.62 159296.33 191120 -1 5233
5235 0 400749.72 159201.34 191160 -1 5234
5236 0 400823 159097.06 191160 -1 5235
5237 0 400919.5 159022.67 191160 -1 5236
5238 0 400919.66 159029.6 191280 -1 5237
5239 0 400952.8 158910.34 191400 -1 5238
5240 0 400947.38 158947 191480 -1 5239
5241 0 400912.84 158992.69 191080 -1 5237
5242 0 401690.2 160049.62 190840 -1 3858
5243 0 401963.38 159892.6 190840 -1 5242
5244 0 402075.44 159746.95 190840 -1 5243
5245 0 402339.62 159525.12 190840 -1 5244
5246 0 402222 159637.95 190920 -1 5245
5247 0 401942.3 160001.1 191000 -1 5246
5248 0 402003.06 159915.17 191080 -1 5247
5249 0 402020.97 159876.25 191200 -1 5248
5250 0 402034.06 159945.62 191280 -1 5249
5251 0 401966.75 160042.69 191440 -1 5250
5252 0 401901.97 160074.03 191520 -1 5251
5253 0 401718 160117.78 191680 -1 5252
5254 0 401691.72 160206.75 191840 -1 5253
5255 0 401712.22 160252 191960 -1 5254
5256 0 401705.7 160265.94 192080 -1 5255
5257 0 401573.5 160316.66 192200 -1 5256
5258 0 401415.62 160316.81 192320 -1 5257
5259 0 401397.75 160300.62 192440 -1 5258
5260 0 401330.3 160292.27 192520 -1 5259
5261 0 401210.44 160282.28 192560 -1 5260
5262 0 400870.75 160021.75 192560 -1 5261
5263 0 400829.9 160014.62 192680 -1 5262
5264 0 400719.16 160060.83 192880 -1 5263
5265 0 400696.94 160069.55 192920 -1 5264
5266 0 400597 160030.06 192960 -1 5265
5267 0 400550.72 160017.62 193000 -1 5266
5268 0 400907 160127.4 193000 -1 5267
5269 0 400995.53 160066.4 193040 -1 5268
5270 0 401066.94 160081.73 193120 -1 5269
5271 0 401126.6 159991.69 193240 -1 5270
5272 0 401121.3 160018.9 193280 -1 5271
5273 0 401150.8 160043.12 193400 -1 5272
5274 0 401157.72 160106.53 193400 -1 5273
5275 0 400804.06 159963.4 192480 -1 5262
5276 0 400895.6 159777.08 192400 -1 5275
5277 0 400915.56 159762.47 192360 -1 5276
5278 0 400777.84 160050.56 192360 -1 5277
5279 0 400607.06 160144.38 192360 -1 5278
5280 0 400600.88 160140.1 192320 -1 5279
5281 0 400640.75 160167.69 192240 -1 5280
5282 0 402425.8 159488.9 190520 -1 3854
5283 0 402771.22 159076.06 190520 -1 5282
5284 0 402795.34 158662.94 190520 -1 5283
5285 0 402727.56 158577.2 190520 -1 5284
5286 0 402649.06 158569.27 190600 -1 5285
5287 0 402614.78 158597.47 190640 -1 5286
5288 0 402572.34 158574.8 190720 -1 5287
5289 0 402607.97 158439.4 190800 -1 5288
5290 0 402515.44 158509.69 190920 -1 5289
5291 0 402479.56 158580.16 191000 -1 5290
5292 0 402300.78 158720.34 191120 -1 5291
5293 0 402271.38 158735.8 191160 -1 5292
5294 0 403186.12 158343.75 190520 -1 5285
5295 0 403953.8 158182.88 190520 -1 5294
5296 0 403981.34 158212.33 190600 -1 5295
5297 0 403995.12 158226.52 190640 -1 5296
5298 0 404072.1 158304.38 190680 -1 5297
5299 0 404044.94 158493.56 190720 -1 5298
5300 0 404030.7 158538.56 190840 -1 5299
5301 0 404055.75 158678.16 190880 -1 5300
5302 0 403836.25 158434.02 190880 -1 5301
5303 0 403786.38 158441.34 190920 -1 5302
5304 0 403746.88 158451.5 191000 -1 5303
5305 0 403605.62 158453.17 191120 -1 5304
5306 0 404045.56 158838.56 190960 -1 5301
5307 0 404021.5 158975.06 191080 -1 5306
5308 0 403952.3 159019.38 191200 -1 5307
5309 0 403952.97 159036.34 191320 -1 5308
5310 0 404054.94 159153.44 191360 -1 5309
5311 0 404185.5 159217.69 191360 -1 5310
5312 0 404231.56 159231.84 191400 -1 5311
5313 0 403866.03 158155.7 190280 -1 3849
5314 0 404710.88 158264.03 190280 -1 5313
5315 0 405046 158443.12 190280 -1 5314
5316 0 405185.88 158531.27 190280 -1 5315
5317 0 405185.88 158529.36 190320 -1 5316
5318 0 405237.4 158580.16 190360 -1 5317
5319 0 405327.75 158607.25 190400 -1 5318
5320 0 405468.94 158695.31 190480 -1 5319
5321 0 405572.06 158849.34 190560 -1 5320
5322 0 405597.8 158998.16 190560 -1 5321
5323 0 405916.34 159266.22 190560 -1 5322
5324 0 406114.56 159284.28 190480 -1 5323
5325 0 406246.3 159202.31 190400 -1 5324
5326 0 406580.72 159218.34 190400 -1 5325
5327 0 406640.25 159213.22 190440 -1 5326
5328 0 406877.75 159189.05 190440 -1 5327
5329 0 407015.38 159200.83 190440 -1 5328
5330 0 407144.06 159058.89 190440 -1 5329
5331 0 407359.94 158749.42 190440 -1 5330
5332 0 407351.8 158767.9 190520 -1 5331
5333 0 407399.47 158863.75 190600 -1 5332
5334 0 407508.53 158999.4 190640 -1 5333
5335 0 407460.88 159239 190680 -1 5334
5336 0 407446.66 159269.33 190720 -1 5335
5337 0 407474.88 159333.97 190760 -1 5336
5338 0 407411.4 158737.67 190360 -1 5331
5339 0 408038.3 158501.39 190360 -1 5338
5340 0 408350.25 158658.69 190360 -1 5339
5341 0 408379.94 158634.03 190320 -1 5340
5342 0 408607.75 158739.22 190240 -1 5341
5343 0 408657.66 158866.7 190120 -1 5342
5344 0 408680.56 158935.06 190000 -1 5343
5345 0 408738.62 158950.16 189880 -1 5344
5346 0 408842.06 158992.22 189760 -1 5345
5347 0 408878.38 159007.22 189640 -1 5346
5348 0 408877.3 158842.97 189520 -1 5347
5349 0 408945.5 158735.08 189480 -1 5348
5350 0 408972.47 158654.77 189400 -1 5349
5351 0 408990.9 158628.1 189360 -1 5350
5352 0 407409.25 158719.8 190320 -1 5338
5353 0 407397.88 158729.8 190280 -1 5352
5354 0 407228.22 158508.08 190160 -1 5353
5355 0 407236.47 158376.67 190040 -1 5354
5356 0 407240.06 158341.5 189960 -1 5355
5357 0 407236.4 158267.14 189880 -1 5356
5358 0 407095.8 158116.44 189880 -1 5357
5359 0 407013.94 157992.03 189880 -1 5358
5360 0 406989.78 157941.16 189840 -1 5359
5361 0 406991.6 157860.69 189880 -1 5360
5362 0 407001.72 157662.62 189880 -1 5361
5363 0 406926.47 157563.39 189880 -1 5362
5364 0 406948.75 157587.58 189920 -1 5363
5365 0 406983 157630.53 189960 -1 5364
5366 0 407021.56 157654 190000 -1 5365
5367 0 407291.78 158365.17 189800 -1 5357
5368 0 407294.38 158422.39 189640 -1 5367
5369 0 407371.8 158315.52 189560 -1 5368
5370 0 407499.6 158206.72 189560 -1 5369
5371 0 407585.6 158021.12 189560 -1 5370
5372 0 407566.94 157952.28 189560 -1 5371
5373 0 407474.28 157899 189560 -1 5372
5374 0 407356.38 157883.44 189520 -1 5373
5375 0 407337.5 157858 189480 -1 5374
5376 0 407319.2 157833.31 189440 -1 5375
5377 0 407308.62 157836.22 189400 -1 5376
5378 0 407230.88 158385.8 189520 -1 5369
5379 0 407354.7 158401.44 189400 -1 5378
5380 0 407326.75 158296.7 189320 -1 5379
5381 0 407318.5 158204.38 189240 -1 5380
5382 0 407377.62 158031.75 189160 -1 5381
5383 0 407387.94 157967.4 189080 -1 5382
5384 0 407408 157898.72 189000 -1 5383
5385 0 407457.38 157792.6 188960 -1 5384
5386 0 407461.97 157750.4 188880 -1 5385
5387 0 407276 159198.64 190280 -1 5353
5388 0 407233.88 159414.36 190280 -1 5387
5389 0 407240.06 159466.2 190240 -1 5388
5390 0 407236.12 159555.19 190160 -1 5389
5391 0 407236.2 159555.38 190120 -1 5390
5392 0 407231.8 159597.48 190080 -1 5391
5393 0 407229.03 159628.22 190040 -1 5392
5394 0 407230.5 159654.7 190000 -1 5393
5395 0 407264.25 159673.84 189960 -1 5394
5396 0 407297.12 159724.25 189920 -1 5395
5397 0 407298.34 159781.94 189840 -1 5396
5398 0 407306.9 159635.89 190240 -1 5389
5399 0 407355.25 159707.9 190280 -1 5398
5400 0 407403.5 159773.03 190360 -1 5399
5401 0 407528.66 159908.19 190480 -1 5400
5402 0 407654.12 159958.19 190560 -1 5401
5403 0 407745.16 159995.44 190640 -1 5402
5404 0 407610.97 159986.81 190720 -1 5403
5405 0 407629.28 160024.14 190760 -1 5404
5406 0 407998.84 160073.9 190640 -1 5403
5407 0 408101.94 160071.66 190720 -1 5406
5408 0 408123.34 160060.56 190760 -1 5407
5409 0 408123.8 160061.03 190800 -1 5408
5410 0 408379.66 160016.67 190640 -1 5406
5411 0 408727.4 159911.03 190640 -1 5410
5412 0 408850.9 159859.12 190640 -1 5411
5413 0 408882.7 159879.6 190600 -1 5412
5414 0 408987.56 159863.1 190520 -1 5413
5415 0 409043.25 159824.97 190480 -1 5414
5416 0 409059.03 159798.42 190360 -1 5415
5417 0 409072.12 159762.19 190280 -1 5416
5418 0 409067.38 159762.88 190240 -1 5417
5419 0 408796.4 159879.67 190680 -1 5412
5420 0 408775.9 159897.69 190720 -1 5419
5421 0 406855.8 159235.94 190480 -1 5328
5422 0 406821.28 159262.81 190520 -1 5421
5423 0 406922 159282 190600 -1 5422
5424 0 405913.2 159312.9 190600 -1 5323
5425 0 405877.62 159406.19 190720 -1 5424
5426 0 405820.5 159396.88 190760 -1 5425
5427 0 405832.97 159464.48 190880 -1 5426
5428 0 405748.78 159542.16 191040 -1 5427
5429 0 405600.84 159729 191240 -1 5428
5430 0 405500.78 159764 191400 -1 5429
5431 0 405466.5 159626.06 191520 -1 5430
5432 0 405358.12 159593.97 191640 -1 5431
5433 0 405356.7 159591.58 191680 -1 5432
5434 0 405257.88 159611.97 191800 -1 5433
5435 0 405258.16 159617.89 191840 -1 5434
5436 0 405180.47 159690.25 191920 -1 5435
5437 0 405127.84 159756.27 192000 -1 5436
5438 0 405200 159857.4 192120 -1 5437
5439 0 405259.44 159902.28 192240 -1 5438
5440 0 405348.12 160034.44 192240 -1 5439
5441 0 405454.8 160229.78 192240 -1 5440
5442 0 405609.22 160250.83 192240 -1 5441
5443 0 405674.56 160366.42 192240 -1 5442
5444 0 405874.56 160603.67 192240 -1 5443
5445 0 406081.4 160701.75 192160 -1 5444
5446 0 406140.6 160683.1 192080 -1 5445
5447 0 406079.28 160750.5 191880 -1 5446
5448 0 406096.16 160767.84 191840 -1 5447
5449 0 406096.62 160780.03 191800 -1 5448
5450 0 406121.2 160769.34 191760 -1 5449
5451 0 405908.3 160865.84 191800 -1 5449
5452 0 405879.47 160978.9 191800 -1 5451
5453 0 405824 161065.52 191720 -1 5452
5454 0 405735.3 161249.33 191720 -1 5453
5455 0 405742.94 161267.61 191600 -1 5454
5456 0 405663.94 161515.3 191600 -1 5455
5457 0 405599.8 161561.86 191600 -1 5456
5458 0 405600.75 161563.27 191560 -1 5457
5459 0 405871 161223.12 191520 -1 5455
5460 0 406083.62 161201 191480 -1 5459
5461 0 406355.8 161126.44 191400 -1 5460
5462 0 406522.84 161098.44 191320 -1 5461
5463 0 406235.66 161114.48 191320 -1 5462
5464 0 406207.62 161133.81 191280 -1 5463
5465 0 406572.2 161098.34 191280 -1 5462
5466 0 406644.62 161097.78 191200 -1 5465
5467 0 406809.28 161030.66 191120 -1 5466
5468 0 406872.62 160994.75 191080 -1 5467
5469 0 406915.1 160962.45 191080 -1 5468
5470 0 406950.62 160907.77 191080 -1 5469
5471 0 406938.1 160872.98 191040 -1 5470
5472 0 406930.78 160829.98 190960 -1 5471
5473 0 406920.38 160787.53 190920 -1 5472
5474 0 405624.12 161492.06 191720 -1 5454
5475 0 405628.3 161494.38 191800 -1 5474
5476 0 405601.16 161535.03 191840 -1 5475
5477 0 405601.34 161702.52 191960 -1 5476
5478 0 405638.9 161823.56 192080 -1 5477
5479 0 405659.28 162069.06 192200 -1 5478
5480 0 405544.44 162232.81 192320 -1 5479
5481 0 405530.56 162308.02 192360 -1 5480
5482 0 405534.25 162448.47 192360 -1 5481
5483 0 405530.9 162456.9 192320 -1 5482
5484 0 405466.72 162488.19 192280 -1 5483
5485 0 405313.5 162399.81 192160 -1 5484
5486 0 405240.38 162419.9 192120 -1 5485
5487 0 405210.1 162417.25 192080 -1 5486
5488 0 405065.25 162419.4 192040 -1 5487
5489 0 404837.9 162417.1 192040 -1 5488
5490 0 404705.75 162411.38 192040 -1 5489
5491 0 404743.25 162363.89 191960 -1 5490
5492 0 404773.66 162321.33 191880 -1 5491
5493 0 404789.25 162299.56 191840 -1 5492
5494 0 404753.56 162288.64 191720 -1 5493
5495 0 404703.6 162312.4 191640 -1 5494
5496 0 404626.4 162353.38 191520 -1 5495
5497 0 404555.06 162371.56 191360 -1 5496
5498 0 404478.94 162388.34 191320 -1 5497
5499 0 404462.62 162409.9 191280 -1 5498
5500 0 404444.2 162526.72 191200 -1 5499
5501 0 404454.5 162584.12 191160 -1 5500
5502 0 404434.06 162581.16 191120 -1 5501
5503 0 404718.88 162427.28 192080 -1 5490
5504 0 404611.3 162455.5 192120 -1 5503
5505 0 404538.5 162569.1 192200 -1 5504
5506 0 404496 162660.47 192280 -1 5505
5507 0 404440.88 162700.03 192360 -1 5506
5508 0 404311.56 162847.66 192440 -1 5507
5509 0 404336.84 162929.1 192520 -1 5508
5510 0 404307.56 162995.31 192560 -1 5509
5511 0 404298.47 163019.5 192600 -1 5510
5512 0 405581.94 162414.34 192440 -1 5481
5513 0 405659.97 162542.8 192520 -1 5512
5514 0 405666.84 162732.05 192640 -1 5513
5515 0 405675.5 162892.52 192760 -1 5514
5516 0 405692.25 162942.06 192840 -1 5515
5517 0 405669.25 163028.72 192880 -1 5516
5518 0 405641.6 163073.88 192960 -1 5517
5519 0 405500.25 163186.56 193080 -1 5518
5520 0 405400 163243.5 193200 -1 5519
5521 0 405300.5 163300.25 193320 -1 5520
5522 0 405227.56 163713.53 193320 -1 5521
5523 0 405139.3 164040.3 193320 -1 5522
5524 0 405227.78 163971.98 193200 -1 5523
5525 0 405206.88 163951.6 193120 -1 5524
5526 0 405133.38 164122.22 193360 -1 5523
5527 0 405062.03 164281.69 193480 -1 5526
5528 0 404984.62 164345.73 193560 -1 5527
5529 0 404941 164397 193600 -1 5528
5530 0 404896.78 164448.31 193640 -1 5529
5531 0 404701.2 164691.22 193720 -1 5530
5532 0 404680.94 164906.67 193760 -1 5531
5533 0 404714.38 165021.83 193880 -1 5532
5534 0 404765.34 165410.42 193920 -1 5533
5535 0 404756.22 165499.4 194040 -1 5534
5536 0 404711.88 165554.62 194160 -1 5535
5537 0 404409.12 165994.84 194160 -1 5536
5538 0 404411.22 166123.19 194200 -1 5537
5539 0 404368.22 166335.72 194280 -1 5538
5540 0 404340.1 166424.72 194320 -1 5539
5541 0 404290.25 166771.78 194360 -1 5540
5542 0 404341.56 166775.38 194520 -1 5541
5543 0 404302.5 167028.22 194640 -1 5542
5544 0 404266.62 167107.6 194720 -1 5543
5545 0 404226.84 167128.52 194800 -1 5544
5546 0 404193.72 167282.92 194920 -1 5545
5547 0 404120.56 167482.31 195040 -1 5546
5548 0 404104 167496.62 195080 -1 5547
5549 0 404080.6 167611.34 195160 -1 5548
5550 0 404082.97 167935.6 195360 -1 5549
5551 0 404108.94 167942.47 195400 -1 5550
5552 0 404141.72 168174.28 195400 -1 5551
5553 0 404149.94 168471.19 195400 -1 5552
5554 0 404080.44 168607.6 195400 -1 5553
5555 0 404193.06 168713.28 195400 -1 5554
5556 0 404441.34 168735 195400 -1 5555
5557 0 404439.44 168731.19 195440 -1 5556
5558 0 404429.8 168742.1 195480 -1 5557
5559 0 404428.4 168769.5 195520 -1 5558
5560 0 404048.78 167939.31 195440 -1 5551
5561 0 403923.2 167901.5 195560 -1 5560
5562 0 403809.2 167955.69 195680 -1 5561
5563 0 403769.56 167964.9 195720 -1 5562
5564 0 403749.94 167968.66 195760 -1 5563
5565 0 403864 168035.81 195760 -1 5564
5566 0 403884.53 168204.19 195760 -1 5565
5567 0 403972.6 168344.03 195760 -1 5566
5568 0 403978.22 168354.34 195800 -1 5567
5569 0 403930 168464.88 195920 -1 5568
5570 0 403889.2 168507.4 195960 -1 5569
5571 0 403856.94 168580.38 196000 -1 5570
5572 0 403741.5 168715.17 196120 -1 5571
5573 0 403756.28 168896.03 196280 -1 5572
5574 0 403767.94 168983.9 196440 -1 5573
5575 0 403888.5 169079.67 196600 -1 5574
5576 0 403886.56 169027.14 196800 -1 5575
5577 0 403885.5 169006.31 196880 -1 5576
5578 0 403886.12 168710.75 197040 -1 5577
5579 0 403896.5 168708.31 197080 -1 5578
5580 0 403960.44 168608.44 197160 -1 5579
5581 0 404007.16 168599.66 197280 -1 5580
5582 0 404134.28 168646.12 197280 -1 5581
5583 0 404220.03 168674.75 197280 -1 5582
5584 0 404222.38 168679.44 197320 -1 5583
5585 0 404230.12 168701.12 197360 -1 5584
5586 0 403870.56 169118.33 197080 -1 5579
5587 0 403915.56 169161.22 197120 -1 5586
5588 0 403981.7 169200.34 197160 -1 5587
5589 0 404071.25 169272.02 197200 -1 5588
5590 0 404088.16 169325.62 197240 -1 5589
5591 0 404207.38 169392.16 197320 -1 5590
5592 0 404295.62 169455.3 197400 -1 5591
5593 0 404346.7 169530.19 197480 -1 5592
5594 0 404348.12 169533.94 197600 -1 5593
5595 0 404374.84 169714.12 197640 -1 5594
5596 0 404412 169589.22 197840 -1 5595
5597 0 403458.25 168948.25 197080 -1 5579
5598 0 403417.62 169009.48 197120 -1 5597
5599 0 403339.06 169125.72 197160 -1 5598
5600 0 403193.8 169284.9 197160 -1 5599
5601 0 403081.6 169421.06 197160 -1 5600
5602 0 403030.97 169442.69 197120 -1 5601
5603 0 402906.44 169500.38 197080 -1 5602
5604 0 402882 169563.42 197120 -1 5603
5605 0 402852.88 169708.92 197160 -1 5604
5606 0 402833.66 169735.67 197240 -1 5605
5607 0 402823.78 169748.8 197280 -1 5606
5608 0 402788.22 169754.22 197320 -1 5607
5609 0 403820.78 169444.06 196800 -1 5576
5610 0 403632.28 169644.95 196800 -1 5609
5611 0 403530.75 169709.94 196800 -1 5610
5612 0 403425.62 169722.95 196800 -1 5611
5613 0 403352.06 169947.23 196800 -1 5612
5614 0 403341.56 169948.83 196840 -1 5613
5615 0 403258.62 170009.14 196920 -1 5614
5616 0 403234.84 170018.52 196960 -1 5615
5617 0 403404.9 170006.8 196760 -1 5613
5618 0 403395.78 170169.98 196760 -1 5617
5619 0 403475.62 170329.77 196760 -1 5618
5620 0 403257.9 170402.83 196760 -1 5619
5621 0 403095.94 170665.6 196760 -1 5620
5622 0 403153.06 170747.11 196760 -1 5621
5623 0 403347.62 170822.56 196760 -1 5622
5624 0 403384.75 170917.34 196640 -1 5623
5625 0 403391 170937.5 196600 -1 5624
5626 0 403397 170958.38 196560 -1 5625
5627 0 403065.53 170700.28 196800 -1 5621
5628 0 402954.53 170766.88 196840 -1 5627
5629 0 402878.8 170860.12 196920 -1 5628
5630 0 402755.22 170909.97 197000 -1 5629
5631 0 402600.94 171008.62 197040 -1 5630
5632 0 402513.94 171115.56 197120 -1 5631
5633 0 402504.88 171198.4 197240 -1 5632
5634 0 402494.6 171236.55 197320 -1 5633
5635 0 402520.56 171258.33 197400 -1 5634
5636 0 402506.12 171259.86 197440 -1 5635
5637 0 402559.94 171293.31 197480 -1 5636
5638 0 402625.34 171288.56 197400 -1 5635
5639 0 402776.4 171330 197400 -1 5638
5640 0 402814.12 171314.5 197360 -1 5639
5641 0 402962.9 171373.25 197280 -1 5640
5642 0 403155.7 171414.2 197200 -1 5641
5643 0 403319.97 171383.25 197160 -1 5642
5644 0 403478.44 170324.08 196840 -1 5619
5645 0 403519.7 170324.17 196880 -1 5644
5646 0 403390.7 170148.42 196720 -1 5618
5647 0 403390.7 170148.42 196680 -1 5646
5648 0 403374.88 170262.78 196480 -1 5647
5649 0 403648.25 167935.75 195800 -1 5564
5650 0 403520.84 167977.03 195880 -1 5649
5651 0 403518.38 167984.83 195920 -1 5650
5652 0 404742.8 164631.88 193600 -1 5529
5653 0 404614 164781.53 193600 -1 5652
5654 0 404610.25 164783.36 193560 -1 5653
5655 0 404573.38 164747.22 193480 -1 5654
5656 0 404444.44 164708.06 193400 -1 5655
5657 0 404404.1 164660.5 193280 -1 5656
5658 0 404378.5 164639.84 193240 -1 5657
5659 0 405118 163259.6 193400 -1 5521
5660 0 405003.78 163044.36 193440 -1 5659
5661 0 404868.78 163021.19 193560 -1 5660
5662 0 404691.44 163039.53 193600 -1 5661
5663 0 404721 163124.67 193680 -1 5662
5664 0 404736.06 163166.64 193720 -1 5663
5665 0 404738.53 163236.25 193840 -1 5664
5666 0 404779.94 163338.67 193960 -1 5665
5667 0 404756.28 163301.66 194080 -1 5666
5668 0 404686.06 163242.88 194200 -1 5667
5669 0 404621.34 163224.12 194280 -1 5668
5670 0 404465.9 163189.44 194440 -1 5669
5671 0 404467.62 163214.27 194600 -1 5670
5672 0 404354.12 163288.56 194720 -1 5671
5673 0 404139.62 163315.81 194840 -1 5672
5674 0 404114.7 163310.77 194920 -1 5673
5675 0 404001.88 163319.47 195000 -1 5674
5676 0 404024.2 163375.6 195040 -1 5675
5677 0 404004.25 163407.97 195120 -1 5676
5678 0 403949.25 163413.1 195160 -1 5677
5679 0 403797.53 163363.5 195280 -1 5678
5680 0 403757.44 163421.1 195360 -1 5679
5681 0 403737.12 163379.88 195400 -1 5680
5682 0 403727.2 163329.38 195440 -1 5681
5683 0 403695 163340 195480 -1 5682
5684 0 403662.72 163350.92 195520 -1 5683
5685 0 403469.03 163298.97 195600 -1 5684
5686 0 403336 163258.55 195720 -1 5685
5687 0 403262.75 163252.72 195760 -1 5686
5688 0 403233.5 163191.36 195800 -1 5687
5689 0 403177 163131.4 195880 -1 5688
5690 0 403044.6 163040.86 196000 -1 5689
5691 0 405546.75 160278.17 192320 -1 5442
5692 0 405425.72 160237.33 192400 -1 5691
5693 0 405408.22 160266.16 192560 -1 5692
5694 0 405406 160288.14 192600 -1 5693
5695 0 405228.9 160155.08 192600 -1 5694
5696 0 405231.47 159823.9 192600 -1 5695
5697 0 404847.88 159703.81 192600 -1 5696
5698 0 404742.5 159642.25 192640 -1 5697
5699 0 404604.6 159619.97 192720 -1 5698
5700 0 404583.7 159646.47 192800 -1 5699
5701 0 403289.44 158618.11 190160 -1 3847
5702 0 403525.3 158992.84 190160 -1 5701
5703 0 403648.88 159021.8 190160 -1 5702
5704 0 403813.88 159047.94 190160 -1 5703
5705 0 403857.3 159084.19 190200 -1 5704
5706 0 403842.4 159044.9 190240 -1 5705
5707 0 406626.3 152050.31 188440 -1 3627
5708 0 406402.9 152330.62 188440 -1 5707
5709 0 406438.7 152505 188440 -1 5708
5710 0 406398.75 152571.67 188400 -1 5709
5711 0 406431.7 152636.08 188360 -1 5710
5712 0 408724.72 150558.62 187920 -1 3547
5713 0 409111.2 150560.34 187920 -1 5712
5714 0 409242.8 150554.52 188000 -1 5713
5715 0 409303.56 150588.62 188040 -1 5714
5716 0 409589.62 150536.34 188120 -1 5715
5717 0 409769.75 150453.98 188080 -1 5716
5718 0 409899.62 150424.52 188040 -1 5717
5719 0 410038.97 150328.25 187960 -1 5718
5720 0 410042.38 150308.53 187920 -1 5719
5721 0 410087.94 150195.31 187840 -1 5720
5722 0 410160.22 150174.48 187800 -1 5721
5723 0 410187.7 150187.31 187760 -1 5722
5724 0 410254.9 150271.58 187720 -1 5723
5725 0 410264.7 150291.47 187680 -1 5724
5726 0 410306.62 150283.08 187640 -1 5725
5727 0 410176.25 148160.86 186440 -1 3511
5728 0 409987.44 148290.62 186360 -1 5727
5729 0 410527.38 148530.72 186360 -1 5728
5730 0 410582.47 148544.45 186320 -1 5729
5731 0 411029.88 148525.06 186240 -1 5730
5732 0 411398.84 148483.42 186200 -1 5731
5733 0 411545.34 148486.33 186160 -1 5732
5734 0 411632.47 148499.78 186080 -1 5733
5735 0 411848.3 148414.73 186000 -1 5734
5736 0 411907.03 148413.8 185960 -1 5735
5737 0 411922.16 148444.22 185880 -1 5736
5738 0 411987.4 148418.1 185840 -1 5737
5739 0 412103.28 148386.67 185800 -1 5738
5740 0 412135.34 148282.75 185760 -1 5739
5741 0 412135.9 148193.33 185720 -1 5740
5742 0 412147.4 148278.27 185680 -1 5741
5743 0 412117.28 148197.16 185640 -1 5742
5744 0 412094.03 148166.55 185600 -1 5743
5745 0 412064.25 148155.3 185560 -1 5744
5746 0 412367.44 148278.28 185680 -1 5742
5747 0 412401.56 148297.25 185640 -1 5746
5748 0 412457.8 148230.3 185600 -1 5747
5749 0 412474.34 148261.56 185560 -1 5748
5750 0 412510.03 148218.6 185480 -1 5749
5751 0 412586.7 148163.95 185400 -1 5750
5752 0 412591.47 148170.81 185320 -1 5751
5753 0 412691.47 148158.78 185320 -1 5752
5754 0 412751.22 148086.1 185280 -1 5753
5755 0 412883.84 148055.33 185200 -1 5754
5756 0 412913.53 148081.39 185160 -1 5755
5757 0 412994.38 148056.31 185120 -1 5756
5758 0 413010.8 148063.62 185040 -1 5757
5759 0 413030.53 148085.58 185000 -1 5758
5760 0 413058.22 148046.25 184960 -1 5759
5761 0 413066.34 148056.08 184920 -1 5760
5762 0 413102.3 148081.19 184880 -1 5761
5763 0 413208.72 148069.02 184840 -1 5762
5764 0 413307.75 148036.31 184840 -1 5763
5765 0 413394.3 147959.1 184800 -1 5764
5766 0 413574.3 147937.14 184800 -1 5765
5767 0 413678.78 147959.22 184760 -1 5766
5768 0 413733.62 147944.14 184720 -1 5767
5769 0 413802.62 147891.56 184640 -1 5768
5770 0 413786.94 147862.84 184600 -1 5769
5771 0 413960.2 147790.12 184520 -1 5770
5772 0 413977.44 147770.69 184440 -1 5771
5773 0 413991.66 147595.55 184320 -1 5772
5774 0 414008.56 147422.62 184240 -1 5773
5775 0 414024.28 147356.84 184200 -1 5774
5776 0 409919.1 148299.94 186280 -1 5728
5777 0 409891.8 148263.25 186240 -1 5776
5778 0 411039.25 146070.03 186440 -1 3508
5779 0 410934.66 146321.75 186400 -1 5778
5780 0 410845.22 146492.61 186360 -1 5779
5781 0 410974.4 146520.11 186320 -1 5780
5782 0 411018.22 146391.23 186280 -1 5781
5783 0 410924.25 146441.9 186240 -1 5782
5784 0 410784.6 146391.81 186200 -1 5783
5785 0 410850.53 146203.1 186160 -1 5784
5786 0 410895.38 146131.12 186120 -1 5785
5787 0 411453.4 145891.69 186080 -1 5786
5788 0 411487.12 145884.53 186000 -1 5787
5789 0 411503.3 145848.25 185960 -1 5788
5790 0 411527.56 145927.11 185920 -1 5789
5791 0 411643.6 146047.36 185880 -1 5790
5792 0 411718.56 146047.1 185840 -1 5791
5793 0 411771.88 146005.11 185800 -1 5792
5794 0 411791.03 145965.95 185760 -1 5793
5795 0 411775.62 145955.73 185720 -1 5794
5796 0 411773.88 145951.25 185680 -1 5795
5797 0 411769.47 145883.69 185600 -1 5796
5798 0 411853.75 145834.05 185520 -1 5797
5799 0 411895.34 145801.34 185440 -1 5798
5800 0 411915.38 145745.75 185360 -1 5799
5801 0 412042.2 145893.42 185240 -1 5800
5802 0 412225.22 145835.1 185160 -1 5801
5803 0 412218.16 145888.95 185080 -1 5802
5804 0 412160 145938 185040 -1 5803
5805 0 412101.62 145986.94 185000 -1 5804
5806 0 410562.1 146108.44 186120 -1 5786
5807 0 410499.7 146075.83 186080 -1 5806
5808 0 410736.56 147044.89 186400 -1 5779
5809 0 411065.94 147171.31 186400 -1 5808
5810 0 411060.5 147234.6 186440 -1 5809
5811 0 411050.5 147340.72 186480 -1 5810
5812 0 411068 147378.03 186520 -1 5811
5813 0 410332.72 145918.75 186440 -1 5778
5814 0 410052.03 145776.16 186440 -1 5813
5815 0 409922.47 145726.1 186440 -1 5814
5816 0 409860.88 145732.69 186400 -1 5815
5817 0 409799.3 145722.22 186360 -1 5816
5818 0 409854.22 145689.02 186280 -1 5817
5819 0 409953.88 145598.53 186240 -1 5818
5820 0 410035.16 145531.03 186200 -1 5819
5821 0 410181.38 145370.28 186120 -1 5820
5822 0 410214 145196.31 186080 -1 5821
5823 0 410265.2 145136.72 186000 -1 5822
5824 0 410300.62 145087.62 185960 -1 5823
5825 0 410352.84 144986.7 185920 -1 5824
5826 0 410439.7 144831.22 185880 -1 5825
5827 0 410501.8 144773.73 185840 -1 5826
5828 0 410608.88 144728.72 185840 -1 5827
5829 0 410788.97 144581.12 185840 -1 5828
5830 0 410984.9 144319.98 185840 -1 5829
5831 0 411104.8 144222.97 185840 -1 5830
5832 0 411212.97 144083.52 185840 -1 5831
5833 0 411213.34 144088.56 185880 -1 5832
5834 0 409614.6 145839.5 186360 -1 5817
5835 0 409436.25 145913.72 186360 -1 5834
5836 0 409248.94 145956.9 186360 -1 5835
5837 0 409153.34 145970.64 186440 -1 5836
5838 0 409057.62 145947.12 186520 -1 5837
5839 0 413709.94 143184.9 186880 -1 3497
5840 0 413814 143188.62 186920 -1 5839
5841 0 413832.38 143077.2 186960 -1 5840
5842 0 413880.22 142924.66 187000 -1 5841
5843 0 413859.62 142649.77 187040 -1 5842
5844 0 413918.4 142393.52 187080 -1 5843
5845 0 414104.7 141987.31 187120 -1 5844
5846 0 414145.66 141753.11 187160 -1 5845
5847 0 444662.56 134138.97 175880 -1 3174
5848 0 444525.5 133945.25 175880 -1 5847
5849 0 444433.25 133885.7 175880 -1 5848
5850 0 444402.06 133769.84 175840 -1 5849
5851 0 444363.72 133536.78 175720 -1 5850
5852 0 444360.25 133297.12 175640 -1 5851
5853 0 444358.7 133205.45 175600 -1 5852
5854 0 444297.03 133100.23 175560 -1 5853
5855 0 444014.2 132909.2 175480 -1 5854
5856 0 443860.5 132827.14 175440 -1 5855
5857 0 443510.62 133304.73 175400 -1 5856
5858 0 443708.62 132652.06 175360 -1 5857
5859 0 443651.38 132523.3 175360 -1 5858
5860 0 443557.7 132273.31 175360 -1 5859
5861 0 443496.28 132238.84 175320 -1 5860
5862 0 443485 132326.94 175280 -1 5861
5863 0 443432.9 132430.44 175240 -1 5862
