# Supplementary material for: Connectomics Analysis Reveals First-, Second-, and Third-Order Thermosensory and Hygrosensory Neurons in the Adult Drosophila Brain
Source: Curr Biol. 2020 Aug 17;30(16):3167–3182.e4. doi: 10.1016/j.cub.2020.06.028 (PMC7443704; doi:10.1016/j.cub.2020.06.028)
Supplement: Data S1. Skeletons and Meshes, Related to STAR Methods — marin2020-skeletons contains files describing the morphology of each neuron in this study (in FAFB14 space, .swc format). glomeruli_meshes contains the glomerular meshes (in FAFB14 space, .stl format). neuropil_meshes contains the glomerular meshes (in FAFB14 space, .stl format). [file mmc5.zip › VP_SI/marin2020-skeletons/192423.swc]

# SWC format file
# based on specifications at http://www.neuronland.org/NLMorphologyConverter/MorphologyFormats/SWC/Spec.html
# Created by nat::write.neuron.swc
# PointNo Label X Y Z Radius Parent 
1 0 432814.6 325838.6 94680 2562 -1
2 0 432734.22 325890.1 94480 -1 1
3 0 432946.06 325889.38 94000 -1 2
4 0 435200.1 326687 93760 -1 3
5 0 436675.34 327658.34 93760 -1 4
6 0 437104.7 328563.8 93760 -1 5
7 0 437372.6 328865.78 93600 -1 6
8 0 437132.28 329941.78 93600 -1 7
9 0 436988.72 330582.38 93520 -1 8
10 0 437162.56 330880.8 93360 -1 9
11 0 437512.2 331460.8 92720 -1 10
12 0 437743.47 331857.1 92520 -1 11
13 0 438232.25 332455.62 92400 -1 12
14 0 439251.16 333495.4 92400 -1 13
15 0 439623.9 334044.97 92240 -1 14
16 0 440084.66 334682.03 92120 -1 15
17 0 440667.28 335302.7 91960 -1 16
18 0 441092.75 335614.06 91960 -1 17
19 0 441600.2 336187.5 91800 -1 18
20 0 442058.53 336609.75 91640 -1 19
21 0 442345.8 336845.1 91480 -1 20
22 0 443299.03 337515.12 91480 -1 21
23 0 443929.12 338150.84 91520 -1 22
24 0 444610.84 338657.84 91680 -1 23
25 0 444975.88 339119.8 91840 -1 24
26 0 445229 339408.56 91960 -1 25
27 0 446022.2 340280.06 91960 -1 26
28 0 446176.4 340480.8 91880 -1 27
29 0 446482.66 340819.12 91720 -1 28
30 0 447012.5 341209.78 91920 -1 29
31 0 447418.03 341422.78 92160 -1 30
32 0 447979.9 341826 92240 -1 31
33 0 448398.5 342186.75 92480 -1 32
34 0 448903.72 342457.53 92680 -1 33
35 0 449047.3 342529.03 92880 -1 34
36 0 449278.06 342701.53 93080 -1 35
37 0 449502.47 342930.06 93240 -1 36
38 0 449894.88 343273.78 93360 -1 37
39 0 450002.97 343391.8 93480 -1 38
40 0 450721.94 343783.75 93720 -1 39
41 0 451089.5 343954.9 93840 -1 40
42 0 451757.47 344362.66 94040 -1 41
43 0 452475.56 344736.25 94200 -1 42
44 0 452930.3 344915.62 94360 -1 43
45 0 454076.06 345652.44 94360 -1 44
46 0 454561.16 346045.38 94520 -1 45
47 0 455602.2 346656.28 94720 -1 46
48 0 457281.66 347117.72 94720 -1 47
49 0 457960.7 347388.5 94560 -1 48
50 0 459028.62 347449.34 94560 -1 49
51 0 459508.66 347404 94600 -1 50
52 0 460373.2 347586.3 94600 -1 51
53 0 460732.1 347703.66 94760 -1 52
54 0 461380.9 347994.38 94960 -1 53
55 0 461820.12 348155.53 95160 -1 54
56 0 461961.34 348242.44 95280 -1 55
57 0 462201.44 348336.3 95320 -1 56
58 0 462381.62 348366.9 95360 -1 57
59 0 462469.9 348419.7 95480 -1 58
60 0 462972 348583.53 95680 -1 59
61 0 463730.12 349010.28 95880 -1 60
62 0 464048.22 348911.1 96080 -1 61
63 0 464433.16 349017.5 96200 -1 62
64 0 464762.72 349219.12 96400 -1 63
65 0 465352.34 349548.53 96640 -1 64
66 0 465665.47 349644.2 96800 -1 65
67 0 465795.03 349674.12 97000 -1 66
68 0 465798.22 349700.16 97200 -1 67
69 0 466620.06 349903.25 97440 -1 68
70 0 466956 350139.22 97640 -1 69
71 0 467145.8 350177.97 97880 -1 70
72 0 467331.9 350205.3 98120 -1 71
73 0 467880.47 350807.44 98400 -1 72
74 0 468016.2 351136.66 98600 -1 73
75 0 468258.06 351356.16 98840 -1 74
76 0 468413.78 351445.53 99000 -1 75
77 0 468740.84 351576 99160 -1 76
78 0 469323.38 351632.72 99320 -1 77
79 0 470007.53 351764.2 99560 -1 78
80 0 470727.16 351819.47 99840 -1 79
81 0 471349.16 351731.62 100120 -1 80
82 0 471809.84 351633.28 100320 -1 81
83 0 472238.94 351601.22 100520 -1 82
84 0 472395.06 351630.12 100760 -1 83
85 0 472517.88 351685.97 100920 -1 84
86 0 472727.97 351612.97 101080 -1 85
87 0 472932.34 351571.78 101280 -1 86
88 0 473164.62 351644.84 101480 -1 87
89 0 473291.1 351217.6 101640 -1 88
90 0 473500.75 351177.25 101840 -1 89
91 0 473649.34 351083.72 102000 -1 90
92 0 473904.12 350980.28 102160 -1 91
93 0 474055.28 350811.03 102360 -1 92
94 0 474278.16 350647.22 102560 -1 93
95 0 474397.72 350525.72 102720 -1 94
96 0 474454.66 350435.78 102800 -1 95
97 0 474617.2 350247.8 103000 -1 96
98 0 475027.16 349855.34 103160 -1 97
99 0 476103.53 349162.38 103280 -1 98
100 0 476492.9 349079.25 103480 -1 99
101 0 476631.97 349048.16 103680 -1 100
102 0 476770.1 349029.56 103840 -1 101
103 0 476917.2 348869.66 104000 -1 102
104 0 477227.3 348801.53 104200 -1 103
105 0 477426.97 348677.62 104360 -1 104
106 0 477420.72 348770.3 104400 -1 105
107 0 477666.9 348864.72 104560 -1 106
108 0 477755.97 348747.38 104720 -1 107
109 0 477765.3 348607.1 104880 -1 108
110 0 477842.44 348440.94 105120 -1 109
111 0 477876.53 348362.7 105280 -1 110
112 0 477902.44 348314.3 105400 -1 111
113 0 477910.94 348267.62 105480 -1 112
114 0 477937.06 348171.06 105680 -1 113
115 0 477996.78 347999.3 105880 -1 114
116 0 478195.1 347690.7 106040 -1 115
117 0 478697.8 347414.97 106240 -1 116
118 0 479011.12 347352.25 106400 -1 117
119 0 479265.97 347154.5 106600 -1 118
120 0 479293.8 346998.8 106760 -1 119
121 0 479422.1 346745.1 106960 -1 120
122 0 479493.78 346564.3 107120 -1 121
123 0 479574.44 346337.06 107280 -1 122
124 0 479711.38 345966.53 107520 -1 123
125 0 479891.47 345595.6 107680 -1 124
126 0 480118.72 345273.5 107800 -1 125
127 0 480470.75 345096.34 107800 -1 126
128 0 480977.28 344682.03 107800 -1 127
129 0 481293 344724.56 107800 -1 128
130 0 481871.47 344308.84 107800 -1 129
131 0 482161.84 343962.6 107960 -1 130
132 0 482527.1 343433.4 108200 -1 131
133 0 482819.47 343082.22 108320 -1 132
134 0 483063.22 342816.66 108440 -1 133
135 0 483590.28 342578.66 108560 -1 134
136 0 484678.2 342001.03 108760 -1 135
137 0 485279.9 341682.8 108960 -1 136
138 0 485728.94 341610.16 109120 -1 137
139 0 486540.72 341388.03 109120 -1 138
140 0 486936.25 340801.4 109120 -1 139
141 0 487076.72 340277.56 109160 -1 140
142 0 487761.97 339429.1 109160 -1 141
143 0 488169.38 338571.94 109400 -1 142
144 0 488366.2 338091.84 109640 -1 143
145 0 488636.53 337699.84 109640 -1 144
146 0 488970.94 337419.62 109640 -1 145
147 0 489450.78 336652.47 109640 -1 146
148 0 489551.34 336420.38 109560 -1 147
149 0 489725.1 335833.9 109480 -1 148
150 0 490494.03 335345.25 109160 -1 149
151 0 491172.75 334754.8 109200 -1 150
152 0 491083.34 333307.72 109200 -1 151
153 0 491246.9 332556.1 109040 -1 152
154 0 491528 331975.16 108880 -1 153
155 0 491985.06 330920.53 108880 -1 154
156 0 492401.84 330454.5 108880 -1 155
157 0 492640.25 330158.3 108840 -1 156
158 0 492646.9 329887.84 108680 -1 157
159 0 492859.44 329328.88 108600 -1 158
160 0 493684.75 329069.66 108600 -1 159
161 0 494151.9 328837.84 108600 -1 160
162 0 494388.72 328623.53 108640 -1 161
163 0 494320.4 328205.6 108640 -1 162
164 0 494319.06 327759.38 108680 -1 163
165 0 494401.34 327268.34 108680 -1 164
166 0 494812.16 327085.97 108680 -1 165
167 0 495281.06 326671.47 108880 -1 166
168 0 495368.22 326528.47 108840 -1 167
169 0 495528.6 325885.4 108720 -1 168
170 0 495444.22 325684.06 108640 -1 169
171 0 495563.06 325398.7 108480 -1 170
172 0 495686.12 325223.7 108320 -1 171
173 0 495834.4 325096.84 108200 -1 172
174 0 496067.03 324882.22 108080 -1 173
175 0 496166.72 324793.7 108040 -1 174
176 0 496245.25 324381.16 107880 -1 175
177 0 496458.47 323973.7 107680 -1 176
178 0 496539.75 323737.03 107520 -1 177
179 0 496754.34 323555.94 107360 -1 178
180 0 497146.06 323895.44 107240 -1 179
181 0 497252.94 323251.66 107080 -1 180
182 0 497630.84 322678.94 106880 -1 181
183 0 497733.28 322173.34 106720 -1 182
184 0 497815.7 321739.7 106720 -1 183
185 0 498079.97 320881.06 106720 -1 184
186 0 498173.9 320181.9 106880 -1 185
187 0 498144.72 319337.34 107080 -1 186
188 0 498117.97 318619.53 107280 -1 187
189 0 497751.06 317988.3 107400 -1 188
190 0 497665.62 317130.38 107600 -1 189
191 0 497448.3 316538.97 107680 -1 190
192 0 497041.66 315038.94 107680 -1 191
193 0 497080 314661.25 107720 -1 192
194 0 496978.03 314353.94 107760 -1 193
195 0 496931.6 314143.72 107800 -1 194
196 0 496718.28 313576.2 107800 -1 195
197 0 496868.62 312592.22 107800 -1 196
198 0 497101.2 312055.3 107800 -1 197
199 0 498195.7 311470.88 107800 -1 198
200 0 498320.84 311163.12 107960 -1 199
201 0 498930.38 311032.28 107960 -1 200
202 0 499397.3 310756.56 107960 -1 201
203 0 500300.56 310540.03 108080 -1 202
204 0 500792.72 310552.53 108000 -1 203
205 0 501373.56 310390.8 107960 -1 204
206 0 502431.2 310211.28 107960 -1 205
207 0 502984.3 310245.25 107840 -1 206
208 0 503287.12 310371.88 107720 -1 207
209 0 503551.88 310444.12 107600 -1 208
210 0 504516.34 310682.03 107600 -1 209
211 0 505035.5 310572.88 107600 -1 210
212 0 505059.7 310646.1 107520 -1 211
213 0 506320.38 310334.16 107520 -1 212
214 0 506900 309858.94 107520 -1 213
215 0 507482.3 309483.28 107480 -1 214
216 0 508193.6 309103.75 107480 -1 215
217 0 508390.4 308976.22 107600 -1 216
218 0 508858.94 308757.7 107760 -1 217
219 0 509537 308469.53 107840 -1 218
220 0 509760.3 308101.06 107720 -1 219
221 0 510271.75 307522.25 107600 -1 220
222 0 511392.8 307003.56 107600 -1 221
223 0 511517.16 306934 107440 -1 222
224 0 511787.62 306841.28 107360 -1 223
225 0 512039.53 306878.9 107280 -1 224
226 0 512292.56 306920.03 107160 -1 225
227 0 512629.88 306931.66 107000 -1 226
228 0 512793.88 306972.4 106920 -1 227
229 0 513057.44 307027.06 106800 -1 228
230 0 513641.75 307145.4 106560 -1 229
231 0 514156.4 307173.7 106280 -1 230
232 0 514380.34 307159.25 106120 -1 231
233 0 515142.3 307096.12 105920 -1 232
234 0 515859.2 307072.22 105720 -1 233
235 0 516791.25 306481 105720 -1 234
236 0 517218.4 306612 105720 -1 235
237 0 517527.97 306944.97 105560 -1 236
238 0 517690.22 307151 105360 -1 237
239 0 518193.9 307102.7 105360 -1 238
240 0 518537.38 307096.84 105200 -1 239
241 0 519117.44 306951.94 105320 -1 240
242 0 519839.72 307107.44 105320 -1 241
243 0 520210.06 307288.88 105320 -1 242
244 0 520695.72 307358.8 105480 -1 243
245 0 520971.22 307382.97 105640 -1 244
246 0 521388.62 307501.78 105840 -1 245
247 0 521497.56 307600.38 105920 -1 246
248 0 522370.3 307886.72 105920 -1 247
249 0 523159.94 307897.97 106080 -1 248
250 0 523518.53 308025 106240 -1 249
251 0 523786.12 308195.7 106400 -1 250
252 0 523944.34 308348.78 106560 -1 251
253 0 524249.47 308547 106680 -1 252
254 0 524945 308949 106680 -1 253
255 0 525408.9 309142.12 106560 -1 254
256 0 526140.75 309420.84 106400 -1 255
257 0 526426.06 309383.9 106240 -1 256
258 0 526881.4 309606.53 106080 -1 257
259 0 527243.7 309609.12 105880 -1 258
260 0 527585.3 309803.9 105680 -1 259
261 0 527840.1 309893.75 105520 -1 260
262 0 528372.75 310102.47 105320 -1 261
263 0 529339.75 310381.84 105320 -1 262
264 0 530191 311129.97 105320 -1 263
265 0 530698.1 311274.28 105320 -1 264
266 0 530984.06 311556.88 105320 -1 265
267 0 531162.44 312224.06 105320 -1 266
268 0 532042.06 312435.75 105320 -1 267
269 0 532639.5 312573.3 105320 -1 268
270 0 533333.1 312727 105400 -1 269
271 0 533842.06 312826.84 105400 -1 270
272 0 534026.9 312842.88 105280 -1 271
273 0 534497.56 312991.4 105160 -1 272
274 0 535290.8 312743.47 105160 -1 273
275 0 536030.44 312787.25 105000 -1 274
276 0 536428.44 313191.06 104920 -1 275
277 0 536624.1 313244.75 104880 -1 276
278 0 537528.9 313486.22 105000 -1 277
279 0 538226.44 313392.2 105000 -1 278
280 0 538488.8 313451.66 105040 -1 279
281 0 538612.8 313474.47 105080 -1 280
282 0 539342.44 313648.06 105080 -1 281
283 0 540066.56 313648.28 105080 -1 282
284 0 540613.3 313969.4 105080 -1 283
285 0 540803.3 314066.3 105240 -1 284
286 0 540826.7 314068.5 105320 -1 285
287 0 541339.25 313998.47 105320 -1 286
288 0 541866.56 313948 105320 -1 287
289 0 542294.7 314092.53 105480 -1 288
290 0 542554.06 314309.28 105680 -1 289
291 0 543255 314348.97 105680 -1 290
292 0 543903.56 314132.2 105680 -1 291
293 0 544400.6 313792.38 105720 -1 292
294 0 544645.75 313818.6 105840 -1 293
295 0 545478.6 313819.78 105840 -1 294
296 0 545962 313684.75 105840 -1 295
297 0 546662.56 313430.66 105840 -1 296
298 0 547079.3 313419.53 105760 -1 297
299 0 547761.25 313260.8 105760 -1 298
300 0 548269.06 312972.3 105760 -1 299
301 0 548828.06 312464.8 105760 -1 300
302 0 549459.2 311871.5 105760 -1 301
303 0 549998.25 311373.4 105640 -1 302
304 0 550600.7 310881.62 105640 -1 303
305 0 550934.06 310748.16 105520 -1 304
306 0 551309.7 310564.47 105480 -1 305
307 0 551571.9 310364.3 105480 -1 306
308 0 551887.9 310450.4 105440 -1 307
309 0 552174 309650.22 105400 -1 308
310 0 552385 309436.16 105280 -1 309
311 0 552842.56 309093.84 105120 -1 310
312 0 553063.1 309030.1 105080 -1 311
313 0 553449.7 308735.56 105080 -1 312
314 0 553450.2 308734.03 105040 -1 313
315 0 553676.4 308432.88 104880 -1 314
316 0 553983.5 308259.4 104680 -1 315
317 0 554676.6 307841.78 104680 -1 316
318 0 554918.2 307756.38 104560 -1 317
319 0 555020 307584.6 104480 -1 318
320 0 555142.56 307024.34 104240 -1 319
321 0 555627.4 306074.3 104240 -1 320
322 0 555793.9 305791.7 104320 -1 321
323 0 556124.9 305163.16 104320 -1 322
324 0 556509 304602.7 104160 -1 323
325 0 556616.8 304227.72 104040 -1 324
326 0 556878.7 303960.78 103880 -1 325
327 0 557187.56 303705.47 103720 -1 326
328 0 557491.94 303121.34 103720 -1 327
329 0 557546 302641.2 103560 -1 328
330 0 557655.7 302475.72 103520 -1 329
331 0 557684.1 302433.66 103440 -1 330
332 0 558534.44 301958.12 103440 -1 331
333 0 558806.75 301530 103240 -1 332
334 0 558983.3 301235.7 103080 -1 333
335 0 559088.94 300814.47 102960 -1 334
336 0 559251.25 300664.5 102800 -1 335
337 0 559543.8 300401.16 102640 -1 336
338 0 559974.5 300165.56 102440 -1 337
339 0 560295.25 299953.84 102240 -1 338
340 0 560461.44 299747.94 102040 -1 339
341 0 560616.1 299562.53 101880 -1 340
342 0 560836.5 299462.72 101800 -1 341
343 0 561186.1 299089.06 101680 -1 342
344 0 561531.3 298815.78 101480 -1 343
345 0 561661.94 298628.78 101280 -1 344
346 0 561702.5 298519.22 101120 -1 345
347 0 561969.7 298357.88 100880 -1 346
348 0 562123.25 298334.84 100680 -1 347
349 0 562254.2 298168.12 100440 -1 348
350 0 562484.9 297991.25 100200 -1 349
351 0 562517.9 297840.56 99920 -1 350
352 0 562534.25 297786.03 99880 -1 351
353 0 562555 297605.8 99680 -1 352
354 0 562648.94 297300.75 99440 -1 353
355 0 562945.2 296949.6 99240 -1 354
356 0 563008.8 296655.34 99000 -1 355
357 0 563094.3 296536 98880 -1 356
358 0 563136.1 296188.78 98600 -1 357
359 0 563377.94 295854.1 98360 -1 358
360 0 563479.25 295860.47 98200 -1 359
361 0 563617.4 295672.44 97960 -1 360
362 0 563742.7 295677.28 97720 -1 361
363 0 563907.9 295510.3 97480 -1 362
364 0 564215.4 295235.12 97240 -1 363
365 0 564272.25 295199.12 97200 -1 364
366 0 564445.5 294993.7 97120 -1 365
367 0 564649.56 294630.28 96880 -1 366
368 0 564914.44 294091.25 96720 -1 367
369 0 564976.5 293974.94 96640 -1 368
370 0 565074.7 293861.44 96440 -1 369
371 0 565207.06 293710.97 96200 -1 370
372 0 565270.75 293691.84 95920 -1 371
373 0 565361.9 293521.47 95720 -1 372
374 0 565508.1 293235.22 95520 -1 373
375 0 565583.4 293110.94 95280 -1 374
376 0 565656.3 292821.84 95080 -1 375
377 0 565866.06 292543.6 94840 -1 376
378 0 566122.44 292328.84 94600 -1 377
379 0 566348.1 292233.2 94400 -1 378
380 0 566503.75 292094.66 94200 -1 379
381 0 566602.25 292012.47 94000 -1 380
382 0 566651 291912.94 93760 -1 381
383 0 566780.3 291753.84 93520 -1 382
384 0 567270.75 291520.7 93280 -1 383
385 0 567465.3 291494.53 93080 -1 384
386 0 567646 291410.6 92840 -1 385
387 0 567866.5 291154.8 92600 -1 386
388 0 568034.94 291106.62 92360 -1 387
389 0 568324.8 290973.22 92160 -1 388
390 0 568526.6 290986.72 92000 -1 389
391 0 568722.94 291068.03 91720 -1 390
392 0 568934.7 291069.06 91480 -1 391
393 0 568971.75 291084.03 91400 -1 392
394 0 568104.75 292768.16 91360 -1 393
395 0 568728.75 291561.12 91320 -1 394
396 0 568840.6 291354.3 91160 -1 395
397 0 569039.4 291192.9 90960 -1 396
398 0 569219.5 290967.44 90760 -1 397
399 0 569315.56 290815.75 90560 -1 398
400 0 569363.8 290673.84 90360 -1 399
401 0 569463.3 290491.22 90160 -1 400
402 0 569468.3 290518.66 90120 -1 401
403 0 569810.2 290431.16 89880 -1 402
404 0 569959.4 290478.88 89840 -1 403
405 0 570141.9 290273.72 89800 -1 404
406 0 570228.2 290136 89720 -1 405
407 0 569159.4 290167.47 89680 -1 406
408 0 570333.7 289969.8 89640 -1 407
409 0 570374.75 290003.22 89600 -1 408
410 0 570491.94 289472.6 89280 -1 409
411 0 570466.2 288748.66 89120 -1 410
412 0 570626.5 288352.22 88960 -1 411
413 0 570905.2 288027.62 88760 -1 412
414 0 570932.1 288150.62 88720 -1 413
415 0 570827.1 288505.9 88680 -1 414
416 0 570999.8 288231.62 88640 -1 415
417 0 571111.5 288196.56 88600 -1 416
418 0 571203.75 288416.22 88440 -1 417
419 0 571266.9 288792.44 88240 -1 418
420 0 571356.5 288969.25 88080 -1 419
421 0 571340.44 289139.5 87920 -1 420
422 0 571460.75 289162.62 87760 -1 421
423 0 571534.56 289182.8 87440 -1 422
424 0 571564 289183.84 87160 -1 423
425 0 571575.25 289128.72 86840 -1 424
426 0 571553.6 289077.8 86680 -1 425
427 0 572048.25 288698.72 86360 -1 426
428 0 572155.7 288569.2 86160 -1 427
429 0 572180.9 288467.1 86040 -1 428
430 0 572192 288447.38 85960 -1 429
431 0 572343.5 288193.06 85720 -1 430
432 0 572398.6 288106.6 85680 -1 431
433 0 572458.2 287847.34 85640 -1 432
434 0 572594.25 287666.1 85680 -1 433
435 0 572654.44 287537.53 85800 -1 434
436 0 573101.06 287297.97 85800 -1 435
437 0 573650.7 286852.97 85800 -1 436
438 0 573755.94 286660.47 85640 -1 437
439 0 574035.9 286372.6 85480 -1 438
440 0 574142.4 286243.25 85320 -1 439
441 0 574297.4 285938.84 85160 -1 440
442 0 574304.5 285870.56 85040 -1 441
443 0 574265.1 285746.16 84840 -1 442
444 0 574168.2 285550.53 84640 -1 443
445 0 574288.1 285203.78 84440 -1 444
446 0 574339.7 284882.44 84240 -1 445
447 0 574406.56 284832.47 84040 -1 446
448 0 574500.75 284877.3 83880 -1 447
449 0 574543.4 284895.22 83800 -1 448
450 0 574570.44 284921.84 83680 -1 449
451 0 574573.9 284943.1 83480 -1 450
452 0 574644.6 284942.56 83320 -1 451
453 0 574586.56 284925.97 83120 -1 452
454 0 574562.06 284915.62 82920 -1 453
455 0 574545.25 284869.78 82720 -1 454
456 0 574455.44 284834.5 82520 -1 455
457 0 574445.4 284815.03 82320 -1 456
458 0 574478.9 284720.03 82080 -1 457
459 0 574494.6 284658.5 81880 64 458
460 0 574646.4 284573.1 81680 64 459
461 0 574752.2 284655.28 81480 64 460
462 0 574675.25 284626.44 81280 115 461
463 0 574769.2 284206.28 81080 163 462
464 0 574750.3 284175.66 80880 163 463
465 0 574533.1 284091.5 80720 163 464
466 0 574505.6 283980.7 80360 108 465
467 0 574875.4 283904.8 80320 108 466
468 0 575011.3 283864.38 80120 108 467
469 0 575136.94 283878.5 79920 115 468
470 0 575209.5 283879 79760 115 469
471 0 575242 283755.62 79560 134 470
472 0 575320.3 283702.53 79400 104 471
473 0 575044.5 283339.3 79240 128 472
474 0 574872.75 283172.22 79440 124 473
475 0 574649.75 282984.72 79600 124 474
476 0 574427.56 282541.8 79600 137 475
477 0 573580.94 282196.97 79600 96 476
478 0 573540.75 281986.38 79440 98 477
479 0 573219.1 281577.78 79240 124 478
480 0 573115.94 281175.2 79000 107 479
481 0 573250.9 280936.97 78840 120 480
482 0 573284.56 280603.25 78600 91 481
483 0 573075.44 280204.53 78360 86 482
484 0 573051.75 280099.3 78280 64 483
485 0 572903.1 280177.16 78240 64 484
486 0 572926.4 279508.06 78200 80 485
487 0 573315.06 279038.38 78040 98 486
488 0 573432.75 278772.25 77880 101 487
489 0 573690.44 278229.6 77720 115 488
490 0 574100.3 277937.7 77520 139 489
491 0 574480.75 277503.5 77520 104 490
492 0 574363.56 277262.1 77360 150 491
493 0 574101.56 276728.3 77160 102 492
494 0 574160.9 276311.56 77000 137 493
495 0 574269.75 276014.38 76800 140 494
496 0 574323.1 275838.03 76600 120 495
497 0 574090.9 275616.25 76400 137 496
498 0 573595.7 274779.28 76400 160 497
499 0 573252.3 274469.84 76240 104 498
500 0 573109.6 274315.12 76080 120 499
501 0 572763.56 273672.12 75880 120 500
502 0 572516.6 273063.88 75720 96 501
503 0 572692 272625.53 75520 104 502
504 0 572813.1 272289 75320 124 503
505 0 572986.75 271838.9 75120 163 504
506 0 572822.6 271784.94 74920 178 505
507 0 572682.4 271611.97 74720 241 506
508 0 572633.4 271526.06 74520 198 507
509 0 572574.4 271522.94 74320 178 508
510 0 572685.4 271231.9 74320 71 509
511 0 572634.56 270614.6 74160 139 510
512 0 572546.1 270588.47 73960 102 511
513 0 572591.56 270652.9 73920 102 512
514 0 572517.7 271548.78 74160 122 509
515 0 572362.2 271555.47 73960 131 514
516 0 572315.2 271473.88 73760 108 515
517 0 572085 271283.72 73560 150 516
518 0 572057.2 271237.12 73360 81 517
519 0 572102.4 270857.03 73160 98 518
520 0 571971.4 270561.22 72960 134 519
521 0 571779.94 270418.94 72760 75 520
522 0 571647.94 270320 72680 75 521
523 0 571495.4 270026.03 72560 120 522
524 0 571443.4 269948.38 72400 120 523
525 0 571459.5 269803.88 72240 104 524
526 0 571483.75 269721.7 72040 120 525
527 0 571578.25 269633.97 71840 131 526
528 0 571682.6 269429.47 71640 160 527
529 0 571745.75 269381.34 71440 160 528
530 0 571777.6 269274.03 71240 128 529
531 0 571693.9 269083.5 71000 137 530
532 0 571799.1 267886.72 70840 301 531
533 0 571769.5 268110.78 70480 274 532
534 0 571981.44 268341.9 70320 226 533
535 0 571928 268504.28 70080 164 534
536 0 572075.75 268595.5 69920 202 535
537 0 572310.9 268802.1 69720 128 536
538 0 572036.75 268930.22 69320 128 537
539 0 572104.4 268984.9 69080 60 538
540 0 571940.9 269044.12 68800 -1 539
541 0 571802.94 269194.75 68520 245 540
542 0 571693.44 269152.1 68160 245 541
543 0 571687.25 269156.06 67960 221 542
544 0 571670.75 269220.84 67840 221 543
545 0 571679.7 269064.4 67560 164 544
546 0 571698.6 268862.06 67280 141 545
547 0 571681.4 268916.1 67000 227 546
548 0 571760.75 269214.6 66760 291 547
549 0 571782.2 269024 66520 318 548
550 0 571851.2 269005.5 66160 372 549
551 0 572013.4 268827.8 65880 -1 550
552 0 572036.06 268831.44 65640 -1 551
553 0 571964.94 268841.16 65320 -1 552
554 0 571941 268837.28 65080 -1 553
555 0 571901.56 268842.7 64840 -1 554
556 0 572026.44 268641.94 64640 -1 555
557 0 571964.8 268328.22 64320 -1 556
558 0 572027.3 268365.6 64000 326 557
559 0 571890.9 268264.2 63920 326 558
560 0 571296 268256 64240 278 559
561 0 571232 268192 64240 246 560
562 0 571232 268352 64440 237 561
563 0 571232 268448 64680 297 562
564 0 571168 268608 64880 306 563
565 0 571200 268768 65080 356 564
566 0 571232 268768 65120 341 565
567 0 571712 269408 64720 32 566
568 0 571744 269568 65000 32 567
569 0 571296 268768 65400 246 566
570 0 571424 268832 65640 256 569
571 0 571104 268032 64040 128 561
572 0 571928.5 268952.78 63440 391 559
573 0 572273.9 268872.47 63120 258 572
574 0 572578.9 268826.4 62720 280 573
575 0 572984 268787.1 62400 -1 574
576 0 573251.2 268617.3 62240 -1 575
577 0 573648.94 268695.62 61800 -1 576
578 0 573618.5 268935.72 61480 -1 577
579 0 573945.9 268898.9 61240 32 578
580 0 573974.94 268665.22 60920 -1 579
581 0 574830.75 269888.6 61240 160 579
582 0 575308.9 270170.38 60920 204 581
583 0 575186.7 269968.34 60840 194 582
584 0 573755.5 269818.97 60840 -1 583
585 0 573884.56 269724.56 60680 -1 584
586 0 573609.8 269621.97 60480 -1 585
587 0 572869.2 269361.38 60280 -1 586
588 0 572213.94 269168.4 60160 -1 587
589 0 571693.94 269377.97 60120 -1 588
590 0 571494.56 269504.38 60040 -1 589
591 0 570400.75 269722.84 60000 108 590
592 0 569577.25 269883.7 60000 128 591
593 0 568737.5 270205.6 60000 150 592
594 0 568226.2 269925.22 60000 -1 593
595 0 567782.25 269778.44 59920 -1 594
596 0 567578.7 269606.06 59880 -1 595
597 0 568846.9 270256.38 59840 150 593
598 0 567318.06 271250.72 59840 137 597
599 0 567188 271413.4 59680 137 598
600 0 567112.3 271498.9 59520 153 599
601 0 566939.5 271931.72 59360 160 600
602 0 567132 272574.38 59360 122 601
603 0 566988.44 272282.56 59160 172 602
604 0 566931.4 272166.47 59080 172 603
605 0 567523.44 272801.56 59080 80 604
606 0 567575.3 273202.97 59080 86 605
607 0 567684.8 273140.4 59120 86 606
608 0 566901.56 272209.44 58960 172 604
609 0 566664.56 272173.34 58800 32 608
610 0 566484.5 272227.8 58640 60 609
611 0 566499.8 272521.38 58640 32 610
612 0 566491.9 272587.5 58680 40 611
613 0 566488.56 272659.94 58720 40 612
614 0 566442.75 272243.7 58600 60 610
615 0 566167.5 272201.53 58520 32 614
616 0 566212.8 272195.47 58360 32 615
617 0 566164.1 272198.34 58240 51 616
618 0 565961.5 271940.62 58080 40 617
619 0 566691 271922.56 58080 -1 618
620 0 566828.25 271720.6 57960 -1 619
621 0 567054.56 271582.97 57840 -1 620
622 0 567113.56 271454.5 57720 -1 621
623 0 565912.1 271862.34 58320 32 618
624 0 565985.3 271884.4 58360 32 623
625 0 566028.94 271884.9 58400 32 624
626 0 565976.9 272127.34 57920 40 618
627 0 566114.94 272090.62 57760 40 626
628 0 566272 272126.7 57560 81 627
629 0 566374.06 272223.06 57400 81 628
630 0 566466.3 272214.28 57240 81 629
631 0 566614.06 272247.7 57080 81 630
632 0 566495.75 272084.06 56920 81 631
633 0 566522.06 272036.53 56760 -1 632
634 0 566746.4 271775.47 56760 -1 633
635 0 566826.1 271516.97 56800 -1 634
636 0 566799.06 271492.56 56760 -1 635
637 0 566797.94 271483.66 56720 -1 636
638 0 566834.5 271415.28 56680 -1 637
639 0 566791.4 271604.3 56840 -1 635
640 0 566245.2 271979.53 56680 -1 633
641 0 566145.6 272229.84 56680 -1 640
642 0 566438.5 272616.03 56640 -1 641
643 0 566191.4 272232.4 56600 -1 642
644 0 566261.06 272196.56 56440 -1 643
645 0 566424.44 272107 56280 -1 644
646 0 566464.25 272088.3 56120 -1 645
647 0 566509.25 272171.03 55960 -1 646
648 0 566456.44 272303.2 55800 -1 647
649 0 566566.44 272294.34 55720 -1 648
650 0 566303.6 272363.72 55720 -1 649
651 0 566242.75 272428.3 55560 -1 650
652 0 566255.5 272488.2 55360 -1 651
653 0 566333 272583.78 55200 -1 652
654 0 566388.6 272620.53 55040 -1 653
655 0 566446.6 272662.8 54880 -1 654
656 0 566543.75 272766.6 54720 -1 655
657 0 566520.75 272822.25 54600 -1 656
658 0 566455.7 273009.6 54720 -1 656
659 0 566509.5 273191.16 54720 -1 658
660 0 566629.06 273381.66 54720 -1 659
661 0 566728.5 273423.34 54800 -1 660
662 0 567013.44 273565.97 54720 -1 660
663 0 567154.06 273783.88 54600 -1 662
664 0 567224.94 273991.88 54520 -1 663
665 0 567348.5 274156.3 54400 -1 664
666 0 566573.9 272257.97 55600 -1 649
667 0 566590.75 272213.78 55440 -1 666
668 0 566583.4 272200.3 55320 -1 667
669 0 566621.5 272178.34 55200 -1 668
670 0 566737.4 272147.3 55080 -1 669
671 0 566893.8 272205.1 55000 -1 670
672 0 566788.7 272097.78 54920 -1 671
673 0 566907.3 271984.25 54760 -1 672
674 0 566933.6 271929.75 54680 -1 673
675 0 567075.8 271964.94 54560 -1 674
676 0 567144.44 271984.78 54440 -1 675
677 0 567197.25 272616.72 59480 115 602
678 0 567178.3 272546.78 59680 -1 677
679 0 567268.94 272521.62 59880 -1 678
680 0 568191.4 272446.94 60040 -1 679
681 0 568355.44 272502.25 60120 -1 680
682 0 568349.6 272528.8 60200 -1 681
683 0 568372.25 272586.1 60240 -1 682
684 0 568477.25 272590.25 60480 -1 683
685 0 568753.9 272563.2 60720 -1 684
686 0 568960 272608 60880 120 685
687 0 569184 272736 61000 91 686
688 0 569344 272800 61200 120 687
689 0 569600 272800 61280 122 688
690 0 569856 272800 61360 107 689
691 0 570080 272768 61520 81 690
692 0 570304 272736 61680 86 691
693 0 570528 272736 61840 81 692
694 0 570784 272704 61960 128 693
695 0 570944 272704 62160 122 694
696 0 571008 272672 62280 101 695
697 0 567436.25 270831.72 59840 122 598
698 0 567406.56 270749.25 59880 -1 697
699 0 567342.25 270687.4 59920 -1 698
700 0 567295.6 270672.78 60000 -1 699
701 0 569667.25 270134.34 60120 40 593
702 0 569537.56 270258.94 60240 75 701
703 0 569093.56 270016.6 60240 -1 702
704 0 569096.44 270064.38 60280 -1 703
705 0 568874.94 270092.75 60320 -1 704
706 0 568639.8 270146.97 60400 -1 705
707 0 568627 270188.5 60480 -1 706
708 0 568614.25 270229.78 60560 -1 707
709 0 568584.8 270269.8 60600 -1 708
710 0 568541.6 270318 60640 -1 709
711 0 575860.8 270583.6 60520 218 583
712 0 576633 270801 60320 120 711
713 0 577465 270977.06 60080 183 712
714 0 576857 270889.06 60000 98 713
715 0 577049 270977.06 59840 163 714
716 0 577505 271033.06 59680 186 715
717 0 577777 271217.06 59560 208 716
718 0 578329 271553.06 59400 239 717
719 0 578641 271745.06 59280 202 718
720 0 579161 272665.06 59320 -1 719
721 0 579297 272825.06 59360 -1 720
722 0 579225 272665.06 59560 -1 721
723 0 578681 271769.06 59160 202 719
724 0 578841 271865.06 59040 164 723
725 0 578953 271833.06 58880 32 724
726 0 579209 271785.06 58720 32 725
727 0 579225 271753.06 58560 32 726
728 0 579401 271745.06 58440 32 727
729 0 579689 271537.06 58240 143 728
730 0 579673 271401.06 58080 168 729
731 0 579745 271417.06 57920 168 730
732 0 579977 271409.06 57760 178 731
733 0 580225 271401.06 57640 226 732
734 0 580273 271457.06 57480 197 733
735 0 580385 271573.03 57000 208 734
736 0 580513 271605.03 56880 160 735
737 0 580545 271653.03 56800 160 736
738 0 580653 271641.03 56640 136 737
739 0 580677 271673.03 56600 136 738
740 0 580613 271805.03 56440 163 739
741 0 580733 271789.03 56320 172 740
742 0 580825 271725.03 56240 172 741
743 0 580977 272237.03 56200 186 742
744 0 580961 272409.03 56080 186 743
745 0 580485 273229.03 56120 -1 744
746 0 580121 273373.03 56120 -1 745
747 0 581001 272457.03 56000 186 744
748 0 580477 273473.06 56040 -1 747
749 0 581009 272249.06 55920 226 747
750 0 581469 271089.03 56000 -1 749
751 0 581581 271005.03 55960 -1 750
752 0 581601 270993.03 55920 -1 751
753 0 581001 272169.03 55840 226 749
754 0 581017 272185.03 55720 226 753
755 0 581033 272181.03 55640 196 754
756 0 581117 272229.03 55560 196 755
757 0 581149 272221.03 55480 196 756
758 0 580749 272921.03 55480 -1 757
759 0 580545 272885.03 55440 -1 758
760 0 580989 273041.03 55520 -1 758
761 0 581293 272121.03 55360 224 757
762 0 581305 272113.06 55240 224 761
763 0 581245 272121.03 55160 224 762
764 0 581253 272133.03 55040 224 763
765 0 581121 272113.03 54920 178 764
766 0 581001 272093.03 54880 178 765
767 0 580241 272073.03 54920 -1 766
768 0 581021 272053.03 54760 178 766
769 0 581121 272181.03 54640 245 768
770 0 581153 272225.03 54480 32 769
771 0 581245 272441.03 54400 259 770
772 0 580681 273209.03 54400 -1 771
773 0 580641 273393.03 54440 -1 772
774 0 580581 273549.03 54520 -1 773
775 0 581249 272393.03 54240 32 771
776 0 581193 272469.03 54080 32 775
777 0 581453 272801.03 54000 315 776
778 0 581461 273265.06 53800 209 777
779 0 581213 273825.06 53760 128 778
780 0 580909 274081.06 53680 178 779
781 0 580597 274081.06 53560 163 780
782 0 579968 274272 53200 175 781
783 0 579744 274368 53120 198 782
784 0 579488 274496 53080 166 783
785 0 579264 274656 53160 141 784
786 0 579104 274816 53320 120 785
787 0 578944 274976 53520 51 786
788 0 578784 275136 53640 91 787
789 0 578592 275328 53640 154 788
790 0 578336 275360 53680 148 789
791 0 578112 275488 53720 128 790
792 0 577952 275648 53840 160 791
793 0 577760 275840 53920 153 792
794 0 577664 275744 53920 115 793
795 0 577504 275584 54080 140 794
796 0 577248 275552 54080 81 795
797 0 576992 275552 54080 75 796
798 0 576768 275584 54000 102 797
799 0 576704 275616 53960 91 798
800 0 576512 275680 53800 75 799
801 0 576352 275680 53600 32 800
802 0 576192 275680 53400 124 801
803 0 576032 275680 53200 81 802
804 0 576032 275680 53160 60 803
805 0 576064 275808 52920 32 804
806 0 576192 275968 52720 71 805
807 0 576384 276160 52600 32 806
808 0 576416 276320 52360 51 807
809 0 576256 276480 52160 160 808
810 0 576160 276480 52160 131 809
811 0 575936 276608 52040 128 810
812 0 575936 276832 52160 128 811
813 0 575968 277024 52200 200 812
814 0 576128 277216 52240 156 813
815 0 576256 277440 52280 71 814
816 0 576416 277600 52280 81 815
817 0 576576 277632 52080 101 816
818 0 576800 277728 51920 71 817
819 0 576960 277856 51720 81 818
820 0 577216 277952 51640 98 819
821 0 577472 277952 51640 80 820
822 0 577696 277952 51520 90 821
823 0 576512 277760 52480 86 816
824 0 576672 277952 52640 98 823
825 0 576832 278144 52800 71 824
826 0 577024 278336 52800 45 825
827 0 577184 278496 52640 75 826
828 0 577216 278656 52440 64 827
829 0 577088 278816 52240 71 828
830 0 576928 278880 52040 98 829
831 0 576672 278976 52000 32 830
832 0 576416 278944 51960 120 831
833 0 576256 278944 51960 80 832
834 0 575712 277056 52200 71 813
835 0 575488 277056 52200 64 834
836 0 575296 277248 52200 32 835
837 0 575360 277504 52200 32 836
838 0 575392 276864 52520 91 835
839 0 575136 276864 52560 124 838
840 0 574880 276896 52640 160 839
841 0 574656 276768 52680 32 840
842 0 574624 276736 52680 32 841
843 0 574560 276608 52440 64 842
844 0 574464 276480 52240 71 843
845 0 574400 276416 52000 60 844
846 0 574304 276416 51760 64 845
847 0 574336 276448 51480 64 846
848 0 574496 276608 51320 45 847
849 0 574528 276736 51320 51 848
850 0 574432 276960 50920 32 849
851 0 574240 276960 50720 40 850
852 0 574688 276896 51480 40 849
853 0 574944 276832 51360 32 852
854 0 575040 276832 51240 51 853
855 0 574432 276832 52960 45 842
856 0 574272 277024 53040 60 855
857 0 574112 277184 53200 32 856
858 0 573952 277344 53400 45 857
859 0 573792 277504 53600 96 858
860 0 573568 277504 53760 96 859
861 0 573344 277504 53880 102 860
862 0 573152 277440 54040 101 861
863 0 572960 277312 54200 45 862
864 0 572800 277152 54360 32 863
865 0 572640 276992 54480 108 864
866 0 572480 276832 54600 71 865
867 0 572288 276640 54600 101 866
868 0 572032 276544 54600 45 867
869 0 571776 276544 54600 51 868
870 0 571584 276544 54800 60 869
871 0 571392 276576 55000 32 870
872 0 571328 276576 55080 32 871
873 0 575904 276608 52040 128 811
874 0 575648 276608 52040 124 873
875 0 575424 276480 52000 45 874
876 0 575232 276352 51880 60 875
877 0 575008 276192 51760 108 876
878 0 574816 276032 51720 81 877
879 0 574656 275872 51560 90 878
880 0 574560 275680 51400 60 879
881 0 574592 275488 51200 60 880
882 0 574560 275328 51000 45 881
883 0 574816 275392 50920 40 882
884 0 575040 275520 50920 51 883
885 0 575296 275520 50920 32 884
886 0 575552 275520 51000 91 885
887 0 574496 275328 50880 51 882
888 0 574400 275456 50640 71 887
889 0 574240 275456 50440 45 888
890 0 574080 275488 50240 32 889
891 0 573888 275424 50080 60 890
892 0 573632 275328 50080 115 891
893 0 573536 275136 49920 115 892
894 0 573408 274976 49760 163 893
895 0 573280 274752 49680 241 894
896 0 573472 274624 49560 186 895
897 0 573696 274528 49480 172 896
898 0 573888 274368 49360 244 897
899 0 574048 274208 49320 214 898
900 0 574272 274240 49440 135 899
901 0 574432 274240 49640 101 900
902 0 574592 274368 49840 81 901
903 0 574560 274528 50040 124 902
904 0 574400 274624 50240 189 903
905 0 574144 274592 50280 178 904
906 0 573888 274656 50400 101 905
907 0 573760 274656 50560 96 906
908 0 574080 274048 49120 178 899
909 0 574112 273824 49000 139 908
910 0 574144 273600 48840 32 909
911 0 574272 273472 48640 153 910
912 0 574400 273344 48440 256 911
913 0 574560 273152 48400 214 912
914 0 574592 273120 48400 204 913
915 0 574624 273152 48120 32 914
916 0 574496 273248 47920 32 915
917 0 574464 273344 47680 32 916
918 0 574464 273216 47520 32 917
919 0 574752 272896 48320 135 914
920 0 574976 272736 48280 107 919
921 0 575200 272544 48280 101 920
922 0 575360 272448 48080 90 921
923 0 575552 272288 47960 200 922
924 0 575808 272192 47920 135 923
925 0 576064 272192 47880 98 924
926 0 576288 272320 47760 157 925
927 0 576448 272480 47640 96 926
928 0 576576 272544 47600 40 927
929 0 573248 274752 49680 239 895
930 0 573024 274624 49640 128 929
931 0 572800 274496 49640 51 930
932 0 572576 274336 49640 107 931
933 0 572320 274240 49680 102 932
934 0 572320 273984 49600 120 933
935 0 572160 273792 49520 120 934
936 0 572032 273600 49400 136 935
937 0 572064 273376 49200 122 936
938 0 572224 273280 49000 160 937
939 0 572256 273280 48960 131 938
940 0 572192 274240 49680 96 933
941 0 572032 274240 49880 64 940
942 0 571936 274560 49720 32 941
943 0 572160 274688 49800 32 942
944 0 572224 274720 49800 32 943
945 0 571840 274176 50080 115 941
946 0 571648 274080 50240 131 945
947 0 571424 273984 50400 120 946
948 0 571168 273984 50480 175 947
949 0 570944 273920 50600 186 948
950 0 570752 273888 50760 164 949
951 0 570592 273760 50960 115 950
952 0 570496 273600 51160 107 951
953 0 570496 273856 51240 80 952
954 0 570656 274080 51240 40 953
955 0 570848 274272 51200 45 954
956 0 571072 274432 51120 60 955
957 0 571264 274624 51080 80 956
958 0 571360 274464 50880 40 957
959 0 571520 274464 50880 40 958
960 0 570496 273568 51160 90 952
961 0 570528 273312 51160 51 960
962 0 570560 273056 51160 40 961
963 0 570528 272800 51120 80 962
964 0 570528 272544 51120 128 963
965 0 570624 272320 51040 98 964
966 0 570816 272128 51040 128 965
967 0 570976 271968 50880 98 966
968 0 571136 271808 50680 80 967
969 0 571264 271584 50600 86 968
970 0 571296 271328 50520 143 969
971 0 571392 271232 50480 122 970
972 0 571616 271360 50400 86 971
973 0 571840 271360 50240 81 972
974 0 572032 271488 50080 45 973
975 0 571456 270976 50560 96 971
976 0 571584 270752 50560 192 975
977 0 571616 270496 50600 163 976
978 0 571808 270304 50680 124 977
979 0 571872 270112 50880 98 978
980 0 571910.4 270016 51000 112 979
981 0 571936 269952 51080 122 980
982 0 572032 269728 51200 45 981
983 0 572064 269536 51240 107 982
984 0 572320 269504 51280 75 983
985 0 572576 269376 51320 101 984
986 0 572800 269216 51320 60 985
987 0 573056 269216 51320 86 986
988 0 573312 269280 51320 86 987
989 0 573568 269344 51320 71 988
990 0 572032 269312 51400 45 983
991 0 571904 269152 51600 32 990
992 0 571904 268928 51800 51 991
993 0 571904 268736 52000 81 992
994 0 571904 268608 52240 71 993
995 0 571904 268448 52440 91 994
996 0 571968 268320 52680 71 995
997 0 571968 268224 52920 60 996
998 0 571808 268128 53120 71 997
999 0 571776 268064 53360 75 998
1000 0 571712 267840 53520 75 999
1001 0 571520 267712 53720 96 1000
1002 0 571328 267712 53920 71 1001
1003 0 571296 267712 53920 60 1002
1004 0 570368 272544 51120 107 964
1005 0 570144 272640 51200 71 1004
1006 0 569920 272576 51320 51 1005
1007 0 569760 272416 51440 40 1006
1008 0 569696 272256 51640 51 1007
1009 0 569696 272128 51880 75 1008
1010 0 569696 272096 52160 60 1009
1011 0 569536 271968 52360 81 1010
1012 0 569408 271808 52560 60 1011
1013 0 569248 271648 52760 51 1012
1014 0 569216 271616 52800 45 1013
1015 0 569696 272480 51440 40 1007
1016 0 569504 272640 51520 45 1015
1017 0 569312 272832 51560 71 1016
1018 0 569184 273056 51560 75 1017
1019 0 568992 273248 51560 60 1018
1020 0 568832 273472 51520 91 1019
1021 0 568704 273632 51680 32 1020
1022 0 568672 273664 51720 32 1021
1023 0 569184 272448 51320 107 1017
1024 0 569248 272224 51480 86 1023
1025 0 569312 272000 51640 71 1024
1026 0 569184 271840 51800 122 1025
1027 0 569152 271584 51800 32 1026
1028 0 569184 271360 51920 32 1027
1029 0 569024 271136 51920 60 1028
1030 0 568832 270944 52000 75 1029
1031 0 568576 270976 51960 51 1030
1032 0 568320 270976 51960 131 1031
1033 0 568064 271072 51960 115 1032
1034 0 567840 271200 52000 81 1033
1035 0 567744 271296 52120 32 1034
1036 0 568832 270784 52000 71 1030
1037 0 568896 270592 52160 71 1036
1038 0 569056 270432 52360 64 1037
1039 0 569280 270304 52520 81 1038
1040 0 569472 270176 52640 98 1039
1041 0 569728 270112 52680 51 1040
1042 0 569984 270112 52720 150 1041
1043 0 570208 270112 52840 128 1042
1044 0 570400 270176 53040 134 1043
1045 0 570464 270176 52960 163 1044
1046 0 570624 270240 52760 164 1045
1047 0 570784 270240 52560 164 1046
1048 0 570976 270240 52360 249 1047
1049 0 571232 270336 52280 198 1048
1050 0 571392 270528 52160 256 1049
1051 0 571200 270752 52160 96 1050
1052 0 570976 270944 52120 86 1051
1053 0 570848 271104 51920 75 1052
1054 0 570720 271264 51720 96 1053
1055 0 570560 271456 51680 51 1054
1056 0 570336 271616 51560 71 1055
1057 0 570240 271840 51440 51 1056
1058 0 570208 272032 51280 64 1057
1059 0 570176 272096 51200 32 1058
1060 0 571488 270592 52040 203 1050
1061 0 571744 270592 51920 200 1060
1062 0 572000 270624 51920 256 1061
1063 0 572256 270688 51880 264 1062
1064 0 572512 270688 51800 218 1063
1065 0 572704 270688 51600 209 1064
1066 0 572928 270688 51440 200 1065
1067 0 573088 270848 51560 219 1066
1068 0 573248 271008 51720 175 1067
1069 0 573248 271264 51760 136 1068
1070 0 573280 271488 51680 102 1069
1071 0 573312 271648 51480 137 1070
1072 0 573280 271712 51200 75 1071
1073 0 573152 271872 51000 32 1072
1074 0 573248 272032 50800 71 1073
1075 0 573312 272096 50720 32 1074
1076 0 573536 271488 51760 164 1070
1077 0 573792 271488 51800 154 1076
1078 0 574048 271392 51800 124 1077
1079 0 574304 271328 51760 107 1078
1080 0 574560 271232 51720 60 1079
1081 0 574624 271168 51640 71 1080
1082 0 572992 270656 51360 217 1066
1083 0 573184 270560 51200 226 1082
1084 0 573312 270432 51000 240 1083
1085 0 573504 270304 50800 283 1084
1086 0 573696 270144 50680 296 1085
1087 0 573952 270144 50600 227 1086
1088 0 574176 270144 50400 178 1087
1089 0 574400 270144 50200 203 1088
1090 0 574624 270112 50080 234 1089
1091 0 574624 270368 50000 256 1090
1092 0 574592 270592 49880 102 1091
1093 0 574496 270752 49680 75 1092
1094 0 574400 270944 49480 51 1093
1095 0 574400 271200 49400 75 1094
1096 0 574464 271296 49400 51 1095
1097 0 574880 270016 50080 239 1090
1098 0 574752 269824 50200 197 1097
1099 0 574688 269600 50320 206 1098
1100 0 574752 269344 50400 81 1099
1101 0 574752 269088 50400 75 1100
1102 0 574752 268832 50360 64 1101
1103 0 574752 268736 50360 91 1102
1104 0 574944 268608 50480 71 1103
1105 0 575136 268416 50560 32 1104
1106 0 575232 268224 50440 32 1105
1107 0 574560 268576 50320 102 1103
1108 0 574304 268512 50240 120 1107
1109 0 574112 268320 50200 51 1108
1110 0 573920 268192 50080 40 1109
1111 0 573856 268128 50000 45 1110
1112 0 575136 269952 50080 202 1097
1113 0 575392 269984 50120 209 1112
1114 0 575616 270048 50240 224 1113
1115 0 575872 270048 50320 157 1114
1116 0 576000 270080 50080 91 1115
1117 0 576128 270080 49840 71 1116
1118 0 576128 270080 49560 32 1117
1119 0 575968 270208 49360 51 1118
1120 0 575776 270368 49240 71 1119
1121 0 575584 270560 49160 98 1120
1122 0 575712 271008 48960 32 1121
1123 0 575968 270880 48840 32 1122
1124 0 576192 270912 48920 32 1123
1125 0 576288 270144 49320 189 1118
1126 0 576512 270272 49280 120 1125
1127 0 576768 270272 49320 150 1126
1128 0 577024 270272 49400 160 1127
1129 0 577280 270336 49400 183 1128
1130 0 577472 270528 49280 91 1129
1131 0 577600 270720 49160 189 1130
1132 0 577600 270976 49160 124 1131
1133 0 577760 271200 49240 32 1132
1134 0 577856 271296 49280 32 1133
1135 0 576064 270144 50520 135 1115
1136 0 576288 270272 50600 176 1135
1137 0 576448 270080 50560 166 1136
1138 0 576512 269824 50600 80 1137
1139 0 576448 269600 50760 60 1138
1140 0 576288 269408 50880 40 1139
1141 0 576128 269248 50960 80 1140
1142 0 576352 270272 50640 148 1136
1143 0 576544 270304 50840 104 1142
1144 0 576672 270464 51040 139 1143
1145 0 576640 270688 50960 163 1144
1146 0 576608 270912 51080 75 1145
1147 0 576608 271136 51240 160 1146
1148 0 576544 271328 51440 101 1147
1149 0 576288 271296 51440 75 1148
1150 0 576032 271264 51360 51 1149
1151 0 575840 271200 51160 108 1150
1152 0 575648 271200 51120 96 1151
1153 0 576640 270848 50760 71 1145
1154 0 576672 271008 50560 143 1153
1155 0 576704 271072 50320 154 1154
1156 0 576512 271264 50320 156 1155
1157 0 576256 271392 50320 190 1156
1158 0 576032 271552 50280 197 1157
1159 0 575776 271488 50240 136 1158
1160 0 575520 271392 50200 75 1159
1161 0 575264 271392 50160 40 1160
1162 0 575040 271392 50040 51 1161
1163 0 574816 271328 49920 60 1162
1164 0 574560 271264 49920 32 1163
1165 0 574304 271200 49920 51 1164
1166 0 576832 271232 50120 172 1155
1167 0 576800 271488 50080 164 1166
1168 0 576832 271712 49880 122 1167
1169 0 577056 271904 49880 107 1168
1170 0 577248 272096 49880 160 1169
1171 0 577472 272256 49800 80 1170
1172 0 577696 272384 49800 80 1171
1173 0 577952 272480 49800 96 1172
1174 0 578176 272640 49800 60 1173
1175 0 578368 272800 49840 40 1174
1176 0 578624 272864 49880 32 1175
1177 0 578688 272832 49880 40 1176
1178 0 577056 272288 49840 115 1170
1179 0 576832 272384 49680 124 1178
1180 0 576576 272448 49680 124 1179
1181 0 576384 272608 49640 60 1180
1182 0 576192 272544 49440 139 1181
1183 0 576032 272352 49360 124 1182
1184 0 576000 272096 49280 115 1183
1185 0 575840 271936 49120 98 1184
1186 0 575808 271904 49120 98 1185
1187 0 576864 270560 51240 108 1144
1188 0 577056 270624 51400 124 1187
1189 0 577280 270656 51520 124 1188
1190 0 577376 270656 51520 137 1189
1191 0 577472 270528 51280 122 1190
1192 0 577600 270432 51080 122 1191
1193 0 577792 270368 50880 60 1192
1194 0 577952 270304 50680 156 1193
1195 0 578144 270464 50760 124 1194
1196 0 578336 270656 50760 71 1195
1197 0 578592 270752 50760 81 1196
1198 0 578848 270816 50760 71 1197
1199 0 579104 270816 50760 75 1198
1200 0 579296 270752 50600 90 1199
1201 0 579520 270656 50520 102 1200
1202 0 579712 270592 50360 108 1201
1203 0 579968 270592 50320 120 1202
1204 0 580192 270528 50200 32 1203
1205 0 580448 270592 50120 32 1204
1206 0 580608 270784 50000 32 1205
1207 0 580736 270848 49920 32 1206
1208 0 578112 270144 50560 51 1194
1209 0 578304 269952 50480 75 1208
1210 0 578528 269824 50480 40 1209
1211 0 578784 269824 50480 86 1210
1212 0 578944 269824 50520 120 1211
1213 0 579008 269600 50400 107 1212
1214 0 579008 269376 50200 71 1213
1215 0 579104 269120 50200 40 1214
1216 0 579264 268960 50320 60 1215
1217 0 579424 268960 50400 40 1216
1218 0 579136 269984 50560 107 1212
1219 0 579392 269984 50640 90 1218
1220 0 579616 270016 50800 51 1219
1221 0 579520 270112 51040 32 1220
1222 0 579360 270304 51080 60 1221
1223 0 579104 270368 51120 81 1222
1224 0 578976 270432 51120 80 1223
1225 0 579808 270144 50920 51 1220
1226 0 579968 270368 50920 96 1225
1227 0 580128 270592 50880 75 1226
1228 0 580288 270784 50840 71 1227
1229 0 580448 270976 50760 86 1228
1230 0 580576 271104 50600 71 1229
1231 0 577536 270720 51720 131 1190
1232 0 577728 270752 51920 104 1231
1233 0 577888 270784 52120 115 1232
1234 0 578112 270784 52240 139 1233
1235 0 578304 270656 52360 192 1234
1236 0 578560 270656 52440 128 1235
1237 0 578816 270624 52440 108 1236
1238 0 579072 270560 52480 115 1237
1239 0 579168 270464 52480 120 1238
1240 0 579072 270304 52280 71 1239
1241 0 579072 270144 52040 75 1240
1242 0 579008 269984 51840 64 1241
1243 0 578848 269984 51640 64 1242
1244 0 578656 270016 51480 64 1243
1245 0 578400 270048 51480 51 1244
1246 0 578144 270048 51480 64 1245
1247 0 577888 270016 51600 71 1246
1248 0 577632 270016 51720 60 1247
1249 0 577376 270016 51760 51 1248
1250 0 577184 270048 51760 40 1249
1251 0 579328 270336 52640 32 1239
1252 0 579488 270176 52800 90 1251
1253 0 579616 269984 52960 96 1252
1254 0 579648 269760 53080 86 1253
1255 0 579776 269536 53120 120 1254
1256 0 579776 269280 53200 107 1255
1257 0 579680 269088 53360 156 1256
1258 0 579552 268864 53320 186 1257
1259 0 579584 268672 53120 120 1258
1260 0 579776 268704 52960 71 1259
1261 0 579936 268768 52760 71 1260
1262 0 579968 268992 52640 51 1261
1263 0 579968 269248 52520 81 1262
1264 0 579872 269504 52480 102 1263
1265 0 579776 269600 52480 51 1264
1266 0 579552 268480 52920 75 1259
1267 0 579648 268320 52720 90 1266
1268 0 579872 268384 52400 71 1267
1269 0 580160 268416 52680 32 1268
1270 0 580352 268544 52800 32 1269
1271 0 580320 268672 52920 60 1270
1272 0 579808 268352 52160 75 1268
1273 0 579744 268352 52000 75 1272
1274 0 579712 268352 51920 75 1273
1275 0 579712 268416 51640 75 1274
1276 0 579776 268448 51400 86 1275
1277 0 579776 268448 51120 71 1276
1278 0 579680 268448 50880 51 1277
1279 0 579584 268448 50600 101 1278
1280 0 579424 268384 50400 120 1279
1281 0 579296 268320 50280 135 1280
1282 0 579104 268320 50480 81 1281
1283 0 578944 268352 50680 75 1282
1284 0 578688 268352 50720 64 1283
1285 0 578464 268288 50840 51 1284
1286 0 578208 268256 50920 32 1285
1287 0 577984 268416 51000 80 1286
1288 0 577792 268480 51160 64 1287
1289 0 577664 268576 51320 51 1288
1290 0 579136 268320 50080 115 1281
1291 0 578912 268448 50000 32 1290
1292 0 578720 268640 49920 60 1291
1293 0 578592 268832 49800 81 1292
1294 0 578368 268992 49760 60 1293
1295 0 578112 269120 49720 32 1294
1296 0 577952 269312 49640 45 1295
1297 0 577728 269472 49640 75 1296
1298 0 577632 269472 49600 71 1297
1299 0 570240 270240 53240 81 1044
1300 0 570080 270368 53440 148 1299
1301 0 569920 270400 53640 122 1300
1302 0 569760 270464 53840 128 1301
1303 0 569632 270464 54080 221 1302
1304 0 569568 270464 54360 234 1303
1305 0 569504 270464 54640 219 1304
1306 0 569440 270624 54840 204 1305
1307 0 569280 270752 55040 256 1306
1308 0 569408 271008 55000 288 1307
1309 0 569440 271264 55000 302 1308
1310 0 569440 271488 55000 214 1309
1311 0 569632 271552 54840 245 1310
1312 0 569760 271680 54680 218 1311
1313 0 570048 271360 54640 32 1312
1314 0 570272 271264 54880 32 1313
1315 0 570336 270976 54840 32 1314
1316 0 569792 271872 54520 122 1312
1317 0 569824 272128 54480 86 1316
1318 0 569856 272384 54400 124 1317
1319 0 569856 272640 54360 124 1318
1320 0 569856 272896 54360 181 1319
1321 0 569856 273152 54360 175 1320
1322 0 569952 273344 54200 139 1321
1323 0 570016 273504 54000 178 1322
1324 0 570176 273664 53800 128 1323
1325 0 570208 273824 53560 154 1324
1326 0 570208 273824 53280 135 1325
1327 0 570336 273888 53040 81 1326
1328 0 570496 274048 52840 32 1327
1329 0 570528 274208 52640 71 1328
1330 0 570400 274368 52480 51 1329
1331 0 570208 274560 52480 32 1330
1332 0 570144 274656 52240 32 1331
1333 0 570304 274816 52040 71 1332
1334 0 570464 275008 51920 32 1333
1335 0 570624 275072 51720 96 1334
1336 0 570656 275136 51480 51 1335
1337 0 570688 275200 51240 51 1336
1338 0 570624 275232 50960 115 1337
1339 0 570624 275232 50680 206 1338
1340 0 570560 275104 50440 150 1339
1341 0 570368 274944 50400 134 1340
1342 0 570112 274848 50440 75 1341
1343 0 569856 274752 50400 80 1342
1344 0 569696 274592 50240 60 1343
1345 0 569472 274496 50120 96 1344
1346 0 569216 274464 50080 32 1345
1347 0 568960 274432 50000 101 1346
1348 0 568768 274400 50000 91 1347
1349 0 569440 271744 55040 134 1310
1350 0 569440 272000 55120 120 1349
1351 0 569376 272224 55280 160 1350
1352 0 569248 272352 55440 71 1351
1353 0 569472 272512 55440 196 1352
1354 0 569664 272704 55480 136 1353
1355 0 569888 272896 55520 115 1354
1356 0 570080 273088 55520 45 1355
1357 0 570240 273248 55640 32 1356
1358 0 570368 273472 55720 32 1357
1359 0 570368 273696 55880 102 1358
1360 0 570368 273952 55920 172 1359
1361 0 570368 274144 56120 102 1360
1362 0 570336 274336 56280 143 1361
1363 0 570240 274592 56320 108 1362
1364 0 570208 274848 56400 96 1363
1365 0 570208 275104 56400 60 1364
1366 0 570208 275360 56400 60 1365
1367 0 570400 275584 56400 45 1366
1368 0 570592 275776 56400 80 1367
1369 0 570752 275904 56440 51 1368
1370 0 570944 276096 56440 51 1369
1371 0 571136 276288 56360 124 1370
1372 0 571360 276448 56320 102 1371
1373 0 571584 276576 56320 75 1372
1374 0 571776 276736 56200 75 1373
1375 0 572000 276864 56120 75 1374
1376 0 572192 276928 56040 32 1375
1377 0 570848 275808 56080 51 1369
1378 0 571104 275872 56120 71 1377
1379 0 571328 275872 56280 104 1378
1380 0 571584 275904 56360 64 1379
1381 0 571840 275904 56400 86 1380
1382 0 572096 275936 56400 71 1381
1383 0 572352 275968 56440 64 1382
1384 0 572576 276000 56600 40 1383
1385 0 572800 276000 56800 108 1384
1386 0 572832 276000 56800 124 1385
1387 0 573088 276000 56720 60 1386
1388 0 573280 276032 56560 153 1387
1389 0 573504 276160 56520 139 1388
1390 0 573728 276288 56480 124 1389
1391 0 573888 276160 55960 32 1390
1392 0 573888 276416 55760 32 1391
1393 0 572640 275904 56960 75 1386
1394 0 572448 275872 57120 115 1393
1395 0 572192 275872 57120 91 1394
1396 0 571936 275936 57160 75 1395
1397 0 571680 275936 57200 101 1396
1398 0 571424 275936 57200 91 1397
1399 0 571168 275936 57160 96 1398
1400 0 570912 275936 57080 101 1399
1401 0 570656 275968 57080 120 1400
1402 0 570400 275904 57200 101 1401
1403 0 570208 275840 57360 75 1402
1404 0 570048 275744 57560 60 1403
1405 0 569856 275648 57720 75 1404
1406 0 569632 275616 57880 81 1405
1407 0 569504 275456 58040 60 1406
1408 0 569312 275264 58080 80 1407
1409 0 569120 275072 58200 80 1408
1410 0 568960 274880 58240 104 1409
1411 0 568704 274784 58280 75 1410
1412 0 568448 274688 58240 60 1411
1413 0 568224 274528 58200 80 1412
1414 0 568000 274400 58200 75 1413
1415 0 567776 274272 58280 60 1414
1416 0 567552 274144 58440 75 1415
1417 0 567392 273984 58600 71 1416
1418 0 567296 273888 58840 64 1417
1419 0 567296 273888 59120 90 1418
1420 0 567296 273888 59160 90 1419
1421 0 569056 272544 55440 80 1352
1422 0 568800 272640 55440 156 1421
1423 0 568576 272704 55560 131 1422
1424 0 568416 272864 55720 104 1423
1425 0 568256 273024 55920 98 1424
1426 0 568160 273184 56120 90 1425
1427 0 568160 273344 56320 60 1426
1428 0 568032 273504 56520 120 1427
1429 0 567904 273664 56720 81 1428
1430 0 567840 273888 56840 120 1429
1431 0 567840 274112 56960 122 1430
1432 0 567872 274368 57040 86 1431
1433 0 567936 274624 57040 96 1432
1434 0 568064 274848 57080 141 1433
1435 0 568256 275040 57120 98 1434
1436 0 568448 275232 57200 128 1435
1437 0 568640 275424 57280 219 1436
1438 0 568768 275584 57480 81 1437
1439 0 568960 275776 57560 75 1438
1440 0 569120 275936 57680 81 1439
1441 0 569312 276128 57680 40 1440
1442 0 569504 276320 57680 96 1441
1443 0 569696 276512 57680 160 1442
1444 0 569952 276640 57680 163 1443
1445 0 570208 276704 57600 150 1444
1446 0 570400 276864 57560 120 1445
1447 0 570560 277024 57400 32 1446
1448 0 570720 277216 57280 51 1447
1449 0 570816 277440 57160 80 1448
1450 0 570816 277472 57160 75 1449
1451 0 569248 270560 55200 259 1307
1452 0 569312 270336 55320 258 1451
1453 0 569472 270112 55440 249 1452
1454 0 569632 269952 55640 256 1453
1455 0 569632 269888 55920 186 1454
1456 0 569696 269728 56120 175 1455
1457 0 569696 269568 56320 163 1456
1458 0 569696 269408 56520 51 1457
1459 0 569696 269248 56720 214 1458
1460 0 569952 269248 56720 172 1459
1461 0 570176 269216 56600 268 1460
1462 0 570336 269056 56480 224 1461
1463 0 570528 268864 56480 156 1462
1464 0 570848 269248 56360 32 1463
1465 0 571072 269376 56240 32 1464
1466 0 570976 269280 55680 32 1465
1467 0 570976 269280 55640 32 1466
1468 0 570720 268672 56480 108 1463
1469 0 570976 268576 56480 131 1468
1470 0 571232 268576 56480 160 1469
1471 0 571488 268576 56480 200 1470
1472 0 571744 268512 56400 197 1471
1473 0 571904 268352 56200 160 1472
1474 0 572064 268192 56080 80 1473
1475 0 572256 268000 55960 122 1474
1476 0 572512 267872 55960 45 1475
1477 0 572768 267872 55960 81 1476
1478 0 572928 267872 55960 86 1477
1479 0 572928 267520 55760 32 1478
1480 0 572832 267104 54920 32 1479
1481 0 573152 267872 56160 102 1478
1482 0 573312 267872 56360 81 1481
1483 0 573440 267872 56400 140 1482
1484 0 573568 268128 56120 32 1483
1485 0 573568 267904 55920 32 1484
1486 0 574112 267296 56280 32 1485
1487 0 574464 267776 56720 75 1486
1488 0 574688 267936 56760 40 1487
1489 0 574816 268096 56720 32 1488
1490 0 573600 267936 56600 102 1483
1491 0 573728 267968 56840 32 1490
1492 0 573664 268128 57040 71 1491
1493 0 573440 268192 57160 60 1492
1494 0 573248 268384 57160 32 1493
1495 0 573056 268576 57120 40 1494
1496 0 572960 268832 57080 80 1495
1497 0 572960 268864 57080 80 1496
1498 0 569696 269120 56960 273 1459
1499 0 569696 269120 57000 259 1498
1500 0 569440 269120 57000 181 1499
1501 0 569184 269120 57000 160 1500
1502 0 568928 269088 57040 157 1501
1503 0 568896 269088 57080 150 1502
1504 0 569088 269152 57600 32 1503
1505 0 569216 269152 57920 32 1504
1506 0 569728 268608 57560 32 1505
1507 0 569728 268576 58040 32 1506
1508 0 569344 269184 58560 32 1505
1509 0 569344 269184 58600 32 1508
1510 0 568640 269088 57120 120 1503
1511 0 568384 269088 57120 104 1510
1512 0 568128 269088 57200 120 1511
1513 0 567904 269024 57320 102 1512
1514 0 567648 268928 57320 40 1513
1515 0 567488 268768 57280 71 1514
1516 0 567296 268928 57400 154 1515
1517 0 567104 268960 57600 120 1516
1518 0 566880 268960 57720 71 1517
1519 0 566656 268960 57840 107 1518
1520 0 566400 268960 57920 122 1519
1521 0 566176 268896 58040 91 1520
1522 0 565920 268832 58120 101 1521
1523 0 565696 268704 58120 40 1522
1524 0 565440 268704 58120 45 1523
1525 0 565184 268800 58200 40 1524
1526 0 564928 268800 58200 32 1525
1527 0 564672 268800 58120 32 1526
1528 0 564640 268960 58040 32 1527
1529 0 567488 268512 57280 102 1515
1530 0 567488 268256 57280 128 1529
1531 0 567488 268000 57280 81 1530
1532 0 567520 267744 57160 51 1531
1533 0 567616 267520 57080 102 1532
1534 0 567744 267360 56920 32 1533
1535 0 567904 267200 56720 32 1534
1536 0 568096 267072 56600 86 1535
1537 0 568256 266912 56440 175 1536
1538 0 568416 266752 56320 148 1537
1539 0 568512 266592 56120 120 1538
1540 0 568672 266432 55920 64 1539
1541 0 568800 266272 55760 81 1540
1542 0 568960 266176 55560 45 1541
1543 0 569120 266016 55360 75 1542
1544 0 569184 265824 55200 86 1543
1545 0 569344 265664 55040 32 1544
1546 0 569504 265568 54840 81 1545
1547 0 569664 265504 54640 75 1546
1548 0 569888 265504 54520 32 1547
1549 0 569952 265504 54440 32 1548
1550 0 569856 265184 54160 32 1549
1551 0 570144 265632 54280 98 1549
1552 0 570336 265696 54080 160 1551
1553 0 570560 265696 53960 168 1552
1554 0 570752 265728 53760 98 1553
1555 0 571008 265728 53720 71 1554
1556 0 571232 265728 53600 96 1555
1557 0 571488 265728 53560 86 1556
1558 0 571680 265728 53360 128 1557
1559 0 571872 265856 53160 81 1558
1560 0 571968 265952 53080 51 1559
1561 0 571488 266720 52480 124 1560
1562 0 571456 266880 52280 91 1561
1563 0 571456 266912 52280 81 1562
1564 0 572224 265984 53040 80 1560
1565 0 572448 265984 52920 128 1564
1566 0 572608 266112 52720 115 1565
1567 0 572768 266272 52520 64 1566
1568 0 572832 266400 52360 45 1567
1569 0 569888 269184 57200 237 1499
1570 0 570048 269152 57400 208 1569
1571 0 570208 268992 57600 224 1570
1572 0 570336 268992 57840 243 1571
1573 0 570496 269088 58040 234 1572
1574 0 570656 269248 58240 229 1573
1575 0 570784 269408 58440 256 1574
1576 0 570784 269440 58480 236 1575
1577 0 570784 269280 58680 297 1576
1578 0 570784 269120 58880 373 1577
1579 0 570560 268960 58800 296 1578
1580 0 570304 268960 58800 227 1579
1581 0 570080 268800 58800 163 1580
1582 0 569856 268704 58880 160 1581
1583 0 569600 268640 58880 228 1582
1584 0 569344 268576 58840 237 1583
1585 0 569088 268576 58840 209 1584
1586 0 568864 268448 58880 160 1585
1587 0 568608 268416 59000 98 1586
1588 0 568384 268320 59120 101 1587
1589 0 568128 268224 59120 86 1588
1590 0 567904 268096 59040 102 1589
1591 0 567744 267936 58840 104 1590
1592 0 567648 267744 58680 102 1591
1593 0 567520 267520 58600 115 1592
1594 0 567328 267328 58600 115 1593
1595 0 567200 267104 58520 107 1594
1596 0 567168 266848 58520 107 1595
1597 0 567072 266592 58520 40 1596
1598 0 566880 266368 58520 32 1597
1599 0 566688 266240 58640 32 1598
1600 0 566464 266304 58760 51 1599
1601 0 566240 266304 58920 107 1600
1602 0 566080 266336 59120 32 1601
1603 0 565952 266368 59320 32 1602
1604 0 570912 268992 59000 429 1578
1605 0 571072 269024 59200 431 1604
1606 0 571232 268864 59400 473 1605
1607 0 571328 268704 59600 487 1606
1608 0 571488 268544 59760 360 1607
1609 0 571712 268384 59760 251 1608
1610 0 571968 268256 59760 203 1609
1611 0 572160 268064 59760 190 1610
1612 0 572288 267904 59600 156 1611
1613 0 572448 267744 59400 160 1612
1614 0 572640 267552 59320 175 1613
1615 0 572672 267520 59320 166 1614
1616 0 572864 267680 59360 141 1615
1617 0 573120 267744 59400 71 1616
1618 0 573344 267840 59520 81 1617
1619 0 573568 267936 59640 128 1618
1620 0 573824 267968 59640 153 1619
1621 0 574176 267936 60040 32 1620
1622 0 574240 267680 60200 32 1621
1623 0 574336 267648 60120 32 1622
1624 0 572768 267264 59280 124 1615
1625 0 572864 267040 59160 107 1624
1626 0 572992 266816 59000 150 1625
1627 0 573184 266624 58960 153 1626
1628 0 573344 266464 58760 71 1627
1629 0 573504 266336 58560 32 1628
1630 0 573696 266144 58520 60 1629
1631 0 573856 265984 58560 150 1630
1632 0 574144 265952 58200 32 1631
1633 0 574464 266272 58120 197 1632
1634 0 574656 266176 57960 208 1633
1635 0 574880 266176 57840 98 1634
1636 0 575040 266208 57640 104 1635
1637 0 575296 266176 57560 124 1636
1638 0 575456 265984 57960 32 1637
1639 0 574016 265824 58680 64 1631
1640 0 574208 265632 58760 154 1639
1641 0 574304 265536 58840 51 1640
1642 0 574464 265760 58920 86 1641
1643 0 574592 265984 58920 75 1642
1644 0 574752 266176 58880 75 1643
1645 0 574976 266304 58880 60 1644
1646 0 575232 266304 58840 51 1645
1647 0 575488 266272 58760 45 1646
1648 0 575520 266272 58760 40 1647
1649 0 574432 265344 58960 32 1641
1650 0 574368 265088 59080 32 1649
1651 0 574176 264896 59120 32 1650
1652 0 573984 264704 59120 40 1651
1653 0 573792 264512 59200 75 1652
1654 0 573728 264256 59200 32 1653
1655 0 573568 264064 59240 71 1654
1656 0 573536 263872 59440 45 1655
1657 0 573408 263648 59560 120 1656
1658 0 573312 263488 59560 81 1657
1659 0 570912 268736 59000 302 1604
1660 0 570912 268480 59040 172 1659
1661 0 570912 268224 59040 166 1660
1662 0 570880 268000 58880 163 1661
1663 0 570880 267808 58680 163 1662
1664 0 570880 267648 58480 176 1663
1665 0 571008 267456 58320 197 1664
1666 0 571104 267264 58160 235 1665
1667 0 571104 267040 58000 239 1666
1668 0 571104 266784 57920 189 1667
1669 0 571072 266528 57920 172 1668
1670 0 570976 266272 57920 178 1669
1671 0 570912 266016 57920 204 1670
1672 0 570848 265760 57920 224 1671
1673 0 570848 265504 57920 156 1672
1674 0 570880 265248 58000 124 1673
1675 0 570880 264992 58000 157 1674
1676 0 570752 264768 58080 197 1675
1677 0 570752 264512 58120 178 1676
1678 0 570624 264288 58120 181 1677
1679 0 570560 264224 58120 208 1678
1680 0 570720 264064 57960 134 1679
1681 0 570912 263904 57920 71 1680
1682 0 571104 263744 57920 120 1681
1683 0 571104 263136 57720 51 1682
1684 0 571136 262976 57480 51 1683
1685 0 571136 262976 57440 71 1684
1686 0 571360 263744 57920 107 1682
1687 0 571616 263712 57920 128 1686
1688 0 571712 263712 57920 124 1687
1689 0 571712 263360 58200 32 1688
1690 0 571936 263136 58400 91 1689
1691 0 571776 263104 58600 108 1690
1692 0 571584 262944 58680 107 1691
1693 0 571328 262912 58640 104 1692
1694 0 571072 262912 58640 128 1693
1695 0 570880 262784 58760 51 1694
1696 0 570816 262720 58800 32 1695
1697 0 571968 263712 57920 96 1688
1698 0 572224 263712 57920 108 1697
1699 0 572480 263808 57880 98 1698
1700 0 572672 264000 57840 104 1699
1701 0 572832 264160 57680 96 1700
1702 0 572832 264320 57480 81 1701
1703 0 572960 264544 57400 51 1702
1704 0 573184 264640 57320 75 1703
1705 0 573280 264704 57200 75 1704
1706 0 570336 264032 58120 234 1679
1707 0 570176 263808 58120 292 1706
1708 0 570016 263648 57960 249 1707
1709 0 569792 263520 57920 189 1708
1710 0 569536 263456 57920 140 1709
1711 0 569280 263424 57920 185 1710
1712 0 569184 263232 57720 104 1711
1713 0 569088 263136 57640 96 1712
1714 0 569056 262976 57400 160 1713
1715 0 569056 262816 57160 128 1714
1716 0 569056 262656 56920 122 1715
1717 0 569120 262496 56720 71 1716
1718 0 569280 262496 56520 131 1717
1719 0 569376 262400 56280 80 1718
1720 0 569536 262336 56080 134 1719
1721 0 569696 262336 55840 120 1720
1722 0 569920 262368 55720 86 1721
1723 0 570144 262432 55560 128 1722
1724 0 570336 262496 55400 128 1723
1725 0 570528 262656 55240 91 1724
1726 0 570752 262688 55080 81 1725
1727 0 570944 262752 54920 32 1726
1728 0 571200 262784 54880 75 1727
1729 0 571360 262944 55040 32 1728
1730 0 571584 262976 55160 60 1729
1731 0 571776 263040 55240 131 1730
1732 0 571872 262912 55440 60 1731
1733 0 571840 262784 55680 40 1732
1734 0 571648 262592 55760 75 1733
1735 0 571616 262336 55840 40 1734
1736 0 571616 262080 55960 81 1735
1737 0 571424 261888 55960 51 1736
1738 0 571200 261728 55960 51 1737
1739 0 571008 261568 56000 81 1738
1740 0 570976 261536 56040 75 1739
1741 0 571968 263008 55080 60 1731
1742 0 572160 262976 54880 45 1741
1743 0 572192 262976 54840 60 1742
1744 0 572224 262944 54560 101 1743
1745 0 572224 262816 54320 81 1744
1746 0 572320 262816 54080 64 1745
1747 0 572320 263232 54840 60 1743
1748 0 572288 263488 54920 75 1747
1749 0 572384 263712 54800 51 1748
1750 0 572320 263840 54640 32 1749
1751 0 572256 264064 54760 40 1750
1752 0 572256 264320 54880 75 1751
1753 0 572384 264544 54840 91 1752
1754 0 572672 264896 54560 32 1753
1755 0 572672 265120 54440 45 1754
1756 0 572768 265216 54200 64 1755
1757 0 572736 265152 53960 45 1756
1758 0 572512 264992 53840 40 1757
1759 0 572480 264960 53760 32 1758
1760 0 572096 263712 54240 60 1750
1761 0 571840 263648 54280 80 1760
1762 0 571616 263488 54280 75 1761
1763 0 571424 263296 54320 80 1762
1764 0 571296 263072 54360 122 1763
1765 0 571136 262880 54320 163 1764
1766 0 571104 262656 54200 120 1765
1767 0 571072 262400 54200 120 1766
1768 0 571136 262144 54200 80 1767
1769 0 571136 262048 54200 80 1768
1770 0 571392 262048 54200 124 1769
1771 0 571648 262080 54120 96 1770
1772 0 571872 262176 54000 32 1771
1773 0 571968 262272 54000 90 1772
1774 0 571168 261888 54440 60 1769
1775 0 571040 261792 54640 75 1774
1776 0 570880 261760 54840 81 1775
1777 0 570784 261696 55080 64 1776
1778 0 570688 261824 55280 71 1777
1779 0 570656 261952 55520 51 1778
1780 0 570624 262112 55760 71 1779
1781 0 570528 262336 55880 32 1780
1782 0 570528 262368 55880 32 1781
1783 0 568992 262976 57840 60 1713
1784 0 568832 262848 58040 178 1783
1785 0 568800 262848 58080 178 1784
1786 0 568768 262592 58040 98 1785
1787 0 568832 262368 58040 32 1786
1788 0 568640 262176 58040 32 1787
1789 0 568480 262048 57880 81 1788
1790 0 568224 262048 57800 81 1789
1791 0 568064 262208 57800 60 1790
1792 0 568896 262304 58040 32 1787
1793 0 568992 262336 57720 32 1792
1794 0 568896 262400 57680 32 1793
1795 0 569056 262144 57920 96 1792
1796 0 569280 261952 57880 45 1795
1797 0 569376 261728 57840 64 1796
1798 0 568768 262848 58120 178 1785
1799 0 568704 263008 58320 108 1798
1800 0 568480 263136 58400 160 1799
1801 0 568320 263040 58200 140 1800
1802 0 568096 263040 58040 163 1801
1803 0 567904 263136 57880 64 1802
1804 0 567424 263136 57640 32 1803
1805 0 568608 262720 58320 90 1798
1806 0 568416 262720 58520 134 1805
1807 0 568320 262688 58720 139 1806
1808 0 568480 262528 58840 64 1807
1809 0 568640 262432 59040 60 1808
1810 0 568800 262432 59160 40 1809
1811 0 568960 262240 59040 86 1810
1812 0 569120 262048 58960 32 1811
1813 0 569184 261984 58960 51 1812
1814 0 568864 262560 59400 60 1810
1815 0 568736 262560 59640 60 1814
1816 0 568512 262464 59760 51 1815
1817 0 568384 262464 59760 40 1816
1818 0 568128 262624 58920 75 1807
1819 0 567968 262560 59120 51 1818
1820 0 567776 262560 59320 137 1819
1821 0 567552 262688 59360 120 1820
1822 0 567328 262880 59360 91 1821
1823 0 567136 263072 59440 120 1822
1824 0 566976 263264 59520 175 1823
1825 0 566848 263488 59520 136 1824
1826 0 566848 263520 59520 134 1825
1827 0 566720 263520 60160 32 1826
1828 0 566496 263488 60280 40 1827
1829 0 566368 263712 60400 51 1828
1830 0 566176 263904 60520 98 1829
1831 0 566016 264064 60640 139 1830
1832 0 565760 264064 60680 156 1831
1833 0 565536 263936 60760 96 1832
1834 0 565280 263808 60840 164 1833
1835 0 565184 263680 61040 86 1834
1836 0 564960 263552 61120 107 1835
1837 0 564800 263456 61320 98 1836
1838 0 564704 263456 61360 51 1837
1839 0 564332.8 263360 61360 126 1838
1840 0 564256 263264 61480 137 1839
1841 0 564032 263136 61560 101 1840
1842 0 563808 263040 61680 102 1841
1843 0 563584 263040 61800 81 1842
1844 0 563392 263008 61960 60 1843
1845 0 563168 262848 62040 91 1844
1846 0 563008 262624 62080 136 1845
1847 0 562848 262464 62200 75 1846
1848 0 562816 262272 62400 60 1847
1849 0 562414 261746 62520 -1 1848
1850 0 562016 261230 62720 95 1849
1851 0 562016 261216 62840 143 1850
1852 0 561848 261216 62960 131 1851
1853 0 561792 261216 63000 128 1852
1854 0 561728 261056 63200 64 1853
1855 0 561664 260896 63400 51 1854
1856 0 561472 260736 63520 51 1855
1857 0 561280 260576 63640 75 1856
1858 0 561088 260416 63720 75 1857
1859 0 560832 260320 63720 86 1858
1860 0 560672 260160 63840 80 1859
1861 0 560576 259936 63920 51 1860
1862 0 560416 259744 64000 40 1861
1863 0 560288 259552 64120 75 1862
1864 0 560096 259360 64200 75 1863
1865 0 559840 259264 64240 60 1864
1866 0 559616 259072 64240 80 1865
1867 0 559392 258912 64200 90 1866
1868 0 559200 258784 64320 60 1867
1869 0 559040 258816 64520 60 1868
1870 0 559008 258816 64520 60 1869
1871 0 558866 258857 64640 -1 1870
1872 0 558608 259021 64800 -1 1871
1873 0 558423 258935 64960 -1 1872
1874 0 558173 258898 65120 -1 1873
1875 0 558112 258880 65200 75 1874
1876 0 558176 258976 65240 91 1875
1877 0 557952 258688 65240 71 1875
1878 0 557760 258496 65240 75 1877
1879 0 557696 258240 65280 75 1878
1880 0 557696 257984 65280 80 1879
1881 0 557632 257728 65240 124 1880
1882 0 557472 257568 65360 86 1881
1883 0 557280 257408 65440 80 1882
1884 0 557152 257184 65520 101 1883
1885 0 557248 256960 65600 102 1884
1886 0 557472 256832 65560 124 1885
1887 0 557728 256832 65520 81 1886
1888 0 561096 261633 62960 -1 1852
1889 0 560793 261712 63160 -1 1888
1890 0 560614 261888 63400 -1 1889
1891 0 560512 261984 63520 90 1890
1892 0 560608 261760 63600 96 1891
1893 0 560448 261728 63800 107 1892
1894 0 560288 261536 63960 80 1893
1895 0 560096 261344 64080 32 1894
1896 0 559904 261152 64200 40 1895
1897 0 559776 260928 64320 71 1896
1898 0 559552 260864 64360 32 1897
1899 0 559024 260897 64400 -1 1898
1900 0 562016 261248 62560 32 1850
1901 0 561888 261472 62560 40 1900
1902 0 564384 263424 61280 120 1839
1903 0 564544 263648 61240 102 1902
1904 0 564768 263712 61120 108 1903
1905 0 564992 263872 61120 122 1904
1906 0 565152 263840 61360 64 1905
1907 0 565216 263648 61520 40 1906
1908 0 565216 263584 61520 40 1907
1909 0 566848 263776 59480 120 1826
1910 0 566816 264032 59400 102 1909
1911 0 566816 264288 59360 136 1910
1912 0 566720 264512 59240 148 1911
1913 0 566720 264736 59120 32 1912
1914 0 566752 264896 58920 51 1913
1915 0 566880 265024 58680 81 1914
1916 0 566976 265024 58400 64 1915
1917 0 567040 265120 58160 51 1916
1918 0 567040 265344 58000 51 1917
1919 0 567008 265600 58000 98 1918
1920 0 566880 265856 58000 71 1919
1921 0 566880 266112 58000 128 1920
1922 0 566720 266272 58000 108 1921
1923 0 570784 269632 58280 150 1576
1924 0 570880 269792 58080 226 1923
1925 0 571040 269920 57880 342 1924
1926 0 571200 270080 57680 357 1925
1927 0 571264 270272 57480 363 1926
1928 0 571264 270496 57360 287 1927
1929 0 571200 270752 57320 258 1928
1930 0 571008 270944 57200 200 1929
1931 0 570848 271104 57040 175 1930
1932 0 570688 271264 56920 160 1931
1933 0 570464 271456 56920 124 1932
1934 0 570272 271648 56920 156 1933
1935 0 570080 271840 56920 98 1934
1936 0 569888 272032 57040 136 1935
1937 0 569696 272224 57160 136 1936
1938 0 569536 272384 57360 60 1937
1939 0 569504 272544 57560 60 1938
1940 0 569632 272704 57760 32 1939
1941 0 569792 272864 57920 80 1940
1942 0 569664 273088 58000 60 1941
1943 0 569568 273216 58000 32 1942
1944 0 569312 273088 58320 32 1943
1945 0 569568 273440 58120 51 1943
1946 0 569568 273696 58120 120 1945
1947 0 569632 273888 58320 32 1946
1948 0 569600 274112 58440 32 1947
1949 0 569504 274208 58680 81 1948
1950 0 569344 274240 58920 40 1949
1951 0 569184 274304 59120 107 1950
1952 0 568960 274304 59320 122 1951
1953 0 568704 274304 59360 148 1952
1954 0 568448 274304 59440 122 1953
1955 0 568224 274176 59600 98 1954
1956 0 568032 274144 59760 108 1955
1957 0 567776 274144 59840 40 1956
1958 0 567616 274176 60040 32 1957
1959 0 567616 274304 60280 51 1958
1960 0 567616 274528 60400 150 1959
1961 0 567616 274624 60400 124 1960
1962 0 568096 274784 59960 32 1961
1963 0 568256 274752 60080 32 1962
1964 0 567616 274784 60600 98 1961
1965 0 567680 274944 60800 71 1964
1966 0 567808 275072 61000 32 1965
1967 0 567840 275072 61280 40 1966
1968 0 567872 275072 61560 104 1967
1969 0 567872 275008 61680 64 1968
1970 0 570048 272864 57920 80 1941
1971 0 570304 272864 57920 80 1970
1972 0 570560 272864 57880 75 1971
1973 0 570816 272864 57800 108 1972
1974 0 571040 272800 57680 128 1973
1975 0 571232 272768 57520 98 1974
1976 0 571392 272736 57320 96 1975
1977 0 571552 272736 57120 98 1976
1978 0 571712 272832 56920 128 1977
1979 0 571904 272992 56880 51 1978
1980 0 572160 273024 56840 40 1979
1981 0 572384 273152 56840 40 1980
1982 0 572576 273312 56800 71 1981
1983 0 572800 273440 56720 40 1982
1984 0 572992 273600 56640 80 1983
1985 0 573248 273664 56560 81 1984
1986 0 573504 273792 56520 75 1985
1987 0 573760 273888 56520 86 1986
1988 0 573984 273984 56360 40 1987
1989 0 574144 273984 56160 86 1988
1990 0 574208 273984 55920 45 1989
1991 0 574464 273984 55920 81 1990
1992 0 574624 274016 56160 32 1991
1993 0 574848 274048 56280 40 1992
1994 0 575104 274048 56280 71 1993
1995 0 575360 274048 56280 148 1994
1996 0 575616 274048 56360 98 1995
1997 0 575872 273952 56400 75 1996
1998 0 576128 273920 56400 32 1997
1999 0 576384 273952 56480 40 1998
2000 0 576416 273984 56640 40 1999
2001 0 574208 273984 55640 96 1990
2002 0 574208 273984 55360 81 2001
2003 0 574208 273824 55160 40 2002
2004 0 574176 273664 54960 137 2003
2005 0 573952 273600 54800 81 2004
2006 0 573792 273600 54600 60 2005
2007 0 573632 273600 54400 64 2006
2008 0 573440 273664 54200 71 2007
2009 0 573216 273760 54120 107 2008
2010 0 572992 273824 54000 64 2009
2011 0 572736 273856 53920 96 2010
2012 0 572512 273856 53720 51 2011
2013 0 572352 273760 53520 45 2012
2014 0 572192 273600 53320 60 2013
2015 0 572000 273408 53240 45 2014
2016 0 571808 273248 53200 32 2015
2017 0 571552 273120 53240 60 2016
2018 0 571296 272992 53240 51 2017
2019 0 571072 272832 53240 51 2018
2020 0 570880 272640 53280 80 2019
2021 0 570848 272608 53280 80 2020
2022 0 571520 270496 57360 314 1928
2023 0 571776 270560 57320 260 2022
2024 0 572032 270592 57320 209 2023
2025 0 572288 270592 57320 267 2024
2026 0 572544 270688 57280 262 2025
2027 0 572768 270848 57240 253 2026
2028 0 572960 271008 57160 256 2027
2029 0 573024 271232 57280 178 2028
2030 0 573024 271392 57480 143 2029
2031 0 573024 271616 57600 102 2030
2032 0 572960 271840 57720 148 2031
2033 0 572800 272032 57800 140 2032
2034 0 572640 272224 57960 160 2033
2035 0 572480 272384 58160 136 2034
2036 0 572320 272448 58360 64 2035
2037 0 572128 272448 58560 45 2036
2038 0 571904 272448 58760 71 2037
2039 0 571744 272448 58960 80 2038
2040 0 571552 272416 59160 163 2039
2041 0 571328 272320 59280 80 2040
2042 0 571104 272160 59400 32 2041
2043 0 571232 272352 59840 32 2042
2044 0 571296 272608 59760 32 2043
2045 0 571104 272640 59880 32 2044
2046 0 571008 271968 59600 32 2042
2047 0 571136 271808 59800 80 2046
2048 0 571360 271680 59960 102 2047
2049 0 571552 271488 60000 75 2048
2050 0 571744 271296 60000 91 2049
2051 0 571936 271104 60040 45 2050
2052 0 572128 270912 60040 80 2051
2053 0 572288 270752 59840 71 2052
2054 0 572512 270624 59760 60 2053
2055 0 572672 270496 59600 75 2054
2056 0 572864 270400 59440 98 2055
2057 0 573120 270400 59440 60 2056
2058 0 573376 270304 59360 40 2057
2059 0 573632 270272 59360 40 2058
2060 0 573888 270208 59360 45 2059
2061 0 574112 270080 59320 51 2060
2062 0 574336 270048 59200 64 2061
2063 0 574496 269984 59000 90 2062
2064 0 574656 269856 58800 75 2063
2065 0 574880 269856 58640 124 2064
2066 0 575136 269984 58600 120 2065
2067 0 575360 270080 58480 102 2066
2068 0 575584 270176 58360 51 2067
2069 0 575808 270304 58280 80 2068
2070 0 576000 270496 58240 32 2069
2071 0 576192 270688 58240 60 2070
2072 0 576384 270880 58240 160 2071
2073 0 576480 270912 58240 166 2072
2074 0 576576 270816 58320 128 2073
2075 0 576832 270816 58280 131 2074
2076 0 577088 270816 58240 137 2075
2077 0 577344 270816 58200 137 2076
2078 0 577600 270816 58120 120 2077
2079 0 577856 270784 58040 124 2078
2080 0 578080 270656 57880 80 2079
2081 0 578272 270528 57760 75 2080
2082 0 578464 270496 57600 90 2081
2083 0 578592 270336 57400 120 2082
2084 0 578624 270144 57200 139 2083
2085 0 578784 269920 57120 91 2084
2086 0 578944 269760 56920 60 2085
2087 0 578976 269728 56920 80 2086
2088 0 579200 269856 56920 40 2087
2089 0 579456 269920 56920 64 2088
2090 0 579712 270016 56920 51 2089
2091 0 579968 270048 56920 51 2090
2092 0 580192 270176 56840 71 2091
2093 0 580448 270208 56760 71 2092
2094 0 580672 270240 56640 51 2093
2095 0 580928 270336 56560 45 2094
2096 0 581120 270400 56520 45 2095
2097 0 579008 269472 56840 80 2087
2098 0 579008 269216 56840 75 2097
2099 0 579008 268960 56880 64 2098
2100 0 579200 268768 56880 40 2099
2101 0 579392 268576 56880 45 2100
2102 0 579616 268480 56720 45 2101
2103 0 579808 268384 56520 102 2102
2104 0 580032 268384 56360 101 2103
2105 0 580192 268512 56200 45 2104
2106 0 580320 268736 56120 32 2105
2107 0 580416 268864 56080 32 2106
2108 0 576576 270560 58360 96 2074
2109 0 576640 270336 58480 101 2108
2110 0 576704 270080 58600 32 2109
2111 0 576832 269856 58720 71 2110
2112 0 576896 269600 58720 86 2111
2113 0 576928 269344 58760 71 2112
2114 0 576832 269088 58760 51 2113
2115 0 576768 268832 58760 64 2114
2116 0 576672 268576 58680 51 2115
2117 0 576512 268352 58640 102 2116
2118 0 576256 268256 58640 120 2117
2119 0 576000 268128 58640 91 2118
2120 0 576032 267872 58640 128 2119
2121 0 576128 267616 58640 40 2120
2122 0 576320 267392 58640 51 2121
2123 0 576480 267200 58560 40 2122
2124 0 576672 267008 58520 91 2123
2125 0 576832 266848 58400 75 2124
2126 0 576992 266656 58360 51 2125
2127 0 576992 266400 58360 131 2126
2128 0 577056 266144 58360 81 2127
2129 0 577152 266048 58280 45 2128
2130 0 575744 268128 58640 75 2119
2131 0 575488 268128 58640 102 2130
2132 0 575264 268096 58800 122 2131
2133 0 575008 268032 58920 75 2132
2134 0 574848 267968 59120 64 2133
2135 0 574688 267968 59320 45 2134
2136 0 574528 267968 59520 32 2135
2137 0 574496 267712 59480 80 2136
2138 0 574496 267456 59480 75 2137
2139 0 574496 267200 59480 71 2138
2140 0 574496 267168 59480 81 2139
2141 0 575136 266816 59560 32 2140
2142 0 575136 266816 59640 32 2141
2143 0 574336 266976 59520 60 2140
2144 0 574144 266784 59560 71 2143
2145 0 573952 266624 59680 32 2144
2146 0 573824 266400 59840 45 2145
2147 0 573792 266176 59960 81 2146
2148 0 573728 266016 60040 80 2147
2149 0 576416 271136 58120 154 2073
2150 0 576288 271360 57960 148 2149
2151 0 576096 271488 57840 178 2150
2152 0 575872 271584 57720 194 2151
2153 0 575872 271968 58120 32 2152
2154 0 575680 272160 58200 75 2153
2155 0 575520 272160 58280 60 2154
2156 0 575616 271584 57600 64 2152
2157 0 575456 271584 57400 104 2156
2158 0 575200 271584 57280 71 2157
2159 0 575008 271552 57120 32 2158
2160 0 574848 271424 56960 32 2159
2161 0 574784 271296 56800 32 2160
2162 0 574752 271520 56520 32 2161
2163 0 574528 271712 56320 32 2162
2164 0 574624 271232 56040 32 2162
2165 0 574528 270976 56000 64 2164
2166 0 574304 270848 56000 60 2165
2167 0 574880 271072 56720 75 2161
2168 0 575072 270912 56680 226 2167
2169 0 575264 270752 56560 189 2168
2170 0 575456 270624 56440 219 2169
2171 0 575616 270496 56240 192 2170
2172 0 575776 270464 56040 160 2171
2173 0 576000 270592 56120 185 2172
2174 0 576192 270720 56320 160 2173
2175 0 576320 270912 56440 163 2174
2176 0 576512 271136 56440 51 2175
2177 0 576352 271296 56320 71 2176
2178 0 576224 271520 56320 51 2177
2179 0 576224 271776 56320 91 2178
2180 0 576416 272000 56320 101 2179
2181 0 576512 272256 56320 124 2180
2182 0 576704 272448 56320 120 2181
2183 0 576896 272640 56400 81 2182
2184 0 577120 272768 56480 51 2183
2185 0 577312 272960 56520 71 2184
2186 0 577568 272960 56520 40 2185
2187 0 577632 272992 56520 51 2186
2188 0 576672 271328 56560 64 2176
2189 0 576672 271552 56720 75 2188
2190 0 576864 271776 56720 45 2189
2191 0 577024 271936 56600 51 2190
2192 0 577184 272000 56400 71 2191
2193 0 577344 272000 56200 137 2192
2194 0 577536 272096 56000 186 2193
2195 0 577696 272128 55800 150 2194
2196 0 577952 272096 55720 86 2195
2197 0 578208 272064 55680 120 2196
2198 0 578464 272064 55680 163 2197
2199 0 578688 272064 55560 163 2198
2200 0 578752 272096 55520 175 2199
2201 0 575872 270528 55800 115 2172
2202 0 575872 270592 55520 164 2201
2203 0 575872 270592 55240 203 2202
2204 0 575776 270432 55040 228 2203
2205 0 575776 270272 55000 236 2204
2206 0 575552 270240 55120 131 2205
2207 0 575296 270112 55200 128 2206
2208 0 575136 269984 55360 136 2207
2209 0 574880 269856 55360 64 2208
2210 0 574624 269824 55360 64 2209
2211 0 574368 269856 55360 71 2210
2212 0 574176 270048 55360 51 2211
2213 0 573952 270208 55360 80 2212
2214 0 573728 270368 55360 90 2213
2215 0 573472 270400 55360 75 2214
2216 0 573216 270400 55360 60 2215
2217 0 572992 270560 55360 51 2216
2218 0 572906.7 270688 55440 67 2217
2219 0 572864 270752 55480 75 2218
2220 0 572672 270944 55560 32 2219
2221 0 572512 271104 55680 86 2220
2222 0 572256 271136 55760 71 2221
2223 0 572000 271168 55760 71 2222
2224 0 571744 271264 55760 45 2223
2225 0 571488 271360 55800 75 2224
2226 0 571232 271392 55840 51 2225
2227 0 570976 271424 55840 71 2226
2228 0 570752 271520 55960 104 2227
2229 0 570528 271616 56040 96 2228
2230 0 570304 271648 56160 75 2229
2231 0 570048 271680 56200 102 2230
2232 0 569792 271712 56320 96 2231
2233 0 569568 271712 56440 115 2232
2234 0 569376 271648 56600 81 2233
2235 0 569216 271616 56800 51 2234
2236 0 569184 271584 56840 51 2235
2237 0 575840 270080 54800 122 2205
2238 0 575936 269920 54600 102 2237
2239 0 575968 269760 54400 122 2238
2240 0 576128 269600 54280 104 2239
2241 0 576224 269440 54200 120 2240
2242 0 576032 269248 54200 32 2241
2243 0 575808 269088 54200 60 2242
2244 0 575552 269024 54200 166 2243
2245 0 575360 268832 54080 120 2244
2246 0 575168 268640 54040 80 2245
2247 0 574976 268448 54040 80 2246
2248 0 574784 268256 54080 102 2247
2249 0 574592 268064 54120 120 2248
2250 0 574336 267936 53960 107 2249
2251 0 574336 267680 53960 32 2250
2252 0 574528 267456 53920 81 2251
2253 0 574784 267424 53920 86 2252
2254 0 574976 267424 53880 75 2253
2255 0 576416 269248 54120 197 2241
2256 0 576640 269120 54040 139 2255
2257 0 576864 269024 53920 135 2256
2258 0 577088 268896 53840 134 2257
2259 0 577248 268736 53640 51 2258
2260 0 577408 268640 53440 98 2259
2261 0 577472 268576 53320 104 2260
2262 0 577824 268960 53320 32 2261
2263 0 578080 269088 53320 60 2262
2264 0 578176 268480 53600 32 2263
2265 0 578144 268288 53440 51 2264
2266 0 578112 268032 53440 80 2265
2267 0 578112 267776 53400 90 2266
2268 0 578112 267520 53400 75 2267
2269 0 578016 267296 53280 81 2268
2270 0 578144 267072 53240 51 2269
2271 0 578208 266976 53280 32 2270
2272 0 577568 268448 53120 98 2261
2273 0 577664 268320 52920 104 2272
2274 0 577664 268160 52720 148 2273
2275 0 577568 268032 52520 134 2274
2276 0 577536 267968 52400 178 2275
2277 0 577600 267744 52240 153 2276
2278 0 577728 267520 52120 107 2277
2279 0 577888 267296 52120 81 2278
2280 0 578112 267168 52120 96 2279
2281 0 578336 267136 52240 71 2280
2282 0 578496 267168 52440 160 2281
2283 0 578624 267200 52440 153 2282
2284 0 578656 267456 52440 81 2283
2285 0 578912 268032 52480 71 2284
2286 0 579072 268224 52440 75 2285
2287 0 579072 268352 52360 32 2286
2288 0 578880 267168 52440 98 2283
2289 0 579136 267136 52440 75 2288
2290 0 579232 267264 52240 64 2289
2291 0 579392 267360 52000 60 2290
2292 0 579392 267488 51760 45 2291
2293 0 579360 267648 51560 64 2292
2294 0 579360 267648 51440 51 2293
2295 0 577440 268064 52160 108 2276
2296 0 577344 268064 51960 163 2295
2297 0 577536 268032 51800 160 2296
2298 0 577792 268064 51800 163 2297
2299 0 578048 268128 51720 140 2298
2300 0 578208 268320 51680 71 2299
2301 0 578240 268608 51640 32 2300
2302 0 578208 268640 51640 40 2301
2303 0 577152 268000 51800 120 2296
2304 0 576992 267872 51600 71 2303
2305 0 576736 267776 51560 71 2304
2306 0 576576 267712 51560 86 2305
2307 0 576576 267744 51880 81 2306
2308 0 576320 267776 51880 120 2307
2309 0 576160 267808 52080 124 2308
2310 0 575904 267808 52160 120 2309
2311 0 575680 268000 52160 45 2310
2312 0 575488 268192 52120 45 2311
2313 0 575424 268192 52080 32 2312
2314 0 576320 267744 51480 120 2306
2315 0 576128 267904 51400 80 2314
2316 0 575872 267968 51320 96 2315
2317 0 575616 267904 51320 40 2316
2318 0 575360 267904 51320 81 2317
2319 0 575104 267872 51280 80 2318
2320 0 574848 267840 51280 96 2319
2321 0 574592 267776 51320 128 2320
2322 0 574336 267712 51240 75 2321
2323 0 574112 267712 51120 51 2322
2324 0 573856 267744 51040 91 2323
2325 0 573600 267776 50960 80 2324
2326 0 573344 267840 50880 45 2325
2327 0 573120 267968 50840 86 2326
2328 0 572960 268128 50960 98 2327
2329 0 572800 268352 50880 32 2328
2330 0 572672 268480 50880 40 2329
2331 0 576416 276288 52080 108 809
2332 0 576576 276128 51960 60 2331
2333 0 576768 275936 51840 150 2332
2334 0 577024 275904 51800 128 2333
2335 0 577216 275744 51720 128 2334
2336 0 577248 275712 51680 150 2335
2337 0 577376 275872 51520 140 2336
2338 0 577504 276000 51320 153 2337
2339 0 577568 276160 51120 172 2338
2340 0 577664 276384 51000 124 2339
2341 0 577696 276608 51160 60 2340
2342 0 577632 276768 51360 32 2341
2343 0 577664 276864 51520 32 2342
2344 0 577408 275488 51680 178 2336
2345 0 577504 275392 51600 209 2344
2346 0 577376 275200 51480 175 2345
2347 0 577408 274944 51480 51 2346
2348 0 577408 274688 51440 91 2347
2349 0 577408 274528 51240 101 2348
2350 0 577408 274400 51000 51 2349
2351 0 577760 275392 51520 176 2345
2352 0 577984 275392 51520 218 2351
2353 0 577920 275552 51280 210 2352
2354 0 577984 275552 51000 108 2353
2355 0 577984 275552 50720 134 2354
2356 0 577984 275552 50600 160 2355
2357 0 578240 275680 50640 160 2356
2358 0 578368 275904 50760 150 2357
2359 0 578496 276160 50800 163 2358
2360 0 578752 276224 50800 80 2359
2361 0 578912 276224 51000 96 2360
2362 0 578912 276224 51040 86 2361
2363 0 577856 275648 50360 98 2356
2364 0 577856 275808 50160 96 2363
2365 0 577760 275968 49960 175 2364
2366 0 577696 276064 49720 160 2365
2367 0 577824 276192 49520 71 2366
2368 0 578080 276288 49520 40 2367
2369 0 578272 276320 49680 71 2368
2370 0 578432 276320 49720 40 2369
2371 0 578176 275232 51640 163 2352
2372 0 578368 275104 51760 107 2371
2373 0 578560 274912 51800 115 2372
2374 0 578720 274784 51960 96 2373
2375 0 578880 274752 52160 122 2374
2376 0 579104 274752 52000 128 2375
2377 0 579264 274784 51800 122 2376
2378 0 579424 274880 51600 98 2377
2379 0 579648 274880 51440 91 2378
2380 0 579680 274880 51400 89 2379
2381 0 579808 274880 51240 81 2380
2382 0 579840 274848 51120 64 2381
2383 0 580096 274816 51120 51 2382
2384 0 580320 274688 51160 40 2383
2385 0 580480 274720 51360 71 2384
2386 0 580608 274848 51560 64 2385
2387 0 580704 274944 51720 32 2386
2388 0 579840 274848 50840 122 2382
2389 0 579968 274784 50600 137 2388
2390 0 580096 274656 50400 160 2389
2391 0 580128 274624 50120 137 2390
2392 0 580032 274464 49920 32 2391
2393 0 579840 274336 49800 51 2392
2394 0 579744 274240 49800 60 2393
2395 0 575808 275616 53320 64 803
2396 0 575552 275616 53400 91 2395
2397 0 575296 275584 53440 98 2396
2398 0 575040 275520 53480 160 2397
2399 0 574816 275360 53560 185 2398
2400 0 574624 275168 53560 172 2399
2401 0 574400 275040 53520 104 2400
2402 0 574176 275040 53400 86 2401
2403 0 573952 275040 53280 75 2402
2404 0 573696 274976 53280 75 2403
2405 0 573440 274944 53280 71 2404
2406 0 573216 274816 53280 71 2405
2407 0 573024 274720 53440 51 2406
2408 0 572864 274688 53640 90 2407
2409 0 572704 274656 53840 45 2408
2410 0 572544 274656 54040 32 2409
2411 0 572288 274720 54080 32 2410
2412 0 572064 274848 54000 81 2411
2413 0 571872 274912 53840 51 2412
2414 0 571744 274976 53720 60 2413
2415 0 576896 275232 53400 32 798
2416 0 576928 275072 53480 64 2415
2417 0 576992 275136 54360 32 797
2418 0 576768 275328 54760 32 2417
2419 0 577472 275136 54520 32 2417
2420 0 577344 275488 54720 32 2419
2421 0 577408 275584 54760 32 2420
2422 0 577568 276032 53920 128 793
2423 0 577440 276256 53920 98 2422
2424 0 577280 276448 53840 107 2423
2425 0 577184 276672 53760 120 2424
2426 0 577056 276896 53760 150 2425
2427 0 576992 277152 53760 139 2426
2428 0 576832 277344 53880 200 2427
2429 0 576640 277408 54080 194 2428
2430 0 576480 277440 54280 164 2429
2431 0 576320 277504 54480 178 2430
2432 0 576096 277504 54600 137 2431
2433 0 575904 277568 54800 140 2432
2434 0 575712 277568 55000 120 2433
2435 0 575552 277568 55200 98 2434
2436 0 575392 277472 55400 102 2435
2437 0 575232 277312 55600 75 2436
2438 0 581677 273145.06 53600 -1 778
2439 0 581893 274033.06 53840 75 778
2440 0 582077 274105.06 53920 71 2439
2441 0 582149 274417.06 53960 128 2440
2442 0 580249 272093.03 54080 226 776
2443 0 579833 272009.03 54000 194 2442
2444 0 579449 271933.03 53960 164 2443
2445 0 578784 271840 53800 154 2444
2446 0 578528 271840 53800 206 2445
2447 0 578272 271904 53800 189 2446
2448 0 578016 271936 53760 196 2447
2449 0 577760 271936 53760 163 2448
2450 0 577504 271936 53760 227 2449
2451 0 577248 271904 53760 288 2450
2452 0 577024 271872 53880 272 2451
2453 0 576768 271936 54000 197 2452
2454 0 576576 272128 54080 178 2453
2455 0 576384 272320 54080 197 2454
2456 0 576256 272544 54080 163 2455
2457 0 576096 272736 54160 101 2456
2458 0 575936 272896 54280 101 2457
2459 0 575904 272928 54280 91 2458
2460 0 575712 272704 54200 32 2459
2461 0 575552 272768 54520 32 2460
2462 0 575680 273120 54280 160 2459
2463 0 575424 273216 54280 204 2462
2464 0 575456 273792 54000 32 2463
2465 0 574784 273760 53600 32 2464
2466 0 575867.06 271421 60520 32 711
2467 0 575480.9 272357.66 60520 128 2466
2468 0 575386.4 272552.56 60240 40 2467
2469 0 576373.6 273089.1 60240 -1 2468
2470 0 576490.25 272991.62 60160 -1 2469
2471 0 576437.94 273176.44 60400 -1 2469
2472 0 576406.06 273298.22 60520 -1 2471
2473 0 576395.44 273360.88 60600 -1 2472
2474 0 576438.44 273409.16 60680 -1 2473
2475 0 576433.4 273559.53 60880 -1 2474
2476 0 576509.5 273768.38 61080 -1 2475
2477 0 576583.2 273722.28 61280 -1 2476
2478 0 576620.56 273767.53 61320 -1 2477
2479 0 576594.8 273800.94 61360 -1 2478
2480 0 576686.1 273737.97 61400 -1 2479
2481 0 574685.9 272488.4 60000 75 2468
2482 0 574798.3 272659.2 59920 75 2481
2483 0 575051.25 272738.88 59840 75 2482
2484 0 575067.44 272744.66 59640 189 2483
2485 0 575413.75 272835.9 59480 102 2484
2486 0 575440 272886.75 59440 104 2485
2487 0 574824.06 272977.06 59440 -1 2486
2488 0 574716.94 272964.16 59360 51 2487
2489 0 574536.44 273094.47 59320 51 2488
2490 0 574301.25 272997.75 59280 51 2489
2491 0 574281.1 272916.38 59160 51 2490
2492 0 574287 272883.16 59120 51 2491
2493 0 575772.94 272830.4 59280 104 2486
2494 0 576344.6 273071.9 59280 140 2493
2495 0 576494.25 273285.3 59160 115 2494
2496 0 576714.9 273575.88 58960 98 2495
2497 0 576974.75 274000.72 58800 124 2496
2498 0 577055.06 274239.66 58640 71 2497
2499 0 577069.8 274765.34 58520 51 2498
2500 0 576939.4 274972.97 58360 137 2499
2501 0 576979.8 275208.9 58160 122 2500
2502 0 576400.75 274866.94 58160 -1 2501
2503 0 576250.9 274849.94 58120 -1 2502
2504 0 576192.4 274774.3 58040 -1 2503
2505 0 577271.25 275291.34 58040 172 2501
2506 0 576992.3 275425.2 57920 163 2505
2507 0 577214.5 275471 57800 172 2506
2508 0 575864.6 275471.2 57800 51 2507
2509 0 575281.2 275399.22 57800 71 2508
2510 0 575042.3 275371.78 57680 96 2509
2511 0 574866.2 275404.66 57560 96 2510
2512 0 573852.25 275399.53 57520 102 2511
2513 0 573736.9 275417.56 57640 101 2512
2514 0 573692.06 275441.44 57680 101 2513
2515 0 573549.2 275383.4 57520 51 2512
2516 0 573173.8 275289.3 57480 64 2515
2517 0 573052.2 275182.62 57600 64 2516
2518 0 572711.3 275176.28 57720 75 2517
2519 0 572355.44 275019.84 57880 64 2518
2520 0 572178.4 274888.62 57880 64 2519
2521 0 572094.8 274837.47 57920 64 2520
2522 0 573068.44 275422 57400 64 2516
2523 0 573037.6 275498.34 57280 64 2522
2524 0 573039.1 275466.7 57240 64 2523
2525 0 574640.8 275384.38 57440 75 2511
2526 0 574712.94 275389.97 57360 75 2525
2527 0 574876.56 275549 57280 75 2526
2528 0 574911.4 275775.25 57160 -1 2527
2529 0 575027.94 275814.06 57120 -1 2528
2530 0 575328.75 275915.9 57080 -1 2529
2531 0 575474.25 275937.4 57040 -1 2530
2532 0 575646.44 275694.16 57080 -1 2531
2533 0 575645.44 275636.7 57160 -1 2532
2534 0 576243.5 275618.75 57200 -1 2533
2535 0 576456.6 275668.25 57160 -1 2534
2536 0 576376 275437.88 57240 -1 2534
2537 0 576488.25 275284.03 57280 -1 2536
2538 0 576477.9 275259.88 57320 -1 2537
2539 0 576486.06 275135.66 57360 -1 2538
2540 0 576508.3 274969.25 57440 -1 2539
2541 0 576526 274967.44 57480 -1 2540
2542 0 576631.2 274947.6 57520 163 2541
2543 0 576652.8 274905.62 57560 163 2542
2544 0 576830.4 274656.06 57720 -1 2543
2545 0 576887.5 274617 57760 -1 2544
2546 0 576946.06 274472.4 57840 -1 2545
2547 0 576763.1 274403.56 57840 -1 2546
2548 0 576678.2 274291.9 57920 -1 2547
2549 0 576615.94 274252.8 58040 -1 2548
2550 0 576459.25 274168.53 58120 -1 2549
2551 0 576328.8 274395.03 58120 -1 2550
2552 0 576371.75 274408.3 58080 -1 2551
2553 0 576403 274425.2 58000 -1 2552
2554 0 577190.75 275446.9 57640 172 2507
2555 0 576977.75 275856.97 57560 -1 2554
2556 0 577259.7 276188.38 57440 -1 2555
2557 0 577294.25 276291.3 57320 -1 2556
2558 0 577534.94 276393.78 57160 -1 2557
2559 0 577633.25 276746.88 57160 -1 2558
2560 0 577610.4 276786.8 57120 -1 2559
2561 0 577610 276779.53 57080 -1 2560
2562 0 577305.9 276949.6 57160 -1 2559
2563 0 577207 276934.56 57080 -1 2562
2564 0 577181.6 276997.22 57000 -1 2563
2565 0 577118.2 276987.97 56960 -1 2564
2566 0 576500.5 275531.78 57440 251 2556
2567 0 576565.56 275448.44 57360 251 2566
2568 0 579329.9 276272.4 57560 51 2555
2569 0 579592.5 276312.22 57400 81 2568
2570 0 579859.56 276180.2 57240 122 2569
2571 0 579753.3 276388.3 57200 81 2570
2572 0 580420.94 276068.5 57200 139 2571
2573 0 580565.8 276003.12 57040 150 2572
2574 0 581154.56 276037.72 56800 102 2573
2575 0 581670.94 276054.22 56640 75 2574
2576 0 581925.4 276111.9 56440 45 2575
2577 0 581916.44 276069.38 56280 51 2576
2578 0 581723.4 276075.84 56120 51 2577
2579 0 581542.56 276022.8 55880 51 2578
2580 0 581305.25 276106.16 55800 40 2579
2581 0 581252.6 276220.97 55720 81 2580
2582 0 581009 276465.38 55640 102 2581
2583 0 580675.06 276377.62 55480 102 2582
2584 0 580221.2 276616.88 55360 60 2583
2585 0 579975.3 276684 55320 80 2584
2586 0 579871.44 276703.56 55200 80 2585
2587 0 579769.4 276794.2 55120 80 2586
2588 0 579516 276845.38 55040 80 2587
2589 0 578814.6 276810.34 55000 -1 2588
2590 0 578800 276814.62 55120 -1 2589
2591 0 578879.44 276772.78 55160 -1 2590
2592 0 578638 276943.7 55000 -1 2589
2593 0 578289.9 277027.72 55080 -1 2592
2594 0 577939.9 277032.78 55200 -1 2593
2595 0 577650.5 277038.06 55360 -1 2594
2596 0 577540.9 277076.03 55480 -1 2595
2597 0 577317.6 276967.94 55640 -1 2596
2598 0 577142.06 277010.56 55800 -1 2597
2599 0 576999.2 277017.25 55880 -1 2598
2600 0 576856.06 277099.78 56040 -1 2599
2601 0 576727.75 277167.34 56160 -1 2600
2602 0 576694.9 277163.2 56200 -1 2601
2603 0 576610.1 277046.9 56160 -1 2601
2604 0 576462.4 277015.12 56120 -1 2603
2605 0 576214.2 277001.66 56160 -1 2604
2606 0 576084.4 276973 56240 -1 2605
2607 0 575907.56 276923.34 56320 -1 2606
2608 0 575650 277000.62 56320 -1 2607
2609 0 575667.06 276990.94 56360 -1 2608
2610 0 575631.2 276993.94 56400 -1 2609
2611 0 574986.9 276877.25 56360 96 2609
2612 0 574803.75 276737.2 56480 122 2611
2613 0 574737 276727.22 56520 122 2612
2614 0 575145.06 276913.78 56240 102 2611
2615 0 575174.5 276917.9 56200 102 2614
2616 0 578976.9 276316.94 57200 45 2571
2617 0 578970.06 276375.9 57080 45 2616
2618 0 578787.6 276367.62 57000 -1 2617
2619 0 579065.56 276094.1 57080 45 2617
2620 0 579089.25 276015.84 57000 45 2619
2621 0 579220 275930.22 56880 -1 2620
2622 0 579235 275944.6 56840 -1 2621
2623 0 574362.75 272487 60240 96 2468
2624 0 574506.9 272713.9 60320 32 2623
2625 0 573706.3 272436.9 60320 75 2624
2626 0 573736.94 272374.03 60400 75 2625
2627 0 572213.3 272720.44 60400 102 2626
2628 0 571691.8 272918.03 60400 81 2627
2629 0 571709.44 273355.1 60400 81 2628
2630 0 571658.56 273504.75 60280 -1 2629
2631 0 571699.4 273619.5 60160 -1 2630
2632 0 571799.5 273719.34 60040 -1 2631
2633 0 571052.7 273965.5 59920 98 2632
2634 0 571118.56 274364.94 59800 107 2633
2635 0 571277.25 274683.53 59680 81 2634
2636 0 570889.7 274647.3 59680 86 2635
2637 0 570802.5 274655.56 59600 86 2636
2638 0 570830.44 274622.62 59560 86 2637
2639 0 571274.9 274702.94 59560 81 2635
2640 0 571440.06 274720.38 59520 81 2639
2641 0 571579.25 274892.66 59400 91 2640
2642 0 571618.8 274965.84 59240 81 2641
2643 0 571743.2 275091.16 59040 90 2642
2644 0 571981.2 275274.25 58880 98 2643
2645 0 572255.06 275471.78 58720 91 2644
2646 0 572456.44 275612.7 58560 80 2645
2647 0 572824.56 275776.03 58400 120 2646
2648 0 572983.06 275815.34 58240 107 2647
2649 0 573573.8 275843.53 58240 80 2648
2650 0 573918.9 276022.28 58280 90 2649
2651 0 574119.56 276120.88 58400 96 2650
2652 0 574202.6 276150.1 58520 96 2651
2653 0 574464 276320 58920 51 2652
2654 0 574592 276512 59040 102 2653
2655 0 574656 276704 59240 120 2654
2656 0 574656 276768 59320 122 2655
2657 0 574880 276608 59320 86 2656
2658 0 575040 276416 59400 71 2657
2659 0 575040 276160 59440 51 2658
2660 0 574976 276000 59640 32 2659
2661 0 574912 275936 59680 81 2660
2662 0 574656 276928 59520 134 2656
2663 0 574624 276992 59760 115 2662
2664 0 574624 276992 59960 81 2663
2665 0 574496 277216 59960 108 2664
2666 0 574464 277472 59920 102 2665
2667 0 574560 277728 59840 75 2666
2668 0 574656 277888 59800 98 2667
2669 0 574624 276896 60200 120 2664
2670 0 574720 276800 60440 227 2669
2671 0 574784 276640 60680 98 2670
2672 0 574944 276448 60800 80 2671
2673 0 575168 276288 60800 60 2672
2674 0 575232 276224 60840 75 2673
2675 0 573592.2 275851 58160 80 2649
2676 0 571893.9 273137.56 60560 71 2629
2677 0 571848.56 273188.75 60600 71 2676
2678 0 571813.25 273174.4 60640 71 2677
2679 0 571452.6 273020.22 60520 81 2628
2680 0 571066.2 272903.4 60600 81 2679
2681 0 570743.1 272833.97 60720 60 2680
2682 0 570093.9 272857.44 60720 101 2681
2683 0 569836.3 273300.75 60720 -1 2682
2684 0 569864.7 273223.5 60680 101 2683
2685 0 569798.25 273303.1 60640 -1 2684
2686 0 569925.4 273302.88 60840 101 2683
2687 0 569768.94 272685 60720 75 2682
2688 0 569576.3 272486.97 60600 71 2687
2689 0 569091.5 272329.4 60480 60 2688
2690 0 568684.1 272183.06 60480 86 2689
2691 0 568582.75 272290.28 60400 86 2690
2692 0 568428.7 271817.88 60280 135 2691
2693 0 568311.7 271742.88 60160 135 2692
2694 0 569016.3 272252.9 60400 60 2691
2695 0 569141.1 272247.72 60320 60 2694
2696 0 569131.8 272236.88 60280 60 2695
2697 0 568301.4 272300.16 60400 86 2691
2698 0 568220.6 272209.34 60280 86 2697
2699 0 567711.06 272131.88 60160 32 2698
2700 0 567706.94 271943.97 60080 32 2699
2701 0 566886.25 272001.78 60000 -1 2700
2702 0 568362.8 271801.56 60480 135 2690
2703 0 568296.4 271444.9 60560 148 2702
2704 0 568273.3 271012.25 60560 128 2703
2705 0 568204.44 270984.8 60480 86 2704
2706 0 568180.44 270952.6 60440 86 2705
2707 0 568147.06 270818.7 60800 86 2704
2708 0 568046.7 270852.16 60920 60 2707
2709 0 567929.25 270798.8 61000 60 2708
2710 0 567960.7 270612.25 61080 75 2709
2711 0 567874.5 270421.9 61240 108 2710
2712 0 567836.3 270442.06 61400 108 2711
2713 0 567637.94 270464.34 61560 75 2712
2714 0 567581.6 270508.72 61720 64 2713
2715 0 567420.8 270445.47 61880 81 2714
2716 0 567439.75 270381.5 62040 81 2715
2717 0 567030.2 269938.38 62200 -1 2716
2718 0 566795.8 270023.88 62040 -1 2717
2719 0 567152.1 270042.38 62240 -1 2717
2720 0 567333.2 269990.94 62400 -1 2719
2721 0 567380.8 270025.53 62520 -1 2720
2722 0 567518.2 269865.94 62520 -1 2721
2723 0 567244.56 269947.22 62640 -1 2722
2724 0 567197.94 269864.25 62760 -1 2723
2725 0 567055.94 269894.28 62920 -1 2724
2726 0 566857.3 269797.7 63080 -1 2725
2727 0 566499 269488.06 63200 -1 2726
2728 0 566357 269217.6 63280 -1 2727
2729 0 565973.3 268976.62 63520 -1 2728
2730 0 565908.2 268803.8 63520 -1 2729
2731 0 565885.25 268734.2 63640 -1 2730
2732 0 565850.9 268655.47 63720 -1 2731
2733 0 565593.3 268452.25 63800 120 2732
2734 0 565402.25 268307.53 63840 -1 2733
2735 0 565226.3 268402.8 63800 -1 2734
2736 0 565213.7 268463.44 63760 -1 2735
2737 0 565823.2 268125.3 63960 51 2734
2738 0 565852.6 267949.84 64080 51 2737
2739 0 565975.3 267809.6 64160 51 2738
2740 0 565998.56 268064.62 64160 51 2739
2741 0 565952.25 268078.5 64240 51 2740
2742 0 566073.3 267656.03 64240 51 2739
2743 0 566120.6 267620.62 64360 51 2742
2744 0 566144.75 267631.22 64480 51 2743
2745 0 566232 267474.5 64600 51 2744
2746 0 566303.44 267253.34 64480 32 2745
2747 0 566241.7 267554.47 64680 51 2745
2748 0 566271 267545.75 64760 51 2747
2749 0 566144 267313.97 64800 -1 2748
2750 0 566156.4 267275.4 64680 -1 2749
2751 0 566271.4 267073.56 64600 -1 2750
2752 0 566124.94 267352.94 64840 -1 2749
2753 0 565952.06 268983.44 63560 -1 2729
2754 0 565949.56 268986.9 63640 -1 2753
2755 0 565963.7 268978.22 63680 -1 2754
2756 0 568238.4 271576.6 60960 148 2703
2757 0 570114.4 272911.25 60840 101 2682
2758 0 570002.4 272918.66 60880 101 2757
2759 0 573736.44 272362.22 60560 131 2626
2760 0 573678.4 272442.5 60680 131 2759
2761 0 573683.7 272548.8 60840 128 2760
2762 0 573692.7 272759.28 61000 120 2761
2763 0 573765.6 272686.72 61200 90 2762
2764 0 573683.9 272675.56 61320 90 2763
2765 0 573597.4 272683.97 61360 90 2764
2766 0 573565.25 272699.3 61400 -1 2765
2767 0 573566.6 272803.28 61520 -1 2766
2768 0 573645.8 272654.47 61600 -1 2767
2769 0 573879.6 272114.28 61200 102 2763
2770 0 574145.8 271898.72 61360 81 2769
2771 0 574434.5 271803.97 61520 128 2770
2772 0 574732.7 271760.97 61600 128 2771
2773 0 574872.6 271741.47 61640 128 2772
2774 0 574858.4 271832.25 61760 128 2773
2775 0 574361.2 271898.9 61600 128 2772
2776 0 574355.6 271882.6 61760 128 2775
2777 0 574349.75 271889.9 61800 128 2776
2778 0 572560.75 266933.12 62240 91 576
2779 0 572366.5 266307.16 62080 163 2778
2780 0 572071.56 265959.88 62000 120 2779
2781 0 571505.3 265479 61840 120 2780
2782 0 571212.25 265196.78 61680 178 2781
2783 0 570967.44 265088.28 61520 137 2782
2784 0 570785.7 265094.3 61440 137 2783
2785 0 570740.5 265003.9 61360 134 2784
2786 0 570725.5 265340.03 61240 134 2785
2787 0 569816.7 264944.34 61240 124 2786
2788 0 569572.1 264581 61240 64 2787
2789 0 569465.56 264450.47 61200 71 2788
2790 0 569349.8 264372.7 61160 71 2789
2791 0 570497 265746.16 61080 98 2786
2792 0 570340.94 265657.22 60840 150 2791
2793 0 570118.4 265688.06 60800 150 2792
2794 0 570265.44 265469.12 60720 150 2793
2795 0 570338.94 265301.38 60600 32 2794
2796 0 570313.3 265176 60560 32 2795
2797 0 570220.06 266287.3 60800 81 2793
2798 0 570159.9 266256.34 60760 81 2797
2799 0 569506.6 265269.84 60800 71 2793
2800 0 569515.3 265088.22 60680 71 2799
2801 0 569531.7 265128.28 60600 71 2800
2802 0 569455.56 265088.53 60520 51 2801
2803 0 569362.6 265068.12 60480 51 2802
2804 0 569362.6 265017.4 60440 45 2803
2805 0 569520.44 264889.62 60600 51 2801
2806 0 569537.5 264846.34 60560 51 2805
2807 0 569409.7 264668.75 60560 32 2806
2808 0 569205.4 264779.2 60560 32 2807
2809 0 569264.4 264678.47 60520 32 2808
2810 0 569230.7 264703.72 60480 32 2809
2811 0 569286.7 264743.22 60640 32 2808
2812 0 569296.1 264708.03 60680 32 2811
2813 0 569421.75 264425.94 60680 32 2812
2814 0 569436.7 264395.8 60640 32 2813
2815 0 569331.2 264735.62 60760 32 2812
2816 0 569372.44 264772 60800 51 2815
2817 0 569145.3 264583.6 60800 32 2816
2818 0 569117.8 264613.7 60840 32 2817
2819 0 569362.44 264934.56 60920 51 2816
2820 0 569371.1 264941.4 60960 51 2819
2821 0 570939.1 264898.9 61080 32 2791
2822 0 570960.4 264871.22 60920 32 2821
2823 0 571066.4 264870.78 60800 186 2822
2824 0 571565.25 264575.53 60680 153 2823
2825 0 571379.3 264497.72 60520 153 2824
2826 0 571087.3 264639.38 60400 186 2825
2827 0 571083.9 264583.38 60360 -1 2826
2828 0 570988.75 264161.28 60200 -1 2827
2829 0 572295.25 264482.22 60520 124 2825
2830 0 572213 264007.4 60400 98 2829
2831 0 572181.4 263954.78 60280 98 2830
2832 0 572359.2 263803.3 60200 40 2831
2833 0 572375.44 263570.2 60120 40 2832
2834 0 571746.1 263513.9 60000 -1 2833
2835 0 571425.7 263481.6 59920 -1 2834
2836 0 572531.8 264726.88 60400 124 2830
2837 0 572706.75 264719.34 60320 -1 2836
2838 0 572787.6 264611.8 60280 -1 2837
2839 0 572862.44 264567.25 60240 -1 2838
2840 0 572158.4 264729.97 60680 124 2824
2841 0 572155.75 264840.7 60880 -1 2840
2842 0 572096.9 264852.97 61000 -1 2841
2843 0 572166.56 264915.9 61120 -1 2842
2844 0 571495 266106.34 61240 128 2786
2845 0 571737.44 266304.06 61360 150 2844
2846 0 571835.44 266268.94 61480 150 2845
2847 0 571889.25 266282.06 61520 150 2846
2848 0 571418.4 266667.16 61240 51 2844
2849 0 571586.94 266812.03 61080 -1 2848
2850 0 571462.7 266932.34 60920 51 2849
2851 0 571526.8 266861.6 60760 51 2850
2852 0 571665.4 266623.88 61360 75 2848
2853 0 568858.8 265392.28 61440 107 2784
2854 0 569032.56 265944.88 61120 81 2853
2855 0 569043.7 266430.6 61000 -1 2854
2856 0 569121.25 266410.25 60840 200 2855
2857 0 569408 266656 60440 186 2856
2858 0 569504 266880 60280 51 2857
2859 0 569376 267072 60160 32 2858
2860 0 569408 267328 60280 71 2859
2861 0 569440 267520 60440 51 2860
2862 0 569440 267680 60560 32 2861
2863 0 569152 267104 60000 32 2859
2864 0 569120 267360 59920 32 2863
2865 0 569248 267424 59800 64 2864
2866 0 569152 266720 60320 120 2857
2867 0 569024 266624 60120 32 2866
2868 0 568800 266624 60000 86 2867
2869 0 568544 266688 60000 80 2868
2870 0 568448 266656 60000 80 2869
2871 0 569248 265856 60360 60 2856
2872 0 569216 265792 60120 32 2871
2873 0 569248 265888 59880 96 2872
2874 0 569248 265920 59600 64 2873
2875 0 569248 265920 59520 64 2874
2876 0 569280 265856 59240 32 2875
2877 0 569280 265792 59160 32 2876
2878 0 568992 265984 59520 107 2875
2879 0 568768 266144 59520 71 2878
2880 0 568512 266144 59480 71 2879
2881 0 568480 266144 59480 64 2880
2882 0 568700.4 265938.2 61440 -1 2853
2883 0 568654 266096.1 61440 -1 2882
2884 0 568731.7 266207.5 61440 -1 2883
2885 0 568749.7 266288.12 61400 -1 2884
2886 0 568326.44 265215.56 61680 128 2853
2887 0 567835.4 265165.1 61840 128 2886
2888 0 567660.6 265099.56 62000 160 2887
2889 0 567489.8 265047.03 62160 104 2888
2890 0 566701 264708.78 62200 86 2889
2891 0 565919.5 264639.88 62120 135 2890
2892 0 565983.6 264594.25 62000 122 2891
2893 0 565957.9 264606.16 61960 122 2892
2894 0 565817.8 264396.06 62320 135 2891
2895 0 565990.94 265329.94 62560 -1 2894
2896 0 565936.9 264580.03 62680 135 2895
2897 0 565996.3 264567.94 62840 -1 2896
2898 0 565882.7 265045.38 62840 -1 2897
2899 0 565868 265027.3 62920 -1 2898
2900 0 565823.9 265183.47 62960 -1 2899
2901 0 565794.44 265204.8 63000 -1 2900
2902 0 566131.25 264494 62960 -1 2897
2903 0 566122.06 264410.5 63080 -1 2902
2904 0 565430.2 264096.06 62320 75 2894
2905 0 564472.56 263502.56 62320 -1 2904
2906 0 563528.1 263308.53 62320 -1 2905
2907 0 564007 263385.94 62240 -1 2906
2908 0 563998.4 263393.94 62160 -1 2907
2909 0 563868.4 263414.3 62120 -1 2908
2910 0 563858.25 263422.28 62040 -1 2909
2911 0 562806.44 263090.1 62320 -1 2906
2912 0 562329.4 262397.47 62320 -1 2911
2913 0 562547.6 262690.47 62160 -1 2912
2914 0 561898.75 262047.89 62320 -1 2912
2915 0 561552.3 261618.4 62440 -1 2914
2916 0 561642.44 261577.73 62520 -1 2915
2917 0 561731.8 262108.25 62520 -1 2916
2918 0 561530.7 261814.25 62680 -1 2917
2919 0 561310.5 261808.58 62800 -1 2918
2920 0 561777.06 261586.61 62520 -1 2916
2921 0 561768.9 260987.6 62680 -1 2920
2922 0 561793.1 260583.47 62960 -1 2921
2923 0 561475.3 260226.08 63160 -1 2922
2924 0 561022.7 259783.69 63360 -1 2923
2925 0 560620 259428.95 63520 -1 2924
2926 0 560371.3 259086.95 63720 -1 2925
2927 0 560629.7 259367.27 63720 -1 2926
2928 0 560572.75 259109.58 63840 -1 2927
2929 0 560435.1 258889.33 63960 -1 2928
2930 0 560464.25 258849.02 64000 -1 2929
2931 0 560293.2 258924.75 63760 -1 2926
2932 0 560339.9 258569.39 63920 -1 2931
2933 0 560258.6 258256.69 64120 -1 2932
2934 0 560072.56 258101.6 64320 -1 2933
2935 0 559803.3 258043.44 64480 -1 2934
2936 0 559777.6 258090.45 64560 -1 2935
2937 0 559640.56 258098.11 64640 -1 2936
2938 0 559477.3 257985.89 64680 -1 2937
2939 0 559448.1 257817.33 64760 -1 2938
2940 0 559631 257719.11 64760 -1 2939
2941 0 559648.25 257731.77 64680 -1 2940
2942 0 559815.56 257660.12 64600 -1 2941
2943 0 559781.25 257659.97 64560 -1 2942
2944 0 559439.3 257735.36 64800 -1 2939
2945 0 559056.5 257578.28 65000 -1 2944
2946 0 558937.7 257379.3 65200 32 2945
2947 0 559115.56 257743.02 65200 -1 2946
2948 0 558962.94 257939.62 65280 -1 2947
2949 0 558718.5 258070.88 65400 -1 2948
2950 0 558849.8 258097.1 65440 -1 2949
2951 0 558836.6 258447.45 65440 -1 2950
2952 0 558787 258550.69 65480 -1 2951
2953 0 558810 258611.61 65640 -1 2952
2954 0 558825.3 258434.64 65400 -1 2951
2955 0 558910.4 258036.28 65600 -1 2950
2956 0 558933.75 258025.44 65760 -1 2955
2957 0 558903.25 258029.84 65920 -1 2956
2958 0 558908.44 258085.38 66000 -1 2957
2959 0 558700.9 258361.06 66120 -1 2958
2960 0 558661.06 258682.02 66120 -1 2959
2961 0 558645.7 258746.69 66000 -1 2960
2962 0 558631.44 258753.33 65960 -1 2961
2963 0 558617.4 257920.06 66000 -1 2958
2964 0 558596.3 257934.98 66040 -1 2963
2965 0 558430.56 258015.16 66160 -1 2964
2966 0 558361.75 257961.03 66280 -1 2965
2967 0 558889.44 257161.23 65400 32 2946
2968 0 558770.7 256917.44 65400 40 2967
2969 0 558723.06 256942.25 65360 40 2968
2970 0 558335.75 256673.44 65360 60 2969
2971 0 557950 256467.61 65560 98 2970
2972 0 557820.5 256329.83 65720 86 2971
2973 0 557771.94 256116.39 65880 122 2972
2974 0 557651.5 255965.4 66080 122 2973
2975 0 557570.56 255825.44 66280 60 2974
2976 0 557355.3 255723.45 66480 60 2975
2977 0 557213.44 255493.34 66680 45 2976
2978 0 557114.7 255231.11 66880 60 2977
2979 0 556957.3 255021.78 67080 32 2978
2980 0 556903.7 254973 67120 32 2979
2981 0 556831.5 254877.2 67160 40 2980
2982 0 556519.75 254701.2 67160 75 2981
2983 0 556182.7 254604.31 67160 51 2982
2984 0 555999.8 254544.92 67200 80 2983
2985 0 555560.75 254216.77 67200 32 2984
2986 0 555449.25 254214.81 67120 81 2985
2987 0 555387.3 254219.98 67080 81 2986
2988 0 555247.6 254003.05 67040 60 2987
2989 0 554977.25 253800.52 66960 60 2988
2990 0 554814.94 253490 66960 86 2989
2991 0 554650.8 253217.72 66920 71 2990
2992 0 554562.2 253015.86 66920 75 2991
2993 0 554493.6 252951.45 66880 75 2992
2994 0 554290.06 252835.77 66880 75 2993
2995 0 554065.44 252813.56 66800 -1 2994
2996 0 553955.2 252833.27 66720 -1 2995
2997 0 553844.1 252779.72 66680 -1 2996
2998 0 554842.25 253714.2 66840 86 2990
2999 0 554821.9 253771.8 66800 86 2998
3000 0 555893.06 254480.94 67080 60 2984
3001 0 555902.2 254495.02 67000 60 3000
3002 0 556044.3 254504.56 67240 80 2984
3003 0 556105 254545.33 67280 80 3002
3004 0 556575.75 254702.66 67240 75 2981
3005 0 562871.75 263111.84 62440 -1 2911
3006 0 563092.1 263275.6 62520 -1 3005
3007 0 567113.9 264815.88 62320 40 2890
3008 0 567113.8 264812.5 62360 40 3007
3009 0 568487.3 264845.34 61440 124 2853
3010 0 568246.4 264729.06 61440 -1 3009
3011 0 568254 264660 61400 -1 3010
3012 0 568247.44 264667.78 61360 -1 3011
3013 0 568230.6 264661.94 61520 -1 3010
3014 0 568207.56 264625.16 61560 -1 3013
3015 0 570639.8 267747.97 63920 51 559
3016 0 570071.3 267888.62 63760 75 3015
3017 0 569925 267991.5 63680 102 3016
3018 0 569778.6 268093.53 63600 102 3017
3019 0 569238.3 268323.9 63440 128 3018
3020 0 569071.5 268459.9 63280 75 3019
3021 0 569120.1 268442.56 63160 75 3020
3022 0 567991.6 268155.8 63280 32 3020
3023 0 567991 268244.62 63120 32 3022
3024 0 567931.9 268250.03 63040 32 3023
3025 0 567824.1 268081.5 63040 32 3024
3026 0 567665.75 267928.12 62960 -1 3025
3027 0 567610.7 268191.97 63440 45 3022
3028 0 567630 268136.8 63600 75 3027
3029 0 567433.1 267928.25 63760 51 3028
3030 0 566699.06 267777.28 63880 102 3029
3031 0 566218 268051.66 63760 51 3030
3032 0 565899.44 268189.12 63600 120 3031
3033 0 565865.1 268156.34 63440 120 3032
3034 0 565701.3 268050.28 63280 120 3033
3035 0 565644.94 268112.8 63200 81 3034
3036 0 565349.8 267753.12 63440 60 3033
3037 0 564935.3 267607.88 63520 32 3036
3038 0 564896.3 267553.28 63680 75 3037
3039 0 564941.44 267319.16 63760 124 3038
3040 0 565299.06 266897.06 63760 -1 3039
3041 0 565386.06 266632.97 63880 -1 3040
3042 0 565468.75 266513.16 63960 -1 3041
3043 0 565542.3 266303.4 64040 -1 3042
3044 0 564463.3 266761.78 63760 40 3039
3045 0 564119.4 266818.5 63640 91 3044
3046 0 564021.2 266984.25 63520 -1 3045
3047 0 564050.06 267003.4 63480 -1 3046
3048 0 564043.25 267059.5 63440 -1 3047
3049 0 563734.8 265934.78 64000 40 3044
3050 0 563380.56 265651.7 64040 51 3049
3051 0 562836.5 265400.12 64040 80 3050
3052 0 562008.5 264961.3 64040 60 3051
3053 0 561705.2 264489.03 64040 86 3052
3054 0 562034.06 265435.28 63640 -1 3053
3055 0 560865.8 263390.47 64120 163 3053
3056 0 561053.06 263660 63960 80 3055
3057 0 561135.8 264013.38 63840 51 3056
3058 0 561054.4 264153.28 63720 51 3057
3059 0 561044.56 264125.56 63680 64 3058
3060 0 560627.6 263031.5 64280 120 3055
3061 0 560143.9 262932.44 64480 60 3060
3062 0 559864.3 263023.75 64560 80 3061
3063 0 559655.6 262949.12 64640 80 3062
3064 0 559286 262655.97 64760 45 3063
3065 0 559178.06 262593.47 64800 45 3064
3066 0 559116.25 262396.9 64880 64 3065
3067 0 559211.3 261965.36 64920 148 3066
3068 0 559171.75 261663.66 64800 51 3067
3069 0 559153.5 261583.11 64760 51 3068
3070 0 559258.7 261543.61 64720 51 3069
3071 0 559305.44 261485.25 64680 51 3070
3072 0 559474.44 261137.05 64640 51 3071
3073 0 559716.8 261019.77 64640 86 3072
3074 0 559882.44 260709.97 64760 80 3073
3075 0 559907.44 260653.66 64800 80 3074
3076 0 559877.25 260173.77 64800 75 3075
3077 0 559674.25 259983.11 64760 60 3076
3078 0 559689.5 259908.25 64640 60 3077
3079 0 559714.8 259887.12 64600 60 3078
3080 0 559464.06 259730.95 64760 60 3077
3081 0 559449.6 259561.75 64640 -1 3080
3082 0 559456.4 259498.66 64560 -1 3081
3083 0 559331.8 259431.45 64480 -1 3082
3084 0 559022.8 259315.44 64920 -1 3080
3085 0 558977.44 259334.28 64840 -1 3084
3086 0 558999.4 258972.25 65040 -1 3084
3087 0 558996.2 259029.94 65080 -1 3086
3088 0 559143.56 262049.3 65080 148 3067
3089 0 559029.1 261968.86 65200 148 3088
3090 0 558836.94 261942.84 65240 148 3089
3091 0 559606.1 262838.12 64760 80 3064
3092 0 559570 262716.97 64840 80 3091
3093 0 559581.2 262680.8 64880 80 3092
3094 0 564949.94 266912 63920 80 3039
3095 0 564939.8 266642.5 64040 -1 3094
3096 0 564989.75 266621.6 64200 -1 3095
3097 0 565032.3 266650.03 64280 -1 3096
3098 0 564928.5 267380.84 63920 75 3094
3099 0 564885.4 267596.03 63880 75 3098
3100 0 566866.06 267723.5 63920 102 3030
3101 0 566912 267457.88 64080 40 3100
3102 0 567238.44 267533.03 64080 32 3101
3103 0 567302.3 267493.5 64200 32 3102
3104 0 567339.44 267545.97 64320 60 3103
3105 0 567268.8 267623.97 64440 60 3104
3106 0 567282.44 267648.16 64480 60 3105
3107 0 567302.75 267763.88 64560 60 3106
3108 0 566775.56 267450.8 64240 32 3101
3109 0 566668 267465.84 64320 32 3108
3110 0 566624 267523.3 64400 32 3109
3111 0 566422.94 267843.5 64400 51 3110
3112 0 566409.9 267880.72 64360 51 3111
3113 0 566409.8 267879.06 64320 51 3112
3114 0 566358.2 268006.6 64280 51 3113
3115 0 566387 268064.7 64240 51 3114
3116 0 566468.56 267812.53 64440 51 3111
3117 0 568841.4 269000.53 63280 80 3020
3118 0 568793.4 269463.25 63120 115 3117
3119 0 568996.5 269845.16 63120 71 3118
3120 0 568876.1 270256.78 63000 81 3119
3121 0 568631.3 270614.16 63000 -1 3120
3122 0 568607.44 270542.4 62960 -1 3121
3123 0 568128.25 270333.3 63000 -1 3121
3124 0 567916.94 270213.94 63200 -1 3123
3125 0 571734.1 267501.38 71160 298 532
3126 0 571610.1 267167.62 71440 204 3125
3127 0 571462.2 266551.94 71760 268 3126
3128 0 571376.94 265949.38 71920 200 3127
3129 0 571270.44 265714.34 72120 219 3128
3130 0 571129.25 265442.66 72280 197 3129
3131 0 571298 265161.12 72480 272 3130
3132 0 571266 264701.56 72680 242 3131
3133 0 571224.5 264417.1 72880 240 3132
3134 0 571150.6 263976.5 73080 296 3133
3135 0 571091.75 263470.47 73200 408 3134
3136 0 570898.25 263166.16 73400 488 3135
3137 0 570930.5 262986.62 73560 350 3136
3138 0 570770.75 262670.34 73720 232 3137
3139 0 570781.06 262568.9 73920 137 3138
3140 0 570657.5 262509.06 74120 137 3139
3141 0 570472.94 262190.2 74280 242 3140
3142 0 570557.3 261979.55 74480 266 3141
3143 0 570493.9 262001.1 74640 266 3142
3144 0 570584.3 261344.1 74840 120 3143
3145 0 570594.56 259858.92 74840 417 3144
3146 0 571849.7 257802.62 74840 235 3145
3147 0 571779.1 255939.97 74840 288 3146
3148 0 570864.56 254543.83 74840 208 3147
3149 0 571554.9 253374.97 74840 -1 3148
3150 0 571499.2 253178.88 74400 221 3149
3151 0 571651.06 252883.33 74120 262 3150
3152 0 571787 252406.55 73800 273 3151
3153 0 571443.75 251144.81 73600 32 3152
3154 0 571053.06 251598.34 73520 -1 3153
3155 0 570882.9 251003.55 73120 150 3154
3156 0 570748.25 250984.17 72960 298 3155
3157 0 570596.7 250867.77 72760 230 3156
3158 0 570279.7 250500.72 72600 268 3157
3159 0 570028.25 250139.52 72360 275 3158
3160 0 570000.4 250064.33 72160 237 3159
3161 0 569676.1 248545.58 72160 91 3160
3162 0 568829.2 247871.5 71600 221 3161
3163 0 568817.7 247680.84 71400 279 3162
3164 0 568742.75 246262.05 71400 307 3163
3165 0 568046.94 245310.8 71400 284 3164
3166 0 567980 244874.73 71200 313 3165
3167 0 567474.25 243137.47 71200 -1 3166
3168 0 567278.56 240990.77 71200 -1 3167
3169 0 566911 240386.83 70800 -1 3168
3170 0 566861.6 240061.72 70560 -1 3169
3171 0 566389.3 239276.16 70040 -1 3170
3172 0 566193.5 237916.38 69840 -1 3171
3173 0 565949.1 235695.27 69840 -1 3172
3174 0 566429.25 234351.94 69840 -1 3173
3175 0 566311.3 234031.14 69480 -1 3174
3176 0 566334.9 233752.4 69080 -1 3175
3177 0 565959.3 233163.27 68880 -1 3176
3178 0 565630.56 232255.06 68720 -1 3177
3179 0 565507.5 231803.83 68520 -1 3178
3180 0 565540.8 231717.12 68240 -1 3179
3181 0 565668.25 231314 67960 -1 3180
3182 0 565953.7 230913.53 67680 -1 3181
3183 0 566035.3 230403.95 67480 -1 3182
3184 0 566063.56 230387.89 67400 -1 3183
3185 0 566138.3 230107.92 67200 -1 3184
3186 0 566373.4 229900.53 67000 -1 3185
3187 0 566449.4 229663.17 66760 -1 3186
3188 0 566372.5 229258.08 66520 -1 3187
3189 0 566360 228961.38 66400 -1 3188
3190 0 566327.25 228790.2 66200 -1 3189
3191 0 566061.7 228150.94 66000 -1 3190
3192 0 565905.44 227627.55 65800 -1 3191
3193 0 565781.06 227221.19 65560 -1 3192
3194 0 565771.6 227035.2 65280 -1 3193
3195 0 565825.25 226824.22 65040 -1 3194
3196 0 565845.75 226499.31 64800 -1 3195
3197 0 565821.25 226380.06 64560 -1 3196
3198 0 565758.8 226196.9 64400 -1 3197
3199 0 565754.94 226040.02 64240 -1 3198
3200 0 565755.1 225979.75 64040 -1 3199
3201 0 565825.3 225876.38 63840 -1 3200
3202 0 565863 225628.73 63640 -1 3201
3203 0 565762.9 225300.2 63400 -1 3202
3204 0 565705.06 225030.53 63200 -1 3203
3205 0 565681.7 224702.89 62960 -1 3204
3206 0 565557.8 224430.23 62760 -1 3205
3207 0 565607.44 224427 62680 -1 3206
3208 0 565644.7 223970.77 62360 -1 3207
3209 0 565607.6 223296.27 61960 -1 3208
3210 0 565570 223045.44 61760 -1 3209
3211 0 565448.56 222462.86 61280 -1 3210
3212 0 565329.4 222269.14 60960 -1 3211
3213 0 565223.06 221921.4 60640 -1 3212
3214 0 565033.3 221535.38 60320 -1 3213
3215 0 564780.2 220907.12 60000 -1 3214
3216 0 564623.75 220557.62 59800 -1 3215
3217 0 564318.6 220118.73 59400 -1 3216
3218 0 564260.94 219800.89 59160 -1 3217
3219 0 564082.6 219006.83 58840 -1 3218
3220 0 564003.7 218600.78 58560 -1 3219
3221 0 563988.4 218251.42 58160 -1 3220
3222 0 563991.6 218228.44 57920 -1 3221
3223 0 564080.8 217978.62 57680 -1 3222
3224 0 564032.06 217782.92 57400 -1 3223
3225 0 564074.2 217375.44 57120 -1 3224
3226 0 564378 216963.83 56600 -1 3225
3227 0 564547 216745.33 56200 -1 3226
3228 0 564528.9 216404.1 55840 -1 3227
3229 0 564155.9 215684.64 55440 -1 3228
3230 0 564096.94 215383.45 55160 -1 3229
3231 0 564091.94 215030.94 55000 -1 3230
3232 0 564054.94 214897.53 54760 -1 3231
3233 0 564039.8 214659.98 54520 -1 3232
3234 0 564123.6 214512.98 54280 -1 3233
3235 0 564007.4 214376.3 54080 -1 3234
3236 0 564156.5 214220.62 53800 -1 3235
3237 0 564289.44 213995.38 53560 -1 3236
3238 0 564489.3 213805.2 53320 -1 3237
3239 0 564634.3 213729.55 53120 -1 3238
3240 0 564802.2 213646.17 52920 -1 3239
3241 0 564875.6 213403.6 52720 -1 3240
3242 0 565013.3 213262.14 52520 -1 3241
3243 0 565049.7 213102.58 52280 -1 3242
3244 0 565190 213027.47 52080 -1 3243
3245 0 565405.06 212879.42 51840 -1 3244
3246 0 565490.6 212857.12 51560 -1 3245
3247 0 565544.3 212664.28 51280 -1 3246
3248 0 565554.8 212516 51000 -1 3247
3249 0 565610.4 212251.03 50760 -1 3248
3250 0 565612.06 212137.8 50520 -1 3249
3251 0 565571.75 212078.19 50280 -1 3250
3252 0 565568.25 211912.11 50000 -1 3251
3253 0 565669.1 211822.84 49760 -1 3252
3254 0 565693.1 211807.33 49560 175 3253
3255 0 565795.3 211617.34 49200 175 3254
3256 0 565704.5 211411.45 48960 131 3255
3257 0 565544.75 211284.61 48720 80 3256
3258 0 566174.7 210802.5 48640 -1 3257
3259 0 566004.9 210704.06 48440 -1 3258
3260 0 565954.25 210538.6 48240 -1 3259
3261 0 565924.9 210482.89 48200 -1 3260
3262 0 565869.75 210188.08 48000 -1 3261
3263 0 566041.3 210220.94 47800 -1 3262
3264 0 566060.7 210142.16 47520 -1 3263
3265 0 566118.2 210078.89 47480 -1 3264
3266 0 566108.06 210080.64 47440 -1 3265
3267 0 566002.06 209823.53 47240 -1 3266
3268 0 566003.56 209669.77 47000 -1 3267
3269 0 565996.7 209501.78 46760 -1 3268
3270 0 566062.1 209469.83 46520 -1 3269
3271 0 566051.1 209427.22 46320 -1 3270
3272 0 566148.4 209467.89 46120 -1 3271
3273 0 565993.4 209552.84 45920 -1 3272
3274 0 566127.6 209327.38 45720 -1 3273
3275 0 566182.06 209102.6 45520 -1 3274
3276 0 566220.25 208897.08 45280 -1 3275
3277 0 566285.44 208665.34 45240 -1 3276
3278 0 566398.94 206982.38 45200 -1 3277
3279 0 566277.56 208721.14 45160 -1 3278
3280 0 566294.1 208773.1 45120 -1 3279
3281 0 566362.8 208793.95 45000 -1 3280
3282 0 566413.4 208706.58 44880 -1 3281
3283 0 566460 208481.53 44640 -1 3282
3284 0 566580.2 208364.4 44320 -1 3283
3285 0 566666.6 208206.22 44000 -1 3284
3286 0 566745.56 207975.47 43720 -1 3285
3287 0 566832.06 207735.92 43440 -1 3286
3288 0 566864.75 207678.53 43240 -1 3287
3289 0 566809.4 207543.27 43040 -1 3288
3290 0 566798.3 207411.64 42760 -1 3289
3291 0 566765.75 207404.3 42520 -1 3290
3292 0 566827.94 207327.75 42280 -1 3291
3293 0 566804.2 207253.14 42040 -1 3292
3294 0 566936.75 207039 41800 -1 3293
3295 0 566924.9 206867.48 41400 -1 3294
3296 0 566977.56 206655.2 41120 -1 3295
3297 0 566973.4 206426.9 40840 -1 3296
3298 0 566876.75 206189.95 40640 -1 3297
3299 0 566868.1 206146.86 40600 -1 3298
3300 0 566824.1 205893.95 40360 -1 3299
3301 0 566804.7 205836.27 40160 -1 3300
3302 0 566788.4 205640.75 39920 -1 3301
3303 0 566838.8 205389.1 39640 -1 3302
3304 0 566984.7 204992.22 39160 -1 3303
3305 0 567059.1 204966.28 39080 -1 3304
3306 0 567111.4 204933.36 38920 -1 3305
3307 0 567198.6 204797.02 38680 -1 3306
3308 0 567293.7 204677.61 38360 -1 3307
3309 0 567379 204311.44 37840 -1 3308
3310 0 567519.4 204082.27 37600 -1 3309
3311 0 567618.25 204295.64 37320 -1 3310
3312 0 567837 204673.28 37040 -1 3311
3313 0 567930.7 204534.12 36800 -1 3312
3314 0 567903.06 203762.77 36480 -1 3313
3315 0 568126.75 203230.08 35960 -1 3314
3316 0 568362.94 202726.62 35520 -1 3315
3317 0 568392.25 202510.45 35360 -1 3316
3318 0 568447 202501.3 35320 -1 3317
3319 0 568446.3 202468.89 35280 -1 3318
3320 0 568421.44 202458.17 35240 -1 3319
3321 0 568471.9 202371.17 35120 -1 3320
3322 0 568463.94 202280.92 34960 -1 3321
3323 0 568445.1 202125.86 34800 -1 3322
3324 0 568329.25 201984 34400 -1 3323
3325 0 568318.2 201859.28 34040 -1 3324
3326 0 568256.25 201735.52 33680 -1 3325
3327 0 568100.4 201348.36 33400 -1 3326
3328 0 568151.56 201168.5 33080 -1 3327
3329 0 568096.4 201025.08 32800 -1 3328
3330 0 568123.8 200814.02 32560 -1 3329
3331 0 568080.06 200730.69 32320 -1 3330
3332 0 568042.7 200572.95 32080 -1 3331
3333 0 568082.4 200269.92 31840 -1 3332
3334 0 568052.9 200247.39 31600 -1 3333
3335 0 567961.2 200091.78 31360 -1 3334
3336 0 568011.44 200093.1 31080 -1 3335
3337 0 568029 200093.56 30880 -1 3336
3338 0 568075.6 200060.64 30680 -1 3337
3339 0 568167.3 200010.45 30440 -1 3338
3340 0 568176.8 200001.12 30240 -1 3339
3341 0 568159.25 199901.33 30040 -1 3340
3342 0 568176.1 199751.19 29800 -1 3341
3343 0 568255.94 199582.97 29560 -1 3342
3344 0 568247.4 199339.81 29320 -1 3343
3345 0 568129.4 199139.55 29040 -1 3344
3346 0 567995.75 199052.39 28880 -1 3345
3347 0 567864.2 199050.22 28640 -1 3346
3348 0 567874.75 198833.69 28400 -1 3347
3349 0 567799.44 198744.36 28120 -1 3348
3350 0 567835.4 198416.52 27880 -1 3349
3351 0 567771.25 198361.75 27680 -1 3350
3352 0 567676.25 198370.84 27440 -1 3351
3353 0 567568.3 198452.12 27160 -1 3352
3354 0 567423.3 198561.92 26880 -1 3353
3355 0 567351.6 198719.73 26640 -1 3354
3356 0 567136.44 198995.12 26400 -1 3355
3357 0 566905.6 199123.27 26160 -1 3356
3358 0 566700.7 199165.12 25920 -1 3357
3359 0 566501.94 199048.39 25640 -1 3358
3360 0 566178.25 199059.02 25400 -1 3359
3361 0 565943.25 198965.3 25120 -1 3360
3362 0 565895.1 198821.77 24880 -1 3361
3363 0 565888 198735.56 24720 -1 3362
3364 0 565929.7 198545.72 24520 -1 3363
3365 0 565885.06 198356.78 24320 -1 3364
3366 0 565721.3 198225.28 24160 -1 3365
3367 0 565618.75 198175.28 24000 -1 3366
3368 0 565687.25 198024.73 23800 -1 3367
3369 0 565802.06 197682.72 23600 -1 3368
3370 0 566103.7 197471.02 23400 -1 3369
3371 0 566420.44 197271.16 23200 -1 3370
3372 0 566867.5 196755.33 23000 -1 3371
3373 0 567168 196483.27 22800 -1 3372
3374 0 567233.06 196378.16 22600 -1 3373
3375 0 567422.4 196260.5 22360 -1 3374
3376 0 567669 195906.27 22160 -1 3375
3377 0 567833.75 195519.08 21960 -1 3376
3378 0 567809.8 194333 21760 -1 3377
3379 0 567786.5 194284.94 21720 -1 3378
3380 0 567767.94 194005.14 21680 -1 3379
3381 0 567697.56 194067.66 21640 -1 3380
3382 0 567710.3 193745.69 21360 -1 3381
3383 0 567731.7 193360.69 21120 -1 3382
3384 0 567713.5 193072.8 20920 -1 3383
3385 0 567553.06 192484.17 20480 -1 3384
3386 0 567559.56 191886.66 20000 -1 3385
3387 0 567590.3 191226.61 19560 -1 3386
3388 0 567713.3 190698.6 19240 -1 3387
3389 0 567953.1 189994.23 18960 -1 3388
3390 0 568263.75 189569.05 18680 -1 3389
3391 0 568585.4 188858.98 18480 -1 3390
3392 0 569164.75 187599.78 18200 -1 3391
3393 0 569166.8 187055.61 17920 -1 3392
3394 0 569382.5 186672.12 17680 -1 3393
3395 0 569410.1 185737.19 17440 -1 3394
3396 0 569538.94 185207.22 17240 -1 3395
3397 0 569763.25 184755.77 17040 -1 3396
3398 0 569838.3 184454.1 16880 -1 3397
3399 0 570053.75 183561.61 16680 -1 3398
3400 0 570208.06 182147.56 16680 -1 3399
3401 0 570544.44 181354.34 16680 -1 3400
3402 0 570471.4 179519.95 16680 -1 3401
3403 0 570271.75 178268.27 16800 -1 3402
3404 0 570188.2 177135.95 16640 -1 3403
3405 0 570426.6 175964.94 16520 -1 3404
3406 0 570344.9 175115.8 16360 -1 3405
3407 0 570474.94 173790.94 16200 -1 3406
3408 0 570855 171793.42 16200 -1 3407
3409 0 570720.1 170940.48 16320 -1 3408
3410 0 570929.6 169792.5 16480 -1 3409
3411 0 571220.75 168836.25 16640 -1 3410
3412 0 571436.4 168272.38 16800 -1 3411
3413 0 571387.3 167889.17 17000 -1 3412
3414 0 571593.75 166681.75 17200 -1 3413
3415 0 571598.1 165636.44 17200 -1 3414
3416 0 571657.5 164718.7 17440 -1 3415
3417 0 571785.3 163875.81 17640 -1 3416
3418 0 571822.6 163649.19 17720 -1 3417
3419 0 571918.8 163150.58 17760 -1 3418
3420 0 572072.2 162685.8 17800 -1 3419
3421 0 572254.2 162091.42 18000 -1 3420
3422 0 572439 161169.44 18200 -1 3421
3423 0 572292.8 160669.1 18360 -1 3422
3424 0 572445.6 160401.25 18520 -1 3423
3425 0 572385.75 160405.02 18760 -1 3424
3426 0 572374.06 160508.33 18960 -1 3425
3427 0 572182.4 160412.03 19160 -1 3426
3428 0 572176.6 159361 19360 -1 3427
3429 0 572159.6 157998.73 19560 -1 3428
3430 0 572133.06 157713.78 19720 -1 3429
3431 0 572079.1 157254.52 19880 -1 3430
3432 0 572222.7 157168.56 20080 -1 3431
3433 0 572140 156986.61 20280 -1 3432
3434 0 572112.7 156594.58 20520 -1 3433
3435 0 572075.8 156271.7 20720 -1 3434
3436 0 572151.1 156061.23 20920 -1 3435
3437 0 572211.94 155908.28 21080 -1 3436
3438 0 572512.9 155804.83 21320 -1 3437
3439 0 572667.44 155449.03 21560 -1 3438
3440 0 572768.2 155214.33 21680 -1 3439
3441 0 572926 155263.3 21720 -1 3440
3442 0 573084.2 155022.06 21800 -1 3441
3443 0 573341.56 154549.11 22000 -1 3442
3444 0 573694 154218.02 22240 -1 3443
3445 0 573933.9 153996.61 22440 -1 3444
3446 0 574119.7 153389.31 22640 -1 3445
3447 0 574313.44 152778.42 22840 -1 3446
3448 0 574359.5 152206.64 23040 -1 3447
3449 0 574391 151733.78 23240 -1 3448
3450 0 574247.4 151420.31 23480 -1 3449
3451 0 574563.6 151312.69 23840 -1 3450
3452 0 575093.8 151209.12 24120 -1 3451
3453 0 575528.1 150936.36 24360 -1 3452
3454 0 576408.2 150591.1 24680 -1 3453
3455 0 576953.5 150596.83 24920 -1 3454
3456 0 577605 150044.39 25120 -1 3455
3457 0 578406.6 149773.94 25360 -1 3456
3458 0 579435.94 149611.73 25600 -1 3457
3459 0 579967.25 149355.06 25840 -1 3458
3460 0 580839.06 149211.3 26040 -1 3459
3461 0 581448.6 148897.27 26240 -1 3460
3462 0 582207.25 148536.81 26400 -1 3461
3463 0 582721.7 148177.47 26600 -1 3462
3464 0 583144.6 147864.89 26800 -1 3463
3465 0 583369.94 147741.89 27000 -1 3464
3466 0 583868 147300.72 27200 -1 3465
3467 0 584536.06 147030.11 27480 -1 3466
3468 0 584807.2 146910 27720 -1 3467
3469 0 586045.3 145988.84 28000 -1 3468
3470 0 586604.75 145803.6 28080 -1 3469
3471 0 586846.44 146170.97 28400 -1 3470
3472 0 587307.44 146073.95 28720 -1 3471
3473 0 587411.1 146140.02 29080 -1 3472
3474 0 586803.25 147281.83 29240 -1 3473
3475 0 587471.2 146638.78 29240 -1 3474
3476 0 588855.75 144407.92 29680 -1 3475
3477 0 588995 144320.72 29840 -1 3476
3478 0 589269.5 144147.2 30080 -1 3477
3479 0 590070.44 143729.95 30360 -1 3478
3480 0 590694.4 143419.25 30600 -1 3479
3481 0 591171.44 142900.7 30920 -1 3480
3482 0 592038.9 142391.97 31400 -1 3481
3483 0 593270.06 142170.1 32000 -1 3482
3484 0 593993.7 142187.84 32560 -1 3483
3485 0 594626.5 141975.02 32600 -1 3484
3486 0 595451.25 141569.38 32600 -1 3485
3487 0 595596.6 141694.25 33280 -1 3486
3488 0 596280.25 141520.02 33720 -1 3487
3489 0 596528.4 141534.17 34120 -1 3488
3490 0 596842.7 141560.67 34440 -1 3489
3491 0 597210.94 141632.86 34880 -1 3490
3492 0 597448.94 141637.92 35080 -1 3491
3493 0 597849.5 141612.95 35240 -1 3492
3494 0 597896.2 141612.34 35280 -1 3493
3495 0 597992.7 141531.08 35320 -1 3494
3496 0 597986.5 141617.25 35360 -1 3495
3497 0 598187.06 141605.55 35480 -1 3496
3498 0 598334.2 141477.72 35640 -1 3497
3499 0 598677.3 141478.12 35800 -1 3498
3500 0 598916.94 141492.58 36080 -1 3499
3501 0 598944.1 141813.97 36520 -1 3500
3502 0 598828.75 142929.95 37040 -1 3501
3503 0 600291.3 141403.4 37680 -1 3502
3504 0 601215.56 141293.23 38400 -1 3503
3505 0 602118.3 141215.77 39040 -1 3504
3506 0 603675.9 140834.34 39720 -1 3505
3507 0 603827.5 141032.84 40040 -1 3506
3508 0 604289.1 141027.64 40480 -1 3507
3509 0 604676.2 141037.77 40800 -1 3508
3510 0 605000.5 141334.97 41120 -1 3509
3511 0 605567.6 141410.7 41600 -1 3510
3512 0 606061.3 141509.45 42000 -1 3511
3513 0 606516.3 141637.88 42440 -1 3512
3514 0 606928.3 141808.75 42920 -1 3513
3515 0 607320.4 141881.52 43320 -1 3514
3516 0 607704.44 142117.94 43840 -1 3515
3517 0 607918.44 142251.48 44200 -1 3516
3518 0 608023.9 142293.89 44400 -1 3517
3519 0 608309.2 142507.44 44840 -1 3518
3520 0 608576.4 142517.42 45280 -1 3519
3521 0 609466.5 142381.4 46000 -1 3520
3522 0 609864.8 142574.31 46560 -1 3521
3523 0 610211.6 142669.39 46880 -1 3522
3524 0 610377 142719.75 47200 -1 3523
3525 0 610491.06 142490.3 47560 -1 3524
3526 0 610218.8 142491.84 47960 -1 3525
3527 0 610673.9 142836.97 48240 -1 3526
3528 0 610851.3 142864.73 48480 -1 3527
3529 0 610909.4 142785.45 48600 -1 3528
3530 0 610971.9 142749.6 48760 -1 3529
3531 0 610863.6 142961.56 48800 -1 3530
3532 0 610949.2 144801.6 48840 -1 3531
3533 0 611179.25 142952.17 48880 -1 3532
3534 0 611323.1 142900.3 49040 -1 3533
3535 0 611342.56 142951.19 49200 -1 3534
3536 0 611546.06 142970.66 49400 -1 3535
3537 0 611903 142971.1 49720 -1 3536
3538 0 612179.5 142786.69 50040 -1 3537
3539 0 612519.2 142763.84 50440 -1 3538
3540 0 612712.7 142671.39 50800 -1 3539
3541 0 612781 142840.69 51320 -1 3540
3542 0 613045.2 142843.78 51760 -1 3541
3543 0 613175.1 142871.6 52000 -1 3542
3544 0 613256.94 142819.25 52240 -1 3543
3545 0 613439.3 142879.86 52680 -1 3544
3546 0 613475.4 142783.98 52880 -1 3545
3547 0 613514 142724.88 52960 -1 3546
3548 0 613569.3 142664.92 53000 -1 3547
3549 0 613683 142585.88 53080 -1 3548
3550 0 613766 142550.78 53280 -1 3549
3551 0 613769.2 142584.19 53480 -1 3550
3552 0 613854.4 142657.45 53720 -1 3551
3553 0 613908.4 142745.14 54000 -1 3552
3554 0 614000.4 142792.78 54160 -1 3553
3555 0 614095.44 142815.06 54360 -1 3554
3556 0 614216.94 142844.78 54680 -1 3555
3557 0 614422.56 142936.03 55000 -1 3556
3558 0 614528.6 143012.55 55280 -1 3557
3559 0 614586.5 143086.5 55480 -1 3558
3560 0 614562.75 143140.97 55680 -1 3559
3561 0 614712.75 143117.86 55880 -1 3560
3562 0 614730.7 143087.75 56120 -1 3561
3563 0 614844.8 143078.42 56360 -1 3562
3564 0 614825.75 143127.03 56680 -1 3563
3565 0 614909.56 143047.92 57080 -1 3564
3566 0 614991.9 143026.86 57440 -1 3565
3567 0 615006.5 143002.89 57680 -1 3566
3568 0 615021.06 142971.4 58000 -1 3567
3569 0 615001.5 142846.6 58320 -1 3568
3570 0 615091.94 142764.23 58680 -1 3569
3571 0 615147 142816.97 58880 -1 3570
3572 0 615274.3 142891.67 59160 -1 3571
3573 0 615435.2 143026.66 59400 -1 3572
3574 0 615789.7 143237.62 59800 -1 3573
3575 0 616238.06 143533.5 60120 -1 3574
3576 0 616265.5 143627.47 60360 -1 3575
3577 0 616408.25 143642.95 60640 -1 3576
3578 0 616450.3 143754.9 60920 -1 3577
3579 0 616499.6 143818.48 61200 -1 3578
3580 0 616612.25 143923.98 61520 -1 3579
3581 0 616692 143939.42 61800 -1 3580
3582 0 616780.94 144084.39 62080 -1 3581
3583 0 616816.06 144267.3 62480 -1 3582
3584 0 616852.8 144256.27 62520 -1 3583
3585 0 617106.7 144293.67 62640 -1 3584
3586 0 617216.9 144239.1 63040 -1 3585
3587 0 617261.6 144313.61 63360 -1 3586
3588 0 617295.7 144216.17 63600 -1 3587
3589 0 617126.06 144479.56 63840 -1 3588
3590 0 617002 144838.67 64280 -1 3589
3591 0 617228.3 144509.62 64520 -1 3590
3592 0 617482.1 144225.6 64760 -1 3591
3593 0 617577.9 144222.44 65160 -1 3592
3594 0 617624.1 144270.98 65520 -1 3593
3595 0 617790 144293.27 65840 -1 3594
3596 0 617954.56 144379.89 66200 -1 3595
3597 0 618041.44 144419.56 66320 -1 3596
3598 0 618200.3 144475.61 66560 -1 3597
3599 0 618353.06 144620.75 66880 -1 3598
3600 0 618391.3 144908.22 67200 -1 3599
3601 0 618549.75 144806.06 67560 -1 3600
3602 0 618820.06 144678.95 67840 -1 3601
3603 0 618898.1 144793.9 68160 -1 3602
3604 0 619160.7 144973.98 68520 -1 3603
3605 0 619345.44 145099.39 68800 -1 3604
3606 0 619627.5 145228.86 69120 -1 3605
3607 0 619691.25 145348.28 69400 -1 3606
3608 0 619898.75 145431.73 69680 -1 3607
3609 0 620077.6 145561.42 70080 -1 3608
3610 0 620547.2 145749.86 70680 -1 3609
3611 0 620774.6 145902.16 71120 -1 3610
3612 0 621104.9 145907.36 71600 -1 3611
3613 0 621159.6 145809.72 72000 -1 3612
3614 0 621315.06 145723.66 72440 -1 3613
3615 0 621386 145679.48 72600 -1 3614
3616 0 621666.5 145689.66 73120 -1 3615
3617 0 622009.3 145667.38 73680 -1 3616
3618 0 622236.44 145595.22 74160 -1 3617
3619 0 622703.9 145591.66 74800 -1 3618
3620 0 623038.06 145623.64 75120 -1 3619
3621 0 623431.1 145727.36 75560 -1 3620
3622 0 623790 145807.88 75880 -1 3621
3623 0 624125.75 145949.69 76280 -1 3622
3624 0 624323.7 145927.38 76560 -1 3623
3625 0 624907.44 145898.77 77000 -1 3624
3626 0 625147.2 145928.17 77120 -1 3625
3627 0 625472.56 145797.3 77440 -1 3626
3628 0 625520.7 145777.1 77720 -1 3627
3629 0 625637.25 146116.52 78160 -1 3628
3630 0 626980.9 146609.25 78160 -1 3629
3631 0 627916.1 146448.66 78520 -1 3630
3632 0 628612.4 146599.9 78920 -1 3631
3633 0 630129.6 147202.17 79480 -1 3632
3634 0 630583.7 147423.2 79840 -1 3633
3635 0 631178.6 147306.31 80120 -1 3634
3636 0 632921 146492.33 80120 -1 3635
3637 0 633133.44 146625.56 80520 -1 3636
3638 0 633480.3 146646.31 80760 -1 3637
3639 0 633872.94 146718.89 81040 -1 3638
3640 0 634459.5 146775.7 81280 -1 3639
3641 0 635187.8 146803.62 81480 -1 3640
3642 0 635784.7 146929.33 81560 -1 3641
3643 0 638886.1 147677.72 81560 -1 3642
3644 0 639742.8 147856.55 81760 -1 3643
3645 0 640361.1 148004.23 81920 -1 3644
3646 0 642019.3 148601.28 82040 -1 3645
3647 0 642719 149048.3 82040 -1 3646
3648 0 642965.1 149204.39 82280 -1 3647
3649 0 644290.25 150031.4 82280 -1 3648
3650 0 645393.6 150522.55 82280 -1 3649
3651 0 645989.4 150690.39 82280 -1 3650
3652 0 646165.3 150791.72 82480 -1 3651
3653 0 647854.06 151249.84 82480 -1 3652
3654 0 647874.6 151622.25 82840 -1 3653
3655 0 648095.44 151848.67 83120 -1 3654
3656 0 648272.5 152947.98 83120 -1 3655
3657 0 649074.44 153678.97 83120 -1 3656
3658 0 650022.75 154048.6 83120 -1 3657
3659 0 650638.7 154230.6 82840 -1 3658
3660 0 652728.5 154920.81 82840 -1 3659
3661 0 653734.1 155363.88 82840 -1 3660
3662 0 655823.7 156384 82840 -1 3661
3663 0 657321.25 156806.55 82840 -1 3662
3664 0 658939.2 156887.12 82840 -1 3663
3665 0 660818 157169.64 82840 -1 3664
3666 0 661691.2 157374.3 82840 -1 3665
3667 0 661944.4 157520.03 83160 -1 3666
3668 0 662689.75 157612.5 83320 -1 3667
3669 0 662971 157729.77 83360 -1 3668
3670 0 664139.2 158135.19 83360 -1 3669
3671 0 665652.56 158606.33 83360 -1 3670
3672 0 666965.6 159145.12 83360 -1 3671
3673 0 667774.06 159575.92 83640 -1 3672
3674 0 667989.75 159776.7 83800 -1 3673
3675 0 668443.9 159957.42 83960 -1 3674
3676 0 668785.9 160170.45 84160 -1 3675
3677 0 669151.3 160444 84320 -1 3676
3678 0 669747.94 160731.05 84480 -1 3677
3679 0 670050.9 160931.8 84640 -1 3678
3680 0 670441.9 161099.69 84760 -1 3679
3681 0 671207.6 161561.36 84920 -1 3680
3682 0 671960.5 161921.27 84920 -1 3681
3683 0 672649.7 161913.97 84920 -1 3682
3684 0 673134.8 162213.69 85480 -1 3683
3685 0 673837.9 162600.81 85840 -1 3684
3686 0 674412.4 162878.12 86120 -1 3685
3687 0 674744.94 163074.34 86320 -1 3686
3688 0 676502.7 163932.88 86600 -1 3687
3689 0 677193.1 164105.39 86880 -1 3688
3690 0 677682.75 164260.52 87000 -1 3689
3691 0 678076.75 164349.88 87320 -1 3690
3692 0 678128.8 164445.86 87480 -1 3691
3693 0 678745.75 164539.27 87760 -1 3692
3694 0 679386.9 164773.6 88120 -1 3693
3695 0 679619.8 164863.73 88320 -1 3694
3696 0 680190.56 165190.77 88680 -1 3695
3697 0 680440.25 165257.23 89160 -1 3696
3698 0 680916.56 165510.12 89520 -1 3697
3699 0 681498.3 165677.9 90040 -1 3698
3700 0 682017.06 165830.78 90560 -1 3699
3701 0 682014.1 166008.78 90880 -1 3700
3702 0 682144.94 165955.22 91640 -1 3701
3703 0 682377.7 165963.84 91960 -1 3702
3704 0 682706.06 165874.52 92400 -1 3703
3705 0 682891.8 165830.44 92760 -1 3704
3706 0 683265 165624.23 93240 -1 3705
3707 0 684158.9 166076.83 93960 -1 3706
3708 0 684696.4 166139.77 94320 -1 3707
3709 0 684981.2 166120.92 94760 -1 3708
3710 0 685396.9 166025.9 95240 -1 3709
3711 0 685664.56 165960.83 95640 -1 3710
3712 0 685984.2 165861.73 96120 -1 3711
3713 0 686287.1 165802.75 96480 -1 3712
3714 0 686599.4 165813.16 96960 -1 3713
3715 0 686946.44 165584.6 97360 -1 3714
3716 0 687269.56 165352.14 98000 -1 3715
3717 0 687285.6 164775.98 98440 -1 3716
3718 0 687606.75 164622.8 98800 -1 3717
3719 0 687904.7 163986.86 99480 -1 3718
3720 0 688258.25 163641.89 99840 -1 3719
3721 0 688778.7 163333.84 100240 -1 3720
3722 0 689119.5 163126.31 100720 -1 3721
3723 0 689426.44 162900.08 101080 -1 3722
3724 0 689651.8 162802.92 101440 -1 3723
3725 0 689873.4 162534.12 101920 -1 3724
3726 0 690045.3 162391.7 102400 -1 3725
3727 0 690210.44 162257.06 103000 -1 3726
3728 0 690412.75 162151.56 103400 -1 3727
3729 0 690561.94 162047.11 103800 -1 3728
3730 0 690855.9 161993.19 104320 -1 3729
3731 0 691162.75 161907.36 104520 -1 3730
3732 0 691244.5 161851.94 104680 -1 3731
3733 0 691386.75 161630.55 105080 -1 3732
3734 0 691429.56 161592.77 105120 -1 3733
3735 0 691530.8 161548 105240 -1 3734
3736 0 691851.25 161881.31 105400 -1 3735
3737 0 692586.94 162295.48 105440 -1 3736
3738 0 691598.9 161486.73 105480 -1 3737
3739 0 691713.4 161383.27 105640 -1 3738
3740 0 691839.4 161258 105800 -1 3739
3741 0 691842.8 161196.94 106240 -1 3740
3742 0 691902.6 160994.48 106600 -1 3741
3743 0 691906.25 160685.75 107040 -1 3742
3744 0 691872.1 160553.83 107480 -1 3743
3745 0 691813.94 160320.08 108000 -1 3744
3746 0 691765.2 160338.92 108640 -1 3745
3747 0 691807.1 160364.27 109240 -1 3746
3748 0 691988.9 160430.31 109680 -1 3747
3749 0 692231.56 160726.16 110200 -1 3748
3750 0 692454.2 161138.39 110600 -1 3749
3751 0 692509.2 161354.1 110680 -1 3750
3752 0 692360.8 161831.75 110880 -1 3751
3753 0 691697.1 163550.06 110880 -1 3752
3754 0 691507 164127.88 110640 -1 3753
3755 0 691257.44 164621.61 110520 -1 3754
3756 0 691197.1 164883.81 110280 -1 3755
3757 0 691101.9 165530.94 109880 -1 3756
3758 0 690849.44 166378.8 109680 -1 3757
3759 0 690504 167494.36 109680 -1 3758
3760 0 690441.06 168719.69 109080 -1 3759
3761 0 690409.4 169657.83 108880 -1 3760
3762 0 690390.06 169967.78 108800 -1 3761
3763 0 690731 171067.39 108760 -1 3762
3764 0 691400.06 173149.73 108760 -1 3763
3765 0 691326.06 174291.14 109040 -1 3764
3766 0 691322.5 174806.55 109160 -1 3765
3767 0 691280.3 175070.5 109320 -1 3766
3768 0 691402.56 176203.64 109400 -1 3767
3769 0 691367.7 176596.31 109560 -1 3768
3770 0 691161 176524.64 109720 -1 3769
3771 0 691012.56 176901.08 109960 -1 3770
3772 0 690467.56 178743.47 109960 -1 3771
3773 0 690346.7 179900.94 109960 -1 3772
3774 0 690164.4 180632.73 109960 -1 3773
3775 0 690093 180935.86 110240 -1 3774
3776 0 689713.44 181289.7 110400 -1 3775
3777 0 689646.56 181314.2 110600 -1 3776
3778 0 689424.56 181597.69 110800 -1 3777
3779 0 689292.06 181683.88 110960 -1 3778
3780 0 689125 181931.34 111160 -1 3779
3781 0 688945.9 182094.2 111400 -1 3780
3782 0 688757.5 182250.31 111600 -1 3781
3783 0 688465.2 182377.2 111800 -1 3782
3784 0 688331.8 182392.12 111960 -1 3783
3785 0 688119.3 182594.34 112160 -1 3784
3786 0 687396.2 182738.69 112240 -1 3785
3787 0 687498.7 182804.69 112560 -1 3786
3788 0 687259.1 182744.86 112840 -1 3787
3789 0 686955.06 182739.1 113040 -1 3788
3790 0 686861.06 182795.47 113240 -1 3789
3791 0 686660.06 182634.17 113680 -1 3790
3792 0 686550.56 182540.98 114240 -1 3791
3793 0 686715.3 182439.75 114640 -1 3792
3794 0 686642.4 182283.78 114960 -1 3793
3795 0 686715.3 182187.25 115320 -1 3794
3796 0 686610.8 182264.7 115360 -1 3795
3797 0 686760.75 182188.78 115400 -1 3796
3798 0 686680.8 182077.86 115520 -1 3797
3799 0 686625.44 181993.84 115680 -1 3798
3800 0 686623.5 181973.95 115840 -1 3799
3801 0 686525.44 181987.53 116080 -1 3800
3802 0 686467.94 181901.36 116280 -1 3801
3803 0 686409.8 181849.84 116480 -1 3802
3804 0 686414.5 181790.33 116640 -1 3803
3805 0 686400.25 181769.12 116840 -1 3804
3806 0 686313.3 181721.06 117040 -1 3805
3807 0 686308.25 181751.22 117240 -1 3806
3808 0 686246.1 181702.05 117440 -1 3807
3809 0 686208.3 181627.92 117680 -1 3808
3810 0 686164.75 181549.98 117880 -1 3809
3811 0 686118.75 181577.17 118040 -1 3810
3812 0 686122.44 181511.86 118240 -1 3811
3813 0 685996.3 181421.86 118480 -1 3812
3814 0 685965.25 181460.64 118680 -1 3813
3815 0 686008.4 181459.03 118840 -1 3814
3816 0 685998.3 181507.25 119040 -1 3815
3817 0 685951.56 181476.62 119200 -1 3816
3818 0 685972 181508.12 119400 -1 3817
3819 0 686038.2 181585.19 119680 -1 3818
3820 0 686149.2 181604.58 119920 -1 3819
3821 0 686195.5 181666.14 120240 -1 3820
3822 0 686315.56 181738.42 120480 -1 3821
3823 0 686432.9 181797.83 120640 -1 3822
3824 0 686540.8 181807.88 120800 -1 3823
3825 0 686683.6 181834.12 120960 -1 3824
3826 0 686780.7 181856.23 121120 -1 3825
3827 0 686842.75 181896.39 121240 -1 3826
3828 0 686867.9 181918.19 121400 -1 3827
3829 0 686984.3 181897.17 121600 -1 3828
3830 0 686993.8 181929.45 121760 -1 3829
3831 0 687121.06 181949.5 121960 -1 3830
3832 0 687169.25 181965.94 122120 -1 3831
3833 0 687201.8 181983.42 122280 -1 3832
3834 0 687244.5 182000.52 122400 -1 3833
3835 0 687309.44 182109.67 122560 -1 3834
3836 0 687310.6 182108.95 122720 -1 3835
3837 0 687528.3 182149.2 122960 -1 3836
3838 0 687656.7 182269.53 123160 -1 3837
3839 0 687669.25 182339.98 123320 -1 3838
3840 0 687655.6 182340.12 123520 -1 3839
3841 0 687655.25 182385.69 123720 -1 3840
3842 0 687709.6 182475.28 123880 -1 3841
3843 0 687869.3 182572.88 124040 -1 3842
3844 0 687943.8 182655.08 124200 -1 3843
3845 0 687967.7 182712.23 124360 -1 3844
3846 0 688089.2 182905.44 124480 -1 3845
3847 0 688178.3 182944.28 124600 -1 3846
3848 0 687948.9 182956.16 124760 -1 3847
3849 0 688120.1 183058.25 124920 -1 3848
3850 0 688097.06 183043 125080 -1 3849
3851 0 688184.9 183051.53 125240 -1 3850
3852 0 688202.8 183051.12 125400 -1 3851
3853 0 688212 183013.78 125560 -1 3852
3854 0 688288.9 183116.34 125720 -1 3853
3855 0 688412.44 183072.78 125840 -1 3854
3856 0 688403.06 183091.84 126000 -1 3855
3857 0 688526.2 183142.31 126160 -1 3856
3858 0 688656.8 183128.3 126320 -1 3857
3859 0 688767.3 183160.45 126480 -1 3858
3860 0 688865.5 183203.3 126640 -1 3859
3861 0 688963.6 183246.94 126760 -1 3860
3862 0 689051.56 183301.02 126920 -1 3861
3863 0 689222.5 183289 127120 -1 3862
3864 0 689363.4 183333.16 127360 -1 3863
3865 0 689536.5 183408.5 127560 -1 3864
3866 0 689783.4 183569.9 127720 -1 3865
3867 0 689945.06 183724.03 127880 -1 3866
3868 0 690060.6 183839.16 128080 -1 3867
3869 0 690215.56 183997.36 128240 -1 3868
3870 0 690233.8 184068.78 128400 -1 3869
3871 0 690376.7 184170.12 128560 -1 3870
3872 0 690403.94 184230.31 128720 -1 3871
3873 0 690458.6 184323.39 128840 -1 3872
3874 0 690483.75 184461.81 129000 -1 3873
3875 0 690597.5 184661.36 129160 -1 3874
3876 0 690738.6 184828.36 129280 -1 3875
3877 0 690791.9 184917.75 129400 -1 3876
3878 0 690835.3 184957.7 129520 -1 3877
3879 0 690816.9 185017.03 129640 -1 3878
3880 0 690896.44 185101.89 129760 -1 3879
3881 0 691006.6 185301.94 129880 -1 3880
3882 0 691060.4 185368.39 130040 -1 3881
3883 0 691161.44 185516.67 130200 -1 3882
3884 0 691314.9 185661.73 130360 -1 3883
3885 0 691422.3 185984.47 130480 -1 3884
3886 0 691625.1 186139.48 130600 -1 3885
3887 0 691966.2 186289.72 130680 -1 3886
3888 0 691886.3 186307.69 130800 -1 3887
3889 0 692002.2 186325.78 130920 -1 3888
3890 0 692074.7 186347.23 131040 -1 3889
3891 0 692215.94 186345.81 131240 -1 3890
3892 0 692412.5 186372.2 131400 -1 3891
3893 0 692523.6 186410.33 131600 -1 3892
3894 0 692666.2 186442.72 131800 -1 3893
3895 0 692835.94 186475.72 131960 -1 3894
3896 0 692989.44 186462.23 132160 -1 3895
3897 0 693053 186474.88 132320 -1 3896
3898 0 693200.1 186483 132520 -1 3897
3899 0 693173.6 186481.25 132680 -1 3898
3900 0 693181.75 186512.6 132920 -1 3899
3901 0 693168.4 186521.75 133120 -1 3900
3902 0 693179.06 186400.4 133320 -1 3901
3903 0 693198.44 186359.77 133520 -1 3902
3904 0 693210.25 186393.2 133680 -1 3903
3905 0 693025.5 186235.77 133840 -1 3904
3906 0 692982.6 186150.16 134040 -1 3905
3907 0 693016.25 186163.14 134280 -1 3906
3908 0 692870.3 186089.36 134560 -1 3907
3909 0 692858.2 186037.77 134720 -1 3908
3910 0 692770.2 185943.45 135040 -1 3909
3911 0 692754.5 185901.84 135200 -1 3910
3912 0 692728.9 185923.34 135360 -1 3911
3913 0 692604.1 185908.95 135560 -1 3912
3914 0 692567.8 185955.8 135720 -1 3913
3915 0 692531.25 185982.38 135880 -1 3914
3916 0 692411.3 186070.42 136040 -1 3915
3917 0 692294 186106.75 136200 -1 3916
3918 0 692247.8 186123.77 136320 -1 3917
3919 0 692126.6 186131.33 136480 -1 3918
3920 0 692071.75 186153.62 136640 -1 3919
3921 0 691968.06 186055.48 136800 -1 3920
3922 0 691898.56 186030.83 137120 -1 3921
3923 0 691850.06 186117.48 137360 -1 3922
3924 0 691746.44 186027.92 137640 -1 3923
3925 0 691544.56 186041.25 137880 -1 3924
3926 0 691431.1 186038.98 138080 -1 3925
3927 0 691347.1 186125.08 138240 -1 3926
3928 0 691056.1 186147.11 138480 -1 3927
3929 0 690995.56 186236.89 138720 -1 3928
3930 0 690865.7 186303.53 138920 -1 3929
3931 0 690831 186330.77 139080 -1 3930
3932 0 690823.5 186333 139120 -1 3931
3933 0 690800.75 186338.64 139240 -1 3932
3934 0 690827.56 186435.9 139400 -1 3933
3935 0 690886.56 186478.16 139600 -1 3934
3936 0 690850 186458.61 139760 -1 3935
3937 0 690812.75 186424.78 139920 -1 3936
3938 0 690795.94 186386.78 140080 -1 3937
3939 0 690767.44 186354.05 140200 -1 3938
3940 0 690765.4 186225.6 140360 -1 3939
3941 0 690456.94 186131.84 140520 -1 3940
3942 0 690518.1 186176.23 140680 -1 3941
3943 0 690462.2 186088.2 140800 -1 3942
3944 0 690344.25 185985.38 140960 -1 3943
3945 0 690212.7 185903.84 141120 -1 3944
3946 0 690152.8 185850.33 141240 -1 3945
3947 0 689946.3 185866.67 141400 -1 3946
3948 0 689872.6 185726.22 141640 -1 3947
3949 0 689509.94 185483.25 141880 -1 3948
3950 0 689318 185330.9 142080 -1 3949
3951 0 689119.4 185229.6 142280 -1 3950
3952 0 689027.1 185064.17 142440 -1 3951
3953 0 688940.8 184999.83 142640 -1 3952
3954 0 688831.56 184942.97 142880 -1 3953
3955 0 688822.3 184845.31 143080 -1 3954
3956 0 688685.3 184855.86 143280 -1 3955
3957 0 688594.56 184653.36 143520 -1 3956
3958 0 688547.7 184441.78 143760 -1 3957
3959 0 688308.8 184202.39 144080 -1 3958
3960 0 688269.9 184219.75 144280 -1 3959
3961 0 688048.7 184024.98 144480 -1 3960
3962 0 687835.94 183813.4 144640 -1 3961
3963 0 687658.75 183859.55 144800 -1 3962
3964 0 687606.4 183843.58 145000 -1 3963
3965 0 687403.06 183948.08 145200 -1 3964
3966 0 687221.1 183927.6 145240 -1 3965
3967 0 687155.3 183940.17 145320 -1 3966
3968 0 687122.2 183946.1 145360 -1 3967
3969 0 686826.7 184000.86 145720 -1 3968
3970 0 686761.1 184012.7 145800 -1 3969
3971 0 686563.7 184048.95 146040 -1 3970
3972 0 686314.1 184017.55 146360 -1 3971
3973 0 685956.06 183815.44 146560 -1 3972
3974 0 685664.94 183718.22 146840 -1 3973
3975 0 685611.2 183729.16 146960 -1 3974
3976 0 685626.75 183642.97 147160 -1 3975
3977 0 685410.94 183648.42 147320 -1 3976
3978 0 685083 183520.38 147480 -1 3977
3979 0 684606.7 183316.77 147640 -1 3978
3980 0 684656.1 183283.78 147840 -1 3979
3981 0 684755.5 183252.69 148000 -1 3980
3982 0 684808.94 183239.84 148160 -1 3981
3983 0 684728.4 183182.16 148280 -1 3982
3984 0 684348.4 182691.08 148440 -1 3983
3985 0 684234.56 182617.39 148640 -1 3984
3986 0 682869.7 181580.81 148640 -1 3985
3987 0 682784.06 181302.19 148960 -1 3986
3988 0 682626.7 181120.45 149080 -1 3987
3989 0 682467.3 180910.81 149240 -1 3988
3990 0 682251.25 180831.53 149400 -1 3989
3991 0 682111.2 180762.9 149520 -1 3990
3992 0 681969.25 180771.39 149600 -1 3991
3993 0 681554.4 180896.03 149840 -1 3992
3994 0 681190.7 180809.11 149960 -1 3993
3995 0 680973.9 180729.19 150120 -1 3994
3996 0 681201.75 180619.33 150360 -1 3995
3997 0 681337.9 180369.9 150760 -1 3996
3998 0 681189.06 180221.39 151040 -1 3997
3999 0 680971.2 180324.61 151240 -1 3998
4000 0 680743.2 180251.38 151400 -1 3999
4001 0 680610.5 180267.1 151560 -1 4000
4002 0 680523.56 180242.88 151720 -1 4001
4003 0 680410.8 180181.06 151880 -1 4002
4004 0 680206.25 180183.34 152080 -1 4003
4005 0 680025.56 180235.22 152320 -1 4004
4006 0 679852.1 180239.2 152560 -1 4005
4007 0 679784.25 180194.55 152800 -1 4006
4008 0 679543.9 180121.44 153040 -1 4007
4009 0 679304.2 179888.67 153320 -1 4008
4010 0 679151.1 179879.97 153560 -1 4009
4011 0 679111.25 179692.05 153800 -1 4010
4012 0 679181.4 179608.98 153840 -1 4011
4013 0 679673.1 180215.86 153840 -1 4012
4014 0 679718.7 180370.86 154000 -1 4013
4015 0 679796.1 180521.39 154120 -1 4014
4016 0 679880.9 180741.14 154120 -1 4015
4017 0 679984.2 181258.23 154120 -1 4016
4018 0 679958.25 181285.62 154280 -1 4017
4019 0 680165.6 181966.16 154280 -1 4018
4020 0 680078.4 182657.9 154280 -1 4019
4021 0 680005.8 182556.64 154120 -1 4020
4022 0 679810.06 182316.6 153960 -1 4021
4023 0 679781.2 182472.22 153800 -1 4022
4024 0 680104.2 181776.69 154120 -1 4019
4025 0 680147 181800.1 154040 -1 4024
4026 0 680191.25 181720.38 154000 -1 4025
4027 0 680198.4 181702.22 153960 -1 4026
4028 0 679891.7 182095.28 154480 -1 4019
4029 0 679782.5 182146.81 154560 -1 4028
4030 0 679757.4 182199.84 154640 -1 4029
4031 0 679911 181177 154440 -1 4018
4032 0 679816.56 180958.58 154760 -1 4031
4033 0 679792.94 180903.52 154840 -1 4032
4034 0 679950.44 180748.6 155000 -1 4033
4035 0 680047 180721.5 155080 -1 4034
4036 0 680143.6 180693.8 155160 -1 4035
4037 0 680647.25 180877.34 155160 -1 4036
4038 0 680809.6 180937.61 155320 -1 4037
4039 0 681217.25 180878.75 155440 -1 4038
4040 0 681352.56 180858.69 155480 -1 4039
4041 0 681545.06 180877.78 155680 -1 4040
4042 0 681639.5 180884.5 155720 -1 4041
4043 0 681733.5 180891.27 155760 -1 4042
4044 0 680236.75 180240.38 155320 -1 4036
4045 0 680283.6 180029.95 155480 -1 4044
4046 0 680327.5 180095.7 155640 -1 4045
4047 0 680429.44 180148.34 155760 -1 4046
4048 0 680558.5 180133.2 155920 -1 4047
4049 0 680556.9 180087.53 156000 -1 4048
4050 0 678661.06 179385.44 154160 -1 4012
4051 0 678399.3 179139.9 154320 -1 4050
4052 0 678263.44 179008.02 154520 -1 4051
4053 0 678042.3 178905.4 154720 -1 4052
4054 0 677907.8 178892.94 154880 -1 4053
4055 0 677331.94 178646.56 155040 -1 4054
4056 0 677481.44 178284.98 155360 -1 4055
4057 0 677391.9 178159.23 155520 -1 4056
4058 0 677400.56 178150.98 155680 -1 4057
4059 0 677307.8 178109.97 155800 -1 4058
4060 0 677347.8 178012.64 156000 -1 4059
4061 0 677082.56 177808.27 156160 -1 4060
4062 0 676840.06 177098.9 156160 -1 4061
4063 0 676884 177046.66 156240 -1 4062
4064 0 676876.25 177294.56 156400 -1 4063
4065 0 676863.75 177239.22 156440 -1 4064
4066 0 676765.75 176793.25 156760 -1 4065
4067 0 676729.4 176625.84 156880 -1 4066
4068 0 676735.44 176476.12 157080 -1 4067
4069 0 676682.1 176238.16 157240 -1 4068
4070 0 676676.75 176239.5 157360 -1 4069
4071 0 676674.9 176240.03 157400 -1 4070
4072 0 676488.4 176017.28 157560 -1 4071
4073 0 676387.2 175860.4 157720 -1 4072
4074 0 676356.5 175796.33 157760 -1 4073
4075 0 676204.4 175478.02 157960 -1 4074
4076 0 676024.25 175215.58 158240 -1 4075
4077 0 676034 175165 158280 -1 4076
4078 0 676043.5 175114.03 158320 -1 4077
4079 0 675211.8 175142.17 158320 -1 4078
4080 0 675032.75 175277.75 158680 -1 4079
4081 0 674973.44 175322.77 158800 -1 4080
4082 0 674864.4 175508.55 159160 -1 4081
4083 0 674823.8 175514.17 159200 -1 4082
4084 0 676135.4 174885.22 158480 -1 4078
4085 0 676359.5 174689.86 158800 -1 4084
4086 0 676363.56 174503.94 158840 -1 4085
4087 0 676481.4 174388.6 158880 -1 4086
4088 0 676951.3 173927.25 159040 -1 4087
4089 0 677168.9 173549.23 159240 -1 4088
4090 0 677457.2 172445.08 159960 -1 4089
4091 0 677673.75 171595.42 160520 -1 4090
4092 0 678061.3 171102.39 160760 -1 4091
4093 0 678154.44 169916.02 160760 -1 4092
4094 0 677706.3 169118.11 160600 -1 4093
4095 0 677450.6 169010.31 160480 -1 4094
4096 0 677130.94 168589.78 160240 -1 4095
4097 0 676938.44 168337.06 160080 -1 4096
4098 0 676854.4 168191.03 159920 -1 4097
4099 0 675875.44 167391.69 159920 -1 4098
4100 0 675007.4 166994.97 159920 -1 4099
4101 0 674879.06 166897.08 159760 -1 4100
4102 0 674819.4 166851.8 159680 -1 4101
4103 0 674730.44 166783.89 159560 -1 4102
4104 0 673855.25 165766.34 159560 -1 4103
4105 0 672334.4 165588.06 159560 -1 4104
4106 0 672046 165972.06 159520 -1 4105
4107 0 672070 166732.06 159520 -1 4106
4108 0 671958 166100.06 159400 -1 4106
4109 0 671822 166132.06 159320 -1 4108
4110 0 671670 166124.14 159160 -1 4109
4111 0 671486 166084.14 159040 -1 4110
4112 0 671454 166172.14 158920 -1 4111
4113 0 671278 166220.06 158840 -1 4112
4114 0 671246 166380.06 158680 -1 4113
4115 0 671142 166428.06 158520 -1 4114
4116 0 670926 166372.06 158360 -1 4115
4117 0 670694 166500.06 158240 -1 4116
4118 0 670518 166612.06 158120 -1 4117
4119 0 670294 166724.06 158040 -1 4118
4120 0 670286 166740.14 157880 -1 4119
4121 0 670262 166828.14 157840 -1 4120
4122 0 670182 166916.2 157720 -1 4121
4123 0 670174 166924.2 157560 -1 4122
4124 0 670166 166916.2 157440 -1 4123
4125 0 670070 166892.2 157360 -1 4124
4126 0 669966 166820.2 157240 -1 4125
4127 0 669886 166772.2 157160 -1 4126
4128 0 669750 166708.06 157000 -1 4127
4129 0 669654 166668.06 156880 -1 4128
4130 0 669566 166668.06 156760 -1 4129
4131 0 669382 166716.06 156640 -1 4130
4132 0 669294 166772.06 156520 -1 4131
4133 0 669278 166820.06 156360 -1 4132
4134 0 672214 165456.27 159680 -1 4105
4135 0 671934 165148.88 159960 -1 4134
4136 0 671894.25 165104.58 160000 -1 4135
4137 0 671828.75 165178.8 160080 -1 4136
4138 0 673011.2 165603.08 160080 -1 4137
4139 0 673194.1 165628.86 160280 -1 4138
4140 0 673753.2 165983.47 160080 -1 4138
4141 0 673709 165932.03 160200 -1 4140
4142 0 673706.25 165954.05 160240 -1 4141
4143 0 671284.25 164501.14 160080 -1 4137
4144 0 671311.1 164550.94 160520 -1 4143
4145 0 671028.2 164463.3 160760 -1 4144
4146 0 670816.9 164270.75 160960 -1 4145
4147 0 670586.44 164192.97 161040 -1 4146
4148 0 669084.94 163439.12 161040 -1 4147
4149 0 668928.25 163308.14 161160 -1 4148
4150 0 667648 162662.89 161160 -1 4149
4151 0 666862.1 161674.61 161160 -1 4150
4152 0 666756.8 160839.86 161160 -1 4151
4153 0 666684.5 160624.5 161400 -1 4152
4154 0 666485.8 160404.2 161560 -1 4153
4155 0 666484.6 160421.81 161680 -1 4154
4156 0 666127.3 159921.11 161800 -1 4155
4157 0 666053.7 160010.5 161960 -1 4156
4158 0 665319.9 159369.7 161960 -1 4157
4159 0 664635.1 158760.77 161960 -1 4158
4160 0 664382.6 158342.19 162120 -1 4159
4161 0 664268.9 158165.08 162280 -1 4160
4162 0 663958.94 157922.52 162480 -1 4161
4163 0 663112.25 157215.1 162480 -1 4162
4164 0 662886.1 156702.48 162920 -1 4163
4165 0 662491 156228.1 163160 -1 4164
4166 0 662152.44 155698.72 163360 -1 4165
4167 0 662016.7 155486.7 163440 -1 4166
4168 0 662014.75 155484.25 163480 -1 4167
4169 0 661990.2 155454.16 163920 -1 4168
4170 0 660858.3 154604.02 163920 -1 4169
4171 0 660357.4 154097.84 164120 -1 4170
4172 0 659680.2 154010.64 164120 -1 4171
4173 0 659912.44 154224.7 164000 -1 4172
4174 0 659922.44 154248.27 163920 -1 4173
4175 0 659996.4 154269.42 163840 -1 4174
4176 0 660131 153995 164200 -1 4171
4177 0 659904.94 153892.5 164280 -1 4176
4178 0 659913 153858 164360 -1 4177
4179 0 659925.44 153806.55 164480 -1 4178
4180 0 659949.75 153704.08 164720 -1 4179
4181 0 659933.06 153760.53 164840 -1 4180
4182 0 659637 153513.22 165200 -1 4181
4183 0 658483.4 152988 165200 -1 4182
4184 0 657336.3 153348.45 165200 -1 4183
4185 0 657423.8 153307.6 165160 -1 4184
4186 0 657775.25 153146.27 165000 -1 4185
4187 0 657917 152984.9 164960 -1 4186
4188 0 658091.6 152944.88 164920 -1 4187
4189 0 658306.5 152988.23 164880 -1 4188
4190 0 658276 152926.5 164800 -1 4189
4191 0 658245.94 152865.33 164720 -1 4190
4192 0 658236 152894.6 164680 -1 4191
4193 0 658206 152983.5 164560 -1 4192
4194 0 658196.25 153012.75 164520 -1 4193
4195 0 658166.8 152994.6 164480 -1 4194
4196 0 658050.44 152921.42 164320 -1 4195
4197 0 657982.8 152776.2 164160 -1 4196
4198 0 657978.5 152802.72 164120 -1 4197
4199 0 657737.6 153232.39 164320 -1 4196
4200 0 657779.9 153161.11 164000 -1 4199
4201 0 657735.6 153157.6 163920 -1 4200
4202 0 657319.25 153333.38 165240 -1 4184
4203 0 657202.25 153231.38 165520 -1 4202
4204 0 657195.5 153194.66 165680 -1 4203
4205 0 656559.2 152764.48 165680 -1 4204
4206 0 656421.3 152595.25 165800 -1 4205
4207 0 656042.25 152337.17 165960 -1 4206
4208 0 655943 152312.33 166000 -1 4207
4209 0 655744.6 152263.05 166080 -1 4208
4210 0 655130.8 151879.31 166080 -1 4209
4211 0 655094.56 151964.47 166120 -1 4210
4212 0 654419.3 150909.33 166120 -1 4211
4213 0 653458.4 150162.3 166120 -1 4212
4214 0 653400.8 149974 166280 -1 4213
4215 0 653314.94 149692.05 166520 -1 4214
4216 0 651977.5 149022.1 166520 -1 4215
4217 0 651665.6 148730.69 166800 -1 4216
4218 0 650868.25 148341.98 166920 -1 4217
4219 0 650193.1 148094.11 167120 -1 4218
4220 0 648692.6 147464.17 167120 -1 4219
4221 0 648151.1 147050.88 167400 -1 4220
4222 0 647702.75 147132.98 167600 -1 4221
4223 0 645798.75 146954.42 167600 -1 4222
4224 0 645234.06 146870.5 167840 -1 4223
4225 0 644272.9 146846.42 167840 -1 4224
4226 0 643631.56 146887.33 167960 -1 4225
4227 0 643425.06 146858.88 168000 -1 4226
4228 0 642539 146938.22 168200 -1 4227
4229 0 642017.56 147235.28 168320 -1 4228
4230 0 638473.44 148414.14 168320 -1 4229
4231 0 636908.44 148495.56 168000 -1 4230
4232 0 635770.25 148676.89 167920 -1 4231
4233 0 633788.9 149123.25 167920 -1 4232
4234 0 632241.3 149056.36 167920 -1 4233
4235 0 630218.44 149876.69 167920 -1 4234
4236 0 628171.44 150584.81 167920 -1 4235
4237 0 627062.9 150638.52 167920 -1 4236
4238 0 626781.3 150839.8 167760 -1 4237
4239 0 626588.56 151225.25 167560 -1 4238
4240 0 626296.3 151443.62 167360 -1 4239
4241 0 626074.2 152281.58 167360 -1 4240
4242 0 626297.3 152437.28 167520 -1 4241
4243 0 626500.75 152884.03 167720 -1 4242
4244 0 626639.7 153023.77 167880 -1 4243
4245 0 626853.5 153423.8 168040 -1 4244
4246 0 627042.06 153856.73 168240 -1 4245
4247 0 626945.7 154439.48 168440 -1 4246
4248 0 626841.06 154706.7 168600 -1 4247
4249 0 626592.56 155380.58 168880 -1 4248
4250 0 626560.25 155461.56 168920 -1 4249
4251 0 626699.8 155854.33 169000 -1 4250
4252 0 626711.4 155831.36 169200 -1 4251
4253 0 626679.1 156447.75 169400 -1 4252
4254 0 626681.4 156632.86 169600 -1 4253
4255 0 626813.9 157343.5 169800 -1 4254
4256 0 626766.7 157430.78 169920 -1 4255
4257 0 627145.44 157943.67 169920 -1 4256
4258 0 626751.3 158885.12 169920 -1 4257
4259 0 625564.25 159680.16 169920 -1 4258
4260 0 625298.2 159727.72 169560 -1 4259
4261 0 625227.7 159808.28 169400 -1 4260
4262 0 625142.1 159810.1 169360 -1 4261
4263 0 625959.44 160211.34 169360 -1 4262
4264 0 625920 160340.58 169120 -1 4263
4265 0 625976.44 160265.86 169000 -1 4264
4266 0 624580 159871.7 169120 -1 4262
4267 0 624492.94 159741.64 168960 -1 4266
4268 0 624519.75 159666.73 168800 -1 4267
4269 0 624513.25 159726.5 168640 -1 4268
4270 0 624479.1 159760.67 168480 -1 4269
4271 0 624367.5 159871.6 168360 -1 4270
4272 0 624269.1 159897.38 168120 -1 4271
4273 0 624273.8 159963.42 168080 -1 4272
4274 0 625618.56 159695.42 170080 -1 4259
4275 0 625755.44 159733.88 170480 -1 4274
4276 0 625680.94 159949.61 170800 -1 4275
4277 0 625714 160093.6 170840 -1 4276
4278 0 626363.94 159153.86 170840 -1 4277
4279 0 626200.44 159153.4 171000 -1 4278
4280 0 626243.06 159275.22 171040 -1 4279
4281 0 625697.7 160165.7 171000 -1 4277
4282 0 625907.8 160006.2 171160 -1 4281
4283 0 626072.6 160034.73 171320 -1 4282
4284 0 625748.25 160256.88 171480 -1 4283
4285 0 625914.8 160283.34 171600 -1 4284
4286 0 626463.06 157605.73 170080 -1 4256
4287 0 626092 157767.47 170200 -1 4286
4288 0 625906.1 157814.9 170360 -1 4287
4289 0 625592.4 157930.97 170560 -1 4288
4290 0 625434.44 158074.22 170720 -1 4289
4291 0 625325.7 158224.25 170920 -1 4290
4292 0 625220.44 158371.28 171120 -1 4291
4293 0 625183.6 158623.02 171320 -1 4292
4294 0 625114.06 158873.64 171520 -1 4293
4295 0 625038.8 159061.12 171720 -1 4294
4296 0 624933.7 159220.67 171920 -1 4295
4297 0 624826.4 159297.8 172120 -1 4296
4298 0 624797.9 159403.03 172320 -1 4297
4299 0 624695 159464.53 172520 -1 4298
4300 0 624681.2 159619.78 172720 -1 4299
4301 0 624560.4 159719.73 172880 -1 4300
4302 0 624537.25 159869.05 173040 -1 4301
4303 0 624517.7 160042.03 173240 -1 4302
4304 0 624454.56 160224.2 173400 -1 4303
4305 0 624258.6 160472.39 173520 -1 4304
4306 0 623442.7 160938.22 173720 -1 4305
4307 0 623386.3 161038.53 173840 -1 4306
4308 0 623356.5 161056.2 174000 -1 4307
4309 0 621598.75 162154.98 174000 -1 4308
4310 0 620901.6 162882.03 174000 -1 4309
4311 0 621293.3 162462.56 173760 -1 4310
4312 0 621303.6 162429.05 173680 -1 4311
4313 0 621389.06 162365.73 173600 -1 4312
4314 0 620757.06 163123.8 174400 -1 4310
4315 0 620903.06 163363.05 174600 -1 4314
4316 0 620748.75 163465.83 174720 -1 4315
4317 0 621181.1 164584.08 174720 -1 4316
4318 0 620982.6 164606.1 174440 -1 4317
4319 0 620980.06 164529.45 174200 -1 4318
4320 0 621082 163492 175000 -1 4316
4321 0 621414.7 163517.8 175280 -1 4320
4322 0 621700.44 163540.28 175520 -1 4321
4323 0 621747.8 163544.17 175560 -1 4322
4324 0 621964.5 163678.75 175680 -1 4323
4325 0 622061.5 163629.5 175760 -1 4324
4326 0 622159.3 163580.33 175840 -1 4325
4327 0 622257 163530.66 175920 -1 4326
4328 0 622189.6 163668.36 176080 -1 4327
4329 0 622694.44 163462.83 176360 -1 4328
4330 0 622655.4 163580.97 176520 -1 4329
4331 0 622541.06 163823.25 176680 -1 4330
4332 0 622579.5 163902.83 176760 -1 4331
4333 0 622559.6 163963.45 176840 -1 4332
4334 0 621407.3 162879.25 176080 -1 4328
4335 0 621264.5 163046.05 176240 -1 4334
4336 0 621185.3 163134 176280 -1 4335
4337 0 621432.25 162500.2 176280 -1 4336
4338 0 621626.2 162484.88 176440 -1 4337
4339 0 621618.44 162459.78 176480 -1 4338
4340 0 621304.2 163158.12 176440 -1 4336
4341 0 621456.5 163132.12 176560 -1 4340
4342 0 623335.9 161084.14 174040 -1 4308
4343 0 623215 161252.67 174280 -1 4342
4344 0 622933.4 161645.75 174840 -1 4343
4345 0 622873 161729.69 174960 -1 4344
4346 0 622795.94 161621.03 175120 -1 4345
4347 0 622743.3 161622 175160 -1 4346
4348 0 622637.5 161623.56 175240 -1 4347
4349 0 622451.3 161624.22 175360 -1 4348
4350 0 625771.75 151644.12 167040 -1 4240
4351 0 625682.9 151657.23 167000 -1 4350
4352 0 625293.75 151637.84 166800 -1 4351
4353 0 624963.25 151527.5 166640 -1 4352
4354 0 624827.06 151432.36 166480 -1 4353
4355 0 624616.7 151333.8 166280 -1 4354
4356 0 624678.6 151642.03 166240 -1 4355
4357 0 624465.2 151310.31 166200 -1 4356
4358 0 624427.3 151355.61 166000 -1 4357
4359 0 624239.2 151222.36 165800 -1 4358
4360 0 624012.56 151227.4 165640 -1 4359
4361 0 623787.5 150955.81 165480 -1 4360
4362 0 623508.1 151001.52 165320 -1 4361
4363 0 623110.5 150803.84 165120 -1 4362
4364 0 623039.56 150880.02 164880 -1 4363
4365 0 622868.25 150832.33 164640 -1 4364
4366 0 622623 150865.67 164520 -1 4365
4367 0 622253.9 150962.95 164320 -1 4366
4368 0 622015.2 151049.66 164120 -1 4367
4369 0 621802.25 151008.38 164040 -1 4368
4370 0 621583.2 150978.86 163960 -1 4369
4371 0 621324.94 150835.33 163800 -1 4370
4372 0 621347 150814.48 163640 -1 4371
4373 0 621375.2 150817.11 163400 -1 4372
4374 0 621219.56 150937.75 163200 -1 4373
4375 0 621280.6 150996.22 163120 -1 4374
4376 0 621721.56 151587 163120 -1 4375
4377 0 622171.1 151695.61 163120 -1 4376
4378 0 622182.75 151738.75 162720 -1 4377
4379 0 622143.44 151654.88 162680 -1 4378
4380 0 622702.25 152416.77 162680 -1 4379
4381 0 622363.2 152112.39 162320 -1 4380
4382 0 622070.5 151861.16 162040 -1 4381
4383 0 621946.75 152019.36 161720 -1 4382
4384 0 621720.6 151972.67 161320 -1 4383
4385 0 621328.9 152075.03 161080 -1 4384
4386 0 621241 152182.72 161040 -1 4385
4387 0 621167.7 152301.86 161000 -1 4386
4388 0 621323.8 151843.61 161040 -1 4386
4389 0 621309.75 151937.42 161000 -1 4388
4390 0 621343.7 151874.72 160920 -1 4389
4391 0 621237.4 151865.45 160840 -1 4390
4392 0 621356.06 151867.11 160760 -1 4391
4393 0 620536.25 151579.19 162320 -1 4381
4394 0 620761.5 151921.7 162600 -1 4393
4395 0 620679.2 151991.12 162680 -1 4394
4396 0 621254.94 150709.22 164040 -1 4369
4397 0 621131.1 150436.06 164040 -1 4396
4398 0 621141.25 150258.22 164240 -1 4397
4399 0 621141.8 150136.4 164400 -1 4398
4400 0 621142.3 150106.39 164440 -1 4399
4401 0 628345.6 150434.2 168120 -1 4237
4402 0 628473 150285.25 168160 -1 4401
4403 0 628862.5 150226.97 168200 -1 4402
4404 0 628985.56 150150.61 168240 -1 4403
4405 0 629968.75 149881.22 168560 -1 4404
4406 0 629931.7 149820.98 168880 -1 4405
4407 0 630276.1 150373.16 169240 -1 4406
4408 0 631227.7 151878.94 169240 -1 4407
4409 0 631190.2 152340.1 169400 -1 4408
4410 0 631179 152694.6 169520 -1 4409
4411 0 631533 152843.98 170200 -1 4410
4412 0 631180.94 152665.78 170560 -1 4411
4413 0 630994.56 152222.95 171040 -1 4412
4414 0 630974.5 152075.5 171120 -1 4413
4415 0 630954.1 151927.67 171200 -1 4414
4416 0 630951.1 151771.02 171320 -1 4415
4417 0 630547.5 151559.5 171440 -1 4416
4418 0 630503.6 151551.22 171600 -1 4417
4419 0 630302.9 151497.8 171720 -1 4418
4420 0 630379.44 151674.48 171880 -1 4419
4421 0 630439.9 151798.28 172000 -1 4420
4422 0 630455.94 151873.73 172040 -1 4421
4423 0 631104.9 151080.64 170200 -1 4411
4424 0 630912.06 150953.38 170600 -1 4423
4425 0 630776.44 150778.23 170800 -1 4424
4426 0 630574.1 150754.88 170960 -1 4425
4427 0 631246.4 153105.38 169400 -1 4409
4428 0 631073.5 152764.92 169280 -1 4427
4429 0 630957.9 152817.12 169200 -1 4428
4430 0 631680.6 152817.9 169280 -1 4428
4431 0 631540.56 152847.33 169200 -1 4430
4432 0 631149.5 151922.62 168960 -1 4408
4433 0 631042.8 152253.03 168720 -1 4432
4434 0 630995.75 152236.3 168520 -1 4433
4435 0 631000.06 152268.83 168360 -1 4434
4436 0 631057.75 151928.38 168200 -1 4435
4437 0 631031.6 151959.72 168040 -1 4436
4438 0 631150.8 151697.53 167960 -1 4437
4439 0 631142.7 151737.83 167640 -1 4438
4440 0 631181.2 151612.22 167480 -1 4439
4441 0 631025.56 151799.1 167320 -1 4440
4442 0 629653.75 150244.06 169840 -1 4407
4443 0 629502.3 150289.45 170000 -1 4442
4444 0 629246.8 150369.5 170160 -1 4443
4445 0 629582.94 150438.27 170320 -1 4444
4446 0 629409.1 150585.86 170440 -1 4445
4447 0 653839.56 150035.92 166880 -1 4215
4448 0 654131.25 150226.84 167080 -1 4447
4449 0 654212.5 150298.25 167120 -1 4448
4450 0 654457.1 150511.64 167240 -1 4449
4451 0 654748.2 150117.36 167520 -1 4450
4452 0 654788.1 150036.12 167640 -1 4451
4453 0 659376.75 153318 165320 -1 4182
4454 0 659290.25 153253.19 165360 -1 4453
4455 0 659787.75 153462.45 165440 -1 4454
4456 0 660928 154668 163840 -1 4170
4457 0 661067.7 154795.8 163680 -1 4456
4458 0 661182.06 154880.97 163640 -1 4457
4459 0 665566.7 159272.02 161800 -1 4158
4460 0 665550.94 159224.66 161720 -1 4459
4461 0 665526.25 159198.25 161680 -1 4460
4462 0 665457.56 159545.66 162360 -1 4158
4463 0 665479.1 159559.69 162400 -1 4462
4464 0 665487.75 159583.3 162440 -1 4463
4465 0 666546.06 160403.64 162440 -1 4157
4466 0 666670.4 160629.27 162560 -1 4465
4467 0 666991.2 160692.08 162720 -1 4466
4468 0 667187.2 160812.89 162880 -1 4467
4469 0 667397.56 160835.67 163000 -1 4468
4470 0 667541.6 160817.36 163160 -1 4469
4471 0 667659.3 160879.17 163200 -1 4470
4472 0 667762.06 160890.06 163320 -1 4471
4473 0 667811.6 160933.36 163440 -1 4472
4474 0 667897.8 160954.55 163600 -1 4473
4475 0 668269.25 160760.94 163760 -1 4474
4476 0 668462.44 160603.47 163960 -1 4475
4477 0 668629.56 160461.28 164120 -1 4476
4478 0 668723.75 160382.25 164240 -1 4477
4479 0 668755.4 160355.56 164280 -1 4478
4480 0 669194.6 160132.73 164600 -1 4479
4481 0 669128.5 160092.11 164680 -1 4480
4482 0 670091.25 160313.33 164680 -1 4481
4483 0 670264.5 160510.12 164840 -1 4482
4484 0 670206.75 160555.28 164440 -1 4482
4485 0 670235.56 160605.28 164400 -1 4484
4486 0 669098.94 160074.61 164720 -1 4481
4487 0 669260.1 159930.56 165040 -1 4486
4488 0 669597.8 159780.48 165400 -1 4487
4489 0 669391.2 159663.16 165600 -1 4488
4490 0 669616.9 160595.83 165600 -1 4489
4491 0 669497.44 160472 165720 -1 4490
4492 0 669509.25 160639.25 165880 -1 4491
4493 0 669510.25 160689.62 166040 -1 4492
4494 0 669471.7 160671.89 166080 -1 4493
4495 0 669475.7 159434 165680 -1 4489
4496 0 669645.25 158976 165840 -1 4495
4497 0 669729.9 158746.78 165920 -1 4496
4498 0 669789.9 158565.75 166080 -1 4497
4499 0 669833.1 158384.89 166200 -1 4498
4500 0 670030.75 158069.06 166360 -1 4499
4501 0 670035 158099.4 166520 -1 4500
4502 0 670035.75 158106.67 166560 -1 4501
4503 0 670058.06 157980.56 166720 -1 4502
4504 0 670082.1 157983.28 166920 -1 4503
4505 0 670121.5 158030.5 167000 -1 4504
4506 0 670160.94 158077.81 167080 -1 4505
4507 0 670577.2 158106.08 167240 -1 4506
4508 0 671214.9 158368.1 167440 -1 4507
4509 0 671920 159410.55 167440 -1 4508
4510 0 672129.25 159948.78 167200 -1 4509
4511 0 672254.7 160029.72 167160 -1 4510
4512 0 673008.75 160513.7 166920 -1 4511
4513 0 673091.06 160561.23 166840 -1 4512
4514 0 672782 160538.06 166720 -1 4513
4515 0 672695.44 160534.58 166600 -1 4514
4516 0 672675.5 160535.05 166520 -1 4515
4517 0 673300.1 160645.23 166720 -1 4514
4518 0 673426.1 160772.3 166560 -1 4517
4519 0 673761.75 161053.62 166400 -1 4518
4520 0 673984.06 161245.81 166280 -1 4519
4521 0 674219 161537.3 166160 -1 4520
4522 0 674411.8 161542.97 166000 -1 4521
4523 0 674846.1 162010.73 165800 -1 4522
4524 0 674898.4 163740 165800 -1 4523
4525 0 675020.6 163240.31 166040 -1 4524
4526 0 675026 163225 166080 -1 4525
4527 0 675040.94 163180.44 166200 -1 4526
4528 0 675283.1 163585 166360 -1 4527
4529 0 675293.7 163558.33 166400 -1 4528
4530 0 675315.3 163505.4 166480 -1 4529
4531 0 675363.75 163468.73 166560 -1 4530
4532 0 675544.2 163381.92 166680 -1 4531
4533 0 674941.75 163925.42 165680 -1 4524
4534 0 674675.06 163646.48 165560 -1 4533
4535 0 674670.56 163665.89 165520 -1 4534
4536 0 674910 162366.06 165760 -1 4523
4537 0 674958 162462.06 165680 -1 4536
4538 0 674982 162342.06 165600 -1 4537
4539 0 671494.7 158637.78 167480 -1 4508
4540 0 671630.7 158701.84 167560 -1 4539
4541 0 670799 157966.06 167560 -1 4540
4542 0 670735 157886.06 167640 -1 4541
4543 0 671895 158822.06 167640 -1 4540
4544 0 672023 158878.06 167800 -1 4543
4545 0 672071 158686.06 167920 -1 4544
4546 0 671919 158598.06 168080 -1 4545
4547 0 671863 158518.06 168120 -1 4546
4548 0 666915.8 161582.28 160880 -1 4152
4549 0 667078.56 161823.52 160760 -1 4548
4550 0 667009 161574.83 160640 -1 4549
4551 0 667048.6 161671.25 160600 -1 4550
4552 0 668085.2 162896.27 161520 -1 4150
4553 0 668147.6 162982.61 161560 -1 4552
4554 0 669196.4 163486.64 160760 -1 4148
4555 0 669101.2 163268.64 160680 -1 4554
4556 0 669965.25 163863.06 161640 -1 4147
4557 0 670174.4 163990.56 161800 -1 4556
4558 0 670572.75 164024.47 161960 -1 4557
4559 0 670849.56 164123.97 162120 -1 4558
4560 0 671131.2 164232.5 162280 -1 4559
4561 0 671221.75 164184.14 162560 -1 4560
4562 0 671466.3 164242.28 162800 -1 4561
4563 0 671507.1 164251.89 162840 -1 4562
4564 0 671667.7 164201.5 163120 -1 4563
4565 0 671878.9 164100 163360 -1 4564
4566 0 671914.06 164082.64 163400 -1 4565
4567 0 671999.25 164257.62 163520 -1 4566
4568 0 672001.7 164256.1 163560 -1 4567
4569 0 672352.56 165097.36 160320 -1 4137
4570 0 672326.7 165237.67 160400 -1 4569
4571 0 672273.7 165519.33 160560 -1 4570
4572 0 672362.9 165861.4 160640 -1 4571
4573 0 672340.06 165944.64 160720 -1 4572
4574 0 672862 165612.06 159400 -1 4105
4575 0 673158 165660.06 159280 -1 4574
4576 0 673238 165684.06 159160 -1 4575
4577 0 673326 165604.14 159000 -1 4576
4578 0 673342 165532.14 158880 -1 4577
4579 0 673358 165532.14 158760 -1 4578
4580 0 675194 167056.06 159520 -1 4103
4581 0 675218 166992.06 159360 -1 4580
4582 0 675122 166984.06 159240 -1 4581
4583 0 675392.5 166987.53 158920 -1 4582
4584 0 675387.56 166864.42 158760 -1 4583
4585 0 675505.75 166982.61 158440 -1 4584
4586 0 675643.7 167022 158200 -1 4585
4587 0 675066 166983.06 160040 -1 4100
4588 0 677070 168271.06 159800 -1 4098
4589 0 677110 168199.06 159640 -1 4588
4590 0 676974 168071.06 159560 -1 4589
4591 0 676986 167863.06 159440 -1 4590
4592 0 677106 167775.06 159320 -1 4591
4593 0 677154 167831.06 159240 -1 4592
4594 0 677146 167935.06 159080 -1 4593
4595 0 677130 167815.06 158920 -1 4594
4596 0 677050 167703.06 158760 -1 4595
4597 0 676970 167607.06 158600 -1 4596
4598 0 676906 167607.06 158440 -1 4597
4599 0 678385.06 171222.66 161520 -1 4093
4600 0 678602 171371.6 161760 -1 4599
4601 0 678806.56 171551.77 162040 -1 4600
4602 0 679405.5 171672.97 162400 -1 4601
4603 0 679605.5 171735.25 162560 -1 4602
4604 0 680627.75 171966.4 162880 -1 4603
4605 0 681048.1 171995.05 163040 -1 4604
4606 0 683083.75 172821.52 163040 -1 4605
4607 0 684979.8 172858.47 163040 -1 4606
4608 0 684943.1 172827.6 163400 -1 4607
4609 0 684918.44 172831.02 163440 -1 4608
4610 0 685205.6 172951.94 162720 -1 4607
4611 0 685089.94 172860.56 162600 -1 4610
4612 0 684952.5 172863.5 162560 -1 4611
4613 0 684815.4 172866.3 162520 -1 4612
4614 0 683952.9 172743.05 162520 -1 4613
4615 0 683823.4 172669.31 162400 -1 4614
4616 0 683792.94 172638.77 162360 -1 4615
4617 0 684815.7 172632.67 162520 -1 4613
4618 0 684650.1 172316.14 162520 -1 4617
4619 0 684612.1 172083.23 162440 -1 4618
4620 0 686074.7 173620.89 162720 -1 4610
4621 0 687603.1 173815.48 162720 -1 4620
4622 0 687555.44 173577.11 162920 -1 4621
4623 0 687646.25 174226.31 162920 -1 4622
4624 0 687638.7 174185.33 163000 -1 4623
4625 0 687634.7 174165.23 163040 -1 4624
4626 0 687504.94 173418.53 163040 -1 4622
4627 0 687501.25 173371.75 163080 -1 4626
4628 0 687490.1 173229.86 163200 -1 4627
4629 0 687401.25 173161.42 163360 -1 4628
4630 0 687292.94 173225.42 163520 -1 4629
4631 0 687224 173125.02 163680 -1 4630
4632 0 687138.1 173165.58 163840 -1 4631
4633 0 687523.75 173821.25 162680 -1 4621
4634 0 687285.5 173839.78 162560 -1 4633
4635 0 687002.06 173775.42 162240 -1 4634
4636 0 686964.7 173674.45 162040 -1 4635
4637 0 687125.7 173731.33 162000 -1 4636
4638 0 687447.44 173846.31 161920 -1 4637
4639 0 687285.8 173834 161760 -1 4638
4640 0 687569.8 174207.88 161560 -1 4639
4641 0 687725 174353.5 161480 -1 4640
4642 0 687778.44 174478.61 161440 -1 4641
4643 0 687989.06 174504.8 161360 -1 4642
4644 0 688320.44 174427.45 161240 -1 4643
4645 0 687994.44 175319.48 161240 -1 4644
4646 0 687788.06 175601.94 161480 -1 4645
4647 0 687591.44 175822.95 161520 -1 4646
4648 0 687073.3 175414.1 161520 -1 4647
4649 0 687135.7 175400.78 161280 -1 4648
4650 0 687109.56 175434.81 161240 -1 4649
4651 0 687811.3 175861.95 161640 -1 4647
4652 0 687764.94 175799.48 161720 -1 4651
4653 0 688601.8 175697.11 161720 -1 4652
4654 0 688685.25 175739.55 161880 -1 4653
4655 0 688720.94 175784.28 162040 -1 4654
4656 0 687731.44 176048.25 161840 -1 4652
4657 0 687760.25 176123.56 162000 -1 4656
4658 0 687846.1 176241.81 162080 -1 4657
4659 0 687917.2 176376.75 162160 -1 4658
4660 0 688089.3 176253.23 162280 -1 4659
4661 0 688147.44 176236.11 162400 -1 4660
4662 0 688211 176278.97 162520 -1 4661
4663 0 687818.44 175789.48 162080 -1 4658
4664 0 687855.8 175777.86 162240 -1 4663
4665 0 688483.3 174536.44 161160 -1 4644
4666 0 688564.94 174588.58 161120 -1 4665
4667 0 688693.56 174470.19 160800 -1 4666
4668 0 689157.4 174495.56 160600 -1 4667
4669 0 690646.2 174903.62 160600 -1 4668
4670 0 692197.94 175460.89 160600 -1 4669
4671 0 692395.3 175506.42 160680 -1 4670
4672 0 692491.56 175543 160720 -1 4671
4673 0 692570.2 175538.78 160800 -1 4672
4674 0 692976.5 175570.34 160920 -1 4673
4675 0 693406.94 175427.06 160920 -1 4674
4676 0 693957 175243.27 160720 -1 4675
4677 0 693776.75 174609.97 160720 -1 4676
4678 0 693910.5 175106.33 160280 -1 4677
4679 0 693818 175138.5 160240 -1 4678
4680 0 693301.3 173751.3 160720 -1 4677
4681 0 693320.7 173709.2 160880 -1 4680
4682 0 693911.4 174737.66 160880 -1 4681
4683 0 693918.6 174742.3 161000 -1 4682
4684 0 693396 173662.5 161000 -1 4681
4685 0 693421.06 173647.34 161040 -1 4684
4686 0 693535.4 173633.44 161160 -1 4685
4687 0 693404.7 173613.38 161320 -1 4686
4688 0 693442.75 173576.73 161360 -1 4687
4689 0 692968.3 173854.38 161360 -1 4688
4690 0 692995.6 173890.03 161480 -1 4689
4691 0 693020 173920.4 161600 -1 4690
4692 0 693117.7 174019.4 161760 -1 4691
4693 0 693196.56 174067.64 161840 -1 4692
4694 0 693284.56 174150.4 161920 -1 4693
4695 0 693162.2 174115.64 162120 -1 4694
4696 0 693152.44 174177.44 162200 -1 4695
4697 0 693284.3 174447.58 162320 -1 4696
4698 0 693685.75 174319.81 162440 -1 4697
4699 0 693828.94 174349.7 162520 -1 4698
4700 0 694839.7 174203.2 162520 -1 4699
4701 0 694679.4 174344.97 162320 -1 4700
4702 0 694532.44 174357.02 162240 -1 4701
4703 0 694331.4 174269.44 162200 -1 4702
4704 0 694336.3 174204.22 162120 -1 4703
4705 0 694154.8 174419.25 162720 -1 4699
4706 0 695061.7 175185.56 162720 -1 4705
4707 0 695091.2 175120.88 163160 -1 4706
4708 0 694995.3 175119.39 163280 -1 4707
4709 0 694153.4 174343.73 162960 -1 4705
4710 0 694151.94 174281.08 163160 -1 4709
4711 0 694202.5 174269.75 163200 -1 4710
4712 0 694353.75 174236.1 163320 -1 4711
4713 0 694325.56 174220.75 163360 -1 4712
4714 0 693466.25 174241.83 161840 -1 4693
4715 0 693514.5 174310.16 161800 -1 4714
4716 0 693555.8 174424.67 161760 -1 4715
4717 0 693610.25 174482.7 161720 -1 4716
4718 0 693646.75 174504.83 161680 -1 4717
4719 0 693735.5 174479.9 161640 -1 4718
4720 0 693705.2 174385.08 161520 -1 4719
4721 0 693476.75 173616 161480 -1 4688
4722 0 693487.6 173629.23 161520 -1 4721
4723 0 693264.75 173460.31 160400 -1 4680
4724 0 693145 173393.5 160240 -1 4723
4725 0 693024.7 173327.19 160080 -1 4724
4726 0 693995.06 175296.06 160480 -1 4676
4727 0 694001.25 175487.1 160440 -1 4726
4728 0 694006.3 175517.25 160320 -1 4727
4729 0 694076.44 175557.1 160240 -1 4728
4730 0 692095.56 175422.25 160560 -1 4670
4731 0 691717 175166.48 160360 -1 4730
4732 0 691158.44 174919.55 160240 -1 4731
4733 0 691161 174911 160120 -1 4732
4734 0 691162.3 174908.06 160080 -1 4733
4735 0 691479.2 175476.3 159960 -1 4734
4736 0 691884.2 175990.28 159920 -1 4735
4737 0 691911.2 176679.5 159920 -1 4736
4738 0 691948.4 176771.25 159760 -1 4737
4739 0 692238.2 177028.83 159600 -1 4738
4740 0 692260.7 177053.67 159560 -1 4739
4741 0 692305.9 177103.44 159480 -1 4740
4742 0 691722.6 176416.86 160080 -1 4737
4743 0 691663.5 176384.2 160120 -1 4742
4744 0 692085 175942.75 159800 -1 4736
4745 0 692152.2 175926.77 159760 -1 4744
4746 0 692274.6 175908.3 159640 -1 4745
4747 0 692276.7 176031.84 159440 -1 4746
4748 0 692481.3 176187.56 159280 -1 4747
4749 0 692644.9 176275.5 159120 -1 4748
4750 0 692704.8 176348.34 159040 -1 4749
4751 0 693232.9 176645.44 158800 -1 4750
4752 0 693561.8 176691.23 158520 -1 4751
4753 0 694033.7 177012.52 158280 -1 4752
4754 0 694929.3 177198.03 158080 -1 4753
4755 0 695332.4 177462.75 157920 -1 4754
4756 0 695537.75 177538.28 157760 -1 4755
4757 0 696213.75 178093.12 157760 -1 4756
4758 0 696270.94 178218.53 157600 -1 4757
4759 0 696652.94 178600.02 157600 -1 4758
4760 0 697095.2 178958.1 157440 -1 4759
4761 0 697906.6 179248.03 157440 -1 4760
4762 0 698432.2 179563.98 157440 -1 4761
4763 0 699197.06 179621.34 156960 -1 4762
4764 0 699911.5 180044.03 156600 -1 4763
4765 0 700387.75 180106.83 156600 -1 4764
4766 0 701134.7 180607.88 156600 -1 4765
4767 0 701559.8 180973.83 156240 -1 4766
4768 0 701746.4 181178 156080 -1 4767
4769 0 703019.5 180827.98 156080 -1 4768
4770 0 702626.25 181042.86 155880 -1 4769
4771 0 702634.1 180964.5 155840 -1 4770
4772 0 702628 180794 156320 -1 4769
4773 0 702236.1 180760.05 156560 -1 4772
4774 0 702265.6 180878.64 156600 -1 4773
4775 0 702212.44 180747.38 156720 -1 4774
4776 0 702201.5 180791.88 156880 -1 4775
4777 0 702230.8 180822.4 157040 -1 4776
4778 0 702237.56 180829.98 157080 -1 4777
4779 0 702140.4 180724.16 157240 -1 4778
4780 0 702110.2 180704.5 157280 -1 4779
4781 0 702484.3 180320.86 156600 -1 4774
4782 0 702494.3 180370.25 156760 -1 4781
4783 0 701782.6 181315.8 156000 -1 4768
4784 0 701929.44 181867.08 155680 -1 4783
4785 0 701942.7 181907.78 155640 -1 4784
4786 0 701497.75 180915.53 155640 -1 4785
4787 0 701601.5 181059.23 155440 -1 4786
4788 0 701938 181127.67 155360 -1 4787
4789 0 702106.06 181161.86 155320 -1 4788
4790 0 702039.6 180975.94 155200 -1 4789
4791 0 702031.56 180955.61 155080 -1 4790
4792 0 702094.4 180993.08 154920 -1 4791
4793 0 702228.9 182270.83 155560 -1 4785
4794 0 702990.25 183089.81 155560 -1 4793
4795 0 703080.44 183191.95 155440 -1 4794
4796 0 703300.8 183431.31 155160 -1 4795
4797 0 703452.7 183324.33 154960 -1 4796
4798 0 703483 183303 154920 -1 4797
4799 0 703573.6 183238.95 154800 -1 4798
4800 0 703636.56 183306.69 154600 -1 4799
4801 0 703432 183827.34 154600 -1 4800
4802 0 703770.5 184108.11 154600 -1 4801
4803 0 704020.25 184404.55 154600 -1 4802
4804 0 703759.5 184374.1 154440 -1 4803
4805 0 703421.7 184393.97 154320 -1 4804
4806 0 703345.75 184405.31 154280 -1 4805
4807 0 703348.94 184415.4 154200 -1 4806
4808 0 704066 184440.53 154240 -1 4803
4809 0 704121.94 184419.77 154160 -1 4808
4810 0 704091.8 184437.67 154080 -1 4809
4811 0 703667.2 183336.2 154520 -1 4800
4812 0 703934.25 183300.23 154360 -1 4811
4813 0 704009.5 183348.67 154320 -1 4812
4814 0 704386.8 183591.95 154120 -1 4813
4815 0 704385.3 183793.69 153840 -1 4814
4816 0 704403.56 183808.73 153800 -1 4815
4817 0 702195.7 182319.98 155440 -1 4795
4818 0 701538.25 182165.39 155440 -1 4817
4819 0 701685.56 182228.6 155200 -1 4818
4820 0 701905.75 182381.58 155040 -1 4819
4821 0 701951.2 182367.36 154920 -1 4820
4822 0 701972.4 182379.95 154880 -1 4821
4823 0 703073.2 183490.94 155680 -1 4794
4824 0 700682.4 180329.08 156760 -1 4765
4825 0 700601.9 180165.8 156800 -1 4824
4826 0 699659.5 180065.9 156520 -1 4764
4827 0 699279.8 180223.61 156400 -1 4826
4828 0 699184.5 180129.55 156240 -1 4827
4829 0 699220.25 180151.11 156160 -1 4828
4830 0 699477.3 180506.98 156520 -1 4826
4831 0 699545.94 180496.97 156680 -1 4830
4832 0 699570.25 180514 156840 -1 4831
4833 0 699617.4 180522.34 156880 -1 4832
4834 0 697971.7 179232.39 157560 -1 4761
4835 0 697633.7 179176.27 157280 -1 4761
4836 0 696882.44 178979.11 156840 -1 4835
4837 0 696823.5 178996.5 156760 -1 4836
4838 0 696765.2 179014.2 156680 -1 4837
4839 0 696831.2 179079.36 156600 -1 4838
4840 0 696831.06 179125.16 156480 -1 4839
4841 0 690999.2 174932.53 160800 -1 4669
4842 0 691164.7 174951.88 160880 -1 4841
4843 0 691205.5 174648.52 161000 -1 4842
4844 0 691233.5 174625.1 161040 -1 4843
4845 0 689178.1 174483.5 160560 -1 4668
4846 0 689584 174534.33 160440 -1 4845
4847 0 689777.56 174571.31 160320 -1 4846
4848 0 690739.06 174873.72 159800 -1 4847
4849 0 690812.7 174897.34 159760 -1 4848
4850 0 690975 174964.06 159680 -1 4849
4851 0 691217.75 174974.3 159600 -1 4850
4852 0 691260 174524.58 159560 -1 4851
4853 0 691054.25 174442.31 159480 -1 4852
4854 0 691158.1 174549.34 159320 -1 4853
4855 0 691152.2 174804.31 159240 -1 4854
4856 0 689248 174809.55 161160 -1 4665
4857 0 689149 174797.75 161240 -1 4856
4858 0 689245 175064.06 161240 -1 4857
4859 0 689269 175080.14 161360 -1 4858
4860 0 689285 175120.14 161520 -1 4859
4861 0 689189 175136.06 161640 -1 4860
4862 0 688901.5 174767.17 161440 -1 4857
4863 0 688852.4 174761.34 161480 -1 4862
4864 0 682822 172721.06 162920 -1 4606
4865 0 682862 172761.06 162760 -1 4864
4866 0 682747 172735.06 162640 -1 4865
4867 0 682750 172817.06 162560 -1 4866
4868 0 682686 172761 162520 -1 4867
4869 0 682622 172705.06 162480 -1 4868
4870 0 682422 172505.06 162400 -1 4869
4871 0 682318 172345.06 162280 -1 4870
4872 0 682318 172265.06 162120 -1 4871
4873 0 682214 172105.06 161960 -1 4872
4874 0 682142 171945.06 161800 -1 4873
4875 0 683093.5 172840.56 163120 -1 4606
4876 0 683022 172769 163200 -1 4875
4877 0 682949.5 172696.64 163280 -1 4876
4878 0 682973.5 172608.64 163400 -1 4877
4879 0 675648.8 174919.45 158800 -1 4085
4880 0 675341.06 174855.55 158800 -1 4879
4881 0 675347.06 174881.6 158960 -1 4880
4882 0 675391 174829.7 159120 -1 4881
4883 0 675377.94 174855.27 159160 -1 4882
4884 0 512608.62 306999.5 106920 -1 228
4885 0 512660.03 307071.25 106840 -1 4884
4886 0 512686.7 307107.22 106720 -1 4885
4887 0 512669.78 307093.03 106680 -1 4886
4888 0 512686.06 307107.97 106640 -1 4887
4889 0 498800.88 310053.78 107800 -1 199
4890 0 498490.22 309024.7 107680 -1 4889
4891 0 498414.72 308364.53 107680 -1 4890
4892 0 498389.72 308315.53 107640 -1 4891
4893 0 498542.1 306877.4 107640 -1 4892
4894 0 498805.62 306556.28 107640 -1 4893
4895 0 498883.22 306072.53 107720 -1 4894
4896 0 498973.38 305665.16 107680 -1 4895
4897 0 498967.03 304538.84 107680 -1 4896
4898 0 499025.12 304550 107800 -1 4897
4899 0 499295.97 303578.28 107800 -1 4898
4900 0 498547.1 302839.6 107800 -1 4899
4901 0 498306.6 302366.2 107920 -1 4900
4902 0 498409.25 301730.5 108120 -1 4901
4903 0 497962.88 301131 108120 -1 4902
4904 0 497392.44 300935.22 108040 -1 4903
4905 0 497131.5 300621.25 107840 -1 4904
4906 0 496943 300293.5 107720 -1 4905
4907 0 496412.72 299555.53 107560 -1 4906
4908 0 496309.38 299182.16 107360 -1 4907
4909 0 496381.03 298694.62 107200 -1 4908
4910 0 496346.66 297799.25 107080 -1 4909
4911 0 496401.1 297525.7 106920 -1 4910
4912 0 496447.56 297427.94 106720 -1 4911
4913 0 496449.78 297410.34 106680 -1 4912
4914 0 496394.7 297415.1 106600 -1 4913
4915 0 496340.62 297347.84 106440 -1 4914
4916 0 496273.97 297226.75 106240 -1 4915
4917 0 496236.1 297132.12 106080 -1 4916
4918 0 496112.78 297059.7 105960 -1 4917
4919 0 495936.28 297018.34 105760 -1 4918
4920 0 495494.34 296864.22 105640 -1 4919
4921 0 494662.62 295924.22 105640 -1 4920
4922 0 494156.97 295631.78 105640 -1 4921
4923 0 493759.6 295432 105480 -1 4922
4924 0 493514.9 295371 105320 -1 4923
4925 0 493318.56 295422.9 105160 -1 4924
4926 0 492572.2 295167.56 105000 -1 4925
4927 0 492136.8 294938.47 104840 -1 4926
4928 0 491777.56 294587.88 104840 -1 4927
4929 0 491645.3 294268.75 104680 -1 4928
4930 0 491250.94 293829.7 104520 -1 4929
4931 0 490665.2 293259.03 104280 -1 4930
4932 0 490279.06 292978.25 104200 -1 4931
4933 0 489737 292486.7 104040 -1 4932
4934 0 489519.06 292067.72 103840 -1 4933
4935 0 489409.12 291804.78 103680 -1 4934
4936 0 489324.66 291516.3 103520 -1 4935
4937 0 489183.5 291371.75 103360 -1 4936
4938 0 488916.06 291052.03 103160 -1 4937
4939 0 488374.8 290679.75 102960 -1 4938
4940 0 487303.94 290085.22 102800 -1 4939
4941 0 486990.75 289767.94 102680 -1 4940
4942 0 486560.25 288979.62 102520 -1 4941
4943 0 486168.78 288422.7 102320 -1 4942
4944 0 485964.6 288145.62 102200 -1 4943
4945 0 485581.4 287771.97 102000 -1 4944
4946 0 485077.56 287298.97 101840 -1 4945
4947 0 484726.03 287062.34 101680 -1 4946
4948 0 484302.6 286838.4 101520 -1 4947
4949 0 483547.84 286777.8 101320 -1 4948
4950 0 483180.97 286782.44 101200 -1 4949
4951 0 482415.03 286673.66 101200 -1 4950
4952 0 482003.34 286544.84 101040 -1 4951
4953 0 481605 286364.97 100840 -1 4952
4954 0 481259.8 286122.28 100640 -1 4953
4955 0 480833.2 285810.34 100440 -1 4954
4956 0 480437.25 285558.66 100240 -1 4955
4957 0 480345.97 285496.2 100040 -1 4956
4958 0 480332.9 285338.6 99840 -1 4957
4959 0 480294.12 285074.9 99680 -1 4958
4960 0 479570.7 284775.06 99640 -1 4959
4961 0 479554.66 284731.78 99600 -1 4960
4962 0 479596.78 284593.03 99520 -1 4961
4963 0 479727.72 284501.97 99360 -1 4962
4964 0 479908.16 284093.22 99080 -1 4963
4965 0 480058.03 283968.16 98880 -1 4964
4966 0 480095.06 283858.88 98680 -1 4965
4967 0 480181.12 283676.75 98480 -1 4966
4968 0 480233.66 283425.62 98280 -1 4967
4969 0 480298.44 283166.2 98080 -1 4968
4970 0 480401.12 282918.88 97840 -1 4969
4971 0 480430.2 282800.34 97680 -1 4970
4972 0 480480.25 282655.97 97520 -1 4971
4973 0 480494.25 282311.16 97360 -1 4972
4974 0 480467.8 281803.4 97160 -1 4973
4975 0 480323.4 281423.34 97000 -1 4974
4976 0 480255.16 281211.88 96800 -1 4975
4977 0 480094.22 281156.78 96560 -1 4976
4978 0 480113.8 281098.3 96320 -1 4977
4979 0 480127.3 281127.03 96160 -1 4978
4980 0 480169.6 281150.7 95960 -1 4979
4981 0 480178.38 280977.47 95760 -1 4980
4982 0 480098.2 280710.06 95560 -1 4981
4983 0 480094.4 280629.75 95440 -1 4982
4984 0 480037.1 280452.97 95280 -1 4983
4985 0 480054.62 280270.84 95080 -1 4984
4986 0 480002.78 280134.28 94920 -1 4985
4987 0 479968.38 280050.53 94840 -1 4986
4988 0 480017.03 279909.56 94640 -1 4987
4989 0 480027.66 279891.8 94520 -1 4988
4990 0 480036.44 279795.2 94320 -1 4989
4991 0 479980.4 279736.88 94200 -1 4990
4992 0 480148.53 279556.03 94120 -1 4991
4993 0 480199.25 279274.4 93880 -1 4992
4994 0 480153 279178.5 93800 -1 4993
4995 0 480115.34 278877.62 93600 -1 4994
4996 0 479941.28 278703.16 93400 -1 4995
4997 0 479462.28 278439.75 93120 -1 4996
4998 0 479474.06 278552.62 92960 -1 4997
4999 0 479449.06 278604.62 92880 -1 4998
5000 0 479069.53 278354.12 93160 -1 4997
5001 0 478720.66 278376.6 93160 -1 5000
5002 0 478494.5 278359 93200 -1 5001
5003 0 478258.3 278300.16 93240 -1 5002
5004 0 477736.1 278339.84 93320 -1 5003
5005 0 476774.7 278169.1 93480 -1 5004
5006 0 476660.47 277673.6 93640 -1 5005
5007 0 476517 277551.22 93760 -1 5006
5008 0 476376.3 277018.1 93760 -1 5007
5009 0 476421.8 276719.72 93640 -1 5008
5010 0 476450.62 276481.1 93480 -1 5009
5011 0 476528.7 276282.75 93280 -1 5010
5012 0 476452.12 276090.38 92680 -1 5011
5013 0 476594.75 275849.66 92280 -1 5012
5014 0 476695.3 275876.03 91920 -1 5013
5015 0 476897.28 275974.9 91520 -1 5014
5016 0 477154.88 276113.9 91160 -1 5015
5017 0 477142.53 276173.75 91000 -1 5016
5018 0 477062.22 276233.34 90800 -1 5017
5019 0 477097.72 276155.53 90640 -1 5018
5020 0 474874.6 276146.94 90600 -1 5019
5021 0 475636.06 276065.8 90560 -1 5020
5022 0 475691.25 276039.44 90520 -1 5021
5023 0 476173.34 275870.66 90360 -1 5022
5024 0 476866.22 275732.84 90360 -1 5023
5025 0 477223.56 275497.16 90240 -1 5024
5026 0 477348.06 275424.97 90200 -1 5025
5027 0 477462.3 275088.3 90000 -1 5026
5028 0 477495.62 274988.38 89920 -1 5027
5029 0 477500.25 274673.84 89560 -1 5028
5030 0 477551.8 274422.84 89240 -1 5029
5031 0 477870.84 274294.6 89240 -1 5030
5032 0 478175.3 274573.9 89560 -1 5031
5033 0 478149.6 274665.97 89720 -1 5032
5034 0 478204.44 274634.62 89800 -1 5033
5035 0 477864.84 274180.47 89080 -1 5031
5036 0 478134.28 274134.56 88960 -1 5035
5037 0 478337.06 274161.88 88880 -1 5036
5038 0 478353.88 274184 88720 -1 5037
5039 0 478347.44 274096.34 88680 -1 5038
5040 0 478195.2 274150.34 88640 -1 5039
5041 0 478211.75 274159.94 88600 -1 5040
5042 0 478292.75 274146.9 88560 -1 5041
5043 0 478371.66 274163.75 88520 -1 5042
5044 0 478104.72 274386.16 88320 -1 5043
5045 0 477939.53 274559.38 88000 -1 5044
5046 0 477993.84 274799.62 87640 -1 5045
5047 0 477932.7 274967.6 87280 -1 5046
5048 0 478218.34 274862.84 87080 -1 5047
5049 0 478265.12 274948.6 86920 -1 5048
5050 0 477912.8 274454.12 87080 -1 5049
5051 0 477863.7 274437 87200 -1 5050
5052 0 477810.12 274544.44 87280 -1 5051
5053 0 477910.62 274252 86880 -1 5050
5054 0 477925.8 274248.12 86720 -1 5053
5055 0 477970.75 274178.25 86680 -1 5054
5056 0 478104.72 273968.8 86560 -1 5055
5057 0 478260.47 273701.03 86400 -1 5056
5058 0 478211.12 273345.3 86280 -1 5057
5059 0 478382.12 272291.7 86280 -1 5058
5060 0 478333.1 271685.12 86280 -1 5059
5061 0 477987.2 271272.3 86280 -1 5060
5062 0 477778.66 270784.38 86280 -1 5061
5063 0 477663.22 270390.8 86360 -1 5062
5064 0 477791.56 270005.94 86360 -1 5063
5065 0 478240.78 269387.7 86360 -1 5064
5066 0 478102.97 269003.56 86600 -1 5065
5067 0 478143.7 268728.53 86760 -1 5066
5068 0 478163.53 268638.7 86800 -1 5067
5069 0 478153.75 268269.84 86360 32 5065
5070 0 477533.72 268361.9 86360 -1 5069
5071 0 477051.12 268294.5 86360 -1 5070
5072 0 476209.56 268375.03 86360 -1 5071
5073 0 476106.22 268399 86400 -1 5072
5074 0 475640.38 268493.8 86560 -1 5073
5075 0 475934.88 268245.97 86400 -1 5073
5076 0 475812.22 268133 86280 -1 5075
5077 0 475789.88 268116.4 86200 -1 5076
5078 0 475841.72 268176.56 86160 -1 5077
5079 0 477596 268398.06 86280 -1 5070
5080 0 477644 268454.06 86240 -1 5079
5081 0 478770.12 267979.03 86360 32 5069
5082 0 478899.38 267742.47 86440 80 5081
5083 0 479304.12 266498.1 86440 91 5082
5084 0 479333.56 266378.47 86520 101 5083
5085 0 479284.7 266039.5 86680 90 5084
5086 0 479179.1 265425.25 86680 91 5085
5087 0 479303.12 265174.28 86440 32 5086
5088 0 479256.38 265032.75 86200 40 5087
5089 0 479249.7 265069.34 86040 40 5088
5090 0 479561.3 265427.3 86040 40 5089
5091 0 479918 265630.5 86040 -1 5090
5092 0 480248.7 265680.66 86040 -1 5091
5093 0 480631.4 265782.28 86000 -1 5092
5094 0 480831.7 265715.44 86000 -1 5093
5095 0 481041.84 265683.16 86000 -1 5094
5096 0 481046.88 265640.6 86040 -1 5095
5097 0 481010.72 265524.4 86080 -1 5096
5098 0 480180.8 265643.28 86080 -1 5092
5099 0 479585.56 265453.1 86000 40 5090
5100 0 479603 265436.47 85920 40 5099
5101 0 479501.22 265342.16 85840 40 5100
5102 0 479384.7 265500.9 85600 -1 5101
5103 0 479202.8 264589.03 85920 51 5089
5104 0 479360.72 264486.47 85880 81 5103
5105 0 479339.25 264371.97 85840 81 5104
5106 0 479398.06 264336.5 85800 81 5105
5107 0 479755.22 263764.5 85880 102 5104
5108 0 479824.4 263608.94 85800 102 5107
5109 0 479782.34 263222.7 85800 40 5108
5110 0 479635.38 262470.78 85800 178 5109
5111 0 479849.06 262210.28 86000 284 5110
5112 0 479909.53 261737.5 86160 178 5111
5113 0 480303.97 260368.77 86160 178 5112
5114 0 482173.75 258074.97 86160 241 5113
5115 0 482354.78 257721.92 86080 229 5114
5116 0 483328.25 256464.73 85960 209 5115
5117 0 483067.22 255435.48 85800 245 5116
5118 0 482848.3 255269.25 85640 228 5117
5119 0 482613.56 255111.23 85400 200 5118
5120 0 482450.66 254902.73 85040 197 5119
5121 0 482310.75 254560.72 84720 249 5120
5122 0 482453.1 254306.69 84520 300 5121
5123 0 482853.5 253954.44 84360 178 5122
5124 0 482865.9 252984.19 84160 258 5123
5125 0 481757.25 251281.16 84040 266 5124
5126 0 481700.53 250743.3 83800 315 5125
5127 0 481756.28 250351.33 83600 279 5126
5128 0 482086.12 249542.55 83400 163 5127
5129 0 482503.3 249096.86 82960 275 5128
5130 0 482549.25 248812.23 82600 261 5129
5131 0 482620.4 248506.23 82360 209 5130
5132 0 482340.7 248470.27 82160 386 5131
5133 0 482153.56 248340.47 81960 366 5132
5134 0 483178.06 245744.4 81960 314 5133
5135 0 482970.25 243418.97 81960 312 5134
5136 0 483076.16 243097.16 81560 313 5135
5137 0 483098.06 243051.7 81280 427 5136
5138 0 483094.94 243024.94 81200 427 5137
5139 0 483221.9 242752.28 80040 409 5138
5140 0 483039.3 242730.22 79760 -1 5139
5141 0 482780.47 242188.02 79360 -1 5140
5142 0 480830.38 240812.23 79360 266 5141
5143 0 478402.7 234142.03 79360 363 5142
5144 0 476012.78 231701.9 79360 405 5143
5145 0 475609.38 230508.05 79120 245 5144
5146 0 474999.4 226667.25 79120 279 5145
5147 0 474972.12 226297.33 79040 245 5146
5148 0 474942.03 225864.44 78840 302 5147
5149 0 474711.78 225011.92 78560 240 5148
5150 0 474628.66 224375.6 78360 313 5149
5151 0 474536.75 224285.69 78280 240 5150
5152 0 476998.53 224219.3 78240 -1 5151
5153 0 474411.72 224109.84 78200 153 5152
5154 0 474467.56 223749.45 78040 242 5153
5155 0 474419.12 223355.95 77840 305 5154
5156 0 474323.38 222961.75 77600 281 5155
5157 0 474053.38 222658 77440 350 5156
5158 0 473629.1 222274.52 77240 352 5157
5159 0 473503.8 222115.17 76960 386 5158
5160 0 473671.3 221270.72 76360 411 5159
5161 0 473602.56 219742.31 76240 240 5160
5162 0 473338.53 218708.5 75720 275 5161
5163 0 472915.56 218071.42 75280 218 5162
5164 0 472419.34 217362.11 74720 -1 5163
5165 0 472292.53 217079.27 74520 -1 5164
5166 0 472158.3 216838 74320 -1 5165
5167 0 472250.53 216673.42 74120 -1 5166
5168 0 472284.8 216406.62 73960 -1 5167
5169 0 472111.22 216018.53 73760 -1 5168
5170 0 472154.7 215248.06 73000 -1 5169
5171 0 472261.06 215233.55 72800 -1 5170
5172 0 472137.3 215094.22 72600 -1 5171
5173 0 472024.88 215074.06 72320 -1 5172
5174 0 471942.62 215042.84 72120 -1 5173
5175 0 471975.88 215039.69 72040 -1 5174
5176 0 472000.94 215056.98 71960 -1 5175
5177 0 471868.38 214943.22 71760 -1 5176
5178 0 471869.78 214232.56 71240 -1 5177
5179 0 471753.6 213740.28 70920 -1 5178
5180 0 471745.03 213477.89 70720 -1 5179
5181 0 471744.25 213336.6 70560 -1 5180
5182 0 471764.66 213132.33 70400 -1 5181
5183 0 471800.4 212964.48 70200 -1 5182
5184 0 471812.34 212839.8 70040 226 5183
5185 0 471749.5 212659.67 69800 226 5184
5186 0 471706.88 212470.14 69640 226 5185
5187 0 471695.88 212391.17 69440 226 5186
5188 0 471626.56 212208.03 69120 246 5187
5189 0 471480.16 211994.5 68760 282 5188
5190 0 471303.34 211614.78 68480 197 5189
5191 0 471250.56 211481.98 68280 178 5190
5192 0 471167.84 211304.72 68080 178 5191
5193 0 471072.2 211181.6 67880 219 5192
5194 0 471136.1 211063.67 67600 209 5193
5195 0 471189.84 210739.84 67320 230 5194
5196 0 471101.28 210521.56 67160 203 5195
5197 0 470766.1 210205.86 66920 175 5196
5198 0 470515.2 209958.67 66720 181 5197
5199 0 470075.78 209541.58 66520 175 5198
5200 0 469849.2 209240.52 66280 81 5199
5201 0 469490.34 208952.8 66040 120 5200
5202 0 469376.97 208705.88 65840 120 5201
5203 0 469180.2 208397.67 65560 51 5202
5204 0 469173.25 208237.73 65320 153 5203
5205 0 468921.53 207876.95 65160 154 5204
5206 0 468841.88 207590.22 64920 154 5205
5207 0 468901.44 207306.61 64760 124 5206
5208 0 469119.38 207132.84 64520 154 5207
5209 0 469272.22 206980.28 64240 71 5208
5210 0 469041.06 206591.38 63960 166 5209
5211 0 468869.94 206460.83 63800 153 5210
5212 0 468747.03 206154.42 63600 200 5211
5213 0 468624.78 205850.9 63240 200 5212
5214 0 468590.94 205389.69 62760 208 5213
5215 0 468527.97 205141.66 62560 224 5214
5216 0 468233.97 204477.6 62160 -1 5215
5217 0 467845.94 203964.06 61640 -1 5216
5218 0 467725.75 203645.67 61320 -1 5217
5219 0 467564.34 203522.55 60920 -1 5218
5220 0 467425.62 203423.78 60680 -1 5219
5221 0 467229.56 203004.16 60320 -1 5220
5222 0 466932.06 202757.06 59920 -1 5221
5223 0 466604.84 202287.58 59440 -1 5222
5224 0 466281.1 202011.52 59080 189 5223
5225 0 466150.5 201623.4 58680 189 5224
5226 0 466134.06 201431.34 58320 102 5225
5227 0 466190.62 201404.6 58080 102 5226
5228 0 466227.5 201293.11 57920 122 5227
5229 0 466208.47 201061.69 57480 134 5228
5230 0 466291.25 201083.36 57280 134 5229
5231 0 466474.1 201155.08 57240 134 5230
5232 0 466475.28 201153.73 57200 134 5231
5233 0 466438 201001 57000 143 5232
5234 0 466568.16 200981.66 56760 202 5233
5235 0 466547.5 200743.02 56560 202 5234
5236 0 466460.3 200525.52 56280 148 5235
5237 0 466507.3 200414.84 56080 148 5236
5238 0 466387.84 200260.84 55800 148 5237
5239 0 466350.4 199966.4 55440 136 5238
5240 0 466273.44 199788.2 55240 163 5239
5241 0 466113.72 199719.69 54960 186 5240
5242 0 465895.66 199460.19 54560 192 5241
5243 0 465602.72 199231.12 54320 256 5242
5244 0 465872 199073.55 53920 256 5243
5245 0 465898.3 198810.02 53560 228 5244
5246 0 465710.06 198735.9 53280 228 5245
5247 0 465843.53 198563.28 53040 -1 5246
5248 0 465785.47 198406.14 53000 -1 5247
5249 0 465867.5 198560.47 52960 -1 5248
5250 0 465787.12 198458.78 52880 -1 5249
5251 0 465595.78 198122.05 52520 -1 5250
5252 0 465605.66 197999.6 52080 -1 5251
5253 0 465662.94 197889.95 51600 -1 5252
5254 0 465486.3 197675.73 51040 -1 5253
5255 0 465073.56 197401.58 50760 -1 5254
5256 0 464991 197083.19 50080 -1 5255
5257 0 465120.94 196621.8 49400 -1 5256
5258 0 465004.78 195905.3 48960 -1 5257
5259 0 465091.78 195506.52 48440 -1 5258
5260 0 465027.3 195376.11 48240 -1 5259
5261 0 464769.72 194922.1 48200 -1 5260
5262 0 464840.44 195054.69 48120 -1 5261
5263 0 464529 194983.95 47960 -1 5262
5264 0 464601.3 194931.61 47720 -1 5263
5265 0 464568.6 194754.61 47480 -1 5264
5266 0 464498.78 194402.4 47160 -1 5265
5267 0 464622.12 194163.12 46960 -1 5266
5268 0 464027.94 194500.56 46920 -1 5267
5269 0 464533.25 194484.95 46880 -1 5268
5270 0 464696.4 194235.14 46720 -1 5269
5271 0 464619.78 193850.77 46400 -1 5270
5272 0 464158.03 193807.1 46120 -1 5271
5273 0 463713.94 193765.92 45880 -1 5272
5274 0 463719.4 193436.2 45600 -1 5273
5275 0 463565.9 192964.25 45400 -1 5274
5276 0 463483.56 192549.66 45200 -1 5275
5277 0 463625.97 192233.7 45160 -1 5276
5278 0 463502.8 192474.06 45120 -1 5277
5279 0 463397.22 192436.94 45080 -1 5278
5280 0 463039.12 192326.67 44880 -1 5279
5281 0 462697.28 192079.75 44400 -1 5280
5282 0 462463.44 191775.53 43920 -1 5281
5283 0 462531.28 191683.97 43680 -1 5282
5284 0 462278.03 191430.69 43520 -1 5283
5285 0 462189.75 191417.23 43240 -1 5284
5286 0 462013.75 191226.89 43000 -1 5285
5287 0 461768.1 190704.14 42800 -1 5286
5288 0 461503.84 190246.42 42520 -1 5287
5289 0 461375.03 189949.17 42040 -1 5288
5290 0 461301.03 189467.42 41600 -1 5289
5291 0 461105.66 189116.92 41080 -1 5290
5292 0 460417.66 188702.98 40320 -1 5291
5293 0 460324.97 188206.58 39720 -1 5292
5294 0 459991.03 187731.03 39200 -1 5293
5295 0 459889.94 187321.58 38920 -1 5294
5296 0 459661.6 186905.2 38640 -1 5295
5297 0 459581.97 185960.95 38360 -1 5296
5298 0 459621.38 185245.9 38080 -1 5297
5299 0 459533.56 184436.84 37880 -1 5298
5300 0 459533.9 183937.3 37600 -1 5299
5301 0 459858.12 184015.58 37320 -1 5300
5302 0 460459.53 184097.83 37080 -1 5301
5303 0 460282.56 183902.17 36800 -1 5302
5304 0 459220.53 182892.34 36520 -1 5303
5305 0 458736.25 182327.48 36280 -1 5304
5306 0 458540.06 181780.36 36040 -1 5305
5307 0 458277.72 181378.62 35760 -1 5306
5308 0 458140.3 180813.28 35440 -1 5307
5309 0 457847.47 180555.86 35200 -1 5308
5310 0 457841.06 179996 34920 -1 5309
5311 0 457577.7 177144.38 34920 -1 5310
5312 0 457498.03 175832.16 34720 -1 5311
5313 0 457536.9 175182.3 34520 -1 5312
5314 0 457422.16 174198.06 34480 -1 5313
5315 0 457470.22 173923.11 34200 -1 5314
5316 0 457201.6 173628.89 33960 -1 5315
5317 0 456972.8 173363.83 33720 -1 5316
5318 0 457083.7 173153.88 33560 -1 5317
5319 0 457140.78 173129.52 33480 -1 5318
5320 0 457167.3 172086.83 33280 -1 5319
5321 0 457247.9 171119.1 33160 -1 5320
5322 0 457326.06 170294.66 32920 -1 5321
5323 0 456980.16 169353.77 32680 -1 5322
5324 0 456681.72 167987.5 32480 -1 5323
5325 0 456368.72 166336.19 32280 -1 5324
5326 0 456191.47 163242.22 32280 -1 5325
5327 0 456260.88 162474.95 32520 -1 5326
5328 0 456216.5 161637.77 32720 -1 5327
5329 0 456150.84 160712.66 32960 -1 5328
5330 0 456040.7 160374.84 33040 -1 5329
5331 0 456400.5 159574.66 33280 -1 5330
5332 0 456363.47 158930.55 33480 -1 5331
5333 0 456108.72 158713.34 33560 -1 5332
5334 0 456048.88 157903.98 33720 -1 5333
5335 0 456061.84 157480.64 33760 -1 5334
5336 0 456270.56 156535.23 33760 -1 5335
5337 0 456334.16 156101.89 33960 -1 5336
5338 0 456562.12 155573.11 34120 -1 5337
5339 0 456673.62 154986.23 34400 -1 5338
5340 0 456724.38 154381.39 34600 -1 5339
5341 0 456721.6 154228.73 34640 -1 5340
5342 0 456780.25 153834.53 34800 -1 5341
5343 0 456770.6 153669.84 34880 -1 5342
5344 0 456796.6 153619.1 34920 -1 5343
5345 0 456794.03 153654.69 34960 -1 5344
5346 0 456797.3 153431.89 35000 -1 5345
5347 0 456822.9 153342.64 35040 -1 5346
5348 0 456678.38 153483.5 35080 -1 5347
5349 0 456715.4 153336.14 35120 -1 5348
5350 0 456632.94 153234.44 35160 -1 5349
5351 0 456733.8 153006.14 35200 -1 5350
5352 0 456770.8 152313.33 35480 -1 5351
5353 0 456757.97 151615.12 35640 -1 5352
5354 0 456891.75 151399.7 35960 -1 5353
5355 0 456889.25 151070.52 36240 -1 5354
5356 0 456876.56 151046.48 36520 -1 5355
5357 0 457635.7 151692.33 36760 -1 5356
5358 0 457704.44 151735.08 36800 -1 5357
5359 0 457812.56 151940.47 36840 -1 5358
5360 0 457902.66 151820.27 36880 -1 5359
5361 0 457896.56 151773.28 36920 -1 5360
5362 0 457482.7 149996.55 37280 -1 5361
5363 0 456954.84 148502.58 37560 -1 5362
5364 0 456822.38 147954.3 37800 -1 5363
5365 0 456920.25 147013.52 38200 -1 5364
5366 0 456951.53 146465.17 38520 -1 5365
5367 0 456961.25 145958.47 38840 -1 5366
5368 0 457004.94 145453.36 39120 -1 5367
5369 0 457008.06 144957.5 39400 -1 5368
5370 0 456947.16 144359.42 39680 -1 5369
5371 0 456838.47 144187.61 39920 -1 5370
5372 0 456850.97 144109.97 40160 -1 5371
5373 0 456879.66 143891.97 40400 -1 5372
5374 0 456789.06 143415.66 40680 -1 5373
5375 0 456701.7 143049 41040 -1 5374
5376 0 456660.38 142777.27 41360 -1 5375
5377 0 456503.34 142506.17 41560 -1 5376
5378 0 456485.88 142453.84 41680 -1 5377
5379 0 456295 142243.03 41960 -1 5378
5380 0 456141.9 142107.73 42200 -1 5379
5381 0 456049.94 141999.44 42440 -1 5380
5382 0 455857.38 141879.23 42720 -1 5381
5383 0 455644.9 141792.39 42920 -1 5382
5384 0 455482.5 141736.05 43080 -1 5383
5385 0 455232.3 141655.33 43200 -1 5384
5386 0 455100.56 141650.08 43280 -1 5385
5387 0 454911.25 141696.2 43480 -1 5386
5388 0 454803.44 141622.55 43680 -1 5387
5389 0 454584.6 141532.58 43840 -1 5388
5390 0 454382.7 141526.95 44000 -1 5389
5391 0 454238.03 141609.05 44200 -1 5390
5392 0 454303.72 141653.73 44360 -1 5391
5393 0 454198.12 141524.72 44560 -1 5392
5394 0 454165.66 141621.03 44720 -1 5393
5395 0 454167.38 141719.98 44880 -1 5394
5396 0 454129.25 141765.62 45040 -1 5395
5397 0 454055.78 141782.44 45080 -1 5396
5398 0 454001.7 141891.06 45120 -1 5397
5399 0 453882.84 142244.1 45160 -1 5398
5400 0 454107.97 141610.23 45200 -1 5399
5401 0 454167.03 141577.56 45240 -1 5400
5402 0 453948.2 141241.66 45520 -1 5401
5403 0 453680.9 141100.12 45720 -1 5402
5404 0 453557.22 140951.06 45920 -1 5403
5405 0 453689.88 140809.97 46120 -1 5404
5406 0 453851.28 140643.2 46360 -1 5405
5407 0 453750.38 140390.44 46600 -1 5406
5408 0 453708.16 140297.73 46760 -1 5407
5409 0 453738.88 140308.88 46800 -1 5408
5410 0 453788.53 140819.88 46800 -1 5409
5411 0 453471.8 142536.56 46880 -1 5410
5412 0 453268.03 150253.23 46920 -1 5411
5413 0 453718.1 139767.23 46960 -1 5412
5414 0 453644.3 139700.36 47120 -1 5413
5415 0 453746.4 139693.44 47360 -1 5414
5416 0 453408.7 139632.62 47640 -1 5415
5417 0 453635.8 139625.7 47960 -1 5416
5418 0 453733.03 139580.73 48120 -1 5417
5419 0 453746.53 139509.67 48160 -1 5418
5420 0 453818.22 139547.9 48200 -1 5419
5421 0 453809.3 139514.47 48240 -1 5420
5422 0 453813.12 139490.58 48280 -1 5421
5423 0 453707.4 139248.58 48520 -1 5422
5424 0 453597.94 139113.58 48720 -1 5423
5425 0 452962.34 138864.66 48960 -1 5424
5426 0 452642.28 138695.64 49200 -1 5425
5427 0 452508.06 138248.67 49480 -1 5426
5428 0 452424.8 138181.4 49760 -1 5427
5429 0 452261 138020.39 49920 -1 5428
5430 0 452121.28 137945.19 49960 -1 5429
5431 0 452300.1 137970.83 50000 -1 5430
5432 0 452159.66 137781.67 50240 -1 5431
5433 0 452143.4 137796.27 50280 -1 5432
5434 0 452387.16 137969.03 50320 -1 5433
5435 0 451507.16 137089.98 50720 -1 5434
5436 0 451485.22 136928.19 51160 -1 5435
5437 0 451360.12 136676.81 51520 -1 5436
5438 0 451283.88 136412.53 51720 -1 5437
5439 0 451194.1 136247.36 51960 -1 5438
5440 0 450752.56 135878.78 52240 -1 5439
5441 0 450672.88 135866.33 52440 -1 5440
5442 0 450471.25 135729.62 52760 -1 5441
5443 0 450356.2 135625.98 52960 -1 5442
5444 0 450236.3 135334.61 53000 -1 5443
5445 0 450240.2 135286.3 53040 -1 5444
5446 0 450143 135212.39 53080 -1 5445
5447 0 450214.2 135182.27 53160 -1 5446
5448 0 450008.9 135026.94 53440 -1 5447
5449 0 449918.84 134828.39 53720 -1 5448
5450 0 449653.8 134799.19 53920 -1 5449
5451 0 449203.06 134735.58 54200 -1 5450
5452 0 448892.5 134693.98 54400 -1 5451
5453 0 448545.88 134574.39 54640 -1 5452
5454 0 448725.9 134677.34 54680 -1 5453
5455 0 448581.22 134633.27 54720 -1 5454
5456 0 448308.03 134569.86 55160 -1 5455
5457 0 448048.84 134353.3 55440 -1 5456
5458 0 447789.9 134289.22 55680 -1 5457
5459 0 447312.03 134168.53 55880 -1 5458
5460 0 446794.75 133972.53 56320 -1 5459
5461 0 446550.75 133746.86 56640 -1 5460
5462 0 445983 133495.47 57120 -1 5461
5463 0 445442.7 133142.52 57600 -1 5462
5464 0 445117.16 132908.52 57880 -1 5463
5465 0 444677.78 132654.56 58120 -1 5464
5466 0 444128.22 132456.77 58400 -1 5465
5467 0 443584.75 132283.5 58920 -1 5466
5468 0 443383.16 132300.89 59160 -1 5467
5469 0 443232.2 132280.8 59560 -1 5468
5470 0 442953.44 132291.84 60080 -1 5469
5471 0 442667.7 132926.92 60600 -1 5470
5472 0 442705.25 133280.56 60960 -1 5471
5473 0 442407.28 133198.53 61160 -1 5472
5474 0 442272.75 133087.33 61440 -1 5473
5475 0 442099.72 132842.45 61680 -1 5474
5476 0 441945.34 132710.4 61960 -1 5475
5477 0 441453.22 132663.28 62240 -1 5476
5478 0 441217.38 132515.19 62520 -1 5477
5479 0 440662.7 132745.53 62520 -1 5478
5480 0 441240.84 132442.5 62640 -1 5479
5481 0 441130.38 132399.05 62920 -1 5480
5482 0 440825.66 132387.3 63240 -1 5481
5483 0 440414.5 132375.73 63680 -1 5482
5484 0 440101.34 133617.56 64200 -1 5483
5485 0 439130.06 132478.88 64760 -1 5484
5486 0 438849.53 132575.58 64960 -1 5485
5487 0 438031.78 132780.08 65560 -1 5486
5488 0 437733.22 132825.2 65800 -1 5487
5489 0 437168.16 132801.53 66240 -1 5488
5490 0 436702.2 132852.97 66520 -1 5489
5491 0 436473.78 133117.69 66800 -1 5490
5492 0 436563.97 133888.66 67040 -1 5491
5493 0 436508.62 134228.64 67160 -1 5492
5494 0 436382.94 134379.6 67200 -1 5493
5495 0 435861.66 134247.25 67560 -1 5494
5496 0 435295.8 133852.2 68120 -1 5495
5497 0 435019.6 133885.64 68520 -1 5496
5498 0 434302.47 134418.14 69320 -1 5497
5499 0 433997.1 134469 69920 -1 5498
5500 0 433600.78 134522.39 70480 -1 5499
5501 0 433323.62 134636.92 70920 -1 5500
5502 0 432955.2 134602.94 71320 -1 5501
5503 0 432847.88 134643.23 71560 -1 5502
5504 0 432392.38 134414.89 72040 -1 5503
5505 0 432215.53 134325.03 72440 -1 5504
5506 0 432053.7 134332.38 72640 -1 5505
5507 0 431871.66 134237.78 73040 -1 5506
5508 0 431650.22 134186.9 73280 -1 5507
5509 0 431405.4 134168.08 73720 -1 5508
5510 0 431122.2 134098.53 74280 -1 5509
5511 0 430809.8 134055.28 74560 -1 5510
5512 0 430572.47 134073.19 74800 -1 5511
5513 0 430383.4 134108.61 75200 -1 5512
5514 0 430334.8 134206.08 75480 -1 5513
5515 0 430385.16 134329.92 75880 -1 5514
5516 0 430393.5 134372.9 76360 -1 5515
5517 0 430290.22 134268.95 77120 -1 5516
5518 0 430182.22 134297.34 77560 -1 5517
5519 0 430158.28 134258.8 78120 -1 5518
5520 0 430109.72 134271.03 78560 -1 5519
5521 0 430131.78 134330.72 78880 -1 5520
5522 0 429911.7 134500.97 79200 -1 5521
5523 0 429663.03 134539.95 79400 -1 5522
5524 0 429379.66 134681.1 79680 -1 5523
5525 0 429185.6 134790.83 79920 -1 5524
5526 0 429115.3 134848.16 80160 -1 5525
5527 0 428992.88 134879.4 80440 -1 5526
5528 0 428887.16 134887.58 80640 -1 5527
5529 0 428855.53 134874.48 80880 -1 5528
5530 0 428766.6 134825.1 81160 -1 5529
5531 0 428706.62 134844.95 81360 -1 5530
5532 0 428597.28 134801.45 81600 -1 5531
5533 0 428575.2 134775.31 81640 -1 5532
5534 0 428562.06 134759.66 81680 -1 5533
5535 0 428297.56 134831.08 82320 -1 5534
5536 0 427920.56 134872.67 82920 -1 5535
5537 0 427927.2 134850.25 83600 -1 5536
5538 0 427852.38 134961.94 84400 -1 5537
5539 0 427993.66 135095.19 84800 -1 5538
5540 0 428126.06 135229.61 85200 -1 5539
5541 0 428084.88 135351.62 85680 -1 5540
5542 0 428014.78 135575.45 86080 -1 5541
5543 0 427827.06 135872.11 86480 -1 5542
5544 0 427816.5 136084.52 86800 -1 5543
5545 0 427805.9 136371.94 87200 -1 5544
5546 0 427540.72 136889.5 87840 -1 5545
5547 0 427342.44 137228.42 88080 -1 5546
5548 0 427262.53 137409.14 88360 -1 5547
5549 0 427133.6 137471.39 88560 -1 5548
5550 0 427101.72 137411.08 88600 -1 5549
5551 0 427039 137423.19 88640 -1 5550
5552 0 426857.75 137656.1 89200 -1 5551
5553 0 426796.9 137735.69 89440 -1 5552
5554 0 426639.97 137792.02 89640 -1 5553
5555 0 426603.06 137916.62 89880 -1 5554
5556 0 426583.47 138253.06 90160 -1 5555
5557 0 426512.94 138363.64 90360 -1 5556
5558 0 426356.22 138338.62 90400 -1 5557
5559 0 426518.75 138402.52 90440 -1 5558
5560 0 426471.88 138488.25 90600 -1 5559
5561 0 426518.97 138700.6 90840 -1 5560
5562 0 426638.06 138819.94 91080 -1 5561
5563 0 426596.22 139074.52 91320 -1 5562
5564 0 426804.6 139394.7 91360 -1 5563
5565 0 426889.84 138852.52 91400 -1 5564
5566 0 426555.88 138908.64 91680 -1 5565
5567 0 426075.7 139134.28 92120 -1 5566
5568 0 425841.44 139365.4 92680 -1 5567
5569 0 425482.44 139455.17 93040 -1 5568
5570 0 425286.8 139488.08 93280 -1 5569
5571 0 425134.78 139651.78 93480 -1 5570
5572 0 424955.88 139880.58 93760 -1 5571
5573 0 424885.8 140020.36 94040 -1 5572
5574 0 424533.4 140092.39 94320 -1 5573
5575 0 424124.28 140291.06 94480 -1 5574
5576 0 423847.06 140327.7 94680 -1 5575
5577 0 423414.44 140615.3 95200 -1 5576
5578 0 422746.62 141165.39 95680 -1 5577
5579 0 421925.88 141485 96440 -1 5578
5580 0 421101.38 141762.48 97080 -1 5579
5581 0 420358.3 142090.33 97720 -1 5580
5582 0 419835.9 142235.3 98160 -1 5581
5583 0 419495.97 142265.53 98520 -1 5582
5584 0 419285.25 142227.44 98760 -1 5583
5585 0 418885.72 142279.66 99000 -1 5584
5586 0 418596.06 142499.17 99240 -1 5585
5587 0 418127.8 142722.17 99560 -1 5586
5588 0 417592.66 142889.78 99920 -1 5587
5589 0 417300.94 143057.36 100280 -1 5588
5590 0 417185.16 143274.05 100640 -1 5589
5591 0 417103.03 143442.69 100920 -1 5590
5592 0 416876.7 143485.19 101160 -1 5591
5593 0 416477.3 143710.06 101400 -1 5592
5594 0 416407.03 143854.92 101440 -1 5593
5595 0 415939.47 144127.17 101800 -1 5594
5596 0 415675.53 144246.94 102000 -1 5595
5597 0 415220.66 144496.94 102240 -1 5596
5598 0 414863.25 144709.73 102520 -1 5597
5599 0 414713.03 144620.88 102560 -1 5598
5600 0 414692.72 144786.89 102600 -1 5599
5601 0 414522.56 144980.23 102720 -1 5600
5602 0 413787.78 145482.94 103280 -1 5601
5603 0 413356.34 145712.8 103720 -1 5602
5604 0 412419.75 146089.75 104160 -1 5603
5605 0 412394.72 146215.08 104360 -1 5604
5606 0 412221.16 146077.64 104560 -1 5605
5607 0 411796.7 146208.81 104800 -1 5606
5608 0 411433.06 146252.27 105040 -1 5607
5609 0 411027.34 146205.62 105240 -1 5608
5610 0 410667.66 146373.38 105440 -1 5609
5611 0 410457.88 146630.47 105800 -1 5610
5612 0 410158.62 146800.92 106040 -1 5611
5613 0 409846.84 146969.64 106120 -1 5612
5614 0 409468.3 147125.22 106560 -1 5613
5615 0 408956.16 147035.78 106880 -1 5614
5616 0 408459.66 146996.67 107040 -1 5615
5617 0 408095.78 147186.05 107200 -1 5616
5618 0 407737.03 147238.05 107240 -1 5617
5619 0 407167.06 147065.92 107560 -1 5618
5620 0 406499.94 147151.78 107840 -1 5619
5621 0 406107.62 147474.83 108080 -1 5620
5622 0 405740.25 147821.8 108280 -1 5621
5623 0 405381.44 148105.06 108520 -1 5622
5624 0 404278.66 148497.52 108720 -1 5623
5625 0 403840.66 148715.31 108920 -1 5624
5626 0 403368.7 148951.78 109080 -1 5625
5627 0 402879.44 149152.34 109280 -1 5626
5628 0 402154.3 149452.27 109400 -1 5627
5629 0 401723.56 149466.08 109480 -1 5628
5630 0 401400.47 149478.17 109520 -1 5629
5631 0 401027.4 149490.14 109720 -1 5630
5632 0 400355.4 149730.77 109920 -1 5631
5633 0 399699.44 150031.39 110040 -1 5632
5634 0 398559.38 150218.27 110240 -1 5633
5635 0 397673.53 150251.88 110400 -1 5634
5636 0 396503.3 150066.72 110680 -1 5635
5637 0 395946.25 149827.16 110880 -1 5636
5638 0 395324.7 149560.31 111120 -1 5637
5639 0 394820.44 149488.8 111240 -1 5638
5640 0 394225.94 149496.97 111360 -1 5639
5641 0 393504.12 149384.52 111720 -1 5640
5642 0 391960.8 149259.88 112160 -1 5641
5643 0 391605.56 148972.6 112360 -1 5642
5644 0 390984.53 148747.69 112680 -1 5643
5645 0 390633.1 148343.92 112920 -1 5644
5646 0 390311.8 147956.08 113200 -1 5645
5647 0 389745.78 147854.64 113480 -1 5646
5648 0 389295.03 147643.53 113720 -1 5647
5649 0 388697.53 147306.36 114160 -1 5648
5650 0 388195.3 147022.9 114640 -1 5649
5651 0 387850.38 146878.22 115160 -1 5650
5652 0 387913.97 146316.25 115440 -1 5651
5653 0 387329.6 146211.67 115720 -1 5652
5654 0 386910 145918.44 116360 -1 5653
5655 0 386415.12 145891.97 116640 -1 5654
5656 0 385339.9 145662.28 116920 -1 5655
5657 0 384680.4 145799.75 117160 -1 5656
5658 0 383973.16 145864.84 117400 -1 5657
5659 0 383147 145944.3 117680 -1 5658
5660 0 381862.94 146197.1 118240 -1 5659
5661 0 381520.06 146240.31 118480 -1 5660
5662 0 381220.12 146459.97 118800 -1 5661
5663 0 380812.5 146690.78 119000 -1 5662
5664 0 380560.03 147029.23 119400 -1 5663
5665 0 380289.62 147174.98 119600 -1 5664
5666 0 379995.06 147415.52 119840 -1 5665
5667 0 379478.8 147783.05 119960 -1 5666
5668 0 379186.97 148134.66 120200 -1 5667
5669 0 378999.38 148413.72 120400 -1 5668
5670 0 378752.34 148771.53 120640 -1 5669
5671 0 378502.38 149098.88 120920 -1 5670
5672 0 378291.97 149235.52 121120 -1 5671
5673 0 377926.28 149218.58 121280 -1 5672
5674 0 377644.03 149208.64 121400 -1 5673
5675 0 377382.94 149247.58 121560 -1 5674
5676 0 377160.38 149364.03 121680 -1 5675
5677 0 376547.1 149588.72 121840 -1 5676
5678 0 375902.72 149636.72 122040 -1 5677
5679 0 375056.88 149661.48 122240 -1 5678
5680 0 374463.16 149721.84 122440 -1 5679
5681 0 374035.56 149783.38 122680 -1 5680
5682 0 373670 149755.16 122840 -1 5681
5683 0 373257.16 149662.53 123040 -1 5682
5684 0 372804.22 149668.05 123320 -1 5683
5685 0 372468.53 149725.45 123520 -1 5684
5686 0 372402.66 149697.77 123680 -1 5685
5687 0 371956.56 149777.5 123880 -1 5686
5688 0 371789.4 149919 124080 -1 5687
5689 0 371682.25 150023.22 124320 -1 5688
5690 0 371220.34 150023.05 124520 -1 5689
5691 0 371109.34 150057.47 124720 -1 5690
5692 0 370863.1 150063.88 124880 -1 5691
5693 0 370462.8 150130.47 125000 -1 5692
5694 0 370312.62 150265.25 125160 -1 5693
5695 0 369778.16 150442.58 125440 -1 5694
5696 0 369175.06 150537.67 125760 -1 5695
5697 0 368462.1 150632.97 126120 -1 5696
5698 0 368199.44 150773.81 126640 -1 5697
5699 0 368125.4 150820.19 127360 -1 5698
5700 0 367951 150767.58 127640 -1 5699
5701 0 367422.2 153335.44 127840 -1 5700
5702 0 367400.1 150635.16 128240 -1 5701
5703 0 367021.16 150644.06 128640 -1 5702
5704 0 366847.97 150691.38 128920 -1 5703
5705 0 366748.2 150743.9 129160 -1 5704
5706 0 366633.56 150753.4 129360 -1 5705
5707 0 366372.9 150694.89 129560 -1 5706
5708 0 365993.75 150824.44 129800 -1 5707
5709 0 365784.03 150979.5 130120 -1 5708
5710 0 365644.38 150944.28 130440 -1 5709
5711 0 365465.66 150875.75 130720 -1 5710
5712 0 365362.1 150832.84 131040 -1 5711
5713 0 365245.62 150858.5 131280 -1 5712
5714 0 365106.72 150851.95 131560 -1 5713
5715 0 365095.16 150888.5 131880 -1 5714
5716 0 365130.88 151039.78 132080 -1 5715
5717 0 365148.62 151084.44 132120 -1 5716
5718 0 365230.62 151145.97 132160 -1 5717
5719 0 365065.44 151202.27 132440 -1 5718
5720 0 364851.8 151187.81 132760 -1 5719
5721 0 364839.12 151158.14 132800 -1 5720
5722 0 364664.1 151135.58 133080 -1 5721
5723 0 364679.66 151079.81 133320 -1 5722
5724 0 364602.72 151079.88 133640 -1 5723
5725 0 364534.16 151067.36 133920 -1 5724
5726 0 364489.8 151097.58 134120 -1 5725
5727 0 364520.22 151032.12 134360 -1 5726
5728 0 364344.78 151000.67 134640 -1 5727
5729 0 364331.28 150909.14 134920 -1 5728
5730 0 364227.8 150817.4 135200 -1 5729
5731 0 364213.78 150757.58 135480 -1 5730
5732 0 364278.38 150749.17 135760 -1 5731
5733 0 364262.34 150736.89 136040 -1 5732
5734 0 364134.38 150751.8 136320 -1 5733
5735 0 364050.7 150779.64 136720 -1 5734
5736 0 363881.7 150749.02 137000 -1 5735
5737 0 363725.62 150803.84 137320 -1 5736
5738 0 363471.28 150806.2 137680 -1 5737
5739 0 363331.2 150699.73 138040 -1 5738
5740 0 363252.4 150621.61 138080 -1 5739
5741 0 363222.6 150597.16 138120 -1 5740
5742 0 363141.3 150559.55 138160 -1 5741
5743 0 363105.84 150544.05 138200 -1 5742
5744 0 363115.22 150528.03 138240 -1 5743
5745 0 363104.47 150516.55 138280 -1 5744
5746 0 363069.2 150495.94 138320 -1 5745
5747 0 363079.78 150497.19 138360 -1 5746
5748 0 363069.1 150402.72 138400 -1 5747
5749 0 363083.62 150354.64 138440 -1 5748
5750 0 363085 150363.3 138480 -1 5749
5751 0 362804.1 149819.58 139160 -1 5750
5752 0 362715.47 149787.97 139520 -1 5751
5753 0 362690.03 149636.8 139880 -1 5752
5754 0 362582.6 149251.4 140560 -1 5753
5755 0 362467.7 149094.33 140800 -1 5754
5756 0 362284.3 148951.39 141040 -1 5755
5757 0 362119.6 148966.58 141320 -1 5756
5758 0 362067.12 149069.9 141560 -1 5757
5759 0 361939.16 149160.98 141880 -1 5758
5760 0 362036.06 149439.64 142120 -1 5759
5761 0 362099.16 149677.9 142280 -1 5760
5762 0 362690.4 150585.53 142760 -1 5761
5763 0 363093.34 151230.81 143040 -1 5762
5764 0 364225.44 152520.9 143040 -1 5763
5765 0 364322.66 152586.62 143000 -1 5764
5766 0 365107 153391.67 142960 -1 5765
5767 0 365213.66 153445 142920 -1 5766
5768 0 365305.22 153465.28 142880 -1 5767
5769 0 365478.56 153532.66 142840 -1 5768
5770 0 365502.06 153547.83 142800 -1 5769
5771 0 365543.03 153598.94 142760 -1 5770
5772 0 365630.03 153627.62 142720 -1 5771
5773 0 365758.47 153829.22 142680 -1 5772
5774 0 365787.9 153899.14 142640 -1 5773
5775 0 365825.97 154046.56 142600 -1 5774
5776 0 365858.75 154053.23 142560 -1 5775
5777 0 365873.22 154060.39 142520 -1 5776
5778 0 365986.75 154119.88 142480 -1 5777
5779 0 365969.47 154090.16 142440 -1 5778
5780 0 365963.94 154029 142400 -1 5779
5781 0 366076.88 154204.3 142360 -1 5780
5782 0 366142.16 154201.52 142320 -1 5781
5783 0 366205.2 154223.08 142280 -1 5782
5784 0 366585.53 154535.7 142160 -1 5783
5785 0 366614 154595.75 142120 -1 5784
5786 0 366671.88 154749.23 142080 -1 5785
5787 0 366626.28 154811.66 142000 -1 5786
5788 0 366612.72 154768.27 141960 -1 5787
5789 0 366625.72 154828.23 141920 -1 5788
5790 0 366635.12 155856.69 141520 -1 5789
5791 0 366369.78 156216.89 141360 -1 5790
5792 0 366179.06 156763.14 141320 -1 5791
5793 0 365320.3 157614.66 141240 -1 5792
5794 0 365153.4 158268.75 141240 -1 5793
5795 0 365416.8 158767.45 141240 -1 5794
5796 0 365352.22 159485.12 141240 -1 5795
5797 0 364773.5 160539.83 141240 -1 5796
5798 0 364717.78 161537.75 141360 -1 5797
5799 0 364617.75 162124.61 141520 -1 5798
5800 0 364721.06 163179.64 141640 -1 5799
5801 0 364876.22 163819.4 141800 -1 5800
5802 0 365205.28 164616.98 141920 -1 5801
5803 0 365344.78 165590.84 142080 -1 5802
5804 0 365433.88 166477.4 142240 -1 5803
5805 0 365479.62 167713.44 142360 -1 5804
5806 0 366014.66 168619.05 142480 -1 5805
5807 0 366761.25 169410.19 142560 -1 5806
5808 0 367150.47 169619.89 142640 -1 5807
5809 0 367440.4 170284.19 142800 -1 5808
5810 0 367444.78 170345.7 142840 -1 5809
5811 0 367438.16 170420.77 142880 -1 5810
5812 0 367472.75 170459.58 142920 -1 5811
5813 0 367514.53 170471.06 142960 -1 5812
5814 0 367637.53 170687 143000 -1 5813
5815 0 367624.9 170754.58 143040 -1 5814
5816 0 367653.66 170813.73 143080 -1 5815
5817 0 367662.62 170854.58 143120 -1 5816
5818 0 367659.44 170930.47 143160 -1 5817
5819 0 367657.22 170976.28 143200 -1 5818
5820 0 367617.9 171033.4 143240 -1 5819
5821 0 367801.1 171092.08 143280 -1 5820
5822 0 367833.34 171150.77 143320 -1 5821
5823 0 367869.5 171296.27 143360 -1 5822
5824 0 367874.3 171327.42 143400 -1 5823
5825 0 367413.38 172148.06 144320 -1 5824
5826 0 367404.2 172238.61 144360 -1 5825
5827 0 367408.28 172248.14 144400 -1 5826
5828 0 367399.34 172367.73 144440 -1 5827
5829 0 367387.9 172387.64 144480 -1 5828
5830 0 367379.6 172385.94 144520 -1 5829
5831 0 367410.03 172755.75 144680 -1 5830
5832 0 367621.7 173121.72 144920 -1 5831
5833 0 367854.7 173440.5 145160 -1 5832
5834 0 368433.12 173862.8 145440 -1 5833
5835 0 368558.9 174078.38 145520 -1 5834
5836 0 368554.84 174142.48 145560 -1 5835
5837 0 368549.5 174162.48 145600 -1 5836
5838 0 368521.44 174622.27 145960 -1 5837
5839 0 368641.2 174819.64 146200 -1 5838
5840 0 368739.34 174873.39 146440 -1 5839
5841 0 368879.12 174980.33 146800 -1 5840
5842 0 369057.62 174972.58 147280 -1 5841
5843 0 369310.7 175055.4 147760 -1 5842
5844 0 369362.88 175166.1 148200 -1 5843
5845 0 369272.44 175079.25 148720 -1 5844
5846 0 369228.38 175053.16 149160 -1 5845
5847 0 369099 175065.52 149360 -1 5846
5848 0 369796.84 175712.62 150320 -1 5847
5849 0 369209.94 174709.2 150920 -1 5848
5850 0 369107.22 174504.8 151280 -1 5849
5851 0 368822 174287.19 152040 -1 5850
5852 0 368828.28 174330.94 152520 -1 5851
5853 0 368763.12 174461.73 152840 -1 5852
5854 0 368776.5 174431.62 152960 -1 5853
5855 0 368798.66 174381.14 153160 -1 5854
5856 0 368871.47 174520.27 153680 -1 5855
5857 0 369012.8 174429.34 153960 -1 5856
5858 0 369098.53 174377.77 154280 -1 5857
5859 0 369191.2 174409.53 154560 -1 5858
5860 0 369571 174363.42 155680 -1 5859
5861 0 369530.3 174297.88 155960 -1 5860
5862 0 369435.16 174266 156120 -1 5861
5863 0 369402.16 174288.55 156560 -1 5862
5864 0 369533.56 174504.5 157040 -1 5863
5865 0 369537.88 174686.25 157560 -1 5864
5866 0 369457.62 174870.14 157800 -1 5865
5867 0 369658.25 175408.36 158600 -1 5866
5868 0 369702.9 175545.06 158920 -1 5867
5869 0 369712.62 175588.97 159040 -1 5868
5870 0 369776.47 175706.86 159440 -1 5869
5871 0 369929.1 175915.25 160440 -1 5870
5872 0 370145.6 175890.52 160680 -1 5871
5873 0 370321 175798.06 161200 -1 5872
5874 0 370448.12 175707.38 161720 -1 5873
5875 0 370628.7 175633.7 161840 -1 5874
5876 0 370970.78 175516.9 161920 -1 5875
5877 0 371571.66 175508.98 162080 -1 5876
5878 0 371804.1 175546.81 162200 -1 5877
5879 0 372410.22 175422.2 162440 -1 5878
5880 0 372951.34 175420.53 162760 -1 5879
5881 0 373736.88 175602.53 162960 -1 5880
5882 0 375593.28 175793.19 163480 -1 5881
5883 0 377286.94 175313.55 163480 -1 5882
5884 0 379153.9 175464.72 163480 -1 5883
5885 0 380607.16 175259.36 163760 -1 5884
5886 0 384395.3 174971.5 163760 -1 5885
5887 0 385628.66 175221 163760 -1 5886
5888 0 386004.34 175289.38 163800 -1 5887
5889 0 386092.34 175301.94 163840 -1 5888
5890 0 386149.1 175291.97 163880 -1 5889
5891 0 386374.12 175265.66 163920 -1 5890
5892 0 386529.66 175243.06 163960 -1 5891
5893 0 386642.72 175211.67 164000 -1 5892
5894 0 386695.2 175086.73 164040 -1 5893
5895 0 387332.16 175085.42 164200 -1 5894
5896 0 388329.16 175179.89 164840 -1 5895
5897 0 388560.1 175200.88 164880 -1 5896
5898 0 388983.12 175140.73 165040 -1 5897
5899 0 389211.62 175054.1 165160 -1 5898
5900 0 389645.47 174626.94 165920 -1 5899
5901 0 389721.5 174508.72 166040 -1 5900
5902 0 389817.56 174356.02 166440 -1 5901
5903 0 390006.94 174297.53 166800 -1 5902
5904 0 389996.4 174247.39 167320 -1 5903
5905 0 390022.88 174091.47 168160 -1 5904
5906 0 390132.53 173933.28 168520 -1 5905
5907 0 390119.97 173838.53 168840 -1 5906
5908 0 390191.28 173778.39 168880 -1 5907
5909 0 390167.28 173804.55 168920 -1 5908
5910 0 390187.97 173775.34 168960 -1 5909
5911 0 390180.53 173724.19 169000 -1 5910
5912 0 390116.66 173757.94 169040 -1 5911
5913 0 390123.12 173779.39 169080 -1 5912
5914 0 390178.66 173728.94 169120 -1 5913
5915 0 390187.97 173676.94 169160 -1 5914
5916 0 390234.62 173657.44 169200 -1 5915
5917 0 390213.1 173676.66 169240 -1 5916
5918 0 390215.62 173662.88 169280 -1 5917
5919 0 390178.06 173699.16 169320 -1 5918
5920 0 390211.9 173599.56 169360 -1 5919
5921 0 390204.25 173563.16 169400 -1 5920
5922 0 390160.2 173572.77 169440 -1 5921
5923 0 390074.75 173605.17 169480 -1 5922
5924 0 390168 173533.9 169520 -1 5923
5925 0 390183.06 173456.47 169560 -1 5924
5926 0 390131.84 173508.14 169600 -1 5925
5927 0 390097.75 173551.25 169640 -1 5926
5928 0 390161.3 173471.23 169680 -1 5927
5929 0 390178.6 173498.95 169720 -1 5928
5930 0 390129.75 173480.78 169760 -1 5929
5931 0 390104.84 173543.22 169800 -1 5930
5932 0 390118.78 173508.55 169840 -1 5931
5933 0 390083.38 173549.67 169880 -1 5932
5934 0 390057.2 173524.92 169920 -1 5933
5935 0 390077.38 173476.95 169960 -1 5934
5936 0 390048.4 173486.66 170000 -1 5935
5937 0 390028.5 173510.98 170040 -1 5936
5938 0 390079.22 173491.4 170080 -1 5937
5939 0 390084.62 173512.97 170120 -1 5938
5940 0 390100.9 173386.81 170160 -1 5939
5941 0 390093.78 173418.31 170200 -1 5940
5942 0 390044.84 173349.9 170240 -1 5941
5943 0 390001.53 173379.52 170280 -1 5942
5944 0 389952.94 173352.52 170320 -1 5943
5945 0 389924.66 173368.75 170360 -1 5944
5946 0 389902.03 173307.53 170400 -1 5945
5947 0 389867.53 173346.55 170440 -1 5946
5948 0 389922.56 173287.55 170480 -1 5947
5949 0 389949.88 173320.52 170520 -1 5948
5950 0 389865.88 173239.45 170560 -1 5949
5951 0 389817.8 173306.67 170600 -1 5950
5952 0 389870.56 173240.9 170640 -1 5951
5953 0 389890.16 173168.61 170680 -1 5952
5954 0 389854.3 173225.42 170720 -1 5953
5955 0 389920.7 173060.67 170760 -1 5954
5956 0 389884.84 173099.34 170800 -1 5955
5957 0 389898.56 173056.5 170840 -1 5956
5958 0 389867.7 173051.34 170880 -1 5957
5959 0 389870.56 173031.45 170920 -1 5958
5960 0 389892.53 172987.11 170960 -1 5959
5961 0 389904.97 173010.02 171000 -1 5960
5962 0 389895.84 172983 171040 -1 5961
5963 0 389869.56 172957.12 171080 -1 5962
5964 0 389875.56 172904.2 171120 -1 5963
5965 0 389870.34 172962.69 171160 -1 5964
5966 0 389824.97 172907.12 171200 -1 5965
5967 0 389868.1 172818.14 171240 -1 5966
5968 0 389870 172849.2 171280 -1 5967
5969 0 389868.28 172863.9 171320 -1 5968
5970 0 389803.94 172931.34 171360 -1 5969
5971 0 389835.7 172858.67 171400 -1 5970
5972 0 389831.06 172876.08 171440 -1 5971
5973 0 389887.94 172828.11 171480 -1 5972
5974 0 389877.7 172829.62 171520 -1 5973
5975 0 389898.44 172837.38 171560 -1 5974
5976 0 389889.75 172868 171600 -1 5975
5977 0 389839.84 172837.56 171640 -1 5976
5978 0 389817.75 172820.19 171680 -1 5977
5979 0 389898.78 172777.92 171720 -1 5978
5980 0 389931.56 172791.47 171760 -1 5979
5981 0 389942.8 172775.47 171800 -1 5980
5982 0 389908.3 172789.83 171840 -1 5981
5983 0 389901.62 172804.78 171880 -1 5982
5984 0 389942.38 172788.8 171920 -1 5983
5985 0 389931.62 172792.52 171960 -1 5984
5986 0 389932.34 172766.05 172000 -1 5985
5987 0 389965.53 172764.69 172040 -1 5986
5988 0 389949.88 172762.11 172080 -1 5987
5989 0 389973.28 172755.5 172120 -1 5988
5990 0 389904.47 172821.75 172160 -1 5989
5991 0 389976 172706.02 172200 -1 5990
5992 0 389883.44 172777.52 172240 -1 5991
5993 0 389965.62 172725.2 172280 -1 5992
5994 0 390021.3 172691.7 172320 -1 5993
5995 0 389969.97 172749.66 172360 -1 5994
5996 0 389965.8 172695.05 172400 -1 5995
5997 0 389936.16 172692.03 172440 -1 5996
5998 0 389989.9 172712 172480 -1 5997
5999 0 389988.6 172657.31 172520 -1 5998
6000 0 389990.34 172643.3 172560 -1 5999
6001 0 390035.78 172577.86 172600 -1 6000
6002 0 389986.06 172637.61 172640 -1 6001
6003 0 390016.44 172592.52 172680 -1 6002
6004 0 390051.25 172556.92 172720 -1 6003
6005 0 389999.6 172565.66 172760 -1 6004
6006 0 390039.03 172526.38 172800 -1 6005
6007 0 390052.34 172504.78 172840 -1 6006
6008 0 390072.72 172417.81 172880 -1 6007
6009 0 390086.5 172416.48 172920 -1 6008
6010 0 390079.06 172383.94 172960 -1 6009
6011 0 390112.1 172323.31 173000 -1 6010
6012 0 390112.84 172335.53 173040 -1 6011
6013 0 390121.7 172244.11 173080 -1 6012
6014 0 390088.28 172238.36 173120 -1 6013
6015 0 390072.53 172207.22 173160 -1 6014
6016 0 390080.7 172213.3 173200 -1 6015
6017 0 390103.94 172107.88 173240 -1 6016
6018 0 390125.84 172107.1 173280 -1 6017
6019 0 390106.16 172133.36 173320 -1 6018
6020 0 390130.2 172045.19 173360 -1 6019
6021 0 390127.53 172056.23 173400 -1 6020
6022 0 390097.38 172003.36 173440 -1 6021
6023 0 390158.12 171946.73 173480 -1 6022
6024 0 390132.62 171975.73 173520 -1 6023
6025 0 390140.2 171879.67 173560 -1 6024
6026 0 390104.25 171916.62 173600 -1 6025
6027 0 390067.28 171894.75 173640 -1 6026
6028 0 390018.9 171926.14 173680 -1 6027
6029 0 390137.7 171750.17 173720 -1 6028
6030 0 390113.12 171810.2 173760 -1 6029
6031 0 390149 171712.88 173800 -1 6030
6032 0 390107.28 171762.2 173840 -1 6031
6033 0 390113.25 171731.97 173880 -1 6032
6034 0 390080.12 171765.62 173920 -1 6033
6035 0 390077.28 171713.44 173960 -1 6034
6036 0 390115.75 171670.05 174000 -1 6035
6037 0 390072.72 171710.64 174040 -1 6036
6038 0 390030.47 171591.06 174080 -1 6037
6039 0 389987.1 171581.16 174160 -1 6038
6040 0 389893.53 171560.39 174200 -1 6039
6041 0 389874.62 171591.95 174240 -1 6040
6042 0 389785.72 171501.72 174280 -1 6041
6043 0 389775.06 171490.14 174320 -1 6042
6044 0 389741.34 171485.19 174360 -1 6043
6045 0 389712.84 171463.64 174400 -1 6044
6046 0 389727.16 171401.86 174440 -1 6045
6047 0 389717.53 171361.02 174480 -1 6046
6048 0 389692.8 171428.83 174520 -1 6047
6049 0 389639.94 171296.61 174560 -1 6048
6050 0 389628.16 171273.06 174600 -1 6049
6051 0 389628.78 171243.92 174640 -1 6050
6052 0 389603.25 171259.94 174680 -1 6051
6053 0 389588.25 171290.47 174720 -1 6052
6054 0 389614.7 171238.98 174760 -1 6053
6055 0 389623.72 171229.6 174800 -1 6054
6056 0 389607.53 171234.11 174840 -1 6055
6057 0 389552.3 171252.67 174880 -1 6056
6058 0 389614.8 171163.03 174920 -1 6057
6059 0 389588.84 171202.86 174960 -1 6058
6060 0 389584.6 171074.73 175000 -1 6059
6061 0 389576.38 171042.27 175040 -1 6060
6062 0 389570.3 171017.28 175080 -1 6061
6063 0 389576.22 170996.64 175120 -1 6062
6064 0 389562.03 171014.66 175160 -1 6063
6065 0 389570.38 170974.48 175200 -1 6064
6066 0 389558.72 170939.55 175280 -1 6065
6067 0 389532.12 170863.9 175320 -1 6066
6068 0 389537.44 170872.7 175360 -1 6067
6069 0 389462.56 170772.98 175400 -1 6068
6070 0 389478.84 170717.4 175440 -1 6069
6071 0 389437.28 170722.66 175480 -1 6070
6072 0 389474.84 170690.6 175520 -1 6071
6073 0 389444.06 170734.34 175560 -1 6072
6074 0 389433.94 170655.92 175600 -1 6073
6075 0 389408.94 170582.73 175640 -1 6074
6076 0 389388.25 170562.77 175680 -1 6075
6077 0 389373 170550.17 175720 -1 6076
6078 0 389348.12 170576.95 175760 -1 6077
6079 0 389373.47 170551.84 175800 -1 6078
6080 0 389364.66 170569.64 175840 -1 6079
6081 0 389354.6 170604.06 175880 -1 6080
6082 0 389390.28 170521.38 175920 -1 6081
6083 0 389387.47 170482.8 175960 -1 6082
6084 0 389359.34 170517.9 176000 -1 6083
6085 0 389348.12 170485.47 176040 -1 6084
6086 0 389315.5 170517.44 176080 -1 6085
6087 0 389276.16 170364.47 176120 -1 6086
6088 0 389245.4 170284.67 176160 -1 6087
6089 0 389239.44 170287.22 176200 -1 6088
6090 0 389205.75 170271.03 176240 -1 6089
6091 0 389229.2 170197.72 176280 -1 6090
6092 0 389223.16 170155.05 176320 -1 6091
6093 0 389205.5 170200.81 176360 -1 6092
6094 0 389155.4 170012.53 176400 -1 6093
6095 0 389145.94 170024.67 176440 -1 6094
6096 0 389134.12 170027.12 176480 -1 6095
6097 0 389066.7 169972.92 176520 -1 6096
6098 0 389067.03 169900.97 176560 -1 6097
6099 0 389055.62 169831.64 176600 -1 6098
6100 0 389020.22 169806.25 176640 -1 6099
6101 0 389069.03 169748.3 176680 -1 6100
6102 0 389033 169750.47 176720 -1 6101
6103 0 389072.84 169682.36 176760 -1 6102
6104 0 389047.75 169628.84 176800 -1 6103
6105 0 389023.34 169583.23 176840 -1 6104
6106 0 388994.47 169609.83 176880 -1 6105
6107 0 388957.28 169592.58 176920 -1 6106
6108 0 388922.2 169526.53 176960 -1 6107
6109 0 388894.94 169530.14 177000 -1 6108
6110 0 388885.94 169503.83 177040 -1 6109
6111 0 388881.47 169562.27 177080 -1 6110
6112 0 388845.62 169528.64 177120 -1 6111
6113 0 388825.1 169525.7 177160 -1 6112
6114 0 388838.84 169523.78 177200 -1 6113
6115 0 388806.38 169501.61 177240 -1 6114
6116 0 388782.78 169479.06 177280 -1 6115
6117 0 388755.78 169523.06 177320 -1 6116
6118 0 388759.88 169501.73 177360 -1 6117
6119 0 388737.88 169511.67 177400 -1 6118
6120 0 388759.06 169468.48 177440 -1 6119
6121 0 388693.28 169452.31 177480 -1 6120
6122 0 388623.78 169374.5 177520 -1 6121
6123 0 388600.16 169440.31 177560 -1 6122
6124 0 388597.44 169403.88 177600 -1 6123
6125 0 388568.34 169398.8 177640 -1 6124
6126 0 388563.72 169376.45 177680 -1 6125
6127 0 388527.5 169360.39 177720 -1 6126
6128 0 388494.25 169330.39 177760 -1 6127
6129 0 388463.1 169351.98 177800 -1 6128
6130 0 388520.12 169351.88 177840 -1 6129
6131 0 388464.7 169287.14 177880 -1 6130
6132 0 388429.47 169274.22 177920 -1 6131
6133 0 388405.22 169230.62 177960 -1 6132
6134 0 388378.75 169157.97 178000 -1 6133
6135 0 388358.06 169219.34 178040 -1 6134
6136 0 388314.1 169189.95 178080 -1 6135
6137 0 388296.06 169153.94 178120 -1 6136
6138 0 388274.62 169138.23 178160 -1 6137
6139 0 388267.78 169098.77 178200 -1 6138
6140 0 388214.56 169123.64 178240 -1 6139
6141 0 388216.4 169088.2 178280 -1 6140
6142 0 388206.97 169091.75 178320 -1 6141
6143 0 388225.6 169070.73 178360 -1 6142
6144 0 388211.8 169046.53 178400 -1 6143
6145 0 388202.62 169020.94 178440 -1 6144
6146 0 388222.6 169016.16 178480 -1 6145
6147 0 388224.4 168933.86 178520 -1 6146
6148 0 388190.34 168967.92 178560 -1 6147
6149 0 388196.22 168933.7 178600 -1 6148
6150 0 388186.3 168928.7 178640 -1 6149
6151 0 388163.12 168878.3 178680 -1 6150
6152 0 388145 168828.61 178720 -1 6151
6153 0 388142.3 168803.64 178760 -1 6152
6154 0 388115.3 168806.27 178800 -1 6153
6155 0 388093.38 168843.83 178840 -1 6154
6156 0 388143.16 168803.83 178880 -1 6155
6157 0 388154.66 168720.5 178920 -1 6156
6158 0 388148.06 168708.1 179000 -1 6157
6159 0 388173.53 168666.78 179040 -1 6158
6160 0 388160.06 168577.5 179080 -1 6159
6161 0 388136.97 168618.78 179120 -1 6160
6162 0 388152 168561.58 179160 -1 6161
6163 0 388145.4 168528.08 179200 -1 6162
6164 0 388141.66 168468.31 179240 -1 6163
6165 0 388123.44 168435.23 179280 -1 6164
6166 0 388085.44 168446.6 179320 -1 6165
6167 0 388065.44 168371.4 179360 -1 6166
6168 0 388007.88 168287.06 179400 -1 6167
6169 0 387903 168199.25 179440 -1 6168
6170 0 387888.47 168065.56 179480 -1 6169
6171 0 387863.28 168044.92 179520 -1 6170
6172 0 387816.5 168025.23 179560 -1 6171
6173 0 387786.03 167945.3 179600 -1 6172
6174 0 387736.38 167898.81 179640 -1 6173
6175 0 387679.62 167901.73 179680 -1 6174
6176 0 387667.53 167872.2 179720 -1 6175
6177 0 387667.28 167753.27 179760 -1 6176
6178 0 387676.12 167789.45 179800 -1 6177
6179 0 387639.97 167775.72 179840 -1 6178
6180 0 387629.78 167647.53 179880 -1 6179
6181 0 387639.34 167669.02 179920 -1 6180
6182 0 387613.28 167788.89 179960 -1 6181
6183 0 387591.8 167745.86 180000 -1 6182
6184 0 387671.12 167849.81 180040 -1 6183
6185 0 387692.97 168057.61 180080 -1 6184
6186 0 387495.84 167626.22 180120 -1 6185
6187 0 387514.34 167642.84 180160 -1 6186
6188 0 387473.94 167735.89 180200 -1 6187
6189 0 387464.4 167677.95 180240 -1 6188
6190 0 387388.38 167572.72 180280 -1 6189
6191 0 387459.44 167567.42 180320 -1 6190
6192 0 387500.94 167488.6 180360 -1 6191
6193 0 387363.47 167447.88 180400 -1 6192
6194 0 387349.22 167485.89 180440 -1 6193
6195 0 387303.47 167440.44 180480 -1 6194
6196 0 387316.9 167367.55 180520 -1 6195
6197 0 387336.88 167339.14 180560 -1 6196
6198 0 387354.03 167306.69 180600 -1 6197
6199 0 387341.12 167378.64 180640 -1 6198
6200 0 387316.62 167264.45 180680 -1 6199
6201 0 387351.47 167253.27 180720 -1 6200
6202 0 387332.6 167263.92 180760 -1 6201
6203 0 387335.97 167262.23 180800 -1 6202
6204 0 387313.56 167276.83 180840 -1 6203
6205 0 387295.12 167302.7 180880 -1 6204
6206 0 387308.44 167283.08 180920 -1 6205
6207 0 387337.9 167224.89 180960 -1 6206
6208 0 387338.2 167254.61 181000 -1 6207
6209 0 387322.66 167238.47 181040 -1 6208
6210 0 387301.53 167169.95 181080 -1 6209
6211 0 387323.03 167149.27 181120 -1 6210
6212 0 387307.62 166980.27 181360 -1 6211
6213 0 387740.22 166286.17 182120 -1 6212
6214 0 386861.84 166445.61 182120 -1 6213
6215 0 386739.22 166463.95 182160 -1 6214
6216 0 386617.5 166403.08 182200 -1 6215
6217 0 386505.5 166355.92 182240 -1 6216
6218 0 386434.62 166335.84 182280 -1 6217
6219 0 386384.12 166297.55 182320 -1 6218
6220 0 386321.28 166280.97 182360 -1 6219
6221 0 386264.06 166243.95 182400 -1 6220
6222 0 386178.03 166197.89 182440 -1 6221
6223 0 386083.25 166173.69 182480 -1 6222
6224 0 385992.1 166134.77 182520 -1 6223
6225 0 385917.2 166103.6 182560 -1 6224
6226 0 385860.16 166045.28 182600 -1 6225
6227 0 385775.2 166003.94 182640 -1 6226
6228 0 385494 165885.4 182680 -1 6227
6229 0 385201.97 165771.27 182720 -1 6228
6230 0 385004.66 165694.84 182760 -1 6229
6231 0 384818.84 165614.52 182800 -1 6230
6232 0 384633.34 165554.62 182840 -1 6231
6233 0 384432.7 165489.72 182880 -1 6232
6234 0 384277.1 165452.73 182920 -1 6233
6235 0 384139.4 165399.81 182960 -1 6234
6236 0 383954.8 165371.33 183000 -1 6235
6237 0 383795.38 165337.16 183040 -1 6236
6238 0 383656.53 165289.1 183080 -1 6237
6239 0 383512.8 165265.42 183120 -1 6238
6240 0 383372.84 165243.94 183160 -1 6239
6241 0 383231.7 165241.2 183200 -1 6240
6242 0 383111.9 165213.9 183240 -1 6241
6243 0 383010.3 165195.47 183280 -1 6242
6244 0 382872.22 165122.05 183320 -1 6243
6245 0 382733.2 165065.67 183360 -1 6244
6246 0 381650 165001.9 183360 -1 6245
6247 0 381661.34 164969.2 183400 -1 6246
6248 0 381664.3 164933.02 183440 -1 6247
6249 0 381643.25 164893.61 183480 -1 6248
6250 0 381633.9 164861.45 183520 -1 6249
6251 0 381517.34 164808.48 183560 -1 6250
6252 0 381387.03 164772.17 183600 -1 6251
6253 0 381262.4 164733.16 183640 -1 6252
6254 0 381141.7 164680.52 183680 -1 6253
6255 0 381011.06 164642.8 183720 -1 6254
6256 0 380895.7 164607.61 183760 -1 6255
6257 0 380837 164613.38 183800 -1 6256
6258 0 380794.2 164607.06 183840 -1 6257
6259 0 380743.12 164590.14 183880 -1 6258
6260 0 380696.62 164594.28 183920 -1 6259
6261 0 380609.25 164574.92 183960 -1 6260
6262 0 380557.16 164537.9 184000 -1 6261
6263 0 380466.72 164538.67 184040 -1 6262
6264 0 380386.12 164496.1 184080 -1 6263
6265 0 380331.06 164459.6 184120 -1 6264
6266 0 380310.75 164436.8 184160 -1 6265
6267 0 380295.75 164429.64 184200 -1 6266
6268 0 380298.7 164439.64 184240 -1 6267
6269 0 380233.47 164506.28 184280 -1 6268
6270 0 380189.94 164548.23 184320 -1 6269
6271 0 380144.4 164593.42 184360 -1 6270
6272 0 380090.53 164620.9 184400 -1 6271
6273 0 380061.62 164652.7 184440 -1 6272
6274 0 380012.06 164665.17 184480 -1 6273
6275 0 379934.16 164683.06 184520 -1 6274
6276 0 379824.2 164715.64 184560 -1 6275
6277 0 379732.56 164734.55 184600 -1 6276
6278 0 379634.34 164755.88 184640 -1 6277
6279 0 379533.84 164763.97 184680 -1 6278
6280 0 379435.3 164794.72 184720 -1 6279
6281 0 379341.28 164821.38 184760 -1 6280
6282 0 379241.3 164839.33 184800 -1 6281
6283 0 379157.78 164872.28 184840 -1 6282
6284 0 379092.1 164875.25 184880 -1 6283
6285 0 379025.03 164881.27 184920 -1 6284
6286 0 378942.94 164882.08 184960 -1 6285
6287 0 378876.75 164866.62 185000 -1 6286
6288 0 378885.22 164877.89 185040 -1 6287
6289 0 378883.66 164919.38 185080 -1 6288
6290 0 378873.25 164971.66 185120 -1 6289
6291 0 378882.16 164995.39 185160 -1 6290
6292 0 378883.5 165024.86 185200 -1 6291
6293 0 378883 165064.86 185240 -1 6292
6294 0 378867.53 165097 185280 -1 6293
6295 0 378850.44 165140.69 185320 -1 6294
6296 0 378848.44 165146.83 185360 -1 6295
6297 0 378840.97 165139.69 185400 -1 6296
6298 0 378782.44 165166.92 185440 -1 6297
6299 0 378738.5 165206.3 185480 -1 6298
6300 0 378678.9 165238.3 185520 -1 6299
6301 0 378627.84 165272.84 185560 -1 6300
6302 0 378618.8 165290.83 185600 -1 6301
6303 0 378581.62 165316.17 185640 -1 6302
6304 0 378558.12 165314.11 185680 -1 6303
6305 0 378533.53 165343.6 185720 -1 6304
6306 0 378520.94 165352.45 185760 -1 6305
6307 0 378500.78 165366.94 185800 -1 6306
6308 0 378486.5 165370.73 185840 -1 6307
6309 0 378460.22 165378.33 185880 -1 6308
6310 0 378453.88 165370.92 185920 -1 6309
6311 0 378422.94 165384.95 185960 -1 6310
6312 0 378378.94 165310.88 186000 -1 6311
6313 0 378335.62 165348.98 186080 -1 6312
6314 0 378301.5 165273.19 186120 -1 6313
6315 0 378248.06 165200.42 186160 -1 6314
6316 0 378201.84 165117.1 186200 -1 6315
6317 0 378208.62 165141.75 186240 -1 6316
6318 0 378210.8 165157.12 186280 -1 6317
6319 0 378212.16 165158.22 186320 -1 6318
6320 0 378214.16 165146.28 186360 -1 6319
6321 0 378196.53 165141.48 186400 -1 6320
6322 0 378182.22 165134.94 186440 -1 6321
6323 0 378164.5 165118.36 186480 -1 6322
6324 0 378149.56 165101.25 186520 -1 6323
6325 0 378146.78 165090.9 186560 -1 6324
6326 0 378055 165050.66 186600 -1 6325
6327 0 377965.78 165007.48 186640 -1 6326
6328 0 377883.28 164955.73 186680 -1 6327
6329 0 377796 164912.83 186720 -1 6328
6330 0 377766.12 164868.23 186760 -1 6329
6331 0 377728.44 164830.56 186800 -1 6330
6332 0 377678.56 164800.95 186840 -1 6331
6333 0 377621.78 164760.03 186880 -1 6332
6334 0 377593.97 164756.06 186920 -1 6333
6335 0 377564.1 164757.89 186960 -1 6334
6336 0 377525 164759.17 187000 -1 6335
6337 0 377437.94 164731.53 187040 -1 6336
6338 0 377358.56 164703.36 187080 -1 6337
6339 0 377307.1 164656.83 187120 -1 6338
6340 0 377240.12 164628.28 187160 -1 6339
6341 0 377052.12 164580.6 187200 -1 6340
6342 0 376861.34 164530.23 187240 -1 6341
6343 0 376677.03 164474.08 187280 -1 6342
6344 0 376484.72 164403.05 187320 -1 6343
6345 0 376329.34 164322.44 187360 -1 6344
6346 0 376094.97 164263.16 187400 -1 6345
6347 0 375891.7 164213.62 187440 -1 6346
6348 0 375806.3 164209.22 187480 -1 6347
6349 0 375780.22 164186.48 187520 -1 6348
6350 0 375748.44 164179.1 187560 -1 6349
6351 0 375726.78 164165.11 187600 -1 6350
6352 0 375643.97 164186.08 187640 -1 6351
6353 0 375561.94 164198.66 187680 -1 6352
6354 0 375484.84 164221.45 187720 -1 6353
6355 0 375411.75 164233.7 187760 -1 6354
6356 0 375123.75 164287.94 187800 -1 6355
6357 0 374810.3 164369.66 187840 -1 6356
6358 0 374513.97 164436.03 187880 -1 6357
6359 0 374219.1 164508.25 187920 -1 6358
6360 0 374197.22 164534.73 187960 -1 6359
6361 0 374150.25 164575.97 188000 -1 6360
6362 0 374109.72 164607.84 188040 -1 6361
6363 0 374090.22 164634.9 188080 -1 6362
6364 0 372576.9 165591.62 188080 -1 6363
6365 0 370728.53 165512.3 188080 -1 6364
6366 0 370495.3 164144.2 188080 -1 6365
6367 0 370397.84 164149.44 188240 -1 6366
6368 0 369294 164486.58 188240 -1 6367
6369 0 369078.72 164151.48 188080 -1 6368
6370 0 369062.84 164073.84 187800 -1 6369
6371 0 368948.8 163556.89 187560 -1 6370
6372 0 368851.72 163377.86 187440 -1 6371
6373 0 368722.34 163139.22 187280 -1 6372
6374 0 368899.53 163059.77 186920 -1 6373
6375 0 368921.03 163018.3 186600 -1 6374
6376 0 369089.97 162994.83 186280 -1 6375
6377 0 368853.47 162654.02 185960 -1 6376
6378 0 368643.38 162365.4 185680 -1 6377
6379 0 368503.25 162145.28 185400 -1 6378
6380 0 368480.4 161766.25 185120 -1 6379
6381 0 368423.3 161632.58 184880 -1 6380
6382 0 368541.16 161316.52 184600 -1 6381
6383 0 368517.47 161041.94 184320 -1 6382
6384 0 368475 160696.84 184040 -1 6383
6385 0 368388.56 160277.14 183680 -1 6384
6386 0 368048.2 160120.81 183440 -1 6385
6387 0 368068 160057.4 183360 -1 6386
6388 0 368097.72 159961.7 183240 -1 6387
6389 0 368260.53 159913.53 183000 -1 6388
6390 0 368541 159323.27 183000 -1 6389
6391 0 368533 159137.6 183240 -1 6390
6392 0 368478.6 159070.19 183520 -1 6391
6393 0 368356.03 159105.47 183840 -1 6392
6394 0 368370.25 159322.12 184160 -1 6393
6395 0 368382.38 159463.58 184520 -1 6394
6396 0 368511.53 159547.56 184840 -1 6395
6397 0 368543.9 159404.22 185000 -1 6396
6398 0 368780.78 159412.48 185280 -1 6397
6399 0 368962.25 159466.64 185440 -1 6398
6400 0 369179.34 159525.11 185560 -1 6399
6401 0 369291.6 159796 185800 -1 6400
6402 0 369304.6 159969.86 186000 -1 6401
6403 0 369440.25 160170.52 186280 -1 6402
6404 0 369267.84 160131.33 186520 -1 6403
6405 0 369208.25 160101.61 186600 -1 6404
6406 0 369051.8 159923.67 186760 -1 6405
6407 0 368945.62 159793.78 186960 -1 6406
6408 0 368675.28 159709.61 187200 -1 6407
6409 0 368467.03 159738.28 187320 -1 6408
6410 0 368412.06 159701.17 187560 -1 6409
6411 0 368681.6 159762.73 187760 -1 6410
6412 0 368546.28 159807.86 187800 -1 6411
6413 0 368473.88 160533.3 186520 -1 6404
6414 0 368489.97 160755.58 186320 -1 6413
6415 0 368193.7 160810.34 186120 -1 6414
6416 0 368296.66 159908.25 182960 -1 6389
6417 0 368413 159728.73 182720 -1 6416
6418 0 368405.22 159824 182520 -1 6417
6419 0 368398.7 159900.44 182360 -1 6418
6420 0 368506.12 160073.81 182040 -1 6419
6421 0 368514.84 159892 181720 -1 6420
6422 0 368397.56 159882.28 181360 -1 6421
6423 0 368454.9 159880.25 181280 -1 6422
6424 0 370397.7 164153.72 188320 -1 6367
6425 0 369579.3 163683.81 188320 -1 6424
6426 0 369372.6 163817.6 188480 -1 6425
6427 0 369320.56 163850.84 188520 -1 6426
6428 0 369195.56 164072.25 188840 -1 6427
6429 0 369044.25 163768.38 189080 -1 6428
6430 0 368782.8 163703.48 189360 -1 6429
6431 0 368842.72 163622.72 189440 -1 6430
6432 0 368992.06 163421.86 189640 -1 6431
6433 0 369092.88 163232.08 189800 -1 6432
6434 0 368985.03 163205.58 189880 -1 6433
6435 0 370355 164169 188480 -1 6424
6436 0 370344.25 164172.75 188520 -1 6435
6437 0 370311.78 164184.19 188640 -1 6436
6438 0 370681.5 163772 188640 -1 6437
6439 0 370758.78 163297.55 188640 -1 6438
6440 0 369973.72 163300.97 188640 -1 6439
6441 0 369973.16 163318.5 188840 -1 6440
6442 0 369973 163321.64 188880 -1 6441
6443 0 370831.5 163296 188680 -1 6439
6444 0 370904.4 163294.03 188720 -1 6443
6445 0 371024.53 163040.64 188800 -1 6444
6446 0 371038.62 162984.25 188880 -1 6445
6447 0 371008.72 163153.94 188880 -1 6446
6448 0 370906.47 163191.89 189040 -1 6447
6449 0 370934.47 163173.89 189120 -1 6448
6450 0 371115.9 163167.77 189280 -1 6449
6451 0 371130.12 163173.67 189320 -1 6450
6452 0 371033.84 162938.47 189000 -1 6446
6453 0 371137.4 162925.34 189040 -1 6452
6454 0 370290.97 164171.3 188680 -1 6437
6455 0 370065.03 164489.84 188720 -1 6454
6456 0 370043.47 164526.6 188760 -1 6455
6457 0 370007.94 164563.56 188800 -1 6456
6458 0 369978.03 164587.47 188840 -1 6457
6459 0 369978.97 164588.3 188880 -1 6458
6460 0 369965.06 164604.94 188920 -1 6459
6461 0 369952.94 164613.16 188960 -1 6460
6462 0 369918.53 164605.34 189000 -1 6461
6463 0 369902.2 164604.69 189040 -1 6462
6464 0 369872.06 164603.25 189080 -1 6463
6465 0 369821.97 164608.47 189120 -1 6464
6466 0 369768.94 164594.66 189160 -1 6465
6467 0 369716.34 164583.61 189200 -1 6466
6468 0 369666.44 164564.19 189240 -1 6467
6469 0 369601.44 164526.23 189280 -1 6468
6470 0 369516.9 164485.36 189320 -1 6469
6471 0 369427.9 164442.03 189360 -1 6470
6472 0 369441.97 164431.67 189400 -1 6471
6473 0 369434.9 164431.03 189440 -1 6472
6474 0 369434.56 164423.88 189480 -1 6473
6475 0 369452.84 164439.95 189520 -1 6474
6476 0 369472.66 164457.5 189560 -1 6475
6477 0 369617.94 162873.14 188080 -1 6366
6478 0 369265.9 162830.34 187760 -1 6477
6479 0 369140.6 162812 187640 -1 6478
6480 0 369057.28 162800.42 187560 -1 6479
6481 0 368624.7 162800.2 187320 -1 6480
6482 0 368289.88 162699.8 187160 -1 6481
6483 0 368029.2 162459.97 186920 -1 6482
6484 0 368068.56 161983.84 186920 -1 6483
6485 0 368098.4 161633.75 187080 -1 6484
6486 0 368081.66 161407.23 187320 -1 6485
6487 0 367986.84 161395.17 187560 -1 6486
6488 0 367774.3 161393.73 187840 -1 6487
6489 0 367845.44 161330.86 187920 -1 6488
6490 0 368024.03 161173.17 188120 -1 6489
6491 0 368255.66 162381.7 186720 -1 6483
6492 0 368267.9 162379.6 186680 -1 6491
6493 0 368261.06 162376.89 186640 -1 6492
6494 0 370704.6 165535.73 188040 -1 6365
6495 0 370693.34 165558.8 188000 -1 6494
6496 0 370688.47 165570.61 187960 -1 6495
6497 0 370669.47 165601.48 187920 -1 6496
6498 0 370656.1 165609.62 187880 -1 6497
6499 0 370640.28 165635.2 187840 -1 6498
6500 0 370642.72 165638.11 187800 -1 6499
6501 0 370627.88 165660.67 187760 -1 6500
6502 0 370614.9 165679.05 187720 -1 6501
6503 0 370604.44 165685.06 187680 -1 6502
6504 0 370600.7 165697.97 187640 -1 6503
6505 0 370537.1 165717.05 187600 -1 6504
6506 0 370447.62 165744.92 187560 -1 6505
6507 0 370380.25 165764.48 187520 -1 6506
6508 0 368559.75 165979.66 187520 -1 6507
6509 0 368479.12 166042.6 187480 -1 6508
6510 0 368432.28 166090.44 187440 -1 6509
6511 0 368338.5 166135.02 187400 -1 6510
6512 0 368257.75 166172.02 187360 -1 6511
6513 0 368139.8 166216.8 187320 -1 6512
6514 0 368042.8 166255.27 187280 -1 6513
6515 0 367920 166097.14 187240 -1 6514
6516 0 367896 165933.14 187160 -1 6515
6517 0 367576 165701.14 187160 -1 6516
6518 0 367620 165585.14 187120 -1 6517
6519 0 367600 165657.14 187040 -1 6518
6520 0 366908.88 167007.88 187280 -1 6514
6521 0 366914.4 166999.14 187240 -1 6520
6522 0 366920.88 166993.23 187200 -1 6521
6523 0 366931.12 166975.75 187160 -1 6522
6524 0 366942.5 166965.19 187120 -1 6523
6525 0 366952.38 166960.66 187080 -1 6524
6526 0 366888.1 166998.06 187040 -1 6525
6527 0 366678.84 167202.17 186840 -1 6526
6528 0 366637.34 167242.97 186800 -1 6527
6529 0 366720.56 167270.11 186720 -1 6528
6530 0 367013.34 167364.98 186440 -1 6529
6531 0 364486.88 167384.17 186440 -1 6530
6532 0 364449.94 167382.72 186400 -1 6531
6533 0 362981.94 166227.56 186400 -1 6532
6534 0 363024.5 166258.6 186360 -1 6533
6535 0 363059.38 166299.95 186320 -1 6534
6536 0 363092.88 166328.28 186280 -1 6535
6537 0 363120.16 166355.38 186240 -1 6536
6538 0 362950.9 166302.7 186200 -1 6537
6539 0 362774.5 166237.67 186160 -1 6538
6540 0 362672.88 166147.11 186120 -1 6539
6541 0 362564.47 166041.1 186080 -1 6540
6542 0 362536.72 165822.52 186000 -1 6541
6543 0 362550 165723.84 185960 -1 6542
6544 0 362569.1 165608.62 185920 -1 6543
6545 0 362571.12 165505.31 185880 -1 6544
6546 0 362588.3 165408.47 185840 -1 6545
6547 0 362595.06 165307.69 185800 -1 6546
6548 0 362580.6 165243.22 185760 -1 6547
6549 0 362542.5 165176.53 185720 -1 6548
6550 0 362510.75 165103.89 185680 -1 6549
6551 0 362501.28 165048.5 185640 -1 6550
6552 0 362478.03 164987.95 185600 -1 6551
6553 0 362310.12 164319.48 185600 -1 6552
6554 0 362326.03 164229.19 185560 -1 6553
6555 0 362330.6 164114.75 185520 -1 6554
6556 0 362350.03 164025.16 185480 -1 6555
6557 0 362320.6 163818.39 185440 -1 6556
6558 0 362297.97 163606.58 185400 -1 6557
6559 0 362275.72 163413.56 185360 -1 6558
6560 0 362269.4 163305.62 185320 -1 6559
6561 0 362291.44 163185.64 185280 -1 6560
6562 0 362285.66 163080.61 185240 -1 6561
6563 0 362324.34 163014 185200 -1 6562
6564 0 362374.06 162942.58 185160 -1 6563
6565 0 362430.8 162840.16 185120 -1 6564
6566 0 362460.9 162724.6 185080 -1 6565
6567 0 362497.34 162604.6 185040 -1 6566
6568 0 362464.78 162503.3 185000 -1 6567
6569 0 362430.06 162416.27 184960 -1 6568
6570 0 362425 162321.61 184920 -1 6569
6571 0 362402.84 162210.75 184880 -1 6570
6572 0 362401.72 162121.75 184840 -1 6571
6573 0 362393.38 162042.8 184800 -1 6572
6574 0 362372.47 162001.61 184760 -1 6573
6575 0 362366.2 161951.11 184720 -1 6574
6576 0 362372.22 161867.36 184680 -1 6575
6577 0 362374.1 161838.25 184640 -1 6576
6578 0 362369.84 161804.67 184600 -1 6577
6579 0 362362.12 161772.38 184560 -1 6578
6580 0 362365.38 161722.25 184520 -1 6579
6581 0 362345 161674.75 184480 -1 6580
6582 0 362342.78 161644.1 184440 -1 6581
6583 0 362329.44 161587.92 184400 -1 6582
6584 0 362324.94 161543.11 184360 -1 6583
6585 0 362302.2 161502.7 184320 -1 6584
6586 0 362288.1 161465.73 184280 -1 6585
6587 0 362281.16 161390.56 184240 -1 6586
6588 0 362273.8 161338.9 184200 -1 6587
6589 0 362239.25 161291.72 184160 -1 6588
6590 0 362196.6 161256.64 184120 -1 6589
6591 0 362192 161213.48 184080 -1 6590
6592 0 362187.12 161187.33 184040 -1 6591
6593 0 362177.84 161122.36 184000 -1 6592
6594 0 362165.25 161071.05 183960 -1 6593
6595 0 362146.66 160997.94 183920 -1 6594
6596 0 362090.34 160946.27 183880 -1 6595
6597 0 362064.75 160913.23 183840 -1 6596
6598 0 362038.2 160883.95 183800 -1 6597
6599 0 362027.5 160843.4 183760 -1 6598
6600 0 361999.9 160855.92 183720 -1 6599
6601 0 362002.12 160838.25 183680 -1 6600
6602 0 361963.25 160842.83 183640 -1 6601
6603 0 362000.06 160825.14 183600 -1 6602
6604 0 362049.66 160794.58 183560 -1 6603
6605 0 362030.94 160804.14 183520 -1 6604
6606 0 362032.9 160801.14 183480 -1 6605
6607 0 361975.38 160816.28 183440 -1 6606
6608 0 361910.34 160831.23 183400 -1 6607
6609 0 361863.75 160852.44 183360 -1 6608
6610 0 361842.84 160875.16 183320 -1 6609
6611 0 361840.8 160881.38 183280 -1 6610
6612 0 361876.22 160868.05 183240 -1 6611
6613 0 361890.16 160861.48 183200 -1 6612
6614 0 361908.22 160858.42 183160 -1 6613
6615 0 361907.12 160879.06 183120 -1 6614
6616 0 361914.78 160892.11 183080 -1 6615
6617 0 361924.6 160897.3 183040 -1 6616
6618 0 361908.4 160902.47 183000 -1 6617
6619 0 361915.5 160904.44 182960 -1 6618
6620 0 361909.97 160901.28 182920 -1 6619
6621 0 361905.88 160893.31 182880 -1 6620
6622 0 361936.06 160925.38 182840 -1 6621
6623 0 361915.78 160966.73 182800 -1 6622
6624 0 361942.84 161003.14 182760 -1 6623
6625 0 361932 161054.42 182720 -1 6624
6626 0 361915.94 161094.72 182680 -1 6625
6627 0 361907.12 161145.05 182640 -1 6626
6628 0 361936.4 161177.66 182600 -1 6627
6629 0 361949.3 161227.5 182560 -1 6628
6630 0 361996.78 161244.62 182520 -1 6629
6631 0 362017.94 161287.56 182480 -1 6630
6632 0 362063.56 161328.33 182440 -1 6631
6633 0 362094.22 161373.05 182400 -1 6632
6634 0 362132.53 161389.95 182360 -1 6633
6635 0 362147.1 161404.14 182320 -1 6634
6636 0 362161.03 161418.56 182280 -1 6635
6637 0 362192.66 161429.77 182240 -1 6636
6638 0 362192.06 161431.3 182200 -1 6637
6639 0 362188.97 161449.6 182160 -1 6638
6640 0 362184.12 161444.53 182120 -1 6639
6641 0 362209.94 161418.66 182080 -1 6640
6642 0 362189.25 161410.53 182040 -1 6641
6643 0 362238.9 161394.48 182000 -1 6642
6644 0 362253 161397.25 181960 -1 6643
6645 0 362281.78 161386.16 181920 -1 6644
6646 0 362309.16 161375.34 181880 -1 6645
6647 0 362337.53 161377.25 181840 -1 6646
6648 0 362318.94 161353.67 181800 -1 6647
6649 0 362282.12 161343.62 181760 -1 6648
6650 0 362275.9 161314 181720 -1 6649
6651 0 362291.8 161302.05 181680 -1 6650
6652 0 362319.3 161275.03 181640 -1 6651
6653 0 362313.16 161257.6 181600 -1 6652
6654 0 362351.12 161253.72 181560 -1 6653
6655 0 362371.34 161253.86 181520 -1 6654
6656 0 362372.16 161272.58 181480 -1 6655
6657 0 362391.38 161291.03 181440 -1 6656
6658 0 362402.2 161334.14 181400 -1 6657
6659 0 362409.75 161316.39 181360 -1 6658
6660 0 362416.7 161302.12 181320 -1 6659
6661 0 362427.2 161297.28 181280 -1 6660
6662 0 362410.6 161192.56 181240 -1 6661
6663 0 362443.53 161163.45 181200 -1 6662
6664 0 362445.34 161173.12 181160 -1 6663
6665 0 362443.28 161156.9 181120 -1 6664
6666 0 362456.56 161134.66 181080 -1 6665
6667 0 362428.28 161122.4 181040 -1 6666
6668 0 362387.9 161104.17 181000 -1 6667
6669 0 362358.03 161069.6 180960 -1 6668
6670 0 362354.78 161055.14 180920 -1 6669
6671 0 362349.47 161054.2 180880 -1 6670
6672 0 362341.8 161052.69 180840 -1 6671
6673 0 362361.5 161032.56 180800 -1 6672
6674 0 362369.72 161030.89 180760 -1 6673
6675 0 362400.2 161034.47 180720 -1 6674
6676 0 362451.28 161027.7 180680 -1 6675
6677 0 362456.5 161059.22 180640 -1 6676
6678 0 362460.88 161054.69 180600 -1 6677
6679 0 362454.72 161046.06 180560 -1 6678
6680 0 362446.9 161054.03 180520 -1 6679
6681 0 362441.3 161056.39 180480 -1 6680
6682 0 362430.2 161044.3 180440 -1 6681
6683 0 362417.62 161039.97 180400 -1 6682
6684 0 362415.38 161061.19 180360 -1 6683
6685 0 362401.7 161076.69 180320 -1 6684
6686 0 362404.3 161060.94 180280 -1 6685
6687 0 362403.47 161026.86 180240 -1 6686
6688 0 362389.28 161028.94 180200 -1 6687
6689 0 362406.4 161062.83 180160 -1 6688
6690 0 362336.8 161021.6 180120 -1 6689
6691 0 362375.4 161015.67 180080 -1 6690
6692 0 362325.1 161014.44 180040 -1 6691
6693 0 362332.25 160978.66 180000 -1 6692
6694 0 362338.3 160992.06 179960 -1 6693
6695 0 362366.3 160968.4 179920 -1 6694
6696 0 362394.78 160954.05 179880 -1 6695
6697 0 362444.8 160987.92 179840 -1 6696
6698 0 362474.06 161028.48 179800 -1 6697
6699 0 362474.47 161029.73 179760 -1 6698
6700 0 362490.3 161056.16 179720 -1 6699
6701 0 362442.06 161108.94 179680 -1 6700
6702 0 362417.06 161152.31 179640 -1 6701
6703 0 362424.53 161155.62 179600 -1 6702
6704 0 362403.66 161186.38 179560 -1 6703
6705 0 362422.84 161204.28 179520 -1 6704
6706 0 362421.66 161219.03 179480 -1 6705
6707 0 362425.78 161233.95 179440 -1 6706
6708 0 362412.88 161265.81 179400 -1 6707
6709 0 362424.75 161284.61 179360 -1 6708
6710 0 362412.66 161297.22 179320 -1 6709
6711 0 362417.94 161303.98 179280 -1 6710
6712 0 362412.88 161338.44 179240 -1 6711
6713 0 362396.56 161376.11 179200 -1 6712
6714 0 362394.7 161434.02 179160 -1 6713
6715 0 362378.75 161482.23 179120 -1 6714
6716 0 362369.7 161513.89 179080 -1 6715
6717 0 362346.56 161550.75 179040 -1 6716
6718 0 362312.03 161595.25 179000 -1 6717
6719 0 362226.75 161744.75 178920 -1 6718
6720 0 362192.25 161771.34 178880 -1 6719
6721 0 362173.06 161784.7 178840 -1 6720
6722 0 362147.88 161836.6 178800 -1 6721
6723 0 362124.8 161872.38 178760 -1 6722
6724 0 362090.1 161938.66 178720 -1 6723
6725 0 362066.84 161957.08 178680 -1 6724
6726 0 362080 161957.23 178640 -1 6725
6727 0 362082.72 161967.5 178600 -1 6726
6728 0 362082.9 161973.44 178560 -1 6727
6729 0 362080.88 161986.95 178520 -1 6728
6730 0 362068.03 162020.38 178480 -1 6729
6731 0 362063.38 162048.78 178440 -1 6730
6732 0 362056.34 162075.89 178400 -1 6731
6733 0 362045.25 162101.77 178360 -1 6732
6734 0 362032.5 162113.02 178320 -1 6733
6735 0 362026.4 162139.47 178280 -1 6734
6736 0 362030.8 162155.8 178240 -1 6735
6737 0 362039.84 162183.61 178200 -1 6736
6738 0 362054.28 162187.61 178160 -1 6737
6739 0 362080.44 162203.94 178120 -1 6738
6740 0 362076.47 162233.72 178080 -1 6739
6741 0 362081.34 162286.27 178040 -1 6740
6742 0 362097.88 162347.45 178000 -1 6741
6743 0 362108.3 162412.38 177960 -1 6742
6744 0 362136.06 162460.81 177920 -1 6743
6745 0 362160.12 162505.12 177880 -1 6744
6746 0 362158.9 162517.64 177840 -1 6745
6747 0 362174.94 162508.7 177800 -1 6746
6748 0 362193.3 162523.48 177760 -1 6747
6749 0 362190.97 162549.55 177720 -1 6748
6750 0 362194.06 162580.73 177680 -1 6749
6751 0 362196.22 162604.97 177640 -1 6750
6752 0 362201.6 162632.48 177600 -1 6751
6753 0 362211.72 162646.7 177560 -1 6752
6754 0 362218.66 162657 177520 -1 6753
6755 0 362231 162669.12 177480 -1 6754
6756 0 362120.5 162688.88 177440 -1 6755
6757 0 362000.1 162721.19 177400 -1 6756
6758 0 361886.94 162740.8 177360 -1 6757
6759 0 361838.25 162780.44 177320 -1 6758
6760 0 361825.75 162808.03 177280 -1 6759
6761 0 361781.34 162849.86 177240 -1 6760
6762 0 361778.12 162857.7 177200 -1 6761
6763 0 361750.1 162869.03 177160 -1 6762
6764 0 361716.03 162833.83 177120 -1 6763
6765 0 361665 162807.34 177080 -1 6764
6766 0 361633.7 162762.78 177040 -1 6765
6767 0 361579.38 162735.95 177000 -1 6766
6768 0 361546.2 162701.64 176960 -1 6767
6769 0 361505.3 162666.83 176920 -1 6768
6770 0 361462.2 162630.44 176880 -1 6769
6771 0 361425.34 162581.98 176840 -1 6770
6772 0 361394.84 162530.25 176800 -1 6771
6773 0 361355.94 162508.34 176760 -1 6772
6774 0 361292.22 162467.31 176720 -1 6773
6775 0 361337.25 162480.28 176680 -1 6774
6776 0 361385.2 162503.02 176640 -1 6775
6777 0 361409.56 162547.55 176600 -1 6776
6778 0 361440.78 162590.27 176560 -1 6777
6779 0 361491.3 162631.45 176520 -1 6778
6780 0 361461.06 162620.16 176480 -1 6779
6781 0 361430.78 162626.19 176440 -1 6780
6782 0 361383.28 162608.84 176400 -1 6781
6783 0 361368.3 162595.69 176360 -1 6782
6784 0 361338.4 162572.42 176320 -1 6783
6785 0 361390.06 162669.77 176280 -1 6784
6786 0 361420.12 162800.62 176240 -1 6785
6787 0 362443 165245.03 185560 -1 6552
6788 0 364297.28 167479.42 186600 -1 6531
6789 0 364202.34 167527 186680 -1 6788
6790 0 364155.3 167551.45 186720 -1 6789
6791 0 364128.66 167578.33 186760 -1 6790
6792 0 364075.75 167633.25 186840 -1 6791
6793 0 363996.5 167715.5 186960 -1 6792
6794 0 363970.22 167742.78 187000 -1 6793
6795 0 363838.16 167880.31 187200 -1 6794
6796 0 363675.8 168241.94 187440 -1 6795
6797 0 363688 168242 187560 -1 6796
6798 0 363695.53 168242.45 187640 -1 6797
6799 0 363683.16 168242.9 187680 -1 6798
6800 0 367277.38 167308.75 186240 -1 6530
6801 0 367436.03 167274.67 186120 -1 6800
6802 0 367523.28 167244.05 185800 -1 6801
6803 0 367674.03 166984.92 185480 -1 6802
6804 0 368006.44 166835.95 185200 -1 6803
6805 0 368284.8 167019.27 185160 -1 6804
6806 0 368323.06 166949.95 185040 -1 6805
6807 0 368219.1 166862.75 184920 -1 6806
6808 0 368251.34 166700.58 184760 -1 6807
6809 0 366858.34 167041.94 187320 -1 6520
6810 0 366825.44 167073.58 187360 -1 6809
6811 0 366763.25 167110.86 187400 -1 6810
6812 0 366726.28 167155.36 187440 -1 6811
6813 0 366664.88 167196.7 187480 -1 6812
6814 0 366616.34 167218.28 187520 -1 6813
6815 0 366568.53 167249.6 187560 -1 6814
6816 0 366535.28 167273.77 187600 -1 6815
6817 0 366485.5 167306.94 187640 -1 6816
6818 0 366430.78 167333.69 187680 -1 6817
6819 0 366377.12 167356.97 187720 -1 6818
6820 0 365920.1 167010.64 187720 -1 6819
6821 0 365881.44 166988.66 187760 -1 6820
6822 0 365844.12 166958.42 187800 -1 6821
6823 0 365799.78 166942.55 187840 -1 6822
6824 0 365810.9 166908.53 187880 -1 6823
6825 0 365809.25 166891.23 187920 -1 6824
6826 0 365913.12 166873.81 187960 -1 6825
6827 0 365916.47 166870.52 188000 -1 6826
6828 0 366398.56 167399.66 187760 -1 6819
6829 0 366419.4 167436.64 187800 -1 6828
6830 0 366436.66 167481.98 187840 -1 6829
6831 0 366464.12 167513.78 187880 -1 6830
6832 0 366482.25 167561.14 187920 -1 6831
6833 0 366498.16 167601.42 187960 -1 6832
6834 0 366504.66 167654.34 188000 -1 6833
6835 0 366486.16 167643.56 188040 -1 6834
6836 0 366475.75 167637.97 188080 -1 6835
6837 0 366461.72 167626.88 188120 -1 6836
6838 0 366445.5 167613.53 188160 -1 6837
6839 0 366406.22 167603.69 188200 -1 6838
6840 0 366396.78 167591.53 188240 -1 6839
6841 0 366368.72 167582.36 188280 -1 6840
6842 0 366395.97 167614.48 188320 -1 6841
6843 0 366406.3 167631.08 188360 -1 6842
6844 0 371980.53 165703.36 187520 -1 6507
6845 0 371964.84 165737.97 187480 -1 6844
6846 0 371986 165749.05 187440 -1 6845
6847 0 371957.25 165762.64 187400 -1 6846
6848 0 371957.2 165783.48 187360 -1 6847
6849 0 371923.62 165815.2 187320 -1 6848
6850 0 371912.47 165841.94 187280 -1 6849
6851 0 371903 165867.17 187240 -1 6850
6852 0 371897.3 165889.6 187200 -1 6851
6853 0 371937.75 165862.75 187160 -1 6852
6854 0 371978.34 165836.52 187120 -1 6853
6855 0 372015.12 165822.89 187080 -1 6854
6856 0 372061 165797.27 187040 -1 6855
6857 0 372115.6 165786.25 187000 -1 6856
6858 0 371569.38 165598.12 187000 -1 6857
6859 0 371566.3 165610.48 186960 -1 6858
6860 0 371564.5 165613.89 186920 -1 6859
6861 0 371557.78 165622.22 186880 -1 6860
6862 0 371570.12 165618.98 186840 -1 6861
6863 0 371566.84 165602.25 186800 -1 6862
6864 0 371561.44 165589.67 186760 -1 6863
6865 0 371546.75 165588.19 186720 -1 6864
6866 0 371536.25 165569.98 186680 -1 6865
6867 0 371535.44 165542.88 186640 -1 6866
6868 0 371537.75 165511.84 186600 -1 6867
6869 0 371582.34 165477.11 186560 -1 6868
6870 0 372258.9 166147.33 187000 -1 6857
6871 0 372271.28 166196.84 186960 -1 6870
6872 0 372286.62 166241.27 186920 -1 6871
6873 0 372296.3 166286.89 186880 -1 6872
6874 0 372385.8 166303.98 186840 -1 6873
6875 0 372462.22 166318.81 186800 -1 6874
6876 0 372547.06 166337.12 186760 -1 6875
6877 0 372581.84 166413.7 186720 -1 6876
6878 0 372620.78 166483.83 186680 -1 6877
6879 0 372675.66 166545.86 186640 -1 6878
6880 0 372661.56 166567.22 186600 -1 6879
6881 0 372656.06 166573.69 186560 -1 6880
6882 0 372624.8 166591.45 186520 -1 6881
6883 0 372710.12 166576.34 186480 -1 6882
6884 0 372790.94 166568.06 186440 -1 6883
6885 0 372873.28 166545.72 186400 -1 6884
6886 0 372962.7 166509.81 186360 -1 6885
6887 0 373042.66 166482.47 186320 -1 6886
6888 0 372979.4 166328.5 186280 -1 6887
6889 0 372903.2 166167.47 186240 -1 6888
6890 0 372840.12 165983.14 186200 -1 6889
6891 0 372825.94 165856.11 186160 -1 6890
6892 0 372813.1 165721.86 186120 -1 6891
6893 0 372788.12 165583 186080 -1 6892
6894 0 377566 164546.03 186680 -1 6329
6895 0 377570 164518.03 186600 -1 6894
6896 0 388063.34 165820 182120 -1 6213
6897 0 388202.03 165533.47 182160 -1 6896
6898 0 389106.2 164065.86 182160 -1 6897
6899 0 389146.97 163988.7 182120 -1 6898
6900 0 389254.8 163861.02 182080 -1 6899
6901 0 389598.47 164098.03 182040 -1 6900
6902 0 389601.47 163773.38 182000 -1 6901
6903 0 389614.94 163690.75 181960 -1 6902
6904 0 389634.66 163604.33 181920 -1 6903
6905 0 389653.75 163553.03 181880 -1 6904
6906 0 389578.97 163698.14 181840 -1 6905
6907 0 389561.2 163667.89 181800 -1 6906
6908 0 389610.72 163661.75 181760 -1 6907
6909 0 389587.88 163717.67 181720 -1 6908
6910 0 389576.94 163677.11 181680 -1 6909
6911 0 389571.7 163785.95 181640 -1 6910
6912 0 389582.53 163722.11 181600 -1 6911
6913 0 389565.3 163789.53 181560 -1 6912
6914 0 390349.34 163192.73 181880 -1 6905
6915 0 390425.03 162654.67 181880 -1 6914
6916 0 390493.28 162435.64 181800 -1 6915
6917 0 390676.78 162362.45 181720 -1 6916
6918 0 391173.22 161186.3 181720 -1 6917
6919 0 390828.25 160322.73 181720 -1 6918
6920 0 390141.4 159116.33 181760 -1 6919
6921 0 390620.56 158179.81 181760 -1 6920
6922 0 390972.34 157859.6 181760 -1 6921
6923 0 391756.25 158075.4 181760 -1 6922
6924 0 392027.9 158170.7 181600 -1 6923
6925 0 392076.72 158155.34 181440 -1 6924
6926 0 390909.16 158091.23 181480 -1 6922
6927 0 390861 158103.75 181360 -1 6926
6928 0 390844.94 158108.23 181320 -1 6927
6929 0 390817.03 158027.62 181280 -1 6928
6930 0 390030 159107 181640 -1 6920
6931 0 389845.1 159091.77 181440 -1 6930
6932 0 389738.5 159186 181400 -1 6931
6933 0 389418.94 159467.77 181280 -1 6932
6934 0 389733.4 159002.17 181120 -1 6933
6935 0 389812.78 159257.3 180920 -1 6934
6936 0 389836.47 159066.11 180800 -1 6935
6937 0 389828.72 158923.61 180720 -1 6936
6938 0 389844.38 158891.28 180600 -1 6937
6939 0 389845.56 158865.47 180560 -1 6938
6940 0 388586 164410 182080 -1 6899
6941 0 388270 164610 182040 -1 6940
6942 0 388004 164232 182000 -1 6941
6943 0 389135.47 164015.33 182200 -1 6898
6944 0 389111.34 164092.88 182240 -1 6943
6945 0 389089.53 164020.53 182280 -1 6944
6946 0 389192.97 163943.33 182320 -1 6945
6947 0 389381.66 163743.17 182440 -1 6946
6948 0 389507.72 163609.8 182520 -1 6947
6949 0 390325.22 162743.94 183040 -1 6948
6950 0 390333.66 162712.9 183080 -1 6949
6951 0 390339.78 162739.7 183120 -1 6950
6952 0 390399.03 162680.23 183160 -1 6951
6953 0 390346.44 162801.05 183200 -1 6952
6954 0 390442.34 162395.69 183240 -1 6953
6955 0 390650.44 162223.98 183280 -1 6954
6956 0 390736.47 162110.47 183320 -1 6955
6957 0 390792.8 162107.64 183360 -1 6956
6958 0 390910.56 162014.19 183400 -1 6957
6959 0 390906.8 162085.33 183440 -1 6958
6960 0 391046.72 162003.17 183480 -1 6959
6961 0 391101.78 161990.78 183520 -1 6960
6962 0 391188.44 161974.3 183560 -1 6961
6963 0 391238.78 161968.28 183600 -1 6962
6964 0 391260.53 161942.83 183640 -1 6963
6965 0 391325.9 161823.27 183680 -1 6964
6966 0 391352.84 161788.16 183720 -1 6965
6967 0 391440.8 161737.45 183760 -1 6966
6968 0 391460.25 161763.86 183800 -1 6967
6969 0 391510.06 161826.23 183840 -1 6968
6970 0 391490.9 161844.78 183880 -1 6969
6971 0 391576.2 161850.94 183920 -1 6970
6972 0 391567.8 161772.02 183960 -1 6971
6973 0 391649.7 161883.16 184000 -1 6972
6974 0 391668.66 161820.1 184040 -1 6973
6975 0 391699.3 161762.89 184080 -1 6974
6976 0 394998.22 159649.88 186120 -1 6975
6977 0 395031.6 159226.12 186200 -1 6976
6978 0 395295.34 158535.48 186360 -1 6977
6979 0 395360.53 158010.88 186400 -1 6978
6980 0 395372.6 157958.88 186440 -1 6979
6981 0 395423.3 157899.38 186480 -1 6980
6982 0 395394.94 157946.12 186520 -1 6981
6983 0 395416.4 157850.83 186560 -1 6982
6984 0 395387.75 157914.86 186600 -1 6983
6985 0 395485.34 157818.69 186640 -1 6984
6986 0 395605.7 157744.52 186680 -1 6985
6987 0 395791.72 157313.48 186720 -1 6986
6988 0 395798.5 157366.64 186760 -1 6987
6989 0 395858.28 157028.88 186800 -1 6988
6990 0 395812.84 156949.81 186840 -1 6989
6991 0 395828.62 156841.31 186880 -1 6990
6992 0 395862.4 156641.9 186920 -1 6991
6993 0 395870.7 156640.69 186960 -1 6992
6994 0 395998.72 156209.62 187000 -1 6993
6995 0 396070.28 156049.33 187040 -1 6994
6996 0 396060.66 155936.55 187080 -1 6995
6997 0 396042.22 155949.61 187120 -1 6996
6998 0 396341.72 155752.9 187160 -1 6997
6999 0 396149.78 155302.14 187200 -1 6998
7000 0 396137.84 155258.66 187240 -1 6999
7001 0 396088.75 155245.92 187280 -1 7000
7002 0 395918.78 155031.92 187400 -1 7001
7003 0 395894.44 154972.08 187440 -1 7002
7004 0 395765.7 154891.39 187760 -1 7003
7005 0 395328.16 154885.61 187920 -1 7004
7006 0 395134.78 154890.67 188080 -1 7005
7007 0 395090.06 154812.69 188280 -1 7006
7008 0 394911.2 154675.16 188560 -1 7007
7009 0 394763.6 154531.25 188760 -1 7008
7010 0 394740 154417.25 189000 -1 7009
7011 0 394696.56 154204.1 189080 -1 7010
7012 0 394703.06 154088.19 189280 -1 7011
7013 0 394564 154096.47 189480 -1 7012
7014 0 394511.94 154104.42 189640 -1 7013
7015 0 394346.66 154069.05 189720 -1 7014
7016 0 394429.5 153980.5 189760 -1 7015
7017 0 394511.62 153892.3 189800 -1 7016
7018 0 394445.56 153413.83 189920 -1 7017
7019 0 394433.44 153284.38 190000 -1 7018
7020 0 394411.53 153130.5 190080 -1 7019
7021 0 394369 152954.5 190160 -1 7020
7022 0 394325.94 152778.69 190240 -1 7021
7023 0 393986.2 152054.12 190240 -1 7022
7024 0 394121.25 151948.58 190160 -1 7023
7025 0 394314.94 151813.84 190040 -1 7024
7026 0 394276.6 151651.4 189920 -1 7025
7027 0 394251.38 151543.33 189840 -1 7026
7028 0 394242.28 151555.84 189760 -1 7027
7029 0 394201.22 151423.12 189600 -1 7028
7030 0 394062.72 151302.64 189480 -1 7029
7031 0 393878.78 151134.52 189400 -1 7030
7032 0 393605.6 150797.3 189400 -1 7031
7033 0 393577.8 150836.88 189640 -1 7032
7034 0 393748.84 150867.34 189840 -1 7033
7035 0 393928.5 150946.02 190040 -1 7034
7036 0 394070.2 151120.36 190240 -1 7035
7037 0 394001.16 151135.25 190360 -1 7036
7038 0 393703.7 150958.19 189320 -1 7031
7039 0 393726.25 150924.75 189240 -1 7038
7040 0 393792.78 150825.48 189000 -1 7039
7041 0 393508.03 150749.38 188800 -1 7040
7042 0 393531.22 150701.14 188760 -1 7041
7043 0 393575.56 152097.16 190160 -1 7024
7044 0 393424 152063 190080 -1 7043
7045 0 393271.62 152028.55 190000 -1 7044
7046 0 393296.75 152031.11 189880 -1 7045
7047 0 392907.28 151991.42 190000 -1 7045
7048 0 393993.7 152095.19 190280 -1 7023
7049 0 394037.97 152350.05 190520 -1 7048
7050 0 394177.28 152461.42 190640 -1 7049
7051 0 394363.1 152609.77 190800 -1 7050
7052 0 394395.34 152627.89 190840 -1 7051
7053 0 394635.12 152583 191080 -1 7052
7054 0 394597.12 152544.27 191120 -1 7053
7055 0 394593.9 152446.52 191240 -1 7054
7056 0 394321.53 152164.5 191320 -1 7055
7057 0 394087.5 152087 191400 -1 7056
7058 0 393853.38 152010.44 191480 -1 7057
7059 0 393159.16 151802.31 191640 -1 7058
7060 0 392849.44 151806.34 191760 -1 7059
7061 0 392721.38 151824.5 191920 -1 7060
7062 0 392344.25 151848.31 192080 -1 7061
7063 0 392030.6 151921.12 192320 -1 7062
7064 0 391952.2 151966.83 192440 -1 7063
7065 0 391612.9 152072.94 192600 -1 7064
7066 0 391470.84 152037.61 192760 -1 7065
7067 0 391254.4 152032.14 193000 -1 7066
7068 0 390953.1 152097.34 193160 -1 7067
7069 0 390116.5 152208.78 193280 -1 7068
7070 0 388436.7 152223.73 193280 -1 7069
7071 0 388111.44 152140.97 193080 -1 7070
7072 0 389516.88 152268.73 193080 -1 7071
7073 0 389585.88 152252.78 193040 -1 7072
7074 0 389913.44 152177.7 192840 -1 7073
7075 0 390044.38 152299.42 192560 -1 7074
7076 0 390039.84 152273.98 192520 -1 7075
7077 0 389981.03 151960.77 192520 -1 7076
7078 0 390108.5 151897.34 192400 -1 7077
7079 0 390104.2 151871.75 192360 -1 7078
7080 0 390107.5 152532.88 192480 -1 7076
7081 0 390104.25 152516.69 192440 -1 7080
7082 0 387808.9 152274.55 192920 -1 7071
7083 0 387083.72 152552.48 192920 -1 7082
7084 0 386903.34 152479.67 192880 -1 7083
7085 0 387268.25 152404.31 192800 -1 7084
7086 0 387882.72 152867.3 192800 -1 7085
7087 0 387914.9 153090.67 192720 -1 7086
7088 0 387916.7 152896.64 192600 -1 7087
7089 0 388082.5 152796.77 192480 -1 7088
7090 0 388098.6 152794.12 192400 -1 7089
7091 0 388010.38 153090.23 192880 -1 7086
7092 0 388223.62 153290.33 192920 -1 7091
7093 0 388424.94 153017.4 193040 -1 7092
7094 0 388413.03 153105.97 193080 -1 7093
7095 0 387140.66 152472 192640 -1 7085
7096 0 386885.72 152607.81 192320 -1 7095
7097 0 385860.62 152810.98 192320 -1 7096
7098 0 384841.75 152098.16 192320 -1 7097
7099 0 384167.4 151793.06 192320 -1 7098
7100 0 383977.16 151837.38 192360 -1 7099
7101 0 383640 151930.78 192360 -1 7100
7102 0 383547.75 151848.28 192240 -1 7101
7103 0 384069.84 151809.62 192000 -1 7102
7104 0 383944.22 151804.58 191880 -1 7103
7105 0 383964.9 151812.14 191840 -1 7104
7106 0 383000.38 151782.12 192360 -1 7101
7107 0 382527.06 151765.84 192360 -1 7106
7108 0 382634.6 151808.62 192520 -1 7107
7109 0 380753.6 152137.17 192520 -1 7108
7110 0 380738.9 152180.84 192200 -1 7109
7111 0 380751.78 152173.61 192000 -1 7110
7112 0 380618.22 152195.1 191800 -1 7111
7113 0 380544.34 152218.7 191680 -1 7112
7114 0 380980.84 152181.58 192680 -1 7109
7115 0 381151.3 152215.06 192800 -1 7114
7116 0 380537.94 151891.75 192800 -1 7115
7117 0 380438 151656.22 192960 -1 7116
7118 0 380375.66 151633.67 193000 -1 7117
7119 0 380251.22 151589.3 193080 -1 7118
7120 0 380352.22 151344.62 193200 -1 7119
7121 0 380426.8 151197.03 193360 -1 7120
7122 0 380344.78 151208.81 193480 -1 7121
7123 0 380669.7 151456.5 193640 -1 7122
7124 0 380831.1 151284.64 193960 -1 7123
7125 0 380804.6 151285.75 194120 -1 7124
7126 0 380755.62 151309.06 194200 -1 7125
7127 0 380880.75 152395.62 192960 -1 7115
7128 0 380893.5 152427.5 193000 -1 7127
7129 0 380886.4 152358.38 193040 -1 7128
7130 0 385642.38 152701.88 192200 -1 7097
7131 0 385277.94 152520.1 192000 -1 7130
7132 0 385316.25 152473.33 191880 -1 7131
7133 0 386856 152651.12 192120 -1 7096
7134 0 386838.28 152676.88 192000 -1 7133
7135 0 386991.6 152725.72 191840 -1 7134
7136 0 387209.5 152736.5 191720 -1 7135
7137 0 387281.5 152740.11 191680 -1 7136
7138 0 387683.56 153266.97 191640 -1 7137
7139 0 387682.12 153288.97 191600 -1 7138
7140 0 387664.66 153306.48 191560 -1 7139
7141 0 387653.12 153317.27 191520 -1 7140
7142 0 387624.66 153320.86 191480 -1 7141
7143 0 387607.47 153338.66 191440 -1 7142
7144 0 387610.38 153332.83 191400 -1 7143
7145 0 387565.78 153324.2 191360 -1 7144
7146 0 387518.88 153325.7 191320 -1 7145
7147 0 387489.44 153331.2 191280 -1 7146
7148 0 387331.06 153435.25 191200 -1 7147
7149 0 387401.75 153483.08 191160 -1 7148
7150 0 388447 152234 193320 -1 7070
7151 0 388467.28 152253.89 193400 -1 7150
7152 0 388509.25 152301.45 193560 -1 7151
7153 0 388559.9 152360.89 193760 -1 7152
7154 0 388230.44 152422.83 193920 -1 7153
7155 0 388288.78 152419.16 193960 -1 7154
7156 0 389986 152238.38 193400 -1 7069
7157 0 389890 152258.38 193520 -1 7156
7158 0 389886 152338.38 193640 -1 7157
7159 0 389922 152382.38 193720 -1 7158
7160 0 393660.78 152264.11 190800 -1 7051
7161 0 393603.5 152230.9 190880 -1 7160
7162 0 393576.6 152259.34 190960 -1 7161
7163 0 393596.38 152276.39 191000 -1 7162
7164 0 394853.34 153400.08 189640 -1 7014
7165 0 395205.66 153337.56 189640 -1 7164
7166 0 395271.5 153165.52 189480 -1 7165
7167 0 395278.16 153126.08 189440 -1 7166
7168 0 395284 153087.31 189400 -1 7167
7169 0 396966.7 155175.28 187160 -1 6998
7170 0 397070.7 154906.73 187120 -1 7169
7171 0 397088 154859.16 187080 -1 7170
7172 0 397339.56 154772.39 187040 -1 7171
7173 0 398838.3 153785.34 186680 -1 7172
7174 0 400441.6 152885.5 186400 -1 7173
7175 0 400481.16 152812.73 186360 -1 7174
7176 0 400671.06 152744.42 186320 -1 7175
7177 0 400818.7 152688.44 186280 -1 7176
7178 0 400881.84 152590.97 186240 -1 7177
7179 0 400955.16 152484.3 186200 -1 7178
7180 0 401025.47 152377.6 186160 -1 7179
7181 0 401075.97 152242.73 186120 -1 7180
7182 0 401214.5 152139.77 186080 -1 7181
7183 0 401295.6 152031.78 186000 -1 7182
7184 0 401275.88 151986.48 185960 -1 7183
7185 0 401291.75 152001.38 185920 -1 7184
7186 0 401385.84 151902.33 185880 -1 7185
7187 0 401403.56 151863.19 185840 -1 7186
7188 0 401528.12 151703.11 185800 -1 7187
7189 0 401663.03 151510.4 185760 -1 7188
7190 0 401779.03 151379.89 185720 -1 7189
7191 0 401798.72 151268.1 185680 -1 7190
7192 0 401862.6 151145.81 185640 -1 7191
7193 0 401922.78 151052.83 185600 -1 7192
7194 0 402062.94 150895.11 185560 -1 7193
7195 0 402437.22 150551.17 185520 -1 7194
7196 0 403115.2 150377.28 185520 -1 7195
7197 0 403809.88 149538.36 185480 -1 7196
7198 0 403886.53 149359.58 185440 -1 7197
7199 0 403948.97 149218.9 185400 -1 7198
7200 0 404109.94 149015.33 185360 -1 7199
7201 0 404563.66 148438.69 185320 -1 7200
7202 0 405102.34 147336.56 185320 -1 7201
7203 0 404625.44 147706.6 185720 -1 7202
7204 0 404574.5 147724.2 185760 -1 7203
7205 0 404522.44 147781.03 185800 -1 7204
7206 0 404465.97 147794.67 185840 -1 7205
7207 0 404411.38 147776.97 185880 -1 7206
7208 0 404425.53 147797.94 185920 -1 7207
7209 0 404397.62 147797.58 185960 -1 7208
7210 0 404383.1 147789.66 186000 -1 7209
7211 0 404350.44 147806.06 186080 -1 7210
7212 0 404252.7 147783.92 186120 -1 7211
7213 0 404238.06 147839.72 186160 -1 7212
7214 0 404008.3 147736.22 186200 -1 7213
7215 0 404044.9 147776.9 186240 -1 7214
7216 0 403926.22 147720.22 186280 -1 7215
7217 0 403895.53 147686.1 186320 -1 7216
7218 0 403797.47 147648.33 186360 -1 7217
7219 0 403729.34 147567.61 186400 -1 7218
7220 0 403684.28 147575.05 186440 -1 7219
7221 0 403666 147585.05 186480 -1 7220
7222 0 403685.7 147501.17 186520 -1 7221
7223 0 403672.6 147506.4 186560 -1 7222
7224 0 403658.72 147483.52 186600 -1 7223
7225 0 403587.66 147412.05 186640 -1 7224
7226 0 403561.12 147455.25 186680 -1 7225
7227 0 403514.72 147389.22 186720 -1 7226
7228 0 403457.12 147444.31 186760 -1 7227
7229 0 403460.53 147402.97 186800 -1 7228
7230 0 403439.44 147406.62 186840 -1 7229
7231 0 403329.8 147360.52 186880 -1 7230
7232 0 403383.25 147357.88 186920 -1 7231
7233 0 403378.5 147323.62 186960 -1 7232
7234 0 403353.88 147321.98 187000 -1 7233
7235 0 403345.75 147336.52 187040 -1 7234
7236 0 403324.06 147276.48 187080 -1 7235
7237 0 403286.9 147267.39 187120 -1 7236
7238 0 403300.2 147234.58 187160 -1 7237
7239 0 403257.78 147127.84 187200 -1 7238
7240 0 403135.3 146992.6 187240 -1 7239
7241 0 402931 146930.31 187280 -1 7240
7242 0 402956.2 146875.94 187320 -1 7241
7243 0 403037.47 146997.58 187360 -1 7242
7244 0 403128.78 147002.88 187400 -1 7243
7245 0 403115.12 147063.39 187440 -1 7244
7246 0 403167.7 147099.45 187480 -1 7245
7247 0 403153.5 147137.56 187520 -1 7246
7248 0 403219.03 147105.88 187560 -1 7247
7249 0 403200.75 147175.25 187600 -1 7248
7250 0 403241.12 147184.58 187640 -1 7249
7251 0 403276.62 147191.3 187680 -1 7250
7252 0 403382.38 147032.88 187720 -1 7251
7253 0 403362.53 147095.14 187760 -1 7252
7254 0 403365.66 147054.69 187800 -1 7253
7255 0 403998.4 146894.4 187800 -1 7254
7256 0 404783.94 146670.83 187800 -1 7255
7257 0 404793.44 146691.3 187760 -1 7256
7258 0 404857.03 146680.9 187720 -1 7257
7259 0 404938.97 146692.89 187680 -1 7258
7260 0 404972.62 146679.52 187640 -1 7259
7261 0 405041.47 146654.31 187560 -1 7260
7262 0 405055.5 146630.7 187440 -1 7261
7263 0 405035.4 146619.19 187280 -1 7262
7264 0 405104.8 146616.98 187200 -1 7263
7265 0 404754.2 146630.1 187840 -1 7256
7266 0 404700.47 146672.7 187880 -1 7265
7267 0 404694.56 146753.89 187920 -1 7266
7268 0 404675.4 146766.81 187960 -1 7267
7269 0 404671.5 146646.36 188000 -1 7268
7270 0 403847.94 146823.89 188040 -1 7269
7271 0 403840.22 146875.36 188080 -1 7270
7272 0 404042.25 146733.7 188120 -1 7271
7273 0 403994.62 146774.4 188160 -1 7272
7274 0 403959.22 146759 188200 -1 7273
7275 0 403993.72 146675.25 188240 -1 7274
7276 0 403862.44 146773 188280 -1 7275
7277 0 403872.94 146875.56 188320 -1 7276
7278 0 403847.6 146889.11 188360 -1 7277
7279 0 403842.1 146935.89 188400 -1 7278
7280 0 403841.53 146975.11 188440 -1 7279
7281 0 403823.34 147000.17 188480 -1 7280
7282 0 403809.84 147045.81 188520 -1 7281
7283 0 404477.84 146822.98 188520 -1 7282
7284 0 405002.25 146704.02 188520 -1 7283
7285 0 405121.75 146346.47 188520 -1 7284
7286 0 405140.47 146335.98 188560 -1 7285
7287 0 405148.22 146309.14 188600 -1 7286
7288 0 405112.16 146233.14 188760 -1 7287
7289 0 403630.25 147062.45 188560 -1 7282
7290 0 403587.94 147107.97 188600 -1 7289
7291 0 403489.1 147137.06 188640 -1 7290
7292 0 403484.4 147184.38 188680 -1 7291
7293 0 403571.06 147175.27 188720 -1 7292
7294 0 403580.28 147211.97 188760 -1 7293
7295 0 403589.5 147264.98 188800 -1 7294
7296 0 403587.7 147305.39 188840 -1 7295
7297 0 403856.1 147377.42 188880 -1 7296
7298 0 403890.9 147380.44 188920 -1 7297
7299 0 403929.2 147379.6 188960 -1 7298
7300 0 403943.62 147388.3 189000 -1 7299
7301 0 403981.62 147383.89 189040 -1 7300
7302 0 403577.88 147376.25 188880 -1 7297
7303 0 403333.6 147400.06 188880 -1 7302
7304 0 403367.84 147338.34 188920 -1 7303
7305 0 403338.72 147209.98 188960 -1 7304
7306 0 403338.16 147254.03 189000 -1 7305
7307 0 403368.75 147222.4 189040 -1 7306
7308 0 402897.72 147107.08 187080 -1 7236
7309 0 402551.8 146846.16 187080 -1 7308
7310 0 402468.2 146874.39 187040 -1 7309
7311 0 402461.56 146842.75 187000 -1 7310
7312 0 402462.44 146876.03 186960 -1 7311
7313 0 402402.3 146909.75 186920 -1 7312
7314 0 402455.53 146948.12 186880 -1 7313
7315 0 402509.25 147010.86 186840 -1 7314
7316 0 402513.88 146964.19 186800 -1 7315
7317 0 402429 146978.27 186760 -1 7316
7318 0 402433.6 146958.11 186720 -1 7317
7319 0 402399.34 146968.3 186680 -1 7318
7320 0 402362.5 146932.12 186640 -1 7319
7321 0 402337.47 146945.11 186600 -1 7320
7322 0 402269.9 146893 186560 -1 7321
7323 0 402231.53 146914.89 186520 -1 7322
7324 0 402199.9 146911.05 186480 -1 7323
7325 0 402159.9 146945.48 186440 -1 7324
7326 0 402171.28 147006.19 186400 -1 7325
7327 0 402166.28 147075.23 186360 -1 7326
7328 0 402233.78 147113.38 186320 -1 7327
7329 0 402252.25 147141.66 186280 -1 7328
7330 0 402325.28 147149.92 186240 -1 7329
7331 0 402335.4 147108.6 186200 -1 7330
7332 0 402338.3 147060.52 186160 -1 7331
7333 0 402298.1 147083.39 186120 -1 7332
7334 0 402301.9 147007.75 186080 -1 7333
7335 0 402236.6 146958.27 186000 -1 7334
7336 0 402294.78 146995.12 185960 -1 7335
7337 0 402270.56 146946.58 185920 -1 7336
7338 0 402249.88 146958.58 185880 -1 7337
7339 0 402224.6 146939.02 185840 -1 7338
7340 0 402235.12 147068.69 185800 -1 7339
7341 0 402297.47 146863.66 185800 -1 7339
7342 0 402302.7 146807.61 185760 -1 7341
7343 0 405900.47 146781.48 184960 -1 7202
7344 0 406331.56 145812 184440 -1 7343
7345 0 406408.22 145730.28 184400 -1 7344
7346 0 406881.34 144867.94 184080 -1 7345
7347 0 407068.72 144542.92 183960 -1 7346
7348 0 407314.8 144274.14 183920 -1 7347
7349 0 407658.38 144109.16 183880 -1 7348
7350 0 407810.56 144042.39 183840 -1 7349
7351 0 407895.5 143941.84 183800 -1 7350
7352 0 407973.72 143791.77 183760 -1 7351
7353 0 408006.8 143751.44 183720 -1 7352
7354 0 407990.5 143748.27 183680 -1 7353
7355 0 408806.4 143391.73 183640 -1 7354
7356 0 410212.4 142631.95 183640 -1 7355
7357 0 411159.03 142037 183720 -1 7356
7358 0 411654.03 142055.56 183960 -1 7357
7359 0 412012.3 142136.94 184280 -1 7358
7360 0 412277.6 142305.86 184880 -1 7359
7361 0 413070.84 140534.92 184880 -1 7360
7362 0 414054.66 139441.94 184520 -1 7361
7363 0 415872.4 138706.89 184520 -1 7362
7364 0 416537.16 138576.38 184520 -1 7363
7365 0 416796.72 138340.72 184520 -1 7364
7366 0 417222.2 138307 184520 -1 7365
7367 0 418591.12 137938.2 184520 -1 7366
7368 0 420435.47 138076.48 184520 -1 7367
7369 0 421437.78 137840.58 184520 -1 7368
7370 0 421644.16 137777.53 184480 -1 7369
7371 0 422204.06 137678 184440 -1 7370
7372 0 422581.75 137725.77 184400 -1 7371
7373 0 423867.94 137502.53 184360 -1 7372
7374 0 424127.97 137500.38 184320 -1 7373
7375 0 424503.72 137446.23 184280 -1 7374
7376 0 424907.06 137466.69 184240 -1 7375
7377 0 425473.25 137356.55 184200 -1 7376
7378 0 426366.3 137372.23 184160 -1 7377
7379 0 426646.03 137374.45 184120 -1 7378
7380 0 427179.4 137449.78 184080 -1 7379
7381 0 428848.16 136712.94 183320 -1 7380
7382 0 430014.22 136800.94 183000 -1 7381
7383 0 430989.75 137039.81 182800 -1 7382
7384 0 431228.25 137159.6 182760 -1 7383
7385 0 431421.47 137284.69 182720 -1 7384
7386 0 431511.72 137353.86 182680 -1 7385
7387 0 431581.06 137390.62 182640 -1 7386
7388 0 431874.25 137528.72 182600 -1 7387
7389 0 432196.4 137640.19 182560 -1 7388
7390 0 432397.34 137676.23 182520 -1 7389
7391 0 432648.3 137615.06 182480 -1 7390
7392 0 432669.66 137554.67 182440 -1 7391
7393 0 432753.53 137544.31 182400 -1 7392
7394 0 432875.75 137529.22 182360 -1 7393
7395 0 432974.78 137486.22 182320 -1 7394
7396 0 433179.7 137548.92 182280 -1 7395
7397 0 433206.12 137627.56 182240 -1 7396
7398 0 433316.22 137603 182200 -1 7397
7399 0 433415.5 137562.44 182160 -1 7398
7400 0 433574.88 137659.86 182120 -1 7399
7401 0 433619.72 137659.98 182080 -1 7400
7402 0 433838.84 137656.95 182040 -1 7401
7403 0 434953.47 138064.9 181640 -1 7402
7404 0 435522.78 138460.47 181600 -1 7403
7405 0 435908.16 138669.9 181400 -1 7404
7406 0 436057.47 138739.05 181320 -1 7405
7407 0 438327.12 138829.9 181320 -1 7406
7408 0 438314.9 138893.05 181360 -1 7407
7409 0 438305.4 138931.19 181400 -1 7408
7410 0 438304.34 138915.27 181440 -1 7409
7411 0 438239.6 138833.77 181480 -1 7410
7412 0 438539.88 138930.84 181520 -1 7411
7413 0 438493.9 138913.95 181560 -1 7412
7414 0 438407.28 138914.47 181600 -1 7413
7415 0 438383.56 139011.5 181640 -1 7414
7416 0 438345.28 139032.86 181680 -1 7415
7417 0 438317.2 139093.34 181720 -1 7416
7418 0 438562.84 139042.62 181720 -1 7417
7419 0 438906.7 139101.69 181720 -1 7418
7420 0 439319.94 138811.23 181720 -1 7419
7421 0 439266.88 138857.48 181760 -1 7420
7422 0 439258.28 138888.5 181800 -1 7421
7423 0 439263.1 138877.73 181840 -1 7422
7424 0 439242.9 138951.84 181880 -1 7423
7425 0 439294.7 138955.42 181920 -1 7424
7426 0 439291.56 138964 181960 -1 7425
7427 0 439267.47 138926.1 182000 -1 7426
7428 0 439281.12 138964.61 182040 -1 7427
7429 0 438219.72 139144.14 181760 -1 7417
7430 0 438158 139208.56 181800 -1 7429
7431 0 438090.44 139234.14 181840 -1 7430
7432 0 438094.72 139213.3 181880 -1 7431
7433 0 438059.84 139186.64 181920 -1 7432
7434 0 438852.5 139081.28 181320 -1 7407
7435 0 438861.38 139671.73 181320 -1 7434
7436 0 438837.38 139703.06 181360 -1 7435
7437 0 438808.66 139731.72 181400 -1 7436
7438 0 438738.12 139699.06 181440 -1 7437
7439 0 438720.34 139756.02 181480 -1 7438
7440 0 438723.06 139770.75 181520 -1 7439
7441 0 438703.25 139761.78 181560 -1 7440
7442 0 438754.53 139817.5 181600 -1 7441
7443 0 438738.9 139875.27 181640 -1 7442
7444 0 438939.66 139895.58 181680 -1 7443
7445 0 438935.6 139987.62 181720 -1 7444
7446 0 438924.2 140010.95 181760 -1 7445
7447 0 438680.06 139641.69 181680 -1 7444
7448 0 438613.72 139676.11 181720 -1 7447
7449 0 438598.8 139696.75 181760 -1 7448
7450 0 438592.62 139702.17 181800 -1 7449
7451 0 438593 138730 181200 -1 7407
7452 0 438842.97 138633.88 181080 -1 7451
7453 0 439316.38 138506.02 180840 -1 7452
7454 0 439473.1 138468.1 180760 -1 7453
7455 0 439647.94 138434.1 180680 -1 7454
7456 0 439728 138416.75 180640 -1 7455
7457 0 439888 138382.33 180560 -1 7456
7458 0 439968.47 138364.69 180520 -1 7457
7459 0 440344.88 138476.8 180480 -1 7458
7460 0 440667.22 138578 180440 -1 7459
7461 0 440796.66 138639.38 180400 -1 7460
7462 0 440720.84 138635.25 180360 -1 7461
7463 0 440718.7 138566.3 180320 -1 7462
7464 0 440738 138586.39 180280 -1 7463
7465 0 440769.47 138565.83 180240 -1 7464
7466 0 440772.5 138581.52 180200 -1 7465
7467 0 440098.12 138140.2 180160 -1 7466
7468 0 438623.62 138418.39 180160 -1 7467
7469 0 439031.4 138323.23 180120 -1 7468
7470 0 439206.25 138191.11 180080 -1 7469
7471 0 439281.12 138175.7 180040 -1 7470
7472 0 439241.53 138248.03 180000 -1 7471
7473 0 439254.38 138301.56 179960 -1 7472
7474 0 439191.56 138343.75 179920 -1 7473
7475 0 439291.5 138378.95 179880 -1 7474
7476 0 439263.8 138380.78 179840 -1 7475
7477 0 439264.66 138422.98 179800 -1 7476
7478 0 441989.44 139322.14 180160 -1 7467
7479 0 442053.47 139366.66 180120 -1 7478
7480 0 442076.03 139140.12 180080 -1 7479
7481 0 441992.78 139227.83 180040 -1 7480
7482 0 441968.62 139203.8 180000 -1 7481
7483 0 441963.44 139114.86 179960 -1 7482
7484 0 441986.66 139169.38 179920 -1 7483
7485 0 442007.84 139262.17 179880 -1 7484
7486 0 442146.7 139400.62 179840 -1 7485
7487 0 442347.53 139569.52 179800 -1 7486
7488 0 442459.88 139571.97 179760 -1 7487
7489 0 442488.84 139765.81 179720 -1 7488
7490 0 442518.84 139742.72 179680 -1 7489
7491 0 442500 139844.44 179640 -1 7490
7492 0 442516.62 139804.73 179600 -1 7491
7493 0 442525.12 139748.84 179560 -1 7492
7494 0 442589.75 139799.05 179520 -1 7493
7495 0 442601.75 139840.61 179480 -1 7494
7496 0 442609.12 139845.36 179440 -1 7495
7497 0 442587.94 139842.78 179400 -1 7496
7498 0 442838.3 139863.4 179360 -1 7497
7499 0 442831.06 139847.55 179320 -1 7498
7500 0 442978.38 140121.08 179280 -1 7499
7501 0 443039.94 140366.66 179240 -1 7500
7502 0 443102.7 140456.8 179200 -1 7501
7503 0 443189.2 140498.81 179160 -1 7502
7504 0 443579.56 140877.83 179120 -1 7503
7505 0 443901.22 140985.61 179080 -1 7504
7506 0 444205.1 141037.88 179040 -1 7505
7507 0 444364.38 141246.34 179000 -1 7506
7508 0 444472.88 141521.12 178920 -1 7507
7509 0 444692.38 141865.56 178880 -1 7508
7510 0 444752.6 141816.38 178840 -1 7509
7511 0 445377.8 143156.05 178840 -1 7510
7512 0 445398.06 143146.64 178800 -1 7511
7513 0 445417.56 143135.03 178760 -1 7512
7514 0 445433.06 143060.45 178720 -1 7513
7515 0 445363.44 143050.45 178680 -1 7514
7516 0 445393.4 142986.48 178640 -1 7515
7517 0 445441.84 143022.4 178600 -1 7516
7518 0 445428.97 143077.39 178560 -1 7517
7519 0 445418 143070.53 178520 -1 7518
7520 0 445492.12 143115.77 178480 -1 7519
7521 0 445510.9 143069.55 178440 -1 7520
7522 0 445630 142899 178400 -1 7521
7523 0 445651.53 142841.27 178360 -1 7522
7524 0 445789.5 142853.19 178320 -1 7523
7525 0 445706.44 142894.5 178280 -1 7524
7526 0 445681.84 143045.98 178240 -1 7525
7527 0 445810.03 142880.78 178200 -1 7526
7528 0 445765.72 142926.45 178160 -1 7527
7529 0 445689.4 142942.39 178120 -1 7528
7530 0 445473.88 142072.98 178120 -1 7529
7531 0 445602.44 142265.64 178080 -1 7530
7532 0 445619.9 142241.6 178040 -1 7531
7533 0 445656.2 142314.03 178000 -1 7532
7534 0 445526.3 142132.73 177960 -1 7533
7535 0 445475.1 142115.61 177920 -1 7534
7536 0 445489.12 142008.56 177880 -1 7535
7537 0 445550.4 143365.47 178120 -1 7529
7538 0 445656.62 143364.05 178080 -1 7537
7539 0 445690.25 143385 178040 -1 7538
7540 0 445697.72 143418.73 178000 -1 7539
7541 0 446166.94 142683.19 178200 -1 7527
7542 0 446210.66 142740.78 178160 -1 7541
7543 0 446206.1 142723.97 178120 -1 7542
7544 0 445444.47 143438.16 178880 -1 7511
7545 0 445447.06 143388 178920 -1 7544
7546 0 445513.88 143388.52 179000 -1 7545
7547 0 445535.9 143667.6 179040 -1 7546
7548 0 445528.75 143741.89 179080 -1 7547
7549 0 445518.22 143751.66 179120 -1 7548
7550 0 445450.5 143702.12 179160 -1 7549
7551 0 445175.38 143614.69 179200 -1 7550
7552 0 445456.47 143251.11 179200 -1 7551
7553 0 445475.72 143252.39 179240 -1 7552
7554 0 445474.56 143168.27 179280 -1 7553
7555 0 445482.97 143216.69 179320 -1 7554
7556 0 445508.06 143203.75 179360 -1 7555
7557 0 445302.22 143836.4 179240 -1 7551
7558 0 445413.44 143914.5 179280 -1 7557
7559 0 445250.38 143918.97 179320 -1 7558
7560 0 445249.16 143975.05 179360 -1 7559
7561 0 445180 144152.31 179400 -1 7560
7562 0 445265.66 144182.3 179440 -1 7561
7563 0 445246.1 144233.88 179480 -1 7562
7564 0 445199.8 144427.02 179520 -1 7563
7565 0 445370.38 144785.03 179560 -1 7564
7566 0 445355.4 144828.83 179600 -1 7565
7567 0 445359.06 145051.44 179640 -1 7566
7568 0 445182.44 145336.77 179680 -1 7567
7569 0 445162.47 145366.08 179720 -1 7568
7570 0 445145.97 145423.17 179760 -1 7569
7571 0 445265.16 145396.31 179800 -1 7570
7572 0 445308.66 145353.3 179840 -1 7571
7573 0 445289.6 145394.06 179880 -1 7572
7574 0 445180.75 146031.64 179920 -1 7573
7575 0 445391.25 145589.14 179960 -1 7574
7576 0 445377.78 145611.77 180000 -1 7575
7577 0 445345 145890 180040 -1 7576
7578 0 445349.34 145886.39 180080 -1 7577
7579 0 445039.9 146654.33 180120 -1 7578
7580 0 445184.94 146764.34 180160 -1 7579
7581 0 445262.53 147063.75 180200 -1 7580
7582 0 445369.28 147250.25 180240 -1 7581
7583 0 445348.47 147275.45 180280 -1 7582
7584 0 445392.5 147152.36 180320 -1 7583
7585 0 445371.16 147334.12 180360 -1 7584
7586 0 445289 147406 180400 -1 7585
7587 0 444590.2 147821.72 180400 -1 7586
7588 0 444557.72 147918.67 180400 -1 7587
7589 0 444314.47 148292.8 180400 -1 7588
7590 0 444388.7 148355.33 180440 -1 7589
7591 0 444370.6 148414.33 180480 -1 7590
7592 0 444340.16 148435.98 180520 -1 7591
7593 0 444324.66 148491.58 180560 -1 7592
7594 0 444306.84 148525.11 180600 -1 7593
7595 0 444257.34 148563.31 180640 -1 7594
7596 0 444271.62 148573.86 180680 -1 7595
7597 0 444240.1 148625.75 180720 -1 7596
7598 0 444208.7 148601.34 180760 -1 7597
7599 0 444216.8 148648.08 180800 -1 7598
7600 0 445192.16 147489.92 180440 -1 7586
7601 0 445167.8 147556.05 180480 -1 7600
7602 0 445147.88 147611.34 180520 -1 7601
7603 0 445127.88 147672.33 180560 -1 7602
7604 0 446336.28 148551.28 180560 -1 7603
7605 0 446770.38 148523.53 180560 -1 7604
7606 0 446728.72 148570.45 180520 -1 7605
7607 0 446761.22 148577.73 180480 -1 7606
7608 0 446821.22 148564.5 180440 -1 7607
7609 0 446834.62 148529.12 180400 -1 7608
7610 0 446871.62 148556.52 180360 -1 7609
7611 0 445113.47 147750.45 180600 -1 7603
7612 0 445078.34 147829.77 180640 -1 7611
7613 0 445161.2 148058.61 180680 -1 7612
7614 0 445196.75 148085.36 180720 -1 7613
7615 0 445226.12 148197.66 180760 -1 7614
7616 0 445231.9 148244.9 180800 -1 7615
7617 0 445201.72 148326.95 180840 -1 7616
7618 0 445244.88 148258.67 180880 -1 7617
7619 0 445272.56 146710.97 180880 -1 7618
7620 0 445193.28 146660.48 180920 -1 7619
7621 0 445196.94 146657.42 180960 -1 7620
7622 0 445187.34 146691.44 181000 -1 7621
7623 0 445172.44 146685.95 181040 -1 7622
7624 0 445155.72 146684.66 181080 -1 7623
7625 0 445159.34 146679.53 181120 -1 7624
7626 0 445270.3 148304.44 180920 -1 7618
7627 0 445274.7 148409.95 180960 -1 7626
7628 0 445335.4 148397.34 181000 -1 7627
7629 0 445471.62 148484.8 181040 -1 7628
7630 0 445450.22 148463.56 181080 -1 7629
7631 0 445514.66 148407.02 181120 -1 7630
7632 0 445518.97 148327.84 181160 -1 7631
7633 0 445540.25 148482 181200 -1 7632
7634 0 445328.78 148725.62 181280 -1 7633
7635 0 445255.7 148825.62 181320 -1 7634
7636 0 445142.2 149047.19 181400 -1 7635
7637 0 445366.5 148226.58 181400 -1 7636
7638 0 445461.75 148188 181480 -1 7637
7639 0 445749.38 148071.14 181720 -1 7638
7640 0 445723.06 147904.14 181800 -1 7639
7641 0 444976.56 149348.48 181520 -1 7636
7642 0 444926.62 149768.22 181680 -1 7641
7643 0 444696.44 149883.72 181920 -1 7642
7644 0 444657.6 149902.58 181960 -1 7643
7645 0 444595.75 149668.95 182000 -1 7644
7646 0 444671.34 149979 182120 -1 7645
7647 0 444678.28 150017.12 182200 -1 7646
7648 0 444860.88 149993.38 182480 -1 7647
7649 0 444887.03 149989.88 182520 -1 7648
7650 0 444842.38 150120.38 182800 -1 7649
7651 0 444836.03 150138.6 182840 -1 7650
7652 0 444818.6 150246.39 183160 -1 7651
7653 0 444702.66 150466.08 183440 -1 7652
7654 0 444687.12 150468.2 183480 -1 7653
7655 0 444401.56 150597.58 183760 -1 7654
7656 0 444529.84 150882.66 184080 -1 7655
7657 0 444533.06 150917.05 184120 -1 7656
7658 0 444561.78 150941.61 184160 -1 7657
7659 0 444607.3 151237.27 184400 -1 7658
7660 0 444586.75 151311.02 184560 -1 7659
7661 0 444532.2 151696.83 184720 -1 7660
7662 0 444451.94 151911.78 184960 -1 7661
7663 0 444427.6 151940.22 185000 -1 7662
7664 0 444401.1 152075.3 185200 -1 7663
7665 0 444407.38 152108.5 185240 -1 7664
7666 0 444413.44 152141.58 185280 -1 7665
7667 0 444451.66 152342.52 185520 -1 7666
7668 0 444173.53 152676.05 185840 -1 7667
7669 0 444037.28 152847 185960 -1 7668
7670 0 443855.28 153075.17 186120 -1 7669
7671 0 443427.66 153175.45 186360 -1 7670
7672 0 443102.8 153221.81 186520 -1 7671
7673 0 442878.75 153234 186640 -1 7672
7674 0 442803.66 153238.48 186680 -1 7673
7675 0 442785 153366 186800 -1 7674
7676 0 442746.6 153622.33 187040 -1 7675
7677 0 442696.75 153711.62 187160 -1 7676
7678 0 442613.34 153860.66 187360 -1 7677
7679 0 442493.44 153941.25 187640 -1 7678
7680 0 442544.56 153975.73 187680 -1 7679
7681 0 442551.5 153999.5 187720 -1 7680
7682 0 442597.03 154163.89 188000 -1 7681
7683 0 442597 154145.25 188040 -1 7682
7684 0 442596.78 154013.66 188320 -1 7683
7685 0 442721.9 154083.28 188360 -1 7684
7686 0 442733.66 154092.17 188400 -1 7685
7687 0 442792.03 154138 188600 -1 7686
7688 0 442783.34 154212.33 188680 -1 7687
7689 0 442765.56 154360.69 188840 -1 7688
7690 0 442759.6 154347.08 188960 -1 7689
7691 0 442811.1 154363.17 189000 -1 7690
7692 0 442552.97 154737.11 189000 -1 7691
7693 0 442617.5 154996.5 189040 -1 7692
7694 0 442682.44 155255.62 189080 -1 7693
7695 0 442751.5 155371.7 189200 -1 7694
7696 0 442777.16 155432.4 189240 -1 7695
7697 0 442815.66 155482.8 189280 -1 7696
7698 0 442877.25 155999.75 189400 -1 7697
7699 0 443008.1 156242.11 189520 -1 7698
7700 0 443773.3 154310.55 189000 -1 7691
7701 0 443820.3 154508.17 189280 -1 7700
7702 0 443804.72 154571.98 189320 -1 7701
7703 0 443816.88 154525.98 189480 -1 7702
7704 0 443806.94 154452.94 189520 -1 7703
7705 0 443711.47 154396.38 189600 -1 7704
7706 0 443631.3 154541.19 189720 -1 7705
7707 0 443608.7 154562.4 189880 -1 7706
7708 0 443579.84 154545.42 189960 -1 7707
7709 0 443574.06 154532.8 190040 -1 7708
7710 0 443567.12 154509.53 190080 -1 7709
7711 0 443542.97 154506.89 190120 -1 7710
7712 0 445197.9 148905.6 180200 -1 7581
7713 0 445210.56 148875.86 180160 -1 7712
7714 0 445286.2 148695.36 179920 -1 7713
7715 0 445232.66 148704.75 179760 -1 7714
7716 0 445249.34 148752.52 179600 -1 7715
7717 0 445462.38 148852.11 179480 -1 7716
7718 0 445737.94 144190.47 179080 -1 7548
7719 0 445608.38 144556.53 179080 -1 7718
7720 0 445485.28 144977.27 179160 -1 7719
7721 0 445503.2 144961.28 179280 -1 7720
7722 0 445507.34 145055.8 179440 -1 7721
7723 0 445259.16 146455.02 179440 -1 7722
7724 0 445224 146370.5 179360 -1 7723
7725 0 445206.5 146328 179320 -1 7724
7726 0 445188.8 146285.6 179280 -1 7725
7727 0 445283.56 146687.98 179280 -1 7726
7728 0 445132.97 146949.3 179280 -1 7727
7729 0 445249.7 146932.39 179200 -1 7728
7730 0 445270.25 146876.22 179120 -1 7729
7731 0 444892.66 146254.25 179120 -1 7726
7732 0 444962.72 146154.67 179080 -1 7731
7733 0 444907.1 146195.9 179000 -1 7732
7734 0 444889.8 146101.62 178840 -1 7733
7735 0 444861.34 146051.88 178800 -1 7734
7736 0 440130.25 138103.78 179960 -1 7467
7737 0 439188.6 139665.66 181080 -1 7452
7738 0 439323.38 139591.5 180960 -1 7737
7739 0 412353.34 141538.66 185160 -1 7361
7740 0 411948.2 141826.77 185280 -1 7739
7741 0 411818.34 141860.95 185320 -1 7740
7742 0 411811.16 141888.52 185360 -1 7741
7743 0 411758.34 142001.6 185440 -1 7742
7744 0 411745.1 142115.4 185520 -1 7743
7745 0 482252.66 248309.2 81800 313 5133
7746 0 482246.6 248352.28 81600 313 7745
7747 0 482253.34 248364.38 81280 204 7746
7748 0 482216.53 248864.67 80680 164 7747
7749 0 482118.9 249401.78 80200 244 7748
7750 0 481836.5 250099.58 79520 256 7749
7751 0 481907.28 250272.62 79000 208 7750
7752 0 481751.06 250512.89 78600 164 7751
7753 0 481720.84 250656.03 78280 164 7752
7754 0 481664.66 250784.25 78200 96 7753
7755 0 481610.97 250959.55 77960 122 7754
7756 0 481639.5 250966 77840 163 7755
7757 0 482360.5 251162.06 77840 122 7756
7758 0 481686.66 250976.39 77640 197 7756
7759 0 481615.6 251133.72 77360 190 7758
7760 0 481625.12 251196.16 77240 190 7759
7761 0 481677.78 251252.62 77040 273 7760
7762 0 481759.53 251510.3 76760 318 7761
7763 0 481875.2 251630.2 76440 354 7762
7764 0 481886.53 251624 76320 237 7763
7765 0 481925.16 251604.22 75920 172 7764
7766 0 483302.97 251232.83 75920 64 7765
7767 0 483558.56 251236.77 75840 75 7766
7768 0 483893.12 251296.61 75800 75 7767
7769 0 484031.72 251353.33 75800 40 7768
7770 0 484406.7 251320.56 75800 80 7769
7771 0 484758.1 251394.3 75720 64 7770
7772 0 485022.34 251399.72 75640 60 7771
7773 0 485529.4 251492.08 75560 75 7772
7774 0 486083.44 251793.55 75560 81 7773
7775 0 486564.78 251857.16 75600 75 7774
7776 0 486772.53 251796.61 75600 32 7775
7777 0 487157.34 251882.14 75600 80 7776
7778 0 487546.75 251873.4 75520 64 7777
7779 0 487998.7 251899.67 75440 71 7778
7780 0 488862.47 252226.42 75440 40 7779
7781 0 488980.47 252548.38 75600 51 7780
7782 0 489056 252672.03 75760 60 7781
7783 0 488776.8 252253.53 75360 40 7780
7784 0 489479.84 252288.02 75360 60 7783
7785 0 489864.12 252068.58 75360 60 7784
7786 0 490331.84 252019.77 75320 -1 7785
7787 0 490836.03 252112.17 75440 -1 7786
7788 0 491113.2 252259.1 75640 -1 7787
7789 0 491490.12 252489.14 75640 -1 7788
7790 0 491738.25 252779.14 75560 -1 7789
7791 0 491792.84 252700.77 75240 71 7790
7792 0 492069.47 252807.23 75080 60 7791
7793 0 492309 252927.03 74960 60 7792
7794 0 492497 252955.03 75080 51 7793
7795 0 492721 253007.03 75240 60 7794
7796 0 492933 252979.03 75280 60 7795
7797 0 493177 252995.03 75400 60 7796
7798 0 493377 253103.03 75560 -1 7797
7799 0 493421 253191.03 75600 -1 7798
7800 0 493489 253299.03 75640 -1 7799
7801 0 493573 253331.03 75760 -1 7800
7802 0 493729 253403.03 75880 -1 7801
7803 0 493765 253395.03 75960 -1 7802
7804 0 493845 253411.03 76000 -1 7803
7805 0 493921 253427.03 76080 -1 7804
7806 0 494037 253363.03 76120 -1 7805
7807 0 494165 253307.03 76160 -1 7806
7808 0 494269 253271.03 76240 -1 7807
7809 0 494473 253263.03 76360 -1 7808
7810 0 494521 253291.03 76480 -1 7809
7811 0 493509 253083.03 75600 -1 7798
7812 0 488593.03 252330.84 75200 60 7783
7813 0 488593 252487.03 75160 60 7812
7814 0 488581 252583.03 75000 -1 7813
7815 0 488573 252039.03 75040 60 7812
7816 0 488617 252003.03 74880 60 7815
7817 0 488761 252083.03 74840 51 7816
7818 0 489073 252295.03 74800 51 7817
7819 0 489397 252471.06 74760 45 7818
7820 0 489453 252539.14 74680 45 7819
7821 0 489525 252615.14 74560 64 7820
7822 0 489577 252619.14 74520 64 7821
7823 0 489365 252559.14 74520 45 7822
7824 0 489705 252691.14 74480 64 7822
7825 0 489789 252747.14 74440 96 7824
7826 0 489777 252791.17 74400 96 7825
7827 0 489085 252491.16 74760 51 7819
7828 0 488681 252727.06 74760 51 7827
7829 0 488697 252695.06 74720 51 7828
7830 0 488693 252711.06 74680 51 7829
7831 0 489085 252543.14 74680 51 7827
7832 0 489849 252619.16 74720 96 7819
7833 0 490561 252547.11 74680 81 7832
7834 0 491149 252691.14 74640 64 7833
7835 0 491885 252727.03 74680 71 7834
7836 0 491901 252703.03 74600 60 7835
7837 0 491957 252691.03 74520 60 7836
7838 0 492057 252707.03 74480 60 7837
7839 0 492109 252703.03 74520 60 7838
7840 0 492141 252703.03 74640 60 7839
7841 0 492037 252783.03 74760 60 7835
7842 0 492097 252611.03 74640 60 7835
7843 0 492601 252575.03 74600 51 7842
7844 0 493021 252563.03 74640 60 7843
7845 0 492985 252623.06 74800 60 7844
7846 0 493025 252627.06 74880 60 7845
7847 0 493169 252607.06 74920 60 7846
7848 0 493369 252695.06 74920 60 7847
7849 0 493457 252775.06 75000 60 7848
7850 0 493581 252879.06 75080 -1 7849
7851 0 493749 252911.06 75120 -1 7850
7852 0 493817 253011.06 75240 -1 7851
7853 0 494061 253211.06 75280 -1 7852
7854 0 493005 252623.06 74920 60 7846
7855 0 493077 252651.06 75000 60 7854
7856 0 493133 252819.06 75000 60 7855
7857 0 493273 252899.06 75080 60 7856
7858 0 493341 253059.06 75120 60 7857
7859 0 493369 253155.06 75240 -1 7858
7860 0 493489 253283.06 75320 -1 7859
7861 0 493563.66 253360.33 75400 -1 7860
7862 0 493601 253399.11 75440 -1 7861
7863 0 493705 253439.11 75520 -1 7862
7864 0 493437 253335.11 75440 -1 7861
7865 0 493453 253347.11 75520 -1 7864
7866 0 493489 253407.14 75600 -1 7865
7867 0 493533 253499.03 75680 -1 7866
7868 0 493613 253591.03 75800 -1 7867
7869 0 493681 253683.03 75960 -1 7868
7870 0 493597 253791.03 76000 -1 7869
7871 0 493425 253975.03 76000 -1 7870
7872 0 493361 254003.03 76080 -1 7871
7873 0 493409 254071.03 76160 -1 7872
7874 0 493497 254195.03 76160 -1 7873
7875 0 493385 254291.03 76200 -1 7874
7876 0 481870.2 251701.6 75840 172 7765
7877 0 481787.78 251847.95 75720 172 7876
7878 0 481793.72 251912.86 75640 166 7877
7879 0 481807.84 252074.64 75440 135 7878
7880 0 481871.4 254600.1 75440 217 7879
7881 0 481804.44 254374.17 75320 230 7880
7882 0 480765.72 254351.88 75320 -1 7881
7883 0 481221 254816.03 75320 237 7881
7884 0 480853 254848.03 75320 224 7883
7885 0 481657.97 256060.12 75440 150 7880
7886 0 481188.8 255709.2 75200 108 7885
7887 0 481073.28 255653.47 75040 102 7886
7888 0 479829.7 255709.89 75040 32 7887
7889 0 481122.34 255636.33 74880 98 7887
7890 0 481146.62 255627.95 74800 98 7889
7891 0 481250 255824.06 74760 98 7890
7892 0 481346 255864.06 74680 98 7891
7893 0 481314 255864.06 74600 98 7892
7894 0 481290 255888.06 74560 163 7893
7895 0 481298 255928.06 74480 163 7894
7896 0 481330 255824.06 74440 163 7895
7897 0 481322 255784.06 74360 163 7896
7898 0 481260 255800.03 74200 128 7897
7899 0 481240 255740.03 74160 128 7898
7900 0 481380 255800.03 74000 124 7899
7901 0 481484 255736.03 73840 124 7900
7902 0 481606 255688.06 73680 104 7901
7903 0 481618 255564.06 73520 60 7902
7904 0 481158 255472.06 73520 104 7903
7905 0 480570 255104.06 73520 -1 7904
7906 0 480500 255112.11 73560 -1 7905
7907 0 481610 255520.06 74480 163 7896
7908 0 481778 255560.06 74560 163 7907
7909 0 481922 255552.06 74680 98 7908
7910 0 481962 255512.06 74800 150 7909
7911 0 481202 255240.06 74800 224 7890
7912 0 481178 254912.06 74760 224 7911
7913 0 481122 255208.06 74720 224 7912
7914 0 480954 254704.06 74800 224 7912
7915 0 481819.44 256491.86 75720 124 7885
7916 0 484574 258106.36 75720 148 7915
7917 0 484406.88 257707.28 76040 163 7916
7918 0 485060.78 257311.78 76040 -1 7917
7919 0 485065 257140.03 76000 -1 7918
7920 0 485073 257048.03 75960 -1 7919
7921 0 485129 257320.03 76000 -1 7918
7922 0 484648.5 257993.14 75440 183 7916
7923 0 484739.56 258033.2 75320 183 7922
7924 0 484820.38 257837.45 75240 183 7923
7925 0 485368 257681.03 75200 -1 7924
7926 0 485496 257605.03 75160 -1 7925
7927 0 485540 257573.03 75080 -1 7926
7928 0 485564 257577.03 74960 -1 7927
7929 0 485540 257621.03 74920 -1 7928
7930 0 485524 257453.03 75240 -1 7925
7931 0 485772 257413.03 75360 -1 7930
7932 0 485924 257285.03 75400 -1 7931
7933 0 486316 257097.03 75440 -1 7932
7934 0 486508 256993.06 75480 -1 7933
7935 0 486596 256961.06 75440 -1 7934
7936 0 486644 256929.06 75360 -1 7935
7937 0 486670.03 256915.11 75280 -1 7936
7938 0 486636 256857.11 75160 -1 7937
7939 0 486572 256753.11 75040 -1 7938
7940 0 486560 256693.11 74880 -1 7939
7941 0 486540 256665.11 74760 -1 7940
7942 0 485510.84 258635.16 75320 202 7923
7943 0 485561.84 258624.94 75200 202 7942
7944 0 485648.16 258732.77 74920 168 7943
7945 0 485744.25 258793.45 74680 164 7944
7946 0 485811 258825.38 74440 157 7945
7947 0 485929.1 258872.34 74280 157 7946
7948 0 486036.94 258901.12 74160 122 7947
7949 0 486072.2 258915 74080 122 7948
7950 0 486125.16 258936.08 73960 104 7949
7951 0 486139.6 258946.03 73920 104 7950
7952 0 485730.8 259234.64 73720 226 7951
7953 0 485814.6 259227.44 73560 226 7952
7954 0 485927.5 259126.5 73440 226 7953
7955 0 485964.72 259092.88 73400 226 7954
7956 0 485371.75 260177.81 73400 214 7955
7957 0 485385.47 260447.11 73240 186 7956
7958 0 485341.2 260508.19 73200 186 7957
7959 0 485389.72 260550.39 73080 135 7958
7960 0 485443.06 260608.12 72920 135 7959
7961 0 485548.34 260764.64 72640 124 7960
7962 0 485564.1 260797.48 72440 124 7961
7963 0 485374.47 261156.52 72160 164 7962
7964 0 485355.16 261346.98 71880 197 7963
7965 0 485331.88 261693.67 71600 181 7964
7966 0 485144.25 261994.61 71320 75 7965
7967 0 485001.34 262156.62 71040 160 7966
7968 0 484774.44 262333.6 70760 200 7967
7969 0 484420.9 262472.34 70480 260 7968
7970 0 484249 262577.16 70320 202 7969
7971 0 484119.6 262655.75 70200 202 7970
7972 0 484018.47 262638.62 69920 206 7971
7973 0 484008.25 262619.62 69880 206 7972
7974 0 484631.97 263151.88 68920 108 7973
7975 0 484942.72 262856.44 68920 51 7974
7976 0 485148.1 262853.5 68880 150 7975
7977 0 485291.12 262759.9 68760 107 7976
7978 0 485856 262176 69120 60 7977
7979 0 486016 262016 69280 60 7978
7980 0 486176 261856 69480 40 7979
7981 0 486336 261696 69680 81 7980
7982 0 486560 261632 69800 60 7981
7983 0 486784 261504 69840 71 7982
7984 0 486976 261312 69840 60 7983
7985 0 487072 261088 69920 80 7984
7986 0 487200 260832 70000 51 7985
7987 0 487232 260608 70120 128 7986
7988 0 487232 260384 70240 91 7987
7989 0 487296 260192 70400 75 7988
7990 0 487392 259936 70440 115 7989
7991 0 487456 259840 70520 90 7990
7992 0 485084.03 263116.1 68240 137 7977
7993 0 484321.3 263192.34 68120 32 7992
7994 0 485115.38 263207.12 67600 60 7993
7995 0 485245.1 263142.53 67480 75 7994
7996 0 485222.3 262825.75 67040 32 7995
7997 0 485132.8 262678.3 66920 32 7996
7998 0 484847.97 262739.38 66720 75 7997
7999 0 484512.8 262580.12 66360 104 7998
8000 0 484322.72 262373.5 66240 86 7999
8001 0 484066.2 262280.25 66120 32 8000
8002 0 483955.16 262293.2 66000 32 8001
8003 0 483744.06 262285.38 65640 32 8002
8004 0 483534.78 262011.36 65520 32 8003
8005 0 483357.53 261725.48 65360 32 8004
8006 0 483217.47 261663.4 65320 32 8005
8007 0 483260.5 261692.2 65280 32 8006
8008 0 483303.22 262140.12 65160 32 8007
8009 0 483236.28 261017.3 65160 -1 8008
8010 0 483107.72 260842.73 65000 -1 8009
8011 0 482957.03 260795.64 64880 -1 8010
8012 0 482894 260827.34 64760 -1 8011
8013 0 482874.5 260814.7 64720 -1 8012
8014 0 482970.88 260819.5 64680 -1 8013
8015 0 483072 260977 65440 60 8009
8016 0 482907.88 260936.64 65720 60 8015
8017 0 483008.25 260877.36 65760 60 8016
8018 0 483069.53 260922.56 65920 60 8017
8019 0 482991.78 260999.28 65960 60 8018
8020 0 482565.97 261055.47 65960 60 8019
8021 0 482522.53 260930.72 65880 60 8020
8022 0 482917 261019.4 66040 60 8019
8023 0 483147.75 262296.75 65040 32 8008
8024 0 483095.97 262349.4 65000 32 8023
8025 0 483311.6 262515.88 64920 -1 8024
8026 0 483543.53 262543.28 64880 -1 8025
8027 0 483531.34 262496.38 64840 -1 8026
8028 0 485056.94 262926.47 66720 81 7998
8029 0 485026.16 263059.9 66600 81 8028
8030 0 485019.4 263056.8 66560 81 8029
8031 0 485706.34 263258.16 67480 75 7995
8032 0 485842.06 263518.22 67400 -1 8031
8033 0 484653 263237.03 68800 51 7974
8034 0 484545 263485.03 68640 32 8033
8035 0 484203 263989.06 68560 -1 8034
8036 0 484113 264237.1 68600 -1 8035
8037 0 484029 264329.1 68680 -1 8036
8038 0 483953 264433.1 68840 -1 8037
8039 0 483797 264485.1 69000 -1 8038
8040 0 483573 264729.1 69080 -1 8039
8041 0 483551 264953.12 69000 -1 8040
8042 0 483405 265273.16 68840 -1 8041
8043 0 483335 265358.34 68800 -1 8042
8044 0 483451 265245.22 68760 -1 8043
8045 0 483455 265257.22 68680 -1 8044
8046 0 483195 265529.22 68720 -1 8043
8047 0 483051 265709.22 68560 -1 8046
8048 0 482841 265781.03 68400 -1 8047
8049 0 482597 265997.03 68240 -1 8048
8050 0 482579 266369.06 68040 -1 8049
8051 0 482531 266433.06 68080 -1 8050
8052 0 482255 266477.06 68200 -1 8051
8053 0 482059 266485.06 68120 -1 8052
8054 0 482067 266625.06 68000 -1 8053
8055 0 481895 266753.06 67880 -1 8054
8056 0 481743 266733.06 67800 -1 8055
8057 0 481839 266561.06 67840 -1 8056
8058 0 481831 266537.06 67920 -1 8057
8059 0 481847 266493.06 68040 -1 8058
8060 0 481531 266917.06 67680 -1 8056
8061 0 481421 267157.1 67560 -1 8060
8062 0 481497 267409.1 67600 -1 8061
8063 0 481289 267433.1 67720 -1 8062
8064 0 481029 267437.1 67840 -1 8063
8065 0 481733 267441.1 67520 -1 8062
8066 0 481897 267401.1 67440 -1 8065
8067 0 481847 267653.03 67560 -1 8065
8068 0 481987 267881.03 67680 -1 8067
8069 0 482327.03 267925.06 67600 -1 8068
8070 0 482435 268001.03 67640 -1 8069
8071 0 482383 268145.03 67720 -1 8070
8072 0 482355 267833.03 67520 -1 8069
8073 0 484175 264237.06 68400 -1 8035
8074 0 484083 264569.03 68360 -1 8073
8075 0 484123 264601.03 68280 -1 8074
8076 0 484875 263553.06 68600 137 8034
8077 0 485111 263533.06 68560 137 8076
8078 0 483985.72 262601.7 69840 206 7973
8079 0 483724.56 262629.06 69640 137 8078
8080 0 483310.62 262765.1 69480 178 8079
8081 0 482527.8 262587.78 69480 101 8080
8082 0 482562.1 262742 69280 102 8081
8083 0 482641.03 262808.88 69080 163 8082
8084 0 482514.97 263071.6 68920 168 8083
8085 0 482170.97 263198.72 68680 150 8084
8086 0 481875.3 263527.66 68440 135 8085
8087 0 481376.66 263900.16 68160 153 8086
8088 0 480799.1 264022.16 67960 175 8087
8089 0 480763.88 264031.25 67840 192 8088
8090 0 480744.47 264041.7 67720 192 8089
8091 0 480978.5 263726.25 67520 192 8090
8092 0 481005 263692.5 67480 192 8091
8093 0 481031.72 263659.44 67440 192 8092
8094 0 481166.1 263492.56 67240 -1 8093
8095 0 480908 263317.03 67120 -1 8094
8096 0 480740 263269.03 67040 -1 8095
8097 0 480368 263497.03 66960 -1 8096
8098 0 480120 263681.03 66800 107 8097
8099 0 480202 263685.06 66640 -1 8098
8100 0 480362 263665.06 66640 -1 8099
8101 0 480382 263837.06 66600 -1 8100
8102 0 480318 263969.06 66520 -1 8101
8103 0 480940 263929.03 67400 192 8093
8104 0 480852 264201.03 67200 140 8103
8105 0 480680 264333.03 67080 115 8104
8106 0 480290 264457.06 66920 102 8105
8107 0 480682 264721.06 66880 -1 8106
8108 0 480878 265009.06 66880 -1 8107
8109 0 480738 265161.06 66920 -1 8108
8110 0 480442 265417.06 66960 -1 8109
8111 0 480392 265645.1 66920 -1 8110
8112 0 480292 265781.1 66840 -1 8111
8113 0 480248 265865.1 66720 -1 8112
8114 0 478990 264177.06 66880 86 8106
8115 0 478336 263633.03 66920 75 8114
8116 0 477646 262549.06 66960 108 8115
8117 0 477274.03 262321.2 67000 80 8116
8118 0 477426 262133.14 67160 80 8117
8119 0 477394 262009.14 67280 -1 8118
8120 0 477132 262001.03 67440 -1 8119
8121 0 477148 262101.03 67600 -1 8120
8122 0 476976 262029.03 67760 -1 8121
8123 0 477014 262037.06 67920 -1 8122
8124 0 476874 261925.06 68080 -1 8123
8125 0 476944.06 262333.12 66960 81 8117
8126 0 475882.03 262357.06 66840 175 8125
8127 0 475780 261809.17 66880 120 8126
8128 0 475860 261525.17 67040 91 8127
8129 0 475768 261273.17 67160 90 8128
8130 0 475488 261149.17 67240 120 8129
8131 0 475472 261125.17 67360 120 8130
8132 0 475262 261145.03 67480 80 8131
8133 0 475150 261165.03 67560 80 8132
8134 0 475612 262365.16 66880 32 8126
8135 0 474928 262109.17 67000 124 8134
8136 0 474334 261885.2 66920 86 8135
8137 0 473774 262005.2 66840 81 8136
8138 0 473676 261969.23 66960 81 8137
8139 0 473512 261957.23 67120 60 8138
8140 0 473348 262017.06 67160 80 8139
8141 0 473184 262157.03 67200 80 8140
8142 0 473128 262193.03 67320 75 8141
8143 0 473040 262197.03 67440 75 8142
8144 0 473348 261985.03 67240 80 8140
8145 0 473332 261929.03 67320 80 8144
8146 0 473192 261889.03 67400 80 8145
8147 0 473048 261913.03 67480 75 8146
8148 0 475000 262201.25 67080 124 8135
8149 0 474920 262609.25 67080 124 8148
8150 0 474896 262717.25 67120 124 8149
8151 0 474932 262725.25 67200 124 8150
8152 0 475154 262149.03 67120 128 8148
8153 0 475442 262157.03 67200 75 8152
8154 0 475466 262285.03 67280 75 8153
8155 0 475390 262293.03 67360 75 8154
8156 0 477148.03 262405.1 66880 80 8125
8157 0 477216.03 262693.1 66680 108 8156
8158 0 477312.03 262785.1 66640 108 8157
8159 0 477634.03 262961.16 66560 108 8158
8160 0 478038.03 263497.16 66560 51 8159
8161 0 478376.03 263625.2 66480 60 8160
8162 0 478484.03 263561.2 66360 60 8161
8163 0 478740.03 263417.2 66320 32 8162
8164 0 478852.03 263369.2 66200 32 8163
8165 0 478868.03 263337.2 66160 45 8164
8166 0 478894.5 263333 66120 45 8165
8167 0 478974 263321.03 66000 45 8166
8168 0 478938 263469.03 65880 45 8167
8169 0 478930 263581.03 65720 51 8168
8170 0 478902 263773.03 65600 64 8169
8171 0 478762 263753.03 65520 64 8170
8172 0 478752 263753.03 65360 64 8171
8173 0 478672 263721.03 65280 60 8172
8174 0 478796 264261.03 66760 75 8114
8175 0 478320 264517.03 66560 75 8174
8176 0 477798 264773.03 66360 120 8175
8177 0 477346 265085.03 66320 122 8176
8178 0 476964 265201.03 66360 115 8177
8179 0 476980 265129.03 66440 115 8178
8180 0 476984 265285.03 66160 134 8177
8181 0 476664 265501.03 66000 140 8180
8182 0 476458 265813.06 65840 175 8181
8183 0 475842 266317.06 65720 80 8182
8184 0 474936 266241.03 65760 236 8183
8185 0 474684 266229.03 65800 154 8184
8186 0 474870 266365.03 65840 229 8185
8187 0 474614 266417.03 65920 154 8186
8188 0 474486 266437.03 66000 154 8187
8189 0 474548 266441.03 66080 154 8188
8190 0 474660 266493.03 66160 229 8189
8191 0 474216 266397.03 66000 96 8188
8192 0 474128 266561.03 66000 96 8191
8193 0 474052 266609.03 65960 96 8192
8194 0 474268 265849.03 65760 32 8185
8195 0 474020 265841.03 65800 32 8194
8196 0 473890 265837.03 65880 32 8195
8197 0 473610 265861.03 65960 32 8196
8198 0 473414 265909.03 65920 32 8197
8199 0 473322 265921.03 65840 32 8198
8200 0 475718 266391.66 65640 80 8183
8201 0 475656 266429.03 65600 80 8200
8202 0 475720 266645.03 65480 80 8201
8203 0 475791.5 266660 65440 40 8202
8204 0 476006 266705.03 65320 40 8203
8205 0 476002 266625.03 65240 40 8204
8206 0 475790 266013.03 65200 45 8205
8207 0 475722 265701.03 65120 90 8206
8208 0 475472 265157.03 65120 90 8207
8209 0 475364 265053.03 65160 -1 8208
8210 0 475356 264941.03 65120 -1 8209
8211 0 476634 266569.03 65240 81 8205
8212 0 476867.34 266653 65200 81 8211
8213 0 477334 266821.03 65120 60 8212
8214 0 477878 266877.03 65080 81 8213
8215 0 478028 266897.03 64960 96 8214
8216 0 478040 267453.03 64960 -1 8215
8217 0 478148 266861.03 64800 96 8215
8218 0 477508 267297.03 64760 60 8217
8219 0 478224 266949.03 64680 96 8217
8220 0 478392 266869.03 64600 96 8219
8221 0 478248 266501.03 65120 51 8214
8222 0 478196 266021.03 65200 91 8221
8223 0 478298 265441.06 65160 -1 8222
8224 0 478258 265129.06 65120 -1 8223
8225 0 478294 265037.06 65080 -1 8224
8226 0 478346 266269.06 65240 91 8222
8227 0 478474 266293.06 65400 172 8226
8228 0 478562 266297.06 65600 172 8227
8229 0 478506 266393.06 65680 172 8228
8230 0 478844 265961.03 65160 60 8222
8231 0 479084 265981.03 65080 64 8230
8232 0 479212 266073.03 65040 64 8231
8233 0 479332 266137.03 64920 64 8232
8234 0 479576 266297.03 64920 64 8233
8235 0 479640 266533.03 64960 -1 8234
8236 0 479572 266633.03 65000 -1 8235
8237 0 479460 266721.03 65080 -1 8236
8238 0 479392 266789.03 65120 -1 8237
8239 0 479476 266297.03 64960 64 8234
8240 0 479516 266333.03 65040 64 8239
8241 0 479876 266321.03 64960 -1 8234
8242 0 479992 266345.03 65000 -1 8241
8243 0 480076 266345.03 65080 -1 8242
8244 0 478130 265877.06 65280 172 8222
8245 0 478050 265853.06 65360 172 8244
8246 0 477938 265841.06 65520 172 8245
8247 0 476540 266445.03 65160 81 8212
8248 0 476536 266353.03 65000 81 8247
8249 0 476488 266333.03 64760 81 8248
8250 0 476054 267033.03 65280 32 8204
8251 0 476190 267293.03 65200 32 8250
8252 0 476156 267513.06 65040 32 8251
8253 0 474502 266201.03 65400 154 8203
8254 0 473818 266365.03 65360 32 8253
8255 0 473554 266425.03 65440 32 8254
8256 0 475770 266865.06 65680 80 8200
8257 0 475886 267181.06 65800 32 8256
8258 0 475826.03 267341.16 65840 32 8257
8259 0 475072 267776 65720 60 8258
8260 0 474912 267904 65560 139 8259
8261 0 474848 268160 65560 96 8260
8262 0 475008 268320 65680 40 8261
8263 0 475232 268448 65560 51 8262
8264 0 475488 268480 65520 51 8263
8265 0 475552 268512 65560 60 8264
8266 0 475912.03 267485.2 66000 124 8258
8267 0 476168.03 267493.2 66160 98 8266
8268 0 476858 266981.03 66120 32 8267
8269 0 476886 266865.03 66160 32 8268
8270 0 476918 266833.03 66240 32 8269
8271 0 476238 267445.03 66320 98 8267
8272 0 475930 267329.03 66360 124 8271
8273 0 475662 267245.03 66440 163 8272
8274 0 475668 267153.03 66560 197 8273
8275 0 475600 267057.03 66640 172 8274
8276 0 475140 266861.03 66560 96 8275
8277 0 475008 266857.03 66480 96 8276
8278 0 475620 266993.03 66760 172 8275
8279 0 475636 266981.03 66800 172 8278
8280 0 475252 266797.03 66840 91 8279
8281 0 475168 266721.1 66920 91 8280
8282 0 475032 266641.06 66960 91 8281
8283 0 474872 266529.06 67080 40 8282
8284 0 475796 266941.03 66840 75 8279
8285 0 476012 266833.03 66960 60 8284
8286 0 476232 266693.03 67080 51 8285
8287 0 476492 266577.03 67200 51 8286
8288 0 476650 266497.06 67280 51 8287
8289 0 476954 266305.06 67400 32 8288
8290 0 476710 267461.03 66320 86 8271
8291 0 476766 267533.03 66400 86 8290
8292 0 476798 267541.03 66480 86 8291
8293 0 477050 267221.06 65760 32 8257
8294 0 477298 267309.06 65800 -1 8293
8295 0 477566 267357.06 65880 -1 8294
8296 0 477824 267365.03 66000 -1 8295
8297 0 477990 267329.03 66160 -1 8296
8298 0 477930 267421.03 66200 -1 8297
8299 0 477938 267453.03 66280 40 8298
8300 0 478054 267541.03 66360 51 8299
8301 0 478042 267793.03 66320 -1 8300
8302 0 478022 268009.03 66320 -1 8301
8303 0 478046 268061.03 66400 -1 8302
8304 0 478174 268329.03 66480 -1 8303
8305 0 478160 268377.03 66560 -1 8304
8306 0 478600 268485.03 66480 -1 8304
8307 0 478912 268701.03 66520 -1 8306
8308 0 479112 268785.03 66600 -1 8307
8309 0 479446 268701.06 66760 -1 8308
8310 0 479856.03 268553.12 66840 -1 8309
8311 0 480248 268449.1 66880 -1 8310
8312 0 480408 268419 66920 -1 8311
8313 0 480568 268389.1 66960 -1 8312
8314 0 480668 268533.1 66880 -1 8312
8315 0 479960 268513.1 66920 -1 8310
8316 0 478014 267789.03 66200 -1 8301
8317 0 477998 267805.03 66080 -1 8316
8318 0 477974 267701.03 65960 -1 8317
8319 0 477872 267693.03 65840 -1 8318
8320 0 477644 267621.03 65680 -1 8319
8321 0 477500 267501.03 65760 -1 8320
8322 0 477340 267485.03 65800 -1 8321
8323 0 477132 267337.03 65880 32 8322
8324 0 477068 267237.03 65960 32 8323
8325 0 477044 267197.03 66080 32 8324
8326 0 476972 267193.03 66200 86 8325
8327 0 476932 267213.03 66240 86 8326
8328 0 476832 267229.03 66320 86 8327
8329 0 476744 267225.03 66440 86 8328
8330 0 476816 267281.03 66560 45 8329
8331 0 478102 267533.03 66440 51 8300
8332 0 478110 267613.03 66520 51 8331
8333 0 478366 267517 66640 51 8332
8334 0 478150 267225.03 66280 51 8297
8335 0 480114.97 264264.28 67840 140 8089
8336 0 479799.6 264249.3 67840 -1 8335
8337 0 479339.25 264241.53 67960 -1 8336
8338 0 478757.25 264245 68080 -1 8337
8339 0 477948.06 264388.66 68080 -1 8338
8340 0 477382.44 264526.22 67960 -1 8339
8341 0 476833.47 264510.4 67880 -1 8340
8342 0 475819.28 264591.47 67880 -1 8341
8343 0 476570.6 264957.44 67560 -1 8342
8344 0 476761 264973.03 67480 -1 8343
8345 0 477021 265133.03 67480 -1 8344
8346 0 477081 265121.03 67440 -1 8345
8347 0 476615.84 264806.9 67440 -1 8344
8348 0 476765 264857.03 67400 -1 8347
8349 0 475369.5 264661.56 68120 -1 8342
8350 0 473229.72 264813.1 68120 -1 8349
8351 0 473175.3 264790.38 68000 -1 8350
8352 0 472992.94 264715.06 67600 -1 8351
8353 0 472898.47 264620.62 67360 -1 8352
8354 0 472876.12 264607.84 67320 -1 8353
8355 0 472817.34 264648.66 67280 -1 8354
8356 0 472523.62 264852.16 67080 -1 8355
8357 0 472477.75 264901.25 67040 -1 8356
8358 0 472046 265310 67040 -1 8357
8359 0 471970 265606 67040 -1 8358
8360 0 471846 265546 67080 -1 8359
8361 0 471730 265506 67120 -1 8360
8362 0 471698 265462 67160 -1 8361
8363 0 471902 265678 66960 -1 8359
8364 0 471858 265702 66920 -1 8363
8365 0 472338.53 265049.25 66920 -1 8357
8366 0 472171.75 265208.75 66800 -1 8365
8367 0 472115.7 265261.72 66760 -1 8366
8368 0 471523.84 265192.78 66600 -1 8367
8369 0 471146 265137 66520 -1 8368
8370 0 470954 265049 66440 -1 8369
8371 0 470870 265041 66360 -1 8370
8372 0 470702 264957 66320 -1 8371
8373 0 470522 264841 66240 -1 8372
8374 0 470462 264793 66160 -1 8373
8375 0 470414 264749 66080 -1 8374
8376 0 470350 264493 66040 -1 8375
8377 0 470558 264305 66000 -1 8376
8378 0 470590 264257 65920 -1 8377
8379 0 470582 264205 65840 -1 8378
8380 0 470626 264089 65800 -1 8379
8381 0 470726 264157 65760 -1 8380
8382 0 473226.28 264411.66 66920 -1 8365
8383 0 473187.6 264386.38 66880 -1 8382
8384 0 472910.75 264031.9 67360 -1 8353
8385 0 472970.22 263887.72 67440 -1 8384
8386 0 473520.34 263118.78 67600 -1 8385
8387 0 473817 262896.6 67760 -1 8386
8388 0 473793.88 262869.12 67840 -1 8387
8389 0 473761.5 262870.4 67880 -1 8388
8390 0 472604 265838.03 68000 -1 8351
8391 0 472492 265934.03 67920 -1 8390
8392 0 473253.6 264796.4 68160 -1 8350
8393 0 473348.47 264730 68320 -1 8392
8394 0 472940 265066.06 68360 -1 8393
8395 0 473292 265626.06 68360 -1 8394
8396 0 473404 265730.06 68440 -1 8395
8397 0 473416 265786.03 68560 -1 8396
8398 0 473352 265978.03 68680 -1 8397
8399 0 473388 266214.03 68720 -1 8398
8400 0 473692 266342.03 68680 -1 8399
8401 0 473948 266426.03 68600 -1 8400
8402 0 473684 266398.06 68480 -1 8401
8403 0 473792 266430.06 68440 -1 8402
8404 0 473844 266486.06 68360 -1 8403
8405 0 473436 266482.1 68400 -1 8402
8406 0 473448 266494.06 68320 -1 8405
8407 0 473332 266574.06 68280 -1 8406
8408 0 472780 265130.06 68480 -1 8394
8409 0 472844 265114.06 68560 -1 8408
8410 0 472980 265058.06 68640 -1 8409
8411 0 473020 265058.06 68720 -1 8410
8412 0 473036 264962.06 68840 -1 8411
8413 0 473020 264890.06 68960 -1 8412
8414 0 472940 264906.03 69000 -1 8413
8415 0 472332 265514.06 68600 -1 8409
8416 0 472628 265738.06 68640 -1 8415
8417 0 472676 265738.06 68720 -1 8416
8418 0 475399.66 264738.53 68400 -1 8349
8419 0 475607.84 264660.16 68520 -1 8418
8420 0 475885.44 264554.62 68680 60 8419
8421 0 476529 264841.03 68720 86 8420
8422 0 476765 264945.03 68840 32 8421
8423 0 477071 264821.03 69000 -1 8422
8424 0 477163 264861.03 69080 -1 8423
8425 0 477359 265177.03 69120 -1 8424
8426 0 477491 265257.03 69200 -1 8425
8427 0 477595 265281.03 69320 -1 8426
8428 0 477707 265469.03 69360 -1 8427
8429 0 477945 265449.03 69400 -1 8428
8430 0 477977 265477.03 69480 -1 8429
8431 0 476979 264309.03 69000 86 8423
8432 0 476301 264273.03 68720 60 8420
8433 0 476441 263921.03 68680 45 8432
8434 0 476421 263861.03 68600 45 8433
8435 0 476301 263761.03 68520 45 8434
8436 0 474713 264541.03 68560 -1 8419
8437 0 474093 264493.06 68640 -1 8436
8438 0 474176.03 264488.06 68680 -1 8437
8439 0 474301 264509.06 68800 -1 8438
8440 0 474201 264393.06 68840 -1 8439
8441 0 474201 264345.06 68920 -1 8440
8442 0 474221 264377.06 69000 -1 8441
8443 0 474613 264461.1 68840 60 8439
8444 0 474885 264189.06 68920 60 8443
8445 0 475117 264125.06 69000 60 8444
8446 0 475221 263997.06 69120 60 8445
8447 0 475261 263889.06 69160 60 8446
8448 0 475453 263629.06 69160 75 8447
8449 0 475589 263613.03 69080 75 8448
8450 0 475593 263611 69040 75 8449
8451 0 475597 263609.03 69000 75 8450
8452 0 475221 263929.03 69240 60 8447
8453 0 475253 263949.03 69320 98 8452
8454 0 475361 263929.03 69400 98 8453
8455 0 475493 263897.03 69520 154 8454
8456 0 475509 264021.03 69680 154 8455
8457 0 475549 264013.03 69800 154 8456
8458 0 474773 264597.06 68880 60 8443
8459 0 474825 264605.06 68960 60 8458
8460 0 473417 264349.06 68680 -1 8438
8461 0 473365 264385.06 68760 -1 8460
8462 0 482075.78 262176.1 69480 120 8081
8463 0 481328.28 262084.45 69480 91 8462
8464 0 481106.5 262068.19 69360 91 8463
8465 0 480855.28 261922.22 69200 91 8464
8466 0 480658.53 261784.42 69040 101 8465
8467 0 480530.56 261758.48 69000 101 8466
8468 0 479764.7 261659.33 69000 128 8467
8469 0 479651.12 261727.23 69200 104 8468
8470 0 479229 261787 69240 102 8469
8471 0 479101 261855 69360 60 8470
8472 0 478941 261903 69480 51 8471
8473 0 478501 261987 69480 86 8472
8474 0 478157 261935 69680 64 8473
8475 0 478029 262011 69760 64 8474
8476 0 477963 262035 69840 71 8475
8477 0 477647 262167 69960 40 8476
8478 0 477275 262235 69920 120 8477
8479 0 476935 262319 69840 81 8478
8480 0 476539 262247 69760 98 8479
8481 0 476455 262207 69640 96 8480
8482 0 476365 262179 69520 124 8481
8483 0 476281 262227 69400 124 8482
8484 0 476121 262131 69280 154 8483
8485 0 475961 262147 69160 154 8484
8486 0 475877 262339 69120 157 8485
8487 0 475653 262515 69040 120 8486
8488 0 475509 262551 68920 139 8487
8489 0 475437 262623 68800 139 8488
8490 0 475393 262647 68760 120 8489
8491 0 475303 262703 68640 120 8490
8492 0 474347 262955 68640 40 8491
8493 0 474319 262883 68600 40 8492
8494 0 474163 262763 68560 40 8493
8495 0 474119 262779 68400 40 8494
8496 0 474023 262819 68320 40 8495
8497 0 473931 262927 68240 -1 8496
8498 0 473615 263079 68200 -1 8497
8499 0 479736.72 261595.86 68920 128 8468
8500 0 479665.75 261437.97 68720 104 8499
8501 0 479365.8 261319.25 68480 -1 8500
8502 0 479222.5 261316.5 68400 -1 8501
8503 0 479079.06 261314.19 68320 -1 8502
8504 0 478895 261430.03 68200 -1 8503
8505 0 478807 261502.03 68160 -1 8504
8506 0 479559 261562.03 68360 -1 8502
8507 0 479619 261722.03 68240 -1 8506
8508 0 479619 261854.03 68160 -1 8507
8509 0 484489.94 262763.1 69840 98 8078
8510 0 484579.56 262824.7 69640 75 8509
8511 0 484718.62 262813.03 69360 104 8510
8512 0 484722.56 262941.38 69080 108 8511
8513 0 485742.7 260767.14 73080 134 7959
8514 0 485819.53 260864.27 73200 135 8513
8515 0 485857.53 260923.44 73360 135 8514
8516 0 485876 260907 73440 135 8515
8517 0 485884 260887 73480 135 8516
8518 0 485844 260863 73560 -1 8517
8519 0 485728 260843 73640 -1 8518
8520 0 485656 260839 73720 -1 8519
8521 0 485632 260843 73760 -1 8520
8522 0 485780 260995 73760 -1 8521
8523 0 485820 261011 73800 -1 8522
8524 0 486052 261055 73840 -1 8523
8525 0 486416 261179 73840 -1 8524
8526 0 486400 261199 73920 -1 8525
8527 0 486332 261243 74040 -1 8526
8528 0 486536 261119 73920 -1 8526
8529 0 486788 261095 73960 -1 8528
8530 0 486760 261103 74080 -1 8529
8531 0 486732 261095 74160 -1 8530
8532 0 486208 261163 73760 -1 8524
8533 0 486228 261219 73640 -1 8532
8534 0 486530.56 259116.53 73400 64 7955
8535 0 486953.12 259092.05 73200 120 8534
8536 0 487127.94 258886.06 73080 120 8535
8537 0 487556.25 258567.7 72880 128 8536
8538 0 488333.88 257926.39 73080 164 8536
8539 0 488543.12 257835.73 73280 102 8538
8540 0 488692.94 257812.23 73480 81 8539
8541 0 488835 257788.02 73600 51 8540
8542 0 488773 257788.02 73800 51 8541
8543 0 488717 257754.02 73840 32 8542
8544 0 488603 257566.02 73840 32 8543
8545 0 488493 257508.02 73880 32 8544
8546 0 488519 257374.03 73800 32 8545
8547 0 488507 257244.02 73840 32 8546
8548 0 488241 257090.02 73920 -1 8547
8549 0 488043 256946.03 74000 -1 8548
8550 0 488015 256830.03 74120 -1 8549
8551 0 488043 256750.03 74240 -1 8550
8552 0 488159 256630.03 74280 -1 8551
8553 0 488169 256506.05 74280 -1 8552
8554 0 488151 256486.05 74360 -1 8553
8555 0 487979 256750.05 74280 -1 8551
8556 0 487975 256746.05 74360 -1 8555
8557 0 487987 256698.05 74480 -1 8556
8558 0 488015 256638.05 74560 -1 8557
8559 0 488055 256590.05 74640 -1 8558
8560 0 488067 256502.05 74760 -1 8559
8561 0 488157 258294.03 73840 96 8543
8562 0 487979 258274.02 73840 -1 8561
8563 0 487937 258242.02 73920 -1 8562
8564 0 487993 258218.02 74000 96 8563
8565 0 487985 258256.02 74080 51 8564
8566 0 488131 258324.02 73760 96 8561
8567 0 487265.84 259609.08 73200 80 8535
8568 0 487466.7 260034.2 73200 32 8567
8569 0 487631.9 260209.4 73200 90 8568
8570 0 487977.28 260398.67 73000 60 8569
8571 0 488201.72 260828.9 73000 75 8570
8572 0 488152.2 260825.12 72920 60 8571
8573 0 488020 260888 72880 60 8572
8574 0 487944 260864 72760 60 8573
8575 0 488088 260824 72640 60 8574
8576 0 488076 260848 72560 60 8575
8577 0 488056 260868 72400 -1 8576
8578 0 487972 260992 72280 -1 8577
8579 0 487976 261016.03 72200 -1 8578
8580 0 488241.88 261044.31 73120 75 8571
8581 0 488327.5 261067 73160 40 8580
8582 0 488583.72 261136.47 73280 71 8581
8583 0 488674.16 261175.83 73360 71 8582
8584 0 488691.5 261165.1 73400 71 8583
8585 0 488801.75 261221.39 73440 75 8584
8586 0 488790.38 261236.78 73480 75 8585
8587 0 488871.88 261237.14 73600 75 8586
8588 0 489031.75 261225.94 73640 104 8587
8589 0 489183.75 261156.52 73760 51 8588
8590 0 489206.22 261143.22 73800 51 8589
8591 0 489137.2 261135.66 73840 51 8590
8592 0 489033.56 261098.56 73880 104 8591
8593 0 488962.12 261092.17 73920 104 8592
8594 0 489359.3 261212.03 73840 51 8590
8595 0 488303 261082 73280 40 8581
8596 0 488191 261098 73400 40 8595
8597 0 488199 261110 73440 40 8596
8598 0 488057.6 260357.23 72920 60 8570
8599 0 488094.25 260346.31 72880 60 8598
8600 0 488329.44 260101.86 72920 60 8598
8601 0 488404 260058 72960 60 8600
8602 0 488688 259858 72960 -1 8601
8603 0 488928 259762 73000 -1 8602
8604 0 489008 259826 73120 -1 8603
8605 0 489236 259846 73240 -1 8604
8606 0 486834.97 258721.86 73960 81 7950
8607 0 486899.8 258589.77 73960 -1 8606
8608 0 486867.62 258394.22 73960 -1 8607
8609 0 486833.62 258307.89 74040 -1 8608
8610 0 486696 258180 74000 -1 8609
8611 0 486664 258176 73960 -1 8610
8612 0 487052 258120 74040 -1 8609
8613 0 487144 258264 74000 -1 8612
8614 0 487416 258380 73960 -1 8613
8615 0 487540 258392 74040 -1 8614
8616 0 487596 258420 74160 -1 8615
8617 0 486896.38 258954.4 74280 32 7947
8618 0 487027.7 259057.27 74280 32 8617
8619 0 487011.38 259054.48 74360 32 8618
8620 0 487033 259078 74400 32 8619
8621 0 487141 259070 74480 32 8620
8622 0 487289 259038 74520 75 8621
8623 0 487371.66 258990 74600 75 8622
8624 0 487413 258966 74640 75 8623
8625 0 487641 258850 74760 81 8624
8626 0 487917 258714 74800 60 8625
8627 0 488141 258610 74840 86 8626
8628 0 488289 258706 74920 86 8627
8629 0 488637 258826 75000 51 8628
8630 0 488949 258850 75080 107 8629
8631 0 488935.66 258846 75120 107 8630
8632 0 488909 258838 75200 107 8631
8633 0 488857 258754 75280 107 8632
8634 0 488049 258450 74760 60 8627
8635 0 488041 258362 74640 60 8634
8636 0 488001 258366 74560 60 8635
8637 0 487905 258350 74520 60 8636
8638 0 487829 258334 74440 60 8637
8639 0 487801 258338 74400 60 8638
8640 0 488033 258290 74760 60 8635
8641 0 487985 258222 74840 60 8640
8642 0 487981 258170 74920 80 8641
8643 0 487977 258130 75000 80 8642
8644 0 487389 259070 74760 75 8623
8645 0 487385 259074 74840 81 8644
8646 0 481802.12 256519.7 75920 124 7915
8647 0 481771.56 256466.42 76040 124 8646
8648 0 481720 256658.03 76160 124 8647
8649 0 482111 254838.67 75600 256 7880
8650 0 482589.5 254714.03 75600 256 8649
8651 0 482797.5 254610.03 75680 -1 8650
8652 0 482230.66 254958.11 75680 256 8649
8653 0 482717.34 255094.72 75680 -1 8652
8654 0 482913 255143.03 75720 -1 8653
8655 0 483013 255139.03 75800 -1 8654
8656 0 483117 255155.03 75880 -1 8655
8657 0 483285 255151.03 76000 -1 8656
8658 0 483517 255139.03 75960 -1 8657
8659 0 483525 255155.03 75880 -1 8658
8660 0 483589 255055.03 76000 -1 8658
8661 0 483641 255055.03 76080 -1 8660
8662 0 483741 255035.03 76160 -1 8661
8663 0 483245 255183.03 76040 -1 8657
8664 0 483289 255211.03 76160 -1 8663
8665 0 483253 255199.03 76200 -1 8664
8666 0 483265 255203.03 76320 -1 8665
8667 0 481918.75 252240.61 75120 160 7879
8668 0 481914.84 252364.92 74760 128 8667
8669 0 482095.94 252371.34 74600 128 8668
8670 0 482740.5 252467.56 74600 32 8669
8671 0 482917.6 252833.86 74600 75 8670
8672 0 483024.4 253043.42 74760 98 8671
8673 0 483529.47 253406.67 74760 45 8672
8674 0 483549.78 253404.28 74720 45 8673
8675 0 483615.9 253390.66 74600 45 8674
8676 0 483725.4 253713.55 74720 209 8674
8677 0 483971.34 253794.7 74720 139 8676
8678 0 484011.75 253814.75 74640 139 8677
8679 0 483593 253418.33 74920 209 8673
8680 0 483625.2 253424.36 75000 209 8679
8681 0 483798.2 253432 75080 209 8680
8682 0 484058.38 253444.22 75200 139 8681
8683 0 484182.28 253569.42 75280 208 8682
8684 0 484493.47 253883.14 75480 186 8683
8685 0 484469.94 253894.81 75600 186 8684
8686 0 483550.97 254320.8 75600 -1 8685
8687 0 483564.3 254354.83 75720 -1 8686
8688 0 484462.22 253898.56 75760 186 8685
8689 0 486063.9 254597.88 75480 108 8684
8690 0 486270.62 254591.88 75600 108 8689
8691 0 486555 254720.03 75800 128 8690
8692 0 486899 254968.03 76040 40 8691
8693 0 487319 255020.03 76040 75 8692
8694 0 487255 255132.03 76000 75 8693
8695 0 487211 255328.03 75920 51 8694
8696 0 487159 255388 75880 51 8695
8697 0 487215 255316.03 75840 51 8696
8698 0 487183 255336.03 75760 51 8697
8699 0 487295 255332.03 75680 51 8698
8700 0 487107 255448.03 75840 51 8696
8701 0 487043 255452.03 75760 45 8700
8702 0 486959 255572.03 75720 45 8701
8703 0 486995 255780.03 75680 96 8702
8704 0 486883 255756.06 75560 96 8703
8705 0 487055 255876.06 75720 51 8703
8706 0 487067 255896.06 75760 51 8705
8707 0 487799 255028.03 76080 60 8693
8708 0 487811 254912.03 76040 60 8707
8709 0 487835 254844.03 75880 60 8708
8710 0 487879 254764.03 75760 60 8709
8711 0 488031 254684.03 75680 75 8710
8712 0 488151 254628.03 75600 -1 8711
8713 0 488519 254524.03 75520 -1 8712
8714 0 488939 254360.03 75440 51 8713
8715 0 488895 254156.03 75400 51 8714
8716 0 488943 254060.03 75320 51 8715
8717 0 489063 253880.06 75160 51 8716
8718 0 488987 253840.06 75040 51 8717
8719 0 487911.44 255164.83 76080 -1 8707
8720 0 488608 255616 76160 75 8719
8721 0 488864 255680 76200 80 8720
8722 0 489120 255712 76200 45 8721
8723 0 489312 255904 76160 32 8722
8724 0 489504 256096 76160 32 8723
8725 0 489696 256320 76160 156 8724
8726 0 489792 256512 76360 122 8725
8727 0 489888 256704 76520 107 8726
8728 0 489888 256960 76520 96 8727
8729 0 489728 257184 76520 60 8728
8730 0 489568 257408 76520 75 8729
8731 0 489376 257600 76480 64 8730
8732 0 489344 257856 76480 51 8731
8733 0 489216 258112 76400 75 8732
8734 0 489216 258304 76200 75 8733
8735 0 489248 258432 75960 81 8734
8736 0 489376 258496 75720 71 8735
8737 0 489411.2 258613.8 75560 -1 8736
8738 0 489285.7 258717.98 75400 -1 8737
8739 0 490104.38 256852.3 76640 -1 8728
8740 0 490265.44 256804.6 76800 -1 8739
8741 0 484265 252586.4 75080 202 8681
8742 0 484369 252442.4 75040 -1 8741
8743 0 484409 252410.4 74960 -1 8742
8744 0 484441 252306.4 74880 -1 8743
8745 0 484505 252250.4 74800 -1 8744
8746 0 484529 252194.4 74680 -1 8745
8747 0 482082.2 252356.25 74360 101 8669
8748 0 482253.66 252408.73 74080 96 8747
8749 0 482323.2 252401.17 73880 189 8748
8750 0 482401.03 252348.92 73640 176 8749
8751 0 482390.25 252347.36 73360 250 8750
8752 0 482319.9 252395.1 73280 250 8751
8753 0 482211.12 252437.95 73160 242 8752
8754 0 482130.44 252487.75 72960 242 8753
8755 0 482029.72 252557.22 72720 207 8754
8756 0 481982.66 252532.97 72360 189 8755
8757 0 481952.47 252588.97 72320 189 8756
8758 0 481732.56 252638.5 72160 189 8757
8759 0 481309 252742.19 71920 32 8758
8760 0 481089.72 252988.48 71440 154 8759
8761 0 481071.1 252994.2 71400 154 8760
8762 0 480938.78 253037.56 71120 175 8761
8763 0 480451.1 253578.27 71160 -1 8762
8764 0 480383 253594.06 71240 -1 8763
8765 0 480239 253546.06 71360 -1 8764
8766 0 480407 253466.06 71520 -1 8765
8767 0 480900.6 253050.42 71040 210 8762
8768 0 480835.66 253073.39 70880 210 8767
8769 0 480214.88 254242.98 70880 -1 8768
8770 0 480071.38 254454.12 71040 -1 8769
8771 0 480029.16 254445.38 71120 -1 8770
8772 0 480083.62 254433.31 71200 -1 8771
8773 0 480026.53 254347.61 71320 -1 8772
8774 0 479954.06 254310.33 71440 -1 8773
8775 0 479854.44 254242.48 71560 -1 8774
8776 0 479920.1 254221.88 71680 -1 8775
8777 0 480152.6 254186.44 71760 -1 8776
8778 0 480145.47 254190.77 71800 -1 8777
8779 0 479628.9 254325.02 71760 -1 8776
8780 0 479601.6 254339.83 71800 -1 8779
8781 0 479533.22 254324.69 71880 -1 8780
8782 0 480827.75 253076.78 70840 210 8768
8783 0 480798.2 253071.9 70600 240 8782
8784 0 480774.94 253125.67 70560 240 8783
8785 0 480645.47 253389.48 70360 168 8784
8786 0 480588.47 253634.12 70120 197 8785
8787 0 480617.4 254041.69 69880 246 8786
8788 0 480615.2 254062.45 69840 246 8787
8789 0 480596.56 254267.47 69440 148 8788
8790 0 480651.66 254351 69280 164 8789
8791 0 480679 254393.44 69200 253 8790
8792 0 480562.3 254532.02 69120 253 8791
8793 0 479553.28 255256.44 69120 32 8792
8794 0 479581 255192.67 69200 32 8793
8795 0 479595.1 255161.03 69240 32 8794
8796 0 480442.75 254695.81 69000 253 8792
8797 0 480394.8 254737 68960 253 8796
8798 0 480895 255650.06 68960 124 8797
8799 0 481007 255914.06 69040 124 8798
8800 0 480931 256042.14 69160 101 8799
8801 0 480731 256146.14 69240 101 8800
8802 0 480721 256326.03 69440 101 8801
8803 0 479989 256306.03 69400 -1 8802
8804 0 479665 256406.03 69320 -1 8803
8805 0 479605 256446.03 69240 -1 8804
8806 0 479945 256202.03 69360 -1 8803
8807 0 479981 256186.03 69280 -1 8806
8808 0 480853.03 256398.06 69560 101 8802
8809 0 481277 256734.03 69480 101 8808
8810 0 481529 256902.03 69360 -1 8809
8811 0 481629 256958.03 69320 -1 8810
8812 0 480861 256298.03 69640 101 8808
8813 0 480605 256494.03 69680 -1 8812
8814 0 480637 256730.03 69720 -1 8813
8815 0 480613 256810.03 69840 -1 8814
8816 0 481045 256242.03 69680 101 8812
8817 0 481317 256178.03 69840 104 8816
8818 0 481509 256054.03 69920 104 8817
8819 0 481487 255970.06 70080 122 8818
8820 0 481527 256002.06 70280 122 8819
8821 0 481027 255834.06 70320 -1 8820
8822 0 480979 255742.1 70400 -1 8821
8823 0 480877 255654.12 70560 -1 8822
8824 0 480857 255602.12 70720 -1 8823
8825 0 480837 255502.12 70840 -1 8824
8826 0 480433 256110.12 70840 -1 8825
8827 0 480807.03 255566.06 70920 -1 8825
8828 0 481295 255074.03 70880 -1 8827
8829 0 481412.34 254876.67 70800 -1 8828
8830 0 481471 254778.03 70760 -1 8829
8831 0 481475 254550.03 70720 -1 8830
8832 0 481479 254782.03 70840 -1 8829
8833 0 481495 254802.03 70960 -1 8832
8834 0 481411 254954.03 71080 -1 8833
8835 0 480867 255686.03 71040 -1 8827
8836 0 480827 255766.03 71080 -1 8835
8837 0 482167 256078.06 70280 163 8820
8838 0 482261 256046.03 70440 163 8837
8839 0 482561 255778.03 70560 101 8838
8840 0 482619 255830.03 70720 101 8839
8841 0 482639 255722.03 70880 135 8840
8842 0 482779 255622.03 71040 120 8841
8843 0 482819 255506.03 71200 81 8842
8844 0 483127 255170.03 71400 60 8843
8845 0 483221 255094.06 71640 98 8844
8846 0 483265 254938.06 71880 71 8845
8847 0 483301 254722.06 72120 71 8846
8848 0 483381 254466.06 72320 60 8847
8849 0 483401 254334.06 72240 71 8848
8850 0 483237 254222.06 72120 71 8849
8851 0 483271 254522.03 72520 60 8848
8852 0 483283 254678.03 72640 60 8851
8853 0 483423 254814.03 72800 51 8852
8854 0 483517 254918.03 73040 40 8853
8855 0 483771 254898.06 73080 40 8854
8856 0 484051 254950.06 73280 60 8855
8857 0 484291 255018.06 73400 102 8856
8858 0 485166.7 255027.44 73720 47 8857
8859 0 485785.06 255389.14 73200 32 8858
8860 0 486815.66 255456.19 73200 -1 8859
8861 0 487787.53 254985.4 73200 -1 8860
8862 0 488090.53 254943.19 73360 -1 8861
8863 0 488200.1 254919.56 73520 -1 8862
8864 0 488716.62 254665.23 73800 -1 8863
8865 0 489163.12 254652.27 73640 -1 8864
8866 0 489586.75 254592.14 73480 -1 8865
8867 0 490000 254384.22 73560 -1 8866
8868 0 490516.25 254273.89 73760 -1 8867
8869 0 490313.44 253964.83 73880 -1 8868
8870 0 490832.8 254346.95 73800 -1 8868
8871 0 490806 254394.58 73920 -1 8870
8872 0 485024 254944 73840 51 8858
8873 0 485280 254880 73920 40 8872
8874 0 485504 254784 74040 80 8873
8875 0 485696 254688 74200 32 8874
8876 0 485856 254528 74360 60 8875
8877 0 483123 255126.06 73080 81 8854
8878 0 483061 255342.11 73200 81 8877
8879 0 482733 255482.11 73360 64 8878
8880 0 482595 255738.14 73520 90 8879
8881 0 482347 255926.14 73600 80 8880
8882 0 482325 256130.03 73560 75 8881
8883 0 482117 256414.03 73400 120 8882
8884 0 482009 256526.03 73280 32 8883
8885 0 481903 256678.06 73080 45 8884
8886 0 481699 256874.06 72840 107 8885
8887 0 481487 257182.06 72680 80 8886
8888 0 481343 257350.06 72600 80 8887
8889 0 480301 257622.11 72600 75 8888
8890 0 479895 257934.14 72520 124 8889
8891 0 479649 258122.17 72400 166 8890
8892 0 479355 258326.03 72440 51 8891
8893 0 479375 258370.03 72560 45 8892
8894 0 479579 258366.03 72600 45 8893
8895 0 479643 258194.03 72240 45 8891
8896 0 479177 258482.06 72080 45 8895
8897 0 479089 258614.06 72000 51 8896
8898 0 478827 258802.03 71840 120 8897
8899 0 478503 259026.03 71640 148 8898
8900 0 478145 259194.06 71440 86 8899
8901 0 478041 259294.06 71280 86 8900
8902 0 477995 259390.11 71120 135 8901
8903 0 477875 259670.11 71000 81 8902
8904 0 477623 259918.11 71000 45 8903
8905 0 477483 259990.11 70960 60 8904
8906 0 477387 260058.11 70840 81 8905
8907 0 477223 260150.11 70760 81 8906
8908 0 477059 260190.11 70680 60 8907
8909 0 477011 260230.11 70680 60 8908
8910 0 476416 260480 70320 81 8909
8911 0 476224 260576 70160 81 8910
8912 0 475968 260672 70120 60 8911
8913 0 475712 260768 70080 60 8912
8914 0 475456 260832 70040 108 8913
8915 0 475200 260896 70040 81 8914
8916 0 474944 260992 69960 45 8915
8917 0 474688 261088 70040 60 8916
8918 0 474432 261120 70040 51 8917
8919 0 474240 261280 70200 64 8918
8920 0 474144 261408 70440 81 8919
8921 0 474240 261536 70640 32 8920
8922 0 474496 261568 70680 60 8921
8923 0 474720 261536 70800 60 8922
8924 0 474912 261344 70760 81 8923
8925 0 475168 261344 70760 40 8924
8926 0 475328 261376 70640 60 8925
8927 0 477411 259926.11 71160 60 8904
8928 0 477363 259978.11 71280 60 8927
8929 0 478179 259282.11 71080 86 8902
8930 0 478259 259270.11 70880 86 8929
8931 0 478383 258946.11 70720 176 8930
8932 0 478383 258878.11 70600 -1 8931
8933 0 478309 258738.14 70400 -1 8932
8934 0 478213 258618.14 70160 -1 8933
8935 0 478165 258406.14 69960 -1 8934
8936 0 478173 258294.14 69920 -1 8935
8937 0 478553 258206.14 69920 -1 8936
8938 0 478629 258178.14 69800 -1 8937
8939 0 478777 258094.14 69800 -1 8938
8940 0 478873 258042.14 69720 -1 8939
8941 0 479031 258006.03 69680 -1 8940
8942 0 479171 257842.03 69640 -1 8941
8943 0 479377 257702.03 69680 -1 8942
8944 0 479437 257698.03 69640 -1 8943
8945 0 479609 257706.03 69560 -1 8944
8946 0 479401 257634.03 69760 -1 8943
8947 0 479309 257678.03 69880 -1 8946
8948 0 478621 258174.14 69720 -1 8938
8949 0 478033 258526.14 69920 -1 8935
8950 0 477553 258574.14 69760 -1 8949
8951 0 477389 258694.14 69640 -1 8950
8952 0 477389 258762.14 69520 -1 8951
8953 0 477455 258782.17 69480 -1 8952
8954 0 481571 257542.06 72600 80 8888
8955 0 481617 257470.11 72520 80 8954
8956 0 481709 257494.11 72400 80 8955
8957 0 483279 254402.03 72560 60 8851
8958 0 483263 254338.03 72680 60 8957
8959 0 483291 254298.03 72800 60 8958
8960 0 483335 254322.03 72920 51 8959
8961 0 483343 254290.03 73000 51 8960
8962 0 482647 255846.06 70200 64 8837
8963 0 482763 255818.06 70040 64 8962
8964 0 483015 255798.06 69880 120 8963
8965 0 483152 255744.11 69800 120 8964
8966 0 483748 255756.11 69760 197 8965
8967 0 483916 255564.06 69680 197 8966
8968 0 484564 255252.14 69720 32 8967
8969 0 484728 255208.14 69640 32 8968
8970 0 484968 255316.14 69600 32 8969
8971 0 484836 255112.14 69600 32 8969
8972 0 484888 254976.14 69520 32 8971
8973 0 485252 255132.14 69600 32 8971
8974 0 485436 254988.03 69640 -1 8973
8975 0 485496 254968.03 69720 -1 8974
8976 0 485512 254956.03 69840 -1 8975
8977 0 485608 254908.03 69920 -1 8976
8978 0 485744 254884.03 69960 -1 8977
8979 0 485920 254836.03 70040 -1 8978
8980 0 483916 255380.03 69600 197 8967
8981 0 483892 255240.03 69480 -1 8980
8982 0 483804 254992.03 69440 -1 8981
8983 0 483696 254988.06 69280 -1 8982
8984 0 483544 254928.06 69240 32 8983
8985 0 483588 254940.03 69160 32 8984
8986 0 483560 254904.03 69080 32 8985
8987 0 483704 254852.03 69040 -1 8986
8988 0 483712 254808.03 68920 -1 8987
8989 0 483736 254760.03 68880 -1 8988
8990 0 483724 254612.06 68760 -1 8989
8991 0 483820 254476.06 68640 -1 8990
8992 0 483924 254408.11 68520 -1 8991
8993 0 484048 254324.11 68480 -1 8992
8994 0 483848 254604.11 68440 -1 8993
8995 0 483696 254904.11 68360 -1 8994
8996 0 483636 255056.11 68280 -1 8995
8997 0 483644 255096.11 68200 -1 8996
8998 0 483632 255076.11 68080 -1 8997
8999 0 483988 254264.11 68440 -1 8993
9000 0 483968 254240.11 68360 -1 8999
9001 0 483888 254200.11 68320 -1 9000
9002 0 484792 254268.11 68480 -1 8993
9003 0 485008 254276.11 68400 -1 9002
9004 0 485172 254224.03 68320 -1 9003
9005 0 485372 254288.03 68200 -1 9004
9006 0 485548 254284.03 68160 -1 9005
9007 0 485568 254324.03 68200 -1 9006
9008 0 485636 254452.03 68280 -1 9007
9009 0 485636 254492.03 68320 -1 9008
9010 0 485648 254352.03 68440 -1 9009
9011 0 485676 254332.03 68560 -1 9010
9012 0 485636 254640.03 68240 -1 9008
9013 0 485688 254772.03 68160 -1 9012
9014 0 485828 254944.03 68160 -1 9013
9015 0 485832 255092.03 68120 -1 9014
9016 0 485748 255172.03 68080 -1 9015
9017 0 485612 254228.03 68080 -1 9006
9018 0 483260 254680.03 69040 32 8986
9019 0 482700 254796.03 69000 32 9018
9020 0 482528 254760.03 68960 32 9019
9021 0 483600 254660.06 69480 -1 8982
9022 0 483608 254348.06 69520 -1 9021
9023 0 483704 254272.06 69560 -1 9022
9024 0 483904 254248.06 69640 -1 9023
9025 0 484072 254164.06 69720 -1 9024
9026 0 484208 254088.06 69760 -1 9025
9027 0 484208 255572.14 69840 197 8966
9028 0 484158 255558.11 69920 197 9027
9029 0 484154 255542.03 70040 197 9028
9030 0 484122 255658.03 70160 217 9029
9031 0 484090 256002.03 70200 153 9030
9032 0 484186 256254.03 70280 153 9031
9033 0 484362 256526.03 70360 51 9032
9034 0 484790 256666.06 70360 60 9033
9035 0 484890 256890.06 70400 60 9034
9036 0 484922 257018.06 70480 60 9035
9037 0 484714 257094.03 70520 45 9036
9038 0 484706 257114.03 70600 45 9037
9039 0 485230 256954.03 70560 86 9036
9040 0 485638 256906.03 70640 81 9039
9041 0 485962 256786.03 70720 71 9040
9042 0 486174 256658.03 70880 51 9041
9043 0 486642 256522.06 71000 32 9042
9044 0 486802 256502.06 71120 32 9043
9045 0 486894 256498.06 71200 32 9044
9046 0 486962 256330.11 71240 -1 9045
9047 0 487182.03 256222.12 71240 -1 9046
9048 0 487150 256234.11 71320 -1 9047
9049 0 487142 256258.11 71400 -1 9048
9050 0 487190 256186.11 71480 -1 9049
9051 0 487370 256294.11 71520 -1 9050
9052 0 487482 256362.14 71560 -1 9051
9053 0 487734 256218.14 71560 -1 9052
9054 0 487866 256266.14 71640 -1 9053
9055 0 488154 256262.14 71680 60 9054
9056 0 488398 256430.14 71680 86 9055
9057 0 489286 256362.17 71680 101 9056
9058 0 489974 256238.03 71680 -1 9057
9059 0 490202.03 256226.06 71640 -1 9058
9060 0 490422 256182.03 71680 -1 9059
9061 0 490470 256140 71720 -1 9060
9062 0 490518 256098.03 71760 -1 9061
9063 0 490674 255974.03 71840 -1 9062
9064 0 490174 256254.03 71520 -1 9059
9065 0 490174 256294.03 71400 -1 9064
9066 0 490226 256306.03 71360 -1 9065
9067 0 489746 256258.03 71760 178 9058
9068 0 489328 256368 71920 92 9057
9069 0 489440 256384 72560 71 9068
9070 0 489440 256224 72800 64 9069
9071 0 489600 256320 73160 32 9070
9072 0 489536 256256 73400 115 9071
9073 0 489344 256224 73560 86 9072
9074 0 489312 256128 73800 60 9073
9075 0 489280 256128 74080 64 9074
9076 0 489280 256096 74360 32 9075
9077 0 489312 256096 74480 32 9076
9078 0 489092.7 256467.97 71800 -1 9068
9079 0 488691.7 256670.66 71680 -1 9078
9080 0 488142.62 257086.02 71520 -1 9079
9081 0 487680 257120 71680 60 9080
9082 0 487424 257184 71680 81 9081
9083 0 487168 257216 71680 51 9082
9084 0 486912 257216 71640 51 9083
9085 0 486688 257216 71440 124 9084
9086 0 488224.38 257028.19 71240 -1 9080
9087 0 489338 256394.03 71640 101 9057
9088 0 489346 256466.03 71520 101 9087
9089 0 489270 256398.03 71400 101 9088
9090 0 489218 256286.03 71320 96 9089
9091 0 489134 256266.03 71280 96 9090
9092 0 489202 256294.03 71200 96 9091
9093 0 487826 256390.14 71680 45 9054
9094 0 487818 256402.14 71760 45 9093
9095 0 487498 256394.14 71640 -1 9052
9096 0 487194 256190.14 71560 -1 9051
9097 0 487078 256166.14 71600 -1 9096
9098 0 487010 256150.14 71680 -1 9097
9099 0 487394 256078.11 71200 -1 9047
9100 0 487382 256086.11 71120 102 9099
9101 0 487346 256066.11 71000 102 9100
9102 0 487342 256054.11 70880 102 9101
9103 0 487318 256034.11 70760 102 9102
9104 0 484570 257266.03 70480 45 9036
9105 0 484530 257326.03 70520 102 9104
9106 0 484330 256550.06 70400 51 9033
9107 0 484282 256578.06 70440 71 9106
9108 0 484298 256626.06 70560 51 9107
9109 0 484354 256642.03 70600 51 9108
9110 0 484342 255474.03 70240 32 9030
9111 0 484262 255598.03 70280 217 9110
9112 0 484226 255698.03 70400 153 9111
9113 0 484222 255770.03 70480 153 9112
9114 0 484958 255534.03 70280 32 9110
9115 0 485070 255622.03 70360 32 9114
9116 0 485226 255590.03 70440 32 9115
9117 0 485266 255582.03 70520 32 9116
9118 0 485306 255614.03 70640 -1 9117
9119 0 485406 255534.03 70800 -1 9118
9120 0 485894 255274.03 70800 -1 9119
9121 0 486026 255254.03 70840 -1 9120
9122 0 480201.78 254900.73 68800 305 8797
9123 0 480153.88 254942.75 68760 275 9122
9124 0 480131.25 255006.02 68720 275 9123
9125 0 480036.56 255265.19 68560 32 9124
9126 0 479958.3 255508.2 68360 32 9125
9127 0 479991 255552.75 68320 32 9126
9128 0 480090.22 255687.05 68200 251 9127
9129 0 480752.44 258103 68200 150 9128
9130 0 482149.56 257936.17 68440 -1 9129
9131 0 482825.2 257695.83 68680 -1 9130
9132 0 482818.16 257600.42 68920 -1 9131
9133 0 483558.38 257834.34 68680 32 9131
9134 0 483447.4 258422.75 68680 32 9133
9135 0 483276.06 258713.98 68600 -1 9134
9136 0 483925.2 257670.55 68560 32 9133
9137 0 483193.6 256507.34 68440 -1 9130
9138 0 483295.8 256321.03 68680 -1 9137
9139 0 483355.53 256282.14 68760 -1 9138
9140 0 483558 256450.03 68800 -1 9139
9141 0 483706 256418.03 68880 -1 9140
9142 0 483614 256314.03 69080 -1 9141
9143 0 483596 256294.06 69160 -1 9142
9144 0 483251.5 256415 68400 -1 9137
9145 0 483308.6 256323.47 68360 -1 9144
9146 0 483683 255959.03 68320 -1 9145
9147 0 483807 255915.03 68240 -1 9146
9148 0 483807 255859.03 68160 -1 9147
9149 0 483847 255727.03 68000 -1 9148
9150 0 480844.78 258103.44 68120 150 9129
9151 0 481973.3 257089.19 68120 -1 9150
9152 0 482029.5 257024.12 68240 -1 9151
9153 0 480903.88 258092.78 68080 150 9150
9154 0 479657.25 259175.81 68080 -1 9153
9155 0 479512.66 259205.64 68000 -1 9154
9156 0 479177 259078 67960 -1 9155
9157 0 479125 259130 67880 -1 9156
9158 0 479627 259582 67960 -1 9155
9159 0 479691 259686 67840 -1 9158
9160 0 479723 259734 67760 -1 9159
9161 0 479655 259862 67680 -1 9160
9162 0 479695 259874 67600 -1 9161
9163 0 479767 259942 67520 -1 9162
9164 0 479899 259998 67560 -1 9163
9165 0 479831 260042 67640 -1 9164
9166 0 481174.47 258238.44 67880 150 9153
9167 0 481150 258297.2 67720 108 9166
9168 0 481144 258312.17 67680 98 9167
9169 0 481138 258327.14 67640 98 9168
9170 0 481132.03 258341.83 67600 98 9169
9171 0 481114.2 259121.84 67600 32 9170
9172 0 480797.28 259359.64 67400 128 9171
9173 0 480895 259424.03 67280 81 9172
9174 0 480917 259688.06 67120 81 9173
9175 0 481653 260052.06 67120 -1 9174
9176 0 482023 260812.11 67080 -1 9175
9177 0 482387 261252.11 66960 -1 9176
9178 0 482769 261628.03 66920 -1 9177
9179 0 482635 261628.06 66840 -1 9178
9180 0 482519 261696.06 66720 -1 9179
9181 0 482561 261748.11 66600 -1 9180
9182 0 483747 261884.06 66960 32 9178
9183 0 483971 262010 67000 32 9182
9184 0 484195 262136.06 67040 32 9183
9185 0 484489 262436.03 67000 75 9184
9186 0 484313.03 262600.12 66960 75 9185
9187 0 483641 263084.03 66920 -1 9186
9188 0 483557.03 263312.06 66880 -1 9187
9189 0 483581 263152.03 66800 -1 9188
9190 0 483593 263100.03 66720 -1 9189
9191 0 483535 263992.06 66960 40 9188
9192 0 483453 264404.1 66880 32 9191
9193 0 483369 264680.1 66840 45 9192
9194 0 483321 264744.1 66800 -1 9193
9195 0 483399 264896.03 66640 -1 9194
9196 0 483419 265040.03 66480 -1 9195
9197 0 483507 265240.03 66320 -1 9196
9198 0 483591 265256.03 66280 -1 9197
9199 0 483609 265316.03 66240 -1 9198
9200 0 483435 265428.03 66440 -1 9197
9201 0 483187 265628.03 66480 -1 9200
9202 0 482963 265740.03 66560 -1 9201
9203 0 482913 265696.03 66640 -1 9202
9204 0 482737 265808.03 66760 -1 9203
9205 0 482549 265928.03 66760 -1 9204
9206 0 482389 265760.03 66720 -1 9205
9207 0 484165 262584.1 66880 81 9186
9208 0 484105 262464.1 66800 86 9207
9209 0 484005 262588.1 66720 86 9208
9210 0 483807 262832.03 66600 -1 9209
9211 0 483823 262904.03 66440 86 9210
9212 0 483983 262960.03 66320 86 9211
9213 0 484231 263076.03 66200 104 9212
9214 0 484419 263172.03 66160 81 9213
9215 0 484343 263540.03 66200 -1 9214
9216 0 484365 263732.06 66160 -1 9215
9217 0 484473 263916.06 66200 -1 9216
9218 0 484473 264016.06 66280 -1 9217
9219 0 484461 264052.06 66360 -1 9218
9220 0 484515 263152.03 66240 81 9214
9221 0 484499 263048.03 66360 81 9220
9222 0 483641 262232.1 67040 160 9183
9223 0 483549 262292.1 67120 86 9222
9224 0 483409 262376.1 67200 86 9223
9225 0 480755 259744.11 67040 104 9174
9226 0 480233 259812.14 66880 136 9225
9227 0 479977 259896.14 66760 128 9226
9228 0 479727.66 259853.33 66680 128 9227
9229 0 479781 260428.03 66640 164 9228
9230 0 479429 260608.03 66680 164 9229
9231 0 479053 260808.03 66720 -1 9230
9232 0 478803 260784.06 66680 -1 9231
9233 0 478707 260812.06 66640 -1 9232
9234 0 479603 259832.03 66640 128 9228
9235 0 479451 259632.03 66600 81 9234
9236 0 478837 259632.03 66640 156 9235
9237 0 478777 259620.03 66720 -1 9236
9238 0 478793 259632.03 66760 -1 9237
9239 0 479553 258916.03 66640 80 9235
9240 0 479429 258536.03 66720 32 9239
9241 0 479469 258308.03 66760 40 9240
9242 0 479581.12 258160.31 66840 -1 9241
9243 0 479681.25 257983.53 66720 -1 9242
9244 0 479840 257728 66560 51 9243
9245 0 479744 257504 66400 75 9244
9246 0 479648 257312 66240 40 9245
9247 0 479616 257184 66000 32 9246
9248 0 479488 257280 65800 60 9247
9249 0 479264 257376 65680 40 9248
9250 0 479008 257440 65640 32 9249
9251 0 478784 257600 65520 45 9250
9252 0 478848 257792 65440 64 9251
9253 0 480037 258972.03 66600 120 9239
9254 0 480341 259012.03 66520 -1 9253
9255 0 480569 259016.03 66440 -1 9254
9256 0 480601 259092.03 66320 -1 9255
9257 0 480749 259072.03 66240 -1 9256
9258 0 480777 258988.03 66160 -1 9257
9259 0 480789 258888.03 66080 -1 9258
9260 0 480917 258768.03 66000 -1 9259
9261 0 480849 258908.03 66520 -1 9255
9262 0 480905 258852.03 66600 -1 9261
9263 0 479581 259768.03 66440 164 9235
9264 0 479577 259952.03 66320 164 9263
9265 0 479523 260064.03 66200 164 9264
9266 0 478625 259996.06 66160 120 9265
9267 0 478212 259744 66200 32 9266
9268 0 477799 259492.11 66240 32 9267
9269 0 477693 259350.67 66280 32 9268
9270 0 477481 259068.14 66360 32 9269
9271 0 477397 258748.14 66440 32 9270
9272 0 477689 258448.14 66400 40 9271
9273 0 477801 258200.14 66440 -1 9272
9274 0 477833 258048.14 66480 -1 9273
9275 0 477993 259148.14 66320 32 9269
9276 0 478209 258936.14 66400 51 9275
9277 0 478393 259384.14 66240 51 9267
9278 0 478357 259340.14 66360 51 9277
9279 0 478049 259840.14 66040 102 9267
9280 0 477949 259898 65960 160 9279
9281 0 477773 259424.14 65960 32 9280
9282 0 477385 259332.14 65920 32 9281
9283 0 477237 259272.14 65840 51 9282
9284 0 477849 259476.14 65920 32 9281
9285 0 477893 259460.14 65840 32 9284
9286 0 478515 259888.03 65920 80 9280
9287 0 478611 259972.03 65800 80 9286
9288 0 478675 259952.03 65760 80 9287
9289 0 478909 259700.03 65600 64 9288
9290 0 479141 259708.03 65520 64 9289
9291 0 479385 259696.03 65480 -1 9290
9292 0 479483 259752.03 65280 -1 9291
9293 0 479591 259784.03 65160 -1 9292
9294 0 479505.03 259764.06 65040 -1 9293
9295 0 479761 260604.03 65040 -1 9294
9296 0 479829 260796.03 64960 -1 9295
9297 0 479853 260796.03 64840 -1 9296
9298 0 480011 260852.03 64760 -1 9297
9299 0 480255 261012.03 64760 -1 9298
9300 0 480191 261032.03 64800 -1 9299
9301 0 480175 261080.03 64880 -1 9300
9302 0 480555 261188.03 64760 -1 9299
9303 0 480171.03 259632.06 65040 32 9294
9304 0 480323 259352.03 65040 32 9303
9305 0 480371 259756.03 65040 32 9303
9306 0 479313 259744.03 64960 32 9294
9307 0 479187.66 259730.67 64880 32 9306
9308 0 479667 259776.03 64840 32 9307
9309 0 479827 259796.03 64680 32 9308
9310 0 479875 259784.03 64560 32 9309
9311 0 480219 259632.03 64520 32 9310
9312 0 480259 259588.03 64480 32 9311
9313 0 480291 259504.03 64400 32 9312
9314 0 480191 259516.03 64320 32 9313
9315 0 480139 259488.03 64240 32 9314
9316 0 479125 259724.03 64840 32 9307
9317 0 478743 259688.03 64720 107 9316
9318 0 478403 259704.03 64640 71 9317
9319 0 478231 259716.03 64480 75 9318
9320 0 478043 259820.03 64400 75 9319
9321 0 478221 259736.03 64240 75 9320
9322 0 478297 259444.03 64160 -1 9321
9323 0 478353 259332.03 64080 -1 9322
9324 0 478457 260076.03 64240 75 9321
9325 0 478321 260484.03 64240 -1 9324
9326 0 478369 260752.03 64160 -1 9325
9327 0 478347 260908.03 64040 -1 9326
9328 0 478035 260972.03 64000 -1 9327
9329 0 478024 260986 63960 -1 9328
9330 0 478013 261000.03 63920 -1 9329
9331 0 477933 261120.03 63800 -1 9330
9332 0 478911 260860.03 64080 -1 9327
9333 0 479303 260808.03 64120 -1 9332
9334 0 477237 259968.06 64360 101 9320
9335 0 477049 260028.06 64400 75 9334
9336 0 476865 260116.06 64520 64 9335
9337 0 476597 260292.06 64640 64 9336
9338 0 476655 259980.11 64680 32 9337
9339 0 476455 259708.11 64720 51 9338
9340 0 476339 259584.11 64760 51 9339
9341 0 476589 260164.03 64320 64 9334
9342 0 476083 260220.06 64360 40 9341
9343 0 475731 260336.06 64440 40 9342
9344 0 475559 260444.06 64520 45 9343
9345 0 479281 259368.03 65640 -1 9289
9346 0 477849 259956.14 65880 160 9280
9347 0 477547 260048.03 65840 200 9346
9348 0 477227 260128.03 65720 160 9347
9349 0 477223 259664.03 65760 186 9348
9350 0 476747 260076.03 65760 90 9348
9351 0 476636.56 260263.36 65560 -1 9348
9352 0 476380.72 260322.39 65400 -1 9351
9353 0 476002.56 260371.42 65200 -1 9352
9354 0 475880.8 260503.5 65040 -1 9353
9355 0 475725.84 260689.58 64920 -1 9354
9356 0 475680 261056 64840 32 9355
9357 0 475584 261312 64840 40 9356
9358 0 475520 261568 64840 120 9357
9359 0 475520 261600 64840 120 9358
9360 0 475264 261568 64800 115 9359
9361 0 475104 261344 64920 75 9360
9362 0 474880 261344 65120 81 9361
9363 0 474624 261216 65160 40 9362
9364 0 474464 261056 64960 32 9363
9365 0 474368 260864 64800 80 9364
9366 0 474144 260800 64680 98 9365
9367 0 473888 260832 64680 51 9366
9368 0 473632 260960 64640 40 9367
9369 0 473440 261120 64680 32 9368
9370 0 473184 261184 64720 60 9369
9371 0 473088 261248 64720 71 9370
9372 0 475520 261856 64840 108 9359
9373 0 475680 262080 64960 128 9372
9374 0 475840 262240 65120 81 9373
9375 0 475904 262400 65320 45 9374
9376 0 475904 262592 65520 32 9375
9377 0 475680 262688 65520 75 9376
9378 0 475243.25 260379.14 64760 -1 9355
9379 0 475053.5 260266.72 64640 -1 9378
9380 0 474784 260160 64520 51 9379
9381 0 474592 259968 64400 75 9380
9382 0 474400 259904 64240 104 9381
9383 0 474176 260032 64080 75 9382
9384 0 473920 260064 64040 51 9383
9385 0 473664 260128 63960 75 9384
9386 0 473472 260256 63840 75 9385
9387 0 473312 260416 63720 75 9386
9388 0 473120 260576 63600 75 9387
9389 0 472928 260736 63560 81 9388
9390 0 472704 260864 63520 102 9389
9391 0 472512 260928 63360 120 9390
9392 0 472288 261088 63320 81 9391
9393 0 472032 261184 63320 107 9392
9394 0 471776 261248 63400 108 9393
9395 0 471552 261344 63520 75 9394
9396 0 471328 261440 63640 75 9395
9397 0 471136 261600 63720 80 9396
9398 0 470912 261696 63640 51 9397
9399 0 470784 261772.8 63480 70 9398
9400 1 470752 261792 63440 75 9399
9401 0 470656 261888 63200 71 9400
9402 0 470656 262016 62960 45 9401
9403 0 470735.5 262071.47 62920 -1 9402
9404 0 470635.6 262178.38 62720 -1 9403
9405 0 470810.38 262389.06 62520 -1 9404
9406 0 470582.5 262509.06 62400 -1 9405
9407 0 472384 261344 63320 86 9392
9408 0 472480 261568 63200 143 9407
9409 0 472352 261792 63160 120 9408
9410 0 472192 261984 63200 51 9409
9411 0 472000 262176 63200 51 9410
9412 0 471872 262368 63080 75 9411
9413 0 471840 262400 63080 80 9412
9414 0 479973 260220.03 66120 164 9265
9415 0 480957 260008.03 66120 -1 9414
9416 0 481189 259972.03 66040 -1 9415
9417 0 479965 260260.03 66040 -1 9414
9418 0 480005.03 260324.06 66000 -1 9417
9419 0 480269 260876.03 66040 -1 9418
9420 0 480281 260936.03 65960 -1 9419
9421 0 480397 261160.03 65840 -1 9420
9422 0 480265 260960.03 66160 -1 9419
9423 0 480501 260944.03 66200 -1 9422
9424 0 480021 260244.03 65920 -1 9418
9425 0 479919 260172.03 65840 -1 9424
9426 0 480183 260172.03 65800 -1 9425
9427 0 480239 260192.03 65760 -1 9426
9428 0 480271 260168.03 65680 -1 9427
9429 0 480283 260216.03 65600 -1 9428
9430 0 480331 260276.03 65560 -1 9429
9431 0 480415 260300.03 65640 -1 9430
9432 0 479859 260140.03 65720 -1 9425
9433 0 479655 260604.03 65840 -1 9425
9434 0 479607 260680.03 65800 -1 9433
9435 0 481443.78 258391.06 67560 101 9170
9436 0 483898 259799.78 67880 128 9166
9437 0 483072 259360 67960 150 9436
9438 0 482816 259264 67960 75 9437
9439 0 482624 259072 67960 104 9438
9440 0 482400 258880 67960 160 9439
9441 0 482208 258720 68000 160 9440
9442 0 483845.47 260100.97 67720 175 9436
9443 0 484666.7 259773.83 67720 -1 9442
9444 0 485135.3 259770.84 67560 51 9443
9445 0 485686 259816.03 67520 32 9444
9446 0 485794 259900.03 67440 32 9445
9447 0 485846 260004.03 67360 32 9446
9448 0 484914 259776.03 67520 51 9444
9449 0 485018 259788.03 67360 51 9448
9450 0 484610 259800.03 67240 32 9449
9451 0 484454 259820.03 67120 40 9450
9452 0 484558 259920.03 67080 32 9451
9453 0 484522 260036.03 67040 32 9452
9454 0 484270 259696.03 67160 40 9451
9455 0 484030 259744.03 67120 51 9454
9456 0 483682 259876.03 67040 51 9455
9457 0 484782.66 259682.94 67840 -1 9443
9458 0 483961.03 260776.06 67720 120 9442
9459 0 483202.25 261792.62 67720 98 9458
9460 0 482665 261512.11 67680 -1 9459
9461 0 482589 261460.11 67720 -1 9460
9462 0 483498.75 261648.11 67480 98 9459
9463 0 483784 261418 67400 32 9462
9464 0 483267 261924.06 67360 160 9463
9465 0 483211 262244.06 67240 86 9464
9466 0 483209 262516.1 67280 51 9465
9467 0 483149 262528.1 67360 51 9466
9468 0 483025 262544.1 67480 51 9467
9469 0 483297 262244.1 67120 86 9465
9470 0 483125 262508.1 66960 64 9469
9471 0 483021 262532 66920 64 9470
9472 0 483237 262536.1 66880 64 9471
9473 0 483429 262584.1 66800 51 9472
9474 0 483517 262656.1 66720 64 9473
9475 0 482813 262580.1 66840 45 9471
9476 0 482693 262680.1 66800 45 9475
9477 0 482336 263328 66320 86 9476
9478 0 482176 263072 66320 75 9477
9479 0 481920 263040 66200 40 9478
9480 0 481728 262848 66120 40 9479
9481 0 481536 262656 66120 40 9480
9482 0 481280 262592 66040 75 9481
9483 0 481024 262592 66000 32 9482
9484 0 480864 262784 65920 51 9483
9485 0 482144 263520 66240 91 9477
9486 0 481984 263712 66200 51 9485
9487 0 481856 263904 66080 80 9486
9488 0 481792 264128 66080 40 9487
9489 0 484069 261188.03 67320 32 9463
9490 0 484091 261040.06 67120 108 9489
9491 0 484073.4 261039.2 67080 108 9490
9492 0 484003 261036.06 66920 108 9491
9493 0 484789 261168.11 67280 -1 9489
9494 0 484853 261148.11 67320 -1 9493
9495 0 483217.84 261870.38 67920 98 9459
9496 0 480914.03 253039.1 69840 176 8788
9497 0 481122.03 252943.08 69800 -1 9496
9498 0 481330.03 252931.08 69760 -1 9497
9499 0 481458.03 252943.08 69720 -1 9498
9500 0 481428 252987 69560 -1 9499
9501 0 481632 252863.03 69440 -1 9500
9502 0 481828 252759.03 69200 -1 9501
9503 0 481984 252735.03 69000 -1 9502
9504 0 482160 252747.03 68840 -1 9503
9505 0 482242 252811.03 68680 -1 9504
9506 0 482776 252835 68600 -1 9505
9507 0 482786 252859.03 68560 -1 9506
9508 0 482922.03 252935.08 68440 -1 9507
9509 0 483016 253095.06 68240 -1 9508
9510 0 482966 253231.03 68080 -1 9509
9511 0 482958 253391.03 67920 -1 9510
9512 0 482942 253475.03 67760 -1 9511
9513 0 482902 253523.03 67680 -1 9512
9514 0 483158 253559.03 67560 -1 9513
9515 0 483438 253751.03 67360 -1 9514
9516 0 483512 253755.03 67240 -1 9515
9517 0 483760 253575.03 67200 -1 9516
9518 0 483642 253979.06 67120 75 9516
9519 0 483678 254203.27 67000 75 9518
9520 0 483622 254411.27 66880 148 9519
9521 0 483574 254243.27 66640 75 9520
9522 0 483786 254475.2 66600 148 9521
9523 0 483854 255499.14 66640 160 9522
9524 0 484078 256187.14 66600 107 9523
9525 0 484218 256619.06 66520 136 9524
9526 0 484582 257863.03 66520 240 9525
9527 0 484478 258163.03 66360 240 9526
9528 0 485098 259195.06 66400 120 9527
9529 0 485738 259635.06 66360 32 9528
9530 0 485609.88 259488.12 66560 -1 9529
9531 0 485853.2 259759.2 66960 -1 9530
9532 0 484847.94 259643.2 66880 -1 9531
9533 0 484326.7 259513.58 66800 -1 9532
9534 0 483740.75 259371.64 66720 -1 9533
9535 0 483232 259264 66800 51 9534
9536 0 483008 259136 66840 51 9535
9537 0 482816 258944 66840 51 9536
9538 0 482624 258752 66760 64 9537
9539 0 482432 258560 66760 80 9538
9540 0 482208 258368 66760 51 9539
9541 0 482016 258176 66760 32 9540
9542 0 482080 258048 66880 32 9541
9543 0 484938 259387.06 66320 81 9528
9544 0 484834 259491.06 66200 122 9543
9545 0 484754 259579.06 66120 122 9544
9546 0 484736 260320 66160 40 9545
9547 0 484768 260576 66080 75 9546
9548 0 484768 260832 66040 40 9547
9549 0 484896 261056 66120 32 9548
9550 0 485056 261216 66320 60 9549
9551 0 485088 261472 66360 40 9550
9552 0 485248 261664 66440 51 9551
9553 0 485472 261792 66480 75 9552
9554 0 485728 261920 66520 51 9553
9555 0 485952 262048 66680 71 9554
9556 0 485984 262080 66720 71 9555
9557 0 484960 256480 67000 86 9525
9558 0 485216 256384 67080 80 9557
9559 0 485440 256384 67240 104 9558
9560 0 485696 256416 67320 91 9559
9561 0 485856 256576 67520 164 9560
9562 0 486016 256608 67720 153 9561
9563 0 486272 256608 67800 137 9562
9564 0 486528 256608 67840 160 9563
9565 0 486784 256672 67880 224 9564
9566 0 487008 256672 68000 221 9565
9567 0 487200 256608 68200 168 9566
9568 0 487264 256582.4 68280 160 9567
9569 0 487360 256544 68400 150 9568
9570 0 487488 256384 68600 139 9569
9571 0 487616 256160 68760 172 9570
9572 0 487712 255936 68840 128 9571
9573 0 487840 255712 68880 120 9572
9574 0 488000 255552 69080 60 9573
9575 0 488064 255488 69160 66 9574
9576 0 488160 255392 69280 75 9575
9577 0 488288 255296 69520 122 9576
9578 0 488288 255328 69800 90 9577
9579 0 488192 255392 70040 101 9578
9580 0 488096 255552 70240 45 9579
9581 0 488032 255744 70400 51 9580
9582 0 487609.62 256170.42 70480 -1 9581
9583 0 486673.3 256429.55 70480 -1 9582
9584 0 486558.53 256453.72 70000 -1 9583
9585 0 485946 256448.45 69800 -1 9584
9586 0 485550.7 256621.31 69560 -1 9585
9587 0 485423.38 256747.86 69360 -1 9586
9588 0 485144.44 256288.88 70280 -1 9585
9589 0 488629.75 255253.48 70240 -1 9579
9590 0 488882.62 255189.89 70520 -1 9589
9591 0 489163.22 255140.62 70640 -1 9590
9592 0 489509.75 255329.95 70800 -1 9591
9593 0 489750.6 255400.14 70960 -1 9592
9594 0 489909 255293.83 71160 -1 9593
9595 0 489920.2 255268.52 71360 -1 9594
9596 0 490363.25 255046.83 71280 -1 9595
9597 0 488455.78 254622.03 69160 -1 9575
9598 0 488397.78 254243.17 69120 -1 9597
9599 0 487826.3 253651.28 68920 -1 9598
9600 0 487567.94 252986.42 69040 -1 9599
9601 0 487552.34 252607.75 69120 -1 9600
9602 0 487388.25 252253.62 68960 -1 9601
9603 0 487016.47 251888.88 68840 -1 9602
9604 0 486819.06 251796.6 68800 -1 9603
9605 0 486751.6 251789.08 68720 -1 9604
9606 0 486723.7 255564.25 68080 -1 9568
9607 0 483634 254219.2 66480 164 9522
9608 0 483490 254019.2 66360 91 9607
9609 0 483274 253923.2 66240 60 9608
9610 0 483266 253851.2 66080 60 9609
9611 0 483022 254059.27 66040 32 9610
9612 0 483054 254331.27 66000 32 9611
9613 0 483006 254523.27 65920 32 9612
9614 0 482662 254099.27 66000 32 9611
9615 0 482454 254363.27 65960 32 9614
9616 0 483478 253403.27 66080 60 9610
9617 0 483246 252603.27 66040 32 9616
9618 0 483134 252299.27 65920 60 9617
9619 0 482614 252187.27 65880 64 9618
9620 0 483302 252003.27 65880 51 9618
9621 0 482554 252943.03 68440 -1 9508
9622 0 482470 252903.03 68400 -1 9621
9623 0 482386 252851.03 68320 -1 9622
9624 0 482210 252667.03 68200 -1 9623
9625 0 482202 252623.03 68120 -1 9624
9626 0 482938 252735.03 68400 -1 9508
9627 0 482910 252743.03 68320 -1 9626
9628 0 482024 252891.03 68640 -1 9505
9629 0 482172.84 252832.12 72320 189 8757
9630 0 482298.75 252846.6 72280 -1 9629
9631 0 482333 252867 72160 -1 9630
9632 0 483204.78 252146.1 73280 102 8752
9633 0 483900.94 252099.22 73120 101 9632
9634 0 485025.38 252258 73120 134 9633
9635 0 485242.25 252298.12 72800 150 9634
9636 0 485570.7 252455.17 72520 122 9635
9637 0 485568.03 252853.39 72160 115 9636
9638 0 485607 252868.33 72040 115 9637
9639 0 485684.94 252898.94 71800 120 9638
9640 0 485799.88 253181.47 71480 120 9639
9641 0 485775.66 253446.36 71120 136 9640
9642 0 485754.4 253507.8 71000 136 9641
9643 0 485740.16 253549.33 70920 136 9642
9644 0 485732.78 253570.4 70880 136 9643
9645 0 485952.66 253963.31 70880 75 9644
9646 0 485671.1 254245.61 70880 45 9645
9647 0 485495 254388.92 70840 81 9646
9648 0 485237.2 254684.47 70760 32 9647
9649 0 485179.38 254661.94 70680 32 9648
9650 0 485004.66 254622.6 70600 32 9649
9651 0 484928.4 254557.2 70520 32 9650
9652 0 486326 253938.03 70920 75 9645
9653 0 486480.66 253911.33 71000 75 9652
9654 0 486558 253898.03 71040 -1 9653
9655 0 486862 253926.03 71080 -1 9654
9656 0 487002 253926.03 71160 -1 9655
9657 0 487198 253950.03 71240 -1 9656
9658 0 486418 254042.03 71040 75 9653
9659 0 486530 254130.03 71120 -1 9658
9660 0 486706 254126.03 71160 -1 9659
9661 0 486774 254126.03 71240 -1 9660
9662 0 486866 254202.03 71320 -1 9661
9663 0 486930 254242.03 71400 -1 9662
9664 0 487030 254290.03 71520 -1 9663
9665 0 487146 254370.03 71600 -1 9664
9666 0 487110 254398.03 71680 -1 9665
9667 0 485006.75 253872.78 70760 208 9644
9668 0 484975.53 253856.1 70720 208 9667
9669 0 485448 252297.27 73280 128 9634
9670 0 485689.25 252452.83 73520 104 9669
9671 0 485947.2 252995.12 73760 128 9670
9672 0 485914.44 253656.83 73760 102 9671
9673 0 486175.8 254120.36 73720 81 9672
9674 0 486516.16 254653.36 73520 81 9673
9675 0 486679.25 254981.69 73280 140 9674
9676 0 486622.5 255252.38 73000 140 9675
9677 0 486481.8 255481.16 72840 140 9676
9678 0 485599 256036.88 72840 -1 9677
9679 0 485262.12 256055.16 72680 32 9678
9680 0 485091.88 256150.72 72600 32 9679
9681 0 485609.97 256018.72 72040 -1 9680
9682 0 485970.03 256082.25 71840 -1 9681
9683 0 483267.2 256963.44 72600 32 9680
9684 0 483367.78 257230.02 71800 32 9683
9685 0 483403.9 257228.47 71720 32 9684
9686 0 483560.66 257023.4 71560 32 9685
9687 0 482876.97 257191.08 72840 124 9683
9688 0 482879.56 256981.3 73040 -1 9687
9689 0 482562.62 256908.55 73120 -1 9688
9690 0 482163.25 256938.2 73280 -1 9689
9691 0 481711.66 256714 73400 -1 9690
9692 0 481152 256640 73480 86 9691
9693 0 480896 256576 73480 75 9692
9694 0 480640 256480 73480 86 9693
9695 0 480448 256288 73400 45 9694
9696 0 480256 256064 73400 40 9695
9697 0 482215.8 257493.62 72920 -1 9687
9698 0 481587.66 257372.34 73000 -1 9697
9699 0 481073.3 257338.36 73040 -1 9698
9700 0 480885.47 257301.62 73120 -1 9699
9701 0 481001.38 257507.36 72880 -1 9699
9702 0 486530 255483.55 72680 -1 9677
9703 0 486570 255470.06 72640 -1 9702
9704 0 486412.7 253654.38 73760 51 9671
9705 0 486451.72 253762.52 73720 81 9704
9706 0 486719.2 254101.17 73720 107 9705
9707 0 486738 254070.06 73760 107 9706
9708 0 486718 254050.06 73840 107 9707
9709 0 485964.97 253297.67 73960 122 9671
9710 0 486066.38 253385 74120 -1 9709
9711 0 486260.47 253457.83 74280 -1 9710
9712 0 486518.47 253592.55 74440 -1 9711
9713 0 486720 253664 74600 122 9712
9714 0 486976 253792 74680 120 9713
9715 0 487232 253824 74720 115 9714
9716 0 487488 253888 74720 137 9715
9717 0 487744 253984 74720 102 9716
9718 0 488000 254048 74760 120 9717
9719 0 488224 254144 74840 186 9718
9720 0 488548.06 254225.4 74920 -1 9719
9721 0 489076.94 254119.66 74880 -1 9720
9722 0 489367.5 253887.17 74840 -1 9721
9723 0 488422.94 254353.84 74640 -1 9719
9724 0 488982.1 254577.78 74560 -1 9723
9725 0 482218.34 251211.64 77240 273 7760
9726 0 482864.7 251719 77240 -1 9725
9727 0 482997.78 251739.4 77400 -1 9726
9728 0 483127.66 251726.64 77640 -1 9727
9729 0 483162.12 251740.62 77760 -1 9728
9730 0 479575.56 262699.03 85760 164 5110
9731 0 479578.1 262704.75 85560 164 9730
9732 0 479483.3 262662.78 85280 198 9731
9733 0 479483.88 262601.2 85000 256 9732
9734 0 479311.1 262814.66 84680 153 9733
9735 0 479308.22 263028.9 84400 148 9734
9736 0 479377.12 263285.84 84080 175 9735
9737 0 479387.06 263358.44 83760 153 9736
9738 0 479489.9 263575.62 83480 203 9737
9739 0 479653.12 263583.3 83120 202 9738
9740 0 479448.4 263827.84 82800 166 9739
9741 0 479281.94 264046.62 82440 217 9740
9742 0 479233.1 264131.72 82120 228 9741
9743 0 479094.75 264078.5 81800 163 9742
9744 0 479075.22 264219.16 81480 163 9743
9745 0 479129.12 264245.75 81200 172 9744
9746 0 479334.12 264305.53 80840 214 9745
9747 0 479261 264296.75 80560 204 9746
9748 0 479409.38 264104.97 80200 181 9747
9749 0 479565.1 263739.16 79720 295 9748
9750 0 479458.12 263485.56 79240 190 9749
9751 0 479642.56 263261 78680 164 9750
9752 0 479698.75 263195.94 78200 241 9751
9753 0 479542.94 263170.94 78000 241 9752
9754 0 479653.94 263011.8 77680 206 9753
9755 0 479523.4 262998.22 77440 229 9754
9756 0 479504.1 262935.84 77160 32 9755
9757 0 479506.62 262717.75 76920 32 9756
9758 0 479437.3 262714.5 76720 32 9757
9759 0 479499.38 262531.1 76440 203 9758
9760 0 479614.06 262353.8 76200 322 9759
9761 0 479624.2 262460 75920 322 9760
9762 0 479608.4 262401.2 75800 312 9761
9763 0 479598.5 262361.53 75720 217 9762
9764 0 479574.34 262344.84 75680 217 9763
9765 0 479456.44 262258.8 75480 176 9764
9766 0 479313.5 262153.5 75360 176 9765
9767 0 479171 262048.31 75240 205 9766
9768 0 479141.03 262009.95 75200 205 9767
9769 0 479362.66 262148.72 75080 176 9768
9770 0 479537 262501.03 75040 176 9769
9771 0 479541 262597.03 74960 -1 9770
9772 0 479721 262529.03 74880 217 9771
9773 0 479839 262521.03 74920 202 9772
9774 0 479859 262541.03 75000 202 9773
9775 0 479815 262617.03 75080 202 9774
9776 0 479509 262121.03 75000 176 9769
9777 0 479661 261985.03 74960 176 9776
9778 0 478022.3 261688.81 75200 98 9768
9779 0 477956.16 261593.39 74960 128 9778
9780 0 477949.2 261480.52 74680 186 9779
9781 0 477827 261427.05 74480 143 9780
9782 0 477617 261775.03 74440 143 9781
9783 0 477553.03 262007.11 74360 -1 9782
9784 0 477465 261983.03 74280 -1 9783
9785 0 477405 261983.03 74240 -1 9784
9786 0 477451 262071.06 74120 -1 9785
9787 0 477335 262295.06 74080 -1 9786
9788 0 477239 262395.06 74000 -1 9787
9789 0 477335 261763.06 74080 -1 9786
9790 0 477219 261731.06 74040 40 9789
9791 0 477151 261751.06 73960 40 9790
9792 0 476979 261851.06 73880 40 9791
9793 0 476715 261799.06 73920 32 9792
9794 0 476615 261775.06 73840 32 9793
9795 0 476539.03 261711.11 73800 32 9794
9796 0 476307 261779.06 73800 32 9795
9797 0 476227 261895.06 73720 32 9796
9798 0 476229 261943.03 73640 32 9797
9799 0 476583 261635.06 73760 32 9795
9800 0 476703 261619.06 73680 32 9799
9801 0 476767 261611.06 73600 32 9800
9802 0 476847 261639.06 73520 32 9801
9803 0 477681 262243.03 74320 -1 9783
9804 0 478133 262251.03 74280 -1 9803
9805 0 478453 262291.03 74240 -1 9804
9806 0 478641 262283.03 74160 -1 9805
9807 0 477941 261243.03 74440 186 9781
9808 0 478105 261195.03 74320 186 9807
9809 0 478057 261219.03 74240 186 9808
9810 0 478077 261323.03 74120 186 9809
9811 0 477397 260991.03 74440 136 9781
9812 0 477237 260927.03 74360 136 9811
9813 0 477091 260855.03 74200 60 9812
9814 0 477131 260659.03 74080 64 9813
9815 0 477197 260387.06 74000 64 9814
9816 0 477277 260331.06 73760 64 9815
9817 0 477477 260139.06 73800 64 9816
9818 0 477553 260123.06 73960 64 9817
9819 0 477549 260123.06 74040 64 9818
9820 0 477351 260331.03 73600 32 9816
9821 0 477151 260403.03 73560 32 9820
9822 0 476335 260311.03 73520 -1 9821
9823 0 476183 260299.03 73400 45 9822
9824 0 475552 260320 73040 115 9823
9825 0 475328 260416 72960 71 9824
9826 0 475104 260576 72960 71 9825
9827 0 474880 260704 72880 90 9826
9828 0 474656 260800 72800 81 9827
9829 0 474464 260960 72720 102 9828
9830 0 474304 261056 72520 51 9829
9831 0 474176 261216 72360 104 9830
9832 0 474208 261376 72120 98 9831
9833 0 474144 261504 71880 124 9832
9834 0 473984 261664 71720 208 9833
9835 0 473984 261856 71520 139 9834
9836 0 474048 262080 71360 175 9835
9837 0 473984 262144 71360 186 9836
9838 0 473952 262400 71320 163 9837
9839 0 473920 262592 71160 120 9838
9840 0 473824 262752 70960 102 9839
9841 0 473792 262976 70800 120 9840
9842 0 473952 263168 70840 107 9841
9843 0 473856 263392 70760 153 9842
9844 0 473600 263360 70720 102 9843
9845 0 473344 263360 70640 32 9844
9846 0 473120 263264 70480 64 9845
9847 0 472896 263168 70320 51 9846
9848 0 472736 263072 70120 71 9847
9849 0 472640 263072 69880 64 9848
9850 0 472448 263136 69720 40 9849
9851 0 472224 263200 69600 32 9850
9852 0 472096 263104 69360 51 9851
9853 0 473984 263488 70760 175 9843
9854 0 474208 263584 70640 128 9853
9855 0 474464 263616 70600 210 9854
9856 0 474720 263520 70640 140 9855
9857 0 474976 263520 70560 124 9856
9858 0 475200 263392 70560 124 9857
9859 0 475104 263136 70520 81 9858
9860 0 474944 262944 70480 150 9859
9861 0 474720 263040 70360 98 9860
9862 0 474816 262976 70120 189 9861
9863 0 475072 262944 70120 183 9862
9864 0 475168 262944 70080 166 9863
9865 0 476520 263296 70080 110 9864
9866 0 476352 263296 70200 148 9865
9867 0 476224 263232 70400 181 9866
9868 0 476032 263136 70560 131 9867
9869 0 475840 263168 70720 209 9868
9870 0 476192 263392 70640 150 9867
9871 0 476352 263392 70840 51 9870
9872 0 476512 263392 71040 60 9871
9873 0 476672 263488 71240 51 9872
9874 0 476832 263520 71440 102 9873
9875 0 477088 263456 71560 32 9874
9876 0 477184 263456 71680 45 9875
9877 0 476576 263296 70040 98 9865
9878 0 476832 263360 69960 51 9877
9879 0 477088 263392 69960 96 9878
9880 0 477312 263520 69920 71 9879
9881 0 477568 263616 69920 75 9880
9882 0 477792 263744 69960 102 9881
9883 0 478048 263744 70040 96 9882
9884 0 478304 263776 70080 75 9883
9885 0 478560 263776 70040 51 9884
9886 0 478816 263776 70040 40 9885
9887 0 479641.38 263819.75 69960 -1 9886
9888 0 480233.25 263946.06 70040 -1 9887
9889 0 480376.9 264082.97 70200 -1 9888
9890 0 480592.62 264047.7 69960 -1 9888
9891 0 480867.97 264107.44 69840 -1 9890
9892 0 481120 264384 69640 45 9891
9893 0 481216 264416 69360 51 9892
9894 0 481216 264480 69080 45 9893
9895 0 478880.3 263639.62 70080 -1 9885
9896 0 479379.2 263419.12 70160 -1 9895
9897 0 480083.7 263408.06 70120 -1 9896
9898 0 480639.06 263631.78 70280 -1 9897
9899 0 480862.75 263748.12 70160 -1 9898
9900 0 475456 263392 70560 160 9858
9901 0 475648 263360 70720 160 9900
9902 0 474048 262080 71320 190 9836
9903 0 473856 262080 71120 148 9902
9904 0 473600 261984 71160 140 9903
9905 0 473408 261824 71120 148 9904
9906 0 473376 261824 70840 185 9905
9907 0 473248 261824 70680 168 9906
9908 0 474272 262080 71200 102 9902
9909 0 474496 262176 71280 160 9908
9910 0 474656 262336 71400 208 9909
9911 0 474880 262240 71480 186 9910
9912 0 475136 262176 71360 60 9911
9913 0 475360 262176 71360 45 9912
9914 0 477307 260423.03 73480 32 9821
9915 0 477415 260423.03 73400 122 9914
9916 0 477779 260675.03 73440 122 9915
9917 0 477807 260859.03 73400 122 9916
9918 0 477859 260959.03 73320 122 9917
9919 0 477911 261019.03 73240 122 9918
9920 0 477367 260403.03 73320 122 9915
9921 0 477123 260163.03 73280 122 9920
9922 0 477035 259999.03 73240 64 9921
9923 0 476967 259875.03 73120 64 9922
9924 0 477383 260495.03 73240 122 9920
9925 0 477583 260663.03 73080 51 9924
9926 0 477615 260599.03 72920 51 9925
9927 0 477553 260591.06 72760 45 9926
9928 0 477657 260587.06 72480 71 9927
9929 0 477825 260635.06 72240 101 9928
9930 0 477876.2 260660.6 72160 140 9929
9931 0 477953 260699.06 72040 140 9930
9932 0 478241 260919.06 72000 160 9931
9933 0 479193 260971.06 71920 122 9932
9934 0 479659 260923.11 72000 197 9933
9935 0 479755 260867.11 72120 197 9934
9936 0 480453 260107.14 72160 75 9935
9937 0 480761 259915.14 72240 108 9936
9938 0 481043 259739.17 72240 64 9937
9939 0 481007 259699.17 72280 64 9938
9940 0 481007 259619.17 72360 64 9939
9941 0 480603 259931.17 72280 108 9937
9942 0 479715 260875.17 72240 175 9935
9943 0 479531 260955.17 72360 71 9942
9944 0 479551 260943.17 72480 71 9943
9945 0 479471 260783.17 72600 32 9944
9946 0 479435 260815.17 72640 32 9945
9947 0 479423 260807.17 72720 32 9946
9948 0 479399 260855.17 72840 32 9947
9949 0 479415 260859.17 72880 32 9948
9950 0 479423 260659.17 72640 32 9945
9951 0 479435 260547.17 72680 32 9950
9952 0 479335 260447.17 72760 32 9951
9953 0 479981.22 260882.56 71840 185 9934
9954 0 480384 260832 71640 172 9953
9955 0 480640 260800 71640 102 9954
9956 0 480896 260800 71600 64 9955
9957 0 481088 260768 71800 32 9956
9958 0 481152 260608 72000 51 9957
9959 0 481152 260576 72040 40 9958
9960 0 479488 261120 71240 235 9933
9961 0 479232 261120 71120 175 9960
9962 0 479040 261056 70920 81 9961
9963 0 479018.66 260906.67 70840 133 9962
9964 0 479008 260832 70800 160 9963
9965 0 479040 260640 70600 75 9964
9966 0 479244.12 260966.3 70600 -1 9965
9967 0 478976 260512 70360 32 9965
9968 0 478944 260512 70120 32 9967
9969 0 480576 261184 70840 60 9963
9970 0 480800 261216 70680 96 9969
9971 0 481056 261216 70680 81 9970
9972 0 481312 261216 70680 71 9971
9973 0 481536 261344 70720 71 9972
9974 0 481760 261504 70760 45 9973
9975 0 481984 261600 70840 81 9974
9976 0 482240 261536 70920 115 9975
9977 0 482464 261408 71000 81 9976
9978 0 483013.12 261306.34 71080 -1 9977
9979 0 483226.38 261056.73 71280 -1 9978
9980 0 483292.12 260920.11 71480 -1 9979
9981 0 483309.44 260824.86 71640 -1 9980
9982 0 483456.38 260700.17 71800 -1 9981
9983 0 483520.84 260566.95 72000 -1 9982
9984 0 483616 260480 72080 45 9983
9985 0 483808 260288 72120 81 9984
9986 0 483968 260128 72320 64 9985
9987 0 484128 260064 72520 71 9986
9988 0 484288 259904 72640 32 9987
9989 0 484448 259872 72680 60 9988
9990 0 477377 260475.06 72120 45 9930
9991 0 477097 260355.06 72040 60 9990
9992 0 476829 260387.06 71960 40 9991
9993 0 480434 262299.6 75240 303 9767
9994 0 480704.3 262610.8 75000 381 9993
9995 0 480823.75 262717.47 74760 329 9994
9996 0 480910.22 262689.6 74560 335 9995
9997 0 481054.25 262837.88 74360 318 9996
9998 0 481306.7 263071.16 74120 239 9997
9999 0 481473.53 263148.2 73920 206 9998
10000 0 481543.44 263170.1 73840 206 9999
10001 0 481643 263105 73640 154 10000
10002 0 481683.03 263078.84 73560 154 10001
10003 0 481210.28 263714.4 73520 172 10002
10004 0 480628.16 264554.9 73520 115 10003
10005 0 480683.62 264718.22 73240 32 10004
10006 0 480523.28 264873.5 73200 32 10005
10007 0 480539 265002.03 73240 32 10006
10008 0 480543 265038.03 73320 32 10007
10009 0 480575 264926.03 73080 32 10006
10010 0 480583 264986.03 72960 150 10009
10011 0 480559 265002.03 72880 150 10010
10012 0 478929.9 265032.1 73520 163 10004
10013 0 478884.5 265057 73400 163 10012
10014 0 479379 265606.03 73400 156 10013
10015 0 479427 265734.03 73320 -1 10014
10016 0 479459 265774.03 73240 -1 10015
10017 0 478839.16 265081.72 73280 163 10013
10018 0 478823.97 265090.25 73240 45 10017
10019 0 478556 265058.03 73000 32 10018
10020 0 478496 265066.03 72840 32 10019
10021 0 478536 264978.03 72640 32 10020
10022 0 478528 264898.03 72560 32 10021
10023 0 478716.5 264796.03 73760 45 10012
10024 0 478632 264652.03 73920 91 10023
10025 0 478588 264636.03 74080 139 10024
10026 0 478776 264652.03 74120 91 10025
10027 0 478828 264656.03 74240 45 10026
10028 0 478688 264648.03 74320 40 10027
10029 0 478684 264612.03 74440 40 10028
10030 0 478620 264528.03 74520 40 10029
10031 0 478500 264432.03 74640 75 10030
10032 0 478836 264464.03 74680 40 10031
10033 0 478980 264536.03 74760 40 10032
10034 0 479004 264532.03 74800 40 10033
10035 0 478336 264404.03 74720 40 10031
10036 0 478720 264780.03 74560 45 10030
10037 0 478836 264848.03 74640 45 10036
10038 0 478828 264944.03 74760 91 10037
10039 0 478616 265172.03 74920 86 10038
10040 0 478420 265292.03 75000 86 10039
10041 0 478418 265324 75040 86 10040
10042 0 478416 265356.03 75080 86 10041
10043 0 478356 265444.03 75000 45 10041
10044 0 478356 265576.03 74920 45 10043
10045 0 478352 265708.03 74800 45 10044
10046 0 478380 265792.03 74720 45 10045
10047 0 478476 265848.06 74600 45 10046
10048 0 477892 264696.03 74120 60 10025
10049 0 477468 264484.03 74040 102 10048
10050 0 477500 264452.03 73960 102 10049
10051 0 477624 264576.03 74160 81 10048
10052 0 477624 264616.03 74280 81 10051
10053 0 477584 264556.03 74440 81 10052
10054 0 480253 264515.38 74040 96 10004
10055 0 480409 264483.03 74080 60 10054
10056 0 480453 264459.03 74160 60 10055
10057 0 480613 264339.03 74280 154 10056
10058 0 480689 264379.03 74480 154 10057
10059 0 480833 264355.03 74640 71 10058
10060 0 480929 264231.06 74760 64 10059
10061 0 480873 264223.06 74920 64 10060
10062 0 480873 264195.06 75000 64 10061
10063 0 480017 264415.03 74080 96 10054
10064 0 479909 264215.03 74120 96 10063
10065 0 479869 264115.03 74200 96 10064
10066 0 479977 264175.03 74280 96 10065
10067 0 479889 264255.03 74400 32 10066
10068 0 479685 264303.03 74360 32 10067
10069 0 481278.62 263691.22 73400 202 10003
10070 0 481707.94 262596.75 73400 268 10069
10071 0 481855.34 262526.34 73080 268 10070
10072 0 481929.4 262491.03 72920 209 10071
10073 0 482196.7 262512.7 72560 32 10072
10074 0 482553 262521.03 72360 -1 10073
10075 0 482661 262569.03 72160 -1 10074
10076 0 483081 262369.03 72080 -1 10075
10077 0 483265 262281.03 71880 -1 10076
10078 0 483557 262205.03 71760 -1 10077
10079 0 483929 261841.03 71600 -1 10078
10080 0 484601 261245.06 71520 -1 10079
10081 0 486233 260377.11 71560 120 10080
10082 0 486873 260121.05 71640 124 10081
10083 0 486249 259661.14 71720 107 10082
10084 0 485873 259261.14 71800 107 10083
10085 0 485473 259257.14 71760 104 10084
10086 0 485113 259241.14 71640 139 10085
10087 0 485113 259297.03 71480 102 10086
10088 0 484993 259413.03 71280 104 10087
10089 0 484949 259385.03 71240 104 10088
10090 0 484937 259493.03 71160 98 10089
10091 0 484785 259657.1 71000 98 10090
10092 0 485177 259045.06 71000 104 10091
10093 0 485161 258785.06 70960 104 10092
10094 0 485165 258797.06 70880 104 10093
10095 0 485109 258865.03 70840 75 10094
10096 0 484997 258857.03 70680 75 10095
10097 0 484817 258737.03 70640 75 10096
10098 0 484765 258737.03 70600 75 10097
10099 0 484925 258633.03 70560 75 10098
10100 0 485073 258421.03 70400 71 10099
10101 0 485037 258221.1 70200 71 10100
10102 0 485057 258177.06 70080 71 10101
10103 0 485097 258061.06 69960 -1 10102
10104 0 485133 258173.06 69920 -1 10103
10105 0 485153 258193.1 69800 -1 10104
10106 0 485021 257965.06 69920 -1 10103
10107 0 484993 257949.06 69840 -1 10106
10108 0 485053 257937.06 69800 -1 10107
10109 0 485285 257701.06 69720 -1 10108
10110 0 485325 257677.03 69760 -1 10109
10111 0 485353 257677.03 69880 -1 10110
10112 0 485505 257693.03 69680 -1 10109
10113 0 484769 258209.06 70240 71 10101
10114 0 484637 258793.03 70600 75 10098
10115 0 484521 258801.03 70520 75 10114
10116 0 485313 258713.03 71000 102 10093
10117 0 485445 258641.03 71120 102 10116
10118 0 485533 258597.03 71200 102 10117
10119 0 485761 258577.03 71240 -1 10118
10120 0 484797 259725.12 70840 64 10091
10121 0 484545 259841.12 70720 60 10120
10122 0 484313 259777.12 70520 96 10121
10123 0 484061 259881.05 70400 96 10122
10124 0 483853 259893.16 70080 107 10123
10125 0 483473 260593.16 70120 139 10124
10126 0 483481 260637.16 70240 71 10125
10127 0 483533 260557.03 70280 139 10126
10128 0 483557 260569.03 70480 71 10127
10129 0 483593 260501.03 70600 71 10128
10130 0 483473 260497.03 70680 71 10129
10131 0 483325 260529.03 70760 64 10130
10132 0 483121 260593.03 70800 64 10131
10133 0 483205 260573.03 70920 71 10132
10134 0 483265 260585.03 71040 71 10133
10135 0 483269 260593.03 71120 71 10134
10136 0 483241 260773.03 70240 71 10126
10137 0 483201 260897.03 70280 64 10136
10138 0 484341 259365.16 70080 75 10124
10139 0 483609 259645.03 70440 107 10123
10140 0 483569 259581.03 70560 107 10139
10141 0 483485 259481.03 70680 -1 10140
10142 0 483425 259249.03 70760 -1 10141
10143 0 483421 258989.06 70800 -1 10142
10144 0 483541 258881.06 70920 -1 10143
10145 0 483589 258765.06 70960 -1 10144
10146 0 483013 258937.06 70800 -1 10143
10147 0 482933 258861.06 70680 -1 10146
10148 0 482807 258833 70640 -1 10147
10149 0 482681 258805.06 70600 -1 10148
10150 0 482445 258969 70600 -1 10149
10151 0 482325 259005.06 70640 -1 10150
10152 0 482237 259049.06 70680 -1 10151
10153 0 482361 258965.06 70520 -1 10150
10154 0 482981 258789.06 70600 -1 10148
10155 0 483049 258737.06 70520 -1 10154
10156 0 484949 259037.03 71240 104 10089
10157 0 484901 258953.03 71160 104 10156
10158 0 484873 258953.03 71080 104 10157
10159 0 484921 258977.03 71040 104 10158
10160 0 484822 258947 70920 104 10159
10161 0 484921 259005.03 70880 104 10160
10162 0 484789 258937.03 70880 75 10160
10163 0 484553 258957.03 70800 75 10162
10164 0 484477 258909.03 70720 75 10163
10165 0 485669 259153.14 71920 107 10084
10166 0 484453 258965.03 71960 -1 10165
10167 0 483829 258785.03 72040 -1 10166
10168 0 483831 258761.02 72200 -1 10167
10169 0 483819 258721.02 72360 -1 10168
10170 0 483819 258713.02 72440 -1 10169
10171 0 483519 258717.02 72440 -1 10170
10172 0 483503 258721.02 72480 -1 10171
10173 0 484051 258685.02 72480 -1 10170
10174 0 484075 258621.02 72560 -1 10173
10175 0 483875 258689.03 72600 -1 10174
10176 0 483799 258689.03 72680 -1 10175
10177 0 482527 258865.02 72000 -1 10167
10178 0 482435 258881.05 71960 45 10177
10179 0 482299 258953.05 71880 45 10178
10180 0 482211 258961.05 71800 96 10179
10181 0 481779 258957.03 71600 131 10180
10182 0 481531 259037.03 71440 137 10181
10183 0 481147 259029.03 71480 64 10182
10184 0 481051 258969.03 71440 64 10183
10185 0 481031 258913.03 71320 101 10184
10186 0 481571 259185.03 71240 137 10182
10187 0 481295 259405.06 71040 101 10186
10188 0 481263 259465.03 71000 101 10187
10189 0 480827 259665.03 70840 163 10188
10190 0 480647 259809.03 70680 153 10189
10191 0 480503 259813.03 70640 -1 10190
10192 0 480251 259789.03 70520 71 10191
10193 0 479587 259969.03 70520 160 10192
10194 0 479515 259977.03 70440 160 10193
10195 0 480043 259777.03 70440 157 10192
10196 0 479891 259745.03 70240 157 10195
10197 0 479775 259745.06 70040 157 10196
10198 0 479611 259809.06 69800 189 10197
10199 0 479459 259869.03 69600 108 10198
10200 0 478943 259873.03 69640 98 10199
10201 0 478767 259821.03 69720 71 10200
10202 0 478631 259721.03 69800 71 10201
10203 0 479299 259933.06 69440 -1 10199
10204 0 479255 260045.03 69320 -1 10203
10205 0 479259 260245.03 69160 -1 10204
10206 0 479175 260381.06 69080 -1 10205
10207 0 479187 260697.06 69120 -1 10206
10208 0 479303 260729.06 69200 -1 10207
10209 0 479403 260825.06 69320 -1 10208
10210 0 479139 260369.06 68920 -1 10206
10211 0 479139 260297.12 68840 -1 10210
10212 0 479311 259905.11 68840 -1 10211
10213 0 479195 259733.11 68880 -1 10212
10214 0 479023 260365.11 68720 -1 10211
10215 0 478779 260709.11 68640 -1 10214
10216 0 478455 260757.11 68640 -1 10215
10217 0 478419 260949.03 68760 -1 10216
10218 0 478343 260905.03 68800 -1 10217
10219 0 478083 261041.03 68800 -1 10218
10220 0 478087 261001.03 68840 -1 10219
10221 0 478135 260973.03 68920 -1 10220
10222 0 477867 261105.03 68760 -1 10219
10223 0 477759 261089.03 68840 -1 10222
10224 0 478447 260721.03 68520 -1 10216
10225 0 478563 260673.03 68440 -1 10224
10226 0 478627 260533.03 68360 -1 10225
10227 0 478615 260549.03 68280 -1 10226
10228 0 478643 260513.03 68160 -1 10227
[truncated: 53,241 more chars]
