# Supplementary material for: Connectomics Analysis Reveals First-, Second-, and Third-Order Thermosensory and Hygrosensory Neurons in the Adult Drosophila Brain
Source: Curr Biol. 2020 Aug 17;30(16):3167–3182.e4. doi: 10.1016/j.cub.2020.06.028 (PMC7443704; doi:10.1016/j.cub.2020.06.028)
Supplement: Data S1. Skeletons and Meshes, Related to STAR Methods — marin2020-skeletons contains files describing the morphology of each neuron in this study (in FAFB14 space, .swc format). glomeruli_meshes contains the glomerular meshes (in FAFB14 space, .stl format). neuropil_meshes contains the glomerular meshes (in FAFB14 space, .stl format). [file mmc5.zip › VP_SI/marin2020-skeletons/4182914.swc]

# SWC format file
# based on specifications at http://www.neuronland.org/NLMorphologyConverter/MorphologyFormats/SWC/Spec.html
# Created by nat::write.neuron.swc
# PointNo Label X Y Z Radius Parent 
1 0 398002 111579 190640 2259 -1
2 0 397994 111603 190920 -1 1
3 0 398066 111827 191320 -1 2
4 0 398094 112079 191880 -1 3
5 0 398182 112383 192200 -1 4
6 0 398374 112655 192480 -1 5
7 0 400090 113043 192480 -1 6
8 0 400850 113051 192560 -1 7
9 0 401226 113339 192760 -1 8
10 0 401946 113179 192320 -1 9
11 0 402226 113595 192520 -1 10
12 0 402490 114067 192600 -1 11
13 0 403006 114119 192560 -1 12
14 0 403678 114319 192560 -1 13
15 0 404462 114455 192600 -1 14
16 0 405214 114247 192520 -1 15
17 0 405598 114135 192600 -1 16
18 0 406434 114131 192560 -1 17
19 0 407258 114203 192520 -1 18
20 0 407554 114323 192440 -1 19
21 0 407722 114395 192360 -1 20
22 0 407810 114435 192280 -1 21
23 0 407962 114515 192160 -1 22
24 0 408066 114571 192040 -1 23
25 0 408146 114627 191960 -1 24
26 0 408218 114699 191880 -1 25
27 0 408338 114899 191840 -1 26
28 0 408378 115059 191920 -1 27
29 0 408546 115651 192000 -1 28
30 0 408602 115947 192080 -1 29
31 0 408626 116115 192160 -1 30
32 0 408758 116439 192240 -1 31
33 0 409302 116663 192160 -1 32
34 0 409502 116687 192080 -1 33
35 0 410094 116663 192000 -1 34
36 0 410590 116743 191920 -1 35
37 0 411182 116871 191920 -1 36
38 0 411470 117031 192040 -1 37
39 0 411574 117143 192160 -1 38
40 0 411558 117255 192320 -1 39
41 0 411622 117351 192480 -1 40
42 0 411686 117431 192640 -1 41
43 0 411686 117479 192760 -1 42
44 0 411754 117635 192880 -1 43
45 0 411902 117799 193000 -1 44
46 0 412046 117995 193120 -1 45
47 0 412178 118235 193280 -1 46
48 0 412246 118411 193400 -1 47
49 0 412328 118653 193480 -1 48
50 0 412380 118877 193640 -1 49
51 0 412352 119273 193760 -1 50
52 0 412398 119435 193840 -1 51
53 0 412474 119591 193880 -1 52
54 0 412510 119795 193920 -1 53
55 0 412752 120257 193960 -1 54
56 0 412908 120537 194040 -1 55
57 0 413054 120739 194160 -1 56
58 0 413462 121235 194280 -1 57
59 0 413622 121439 194400 -1 58
60 0 413774 121651 194480 -1 59
61 0 413988 121849 194560 -1 60
62 0 414188 122041 194680 -1 61
63 0 414456 122205 194800 -1 62
64 0 414632 122269 194920 -1 63
65 0 414736 122361 195000 -1 64
66 0 414908 122481 195080 -1 65
67 0 414992 122637 195240 -1 66
68 0 414980 122753 195360 -1 67
69 0 415014 122987 195480 -1 68
70 0 415182 123087 195600 -1 69
71 0 415366 123163 195720 -1 70
72 0 415478 123167 195840 -1 71
73 0 415510 123479 196000 -1 72
74 0 415706 123507 196120 -1 73
75 0 415954 123619 196240 -1 74
76 0 416100 123613 196360 -1 75
77 0 416292 123593 196520 -1 76
78 0 416472 123621 196680 -1 77
79 0 416684 123721 196800 -1 78
80 0 416964 123893 196920 -1 79
81 0 417156 124017 197040 -1 80
82 0 417376 124137 197120 -1 81
83 0 417618 124243 197240 -1 82
84 0 417710 124279 197360 -1 83
85 0 417830 124227 197480 -1 84
86 0 417934 124159 197560 -1 85
87 0 418026 124187 197640 -1 86
88 0 418186 124319 197760 -1 87
89 0 418512 124409 197840 -1 88
90 0 418896 124533 198000 -1 89
91 0 419348 124565 198200 -1 90
92 0 419564 124561 198360 -1 91
93 0 419796 124625 198520 -1 92
94 0 420024 124661 198720 -1 93
95 0 420252 124737 198920 -1 94
96 0 420432 124865 199080 -1 95
97 0 420666 124999 199240 -1 96
98 0 420810 125111 199360 -1 97
99 0 420938 125115 199520 -1 98
100 0 421050 125131 199640 -1 99
101 0 421162 125187 199760 -1 100
102 0 421366 125299 199840 -1 101
103 0 421966 125463 199880 -1 102
104 0 422450 125799 199880 -1 103
105 0 422462 125767 199800 -1 104
106 0 422454 125731 199680 -1 105
107 0 422334 125687 199600 -1 106
108 0 422214 125743 199520 -1 107
109 0 422162 125759 199400 -1 108
110 0 422134 125763 199240 -1 109
111 0 422110 125759 199120 -1 110
112 0 422038 125743 199000 -1 111
113 0 421878 125675 198920 -1 112
114 0 421694 125595 198800 -1 113
115 0 421542 125483 198680 -1 114
116 0 421422 125407 198560 -1 115
117 0 421386 125319 198400 -1 116
118 0 421434 125259 198280 -1 117
119 0 421430 125211 198160 -1 118
120 0 421318 125131 198000 -1 119
121 0 421222 125099 197840 -1 120
122 0 421146 125027 197680 -1 121
123 0 421102 124979 197520 -1 122
124 0 421046 124919 197360 -1 123
125 0 420918 124863 197200 -1 124
126 0 420854 124875 197040 -1 125
127 0 420746 124863 196840 -1 126
128 0 420670 124831 196640 -1 127
129 0 420610 124851 196480 -1 128
130 0 420502 124875 196320 -1 129
131 0 420410 124975 196120 -1 130
132 0 420258 125087 195960 -1 131
133 0 420234 125179 195760 -1 132
134 0 420146 125171 195560 -1 133
135 0 420150 125227 195320 -1 134
136 0 420166 125179 195120 -1 135
137 0 420106 125159 194960 -1 136
138 0 420114 125175 194800 -1 137
139 0 420118 125119 194640 -1 138
140 0 420026 125103 194520 -1 139
141 0 419990 125023 194400 -1 140
142 0 419834 124927 194320 -1 141
143 0 419554 124631 194280 -1 142
144 0 419486 124547 194120 -1 143
145 0 419442 124491 193960 -1 144
146 0 419174 124463 193840 -1 145
147 0 419086 124431 193640 -1 146
148 0 419134 124355 193440 -1 147
149 0 419102 124359 193280 -1 148
150 0 418782 124431 193160 -1 149
151 0 418042 124755 193240 -1 150
152 0 417922 124839 193320 -1 151
153 0 417586 125039 193400 -1 152
154 0 417230 125331 193400 -1 153
155 0 416806 125411 193320 -1 154
156 0 416566 125455 193200 -1 155
157 0 416170 125439 193120 -1 156
158 0 416054 125495 193040 -1 157
159 0 415638 125439 193000 -1 158
160 0 415566 125299 192920 -1 159
161 0 415350 125375 192840 -1 160
162 0 415010 125259 192800 -1 161
163 0 414342 125223 192840 -1 162
164 0 413694 125115 192920 -1 163
165 0 413490 125135 193080 -1 164
166 0 413302 125175 193240 -1 165
167 0 413178 125207 193360 -1 166
168 0 412926 125199 193520 -1 167
169 0 412502 125167 193600 -1 168
170 0 412122 125259 193760 -1 169
171 0 411918 125321 193840 -1 170
172 0 411714 125383 193920 -1 171
173 0 411115 125873 194000 -1 172
174 0 411198 125943 193960 -1 173
175 0 411526 126267 194080 -1 174
176 0 411722 126359 194120 -1 175
177 0 411918 126451 194160 -1 176
178 0 412054 126459 194240 -1 177
179 0 411962 126599 194440 -1 178
180 0 411774 126839 194480 -1 179
181 0 411834 126899 194600 -1 180
182 0 411830 126895 194720 -1 181
183 0 411846 126815 194880 -1 182
184 0 411898 126851 195000 -1 183
185 0 412598 126623 195000 -1 184
186 0 412778 126527 194920 -1 185
187 0 412974 126487 194840 -1 186
188 0 413060.66 126474.234 194760 -1 187
189 0 413194 126483 194680 -1 188
190 0 413326 126495 194560 -1 189
191 0 413522 126479 194440 -1 190
192 0 413686 126515 194320 -1 191
193 0 413722 126535 194240 -1 192
194 0 413850 126423 194120 -1 193
195 0 413954 126423 194000 -1 194
196 0 414062 126441 193880 -1 195
197 0 414154 126285 193880 -1 196
198 0 414190 126289 193800 -1 197
199 0 414126 126537 193840 -1 196
200 0 414302 126617 193760 -1 199
201 0 414410 126573 193720 -1 200
202 0 414546 126597 193640 -1 201
203 0 414646 126553 193560 -1 202
204 0 414734 126493 193640 -1 203
205 0 414834 126381 193720 -1 204
206 0 414946 126369 193800 -1 205
207 0 415014 126357 193920 -1 206
208 0 415350 126117 194000 -1 207
209 0 415774 126137 193920 -1 208
210 0 415990 125925 193920 -1 209
211 0 416042 125869 193840 -1 210
212 0 416082 125745 193760 -1 211
213 0 416058 125733 193720 -1 212
214 0 415918 126399 193880 -1 209
215 0 416162 126771 193880 -1 214
216 0 416202 126763 193840 -1 215
217 0 416298 126643 193760 -1 216
218 0 416382 126587 193680 -1 217
219 0 416426 126559 193600 -1 218
220 0 416462 126547 193560 -1 219
221 0 412182 126819 195120 -1 184
222 0 412210 126843 195160 -1 221
223 0 412406 126755 195240 -1 222
224 0 412354 126811 195400 -1 223
225 0 412334 126567 195560 -1 224
226 0 412400 126471 195520 -1 225
227 0 412484 126403 195480 -1 226
228 0 412548 126439 195440 -1 227
229 0 412592 126415 195400 -1 228
230 0 412604 126371 195360 -1 229
231 0 412318 126360 194000 -1 176
232 0 412546 126336 194000 -1 231
233 0 412686 126241 194000 -1 232
234 0 412812 126171 193960 -1 233
235 0 412876 126156 193920 -1 234
236 0 411454 126987 193960 -1 174
237 0 411594 127127 193880 -1 236
238 0 411734 127663 193800 -1 237
239 0 411838 128271 193920 -1 238
240 0 411858 128355 194040 -1 239
241 0 412322 128451 194120 -1 240
242 0 412494 128515 194200 -1 241
243 0 412578 128579 194240 -1 242
244 0 412910 128987 194200 -1 243
245 0 413010 129083 194120 -1 244
246 0 412998 129175 194080 -1 245
247 0 412722 128459 194320 -1 243
248 0 412794 128395 194360 -1 247
249 0 412958 128251 194440 -1 248
250 0 412946 128331 194520 -1 249
251 0 413010 128375 194600 -1 250
252 0 413350 128091 194640 -1 251
253 0 413770 127963 194640 -1 252
254 0 413878 127983 194720 -1 253
255 0 414238 128023 194800 -1 254
256 0 414386 127947 194720 -1 255
257 0 414470 127903 194600 -1 256
258 0 414210 127983 194960 -1 255
259 0 414074 127967 195080 -1 258
260 0 413946 127935 195200 -1 259
261 0 411602 128719 194120 -1 240
262 0 411250 129371 194200 -1 261
263 0 411202 129831 194120 -1 262
264 0 411224 129915 194080 -1 263
265 0 411246 129999 194040 -1 264
266 0 411318 130135 193960 -1 265
267 0 411494 130391 193880 -1 266
268 0 411694 130575 193760 -1 267
269 0 411934 130823 193720 -1 268
270 0 411966 130927 193760 -1 269
271 0 411958 130995 193840 -1 270
272 0 411846 130991 193920 -1 271
273 0 411762 131019 194000 -1 272
274 0 411602 131143 194080 -1 273
275 0 411547.75 131355.75 194160 -1 274
276 0 411582 131339 194200 -1 275
277 0 411718 131483 194280 -1 276
278 0 411874 131451 194360 -1 277
279 0 411818 131347 194440 -1 278
280 0 411818 131327 194560 -1 279
281 0 411786 131279 194680 -1 280
282 0 411726 131055 194720 -1 281
283 0 411606.1 130983.35 194760 -1 282
284 0 411730 131347 194760 -1 281
285 0 411686 131391 194880 -1 284
286 0 411618 131399 194920 -1 285
287 0 411477.5 131401.25 195000 -1 286
288 0 411998 130867 193680 -1 269
289 0 412122 130887 193600 -1 288
290 0 412338 130815 193440 -1 289
291 0 412430 130719 193280 -1 290
292 0 412538 130623 193120 -1 291
293 0 412598 130359 192960 -1 292
294 0 412774 130279 192880 -1 293
295 0 413098 130283 192880 -1 294
296 0 413150 130247 192800 -1 295
297 0 413282 130199 192720 -1 296
298 0 413374 130159 192640 -1 297
299 0 413514 129851 192600 -1 298
300 0 413866 129831 192640 -1 299
301 0 413842 129971 192760 -1 300
302 0 413838 130015 192800 -1 301
303 0 413894 130045 192880 -1 302
304 0 413642 130215 192880 -1 303
305 0 413538 130327 192920 -1 304
306 0 413482 130375 193000 -1 305
307 0 413386 130403 193120 -1 306
308 0 413342 130411 193200 -1 307
309 0 413274 130477 193280 -1 308
310 0 413278 130409 193400 -1 309
311 0 413274 130381 193520 -1 310
312 0 413270 130361 193600 -1 311
313 0 413271 130321 193640 -1 312
314 0 413318 130193 193680 -1 313
315 0 414014 129715 192560 -1 300
316 0 414134 129611 192480 -1 315
317 0 414198 129559 192400 -1 316
318 0 414286 129515 192320 -1 317
319 0 414306 129451 192200 -1 318
320 0 414406 129443 192120 -1 319
321 0 414486 129583 192080 -1 320
322 0 414538 129495 192000 -1 321
323 0 414558 129443 191880 -1 322
324 0 414542 129379 191760 -1 323
325 0 414538 129303 191680 -1 324
326 0 414602 129263 191600 -1 325
327 0 414646 129207 191480 -1 326
328 0 414650 129179 191360 -1 327
329 0 414646 129249 191320 -1 328
330 0 414694 129333 191240 -1 329
331 0 414690 129486 191160 -1 330
332 0 414654 129642 191160 -1 331
333 0 414606 129770 191120 -1 332
334 0 414486 129866 191160 -1 333
335 0 414408 129840 191240 -1 334
336 0 414408 129808 191280 -1 335
337 0 414388 129834 191320 -1 336
338 0 414362 129854 191400 -1 337
339 0 414528 129915 191400 -1 338
340 0 414552 129870.75 191520 -1 339
341 0 414560 129856 191560 -1 340
342 0 414748 129981 191520 -1 340
343 0 415096 130015 191520 -1 342
344 0 414862 129344 191120 -1 331
345 0 414950 129200 191000 -1 344
346 0 414984 129130 190920 -1 345
347 0 414718 129468 191200 -1 330
348 0 414887 129191 191160 -1 347
349 0 414912 129102 191120 -1 348
350 0 414923 129047 191080 -1 349
351 0 414985 129021 191000 -1 350
352 0 414995 128989 190920 -1 351
353 0 414977 129027 190840 -1 352
354 0 415013 129027 190800 -1 353
355 0 415016 129010 190760 -1 354
356 0 415011 129063 190720 -1 355
357 0 415025 128997 190680 -1 356
358 0 415043 128977 190640 -1 357
359 0 415061 128965 190600 -1 358
360 0 415133 128983 190560 -1 359
361 0 415177 128965 190520 -1 360
362 0 415225 128993 190480 -1 361
363 0 415215 128967 190440 -1 362
364 0 414490 129559 191680 -1 324
365 0 414430 129671 191600 -1 364
366 0 414428 129687 191560 -1 365
367 0 414426 129703 191520 -1 366
368 0 414228 129283 192120 -1 320
369 0 414302 128983 192120 -1 368
370 0 414284 128980 192160 -1 369
371 0 413474 129879 192680 -1 299
372 0 411118 130031 194200 -1 264
373 0 411030 129955 194320 -1 372
374 0 410962 129985.664 194360 -1 373
375 0 410826 130047 194440 -1 374
376 0 410734 130113 194520 -1 375
377 0 410686 130081 194600 -1 376
378 0 410706 130085 194720 -1 377
379 0 410902 130221 194800 -1 378
380 0 411042 130289 194880 -1 379
381 0 411230 130293 194800 -1 380
382 0 411398 130257 194720 -1 381
383 0 411406 130289 194640 -1 382
384 0 411410 130361 194520 -1 383
385 0 411410 130437 194440 -1 384
386 0 411402 130405 194320 -1 385
387 0 411374 130391 194240 -1 386
388 0 411344 130353 194200 -1 387
389 0 411314 130301 194160 -1 388
390 0 411304 130307 194120 -1 389
391 0 411304 130331 194080 -1 390
392 0 411328 130379 194040 -1 391
393 0 411402 130433 194000 -1 392
394 0 411472 130447 193960 -1 393
395 0 411687.7 130518.86 194000 -1 394
396 0 410510 130077 194840 -1 378
397 0 410482 130005 194880 -1 396
398 0 410434 130073 194920 -1 397
399 0 410350 130133 195040 -1 398
400 0 410298 130189 195120 -1 399
401 0 409918 130657 195160 -1 400
402 0 409402 131217 195160 -1 401
403 0 409498 131503 195200 -1 402
404 0 409478 131523 195240 -1 403
405 0 409250 131263 195240 -1 402
406 0 409042 131387 195280 -1 405
407 0 408946 131515 195360 -1 406
408 0 408810 131631 195400 -1 407
409 0 408662 131807 195480 -1 408
410 0 408526 131927 195560 -1 409
411 0 408430 132013 195640 -1 410
412 0 408254 132097 195720 -1 411
413 0 408224 132175 195800 -1 412
414 0 409149 131303 195320 -1 405
415 0 409133 131195 195400 -1 414
416 0 409153 131175 195440 -1 415
417 0 409201 131203 195520 -1 416
418 0 409209 131211 195600 -1 417
419 0 409141 131367 195640 -1 418
420 0 409065 131507 195680 -1 419
421 0 409073 131579 195720 -1 420
422 0 409041 131559 195760 -1 421
423 0 410866 125663 194120 -1 173
424 0 410690 125719 194280 -1 423
425 0 410554 125723 194320 -1 424
426 0 410422 125767 194360 -1 425
427 0 410198 125923 194400 -1 426
428 0 409726 126023 194440 -1 427
429 0 409860 126073 194560 -1 428
430 0 409852 126117 194680 -1 429
431 0 409708 126197 194760 -1 430
432 0 409708 126305 194840 -1 431
433 0 409784 126437 194960 -1 432
434 0 409848 126565 195080 -1 433
435 0 409828 126705 195160 -1 434
436 0 409788 126865 195240 -1 435
437 0 409774 126975 195320 -1 436
438 0 409730 127131 195400 -1 437
439 0 409782 127291 195440 -1 438
440 0 409810 127327 195520 -1 439
441 0 409934 127467 195640 -1 440
442 0 409956 127481 195720 -1 441
443 0 410248 127433 195760 -1 442
444 1 410243 127684 195760 -1 443
445 0 410279 127920 195720 -1 444
446 0 410363 127932 195680 -1 445
447 0 410377 128013 195600 -1 446
448 0 410373 127942 195560 -1 447
449 0 410391 128008 195520 -1 448
450 0 410473 128033 195480 -1 449
451 0 410473 128113 195440 -1 450
452 0 410461.25 128185.5 195400 -1 451
453 0 410421 128193 195360 -1 452
454 0 410162.66 128154.766 195520 -1 449
455 0 410175 128131 195480 -1 454
456 0 410185 128155 195440 -1 455
457 0 410186.53 128125.234 195400 -1 456
458 0 410179 128149 195360 -1 457
459 0 410151 128189 195320 -1 458
460 0 410147 128179 195280 -1 459
461 0 410260 127525 195800 -1 443
462 0 410560 127641 195840 -1 461
463 0 410425 127650 195880 -1 462
464 0 410325 127706 195960 -1 463
465 0 410221 127790 196080 -1 464
466 0 410107.12 127956.1 196160 -1 465
467 0 410796 126993 195760 -1 462
468 0 410772 127101 195640 -1 467
469 0 410728 127113 195600 -1 468
470 0 410640 127137 195520 -1 469
471 0 410644 127129 195400 -1 470
472 0 410600 127065 195280 -1 471
473 0 410992 126853 195600 -1 469
474 0 411016 126657 195560 -1 473
475 0 411148 126661 195400 -1 474
476 0 409890 127391 195400 -1 439
477 0 409964 126157 194680 -1 430
478 0 409896 126341 194760 -1 477
479 0 409928.44 126398.83 194800 -1 478
480 0 408974 126495 194400 -1 428
481 0 408630 126903 194320 -1 480
482 0 408654 126963 194280 -1 481
483 0 411215 125996 194080 -1 173
484 0 411103 126088 194240 -1 483
485 0 410847 126156 194320 -1 484
486 0 410711 126144 194440 -1 485
487 0 410711 126224 194560 -1 486
488 0 410751 126528 194600 -1 487
489 0 410607.62 126545.89 194640 -1 488
490 0 410587 126564 194760 -1 489
491 0 410551 126676 194880 -1 490
492 0 410511 126772 194960 -1 491
493 0 410431 126828 195040 -1 492
494 0 410375 126920 195080 -1 493
495 0 410345 127016 195120 -1 494
496 0 410301 127116 195240 -1 495
497 0 410221 127184 195400 -1 496
498 0 410085 127188 195520 -1 497
499 0 410061 127240 195600 -1 498
500 0 409653 127364 195640 -1 499
501 0 409557 127380 195600 -1 500
502 0 409157 127544 195520 -1 501
503 0 408901 127604 195480 -1 502
504 0 408621 127888 195480 -1 503
505 0 408581.9 128009.6 195440 -1 504
506 0 408961 127556 195400 -1 503
507 0 408834 127612 195280 -1 506
508 0 408777 127600 195240 -1 507
509 0 408753 127584 195160 -1 508
510 0 408653 127468 195080 -1 509
511 0 408477 127336 194960 -1 510
512 0 408357 127328 194800 -1 511
513 0 408325 127356 194680 -1 512
514 0 408349 127352 194600 -1 513
515 0 408427 127467 194520 -1 514
516 0 408537 127484 194440 -1 515
517 0 408769 127712 194360 -1 516
518 0 408989 127904 194280 -1 517
519 0 408985 128060 194200 -1 518
520 0 408985 128104 194160 -1 519
521 0 408865 128532 194160 -1 520
522 0 408681 128676 194040 -1 521
523 0 408493 128748 193960 -1 522
524 0 408917 128440 194240 -1 521
525 0 408897 128416 194320 -1 524
526 0 409241 127928 194320 -1 518
527 0 409625 127912 194360 -1 526
528 0 409697 127932 194440 -1 527
529 0 409789 127956 194560 -1 528
530 0 409805 127968 194640 -1 529
531 0 409753 128140 194680 -1 530
532 0 409661 128220 194720 -1 531
533 0 409662.6 128247.88 194800 -1 532
534 0 409665 128324 194920 -1 533
535 0 409639.72 128356.79 195000 -1 534
536 0 409543 128464 195040 -1 535
537 0 409479 128524 195080 -1 536
538 0 409415 128688 195200 -1 537
539 0 409467 128800 195280 -1 538
540 0 409453 128920 195360 -1 539
541 0 409309 128276 194320 -1 526
542 0 409253 128520 194400 -1 541
543 0 409237 128684 194520 -1 542
544 0 409185 128880 194600 -1 543
545 0 409137 128974 194680 -1 544
546 0 408925 129218 194760 -1 545
547 0 408561 129294 194760 -1 546
548 0 408405 129466 194720 -1 547
549 0 408225 129570 194600 -1 548
550 0 408177 129698 194560 -1 549
551 0 408101 129660 194480 -1 550
552 0 407825 129676 194400 -1 551
553 0 407513 129500 194360 -1 552
554 0 407469 129452 194320 -1 553
555 0 407177 129440 194280 -1 554
556 0 407121 129392 194200 -1 555
557 0 408377 129278 194600 -1 548
558 0 408345 129318 194560 -1 557
559 0 409397 128710 194400 -1 542
560 0 409601 128742 194320 -1 559
561 0 409657 128822 194280 -1 560
562 0 409721 128890 194240 -1 561
563 0 409311 128285 194280 -1 541
564 0 409295 128257 194240 -1 563
565 0 409283 128217 194200 -1 564
566 0 409291 128197 194120 -1 565
567 0 409403 128273 194080 -1 566
568 0 409439 128289 194040 -1 567
569 0 409547 128357 193880 -1 568
570 0 409559 128417 193800 -1 569
571 0 409523 128517 193680 -1 570
572 0 409571 128529 193640 -1 571
573 0 409623 128557 193600 -1 572
574 0 409663 128563 193560 -1 573
575 0 412335.22 125384.695 194320 -1 171
576 0 412369.53 125389.625 194360 -1 575
577 0 422462 125823 2e+05 -1 104
578 0 422766 126319 200120 -1 577
579 0 423006 126671 200200 -1 578
580 0 423170 127011 200320 -1 579
581 0 423338 127247 200400 -1 580
582 0 423402 127415 200520 -1 581
583 0 423434 127447 200640 -1 582
584 0 423230 128043 200600 -1 583
585 0 423154 128335 200520 -1 584
586 0 423002 128427 200400 -1 585
587 0 422518 128611 200320 -1 586
588 0 422170 128887 200360 -1 587
589 0 422022 129151 200480 -1 588
590 0 421890 129299 200560 -1 589
591 0 421690 129419 200680 -1 590
592 0 421394 129459 200800 -1 591
593 0 421114 129411 200920 -1 592
594 0 420934 129383 201000 -1 593
595 0 420730 129471 201080 -1 594
596 0 420362 129955 201120 -1 595
597 0 419902 130415 201200 -1 596
598 0 419258 130959 201160 -1 597
599 0 419094 131119 201040 -1 598
600 0 419014 131575 200960 -1 599
601 0 418934 131983 200880 -1 600
602 0 418922 132279 200800 -1 601
603 0 418954 132503 200720 -1 602
604 0 418994 132747 200640 -1 603
605 0 419042 132939 200560 -1 604
606 0 419018 133119 200480 -1 605
607 0 418998 133171 200400 -1 606
608 0 418898 133203 200320 -1 607
609 0 418678 133223 200240 -1 608
610 0 418534 133223 200160 -1 609
611 0 418270 133203 200080 -1 610
612 0 418042 133207 2e+05 -1 611
613 0 417838 133495 199920 -1 612
614 0 417606 133935 199840 -1 613
615 0 417406 134339 199800 -1 614
616 0 417122 135007 199720 -1 615
617 0 417034 135251 199640 -1 616
618 0 417010 135387 199560 -1 617
619 0 416990 135647 199480 -1 618
620 0 417014 135887 199400 -1 619
621 0 416782 136851 199320 -1 620
622 0 416506 137663 199280 -1 621
623 0 415858 138719 199320 -1 622
624 0 415390 139579 199320 -1 623
625 0 415350 140215 199240 -1 624
626 0 415370 140375 199200 -1 625
627 0 415414 140443 199120 -1 626
628 0 415398 140643 199040 -1 627
629 0 415342 140795 198960 -1 628
630 0 415390 140891 198880 -1 629
631 0 415402 141011 198800 -1 630
632 0 415426 141267 198720 -1 631
633 0 415398 141503 198640 -1 632
634 0 415410 141655 198560 -1 633
635 0 415418 141899 198480 -1 634
636 0 415314 142267 198400 -1 635
637 0 415222 142379 198320 -1 636
638 0 415230 142615 198240 -1 637
639 0 415254 142719 198160 -1 638
640 0 415246 142743 198000 -1 639
641 0 415166 142855 197880 -1 640
642 0 415090 143163 197800 -1 641
643 0 415074 143291 197680 -1 642
644 0 415086 143395 197560 -1 643
645 0 415054 143699 197400 -1 644
646 0 415142 144027 197320 -1 645
647 0 415094 144187 197240 -1 646
648 0 415014 144339 197120 -1 647
649 0 414894 144571 197000 -1 648
650 0 414886 144767 196880 -1 649
651 0 414850 144919 196760 -1 650
652 0 414922 145059 196640 -1 651
653 0 414938 145303 196520 -1 652
654 0 414966 145687 196440 -1 653
655 0 415070 145963 196360 -1 654
656 0 415162 146135 196280 -1 655
657 0 415226 146435 196200 -1 656
658 0 415246 146619 196120 -1 657
659 0 415294 146875 196040 -1 658
660 0 415438 147259 195960 -1 659
661 0 415530 147411 195880 -1 660
662 0 415562 147511 195800 -1 661
663 0 415666 147751 195720 -1 662
664 0 415714 147739 195600 -1 663
665 0 415838 147951 195520 -1 664
666 0 415914 148055 195440 -1 665
667 0 415994 148255 195320 -1 666
668 0 416434 148795 195240 -1 667
669 0 416826 149003 195160 -1 668
670 0 417150 149067 195080 -1 669
671 0 417294 149119 195040 -1 670
672 0 417506 149283 195000 -1 671
673 0 417686 149351 194920 -1 672
674 0 417850 149443 194840 -1 673
675 0 418010 149459 194760 -1 674
676 0 418178 149547 194680 -1 675
677 0 418306 149611 194560 -1 676
678 0 418398 149627 194480 -1 677
679 0 418530 149719 194360 -1 678
680 0 418734 149939 194280 -1 679
681 0 418906 150063 194200 -1 680
682 0 419254 150243 194080 -1 681
683 0 419514 150427 194000 -1 682
684 0 419886 150723 193920 -1 683
685 0 420222 151007 193840 -1 684
686 0 420434 151179 193760 -1 685
687 0 420902 151727 193680 -1 686
688 0 421078 151819 193600 -1 687
689 0 421194 151931 193520 -1 688
690 0 421342 152083 193440 -1 689
691 0 421526 152239 193360 -1 690
692 0 421650 152295 193240 -1 691
693 0 421814 152367 193160 -1 692
694 0 421958 152359 193080 -1 693
695 0 422130 152339 193000 -1 694
696 0 422802 152707 192920 -1 695
697 0 423534 152775 192880 -1 696
698 0 424194 152939 192800 -1 697
699 0 424610 153031 192760 -1 698
700 0 425358 153523 192720 -1 699
701 0 425626 153623 192640 -1 700
702 0 425854 153787 192560 -1 701
703 0 426118 153991 192480 -1 702
704 0 426338 154099 192360 -1 703
705 0 426546 154147 192240 -1 704
706 0 426750 154251 192120 -1 705
707 0 426910 154311 192040 -1 706
708 0 427058 154439 191920 -1 707
709 0 427214 154631 191800 -1 708
710 0 427354 154799 191680 -1 709
711 0 427562 154963 191560 -1 710
712 0 427674 155143 191480 -1 711
713 0 427826 155347 191360 -1 712
714 0 428058 155619 191240 -1 713
715 0 428214 155755 191120 -1 714
716 0 428382 155811 190960 -1 715
717 0 428502 155907 190800 -1 716
718 0 428658 156035 190640 -1 717
719 0 428750 156079 190440 -1 718
720 0 428898 156139 190280 -1 719
721 0 429270 156203 190160 -1 720
722 0 429454 156299 190080 -1 721
723 0 429574 156415 189960 -1 722
724 0 429674 156515 189840 -1 723
725 0 429726 156587 189720 -1 724
726 0 429730 156603 189560 -1 725
727 0 429746 156579 189400 -1 726
728 0 429822 156619 189280 -1 727
729 0 429842 156655 189120 -1 728
730 0 429990 156663 188960 -1 729
731 0 430034 156743 188800 -1 730
732 0 430066 156803 188680 -1 731
733 0 430138 156847 188560 -1 732
734 0 430186 156931 188440 -1 733
735 0 430294 157099 188280 -1 734
736 0 430362 157183 188160 -1 735
737 0 430406 157303 188000 -1 736
738 0 430522 157399 187840 -1 737
739 0 430622 157527 187680 -1 738
740 0 430663 157551.06 187600 -1 739
741 0 430694 157587 187560 -1 740
742 0 430754 157655 187400 -1 741
743 0 430806 157707 187240 -1 742
744 0 430766 157783 187080 -1 743
745 0 430822 157843 186960 -1 744
746 0 430882 157951 186800 -1 745
747 0 430938 158019 186640 -1 746
748 0 430942 158075 186480 -1 747
749 0 430974 158163 186320 -1 748
750 0 431010 158171 186160 -1 749
751 0 430990 158103 186000 -1 750
752 0 430978 158039 185840 -1 751
753 0 430906 158035 185680 -1 752
754 0 430934 157951 185520 -1 753
755 0 430970 157919 185320 -1 754
756 0 431026 157887 185120 -1 755
757 0 431042 157895 184920 -1 756
758 0 431038 157907 184720 -1 757
759 0 431054 157891 184560 -1 758
760 0 431006 157847 184360 -1 759
761 0 431022 157807 184200 -1 760
762 0 430938 157787 184040 -1 761
763 0 430898 157747 183840 -1 762
764 0 430898 157707 183640 -1 763
765 0 430874 157595 183440 -1 764
766 0 430890 157587 183240 -1 765
767 0 430910 157651 183080 -1 766
768 0 430898 157679 182920 -1 767
769 0 430890 157783 182760 -1 768
770 0 430890 157903 182560 -1 769
771 0 430866 158015 182400 -1 770
772 0 430786 158135 182240 -1 771
773 0 430718 158255 182080 -1 772
774 0 430702 158263 181960 -1 773
775 0 430666 158219 181800 -1 774
776 0 430526 158231 181640 -1 775
777 0 430474 158191 181480 -1 776
778 0 430378 158151 181320 -1 777
779 0 430326 158011 181160 -1 778
780 0 430212.16 157960.16 181000 -1 779
781 0 430134 157855 180840 -1 780
782 0 430046 157791 180680 -1 781
783 0 429943.88 157714.98 180560 -1 782
784 0 429768 157695 180400 -1 783
785 0 429632 157651 180240 -1 784
786 0 429588 157619 180160 -1 785
787 0 429500 157431 180040 -1 786
788 0 429472 157379 179880 -1 787
789 0 429456 157383 179720 -1 788
790 0 429420 157415 179560 -1 789
791 0 429412 157499 179400 -1 790
792 0 429400 157519 179240 -1 791
793 0 429392 157531 179040 -1 792
794 0 429360 157583 178840 -1 793
795 0 429236 157667 178720 -1 794
796 0 429208 157767 178600 -1 795
797 0 429192 157899 178480 -1 796
798 0 429024 158075 178360 -1 797
799 0 428892 158343 178240 -1 798
800 0 428740 158451 178080 -1 799
801 0 428620 158643 177920 -1 800
802 0 428584 158775 177760 -1 801
803 0 428512 158835 177600 -1 802
804 0 428408 158979 177440 -1 803
805 0 428340 159095 177280 -1 804
806 0 428288 159131 177080 -1 805
807 0 428160 159191 176880 -1 806
808 0 428084 159239 176600 -1 807
809 0 428044 159315 176400 -1 808
810 0 427988 159351 176200 -1 809
811 0 427948 159371 176000 -1 810
812 0 427872 159459 175800 -1 811
813 0 427832 159435 175600 -1 812
814 0 427724 159535 175400 -1 813
815 0 427672 159615 175200 -1 814
816 0 427560 159635 175040 -1 815
817 0 427484 159659 174840 -1 816
818 0 427436 159671 174680 -1 817
819 0 427432 159763 174480 -1 818
820 0 427432 159827 174320 -1 819
821 0 427376 159863 174160 -1 820
822 0 427308 159935 173960 -1 821
823 0 427236 159979 173760 -1 822
824 0 427164 160011 173560 -1 823
825 0 427040 160155 173360 -1 824
826 0 426908 160287 173200 -1 825
827 0 426844 160407 173040 -1 826
828 0 426776 160535 172840 -1 827
829 0 426744 160623 172680 -1 828
830 0 426720 160755 172520 -1 829
831 0 426640 160931 172360 -1 830
832 0 426592 160999 172200 -1 831
833 0 426528 160999 172000 -1 832
834 0 426508 161043 171800 -1 833
835 0 426452 161055 171600 -1 834
836 0 426436 161039 171400 -1 835
837 0 426412 161023 171200 -1 836
838 0 426364 160947 171000 -1 837
839 0 426308 160911 170800 -1 838
840 0 426268 160907 170600 -1 839
841 0 426224 160899 170400 -1 840
842 0 426140 160915 170200 -1 841
843 0 426112 160907 170040 -1 842
844 0 426084 160875 169840 -1 843
845 0 426008 160887 169640 -1 844
846 0 425904 160959 169440 -1 845
847 0 425856 161039 169240 -1 846
848 0 425796 161147 169080 -1 847
849 0 425752 161223 168880 -1 848
850 0 425676 161359 168720 -1 849
851 0 425596 161387 168560 -1 850
852 0 425572 161467 168320 -1 851
853 0 425548 161523 168120 -1 852
854 0 425500 161647 167920 -1 853
855 0 425400 161743 167760 -1 854
856 0 425316 161771 167560 -1 855
857 0 425260.16 161837.81 167440 -1 856
858 0 425260 161947 167280 -1 857
859 0 425184 162047 167080 -1 858
860 0 425120 162151 166880 -1 859
861 0 425108 162267 166680 -1 860
862 0 425100 162323 166480 -1 861
863 0 425064 162483 166280 -1 862
864 0 425100 162627 166080 -1 863
865 0 425112 162811 165880 -1 864
866 0 425080 162951 165680 -1 865
867 0 424992 163051 165480 -1 866
868 0 424904 163135 165240 -1 867
869 0 424844 163191 165040 -1 868
870 0 424764 163239 164840 -1 869
871 0 424664 163283 164640 -1 870
872 0 424620 163311 164480 -1 871
873 0 424564 163387 164280 -1 872
874 0 424472 163455 164080 -1 873
875 0 424412 163579 163880 -1 874
876 0 424368 163659 163720 -1 875
877 0 424372 163675 163520 -1 876
878 0 424284 163739 163320 -1 877
879 0 424216 163891 163160 -1 878
880 0 424176 163991 163000 -1 879
881 0 424148 164035 162800 -1 880
882 0 424100 164099 162600 -1 881
883 0 424080 164127 162400 -1 882
884 0 424056 164135 162200 -1 883
885 0 424064 164191 162000 -1 884
886 0 424056 164211 161800 -1 885
887 0 423984 164271 161600 -1 886
888 0 423968 164387 161400 -1 887
889 0 423944 164519 161240 -1 888
890 0 423884 164643 161040 -1 889
891 0 423852 164711 160840 -1 890
892 0 423856 164807 160640 -1 891
893 0 423820 164907 160440 -1 892
894 0 423808 164967 160280 -1 893
895 0 423744 165087 160080 -1 894
896 0 423696 165235 159920 -1 895
897 0 423716 165355 159760 -1 896
898 0 423736 165407 159560 -1 897
899 0 423712 165475 159360 -1 898
900 0 423676 165519 159160 -1 899
901 0 423556 165547 158960 -1 900
902 0 423432 165563 158760 -1 901
903 0 423296 165599 158560 -1 902
904 0 423220 165651 158400 -1 903
905 0 423096 165671 158240 -1 904
906 0 423012 165643 158040 -1 905
907 0 423080 165655 157840 -1 906
908 0 422984 165707 157600 -1 907
909 0 422976 165707 157440 -1 908
910 0 422964 165763 157240 -1 909
911 0 422868 165879 157040 -1 910
912 0 422868 165967 156840 -1 911
913 0 422840 166007 156640 -1 912
914 0 422816 166127 156480 -1 913
915 0 422892 166243 156320 -1 914
916 0 422976 166395 156160 -1 915
917 0 422952 166539 155960 -1 916
918 0 422988 166603 155760 -1 917
919 0 422972 166643 155560 -1 918
920 0 423056 166643 155360 -1 919
921 0 423120 166695 155200 -1 920
922 0 423120 166719 155000 -1 921
923 0 423136 166779 154840 -1 922
924 0 423192 166859 154640 -1 923
925 0 423200 166895 154480 -1 924
926 0 423220 166903 154280 -1 925
927 0 423244 167027 154160 -1 926
928 0 423276 167075 154000 -1 927
929 0 423304 167091 153800 -1 928
930 0 423256 167063 153600 -1 929
931 0 423268 167031 153400 -1 930
932 0 423320 167059 153200 -1 931
933 0 423344 167079 153040 -1 932
934 0 423312 167151 152840 -1 933
935 0 423376 167171 152680 -1 934
936 0 423388 167239 152520 -1 935
937 0 423388 167195 152360 -1 936
938 0 423360 167187 152160 -1 937
939 0 423380 167275 152000 -1 938
940 0 423448 167471 151840 -1 939
941 0 423480 167539 151720 -1 940
942 0 423496 167647 151560 -1 941
943 0 423532 167779 151400 -1 942
944 0 423564 167899 151200 -1 943
945 0 423576 168043 151040 -1 944
946 0 423580 168131 150880 -1 945
947 0 423616 168255 150720 -1 946
948 0 423708 168587 150600 -1 947
949 0 423780 168891 150520 -1 948
950 0 423832 169103 150440 -1 949
951 0 423872 169267 150360 -1 950
952 0 423904 169371 150280 -1 951
953 0 423896 169403 150160 -1 952
954 0 423920 169367 150040 -1 953
955 0 423904 169215 149920 -1 954
956 0 423840 168915 149800 -1 955
957 0 423768 168631 149680 -1 956
958 0 423740 168447 149600 -1 957
959 0 423710 168313 149440 -1 958
960 0 423822 168269 149280 -1 959
961 0 423882 168257 149120 -1 960
962 0 424002 168289 148960 -1 961
963 0 424022 168313 148800 -1 962
964 0 424110 168397 148640 -1 963
965 0 424194 168497 148400 -1 964
966 0 424170 168561 148200 -1 965
967 0 424138 168517 148000 -1 966
968 0 424162 168401 147840 -1 967
969 0 424146 168305 147680 -1 968
970 0 424090 168289 147480 -1 969
971 0 424002 168265 147320 -1 970
972 0 424030 168233 147160 -1 971
973 0 424098 168205 147000 -1 972
974 0 424154 168189 146840 -1 973
975 0 424150 168197 146720 -1 974
976 0 424168 168251 146520 -1 975
977 0 424204 168263 146320 -1 976
978 0 424188 168219 146120 -1 977
979 0 424092 168211 145920 -1 978
980 0 424028 168391 145760 -1 979
981 0 423950 168457 145680 -1 980
982 0 423994 168213 145600 -1 981
983 0 424014 168021 145440 -1 982
984 0 424006 167945 145280 -1 983
985 0 423986 167929 145080 -1 984
986 0 423938 167893 144960 -1 985
987 0 423942 167861 144800 -1 986
988 0 423890 167861 144640 -1 987
989 0 423886 167845 144440 -1 988
990 0 423822 167845 144240 -1 989
991 0 423722 167945 144040 -1 990
992 0 423602 168081 143760 -1 991
993 0 423518 168149 143600 -1 992
994 0 423514 168269 143440 -1 993
995 0 423494 168265 143280 -1 994
996 0 423518 168245 143080 -1 995
997 0 423454 168249 142880 -1 996
998 0 423458 168269 142720 -1 997
999 0 423486 168289 142520 -1 998
1000 0 423522 168301 142320 -1 999
1001 0 423542 168321 142120 -1 1000
1002 0 423558 168321 141960 -1 1001
1003 0 423522 168333 141760 -1 1002
1004 0 423534 168409 141600 -1 1003
1005 0 423550 168505 141400 -1 1004
1006 0 423550 168649 141200 -1 1005
1007 0 423558 168745 141080 -1 1006
1008 0 423534 168841 140920 -1 1007
1009 0 423546 168973 140760 -1 1008
1010 0 423566 169069 140600 -1 1009
1011 0 423562 169149 140400 -1 1010
1012 0 423526 169217 140240 -1 1011
1013 0 423540 169279 140080 -1 1012
1014 0 423492 169231 139880 -1 1013
1015 0 423444 169215 139720 -1 1014
1016 0 423416 169127 139520 -1 1015
1017 0 423188 169143 139320 -1 1016
1018 0 423316 169007 139200 -1 1017
1019 0 423316 168875 139000 -1 1018
1020 0 423332 168787 138800 -1 1019
1021 0 423308 168691 138640 -1 1020
1022 0 423284 168631 138480 -1 1021
1023 0 423314 168641 138320 -1 1022
1024 0 423302 168633 138160 -1 1023
1025 0 423266 168589 137960 -1 1024
1026 0 423214 168601 137760 -1 1025
1027 0 423202 168589 137520 -1 1026
1028 0 423222 168633 137320 -1 1027
1029 0 423206 168537 137120 -1 1028
1030 0 423142 168417 136920 -1 1029
1031 0 423146 168417 136760 -1 1030
1032 0 423150 168325 136640 -1 1031
1033 0 423150 168269 136480 -1 1032
1034 0 423094 168217 136320 -1 1033
1035 0 422974 168157 136160 -1 1034
1036 0 422890 168029 136000 -1 1035
1037 0 422882 168001 135840 -1 1036
1038 0 422882 167997 135640 -1 1037
1039 0 422830 167961 135440 -1 1038
1040 0 422812 167931 135280 -1 1039
1041 0 422804 167951 135080 -1 1040
1042 0 422844 168067 134880 -1 1041
1043 0 422920 168107 134680 -1 1042
1044 0 422948 168143 134480 -1 1043
1045 0 422972 168147 134280 -1 1044
1046 0 422980 168211 134080 -1 1045
1047 0 422988 168283 133880 -1 1046
1048 0 422940 168335 133680 -1 1047
1049 0 422924 168347 133520 -1 1048
1050 0 422932 168375 133360 -1 1049
1051 0 422924 168439 133160 -1 1050
1052 0 422796 168467 132960 -1 1051
1053 0 422776 168435 132760 -1 1052
1054 0 422712 168367 132560 -1 1053
1055 0 422684 168271 132360 -1 1054
1056 0 422584 168131 132160 -1 1055
1057 0 422496 167971 132000 -1 1056
1058 0 422396 167907 131840 -1 1057
1059 0 422316 167887 131680 -1 1058
1060 0 422276 167927 131480 -1 1059
1061 0 422212 167999 131280 -1 1060
1062 0 422196 168063 131120 -1 1061
1063 0 422128 168091 130920 -1 1062
1064 0 422088 168155 130720 -1 1063
1065 0 422040 168159 130560 -1 1064
1066 0 421968 168147 130360 -1 1065
1067 0 421896 168135 130160 -1 1066
1068 0 421832 168107 130000 -1 1067
1069 0 421764 168095 129800 -1 1068
1070 0 421716 168055 129600 -1 1069
1071 0 421616 168055 129440 -1 1070
1072 0 421528 167935 129280 -1 1071
1073 0 421504 167791 129120 -1 1072
1074 0 421488 167699 128960 -1 1073
1075 0 421516 167727 128760 -1 1074
1076 0 421560 167727 128560 -1 1075
1077 0 421604 167751 128400 -1 1076
1078 0 421664 167799 128200 -1 1077
1079 0 421672 167843 128000 -1 1078
1080 0 421600 167883 127800 -1 1079
1081 0 421520 167943 127600 -1 1080
1082 0 421440 168003 127400 -1 1081
1083 0 421400 168119 127200 -1 1082
1084 0 421364 168195 127000 -1 1083
1085 0 421308 168203 126800 -1 1084
1086 0 421200 168239 126640 -1 1085
1087 0 421092 168247 126400 -1 1086
1088 0 421028 168259 126200 -1 1087
1089 0 421024 168303 126000 -1 1088
1090 0 421036 168303 125840 -1 1089
1091 0 421068 168343 125680 -1 1090
1092 0 421116 168419 125480 -1 1091
1093 0 421204 168535 125280 -1 1092
1094 0 421256 168619 125080 -1 1093
1095 0 421224 168703 124880 -1 1094
1096 0 421192 168767 124680 -1 1095
1097 0 421104 168787 124480 -1 1096
1098 0 421048 168759 124280 -1 1097
1099 0 420952 168707 124080 -1 1098
1100 0 420928 168607 123920 -1 1099
1101 0 420848 168559 123720 -1 1100
1102 0 420856 168555 123520 -1 1101
1103 0 420806 168605 123320 -1 1102
1104 0 420866 168613 123160 -1 1103
1105 0 420926 168737 122960 -1 1104
1106 0 420950 168913 122720 -1 1105
1107 0 420962 169025 122520 -1 1106
1108 0 421054 169125 122360 -1 1107
1109 0 421118 169225 122200 -1 1108
1110 0 421234 169309 122040 -1 1109
1111 0 421336 169387 121880 -1 1110
1112 0 421396 169451 121720 -1 1111
1113 0 421504 169487 121520 -1 1112
1114 0 421512 169463 121360 -1 1113
1115 0 421480 169399 121160 -1 1114
1116 0 421444 169259 120960 -1 1115
1117 0 421472 169127 120800 -1 1116
1118 0 421512 169023 120600 -1 1117
1119 0 421488 168987 120400 -1 1118
1120 0 421436 168943 120240 -1 1119
1121 0 421388 168903 120080 -1 1120
1122 0 421272 168843 119920 -1 1121
1123 0 421212 168835 119720 -1 1122
1124 0 421148 168779 119560 -1 1123
1125 0 421088 168715 119400 -1 1124
1126 0 421124 168611 119240 -1 1125
1127 0 421102 168521 119080 -1 1126
1128 0 421030 168485 118880 -1 1127
1129 0 420974 168405 118680 -1 1128
1130 0 420930 168361 118480 -1 1129
1131 0 420874 168313 118280 -1 1130
1132 0 420842 168293 118080 -1 1131
1133 0 420794 168233 117880 -1 1132
1134 0 420730 168181 117680 -1 1133
1135 0 420654 168125 117520 -1 1134
1136 0 420558 168093 117320 -1 1135
1137 0 420486 168077 117120 -1 1136
1138 0 420402 168109 116920 -1 1137
1139 0 420362 168129 116720 -1 1138
1140 0 420294 168121 116520 -1 1139
1141 0 420264 168135 116360 -1 1140
1142 0 420264 168111 116160 -1 1141
1143 0 420268 168191 116000 -1 1142
1144 0 420276 168263 115840 -1 1143
1145 0 420172 168343 115680 -1 1144
1146 0 420040 168359 115520 -1 1145
1147 0 419908 168355 115360 -1 1146
1148 0 419776 168411 115240 -1 1147
1149 0 419636 168423 115080 -1 1148
1150 0 419532 168451 114920 -1 1149
1151 0 419390 168397 114800 -1 1150
1152 0 419302 168373 114680 -1 1151
1153 0 419334 168313 114520 -1 1152
1154 0 419322 168301 114360 -1 1153
1155 0 419202 168341 114200 -1 1154
1156 0 419142 168361 114080 -1 1155
1157 0 419146 168389 113920 -1 1156
1158 0 419226 168421 113760 -1 1157
1159 0 419290 168421 113640 -1 1158
1160 0 419346 168421 113480 -1 1159
1161 0 419386 168445 113320 -1 1160
1162 0 419434 168489 113160 -1 1161
1163 0 419430 168517 112960 -1 1162
1164 0 419398 168533 112800 -1 1163
1165 0 419394 168537 112640 -1 1164
1166 0 419342 168589 112440 -1 1165
1167 0 419330 168593 112240 -1 1166
1168 0 419358 168621 112080 -1 1167
1169 0 419386 168685 111920 -1 1168
1170 0 419394 168741 111760 -1 1169
1171 0 419410 168805 111600 -1 1170
1172 0 419412 168875 111400 -1 1171
1173 0 419376 168951 111240 -1 1172
1174 0 419272 168891 111080 -1 1173
1175 0 419292 168915 110920 -1 1174
1176 0 419356 168959 110760 -1 1175
1177 0 419376 169015 110600 -1 1176
1178 0 419472 169019 110440 -1 1177
1179 0 419564 169019 110280 -1 1178
1180 0 419588 168998 110160 -1 1179
1181 0 419596 168991 110120 -1 1180
1182 0 419628 168955 109960 -1 1181
1183 0 419644 168903 109800 -1 1182
1184 0 419684 168851 109640 -1 1183
1185 0 419688 168811 109520 -1 1184
1186 0 419672 168759 109360 -1 1185
1187 0 419688 168727 109200 -1 1186
1188 0 419712 168663 109040 -1 1187
1189 0 419728 168579 108920 -1 1188
1190 0 419684 168519 108760 -1 1189
1191 0 419640 168443 108640 -1 1190
1192 0 419596 168371 108520 -1 1191
1193 0 419584 168295 108360 -1 1192
1194 0 419530 168205 108240 -1 1193
1195 0 419410 168149 108120 -1 1194
1196 0 419298 168049 107960 -1 1195
1197 0 419186 167981 107840 -1 1196
1198 0 419078 167973 107720 -1 1197
1199 0 419022 167945 107560 -1 1198
1200 0 418920 167947 107400 -1 1199
1201 0 418924 168039 107240 -1 1200
1202 0 418968 168059 107040 -1 1201
1203 0 419040 168143 106840 -1 1202
1204 0 419144 168159 106680 -1 1203
1205 0 419292 168219 106480 -1 1204
1206 0 419380 168163 106320 -1 1205
1207 0 419412 168055 106120 -1 1206
1208 0 419472 167983 105960 -1 1207
1209 0 419516 167919 105760 -1 1208
1210 0 419564 167879 105600 -1 1209
1211 0 419620 167871 105440 -1 1210
1212 0 419700 167843 105280 -1 1211
1213 0 419656 167839 105080 -1 1212
1214 0 419704 167851 104920 -1 1213
1215 0 419704 167791 104720 -1 1214
1216 0 419700 167739 104560 -1 1215
1217 0 419640 167991 104400 -1 1216
1218 0 419584 167995 104240 -1 1217
1219 0 419540 167971 104040 -1 1218
1220 0 419560 167883 103840 -1 1219
1221 0 419508 167879 103640 -1 1220
1222 0 419428 167871 103480 -1 1221
1223 0 419412 167859 103280 -1 1222
1224 0 419408 167755 103080 -1 1223
1225 0 419568 167607 102920 -1 1224
1226 0 419648 167415 102720 -1 1225
1227 0 419664 167407 102520 -1 1226
1228 0 419692 167327 102360 -1 1227
1229 0 419756 167259 102200 -1 1228
1230 0 419804 167167 102040 -1 1229
1231 0 419832 167043 101880 -1 1230
1232 0 419872 166967 101720 -1 1231
1233 0 419860 166847 101560 -1 1232
1234 0 419820 166715 101400 -1 1233
1235 0 419812 166691 101240 -1 1234
1236 0 419870 166673 101080 -1 1235
1237 0 419790 166629 100920 -1 1236
1238 0 419770 166561 100720 -1 1237
1239 0 419798 166541 100520 -1 1238
1240 0 419890 166569 100320 -1 1239
1241 0 419918 166565 100160 -1 1240
1242 0 419910 166561 99960 -1 1241
1243 0 419910 166529 99800 -1 1242
1244 0 419898 166509 99600 -1 1243
1245 0 419934 166445 99440 -1 1244
1246 0 420006 166461 99280 -1 1245
1247 0 420082 166397 99080 -1 1246
1248 0 420178 166341 98920 -1 1247
1249 0 420270 166309 98760 -1 1248
1250 0 420366 166293 98600 -1 1249
1251 0 420410 166329 98400 -1 1250
1252 0 420478 166353 98200 -1 1251
1253 0 420566 166361 98040 -1 1252
1254 0 420614 166401 97840 -1 1253
1255 0 420674 166453 97640 -1 1254
1256 0 420674 166513 97440 -1 1255
1257 0 420674 166493 97240 -1 1256
1258 0 420738 166505 97040 -1 1257
1259 0 420786 166513 96840 -1 1258
1260 0 420838 166513 96640 -1 1259
1261 0 420854.8 166493.8 96520 -1 1260
1262 0 420866 166481 96440 -1 1261
1263 0 420878 166505 96280 -1 1262
1264 0 420894 166469 96120 -1 1263
1265 0 420958 166465 95920 -1 1264
1266 0 421034 166445 95720 -1 1265
1267 0 421150 166405 95560 -1 1266
1268 0 421226 166365 95360 -1 1267
1269 0 421350 166309 95200 -1 1268
1270 0 421450 166273 95040 -1 1269
1271 0 421548 166263 94880 -1 1270
1272 0 421644 166219 94680 -1 1271
1273 0 421736 166199 94480 -1 1272
1274 0 421808 166131 94280 -1 1273
1275 0 421904 166063 94080 -1 1274
1276 0 421936 165955 93920 -1 1275
1277 0 421868 165815 93760 -1 1276
1278 0 421844 165715 93600 -1 1277
1279 0 421847.2 165606.2 93440 -1 1278
1280 0 421848 165579 93400 -1 1279
1281 0 421940 165507 93200 -1 1280
1282 0 422088 165507 93000 -1 1281
1283 0 422176 165507 92880 -1 1282
1284 0 422248 165499 92680 -1 1283
1285 0 422316 165479 92480 -1 1284
1286 0 422344 165403 92280 -1 1285
1287 0 422316 165407 92120 -1 1286
1288 0 422364 165387 91920 -1 1287
1289 0 422468 165331 91720 -1 1288
1290 0 422608 165251 91560 -1 1289
1291 0 422668 165287 91400 -1 1290
1292 0 422700 165231 91240 -1 1291
1293 0 422744 165267 91040 -1 1292
1294 0 422752 165143 90840 -1 1293
1295 0 422868 165003 90680 -1 1294
1296 0 422898 164901 90560 -1 1295
1297 0 422906 164785 90440 -1 1296
1298 0 422962 164793 90240 -1 1297
1299 0 423014 164725 90040 -1 1298
1300 0 423102 164649 89800 -1 1299
1301 0 423186 164541 89600 -1 1300
1302 0 423246 164497 89400 -1 1301
1303 0 423298 164489 89200 -1 1302
1304 0 423390 164541 89040 -1 1303
1305 0 423530 164573 88840 -1 1304
1306 0 423574 164533 88640 -1 1305
1307 0 423562 164505 88440 -1 1306
1308 0 423630 164421 88240 -1 1307
1309 0 423745.2 164373 88080 -1 1308
1310 0 423774 164361 88040 -1 1309
1311 0 423814 164277 87840 -1 1310
1312 0 423902 164181 87640 -1 1311
1313 0 423986 164113 87440 -1 1312
1314 0 424038 164001 87240 -1 1313
1315 0 424072 163927 87120 -1 1314
1316 0 424124 163883 86920 -1 1315
1317 0 424188 163843 86760 -1 1316
1318 0 424304 163735 86520 -1 1317
1319 0 424368 163679 86320 -1 1318
1320 0 424460 163615 86120 -1 1319
1321 0 424532 163567 85920 -1 1320
1322 0 424584 163495 85760 -1 1321
1323 0 424640 163395 85600 -1 1322
1324 0 424628 163331 85400 -1 1323
1325 0 424676 163251 85240 -1 1324
1326 0 424656 163171 85080 -1 1325
1327 0 424624 163075 84920 -1 1326
1328 0 424622 163025 84760 -1 1327
1329 0 424566 163029 84600 -1 1328
1330 0 424534 163065 84400 -1 1329
1331 0 424518 163065 84200 -1 1330
1332 0 424514 163025 84000 -1 1331
1333 0 424582 162993 83800 -1 1332
1334 0 424678 162957 83600 -1 1333
1335 0 424806 162945 83440 -1 1334
1336 0 424902 162909 83280 -1 1335
1337 0 424986 162877 83120 -1 1336
1338 0 425142 162733 82960 -1 1337
1339 0 425198 162621 82760 -1 1338
1340 0 425250 162537 82600 -1 1339
1341 0 425356 162431 82400 -1 1340
1342 0 425428 162347 82120 -1 1341
1343 0 425460 162315 81880 -1 1342
1344 0 425512 162211 81680 -1 1343
1345 0 425548 162159 81480 -1 1344
1346 0 425572 162147 81240 -1 1345
1347 0 425664 162127 81040 -1 1346
1348 0 425688 162115 80840 -1 1347
1349 0 425736 162079 80640 -1 1348
1350 0 425796 161979 80440 -1 1349
1351 0 425856 161871 80240 -1 1350
1352 0 425862.5 161851.5 80200 -1 1351
1353 0 425882 161793 80080 -1 1352
1354 0 425954 161685 79920 -1 1353
1355 0 426022 161561 79760 -1 1354
1356 0 426102 161353 79600 -1 1355
1357 0 426234 161189 79480 -1 1356
1358 0 426286 161073 79360 -1 1357
1359 0 426390 160905 79200 -1 1358
1360 0 426440 160837 79120 -1 1359
1361 0 426490 160769 79040 -1 1360
1362 0 426618 160645 78880 -1 1361
1363 0 426720 160511 78720 -1 1362
1364 0 426776 160399 78560 -1 1363
1365 0 426812 160303 78400 -1 1364
1366 0 426816 160143 78240 -1 1365
1367 0 426832 160127 78040 -1 1366
1368 0 426841.6 160082.2 77880 -1 1367
1369 0 426844 160071 77840 -1 1368
1370 0 426848 160119 77640 -1 1369
1371 0 426844 160179 77480 -1 1370
1372 0 426848 160171 77280 -1 1371
1373 0 426852 160191 77120 -1 1372
1374 0 426764 160115 76920 -1 1373
1375 0 426728 160043 76720 -1 1374
1376 0 426684 160023 76560 -1 1375
1377 0 426680 159979 76360 -1 1376
1378 0 426696 159891 76200 -1 1377
1379 0 426720 159811 76000 -1 1378
1380 0 426686 159741 75800 -1 1379
1381 0 426706 159649 75600 -1 1380
1382 0 426690 159569 75400 -1 1381
1383 0 426666 159481 75200 -1 1382
1384 0 426694 159397 75000 -1 1383
1385 0 426642 159293 74800 -1 1384
1386 0 426650 159169 74640 -1 1385
1387 0 426774 159053 74440 -1 1386
1388 0 426870 158941 74240 -1 1387
1389 0 427052 158927 74080 -1 1388
1390 0 427094 158904 74040 -1 1389
1391 0 427220 158835 73920 -1 1390
1392 0 427324 158803 73760 -1 1391
1393 0 427384 158743 73600 -1 1392
1394 0 427436 158691 73400 -1 1393
1395 0 427484 158663 73280 -1 1394
1396 0 427552 158567 73080 -1 1395
1397 0 427634 158473 72920 -1 1396
1398 0 427650 158385 72720 -1 1397
1399 0 427678 158321 72560 -1 1398
1400 0 427746 158277 72360 -1 1399
1401 0 427802 158245 72160 -1 1400
1402 0 427894 158249 71960 -1 1401
1403 0 427966 158277 71760 -1 1402
1404 0 428090 158309 71600 -1 1403
1405 0 428182 158285 71400 -1 1404
1406 0 428258 158217 71200 -1 1405
1407 0 428374 158141 71040 -1 1406
1408 0 428706 158021 70920 -1 1407
1409 0 428770 157981 70840 -1 1408
1410 0 428844 157899 70680 -1 1409
1411 0 428908 157855 70480 -1 1410
1412 0 428944 157807 70280 -1 1411
1413 0 428972 157795 70120 -1 1412
1414 0 429068 157747 70000 -1 1413
1415 0 429108 157651 69840 -1 1414
1416 0 429194.4 157605.4 69720 -1 1415
1417 0 429252 157575 69640 -1 1416
1418 0 429344 157587 69480 -1 1417
1419 0 429428 157467 69280 -1 1418
1420 0 429516 157395 69120 -1 1419
1421 0 429690 157301 68960 -1 1420
1422 0 429758 157225 68920 -1 1421
1423 0 429758 157293 68760 -1 1422
1424 0 429794 157317 68720 -1 1423
1425 0 429838 157405 68600 -1 1424
1426 0 429860 157439 68440 -1 1425
1427 0 429924 157383 68320 -1 1426
1428 0 429976 157359 68280 -1 1427
1429 0 429997.34 157343 68240 -1 1428
1430 0 430040 157311 68160 -1 1429
1431 0 430072 157297.67 68080 -1 1430
1432 0 430088 157291 68040 -1 1431
1433 0 430085 157280 68000 -1 1432
1434 0 430076 157247 67880 -1 1433
1435 0 430132 157191 67720 -1 1434
1436 0 430496 157439 67560 -1 1435
1437 0 430648 157511 67520 -1 1436
1438 0 430716 157551 67400 -1 1437
1439 0 430800 157543 67240 -1 1438
1440 0 430784 157535 67200 -1 1439
1441 0 430726 157249 67040 -1 1440
1442 0 430634 156845 66880 -1 1441
1443 0 430510 156465 66760 -1 1442
1444 0 430532 156395 66600 -1 1443
1445 0 430528 156347 66560 -1 1444
1446 0 430648 156227 66360 -1 1445
1447 0 430730 156187 66280 -1 1446
1448 0 430812 156147 66200 -1 1447
1449 0 430916 156123 66040 -1 1448
1450 0 431052 155951 65840 -1 1449
1451 0 431164 155867 65680 -1 1450
1452 0 431286.66 155803 65600 -1 1451
1453 0 431348 155771 65560 -1 1452
1454 0 431564 155651 65440 -1 1453
1455 0 431662 155541 65320 -1 1454
1456 0 431714 155529 65200 -1 1455
1457 0 431830 155465 65040 -1 1456
1458 0 431974 155533 64920 -1 1457
1459 0 432050 155625 64800 -1 1458
1460 0 432414 156181 64840 -1 1459
1461 0 432450 156249 64880 -1 1460
1462 0 432578 156529 64960 -1 1461
1463 0 432706 156713 65040 -1 1462
1464 0 432742 156777 65120 -1 1463
1465 0 432874 156993 65200 -1 1464
1466 0 433288 157675 65280 -1 1465
1467 0 433820 158171 65320 -1 1466
1468 0 434058 158493 65280 -1 1467
1469 0 434378 158869 65160 -1 1468
1470 0 434634 159309 65080 -1 1469
1471 0 435396 160023 64960 -1 1470
1472 0 435412 160053 64920 -1 1471
1473 0 435460 160143 64800 -1 1472
1474 0 435744 160335 64640 -1 1473
1475 0 435742 160453 64600 -1 1474
1476 0 435950 160713 64480 -1 1475
1477 0 436090 160941 64360 -1 1476
1478 0 436214 161137 64280 -1 1477
1479 0 436444 162071 64280 -1 1478
1480 0 436840 162419 64320 -1 1479
1481 0 437420 162727 64240 -1 1480
1482 0 437776 162855 64160 -1 1481
1483 0 437924 162979 64080 -1 1482
1484 0 438058 163041 64000 -1 1483
1485 0 438182 163133 63960 -1 1484
1486 0 438314 163181 63880 -1 1485
1487 0 438378 163093 63800 -1 1486
1488 0 438542 163065 63720 -1 1487
1489 0 438678 163005 63680 -1 1488
1490 0 438898 163101 63560 -1 1489
1491 0 439042 163165 63400 -1 1490
1492 0 439306 163193 63240 -1 1491
1493 0 439380.66 163283.67 63160 -1 1492
1494 0 439418 163329 63120 -1 1493
1495 0 439502 163473 62960 -1 1494
1496 0 439694 163561 62840 -1 1495
1497 0 439742 163591 62800 -1 1496
1498 0 439886 163681 62680 -1 1497
1499 0 440150 163933 62520 -1 1498
1500 0 440498 164189 62400 -1 1499
1501 0 440952 164547 62320 -1 1500
1502 0 441088 164771 62240 -1 1501
1503 0 441156 164911 62160 -1 1502
1504 0 441712 165167 62080 -1 1503
1505 0 442184 165419 61960 -1 1504
1506 0 442942 165709 61880 -1 1505
1507 0 443114 165769 61800 -1 1506
1508 0 443246 165873 61720 -1 1507
1509 0 443378 166069 61600 -1 1508
1510 0 443454 166045 61520 -1 1509
1511 0 443658 166105 61400 -1 1510
1512 0 443798 166189 61280 -1 1511
1513 0 443870 166209 61160 -1 1512
1514 0 443875.78 166202.05 61120 -1 1513
1515 0 444122 166533 61080 -1 1514
1516 0 444219.94 166799.8 61040 -1 1515
1517 0 444303.66 166913.06 61000 -1 1516
1518 0 444500.62 166824.42 60960 -1 1517
1519 0 444572 166691 60920 -1 1518
1520 0 446164 166511 60840 -1 1519
1521 0 446416 166399 60720 -1 1520
1522 0 446457.84 166416.23 60680 -1 1521
1523 0 446548.3 166437.3 60640 -1 1522
1524 0 446644 166443 60600 -1 1523
1525 0 446676 166451 60560 -1 1524
1526 0 446687.62 166416.4 60520 -1 1525
1527 0 446740 166395 60480 -1 1526
1528 0 446740 166395 60440 -1 1527
1529 0 446765.94 166400.9 60400 -1 1528
1530 0 446748 166395 60360 -1 1529
1531 0 446748 166395 60320 -1 1530
1532 0 446748 166395 60280 -1 1531
1533 0 446782.5 166376 60240 -1 1532
1534 0 446817.34 166357.14 60200 -1 1533
1535 0 446818.62 166363.42 60160 -1 1534
1536 0 446822.28 166342.38 60120 -1 1535
1537 0 446810.25 166327.03 60080 -1 1536
1538 0 446772 166331 60040 -1 1537
1539 0 446780 166323 60000 -1 1538
1540 0 446748 166307 59960 -1 1539
1541 0 446748 166307 59920 -1 1540
1542 0 446788 166339 59880 -1 1541
1543 0 446785.62 166327.03 59800 -1 1542
1544 0 446817.06 166342.77 59760 -1 1543
1545 0 446854.75 166388.55 59720 -1 1544
1546 0 446900 166427 59680 -1 1545
1547 0 446930.34 166456.03 59640 -1 1546
1548 0 446983.56 166493.16 59600 -1 1547
1549 0 447025 166520 59560 -1 1548
1550 0 447063.6 166519.66 59520 -1 1549
1551 0 447078.34 166539.34 59480 -1 1550
1552 0 447127.6 166578.75 59440 -1 1551
1553 0 447211.3 166647.69 59400 -1 1552
1554 0 447272 166683 59360 -1 1553
1555 0 447467.12 166805.69 59320 -1 1554
1556 0 447654.25 166987.89 59280 -1 1555
1557 0 447772.44 167056.84 59240 -1 1556
1558 0 447920.2 167170.11 59200 -1 1557
1559 0 448742.56 167534.94 59160 -1 1558
1560 0 450213.03 168079.83 59160 -1 1559
1561 0 450765.38 168565 59160 -1 1560
1562 0 451020.47 168733.75 59240 -1 1561
1563 0 451216.6 168744.14 59320 -1 1562
1564 0 451321.1 168744.14 59360 -1 1563
1565 0 451456.75 168747.52 59400 -1 1564
1566 0 451729.6 168758.38 59480 -1 1565
1567 0 452315.62 168827.31 59600 -1 1566
1568 0 453256.22 169260.67 59920 -1 1567
1569 0 453463.06 169305 60120 -1 1568
1570 0 455359.03 169388.72 60120 -1 1569
1571 0 456430.1 169352.06 60160 -1 1570
1572 0 457858.22 169647.55 60160 -1 1571
1573 0 458373.34 169726.67 60240 -1 1572
1574 0 458631.38 169765.73 60280 -1 1573
1575 0 458779.12 169844.52 60400 -1 1574
1576 0 458951.47 169898.69 60560 -1 1575
1577 0 459448.88 169972.56 60680 -1 1576
1578 0 460148.34 170080.67 60800 -1 1577
1579 0 460274.97 170092.95 60840 -1 1578
1580 0 460729.25 170130.16 60880 -1 1579
1581 0 460783.44 170213.86 61000 -1 1580
1582 0 460684.94 170021.81 61120 -1 1581
1583 0 460941 169952.86 61200 -1 1582
1584 0 460955.78 169923.31 61280 -1 1583
1585 0 461192.16 169913.47 61480 -1 1584
1586 0 461320.2 169854.38 61680 -1 1585
1587 0 461664.9 169839.6 61840 -1 1586
1588 0 461994.88 169613.06 61960 -1 1587
1589 0 462127.84 169406.23 62080 -1 1588
1590 0 462497.2 169174.78 62240 -1 1589
1591 0 462668.34 169085 62280 -1 1590
1592 0 463010.75 168905 62360 -1 1591
1593 0 463181.7 168815.28 62400 -1 1592
1594 0 463743.78 168271.72 62480 -1 1593
1595 0 464087.8 168007.66 62520 -1 1594
1596 0 464959.47 166924.25 62680 -1 1595
1597 0 465866 166556 62800 -1 1596
1598 0 466213.5 166184.5 62840 -1 1597
1599 0 467170.6 165373 62880 -1 1598
1600 0 467771.4 164629.39 62960 -1 1599
1601 0 468001 164471.67 63000 -1 1600
1602 0 468460.84 164156.64 63080 -1 1601
1603 0 468507 164148.67 63120 -1 1602
1604 0 468553 164140.5 63160 -1 1603
1605 0 468598.72 164132.02 63200 -1 1604
1606 0 468623.34 164077.84 63320 -1 1605
1607 0 468620 164087.72 63360 -1 1606
1608 0 468628.28 164077.84 63520 -1 1607
1609 0 468722.4 164078 63680 -1 1608
1610 0 468746.47 164077.84 63720 -1 1609
1611 0 469194.6 164314.22 63920 -1 1610
1612 0 469342.34 164417.64 64040 -1 1611
1613 0 469549.16 164481.66 64200 -1 1612
1614 0 469583.66 164461.95 64400 -1 1613
1615 0 469632.88 164348.69 64560 -1 1614
1616 0 470002.22 164181.27 64600 -1 1615
1617 0 470017 164215.73 64640 -1 1616
1618 0 470065 164193.5 64760 -1 1617
1619 0 470081.03 164186.19 64800 -1 1618
1620 0 470447.88 164611.97 64560 -1 1616
1621 0 470876.25 164855.75 64440 -1 1620
1622 0 471019.12 164937 64400 -1 1621
1623 0 470944.47 165102 64280 -1 1622
1624 0 470910.78 165158.61 64240 -1 1623
1625 0 470924.5 165195.75 64200 -1 1624
1626 0 470964.97 165306.34 64080 -1 1625
1627 0 471142.25 165301.42 63920 -1 1626
1628 0 471161.94 165321.11 63880 -1 1627
1629 0 471142.25 165385.14 63800 -1 1628
1630 0 471053.6 165375.28 63720 -1 1629
1631 0 471038.84 165463.92 63520 -1 1630
1632 0 471038.84 165473.78 63360 -1 1631
1633 0 471064.5 165311.25 63240 -1 1632
1634 0 471073.3 165257.1 63200 -1 1633
1635 0 471066 164947 63120 -1 1634
1636 0 471058.53 164636.6 63040 -1 1635
1637 0 471000.47 164430.22 62920 -1 1636
1638 0 466605 165793 62680 -1 1599
1639 0 460581.1 169987.39 60640 -1 1579
1640 0 460591.66 169961 60600 -1 1639
1641 0 457998.16 169478.23 59800 -1 1573
1642 0 457929.6 169433.14 59720 -1 1641
1643 0 453374.47 169378.44 60280 -1 1569
1644 0 453443.06 169420.67 60400 -1 1643
1645 0 453474.75 169378.44 60520 -1 1644
1646 0 453611.97 169484 60600 -1 1645
1647 0 453596.12 169526.23 60640 -1 1646
1648 0 448095.47 167339.5 59280 -1 1556
1649 0 448192.5 167384.28 59320 -1 1648
1650 0 448368.3 167495.12 59360 -1 1649
1651 0 448568 167670 59400 -1 1650
1652 0 448693.38 167858.05 59440 -1 1651
1653 0 448790.88 167969.47 59480 -1 1652
1654 0 448826.97 167996.36 59520 -1 1653
1655 0 448885.7 168075.81 59560 -1 1654
1656 0 449041.1 168272.25 59600 -1 1655
1657 0 449306.22 168505.73 59640 -1 1656
1658 0 449469.53 168616.97 59680 -1 1657
1659 0 449595.78 168645.75 59720 -1 1658
1660 0 449686.22 168685.9 59760 -1 1659
1661 0 449884.28 168728.6 59800 -1 1660
1662 0 450058.56 168780.1 59840 -1 1661
1663 0 450272.22 168809.02 59880 -1 1662
1664 0 450461.62 168832.34 59920 -1 1663
1665 0 450647.84 168855.69 59960 -1 1664
1666 0 450782.6 168884.6 60000 -1 1665
1667 0 450782.6 168884.6 60040 -1 1666
1668 0 450879.84 168878.94 60080 -1 1667
1669 0 450929.38 168883.45 60120 -1 1668
1670 0 451014 168862.2 60160 -1 1669
1671 0 451297.62 168869.67 60200 -1 1670
1672 0 451297.62 168869.67 60240 -1 1671
1673 0 451396.94 168918.33 60280 -1 1672
1674 0 451564.38 168952.8 60320 -1 1673
1675 0 451658.22 168996.72 60360 -1 1674
1676 0 451842.53 168981.64 60400 -1 1675
1677 0 451939.56 168996.56 60440 -1 1676
1678 0 451999.28 169033.89 60480 -1 1677
1679 0 452061.75 169061.14 60520 -1 1678
1680 0 452083.16 169072.86 60560 -1 1679
1681 0 452141.1 169108.53 60600 -1 1680
1682 0 452402.34 169183.17 60640 -1 1681
1683 0 452603.88 169235.42 60680 -1 1682
1684 0 452637.38 169239.8 60720 -1 1683
1685 0 452738.22 169250.34 60760 -1 1684
1686 0 452879.5 169267.56 60800 -1 1685
1687 0 452978 169306.97 60840 -1 1686
1688 0 453155 169696.4 60960 -1 1687
1689 0 453327.38 169681.64 61040 -1 1688
1690 0 453627.75 169642.23 61120 -1 1689
1691 0 454464.94 169583.14 61160 -1 1690
1692 0 454819.5 169691.48 61240 -1 1691
1693 0 454975.06 169670.58 61320 -1 1692
1694 0 455193.78 169730.88 61440 -1 1693
1695 0 456057 169864.5 61480 -1 1694
1696 0 456914.34 169935.78 61520 -1 1695
1697 0 457429.53 169982.03 61560 -1 1696
1698 0 458059.88 169947.56 61640 -1 1697
1699 0 458552.34 170144.55 61720 -1 1698
1700 0 459167.9 170558.22 61560 -1 1699
1701 0 459192.53 170666.55 61440 -1 1700
1702 0 459483.1 170784.73 61320 -1 1701
1703 0 459832.72 170858.61 61200 -1 1702
1704 0 460216.84 171094.98 61080 -1 1703
1705 0 460492.62 171193.48 60960 -1 1704
1706 0 460768.4 171208.25 60840 -1 1705
1707 0 461004.78 171144.23 60720 -1 1706
1708 0 461118.03 171193.48 60600 -1 1707
1709 0 461681.97 171354.75 60440 -1 1708
1710 0 462188.8 171504.2 60400 -1 1709
1711 0 462881.03 171597.3 60360 -1 1710
1712 0 463853.75 171452.27 60320 -1 1711
1713 0 465139.06 171447.34 60320 -1 1712
1714 0 465882.66 171565.53 60280 -1 1713
1715 0 466482 171667 60240 -1 1714
1716 0 465803.88 171422.72 60440 -1 1713
1717 0 466079.5 171309.5 60480 -1 1716
1718 0 466355.44 171196.19 60520 -1 1717
1719 0 466404.34 171140 60600 -1 1718
1720 0 466430 171114.02 60640 -1 1719
1721 0 466306.2 171235.6 60760 -1 1720
1722 0 466133.8 171388.25 61120 -1 1721
1723 0 466099.34 171329.16 61440 -1 1722
1724 0 466089.5 171319.31 61480 -1 1723
1725 0 466744.47 171772.38 60600 -1 1719
1726 0 466989.75 171896.4 60560 -1 1725
1727 0 467599.38 172082.53 60520 -1 1726
1728 0 468261.25 171998.9 60480 -1 1727
1729 0 468231.7 171964.42 60360 -1 1728
1730 0 468448.38 171954.58 60280 -1 1729
1731 0 469185.12 171952.53 60240 -1 1730
1732 0 469847.9 172134.47 60200 -1 1731
1733 0 470634.88 172161.4 60160 -1 1732
1734 0 470546.25 172146.64 60000 -1 1733
1735 0 470552.66 172147 59840 -1 1734
1736 0 470556.1 172146.64 59760 -1 1735
1737 0 471516.38 171969.36 59760 -1 1736
1738 0 471850.62 171862.77 59720 -1 1737
1739 0 471889 171855.11 59680 -1 1738
1740 0 470396.12 172064.11 59520 -1 1739
1741 0 473156.72 172363.11 59720 -1 1738
1742 0 475385.53 172817.97 59720 -1 1741
1743 0 475460.72 172886.23 59600 -1 1742
1744 0 476272.97 172996.7 59560 -1 1743
1745 0 477039.75 173263.11 59520 -1 1744
1746 0 477488.1 173627 59480 -1 1745
1747 0 478144.4 173873.92 59600 -1 1746
1748 0 478456.3 173886.92 59680 -1 1747
1749 0 479398.1 174083.8 59920 -1 1748
1750 0 479983.34 174159.84 60080 -1 1749
1751 0 480152.3 174237.81 60120 -1 1750
1752 0 480197.78 174159.84 60200 -1 1751
1753 0 480210.78 174159.84 60320 -1 1752
1754 0 480334.25 173880.42 60360 -1 1753
1755 0 480392.72 173555.53 60480 -1 1754
1756 0 480330 173539.5 60600 -1 1755
1757 0 480309.03 173533.61 60640 -1 1756
1758 0 480275.44 173514.95 60760 -1 1757
1759 0 480243.3 173485.86 60800 -1 1758
1760 0 480212 173220.11 60880 -1 1759
1761 0 480137.34 173197.72 60960 -1 1760
1762 0 480148.53 173223.84 61040 -1 1761
1763 0 480111.22 173179.05 61120 -1 1762
1764 0 480088.84 173152.94 61200 -1 1763
1765 0 480100.03 173111.88 61280 -1 1764
1766 0 480073.9 173063.36 61360 -1 1765
1767 0 480014.2 172932.73 61440 -1 1766
1768 0 479995.53 172902.88 61520 -1 1767
1769 0 479913.4 172891.69 61560 -1 1768
1770 0 479749.22 172850.62 61600 -1 1769
1771 0 480742.78 174470.73 59840 -1 1750
1772 0 480906.06 174471.75 59800 -1 1771
1773 0 481334.94 174744.66 59640 -1 1772
1774 0 481386.9 174803.14 59520 -1 1773
1775 0 481490.88 174822.64 59360 -1 1774
1776 0 481640.34 174848.62 59280 -1 1775
1777 0 481726.66 174890 59240 -1 1776
1778 0 481900.25 174972.1 59160 -1 1777
1779 0 482160.16 175138.42 59040 -1 1778
1780 0 482439.6 175329.48 58920 -1 1779
1781 0 482926.94 175647.89 58760 -1 1780
1782 0 484064.1 175920.8 58760 -1 1781
1783 0 484226.56 176031.27 58680 -1 1782
1784 0 484623.38 176164.77 58520 -1 1783
1785 0 484627.1 176198.34 58480 -1 1784
1786 0 484302.4 176515.58 58200 -1 1785
1787 0 484436.75 176657.4 58080 -1 1786
1788 0 484901.5 176440.5 58440 -1 1785
1789 0 485233.5 176692.5 58400 -1 1788
1790 0 485393.5 176860.5 58320 -1 1789
1791 0 485563.72 177159.81 58160 -1 1790
1792 0 485699.47 177224.86 58080 -1 1791
1793 0 485761.7 177278.61 58040 -1 1792
1794 0 485863.53 177340.83 57920 -1 1793
1795 0 485948.38 177352.14 57840 -1 1794
1796 0 485971 177442.66 57800 -1 1795
1797 0 486084.12 177493.56 57720 -1 1796
1798 0 486123.72 177527.52 57640 -1 1797
1799 0 486276.47 177612.36 57520 -1 1798
1800 0 486545 177829.22 57400 -1 1799
1801 0 486847.8 177917.83 57320 -1 1800
1802 0 487011.88 177985.72 57240 -1 1801
1803 0 487221.16 178087.53 57160 -1 1802
1804 0 487359.1 178178.83 57120 -1 1803
1805 0 487527.03 178201.22 57040 -1 1804
1806 0 484391.6 175916.1 59040 -1 1782
1807 0 484531.97 175914.31 59160 -1 1806
1808 0 484657.16 175944.86 59280 -1 1807
1809 0 484824.38 175985.78 59440 -1 1808
1810 0 485389.7 176044.27 59680 -1 1809
1811 0 485712 176067.33 59840 -1 1810
1812 0 485873 176079.4 59920 -1 1811
1813 0 486195.47 176102.75 60080 -1 1812
1814 0 486283.5 176134 60120 -1 1813
1815 0 486371.8 176165.4 60160 -1 1814
1816 0 486637.3 176258.7 60280 -1 1815
1817 0 486682.8 176278.19 60400 -1 1816
1818 0 486624.3 176271.7 60520 -1 1817
1819 0 486923.22 176343.17 60800 -1 1818
1820 0 487677 176414.66 60880 -1 1819
1821 0 487780.75 176459.6 60960 -1 1820
1822 0 487923.94 176570.61 61040 -1 1821
1823 0 488042.75 176667.48 61080 -1 1822
1824 0 488170.84 176648.58 61120 -1 1823
1825 0 488217.4 176642.47 61160 -1 1824
1826 0 488277.12 176620.08 61200 -1 1825
1827 0 488362.97 176597.69 61240 -1 1826
1828 0 488463 176554 61280 -1 1827
1829 0 489152 176695.08 61360 -1 1828
1830 0 489367 176626 61400 -1 1829
1831 0 489407 176594 61440 -1 1830
1832 0 489588.03 176571.38 61560 -1 1831
1833 0 489819.94 176424.3 61680 -1 1832
1834 0 489848.25 176356.4 61800 -1 1833
1835 0 490102.78 176299.84 61880 -1 1834
1836 0 490628.88 176169.73 61960 -1 1835
1837 0 490736.38 176079.22 62000 -1 1836
1838 0 491013.53 176017 62040 -1 1837
1839 0 491352.97 175954.78 62080 -1 1838
1840 0 491703.7 175909.52 62120 -1 1839
1841 0 492141.03 175883.52 62160 -1 1840
1842 0 492481.5 175858.5 62200 -1 1841
1843 0 492620.1 175830.33 62240 -1 1842
1844 0 492620 175838 62320 -1 1843
1845 0 492620.1 175841.64 62360 -1 1844
1846 0 492620.1 175756.78 62480 -1 1845
1847 0 492631.4 175728.5 62520 -1 1846
1848 0 492598.28 175593.23 62640 -1 1847
1849 0 492551.78 175587 62680 -1 1848
1850 0 491893 175574.31 62680 -1 1849
1851 0 492874.75 175425.05 62760 -1 1849
1852 0 492913.62 175396.55 62800 -1 1851
1853 0 493041.9 175341.47 62960 -1 1852
1854 0 494170.22 174884.83 62960 -1 1853
1855 0 494071.38 174573.2 63120 -1 1854
1856 0 494003 174457 63200 -1 1855
1857 0 494086.56 174164.48 63360 -1 1856
1858 0 494643.72 173530.73 63360 -1 1857
1859 0 494680.5 173388.25 63400 -1 1858
1860 0 494789.97 172959.66 63520 -1 1859
1861 0 494744.5 172817 63600 -1 1860
1862 0 494783 171866.23 63600 -1 1861
1863 0 494950.16 171914.98 63520 -1 1862
1864 0 494857.12 171962.42 63440 -1 1863
1865 0 495145.16 171866.23 63400 -1 1864
1866 0 495744.1 171699.1 63400 -1 1865
1867 0 496120.16 171699.1 63240 -1 1866
1868 0 496308.22 171713.02 63040 -1 1867
1869 0 496319.66 171720 63000 -1 1868
1870 0 496377.84 171754.81 62800 -1 1869
1871 0 496252.5 171629.45 62640 -1 1870
1872 0 495925.16 171615.52 62520 -1 1871
1873 0 496099.28 171580.7 62480 -1 1872
1874 0 496155 171559.8 62240 -1 1873
1875 0 496155 171476.23 62040 -1 1874
1876 0 496146.25 171516 62000 -1 1875
1877 0 496120.16 171636.4 61880 -1 1876
1878 0 496252.5 171476.23 61840 -1 1877
1879 0 496287.3 171469.27 61800 -1 1878
1880 0 496336.06 171448.38 61720 -1 1879
1881 0 496538.03 171406.6 61560 -1 1880
1882 0 496628.56 171357.84 61440 -1 1881
1883 0 496829 171380.4 61280 -1 1882
1884 0 496879.28 171385.69 61240 -1 1883
1885 0 497220.53 171343.9 61080 -1 1884
1886 0 497513.06 171357.84 61000 -1 1885
1887 0 497854.3 171253.38 60800 -1 1886
1888 0 498376.62 171100.16 60680 -1 1887
1889 0 498912.9 170939.97 60520 -1 1888
1890 0 498959 170917.8 60480 -1 1889
1891 0 499142.72 170828.55 60320 -1 1890
1892 0 499282 170946.94 60160 -1 1891
1893 0 499365.6 170946.94 60080 -1 1892
1894 0 498896 170738.12 60000 -1 1893
1895 0 499080.03 170738 59800 -1 1894
1896 0 499073.06 170772.83 59760 -1 1895
1897 0 499065.88 170853.34 59680 -1 1896
1898 0 499226.28 170828.55 59560 -1 1897
1899 0 499219.3 170828.55 59440 -1 1898
1900 0 499110.66 170841.38 60640 -1 1890
1901 0 499126.47 170894.16 60680 -1 1900
1902 0 494699.44 172674.11 63680 -1 1861
1903 0 494596.5 173467.66 63200 -1 1859
1904 0 494596.5 173467.66 63040 -1 1903
1905 0 494564.84 173430.72 62920 -1 1904
1906 0 494940.28 175090.11 62800 -1 1852
1907 0 495348.66 175086.67 62720 -1 1906
1908 0 495553.4 175085.4 62680 -1 1907
1909 0 495640.72 175085.4 62640 -1 1908
1910 0 495866.78 175331.23 62560 -1 1909
1911 0 495894.34 175372.58 62480 -1 1910
1912 0 495896.62 175388.66 62440 -1 1911
1913 0 495951.78 175397.84 62360 -1 1912
1914 0 496062.03 175439.2 62280 -1 1913
1915 0 496153.94 175494.34 62200 -1 1914
1916 0 496209.06 175535.69 62120 -1 1915
1917 0 496259.62 175554.08 62080 -1 1916
1918 0 496291.78 175586.23 62040 -1 1917
1919 0 496328.53 175627.6 61960 -1 1918
1920 0 496360.22 175751.22 61880 -1 1919
1921 0 496388.28 175714.89 61840 -1 1920
1922 0 496374.5 175714.89 61800 -1 1921
1923 0 496392.2 175725.61 61720 -1 1922
1924 0 496443.4 175751.66 61640 -1 1923
1925 0 496457.2 175756.25 61560 -1 1924
1926 0 496334.8 175700.42 61480 -1 1925
1927 0 496383.7 175733.27 61400 -1 1926
1928 0 496328.53 175760.84 61280 -1 1927
1929 0 496291.78 175774.62 61120 -1 1928
1930 0 496374.5 175802.19 61000 -1 1929
1931 0 496618 175875.7 60880 -1 1930
1932 0 496778.84 175935.44 60760 -1 1931
1933 0 496755.84 175985.98 60560 -1 1932
1934 0 496700.72 175963.02 60400 -1 1933
1935 0 496856.94 175917.06 60240 -1 1934
1936 0 496962.56 175673.11 60120 -1 1935
1937 0 496945.66 175682.53 60080 -1 1936
1938 0 496774.25 175682.73 60000 -1 1937
1939 0 496801.8 175668.94 59840 -1 1938
1940 0 496852.34 175678.14 59720 -1 1939
1941 0 496852.34 175719.48 59480 -1 1940
1942 0 496971.8 175788.4 59240 -1 1941
1943 0 497334.8 175963.02 59040 -1 1942
1944 0 497286 175934 59000 -1 1943
1945 0 497187.8 175875.55 58920 -1 1944
1946 0 497679.8 176174.14 58800 -1 1945
1947 0 497900.38 176371.72 58680 -1 1946
1948 0 498056.6 176399.3 58600 -1 1947
1949 0 498066 176426.5 58560 -1 1948
1950 0 498074.97 176454.42 58520 -1 1949
1951 0 498286.34 176606.06 58400 -1 1950
1952 0 498291.78 176652.02 58360 -1 1951
1953 0 498240.38 176694.5 58320 -1 1952
1954 0 498480.4 176855.31 58240 -1 1953
1955 0 499803.7 176993.16 58240 -1 1954
1956 0 499913.97 176993.16 58200 -1 1955
1957 0 500042.62 177052.89 58120 -1 1956
1958 0 500116.3 177101.52 58080 -1 1957
1959 0 500346.06 177216.39 58040 -1 1958
1960 0 500598.78 177322.06 57920 -1 1959
1961 0 500727.4 177400.17 57840 -1 1960
1962 0 500814.72 177455.31 57760 -1 1961
1963 0 500934.2 177561 57680 -1 1962
1964 0 501043.62 177667.75 57560 -1 1963
1965 0 501273.34 177823.97 57440 -1 1964
1966 0 501402 177874.52 57360 -1 1965
1967 0 501512.28 177897.48 57280 -1 1966
1968 0 501498.5 177925.06 57200 -1 1967
1969 0 501524 177922 57160 -1 1968
1970 0 501769.6 177989.38 57040 -1 1969
1971 0 501691.47 178067.5 56920 -1 1970
1972 0 501736 178040.25 56800 -1 1971
1973 0 501751.22 178030.73 56760 -1 1972
1974 0 501746.62 177961.81 56680 -1 1973
1975 0 501801.75 177883.7 56560 -1 1974
1976 0 501870.7 177842.34 56480 -1 1975
1977 0 501900.5 177830.5 56440 -1 1976
1978 0 501930.4 177819.38 56400 -1 1977
1979 0 501925.8 177814.78 56360 -1 1978
1980 0 502183.12 177888.3 56200 -1 1979
1981 0 502394.47 177851.53 56040 -1 1980
1982 0 502458.8 177957.22 55920 -1 1981
1983 0 502468 177993.98 55760 -1 1982
1984 0 502674.78 178058.3 55640 -1 1983
1985 0 502711.53 178118.03 55520 -1 1984
1986 0 503097.5 178209.94 55400 -1 1985
1987 0 503327.22 178329.39 55280 -1 1986
1988 0 503414.5 178346.11 55160 -1 1987
1989 0 503460.44 178382.88 55040 -1 1988
1990 0 503561.53 178506.92 54920 -1 1989
1991 0 503556.94 178506.92 54800 -1 1990
1992 0 503603 178515 54760 -1 1991
1993 0 503740.72 178539.1 54640 -1 1992
1994 0 503708.56 178598.83 54480 -1 1993
1995 0 503809.66 178644.77 54320 -1 1994
1996 0 503809.66 178663.16 54160 -1 1995
1997 0 503759.1 178663.16 54120 -1 1996
1998 0 503745.3 178699.9 54000 -1 1997
1999 0 503814.25 178759.64 53880 -1 1998
2000 0 503915.34 178837.75 53840 -1 1999
2001 0 504053.2 178856.14 53760 -1 2000
2002 0 504200.22 178897.48 53680 -1 2001
2003 0 504218.6 178929.66 53640 -1 2002
2004 0 504278.3 178934.25 53600 -1 2003
2005 0 504485.1 179039.92 53520 -1 2004
2006 0 504613.75 179122.62 53440 -1 2005
2007 0 504742.4 179136.42 53280 -1 2006
2008 0 505786.44 179135.84 53120 -1 2007
2009 0 505948.3 179145.05 53000 -1 2008
2010 0 506067.78 179227.75 52880 -1 2009
2011 0 506081.56 179227.75 52760 -1 2010
2012 0 506435.38 178896.92 52640 -1 2011
2013 0 506416.97 178887.73 52600 -1 2012
2014 0 506463.2 178844.23 52520 -1 2013
2015 0 506470.5 178842.5 52480 -1 2014
2016 0 505886.1 179140.6 53280 -1 2009
2017 0 505899.88 179145.19 53360 -1 2016
2018 0 505904.47 179145.19 53480 -1 2017
2019 0 501406.25 177980.22 57440 -1 1965
2020 0 501415.44 178072.12 57600 -1 2019
2021 0 501387.88 178085.9 57760 -1 2020
2022 0 501351.12 178076.72 57800 -1 2021
2023 0 498273.22 176795.27 58120 -1 1954
2024 0 498062.06 176508.89 58040 -1 2023
2025 0 498112.4 176593.1 57920 -1 2024
2026 0 492976.75 175953.16 62160 -1 1841
2027 0 492924.16 175989.77 62080 -1 2026
2028 0 492947.12 175994.36 62000 -1 2027
2029 0 492974.7 175994.36 61920 -1 2028
2030 0 492974.7 175998.95 61800 -1 2029
2031 0 492983.9 176008.14 61720 -1 2030
2032 0 493006.88 175985.16 61600 -1 2031
2033 0 492970.1 176026.52 61520 -1 2032
2034 0 492995.06 176037.78 61480 -1 2033
2035 0 493016.06 176086.25 61360 -1 2034
2036 0 493025.25 176136.8 61280 -1 2035
2037 0 485903.5 175784.08 60320 -1 1815
2038 0 485866.16 175713.17 60360 -1 2037
2039 0 485765.4 175631.06 60400 -1 2038
2040 0 485765.4 175623.6 60440 -1 2039
2041 0 486030.38 175619.88 60560 -1 2040
2042 0 466726 170563.52 60480 -1 1717
2043 0 466972.9 170206.12 60480 -1 2042
2044 0 467109.38 170271.11 60600 -1 2043
2045 0 458416 169358.5 61520 -1 1696
2046 0 458556 169234.5 61560 -1 2045
2047 0 458652 169170.5 61600 -1 2046
2048 0 458900.9 169141.72 61680 -1 2047
2049 0 459064.94 168938.06 61760 -1 2048
2050 0 459189.4 168779.67 61880 -1 2049
2051 0 459330.8 168723.11 61920 -1 2050
2052 0 459489.22 168389.36 61960 -1 2051
2053 0 459693 168069 62040 -1 2052
2054 0 459794.7 167908.52 62080 -1 2053
2055 0 459799 167437.8 62240 -1 2054
2056 0 459800.34 167320.2 62280 -1 2055
2057 0 459449.62 166805.44 62360 -1 2056
2058 0 459381.72 166726.23 62400 -1 2057
2059 0 458957.47 166449.05 62480 -1 2058
2060 0 458810.4 166245.4 62520 -1 2059
2061 0 458749.66 166166 62560 -1 2060
2062 0 458629.38 166007.81 62640 -1 2061
2063 0 458527.56 165747.61 62680 -1 2062
2064 0 458363.5 165351.62 62720 -1 2063
2065 0 458063.7 164978.27 62800 -1 2064
2066 0 457752.56 164746.34 62880 -1 2065
2067 0 457724.28 164740.69 62920 -1 2066
2068 0 457712.97 164497.44 63120 -1 2067
2069 0 457865.7 164435.22 63280 -1 2068
2070 0 457758.22 164435.22 63360 -1 2069
2071 0 457860.03 164361.67 63560 -1 2070
2072 0 457254.75 164469.16 62640 -1 2067
2073 0 457090.72 164604.92 62520 -1 2072
2074 0 457005.84 164599.27 62400 -1 2073
2075 0 459987.03 167127.88 62480 -1 2058
2076 0 460100.12 167215.69 62520 -1 2075
2077 0 460128.4 167238.31 62560 -1 2076
2078 0 460162.38 167210.03 62640 -1 2077
2079 0 460162.38 167153.45 62680 -1 2078
2080 0 460343.38 167204.38 62760 -1 2079
2081 0 460665.8 167334.47 62880 -1 2080
2082 0 460767.66 167300.53 62960 -1 2081
2083 0 460818.56 167311.84 63120 -1 2082
2084 0 461005.22 167300.53 63240 -1 2083
2085 0 461129.7 167334.47 63400 -1 2084
2086 0 461418.2 167294.88 63560 -1 2085
2087 0 461473.25 167327.5 63600 -1 2086
2088 0 461638.8 167424.98 63720 -1 2087
2089 0 461969.66 167587.48 63840 -1 2088
2090 0 462057.4 167622.97 63880 -1 2089
2091 0 459669.94 167419.16 62000 -1 2055
2092 0 459615.44 167396.78 61960 -1 2091
2093 0 459562.75 167385.39 61880 -1 2092
2094 0 460185 167419.33 62080 -1 2054
2095 0 458504.9 169201.11 61480 -1 2046
2096 0 458346.53 169167.17 61360 -1 2095
2097 0 456697 169820 61360 -1 1695
2098 0 456809 169812 61320 -1 2097
2099 0 446405.75 166904.1 60960 -1 1518
2100 0 446497.22 167106.45 61000 -1 2099
2101 0 446471.8 166841.53 61040 -1 2100
2102 0 446447.2 166683.94 61120 -1 2101
2103 0 446423.38 166431.02 61160 -1 2102
2104 0 446520.62 166182.72 61200 -1 2103
2105 0 446732.84 166103.16 61240 -1 2104
2106 0 447020.72 165943.86 61280 -1 2105
2107 0 447102.8 165936.39 61320 -1 2106
2108 0 447184.94 165906.55 61360 -1 2107
2109 0 447214.78 165906.55 61400 -1 2108
2110 0 447338.75 165845.47 61440 -1 2109
2111 0 447491.97 165643.5 61480 -1 2110
2112 0 447540.72 165559.94 61520 -1 2111
2113 0 447625.3 165525.86 61560 -1 2112
2114 0 447595.47 165518.39 61600 -1 2113
2115 0 447595.47 165518.39 61640 -1 2114
2116 0 447595.47 165518.39 61680 -1 2115
2117 0 447582.5 165552.97 61720 -1 2116
2118 0 447603.4 165504.22 61760 -1 2117
2119 0 447580.53 165466.14 61800 -1 2118
2120 0 447612.38 165483.4 61840 -1 2119
2121 0 447596.44 165427.61 61880 -1 2120
2122 0 447631.25 165385.83 61920 -1 2121
2123 0 447797.34 165254.03 61960 -1 2122
2124 0 447984.47 165126 62000 -1 2123
2125 0 448185.16 165010.83 62040 -1 2124
2126 0 448200.06 164973.5 62080 -1 2125
2127 0 448252.3 164936.19 62120 -1 2126
2128 0 448304.56 164861.55 62160 -1 2127
2129 0 448416.53 164786.9 62200 -1 2128
2130 0 448550.9 164719.72 62240 -1 2129
2131 0 448580.75 164652.55 62280 -1 2130
2132 0 448692.72 164555.52 62320 -1 2131
2133 0 448786.1 164552.4 62360 -1 2132
2134 0 449036.06 164100.19 62400 -1 2133
2135 0 449185.34 163047.73 62400 -1 2134
2136 0 449171.28 163058.45 62440 -1 2135
2137 0 449170.44 163099.98 62480 -1 2136
2138 0 449162.97 163085.05 62520 -1 2137
2139 0 449073.38 162973.08 62560 -1 2138
2140 0 449065.94 162308.77 62560 -1 2139
2141 0 449250.06 162137.56 62640 -1 2140
2142 0 449412.56 162034.14 62680 -1 2141
2143 0 449476.6 162004.6 62720 -1 2142
2144 0 449535.7 162019.38 62760 -1 2143
2145 0 449599.72 161989.83 62800 -1 2144
2146 0 449618.28 161995.27 62840 -1 2145
2147 0 449618.28 161995.27 62880 -1 2146
2148 0 449618.28 161995.27 62920 -1 2147
2149 0 449713.62 161861.83 62960 -1 2148
2150 0 449864.6 161741.48 63000 -1 2149
2151 0 449872.06 161734.02 63040 -1 2150
2152 0 449872.06 161734.02 63080 -1 2151
2153 0 449872.06 161734.02 63120 -1 2152
2154 0 449964.12 161709.12 63160 -1 2153
2155 0 450028.16 161704.2 63200 -1 2154
2156 0 450013.88 161704.16 63240 -1 2155
2157 0 450013.88 161704.16 63280 -1 2156
2158 0 450013.88 161704.16 63320 -1 2157
2159 0 450028.8 161704.16 63360 -1 2158
2160 0 450062.62 161723.89 63400 -1 2159
2161 0 450073.6 161763.88 63440 -1 2160
2162 0 450131.56 161782.98 63480 -1 2161
2163 0 450140.78 161816.12 63520 -1 2162
2164 0 450148.25 161816.12 63560 -1 2163
2165 0 450148.25 161816.12 63600 -1 2164
2166 0 449957.38 161248.97 63640 -1 2165
2167 0 449982.66 161258.33 63680 -1 2166
2168 0 450033.97 161276.83 63760 -1 2167
2169 0 449999.16 161297.72 63800 -1 2168
2170 0 450555.12 161872.73 63640 -1 2165
2171 0 450628.94 161812.53 63680 -1 2170
2172 0 450865.3 161906.11 63800 -1 2171
2173 0 451577.72 161865.27 63920 -1 2172
2174 0 451815.78 161876.56 63960 -1 2173
2175 0 453815.16 161251.14 64080 -1 2174
2176 0 454007.22 161182.19 64240 -1 2175
2177 0 454399.22 161171.1 64320 -1 2176
2178 0 454620.47 161174.8 64360 -1 2177
2179 0 454915.94 161022.14 64440 -1 2178
2180 0 455564 160656 64520 -1 2179
2181 0 455888.4 160473.05 64560 -1 2180
2182 0 455937.3 160368.81 64600 -1 2181
2183 0 456048.16 160210.47 64680 -1 2182
2184 0 456139.6 160167.66 64720 -1 2183
2185 0 456971.84 158552.39 64720 -1 2184
2186 0 457236.34 158101 64800 -1 2185
2187 0 457370.7 157907.34 64960 -1 2186
2188 0 457514.44 157547 65120 -1 2187
2189 0 457621.84 157277 65240 -1 2188
2190 0 457983.97 156708.22 65520 -1 2189
2191 0 458402.53 156358.56 65600 -1 2190
2192 0 458498.47 156311.72 65640 -1 2191
2193 0 458986 155863.58 65680 -1 2192
2194 0 459111.7 155787.31 65720 -1 2193
2195 0 459137.75 155774.75 65760 -1 2194
2196 0 459215.1 155738.06 65880 -1 2195
2197 0 457395.84 158086.03 65120 -1 2188
2198 0 457136.2 158394.89 64800 -1 2186
2199 0 456986.22 158696.44 64640 -1 2185
2200 0 457035.88 159202.44 64360 -1 2199
2201 0 457049.06 159190.69 64400 -1 2200
2202 0 455641.75 160115.47 64960 -1 2183
2203 0 455641.75 160115.47 65080 -1 2202
2204 0 455652.3 160057.4 65120 -1 2203
2205 0 435622.38 160132.86 65080 -1 1470
2206 0 435599.62 160181.6 65240 -1 2205
2207 0 435674.34 160262.83 65360 -1 2206
2208 0 435814.06 160275.83 65480 -1 2207
2209 0 435833.56 160282.31 65520 -1 2208
2210 0 435882.28 160347.3 65640 -1 2209
2211 0 435882.28 160347.3 65720 -1 2210
2212 0 435885.53 160347.3 65760 -1 2211
2213 0 435866.03 160334.3 65840 -1 2212
2214 0 435866.03 160344.05 65960 -1 2213
2215 0 435807.56 160399.28 66120 -1 2214
2216 0 435739.34 160425.28 66200 -1 2215
2217 0 435687.34 160428.53 66280 -1 2216
2218 0 435654.88 160422.03 66360 -1 2217
2219 0 435658.12 160438.27 66480 -1 2218
2220 0 435654.88 160474.02 66560 -1 2219
2221 0 433208 157685 65400 -1 1466
2222 0 433128 157695 65520 -1 2221
2223 0 433160 157687 65640 -1 2222
2224 0 432014.66 155564.33 64680 -1 1459
2225 0 432086.66 155456.33 64520 -1 2224
2226 0 432151 155432 64480 -1 2225
2227 0 432146.66 154996.33 64560 -1 2226
2228 0 432142.66 154896.33 64600 -1 2227
2229 0 432026.66 154700.33 64720 -1 2228
2230 0 432214.66 155408.33 64440 -1 2226
2231 0 432394.66 155468.33 64280 -1 2230
2232 0 432422.66 155420.33 64120 -1 2231
2233 0 432218.66 154880.33 64000 -1 2232
2234 0 432285 154074 64000 -1 2233
2235 0 432679 153232 64120 -1 2234
2236 0 432751 153084 64240 -1 2235
2237 0 433209 152370 64240 -1 2236
2238 0 433383 151496 64240 -1 2237
2239 0 433841 150394 64240 -1 2238
2240 0 433731 149944 64160 -1 2239
2241 0 433751 149512 64280 -1 2240
2242 0 433787 149028 64360 -1 2241
2243 0 433779 148700 64440 -1 2242
2244 0 433677 148026 64520 -1 2243
2245 0 433637 147594 64560 -1 2244
2246 0 433579 146836 64640 -1 2245
2247 0 433715 146212 64680 -1 2246
2248 0 433985 145550 64760 -1 2247
2249 0 434021 145530 64800 -1 2248
2250 0 434061 145410 64880 -1 2249
2251 0 434081 145350 64920 -1 2250
2252 0 434089 145218 65040 -1 2251
2253 0 434009 144990 65200 -1 2252
2254 0 434000 144859 65240 -1 2253
2255 0 433991 144728 65280 -1 2254
2256 0 434103 144544 65320 -1 2255
2257 0 434042.97 144610.45 65360 -1 2256
2258 0 434042.97 144610.45 65400 -1 2257
2259 0 434064.38 144305.45 65360 -1 2256
2260 0 434090.38 144188.48 65400 -1 2259
2261 0 434161.84 143993.55 65440 -1 2260
2262 0 434265.8 143785.61 65520 -1 2261
2263 0 434467.25 143499.7 65720 -1 2262
2264 0 434720.7 143220.28 65880 -1 2263
2265 0 434993.6 143018.84 66040 -1 2264
2266 0 435427.34 142967.33 66240 -1 2265
2267 0 435514.44 142956.78 66280 -1 2266
2268 0 435701.1 142866.27 66560 -1 2267
2269 0 435819.9 142917.17 66720 -1 2268
2270 0 436389.5 143418.44 66840 -1 2269
2271 0 436655.38 143582.48 66880 -1 2270
2272 0 436741.97 143709.14 66920 -1 2271
2273 0 436915.6 143848.36 67000 -1 2272
2274 0 437183.2 143969.34 67040 -1 2273
2275 0 437500 144195.62 67120 -1 2274
2276 0 437748.88 144354.02 67200 -1 2275
2277 0 437850.72 144365.33 67280 -1 2276
2278 0 437788.5 144410.6 67480 -1 2277
2279 0 437839.4 144314.42 67560 -1 2278
2280 0 437890.3 144269.17 67600 -1 2279
2281 0 438953.8 144387.95 67600 -1 2280
2282 0 440130.44 144331.39 67600 -1 2281
2283 0 440192.66 144427.56 67560 -1 2282
2284 0 440441.56 144619.89 67520 -1 2283
2285 0 440430.25 144795.25 67440 -1 2284
2286 0 440452.9 144973.38 67320 -1 2285
2287 0 440384.97 145032.84 67200 -1 2286
2288 0 440334.06 144857.48 67080 -1 2287
2289 0 440339.72 144778.28 67040 -1 2288
2290 0 440219.2 144595.06 66960 -1 2289
2291 0 440219.2 144583.75 66920 -1 2290
2292 0 438512.56 144252.19 67760 -1 2281
2293 0 438342.84 144122.1 67920 -1 2292
2294 0 437843.3 143740.88 67920 -1 2293
2295 0 438007.38 143763.5 68040 -1 2294
2296 0 438007.38 143763.5 68120 -1 2295
2297 0 437590.5 143793.98 66960 -1 2275
2298 0 437562.22 143550.75 66880 -1 2297
2299 0 435606.84 142417.75 66760 -1 2269
2300 0 435752 142317.06 66800 -1 2299
2301 0 435904.62 142302.44 66840 -1 2300
2302 0 436031.53 142313.62 66880 -1 2301
2303 0 436106.2 142384.53 66920 -1 2302
2304 0 436156 142451.5 66960 -1 2303
2305 0 436206.03 142518.39 67000 -1 2304
2306 0 436381.88 142669.95 67160 -1 2305
2307 0 436466.75 142657.83 67280 -1 2306
2308 0 436485.5 142643.36 67320 -1 2307
2309 0 436487.06 142572.16 67360 -1 2308
2310 0 436488.44 142499.88 67400 -1 2309
2311 0 436436.44 142300.12 67520 -1 2310
2312 0 436392.38 142009.6 67600 -1 2311
2313 0 436394 141821.16 67680 -1 2312
2314 0 436387.25 141654.02 67720 -1 2313
2315 0 436460.7 141633.2 67880 -1 2314
2316 0 436581.94 141566.52 68200 -1 2315
2317 0 436757.75 141578.64 68360 -1 2316
2318 0 437060.9 141475.56 68680 -1 2317
2319 0 437339.78 141257.31 68960 -1 2318
2320 0 437448.94 141233.06 69120 -1 2319
2321 0 437697.5 141220.92 69400 -1 2320
2322 0 437952.16 141227 69600 -1 2321
2323 0 438000.66 141045.11 69960 -1 2322
2324 0 438073.4 140808.66 70160 -1 2323
2325 0 438152.22 140644.95 70320 -1 2324
2326 0 438394.72 140566.14 70720 -1 2325
2327 0 438458.2 140596.4 70880 -1 2326
2328 0 438474.1 140603.81 70920 -1 2327
2329 0 438533.2 140626.4 71080 -1 2328
2330 0 438547.62 140632.1 71120 -1 2329
2331 0 438620.56 140524.34 71200 -1 2330
2332 0 438747.28 140306.66 71320 -1 2331
2333 0 438796.2 140158.2 71400 -1 2332
2334 0 438828.5 140020.75 71480 -1 2333
2335 0 438909.72 139764.08 71640 -1 2334
2336 0 438903.22 139557 71800 -1 2335
2337 0 438922.72 139235.34 71920 -1 2336
2338 0 438961.5 139033.38 72080 -1 2337
2339 0 439010.22 138747.47 72320 -1 2338
2340 0 439013.47 138669.48 72360 -1 2339
2341 0 439055.72 138533.03 72480 -1 2340
2342 0 439056.72 138437.64 72600 -1 2341
2343 0 439193.2 138268.69 72720 -1 2342
2344 0 439381.62 137908.05 73040 -1 2343
2345 0 439479.1 137661.12 73160 -1 2344
2346 0 439469.34 137661.12 73200 -1 2345
2347 0 439521.34 137462.94 73320 -1 2346
2348 0 439583.06 137430.44 73440 -1 2347
2349 0 439588.06 137396.69 73480 -1 2348
2350 0 439625.47 137302.61 73560 -1 2349
2351 0 439661.22 137140.17 73680 -1 2350
2352 0 439628.72 136867.25 73800 -1 2351
2353 0 439696.94 136675.56 73920 -1 2352
2354 0 439696.94 136526.11 74040 -1 2353
2355 0 439664.47 136321.42 74160 -1 2354
2356 0 439638.47 136275.92 74200 -1 2355
2357 0 439641.72 136189.11 74280 -1 2356
2358 0 439622.22 136072.16 74400 -1 2357
2359 0 439598 135976.67 74480 -1 2358
2360 0 439586.47 135929.19 74520 -1 2359
2361 0 439594.66 135883.67 74600 -1 2360
2362 0 439599.47 135860.97 74640 -1 2361
2363 0 439612.47 135591.3 74760 -1 2362
2364 0 439505.25 135402.48 74840 -1 2363
2365 0 439505.25 135399.23 74920 -1 2364
2366 0 439290.8 134924.88 75000 -1 2365
2367 0 439164.1 134775.27 75080 -1 2366
2368 0 439118.62 134323.66 75320 -1 2367
2369 0 439089.38 134307.4 75480 -1 2368
2370 0 439094.66 134227 75520 -1 2369
2371 0 439105.62 134067.03 75600 -1 2370
2372 0 439121.6 134070.2 75640 -1 2371
2373 0 439183.6 134083.28 75800 -1 2372
2374 0 439063.38 133592.69 75920 -1 2373
2375 0 439144.62 133201.05 76040 -1 2374
2376 0 439336.3 132976.86 76200 -1 2375
2377 0 439576.72 132820.9 76320 -1 2376
2378 0 439602.72 132484.3 76480 -1 2377
2379 0 439612.47 132429.06 76560 -1 2378
2380 0 439612.47 132260.11 76680 -1 2379
2381 0 439705.25 132156.2 76760 -1 2380
2382 0 439737.75 131909.27 76920 -1 2381
2383 0 439827.06 131669.9 77080 -1 2382
2384 0 439921.28 131416.48 77200 -1 2383
2385 0 440038.25 131241.05 77320 -1 2384
2386 0 440067.5 131088.34 77440 -1 2385
2387 0 440057.75 131010.37 77520 -1 2386
2388 0 440135.5 130823.36 77600 -1 2387
2389 0 440138.75 130722.64 77680 -1 2388
2390 0 440155 130418.14 77800 -1 2389
2391 0 440158.25 130255.695 77920 -1 2390
2392 0 440077.03 129992.52 78040 -1 2391
2393 0 440114.75 129880.5 78080 -1 2392
2394 0 440129 129731.805 78160 -1 2393
2395 0 440168 129557.21 78280 -1 2394
2396 0 440197.25 129326.53 78440 -1 2395
2397 0 440182 129215.53 78560 -1 2396
2398 0 440188.5 128968.61 78680 -1 2397
2399 0 440250.22 128884.13 78760 -1 2398
2400 0 440298.97 128679.445 78960 -1 2399
2401 0 440298.97 128546.234 79160 -1 2400
2402 0 440208 128452.016 79400 -1 2401
2403 0 440152.75 128351.3 79480 -1 2402
2404 0 440098.53 128347.89 79600 -1 2403
2405 0 440069.3 128308.9 79640 -1 2404
2406 0 440179.78 128081.47 79680 -1 2405
2407 0 440095.28 128279.66 79720 -1 2406
2408 0 440098.53 128247.17 79760 -1 2407
2409 0 440131.03 128107.46 79880 -1 2408
2410 0 440114.78 127980.75 80000 -1 2409
2411 0 440030.3 127749.484 80120 -1 2410
2412 0 440056.3 127687.76 80240 -1 2411
2413 0 439955.6 127525.305 80360 -1 2412
2414 0 439936.1 127395.34 80480 -1 2413
2415 0 439903.6 127289.41 80600 -1 2414
2416 0 439871.12 127149.7 80680 -1 2415
2417 0 439845.12 127016.49 80760 -1 2416
2418 0 439858.12 126752.15 80880 -1 2417
2419 0 439835.38 126534.47 81000 -1 2418
2420 0 439806.12 126277.8 81120 -1 2419
2421 0 439751.9 126105.44 81200 -1 2420
2422 0 439755.16 126024.21 81280 -1 2421
2423 0 439742.16 125683.07 81440 -1 2422
2424 0 439644.7 125477.42 81520 -1 2423
2425 0 439654.44 125337.72 81640 -1 2424
2426 0 439719.4 125246.74 81760 -1 2425
2427 0 439810.4 124957.58 81920 -1 2426
2428 0 439797.4 124795.13 81960 -1 2427
2429 0 439768.16 124704.16 82000 -1 2428
2430 0 439751.9 124527.59 82080 -1 2429
2431 0 439703.2 124300.164 82200 -1 2430
2432 0 439722.66 124170.2 82320 -1 2431
2433 0 439686.94 124027.25 82440 -1 2432
2434 0 439683.7 123949.27 82520 -1 2433
2435 0 439709.7 123864.8 82600 -1 2434
2436 0 439543.75 123285.305 82840 -1 2435
2437 0 439423.53 122995.61 83000 -1 2436
2438 0 439371.56 122849.41 83080 -1 2437
2439 0 439231.84 122582.984 83200 -1 2438
2440 0 439150.62 122495.91 83280 -1 2439
2441 0 439144.12 122375.695 83360 -1 2440
2442 0 439137.62 122261.98 83440 -1 2441
2443 0 439095.4 121971.64 83600 -1 2442
2444 0 439072.66 121913.164 83720 -1 2443
2445 0 439092.16 121692.23 83840 -1 2444
2446 0 439062 121733 83880 -1 2445
2447 0 439043.4 121523.28 83920 -1 2446
2448 0 439004.72 121279.4 84000 -1 2447
2449 0 438988.2 121078.01 84040 -1 2448
2450 0 438971.94 120756.78 84160 -1 2449
2451 0 438971.94 120704.8 84240 -1 2450
2452 0 438981.7 120438.44 84400 -1 2451
2453 0 438958.94 120259.74 84520 -1 2452
2454 0 439049.9 120139.52 84600 -1 2453
2455 0 439173.38 119977.72 84720 -1 2454
2456 0 439293.6 119974.47 84840 -1 2455
2457 0 439378.06 119902.984 84960 -1 2456
2458 0 439430.03 119854.25 85000 -1 2457
2459 0 439371.56 119557.42 85080 -1 2458
2460 0 439371.56 119459.95 85200 -1 2459
2461 0 439410.56 119372.23 85320 -1 2460
2462 0 439365.06 119207.38 85440 -1 2461
2463 0 439371.56 119181.39 85560 -1 2462
2464 0 439339.06 119054.68 85680 -1 2463
2465 0 439160.38 118891.06 85800 -1 2464
2466 0 439088.9 118572.66 86000 -1 2465
2467 0 439088.9 118572.66 86120 -1 2466
2468 0 439079.16 118501.18 86240 -1 2467
2469 0 438897.22 118400.46 86360 -1 2468
2470 0 438869.03 118126.586 86400 -1 2469
2471 0 438791.06 118019.37 86440 -1 2470
2472 0 438752.06 117938.14 86480 -1 2471
2473 0 438637.28 117883.87 86560 -1 2472
2474 0 438573.38 117795.19 86600 -1 2473
2475 0 438524.62 117497.13 86680 -1 2474
2476 0 438404.44 117312.15 86720 -1 2475
2477 0 438287.47 117052.23 86800 -1 2476
2478 0 438170.5 116825.87 86880 -1 2477
2479 0 438164 116812.87 86920 -1 2478
2480 0 438177 116812.87 86960 -1 2479
2481 0 438186.75 116829.12 87000 -1 2480
2482 0 438144.5 117073.96 87160 -1 2481
2483 0 438118.5 117210.42 87240 -1 2482
2484 0 438121.75 117194.17 87320 -1 2483
2485 0 438121.75 117216.914 87400 -1 2484
2486 0 437962.56 117073.96 87480 -1 2485
2487 0 437978.8 116973.24 87520 -1 2486
2488 0 437988.56 116752.305 87560 -1 2487
2489 0 438014.53 116563.87 87640 -1 2488
2490 0 438004.78 116472.89 87680 -1 2489
2491 0 437874.84 116329.94 87760 -1 2490
2492 0 437507.28 115991.14 87800 -1 2491
2493 0 437367.56 115688.98 87880 -1 2492
2494 0 437377.3 115620.75 87960 -1 2493
2495 0 437351.3 115646.74 88000 -1 2494
2496 0 437179.12 115662.984 88120 -1 2495
2497 0 437006.25 115380.61 88120 -1 2496
2498 0 436962.84 115270.055 88160 -1 2497
2499 0 436828.2 115196.484 88320 -1 2498
2500 0 436171.3 114972.555 88480 -1 2499
2501 0 435917.53 114972.555 88600 -1 2500
2502 0 436007.12 114860.59 88760 -1 2501
2503 0 435790.66 114703.84 88920 -1 2502
2504 0 435769.8 114680 89000 -1 2503
2505 0 435759.34 114668 89040 -1 2504
2506 0 435738.4 114644.125 89120 -1 2505
2507 0 435819 114538 89200 -1 2506
2508 0 435899.66 114431.95 89280 -1 2507
2509 0 435914 114219 89400 -1 2508
2510 0 435902.62 114136.555 89440 -1 2509
2511 0 435857.8 113994.734 89600 -1 2510
2512 0 435738.4 113979.805 89760 -1 2511
2513 0 435639.28 113754.34 89800 -1 2512
2514 0 435783.2 113419.99 89880 -1 2513
2515 0 435794.25 113399.5 89920 -1 2514
2516 0 435827.97 113337.88 90040 -1 2515
2517 0 435723.47 113285.63 90160 -1 2516
2518 0 435507 112658.63 90160 -1 2517
2519 0 435581.66 112404.85 90280 -1 2518
2520 0 435708.53 112098.81 90480 -1 2519
2521 0 435716 111867.42 90600 -1 2520
2522 0 435790.66 111755.46 90840 -1 2521
2523 0 435999.66 111143.39 91040 -1 2522
2524 0 436007.12 111106.07 91080 -1 2523
2525 0 435887.7 110605.96 91080 -1 2524
2526 0 435895.16 110494 91200 -1 2525
2527 0 435954.88 110367.1 91280 -1 2526
2528 0 435977.4 110314.75 91320 -1 2527
2529 0 436373 110546.14 91360 -1 2528
2530 0 436425.25 110225.18 91400 -1 2529
2531 0 436477.5 109941.54 91520 -1 2530
2532 0 436492.44 109829.57 91560 -1 2531
2533 0 436589.03 109635.93 91640 -1 2532
2534 0 436589.03 109367.22 91800 -1 2533
2535 0 436559.2 109225.4 91920 -1 2534
2536 0 436626.34 108949.22 92040 -1 2535
2537 0 436536.66 108896.664 92080 -1 2536
2538 0 436357.66 108792.47 92160 -1 2537
2539 0 436286.28 108529.27 92200 -1 2538
2540 0 436367 108289.984 92240 -1 2539
2541 0 436656.22 108001.26 92320 -1 2540
2542 0 436559.2 107568.33 92320 -1 2541
2543 0 436193.44 107180.19 92320 -1 2542
2544 0 436029.22 107105.55 92200 -1 2543
2545 0 435245.47 105821.69 92200 -1 2544
2546 0 435118.56 105418.62 92320 -1 2545
2547 0 434917.03 105187.23 92440 -1 2546
2548 0 434655.78 105075.266 92600 -1 2547
2549 0 434454.25 104858.8 92720 -1 2548
2550 0 433864.6 104201.945 92880 -1 2549
2551 0 433038.22 103300.336 92880 -1 2550
2552 0 432513.56 103134.555 92880 -1 2551
2553 0 432278.5 102899.5 92840 -1 2552
2554 0 432011.25 102759.62 92800 -1 2553
2555 0 431782.06 102730.31 92760 -1 2554
2556 0 430557.9 102589.664 92680 -1 2555
2557 0 430620.5 102477.5 92480 -1 2556
2558 0 430632.56 102455.305 92440 -1 2557
2559 0 430668.6 102493.8 92360 -1 2558
2560 0 430704.34 102532.664 92280 -1 2559
2561 0 430722.12 102552.34 92240 -1 2560
2562 0 430684.8 102619.52 92040 -1 2561
2563 0 430819.16 102701.625 91960 -1 2562
2564 0 430874.22 102725.03 91880 -1 2563
2565 0 430416.1 102320.95 92880 -1 2555
2566 0 430520.6 102207.79 93000 -1 2565
2567 0 430389.75 102140.5 93120 -1 2566
2568 0 430346.44 102118.06 93160 -1 2567
2569 0 430251.88 101917.88 93280 -1 2568
2570 0 430222.03 101895.484 93440 -1 2569
2571 0 430207.1 101858.164 93560 -1 2570
2572 0 430251.44 101674.7 93720 -1 2571
2573 0 430130.03 101447.75 93760 -1 2572
2574 0 430320.03 101083.56 93800 -1 2573
2575 0 430388.66 100888.28 93840 -1 2574
2576 0 430441.44 100624.375 93880 -1 2575
2577 0 430441.44 100312.97 93920 -1 2576
2578 0 430444 100231 93880 -1 2577
2579 0 430494.22 100492.42 94040 -1 2578
2580 0 430399.22 100603.266 94120 -1 2579
2581 0 430362.25 100629.66 94200 -1 2580
2582 0 430446.72 100149.35 93840 -1 2578
2583 0 430420.3 100006.84 93800 -1 2582
2584 0 430330.6 99785.17 93760 -1 2583
2585 0 430372.8 99500.16 93680 -1 2584
2586 0 430858.4 98808.734 93680 -1 2585
2587 0 431069.53 98697.9 93560 -1 2586
2588 0 431201.47 98370.66 93520 -1 2587
2589 0 431212.03 98280.93 93480 -1 2588
2590 0 431169.8 98159.54 93400 -1 2589
2591 0 431190.9 98127.87 93240 -1 2590
2592 0 431275.38 98127.87 93080 -1 2591
2593 0 431259.53 98027.586 93040 -1 2592
2594 0 431423.16 97958.97 93000 -1 2593
2595 0 431491.75 97874.52 92960 -1 2594
2596 0 431797.88 97726.734 92960 -1 2595
2597 0 431935.12 97542.01 92760 -1 2596
2598 0 431956.22 97468.12 92720 -1 2597
2599 0 432056.5 97336.164 92680 -1 2598
2600 0 432162.06 97352 92640 -1 2599
2601 0 432209.56 97346.72 92480 -1 2600
2602 0 432220.12 97278.1 92440 -1 2601
2603 0 432262.34 97003.65 92320 -1 2602
2604 0 432262.34 96555.016 92160 -1 2603
2605 0 432098.75 96570.85 91960 -1 2604
2606 0 432162.06 96644.74 91760 -1 2605
2607 0 432130.4 96591.96 91720 -1 2606
2608 0 432196.6 96636.34 91600 -1 2607
2609 0 432220.12 96639.46 91560 -1 2608
2610 0 432241.25 96665.85 91520 -1 2609
2611 0 432169.75 96547.1 91400 -1 2610
2612 0 432146.25 96507.51 91360 -1 2611
2613 0 432056.5 96602.516 91320 -1 2612
2614 0 432010.66 96616.57 91240 -1 2613
2615 0 431987.9 96623.625 91200 -1 2614
2616 0 431993.2 96623.625 91160 -1 2615
2617 0 432330.97 96723.914 91560 -1 2608
2618 0 432172.62 97072.26 91360 -1 2617
2619 0 430742.28 98924.85 93760 -1 2586
2620 0 431027.28 98866.79 93840 -1 2619
2621 0 431064.25 98856.234 93880 -1 2620
2622 0 431053.7 98924.85 93920 -1 2621
2623 0 430404.5 99273.2 93400 -1 2585
2624 0 430409.78 99225.695 93280 -1 2623
2625 0 430412.5 99233.6 93240 -1 2624
2626 0 430415.03 99241.53 93200 -1 2625
2627 0 430304.22 99473.766 93840 -1 2585
2628 0 430404.5 99552.94 93920 -1 2627
2629 0 430430.88 99568.77 93960 -1 2628
2630 0 431995.03 102681.64 92880 -1 2554
2631 0 433439.34 103495.625 92680 -1 2551
2632 0 433486.84 103511.46 92640 -1 2631
2633 0 433497.4 103569.516 92600 -1 2632
2634 0 433529.1 103617.02 92480 -1 2633
2635 0 433555.47 103611.74 92440 -1 2634
2636 0 436596.5 108128.15 92440 -1 2541
2637 0 436536.78 108090.83 92480 -1 2636
2638 0 435647 143006 66160 -1 2266
2639 0 435867.3 143045.12 66080 -1 2638
2640 0 436091.44 143092.55 66000 -1 2639
2641 0 436272.5 143163.19 65880 -1 2640
2642 0 436334.72 143185.81 65800 -1 2641
2643 0 436458.7 143200.02 65760 -1 2642
2644 0 436402.12 143262.25 65600 -1 2643
2645 0 436322.94 143194.36 65440 -1 2644
2646 0 436486.97 143222.64 65280 -1 2645
2647 0 436528 143169.25 65240 -1 2646
2648 0 436651.03 143007.69 65120 -1 2647
2649 0 436713.25 143109.52 64880 -1 2648
2650 0 436713.25 143115.17 64760 -1 2649
2651 0 436701.94 143126.48 64680 -1 2650
2652 0 436656.4 143627 64560 -1 2651
2653 0 436626.1 143961.47 64480 -1 2652
2654 0 436461.88 144327.22 64360 -1 2653
2655 0 436331.25 144530.47 64320 -1 2654
2656 0 436152.12 144809.67 64240 -1 2655
2657 0 435823.7 145167.97 64120 -1 2656
2658 0 437126.22 143024.25 65040 -1 2652
2659 0 434066.3 145516.44 64640 -1 2246
2660 0 434252.7 145884.92 64480 -1 2659
2661 0 434367.9 146139.56 64320 -1 2660
2662 0 434283 150312 64320 -1 2239
2663 0 434567 150276 64360 -1 2662
2664 0 434887 150304 64320 -1 2663
2665 0 435075 150432 64200 -1 2664
2666 0 435415 150372 64120 -1 2665
2667 0 435551 150260 64040 -1 2666
2668 0 435691 150092 64000 -1 2667
2669 0 435843 150024 63960 -1 2668
2670 0 435855 149908 63920 -1 2669
2671 0 435907 149776 63880 -1 2670
2672 0 435899 149656 63840 -1 2671
2673 0 435915 149544 63800 -1 2672
2674 0 435967 149396 63760 -1 2673
2675 0 435991 149236 63720 -1 2674
2676 0 436039 149128 63640 -1 2675
2677 0 436143 149144 63560 -1 2676
2678 0 436837 148842 63480 -1 2677
2679 0 436973 148850 63320 -1 2678
2680 0 436969 148866 63200 -1 2679
2681 0 437081 148872.4 63040 -1 2680
2682 0 437109 148874 63000 -1 2681
2683 0 433251 151416 64360 -1 2238
2684 0 433163 151320 64440 -1 2683
2685 0 433087 151108 64520 -1 2684
2686 0 429153.03 157591.61 69720 -1 1416
2687 0 423378 127299 200760 -1 583
2688 0 423354 127003 200880 -1 2687
2689 0 423230 126755 201040 -1 2688
2690 0 423330 126799 201160 -1 2689
2691 0 423698 126911 201280 -1 2690
2692 0 424190 126763 201280 -1 2691
2693 0 424658 126587 201360 -1 2692
2694 0 425026 126379 201280 -1 2693
2695 0 425238 126343 201200 -1 2694
2696 0 425506 126271 201120 -1 2695
2697 0 425590 126251 201040 -1 2696
2698 0 425722 126487 200960 -1 2697
2699 0 426486 126915 200880 -1 2698
2700 0 426678 127063 200800 -1 2699
2701 0 427166 127167 200720 -1 2700
2702 0 427590 127319 200640 -1 2701
2703 0 428082 127463 200520 -1 2702
2704 0 428194 127431 200400 -1 2703
2705 0 428234 127167 200240 -1 2704
2706 0 428182 126851 200120 -1 2705
2707 0 428174 126579 200040 -1 2706
2708 0 428194 126503 199960 -1 2707
2709 0 428298 126559 199800 -1 2708
2710 0 428350 126647 199520 -1 2709
2711 0 428470 126659 199360 -1 2710
2712 0 428510 126655 199280 -1 2711
2713 0 428670 126711 199160 -1 2712
2714 0 428770 126735 199080 -1 2713
2715 0 428922 126807 198960 -1 2714
2716 0 429082 126867 198840 -1 2715
2717 0 429406 126847 198720 -1 2716
2718 0 429542 126891 198600 -1 2717
2719 0 429554 126955 198520 -1 2718
2720 0 429638 127087 198440 -1 2719
2721 0 429794 127203 198320 -1 2720
2722 0 430046 127239 198200 -1 2721
2723 0 430254 127235 198120 -1 2722
2724 0 430378 127191 197960 -1 2723
2725 0 430494 127175 197840 -1 2724
2726 0 430642 127131 197720 -1 2725
2727 0 430794 127023 197640 -1 2726
2728 0 430994 127003 197520 -1 2727
2729 0 431178 127035 197400 -1 2728
2730 0 431250 127039 197280 -1 2729
2731 0 431258 127115 197120 -1 2730
2732 0 431282 127211 196920 -1 2731
2733 0 431282 127323 196760 -1 2732
2734 0 431290 127363 196600 -1 2733
2735 0 431394 127495 196480 -1 2734
2736 0 431458 127575 196360 -1 2735
2737 0 431498 127555 196240 -1 2736
2738 0 431550 127427 196080 -1 2737
2739 0 431582 127411 195960 -1 2738
2740 0 432294 127247 195920 -1 2739
2741 0 432466 127019 195960 -1 2740
2742 0 432682 126871 196040 -1 2741
2743 0 432766 126959 196240 -1 2742
2744 0 432930 126991 196360 -1 2743
2745 0 433278 126963 196480 -1 2744
2746 0 433614 127129 196520 -1 2745
2747 0 433730 127145 196600 -1 2746
2748 0 433926 127237 196640 -1 2747
2749 0 433994 127293 196600 -1 2748
2750 0 434042 127341 196480 -1 2749
2751 0 434050 127337 196440 -1 2750
2752 0 432854 126719 195920 -1 2742
2753 0 432870 126667 195840 -1 2752
2754 0 432926 126539 195760 -1 2753
2755 0 432942 126437 195680 -1 2754
2756 0 433022 126397 195560 -1 2755
2757 0 433114 126381 195440 -1 2756
2758 0 433170 126297 195320 -1 2757
2759 0 433230 126189 195200 -1 2758
2760 0 433274 126169 195080 -1 2759
2761 0 433310 126117 194960 -1 2760
2762 0 433366 126065 194840 -1 2761
2763 0 433378 126009 194680 -1 2762
2764 0 433434 126069 194520 -1 2763
2765 0 433494 126109 194440 -1 2764
2766 0 433586 126149 194400 -1 2765
2767 0 433722 126225 194320 -1 2766
2768 0 433782 126233 194240 -1 2767
2769 0 433810 126453 194280 -1 2768
2770 0 434054 126481 194280 -1 2769
2771 0 434078 126597 194240 -1 2770
2772 0 434130 126893 194200 -1 2771
2773 0 434150 126973 194080 -1 2772
2774 0 434166 126913 194280 -1 2772
2775 0 434118 126933 194360 -1 2774
2776 0 434086 126921 194400 -1 2775
2777 0 431242 127327 195840 -1 2739
2778 0 431174 127191 195680 -1 2777
2779 0 431126 127055 195520 -1 2778
2780 0 431110 126951 195360 -1 2779
2781 0 431114 126875 195200 -1 2780
2782 0 431166 126787 195040 -1 2781
2783 0 431218 126799 194960 -1 2782
2784 0 431530 127311 194960 -1 2783
2785 0 431714 127891 194960 -1 2784
2786 0 432034 127899 195000 -1 2785
2787 0 432486 128047 194920 -1 2786
2788 0 432768 128021 194920 -1 2787
2789 0 432884 128081 194880 -1 2788
2790 0 433012 128061 194800 -1 2789
2791 0 433124 127901 194840 -1 2790
2792 0 431946 127979 195120 -1 2786
2793 0 431576 127745 194880 -1 2785
2794 0 431468 127677 194800 -1 2793
2795 0 431300 127745 194680 -1 2794
2796 0 431232 127773 194640 -1 2795
2797 0 430948 127925 194600 -1 2796
2798 0 430820 127989 194480 -1 2797
2799 0 430620 127941 194360 -1 2798
2800 0 430492 127905 194280 -1 2799
2801 0 430428 127937 194160 -1 2800
2802 0 430356 127905 194040 -1 2801
2803 0 430364 127953 193920 -1 2802
2804 0 430456 128175 193800 -1 2803
2805 0 430468 128207 193760 -1 2804
2806 0 430484 128351 193720 -1 2805
2807 0 430460 128471 193640 -1 2806
2808 0 430464 128479 193600 -1 2807
2809 0 431612 127477 195040 -1 2784
2810 0 431640 127593 195160 -1 2809
2811 0 431660 127649 195280 -1 2810
2812 0 431692 127861 195360 -1 2811
2813 0 431748 127923 195400 -1 2812
2814 0 431784 128007 195480 -1 2813
2815 0 431852 128095 195560 -1 2814
2816 0 432024 127959 195520 -1 2815
2817 0 432020 127907 195440 -1 2816
2818 0 432088 127855 195320 -1 2817
2819 0 432080 127831 195280 -1 2818
2820 0 431242 126783 194840 -1 2783
2821 0 431282 126679 194720 -1 2820
2822 0 431334 126583 194600 -1 2821
2823 0 431330 126531 194480 -1 2822
2824 0 431334 126487 194360 -1 2823
2825 0 431362 126435 194200 -1 2824
2826 0 431318 126475 194040 -1 2825
2827 0 431322 126507 194000 -1 2826
2828 0 431390 126507 193880 -1 2827
2829 0 431418 126515 193840 -1 2828
2830 0 431481 126542 193720 -1 2829
2831 0 431502 126551 193680 -1 2830
2832 0 431606 126619 193520 -1 2831
2833 0 431754 126635 193400 -1 2832
2834 0 431902 126703 193240 -1 2833
2835 0 431998 126735 193160 -1 2834
2836 0 432442 126495 193160 -1 2835
2837 0 432598 126419 193200 -1 2836
2838 0 432590 126409 193280 -1 2837
2839 0 432622 126433 193360 -1 2838
2840 0 432870 126553 193440 -1 2839
2841 0 432794 126561 193520 -1 2840
2842 0 432686 126477 193600 -1 2841
2843 0 432046 126751 193120 -1 2835
2844 0 432114 126743 193000 -1 2843
2845 0 432258 126747 192880 -1 2844
2846 0 432418 126783 192800 -1 2845
2847 0 432630 126799 192720 -1 2846
2848 0 432890 127223 192720 -1 2847
2849 0 433050 127347 192680 -1 2848
2850 0 433162 127199 192520 -1 2849
2851 0 433186 127135 192440 -1 2850
2852 0 433258 127039 192320 -1 2851
2853 0 433282 126983 192240 -1 2852
2854 0 433362 126823 192120 -1 2853
2855 0 433342 126627 192000 -1 2854
2856 0 433358 126551 191960 -1 2855
2857 0 433478 126359 191920 -1 2856
2858 0 433482 126351 191880 -1 2857
2859 0 433034 127683 192640 -1 2849
2860 0 432978 127767 192560 -1 2859
2861 0 432918 127815 192440 -1 2860
2862 0 432790 128031 192320 -1 2861
2863 0 432782 128135 192240 -1 2862
2864 0 432796.66 128123 192200 -1 2863
2865 0 432826 128099 192120 -1 2864
2866 0 432612.66 128699 192200 -1 2864
2867 0 432612.66 128711 192120 -1 2866
2868 0 432560.66 128755 192080 -1 2867
2869 0 432516.66 128811 191960 -1 2868
2870 0 432500.66 128791 191840 -1 2869
2871 0 432504.66 128795 191720 -1 2870
2872 0 432496.66 128547 191480 -1 2871
2873 0 432436.66 128427 191320 -1 2872
2874 0 432396.66 128283 191240 -1 2873
2875 0 432352.66 128227 191080 -1 2874
2876 0 432352.66 128179 191040 -1 2875
2877 0 432272.66 128199 190960 -1 2876
2878 0 432180.66 128219 190880 -1 2877
2879 0 432120.66 128283 190800 -1 2878
2880 0 432016.66 128279 190720 -1 2879
2881 0 432028.66 128287 190680 -1 2880
2882 0 432028.66 128231 190560 -1 2881
2883 0 431948.66 128207 190440 -1 2882
2884 0 431900.66 128007 190200 -1 2883
2885 0 431820.66 127919 190080 -1 2884
2886 0 431724.66 127891 189960 -1 2885
2887 0 431712.66 127879 189840 -1 2886
2888 0 431676.66 127863 189720 -1 2887
2889 0 431676.66 127747 189560 -1 2888
2890 0 431348.66 127423 189520 -1 2889
2891 0 431128.66 127091 189520 -1 2890
2892 0 431060.66 127079 189600 -1 2891
2893 0 430812.66 126987 189720 -1 2892
2894 0 430608.66 126951 189840 -1 2893
2895 0 430444.66 126923 189880 -1 2894
2896 0 430343 126905 189960 -1 2895
2897 0 430319 126937 190120 -1 2896
2898 0 430375 127001 190240 -1 2897
2899 0 430375 127353 190160 -1 2897
2900 0 430295 127489 190040 -1 2899
2901 0 430239 127545 189960 -1 2900
2902 0 430231 127593 189880 -1 2901
2903 0 428370 126407 199760 -1 2709
2904 0 428410 126341 199720 -1 2903
2905 0 428514 126309 199600 -1 2904
2906 0 428502 126711 199800 -1 2709
2907 0 428682 126677 199800 -1 2906
2908 0 428762 126593 199720 -1 2907
2909 0 428818 126533 199640 -1 2908
2910 0 428870 126561 199560 -1 2909
2911 0 428914 126533 199480 -1 2910
2912 0 428946 126533 199400 -1 2911
