# Supplementary material for: Connectomics Analysis Reveals First-, Second-, and Third-Order Thermosensory and Hygrosensory Neurons in the Adult Drosophila Brain
Source: Curr Biol. 2020 Aug 17;30(16):3167–3182.e4. doi: 10.1016/j.cub.2020.06.028 (PMC7443704; doi:10.1016/j.cub.2020.06.028)
Supplement: Data S1. Skeletons and Meshes, Related to STAR Methods — marin2020-skeletons contains files describing the morphology of each neuron in this study (in FAFB14 space, .swc format). glomeruli_meshes contains the glomerular meshes (in FAFB14 space, .stl format). neuropil_meshes contains the glomerular meshes (in FAFB14 space, .stl format). [file mmc5.zip › VP_SI/marin2020-skeletons/8883804.swc]

# SWC format file
# based on specifications at http://www.neuronland.org/NLMorphologyConverter/MorphologyFormats/SWC/Spec.html
# Created by nat::write.neuron.swc
# PointNo Label X Y Z Radius Parent 
1 0 713436 164837 172440 2190 -1
2 0 713676 164941 172480 -1 1
3 0 713572 164693 172800 -1 2
4 0 713492 164477 173080 -1 3
5 0 713548 164413 173360 -1 4
6 0 713596 164213 173640 -1 5
7 0 713436 164349 173880 -1 6
8 0 713244 164333 174160 -1 7
9 0 712932 164493 174440 -1 8
10 0 712636 164549 174640 -1 9
11 0 712364 164477 174760 -1 10
12 0 711996 164381 174800 -1 11
13 0 711812 164365 174840 -1 12
14 0 711692 164333 175000 -1 13
15 0 711384 164277 175240 -1 14
16 0 711000 164245 175640 -1 15
17 0 710608 164197 175920 -1 16
18 0 710504 164181 176080 -1 17
19 0 710392 164125 176240 -1 18
20 0 710248 164053 176400 -1 19
21 0 709928 163949 176640 -1 20
22 0 709692 163973 176880 -1 21
23 0 709300 163941 177120 -1 22
24 0 708948 163917 177320 -1 23
25 0 708468 163909 177560 -1 24
26 0 707968 163845 177840 -1 25
27 0 707496 163693 178040 -1 26
28 0 706944 163565 178280 -1 27
29 0 706768 163509 178400 -1 28
30 0 706456 163397 178520 -1 29
31 0 706144 163261 178600 -1 30
32 0 705768 163189 178680 -1 31
33 0 705436 163045 178760 -1 32
34 0 704844 162845 178840 -1 33
35 0 704572 162765 178920 -1 34
36 0 704084 162589 179040 -1 35
37 0 703588 162429 179120 -1 36
38 0 703212 162365 179200 -1 37
39 0 702808 162253 179280 -1 38
40 0 701960 162125 179400 -1 39
41 0 701712 161973 179520 -1 40
42 0 701600 161837 179640 -1 41
43 0 701344 161733 179760 -1 42
44 0 701088 161629 179840 -1 43
45 0 700904 161557 179920 -1 44
46 0 700792 161549 180000 -1 45
47 0 700592 161637 180080 -1 46
48 0 700508 161717 180160 -1 47
49 0 700124 161869 180240 -1 48
50 0 699012 161853 180280 -1 49
51 0 698788 161877 180320 -1 50
52 0 698344 161941 180400 -1 51
53 0 698000 161973 180480 -1 52
54 0 697400 162077 180520 -1 53
55 0 697008 162125 180520 -1 54
56 0 696840 162189 180600 -1 55
57 0 696584 162365 180760 -1 56
58 0 696384 162397 180920 -1 57
59 0 696264 162397 181040 -1 58
60 0 696144 162333 181120 -1 59
61 0 695800 162093 181200 -1 60
62 0 695624 162093 181240 -1 61
63 0 695464 162045 181320 -1 62
64 0 695400 162013 181400 -1 63
65 0 695176 161965 181600 -1 64
66 0 694988 161821 181760 -1 65
67 0 694844 161749 181920 -1 66
68 0 694692 161677 182160 -1 67
69 0 694548 161629 182320 -1 68
70 0 694404 161613 182400 -1 69
71 0 694300 161629 182440 -1 70
72 0 693580 161501 182440 -1 71
73 0 693124 161253 182520 -1 72
74 0 692816 161101 182680 -1 73
75 0 692480 161037 182800 -1 74
76 0 692112 161013 182960 -1 75
77 0 691440 160957 183160 -1 76
78 0 690960 160941 183360 -1 77
79 0 690664 160949 183520 -1 78
80 0 690356 160917 183720 -1 79
81 0 689668 160893 183960 -1 80
82 0 689076 160845 184200 -1 81
83 0 688716 160869 184360 -1 82
84 0 688460 160869 184560 -1 83
85 0 688264 160837 184760 -1 84
86 0 687976 160781 185000 -1 85
87 0 687816 160765 185160 -1 86
88 0 687632 160757 185320 -1 87
89 0 687464 160693 185480 -1 88
90 0 687304 160677 185600 -1 89
91 0 687008 160709 185800 -1 90
92 0 686584 160733 185960 -1 91
93 0 686340 160605 186120 -1 92
94 0 686100 160493 186240 -1 93
95 0 685932 160421 186320 -1 94
96 0 685556 160461 186360 -1 95
97 0 685260 160453 186440 -1 96
98 0 684764 160413 186520 -1 97
99 0 684512 160397 186560 -1 98
100 0 684336 160421 186600 -1 99
101 0 684200 160445 186640 -1 100
102 0 683952 160549 186680 -1 101
103 0 683672 160597 186720 -1 102
104 0 683304 160637 186760 -1 103
105 0 682912 160493 186800 -1 104
106 0 682464 160269 186840 -1 105
107 0 682148 160093 186840 -1 106
108 0 680940 160061 186800 -1 107
109 0 680796 160045 186760 -1 108
110 0 680404 160077 186640 -1 109
111 0 680220 160221 186520 -1 110
112 0 680052 160133 186440 -1 111
113 0 679900 160093 186360 -1 112
114 0 679860 160045 186320 -1 113
115 0 679836 160029 186280 -1 114
116 0 679564 159885 186240 -1 115
117 0 679284 159717 186200 -1 116
118 0 679124 159637 186120 -1 117
119 0 678868 159629 186080 -1 118
120 0 678740 159621 186040 -1 119
121 0 678622 159641 186000 -1 120
122 0 678476 159645 185960 -1 121
123 0 678400 159637 185920 -1 122
124 0 678280 159621 185880 -1 123
125 0 678248 159629 185840 -1 124
126 0 678112 159645 185800 -1 125
127 0 678056 159629 185760 -1 126
128 0 677944 159621 185720 -1 127
129 0 677920 159581 185680 -1 128
130 0 677832 159557 185640 -1 129
131 0 677728 159549 185600 -1 130
132 0 677648 159565 185560 -1 131
133 0 677648 159557 185520 -1 132
134 0 677104 159325 185520 -1 133
135 0 676832 159133 185480 -1 134
136 0 676696 159029 185440 -1 135
137 0 676608 158909 185400 -1 136
138 0 676584 158813 185360 -1 137
139 0 676464 158685 185320 -1 138
140 0 676432 158645 185280 -1 139
141 0 676328 158269 185240 -1 140
142 0 675856 157405 185200 -1 141
143 0 675648 157277 185040 -1 142
144 0 675504 157109 184880 -1 143
145 0 675456 156965 184720 -1 144
146 0 675492 156589 184560 -1 145
147 0 675532 156357 184480 -1 146
148 0 675548 156149 184400 -1 147
149 0 675372 155997 184320 -1 148
150 0 675332 155781 184240 -1 149
151 0 675176 155501 184160 -1 150
152 0 675088 155213 184080 -1 151
153 0 675076 154861 184000 -1 152
154 0 675044 154693 183920 -1 153
155 0 674948 154517 183840 -1 154
156 0 674900 154277 183720 -1 155
157 0 674828 154085 183600 -1 156
158 0 674692 153901 183480 -1 157
159 0 674548 153741 183360 -1 158
160 0 674388 153453 183240 -1 159
161 0 674236 153309 183120 -1 160
162 0 673912 153021 183000 -1 161
163 0 673680 152973 182880 -1 162
164 0 673504 152797 182760 -1 163
165 0 673248 152661 182640 -1 164
166 0 673096 152525 182520 -1 165
167 0 673040 152437 182360 -1 166
168 0 672920 152373 182240 -1 167
169 0 672736 152277 182080 -1 168
170 0 672568 152141 181920 -1 169
171 0 672448 152077 181840 -1 170
172 0 672248 151861 181760 -1 171
173 0 672056 151677 181680 -1 172
174 0 671976 151597 181600 -1 173
175 0 671648 151381 181520 -1 174
176 0 671504 151229 181440 -1 175
177 0 671412 151125 181400 -1 176
178 0 671084 150909 181320 -1 177
179 0 670996 150725 181240 -1 178
180 0 670908 150653 181200 -1 179
181 0 670892 150341 181120 -1 180
182 0 670804 150109 180920 -1 181
183 0 670756 149629 180680 -1 182
184 0 670800 149317 180480 75 183
185 0 670744 149221 180400 75 184
186 0 670552 148925 180320 75 185
187 0 670448 148733 180240 81 186
188 0 670408 148581 180160 102 187
189 0 670416 148429 180080 102 188
190 0 670232 148125 179920 160 189
191 0 670088 147909 179760 115 190
192 0 669724 147669 179600 101 191
193 0 669508 147357 179400 90 192
194 0 669404 147173 179200 122 193
195 0 669340 147053 179040 45 194
196 0 669316 146997 178800 75 195
197 0 669060 146837 178560 107 196
198 0 668940 146821 178280 163 197
199 0 668868 146829 178080 163 198
200 0 668756 146669 177920 128 199
201 0 668780 146629 177720 139 200
202 0 668580 146581 177600 122 201
203 0 668564 146541 177480 122 202
204 0 668184 146021 177280 128 203
205 0 667936 145517 177120 163 204
206 0 667696 145157 176960 256 205
207 0 667416 144829 176760 240 206
208 0 667180 144733 176600 197 207
209 0 666484 144365 176520 124 208
210 0 665940 143841 176400 64 209
211 0 665204 143497 176320 163 210
212 0 664642 142957 176240 134 211
213 0 664028 142301 176200 128 212
214 0 663266 141421 176200 107 213
215 0 663082 141229 176120 86 214
216 0 662868 140989 176080 120 215
217 0 662298 140921 175960 120 216
218 0 662070 140829 175840 122 217
219 0 661794 140581 175720 124 218
220 0 661378 140221 175680 102 219
221 0 660260 139501 175640 51 220
222 0 660144 139349 175560 32 221
223 0 660104 139417 175480 86 222
224 0 660080 139309 175400 91 223
225 0 660072 139141 175320 102 224
226 0 659936 139045 175240 102 225
227 0 660018 138981 175200 102 226
228 0 659695 139336 175200 91 227
229 0 659639 139444 175120 45 228
230 0 659595 139564 175040 45 229
231 0 659475 139636 174960 98 230
232 0 659359 139496 174960 98 231
233 0 659355 139688 174880 98 231
234 0 659187 139692 174840 60 233
235 0 659039 139820 174760 71 234
236 0 658747 139870 174680 90 235
237 0 658611 139966 174760 90 236
238 0 658375 140114 174840 81 237
239 0 658227 140158 174960 107 238
240 0 658035 140282 175040 81 239
241 0 658003 140538 175080 51 240
242 0 657959 140754 175000 102 241
243 0 657907 140846 174920 102 242
244 0 657807 141024 174880 40 243
245 0 657855 141320 174960 102 244
246 0 657887 141464 175040 81 245
247 0 657987 141812 175120 75 246
248 0 658079 142714 175120 51 247
249 0 658059 142650 175200 75 248
250 0 658211 142790 175320 51 249
251 0 658331 142878 175480 51 250
252 0 658403 142962 175640 80 251
253 0 658451 143050 175760 80 252
254 0 658523 143058 175840 80 253
255 0 658519 143116 175960 80 254
256 0 658527 143136 176080 80 255
257 0 658475 143264 176160 80 256
258 0 658479 143360 176200 80 257
259 0 657915 142982 175120 108 248
260 0 658003 143398 175200 227 259
261 0 658559 143294 175200 71 260
262 0 658887 143326 175280 108 261
263 0 658879 143342 175360 108 262
264 0 659003 143270 175440 108 263
265 0 659355 143162 175520 32 264
266 0 659407 143196 175600 32 265
267 0 659511 143192 175760 32 266
268 0 659595 143104 175840 32 267
269 0 659647 143068 175960 71 268
270 0 659775 143124 176120 71 269
271 0 659935 143120 176240 32 270
272 0 660015 143044 176360 81 271
273 0 660067 142976 176480 81 272
274 0 660203 142948 176640 81 273
275 0 660371 143096 176720 51 274
276 0 660799 143472 176760 75 275
277 0 661035 144120 176720 120 276
278 0 661287 144456 176680 45 277
279 0 661503 144768 176640 60 278
280 0 661699 144930 176600 51 279
281 0 661827 145082 176560 51 280
282 0 661831 145126 176520 40 281
283 0 662015 145198 176480 40 282
284 0 662287 145414 176520 71 283
285 0 662331 145378 176640 71 284
286 0 662351 145322 176760 32 285
287 0 662371 145346 176880 32 286
288 0 662419 145454 177040 51 287
289 0 662405 145476 177120 51 288
290 0 662413 145364 177160 51 289
291 0 662545 145092 177320 51 290
292 0 662605 144964 177400 51 291
293 0 662653 144816 177320 51 292
294 0 662601 144644 177240 51 293
295 0 662581 144588 177080 32 294
296 0 662537 144588 176960 32 295
297 0 662441 144560 176880 32 296
298 0 662353 144576 176760 51 297
299 0 662409 145592 177160 64 289
300 0 662441 145952 177240 71 299
301 0 662493 146012 177160 71 300
302 0 662815 145700 176480 91 284
303 0 662907 145808 176440 64 302
304 0 663351 145996 176400 64 303
305 0 663567 146160 176440 60 304
306 0 663847 146584 176480 90 305
307 0 664171 146596 176600 101 306
308 0 658008 143367 175240 227 260
309 0 658019 143420 175360 227 308
310 0 658031 143436 175520 172 309
311 0 657979 143560 175680 172 310
312 0 657962 143649 175800 172 311
313 0 658055 143400 175040 256 260
314 0 658011 143384 174920 166 313
315 0 657979 143364 174760 166 314
316 0 657931 143348 174600 96 315
317 0 657831 143376 174440 96 316
318 0 657823 143376 174280 71 317
319 0 657723 143276 174160 45 318
320 0 657603 143260 174000 32 319
321 0 657531 143324 173880 32 320
322 0 657427 143468 173760 80 321
323 0 657375 143526 173680 80 322
324 0 657315 143618 173560 104 323
325 0 657243 143758 173440 104 324
326 0 657195 143858 173360 60 325
327 0 657187 144034 173320 60 326
328 0 657107 144234 173280 40 327
329 0 657183 144498 173240 102 328
330 0 657151 144782 173200 32 329
331 0 657375 144836 173240 71 330
332 0 657535 144976 173320 45 331
333 0 657575 145040 173400 45 332
334 0 657639 145460 173440 90 333
335 0 657959 146012 173440 90 334
336 0 658155 146224 173360 60 335
337 0 658335 146264 173240 80 336
338 0 658403 146356 173160 80 337
339 0 658755 146298 173120 32 338
340 0 659095 146210 173160 60 339
341 0 659243 146118 173040 60 340
342 0 659343 146130 172920 60 341
343 0 659411 146222 172800 81 342
344 0 659459 146282 172680 81 343
345 0 656911 145076 173120 51 330
346 0 656787 145268 173080 51 345
347 0 656663 145520 173040 51 346
348 0 656639 145768 173000 51 347
349 0 656543 145912 172920 51 348
350 0 656383 146024 172800 51 349
351 0 656147 145960 172800 51 350
352 0 656411 146102 172680 51 350
353 0 656567 146142 172560 51 352
354 0 656667 146234 172480 51 353
355 0 656783 146318 172400 -1 354
356 0 656871 146382 172280 -1 355
357 0 657015 146458 172160 -1 356
358 0 657119 146522 172040 -1 357
359 0 657207 146478 171880 -1 358
360 0 657263 146414 171720 -1 359
361 0 657291 146286 171520 -1 360
362 0 657383 146178 171400 -1 361
363 0 657335 146138 171240 -1 362
364 0 657227 146138 171080 -1 363
365 0 657119 145986 171040 -1 364
366 0 656907 145830 170960 -1 365
367 0 656859 145748 170920 -1 366
368 0 656723 145636 170880 -1 367
369 0 656647 145556 170840 -1 368
370 0 656595 145428 170760 -1 369
371 0 656615 145432 170640 -1 370
372 0 656499 145232 170720 -1 370
373 0 656423 145184 170680 -1 372
374 0 656283 145136 170640 -1 373
375 0 656219 145116 170600 -1 374
376 0 658055 139742 175040 32 240
377 0 657899 139622 175080 32 376
378 0 657931 139598 175160 32 377
379 0 657911 139558 175200 32 378
380 0 657855 139474 175240 32 379
381 0 657647 139190 175200 32 380
382 0 657651 139186 175160 32 381
383 0 657479 139190 175160 32 382
384 0 657327 139094 174960 32 383
385 0 657247 139042 174920 -1 384
386 0 656867 138952 174880 -1 385
387 0 656571 138960 174960 -1 386
388 0 656371 138854 175040 -1 387
389 0 656271 138798 175120 -1 388
390 0 656171 138666 175200 -1 389
391 0 657387 139222 175240 32 383
392 0 657287 139264 175400 32 391
393 0 657307 139310 175440 32 392
394 0 657139 139338 175520 -1 393
395 0 657111 139286 175560 -1 394
396 0 656987 139404 175600 -1 395
397 0 657723 139070 175240 32 381
398 0 657871 139022 175240 32 397
399 0 657925 138952 175200 32 398
400 0 657965 138892 175160 32 399
401 0 658019 138812 175160 32 400
402 0 658109 138730 175160 32 401
403 0 658079 138736 175120 32 402
404 0 657999 138636 175120 -1 403
405 0 657903 138568 175040 -1 404
406 0 657847 138536 174960 -1 405
407 0 657783 138488 174880 -1 406
408 0 657747 138428 174800 -1 407
409 0 657751 138412 174760 -1 408
410 0 658139 138724 175200 -1 402
411 0 660092 138709 175160 91 227
412 0 659984 138305 175120 80 411
413 0 659796 138185 175040 102 412
414 0 659468 137877 174880 120 413
415 0 659328 137673 174720 86 414
416 0 659218 137433 174560 86 415
417 0 659066 137197 174440 75 416
418 0 658950 137081 174320 86 417
419 0 658830 136885 174160 98 418
420 0 658758 136825 174000 98 419
421 0 658576 136733 173840 122 420
422 0 658372 136525 173640 96 421
423 0 658268 136509 173480 96 422
424 0 658200 136541 173400 120 423
425 0 658100 136545 173280 120 424
426 0 657730 136169 173280 60 425
427 0 657306 136121 173280 124 426
428 0 656590 135893 173280 51 427
429 0 656600.7 135853 173360 51 428
430 0 656606 135833 173400 51 429
431 0 656462 135681 173480 51 430
432 0 656430 135601 173520 51 431
433 0 656406 135549 173600 51 432
434 0 656302 135485 173680 140 433
435 0 656090 135309 173760 140 434
436 0 656082 135273 173840 140 435
437 0 656046 135157 173960 140 436
438 0 656034 134921 174040 140 437
439 0 656036 134846 174080 -1 438
440 0 656054 134853 174160 -1 439
441 0 656074 134825 174240 -1 440
442 0 656050 134757 174320 -1 441
443 0 655942 134789 174400 -1 442
444 0 655894 134793 174440 -1 443
445 0 655850 134785 174480 -1 444
446 0 655822 134813 174520 -1 445
447 0 655790 134865 174560 -1 446
448 0 655554 134597 174520 -1 447
449 0 655334 134641 174520 -1 448
450 0 655286 134705 174560 -1 449
451 0 655298 134801 174600 -1 450
452 0 655262 134849 174640 -1 451
453 0 655248 134909 174680 -1 452
454 0 655168 134997 174720 -1 453
455 0 655164 135025 174760 -1 454
456 0 655164 135089 174840 -1 455
457 0 655192 135177 174920 -1 456
458 0 655192 135253 175000 -1 457
459 0 655208 135294 175040 -1 458
460 0 655192 135309 175080 -1 459
461 0 655834 134941 174640 -1 447
462 0 655862 135033 174720 -1 461
463 0 655894 135073 174800 -1 462
464 0 655898 135121 174880 -1 463
465 0 655858 135125 174960 -1 464
466 0 655882 135113 175040 -1 465
467 0 655894 135121 175120 -1 466
468 0 655870 135145 175200 -1 467
469 0 655782 135149 175280 -1 468
470 0 655750 135165 175360 -1 469
471 0 655674 135185 175440 -1 470
472 0 655614 135193 175520 -1 471
473 0 655580 135329 175560 -1 472
474 0 655616 135117 175600 -1 473
475 0 655624 135229 175640 -1 474
476 0 655597.3 135242.33 175680 -1 475
477 0 655544 135269 175760 -1 476
478 0 655620 135473 175760 -1 477
479 0 655704 135473 175840 -1 478
480 0 655772 135525 175920 -1 479
481 0 655788 135589 176000 -1 480
482 0 655808 135622 176040 -1 481
483 0 655911 135717 176040 -1 482
484 0 655951 135923 176080 -1 483
485 0 655910 136016 176120 -1 484
486 0 655735 136129 176080 -1 485
487 0 655669 136121 176040 -1 486
488 0 655613 136061 176000 -1 487
489 0 655601 136041 175960 -1 488
490 0 655546 136004 175880 -1 489
491 0 655486 135958 175760 -1 490
492 0 655594 135826 175720 -1 491
493 0 655648 135697 175760 -1 492
494 0 655682 135674 175800 -1 493
495 0 655730 135690 175880 -1 494
496 0 655758 135754 175920 -1 495
497 0 655806 135814 176000 -1 496
498 0 655834 135902 176080 -1 497
499 0 655886 135878 176160 -1 498
500 0 655938 135898 176200 -1 499
501 0 656014 135902 176240 -1 500
502 0 656070 135938 176320 -1 501
503 0 656118 135966 176400 -1 502
504 0 656186 135990 176480 -1 503
505 0 656250 135970 176560 -1 504
506 0 656318 135978 176640 -1 505
507 0 656402 135990 176720 -1 506
508 0 656498 136006 176760 -1 507
509 0 656562 136030 176800 -1 508
510 0 656650 136082 176920 -1 509
511 0 656590 136182 176960 -1 510
512 0 656634 136262 177000 -1 511
513 0 656644 136316 177040 -1 512
514 0 655602 135742 175680 -1 492
515 0 655630 135858 175560 -1 514
516 0 655626 135754 175520 -1 515
517 0 655974 136062 176320 -1 485
518 0 655494 135249 175760 -1 477
519 0 655394 135093 175800 -1 518
520 0 655362 135009 175840 -1 519
521 0 655422 135069 175880 -1 520
522 0 655450 135101 175960 -1 521
523 0 655490 135081 176040 -1 522
524 0 655490 135049 176120 -1 523
525 0 655530 135013 176200 -1 524
526 0 655586 134993 176280 -1 525
527 0 655634 134953 176360 -1 526
528 0 655650 134949 176400 -1 527
529 0 655694 134933 176440 -1 528
530 0 655690 134929 176480 -1 529
531 0 655658 134905 176520 -1 530
532 0 655674 134861 176560 -1 531
533 0 655690 134845 176600 -1 532
534 0 655694 134805 176640 -1 533
535 0 655694 134801 176680 -1 534
536 0 655694 134773 176720 -1 535
537 0 655702 134753 176760 -1 536
538 0 655702 134737 176800 -1 537
539 0 655690 134697 176840 -1 538
540 0 655686 134673 176880 -1 539
541 0 655678 134621 176960 -1 540
542 0 655682 134589 177040 -1 541
543 0 655710 134721 177000 -1 542
544 0 655734 134765 176960 -1 543
545 0 655794 134873 176960 -1 544
546 0 655826 134921 176960 -1 545
547 0 655886 135013 177000 -1 546
548 0 655922 135069 177040 -1 547
549 0 655938 135117 177080 -1 548
550 0 655896 135189 177200 -1 549
551 0 655816 135161 177280 -1 550
552 0 655752 135185 177320 -1 551
553 0 655556 135229 177320 -1 552
554 0 655504 135321 177280 -1 553
555 0 655444 135557 177240 -1 554
556 0 655432 135609 177200 -1 555
557 0 655472 135785 177200 -1 556
558 0 655540 135837 177200 -1 557
559 0 655624 135833 177240 -1 558
560 0 655696 135793 177280 -1 559
561 0 655768 135793 177320 -1 560
562 0 655840 135813 177360 -1 561
563 0 655784 136021 177360 -1 562
564 0 655776 136033 177400 -1 563
565 0 655800 136005 177440 -1 564
566 0 655428 135689 177160 -1 556
567 0 655448 135809 177080 -1 566
568 0 655424 135797 177040 -1 567
569 0 655408 135777 177000 -1 568
570 0 655400 135801 176960 -1 569
571 0 655660 135185 177440 -1 551
572 0 655684 135173 177480 -1 571
573 0 655676 135149 177520 -1 572
574 0 655648 135141 177560 -1 573
575 0 655644 135133 177600 -1 574
576 0 655668 135105 177640 -1 575
577 0 655672 135065 177680 -1 576
578 0 655653 134449 177160 -1 542
579 0 655678 134397 177200 -1 578
580 0 655741 134309 177280 -1 579
581 0 655758 134289 177320 -1 580
582 0 655842 134237 177360 -1 581
583 0 655950 134233 177400 -1 582
584 0 656014 134181 177440 -1 583
585 0 655748 134155 177480 -1 584
586 0 655764 134091 177560 -1 585
587 0 655752 134051 177680 -1 586
588 0 655856 133955 177800 -1 587
589 0 655836 133955 177960 -1 588
590 0 655800 133995 178040 -1 589
591 0 655808 134059 178120 -1 590
592 0 656104.3 134189 177480 -1 584
593 0 656348 134143 177480 -1 592
594 0 656384 134155 177440 -1 593
595 0 656460 134195 177400 -1 594
596 0 656612 134187 177360 -1 595
597 0 656688 134075 177320 -1 596
598 0 656715 133963 177280 -1 597
599 0 655460 135104 175680 -1 476
600 0 655152 135186 175720 -1 599
601 0 654930 135155 175760 -1 600
602 0 654854 135094 175800 -1 601
603 0 654700 134886 175880 -1 602
604 0 654800 134643 175920 -1 603
605 0 654916 134519 175880 -1 604
606 0 654846 134536 175800 -1 605
607 0 654856 134462 175720 -1 606
608 0 654710 134216 175680 -1 607
609 0 654598 134131 175680 -1 608
610 0 654550 134095 175720 -1 609
611 0 654446 134012 175760 -1 610
612 0 654400 133898 175800 -1 611
613 0 654382 133795 175880 -1 612
614 0 654384 133721 175960 -1 613
615 0 654380 133717 176000 -1 614
616 0 654384 133709 176040 -1 615
617 0 654390 133709 176080 -1 616
618 0 654372 133675 176120 -1 617
619 0 654358 133635 176160 -1 618
620 0 654384 133639 176200 -1 619
621 0 654430 133585 176240 -1 620
622 0 654450 133560 176280 -1 621
623 0 654454 133552 176320 -1 622
624 0 654516 133513 176400 -1 623
625 0 654548 133497 176480 -1 624
626 0 654586 133469 176560 -1 625
627 0 654678 133437 176640 -1 626
628 0 654796 133347 176720 -1 627
629 0 654874 133352 176760 -1 628
630 0 654990 134516 175960 -1 605
631 0 655046 134517 176000 -1 630
632 0 655060 134519 176040 -1 631
633 0 656734 135697 173680 60 434
634 0 656758 135677 173720 60 633
635 0 656774 135677 173760 60 634
636 0 656810 135717 173800 60 635
637 0 656834 135693 173840 60 636
638 0 656888 135677 173880 60 637
639 0 656908 135665 173920 60 638
640 0 656976 135621 173960 60 639
641 0 657128 135585 174000 60 640
642 0 657180 135589 174080 60 641
643 0 657260 135585 174240 -1 642
644 0 657440 135677 174320 -1 643
645 0 657496 135697 174400 -1 644
646 0 657618 135849 174560 -1 645
647 0 657810 135805 174720 -1 646
648 0 657810 135805 174720 -1 647
649 0 658096 135713 174760 -1 648
650 0 658176 135713 174880 -1 649
651 0 658277.3 135681 174960 -1 650
652 0 658340 135565 174960 -1 651
653 0 658268 135237 174960 -1 652
654 0 658104 135077 174960 -1 653
655 0 657766 134685 174840 -1 654
656 0 657642 134469 174720 -1 655
657 0 657548 134309 174600 -1 656
658 0 657512 134133 174520 -1 657
659 0 657492 134113 174400 -1 658
660 0 657460 134053 174240 -1 659
661 0 657252 133901 174240 -1 660
662 0 657204 133777 174080 -1 661
663 0 657156 133745 174040 -1 662
664 0 657108 133713 174000 -1 663
665 0 656974 133677 173960 -1 664
666 0 656834 133437 173960 -1 665
667 0 656802 133401 173840 -1 666
668 0 656826 133365 173800 -1 667
669 0 656825 133271 173760 -1 668
670 0 656802 133257 173720 -1 669
671 0 656754 133281 173680 -1 670
672 0 656738 133233 173640 -1 671
673 0 656750 133213 173600 -1 672
674 0 656710 133217 173560 -1 673
675 0 656722 133137 173480 -1 674
676 0 656726 133101 173440 -1 675
677 0 656602 133017 173360 -1 676
678 0 656536 132841 173280 -1 677
679 0 656472 132705 173200 -1 678
680 0 656372 132589 173120 -1 679
681 0 656300 132529 173040 -1 680
682 0 656164 132457 172960 -1 681
683 0 655862 132169 172880 -1 682
684 0 655742 132121 172840 -1 683
685 0 655510 132021 172800 -1 684
686 0 655322 131989 172720 -1 685
687 0 655286 131973 172680 -1 686
688 0 655092 131869 172600 -1 687
689 0 654852 131753 172520 -1 688
690 0 654620 131761 172560 -1 689
691 0 654576 131757 172600 -1 690
692 0 654548 131737 172640 -1 691
693 0 654432 131701 172680 -1 692
694 0 654382 131677 172720 -1 693
695 0 653950 131705 172760 -1 694
696 0 653898 131701 172800 -1 695
697 0 653850 131609 172720 -1 696
698 0 653874 131521 172680 -1 697
699 0 653862 131553 172640 -1 698
700 0 653798 131449 172560 -1 699
701 0 653642 131333 172560 -1 700
702 0 653574 131301 172600 -1 701
703 0 653562 131293 172640 -1 702
704 0 653440 131169 172680 -1 703
705 0 653288 131081 172720 -1 704
706 0 653316 131001 172760 -1 705
707 0 653156 130893 172760 -1 706
708 0 653036 130825 172720 -1 707
709 0 652964 130757 172680 -1 708
710 0 652952 130765 172640 -1 709
711 0 652870 130781 172520 -1 710
712 0 652858 130813 172400 -1 711
713 0 652834 130757 172280 -1 712
714 0 652598 130649 172240 -1 713
715 0 652538 130585 172280 -1 714
716 0 652472 130541 172240 -1 715
717 0 652432 130505 172200 -1 716
718 0 652356 130465 172160 -1 717
719 0 652308 130453 172120 -1 718
720 0 652300 130421 172080 -1 719
721 0 652256 130385 172040 -1 720
722 0 652184 130305 172000 -1 721
723 0 652108 130265 171960 -1 722
724 0 652020 130221 171920 -1 723
725 0 651984 130185 171880 -1 724
726 0 651916 130137 171840 -1 725
727 0 651876 130125 171800 -1 726
728 0 651802 130077 171760 -1 727
729 0 651754 130033 171720 -1 728
730 0 651714 130005 171680 -1 729
731 0 657271 133567 174040 -1 663
732 0 657287 133447 174000 -1 731
733 0 657333 133303 173960 -1 732
734 0 658328 135665 175000 -1 651
735 0 658384 135705 175080 -1 734
736 0 658416 135745 175080 -1 735
737 0 658416 135797 175120 -1 736
738 0 658494 135925 175120 -1 737
739 0 658620 136137 175120 -1 738
740 0 658668 136229 175080 -1 739
741 0 658668 136277 175040 -1 740
742 0 658790 136355 175000 86 741
743 0 658866 136547 175040 86 742
744 0 658902 136591 175160 86 743
745 0 659046 136699 175280 75 744
746 0 659122 136715 175360 -1 745
747 0 659222 136799 175440 -1 746
748 0 659290 136783 175480 -1 747
749 0 659354 136803 175520 -1 748
750 0 659410 136743 175600 -1 749
751 0 659366 136883 175680 -1 750
752 0 659346 136859 175840 -1 751
753 0 659414 136831 175920 -1 752
754 0 659446 136807 176000 -1 753
755 0 659398 136779 176040 -1 754
756 0 659326 136771 176120 -1 755
757 0 659288 136736 176160 -1 756
758 0 659586 136875 176040 -1 754
759 0 659750 136915 176120 -1 758
760 0 659906 136903 176200 -1 759
761 0 660010 136919 176280 -1 760
762 0 660084 136941 176400 -1 761
763 0 658291 135800 175000 -1 734
764 0 658307 135862 175040 -1 763
765 0 658313 135888 175080 -1 764
766 0 658299 135916 175120 -1 765
767 0 658305 136028 175160 -1 766
768 0 658313 136068 175200 -1 767
769 0 658369 136158 175240 -1 768
770 0 656014 135405 173360 140 429
771 0 655610 135253 173360 81 770
772 0 655364 135241 173360 81 771
773 0 655260 135201 173400 81 772
774 0 655196 135174 173440 91 773
775 0 656006 135553 173240 140 428
776 0 655862 135461 173160 81 775
777 0 655786 135401 173080 81 776
778 0 655658 135357 173000 91 777
779 0 655632 135389 172920 91 778
780 0 655460 135393 172800 101 779
781 0 655320 135453 172720 101 780
782 0 655236 135493 172640 120 781
783 0 655044 135489 172560 80 782
784 0 654740 135401 172480 101 783
785 0 654400 135269 172400 108 784
786 0 654380 135245 172320 108 785
787 0 654242 135177 172240 98 786
788 0 654110 135049 172160 134 787
789 0 653952 134829 172080 186 788
790 0 653816 134749 171960 186 789
791 0 653776 134701 171880 186 790
792 0 653728 134545 171680 150 791
793 0 653628 134489 171600 150 792
794 0 652968 134381 171600 64 793
795 0 652690 134433 171520 90 794
796 0 652670 134449 171480 90 795
797 0 652550 134525 171400 51 796
798 0 652226 134561 171320 86 797
799 0 652132 134529 171280 86 798
800 0 651896 134561 171200 96 799
801 0 651756 134561 171120 128 800
802 0 651052 134581 171040 183 801
803 0 650814 134797 171200 183 802
804 0 650846 134797 171240 183 803
805 0 650862 134777 171280 183 804
806 0 650870 134761 171320 183 805
807 0 650850 134789 171360 183 806
808 0 650816 134789 171400 183 807
809 0 650796 134801 171440 183 808
810 0 650700 134801 171480 183 809
811 0 650680 134817 171520 183 810
812 0 650684 134813 171560 183 811
813 0 650680 134809 171600 183 812
814 0 650628 134821 171640 183 813
815 0 650364 134985 171720 -1 814
816 0 650090 135165 171760 -1 815
817 0 650674 134869 171760 183 816
818 0 650702 134905 171800 183 817
819 0 650686 134901 171840 -1 818
820 0 650690 134921 171920 -1 819
821 0 650674 134905 172000 -1 820
822 0 650684 134858 172080 -1 821
823 0 650760 134830 172200 -1 822
824 0 650812 134818 172280 -1 823
825 0 651116 134850 172320 -1 824
826 0 651212 134770 172440 -1 825
827 0 651328 134666 172560 -1 826
828 0 651348 134634 172680 -1 827
829 0 651472 134490 172760 -1 828
830 0 651534 134318 172880 -1 829
831 0 651486 134254 172960 -1 830
832 0 651534 134162 173040 -1 831
833 0 651628 134114 173120 -1 832
834 0 651842 133942 173240 -1 833
835 0 651950 133894 173320 -1 834
836 0 652074 133786 173440 -1 835
837 0 652262 133686 173520 -1 836
838 0 652446 133562 173640 -1 837
839 0 652594 133466 173720 -1 838
840 0 652722 133422 173800 -1 839
841 0 653122 133438 173800 -1 840
842 0 653144 133410 173760 -1 841
843 0 653334 133250 173760 -1 842
844 0 653436 133194 173720 -1 843
845 0 653482 133208 173680 -1 844
846 0 653842 133380 173680 -1 845
847 0 654026 133292 173640 -1 846
848 0 654166 133252 173600 -1 847
849 0 654326 133248 173520 -1 848
850 0 654538 133248 173440 -1 849
851 0 654570 133292 173360 -1 850
852 0 654734 133384 173280 -1 851
853 0 654814 133436 173200 -1 852
854 0 654826 133488 173120 -1 853
855 0 655054 133648 173040 -1 854
856 0 653552 133162 173600 -1 845
857 0 653588 133150 173520 -1 856
858 0 652818 133378 173880 -1 840
859 0 652962 133278 174000 -1 858
860 0 653090 133302 174160 -1 859
861 0 653060 133278 174280 -1 860
862 0 653070 133234 174320 -1 861
863 0 653038 133254 174360 -1 862
864 0 652954 133302 174440 -1 863
865 0 652898 133234 174520 -1 864
866 0 649806 135237 171760 -1 816
867 0 649714 135229 171720 -1 866
868 0 649590 135249 171680 -1 867
869 0 649468 135313 171640 -1 868
870 0 649686 135277 171840 -1 867
871 0 649614 135277 171920 -1 870
872 0 649534 135289 171960 -1 871
873 0 649394 135253 172000 -1 872
874 0 649178 135057 171960 -1 873
875 0 649170 134917 172000 -1 874
876 0 649198 134856 172040 -1 875
877 0 649330 134573 172040 -1 876
878 0 649362 134529 172000 -1 877
879 0 649394 134525 171960 -1 878
880 0 649182 135037 171920 -1 874
881 0 649170 135025 171880 -1 880
882 0 649150 134989 171840 -1 881
883 0 649082 134961 171800 -1 882
884 0 648936 134883 171760 -1 883
885 0 648568 134695 171720 -1 884
886 0 648160 134883 171720 -1 885
887 0 648120 134855 171640 -1 886
888 0 648020 134807 171560 -1 887
889 0 647884 134803 171440 -1 888
890 0 647560 134811 171400 -1 889
891 0 648584 134635 171640 -1 885
892 0 648576 134613 171600 -1 891
893 0 649441 135320 172040 -1 873
894 0 649440.4 135323.97 172080 -1 893
895 0 649407.9 135362.97 172120 -1 894
896 0 649385 135358 172160 -1 895
897 0 649353 135374 172200 -1 896
898 0 649248 135372 172240 -1 897
899 0 649301 135390 172280 -1 898
900 0 649139 135402 172360 -1 899
901 0 649015 135350 172440 -1 900
902 0 648767 135318 172520 -1 901
903 0 648543 135328 172520 -1 902
904 0 649195 135354 172200 -1 898
905 0 649171 135350 172160 -1 904
906 0 649159 135346 172120 -1 905
907 0 649131 135342 172080 -1 906
908 0 649131 135342 172040 -1 907
909 0 651270 134729 171040 183 802
910 0 651290 134829 170960 183 909
911 0 651330 134957 170920 183 910
912 0 651541 135130 170920 124 911
913 0 651565 135144 170880 124 912
914 0 651609 135204 170840 124 913
915 0 651531 135140 170960 124 912
916 0 651519 135144 171000 124 915
917 0 651469 135230 171000 124 916
918 0 651499 135240 170960 124 917
919 0 651467 135196 171040 124 917
920 0 651525 135192 171080 124 919
921 0 651533 135166 171120 124 920
922 0 650934 134481 170880 154 802
923 0 650850 134433 170760 64 922
924 0 650766 134385 170640 64 923
925 0 650522 134313 170480 128 924
926 0 650200 134129 170320 108 925
927 0 649980 133973 170200 90 926
928 0 649944 133861 170080 90 927
929 0 649824 133713 169960 75 928
930 0 649726 133633 169840 75 929
931 0 649618 133505 169680 71 930
932 0 649518 133421 169560 71 931
933 0 649030 133317 169440 80 932
934 0 648976 133325 169400 80 933
935 0 648628 133305 169320 86 934
936 0 648200 133233 169280 80 935
937 0 647986 133189 169240 32 936
938 0 647810 133085 169200 80 937
939 0 647470 132997 169160 75 938
940 0 647232 132965 169080 80 939
941 0 646888 133001 169000 86 940
942 0 646616 132969 168920 75 941
943 0 646252 132941 168840 98 942
944 0 645930 133121 168800 71 943
945 0 645818 133085 168760 86 944
946 0 645714 133109 168720 86 945
947 0 645714 133109 168680 86 946
948 0 645602 133145 168600 60 947
949 0 645500 133237 168560 60 948
950 0 645112 133253 168520 51 949
951 0 645068 133265 168480 51 950
952 0 644804 133285 168600 80 951
953 0 644690 133257 168600 80 952
954 0 644562 133241 168640 51 953
955 0 644418 133153 168680 51 954
956 0 644318 133109 168720 51 955
957 0 643758 133093 168760 51 956
958 0 643424 133229 168720 51 957
959 0 643236 133329 168680 -1 958
960 0 643224 133353 168640 -1 959
961 0 643088 133381 168600 -1 960
962 0 642972 133421 168560 -1 961
963 0 642982 133461 168520 -1 962
964 0 642958 133521 168480 -1 963
965 0 642926 133545 168440 -1 964
966 0 642862 133569 168400 -1 965
967 0 642802 133569 168360 -1 966
968 0 642694 133585 168320 -1 967
969 0 642534 133621 168280 -1 968
970 0 642480 133653 168240 -1 969
971 0 642360 133617 168200 -1 970
972 0 645024 133277 168440 51 951
973 0 644940 133365 168320 51 972
974 0 644804 133493 168160 80 973
975 0 644736 133577 168000 80 974
976 0 644582 133665 167840 80 975
977 0 644314 133865 167600 -1 976
978 0 644174 133961 167440 -1 977
979 0 644094 134077 167280 -1 978
980 0 643988 134137 167160 -1 979
981 0 643872 134321 166960 -1 980
982 0 643708 134465 166800 64 981
983 0 643620 134477 166600 64 982
984 0 643604 134537 166440 64 983
985 0 643556 134585 166280 64 984
986 0 643404 134557 166240 64 985
987 0 643340 134817 166200 64 986
988 0 643354 134805 166160 64 987
989 0 643382 134961 166000 75 988
990 0 643394 135097 165880 51 989
991 0 643478 135277 165720 40 990
992 0 643460 135497 165560 45 991
993 0 643460 135617 165400 115 992
994 0 643424 135665 165240 115 993
995 0 643422 135797 165080 75 994
996 0 643334 135949 164920 64 995
997 0 643318 136061 164720 75 996
998 0 643254 136131.4 164560 75 997
999 0 643238 136149 164520 75 998
1000 0 643270 136165 164480 75 999
1001 0 643318 136205 164360 91 1000
1002 0 643398 136261 164200 81 1001
1003 0 643486 136289 164080 81 1002
1004 0 643562 136389 163920 75 1003
1005 0 643550 136477 163760 75 1004
1006 0 643736 136549 163600 71 1005
1007 0 643872 136693 163360 75 1006
1008 0 643900 136757 163280 71 1007
1009 0 643996 136965 163160 71 1008
1010 0 644040 136965 163040 71 1009
1011 0 644128 137017 162880 64 1010
1012 0 644100 137017 162840 64 1011
1013 0 644114 137001 162680 64 1012
1014 0 644150 136965 162560 81 1013
1015 0 644122 136897 162440 81 1014
1016 0 644104 136889 162280 64 1015
1017 0 644144 136829 162120 64 1016
1018 0 644096 136805 162040 75 1017
1019 0 644106 136797 162000 75 1018
1020 0 644102 136813 161960 75 1019
1021 0 644130 136809 161920 75 1020
1022 0 644062 136953 161880 75 1021
1023 0 644040 137033 161760 81 1022
1024 0 644036 137013 161680 81 1023
1025 0 644030 136957 161560 60 1024
1026 0 644038 136925 161440 60 1025
1027 0 643974 136997 161320 60 1026
1028 0 644022 137141 161240 75 1027
1029 0 644106 137269 161160 45 1028
1030 0 644186 137365 161080 45 1029
1031 0 644322 137405 161000 91 1030
1032 0 644426 137477 160920 91 1031
1033 0 644518 137593 160840 40 1032
1034 0 644632 137745 160800 40 1033
1035 0 644684 137805 160760 51 1034
1036 0 644704 137889 160720 51 1035
1037 0 644792 137961 160640 60 1036
1038 0 644880 138001 160600 60 1037
1039 0 644980 138257 160560 86 1038
1040 0 644996 138289 160520 86 1039
1041 0 645052 138477 160440 98 1040
1042 0 645058 138573 160360 98 1041
1043 0 645078 138637 160280 60 1042
1044 0 645190 138721 160200 60 1043
1045 0 645022 138657 160200 60 1044
1046 0 644998 138633 160120 60 1045
1047 0 644944 138589 160080 60 1046
1048 0 645030 138593 159960 60 1047
1049 0 645082 138625 159920 60 1048
1050 0 645074 138617 159880 60 1049
1051 0 645102 138617 159840 60 1050
1052 0 645106 138601 159760 60 1051
1053 0 645158 138657 159680 71 1052
1054 0 645194 138709 159600 71 1053
1055 0 645258 138741 159520 86 1054
1056 0 645274 138761 159440 81 1055
1057 0 645270 138749 159400 81 1056
1058 0 645214 138681 159320 64 1057
1059 0 645150 138669 159240 64 1058
1060 0 645130 138649 159200 64 1059
1061 0 645106 138645 159160 64 1060
1062 0 645122 138633 159120 64 1061
1063 0 645106 138601 159080 64 1062
1064 0 645110 138577 159040 -1 1063
1065 0 645094 138561 159000 -1 1064
1066 0 645106 138545 158960 -1 1065
1067 0 645106 138505 158920 -1 1066
1068 0 645070 138457 158840 -1 1067
1069 0 645142 138385 158800 -1 1068
1070 0 645218 138341 158760 -1 1069
1071 0 645254 138337 158720 -1 1070
1072 0 645278 138353 158680 -1 1071
1073 0 645378 138369 158600 -1 1072
1074 0 645350 138365 158560 -1 1073
1075 0 645354 138365 158480 -1 1074
1076 0 645398 138333 158400 -1 1075
1077 0 645414 138333 158320 -1 1076
1078 0 645482 138301 158240 -1 1077
1079 0 645498 138293 158160 -1 1078
1080 0 645534 138281 158080 -1 1079
1081 0 645540 138303 158040 -1 1080
1082 0 645546 138325 158000 -1 1081
1083 0 645554 138437 157960 -1 1082
1084 0 645554 138493 157920 -1 1083
1085 0 645456 138585 157840 -1 1084
1086 0 645384 138573 157760 -1 1085
1087 0 645380 138601 157680 -1 1086
1088 0 645370 138613 157640 -1 1087
1089 0 645346 138629 157600 -1 1088
1090 0 645330 138645 157560 -1 1089
1091 0 645354 138625 157520 -1 1090
1092 0 645290 138601 157480 -1 1091
1093 0 645266 138529 157440 -1 1092
1094 0 645238 138545 157400 -1 1093
1095 0 645194 138545 157360 -1 1094
1096 0 645106 138577 157320 -1 1095
1097 0 645018 138641 157280 -1 1096
1098 0 644954 138653 157240 -1 1097
1099 0 644934 138605 157200 -1 1098
1100 0 645322 138785 160120 71 1044
1101 0 645502 138857 160040 86 1100
1102 0 645594 138889 159960 86 1101
1103 0 645646 139017 159880 81 1102
1104 0 645706 139101 159800 81 1103
1105 0 645714 139097 159720 81 1104
1106 0 645774 139205 159640 64 1105
1107 0 645786 139225 159560 64 1106
1108 0 645792 139229 159520 64 1107
1109 0 645860 139269 159440 45 1108
1110 0 645972 139385 159320 45 1109
1111 0 646048 139409 159240 45 1110
1112 0 646046 139393 159120 45 1111
1113 0 646098 139517 159040 45 1112
1114 0 646110 139549 158960 45 1113
1115 0 646118 139641 158880 45 1114
1116 0 646154 139613 158800 71 1115
1117 0 646146 139609 158720 71 1116
1118 0 646162 139705 158640 71 1117
1119 0 646238 139861 158600 86 1118
1120 0 646286 139897 158560 86 1119
1121 0 646350 139917 158520 86 1120
1122 0 646378 139917 158440 102 1121
1123 0 646438 139989 158360 102 1122
1124 0 646550 139957 158240 102 1123
1125 0 646766 140225 158160 80 1124
1126 0 646884 140329 158120 80 1125
1127 0 646976 140429 158040 102 1126
1128 0 647020 140493 157960 102 1127
1129 0 647064 140569 157880 60 1128
1130 0 647224 140733 157800 60 1129
1131 0 647328 140773 157720 45 1130
1132 0 647384 140845 157640 45 1131
1133 0 647512 140953 157520 71 1132
1134 0 647636 141049 157400 71 1133
1135 0 647620 141145 157280 71 1134
1136 0 647692 141237 157200 60 1135
1137 0 647712 141349 157080 60 1136
1138 0 647734 141489 157040 104 1137
1139 0 647770 141613 157000 104 1138
1140 0 647686 141749 156920 104 1139
1141 0 647618 141893 156840 137 1140
1142 0 647646 141829 156680 137 1141
1143 0 647602 141981 156480 154 1142
1144 0 647646 142105 156320 137 1143
1145 0 647696 142267 156200 139 1144
1146 0 647708 142383 156080 139 1145
1147 0 647768 142487 156000 148 1146
1148 0 647844 142707 155840 148 1147
1149 0 648032 143043 156000 60 1147
1150 0 648092 143395 156000 32 1149
1151 0 648048 143667 155880 32 1150
1152 0 648024 143731 155800 32 1151
1153 0 647986 143801 155720 32 1152
1154 0 648414 144725 155720 -1 1153
1155 0 648626 144913 155720 -1 1154
1156 0 648870 145297 155680 -1 1155
1157 0 649032 145427 155760 -1 1156
1158 0 649116 145471 155920 -1 1157
1159 0 649304 145507 156000 -1 1158
1160 0 649528 145519 156160 -1 1159
1161 0 649716 145567 156240 -1 1160
1162 0 649856 145651 156360 -1 1161
1163 0 650032 145727 156480 -1 1162
1164 0 650160 145815 156640 -1 1163
1165 0 650308 145883 156800 -1 1164
1166 0 650556 146023 156920 -1 1165
1167 0 650772 146179 157080 -1 1166
1168 0 650838 146289 157160 -1 1167
1169 0 650914 146401 157280 -1 1168
1170 0 651050 146753 157360 -1 1169
1171 0 651162 147049 157440 -1 1170
1172 0 651138 147245 157600 -1 1171
1173 0 651130 147321 157680 -1 1172
1174 0 651144 147343 157760 -1 1173
1175 0 651200 147415 157880 -1 1174
1176 0 651292 147527 158040 -1 1175
1177 0 651344 147647 158120 -1 1176
1178 0 651340 147775 158240 -1 1177
1179 0 651288 147883 158320 -1 1178
1180 0 651230 148001 158440 -1 1179
1181 0 651262 148085 158560 -1 1180
1182 0 651150 148217 158680 -1 1181
1183 0 650994 148273 158760 -1 1182
1184 0 650926 148329 158840 -1 1183
1185 0 650898 148409 158920 -1 1184
1186 0 650794 148473 159000 -1 1185
1187 0 650730 148513 159080 -1 1186
1188 0 650670 148573 159200 -1 1187
1189 0 650580 148643 159280 -1 1188
1190 0 650516 148763 159360 -1 1189
1191 0 650448 148815 159440 -1 1190
1192 0 650308 148899 159520 -1 1191
1193 0 650212 148927 159600 -1 1192
1194 0 650152 148987 159680 -1 1193
1195 0 650020 149119 159840 -1 1194
1196 0 649902 149261 160040 -1 1195
1197 0 649842 149309 160240 -1 1196
1198 0 649810 149353 160400 -1 1197
1199 0 649662 149373 160600 -1 1198
1200 0 649558 149465 160680 -1 1199
1201 0 649458 149597 160760 -1 1200
1202 0 649334 149765 160960 -1 1201
1203 0 649154 150001 161160 -1 1202
1204 0 649210 150153 161320 -1 1203
1205 0 649204 150303 161360 -1 1204
1206 0 649124 150391 161440 -1 1205
1207 0 649112 150487 161560 -1 1206
1208 0 649172 150575 161640 -1 1207
1209 0 651378 147049 157320 -1 1171
1210 0 651998 147025 157240 -1 1209
1211 0 652278 147125 157200 -1 1210
1212 0 652278 147141 157320 -1 1211
1213 0 652346 147133 157400 -1 1212
1214 0 652338 147229 157480 -1 1213
1215 0 652334 147241 157560 -1 1214
1216 0 652410 147153 157120 -1 1211
1217 0 652578 147233 157040 -1 1216
1218 0 652692 147263 156920 -1 1217
1219 0 652796 147267 156800 -1 1218
1220 0 652972 147295 156640 -1 1219
1221 0 653084 147291 156560 -1 1220
1222 0 653256 147351 156440 -1 1221
1223 0 653488 147379 156320 -1 1222
1224 0 653644 147447 156200 -1 1223
1225 0 653776 147535 156080 -1 1224
1226 0 653852 147579 156000 -1 1225
1227 0 654052 147671 155920 -1 1226
1228 0 654292 147731 155880 -1 1227
1229 0 654870 147753 155840 -1 1228
1230 0 654910 147745 155720 -1 1229
1231 0 654966 147753 155600 -1 1230
1232 0 655462 147785 155600 -1 1231
1233 0 655706 147789 155560 -1 1232
1234 0 656010 147785 155520 -1 1233
1235 0 656202 147733 155480 -1 1234
1236 0 656422 147677 155600 -1 1235
1237 0 656814 147613 155680 -1 1236
1238 0 657044 147575 155760 -1 1237
1239 0 657128 147547 155880 -1 1238
1240 0 657192 147519 156000 -1 1239
1241 0 657332 147447 156120 -1 1240
1242 0 657388 147387 156240 -1 1241
1243 0 657484 147315 156360 -1 1242
1244 0 657616 147295 156520 -1 1243
1245 0 657764 147287 156640 -1 1244
1246 0 657832 147287 156720 -1 1245
1247 0 658100 147223 156840 -1 1246
1248 0 658280 147183 157000 -1 1247
1249 0 658452 147191 157120 -1 1248
1250 0 659004 147391 157120 -1 1249
1251 0 659144 147447 157080 -1 1250
1252 0 659328 147463 157000 -1 1251
1253 0 659414 147461 156880 -1 1252
1254 0 659534 147549 156760 -1 1253
1255 0 659610 147537 156600 -1 1254
1256 0 659670 147533 156440 -1 1255
1257 0 659914 147725 156280 -1 1256
1258 0 660110 147757 156200 -1 1257
1259 0 660374 147857 156120 -1 1258
1260 0 660550 147873 156000 -1 1259
1261 0 660728 147947 155840 -1 1260
1262 0 660880 148019 155680 -1 1261
1263 0 660960 148099 155520 -1 1262
1264 0 661124 148219 155360 -1 1263
1265 0 661292 148291 155200 -1 1264
1266 0 661460 148343 155040 -1 1265
1267 0 661632 148355 154880 -1 1266
1268 0 661824 148447 154720 -1 1267
1269 0 661844 148631 154560 -1 1268
1270 0 662090 148677 154360 -1 1269
1271 0 662294 148749 154240 -1 1270
1272 0 662662 148949 154120 -1 1271
1273 0 662814 148977 154080 -1 1272
1274 0 658598 147273 157240 -1 1249
1275 0 658698 147461 157320 -1 1274
1276 0 658738 147525 157400 -1 1275
1277 0 658812 147631 157520 -1 1276
1278 0 658832 147707 157640 -1 1277
1279 0 658844 147739 157760 -1 1278
1280 0 658868 147775 157800 -1 1279
1281 0 659160 147747 157840 -1 1280
1282 0 659244 147715 157880 -1 1281
1283 0 659376 147727 157960 -1 1282
1284 0 659532 147751 158040 -1 1283
1285 0 659644 147795 158120 -1 1284
1286 0 659732 147907 158200 -1 1285
1287 0 659782 147969 158280 -1 1286
1288 0 659934 147953 158400 -1 1287
1289 0 659978 147917 158520 -1 1288
1290 0 660170 147901 158720 -1 1289
1291 0 660226 147909 158840 -1 1290
1292 0 660230 147869 158960 -1 1291
1293 0 660302 147857 159120 -1 1292
1294 0 660372 147871 159280 -1 1293
1295 0 660464 147895 159400 -1 1294
1296 0 660648 148027 159520 -1 1295
1297 0 660796 148131 159640 -1 1296
1298 0 660860 148199 159720 -1 1297
1299 0 661116 148455 159800 -1 1298
1300 0 661444 148663 159760 -1 1299
1301 0 661660 148707 159680 -1 1300
1302 0 661908 148791 159640 -1 1301
1303 0 662224 148875 159600 -1 1302
1304 0 662374 148933 159560 -1 1303
1305 0 662694 149021 159560 -1 1304
1306 0 662838 149145 159560 -1 1305
1307 0 663002 149161 159600 -1 1306
1308 0 663302 149177 159640 -1 1307
1309 0 663382 149149 159720 -1 1308
1310 0 663590 149121 159920 -1 1309
1311 0 663694 149137 160000 -1 1310
1312 0 664444 149471 160040 -1 1311
1313 0 664920 149767 160080 -1 1312
1314 0 665156 150059 160120 -1 1313
1315 0 665088 150131 160160 -1 1314
1316 0 665036 150163 160280 -1 1315
1317 0 664992 150287 160360 -1 1316
1318 0 664928 150335 160480 -1 1317
1319 0 664840 150407 160600 -1 1318
1320 0 664756 150559 160720 -1 1319
1321 0 664778 150669 160800 -1 1320
1322 0 664806 150745 160880 -1 1321
1323 0 664826 150837 160960 -1 1322
1324 0 664840 150940 161000 -1 1323
1325 0 664770 150997 161080 -1 1324
1326 0 664646 150953 161160 -1 1325
1327 0 664606 151045 161200 -1 1326
1328 0 664470 151133 161280 -1 1327
1329 0 664418 151205 161320 -1 1328
1330 0 664388 151271 161360 -1 1329
1331 0 664404 151547 161360 -1 1330
1332 0 664448 151631 161320 -1 1331
1333 0 664444 151711 161240 -1 1332
1334 0 664448 151699 161160 -1 1333
1335 0 664444 151755 161120 -1 1334
1336 0 664412 151795 161000 -1 1335
1337 0 664364 151859 160960 -1 1336
1338 0 664376 152011 160920 -1 1337
1339 0 664464 152151 160880 -1 1338
1340 0 664520 152199 160800 -1 1339
1341 0 664734 150721 160680 -1 1320
1342 0 664702 150757 160520 -1 1341
1343 0 664702 150805 160440 -1 1342
1344 0 664854 150853 160360 -1 1343
1345 0 665062 151045 160360 -1 1344
1346 0 665056 151056 160400 -1 1345
1347 0 665316 150079 160040 -1 1314
1348 0 665440 150083 160000 -1 1347
1349 0 665520 150099 159960 -1 1348
1350 0 665568 150083 159920 -1 1349
1351 0 665716 150067 159840 -1 1350
1352 0 665840 150179 159760 -1 1351
1353 0 666276 150287 159720 -1 1352
1354 0 666744 150379 159680 -1 1353
1355 0 666836 150523 159760 -1 1354
1356 0 667072 150679 159840 -1 1355
1357 0 667342 150849 159920 -1 1356
1358 0 667606 150897 159880 -1 1357
1359 0 667950 150897 159840 -1 1358
1360 0 668030 150957 160000 -1 1359
1361 0 668102 150953 160160 -1 1360
1362 0 668130 150969 160200 -1 1361
1363 0 668238 151133 160240 -1 1362
1364 0 668286 151189 160280 -1 1363
1365 0 668462 151129 160360 -1 1364
1366 0 668534 151161 160480 -1 1365
1367 0 668670 151177 160520 -1 1366
1368 0 665900 150363 159760 -1 1352
1369 0 663714 149121 160160 -1 1311
1370 0 663694 149085 160280 -1 1369
1371 0 663742 149041 160400 -1 1370
1372 0 663770 149057 160520 -1 1371
1373 0 663750 149069 160640 -1 1372
1374 0 663718 149125 160720 -1 1373
1375 0 662350 148985 159440 -1 1304
1376 0 660330 147949 158640 -1 1290
1377 0 660422 148017 158560 -1 1376
1378 0 660458 148061 158480 -1 1377
1379 0 660490 148133 158360 -1 1378
1380 0 660514 148161 158320 -1 1379
1381 0 660602 148169 158200 -1 1380
1382 0 660738 148185 158120 -1 1381
1383 0 660838 148169 158040 -1 1382
1384 0 660786 148109 157960 -1 1383
1385 0 660722 148041 157920 -1 1384
1386 0 660734 148069 157880 -1 1385
1387 0 660750 148317 158080 -1 1382
1388 0 660966 148381 158040 -1 1387
1389 0 661058 148493 158000 -1 1388
1390 0 661098 148625 157960 -1 1389
1391 0 643014 136325 164560 75 998
1392 0 642986 136317 164600 75 1391
1393 0 642980 136293 164640 75 1392
1394 0 642974 136241 164680 75 1393
1395 0 642982 136213 164720 75 1394
1396 0 642886 136287 164800 75 1395
1397 0 642726 136387 164840 75 1396
1398 0 642626 136447 164760 75 1397
1399 1 642590 136599 164640 75 1398
1400 0 642486 136695 164560 91 1399
1401 0 642322 136807 164520 -1 1400
1402 0 642014 136863 164520 -1 1401
1403 0 641886 136851 164560 -1 1402
1404 0 641758 136903 164560 -1 1403
1405 0 641694 136831 164680 -1 1404
1406 0 641630 136791 164760 -1 1405
1407 0 641622 136719 164880 -1 1406
1408 0 641622 136631 165040 -1 1407
1409 0 646142 132657 168840 80 943
1410 0 646110 132549 168840 80 1409
1411 0 646060 132425 168880 60 1410
1412 0 645884 132037 168920 51 1411
1413 0 645688 131761 168880 81 1412
1414 0 645288 131385 168840 51 1413
1415 0 645164 131281 168800 51 1414
1416 0 645060 131225 168760 71 1415
1417 0 644858 131089 168680 75 1416
1418 0 644740 130949 168640 75 1417
1419 0 644410 130616 168520 122 1418
1420 0 644306 130269 168520 124 1419
1421 0 644278 130113 168560 51 1420
1422 0 644302 130013 168560 51 1421
1423 0 644306 129901 168600 51 1422
1424 0 644302 129865 168640 51 1423
1425 0 644322 129805 168680 51 1424
1426 0 644414 129651 168760 51 1425
1427 0 644442 129343 168840 51 1426
1428 0 644458 129219 168800 51 1427
1429 0 644526 129075 168840 51 1428
1430 0 644566 128915 168920 51 1429
1431 0 644618 128751 169000 51 1430
1432 0 644654 128475 169080 -1 1431
1433 0 644678 128137 169160 -1 1432
1434 0 644690 128017 169240 -1 1433
1435 0 644506 127737 169320 -1 1434
1436 0 644538 127529 169400 -1 1435
1437 0 644458 127345 169480 -1 1436
1438 0 644330 127145 169520 -1 1437
1439 0 644078 126933 169520 -1 1438
1440 0 644018 126903 169440 -1 1439
1441 0 643954 126803 169400 -1 1440
1442 0 643810 126687 169320 -1 1441
1443 0 643662 126599 169200 -1 1442
1444 0 643518 126555 169080 -1 1443
1445 0 643354 126455 168960 -1 1444
1446 0 643226 126501 168840 -1 1445
1447 0 643158 126557 168760 -1 1446
1448 0 643062 126633 168640 -1 1447
1449 0 642910 126741 168600 -1 1448
1450 0 642890 126945 168560 -1 1449
1451 0 642898 127137 168560 -1 1450
1452 0 643126 127341 168600 -1 1451
1453 0 643182 127329 168640 -1 1452
1454 0 643514 126265 168960 -1 1445
1455 0 643750 126169 169040 -1 1454
1456 0 643782 126157 169240 -1 1455
1457 0 643938 126253 169320 -1 1456
1458 0 644300 130505 168480 32 1419
1459 0 644002 130685 168240 32 1458
1460 0 643886 130761 168000 226 1459
1461 0 643834 130809 167960 226 1460
1462 0 643802 130849 167800 226 1461
1463 0 643610 130805 167600 102 1462
1464 0 642466 130537 167600 107 1463
1465 0 642054 130357 167520 98 1464
1466 0 641610 130241 167480 51 1465
1467 0 641206 130147 167440 40 1466
1468 0 640954 130147 167400 75 1467
1469 0 640442 130179 167360 75 1468
1470 0 639930 129969 167400 75 1469
1471 0 639122 130233 167360 -1 1470
1472 0 638734 130233 167360 -1 1471
1473 0 638630 130287 167400 -1 1472
1474 0 638622 130199 167480 -1 1473
1475 0 638630 130143 167520 -1 1474
1476 0 638634 130087 167560 -1 1475
1477 0 638670 130307 167280 -1 1472
1478 0 638638 130335 167240 -1 1477
1479 0 638426 130423 167360 -1 1472
1480 0 638274 130447 167320 -1 1479
1481 0 638178 130475 167280 -1 1480
1482 0 637906 130355 167240 -1 1481
1483 0 637810 130411 167200 -1 1482
1484 0 637674 130467 167120 -1 1483
1485 0 637538 130507 167080 -1 1484
1486 0 637154 130539 167000 -1 1485
1487 0 636870 130667 166800 -1 1486
1488 0 636674 130705 166720 -1 1487
1489 0 636518 130773 166640 -1 1488
1490 0 636294 130713 166520 -1 1489
1491 0 636190 130613 166440 -1 1490
1492 0 636130 130389 166360 -1 1491
1493 0 636054 130579 166240 -1 1492
1494 0 636014 130703 166160 -1 1493
1495 0 635990 130795 166040 -1 1494
1496 0 635990 130895 165960 -1 1495
1497 0 635882 130979 165840 -1 1496
1498 0 635802 131043 165680 -1 1497
1499 0 635762 131063 165520 -1 1498
1500 0 635890 131119 165360 -1 1499
1501 0 636134 131107 165200 -1 1500
1502 0 636126 131071 165040 -1 1501
1503 0 636154 131051 164920 -1 1502
1504 0 636274 131047 164720 -1 1503
1505 0 636386 131047 164600 -1 1504
1506 0 636458 131095 164440 -1 1505
1507 0 636498 131155 164280 -1 1506
1508 0 636466 131215 164120 -1 1507
1509 0 636438 131311 163920 -1 1508
1510 0 636386 131423 163800 -1 1509
1511 0 636342 131407 163680 -1 1510
1512 0 636266 131299 163520 -1 1511
1513 0 636254 131231 163400 -1 1512
1514 0 636146 131137 163280 -1 1513
1515 0 636094 131153 163200 -1 1514
1516 0 636038 131125 163080 -1 1515
1517 0 635930 130997 162960 -1 1516
1518 0 635822 130985 162800 -1 1517
1519 0 635702 130997 162680 -1 1518
1520 0 635582 130953 162560 -1 1519
1521 0 635490 130957 162440 -1 1520
1522 0 635402 130943 162320 120 1521
1523 0 635242 130871 162200 120 1522
1524 0 635190 130803 162080 120 1523
1525 0 635126 130751 161920 120 1524
1526 0 635118 130699 161760 120 1525
1527 0 635122 130659 161640 120 1526
1528 0 635126 130607 161520 120 1527
1529 0 635154 130555 161360 120 1528
1530 0 635154 130463 161160 120 1529
1531 0 635022 130403 161000 86 1530
1532 0 634982 130415 160840 -1 1531
1533 0 634970 130359 160640 -1 1532
1534 0 634990 130255 160520 -1 1533
1535 0 635014 130211 160400 -1 1534
1536 0 635038 130039 160360 -1 1535
1537 0 634830 129959 160160 -1 1536
1538 0 634758 129873 160000 75 1537
1539 0 634754 129861 159840 75 1538
1540 0 634806 129777 159680 75 1539
1541 0 634818 129673 159520 75 1540
1542 0 634846 129637 159400 75 1541
1543 0 635022 129441 159360 75 1542
1544 0 635058 129353 159240 -1 1543
1545 0 635078 129293 159160 -1 1544
1546 0 635058 129249 159080 -1 1545
1547 0 635082 129213 159000 -1 1546
1548 0 635150 129201 158880 -1 1547
1549 0 635190 129117 158760 -1 1548
1550 0 635178 129073 158640 -1 1549
1551 0 635218 129017 158480 -1 1550
1552 0 635182 129013 158320 -1 1551
1553 0 635202 129037 158160 -1 1552
1554 0 635078 129005 158000 -1 1553
1555 0 634998 128993 157880 -1 1554
1556 0 634890 128961 157680 -1 1555
1557 0 634802 128989 157560 -1 1556
1558 0 634770 128965 157440 -1 1557
1559 0 634738 129017 157280 -1 1558
1560 0 634626 129049 157160 -1 1559
1561 0 634526 129073 157040 -1 1560
1562 0 634450 129049 156880 -1 1561
1563 0 634286 128973 156760 -1 1562
1564 0 634246 128957 156600 -1 1563
1565 0 634294 128857 156520 -1 1564
1566 0 634266 128813 156400 -1 1565
1567 0 634922 129885 159400 75 1542
1568 0 634938 129989 159320 75 1567
1569 0 634930 129985 159240 75 1568
1570 0 633696 129568 159240 80 1541
1571 0 633504 129376 159240 98 1570
1572 0 633312 129184 159200 136 1571
1573 0 633056 129088 159240 217 1572
1574 0 632800 129088 159240 150 1573
1575 0 632576 129024 159360 134 1574
1576 0 632416 129024 159560 128 1575
1577 0 632224 129088 159760 148 1576
1578 0 632064 129056 160000 150 1577
1579 0 632160 128992 160240 178 1578
1580 0 632320 129152 160440 178 1579
1581 0 632576 129248 160480 136 1580
1582 0 632768 129120 160600 101 1581
1583 0 631904 129056 159880 156 1578
1584 0 631648 129056 159800 115 1583
1585 0 631488 129056 159600 137 1584
1586 0 631264 129024 159440 122 1585
1587 0 631072 128896 159320 124 1586
1588 0 630944 128704 159120 60 1587
1589 0 630784 128576 158920 81 1588
1590 0 630624 128576 158720 131 1589
1591 0 630560 128448 158480 140 1590
1592 0 630496 128320 158240 157 1591
1593 0 630400 128320 158240 136 1592
1594 0 630144 128384 158240 71 1593
1595 0 629888 128352 158240 81 1594
1596 0 629632 128320 158160 40 1595
1597 0 629376 128288 158160 71 1596
1598 0 629120 128224 158080 98 1597
1599 0 628896 128128 157920 91 1598
1600 0 628672 128128 157800 120 1599
1601 0 628416 128128 157720 124 1600
1602 0 628160 128128 157680 90 1601
1603 0 627904 128128 157680 81 1602
1604 0 627648 128032 157680 139 1603
1605 0 627424 127904 157640 80 1604
1606 0 627168 127808 157640 175 1605
1607 0 626912 127680 157680 186 1606
1608 0 626688 127808 157680 160 1607
1609 0 626464 127936 157520 148 1608
1610 0 626240 127840 157400 107 1609
1611 0 626016 127680 157360 86 1610
1612 0 625792 127616 157240 75 1611
1613 0 625600 127616 157040 45 1612
1614 0 625344 127712 156960 80 1613
1615 0 625184 127712 156760 160 1614
1616 0 624992 127840 156640 120 1615
1617 0 624800 128000 156520 160 1616
1618 0 624640 128000 156320 245 1617
1619 0 624384 128064 156280 271 1618
1620 0 624256 127840 156200 172 1619
1621 0 624032 127648 156200 51 1620
1622 0 623808 127456 156200 32 1621
1623 0 623552 127392 156120 81 1622
1624 0 623776 127200 156080 45 1623
1625 0 623872 127136 156040 51 1624
1626 0 623392 127328 156000 98 1623
1627 0 623136 127200 155960 90 1626
1628 0 622880 127168 155920 108 1627
1629 0 622624 127200 155840 101 1628
1630 0 622368 127232 155800 75 1629
1631 0 622112 127232 155800 104 1630
1632 0 621856 127232 155760 128 1631
1633 0 621600 127200 155720 64 1632
1634 0 621344 127200 155640 80 1633
1635 0 621088 127168 155560 81 1634
1636 0 620928 127008 155360 75 1635
1637 0 620928 126944 155360 75 1636
1638 0 620896 126688 155240 51 1637
1639 0 620896 126432 155240 32 1638
1640 0 620896 126176 155240 102 1639
1641 0 620896 125952 155080 150 1640
1642 0 620928 125792 154880 254 1641
1643 0 621184 125760 154920 172 1642
1644 0 621440 125664 154920 172 1643
1645 0 621632 125696 155080 156 1644
1646 0 621824 125504 155160 154 1645
1647 0 622048 125312 155200 107 1646
1648 0 622080 125184 155240 80 1647
1649 0 621056 125632 154840 166 1642
1650 0 621216 125632 154640 124 1649
1651 0 621344 125696 154400 134 1650
1652 0 621504 125760 154200 71 1651
1653 0 621600 125760 153960 102 1652
1654 0 621664 125632 153720 64 1653
1655 0 621696 125600 153440 75 1654
1656 0 621792 125440 153240 75 1655
1657 0 622048 125504 153360 71 1656
1658 0 622080 125728 153480 81 1657
1659 0 622080 125760 153520 90 1658
1660 0 621792 125440 153080 64 1656
1661 0 621920 125408 152840 107 1660
1662 0 621952 125280 152600 81 1661
1663 0 622080 125120 152440 107 1662
1664 0 622272 124928 152400 115 1663
1665 0 622240 124672 152400 86 1664
1666 0 622208 124416 152360 32 1665
1667 0 622304 124192 152200 64 1666
1668 0 622432 123968 152160 32 1667
1669 0 622528 123904 152160 60 1668
1670 0 622304 124928 152400 101 1664
1671 0 622560 124896 152400 51 1670
1672 0 622752 124800 152560 71 1671
1673 0 622976 124736 152680 64 1672
1674 0 623232 124672 152720 60 1673
1675 0 623488 124640 152760 98 1674
1676 0 623744 124640 152800 96 1675
1677 0 623968 124768 152760 71 1676
1678 0 624224 124832 152680 91 1677
1679 0 624480 124800 152560 60 1678
1680 0 624736 124800 152520 75 1679
1681 0 624992 124768 152560 75 1680
1682 0 625248 124704 152600 64 1681
1683 0 625472 124576 152680 98 1682
1684 0 625728 124544 152680 139 1683
1685 0 625920 124736 152680 160 1684
1686 0 626176 124672 152680 134 1685
1687 0 626432 124672 152760 137 1686
1688 0 626624 124512 152880 178 1687
1689 0 626656 124576 153000 128 1688
1690 0 626752 124768 153200 51 1689
1691 0 626784 124896 153440 98 1690
1692 0 626944 124704 153480 102 1691
1693 0 626720 124256 152920 150 1688
1694 0 626880 124064 152760 150 1693
1695 0 627104 124160 152640 154 1694
1696 0 627328 124032 152600 51 1695
1697 0 627520 123840 152640 75 1696
1698 0 627520 123744 152720 81 1697
1699 0 620992 127168 155120 96 1636
1700 0 620992 127232 154840 81 1699
1701 0 620960 127328 154600 51 1700
1702 0 620800 127488 154400 60 1701
1703 0 620640 127584 154200 60 1702
1704 0 620480 127584 154000 45 1703
1705 0 620352 127552 153760 64 1704
1706 0 620192 127520 153560 45 1705
1707 0 620096 127520 153320 32 1706
1708 0 620064 127488 153240 60 1707
1709 0 626912 127424 157680 98 1607
1710 0 626784 127200 157680 51 1709
1711 0 626656 126944 157640 45 1710
1712 0 626656 126688 157560 40 1711
1713 0 626624 126432 157440 51 1712
1714 0 626656 126240 157280 32 1713
1715 0 626624 125984 157200 40 1714
1716 0 626528 125728 157200 86 1715
1717 0 626496 125472 157200 75 1716
1718 0 626496 125216 157280 86 1717
1719 0 626464 124960 157240 32 1718
1720 0 626464 124864 157200 60 1719
1721 0 630560 128128 158080 124 1592
1722 0 630720 127936 157920 176 1721
1723 0 630912 127744 157840 102 1722
1724 0 631104 127584 157760 91 1723
1725 0 631328 127488 157680 91 1724
1726 0 631584 127360 157640 81 1725
1727 0 631840 127328 157640 71 1726
1728 0 632096 127264 157640 71 1727
1729 0 632320 127136 157640 81 1728
1730 0 632512 126944 157640 101 1729
1731 0 632704 126752 157640 75 1730
1732 0 632864 126560 157720 86 1731
1733 0 633056 126368 157760 86 1732
1734 0 633088 126112 157800 45 1733
1735 0 633120 125856 157760 115 1734
1736 0 633216 125600 157760 51 1735
1737 0 633312 125376 157640 80 1736
1738 0 633376 125120 157560 80 1737
1739 0 633408 124896 157400 86 1738
1740 0 633408 124672 157200 134 1739
1741 0 633280 124480 157040 101 1740
1742 0 633152 124320 156880 128 1741
1743 0 632960 124192 156760 219 1742
1744 0 632832 123968 156720 245 1743
1745 0 632768 123808 156480 163 1744
1746 0 632896 123584 156360 115 1745
1747 0 633152 123488 156360 120 1746
1748 0 633376 123360 156280 98 1747
1749 0 633568 123232 156160 98 1748
1750 0 633792 123072 156160 172 1749
1751 0 633920 122848 156160 124 1750
1752 0 633984 122592 156120 98 1751
1753 0 634048 122400 155960 128 1752
1754 0 634048 122272 155720 122 1753
1755 0 634048 122144 155480 104 1754
1756 0 634016 121984 155240 75 1755
1757 0 634016 121824 155040 64 1756
1758 0 633984 121664 154840 141 1757
1759 0 633984 121504 154640 40 1758
1760 0 634016 121280 154480 32 1759
1761 0 634016 121056 154280 96 1760
1762 0 633952 120896 154080 139 1761
1763 0 633888 120736 153880 108 1762
1764 0 633760 120576 153680 120 1763
1765 0 633600 120352 153640 101 1764
1766 0 633504 120256 153600 102 1765
1767 0 633248 120352 153560 71 1766
1768 0 632992 120384 153440 60 1767
1769 0 633088 120320 153200 71 1768
1770 0 633248 120288 153000 32 1769
1771 0 633280 120256 152960 32 1770
1772 0 633504 120032 153400 98 1766
1773 0 633408 119872 153160 102 1772
1774 0 633248 119712 153040 136 1773
1775 0 633184 119616 152960 140 1774
1776 0 633184 119456 152760 64 1775
1777 0 633184 119232 152600 135 1776
1778 0 633120 119008 152480 91 1777
1779 0 633120 118784 152360 96 1778
1780 0 633152 118624 152160 104 1779
1781 0 633152 118368 152080 124 1780
1782 0 633216 118112 152000 80 1781
1783 0 633248 117856 151960 80 1782
1784 0 633280 117600 151840 91 1783
1785 0 633280 117408 151640 96 1784
1786 0 633216 117184 151520 81 1785
1787 0 633120 116960 151480 135 1786
1788 0 632992 116768 151360 51 1787
1789 0 632864 116512 151320 51 1788
1790 0 632768 116256 151320 51 1789
1791 0 632576 116064 151320 45 1790
1792 0 632384 115872 151320 107 1791
1793 0 632192 115712 151360 81 1792
1794 0 631936 115616 151400 51 1793
1795 0 631680 115520 151360 75 1794
1796 0 631424 115424 151240 91 1795
1797 0 631200 115360 151120 80 1796
1798 0 630976 115360 150960 51 1797
1799 0 630784 115488 150800 32 1798
1800 0 630784 115712 150640 40 1799
1801 0 630624 116000 150560 32 1800
1802 0 630528 116224 150480 51 1801
1803 0 630368 116416 150360 98 1802
1804 0 630176 116352 150200 86 1803
1805 0 629984 116224 150040 51 1804
1806 0 629952 115968 149960 51 1805
1807 0 629920 115936 149920 51 1806
1808 0 629664 116000 149920 40 1807
1809 0 629664 115872 149880 40 1808
1810 0 629888 115680 149840 51 1807
1811 0 629792 115456 149760 40 1810
1812 0 629632 115232 149720 40 1811
1813 0 629472 115040 149640 40 1812
1814 0 629280 114880 149520 75 1813
1815 0 629056 114816 149400 98 1814
1816 0 628832 114720 149240 104 1815
1817 0 628640 114784 149080 124 1816
1818 0 628576 114656 148840 98 1817
1819 0 628704 114784 148640 98 1818
1820 0 628768 114816 148400 81 1819
1821 0 628960 114880 148400 75 1820
1822 0 633248 116800 151680 60 1787
1823 0 633280 116576 151800 32 1822
1824 0 633440 116384 151960 75 1823
1825 0 633536 116160 152120 51 1824
1826 0 633632 115936 152200 81 1825
1827 0 633696 115680 152240 60 1826
1828 0 633856 115488 152200 75 1827
1829 0 634080 115360 152200 60 1828
1830 0 634240 115232 152360 60 1829
1831 0 634432 115040 152400 60 1830
1832 0 634496 114976 152400 60 1831
1833 0 632960 119744 152880 128 1775
1834 0 632704 119840 152800 181 1833
1835 0 632480 119840 152680 209 1834
1836 0 632224 119776 152680 237 1835
1837 0 632000 119680 152760 208 1836
1838 0 631744 119744 152800 107 1837
1839 0 631488 119744 152800 75 1838
1840 0 631360 119776 152760 40 1839
1841 0 635982 130121 166320 -1 1492
1842 0 635894 129941 166280 -1 1841
1843 0 635694 129905 166240 -1 1842
1844 0 635642 129721 166160 -1 1843
1845 0 635586 129613 166040 -1 1844
1846 0 635410 129605 165960 -1 1845
1847 0 635186 129481 165880 -1 1846
1848 0 634922 129361 165800 -1 1847
1849 0 634682 129305 165760 -1 1848
1850 0 634522 129285 165720 -1 1849
1851 0 634374 129177 165680 -1 1850
1852 0 634394 128841 165840 -1 1851
1853 0 634410 128779 165880 -1 1852
1854 0 645696 131833 168800 81 1413
1855 0 645680 131937 168760 71 1854
1856 0 645640 132009 168720 71 1855
1857 0 653682 134289 171440 124 793
1858 0 653654 134193 171360 124 1857
1859 0 653690 134133 171320 51 1858
1860 0 653674 133821 171120 101 1859
1861 0 653694 133829 171040 108 1860
1862 0 653684 133721 170920 101 1861
1863 0 653752 133701 170840 101 1862
1864 0 653800 133661 170760 101 1863
1865 0 653844 133677 170720 101 1864
1866 0 653900 133677 170680 51 1865
1867 0 653984 133629 170600 51 1866
1868 0 654040 133633 170480 60 1867
1869 0 654156 133597 170360 60 1868
1870 0 654188 133585 170280 32 1869
1871 0 654280 133581 170200 32 1870
1872 0 654348 133521 170120 51 1871
1873 0 654520 133415 169960 51 1872
1874 0 654648 133319 169800 51 1873
1875 0 654672 133291 169600 45 1874
1876 0 654652 133291 169400 45 1875
1877 0 654572 133347 169160 45 1876
1878 0 654696 133331 168960 45 1877
1879 0 654728 133331 168800 45 1878
1880 0 654660 133359 168640 -1 1879
1881 0 654628 133475 168480 -1 1880
1882 0 654624 133487 168440 -1 1881
1883 0 654548 133651 168320 -1 1882
1884 0 654468 133735 168200 -1 1883
1885 0 654368 133811 168080 -1 1884
1886 0 654356 133823 168040 -1 1885
1887 0 654260 133873 167960 -1 1886
1888 0 654116 133941 167840 -1 1887
1889 0 653944 134025 167720 -1 1888
1890 0 653856 134187 167600 -1 1889
1891 0 653752 134259 167480 -1 1890
1892 0 653544 134481 167400 -1 1891
1893 0 653472 134601 167320 -1 1892
1894 0 653448 134605 167240 -1 1893
1895 0 653412 134613 167120 -1 1894
1896 0 653272 134681 167000 -1 1895
1897 0 653200 134749 166880 -1 1896
1898 0 653184 134793 166760 -1 1897
1899 0 653088 134809 166600 -1 1898
1900 0 653068 134939 166560 -1 1899
1901 0 653028 135071 166480 -1 1900
1902 0 653024 135163 166440 -1 1901
1903 0 652928 135229 166320 90 1902
1904 0 653172 134585 166560 -1 1899
1905 0 653388 134413 166600 -1 1904
1906 0 653432 134277 166680 -1 1905
1907 0 653492 133925 166760 -1 1906
1908 0 653600 133717 166720 -1 1907
1909 0 653512 133621 166640 -1 1908
1910 0 653496 133353 166520 -1 1909
1911 0 653570 133243 166600 -1 1910
1912 0 653550 133135 166680 -1 1911
1913 0 653606 133027 166760 -1 1912
1914 0 670504 148109 179760 120 191
1915 0 670768 148149 179560 40 1914
1916 0 670952 148147 179440 163 1915
1917 0 671052 148095 179320 163 1916
1918 0 671084 148127 179160 135 1917
1919 0 671180 148071 179000 135 1918
1920 0 671180 148071 178800 172 1919
1921 0 671224 148099 178600 115 1920
1922 0 671260 148123 178400 71 1921
1923 0 671264 148135 178240 71 1922
1924 0 671352 148127 178040 150 1923
1925 0 671356 148143 177880 168 1924
1926 0 671400 148155 177720 168 1925
1927 0 671512 148139 177560 160 1926
1928 0 671512 148139 177400 148 1927
1929 0 671576 148135 177240 148 1928
1930 0 671624 148103 177080 124 1929
1931 0 671708 148063 176920 124 1930
1932 0 671728 148039 176760 124 1931
1933 0 671700 148029 176600 131 1932
1934 0 671612 147997 176440 131 1933
1935 0 671524 147985 176320 140 1934
1936 0 671424 147957 176200 140 1935
1937 0 671300 147941 176040 150 1936
1938 0 671204 147821 175920 140 1937
1939 0 671088 147689 175800 148 1938
1940 0 670976 147615 175640 148 1939
1941 0 670892 147515 175520 137 1940
1942 0 670880 147383 175400 148 1941
1943 0 670908 147271 175280 148 1942
1944 0 670996 147223 175160 160 1943
1945 0 671020 147147 175040 160 1944
1946 0 671004 146985 174880 134 1945
1947 0 670948 146865 174720 131 1946
1948 0 670916 146737 174600 131 1947
1949 0 670896 146601 174440 131 1948
1950 0 670784 146345 174280 120 1949
1951 0 670740 146233 174160 120 1950
1952 0 670624 146171 173960 115 1951
1953 0 670588 146143 173800 104 1952
1954 0 670444 146055 173640 154 1953
1955 0 670400 145935 173480 154 1954
1956 0 670324 145807 173320 153 1955
1957 0 670260 145659 173200 120 1956
1958 0 670104 145331 173120 124 1957
1959 0 669992 144629 173120 80 1958
1960 0 669844 144133 173200 107 1959
1961 0 669568 143351 173120 156 1960
1962 0 669468 143199 173040 156 1961
1963 0 669260 142999 172920 86 1962
1964 0 668796 142585 172880 80 1963
1965 0 668516 142413 172800 75 1964
1966 0 668296 142175 172720 135 1965
1967 0 668104 142011 172680 140 1966
1968 0 667956 141931 172600 140 1967
1969 0 667764 141671 172520 131 1968
1970 0 667664 141531 172440 131 1969
1971 0 667484 141387 172320 150 1970
1972 0 667308 141197 172240 108 1971
1973 0 667096 140945 172120 101 1972
1974 0 667000 140841 171960 120 1973
1975 0 666876 140641 171800 120 1974
1976 0 666504 140239 171680 143 1975
1977 0 666284 140047 171600 131 1976
1978 0 666136 139967 171560 131 1977
1979 0 666064 139915 171440 148 1978
1980 0 665864 139593 171320 172 1979
1981 0 665752 139325 171240 115 1980
1982 0 665552 139025 171160 150 1981
1983 0 665340 138809 171080 124 1982
1984 0 664844 138389 171120 128 1983
1985 0 664652 138245 171200 128 1984
1986 0 664520 138247 171320 154 1985
1987 0 664428 138239 171520 157 1986
1988 0 664284 138287 171680 150 1987
1989 0 664124 138359 171760 104 1988
1990 0 663996 138479 171840 104 1989
1991 0 663860 138555 171960 96 1990
1992 0 663712 138607 172120 107 1991
1993 0 663424 138679 172240 150 1992
1994 0 663188 138727 172360 197 1993
1995 0 662872 138823 172440 172 1994
1996 0 662700 138807 172520 150 1995
1997 0 662404 138763 172600 124 1996
1998 0 662096 138681 172680 140 1997
1999 0 661592 138365 172720 156 1998
2000 0 661028 137837 172680 178 1999
2001 0 660760 137677 172560 163 2000
2002 0 660400 137411 172440 178 2001
2003 0 660236 137387 172320 160 2002
2004 0 660096 137423 172200 160 2003
2005 0 659896 137451 172160 128 2004
2006 0 659408 137475 172120 139 2005
2007 0 659004 137579 172000 128 2006
2008 0 658744 137607 171880 163 2007
2009 0 658448 137607 171720 153 2008
2010 0 658320 137501 171600 128 2009
2011 0 658148 137409 171480 124 2010
2012 0 657920 137201 171320 102 2011
2013 0 657720 137061 171160 51 2012
2014 0 657484 136821 171000 139 2013
2015 0 657180 136737 170880 140 2014
2016 0 656848 136625 170760 150 2015
2017 0 656640 136575 170680 163 2016
2018 0 656440 136455 170520 137 2017
2019 0 656264 136451 170360 137 2018
2020 0 655804 136075 170280 122 2019
2021 0 655320 135665 170240 122 2020
2022 0 654808 135261 170200 178 2021
2023 0 654408 134945 170160 172 2022
2024 0 654296 134799 170040 115 2023
2025 0 653968 134451 170000 135 2024
2026 0 653836 134219 169880 156 2025
2027 0 653752 134111 169840 150 2026
2028 0 653648 133757 169760 163 2027
2029 0 653556 133549 169720 141 2028
2030 0 653364 133329 169680 156 2029
2031 0 653252 133233 169640 156 2030
2032 0 653116 132857 169600 128 2031
2033 0 652848 132599 169560 71 2032
2034 0 652808 132519 169520 71 2033
2035 0 652732 132335 169440 115 2034
2036 0 652448 132183 169320 107 2035
2037 0 652212 132095 169240 107 2036
2038 0 652088 132071 169160 172 2037
2039 0 651968 132091 169080 172 2038
2040 0 651680 132143 168960 120 2039
2041 0 651344 132203 168880 150 2040
2042 0 651200 132249 168800 139 2041
2043 0 651060 132253 168760 139 2042
2044 0 650920 132241 168720 139 2043
2045 0 650708 132205 168640 137 2044
2046 0 650468 132097 168560 131 2045
2047 0 650288 132037 168520 131 2046
2048 0 650088 131997 168440 124 2047
2049 0 649844 131925 168360 139 2048
2050 0 649388 131613 168320 128 2049
2051 0 648960 131481 168280 120 2050
2052 0 648588 131263 168240 102 2051
2053 0 648384 131271 168120 139 2052
2054 0 648180 131279 168000 139 2053
2055 0 648088 131267 167880 122 2054
2056 0 647924 131209 167760 122 2055
2057 0 647716 131245 167600 102 2056
2058 0 647596 131301 167480 80 2057
2059 0 647496 131293 167440 80 2058
2060 0 647356 131321 167360 51 2059
2061 0 647240 131237 167320 75 2060
2062 0 647020 130985 167240 75 2061
2063 0 646752 130863 167160 102 2062
2064 0 646596 130719 167080 86 2063
2065 0 646348 130575 167040 107 2064
2066 0 646192 130671 166920 81 2065
2067 0 645988 130795 166840 81 2066
2068 0 645716 130867 166760 51 2067
2069 0 645540 130973 166640 51 2068
2070 0 645432 131069 166520 75 2069
2071 0 645316 131137 166400 51 2070
2072 0 645116 131193 166280 51 2071
2073 0 644960 131421 166160 51 2072
2074 0 644880 131575 166000 86 2073
2075 0 644900 131743 165880 107 2074
2076 0 644856 131835 165720 108 2075
2077 0 644808 131935 165560 108 2076
2078 0 644704 132075 165440 107 2077
2079 0 644656 132055 165320 115 2078
2080 0 644616 132023 165200 115 2079
2081 0 644524 132067 165040 104 2080
2082 0 644488 132147 164920 115 2081
2083 0 644396 132187 164840 80 2082
2084 0 644080 131903 164840 163 2083
2085 0 643936 131419 164800 156 2084
2086 0 643936 131297 164920 209 2085
2087 0 643988 131193 165000 209 2086
2088 0 643936 131419 164760 122 2085
2089 0 643920 131463 164680 122 2088
2090 0 643828 131529 164520 122 2089
2091 0 643708 131453 164400 86 2090
2092 0 643036 131361 164360 120 2091
2093 0 642616 130825 164360 91 2092
2094 0 642372 130563 164400 71 2093
2095 0 641740 130491 164360 108 2094
2096 0 641304 130327 164320 98 2095
2097 0 641052 130219 164280 91 2096
2098 0 640880 130223 164200 101 2097
2099 0 640816 130175 164120 101 2098
2100 0 640776 129839 164040 75 2099
2101 0 640964 129333 163960 186 2100
2102 0 640928 129225 164080 164 2101
2103 0 640936 129133 164240 139 2102
2104 0 640800 129077 164360 139 2103
2105 0 640700 129009 164520 122 2104
2106 0 640616 129149 164600 122 2105
2107 0 640616 129149 164720 122 2106
2108 0 640584 129173 164800 122 2107
2109 0 640584 129173 164840 122 2108
2110 0 640896 129321 163680 186 2101
2111 0 640840 129293 163520 186 2110
2112 0 640840 129293 163440 186 2111
2113 0 640816 129457 163280 137 2112
2114 0 640876 129561 163200 120 2113
2115 0 643688 131497 164320 153 2091
2116 0 643600 131801 164160 153 2115
2117 0 643452 131841 164040 98 2116
2118 0 643016 132037 163920 120 2117
2119 0 642676 132241 163880 80 2118
2120 0 642656 132309 163760 137 2119
2121 0 642648 132317 163600 137 2120
2122 0 642576 132285 163400 148 2121
2123 0 642464 132301 163240 178 2122
2124 0 642388 132509 163120 141 2123
2125 0 642288 132561 163040 141 2124
2126 0 642292 132837 162880 60 2125
2127 0 642180 133049 162760 60 2126
2128 0 642104 133253 162560 98 2127
2129 0 642024 133309 162440 98 2128
2130 0 641920 133341 162280 51 2129
2131 0 641776 133449 162120 71 2130
2132 0 641764 133471 162000 71 2131
2133 0 641832 133503 161880 71 2132
2134 0 641968 133515 161760 60 2133
2135 0 642200 133379 161600 71 2134
2136 0 642412 133387 161480 60 2135
2137 0 642604 133339 161360 91 2136
2138 0 642732 133307 161280 91 2137
2139 0 642796 133747 161280 32 2138
2140 0 642944 133999 161240 75 2139
2141 0 643224 134191 161200 40 2140
2142 0 643352 134305 161160 40 2141
2143 0 643832 134421 161120 64 2142
2144 0 644092 134697 161120 60 2143
2145 0 644332 134925 161200 64 2144
2146 0 644764 135073 161160 80 2145
2147 0 645156 135235 161080 102 2146
2148 0 645264 135267 161040 102 2147
2149 0 645388 135535 161000 51 2148
2150 0 645556 135463 160840 71 2149
2151 0 645860 135503 160760 81 2150
2152 0 645952 135677 160680 90 2151
2153 0 646012 135813 160600 90 2152
2154 0 646036 135793 160480 148 2153
2155 0 646196 135745 160360 148 2154
2156 0 646384 135725 160240 164 2155
2157 0 646560 135761 160120 108 2156
2158 0 646600 135801 160000 108 2157
2159 0 646680 135889 159840 101 2158
2160 0 646696 135969 159680 101 2159
2161 0 646748 136093 159520 75 2160
2162 0 646600 136345 159480 75 2161
2163 0 646552 136413 159360 90 2162
2164 0 646536 136441 159240 90 2163
2165 0 646544 136457 159120 64 2164
2166 0 646548 136473 159000 64 2165
2167 0 646596 136589 158880 51 2166
2168 0 646660 136733 158800 75 2167
2169 0 646716 136861 158760 75 2168
2170 0 646764 136977 158720 75 2169
2171 0 646712 137017 158640 203 2170
2172 0 646684 137041 158520 203 2171
2173 0 646700 137083 158440 203 2172
2174 0 646700 137083 158320 148 2173
2175 0 646696 137083 158200 148 2174
2176 0 646732 137031 158080 137 2175
2177 0 646896 137159 157960 203 2176
2178 0 646916 137263 157840 203 2177
2179 0 646920 137323 157760 203 2178
2180 0 647140 137811 157960 120 2177
2181 0 647208 138075 158040 40 2180
2182 0 647216 138103 158080 64 2181
2183 0 647224 138595 158200 75 2182
2184 0 647228 138765 158080 101 2183
2185 0 647272 138845 158000 101 2184
2186 0 647232 138857 157920 101 2185
2187 0 647352 139219 157880 229 2186
2188 0 647328 139291 157760 229 2187
2189 0 647384 139363 157640 209 2188
2190 0 647432 139439 157520 209 2189
2191 0 647428 139423 157480 209 2190
2192 0 647164 140175 157480 160 2191
2193 0 646984 140533 157400 81 2192
2194 0 646900 140769 157320 51 2193
2195 0 646784 140945 157240 60 2194
2196 0 646664 141173 157160 71 2195
2197 0 646600 141265 157120 71 2196
2198 0 646524 141281 157040 32 2197
2199 0 646428 141321 156920 32 2198
2200 0 645856 141683 156800 32 2199
2201 0 646432 138979 157920 101 2186
2202 0 646376 139015 158040 101 2201
2203 0 646300 139079 158160 86 2202
2204 0 646952 136033 159440 75 2161
2205 0 642924 132903 161240 75 2138
2206 0 642932 132759 161120 75 2205
2207 0 642912 132657 161000 75 2206
2208 0 642860 132553 160920 104 2207
2209 0 642752 132357 160840 104 2208
2210 0 642704 132157 160760 137 2209
2211 0 642728 132053 160680 134 2210
2212 0 642724 131953 160600 134 2211
2213 0 642772 131909 160480 134 2212
2214 0 642820 131609 160360 228 2213
2215 0 642920 131539 160280 228 2214
2216 0 642980 131531 160200 228 2215
2217 0 643112 131527 160120 262 2216
2218 0 643232 131503 160040 262 2217
2219 0 643350 131395 160000 128 2218
2220 0 643468 131287 159960 128 2219
2221 0 643440 131303 159880 128 2220
2222 0 643760 130519 160000 108 2220
2223 0 643896 130135 160040 124 2222
2224 0 643968 129899 159960 124 2223
2225 0 644016 129727 159880 96 2224
2226 0 643928 129633 159760 96 2225
2227 0 643896 129549 159640 137 2226
2228 0 643924 129449 159560 137 2227
2229 0 643972 129301 159480 107 2228
2230 0 644004 129001 159400 120 2229
2231 0 644020 128785 159320 98 2230
2232 0 643996 128533 159240 75 2231
2233 0 643848 128075 159160 139 2232
2234 0 643764 127927 159080 136 2233
2235 0 643652 127807 158960 136 2234
2236 0 643396 127591 158920 86 2235
2237 0 643336 127471 158840 86 2236
2238 0 643232 127289 158720 75 2237
2239 0 643168 127085 158600 75 2238
2240 0 643244 126945 158440 80 2239
2241 0 643268 126673 158360 139 2240
2242 0 643208 126305 158240 120 2241
2243 0 643172 126007 158120 131 2242
2244 0 643168 125807 158000 107 2243
2245 0 643116 125671 157920 120 2244
2246 0 642964 125483 157800 60 2245
2247 0 643028 125383 157680 45 2246
2248 0 642928 125143 157560 45 2247
2249 0 642876 124781 157520 102 2248
2250 0 642916 124041 157480 134 2249
2251 0 643048 123717 157440 135 2250
2252 0 643064 123615 157320 139 2251
2253 0 643140 123403 157200 148 2252
2254 0 643196 123343 157080 148 2253
2255 0 643144 123251 156920 148 2254
2256 0 643068 123199 156800 148 2255
2257 0 642856 122915 156720 86 2256
2258 0 642704 122625 156680 80 2257
2259 0 642636 122353 156640 91 2258
2260 0 642524 122201 156560 128 2259
2261 0 642416 122109 156480 128 2260
2262 0 642316 121861 156400 80 2261
2263 0 642264 121667 156240 136 2262
2264 0 642292 121635 156120 108 2263
2265 0 642416 121539 155960 108 2264
2266 0 642376 121347 155840 40 2265
2267 0 642396 121039 155960 75 2266
2268 0 642460 120891 156080 148 2267
2269 0 642624 120475 156200 86 2268
2270 0 642536 119869 156160 200 2269
2271 0 642400 119557 156080 80 2270
2272 0 642096 119209 156040 131 2271
2273 0 642152 118883 155960 153 2272
2274 0 642140 118427 156040 107 2273
2275 0 642396 118247 155960 163 2274
2276 0 642572 117987 155880 91 2275
2277 0 642720 117913 155800 91 2276
2278 0 642784 117825 155680 107 2277
2279 0 642888 117725 155560 45 2278
2280 0 643248 117529 155480 86 2279
2281 0 643340 117401 155560 128 2280
2282 0 643408 117281 155680 120 2281
2283 0 643400 117141 155800 120 2282
2284 0 643368 117153 155920 80 2283
2285 0 643400 117133 156000 80 2284
2286 0 643476 117081 156080 80 2285
2287 0 643556 116917 156200 32 2286
2288 0 643496 116789 156320 51 2287
2289 0 643500 116633 156440 51 2288
2290 0 643416 116597 156480 60 2289
2291 0 643340 117469 155360 128 2280
2292 0 643428 117373 155240 71 2291
2293 0 643620 116781 155240 115 2292
2294 0 643596 116393 155280 108 2293
2295 0 643524 116277 155320 108 2294
2296 0 643392 116201 155400 51 2295
2297 0 643344 116089 155520 51 2296
2298 0 643036 115651 155560 71 2297
2299 0 642932 115503 155480 86 2298
2300 0 642944 115411 155400 86 2299
2301 0 642836 115283 155280 102 2300
2302 0 642864 115163 155160 102 2301
2303 0 642832 114887 155120 104 2302
2304 0 642812 114761 155040 104 2303
2305 0 642772 114493 154920 136 2304
2306 0 642832 114117 154880 96 2305
2307 0 642816 113985 154760 96 2306
2308 0 642808 113925 154640 140 2307
2309 0 642808 113933 154560 131 2308
2310 0 642832 113851 154400 131 2309
2311 0 642760 113767 154280 98 2310
2312 0 642812 113743 154200 98 2311
2313 0 642952 113583 154040 135 2312
2314 0 643072 113503 153960 124 2313
2315 0 643096 113387 153800 86 2314
2316 0 643256 113279 153760 86 2315
2317 0 643304 112987 153680 86 2316
2318 0 643200 112627 153640 124 2317
2319 0 643052 112407 153560 124 2318
2320 0 642760 112101 153520 98 2319
2321 0 642712 111987 153440 101 2320
2322 0 642648 111923 153320 101 2321
2323 0 642596 111859 153200 75 2322
2324 0 642444 111783 153080 75 2323
2325 0 642368 111775 152920 128 2324
2326 0 642280 111735 152760 75 2325
2327 0 642176 111743 152600 75 2326
2328 0 642144 111547 152440 51 2327
2329 0 642216 111501 152280 51 2328
2330 0 642184 111349 152160 51 2329
2331 0 642180 111293 152080 108 2330
2332 0 642048 111201 152040 108 2331
2333 0 642052 111225 151920 108 2332
2334 0 642036 111157 151800 80 2333
2335 0 641784 111121 151680 81 2334
2336 0 641676 111081 151560 60 2335
2337 0 641636 111069 151320 60 2336
2338 0 641636 111037 151160 60 2337
2339 0 641656 110985 150960 60 2338
2340 0 641660 110993 150760 60 2339
2341 0 641660 111193 150680 64 2340
2342 0 641664 111397 150600 32 2341
2343 0 641640 111669 150520 45 2342
2344 0 641664 111965 150440 32 2343
2345 0 641712 112223 150360 51 2344
2346 0 641792 112447 150280 81 2345
2347 0 641812 112531 150200 81 2346
2348 0 641808 112501 150160 81 2347
2349 0 641772 112457 150120 81 2348
2350 0 641752 112245 150040 81 2349
2351 0 641728 112153 149960 51 2350
2352 0 641764 111981 149880 51 2351
2353 0 641832 111769 149800 32 2352
2354 0 641860 111581 149720 45 2353
2355 0 641820 111245 149640 -1 2354
2356 0 641804 111033 149560 -1 2355
2357 0 641816 111037 149480 -1 2356
2358 0 641804 111107 149360 -1 2357
2359 0 641816 111155 149280 -1 2358
2360 0 641484 111159 149160 -1 2359
2361 0 641364 111075 149040 -1 2360
2362 0 641164 111059 148960 -1 2361
2363 0 640952 111035 148880 -1 2362
2364 0 640728 111025 148800 -1 2363
2365 0 640564 111037 148760 -1 2364
2366 0 640284 111005 148680 86 2365
2367 0 640036 110861 148640 86 2366
2368 0 639820 110809 148520 86 2367
2369 0 639756 110769 148360 86 2368
2370 0 639616 110617 148240 86 2369
2371 0 639520 110517 148120 86 2370
2372 0 639372 110449 148000 75 2371
2373 0 639212 110213 147920 51 2372
2374 0 639000 110129 147880 80 2373
2375 0 638860 110061 147840 98 2374
2376 0 638664 109997 147760 98 2375
2377 0 638436 109883 147680 131 2376
2378 0 638072 109851 147600 107 2377
2379 0 638004 109755 147520 107 2378
2380 0 637892 109635 147440 160 2379
2381 0 637916 109527 147360 160 2380
2382 0 637336 109187 147360 81 2381
2383 0 637276 108743 147280 178 2382
2384 0 637028 108633 147440 128 2383
2385 0 636940 108577 147520 128 2384
2386 0 636936 108621 147600 101 2385
2387 0 636308 108337 147600 98 2386
2388 0 636096 108173 147520 75 2387
2389 0 635904 107933 147480 107 2388
2390 0 635632 107765 147440 91 2389
2391 0 635504 107605 147400 91 2390
2392 0 635344 107415 147360 51 2391
2393 0 635048 107067 147320 81 2392
2394 0 634968 106987 147240 81 2393
2395 0 634904 106853 147160 51 2394
2396 0 634580 106433 147120 80 2395
2397 0 634500 106173 147160 81 2396
2398 0 634224 105949 147240 60 2397
2399 0 633884 105647 147280 107 2398
2400 0 633560 105559 147240 80 2399
2401 0 633208 105483 147160 91 2400
2402 0 632860 105515 147080 107 2401
2403 0 632664 105513 147000 96 2402
2404 0 632600 105505 146920 96 2403
2405 0 632392 105565 146840 102 2404
2406 0 632116 105737 146760 80 2405
2407 0 631492 105701 146840 75 2406
2408 0 630868 105829 146880 128 2407
2409 0 630684 106055 146800 128 2408
2410 0 630648 106091 146760 128 2409
2411 0 630652 106231 146640 128 2410
2412 0 630600 106271 146520 115 2411
2413 0 630628 106231 146440 115 2412
2414 0 630576 106381 146360 115 2413
2415 0 630484 106433 146240 115 2414
2416 0 630472 106465 146200 115 2415
2417 0 630516 105447 146440 91 2413
2418 0 630324 105159 146520 120 2417
2419 0 630404 105107 146600 120 2418
2420 0 630568 105003 146680 86 2419
2421 0 630744 104975 146720 86 2420
2422 0 630860 104835 146800 81 2421
2423 0 630872 104743 146880 81 2422
2424 0 630864 104667 146960 81 2423
2425 0 630852 104571 147040 81 2424
2426 0 630864 104343 147080 40 2425
2427 0 630448 104843 146440 91 2418
2428 0 630552 104639 146360 81 2427
2429 0 630764 104471 146320 40 2428
2430 0 631616 103712 146200 51 2429
2431 0 631872 103648 146280 64 2430
2432 0 632128 103520 146360 60 2431
2433 0 632352 103328 146400 160 2432
2434 0 632576 103136 146400 107 2433
2435 0 632768 102944 146440 91 2434
2436 0 632960 102752 146400 81 2435
2437 0 633120 102592 146200 32 2436
2438 0 633216 102400 146040 40 2437
2439 0 633344 102144 146080 51 2438
2440 0 633504 101952 146120 60 2439
2441 0 633696 101760 146200 75 2440
2442 0 633952 101664 146200 40 2441
2443 0 634144 101472 146200 32 2442
2444 0 634304 101280 146160 96 2443
2445 0 634336 101024 146160 51 2444
2446 0 634400 100960 146160 45 2445
2447 0 637008 108739 147680 120 2386
2448 0 637112 108811 147800 128 2447
2449 0 637292 108827 147920 128 2448
2450 0 637288 108811 148000 128 2449
2451 0 642012 111119 149280 -1 2359
2452 0 642164 111059 149160 -1 2451
2453 0 642256 111051 149080 -1 2452
2454 0 642344 111031 149000 -1 2453
2455 0 642560 110975 148920 -1 2454
2456 0 642664 110971 148760 -1 2455
2457 0 642772 111047 148640 -1 2456
2458 0 642896 111139 148480 -1 2457
2459 0 642896 111267 148320 -1 2458
2460 0 642976 111109 148240 -1 2459
2461 0 643000 111037 148120 -1 2460
2462 0 643136 110993 148000 -1 2461
2463 0 643364 110941 147920 -1 2462
2464 0 643540 110941 147880 -1 2463
2465 0 643712 110809 147800 -1 2464
2466 0 643872 110681 147720 -1 2465
2467 0 643952 110877 147680 -1 2466
2468 0 644028 110949 147640 -1 2467
2469 0 643936 110513 147680 -1 2466
2470 0 644236 110433 147600 -1 2469
2471 0 644304 110317 147520 -1 2470
2472 0 644392 110257 147360 -1 2471
2473 0 644496 110291 147240 -1 2472
2474 0 644724 110171 147120 -1 2473
2475 0 644840 110125.664 147080 -1 2474
2476 0 645072 110035 147000 -1 2475
2477 0 645316 109847 146960 -1 2476
2478 0 645716 109455 146960 -1 2477
2479 0 645440 109855 146840 -1 2477
2480 0 645584 109659 146800 -1 2479
2481 0 645708 109531 146640 -1 2480
2482 0 645880 109255 146520 -1 2481
2483 0 646084 109095 146320 -1 2482
2484 0 646064 109043 146160 -1 2483
2485 0 646218 109057 146000 -1 2484
2486 0 646306 108769 145880 -1 2485
2487 0 646486 108753 145800 -1 2486
2488 0 646446 108781 145640 -1 2487
2489 0 646422 108833 145520 -1 2488
2490 0 646062 108649 145480 -1 2489
2491 0 646030 108469 145360 -1 2490
2492 0 646198 108429 145200 -1 2491
2493 0 646198 108413 145120 -1 2492
2494 0 646170 108313 145000 -1 2493
2495 0 646106 108213 144880 -1 2494
2496 0 645910 107973 144840 -1 2495
2497 0 645770 107877 144720 -1 2496
2498 0 645618 107665 144440 -1 2497
2499 0 645598 107629 144280 -1 2498
2500 0 645538 107637 144120 -1 2499
2501 0 645402 107653 144000 -1 2500
2502 0 645298 107593 143920 -1 2501
2503 0 645094 107657 143680 -1 2502
2504 0 645014 107529 143560 -1 2503
2505 0 644950 107445 143440 -1 2504
2506 0 644942 107513 143360 -1 2505
2507 0 646690 108933 145400 -1 2489
2508 0 646834 108961 145280 -1 2507
2509 0 644932 110135 147120 -1 2475
2510 0 644916 110155 147200 -1 2509
2511 0 643716 116549 155160 124 2293
2512 0 643832 116589 155040 71 2511
2513 0 643976 116453 154920 101 2512
2514 0 644116 116425 154800 96 2513
2515 0 644160 116377 154680 96 2514
2516 0 644536 116105 154600 139 2515
2517 0 645084 115695 154560 257 2516
2518 0 645684 115115 154560 115 2517
2519 0 645792 114819 154480 64 2518
2520 0 645900 114589 154400 81 2519
2521 0 646120 114337 154320 101 2520
2522 0 646380 114225 154280 98 2521
2523 0 646592 114145 154240 128 2522
2524 0 646740 114073 154160 128 2523
2525 0 646792 114037 154040 120 2524
2526 0 646848 114005 153920 120 2525
2527 0 647188 113865 153800 102 2526
2528 0 647512 113365 153680 160 2527
2529 0 647372 113333 153520 178 2528
2530 0 647360 113223 153400 176 2529
2531 0 647332 113035 153320 176 2530
2532 0 647336 112967 153200 163 2531
2533 0 647404 112959 153120 163 2532
2534 0 647704 113319 153640 107 2528
2535 0 648636 113159 153640 64 2534
2536 0 649324 113023 153560 80 2535
2537 0 649756 112991 153520 86 2536
2538 0 650188 112853 153480 120 2537
2539 0 650868 112969 153440 102 2538
2540 0 651188 113081 153360 124 2539
2541 0 651144 113015 153240 102 2540
2542 0 651072 112903 153080 120 2541
2543 0 651068 112899 152920 120 2542
2544 0 651220 112975 152760 96 2543
2545 0 651272 112991 152600 134 2544
2546 0 651288 112959 152440 134 2545
2547 0 651500 112847 152280 102 2546
2548 0 651572 112723 152160 90 2547
2549 0 651828 112655 152080 102 2548
2550 0 651972 112631 151960 101 2549
2551 0 652124 112627 151920 101 2550
2552 0 652520 112355 151880 128 2551
2553 0 652544 112227 151800 128 2552
2554 0 652568 112171 151680 90 2553
2555 0 652552 112139 151560 101 2554
2556 0 652552 112183 151440 104 2555
2557 0 652552 112183 151400 104 2556
2558 0 652532 112125 151200 221 2557
2559 0 652612 112133 151080 221 2558
2560 0 652468 111241 151080 139 2559
2561 0 652128 110817 151160 153 2560
2562 0 651968 110673 151240 128 2561
2563 0 651820 110437 151320 108 2562
2564 0 651756 110317 151400 115 2563
2565 0 652096 109935 151480 102 2564
2566 0 652032 110007 151600 102 2565
2567 0 651940 110023 151760 40 2566
2568 0 652028 110047 151960 101 2567
2569 0 652044 110075 152120 101 2568
2570 0 652012 110155 152280 64 2569
2571 0 651868 110183 152440 64 2570
2572 0 652084 110195 152560 64 2571
2573 0 652140 110195 152720 64 2572
2574 0 652208 110199 152840 75 2573
2575 0 652320 110191 152920 75 2574
2576 0 652344 110203 153040 75 2575
2577 0 652356 110179 153080 75 2576
2578 0 652476 109627 151440 81 2565
2579 0 652744 109467 151360 71 2578
2580 0 652892 109409 151280 120 2579
2581 0 653072 109357 151200 124 2580
2582 0 653344 109233 151120 102 2581
2583 0 653652 109177 151080 86 2582
2584 0 653868 109149 151040 91 2583
2585 0 653936 109125 151000 91 2584
2586 0 654044 109109 150920 102 2585
2587 0 654156 109173 150800 102 2586
2588 0 654384 109169 150760 51 2587
2589 0 654580 109193 150720 40 2588
2590 0 654692 109365 150680 40 2589
2591 0 654764 109485 150640 40 2590
2592 0 654832 109713 150560 40 2591
2593 0 655188 109963 150520 40 2592
2594 0 655592 109787 150560 40 2593
2595 0 655752 109679 150600 40 2594
2596 0 656324 109615 150680 -1 2595
2597 0 656856 109767 150640 -1 2596
2598 0 657460 109729 150600 -1 2597
2599 0 657848 109877 150560 -1 2598
2600 0 657952 110029 150520 60 2599
2601 0 658004 110289 150440 60 2600
2602 0 658072 110529 150360 60 2601
2603 0 658184 110811 150240 60 2602
2604 0 658372 111015 150200 60 2603
2605 0 658328 110815 150120 60 2604
2606 0 658248 110467 150040 60 2605
2607 0 658476 110295 149880 51 2606
2608 0 658760 110207 149800 40 2607
2609 0 658916 109999 149680 60 2608
2610 0 659036 109843 149560 102 2609
2611 0 659276 109923 149440 80 2610
2612 0 659892 110141 149400 75 2611
2613 0 660164 110169 149360 124 2612
2614 0 661140 110069 149400 166 2613
2615 0 661084 110071 149240 166 2614
2616 0 661808 109539 149240 32 2615
2617 0 662060 109511 149320 32 2616
2618 0 661176 110035 149120 166 2615
2619 0 661024 109971 149000 32 2618
2620 0 660992 109979 148880 32 2619
2621 0 660664 110127 148720 108 2620
2622 0 660660 110243 148560 51 2621
2623 0 660692 110279 148480 32 2622
2624 0 660676 110283 148400 32 2623
2625 0 660692 110331 148360 32 2624
2626 0 660544 109600 147640 81 2624
2627 0 660576 109408 147440 98 2626
2628 0 660736 109248 147280 101 2627
2629 0 660832 109088 147080 98 2628
2630 0 660864 108928 146880 120 2629
2631 0 660992 108832 146680 75 2630
2632 0 661120 108672 146480 71 2631
2633 0 661280 108512 146320 107 2632
2634 0 661440 108384 146160 115 2633
2635 0 661536 108224 145960 86 2634
2636 0 661568 108064 145720 51 2635
2637 0 661728 107936 145520 91 2636
2638 0 661920 107744 145480 80 2637
2639 0 662144 107584 145480 91 2638
2640 0 662272 107360 145400 80 2639
2641 0 662464 107168 145320 60 2640
2642 0 662528 106976 145160 71 2641
2643 0 662528 106720 145120 71 2642
2644 0 662560 106688 145120 81 2643
2645 0 662656 106464 145000 150 2644
2646 0 662496 106240 144920 153 2645
2647 0 662432 106176 144920 139 2646
2648 0 662208 106016 144880 139 2647
2649 0 661952 106016 144880 124 2648
2650 0 661696 105952 144840 71 2649
2651 0 661440 105920 144880 90 2650
2652 0 661184 105856 144920 128 2651
2653 0 661056 105632 144840 122 2652
2654 0 660928 105376 144760 81 2653
2655 0 660768 105216 144640 81 2654
2656 0 660608 105024 144560 80 2655
2657 0 660384 104832 144560 96 2656
2658 0 660128 104800 144640 60 2657
2659 0 659904 104672 144640 40 2658
2660 0 659648 104640 144760 71 2659
2661 0 659424 104608 144880 60 2660
2662 0 659168 104608 144960 60 2661
2663 0 658912 104512 144920 81 2662
2664 0 658752 104288 144880 40 2663
2665 0 658592 104064 144840 102 2664
2666 0 658528 103808 144840 51 2665
2667 0 658496 103584 144720 51 2666
2668 0 658400 103328 144680 71 2667
2669 0 658304 103072 144680 51 2668
2670 0 658240 102848 144520 64 2669
2671 0 658144 102624 144400 51 2670
2672 0 658144 102464 144160 32 2671
2673 0 662688 106048 144840 202 2646
2674 0 662816 106080 144600 164 2673
2675 0 663040 106080 144480 181 2674
2676 0 663296 106208 144520 128 2675
2677 0 663552 106240 144480 124 2676
2678 0 663648 106112 144240 115 2677
2679 0 663840 106080 144080 102 2678
2680 0 663872 106080 144080 86 2679
2681 0 662304 106592 145200 64 2643
2682 0 662080 106688 145320 32 2681
2683 0 662048 106752 145440 51 2682
2684 0 661156 110063 149520 166 2614
2685 0 661268 110147 149640 166 2684
2686 0 661304 110227 149680 166 2685
2687 0 652680 112265 150960 214 2559
2688 0 652684 112197 150840 214 2687
2689 0 652620 112217 150720 221 2688
2690 0 652460 112193 150680 221 2689
2691 0 652432 112401 150560 221 2690
2692 0 651516 113359 153360 45 2540
2693 0 651632 113511 153440 75 2692
2694 0 651728 113595 153520 91 2693
2695 0 651932 113711 153600 75 2694
2696 0 652128 113879 153640 60 2695
2697 0 652304 113983 153720 60 2696
2698 0 652384 114067 153800 60 2697
2699 0 652524 114177 153880 60 2698
2700 0 652768 114309 153960 60 2699
2701 0 653176 114337 154000 60 2700
2702 0 653616 114505 154040 -1 2701
2703 0 653944 114841 154080 -1 2702
2704 0 653988 114921 154000 -1 2703
2705 0 653960 114871 154200 -1 2703
2706 0 654020 114887 154240 -1 2705
2707 0 654284 115063 154320 -1 2706
2708 0 654440 115091 154400 -1 2707
2709 0 654472 115007 154560 -1 2708
2710 0 654852 115119 154720 -1 2709
2711 0 655108 115211 154800 -1 2710
2712 0 655476 115151 154760 -1 2711
2713 0 655828 115151 154680 -1 2712
2714 0 656080 115139 154640 -1 2713
2715 0 656496 115167 154680 -1 2714
2716 0 656900 115245 154720 -1 2715
2717 0 656956 115301 154760 -1 2716
2718 0 657112 115321 154800 -1 2717
2719 0 657224 115369 154880 -1 2718
2720 0 657336 115441 154960 -1 2719
2721 0 657412 115401 155040 -1 2720
2722 0 657960 115357 155120 -1 2721
2723 0 658196 115417 155240 -1 2722
2724 0 658816 115599 155280 -1 2723
2725 0 659260 115575 155360 -1 2724
2726 0 659640 115483 155400 -1 2725
2727 0 659964 115367 155320 -1 2726
2728 0 660248 115291 155240 -1 2727
2729 0 660452 115193 155160 -1 2728
2730 0 660676 115121 155120 -1 2729
2731 0 660880 115073 155040 -1 2730
2732 0 661256 115213 154960 -1 2731
2733 0 661456 115181 154880 -1 2732
2734 0 661656 115209 154800 -1 2733
2735 0 661900 115229 154720 -1 2734
2736 0 662004 115229 154640 -1 2735
2737 0 662200 115233 154520 -1 2736
2738 0 662324 115133 154400 -1 2737
2739 0 662496 114979 154320 -1 2738
2740 0 662664 115011 154200 -1 2739
2741 0 662800 115003 154080 -1 2740
2742 0 663048 114963 154000 -1 2741
2743 0 663212 114935 154000 -1 2742
2744 0 663360 114875 154120 -1 2743
2745 0 663448 114731 154200 -1 2744
2746 0 645176 115615 154440 257 2517
2747 0 645068 115631 154200 257 2746
2748 0 641540 132421 163040 81 2125
2749 0 644732 132363 164760 115 2083
2750 0 644868 132371 164640 64 2749
2751 0 645156 132567 164560 91 2750
2752 0 645772 132605 164600 51 2751
2753 0 646008 132529 164680 45 2752
2754 0 646576 132769 164760 81 2753
2755 0 646860 132805 164840 75 2754
2756 0 647196 132841 164920 81 2755
2757 0 647484 132951 164960 104 2756
2758 0 647760 133095 165040 90 2757
2759 0 648228 133203 165080 104 2758
2760 0 648788 133211 165040 75 2759
2761 0 649196 133331 165080 90 2760
2762 0 649428 133629 165040 120 2761
2763 0 649464 133861 165000 75 2762
2764 0 649800 134165 165000 45 2763
2765 0 649944 134245 165120 75 2764
2766 0 650272 134349 165160 75 2765
2767 0 650540 134553 165200 101 2766
2768 0 650876 134725 165160 81 2767
2769 0 651040 134907 165120 96 2768
2770 0 651368 135199 165040 64 2769
2771 0 651712 135527 165080 91 2770
2772 0 651884 135559 165160 98 2771
2773 0 652072 135579 165240 104 2772
2774 0 652220 135597 165320 104 2773
2775 0 652392 135677 165400 81 2774
2776 0 652616 135785 165480 90 2775
2777 0 652740 135857 165560 90 2776
2778 0 652696 135893 165640 90 2777
2779 0 652968 136141 165760 60 2778
2780 0 653120 136325 165800 81 2779
2781 0 653472 136489 165880 102 2780
2782 0 653636 136639 165960 51 2781
2783 0 653840 136703 166000 51 2782
2784 0 653968 136867 166160 51 2783
2785 0 654156 136603 166280 51 2784
2786 0 654444 136699 166400 51 2785
2787 0 654540 136875 166440 51 2786
2788 0 654544 137287 166480 -1 2787
2789 0 655020 137601 166520 -1 2788
2790 0 655152 137801 166560 -1 2789
2791 0 655368 137865 166680 -1 2790
2792 0 655732 137845 166760 -1 2791
2793 0 655904 137869 166840 -1 2792
2794 0 656116 137857 166920 -1 2793
2795 0 656296 137809 167040 -1 2794
2796 0 656532 137939 167080 -1 2795
2797 0 656568 137939 167160 -1 2796
2798 0 656756 138007 167240 -1 2797
2799 0 656916 138119 167320 -1 2798
2800 0 657168 138323 167360 -1 2799
2801 0 657504 138473 167400 -1 2800
2802 0 657672 138453 167440 -1 2801
2803 0 657916 138433 167520 -1 2802
2804 0 658036 138501 167600 -1 2803
2805 0 658256 138493 167720 -1 2804
2806 0 658360 138561 167800 -1 2805
2807 0 658420 138917 167840 -1 2806
2808 0 658652 139219 167880 -1 2807
2809 0 658716 139379 167840 -1 2808
2810 0 658808 139575 167800 -1 2809
2811 0 658908 139587 167920 -1 2810
2812 0 659036 139643 168000 -1 2811
2813 0 659360 139735 168080 -1 2812
2814 0 659512 139819 168200 -1 2813
2815 0 659780 139815 168400 -1 2814
2816 0 659988 139827 168560 -1 2815
2817 0 660272 139895 168720 -1 2816
2818 0 660436 139919 168840 -1 2817
2819 0 660684 139959 168920 -1 2818
2820 0 660920 140085 169000 -1 2819
2821 0 661268 140313 169040 -1 2820
2822 0 661800 140577 169000 -1 2821
2823 0 662400 140933 168960 -1 2822
2824 0 662540 140899 169080 -1 2823
2825 0 662680 140863 169200 -1 2824
2826 0 662812 140875 169320 -1 2825
2827 0 662892 140891 169440 -1 2826
2828 0 662900 140959 169520 -1 2827
2829 0 662968 141363 169600 -1 2828
2830 0 662936 141499 169680 -1 2829
2831 0 662968 141631 169800 -1 2830
2832 0 662944 141729 169920 -1 2831
2833 0 662984 141781 170080 -1 2832
2834 0 663112 141853 170240 -1 2833
2835 0 663196 141945 170400 -1 2834
2836 0 663364 142053 170520 -1 2835
2837 0 663528 142117 170640 -1 2836
2838 0 663756 142341 170760 -1 2837
2839 0 663824 142381 170880 -1 2838
2840 0 663872 142489 171000 -1 2839
2841 0 663920 142597 171080 -1 2840
2842 0 664064 142685 171200 -1 2841
2843 0 664272 142809 171320 -1 2842
2844 0 664340 142919 171400 -1 2843
2845 0 664388 142943 171520 -1 2844
2846 0 664472 143023 171680 -1 2845
2847 0 664484 143127 171840 -1 2846
2848 0 664408 143199 172000 -1 2847
2849 0 664476 143199 172160 -1 2848
2850 0 664392 143219 172360 -1 2849
2851 0 664296 143259 172560 -1 2850
2852 0 664320 143327 172760 -1 2851
2853 0 664320 143483 172920 -1 2852
2854 0 664344 143667 173000 -1 2853
2855 0 664452 143709 173080 -1 2854
2856 0 664620 143709 173200 -1 2855
2857 0 664820 143697 173280 -1 2856
2858 0 664912 143689 173360 -1 2857
2859 0 665088 143733 173480 -1 2858
2860 0 665224 143741 173640 -1 2859
2861 0 665292 143929 173800 -1 2860
2862 0 665456 144061 173880 -1 2861
2863 0 665700 144243 173920 71 2862
2864 0 665920 144483 173960 71 2863
2865 0 666096 144679 174000 71 2864
2866 0 666332 145031 174040 80 2865
2867 0 666568 145531 174080 120 2866
2868 0 666600 145671 174000 71 2867
2869 0 666656 146005 173880 91 2868
2870 0 666700 146097 173840 91 2869
2871 0 666916 146273 173800 32 2870
2872 0 667192 146657 173880 91 2871
2873 0 667284 146961 173920 64 2872
2874 0 667352 147173 173960 75 2873
2875 0 667464 147291 174000 90 2874
2876 0 667644 147391 174040 80 2875
2877 0 667684 147651 174080 91 2876
2878 0 667812 147931 174200 102 2877
2879 0 667888 148089 174280 120 2878
2880 0 667888 148153 174360 120 2879
2881 0 667868 148221 174480 120 2880
2882 0 667908 148281 174560 101 2881
2883 0 667932 148357 174640 101 2882
2884 0 667908 148501 174720 51 2883
2885 0 667920 148617 174840 115 2884
2886 0 667992 148729 174960 115 2885
2887 0 668064 148885 175040 80 2886
2888 0 668136 149137 175120 81 2887
2889 0 668272 149307 175160 80 2888
2890 0 668312 149543 175200 71 2889
2891 0 668436 149811 175240 86 2890
2892 0 668556 150011 175280 80 2891
2893 0 668564 150079 175320 80 2892
2894 0 668588 150187 175400 80 2893
2895 0 668620 150317 175520 64 2894
2896 0 668672 150385 175600 81 2895
2897 0 668712 150545 175720 81 2896
2898 0 668760 150693 175800 75 2897
2899 0 668856 150801 175920 75 2898
2900 0 669024 151057 176040 51 2899
2901 0 669128 151105 176160 51 2900
2902 0 669216 151103 176280 51 2901
2903 0 669412 151187 176400 51 2902
2904 0 669572 151235 176520 60 2903
2905 0 669712 151263 176640 60 2904
2906 0 669960 151543 176800 51 2905
2907 0 670140 151655 176880 81 2906
2908 0 670324 151739 176960 96 2907
2909 0 670452 151811 177040 96 2908
2910 0 670588 151903 177120 60 2909
2911 0 670672 151995 177200 71 2910
2912 0 670992 152143 177320 51 2911
2913 0 671252 152281 177240 98 2912
2914 0 671320 152417 177120 98 2913
2915 0 671360 152529 177040 45 2914
2916 0 671520 152737 176960 107 2915
2917 0 671608 152785 176920 107 2916
2918 0 672116 152937 176920 148 2917
2919 0 672424 152937 176840 102 2918
2920 0 672664 152989 176760 98 2919
2921 0 672728 153023 176680 75 2920
2922 0 672764 153071 176560 75 2921
2923 0 672808 153179 176400 75 2922
2924 0 672880 153291 176240 71 2923
2925 0 672960 153379 176080 71 2924
2926 0 673032 153455 175920 75 2925
2927 0 673100 153475 175760 75 2926
2928 0 673084 153399 175600 80 2927
2929 0 673164 153183 175400 75 2928
2930 0 673160 152967 175280 60 2929
2931 0 673204 152707 175200 101 2930
2932 0 673268 152635 175080 101 2931
2933 0 673324 152507 174960 64 2932
2934 0 673324 152371 174880 60 2933
2935 0 673328 152207 174760 60 2934
2936 0 673288 151899 174640 75 2935
2937 0 673216 151843 174240 64 2936
2938 0 673196 151687 174000 75 2937
2939 0 673180 151535 173840 90 2938
2940 0 673276 151333 173720 102 2939
2941 0 673312 151137 173640 102 2940
2942 0 673368 150845 173560 32 2941
2943 0 673432 150713 173480 32 2942
2944 0 673456 150553 173400 32 2943
2945 0 673408 150493 173240 32 2944
2946 0 673420 150377 173040 32 2945
2947 0 673372 150365 172840 -1 2946
2948 0 673448 150329 172640 -1 2947
2949 0 673520 150189 172480 -1 2948
2950 0 673540 150093 172280 -1 2949
2951 0 673624 150037 172120 -1 2950
2952 0 673864 149877 172000 -1 2951
2953 0 674044 149803 171840 -1 2952
2954 0 674212 149651 171760 -1 2953
2955 0 674320 149543 171680 -1 2954
2956 0 674748 149543 171680 -1 2955
2957 0 674884 149599 171640 -1 2956
2958 0 674984 149603 171560 -1 2957
2959 0 675200 149607 171520 -1 2958
2960 0 675284 149603 171480 -1 2959
2961 0 675376 149559 171400 -1 2960
2962 0 675480 149463 171360 -1 2961
2963 0 675592 149383 171280 -1 2962
2964 0 675768 149347 171200 -1 2963
2965 0 675968 149337 171120 -1 2964
2966 0 676332 149245 171040 -1 2965
2967 0 676348 149025 170960 -1 2966
2968 0 676460 148721 171040 -1 2967
2969 0 676864 148449 171120 -1 2968
2970 0 676876 148421 171040 -1 2969
2971 0 677052 148121 170920 -1 2970
2972 0 677100 147989 170800 -1 2971
2973 0 677252 147827 170720 -1 2972
2974 0 677368 147739 170680 -1 2973
2975 0 677416 147255 170680 -1 2974
2976 0 677552 146871 170600 -1 2975
2977 0 677716 146811 170520 -1 2976
2978 0 677844 146845 170360 -1 2977
2979 0 678064 146797 170200 -1 2978
2980 0 678340 146673 170040 -1 2979
2981 0 678400 146549 169920 -1 2980
2982 0 672080 152925 177080 115 2918
2983 0 672064 152957 177240 64 2982
2984 0 671980 153097 177440 96 2983
2985 0 672000 153376 178440 124 2984
2986 0 672224 153536 178440 186 2985
2987 0 672416 153600 178600 194 2986
2988 0 672256 153600 178680 175 2987
2989 0 672096 153632 178880 122 2988
2990 0 671904 153728 179040 45 2989
2991 0 671936 153984 179120 91 2990
2992 0 672192 154080 179160 148 2991
2993 0 672608 153792 178600 102 2987
2994 0 672800 153984 178560 197 2993
2995 0 673056 154112 178560 176 2994
2996 0 673216 154272 178680 124 2995
2997 0 673344 154496 178720 101 2996
2998 0 673536 154720 178720 122 2997
2999 0 673728 154912 178720 91 2998
3000 0 673952 155104 178720 107 2999
3001 0 674016 155360 178680 101 3000
3002 0 674208 155552 178640 40 3001
3003 0 674400 155744 178600 32 3002
3004 0 674592 155904 178560 98 3003
3005 0 674784 156128 178560 164 3004
3006 0 674944 156320 178480 124 3005
3007 0 674944 156576 178520 175 3006
3008 0 674784 156800 178640 214 3007
3009 0 674656 156928 178840 258 3008
3010 0 674656 157088 179080 163 3009
3011 0 674528 157312 179160 128 3010
3012 0 674464 157568 179160 71 3011
3013 0 674368 157664 179160 40 3012
3014 0 668960 148448 173920 81 2879
3015 0 669152 148512 173680 91 3014
3016 0 669312 148672 173560 81 3015
3017 0 669312 148672 173480 64 3016
3018 0 669344 148800 173240 98 3017
3019 0 669440 148832 172960 60 3018
3020 0 669568 148736 172760 98 3019
3021 0 669664 148640 172520 75 3020
3022 0 669792 148512 172320 131 3021
3023 0 669824 148384 172080 131 3022
3024 0 669952 148224 171880 115 3023
3025 0 670048 148032 171680 51 3024
3026 0 670176 147872 171480 98 3025
3027 0 670304 147712 171320 86 3026
3028 0 670368 147552 171120 96 3027
3029 0 670496 147424 170920 81 3028
3030 0 670592 147328 170680 90 3029
3031 0 670656 147168 170440 75 3030
3032 0 670752 147008 170240 81 3031
3033 0 670912 146912 170000 120 3032
3034 0 671040 146720 169800 107 3033
3035 0 671200 146528 169720 75 3034
3036 0 671328 146368 169520 75 3035
3037 0 671520 146272 169320 101 3036
3038 0 671712 146240 169160 81 3037
3039 0 671872 146240 168960 96 3038
3040 0 671936 146208 168880 86 3039
3041 0 672128 146048 168800 107 3040
3042 0 672288 145888 168680 80 3041
3043 0 672512 145696 168680 120 3042
3044 0 672640 145504 168560 124 3043
3045 0 672544 145344 168360 71 3044
3046 0 672544 145088 168240 32 3045
3047 0 672544 144864 168080 80 3046
3048 0 672416 144704 167920 108 3047
3049 0 672256 144544 167800 75 3048
3050 0 672064 144384 167640 75 3049
3051 0 671872 144320 167440 81 3050
3052 0 671680 144256 167240 81 3051
3053 0 671520 144192 167040 71 3052
3054 0 671360 144032 166840 96 3053
3055 0 671264 143872 166640 102 3054
3056 0 671168 143680 166480 71 3055
3057 0 671168 143456 166360 60 3056
3058 0 670880 143680 166080 81 3057
3059 0 670816 143552 165840 71 3058
3060 0 670720 143424 165600 81 3059
3061 0 670656 143328 165360 75 3060
3062 0 670496 143136 165240 98 3061
3063 0 670496 142976 165040 102 3062
3064 0 670624 142816 164840 102 3063
3065 0 670624 142592 164720 104 3064
3066 0 670720 142464 164520 101 3065
3067 0 670720 142432 164240 96 3066
3068 0 670816 142336 164000 75 3067
3069 0 670784 142208 163760 91 3068
3070 0 670816 142016 163600 81 3069
3071 0 670880 141856 163400 81 3070
3072 0 670976 141664 163200 60 3071
3073 0 671072 141504 163000 98 3072
3074 0 671136 141344 162800 60 3073
3075 0 671168 141216 162640 75 3074
3076 0 672704 145472 168560 150 3044
3077 0 672960 145376 168600 90 3076
3078 0 673152 145152 168600 197 3077
3079 0 673408 145088 168520 198 3078
3080 0 673600 145056 168360 153 3079
3081 0 673728 145216 168200 190 3080
3082 0 673984 145152 168200 81 3081
3083 0 674240 145088 168280 101 3082
3084 0 674432 144896 168360 60 3083
3085 0 674592 144768 168520 80 3084
3086 0 674784 144576 168560 64 3085
3087 0 675040 144480 168520 81 3086
3088 0 675296 144384 168480 60 3087
3089 0 675552 144320 168440 71 3088
3090 0 675808 144224 168400 101 3089
3091 0 676064 144192 168400 64 3090
3092 0 676288 144192 168280 60 3091
3093 0 676544 144192 168200 101 3092
3094 0 676800 144256 168160 32 3093
3095 0 671744 146496 168960 51 3039
3096 0 671968 146656 168600 32 3095
3097 0 672224 146752 168560 51 3096
3098 0 672448 146880 168560 51 3097
3099 0 672640 147072 168600 71 3098
3100 0 672800 147264 168560 71 3099
3101 0 673024 147424 168520 51 3100
3102 0 672960 147680 168640 60 3101
3103 0 672896 147840 168840 64 3102
3104 0 669440 148768 173800 120 3016
3105 0 669440 149024 173840 102 3104
3106 0 669504 149248 173960 96 3105
3107 0 669664 149440 174000 86 3106
3108 0 669856 149632 174000 86 3107
3109 0 670048 149824 174000 60 3108
3110 0 670272 149984 174000 60 3109
3111 0 670528 150016 174000 115 3110
3112 0 670752 150176 174000 86 3111
3113 0 671008 150272 173960 80 3112
3114 0 671264 150272 173960 32 3113
3115 0 671520 150368 174000 40 3114
3116 0 671712 150560 174080 40 3115
