# Supplementary material for: Connectomics Analysis Reveals First-, Second-, and Third-Order Thermosensory and Hygrosensory Neurons in the Adult Drosophila Brain
Source: Curr Biol. 2020 Aug 17;30(16):3167–3182.e4. doi: 10.1016/j.cub.2020.06.028 (PMC7443704; doi:10.1016/j.cub.2020.06.028)
Supplement: Data S1. Skeletons and Meshes, Related to STAR Methods — marin2020-skeletons contains files describing the morphology of each neuron in this study (in FAFB14 space, .swc format). glomeruli_meshes contains the glomerular meshes (in FAFB14 space, .stl format). neuropil_meshes contains the glomerular meshes (in FAFB14 space, .stl format). [file mmc5.zip › VP_SI/marin2020-skeletons/1120955.swc]

# SWC format file
# based on specifications at http://www.neuronland.org/NLMorphologyConverter/MorphologyFormats/SWC/Spec.html
# Created by nat::write.neuron.swc
# PointNo Label X Y Z Radius Parent 
1 0 331457.22 155367.6 211120 1468 -1
2 0 331329.03 155403.67 211000 -1 1
3 0 331191.94 155387.84 210800 -1 2
4 0 331002.25 155358.73 210560 -1 3
5 0 330937.75 155361.58 210360 -1 4
6 0 330898.5 155326.86 210160 -1 5
7 0 330875.2 155318.06 209960 -1 6
8 0 330981.53 155293.12 209880 -1 7
9 0 331124.38 155447.16 209760 -1 8
10 0 331862.97 155635.34 209640 -1 9
11 0 332757.72 156112.92 209560 -1 10
12 0 333540.62 156668.53 209520 -1 11
13 0 333583.7 156706.47 209440 -1 12
14 0 333725.75 156946.98 209360 -1 13
15 0 333813.34 157087.9 209240 -1 14
16 0 333908.34 157172.55 209160 -1 15
17 0 333982.12 157261.66 209040 -1 16
18 0 334080.28 157357.48 208960 -1 17
19 0 334253.97 157462.25 208880 -1 18
20 0 334624.97 157588.67 208800 -1 19
21 0 334697.97 157611.08 208680 -1 20
22 0 334666.8 157643.89 208640 -1 21
23 0 334704.94 157636.28 208560 -1 22
24 0 335143.66 157832.7 208440 -1 23
25 0 335320.3 157901.36 208360 -1 24
26 0 335475.88 157937.77 208280 -1 25
27 0 335643.8 158073.97 208200 -1 26
28 0 335965.7 158226.94 208080 -1 27
29 0 336103.75 158298.98 207960 -1 28
30 0 336172.47 158311.77 207880 -1 29
31 0 336267.94 158341.75 207760 -1 30
32 0 336291.34 158354.69 207640 -1 31
33 0 336361.97 158408.94 207560 -1 32
34 0 336419.9 158430.02 207480 -1 33
35 0 336450 158449.81 207400 -1 34
36 0 336536.2 158449.8 207320 -1 35
37 0 336610.84 158533.3 207240 -1 36
38 0 336585.44 158542.2 207160 -1 37
39 0 336656.5 158588.05 207080 -1 38
40 0 336673.72 158602.56 207000 -1 39
41 0 336732.12 158697.39 206920 -1 40
42 0 336767.7 158752.9 206840 -1 41
43 0 336854.56 158916.3 206760 -1 42
44 0 336881.06 158992.23 206720 -1 43
45 0 337047.4 159167.3 206600 -1 44
46 0 337171.06 159217.98 206560 -1 45
47 0 337222.47 159257.31 206520 -1 46
48 0 337846.78 159464.23 206480 -1 47
49 0 338798.3 159791.02 206440 -1 48
50 0 339670.44 160146.44 206400 -1 49
51 0 341047.72 160538.2 206400 -1 50
52 0 341870.78 160781.4 206360 -1 51
53 0 342770.28 161036.69 206320 -1 52
54 0 343319.2 160986.81 206320 -1 53
55 0 343623.12 160874.84 206360 -1 54
56 0 344196.8 160764.78 206360 -1 55
57 0 344527.1 160776.25 206400 -1 56
58 0 344549.2 160684.77 206440 -1 57
59 0 345597.22 160820.7 206520 -1 58
60 0 346696.25 161125.8 206440 80 59
61 0 347314.53 161317.52 206400 51 60
62 0 347635.22 161342.81 206440 51 61
63 0 347991 161375.42 206480 81 62
64 0 348263.3 161430.62 206560 96 63
65 0 348607.16 161483.92 206640 91 64
66 0 348964.53 161518.84 206720 102 65
67 0 349129.88 161515.25 206800 107 66
68 0 349422.84 161486.94 206840 107 67
69 0 349796.62 161383.94 206960 154 68
70 0 350060.97 161316.31 207040 150 69
71 0 350422.3 161288.11 207120 120 70
72 0 350874.62 161262.58 207200 120 71
73 0 351389.47 161242.66 207280 120 72
74 0 351399.16 161272.95 207240 120 73
75 0 351815.8 161199.62 207200 120 74
76 0 352306.7 160994.62 207240 192 75
77 0 352532.44 160918.78 207280 136 76
78 0 353242.88 161010.7 207320 86 77
79 0 353611.34 160991.5 207360 80 78
80 0 354206.72 161044.1 207400 102 79
81 0 354428.88 161100.47 207440 86 80
82 0 354590 161156.92 207480 91 81
83 0 355302.12 161164.1 207480 91 82
84 0 355601.88 161018.11 207440 86 83
85 0 356144.25 160888.14 207400 128 84
86 0 356242.25 160896.48 207440 128 85
87 0 356854.2 160971.73 207480 101 86
88 0 357153.1 161061.34 207560 96 87
89 0 357821.4 161061.34 207600 75 88
90 0 358239.62 161011.03 207560 96 89
91 0 358409.66 161001.89 207520 96 90
92 0 358448.03 160991.27 207480 96 91
93 0 359160.53 160987.19 207440 104 92
94 0 359750.84 161031.06 207440 81 93
95 0 360162.1 161080.27 207480 101 94
96 0 360511.84 161099.47 207560 96 95
97 0 360667.78 161092 207600 91 96
98 0 360806.62 161122.48 207640 91 97
99 0 361056.38 161123.17 207720 102 98
100 0 361151.2 161148.52 207760 120 99
101 0 361223.6 161155.17 207800 120 100
102 0 361380.22 161132.89 207840 107 101
103 0 361629.06 161134.16 207920 91 102
104 0 361825.5 161131.9 208000 75 103
105 0 362484.5 160995.92 208080 80 104
106 0 362879.2 160997.77 208160 91 105
107 0 363186 161038.67 208240 81 106
108 0 363525.2 161058.22 208320 75 107
109 0 363845.53 161094.28 208400 101 108
110 0 364039.75 161122.86 208480 124 109
111 0 364178.3 161159.48 208520 101 110
112 0 364295.56 161187.05 208560 101 111
113 0 364329.3 161212.9 208600 101 112
114 0 364462.2 161239.2 208640 75 113
115 0 364653.9 161262.81 208680 75 114
116 0 364996.03 161226.45 208720 51 115
117 0 365310.34 161182.11 208800 75 116
118 0 365463.38 161159.27 208840 51 117
119 0 365785.1 161091.69 208880 60 118
120 0 366167.78 161042.4 208920 75 119
121 0 366291.97 161040.66 208960 75 120
122 0 366549.28 161009.77 209000 75 121
123 0 366780.6 160965 208960 81 122
124 0 367198.4 160912.62 208920 137 123
125 0 367370.9 160917.6 208880 137 124
126 0 367896.8 160927.38 208840 96 125
127 0 368263.44 160964.3 208880 104 126
128 0 368819.66 161004.86 208960 102 127
129 0 369022.12 160978.84 209040 104 128
130 0 369295.56 160930.55 209120 108 129
131 0 369465.78 160918.69 209160 71 130
132 0 369781.6 160884.72 209240 75 131
133 0 370017.38 160865.22 209320 101 132
134 0 370303.2 160872.19 209360 81 133
135 0 370425.62 160881.97 209400 81 134
136 0 371022.4 160812.8 209440 124 135
137 0 371437.25 160815.11 209480 124 136
138 0 371406.66 160846.16 209520 124 137
139 0 371593 160830.84 209600 108 138
140 0 371733.2 160813.14 209640 108 139
141 0 371923.12 160766.53 209680 90 140
142 0 372261.03 160716.84 209720 122 141
143 0 373148.4 160742.22 209760 91 142
144 0 373243.06 160730.72 209800 91 143
145 0 373466.3 160736.05 209880 107 144
146 0 373587.1 160711.78 209920 128 145
147 0 373802.6 160665.6 210000 128 146
148 0 373935.2 160613.53 210040 107 147
149 0 374288.8 160538.61 210120 81 148
150 0 375113.28 160312.12 210160 80 149
151 0 375266.56 160303.73 210200 80 150
152 0 375465.3 160271.6 210240 107 151
153 0 375765.88 160205.12 210280 32 152
154 0 376195.25 159999.42 210320 90 153
155 0 376638.84 159787.27 210400 156 154
156 0 376764.9 159749.2 210440 139 155
157 0 376986 159722.34 210520 160 156
158 0 377489.88 159816.55 210640 139 157
159 0 377527.03 159755.69 210680 139 158
160 0 377659.4 159798.75 210720 139 159
161 0 378725.56 159524.61 210760 75 160
162 0 378939.62 159425.53 210800 91 161
163 0 379565.38 159041.27 210720 96 162
164 0 379744.66 158989.75 210680 98 163
165 0 380152.84 158810.58 210640 108 164
166 0 380195.22 158774.77 210600 107 165
167 0 380409.25 158621.98 210480 98 166
168 0 380573.3 158432.1 210400 98 167
169 0 380642.88 158271.55 210320 120 168
170 0 380749.62 158090.52 210240 120 169
171 0 380901.56 157853.7 210120 115 170
172 0 381035.84 157715.89 210000 115 171
173 0 381258.62 157626.39 209880 120 172
174 0 381371.25 157599.84 209800 75 173
175 0 381471.3 157560.05 209720 75 174
176 0 381531 157516 209680 108 175
177 0 381598.5 157526.25 209640 108 176
178 0 381745.22 157490.4 209520 102 177
179 0 381830.38 157462.42 209480 102 178
180 0 381994.94 157392.47 209360 102 179
181 0 382104.22 157356.11 209280 102 180
182 0 382202.22 157277.53 209200 102 181
183 0 382290.03 157190.33 209120 102 182
184 0 382416.47 157113.19 209040 75 183
185 0 382450.88 157030.92 208960 75 184
186 0 382462.75 156950.55 208840 107 185
187 0 382503.47 156875.3 208760 107 186
188 0 382583.5 156735.02 208680 81 187
189 0 382655.7 156629.38 208600 104 188
190 0 382765.2 156551.66 208520 104 189
191 0 382829.94 156495.66 208440 120 190
192 0 382829.16 156459.3 208400 120 191
193 0 382913.72 156378.44 208280 124 192
194 0 382962.16 156323.12 208160 124 193
195 0 383109.56 156232.4 208040 107 194
196 0 383154.47 156140.31 207960 107 195
197 0 383185.72 156071.97 207880 91 196
198 0 383299 155971.19 207760 91 197
199 0 383434.38 155849.78 207640 75 198
200 0 383641.62 155699.6 207520 86 199
201 0 383741.34 155640.92 207440 75 200
202 0 383920.62 155539.94 207320 75 201
203 0 383969.53 155449.52 207200 81 202
204 0 383998.9 155411.64 207120 81 203
205 0 384148.03 155305.81 207000 98 204
206 0 384215.78 155262.47 206840 108 205
207 0 384309.6 155222.73 206720 108 206
208 0 384374.38 155203.94 206600 71 207
209 0 384545.84 155189.45 206520 71 208
210 0 384775.53 155176.16 206440 60 209
211 0 385283.34 155004.28 206440 60 210
212 0 385509.44 155037.72 206360 75 211
213 0 386209.66 154906.06 206240 51 212
214 0 386380.75 154859.27 206200 80 213
215 0 386846.8 154850.19 206080 104 214
216 0 387005 154826.67 206000 102 215
217 0 387115.34 154808.45 205920 102 216
218 0 387193.22 154781.22 205840 124 217
219 0 387228.84 154741.62 205760 124 218
220 0 387248.75 154607.2 205680 80 219
221 0 387272.28 154449.25 205600 80 220
222 0 387208.38 154273.81 205520 51 221
223 0 387132.3 153962.56 205400 40 222
224 0 387128.4 153709.88 205320 60 223
225 0 387538.94 153386.66 205240 98 224
226 0 387712.5 153247.69 205120 107 225
227 0 387931.34 153051.52 205040 120 226
228 0 388194.66 152717.52 204920 108 227
229 0 388295.5 152641.27 204840 108 228
230 0 388486.97 152498.58 204760 91 229
231 0 388700.97 152326.88 204640 107 230
232 0 388797 152193.22 204560 107 231
233 0 388950.38 152038.92 204440 86 232
234 0 389037.4 151931.7 204320 91 233
235 0 389292.88 151675.64 204200 86 234
236 0 389391.66 151613.6 204160 86 235
237 0 389793.56 151353.58 204000 86 236
238 0 390074.1 151202.39 203880 120 237
239 0 390211.84 151097.72 203800 120 238
240 0 390354.16 150997.81 203720 120 239
241 0 390505.03 150732.69 203640 124 240
242 0 390714.2 150545.48 203520 101 241
243 0 391045.8 150349.53 203400 102 242
244 0 391178.8 150278.55 203320 122 243
245 0 391377.06 150182.02 203200 124 244
246 0 391456 150153.53 203120 124 245
247 0 391690.1 149991.94 203000 124 246
248 0 391752.9 149909.42 202920 120 247
249 0 391778 149857.66 202880 120 248
250 0 391933.12 149699.27 202800 86 249
251 0 392112.4 149497.86 202720 98 250
252 0 392209.47 149317.92 202640 122 251
253 0 392287.25 149233.45 202520 122 252
254 0 392344.8 149165 202440 96 253
255 0 392368.94 149115 202320 96 254
256 0 392449.16 149043.5 202200 115 255
257 0 392557.2 148938.25 202040 115 256
258 0 392627.75 148842.17 201920 81 257
259 0 392679.47 148697.14 201800 101 258
260 0 392733.7 148575.05 201680 101 259
261 0 392814.9 148430.12 201560 139 260
262 0 392880.62 148376.78 201440 139 261
263 0 392921.03 148227.69 201320 140 262
264 0 392977.4 147986.9 201160 148 263
265 0 392753.12 147834.47 201120 120 264
266 0 392992.34 147822.42 201080 120 265
267 0 393124.8 147628.92 200960 60 266
268 0 393324.34 147618.78 200840 80 267
269 0 393520.25 147732.47 200720 80 268
270 0 393670.62 147794.11 200600 81 269
271 0 393760.1 147775.77 200480 81 270
272 0 393755.25 147722.9 200400 81 271
273 0 393734.06 147683.17 200360 81 272
274 0 393643.94 147457.25 200240 51 273
275 0 393510.6 147167.05 200120 51 274
276 0 393394.9 146948.1 200040 80 275
277 0 393373.6 146816.6 199960 80 276
278 0 393550.12 146681.34 199840 107 277
279 0 393617.78 146612.77 199760 107 278
280 0 393651.3 146573.83 199680 91 279
281 0 393665.16 146523.89 199600 91 280
282 0 393701.97 146472.17 199520 91 281
283 0 393709.03 146452.84 199440 128 282
284 0 393714.66 146422.22 199360 128 283
285 0 393747.97 146339.12 199280 128 284
286 0 393763.28 146239.19 199200 80 285
287 0 393750.56 146159.5 199120 80 286
288 0 393774.25 146061.84 199040 81 287
289 0 393760.56 145928.89 198960 81 288
290 0 393794.66 145838.7 198880 122 289
291 0 393795.1 145799.88 198800 122 290
292 0 393814.8 145751.3 198720 122 291
293 0 393852.75 145730.53 198640 124 292
294 0 393865 145698.4 198560 124 293
295 0 393923.75 145606.28 198480 124 294
296 0 393983.4 145492.14 198400 124 295
297 0 393995.84 145423.06 198320 124 296
298 0 394070 145163.03 198120 101 297
299 0 394068 144907.03 197880 115 298
300 0 394212 144659.03 197680 102 299
301 0 394628 144271.03 197520 75 300
302 0 395290 143707.16 197560 60 301
303 0 395562 143603.14 197400 124 302
304 0 395462 143467.14 197280 124 303
305 0 395346 143307.14 197120 136 304
306 0 395336 143027.17 197000 153 305
307 0 395368 142723.17 196840 137 306
308 0 395432 142451.17 196760 140 307
309 0 395412 142219.17 196600 98 308
310 0 395422 142043.2 196440 131 309
311 0 395510 141823.2 196320 150 310
312 0 395580 141655.03 196200 137 311
313 0 395552 141475.03 196040 148 312
314 0 395500 141091.03 195560 101 313
315 0 395448 140955.03 195400 102 314
316 0 395420 140839.03 195240 102 315
317 0 395368 140723.03 195080 40 316
318 0 395300 140579.03 194920 32 317
319 0 395246 140447.06 194800 175 318
320 0 395186 140351.06 194640 178 319
321 0 395124 140379.11 194520 178 320
322 0 395314 140247.03 194440 150 321
323 0 395498 140139.03 194320 163 322
324 0 395618 140103.03 194200 153 323
325 0 395764 140063.06 194040 153 324
326 0 396312 140147.06 193880 75 325
327 0 397274 140215.11 193880 75 326
328 0 397796 139955.14 193840 150 327
329 0 397984 139823.14 193720 136 328
330 0 398322 139711.03 193600 120 329
331 0 398658 139455.03 193480 148 330
332 0 398936 139263.06 193360 175 331
333 0 399978 138327.11 193320 178 332
334 0 400824 137355.14 193280 124 333
335 0 400934 137139.03 193200 168 334
336 0 401086 136907.03 193040 139 335
337 0 401134 136531.03 192880 153 336
338 0 401302 136219.03 192760 136 337
339 0 401664 135787.06 192680 124 338
340 0 402124 135539.06 192560 107 339
341 0 402666 135443.11 192440 124 340
342 0 403074 135331.11 192320 139 341
343 0 403326 135247.11 192160 136 342
344 0 403696 134963.14 192000 107 343
345 0 403848 134735.14 191880 136 344
346 0 404100 134455.14 191760 135 345
347 0 404282 134311.17 191600 134 346
348 0 404378 134183.17 191440 91 347
349 0 404510 134168 191320 120 348
350 0 404662 134112 191200 120 349
351 0 404998 133896 190920 122 350
352 0 405302 133896 190640 98 351
353 0 405822 133984 190160 122 352
354 0 406342 133928 189840 150 353
355 0 406658 133408 189360 107 354
356 0 407074 132648 188920 136 355
357 0 406978 133096 189160 124 356
358 0 407034 132448 188720 124 356
359 0 407162 132144 188400 150 358
360 0 407386 131856 188200 140 359
361 0 407554 131496 188080 86 360
362 0 407534 131216 188000 86 361
363 0 407902 130944 187880 80 362
364 0 408054 130800 187720 137 363
365 0 408090 130640 187600 204 364
366 0 408338 130536 187400 115 365
367 0 408602 130336 187240 60 366
368 0 408818 130280 187040 75 367
369 0 409138 130280 186840 96 368
370 0 409394 130344 186640 60 369
371 0 409610 130288 186440 64 370
372 0 409786 130144 186200 107 371
373 0 409826 129896 186040 139 372
374 0 409746 129760 185840 141 373
375 0 409586 129696 185720 141 374
376 0 409778 129448 185520 153 375
377 0 409758 129320 185360 135 376
378 0 410026 129104 185200 150 377
379 0 410902 128552 185120 81 378
380 0 411686 128304 185000 98 379
381 0 411327 128463 185200 128 380
382 0 412170 128056 184760 102 380
383 0 412490 127856 184520 189 382
384 0 412634 127632 184320 172 383
385 0 413082 127304 184160 102 384
386 0 413426 126928 184000 102 385
387 0 413770 126656 183800 122 386
388 0 414150 126416 183680 136 387
389 0 414502 126296 183560 124 388
390 0 415054 125848 183480 141 389
391 0 415038 125888 183320 141 390
392 0 415206 125536 183560 150 390
393 0 414782 125288 183640 122 392
394 0 414390 124584 183720 40 393
395 0 414326 124632 183920 51 394
396 0 414514 124224 183680 102 394
397 0 415346 123744 183640 136 396
398 0 416106 123216 183680 137 397
399 0 416822 122544 183680 189 398
400 0 417354 122160 183680 107 399
401 0 417826 121864 183600 120 400
402 0 418146 121672 183440 86 401
403 0 418348 121582 183360 91 402
404 0 418532 121522 183280 71 403
405 0 418644 121466 183200 71 404
406 0 418800 121426 183080 81 405
407 0 418956 121386 183000 98 406
408 0 419060 121442 182880 98 407
409 0 419216 121510 182760 102 408
410 0 419332 121516 182640 91 409
411 0 419540 121588 182520 91 410
412 0 419736 121680 182400 90 411
413 0 419836 121740 182240 90 412
414 0 419992 121772 182080 64 413
415 0 420236 121776 181960 115 414
416 0 420412 121784 181840 137 415
417 0 420532 121808 181720 137 416
418 0 420664 121836 181600 137 417
419 0 420912 121904 181480 124 418
420 0 420992 121932 181360 124 419
421 0 421040 121944 181320 45 420
422 0 421156 121728 181160 120 421
423 0 421280 121672 181040 164 422
424 0 421444 121656 181000 102 423
425 0 421680 121650 180920 102 424
426 0 421836 121618 180840 128 425
427 0 422040 121634 180720 91 426
428 0 422152 121582 180600 135 427
429 0 422392 121566 180480 153 428
430 0 422432 121550 180440 153 429
431 0 422296 121630 180320 122 430
432 0 422244 121814 180240 122 431
433 0 421904 121990 180200 141 432
434 0 421648 121994 180120 163 433
435 0 421560 121958 180000 163 434
436 0 421536 121947.336 179920 194 435
437 0 421524 121942 179880 194 436
438 0 421504 121930 179720 194 437
439 0 421332 122142 179600 194 438
440 0 421688 122280 179480 96 439
441 0 421676 122236 179400 96 440
442 0 420964 123084 179560 175 439
443 0 420164 123736 179640 176 442
444 0 419736 124094 179720 122 443
445 0 419480 124394 179640 81 444
446 0 419196 124630 179560 80 445
447 0 418860 125384 179520 168 446
448 0 418544 125624 179440 101 447
449 0 418400 125766 179320 101 448
450 0 418272 125842 179200 122 449
451 0 418016 126186 179160 124 450
452 0 417936 126758 179120 128 451
453 0 417808 127130 179000 51 452
454 0 417740 127506 178880 40 453
455 0 417868 127714 178800 107 454
456 0 417856 127856 178680 81 455
457 0 417948 128088 178600 102 456
458 0 418036 128332 178520 120 457
459 0 418168 128560 178440 80 458
460 0 418192 128724 178360 80 459
461 0 418144 128922 178280 80 460
462 0 418044 129218 178160 80 461
463 0 418032 129370 178080 107 462
464 0 418056 129598 177960 86 463
465 0 417996 129988 177840 80 464
466 0 417960 130412 177800 86 465
467 0 418208 130780 177720 107 466
468 0 418260 130896 177600 104 467
469 0 418244 131052 177480 140 468
470 0 418284 131142 177360 140 469
471 0 418320 131178 177240 140 470
472 0 418344 131314 177120 81 471
473 0 418388 131318 177080 81 472
474 0 418476 131606 177000 40 473
475 0 418184 131838 176960 60 474
476 0 418212 132250 176920 124 475
477 0 418128 132690 176840 80 476
478 0 417968 132912 176760 102 477
479 0 417820 133092 176680 40 478
480 0 418236 133556 176680 75 479
481 0 418220 134028 176640 81 480
482 0 418084 134504 176760 81 481
483 0 418016 135042 176840 128 482
484 0 417900 135258 176960 122 483
485 0 417868 135422 177000 81 484
486 0 417656 135562 177080 102 485
487 0 417524 135662 177200 102 486
488 0 417420 135790 177360 102 487
489 0 417280 135854 177520 108 488
490 0 417084 136042 177720 102 489
491 0 416956 136206 177840 128 490
492 0 416680 136608 177960 102 491
493 0 416608 136916 178040 124 492
494 0 416396 137232 177960 75 493
495 0 416284 137416 177880 75 494
496 0 416304 137584 177680 40 495
497 0 416268 137712 177560 90 496
498 0 416120 138014 177440 160 497
499 0 416016 138074 177320 198 498
500 0 415820 138118 177200 166 499
501 0 415756 138110 177120 166 500
502 0 415700 138078 177080 166 501
503 0 415496 138034 176920 96 502
504 0 415292 138034 176760 32 503
505 0 415288 138042 176720 32 504
506 0 415200 138114 176640 81 505
507 0 415076 138162 176480 143 506
508 0 414868 138326 176360 140 507
509 0 414672 138574 176240 91 508
510 0 414160 138742 176160 102 509
511 0 413660 138882 176040 120 510
512 0 413660 138990 175920 148 511
513 0 413688 139146 175800 172 512
514 0 412928 139936 175760 75 513
515 0 412704 140064 175720 115 514
516 0 412448 140128 175720 124 515
517 0 412192 140224 175640 101 516
518 0 412000 140384 175520 60 517
519 0 411840 140544 175320 51 518
520 0 411680 140672 175160 104 519
521 0 411488 140832 175040 75 520
522 0 411296 141024 174960 75 521
523 0 411168 141248 174840 122 522
524 0 411040 141504 174800 98 523
525 0 410816 141664 174800 137 524
526 0 410592 141792 174680 91 525
527 0 410368 141888 174600 96 526
528 0 410112 141920 174600 71 527
529 0 409856 141984 174600 75 528
530 0 409600 142016 174600 81 529
531 0 409344 142048 174680 104 530
532 0 408509 142405.03 175280 214 531
533 0 416688 137152 178160 90 493
534 0 416740 137200 178280 75 533
535 0 416952 137352 178400 45 534
536 0 417088 137348 178480 104 535
537 0 417776 133188 176640 120 479
538 0 417680 133265.33 176560 120 537
539 0 417632 133304 176520 181 538
540 0 417604 133332 176440 181 539
541 0 417588 133352 176320 181 540
542 0 417544 133308 176240 181 541
543 0 417464 133080 176120 181 542
544 0 417464 133044 176080 181 543
545 0 417812 133760 176240 140 542
546 0 417676 134096 176200 102 545
547 0 417680 134212 176080 90 546
548 0 417548 134268 176000 90 547
549 0 418300 125750 179040 81 450
550 0 418372 125726 178800 51 549
551 0 418388 125774 178640 51 550
552 0 418120 125858 178520 104 551
553 0 417724 125918 178440 134 552
554 0 417612 125890 178360 226 553
555 0 417620 125950 178200 196 554
556 0 417580 126042 178080 196 555
557 0 417592 126242 177960 196 556
558 0 420284 123746 179480 176 443
559 0 420472 123662 179320 239 558
560 0 420692 123526 179200 239 559
561 0 420888 123530 179080 101 560
562 0 421464 123710 179040 124 561
563 0 421932 123818 179000 40 562
564 0 422100 124122 178920 96 563
565 0 422252 124486 178880 80 564
566 0 422500 124692 178920 71 565
567 0 422580 125000 179000 71 566
568 0 422832 125044 178920 71 567
569 0 422956 125352 178760 71 568
570 0 423148 125560 178680 -1 569
571 0 422800 121178 180400 150 430
572 0 423372 121042 180440 90 571
573 0 424176 120494 180400 237 572
574 0 424404 120358 180320 154 573
575 0 424376 120288 180200 154 574
576 0 424240 120224 180040 237 575
577 0 424168 120232 179960 237 576
578 0 424100 120208 179840 237 577
579 0 424024 120212 179760 237 578
580 0 425352 119944 180040 86 576
581 0 425656 119852 180000 168 580
582 0 425712 119808 179920 168 581
583 0 425772 119808 179800 168 582
584 0 425872 119812 179640 160 583
585 0 426172 119736 179520 120 584
586 0 426292 119692 179400 81 585
587 0 426332 119608 179280 98 586
588 0 426372 119544 179160 98 587
589 0 426452 119472 179040 75 588
590 0 426700 119448 178880 120 589
591 0 426848 119436 178800 120 590
592 0 426932 119436 178720 150 591
593 0 427204 119594 178560 102 592
594 0 427392 119726 178480 98 593
595 0 427536 119826 178400 32 594
596 0 427744 119922 178320 75 595
597 0 427876 120014 178240 75 596
598 0 428072 120186 178120 91 597
599 0 428144 120336 178040 80 598
600 0 428448 120616 177960 124 599
601 0 428704 120728 177920 122 600
602 0 428504 121346 177920 96 601
603 0 428240 121514 177960 80 602
604 0 428108 121486 178040 75 603
605 0 427964 121642 178080 71 604
606 0 427872 121802 178160 71 605
607 0 427836 121904 178280 90 606
608 0 427840 122096 178400 102 607
609 0 427804 122240 178480 102 608
610 0 427764 122324 178560 81 609
611 0 427756 122488 178640 86 610
612 0 427736 122912 178720 51 611
613 0 427424 123266 178720 81 612
614 0 426868 123426 178760 200 613
615 0 426800 123458 178640 200 614
616 0 426744 123494 178480 141 615
617 0 426664 123246 178440 32 616
618 0 426596 123242 178360 32 617
619 0 426624 123270 178160 51 618
620 0 426760 123266 178040 51 619
621 0 426900 123270 177960 51 620
622 0 426868 123428 178840 200 614
623 0 426964 123448 178920 200 622
624 0 427244 123736 179000 122 623
625 0 427260 123870 179080 98 624
626 0 427340 123930 179200 98 625
627 0 427444 123982 179320 98 626
628 0 427620 124006 179440 91 627
629 0 427816 123986 179560 91 628
630 0 427956 123986 179600 81 629
631 0 428204 124070 179680 91 630
632 0 428516 124158 179720 134 631
633 0 429132 124270 179760 64 632
634 0 429372 124372 179680 75 633
635 0 429576 124576 179600 91 634
636 0 429884 124588 179560 60 635
637 0 430496 125060 179600 80 636
638 0 430984 125272 179560 86 637
639 0 431296 125560 179520 80 638
640 0 431712 125826 179440 81 639
641 0 431928 125994 179400 98 640
642 0 432304 126274 179360 124 641
643 0 432652 127032 179320 160 642
644 0 432784 127148 179240 160 643
645 0 433200 127786 179160 139 644
646 0 433364 127954 179040 60 645
647 0 433704 128110 179000 128 646
648 0 434460 128254 179000 51 647
649 0 434900 128270 178920 80 648
650 0 435220 128294 178840 75 649
651 0 435432 128258 178760 71 650
652 0 435736 128256 178680 75 651
653 0 436076 128288 178600 81 652
654 0 436944 128540 178600 75 653
655 0 437248 128416 178520 108 654
656 0 437364 128416 178440 108 655
657 0 437932 128392 178360 108 656
658 0 438252 128348 178440 32 657
659 0 438584 128300 178520 32 658
660 0 438724 128012 178600 32 659
661 0 438836 127746 178720 32 660
662 0 438760 126890 178800 -1 661
663 0 438928 126796 178680 -1 662
664 0 439084 126840 178520 -1 663
665 0 439168 126948 178400 -1 664
666 0 429132 124270 179920 64 633
667 0 429152 124294 180040 64 666
668 0 429296 124442 180200 107 667
669 0 429412 124494 180320 64 668
670 0 429540 124460 180400 200 669
671 0 429480 124484 180440 200 670
672 0 430372 124508 180400 115 670
673 0 430780 124600 180440 91 672
674 0 431092 124704 180520 71 673
675 0 431284 124768 180600 60 674
676 0 431604 125232 180680 64 675
677 0 431668 125258 180720 64 676
678 0 432332 125250 180720 64 677
679 0 431308 125610 180720 80 677
680 0 431204 125670 180800 80 679
681 0 431028 125798 180920 51 680
682 0 430984 125842 180960 51 681
683 0 430552 126110 181000 45 682
684 0 430412 126334 180960 81 683
685 0 430328 126502 180880 81 684
686 0 430312 126422 180800 81 685
687 0 426712 123376 179000 202 623
688 0 426420 123336 179040 150 687
689 0 425856 123324 179200 40 688
690 0 425608 123304 179160 40 689
691 0 425384 123296 179040 40 690
692 0 424860 123480 179040 32 691
693 0 425808 123348 179320 60 689
694 0 425856 123300 179400 60 693
695 0 425864 123268 179480 60 694
696 0 429000 120834 177720 150 601
697 0 429404 120878 177600 102 696
698 0 429672 120918 177440 101 697
699 0 429932 120930 177320 71 698
700 0 430268 120926 177240 104 699
701 0 430500 120872 177120 86 700
702 0 430684 120764 177040 86 701
703 0 431044 120616 176960 86 702
704 0 431404 120556 176920 86 703
705 0 431828 120496 176840 102 704
706 0 432012 120416 176760 96 705
707 0 432100 120444 176720 96 706
708 0 432360 120490 176640 80 707
709 0 432552 120350 176520 86 708
710 0 432544 120250 176400 86 709
711 0 432540 120090 176320 80 710
712 0 432624 119906 176240 96 711
713 0 432660 119774 176080 96 712
714 0 432728 119714 175920 60 713
715 0 433088 119538 175800 32 714
716 0 433144 119466 175680 51 715
717 0 433292 119266 175560 32 716
718 0 433312 119262 175520 32 717
719 0 433352 119286 175440 32 718
720 0 433436 119300 175280 81 719
721 0 433656 119284 175040 81 720
722 0 433804 119292 174880 98 721
723 0 433912 119224 174680 104 722
724 0 434024 119104 174480 90 723
725 0 434192 118988 174360 71 724
726 0 434344 118832 174240 71 725
727 0 434436 118676 174040 104 726
728 0 434440 118576 173880 104 727
729 0 434468 118540 173680 81 728
730 0 434416 118548 173480 96 729
731 0 434324 118508 173320 32 730
732 0 434232 118420 173200 90 731
733 0 434184 118364 173040 90 732
734 0 434148 118304 172880 75 733
735 0 434280 118256 172720 75 734
736 0 434348 118236 172560 115 735
737 0 434244 118164 172400 96 736
738 0 434264 118030 172240 96 737
739 0 434280 117970 172080 75 738
740 0 434316 117898 171920 32 739
741 0 434376 117590 171840 102 740
742 0 434160 117246 171760 102 741
743 0 433880 116918 171680 80 742
744 0 433704 116748 171600 32 743
745 0 433688 116592 171520 91 744
746 0 433632 116448 171440 86 745
747 0 433572 116360 171360 86 746
748 0 433412 116128 171280 81 747
749 0 433116 115804 171200 108 748
750 0 433024 115626 171160 120 749
751 0 433036 115430 171080 120 750
752 0 433004 115314 170960 136 751
753 0 432916 115086 170840 135 752
754 0 432868 114898 170760 168 753
755 0 432780 114784 170600 168 754
756 0 432792 114800 170560 168 755
757 0 432744 114772 170440 160 756
758 0 432700 114700 170320 160 757
759 0 432692 114608 170160 153 758
760 0 432696 114396 170040 229 759
761 0 432724 114412 169920 229 760
762 0 432936 114444 169760 229 761
763 0 433024 114592 169640 120 762
764 0 432848 120610 176600 98 708
765 0 433008 120594 176720 45 764
766 0 433052 120618 176880 45 765
767 0 433524 120814 177000 86 766
768 0 433796 120918 177080 98 767
769 0 433972 121078 177160 98 768
770 0 434240 121214 177240 107 769
771 0 434532 121442 177320 71 770
772 0 434900 121638 177240 153 771
773 0 434992 121722 177120 153 772
774 0 435120 121760 177000 75 773
775 0 435252 121860 176880 75 774
776 0 435448 121956 176800 75 775
777 0 435564 122072 176720 75 776
778 0 435628 122180 176640 71 777
779 0 435688 122182 176600 71 778
780 0 435936 122186 176520 51 779
781 0 436020 122266 176440 51 780
782 0 436332 122374 176320 86 781
783 0 436556 122486 176240 91 782
784 0 436664 122530 176200 91 783
785 0 436952 122686 176080 60 784
786 0 437364 122562 176040 86 785
787 0 437668 122474 175960 71 786
788 0 437892 122544 175880 86 787
789 0 438064 122684 175800 135 788
790 0 438328 123044 175720 101 789
791 0 438644 123332 175640 178 790
792 0 438800 123524 175560 102 791
793 0 438864 123648 175480 45 792
794 0 438876 123746 175440 45 793
795 0 438972 123862 175320 45 794
796 0 439060 123958 175200 115 795
797 0 439100 124006 175080 115 796
798 0 439252 124078 174920 98 797
799 0 439440 124106 174800 120 798
800 0 439584 124094 174680 150 799
801 0 439696 124062 174600 150 800
802 0 440216 123942 174480 160 801
803 0 440404 123430 174400 157 802
804 0 440404 123430 174280 176 803
805 0 440412 123430 174200 176 804
806 0 440360 123606 174160 160 805
807 0 440372 123622 174040 148 806
808 0 440404 123602 173920 137 807
809 0 440408 123594 173840 137 808
810 0 440696 124510 174160 120 806
811 0 440804 124910 174240 134 810
812 0 440864 125202 174320 107 811
813 0 440952 125452 174280 40 812
814 0 441272 125568 174240 51 813
815 0 441524 125468 174160 107 814
816 0 441908 125144 174080 101 815
817 0 442268 124924 174000 163 816
818 0 442276 124944 173880 75 817
819 0 442344 124904 173760 75 818
820 0 442624 124822 173640 143 819
821 0 443036 124842 173520 176 820
822 0 443336 124882 173400 176 821
823 0 443468 124882 173320 176 822
824 0 443480 124878 173280 176 823
825 0 440348 122998 174520 157 803
826 0 440368 122942 174680 120 825
827 0 440272 122954 174800 120 826
828 0 440084 122946 175000 108 827
829 0 439972 122898 175120 108 828
830 0 439880 122918 175280 86 829
831 0 439856 122948 175320 86 830
832 0 439732 123000 175400 86 831
833 0 416664 122668 183880 189 399
834 0 416476 122916 184000 98 833
835 0 416150 123112 184120 75 834
836 0 415870 123492 184320 86 835
837 0 415644 123848 184560 107 836
838 0 415444 124272 184720 96 837
839 0 415242 124584 184840 120 838
840 0 414842 124876 184960 81 839
841 0 414650 125068 185120 124 840
842 0 414544 125316 185240 120 841
843 0 414404 125476 185320 120 842
844 0 414218 125624 185440 91 843
845 0 413848 125892 185560 80 844
846 0 413572 126140 185640 86 845
847 0 413418 126444 185720 107 846
848 0 413358 126636 185840 102 847
849 0 413276 126784 185920 102 848
850 0 413088 126840 186000 134 849
851 0 412944 127120 186120 91 850
852 0 412798 127364 186200 86 851
853 0 412610 127784 186360 40 852
854 0 412494 127972 186560 71 853
855 0 412456 128008 186720 160 854
856 0 412316 127992 186880 128 855
857 0 412232 127992 187040 128 856
858 0 411918 128024 187080 148 857
859 0 412076 128248 187160 150 858
860 0 412116 128332 187240 150 859
861 0 412444 128468 187320 150 860
862 0 411880 129374 187320 237 861
863 0 411852 129626 187280 237 862
864 0 411822 129636 187240 237 863
865 0 412536 128432 187360 150 861
866 0 412388 128538 187480 150 865
867 0 412344 128602 187600 150 866
868 0 412156 128736 187720 181 867
869 0 412133 128739 187760 181 868
870 0 412064 128748 187880 181 869
871 0 411884 128764 188000 181 870
872 0 411776 128764 188160 181 871
873 0 411604 128724 188280 101 872
874 0 411248 128950 188320 108 873
875 0 411232 129106 188400 108 874
876 0 411248 129342 188560 102 875
877 0 411243 129470 188600 107 876
878 0 411219 129582 188640 107 877
879 0 411179 129582 188720 107 878
880 0 411111 129630 188800 153 879
881 0 410895 129842 188760 153 880
882 0 410615 129958 188720 143 881
883 0 410372.94 130065.29 188680 143 882
884 0 411019 129710 188960 153 880
885 0 410967 129790 189080 143 884
886 0 410931 129866 189200 143 885
887 0 410847 129966 189280 102 886
888 0 410719 130098 189400 98 887
889 0 410579 130234 189520 124 888
890 0 410459 130346 189640 124 889
891 0 410375 130390 189760 108 890
892 0 410271 130490 189880 102 891
893 0 410127 130614 190000 71 892
894 0 409971 130642 190160 71 893
895 0 409803 130718 190320 81 894
896 0 409723 130766 190440 96 895
897 0 409639 130902 190520 96 896
898 0 409563 131034 190680 81 897
899 0 409467 131094 190760 75 898
900 0 409247 131146 190840 102 899
901 0 409123 131238 190920 102 900
902 0 408963 131406 190960 81 901
903 0 408755 131538 191080 120 902
904 0 408703 131634 191160 128 903
905 0 408579 131726 191280 128 904
906 0 408447 131802 191400 120 905
907 0 408323 131830 191520 102 906
908 0 408219 131926 191600 102 907
909 0 408087 132010 191680 86 908
910 0 407939 132170 191800 75 909
911 0 407855 132310 191920 75 910
912 0 407831 132454 192040 60 911
913 0 407723 132598 192160 81 912
914 0 407547 132722 192280 120 913
915 0 407451 132858 192440 120 914
916 0 407403 132994 192560 86 915
917 0 407375 133078 192680 86 916
918 0 407395 133194 192840 204 917
919 0 407959 133398 192880 226 918
920 0 407333 133494 193040 175 919
921 0 407243 133482 193120 40 920
922 0 406539 133490 193200 71 921
923 0 406043 133674 193240 160 922
924 0 405923 133742 193320 104 923
925 0 405595 133846 193480 124 924
926 0 405355 133862 193640 91 925
927 0 405219 133938 193720 102 926
928 0 405127 134018 193840 102 927
929 0 405023 134066 193960 75 928
930 0 404903 134126 194120 86 929
931 0 404812 133969.14 194240 86 930
932 0 404684 134097.14 194400 115 931
933 0 404424 134313.14 194480 122 932
934 0 404298 134559.11 194600 148 933
935 0 404178 134807.11 194720 207 934
936 0 404178 135035.11 194880 221 935
937 0 404030 135255.11 195040 219 936
938 0 403872 135677.06 195200 200 937
939 0 403628 135985.06 195280 189 938
940 0 403482 136463.03 195400 176 939
941 0 403278 136831.03 195480 164 940
942 0 403060 137633.06 195520 143 941
943 0 402538 138199.03 195560 148 942
944 0 402076 139117.06 195600 186 943
945 0 401786 139107.03 195760 154 944
946 0 401530 139075.03 195840 104 945
947 0 400792 139393.03 195880 60 946
948 0 400008 139741.03 195840 120 947
949 0 399614 139971.11 195880 96 948
950 0 398952 139921.06 195920 102 949
951 0 398514 139767.03 195880 45 950
952 0 398254 139835.03 196000 107 951
953 0 398110 139899.03 196080 120 952
954 0 397416 139949.03 196120 96 953
955 0 397024 140013.03 196080 81 954
956 0 396686 140027.03 196000 60 955
957 0 396234 140015.03 196040 80 956
958 0 395880 140073.03 196080 124 957
959 0 395504 139933.03 195920 51 958
960 0 395372 139805.03 195840 86 959
961 0 394966 139643.06 195880 60 960
962 0 394348 139709.03 195960 75 961
963 0 394068 139745.03 196040 75 962
964 0 393868 139781.03 196120 81 963
965 0 393234 139907.14 196200 64 964
966 0 392970 140023.14 196080 107 965
967 0 392676 139985.11 195920 75 966
968 0 392328 139893.11 195840 51 967
969 0 391970 139803.06 195720 124 968
970 0 391640 139657.03 195560 136 969
971 0 391192 139633.03 195480 128 970
972 0 391020 139789.03 195360 101 971
973 0 390800 139845.03 195240 101 972
974 0 390462 140139.06 195200 75 973
975 0 390094 140135.06 195240 81 974
976 0 389756 140373.03 195280 71 975
977 0 389376 140689.03 195360 75 976
978 0 389262 140779.03 195440 75 977
979 0 388826 140771.03 195440 60 978
980 0 388090 141419.03 195480 166 979
981 0 387954 141575.03 195600 120 980
982 0 387768 141825.08 195640 124 981
983 0 386766 142203.03 195600 115 982
984 0 386540 142301.03 195480 141 983
985 0 386674 142119.03 195360 141 984
986 0 386442 142315.03 195280 141 985
987 0 386446 142383.03 195160 131 986
988 0 386608 142549.03 195080 181 987
989 0 386724 142657.03 194960 192 988
990 0 386780 142605.03 194800 192 989
991 0 387002 142807.05 194720 107 990
992 0 387126 142907.03 194640 163 991
993 0 387148.66 142925.67 194600 163 992
994 0 387194 142963.03 194520 137 993
995 0 387216 143061.11 194360 137 994
996 0 387136 143281.11 194240 81 995
997 0 387070 143783.06 194200 107 996
998 0 387270 144303.06 194160 124 997
999 0 387352 144653.03 194040 51 998
1000 0 387268 144937.03 193920 75 999
1001 0 387182 145043.06 193880 98 1000
1002 0 387094 145259.06 193800 98 1001
1003 0 387262 145275.06 193680 98 1002
1004 0 387222 145435.06 193600 81 1003
1005 0 386838 145635.06 193760 40 1002
1006 0 385974 145947.06 193800 115 1005
1007 0 385806 146083.06 193920 75 1006
1008 0 384938 146743.06 193960 86 1007
1009 0 384950 146675.06 194080 86 1008
1010 0 384906 146935.06 193800 86 1008
1011 0 384782 147195.06 193600 166 1010
1012 0 384606 147459.06 193480 166 1011
1013 0 384518 147555.06 193320 143 1012
1014 0 384598 147459.06 193120 143 1013
1015 0 384647 147401.06 193000 143 1014
1016 0 384470 147715.06 192960 45 1015
1017 0 384430 147835.06 192840 45 1016
1018 0 384426 147823.06 192760 96 1017
1019 0 384354 147879.06 192600 96 1018
1020 0 384330 147903.06 192440 107 1019
1021 0 384370 148047.06 192320 107 1020
1022 0 384306 148359.06 192240 101 1021
1023 0 384314 148455.06 192080 101 1022
1024 0 384132 148721.03 191960 71 1023
1025 0 383998 148867.03 191880 64 1024
1026 0 383862 148903.03 191800 60 1025
1027 0 383842 148999.03 191640 60 1026
1028 0 383814 149179.03 191480 71 1027
1029 0 383730 149255.03 191320 71 1028
1030 0 383592 149457.06 191120 71 1029
1031 0 383682 149547.03 191000 71 1030
1032 0 383678 149655.03 190880 71 1031
1033 0 384682.44 147335.31 192960 143 1015
1034 0 384750 147371.06 192880 143 1033
1035 0 384822 147475.06 192680 143 1034
1036 0 384936 147597.03 192600 45 1035
1037 0 386836 141713.03 195320 32 985
1038 0 386904 141637.03 195280 32 1037
1039 0 386932 141509.03 195160 32 1038
1040 0 387060 141405.03 195080 32 1039
1041 0 387942 141751.03 195760 120 982
1042 0 387690 141899.05 195920 124 1041
1043 0 387398 142087.03 196080 81 1042
1044 0 387336 142189.06 196240 45 1043
1045 0 387986 141407.03 195400 166 980
1046 0 387950 141423.03 195240 166 1045
1047 0 387862 141331.03 195080 166 1046
1048 0 387776 141357.03 195000 166 1047
1049 0 387556 141313.03 194960 32 1048
1050 0 387264 141533.03 195000 32 1049
1051 0 387152 141717.03 195080 32 1050
1052 0 387800 141425.03 194920 166 1049
1053 0 388228 141205.03 195040 190 1047
1054 0 388276 141113.03 195000 190 1053
1055 0 388284 140977.03 194920 190 1054
1056 0 396032 140173.06 196000 124 958
1057 0 396040 140209.06 195920 124 1056
1058 0 400040 139713.03 195760 120 948
1059 0 402260 139313.06 195440 166 944
1060 0 402316 139793.06 195280 134 1059
1061 0 402235.66 140675 195320 163 1060
1062 0 402075.72 141203.17 195440 104 1061
1063 0 401767 142176.06 195440 75 1062
1064 0 401438.03 142278.5 195200 136 1063
1065 0 401553.78 142153.81 194920 136 1064
1066 0 402365.16 142393.89 194720 102 1065
1067 0 402816.47 142547.9 194520 75 1066
1068 0 402898.5 142700.06 194520 75 1067
1069 0 403720.16 143081.72 194440 98 1068
1070 0 403941.5 143459.75 194320 60 1069
1071 0 404270 144031 194160 224 1070
1072 0 404517 143918 194080 80 1071
1073 0 404829 143946 193760 107 1072
1074 0 400751 143480.06 195440 156 1063
1075 0 400263 144560.06 195440 189 1074
1076 0 400439 144472.06 195360 189 1075
1077 0 400119 144632.06 195520 150 1075
1078 0 400067.44 144483.11 195680 189 1077
1079 0 399939.44 144195.11 195840 189 1078
1080 0 399943.44 144119.11 196000 197 1079
1081 0 399955.44 144091.11 196040 197 1080
1082 0 4e+05 145504 196000 143 1077
1083 0 399808 145568 196160 150 1082
1084 0 399552 145600 196280 200 1083
1085 0 399392 145792 196440 197 1084
1086 0 399232 145984 196560 135 1085
1087 0 399136 146208 196680 122 1086
1088 0 398976 146368 196800 120 1087
1089 0 398880 146560 196960 163 1088
1090 0 398752 146784 197040 120 1089
1091 0 398560 146976 197080 139 1090
1092 0 398336 147104 197080 163 1091
1093 0 398112 147200 197000 164 1092
1094 0 397856 147328 197000 128 1093
1095 0 397664 147520 197040 164 1094
1096 0 397408 147584 197040 139 1095
1097 0 397184 147744 197080 128 1096
1098 0 396992 147936 197160 157 1097
1099 0 396992 148064 197240 150 1098
1100 0 397120 148288 197320 86 1099
1101 0 397280 148480 197280 91 1100
1102 0 397472 148672 197200 60 1101
1103 0 397664 148832 197080 71 1102
1104 0 397856 148992 196960 60 1103
1105 0 397984 149056 196920 51 1104
1106 0 396736 148064 197280 124 1099
1107 0 395673 148603.4 197600 140 1106
1108 0 394976 149344 197920 219 1107
1109 0 394912 149568 198040 172 1108
1110 0 394880 149824 198080 124 1109
1111 0 394880 150080 198120 153 1110
1112 0 394816 150336 198240 75 1111
1113 0 394784 150560 198360 60 1112
1114 0 394784 150784 198480 124 1113
1115 0 394688 151008 198600 120 1114
1116 0 394496 151232 198600 120 1115
1117 0 394240 151328 198600 148 1116
1118 0 393984 151424 198640 137 1117
1119 0 393760 151552 198680 157 1118
1120 0 393696 151584 198680 163 1119
1121 0 393792 151808 198800 115 1120
1122 0 393984 152000 198880 75 1121
1123 0 394144 152160 199000 64 1122
1124 0 394304 152320 199160 104 1123
1125 0 394336 152544 199320 90 1124
1126 0 394432 152800 199360 80 1125
1127 0 394592 152960 199520 102 1126
1128 0 394752 153120 199680 75 1127
1129 0 394944 153312 199720 102 1128
1130 0 395168 153472 199720 90 1129
1131 0 395328 153664 199640 115 1130
1132 0 395424 153920 199520 96 1131
1133 0 395552 154144 199440 101 1132
1134 0 395744 154368 199440 115 1133
1135 0 395968 154528 199520 60 1134
1136 0 396160 154688 199680 75 1135
1137 0 396352 154880 199760 139 1136
1138 0 396544 155072 199680 150 1137
1139 0 396672 155296 199600 156 1138
1140 0 396800 155552 199560 107 1139
1141 0 396896 155712 199400 139 1140
1142 0 396768 155872 199560 124 1141
1143 0 396768 156032 199760 150 1142
1144 0 396864 156096 2e+05 101 1143
1145 0 397024 156256 200200 80 1144
1146 0 397216 156448 200240 75 1145
1147 0 397280 156672 200320 75 1146
1148 0 397024 155776 199160 64 1141
1149 0 397152 155648 198960 40 1148
1150 0 397312 155456 198920 40 1149
1151 0 397312 155232 199000 71 1150
1152 0 393504 151680 198840 124 1120
1153 0 393344 151840 198960 120 1152
1154 0 393184 151968 199120 102 1153
1155 0 392960 152096 199160 107 1154
1156 0 392704 152160 199240 128 1155
1157 0 392448 152160 199280 128 1156
1158 0 392192 152128 199320 128 1157
1159 0 391936 152096 199400 140 1158
1160 0 391712 152000 199520 128 1159
1161 0 391488 152000 199680 122 1160
1162 0 391264 152064 199840 107 1161
1163 0 391104 152224 200040 90 1162
1164 0 391072 152448 200160 60 1163
1165 0 391072 152704 200240 75 1164
1166 0 391072 152960 200320 51 1165
1167 0 391008 153184 200480 107 1166
1168 0 390848 153408 200600 107 1167
1169 0 390688 153600 200640 91 1168
1170 0 390496 153792 200720 102 1169
1171 0 390304 153984 200720 102 1170
1172 0 390112 154176 200680 150 1171
1173 0 389952 154368 200640 91 1172
1174 0 389728 154496 200640 189 1173
1175 0 389472 154592 200600 139 1174
1176 0 389216 154656 200560 186 1175
1177 0 389024 154816 200600 185 1176
1178 0 388832 154976 200760 115 1177
1179 0 388672 155104 200560 122 1178
1180 0 388512 155328 200480 122 1179
1181 0 388288 155520 200480 107 1180
1182 0 388032 155552 200480 75 1181
1183 0 387776 155552 200480 120 1182
1184 0 387712 155552 200480 124 1183
1185 0 387488 155648 200560 160 1184
1186 0 387232 155744 200560 202 1185
1187 0 387040 155936 200560 205 1186
1188 0 386848 156128 200520 139 1187
1189 0 386656 156320 200480 120 1188
1190 0 386400 156384 200440 124 1189
1191 0 386144 156384 200360 86 1190
1192 0 385888 156384 200280 75 1191
1193 0 385664 156512 200280 40 1192
1194 0 385472 156704 200360 40 1193
1195 0 385248 156800 200440 120 1194
1196 0 385120 156800 200440 128 1195
1197 0 384896 156928 200440 102 1196
1198 0 384672 157024 200520 131 1197
1199 0 384416 157152 200520 102 1198
1200 0 384160 157152 200520 160 1199
1201 0 383936 157312 200520 163 1200
1202 0 383712 157472 200520 181 1201
1203 0 383456 157536 200480 202 1202
1204 0 382688 156876 200040 290 1203
1205 0 381632 157312 199880 200 1204
1206 0 381440 157504 199880 148 1205
1207 0 381280 157664 199760 150 1206
1208 0 381088 157824 199640 150 1207
1209 0 380864 157984 199600 141 1208
1210 0 380608 158016 199560 120 1209
1211 0 380352 157984 199520 96 1210
1212 0 380096 157952 199480 154 1211
1213 0 379840 157952 199440 164 1212
1214 0 379584 157952 199400 154 1213
1215 0 379328 158048 199400 124 1214
1216 0 379072 158080 199360 128 1215
1217 0 378816 158144 199320 150 1216
1218 0 378560 158240 199360 136 1217
1219 0 378304 158368 199360 143 1218
1220 0 378048 158464 199360 128 1219
1221 0 377792 158496 199360 96 1220
1222 0 377536 158560 199360 128 1221
1223 0 377280 158624 199320 157 1222
1224 0 377024 158688 199280 136 1223
1225 0 376768 158720 199240 139 1224
1226 0 376512 158720 199240 128 1225
1227 0 376288 158688 199120 86 1226
1228 0 376064 158656 199000 51 1227
1229 0 375840 158656 198840 51 1228
1230 0 375648 158624 198640 45 1229
1231 0 375424 158624 198520 136 1230
1232 0 375200 158752 198400 131 1231
1233 0 375008 158912 198360 60 1232
1234 0 374752 159040 198400 98 1233
1235 0 374560 159200 198440 102 1234
1236 0 374304 159232 198480 60 1235
1237 0 374048 159232 198480 96 1236
1238 0 373792 159200 198480 51 1237
1239 0 373536 159200 198480 120 1238
1240 0 373280 159136 198400 160 1239
1241 0 373024 159136 198320 153 1240
1242 0 372768 159104 198240 203 1241
1243 0 372672 158944 198000 198 1242
1244 0 372544 158784 197880 235 1243
1245 0 372288 158752 197920 210 1244
1246 0 372064 158784 198080 186 1245
1247 0 371840 158784 198240 96 1246
1248 0 371584 158784 198240 148 1247
1249 0 371392 158816 198080 175 1248
1250 0 371168 158944 198080 183 1249
1251 0 370912 159072 198120 189 1250
1252 0 370720 159264 198200 166 1251
1253 0 370496 159264 198360 178 1252
1254 0 370272 159264 198480 120 1253
1255 0 370048 159200 198600 104 1254
1256 0 369792 159200 198720 107 1255
1257 0 369536 159232 198840 101 1256
1258 0 369280 159232 198880 64 1257
1259 0 369024 159232 198880 98 1258
1260 0 368768 159200 198840 81 1259
1261 0 368512 159168 198880 40 1260
1262 0 368256 159200 199000 75 1261
1263 0 368096 159200 199000 96 1262
1264 0 367840 159200 199040 98 1263
1265 0 367584 159200 199080 91 1264
1266 0 367392 159232 199240 128 1265
1267 0 367200 159328 199400 150 1266
1268 0 366976 159296 199520 224 1267
1269 0 366720 159264 199480 207 1268
1270 0 366464 159264 199480 260 1269
1271 0 366272 159424 199520 287 1270
1272 0 366048 159264 199560 235 1271
1273 0 366016 159008 199680 218 1272
1274 0 365920 158784 199760 228 1273
1275 0 365664 158784 199680 186 1274
1276 0 365408 158688 199720 166 1275
1277 0 365248 158528 199840 166 1276
1278 0 365024 158368 199960 122 1277
1279 0 364832 158240 200080 40 1278
1280 0 364640 158048 200040 60 1279
1281 0 364480 157824 2e+05 80 1280
1282 0 364448 157568 199960 124 1281
1283 0 364256 157376 2e+05 120 1282
1284 0 364032 157184 199960 51 1283
1285 0 363840 157024 199920 102 1284
1286 0 363648 156832 199960 197 1285
1287 0 363456 156640 2e+05 221 1286
1288 0 363456 156608 2e+05 221 1287
1289 0 363434.66 156522.67 199960 209 1288
1290 1 363392 156352 199880 186 1289
1291 0 363392 156192 199680 190 1290
1292 0 363232 156000 199560 204 1291
1293 0 362976 155968 199600 240 1292
1294 0 362720 155904 199640 207 1293
1295 0 362496 155776 199600 102 1294
1296 0 362240 155680 199600 64 1295
1297 0 361984 155680 199600 120 1296
1298 0 361728 155552 199560 86 1297
1299 0 361536 155360 199560 115 1298
1300 0 361280 155264 199520 71 1299
1301 0 361024 155200 199480 51 1300
1302 0 360768 155200 199400 108 1301
1303 0 360512 155168 199360 71 1302
1304 0 360256 155040 199440 135 1303
1305 0 360032 154912 199400 91 1304
1306 0 359808 154784 199360 137 1305
1307 0 359552 154656 199360 153 1306
1308 0 359296 154528 199360 81 1307
1309 0 359040 154464 199240 80 1308
1310 0 358784 154464 199200 81 1309
1311 0 358560 154464 199000 102 1310
1312 0 358304 154432 198920 80 1311
1313 0 358048 154432 198920 71 1312
1314 0 357792 154432 198960 60 1313
1315 0 357568 154464 198840 60 1314
1316 0 357408 154464 198800 32 1315
1317 0 363360 156480 200240 101 1288
1318 0 363296 156384 200480 32 1317
1319 0 363200 156256 200720 51 1318
1320 0 363008 156064 200800 60 1319
1321 0 362880 155872 200840 51 1320
1322 0 366272 159488 199560 297 1271
1323 0 366112 159680 199480 202 1322
1324 0 366240 159936 199440 51 1323
1325 0 366272 160192 199440 71 1324
1326 0 366208 160384 199320 71 1325
1327 0 366048 160544 199160 45 1326
1328 0 365856 160736 199160 60 1327
1329 0 365664 160960 199160 51 1328
1330 0 365472 161184 199160 81 1329
1331 0 365280 161376 199120 32 1330
1332 0 365088 161536 199040 71 1331
1333 0 364928 161696 198840 64 1332
1334 0 364832 161856 198640 51 1333
1335 0 364800 162016 198480 40 1334
1336 0 366400 160352 199160 80 1326
1337 0 366624 160416 199000 32 1336
1338 0 366496 160608 198800 32 1337
1339 0 366464 160608 198760 32 1338
1340 0 366432 159456 199800 240 1322
1341 0 366656 159424 199920 212 1340
1342 0 366848 159488 200120 120 1341
1343 0 367040 159648 200200 91 1342
1344 0 367232 159840 200320 51 1343
1345 0 367328 159936 200360 40 1344
1346 0 368032 159040 198800 51 1263
1347 0 367776 159008 198760 51 1346
1348 0 367584 158848 198720 91 1347
1349 0 367360 158784 198600 186 1348
1350 0 367104 158816 198600 194 1349
1351 0 366848 158752 198680 197 1350
1352 0 366656 158560 198640 241 1351
1353 0 366400 158560 198680 157 1352
1354 0 366144 158560 198680 64 1353
1355 0 365888 158560 198680 80 1354
1356 0 365696 158400 198600 107 1355
1357 0 365536 158272 198440 96 1356
1358 0 365312 158208 198320 98 1357
1359 0 365120 158112 198120 75 1358
1360 0 364960 157984 197920 60 1359
1361 0 364896 157952 197680 60 1360
1362 0 364896 157952 197560 60 1361
1363 0 372672 158592 197720 122 1244
1364 0 372800 158336 197680 81 1363
1365 0 372864 158112 197560 75 1364
1366 0 373056 157920 197440 91 1365
1367 0 373280 157792 197280 124 1366
1368 0 373472 157824 197120 86 1367
1369 0 373664 157856 196960 71 1368
1370 0 373920 157984 196960 60 1369
1371 0 374112 158048 197000 51 1370
1372 0 385056 156576 200280 86 1196
1373 0 385056 156352 200160 40 1372
1374 0 385216 156160 200120 40 1373
1375 0 385344 156128 200120 40 1374
1376 0 386656 155936 200400 80 1188
1377 0 386464 155744 200280 51 1376
1378 0 386336 155616 200200 32 1377
1379 0 387712 155328 200320 75 1184
1380 0 387712 155072 200200 102 1379
1381 0 387712 154816 200120 86 1380
1382 0 387712 154560 200080 32 1381
1383 0 387744 154528 200080 32 1382
1384 0 388832 155072 201000 197 1178
1385 0 388896 155232 201200 236 1384
1386 0 389056 155392 201360 197 1385
1387 0 389152 155616 201440 178 1386
1388 0 389120 155872 201520 120 1387
1389 0 389056 156128 201600 156 1388
1390 0 389120 156384 201600 128 1389
1391 0 389120 156640 201680 124 1390
1392 0 389184 156864 201800 75 1391
1393 0 389184 157088 201920 60 1392
1394 0 389184 157312 202080 107 1393
1395 0 389248 157536 202200 120 1394
1396 0 389248 157792 202280 40 1395
1397 0 389152 158016 202400 107 1396
1398 0 389024 158176 202600 96 1397
1399 0 388864 158208 202800 51 1398
1400 0 388640 158272 202920 124 1399
1401 0 388480 158400 203120 226 1400
1402 0 388416 158592 203320 308 1401
1403 0 388448 158816 203440 239 1402
1404 0 388288 159008 203560 221 1403
1405 0 388160 159232 203600 258 1404
1406 0 388032 159456 203600 176 1405
1407 0 387872 159680 203600 120 1406
1408 0 387680 159872 203680 51 1407
1409 0 387648 160128 203680 51 1408
1410 0 387616 160384 203640 60 1409
1411 0 387744 160608 203480 81 1410
1412 0 387936 160800 203480 90 1411
1413 0 388128 160960 203560 81 1412
1414 0 388352 161120 203600 91 1413
1415 0 388576 161248 203600 75 1414
1416 0 388832 161344 203600 71 1415
1417 0 389056 161504 203480 102 1416
1418 0 389120 161728 203320 91 1417
1419 0 389120 161984 203280 128 1418
1420 0 389120 162208 203160 200 1419
1421 0 389152 162336 203000 189 1420
1422 0 389056 162496 202800 124 1421
1423 0 388832 162656 202800 71 1422
1424 0 388608 162752 202880 40 1423
1425 0 388384 162880 202880 60 1424
1426 0 388256 163104 202880 40 1425
1427 0 388128 163328 203040 32 1426
1428 0 389408 162272 202880 217 1421
1429 0 389664 162208 202800 224 1428
1430 0 389888 162080 202800 251 1429
1431 0 390144 161984 202760 163 1430
1432 0 390368 161856 202680 230 1431
1433 0 390624 161760 202600 139 1432
1434 0 390880 161760 202560 75 1433
1435 0 391136 161728 202560 81 1434
1436 0 391392 161664 202480 51 1435
1437 0 391456 161632 202440 45 1436
1438 0 408351 133342 192840 217 919
1439 0 408439 133782 192800 150 1438
1440 0 408571 134022 192760 86 1439
1441 0 408795 134138 192720 51 1440
1442 0 408943 134294 192680 51 1441
1443 0 409075 134306 192640 51 1442
1444 0 409251 134382 192600 40 1443
1445 0 409599 134646 192560 51 1444
1446 0 409743 134682 192520 75 1445
1447 0 409931 134710 192440 40 1446
1448 0 410019 134638 192360 40 1447
1449 0 410099 134598 192280 40 1448
1450 0 410227 134538 192200 60 1449
1451 0 410255 134470 192120 60 1450
1452 0 410375 134366 192040 40 1451
1453 0 410607 134218 191960 40 1452
1454 0 410819 134194 191920 40 1453
1455 0 410971 134066 191920 40 1454
1456 0 411103 134042 191840 60 1455
1457 0 411219 134054 191760 60 1456
1458 0 411279 134018 191640 60 1457
1459 0 411315 134002 191560 60 1458
1460 0 411355 133998 191440 45 1459
1461 0 411415 133958 191320 45 1460
1462 0 411427 134014 191200 45 1461
1463 0 411407 133930 191120 45 1462
1464 0 411451 133838 191000 45 1463
1465 0 411487 133794 190920 45 1464
1466 0 411483 133746 190840 45 1465
1467 0 411499 133646 190800 45 1466
1468 0 411543 133546 190680 45 1467
1469 0 411573 133526 190600 -1 1468
1470 0 411627 133522 190520 -1 1469
1471 0 411679 133546 190440 -1 1470
1472 0 411677 133548.67 190400 -1 1471
1473 0 411673 133554 190320 -1 1472
1474 0 411503 133362 190400 -1 1472
1475 0 411559 133146 190360 -1 1474
1476 0 411667 132934 190280 -1 1475
1477 0 411783 132830 190240 -1 1476
1478 0 411959 132854 190280 -1 1477
1479 0 412051 132906 190360 -1 1478
1480 0 412251 133042 190480 -1 1479
1481 0 411879 132742 190200 -1 1477
1482 0 412015 132662 190160 -1 1481
1483 0 412099 132586 190120 -1 1482
1484 0 411903 133634 190360 -1 1471
1485 0 412187 133462 190400 -1 1484
1486 0 412383 133526 190440 -1 1485
1487 0 412471 133534 190480 -1 1486
1488 0 412539 133514 190520 -1 1487
1489 0 412557 133498 190560 -1 1488
1490 0 412200 128426 188320 256 873
1491 0 412528 128454 188360 104 1490
1492 0 412600 128314 188480 64 1491
1493 0 412880 129162 187560 240 867
1494 0 413508 128214 187400 107 865
1495 0 413700 128070 187520 104 1494
1496 0 414060 128086 187600 60 1495
1497 0 414292 128022 187680 80 1496
1498 0 414492 127860 187800 75 1497
1499 0 414708 127788 187920 81 1498
1500 0 414864 127736 188000 81 1499
1501 0 415396 127334 188000 115 1500
1502 0 415692 127182 188120 102 1501
1503 0 415944 126964 188200 98 1502
1504 0 416152 126928 188320 96 1503
1505 0 416360 126772 188440 60 1504
1506 0 416608 126590 188560 102 1505
1507 0 416896 126498 188680 86 1506
1508 0 417280 126224 188720 102 1507
1509 0 417468 125952 188640 80 1508
1510 0 417472 125504 188600 136 1509
1511 0 417632 125446 188400 160 1510
1512 0 418088 125206 188280 96 1511
1513 0 418224 125174 188160 96 1512
1514 0 418664 125202 188000 102 1513
1515 0 419032 125114 187920 120 1514
1516 0 419736 125082 187880 86 1515
1517 0 420288 124902 187920 120 1516
1518 0 421104 125238 187920 183 1517
1519 0 421792 124854 187920 257 1518
1520 0 421864 124726 188080 257 1519
1521 0 421856 124618 188160 257 1520
1522 0 422016 124670 187880 257 1519
1523 0 422128 124542 187760 86 1522
1524 0 422608 124590 187640 175 1523
1525 0 422640 123990 187600 101 1524
1526 0 422872 123886 187560 101 1525
1527 0 423080 123774 187640 101 1526
1528 0 423125 123694 187520 101 1527
1529 0 423137 123658 187480 101 1528
1530 0 423229 123602 187240 -1 1529
1531 0 423301 123518 187080 -1 1530
1532 0 422648 124590 187560 175 1524
1533 0 417216 125440 188640 136 1510
1534 0 411512 127880 187040 96 858
1535 0 411304 127972 186960 81 1534
1536 0 411120 128172 186920 81 1535
1537 0 411000 128308 186800 45 1536
1538 0 410820 128372 186680 75 1537
1539 0 410179.8 128375.2 186760 60 1538
1540 0 409717.72 128376.33 186920 75 1539
1541 0 408866.6 128576.08 187120 120 1540
1542 0 408370.16 128852.805 187280 86 1541
1543 0 407927.9 129073.48 187480 81 1542
1544 0 407413.88 129456.71 187680 91 1543
1545 0 406939.3 129854.61 187680 75 1544
1546 0 406711.72 130200.98 187520 75 1545
1547 0 406437.2 130986.68 187600 160 1546
1548 0 406088.9 131527.2 187840 71 1547
1549 0 405579.22 131735.89 188200 120 1548
1550 0 405022.56 132017.16 188400 131 1549
1551 0 404409.72 132407 188960 102 1550
1552 0 404574 132290 188560 210 1551
1553 0 404042.06 133097.31 189280 160 1551
1554 0 403502.84 133595.62 189480 64 1553
1555 0 403271 133832.28 189680 71 1554
1556 0 402734.34 134193.3 189840 90 1555
1557 0 402260.75 134413.78 190000 71 1556
1558 0 401792.97 134602.88 190200 101 1557
1559 0 401288.94 134842.19 190360 91 1558
1560 0 401107.12 134963.78 190600 107 1559
1561 0 400651.6 135186.62 190880 98 1560
1562 0 400072.53 135307.64 191280 226 1561
1563 0 399336.75 135367.62 191840 166 1562
1564 0 398997.38 135504.61 192120 160 1563
1565 0 399183.5 135378.33 191880 104 1564
1566 0 398373.3 135703.4 192120 107 1564
1567 0 397725.6 135917.7 192480 91 1566
1568 0 397145.47 135958 192640 81 1567
1569 0 396793.56 135997.58 192800 80 1568
1570 0 395980.53 136014.84 192800 104 1569
1571 0 395845.4 136420.39 192600 98 1570
1572 0 395748.6 136543.78 192400 120 1571
1573 0 395633.28 136616.6 192120 108 1572
1574 0 395554.75 136742.86 191920 120 1573
1575 0 395601.5 136975.38 191720 102 1574
1576 0 396266 137824.03 190640 178 1575
1577 0 396735.1 137469.08 190440 163 1576
1578 0 397072.03 137401.53 190240 163 1577
1579 0 396952.12 137878.84 190360 96 1578
1580 0 397042.78 138223.22 190360 60 1579
1581 0 397069.78 138669.22 190200 90 1580
1582 0 397283.12 139064.06 190040 60 1581
1583 0 394864 140487.11 194520 90 321
1584 0 394728 140523.11 194440 51 1583
1585 0 394576 140551.11 194360 60 1584
1586 0 394308 140675.11 194280 81 1585
1587 0 394064 140811.11 194200 45 1586
1588 0 393744 141047.11 194200 71 1587
1589 0 393462 141131.03 194280 40 1588
1590 0 393278 141119.03 194360 98 1589
1591 0 393110 141183.03 194400 120 1590
1592 0 392988 141203.03 194520 120 1591
1593 0 392782 141255.03 194560 120 1592
1594 0 392766 141259.03 194640 120 1593
1595 0 392718 141231.03 194760 120 1594
1596 0 392570 141179.03 194840 120 1595
1597 0 396616 144007.11 197600 153 302
1598 0 396902 143971.14 197720 107 1597
1599 0 397246 144107.14 197800 124 1598
1600 0 397438 144323.14 197880 75 1599
1601 0 397496 144571.03 197960 120 1600
1602 0 397758 144795.06 198160 107 1601
1603 0 397860 145075.03 198320 124 1602
1604 0 397856 145231.03 198520 108 1603
1605 0 397780 145511.03 198640 60 1604
1606 0 397876 145695.03 198840 160 1605
1607 0 397960 145791.03 198960 160 1606
1608 0 398076 145927.03 199120 172 1607
1609 0 398188 146035.03 199320 160 1608
1610 0 398412 146083.03 199400 204 1609
1611 0 398562 146135.06 199560 139 1610
1612 0 398682 146215.06 199760 157 1611
1613 0 398786 146455.06 199920 86 1612
1614 0 398762 146819.06 200120 124 1613
1615 0 399106 147327.06 200240 136 1614
1616 0 399424 147747.11 200320 150 1615
1617 0 399456 148147.11 200440 175 1616
1618 0 399522 148375.14 200560 163 1617
1619 0 400150 148295.14 200560 32 1618
1620 0 400342 148099.14 200480 40 1619
1621 0 400402 147963.14 200360 40 1620
1622 0 400388 147639.03 200280 40 1621
1623 0 400328 147415.03 200160 75 1622
1624 0 400038 146711.06 2e+05 108 1623
1625 0 400192 146551.03 199880 81 1624
1626 0 400272 146367.03 199720 124 1625
1627 0 400404 146159.03 199560 96 1626
1628 0 400412 145875.03 199360 98 1627
1629 0 400538 145671.06 199200 101 1628
1630 0 400674 145535.06 199040 98 1629
1631 0 400677 145533 199000 98 1630
1632 0 400755 145475 198880 86 1631
1633 0 400835 145347 198720 75 1632
1634 0 400927 145311 198600 75 1633
1635 0 401067 145223 198480 98 1634
1636 0 401219 145259 198360 81 1635
1637 0 401335 145215 198240 81 1636
1638 0 401411 145131 198120 64 1637
1639 0 401503 144979 197960 64 1638
1640 0 401557 144869 197880 124 1639
1641 0 401657 144773 197760 120 1640
1642 0 401761 144673 197640 120 1641
1643 0 402109 144513 197560 120 1642
1644 0 402381 144445 197440 98 1643
1645 0 402617 144401 197320 102 1644
1646 0 402773 144325 197160 102 1645
1647 0 402909 144425 197040 91 1646
1648 0 403031 144219 196960 81 1647
1649 0 403407 143891 196840 150 1648
1650 0 403483 143779 196720 150 1649
1651 0 403551 143771 196600 131 1650
1652 0 403623 143727 196480 131 1651
1653 0 403609 143557 196360 75 1652
1654 0 403705 143349 196240 80 1653
1655 0 403881 142961 196200 137 1654
1656 0 403921 142653 196120 175 1655
1657 0 403869 142437 196000 228 1656
1658 0 403973 142273 195880 228 1657
1659 0 403981 142173 195760 228 1658
1660 0 404085 142147.03 195600 228 1659
1661 0 404065 142073 195560 128 1660
1662 0 404137 141925 195480 134 1661
1663 0 404197 141877 195360 86 1662
1664 0 404219 141855 195240 86 1663
1665 0 404447 141567 195160 122 1664
1666 0 404635 141247 195120 86 1665
1667 0 404667 141051 195040 51 1666
1668 0 404671 140923 195000 51 1667
1669 0 404727 140843 194920 75 1668
1670 0 404925 140633 194840 91 1669
1671 0 405353 140293 194960 75 1670
1672 0 405433 140049 194920 51 1671
1673 0 405661 139693 194880 75 1672
1674 0 405881 139469 194960 75 1673
1675 0 406163 139171 195000 60 1674
1676 0 406279 138975 194960 60 1675
1677 0 406263 138779 194880 75 1676
1678 0 406281 138545 194800 51 1677
1679 0 406305 138297 194680 45 1678
1680 0 406385 137965 194600 51 1679
1681 0 406533 137825 194680 81 1680
1682 0 406713 137441 194760 71 1681
1683 0 406813 136953 194840 137 1682
1684 0 406627 136379 194800 148 1683
1685 0 406579 136071 194720 122 1684
1686 0 406545 135757 194680 137 1685
1687 0 406621 135925 194560 137 1686
1688 0 406685 135921 194440 137 1687
1689 0 406745 136017 194280 122 1688
1690 0 406845 136045 194160 122 1689
1691 0 406969 136009 194040 122 1690
1692 0 406913 135377 194720 40 1686
1693 0 407045 135277 194760 60 1692
1694 0 407281 135205 194840 60 1693
1695 0 407433 134957 194920 40 1694
1696 0 407829 134685 194800 60 1695
1697 0 408061 134529 194720 51 1696
1698 0 408223 134471 194600 51 1697
1699 0 408311 134399 194480 64 1698
1700 0 408415 134367 194400 75 1699
1701 0 408587 134375 194280 75 1700
1702 0 408771 134363 194200 51 1701
1703 0 408895 134319 194120 51 1702
1704 0 409035 134263 194040 51 1703
1705 0 409235 134179 193960 51 1704
1706 0 409407 134123 193880 40 1705
1707 0 409573 133969 193800 80 1706
1708 0 409677 133925 193720 80 1707
1709 0 409869 133813 193640 75 1708
1710 0 410113 133645 193560 75 1709
1711 0 410281 133549 193480 80 1710
1712 0 410429 133445 193360 75 1711
1713 0 410537 133357 193280 71 1712
1714 0 410717 133293 193160 75 1713
1715 0 410917 133193 193040 75 1714
1716 0 411155 133103 192960 60 1715
1717 0 411291 133003 192880 75 1716
1718 0 411563 132919 192800 51 1717
1719 0 411727 132887 192720 80 1718
1720 0 411919 132775 192640 75 1719
1721 0 412087 132699 192560 75 1720
1722 0 412215 132547 192480 80 1721
1723 0 412315 132375 192400 75 1722
1724 0 412463 132155 192360 86 1723
1725 0 412651 131935 192280 71 1724
1726 0 412763 131835 192200 51 1725
1727 0 412783 131727 192120 51 1726
1728 0 412927 131555 192040 51 1727
1729 0 413247 131323 192120 104 1728
1730 0 413497 131173 192160 51 1729
1731 0 413685 131101 192120 81 1730
1732 0 413727 131009 192240 81 1731
1733 0 413663 130905 192400 81 1732
1734 0 413691 130825 192520 81 1733
1735 0 413623 130341 192600 81 1734
1736 0 413447 130371 192680 81 1735
1737 0 413287 130363 192760 81 1736
1738 0 413223 130383 192840 -1 1737
1739 0 413707 129975 192560 -1 1735
1740 0 413931 130043 192600 -1 1739
1741 0 414099 129947 192680 -1 1740
1742 0 414111 129971 192760 -1 1741
1743 0 413873 131029 192080 80 1731
1744 0 414033 130965 192000 80 1743
1745 0 414269 130945 191920 81 1744
1746 0 414645 130877 191840 71 1745
1747 0 415077 130621 191800 91 1746
1748 0 415449 130617 191680 102 1747
1749 0 415765 130597 191560 96 1748
1750 0 416165 130433 191440 136 1749
1751 0 416357 129777 191520 120 1750
1752 0 416437 129633 191640 120 1751
1753 0 416477 129461 191720 86 1752
1754 0 416455 129119 191760 120 1753
1755 0 416475 128847 191960 104 1754
1756 0 416499 128699 192040 143 1755
1757 0 416231 128407 192080 86 1756
1758 0 416571 128467 192120 86 1757
1759 0 416215 128003 192040 80 1757
1760 0 416108.34 127741.664 191960 108 1759
1761 0 416141 127748 192120 108 1760
1762 0 416181 127728 192200 108 1761
1763 0 416265 127704 192320 108 1762
1764 0 416265 127708 192360 108 1763
1765 0 416241 127704 192440 108 1764
1766 0 416245 127680 192520 108 1765
1767 0 416269 127640 192600 108 1766
1768 0 416353 127660 192640 108 1767
1769 0 416521 127640 192680 108 1768
1770 0 416627.34 127453.664 192640 108 1769
1771 0 416725 127348 192600 108 1770
1772 0 416777 127224 192560 60 1771
1773 0 416793 127104 192520 60 1772
1774 0 416055 127611 191920 108 1760
1775 0 416073 127233 191880 75 1774
1776 0 415929 127141 191800 75 1775
1777 0 415945 127105 191640 45 1776
1778 0 415833 127053 191560 45 1777
1779 0 415577 126985 191560 60 1778
1780 0 415201 126593 191560 81 1779
1781 0 415081 126289 191560 51 1780
1782 0 414719 125967 191640 40 1781
1783 0 414643 125871 191760 40 1782
1784 0 414507 125755 191880 40 1783
1785 0 414459 125727 191920 40 1784
1786 0 414339 125627 191960 40 1785
1787 0 414263 125615 192040 40 1786
1788 0 414151 125583 192160 40 1787
1789 0 414100 125612 192240 40 1788
1790 0 413960 125612 192320 -1 1789
1791 0 413904 125608 192360 -1 1790
1792 0 413820 125600 192400 -1 1791
1793 0 413768 125596 192440 -1 1792
1794 0 413700 125612 192520 -1 1793
1795 0 413640 125620 192600 -1 1794
1796 0 413600 125616 192680 -1 1795
1797 0 413552 125668 192760 -1 1796
1798 0 413480 125688 192800 -1 1797
1799 0 413391 125645 192840 -1 1798
1800 0 413506 125756 192880 -1 1799
1801 0 413576 125894 193000 -1 1800
1802 0 413592 125956 193120 -1 1801
1803 0 413582 126070 193240 -1 1802
1804 0 413574 126174 193360 -1 1803
1805 0 413521 126199 193440 -1 1804
1806 0 413540 126258 193520 -1 1805
1807 0 413571 126371 193560 -1 1806
1808 0 413652 126386 193640 -1 1807
1809 0 413954 126464 193640 -1 1808
1810 0 413968 126416 193680 -1 1809
1811 0 413955 126353 193720 -1 1810
1812 0 413904 126338 193760 -1 1811
1813 0 413837 126413 193800 -1 1812
1814 0 413800 126430 193880 -1 1813
1815 0 413728 126502 194000 -1 1814
1816 0 413667 126503 194080 -1 1815
1817 0 413651 126519 194120 -1 1816
1818 0 413635 126547 194200 -1 1817
1819 0 413601 126541 194280 -1 1818
1820 0 413568 126532 194320 -1 1819
1821 0 413407 126603 194360 -1 1820
1822 0 413196 126628 194400 -1 1821
1823 0 413121 126623 194440 -1 1822
1824 0 413049 126653 194480 -1 1823
1825 0 413019 126631 194520 -1 1824
1826 0 412997.72 126643.875 194560 -1 1825
1827 0 414075 126431 193600 -1 1809
1828 0 414112 126426 193560 -1 1827
1829 0 414221 126469 193520 -1 1828
1830 0 414340 126432 193560 -1 1829
1831 0 414420 126456 193600 -1 1830
1832 0 414620 126470 193680 -1 1831
1833 0 414662 126446 193760 -1 1832
1834 0 414703 126437 193840 -1 1833
1835 0 414841 126447 193880 -1 1834
1836 0 414864 126426 193920 -1 1835
1837 0 415015 126389 194000 -1 1836
1838 0 415096 126330 194040 -1 1837
1839 0 415287 126221 194080 -1 1838
1840 0 415438 126274 194080 -1 1839
1841 0 415423 126255 194120 -1 1840
1842 0 415495 126201 194160 -1 1841
1843 0 415573 126027 194200 -1 1842
1844 0 413337.5 125595 192800 -1 1799
1845 0 413281 125408 192760 -1 1844
1846 0 413166 125387 192800 -1 1845
1847 0 413069 125366 192840 -1 1846
1848 0 412992 125360 192880 -1 1847
1849 0 414119 125359 192200 -1 1788
1850 0 414007 125267 192320 -1 1849
1851 0 413947 125235 192400 -1 1850
1852 0 413795 125207 192600 -1 1851
1853 0 413631 125135 192720 -1 1852
1854 0 413507 125115 192800 -1 1853
1855 0 413363 125047 192800 -1 1854
1856 0 413327 125031 192840 -1 1855
1857 0 413147 125039 192920 -1 1856
1858 0 413017 125073.336 192960 -1 1857
1859 0 413427 125007 192680 -1 1855
1860 0 413503 124935 192560 -1 1859
1861 0 413559 124907 192480 -1 1860
1862 0 413621 124859 192400 -1 1861
1863 0 415205 126603 191600 81 1780
1864 0 412559 131457 192040 51 1728
1865 0 412364 131363 192000 32 1864
1866 0 412296 131371 192040 32 1865
1867 0 412236 131395 192080 32 1866
1868 0 412124 131407 192120 51 1867
1869 0 411936 131403 192160 51 1868
1870 0 411982 131395 192240 51 1869
1871 0 411876 131311 192200 40 1869
1872 0 411692 130911 192240 51 1871
1873 0 411676 130791 192280 51 1872
1874 0 411872 130611 192320 75 1873
1875 0 411904 130487 192360 75 1874
1876 0 411800 130181 192440 40 1875
1877 0 411772 130113 192520 75 1876
1878 0 411640 129877 192560 80 1877
1879 0 411480 129813 192640 60 1878
1880 0 411168 129621 192720 45 1879
1881 0 411040 129437 192760 32 1880
1882 0 411108 129233 192800 71 1881
1883 0 411072 128949 192800 80 1882
1884 0 411019 128929 192760 80 1883
1885 0 410983 128679 192720 80 1884
1886 0 410883 128551 192640 80 1885
1887 0 410815 128515 192600 80 1886
1888 0 410739 128379 192520 80 1887
1889 0 410667 128287 192480 80 1888
1890 0 410643 128195 192440 80 1889
1891 0 410535 128111 192360 -1 1890
1892 0 410475 128059 192280 -1 1891
1893 0 410491 128051 192160 -1 1892
1894 0 410516 128061 192080 -1 1893
1895 0 410519 128079 192000 -1 1894
1896 0 410403 128075 191960 -1 1895
1897 0 410379 128087 191880 -1 1896
1898 0 410415 128095 191800 -1 1897
1899 0 410463 128111 191680 -1 1898
1900 0 410563 128091 191560 -1 1899
1901 0 410607 128047 191480 -1 1900
1902 0 410599 127979 191360 -1 1901
1903 0 410547 127951 191280 -1 1902
1904 0 411120 128905 192840 80 1883
1905 0 411192 128781 192920 80 1904
1906 0 411208 128849 193000 80 1905
1907 0 411212 128933 193120 80 1906
1908 0 411176 128925 193200 80 1907
1909 0 411076 128861 193240 80 1908
1910 0 411008 128839 193320 80 1909
1911 0 410963 128795 193360 80 1910
1912 0 410915 128739 193440 80 1911
1913 0 410835 128723 193560 80 1912
1914 0 410735 128659 193600 80 1913
1915 0 410679 128553 193560 80 1914
1916 0 410743 128377 193520 80 1915
1917 0 410735 128353 193440 80 1916
1918 0 410523 128141 193440 -1 1917
1919 0 410391 128073 193480 -1 1918
1920 0 410279 128037 193560 -1 1919
1921 0 410155 127981 193640 -1 1920
1922 0 410011 127889 193680 -1 1921
1923 0 409951 127833 193720 -1 1922
1924 0 409895 127737 193800 -1 1923
1925 0 409931 127505 193840 -1 1924
1926 0 409887 127461 193920 -1 1925
1927 0 409855 127425 194040 -1 1926
1928 0 409879 127269 194200 -1 1927
1929 0 410003 127145 194320 -1 1928
1930 0 410087 127049 194360 -1 1929
1931 0 410231 127029 194400 -1 1930
1932 0 410355 127025 194440 -1 1931
1933 0 410503 127061 194520 -1 1932
1934 0 410611 127069 194560 -1 1933
1935 0 410843 127085 194600 -1 1934
1936 0 410935 127105 194520 -1 1935
1937 0 410663 128587 193760 -1 1914
1938 0 406609 136441 194920 148 1684
1939 0 406573 136685 195040 137 1938
1940 0 406471 136794 195120 137 1939
1941 0 404061 141949 195120 124 1664
1942 0 404077 141925 195000 124 1941
1943 0 403893 141921 194880 124 1942
1944 0 403793 141873 194720 124 1943
1945 0 403689 141865 194600 134 1944
1946 0 403657 141817 194440 148 1945
1947 0 403589 141817 194280 148 1946
1948 0 403465 141693 194160 124 1947
1949 0 403389 141637 194000 96 1948
1950 0 403449 141601 193840 137 1949
1951 0 403525 141557 193680 137 1950
1952 0 403569 141581 193520 128 1951
1953 0 403625 141565 193400 128 1952
1954 0 403613 141553 193240 143 1953
1955 0 403613 141553 193120 143 1954
1956 0 403585 141429 193000 98 1955
1957 0 403613 141293 192920 137 1956
1958 0 403825 141069 192880 60 1957
1959 0 403873 140777 192840 51 1958
1960 0 403881 140625 192800 51 1959
1961 0 403941 140429 192760 86 1960
1962 0 404017 140285 192720 91 1961
1963 0 404145 140087 192680 91 1962
1964 0 404225 140019 192640 86 1963
1965 0 404357 139931 192560 90 1964
1966 0 404401 139779 192480 90 1965
1967 0 404433 139607 192400 80 1966
1968 0 404421 139415 192360 60 1967
1969 0 404413 139223 192320 60 1968
1970 0 404597 139091 192280 75 1969
1971 0 404789 138907 192240 60 1970
1972 0 404885 138845 192200 51 1971
1973 0 405049 138765 192160 51 1972
1974 0 405261 138669 192120 75 1973
1975 0 405445 138657 192080 75 1974
1976 0 405681 138657 192040 60 1975
1977 0 405925 138561 192000 81 1976
1978 0 406149 138565 191960 60 1977
1979 0 406289 138373 191920 60 1978
1980 0 406341 138329 191840 137 1979
1981 0 406233 138081 192040 137 1980
1982 0 407093 138045 191760 81 1980
1983 0 407197 138041 191800 81 1982
1984 0 407273 138069 191880 81 1983
1985 0 407449 138141 191960 32 1984
1986 0 407825 138341 192040 -1 1985
1987 0 403497 141333 192800 137 1957
1988 0 403297 141361 192720 197 1987
1989 0 403093 141385 192640 156 1988
1990 0 402941 141477 192520 203 1989
1991 0 402877 141481 192400 203 1990
1992 0 402873 141321 192240 185 1991
1993 0 402829 141265 192200 185 1992
1994 0 402791 141234 192160 185 1993
1995 0 402269 141401 192120 108 1994
1996 0 401829 141725 192040 91 1995
1997 0 401745 141793 191960 91 1996
1998 0 401499 141911 191920 96 1997
1999 0 401431 141847 191800 64 1998
2000 0 401303 141811 191680 64 1999
2001 0 401175 141875 191560 115 2000
2002 0 401183 141875 191400 115 2001
2003 0 401159 141923 191240 90 2002
2004 0 401107 141991 191080 120 2003
2005 0 401107 142059 190920 120 2004
2006 0 401043 142155 190800 107 2005
2007 0 400957 142241 190680 104 2006
2008 0 400789 142345 190560 102 2007
2009 0 400721 142353 190440 150 2008
2010 0 400657 142361 190320 150 2009
2011 0 400645 142361 190280 150 2010
2012 0 400505 142349 190160 104 2011
2013 0 400429 142293 190040 98 2012
2014 0 400245 142213 189920 124 2013
2015 0 399965 142185 189840 115 2014
2016 0 399965 142185 189720 115 2015
2017 0 399801 142081 189600 120 2016
2018 0 399685 142021 189480 120 2017
2019 0 399641 141957 189360 71 2018
2020 0 399589 141901 189240 71 2019
2021 0 399557 141761 189120 102 2020
2022 0 399565 141649 189000 81 2021
2023 0 399525 141477 188880 81 2022
2024 0 399445 141413 188760 96 2023
2025 0 399369 141361 188600 137 2024
2026 0 399393 141293 188480 137 2025
2027 0 399737 141187 188520 51 2026
2028 0 399897 140843 188600 71 2027
2029 0 400049 140747 188720 131 2028
2030 0 400049 140743 188760 131 2029
2031 0 399425 141335 188400 154 2026
2032 0 399461 141379 188280 164 2031
2033 0 399485 141431 188160 164 2032
2034 0 399509 141487 188040 164 2033
2035 0 399509 141539 187920 115 2034
2036 0 399525 141523 187800 81 2035
2037 0 399533 141495 187640 81 2036
2038 0 399381 141495 187480 128 2037
2039 0 399285 141495 187360 128 2038
2040 0 399285 141495 187200 96 2039
2041 0 399237 141515 187040 96 2040
2042 0 399249 141551 186840 128 2041
2043 0 399249 141551 186680 115 2042
2044 0 399205 141563 186600 115 2043
2045 0 399205 141567 186480 115 2044
2046 0 399317 141439 186240 75 2045
2047 0 399345 141335 186120 75 2046
2048 0 399345 141291 186080 75 2047
2049 0 399357 141243 185880 122 2048
2050 0 399257 141143 185720 122 2049
2051 0 399153 141047 185560 101 2050
2052 0 399125 140987 185400 104 2051
2053 0 399041 140943 185240 104 2052
2054 0 399013 140863 185040 32 2053
2055 0 399065 140743 184880 107 2054
2056 0 399093 140667 184760 107 2055
2057 0 399165 140723 184640 108 2056
2058 0 399229 140683 184520 108 2057
2059 0 399353 140731 184400 108 2058
2060 0 399433 140639 184280 108 2059
2061 0 399517 140547 184160 90 2060
2062 0 399557 140395 183920 139 2061
2063 0 399605 140407 183760 139 2062
2064 0 399661 140375 183600 51 2063
2065 0 399709 140291 183440 51 2064
2066 0 399777 140207 183240 98 2065
2067 0 399773 140307 183080 98 2066
2068 0 399921 140183 182960 96 2067
2069 0 400041 140171 182840 60 2068
2070 0 400149 140231 182760 60 2069
2071 0 400293 140275 182640 60 2070
2072 0 400421 140335 182600 60 2071
2073 0 400541 140389 182520 86 2072
2074 0 400597 140417 182440 86 2073
2075 0 400713 140501 182360 64 2074
2076 0 400797 140577 182240 64 2075
2077 0 400917 140689 182120 80 2076
2078 0 400993 140717 182080 80 2077
2079 0 401245 140837 181920 101 2078
2080 0 401365 140905 181800 101 2079
2081 0 401413 140929 181680 96 2080
2082 0 401441 140969 181560 96 2081
2083 0 401441 140969 181400 60 2082
2084 0 401397 140965 181320 60 2083
2085 0 399437 140447 183000 64 2067
2086 0 399157 140475 182920 91 2085
2087 0 398569 140699 182920 64 2086
2088 0 398569 140747 182840 60 2087
2089 0 398593 140839 182720 60 2088
2090 0 398573 140927 182600 60 2089
2091 0 398541 141067 182480 60 2090
2092 0 398497 141199 182400 60 2091
2093 0 398529 141267 182320 60 2092
2094 0 398597 141259 182200 60 2093
2095 0 398709 141331 182080 60 2094
2096 0 398813 141383 182000 60 2095
2097 0 398801 141467 181920 -1 2096
2098 0 398665 141435 181800 -1 2097
2099 0 398621 141419 181720 -1 2098
2100 0 398637 141419 181520 -1 2099
2101 0 398633 141383 181400 -1 2100
2102 0 398593 141447 181280 -1 2101
2103 0 398673 141327 181160 -1 2102
2104 0 398741 141371 181040 -1 2103
2105 0 398785 141307 180880 -1 2104
2106 0 398837 141231 180760 -1 2105
2107 0 398885 141135 180600 -1 2106
2108 0 398925 141091 180480 -1 2107
2109 0 398961 141075 180320 -1 2108
2110 0 398977 141031 180160 -1 2109
2111 0 398841 140859 180040 -1 2110
2112 0 398885 140747 179920 -1 2111
2113 0 398929 140779 179800 -1 2112
2114 0 398961 140811 179760 -1 2113
2115 0 399145 140951 179720 -1 2114
2116 0 398961 141295 179680 -1 2115
2117 0 398785 141487 179640 -1 2116
2118 0 398789 141535 179560 -1 2117
2119 0 398777 141673 179440 -1 2118
2120 0 398773 141797 179360 -1 2119
2121 0 398741 142021 179280 -1 2120
2122 0 398685 142213 179200 -1 2121
2123 0 398597 142303 179120 -1 2122
2124 0 398517 142423 179000 -1 2123
2125 0 398357 142619 178920 -1 2124
2126 0 398181 142687 178840 -1 2125
2127 0 398141 142719 178720 -1 2126
2128 0 398105 142743 178600 -1 2127
2129 0 397917 142807 178560 -1 2128
2130 0 397865 142839 178520 -1 2129
2131 0 397793 142891 178440 -1 2130
2132 0 397601 142997 178360 -1 2131
2133 0 397497 143057 178320 -1 2132
2134 0 397377 143129 178280 -1 2133
2135 0 397241 143293 178240 -1 2134
2136 0 397209 143301 178120 -1 2135
2137 0 397177 143385 178000 -1 2136
2138 0 397161 143545 177920 -1 2137
2139 0 397169 143617 177800 -1 2138
2140 0 397241 143615 177680 -1 2139
2141 0 397177 143635 177560 -1 2140
2142 0 397041 143703 177440 -1 2141
2143 0 396993 144071 177400 -1 2142
2144 0 396957 144147 177360 -1 2143
2145 0 398913 140303 182960 51 2086
2146 0 398769 140251 183040 71 2145
2147 0 398625 140151 183160 71 2146
2148 0 398429 139999 183280 71 2147
2149 0 398297 139943 183360 80 2148
2150 0 398090 139961 183480 75 2149
2151 0 397893 139441 183480 40 2150
2152 0 397929 139369 183560 40 2151
2153 0 397949 139373 183680 40 2152
2154 0 397945 139401 183720 40 2153
2155 0 398021 139967 183520 75 2150
2156 0 397825 139997 183600 86 2155
2157 0 397689 140025 183680 91 2156
2158 0 397601 140093 183760 91 2157
2159 0 397509 140157 183840 81 2158
2160 0 397353 140241 183920 81 2159
2161 0 397289 140377 184000 75 2160
2162 0 397161 140473 184080 60 2161
2163 0 397069 140569 184200 60 2162
2164 0 396941 140613 184240 40 2163
2165 0 396877 140757 184320 40 2164
2166 0 396777 140873 184400 51 2165
2167 0 396725 140967 184480 51 2166
2168 0 396661 141047 184560 51 2167
2169 0 396541 141343 184680 64 2168
2170 0 396405 141447 184800 51 2169
2171 0 396301 141515 184880 51 2170
2172 0 396221 141583 184960 51 2171
2173 0 396029 141679 185040 60 2172
2174 0 395921 141727 185120 60 2173
2175 0 395845 141779 185200 51 2174
2176 0 395717 141889 185280 51 2175
2177 0 395473 142037 185360 86 2176
2178 0 395397 142153 185440 124 2177
2179 0 395289 142189 185520 124 2178
2180 0 395169 142313 185640 122 2179
2181 0 395129 142405 185800 120 2180
2182 0 395045 142481 185920 91 2181
2183 0 394933 142555 186000 91 2182
2184 0 394861 142595 186080 40 2183
2185 0 394721 142635 186120 40 2184
2186 0 394653 142635 186160 40 2185
2187 0 394625 142675 186240 75 2186
2188 0 394565 142675 186320 75 2187
2189 0 394485 142635 186400 75 2188
2190 0 394409 142599 186480 71 2189
2191 0 394369 142579 186560 71 2190
2192 0 394217 142587 186680 75 2191
2193 0 394129 142615 186760 75 2192
2194 0 394033 142625 186840 81 2193
2195 0 393961 142593 186920 81 2194
2196 0 393845 142593 187000 75 2195
2197 0 393789 142589 187080 75 2196
2198 0 393669 142589 187200 51 2197
2199 0 393561 142589 187280 51 2198
2200 0 393493 142601 187360 51 2199
2201 0 393301 142593 187440 80 2200
2202 0 393117 142661 187520 64 2201
2203 0 392965 142669 187560 71 2202
2204 0 392913 142645 187600 71 2203
2205 0 392801 142649 187680 71 2204
2206 0 392697 142705 187760 75 2205
2207 0 392549 142753 187840 75 2206
2208 0 392125 142817 187920 60 2207
2209 0 391709 142849 187880 98 2208
2210 0 391133 143122 187840 80 2209
2211 0 390737 143240 187920 81 2210
2212 0 390625 143220 188000 81 2211
2213 0 390485 143192 188080 71 2212
2214 0 390381 143164 188160 71 2213
2215 0 390281 143136 188240 71 2214
2216 0 390209 143116 188320 71 2215
2217 0 389909 142928 188400 40 2216
2218 0 389669 142940 188440 64 2217
2219 0 389529 142958 188520 64 2218
2220 0 389473 142954 188600 64 2219
2221 0 389305 142806 188640 32 2220
2222 0 389193 142714 188680 81 2221
2223 0 389165 142766 188600 81 2222
2224 0 389141 142598 188720 81 2222
2225 0 388913 142562 188720 80 2224
2226 0 388841 142522 188800 80 2225
2227 0 388805 142526 188840 80 2226
2228 0 388737 142614 188920 60 2227
2229 0 388745 142686 188960 60 2228
2230 0 388645 142434 188840 60 2227
2231 0 388609 142390 188920 60 2230
2232 0 388349 142430 188960 60 2231
2233 0 387945 142518 189000 60 2232
2234 0 387837 142642 189040 60 2233
2235 0 387617 142586 189080 -1 2234
2236 0 387417 142430 189040 -1 2235
2237 0 387277 142354 189000 -1 2236
2238 0 389125 142438 188800 81 2224
2239 0 389141 142302 188840 80 2238
2240 0 389149 142286 188880 80 2239
2241 0 389141 142246 188960 80 2240
2242 0 401009 142385 190240 32 2011
2243 0 401213 142465 190080 81 2242
2244 0 401397 142597 190000 75 2243
2245 0 401521 142613 189920 75 2244
2246 0 401705 142731 189840 71 2245
2247 0 401817 142751 189800 75 2246
2248 0 401913 142771 189720 75 2247
2249 0 402041 142771 189640 60 2248
2250 0 402233 142707 189560 60 2249
2251 0 402485 142571 189520 40 2250
2252 0 402589 142343 189480 40 2251
2253 0 402901 142303 189440 45 2252
2254 0 403093 142259 189400 51 2253
2255 0 403161 142239 189360 51 2254
2256 0 403189 142235 189320 45 2255
2257 0 403205 142247 189200 45 2256
2258 0 403261 142215 189120 45 2257
2259 0 403437 142123 189040 86 2258
2260 0 403813 142397 189120 80 2259
2261 0 404165 142813 189080 212 2260
2262 0 404293 142769 188960 212 2261
2263 0 404397 142777 188880 136 2262
2264 0 404547 142966 188800 166 2263
2265 0 404539 142940 188720 166 2264
2266 0 404539 142940 188680 166 2265
2267 0 400077 142549 190320 32 2010
2268 0 399817 142505 190400 64 2267
2269 0 399665 142561 190480 64 2268
2270 0 399537 142641 190560 71 2269
2271 0 399317 142773 190640 81 2270
2272 0 399017 142941 190720 80 2271
2273 0 398271 143515 190720 71 2272
2274 0 397939 143879 190680 71 2273
2275 0 397723 144111 190640 45 2274
2276 0 397383 144231 190720 71 2275
2277 0 397103 144299 190800 75 2276
2278 0 396909 144293 190840 91 2277
2279 0 396765 144197 190880 91 2278
2280 0 396445 144181 190880 71 2279
2281 0 396225 144081 190840 71 2280
2282 0 395941 144177 190880 81 2281
2283 0 395629 144041 190920 81 2282
2284 0 395269 144105 191000 90 2283
2285 0 395115 144027 191080 45 2284
2286 0 395087 144003 191200 45 2285
2287 0 394931 143935 191320 32 2286
2288 0 394703 143871 191440 32 2287
2289 0 394567 143827 191560 124 2288
2290 0 397981 143837 190600 71 2274
2291 0 397937 143821 190520 71 2290
2292 0 399454 148503.14 200640 150 1618
2293 0 399354 148639.14 200760 150 2292
2294 0 399162 148699.14 200880 150 2293
2295 0 398702 148619.14 201000 163 2294
2296 0 398552 148687.17 201160 163 2295
2297 0 398580 148811.17 201240 150 2296
2298 0 398572 149103.17 201400 150 2297
2299 0 398720 149575.17 201480 156 2298
2300 0 398706 149803.2 201560 120 2299
2301 0 398226 150255.2 201600 122 2300
2302 0 397672 150811.23 201720 178 2301
2303 0 397330 151295.03 201760 172 2302
2304 0 396964 151595.06 201880 71 2303
2305 0 396880 151923.06 202040 140 2304
2306 0 396834 152171.11 202160 91 2305
2307 0 396814 152191.11 202320 91 2306
2308 0 396794 152352.03 202400 104 2307
2309 0 396822 152648.03 202480 219 2308
2310 0 396842 152736.03 202520 219 2309
2311 0 396800 152732.03 202640 219 2310
2312 0 396740 152744.03 202760 219 2311
2313 0 396744 152744.03 202880 219 2312
2314 0 396934 152783.11 202120 176 2306
2315 0 397038 152879.11 202000 176 2314
2316 0 397176 152911.03 201920 186 2315
2317 0 396804 153415.03 201880 198 2316
2318 0 396354 154363.06 201840 219 2317
2319 0 396040 155171.11 201920 128 2318
2320 0 395992 155275.03 201840 128 2319
2321 0 395932 155271.03 201720 128 2320
2322 0 396672 155043.03 201720 80 2321
2323 0 396896 155243.03 201720 45 2322
2324 0 397020 155367.03 201640 60 2323
2325 0 397224 155531.03 201600 81 2324
2326 0 397196 155567.03 201520 81 2325
2327 0 397222 155539.03 201400 81 2326
2328 0 397330 155555.03 201280 75 2327
2329 0 397718 155607.03 201240 51 2328
2330 0 397914 155703.03 201200 60 2329
2331 0 398030 155783.03 201120 60 2330
2332 0 398128 156019.06 201080 40 2331
2333 0 398280 156119.06 201040 40 2332
2334 0 398380 156307.06 200960 60 2333
2335 0 398338 156483.03 200880 32 2334
2336 0 398366 156763.03 200800 32 2335
2337 0 398476 156939.06 200680 32 2336
2338 0 398476 157067.06 200560 32 2337
2339 0 398444 157199.06 200520 32 2338
2340 0 398396 157203.06 200480 32 2339
2341 0 398490 156279.03 201000 60 2334
2342 0 398538 156219.03 201080 60 2341
2343 0 398634 156331.03 201120 60 2342
2344 0 395384 155499.03 201680 175 2321
2345 0 395334 155387.03 201560 175 2344
2346 0 394966 155755.03 201520 283 2345
2347 0 394640 156111.05 201440 131 2346
2348 0 394370 156483.11 201520 98 2347
2349 0 394174 156631.11 201640 32 2348
2350 0 393902 156971.11 201720 40 2349
2351 0 393574 157255.11 201800 75 2350
2352 0 393244 157507.03 201880 75 2351
2353 0 393042 157643.03 201960 60 2352
2354 0 392762 157703.03 202040 51 2353
2355 0 392622 157771.03 202160 45 2354
2356 0 392562 157783.03 202320 45 2355
2357 0 392610 157871.03 202480 108 2356
2358 0 392586 157919.03 202640 108 2357
2359 0 392554 157999.03 202760 32 2358
2360 0 392482 158119.03 202920 45 2359
2361 0 392300 158099.06 203040 124 2360
2362 0 392326 158091.03 203160 124 2361
2363 0 392336 158103.03 203280 134 2362
2364 0 392264 158139.03 203440 134 2363
2365 0 392514 158411.03 203480 150 2364
2366 0 392618 158511.03 203560 150 2365
2367 0 392498 158587.03 203680 75 2366
2368 0 392484 158771.03 203720 75 2367
2369 0 392456 158859.03 203800 71 2368
2370 0 392492 159003.03 203880 75 2369
2371 0 392558 159143.03 203960 75 2370
2372 0 392634 159187.03 204040 51 2371
2373 0 392842 159455.03 204080 60 2372
2374 0 393168 159891.06 204120 45 2373
2375 0 393240 160059.06 204200 45 2374
2376 0 393368 160283.06 204280 71 2375
2377 0 393278 160459.03 204240 71 2376
2378 0 393186 160535.03 204160 71 2377
2379 0 393338 160291.03 204360 71 2376
2380 0 392046 158235.03 203480 150 2364
2381 0 391834 158199.03 203560 150 2380
2382 0 391608 158119.03 203640 -1 2381
2383 0 392152 157427.06 203040 32 2361
2384 0 392012 157347.06 203000 32 2383
2385 0 392076 157311.06 202920 32 2384
2386 0 394658 156159.08 201320 131 2347
2387 0 394522 156287.08 201200 190 2386
2388 0 394454 156555.08 201080 98 2387
2389 0 394662 156295.03 201040 131 2388
2390 0 394662 156271.03 200960 131 2389
2391 0 394702 156427.03 200880 190 2390
2392 0 394084 157075.12 201040 124 2388
2393 0 393964 157347.12 200960 120 2392
2394 0 394114 157603.03 200880 120 2393
2395 0 394248 157891.03 200800 120 2394
2396 0 394446 158243.06 200600 163 2395
2397 0 394562 158473.08 200480 150 2396
2398 0 394636 158635.11 200400 32 2397
2399 0 394592 158839.11 200200 32 2398
2400 0 394402 159035.03 200080 120 2399
2401 0 394214 159347.03 2e+05 197 2400
2402 0 394082 159531.03 199880 209 2401
2403 0 394380 159995.11 199840 150 2402
2404 0 394428 160359.06 199960 150 2403
2405 0 394468 160703.06 199920 102 2404
2406 0 394468 160855.06 2e+05 -1 2405
2407 0 394578 160843.03 200040 -1 2406
2408 0 394686 160919.03 200120 -1 2407
2409 0 394780 160903.03 200160 -1 2408
2410 0 394230 160011.16 199720 150 2403
2411 0 394204 160015.19 199600 150 2410
2412 0 394112 160175 199520 102 2411
2413 0 393970 159707.23 199480 175 2412
2414 0 393846 159679.23 199400 150 2413
2415 0 393794 159639.23 199320 150 2414
2416 0 393714 159575.23 199240 150 2415
2417 0 393716 159607.03 199200 150 2416
2418 0 393672 159591.03 199080 150 2417
2419 0 393584 159499.03 198960 150 2418
2420 0 393608 159379.03 198840 -1 2419
2421 0 393664 159303.03 198720 -1 2420
2422 0 393732 159199.03 198600 -1 2421
2423 0 393676 159111.03 198480 -1 2422
2424 0 393654 159019.06 198320 -1 2423
2425 0 393598 158939.06 198280 -1 2424
2426 0 393590 158879.06 198240 -1 2425
2427 0 394066 160255.23 199480 102 2412
2428 0 393882 160455.25 199360 181 2427
2429 0 393472 160587.03 199280 156 2428
2430 0 393138 160879.06 199320 178 2429
2431 0 393294 161211.06 199440 178 2430
2432 0 393292 161327.03 199520 178 2431
2433 0 393412 161451.03 199520 178 2432
2434 0 393340 161455.03 199640 90 2433
2435 0 393018 161499.03 199720 178 2434
2436 0 393000 161643.03 199840 -1 2435
2437 0 392800 161891.03 199960 -1 2436
2438 0 392540 162015.03 199920 -1 2437
2439 0 392420 162207.03 199840 -1 2438
2440 0 393142 160839.03 199160 178 2429
2441 0 392986 160899.03 199000 186 2440
2442 0 392798 160971.03 198840 134 2441
2443 0 392652 161067.06 198640 134 2442
2444 0 392676 161159.06 198400 148 2443
2445 0 392668 161263.06 198200 148 2444
2446 0 392512 161355.06 198000 186 2445
2447 0 392188 161567.06 197840 202 2446
2448 0 391748 161951.06 197680 107 2447
2449 0 391598 161963.11 197560 75 2448
2450 0 391366 162115.11 197400 91 2449
2451 0 391298 162127.12 197280 190 2450
2452 0 391110 162147.11 197240 115 2451
2453 0 391018 162243.11 197120 209 2452
2454 0 390600 162467.14 197000 217 2453
2455 0 390132 162755.14 196920 163 2454
2456 0 389962 162879.03 196840 163 2455
2457 0 389722 162971.03 196720 150 2456
2458 0 389438 163099.03 196600 148 2457
2459 0 388850 163411.03 196560 135 2458
2460 0 387800 163667.03 196600 178 2459
2461 0 387562 163699.03 196560 209 2460
2462 0 387434 163791.03 196400 209 2461
2463 0 387304 163897 196360 205 2462
2464 0 387584 163935.06 196320 178 2463
2465 0 387612 163967.06 196200 178 2464
2466 0 387624 163999.06 196120 178 2465
2467 0 387576 164019.06 195960 178 2466
2468 0 387548 164007.06 195840 178 2467
2469 0 387488 164019.06 195760 178 2468
2470 0 387404 164127.06 195680 60 2469
2471 0 387320 164271.06 195640 104 2470
2472 0 387320 164327.06 195560 104 2471
2473 0 387174 164003.03 196320 175 2463
2474 0 386776 164147.06 196240 122 2473
2475 0 386412 164163.06 196120 128 2474
2476 0 386138 164183.03 196040 136 2475
2477 0 385494 164283.03 195960 137 2476
2478 0 384628 164331.06 195880 101 2477
2479 0 384288 164235.06 195800 148 2478
2480 0 384038 164095.11 195680 136 2479
2481 0 383498 164079.11 195600 120 2480
2482 0 382852 163895.14 195520 115 2481
2483 0 382362 163907.17 195440 122 2482
2484 0 382130 163539.17 195480 150 2483
2485 0 381674 163195.17 195520 202 2484
2486 0 381328 162975.2 195440 183 2485
2487 0 380544 163315.2 195440 60 2486
2488 0 380140 163147.2 195480 81 2487
2489 0 380048 162975.2 195560 81 2488
2490 0 379904 162859.2 195680 91 2489
2491 0 378978 162467.23 195720 139 2490
2492 0 378870 162589 195480 139 2491
2493 0 378036 162479.27 195760 172 2491
2494 0 377882 162041 196600 75 2493
2495 0 377876 162125 196640 75 2494
2496 0 377648 162399.27 195640 160 2493
2497 0 377284 162855.34 195600 86 2496
2498 0 377044 162999.34 195560 86 2497
2499 0 376904 163063.34 195600 86 2498
2500 0 377094 162335.31 195560 160 2496
2501 0 376844 162231.34 195440 200 2500
2502 0 376044 162191.34 195480 139 2501
2503 0 376786 162147.38 195360 200 2501
2504 0 376670 162087.38 195240 200 2503
2505 0 376514 161971.38 195120 178 2504
2506 0 376406 161915.38 195000 178 2505
2507 0 376246 161923.38 194960 136 2506
2508 0 376154 162415.38 194920 80 2507
2509 0 375846 162723.38 194920 60 2508
2510 0 375594 162867.38 195000 51 2509
2511 0 374990 162979.38 195040 75 2510
2512 0 374072 162671.4 195000 124 2511
2513 0 373262 163011.44 195040 136 2512
2514 0 372492 163231.5 195120 120 2513
2515 0 372518 163179.06 195240 120 2514
2516 0 372526 163139.06 195280 120 2515
2517 0 372584 163127.11 195400 86 2516
2518 0 372448 163447.48 195080 120 2514
2519 0 372392 163435.48 195000 120 2518
2520 0 372356 163383.48 194880 80 2519
2521 0 372342 163355.03 194800 80 2520
2522 0 372036 163203.48 195080 80 2514
2523 0 371322 163343.03 195040 124 2522
2524 0 371122 163435.03 195080 91 2523
2525 0 370758 163479.03 195160 102 2524
2526 0 370128 163475.06 195200 102 2525
2527 0 369948 163611.06 195240 81 2526
2528 0 369502 163659.1 195280 124 2527
2529 0 369606 163583.06 195320 104 2528
2530 0 369590 163527.06 195440 104 2529
2531 0 369538 163459.06 195560 104 2530
2532 0 369558 163383.06 195640 104 2531
2533 0 369694 163355.06 195720 104 2532
2534 0 369830 163359.06 195840 81 2533
2535 0 368982 163707.11 195360 172 2528
2536 0 368734 163711.11 195400 205 2535
2537 0 367844 163499.03 195400 71 2536
2538 0 367376 163555.03 195360 108 2537
2539 0 367114 163463.06 195240 107 2538
2540 0 366890 163603.06 195120 107 2539
2541 0 366790 163735.06 195000 120 2540
2542 0 366712 163879.03 194920 154 2541
2543 0 366438 164151.06 194840 217 2542
2544 0 366202 164255.06 194720 190 2543
2545 0 366108 164311.11 194600 190 2544
2546 0 365768 164351.11 194480 175 2545
2547 0 365240 164311.11 194360 75 2546
2548 0 364654 164287.14 194320 75 2547
2549 0 364604 164235.03 194240 75 2548
2550 0 364516 164323.03 194120 75 2549
2551 0 364276 164407.03 194040 64 2550
2552 0 364172 164527.03 193920 71 2551
2553 0 363858 164731.06 193800 71 2552
2554 0 363694 164883.06 193640 60 2553
2555 0 363586 164975.06 193440 81 2554
2556 0 363554 164879.06 193240 81 2555
2557 0 363522 164691.06 193240 81 2556
2558 0 363602 164887.06 193200 81 2556
2559 0 364666 163927.14 194360 104 2548
2560 0 364590 163707.14 194480 81 2559
2561 0 364500 163523.03 194640 81 2560
2562 0 364284 163463.03 194720 60 2561
2563 0 364260 163207.03 194760 86 2562
2564 0 364302 163071.03 194840 51 2563
2565 0 364254 162923.03 194960 51 2564
2566 0 364050 162823.03 195000 45 2565
2567 0 363862 162703.03 195080 75 2566
2568 0 363742 162659.03 195160 75 2567
2569 0 363626 162559.03 195240 98 2568
2570 0 363562 162543.03 195320 98 2569
2571 0 363354 162347.03 195360 75 2570
2572 0 363276 162159.06 195280 71 2571
2573 0 363212 162039.06 195200 71 2572
2574 0 363272 162311.06 195440 71 2571
2575 0 363184 162231.06 195520 71 2574
2576 0 362988 162195.06 195600 96 2575
2577 0 362956 162243.06 195720 96 2576
2578 0 362954 162167.03 195800 75 2577
2579 0 362966 162071.03 195880 75 2578
2580 0 363108 162023.03 195920 75 2579
2581 0 363208 161927.03 195960 75 2580
2582 0 362720 162067.03 195960 91 2579
2583 0 362412 161911.03 196000 81 2582
2584 0 362344 161811.03 196080 81 2583
2585 0 362340 161787.03 196120 81 2584
2586 0 362314 161759.03 196200 96 2585
2587 0 362170 161731.03 196320 96 2586
2588 0 362086 161695.03 196440 86 2587
2589 0 361894 161743.03 196520 102 2588
2590 0 361574 161763.03 196600 101 2589
2591 0 361262 161735.03 196760 71 2590
2592 0 360544 161731.06 196840 102 2591
2593 0 360174 161599.03 196920 60 2592
2594 0 360026 161515.03 197000 60 2593
2595 0 360022 161431.03 197160 64 2594
2596 0 360080 161431.06 197280 64 2595
2597 0 360104 161447.06 197400 134 2596
2598 0 360176 161487.06 197520 134 2597
2599 0 360384 161487.06 197640 104 2598
2600 0 360724 161679.06 197680 136 2599
2601 0 361072 161911.06 197760 71 2600
2602 0 361169.5 161944 197880 104 2601
2603 0 360738 161687.11 197920 136 2602
2604 0 361202 161955.11 197920 104 2602
2605 0 361298 162031.11 198000 150 2604
2606 0 361402 162191.11 198160 150 2605
2607 0 361624 162275.14 198280 40 2606
2608 0 361536 162183.14 198400 156 2607
2609 0 361542 162195.17 198480 156 2608
2610 0 361702 162183.17 198520 156 2609
2611 0 361926 162151.17 198640 156 2610
2612 0 362218 162119.17 198720 64 2611
2613 0 362402 162215.17 198680 64 2612
2614 0 362314 162143.17 198800 64 2612
2615 0 361258 161923.17 198400 40 2608
2616 0 361242 161879.17 198480 40 2615
2617 0 361222 161835.17 198560 156 2616
2618 0 366674 163335.06 195280 107 2539
2619 0 366594 163335.06 195360 107 2618
2620 0 366624 163299.03 195440 107 2619
2621 0 368638 163807.06 195480 205 2536
2622 0 368538 163847.06 195600 181 2621
2623 0 368426 163875.06 195720 181 2622
2624 0 368494 164095.06 195840 181 2623
2625 0 376160 161056 194320 120 2507
2626 0 376352 160896 194280 107 2625
2627 0 376512 160768 194080 153 2626
2628 0 376672 160704 193880 98 2627
2629 0 376736 160544 193640 108 2628
2630 0 376832 160416 193400 124 2629
2631 0 376896 160224 193200 104 2630
2632 0 376896 160000 193000 75 2631
2633 0 376960 159776 192840 102 2632
2634 0 377088 159552 192840 98 2633
2635 0 377216 159424 192840 124 2634
2636 0 377280 159456 192600 120 2635
2637 0 377376 159360 192360 86 2636
2638 0 377440 159136 192240 91 2637
2639 0 377472 158944 192040 81 2638
2640 0 377504 158752 191880 75 2639
2641 0 377504 158560 191680 98 2640
2642 0 377632 158400 191480 98 2641
2643 0 377792 158240 191360 90 2642
2644 0 378016 158144 191280 90 2643
2645 0 378240 158048 191160 81 2644
2646 0 378400 157920 191000 64 2645
2647 0 378560 157760 190800 98 2646
2648 0 378592 157568 190640 81 2647
2649 0 378720 157408 190480 107 2648
2650 0 378816 157216 190320 86 2649
2651 0 378976 157024 190160 115 2650
2652 0 379168 156832 190120 102 2651
2653 0 379424 156736 190120 71 2652
2654 0 379584 156544 190040 96 2653
2655 0 379776 156352 190000 135 2654
2656 0 380000 156192 189880 102 2655
2657 0 380032 156032 189680 64 2656
2658 0 380128 155776 189640 86 2657
2659 0 380160 155584 189480 124 2658
2660 0 380288 155392 189360 122 2659
2661 0 380448 155232 189200 75 2660
2662 0 380640 155072 189080 51 2661
2663 0 380864 154944 188960 51 2662
2664 0 381024 154816 188760 98 2663
2665 0 381216 154752 188600 91 2664
2666 0 381408 154720 188440 90 2665
2667 0 381536 154592 188200 98 2666
2668 0 381696 154400 188040 107 2667
2669 0 381888 154176 188040 115 2668
2670 0 382112 153984 188040 115 2669
2671 0 382240 153760 188040 71 2670
2672 0 382432 153568 188040 122 2671
2673 0 382592 153408 187880 91 2672
2674 0 382784 153312 187720 90 2673
2675 0 382944 153184 187520 104 2674
2676 0 383104 153248 187280 96 2675
2677 0 383328 153248 187120 86 2676
2678 0 383552 153216 186960 81 2677
2679 0 383776 153088 186960 80 2678
2680 0 383936 152896 186880 51 2679
2681 0 384096 152704 186800 86 2680
2682 0 384288 152512 186800 75 2681
2683 0 384480 152320 186720 101 2682
2684 0 384672 152128 186640 40 2683
2685 0 384864 151968 186560 102 2684
2686 0 385088 151808 186480 75 2685
2687 0 385312 151712 186400 98 2686
2688 0 385504 151616 186240 96 2687
2689 0 385696 151424 186120 60 2688
2690 0 385888 151296 185960 75 2689
2691 0 386048 151136 185840 81 2690
2692 0 386208 151040 185640 32 2691
2693 0 386336 150880 185440 75 2692
2694 0 386432 150720 185200 75 2693
2695 0 386464 150688 185160 75 2694
2696 0 386720 150592 185160 40 2695
2697 0 386880 150496 185040 32 2696
2698 0 386304 150624 184960 51 2695
2699 0 386240 150432 184760 81 2698
2700 0 386240 150240 184600 51 2699
2701 0 378720 157952 190720 45 2647
2702 0 378880 158112 190560 40 2701
2703 0 379104 158272 190440 40 2702
2704 0 379296 158432 190280 51 2703
2705 0 379520 158560 190160 64 2704
2706 0 379776 158656 190120 86 2705
2707 0 380000 158624 190000 64 2706
2708 0 380256 158592 189920 75 2707
2709 0 380480 158688 189840 75 2708
2710 0 380608 158656 189600 96 2709
2711 0 380672 158496 189240 32 2710
2712 0 380544 158272 189120 45 2711
2713 0 380544 158112 188920 98 2712
2714 0 380576 158016 188680 96 2713
2715 0 380512 158048 188440 81 2714
2716 0 380288 158080 188240 115 2715
2717 0 380128 158176 188040 71 2716
2718 0 379968 158176 188040 75 2717
2719 0 377184 159168 192880 81 2635
2720 0 377184 158944 193040 40 2719
2721 0 377184 158688 193120 71 2720
2722 0 377184 158432 193160 124 2721
2723 0 377184 158176 193080 81 2722
2724 0 377216 157952 193040 141 2723
2725 0 377408 157824 193240 75 2724
2726 0 377568 157760 193440 120 2725
2727 0 377728 157664 193640 45 2726
2728 0 377856 157504 193880 45 2727
2729 0 377984 157344 194040 51 2728
2730 0 378112 157120 194080 51 2729
2731 0 378240 156896 194160 71 2730
2732 0 378144 156640 194160 51 2731
2733 0 378240 156448 194320 81 2732
2734 0 378368 156224 194400 60 2733
2735 0 378464 156000 194480 51 2734
2736 0 378496 155776 194640 40 2735
2737 0 378656 155584 194800 60 2736
2738 0 378784 155392 194920 91 2737
2739 0 378944 155200 194960 80 2738
2740 0 379072 154976 194920 60 2739
2741 0 379296 154848 194960 64 2740
2742 0 379520 154752 195120 60 2741
2743 0 379680 154528 195160 81 2742
2744 0 379872 154368 195240 75 2743
2745 0 380128 154240 195280 81 2744
2746 0 380352 154112 195360 81 2745
2747 0 380544 153920 195440 71 2746
2748 0 380800 153824 195560 90 2747
2749 0 380992 153632 195600 71 2748
2750 0 381248 153504 195600 71 2749
2751 0 381472 153376 195600 91 2750
2752 0 381728 153248 195560 80 2751
2753 0 381984 153152 195520 80 2752
2754 0 382240 153088 195560 96 2753
2755 0 382432 153024 195720 96 2754
2756 0 382688 152960 195800 107 2755
2757 0 382944 152896 195880 124 2756
2758 0 383810 152317.03 196240 160 2757
2759 0 377120 157728 192880 81 2724
2760 0 376928 157536 192760 40 2759
2761 0 376672 157536 192640 104 2760
2762 0 376448 157504 192520 51 2761
2763 0 376192 157504 192480 75 2762
2764 0 375968 157408 192320 45 2763
2765 0 375712 157312 192320 60 2764
2766 0 375520 157120 192360 60 2765
2767 0 375360 156992 192160 45 2766
2768 0 375328 156992 192120 64 2767
2769 0 375200 157120 191920 60 2768
2770 0 375008 157312 191840 71 2769
2771 0 374848 157440 191680 60 2770
2772 0 374624 157536 191600 75 2771
2773 0 374368 157632 191680 51 2772
2774 0 374176 157792 191640 75 2773
2775 0 374112 158048 191560 60 2774
2776 0 373952 158272 191600 60 2775
2777 0 375104 156832 192120 32 2768
2778 0 374880 156704 192240 45 2777
2779 0 374752 156608 192360 51 2778
2780 0 381632 162379.2 195400 60 2486
2781 0 381608 162139.2 195360 60 2780
2782 0 381504 161943.2 195320 60 2781
2783 0 387462 163559.06 196720 209 2460
2784 0 387378 163475.06 196840 128 2783
2785 0 387254 163347.06 196960 160 2784
2786 0 387092 163071.11 197080 120 2785
2787 0 387000 162623.11 197240 107 2786
2788 0 386998 162479.03 197320 102 2787
2789 0 386934 162491.03 197440 102 2788
2790 0 386880 162467.03 197560 102 2789
2791 0 386684 162471.03 197680 128 2790
2792 0 386816 162519.03 197760 128 2791
2793 0 387008 162483.03 197840 32 2792
2794 0 387100 162475.03 197960 32 2793
2795 0 387058 162411.06 198080 32 2794
2796 0 387170 162375.06 198200 64 2795
2797 0 387218 162195.06 198280 32 2796
2798 0 387232 162103.11 198400 32 2797
2799 0 387272 162131.11 198600 32 2798
2800 0 387412 162271.11 198640 32 2799
2801 0 387528 162315.11 198720 60 2800
2802 0 387784 162335.12 198800 60 2801
2803 0 387948 162323.11 198880 75 2802
2804 0 388314 162479.14 198960 139 2803
2805 0 388460 162439.03 199040 139 2804
2806 0 388616 162363.03 199200 128 2805
2807 0 388800 162295.03 199320 81 2806
2808 0 388916 162207.03 199400 75 2807
2809 0 389054 162271.06 199440 75 2808
2810 0 388922 162023.06 199360 75 2808
2811 0 388930 161975.06 199440 75 2810
2812 0 388940 161823.03 199520 75 2811
2813 0 389120 161651.03 199600 75 2812
2814 0 389172 161515.03 199680 75 2813
2815 0 389094 161719.06 199720 75 2814
2816 0 389162 161343.06 199720 75 2814
2817 0 387236 161827.11 198640 32 2799
2818 0 387224 161751.11 198680 32 2817
2819 0 387258 161755.06 198720 32 2818
2820 0 386300 162515.03 197640 102 2791
2821 0 387226 162059.03 197240 102 2787
2822 0 387130 161887.03 197160 102 2821
2823 0 387034 161803.03 197080 102 2822
2824 0 387144 161707.03 197000 102 2823
2825 0 387276 161699.03 196920 -1 2824
2826 0 390528 163136 195960 80 2456
2827 0 390784 163072 195880 86 2826
2828 0 391040 163040 195840 131 2827
2829 0 391616 163136 195720 60 2828
2830 0 391776 163200 195520 64 2829
2831 0 391808 163232 195440 75 2830
2832 0 391936 163360 195240 71 2831
2833 0 392000 163520 195040 120 2832
2834 0 392128 163520 194800 96 2833
2835 0 392288 163648 194600 81 2834
2836 0 392448 163808 194400 102 2835
2837 0 392608 163808 194200 122 2836
2838 0 392800 163776 194000 176 2837
2839 0 393024 163744 193880 124 2838
2840 0 393120 163712 193640 124 2839
2841 0 393216 163712 193400 124 2840
2842 0 393312 163712 193160 98 2841
2843 0 393440 163776 192920 137 2842
2844 0 393536 163776 192640 139 2843
2845 0 393600 163744 192520 131 2844
2846 0 393600 163616 192280 101 2845
2847 0 393632 163616 192000 64 2846
2848 0 393664 163616 191720 32 2847
2849 0 393664 163584 191440 45 2848
2850 0 393728 163552 191200 98 2849
2851 0 393728 163456 190920 104 2850
2852 0 393760 163392 190640 90 2851
2853 0 393760 163392 190360 115 2852
2854 0 393760 163488 190080 64 2853
2855 0 393888 163520 189840 81 2854
2856 0 394144 163520 189720 120 2855
2857 0 394240 163360 189520 115 2856
2858 0 394208 163200 189320 120 2857
2859 0 394208 162976 189160 120 2858
2860 0 394112 162752 189040 153 2859
2861 0 394016 162528 188920 148 2860
2862 0 393856 162432 188720 168 2861
2863 0 393760 162176 188720 80 2862
2864 0 393760 161952 188600 75 2863
2865 0 393760 161792 188400 115 2864
2866 0 393856 161632 188200 81 2865
2867 0 393888 161600 187920 98 2866
2868 0 393888 161600 187640 45 2867
2869 0 393888 161568 187360 51 2868
2870 0 393920 161568 187080 40 2869
2871 0 393984 161632 186840 81 2870
2872 0 394144 161632 186640 81 2871
2873 0 394304 161632 186400 32 2872
2874 0 394496 161568 186240 51 2873
2875 0 394656 161408 186080 64 2874
2876 0 394816 161248 185880 75 2875
2877 0 395008 161120 185720 107 2876
2878 0 395200 161024 185560 90 2877
2879 0 395360 160896 185360 115 2878
2880 0 395520 160736 185200 136 2879
2881 0 395712 160576 185040 128 2880
2882 0 395872 160416 184840 120 2881
2883 0 396064 160288 184640 140 2882
2884 0 396320 160256 184560 137 2883
2885 0 396480 160160 184360 71 2884
2886 0 396576 160032 184160 115 2885
2887 0 396736 159904 183960 186 2886
2888 0 396800 159712 183800 197 2887
2889 0 397056 159584 183760 122 2888
2890 0 397280 159424 183840 75 2889
2891 0 397440 159424 183840 32 2890
2892 0 397696 159392 183800 81 2891
2893 0 397952 159296 183840 40 2892
2894 0 398144 159232 184000 96 2893
2895 0 398400 159168 184080 120 2894
2896 0 398592 159008 184160 107 2895
2897 0 398784 158784 184160 71 2896
2898 0 399008 158624 184160 64 2897
2899 0 399264 158528 184160 60 2898
2900 0 399488 158400 184120 51 2899
2901 0 399680 158240 184080 86 2900
2902 0 399872 158080 184040 86 2901
2903 0 400064 157920 184080 81 2902
2904 0 400256 157792 184200 131 2903
2905 0 400448 157984 184200 32 2904
2906 0 400640 158176 184200 51 2905
2907 0 400832 158336 184280 40 2906
2908 0 400928 158560 184400 51 2907
2909 0 401088 158752 184480 71 2908
2910 0 401120 158784 184520 71 2909
2911 0 401248 159008 184600 60 2910
2912 0 401376 159232 184680 51 2911
2913 0 401472 159488 184800 51 2912
2914 0 401536 159712 184960 40 2913
2915 0 401600 159936 185080 32 2914
2916 0 401536 160160 185240 51 2915
2917 0 401504 160352 185360 51 2916
2918 0 401024 158848 184760 32 2910
2919 0 401088 159008 184960 60 2918
2920 0 401216 159136 185160 51 2919
2921 0 401408 159200 185240 32 2920
2922 0 400320 157760 184280 101 2904
2923 0 400480 157600 184400 32 2922
2924 0 400672 157376 184400 80 2923
2925 0 400800 157152 184360 81 2924
2926 0 400960 156960 184280 40 2925
2927 0 401152 156800 184160 40 2926
2928 0 401376 156704 184080 64 2927
2929 0 401600 156576 184080 71 2928
2930 0 401792 156384 184080 40 2929
2931 0 401952 156192 184040 51 2930
2932 0 402144 155968 184040 60 2931
2933 0 402864 155745.03 184800 156 2932
2934 0 403520 155104 184240 150 2933
2935 0 403744 155232 184320 86 2934
2936 0 403968 155360 184400 51 2935
2937 0 404224 155360 184360 60 2936
2938 0 404416 155200 184240 51 2937
2939 0 404608 155008 184160 40 2938
2940 0 404768 154816 184120 51 2939
2941 0 404928 154624 184040 40 2940
2942 0 405056 154432 183880 71 2941
2943 0 405120 154208 183760 86 2942
2944 0 405248 154016 183640 40 2943
2945 0 405344 153792 183520 75 2944
2946 0 405504 153568 183440 75 2945
2947 0 405632 153344 183360 81 2946
2948 0 405824 153184 183280 64 2947
2949 0 405952 153120 183200 60 2948
2950 0 404224 155520 184520 71 2937
2951 0 404256 155744 184640 40 2950
2952 0 404416 155936 184720 32 2951
2953 0 404480 156160 184880 51 2952
2954 0 400224 157632 184000 75 2904
2955 0 400320 157536 183760 104 2954
2956 0 400320 157504 183720 108 2955
2957 0 400480 157408 183520 96 2956
2958 0 400640 157408 183320 51 2957
2959 0 400800 157504 183120 51 2958
2960 0 400960 157632 182960 124 2959
2961 0 401120 157792 182840 96 2960
2962 0 401184 157824 182760 60 2961
2963 0 400064 157440 183640 32 2956
2964 0 399840 157568 183640 32 2963
2965 0 399840 157664 183640 40 2964
2966 0 397280 159392 183560 32 2890
2967 0 397120 159360 183600 32 2966
2968 0 393472 164000 192520 150 2844
2969 0 393504 164192 192320 80 2968
2970 0 393536 164352 192080 51 2969
2971 0 393408 164512 191920 60 2970
2972 0 393216 164672 191800 71 2971
2973 0 393024 164768 191600 64 2972
2974 0 392864 164800 191400 75 2973
2975 0 392640 164800 191240 60 2974
2976 0 392416 164736 191080 51 2975
2977 0 392160 164704 191080 51 2976
2978 0 391904 164672 191040 81 2977
2979 0 391648 164672 191040 81 2978
2980 0 391424 164768 190920 80 2979
2981 0 391200 164896 190840 80 2980
2982 0 391008 165056 190800 64 2981
2983 0 390816 165248 190720 64 2982
2984 0 390656 165472 190640 71 2983
2985 0 390400 165568 190600 75 2984
2986 0 390272 165600 190720 32 2985
2987 0 391936 163168 195720 51 2830
2988 0 392160 163136 195880 64 2987
2989 0 392320 163136 196080 71 2988
2990 0 392576 163232 196080 45 2989
2991 0 392800 163360 196080 40 2990
2992 0 393056 163360 196080 64 2991
2993 0 393312 163360 196080 80 2992
2994 0 393568 163360 196080 51 2993
2995 0 393824 163392 196040 71 2994
2996 0 394080 163456 196000 71 2995
2997 0 394336 163520 196000 51 2996
2998 0 394592 163616 195920 90 2997
2999 0 394816 163776 195880 120 2998
3000 0 394944 164032 195960 60 2999
3001 0 395200 164032 196040 71 3000
3002 0 395424 164032 196160 60 3001
3003 0 395584 164160 196320 71 3002
3004 0 395808 164288 196400 98 3003
3005 0 396000 164480 196400 156 3004
3006 0 396256 164512 196360 51 3005
3007 0 396512 164608 196360 75 3006
3008 0 396768 164736 196360 51 3007
3009 0 397024 164800 196360 75 3008
3010 0 397280 164864 196320 80 3009
3011 0 397536 164896 196240 75 3010
3012 0 397792 164928 196120 64 3011
3013 0 398048 164992 196040 75 3012
3014 0 398240 165056 195880 60 3013
3015 0 398464 165120 195760 75 3014
3016 0 398656 165280 195680 96 3015
3017 0 398880 165408 195520 51 3016
3018 0 399104 165408 195400 40 3017
3019 0 399360 165472 195320 60 3018
3020 0 399616 165504 195240 51 3019
3021 0 399872 165504 195160 40 3020
3022 0 400128 165504 195120 51 3021
3023 0 400352 165504 194960 60 3022
3024 0 400544 165504 194760 86 3023
3025 0 400736 165696 194720 60 3024
3026 0 400992 165792 194720 45 3025
3027 0 401248 165888 194760 45 3026
3028 0 401504 165920 194760 81 3027
3029 0 401760 165920 194680 40 3028
3030 0 401984 165920 194480 75 3029
3031 0 402208 166048 194440 64 3030
3032 0 402464 166112 194480 71 3031
3033 0 402688 166272 194440 60 3032
3034 0 402816 166464 194320 75 3033
3035 0 403040 166592 194280 80 3034
3036 0 403296 166688 194320 80 3035
3037 0 403552 166720 194280 102 3036
3038 0 403776 166624 194120 140 3037
3039 0 404032 166528 194120 120 3038
3040 0 404160 166624 193880 156 3039
3041 0 404384 166624 193760 75 3040
3042 0 391468 161803.14 197080 40 2453
3043 0 391444 161723.14 196960 40 3042
3044 0 391376 161687.14 196840 40 3043
3045 0 391376 161667.14 196680 134 3044
3046 0 391348 161655.14 196560 134 3045
3047 0 395886 155387.14 202040 128 2319
3048 0 395794 155427.14 202120 160 3047
3049 0 395750 155427.14 202240 160 3048
3050 0 395770 155231.14 202320 128 3049
3051 0 395802 154875.14 202400 239 3050
3052 0 396920 153431.03 201800 198 2317
3053 0 397100 153403.03 201640 181 3052
3054 0 397236 153307.03 201480 181 3053
3055 0 397436 153207.03 201400 181 3054
3056 0 397690 153199.03 201320 181 3055
3057 0 397808 153135.03 201240 181 3056
3058 0 398048 153183.03 201120 -1 3057
3059 0 331579.5 155311.45 211240 -1 1
3060 0 331663.1 155251.06 211440 -1 3059
3061 0 331822.94 155184.86 211680 -1 3060
3062 0 332013.12 155189.11 211880 -1 3061
3063 0 332139.06 155130.14 212120 -1 3062
3064 0 332600.03 155162.52 212320 -1 3063
3065 0 332599.66 155207.3 212600 -1 3064
3066 0 332613.56 155213.3 212840 -1 3065
3067 0 332568.44 155321.6 213080 -1 3066
3068 0 332622.56 155109.94 213320 -1 3067
3069 0 332835.47 155029.72 213520 -1 3068
3070 0 332860.62 154980.69 213560 -1 3069
