# Supplementary material for: Connectomics Analysis Reveals First-, Second-, and Third-Order Thermosensory and Hygrosensory Neurons in the Adult Drosophila Brain
Source: Curr Biol. 2020 Aug 17;30(16):3167–3182.e4. doi: 10.1016/j.cub.2020.06.028 (PMC7443704; doi:10.1016/j.cub.2020.06.028)
Supplement: Data S1. Skeletons and Meshes, Related to STAR Methods — marin2020-skeletons contains files describing the morphology of each neuron in this study (in FAFB14 space, .swc format). glomeruli_meshes contains the glomerular meshes (in FAFB14 space, .stl format). neuropil_meshes contains the glomerular meshes (in FAFB14 space, .stl format). [file mmc5.zip › VP_SI/marin2020-skeletons/6292134.swc]

# SWC format file
# based on specifications at http://www.neuronland.org/NLMorphologyConverter/MorphologyFormats/SWC/Spec.html
# Created by nat::write.neuron.swc
# PointNo Label X Y Z Radius Parent 
1 0 320680 135597 186840 3054 -1
2 0 320640 135589 187000 -1 1
3 0 320584 135485 187280 -1 2
4 0 320844 135385 187560 -1 3
5 0 320912 135509 187800 -1 4
6 0 320940 135705 188040 -1 5
7 0 322376 135725 188160 -1 6
8 0 323824 136533 188280 -1 7
9 0 324824 136149 188440 -1 8
10 0 325168 135973 188600 -1 9
11 0 325456 135837 188800 -1 10
12 0 325456 135837 189000 -1 11
13 0 325668 135905 189200 -1 12
14 0 326164 135945 189320 -1 13
15 0 326372 135953 189520 -1 14
16 0 326884 135761 189680 -1 15
17 0 327220 135633 189840 -1 16
18 0 327764 135449 190000 -1 17
19 0 327988 135393 190160 -1 18
20 0 328136 135213 190360 -1 19
21 0 328344 135277 190560 -1 20
22 0 328544 135325 190760 -1 21
23 0 328720 135349 190960 -1 22
24 0 328856 135437 191160 -1 23
25 0 328936 135525 191400 -1 24
26 0 329008 135653 191640 -1 25
27 0 328984 135717 191840 -1 26
28 0 329024 135853 192040 -1 27
29 0 329100 136001 192240 -1 28
30 0 329204 136113 192480 -1 29
31 0 329236 136329 192720 -1 30
32 0 329276 136513 192920 -1 31
33 0 329372 136601 193120 -1 32
34 0 329340 136745 193320 -1 33
35 0 329284 136913 193520 -1 34
36 0 329268 137033 193760 -1 35
37 0 329260 137105 194000 -1 36
38 0 329316 137281 194240 -1 37
39 0 329364 137377 194440 -1 38
40 0 329436 137385 194640 -1 39
41 0 329548 137561 194840 -1 40
42 0 329656 137677 195000 -1 41
43 0 329856 137861 195160 -1 42
44 0 330032 138069 195320 -1 43
45 0 330224 138245 195520 -1 44
46 0 330368 138421 195680 -1 45
47 0 330500 138601 195840 -1 46
48 0 330836 138921 196000 -1 47
49 0 331076 139089 196160 -1 48
50 0 331460 139321 196320 -1 49
51 0 331776 139429 196480 -1 50
52 0 332112 139549 196640 -1 51
53 0 332440 139581 196800 -1 52
54 0 333080 139693 196960 -1 53
55 0 333472 139709 197080 -1 54
56 0 333976 139701 197200 -1 55
57 0 334416 139749 197360 -1 56
58 0 334844 139721 197480 -1 57
59 0 335356 139697 197600 -1 58
60 0 335900 139745 197720 -1 59
61 0 337108 139865 197800 -1 60
62 0 338148 139793 197840 -1 61
63 0 338824 139765 197920 -1 62
64 0 339424 139949 198000 -1 63
65 0 340280 140101 198080 -1 64
66 0 340920 140221 198160 -1 65
67 0 341272 140269 198280 -1 66
68 0 341608 140349 198360 -1 67
69 0 341804 140425 198440 -1 68
70 0 342100 140465 198520 -1 69
71 0 342476 140505 198600 -1 70
72 0 342756 140553 198680 -1 71
73 0 343244 140553 198760 -1 72
74 0 343692 140633 198840 -1 73
75 0 344192 140717 198920 -1 74
76 0 344712 140757 199040 -1 75
77 0 345032 140757 199160 -1 76
78 0 345272 140749 199280 -1 77
79 0 345672 140749 199400 -1 78
80 0 345992 140757 199520 -1 79
81 0 346324 140729 199640 -1 80
82 0 346596 140785 199720 -1 81
83 0 346852 140793 199800 -1 82
84 0 347068 140785 199880 -1 83
85 0 347484 140865 199960 -1 84
86 0 347820 141041 200040 -1 85
87 0 348224 141301 200120 -1 86
88 0 348608 141509 200200 -1 87
89 0 349104 141677 200280 -1 88
90 0 349676 141793 200400 -1 89
91 0 349900 141857 200480 -1 90
92 0 350212 141801 200600 -1 91
93 0 350372 141601 200680 -1 92
94 0 350532 141417 200760 -1 93
95 0 350844 141185 200840 -1 94
96 0 351196 141001 200920 -1 95
97 0 351492 140873 201000 -1 96
98 0 352160 140773 201080 -1 97
99 0 352912 140781 201120 -1 98
100 0 353728 140773 201160 -1 99
101 0 354408 140821 201200 -1 100
102 0 355104 140757 201320 -1 101
103 0 355540 140729 201400 -1 102
104 0 356572 140657 201520 -1 103
105 0 357628 140569 201600 -1 104
106 0 358540 140597 201680 -1 105
107 0 358894 140607 201760 -1 106
108 0 359586 140635 201680 -1 107
109 0 360214 140639 201640 -1 108
110 0 360888 140581 201600 -1 109
111 0 361778 140543 201720 -1 110
112 0 362240 140569 201800 -1 111
113 0 362748 140597 201880 -1 112
114 0 363112 140625 202000 -1 113
115 0 364054 140351 202080 -1 114
116 0 364686 140267 202000 -1 115
117 0 365556 140349 202080 -1 116
118 0 366770 140067 202000 -1 117
119 0 367554 140007 202040 64 118
120 0 367990 140079 202080 64 119
121 0 368170 140211 202240 64 120
122 0 368504 140265 202320 40 121
123 0 368964 140345 202440 120 122
124 0 369028 140337 202520 120 123
125 0 369364 140485 202560 86 124
126 0 369640 140517 202680 150 125
127 0 369862 140479 202800 150 126
128 0 370070 140547 202920 136 127
129 0 370230 140611 203000 136 128
130 0 370358 140687 203080 186 129
131 0 370586 140791 203160 189 130
132 0 370658 140867 203240 189 131
133 0 370810 140895 203320 204 132
134 0 370962 140983 203400 175 133
135 0 371254 141015 203440 166 134
136 0 371502 141047 203520 154 135
137 0 371852 141065 203600 172 136
138 0 372088 141021 203680 134 137
139 0 372456 141021 203760 150 138
140 0 373304 141185 203800 150 139
141 0 373674 141191 203760 150 140
142 0 374162 141123 203720 163 141
143 0 374590 141031 203680 168 142
144 0 375086 140939 203640 150 143
145 0 375692 140925 203600 186 144
146 0 376088 140957 203520 163 145
147 0 376718 140727 203480 172 146
148 0 377326 140415 203400 141 147
149 0 377926 140115 203360 131 148
150 0 378340 139969 203400 128 149
151 0 378636 139965 203440 128 150
152 0 379460 139897 203480 102 151
153 0 380478 139763 203520 96 152
154 0 381182 139707 203480 64 153
155 0 381770 139667 203400 124 154
156 0 382128 139645 203320 150 155
157 0 382484 139537 203240 150 156
158 0 382888 139533 203200 178 157
159 0 383064 139529 203120 164 158
160 0 383326 139511 203040 156 159
161 0 383818 139463 203000 150 160
162 0 384414 139379 202920 120 161
163 0 384658 139363 202840 124 162
164 0 384846 139339 202720 154 163
165 0 385236 139233 202600 128 164
166 0 385484 139181 202560 120 165
167 0 385796 139053 202520 122 166
168 0 386116 138961 202480 156 167
169 0 386508 138865 202440 124 168
170 0 386958 138763 202400 136 169
171 0 387618 138879 202320 80 170
172 0 387802 138919 202240 107 171
173 0 388102 138967 202160 139 172
174 0 388250 138899 202040 156 173
175 0 388512 138777 201960 156 174
176 0 388932 138553 201880 81 175
177 0 389164 138381 201800 102 176
178 0 389364 138309 201720 137 177
179 0 389524 138365 201560 140 178
180 0 389594 138363 201480 140 179
181 0 388972 138793 201480 32 180
182 0 388848 139005 201480 80 181
183 0 388876 139237 201520 32 182
184 0 388876 139293 201480 32 183
185 0 388808 139385 201400 80 184
186 0 388736 139437 201280 40 185
187 0 388704 139441 201200 40 186
188 0 388824 138753 201320 80 181
189 0 388804 138645 201200 80 188
190 0 388648 138581 201160 45 189
191 0 388400 138625 201120 32 190
192 0 388304 138653 201040 32 191
193 0 389726 138379 201360 120 180
194 0 389822 138383 201280 86 193
195 0 390130 138535 201200 45 194
196 0 390326 138611 201120 124 195
197 0 390526 138671 201080 124 196
198 0 390822 138927 201000 81 197
199 0 391082 139187 200840 91 198
200 0 391258 139491 200680 140 199
201 0 391374 139627 200520 140 200
202 0 391230 139591 200360 140 201
203 0 390948 139661 200240 214 202
204 0 390870 139363 200200 163 203
205 0 390836 138945 200120 51 204
206 0 390852 138561 200040 32 205
207 0 390824 138321 199920 75 206
208 0 391110 138195 199800 153 207
209 0 391346 138095 199680 200 208
210 0 391506 137983 199560 200 209
211 0 391606 137891 199400 141 210
212 0 391596 137801 199240 153 211
213 0 391624 137689 199120 153 212
214 0 391600 137613 199000 140 213
215 0 391572 137433 198880 140 214
216 0 391570 137283 198760 140 215
217 0 391570 137219 198640 137 216
218 0 391590 137119 198520 137 217
219 0 391638 137007 198400 124 218
220 0 391654 136931 198280 124 219
221 0 391678 136791 198200 128 220
222 0 391706 136615 198080 80 221
223 0 391652 136477 197920 157 222
224 0 391628 136297 197800 140 223
225 0 391672 136037 197680 137 224
226 0 391720 135865 197600 137 225
227 0 391776 135749 197520 141 226
228 0 391848 135589 197400 156 227
229 0 391850 135491 197280 156 228
230 0 391946 135267 197200 140 229
231 0 392058 134935 197120 140 230
232 0 392162 134743 197040 140 231
233 0 392328 134581 196960 140 232
234 0 392444 134397 196880 153 233
235 0 392548 134249 196800 137 234
236 0 392750 134067 196720 128 235
237 0 392862 133959 196640 135 236
238 0 392978 133883 196600 135 237
239 0 393058 133783 196520 122 238
240 0 393170 133675 196480 122 239
241 0 393418 133435 196440 124 240
242 0 393712 133233 196360 134 241
243 0 393928 133097 196280 141 242
244 0 394012 132981 196200 120 243
245 0 394108 132893 196120 120 244
246 0 394220 132821 196040 120 245
247 0 394404 132677 195960 75 246
248 0 394560 132573 195880 64 247
249 0 394704 132509 195800 107 248
250 0 394906 132363 195720 128 249
251 0 395050 132195 195640 128 250
252 0 395134 132063 195520 120 251
253 0 395262 132027 195480 122 252
254 0 395394 131943 195400 122 253
255 0 395470 131811 195320 164 254
256 0 395602 131611 195240 166 255
257 0 395758 131423 195160 197 256
258 0 395916 131237 195080 200 257
259 0 396028 131101 195000 200 258
260 0 396216 131025 194960 102 259
261 0 396492 130865 194880 102 260
262 0 396656 130761 194800 32 261
263 0 396804 130613 194680 32 262
264 0 396856 130529 194560 32 263
265 0 396956 130409 194440 32 264
266 0 397054 130327 194360 181 265
267 0 397146 130275 194280 181 266
268 0 397294 130155 194200 178 267
269 0 397414 130095 194160 178 268
270 0 397562 130019 194120 139 269
271 0 397714 129919 194040 122 270
272 0 397838 129859 193960 81 271
273 0 398140 129717 193880 75 272
274 0 398660 129633 193800 128 273
275 0 398796 129601 193680 122 274
276 0 398852 129585 193560 122 275
277 0 399128 129513 193440 108 276
278 0 399648 129281 193400 137 277
279 0 399782 129203 193280 136 278
280 0 399544 129089 193160 136 279
281 0 399520 129041 193040 136 280
282 0 399424 128925 193000 136 281
283 0 399368 128785 192920 136 282
284 0 399308 128661 192840 136 283
285 0 399276 128597 192760 -1 284
286 0 399260 128517 192680 -1 285
287 0 399248 128441 192640 -1 286
288 0 399232 128337 192560 -1 287
289 0 399120 128229 192480 -1 288
290 0 399036 128085 192400 -1 289
291 0 399020 127853 192360 -1 290
292 0 399064 127781 192280 -1 291
293 0 399168 127745 192160 -1 292
294 0 399236 127697 192040 -1 293
295 0 399144 127677 191840 -1 294
296 0 398888 127805 191760 -1 295
297 0 400486 128843 193240 178 279
298 0 400926 128683 193200 120 297
299 0 401206 128539 193120 140 298
300 0 401302 128415 193040 136 299
301 0 401408 128237 192960 136 300
302 0 401548 128081 192880 120 301
303 0 401704 127941 192800 124 302
304 0 401852 127805 192720 91 303
305 0 401940 127705 192640 91 304
306 0 402102 127567 192560 128 305
307 0 402238 127431 192520 135 306
308 0 402418 127315 192440 124 307
309 0 402562 127235 192360 124 308
310 0 402850 127083 192280 128 309
311 0 403026 126995 192200 128 310
312 0 403238 126947 192160 150 311
313 0 403462 126919 192120 86 312
314 0 403550 126851 192040 160 313
315 0 403592 126745 192000 181 314
316 0 403932 126489 191960 176 315
317 0 404020 126457 191920 166 316
318 0 404256 126281 191880 164 317
319 0 404492 126121 191840 157 318
320 0 404784 125925 191760 150 319
321 0 404904 125837 191640 166 320
322 0 405054 125759 191560 166 321
323 0 405238 125643 191480 197 322
324 0 405402 125515 191400 163 323
325 0 405586 125439 191320 157 324
326 0 405754 125323 191240 140 325
327 0 405898 125207 191120 140 326
328 0 406070 125039 191040 189 327
329 0 406246 124855 190960 157 328
330 0 406402 124659 190880 90 329
331 0 406566 124439 190800 143 330
332 0 406634 124271 190720 136 331
333 0 406852 124137 190680 128 332
334 0 406868 124089 190560 128 333
335 0 406940 123873 190400 60 334
336 0 407152 123717 190280 71 335
337 0 407432 123537 190240 134 336
338 0 407816 123261 190200 131 337
339 0 408096 123968 189520 136 338
340 0 408128 124128 189320 71 339
341 0 408128 124288 189120 90 340
342 0 408128 124320 188840 64 341
343 0 408128 124320 188800 64 342
344 0 407936 124512 188800 40 343
345 0 407744 124704 188880 98 344
346 0 407584 124928 188920 45 345
347 0 407424 125088 188960 32 346
348 0 408160 124416 188520 40 343
349 0 408320 124576 188320 98 348
350 0 408480 124736 188160 104 349
351 0 408704 124864 188120 71 350
352 0 408896 124928 187920 104 351
353 0 409088 124992 187760 86 352
354 0 409280 125120 187600 32 353
355 0 409440 125280 187440 81 354
356 0 409600 125440 187240 60 355
357 0 409728 125600 187040 32 356
358 0 409888 125760 186840 32 357
359 0 410016 125888 186720 32 358
360 0 410208 125728 186640 86 359
361 0 410400 125568 186520 51 360
362 0 410624 125472 186360 51 361
363 0 410880 125440 186240 64 362
364 0 411040 125440 186160 120 363
365 0 411200 125600 186320 45 364
366 0 411328 125664 186560 64 365
367 0 411552 125664 186720 64 366
368 0 411776 125536 186840 40 367
369 0 412032 125440 186840 45 368
370 0 412288 125344 186840 51 369
371 0 412544 125280 186920 75 370
372 0 412800 125248 186840 51 371
373 0 413056 125216 186760 51 372
374 0 413312 125216 186760 40 373
375 0 413536 125376 186800 40 374
376 0 413664 125600 186800 40 375
377 0 413760 125856 186760 75 376
378 0 411232 125312 185960 108 364
379 0 411296 125152 185760 91 378
380 0 411392 124960 185560 75 379
381 0 411584 124832 185400 60 380
382 0 411744 124672 185200 60 381
383 0 411872 124512 185000 120 382
384 0 412000 124416 184800 32 383
385 0 412064 124384 184800 32 384
386 0 410016 126112 186600 51 359
387 0 410016 126336 186440 51 386
388 0 410048 126496 186240 75 387
389 0 410048 126592 185960 104 388
390 0 409952 126592 185680 71 389
391 0 409760 126464 185480 51 390
392 0 409600 126304 185280 75 391
393 0 409536 126208 185040 108 392
394 0 409312 126144 184880 81 393
395 0 409056 126144 184800 75 394
396 0 408800 126208 184720 75 395
397 0 408544 126272 184720 45 396
398 0 408288 126272 184680 40 397
399 0 408032 126272 184680 107 398
400 0 407776 126336 184680 60 399
401 0 407552 126336 184560 51 400
402 0 407296 126432 184520 60 401
403 0 407040 126496 184560 51 402
404 0 406848 126624 184680 80 403
405 0 406624 126784 184680 51 404
406 0 406432 126976 184720 51 405
407 0 406176 127040 184720 32 406
408 0 405920 127040 184680 51 407
409 0 405728 126880 184520 60 408
410 0 405568 126720 184360 32 409
411 0 405344 126592 184280 32 410
412 0 405120 126720 184160 96 411
413 0 404864 126624 184040 163 412
414 0 404704 126624 183840 131 413
415 0 404480 126720 183760 108 414
416 0 404256 126880 183680 64 415
417 0 404032 127040 183600 51 416
418 0 403776 127168 183600 80 417
419 0 403520 127264 183560 60 418
420 0 403296 127360 183440 51 419
421 0 403072 127456 183360 51 420
422 0 402816 127488 183240 71 421
423 0 402592 127520 183120 60 422
424 0 402336 127488 183000 64 423
425 0 402112 127456 182840 128 424
426 0 401920 127552 182680 86 425
427 0 401664 127488 182600 51 426
428 0 401472 127520 182640 32 427
429 0 408126 122807 190160 136 338
430 0 408438 122251 190120 124 429
431 0 408510 122003 190080 160 430
432 0 408622 121727 190040 139 431
433 0 408820 121397 190000 189 432
434 0 408936 121233 189920 172 433
435 0 409060 121105 189840 172 434
436 0 409332 120821 189760 120 435
437 0 409468 120661 189680 128 436
438 0 409564 120489 189600 153 437
439 0 409746 120219 189520 163 438
440 0 409934 119955 189440 166 439
441 0 410016 119296 190240 176 440
442 0 410080 119456 190480 75 441
443 0 410208 119616 190640 120 442
444 0 410656 119328 190640 107 443
445 0 410848 119168 190520 150 444
446 0 410944 118944 190440 136 445
447 0 411104 118784 190240 178 446
448 0 411200 118656 190000 163 447
449 0 411104 118464 189800 32 448
450 0 410976 118272 189600 136 449
451 0 410976 118144 189360 98 450
452 0 409280 119488 190120 186 440
453 0 409024 119584 190120 183 452
454 0 408800 119744 190120 226 453
455 0 408544 119872 190120 200 454
456 0 408352 120064 190120 163 455
457 0 408128 120192 190200 198 456
458 0 407968 120256 190400 163 457
459 0 407872 120384 190640 122 458
460 0 407872 120544 190880 120 459
461 0 407968 120672 191120 153 460
462 0 408064 120800 191320 178 461
463 0 408224 120896 191520 160 462
464 0 408384 121024 191720 96 463
465 0 408480 121184 191920 32 464
466 0 408736 121216 191920 176 465
467 0 408960 121376 191840 157 466
468 0 409216 121376 191760 96 467
469 0 409440 121376 191640 75 468
470 0 409664 121248 191520 128 469
471 0 409856 121056 191440 175 470
472 0 409984 120928 191360 122 471
473 0 410042 119811 189320 181 440
474 0 410130 119695 189240 181 473
475 0 409614 118179 189240 128 474
476 0 409598 118115 189120 128 475
477 0 409610 118011 188960 81 476
478 0 409638 117897 188760 150 477
479 0 409422 117497 188600 71 478
480 0 409302 117169 188480 32 479
481 0 409174 116969 188360 32 480
482 0 409146 116803 188120 148 481
483 0 409070 116639 187880 139 482
484 0 409074 116495 187640 81 483
485 0 409174 116311 187520 60 484
486 0 409314 116187 187400 45 485
487 0 409446 116147 187200 45 486
488 0 409558 116023 187040 51 487
489 0 409730 115923 186880 98 488
490 0 409858 115779 186640 75 489
491 0 410022 115691 186440 120 490
492 0 410078 115575 186200 128 491
493 0 410110 115375 186000 137 492
494 0 410162 115197 185840 124 493
495 0 410255.34 115058.336 185760 124 494
496 0 410302 114989 185720 124 495
497 0 410362 114831 185600 96 496
498 0 410406 114195 185400 134 497
499 0 410350 113987 185360 102 498
500 0 410434 113669 185240 107 499
501 0 410358 113517 185120 122 500
502 0 410306 113353 185000 148 501
503 0 410234 113217 184880 120 502
504 0 410162 113089 184760 120 503
505 0 410090 112887 184600 124 504
506 0 410058 112627 184480 107 505
507 0 410074 112331 184360 91 506
508 0 410070 112115 184280 107 507
509 0 410150 111819 184200 91 508
510 0 410202 111531 184120 102 509
511 0 410318 111157 184000 80 510
512 0 410434 110881 183920 40 511
513 0 410710 110705 183800 40 512
514 0 410866 110481 183720 60 513
515 0 410950 110273 183640 60 514
516 0 411070 110031 183560 32 515
517 0 411242 109795 183480 32 516
518 0 411402 109707 183400 81 517
519 0 411590 109635 183280 60 518
520 0 411790 109627 183160 60 519
521 0 412442 109459 183080 80 520
522 0 412810 109319 183040 80 521
523 0 413262 109015 183000 120 522
524 0 413542 108889 182920 102 523
525 0 413762 108749 182840 81 524
526 0 413918 108669 182760 80 525
527 0 414014 108689 182680 80 526
528 0 414082 108669 182600 104 527
529 0 414170 108637 182520 104 528
530 0 414490 108463 182400 104 529
531 0 414714 108391 182320 104 530
532 0 414810 108371 182240 104 531
533 0 414750 108423 182040 104 532
534 0 414782 108327 182000 120 533
535 0 414850 108199 181920 120 534
536 0 414938 108119 181880 120 535
537 0 415046 108027 181760 176 536
538 0 415150 107887 181680 176 537
539 0 415346 107687 181640 176 538
540 0 415610 107515 181600 135 539
541 0 415810 107519 181520 135 540
542 0 415894 107461 181440 135 541
543 0 415994 107421 181320 128 542
544 0 416078 107185 181200 128 543
545 0 416090 107065 181080 128 544
546 0 416098 106969 180920 -1 545
547 0 416134 106801 180800 -1 546
548 0 416222 106653 180720 -1 547
549 0 416350 106465 180640 -1 548
550 0 416478 106297 180560 -1 549
551 0 416526 106117 180440 -1 550
552 0 416550 106065 180360 -1 551
553 0 416558 106025 180200 -1 552
554 0 416570 105969 180120 -1 553
555 0 416622 105925 180000 -1 554
556 0 416714 105823 179840 -1 555
557 0 416774 105807 179760 -1 556
558 0 416774 105831 179680 -1 557
559 0 416570 105651 179680 -1 558
560 0 416478 105543 179720 -1 559
561 0 416302 105483 179800 -1 560
562 0 416246 105327 179840 -1 561
563 0 416258 105311 179920 -1 562
564 0 416278 105283 179960 -1 563
565 0 416930 105855 179600 -1 558
566 0 416990 105903 179480 -1 565
567 0 417010 105915 179320 -1 566
568 0 417034 105739 179200 -1 567
569 0 417146 105543 179160 -1 568
570 0 417190 105483 179080 -1 569
571 0 417206 105479 179040 -1 570
572 0 417198 105435 178920 -1 571
573 0 417274 105431 178840 -1 572
574 0 417438 105563 178680 -1 573
575 0 417470 105691 178560 -1 574
576 0 417438 105835 178440 -1 575
577 0 417434 105865 178400 -1 576
578 0 417366 105933 178320 -1 577
579 0 417342 106045 178240 -1 578
580 0 417230 106127 178120 -1 579
581 0 417118 106251 178040 -1 580
582 0 417010 106367 177960 -1 581
583 0 416962 106427 177920 -1 582
584 0 416930 106457 177840 -1 583
585 0 416878 106545 177760 -1 584
586 0 416886 106525 177680 -1 585
587 0 416826 106557 177560 -1 586
588 0 416738 106525 177480 -1 587
589 0 416690 106513 177400 -1 588
590 0 416646 106497 177320 -1 589
591 0 416590 106513 177240 -1 590
592 0 416426 106413 177160 -1 591
593 0 416338 106341 177040 -1 592
594 0 416314 106249 176960 -1 593
595 0 416266 106241 176880 -1 594
596 0 416254 106217 176760 -1 595
597 0 416246 106299 176640 -1 596
598 0 416350 106455 176520 -1 597
599 0 416342 106563 176480 -1 598
600 0 416338 106619 176440 -1 599
601 0 416306 106667 176400 -1 600
602 0 416306 106735 176360 -1 601
603 0 416174 106831 176320 -1 602
604 0 416182 106835 176240 -1 603
605 0 416194 106883 176120 -1 604
606 0 416202 106985 175960 -1 605
607 0 416214 107133 175840 -1 606
608 0 416142 107229 175720 -1 607
609 0 416074 107281 175600 -1 608
610 0 416038 107345 175440 -1 609
611 0 415938 107557 175360 -1 610
612 0 416058 107249 175320 -1 611
613 0 416106 107137 175280 -1 612
614 0 416138 107061 175200 -1 613
615 0 416242 107005 175080 -1 614
616 0 416250 106993 174920 -1 615
617 0 416258 107001 174880 -1 616
618 0 416234 106933 174760 -1 617
619 0 416230 106869 174680 -1 618
620 0 416190 106823 174640 -1 619
621 0 416150 106777 174600 -1 620
622 0 416182 106625 174480 -1 621
623 0 416262 106549 174400 -1 622
624 0 416346 106429 174320 -1 623
625 0 416442 106333 174240 -1 624
626 0 416562 106285 174160 -1 625
627 0 416666 106309 174040 -1 626
628 0 416822 106293 173960 -1 627
629 0 416974 106225 173920 -1 628
630 0 417062 106145 173880 -1 629
631 0 417106 106109 173840 -1 630
632 0 417134 106081 173800 -1 631
633 0 417522 106041 173760 -1 632
634 0 417567.34 106032.336 173640 -1 633
635 0 417639.34 105952.336 173560 -1 634
636 0 417703.34 105948.336 173520 -1 635
637 0 417839.34 105916.336 173440 -1 636
638 0 417943.34 105964.336 173360 -1 637
639 0 418091.34 105972.336 173280 -1 638
640 0 418191.34 105992.336 173200 -1 639
641 0 418315.34 105972.336 173120 -1 640
642 0 418515.34 105928.336 173040 -1 641
643 0 418619.34 105936.336 172880 -1 642
644 0 418707.34 105904.336 172760 -1 643
645 0 418815.34 105872.336 172640 -1 644
646 0 419167.34 105760.336 172600 -1 645
647 0 419451 105686 172640 -1 646
648 0 419511 105614 172720 -1 647
649 0 419603 105554 172760 -1 648
650 0 420007 105378 172800 -1 649
651 0 420283 105298 172760 -1 650
652 0 420647 105226 172720 -1 651
653 0 420727 105176 172680 -1 652
654 0 420855 105212 172600 -1 653
655 0 420903 105164 172520 -1 654
656 0 421007 105152 172440 -1 655
657 0 421215 105088 172400 -1 656
658 0 421635 104968 172360 -1 657
659 0 421919 104792 172320 -1 658
660 0 422115 104582 172400 -1 659
661 0 422067 104582 172520 -1 660
662 0 422031 104690 172640 -1 661
663 0 421995 104686 172720 -1 662
664 0 421989 104708 172760 -1 663
665 0 421983 104730 172800 -1 664
666 0 422567 104294 172360 -1 660
667 0 422951 104106 172360 -1 666
668 0 423079 104022 172280 -1 667
669 0 423123 104008 172240 -1 668
670 0 423187 104008 172160 -1 669
671 0 423251 103984 172080 -1 670
672 0 423303 103980 172000 -1 671
673 0 423407 103972 171920 -1 672
674 0 423443 103896 171840 -1 673
675 0 423499 103876 171760 -1 674
676 0 423515 103820 171680 -1 675
677 0 423563 103808 171600 -1 676
678 0 423663 103740 171520 -1 677
679 0 423799 103692 171480 -1 678
680 0 423935 103536 171440 -1 679
681 0 424175 103424 171400 -1 680
682 0 424351 103344 171360 -1 681
683 0 424531 103262 171280 -1 682
684 0 424639 103174 171200 -1 683
685 0 424791 103062 171120 -1 684
686 0 424859 103014 171040 -1 685
687 0 424887 102962 170960 -1 686
688 0 424919 102918 170840 -1 687
689 0 425019 102850 170760 -1 688
690 0 425075 102770 170680 -1 689
691 0 425135 102734 170600 -1 690
692 0 425355 102630 170560 -1 691
693 0 425499 102598 170520 -1 692
694 0 425647 102538 170480 -1 693
695 0 425691 102542 170440 -1 694
696 0 425675 102476 170360 -1 695
697 0 425655 102472 170280 -1 696
698 0 425687 102512 170200 -1 697
699 0 425671 102524 170120 -1 698
700 0 425699 102496 170040 -1 699
701 0 425751 102464 169920 -1 700
702 0 425811 102404 169840 -1 701
703 0 425963 102300 169760 -1 702
704 0 426091 102216 169680 -1 703
705 0 426111 102136 169600 -1 704
706 0 426179 102084 169520 -1 705
707 0 426319 101932 169440 -1 706
708 0 426451 101956 169400 -1 707
709 0 426587 101900 169320 -1 708
710 0 426671 101884 169240 -1 709
711 0 426687 101904 169160 -1 710
712 0 426711 101928 169080 -1 711
713 0 426831 101884 169000 -1 712
714 0 426923 101856 168920 -1 713
715 0 427043 101822 168800 -1 714
716 0 427143 101754 168680 -1 715
717 0 427211 101706 168600 -1 716
718 0 427219 101698 168560 -1 717
719 0 427427 101730 168480 -1 718
720 0 427471 101722 168440 -1 719
721 0 427503 101674 168360 -1 720
722 0 427555 101654 168280 -1 721
723 0 427571 101694 168200 -1 722
724 0 427639 101762 168120 -1 723
725 0 427691 101858 168040 -1 724
726 0 427715 101826 168000 -1 725
727 0 427795 101866 167920 -1 726
728 0 427839 101902 167840 -1 727
729 0 427855 101930 167760 -1 728
730 0 427915 101930 167640 -1 729
731 0 427967 101914 167560 -1 730
732 0 428027 101802 167520 -1 731
733 0 428047 101912 167440 -1 732
734 0 428099 101968 167360 -1 733
735 0 428275 101920 167280 -1 734
736 0 428299 101964 167200 -1 735
737 0 428319 102024 167080 -1 736
738 0 428415 102092 167000 -1 737
739 0 428575 102212 166840 -1 738
740 0 428695 102280 166760 -1 739
741 0 428843 102318 166680 -1 740
742 0 428931 102354 166600 -1 741
743 0 429027 102370 166520 -1 742
744 0 429163 102446 166480 -1 743
745 0 429271 102458 166440 -1 744
746 0 429443 102606 166400 -1 745
747 0 429671 102642 166360 -1 746
748 0 429975 102698 166320 -1 747
749 0 430103 102792 166280 -1 748
750 0 430115 102870 166200 -1 749
751 0 430211 102958 166120 -1 750
752 0 430495 103110 166000 -1 751
753 0 430647 103194 165920 -1 752
754 0 430731 103338 165840 -1 753
755 0 430819 103370 165760 -1 754
756 0 430947 103440 165640 -1 755
757 0 431119 103456 165560 -1 756
758 0 431171 103496 165480 -1 757
759 0 431311 103520 165400 -1 758
760 0 431383 103488 165320 -1 759
761 0 431623 103492 165240 -1 760
762 0 431919 103472 165200 -1 761
763 0 431983 103564 165120 -1 762
764 0 428419 101768 167000 -1 737
765 0 416654 106037 177000 -1 594
766 0 415342 107775 181520 135 539
767 0 415350 107879 181400 135 766
768 0 415446 108279 181400 176 767
769 0 415362 108515 181360 -1 768
770 0 415358 108567 181320 -1 769
771 0 410270 110595 183800 102 512
772 0 410198 110415 183720 86 771
773 0 410186 110219 183640 60 772
774 0 410170 110003 183560 60 773
775 0 410274 109791 183480 75 774
776 0 410426 109615 183440 75 775
777 0 410582 109471 183400 102 776
778 0 410690 109399 183360 101 777
779 0 410746 109317 183280 101 778
780 0 410894 109225 183200 115 779
781 0 411046 109037 183160 102 780
782 0 411098 108833 183120 120 781
783 0 411090 108653 183080 120 782
784 0 411078 108469 183000 124 783
785 0 411090 108269 182920 108 784
786 0 411054 107989 182880 90 785
787 0 411046 107905 182840 90 786
788 0 411066 107719 182760 120 787
789 0 411094 107559 182680 128 788
790 0 411082 107395 182600 154 789
791 0 411074 107251 182520 154 790
792 0 411114 107003 182440 107 791
793 0 411246 106863 182360 107 792
794 0 411390 106775 182280 98 793
795 0 411638 106583 182200 71 794
796 0 411746 106229 182160 107 795
797 0 412098 105937 182120 120 796
798 0 412174 105645 182080 108 797
799 0 412222 105613 181960 32 798
800 0 412262 105589 181800 32 799
801 0 412262 105577 181600 40 800
802 0 412394 105297 181520 40 801
803 0 412370 105141 181400 40 802
804 0 412370 104901 181320 40 803
805 0 412354 104559 181200 -1 804
806 0 412254 104275 181040 -1 805
807 0 412254 104087 180920 -1 806
808 0 412158 103891 180800 -1 807
809 0 412154 103671 180640 -1 808
810 0 412154 103511 180480 -1 809
811 0 412102 103367 180360 -1 810
812 0 412066 103207 180200 -1 811
813 0 411818 102897 180040 -1 812
814 0 411686 102749 179920 -1 813
815 0 411458 102561 179800 -1 814
816 0 411370 102469 179720 -1 815
817 0 411262 102237 179600 -1 816
818 0 411258 102113 179480 -1 817
819 0 411230 101969 179360 -1 818
820 0 411110 101825 179240 -1 819
821 0 411090 101677 179120 -1 820
822 0 411038 101555 179000 -1 821
823 0 410882 101159 178840 -1 822
824 0 410774 101027 178760 -1 823
825 0 410682 100967 178640 -1 824
826 0 410522 100873 178480 -1 825
827 0 410578 100757 178360 -1 826
828 0 410482 100725 178280 -1 827
829 0 410466 100729 178120 -1 828
830 0 410294 100629 178000 -1 829
831 0 410062 100429 177840 -1 830
832 0 409978 100385 177760 -1 831
833 0 409942 100277 177640 -1 832
834 0 409894 100077 177520 -1 833
835 0 409774 100047 177400 -1 834
836 0 409726 99959 177240 -1 835
837 0 409610 99807 177080 -1 836
838 0 409382 99475 176960 -1 837
839 0 409330 99187 176840 -1 838
840 0 409142 98911 176720 -1 839
841 0 409062 98673 176560 -1 840
842 0 409002 98641 176400 -1 841
843 0 408986 98585 176240 -1 842
844 0 409002 98533 176080 -1 843
845 0 409070 98449 175920 -1 844
846 0 409006 98413 175760 -1 845
847 0 409046 98405 175600 -1 846
848 0 409510 98969 175560 -1 847
849 0 409722 99077 175440 -1 848
850 0 409806 98957 175320 -1 849
851 0 409822 98977 175200 -1 850
852 0 410026 99005 175080 -1 851
853 0 410186 98985 174960 -1 852
854 0 410314 98869 174840 -1 853
855 0 410394 98743 174800 -1 854
856 0 410442 98689 174680 -1 855
857 0 410514 98613 174600 -1 856
858 0 410674 98577 174520 -1 857
859 0 410814 98585 174440 -1 858
860 0 410966 98517 174320 -1 859
861 0 411066 98329 174280 -1 860
862 0 411134 98129 174240 -1 861
863 0 411206 98101 174200 -1 862
864 0 411402 98077 174080 -1 863
865 0 411446 98021 174040 -1 864
866 0 411662 97921 174000 -1 865
867 0 411758 97873 173920 -1 866
868 0 412050 97901 173840 -1 867
869 0 412178 97873 173760 -1 868
870 0 412318 97781 173680 -1 869
871 0 412442 97769 173600 -1 870
872 0 412542 97833 173560 -1 871
873 0 412618 97887 173480 -1 872
874 0 412774 97883 173440 -1 873
875 0 412922 97927 173400 -1 874
876 0 412998 97927 173360 -1 875
877 0 413150 97939 173320 -1 876
878 0 413230 97975 173280 -1 877
879 0 413330 98011 173240 -1 878
880 0 413822 98223 173200 -1 879
881 0 413934 98347 173160 -1 880
882 0 413986 98415 173040 -1 881
883 0 414170 98387 172960 -1 882
884 0 414834 98127 172960 -1 883
885 0 414970 98129 172840 -1 884
886 0 415378 98053 172800 -1 885
887 0 415622 97977 172760 -1 886
888 0 415722 98017 172720 -1 887
889 0 415930 98033 172680 -1 888
890 0 416682 97925 172640 -1 889
891 0 416882 98029 172600 -1 890
892 0 416846 98061 172560 -1 891
893 0 417418 98045 172560 -1 892
894 0 417710 98069 172480 -1 893
895 0 417898 98101 172440 -1 894
896 0 418054 98131 172400 -1 895
897 0 418398 97999 172360 -1 896
898 0 418906 98071 172360 -1 897
899 0 419078 98059 172400 -1 898
900 0 416298 98081 172520 -1 892
901 0 416086 97969 172480 -1 900
902 0 416066 97929 172360 -1 901
903 0 415998 97885 172280 -1 902
904 0 415962 97769 172200 -1 903
905 0 411826 97961 173760 -1 868
906 0 411766 97885 173640 -1 905
907 0 411774 97961 173480 -1 906
908 0 411798 98037 173360 -1 907
909 0 411850 98069 173240 -1 908
910 0 411862 98185 173120 -1 909
911 0 411874 98301 173040 -1 910
912 0 411910 98317 172960 -1 911
913 0 411950 98345 172840 -1 912
914 0 412026 98513 172720 -1 913
915 0 412098 98565 172600 -1 914
916 0 408906 97949 175560 -1 847
917 0 408902 97829 175480 -1 916
918 0 408914 97809 175360 -1 917
919 0 408866 97711 175280 -1 918
920 0 408774 97303 175200 -1 919
921 0 408782 97099 175040 -1 920
922 0 408814 97135 174880 -1 921
923 0 408858 96515 174760 -1 922
924 0 408834 96803 174640 -1 923
925 0 408834 96613 174480 -1 924
926 0 408854 96289 174320 -1 925
927 0 408802 96197 174160 -1 926
928 0 408802 95957 173960 -1 927
929 0 408718 95853 173800 -1 928
930 0 408670 95737 173680 -1 929
931 0 408694 95713 173560 -1 930
932 0 408650 95755 173400 -1 931
933 0 408850 95379 173240 -1 932
934 0 408934 95185 173200 -1 933
935 0 409010 95169 173160 -1 934
936 0 409054 95149 173120 -1 935
937 0 409154 95233 173040 -1 936
938 0 409402 94897 173000 -1 937
939 0 409410 94825 172840 -1 938
940 0 409538 94801 172680 -1 939
941 0 409702 94697 172560 -1 940
942 0 409954 94461 172440 -1 941
943 0 409978 94281 172320 -1 942
944 0 410030 94361 172160 -1 943
945 0 410106 93965 172000 -1 944
946 0 409954 94021 171840 -1 945
947 0 409846 93743 171760 -1 946
948 0 409638 93615 171640 -1 947
949 0 409606 93315 171560 -1 948
950 0 409530 93385 171480 -1 949
951 0 409506 93349 171400 -1 950
952 0 409462 93213 171320 -1 951
953 0 409410 93201 171200 -1 952
954 0 409378 93137 171120 -1 953
955 0 409370 92721 171000 -1 954
956 0 409290 92781 170880 -1 955
957 0 409302 92597 170760 -1 956
958 0 409194 92497 170640 -1 957
959 0 409118 92277 170520 -1 958
960 0 409086 92179 170440 -1 959
961 0 408990 92239 170360 -1 960
962 0 408914 92143 170240 -1 961
963 0 408834 92079 170120 -1 962
964 0 408830 91921 170040 -1 963
965 0 408778 91947 169960 -1 964
966 0 408710 91939 169880 -1 965
967 0 408662 91813 169840 -1 966
968 0 408686 91597 169800 -1 967
969 0 408586 91753 169760 -1 968
970 0 408558 91601 169680 -1 969
971 0 408494 91505 169560 -1 970
972 0 408538 91561 169480 -1 971
973 0 408486 91281 169400 -1 972
974 0 408486 91389 169280 -1 973
975 0 408454 91453 169160 -1 974
976 0 408430 91517 169120 -1 975
977 0 408390 91371 169000 -1 976
978 0 408418 91443 168840 -1 977
979 0 408518 91343 168720 -1 978
980 0 408434 91419 168560 -1 979
981 0 408470 91451 168440 -1 980
982 0 408530 91419 168280 -1 981
983 0 408546 91499 168120 -1 982
984 0 408474 91363 168080 -1 983
985 0 408242 91135 168000 -1 984
986 0 408170 91135 167920 -1 985
987 0 408166 91283 167640 -1 986
988 0 408110 91403 167480 -1 987
989 0 408090 91619 167320 -1 988
990 0 407974 91583 167200 -1 989
991 0 407842 91539 167120 -1 990
992 0 407762 91659 167040 -1 991
993 0 408446 95823 173280 -1 932
994 0 408382 95783 173160 -1 993
995 0 408262 95871 173080 -1 994
996 0 408178 95907 173000 -1 995
997 0 407986 95823 172880 -1 996
998 0 407850 96115 172800 -1 997
999 0 407674 95985 172680 -1 998
1000 0 407530 96061 172600 -1 999
1001 0 407394 96209 172520 -1 1000
1002 0 407518 96605 172520 -1 1001
1003 0 407562 96621 172600 -1 1002
1004 0 407646 97009 172600 -1 1003
1005 0 407766 96965 172680 -1 1004
1006 0 408134 97089 172760 -1 1005
1007 0 408186 97169 172800 -1 1006
1008 0 408214 96957 172880 -1 1007
1009 0 407314 96233 172440 -1 1001
1010 0 407150 96155 172360 -1 1009
1011 0 407054 96095 172280 -1 1010
1012 0 407002 96119 172200 -1 1011
1013 0 406862 96107 172120 -1 1012
1014 0 406778 96107 172040 -1 1013
1015 0 406578 95959 171960 -1 1014
1016 0 406590 95965 171880 -1 1015
1017 0 406478 95901 171760 -1 1016
1018 0 406402 95789 171640 -1 1017
1019 0 406294 95737 171520 -1 1018
1020 0 405998 95637 171400 -1 1019
1021 0 405866 95695 171320 -1 1020
1022 0 405634 95575 171240 -1 1021
1023 0 405482 95515 171200 -1 1022
1024 0 405266 95407 171120 -1 1023
1025 0 404962 95183 171000 -1 1024
1026 0 404734 95267 170920 -1 1025
1027 0 404622 95083 170800 -1 1026
1028 0 404458 94991 170680 -1 1027
1029 0 404274 94883 170600 -1 1028
1030 0 404110 94805 170520 -1 1029
1031 0 403914 94777 170440 -1 1030
1032 0 403734 94745 170360 -1 1031
1033 0 403570 94729 170280 -1 1032
1034 0 403458 94665 170160 -1 1033
1035 0 403330 94637 170040 -1 1034
1036 0 403102 94345 169880 -1 1035
1037 0 403010 94233 169840 -1 1036
1038 0 402730 94213 169800 -1 1037
1039 0 402598 94201 169720 -1 1038
1040 0 402378 94097 169640 -1 1039
1041 0 402250 94053 169600 -1 1040
1042 0 402090 94033 169560 -1 1041
1043 0 402054 93961 169520 -1 1042
1044 0 401802 93929 169440 -1 1043
1045 0 401494 93871 169360 -1 1044
1046 0 401314 93843 169280 -1 1045
1047 0 401142 93775 169120 -1 1046
1048 0 400962 93795 168960 -1 1047
1049 0 400782 93835 168840 -1 1048
1050 0 400558 93819 168720 -1 1049
1051 0 400382 93755 168600 -1 1050
1052 0 400206 93831 168440 -1 1051
1053 0 400142 93871 168280 -1 1052
1054 0 399978 93851 168160 -1 1053
1055 0 399518 94209 168120 -1 1054
1056 0 399042 94285 168080 -1 1055
1057 0 398858 94369 168040 -1 1056
1058 0 398350 94241 168040 -1 1057
1059 0 397910 94221 168000 -1 1058
1060 0 397666 94333 167960 -1 1059
1061 0 397398 94537 167920 -1 1060
1062 0 397190 94787 167760 -1 1061
1063 0 397134 94849 167720 -1 1062
1064 0 397062 94949 167600 -1 1063
1065 0 396950 95261 167480 -1 1064
1066 0 396886 95557 167360 -1 1065
1067 0 396790 95715 167280 -1 1066
1068 0 396610 95835 167200 -1 1067
1069 0 396230 95881 167120 -1 1068
1070 0 396094 95913 167040 -1 1069
1071 0 396022 95949 166920 -1 1070
1072 0 395946 96005 166800 -1 1071
1073 0 395914 96009 166640 -1 1072
1074 0 395814 95951 166520 -1 1073
1075 0 395710 95915 166440 -1 1074
1076 0 395566 95895 166320 -1 1075
1077 0 395410 95903 166200 -1 1076
1078 0 395442 96039 166120 -1 1077
1079 0 395354 96127 166000 -1 1078
1080 0 395198 96403 165840 -1 1079
1081 0 394970 96315 165760 -1 1080
1082 0 394730 96543 165720 -1 1081
1083 0 394530 96667 165680 -1 1082
1084 0 394130 96733 165520 -1 1083
1085 0 393946 96773 165480 -1 1084
1086 0 393762 96885 165400 -1 1085
1087 0 393646 96973 165360 -1 1086
1088 0 393554 96985 165320 -1 1087
1089 0 393410 96909 165240 -1 1088
1090 0 393394 97003 165160 -1 1089
1091 0 393338 96991 165080 -1 1090
1092 0 393270 97107 165000 -1 1091
1093 0 393190 97159 164920 -1 1092
1094 0 393010 97259 164800 -1 1093
1095 0 392870 97299 164760 -1 1094
1096 0 392826 97355 164720 -1 1095
1097 0 392726 97395 164680 -1 1096
1098 0 392626 97527 164640 -1 1097
1099 0 392510 97619 164600 -1 1098
1100 0 392410 97647 164560 -1 1099
1101 0 392010 97695 164480 -1 1100
1102 0 391586 97977 164400 -1 1101
1103 0 391278 98081 164320 -1 1102
1104 0 391058 98227 164200 -1 1103
1105 0 390822 98291 164080 -1 1104
1106 0 390630 98455 164040 -1 1105
1107 0 389802 98527 164000 -1 1106
1108 0 389106 98625 164040 -1 1107
1109 0 388710 98673 164120 -1 1108
1110 0 388494 98693 164200 -1 1109
1111 0 388298 98781 164320 -1 1110
1112 0 387982 98895 164400 -1 1111
1113 0 387802 98919 164440 -1 1112
1114 0 387542 98959 164480 -1 1113
1115 0 387282 99071 164560 -1 1114
1116 0 387162 99135 164600 -1 1115
1117 0 386926 99295 164640 -1 1116
1118 0 386526 99375 164680 -1 1117
1119 0 385974 99513 164640 -1 1118
1120 0 385750 99585 164600 -1 1119
1121 0 385250 99869 164560 -1 1120
1122 0 384890 100063 164440 -1 1121
1123 0 384582 100277 164320 -1 1122
1124 0 384110 100433 164240 -1 1123
1125 0 383822 100629 164160 -1 1124
1126 0 383418 100875 164120 -1 1125
1127 0 382738 101107 164080 -1 1126
1128 0 382206 101491 164120 -1 1127
1129 0 381426 102153 164160 -1 1128
1130 0 380566 102389 164200 -1 1129
1131 0 380078 102661 164120 -1 1130
1132 0 379818 102931 164080 -1 1131
1133 0 379302 103195 164040 -1 1132
1134 0 378678 103391 164000 -1 1133
1135 0 378102 103591 163960 -1 1134
1136 0 377530 103915 163920 -1 1135
1137 0 377042 104317 163920 -1 1136
1138 0 377038 104109 163880 -1 1137
1139 0 377278 104493 163800 -1 1138
1140 0 376654 104421 163840 -1 1137
1141 0 376346 104585 163760 -1 1140
1142 0 376090 104605 163640 -1 1141
1143 0 376046 104557 163520 -1 1142
1144 0 375694 104507 163400 -1 1143
1145 0 375314 104439 163320 -1 1144
1146 0 375114 104491 163240 -1 1145
1147 0 375062 104583 163160 -1 1146
1148 0 374950 104671 163080 -1 1147
1149 0 374814 104643 163000 -1 1148
1150 0 374566 104627 162920 -1 1149
1151 0 374310 104497 162840 -1 1150
1152 0 374078 104401 162720 -1 1151
1153 0 374126 104469 162680 -1 1152
1154 0 374174 104493 162560 -1 1153
1155 0 374046 104609 162440 -1 1154
1156 0 373918 104617 162360 -1 1155
1157 0 373898 104673 162320 -1 1156
1158 0 373862 104711 162280 -1 1157
1159 0 373826 104749 162240 -1 1158
1160 0 373802 104743 162120 -1 1159
1161 0 373694 104851 162000 -1 1160
1162 0 373566 104955 161880 -1 1161
1163 0 373210 104895 161760 -1 1162
1164 0 373018 104919 161720 -1 1163
1165 0 373046 105003 161680 -1 1164
1166 0 372918 105039 161600 -1 1165
1167 0 372630 104983 161480 -1 1166
1168 0 372682 105143 161400 -1 1167
1169 0 372478 105029 161320 -1 1168
1170 0 372606 105225 161240 -1 1169
1171 0 372550 105261 161160 -1 1170
1172 0 372402 105313 161080 -1 1171
1173 0 372298 105353 161000 -1 1172
1174 0 372254 105413 160920 -1 1173
1175 0 372082 105321 160800 -1 1174
1176 0 372094 105373 160720 -1 1175
1177 0 372094 105465 160600 -1 1176
1178 0 371978 105489 160520 -1 1177
1179 0 371886 105529 160440 -1 1178
1180 0 371622 105517 160360 -1 1179
1181 0 371494 105457 160320 -1 1180
1182 0 371366 105437 160240 -1 1181
1183 0 371314 105453 160120 -1 1182
1184 0 371138 105399 160040 -1 1183
1185 0 371142 105383 159960 -1 1184
1186 0 371182 105399 159840 -1 1185
1187 0 371150 105383 159680 -1 1186
1188 0 371146 105327 159560 -1 1187
1189 0 371050 105239 159440 -1 1188
1190 0 371054 105195 159320 -1 1189
1191 0 371002 105143 159200 -1 1190
1192 0 370846 105043 159080 -1 1191
1193 0 370770 105007 158960 -1 1192
1194 0 370738 104991 158840 -1 1193
1195 0 370670 104991 158800 -1 1194
1196 0 370546 104945 158720 -1 1195
1197 0 370478 104953 158640 -1 1196
1198 0 370498 104957 158520 -1 1197
1199 0 370454 104913 158400 -1 1198
1200 0 370210 104693 158240 -1 1199
1201 0 370126 104557 158120 -1 1200
1202 0 370146 104497 157960 -1 1201
1203 0 370182 104453 157800 -1 1202
1204 0 370194 104385 157680 -1 1203
1205 0 370250 104345 157560 -1 1204
1206 0 370238 104335 157400 -1 1205
1207 0 370130 104251 157280 -1 1206
1208 0 369894 104351 157160 -1 1207
1209 0 369994 104225 157080 -1 1208
1210 0 370014 104189 157040 -1 1209
1211 0 369966 104169 157000 -1 1210
1212 0 371018 105411 159920 -1 1185
1213 0 410110 113067 184480 124 505
1214 0 410354 113191 184440 120 1213
1215 0 410554 114979 185560 124 497
1216 0 410670 115027 185480 124 1215
1217 0 409682 115361 185760 137 495
1218 0 409654 115261 185640 124 1217
1219 0 409746 115145 185520 124 1218
1220 0 409758 114997 185400 124 1219
1221 0 409834 114849 185240 96 1220
1222 0 410752 117536 188920 140 478
1223 0 410944 117696 189000 75 1222
1224 0 411072 117888 188960 157 1223
1225 0 411168 117824 188840 108 1224
1226 0 411264 117856 188600 60 1225
1227 0 411456 117824 188440 96 1226
1228 0 411616 117696 188280 98 1227
1229 0 411808 117504 188240 120 1228
1230 0 411968 117312 188160 124 1229
1231 0 412160 117120 188160 156 1230
1232 0 412352 116960 188080 75 1231
1233 0 412544 116768 188040 143 1232
1234 0 412672 116544 188040 148 1233
1235 0 412832 116320 188080 186 1234
1236 0 412992 116160 187960 139 1235
1237 0 413088 115936 187840 163 1236
1238 0 413216 115712 187760 189 1237
1239 0 413216 115488 187560 148 1238
1240 0 413344 115392 187360 96 1239
1241 0 413472 115360 187160 64 1240
1242 0 413472 115264 186920 86 1241
1243 0 413536 115072 186760 135 1242
1244 0 413728 115040 186600 124 1243
1245 0 413920 114880 186520 164 1244
1246 0 414048 114688 186320 80 1245
1247 0 414080 114432 186280 120 1246
1248 0 414080 114176 186240 107 1247
1249 0 414112 113920 186240 51 1248
1250 0 414272 113760 186120 96 1249
1251 0 414240 113568 185920 128 1250
1252 0 414240 113440 185680 81 1251
1253 0 414336 113216 185560 120 1252
1254 0 414368 113024 185520 128 1253
1255 0 414464 112832 185360 120 1254
1256 0 414624 112608 185280 91 1255
1257 0 414848 112448 185200 86 1256
1258 0 415008 112288 185040 75 1257
1259 0 415168 112096 184920 75 1258
1260 0 415232 112032 184840 96 1259
1261 0 415072 111904 184640 120 1260
1262 0 414912 111744 184520 32 1261
1263 0 414752 111616 184360 80 1262
1264 0 414848 111392 184280 51 1263
1265 0 415008 111200 184200 107 1264
1266 0 415040 110976 184080 51 1265
1267 0 415296 110944 184000 75 1266
1268 0 415392 110944 184000 51 1267
1269 0 415424 111872 184720 128 1260
1270 0 415552 111680 184600 102 1269
1271 0 415648 111456 184440 71 1270
1272 0 415680 111200 184400 75 1271
1273 0 415744 110976 184280 75 1272
1274 0 415744 110720 184160 75 1273
1275 0 415680 110496 184040 101 1274
1276 0 415584 110240 183960 139 1275
1277 0 415456 110016 183920 128 1276
1278 0 415328 109856 183760 98 1277
1279 0 415328 109600 183680 124 1278
1280 0 415200 109376 183600 108 1279
1281 0 415200 109120 183520 107 1280
1282 0 415200 108928 183400 124 1281
1283 0 415424 109056 183320 81 1282
1284 0 415488 109280 183120 32 1283
1285 0 414624 113056 185600 45 1254
1286 0 414880 113184 185600 75 1285
1287 0 414944 113088 185520 120 1286
1288 0 413664 114816 186840 32 1243
1289 0 413664 114592 187000 40 1288
1290 0 413760 114336 187080 120 1289
1291 0 413984 114208 187000 136 1290
1292 0 414144 114176 186760 32 1291
1293 0 413984 114432 186760 32 1292
1294 0 413440 115136 187480 32 1241
1295 0 411168 117568 188840 51 1225
1296 0 411232 117312 188760 40 1295
1297 0 411488 117280 188800 40 1296
1298 0 410976 118112 189080 102 1224
1299 0 410246 119683 189120 150 474
1300 0 410482 119671 189040 60 1299
1301 0 410678 119615 188960 51 1300
1302 0 410670 119591 188920 51 1301
1303 0 410780 119537 188840 51 1302
1304 0 410868 119473 188720 75 1303
1305 0 410984 119449 188640 75 1304
1306 0 411076 119421 188560 75 1305
1307 0 411288 119329 188480 86 1306
1308 0 411592 119185 188440 101 1307
1309 0 411698 119127 188360 101 1308
1310 0 411834 119075 188320 107 1309
1311 0 412054 118975 188240 98 1310
1312 0 412278 118931 188200 107 1311
1313 0 412410 118895 188120 107 1312
1314 0 412678 118863 188080 115 1313
1315 0 412846 118911 188000 64 1314
1316 0 412842 118891 187920 64 1315
1317 0 412866 119395 187920 40 1316
1318 0 412834 119537 187840 40 1317
1319 0 412830 119597 187800 71 1318
1320 0 412834 119697 187760 71 1319
1321 0 412774 119785 187680 75 1320
1322 0 412722 119853 187640 75 1321
1323 0 412686 119901 187600 75 1322
1324 0 412654 119949 187560 75 1323
1325 0 412458 120049 187520 75 1324
1326 0 412362 120081 187480 75 1325
1327 0 412306 120165 187400 75 1326
1328 0 412242 120291 187280 75 1327
1329 0 412186 120427 187200 75 1328
1330 0 412170 120471 187120 75 1329
1331 0 412190 120519 187040 -1 1330
1332 0 412182 120635 186960 -1 1331
1333 0 412234 120763 186880 -1 1332
1334 0 412322 120899 186800 -1 1333
1335 0 412334 121003 186720 -1 1334
1336 0 412342 121059 186640 -1 1335
1337 0 412354 121071 186560 -1 1336
1338 0 412342 121089 186480 -1 1337
1339 0 412382 121129 186400 -1 1338
1340 0 412354 121153 186280 -1 1339
1341 0 412306 121193 186200 -1 1340
1342 0 412314 121177 186120 -1 1341
1343 0 412366 121153 186000 -1 1342
1344 0 412290 121085 185840 -1 1343
1345 0 412258 121045 185720 -1 1344
1346 0 412222 121033 185600 -1 1345
1347 0 412182 120981 185480 -1 1346
1348 0 412066 120969 185440 -1 1347
1349 0 411918 120997 185400 -1 1348
1350 0 411838 120997 185360 -1 1349
1351 0 411738 120989 185280 -1 1350
1352 0 411702 120937 185200 -1 1351
1353 0 411722 120881 185120 -1 1352
1354 0 411670 120825 185000 -1 1353
1355 0 411574 120833 184960 -1 1354
1356 0 411482 120791 184880 -1 1355
1357 0 411434 120691 184760 -1 1356
1358 0 411438 120615 184640 -1 1357
1359 0 411407.34 120563 184600 -1 1358
1360 0 411346 120459 184520 -1 1359
1361 0 411298 120407 184480 -1 1360
1362 0 411258 120297 184400 -1 1361
1363 0 411170 120141 184320 -1 1362
1364 0 411106 120025 184280 -1 1363
1365 0 410998 119833 184200 -1 1364
1366 0 410982 119725 184120 -1 1365
1367 0 410970 119577 184040 -1 1366
1368 0 410970 119389 183960 -1 1367
1369 0 410950 119261 183880 -1 1368
1370 0 410978 119141 183800 -1 1369
1371 0 410962 118997 183720 -1 1370
1372 0 410938 118921 183640 -1 1371
1373 0 410982 118823 183520 -1 1372
1374 0 410982 118759 183440 -1 1373
1375 0 411002 118731 183320 -1 1374
1376 0 411038 118759 183200 -1 1375
1377 0 411210 118747 183120 -1 1376
1378 0 411490 118671 183080 -1 1377
1379 0 411762 118555 183040 -1 1378
1380 0 412210 118479 183000 -1 1379
1381 0 412342 118369 183040 -1 1380
1382 0 412550 118173 183080 -1 1381
1383 0 412942 118017 183120 -1 1382
1384 0 413170 117917 183080 -1 1383
1385 0 413490 117687 183040 -1 1384
1386 0 413886 117547 183000 -1 1385
1387 0 414222 117401 182960 -1 1386
1388 0 414758 117225 182960 -1 1387
1389 0 414842 117169 183000 -1 1388
1390 0 414966 117169 183040 -1 1389
1391 0 415146 117169 183080 -1 1390
1392 0 415878 117065 183080 -1 1391
1393 0 416510 117059 183080 -1 1392
1394 0 416622 117051 183120 -1 1393
1395 0 416746 116979 183200 -1 1394
1396 0 416806 116927 183280 -1 1395
1397 0 414210 117385 182880 -1 1387
1398 0 414178 117373 182840 -1 1397
1399 0 413526 117735 183080 -1 1385
1400 0 411562 120539 184560 -1 1359
1401 0 411734 120451 184480 -1 1400
1402 0 411770 120431 184440 -1 1401
1403 0 411858 120351 184400 -1 1402
1404 0 411038 120933 184960 -1 1355
1405 0 413006 118667 187880 192 1316
1406 0 413562 118383 187840 120 1405
1407 0 413950 118203 187760 120 1406
1408 0 414078 118131 187680 107 1407
1409 0 414154 118151 187560 107 1408
1410 0 414410 118047 187440 128 1409
1411 0 414478 118071 187320 128 1410
1412 0 415388 117989 187320 120 1411
1413 0 415490 117831 187240 175 1412
1414 0 415590 117671 187200 71 1413
1415 0 415622 117563 187120 71 1414
1416 0 415806 117507 187080 71 1415
1417 0 415810 117507 187000 91 1416
1418 0 415854 117543 186880 91 1417
1419 0 415922 117563 186760 102 1418
1420 0 416026 117547 186680 102 1419
1421 0 416162 117539 186600 45 1420
1422 0 416390 117363 186560 45 1421
1423 0 416622 117223 186480 45 1422
1424 0 416748 117121 186400 45 1423
1425 0 416808 117061 186320 45 1424
1426 0 416916 116949 186240 45 1425
1427 0 417032 116729 186160 -1 1426
1428 0 417072 116637 186120 -1 1427
1429 0 417108 116541 186080 -1 1428
1430 0 417118 116511 186000 -1 1429
1431 0 417166 116395 185920 -1 1430
1432 0 417218 116283 185840 -1 1431
1433 0 417270 116175 185760 -1 1432
1434 0 417334 116075 185680 -1 1433
1435 0 417486 115963 185600 -1 1434
1436 0 417614 115875 185560 -1 1435
1437 0 417774 115811 185520 -1 1436
1438 0 417914 115743 185480 -1 1437
1439 0 417990 115691 185440 -1 1438
1440 0 418066 115635 185400 -1 1439
1441 0 418126 115571 185360 -1 1440
1442 0 418246 115503 185320 -1 1441
1443 0 418362 115423 185280 -1 1442
1444 0 418434 115355 185240 -1 1443
1445 0 418522 115255 185200 -1 1444
1446 0 418590 115187 185160 -1 1445
1447 0 418654 115131 185120 -1 1446
1448 0 418770 115023 185080 -1 1447
1449 0 418890 114885 185000 -1 1448
1450 0 418990 114669 184920 -1 1449
1451 0 419102 114509 184880 -1 1450
1452 0 419222 114389 184840 -1 1451
1453 0 419310 114213 184800 -1 1452
1454 0 419410 114073 184720 -1 1453
1455 0 419454 113953 184680 -1 1454
1456 0 419558 113829 184640 -1 1455
1457 0 419566 113773 184600 -1 1456
1458 0 419602 113657 184560 -1 1457
1459 0 419646 113593 184520 -1 1458
1460 0 419674 113533 184480 -1 1459
1461 0 419730 113505 184440 -1 1460
1462 0 419794 113349 184360 -1 1461
1463 0 419930 113131 184280 -1 1462
1464 0 420038 112947 184240 -1 1463
1465 0 420118 112811 184200 -1 1464
1466 0 420222 112727 184160 -1 1465
1467 0 420270 112667 184120 -1 1466
1468 0 420366 112591 184080 -1 1467
1469 0 420410 112547 184040 -1 1468
1470 0 420454 112491 184000 -1 1469
1471 0 420490 112395 183960 -1 1470
1472 0 420558 112323 183920 -1 1471
1473 0 420626 112259 183880 -1 1472
1474 0 420670 112215 183840 -1 1473
1475 0 420714 112155 183800 -1 1474
1476 0 420794 112033 183720 -1 1475
1477 0 420978 111909 183640 -1 1476
1478 0 421030 111881 183600 -1 1477
1479 0 421066 111845 183520 -1 1478
1480 0 421138 111801 183440 -1 1479
1481 0 421194 111753 183400 -1 1480
1482 0 421218 111733 183360 -1 1481
1483 0 421262 111709 183320 -1 1482
1484 0 421374 111681 183280 -1 1483
1485 0 421466 111669 183240 -1 1484
1486 0 421502 111645 183200 -1 1485
1487 0 421534 111633 183120 -1 1486
1488 0 421674 111621 183040 -1 1487
1489 0 421754 111601 182960 -1 1488
1490 0 421754 111601 182880 -1 1489
1491 0 421794 111621 182840 -1 1490
1492 0 421802 111681 182680 -1 1491
1493 0 421798 111781 182560 -1 1492
1494 0 421870 111813 182440 -1 1493
1495 0 421902 111873 182360 -1 1494
1496 0 422010 111905 182240 -1 1495
1497 0 422106 111905 182120 -1 1496
1498 0 422202 112033 182000 -1 1497
1499 0 422242 112085 181920 -1 1498
1500 0 422330 112161 181840 -1 1499
1501 0 422366 112221 181760 -1 1500
1502 0 422446 112321 181640 -1 1501
1503 0 422530 112369 181520 -1 1502
1504 0 422634 112369 181400 -1 1503
1505 0 422710 112393 181320 -1 1504
1506 0 422818 112167 181200 -1 1505
1507 0 422818 112163 181080 -1 1506
1508 0 422782 112163 180960 -1 1507
1509 0 422834 112019 180880 -1 1508
1510 0 422846 111931 180800 -1 1509
1511 0 422890 111931 180760 -1 1510
1512 0 422962 111927 180640 -1 1511
1513 0 423046 111887 180520 -1 1512
1514 0 423114 111843 180360 -1 1513
1515 0 423094 111747 180200 -1 1514
1516 0 423082 111615 180040 -1 1515
1517 0 423138 111583 179880 -1 1516
1518 0 423286 111583 179720 -1 1517
1519 0 423406 111627 179560 -1 1518
1520 0 423466 111655 179400 -1 1519
1521 0 423574 111631 179240 -1 1520
1522 0 423678 111587 179120 -1 1521
1523 0 423854 111595 179000 -1 1522
1524 0 423946 111631 178800 -1 1523
1525 0 423986 111659 178640 -1 1524
1526 0 424054 111651 178480 -1 1525
1527 0 424030 111671 178320 -1 1526
1528 0 424054 111743 178120 -1 1527
1529 0 424170 111847 177960 -1 1528
1530 0 424242 111951 177800 -1 1529
1531 0 424410 111973 177640 -1 1530
1532 0 424658 112037 177480 -1 1531
1533 0 424794 112085 177400 -1 1532
1534 0 424966 112121 177280 -1 1533
1535 0 425130 112157 177200 -1 1534
1536 0 425258 112209 177120 -1 1535
1537 0 425558 112305 177000 -1 1536
1538 0 425650 112335 176920 -1 1537
1539 0 425650 112359 176880 -1 1538
1540 0 425650 112371 176840 -1 1539
1541 0 425710 112475 176760 -1 1540
1542 0 425666 112599 176720 -1 1541
1543 0 425826 112691 176640 -1 1542
1544 0 425890 112739 176600 -1 1543
1545 0 425922 112795 176520 -1 1544
1546 0 425983.34 112840.336 176440 -1 1545
1547 0 426014 112863 176400 -1 1546
1548 0 426158 112923 176320 -1 1547
1549 0 426246 113039 176200 -1 1548
1550 0 426370 113067 176040 -1 1549
1551 0 426506 113087 175920 -1 1550
1552 0 426602 113151 175800 -1 1551
1553 0 426658 113187 175680 -1 1552
1554 0 426710 113247 175520 -1 1553
1555 0 426802 113447 175400 -1 1554
1556 0 426902 113335 175320 -1 1555
1557 0 426942 113303 175280 -1 1556
1558 0 427002 113283 175120 -1 1557
1559 0 427094 113293 175000 -1 1558
1560 0 427206 113261 174840 -1 1559
1561 0 427286 113213 174720 -1 1560
1562 0 427454 113125 174600 -1 1561
1563 0 427624 113071 174520 -1 1562
1564 0 427740 113083 174440 -1 1563
1565 0 427852 113071 174320 -1 1564
1566 0 427932 113035 174200 -1 1565
1567 0 428060 113107 174040 -1 1566
1568 0 428312 113211 173960 -1 1567
1569 0 428484 113247 173880 -1 1568
1570 0 428580 113207 173800 -1 1569
1571 0 428696 113219 173680 -1 1570
1572 0 428892 113191 173560 -1 1571
1573 0 429024 113231 173440 -1 1572
1574 0 429212 113179 173320 -1 1573
1575 0 429396 113131 173200 -1 1574
1576 0 429660 113115 173040 -1 1575
1577 0 429772 113147 172920 -1 1576
1578 0 429894 113221 172800 -1 1577
1579 0 430034 113293 172680 -1 1578
1580 0 430234 113309 172560 -1 1579
1581 0 430290 113377 172440 -1 1580
1582 0 430376 113403 172320 -1 1581
1583 0 430488 113471 172200 -1 1582
1584 0 430616 113499 172120 -1 1583
1585 0 430712 113495 172040 -1 1584
1586 0 430804 113487 171960 -1 1585
1587 0 430912 113443 171880 -1 1586
1588 0 431032 113431 171760 -1 1587
1589 0 431228 113367 171640 -1 1588
1590 0 431388 113355 171520 -1 1589
1591 0 431446 113301 171400 -1 1590
1592 0 431502 113289 171240 -1 1591
1593 0 431626 113273 171120 -1 1592
1594 0 431718 113289 171000 -1 1593
1595 0 431886 113249 170880 -1 1594
1596 0 432006 113225 170760 -1 1595
1597 0 432258 113329 170640 -1 1596
1598 0 432346 113321 170560 -1 1597
1599 0 432454 113329 170480 -1 1598
1600 0 432518 113333 170360 -1 1599
1601 0 432596 113343 170240 -1 1600
1602 0 432696 113327 170080 -1 1601
1603 0 432808 113275 169920 -1 1602
1604 0 432928 113243 169760 -1 1603
1605 0 432944 113242 169720 -1 1604
1606 0 432992 113239 169600 -1 1605
1607 0 433072 113247 169520 -1 1606
1608 0 433148 113287 169400 -1 1607
1609 0 433212 113287 169280 -1 1608
1610 0 433288 113311 169160 -1 1609
1611 0 433408 113307 169040 -1 1610
1612 0 433568 113323 168880 -1 1611
1613 0 433760 113339 168760 -1 1612
1614 0 433740 113487 168680 -1 1613
1615 0 433848 113623 168640 -1 1614
1616 0 433864 113723 168560 -1 1615
1617 0 433876 113715 168520 -1 1616
1618 0 433832 113271 168640 -1 1613
1619 0 433896 113231 168520 -1 1618
1620 0 433980 113227 168400 -1 1619
1621 0 434016 113271 168280 -1 1620
1622 0 434044 113287 168160 -1 1621
1623 0 434156 113327 168040 -1 1622
1624 0 434268 113323 167920 -1 1623
1625 0 434528 113223 167840 -1 1624
1626 0 434596 113231 167720 -1 1625
1627 0 434668 113135 167560 -1 1626
1628 0 434746 113121 167440 -1 1627
1629 0 434818 112977 167320 -1 1628
1630 0 434894 112929 167240 -1 1629
1631 0 434922 112909 167160 -1 1630
1632 0 434966 112833 167080 -1 1631
1633 0 435006 112693 167000 -1 1632
1634 0 435010 112633 166880 -1 1633
1635 0 435034 112569 166800 -1 1634
1636 0 435006 112317 166720 -1 1635
1637 0 435042 111817 166680 -1 1636
1638 0 434992 111691 166600 -1 1637
1639 0 435008 111607 166520 -1 1638
1640 0 434920 111519 166440 -1 1639
1641 0 434688 111063 166400 -1 1640
1642 0 434688 110555 166440 -1 1641
1643 0 434710 110509 166520 -1 1642
1644 0 434730 110373 166600 -1 1643
1645 0 434770 110261 166680 -1 1644
1646 0 434850 110129 166760 -1 1645
1647 0 434870 109993 166880 -1 1646
1648 0 434860 109767 166920 -1 1647
1649 0 435188 109315 166960 -1 1648
1650 0 435556 109163 166880 -1 1649
1651 0 435676 109055 166800 -1 1650
1652 0 435756 108987 166760 -1 1651
1653 0 435792 108919 166720 -1 1652
1654 0 435824 108907 166680 -1 1653
1655 0 435922 108829 166600 -1 1654
1656 0 435958 108797 166520 -1 1655
1657 0 435938 108677 166440 -1 1656
1658 0 435930 108417 166400 -1 1657
1659 0 435958 108265 166320 -1 1658
1660 0 436090 108193 166200 -1 1659
1661 0 436310 107993 166080 -1 1660
1662 0 436458 108009 166000 -1 1661
1663 0 436726 108045 165960 -1 1662
1664 0 436920 108011 165880 -1 1663
1665 0 437020 107991 165800 -1 1664
1666 0 437076 107999 165720 -1 1665
1667 0 437152 107987 165640 -1 1666
1668 0 437200 107971 165560 -1 1667
1669 0 437240 107939 165440 -1 1668
1670 0 437292 107911 165320 -1 1669
1671 0 437308 107819 165240 -1 1670
1672 0 437464 107407 165160 -1 1671
1673 0 437460 106915 165200 -1 1672
1674 0 437540 106755 165160 -1 1673
1675 0 437616 106627 165120 -1 1674
1676 0 437740 106563 165080 -1 1675
1677 0 437954 106429 165000 -1 1676
1678 0 437994 106437 164880 -1 1677
1679 0 438182 106305 164760 -1 1678
1680 0 438290 106201 164600 -1 1679
1681 0 438634 106049 164480 -1 1680
1682 0 438786 105941 164360 -1 1681
1683 0 438786 105941 164200 -1 1682
1684 0 438850 105953 164120 -1 1683
1685 0 439158 105509 164120 -1 1684
1686 0 439230 105405 164200 -1 1685
1687 0 439274 105345 164240 -1 1686
1688 0 439422 105249 164280 -1 1687
1689 0 439642 105153 164320 -1 1688
1690 0 439742 104953 164240 -1 1689
1691 0 439866 104833 164200 -1 1690
1692 0 440074 104673 164160 -1 1691
1693 0 440136 104659 164120 -1 1692
1694 0 440236 104679 164040 -1 1693
1695 0 440380 104643 164000 -1 1694
1696 0 440536 104631 163920 -1 1695
1697 0 440724 104507 163840 -1 1696
1698 0 440876 104431 163760 -1 1697
1699 0 441000 104331 163680 -1 1698
1700 0 441040 104043 163640 -1 1699
1701 0 441168 103803 163680 -1 1700
1702 0 441172 103727 163760 -1 1701
1703 0 441232 103547 163840 -1 1702
1704 0 441224 103407 163920 -1 1703
1705 0 441268 103251 164040 -1 1704
1706 0 441204 103099 164160 -1 1705
1707 0 441180 102999 164280 -1 1706
1708 0 441124 102863 164400 -1 1707
1709 0 441066 102689 164440 -1 1708
1710 0 440990 102501 164520 -1 1709
1711 0 438874 105993 164000 -1 1684
1712 0 438886 106045 163880 -1 1711
1713 0 439122 106145 163760 -1 1712
1714 0 439210 106149 163600 -1 1713
1715 0 439310 106225 163480 -1 1714
1716 0 439406 106273 163320 -1 1715
1717 0 439566 106353 163200 -1 1716
1718 0 439610 106397 163000 -1 1717
1719 0 439648 106399 162880 -1 1718
1720 0 439696 106335 162760 -1 1719
1721 0 439964 106255 162640 -1 1720
1722 0 440120 106167 162600 -1 1721
1723 0 440216 106151 162520 -1 1722
1724 0 440372 106143 162440 -1 1723
1725 0 440720 105943 162360 -1 1724
1726 0 440920 105715 162320 -1 1725
1727 0 441392 105423 162280 -1 1726
1728 0 441506 105189 162240 -1 1727
1729 0 441578 105041 162200 -1 1728
1730 0 441630 104961 162160 -1 1729
1731 0 441690 104917 162120 -1 1730
1732 0 441718 104841 162000 -1 1731
1733 0 441642 104805 161840 -1 1732
1734 0 441574 104689 161640 -1 1733
1735 0 441582 104661 161480 -1 1734
1736 0 441642 104693 161320 -1 1735
1737 0 441586 104829 161240 -1 1736
1738 0 441606 104849 161200 -1 1737
1739 0 441682 104577 161280 -1 1736
1740 0 441606 104581 161120 -1 1739
1741 0 441342 104445 161120 -1 1740
1742 0 441338 104377 161080 -1 1741
1743 0 435182 110145 166880 -1 1647
1744 0 415728 117993 187400 104 1412
1745 0 415880 117981 187480 96 1744
1746 0 415944 118109 187560 96 1745
1747 0 416128 118141 187640 75 1746
1748 0 416212 118241 187720 60 1747
1749 0 416324 118297 187760 60 1748
1750 0 416480 118393 187800 91 1749
1751 0 416604 118429 187840 91 1750
1752 0 416728 118473 187880 120 1751
1753 0 416848 118541 187920 120 1752
1754 0 417156 118609 188000 143 1753
1755 0 417320 118569 188080 143 1754
1756 0 417456 118573 188120 98 1755
1757 0 417600 118617 188160 98 1756
1758 0 417780 118717 188200 124 1757
1759 0 418032 119021 188160 120 1758
1760 0 418058 119143 188120 120 1759
1761 0 418246 119403 188080 124 1760
1762 0 418342 119535 188040 124 1761
1763 0 418426 119643 187960 107 1762
1764 0 418454 119659 187920 107 1763
1765 0 418582 119747 187880 81 1764
1766 0 418778 119871 187800 81 1765
1767 0 418966 119931 187680 60 1766
1768 0 419130 119991 187600 60 1767
1769 0 419158 120095 187560 60 1768
1770 0 419430 120071 187480 60 1769
1771 0 419566 120127 187440 60 1770
1772 0 419654 120367 187520 60 1771
1773 0 419562 120487 187560 60 1772
1774 0 419614 120159 187400 60 1771
1775 0 419730 120203 187360 60 1774
1776 0 419954 120239 187280 -1 1775
1777 0 420186 120303 187200 -1 1776
1778 0 420330 120327 187120 -1 1777
1779 0 420590 120383 187040 -1 1778
1780 0 420770 120415 187000 -1 1779
1781 0 420870 120471 186960 -1 1780
1782 0 420946 120539 186920 -1 1781
1783 0 421278 120583 186880 -1 1782
1784 0 421458 120543 187040 -1 1783
1785 0 421614 120543 186960 -1 1784
1786 0 421702 120539 186920 -1 1785
1787 0 421842 120531 186880 -1 1786
1788 0 422100 120557 186800 -1 1787
1789 0 422232 120505 186760 -1 1788
1790 0 422348 120549 186680 -1 1789
1791 0 422496 120581 186600 -1 1790
1792 0 422640 120601 186520 -1 1791
1793 0 422768 120685 186440 -1 1792
1794 0 422928 120649 186360 -1 1793
1795 0 423532 120457 186280 -1 1794
1796 0 423728 120449 186240 -1 1795
1797 0 424052 120441 186200 -1 1796
1798 0 424232 120369 186160 -1 1797
1799 0 424588 120321 186080 -1 1798
1800 0 424722 120287 186000 -1 1799
1801 0 424850 120247 185920 -1 1800
1802 0 425046 120035 185800 -1 1801
1803 0 425174 119923 185680 -1 1802
1804 0 425326 119855 185560 -1 1803
1805 0 425470 119795 185440 -1 1804
1806 0 425686 119683 185320 -1 1805
1807 0 425830 119599 185200 -1 1806
1808 0 426022 119607 185120 -1 1807
1809 0 426178 119527 184960 -1 1808
1810 0 426314 119411 184840 -1 1809
1811 0 426458 119271 184720 -1 1810
1812 0 426756 119181 184640 -1 1811
1813 0 427068 119077 184560 -1 1812
1814 0 427312 118793 184480 -1 1813
1815 0 427744 118545 184480 -1 1814
1816 0 427836 118449 184440 -1 1815
1817 0 427916 118381 184400 -1 1816
1818 0 428116 118257 184320 -1 1817
1819 0 428444 118245 184280 -1 1818
1820 0 428808 118145 184240 -1 1819
1821 0 428940 118049 184200 -1 1820
1822 0 429226 117871 184120 -1 1821
1823 0 429418 117747 184040 -1 1822
1824 0 429578 117627 183960 -1 1823
1825 0 429798 117463 183840 -1 1824
1826 0 429966 117411 183760 -1 1825
1827 0 430086 117315 183680 -1 1826
1828 0 430198 117283 183600 -1 1827
1829 0 430286 117299 183520 -1 1828
1830 0 430362 117247 183440 -1 1829
1831 0 430482 117203 183360 -1 1830
1832 0 430658 117199 183280 -1 1831
1833 0 431026 117135 183200 -1 1832
1834 0 431238 117079 183160 -1 1833
1835 0 431416 117029 183120 -1 1834
1836 0 431576 116921 183080 -1 1835
1837 0 431820 116821 183040 -1 1836
1838 0 432084 116717 183000 -1 1837
1839 0 432296 116645 182960 -1 1838
1840 0 432480 116629 182920 -1 1839
1841 0 432528 116653 182880 -1 1840
1842 0 432620 116701 182800 -1 1841
1843 0 432676 116757 182720 -1 1842
1844 0 432748 116841 182640 -1 1843
1845 0 432976 116905 182600 -1 1844
1846 0 433156 117017 182520 -1 1845
1847 0 433356 117121 182440 -1 1846
1848 0 433464 117161 182400 -1 1847
1849 0 433528 117177 182360 -1 1848
1850 0 433596 117209 182320 -1 1849
1851 0 433708 117189 182240 -1 1850
1852 0 433844 117217 182160 -1 1851
1853 0 434048 117149 182080 -1 1852
1854 0 434284 117109 181960 -1 1853
1855 0 434410 117107 181880 -1 1854
1856 0 434526 117103 181800 -1 1855
1857 0 434718 117119 181680 -1 1856
1858 0 434902 117159 181600 -1 1857
1859 0 435142 117191 181520 -1 1858
1860 0 435238 117243 181440 -1 1859
1861 0 435438 117255 181360 -1 1860
1862 0 435518 117339 181320 -1 1861
1863 0 435682 117247 181200 -1 1862
1864 0 435742 117159 181080 -1 1863
1865 0 435898 117115 181000 -1 1864
1866 0 436002 117003 180920 -1 1865
1867 0 436118 116903 180840 -1 1866
1868 0 436270 116835 180760 -1 1867
1869 0 436482 116771 180640 -1 1868
1870 0 436598 116687 180520 -1 1869
1871 0 436834 116575 180440 -1 1870
1872 0 437070 116459 180360 -1 1871
1873 0 437260 116385 180320 -1 1872
1874 0 437448 116325 180240 -1 1873
1875 0 437616 116277 180200 -1 1874
1876 0 437812 116261 180160 -1 1875
1877 0 437944 116293 180120 -1 1876
1878 0 438076 116273 180040 -1 1877
1879 0 438212 116285 179960 -1 1878
1880 0 438284 116273 179880 -1 1879
1881 0 438310 116295 179800 -1 1880
1882 0 438354 116315 179680 -1 1881
1883 0 438486 116331 179560 -1 1882
1884 0 438722 116323 179480 -1 1883
1885 0 438854 116359 179400 -1 1884
1886 0 438898 116367 179320 -1 1885
1887 0 438918 116395 179200 -1 1886
1888 0 439042 116467 179120 -1 1887
1889 0 439114 116411 179080 -1 1888
1890 0 439190 116367 179000 -1 1889
1891 0 439286 116371 178880 -1 1890
1892 0 439378 116367 178800 -1 1891
1893 0 439506 116411 178720 -1 1892
1894 0 439526 116431 178640 -1 1893
1895 0 439622 116499 178520 -1 1894
1896 0 439662 116567 178400 -1 1895
1897 0 439702 116651 178280 -1 1896
1898 0 439782 116727 178200 -1 1897
1899 0 439886 116819 178120 -1 1898
1900 0 440014 116871 178040 -1 1899
1901 0 440108 116929 177960 -1 1900
1902 0 440260 116997 177840 -1 1901
1903 0 440392 117073 177720 -1 1902
1904 0 440512 117157 177600 -1 1903
1905 0 440604 117221 177520 -1 1904
1906 0 440656 117285 177440 -1 1905
1907 0 440664 117341 177360 -1 1906
1908 0 440660 117389 177280 -1 1907
1909 0 440688 117385 177160 -1 1908
1910 0 440716 117329 177000 -1 1909
1911 0 440740 117321 176840 -1 1910
1912 0 440768 117373 176680 -1 1911
1913 0 440788 117433 176520 -1 1912
1914 0 440872 117469 176360 -1 1913
1915 0 440888 117477 176200 -1 1914
1916 0 440952 117461 176040 -1 1915
1917 0 441028 117465 175880 -1 1916
1918 0 441156 117433 175760 -1 1917
1919 0 441208 117389 175640 -1 1918
1920 0 441240 117397 175520 -1 1919
1921 0 441252 117505 175400 -1 1920
1922 0 441268 117551 175320 -1 1921
1923 0 441320 117395 175200 -1 1922
1924 0 441312 117343 175160 -1 1923
1925 0 441368 117271 175040 -1 1924
1926 0 441384 117263 174920 -1 1925
1927 0 441368 117219 174800 -1 1926
1928 0 441352 117155 174680 -1 1927
1929 0 441376 117099 174560 -1 1928
1930 0 441336 117075 174440 -1 1929
1931 0 441324 117007 174280 -1 1930
1932 0 441352 116959 174160 -1 1931
1933 0 441412 116999 174000 -1 1932
1934 0 441476 116967 173880 -1 1933
1935 0 441472 116979 173760 -1 1934
1936 0 441592 117003 173640 -1 1935
1937 0 441704 117075 173520 -1 1936
1938 0 441776 117115 173400 -1 1937
1939 0 441824 117151 173280 -1 1938
1940 0 441872 117171 173160 -1 1939
1941 0 441940 117275 173040 -1 1940
1942 0 441956 117267 172920 -1 1941
1943 0 441992 117343 172800 -1 1942
1944 0 441992 117427 172680 -1 1943
1945 0 441984 117463 172600 -1 1944
1946 0 441980 117493 172480 -1 1945
1947 0 441948 117601 172360 -1 1946
1948 0 441956 117645 172320 -1 1947
1949 0 441940 117643 172240 -1 1948
1950 0 441924 117651 172120 -1 1949
1951 0 441936 117647 172000 -1 1950
1952 0 441960 117647 171880 -1 1951
1953 0 441980 117671 171760 -1 1952
1954 0 441988 117627 171640 -1 1953
1955 0 441952 117587 171520 -1 1954
1956 0 441948 117575 171480 -1 1955
1957 0 441908 117559 171440 -1 1956
1958 0 441888 117515 171360 -1 1957
1959 0 441868 117543 171240 -1 1958
1960 0 441844 117571 171120 -1 1959
1961 0 441900 117547 171000 -1 1960
1962 0 441944 117479 170880 -1 1961
1963 0 441932 117479 170760 -1 1962
1964 0 441948 117419 170640 -1 1963
1965 0 441984 117339 170560 -1 1964
1966 0 442136 117247 170480 -1 1965
1967 0 442304 117239 170400 -1 1966
1968 0 442480 117219 170280 -1 1967
1969 0 442584 117239 170200 -1 1968
1970 0 442816 117199 170120 -1 1969
1971 0 442956 117195 170040 -1 1970
1972 0 443020 117215 169960 -1 1971
1973 0 443036 117199 169880 -1 1972
1974 0 443308 117263 169840 -1 1973
1975 0 443540 117235 169800 -1 1974
1976 0 443824 117203 169720 -1 1975
1977 0 444024 117199 169680 -1 1976
1978 0 444236 117159 169640 -1 1977
1979 0 444340 117147 169600 -1 1978
1980 0 444368 117131 169520 -1 1979
1981 0 444524 117181 169360 -1 1980
1982 0 444748 117153 169280 -1 1981
1983 0 444860 117157 169200 -1 1982
1984 0 445068 117185 169080 -1 1983
1985 0 445316 117261 169040 -1 1984
1986 0 445608 117417 168960 -1 1985
1987 0 445736 117453 168920 -1 1986
1988 0 445864 117477 168840 -1 1987
1989 0 445988 117493 168720 -1 1988
1990 0 446120 117565 168600 -1 1989
1991 0 446272 117631 168560 -1 1990
1992 0 446736 117727 168560 -1 1991
1993 0 446992 117823 168480 -1 1992
1994 0 447068 117895 168400 -1 1993
1995 0 447372 117975 168360 -1 1994
1996 0 447680 118073 168400 -1 1995
1997 0 447940 118117 168440 -1 1996
1998 0 448284 118205 168480 -1 1997
1999 0 448548 118369 168440 -1 1998
2000 0 448660 118469 168400 -1 1999
2001 0 448868 118573 168440 -1 2000
2002 0 449084 118553 168480 -1 2001
2003 0 449460 118531 168440 -1 2002
2004 0 449688 118635 168360 -1 2003
2005 0 449928 118667 168320 -1 2004
2006 0 450032 118683 168280 -1 2005
2007 0 450272 118755 168320 -1 2006
2008 0 450396 118767 168360 -1 2007
2009 0 450712 118895 168400 -1 2008
2010 0 450880 118943 168520 -1 2009
2011 0 441040 117321 177440 -1 1906
2012 0 441218 117359 177360 -1 2011
2013 0 441486 117483 177320 -1 2012
2014 0 441714 117683 177320 -1 2013
2015 0 441882 117803 177240 -1 2014
2016 0 441962 117843 177200 -1 2015
2017 0 442074 117931 177160 -1 2016
2018 0 442162 117999 177120 -1 2017
2019 0 442238 118051 177080 -1 2018
2020 0 442302 118051 177040 -1 2019
2021 0 442626 118087 177000 -1 2020
2022 0 442770 118115 176960 -1 2021
2023 0 442886 118175 176920 -1 2022
2024 0 443006 118231 176880 -1 2023
2025 0 443040 118269 176840 -1 2024
2026 0 443176 118393 176760 -1 2025
2027 0 443444 118609 176680 -1 2026
2028 0 443628 118737 176640 -1 2027
2029 0 443800 118829 176600 -1 2028
2030 0 443972 118989 176560 -1 2029
2031 0 444052 119129 176520 -1 2030
2032 0 444212 119365 176480 -1 2031
2033 0 444282 119375 176440 -1 2032
2034 0 444334 119403 176320 -1 2033
2035 0 426420 119133 184440 -1 1813
2036 0 426300 119017 184320 -1 2035
2037 0 426276 118949 184240 -1 2036
2038 0 426224 118993 184120 -1 2037
2039 0 426168 118945 184000 -1 2038
2040 0 426136 118889 183880 -1 2039
2041 0 426024 118889 183800 -1 2040
2042 0 425832 119129 183760 -1 2041
2043 0 425496 119301 183800 -1 2042
2044 0 425220 119389 183840 -1 2043
2045 0 424540 119665 183960 -1 2044
2046 0 423748 119993 184000 -1 2045
2047 0 423392 119833 183840 -1 2046
2048 0 422760 119689 183760 -1 2047
2049 0 422232 119705 183720 -1 2048
2050 0 422116 119799 183680 -1 2049
2051 0 421800 119823 183680 -1 2050
2052 0 421800 119751 183600 -1 2051
2053 0 421724 119763 183520 -1 2052
2054 0 421624 119755 183440 -1 2053
2055 0 421524 119743 183360 -1 2054
2056 0 421208 119865 183240 -1 2055
2057 0 421168 119901 183160 -1 2056
2058 0 421024 119969 183120 -1 2057
2059 0 420764 120113 183080 -1 2058
2060 0 420576 120237 183040 -1 2059
2061 0 420316 120253 183000 -1 2060
2062 0 420176 120289 182960 -1 2061
2063 0 420036 120347 182880 -1 2062
2064 0 419808 120367 182800 -1 2063
2065 0 419636 120403 182720 -1 2064
2066 0 419500 120407 182640 -1 2065
2067 0 419472 120467 182560 -1 2066
2068 0 419416 120451 182480 -1 2067
2069 0 419384 120383 182400 -1 2068
2070 0 419340 120379 182320 -1 2069
2071 0 419336 120331 182240 -1 2070
2072 0 418972 120267 182200 -1 2071
2073 0 419360 120415 182200 -1 2070
2074 0 419384 120407 182120 -1 2073
2075 0 419424 120427 182080 -1 2074
2076 0 419532 120357 182000 -1 2075
2077 0 419636 120325 181960 -1 2076
2078 0 419756 120317 181880 -1 2077
2079 0 419924 120261 181800 -1 2078
2080 0 420108 120225 181720 -1 2079
2081 0 420220 120189 181640 -1 2080
2082 0 420332 120181 181560 -1 2081
2083 0 420420 120173 181440 -1 2082
2084 0 420504 120089 181360 -1 2083
2085 0 420596 120021 181320 -1 2084
2086 0 420984 119793 181200 -1 2085
2087 0 421136 119785 181120 -1 2086
2088 0 421236 119757 181040 -1 2087
2089 0 421368 119681 180920 -1 2088
2090 0 421392 119605 180800 -1 2089
2091 0 421468 119577 180680 -1 2090
2092 0 421824 119349 180560 -1 2091
2093 0 421916 119139 180520 -1 2092
2094 0 422128 119011 180480 -1 2093
2095 0 422260 118943 180440 -1 2094
2096 0 422356 118875 180360 -1 2095
2097 0 422420 118839 180280 -1 2096
2098 0 422508 118779 180200 -1 2097
2099 0 422572 118659 180120 -1 2098
2100 0 422588 118563 180040 -1 2099
2101 0 422664 118495 179960 -1 2100
2102 0 422748 118471 179840 -1 2101
2103 0 422808 118451 179760 -1 2102
2104 0 422912 118467 179680 -1 2103
2105 0 422984 118475 179600 -1 2104
2106 0 423136 118455 179520 -1 2105
2107 0 423228 118495 179440 -1 2106
2108 0 423356 118555 179360 -1 2107
2109 0 423476 118631 179280 -1 2108
2110 0 423716 118699 179200 -1 2109
2111 0 423780 118751 179120 -1 2110
2112 0 423852 118751 179040 -1 2111
2113 0 423964 118739 178920 -1 2112
2114 0 424076 118739 178840 -1 2113
2115 0 424180 118731 178760 -1 2114
2116 0 424280 118781 178680 -1 2115
2117 0 424364 118813 178640 -1 2116
2118 0 424448 118813 178560 -1 2117
2119 0 424588 118841 178480 -1 2118
2120 0 424672 118869 178400 -1 2119
2121 0 424772 118861 178320 -1 2120
2122 0 424860 118945 178240 -1 2121
2123 0 424964 118945 178120 -1 2122
2124 0 425156 118897 178040 -1 2123
2125 0 425332 118873 177960 -1 2124
2126 0 425444 118837 177920 -1 2125
2127 0 425660 118761 177840 -1 2126
2128 0 425856 118641 177800 -1 2127
2129 0 426044 118561 177760 -1 2128
2130 0 426220 118533 177720 -1 2129
2131 0 426360 118437 177680 -1 2130
2132 0 426412 118451 177600 -1 2131
2133 0 426492 118403 177520 -1 2132
2134 0 426608 118359 177440 -1 2133
2135 0 426672 118315 177360 -1 2134
2136 0 426788 118239 177280 -1 2135
2137 0 426900 118175 177200 -1 2136
2138 0 427164 117935 177120 -1 2137
2139 0 427224 117831 177080 -1 2138
2140 0 427380 117659 177000 -1 2139
2141 0 427484 117571 176920 -1 2140
2142 0 427604 117511 176840 -1 2141
2143 0 427692 117475 176760 -1 2142
2144 0 427884 117499 176720 -1 2143
2145 0 428004 117491 176640 -1 2144
2146 0 428196 117391 176560 -1 2145
2147 0 428184 117451 176520 -1 2146
2148 0 428448 117447 176440 -1 2147
2149 0 428688 117367 176360 -1 2148
2150 0 428916 117331 176280 -1 2149
2151 0 429004 117329 176200 -1 2150
2152 0 429232 117345 176120 -1 2151
2153 0 429452 117353 176080 -1 2152
2154 0 429784 117397 176040 -1 2153
2155 0 429752 117385 175960 -1 2154
2156 0 429788 117357 175920 -1 2155
2157 0 429828 117329 175880 -1 2156
2158 0 429956 117273 175840 -1 2157
2159 0 430040 117225 175800 -1 2158
2160 0 430116 117221 175760 -1 2159
2161 0 430252 117205 175680 -1 2160
2162 0 430444 117169 175600 -1 2161
2163 0 430504 117145 175560 -1 2162
2164 0 430548 117145 175520 -1 2163
2165 0 430628 117157 175480 -1 2164
2166 0 430660 117157 175440 -1 2165
2167 0 430788 116965 175440 -1 2166
2168 0 431136 116837 175440 -1 2167
2169 0 431220 116807 175320 -1 2168
2170 0 431264 116743 175200 -1 2169
2171 0 431304 116683 175080 -1 2170
2172 0 431408 116619 174960 -1 2171
2173 0 431572 116555 174880 -1 2172
2174 0 431700 116419 174840 -1 2173
2175 0 431908 116347 174800 -1 2174
2176 0 432024 116207 174760 -1 2175
2177 0 432096 116147 174720 -1 2176
2178 0 432348 116059 174640 -1 2177
2179 0 432776 115967 174600 -1 2178
2180 0 433016 116067 174560 -1 2179
2181 0 433344 116187 174520 -1 2180
2182 0 433524 116311 174480 -1 2181
2183 0 433980 116403 174520 -1 2182
2184 0 434268 116521 174560 -1 2183
2185 0 434532 116517 174600 -1 2184
2186 0 434644 116565 174640 -1 2185
2187 0 434592 116613 174760 -1 2186
2188 0 434624 116665 174880 -1 2187
2189 0 422196 119971 183680 -1 2050
2190 0 422272 120063 183600 -1 2189
2191 0 422380 120103 183560 -1 2190
2192 0 422656 120339 183520 -1 2191
2193 0 422728 120423 183560 -1 2192
2194 0 422848 120539 183600 -1 2193
2195 0 422924 120615 183640 -1 2194
2196 0 422980 120659 183680 -1 2195
2197 0 423032 120847 183720 -1 2196
2198 0 423096 120823 183760 -1 2197
2199 0 423128 120855 183800 -1 2198
2200 0 423048 120951 183680 -1 2197
2201 0 423056 120971 183640 -1 2200
2202 0 423048 121007 183560 -1 2201
2203 0 423012 121243 183480 -1 2202
2204 0 422792 121501 183520 -1 2203
2205 0 422468 121669 183560 -1 2204
2206 0 422388 121805 183640 -1 2205
2207 0 422168 121981 183720 -1 2206
2208 0 421720 122213 183720 -1 2207
2209 0 421424 122549 183760 -1 2208
2210 0 421164 122891 183800 -1 2209
2211 0 421128 122931 183920 -1 2210
2212 0 420720 122935 183960 -1 2211
2213 0 421152 122879 183720 -1 2210
2214 0 421152 122879 183680 -1 2213
2215 0 421500 123387 183680 -1 2214
2216 0 421560 123375 183640 -1 2215
2217 0 421868 123319 183600 -1 2216
2218 0 421972 123307 183520 -1 2217
2219 0 421988 123303 183440 -1 2218
2220 0 422004 123307 183400 -1 2219
2221 0 422080 123319 183320 -1 2220
2222 0 422292 123423 183240 -1 2221
2223 0 422420 123459 183200 -1 2222
2224 0 422480 123517 183120 -1 2223
2225 0 422612 123569 183040 -1 2224
2226 0 422696 123605 183000 -1 2225
2227 0 422832 123617 182920 -1 2226
2228 0 422932 123697 182840 -1 2227
2229 0 423044 123765 182760 -1 2228
2230 0 423184 123821 182680 -1 2229
2231 0 423240 123893 182600 -1 2230
2232 0 423252 123973 182520 -1 2231
2233 0 423296 124041 182440 -1 2232
2234 0 423268 124097 182360 -1 2233
2235 0 423300 124137 182280 -1 2234
2236 0 423352 124185 182200 -1 2235
2237 0 423448 124253 182120 -1 2236
2238 0 423524 124293 182080 -1 2237
2239 0 421392 120633 187120 -1 1784
2240 0 421224 120785 187160 -1 2239
2241 0 421156 120885 187200 -1 2240
2242 0 421048 120957 187240 -1 2241
2243 0 420984 120989 187280 -1 2242
2244 0 420888 121033 187320 -1 2243
2245 0 420768 121077 187360 -1 2244
2246 0 420624 121137 187400 -1 2245
2247 0 420512 121205 187440 -1 2246
2248 0 420404 121277 187480 -1 2247
2249 0 420264 121357 187520 -1 2248
2250 0 420116 121477 187560 -1 2249
2251 0 420064 121453 187600 -1 2250
2252 0 419992 121497 187640 -1 2251
2253 0 419780 121605 187720 -1 2252
2254 0 419696 121661 187800 -1 2253
2255 0 419520 121753 187920 -1 2254
2256 0 419404 121821 188040 -1 2255
2257 0 419354 121847 188120 -1 2256
2258 0 419278 121823 188280 -1 2257
2259 0 419150 121875 188400 -1 2258
2260 0 419050 121955 188520 -1 2259
2261 0 418914 122151 188640 -1 2260
2262 0 418902 122287 188760 -1 2261
2263 0 418738 122367 188840 -1 2262
2264 0 418620 122461 188920 -1 2263
2265 0 418754 122551 188960 -1 2264
2266 0 418750 122655 189080 -1 2265
2267 0 418838 122779 189160 -1 2266
2268 0 418870 122891 189240 -1 2267
2269 0 418870 123003 189320 -1 2268
2270 0 418884 123081 189400 -1 2269
2271 0 418916 123237 189480 -1 2270
2272 0 418960 123385 189560 -1 2271
2273 0 418988 123469 189640 -1 2272
2274 0 418928 123537 189720 -1 2273
2275 0 418906 123583 189800 -1 2274
2276 0 418850 123643 189880 -1 2275
2277 0 418794 123635 189960 -1 2276
2278 0 418714 123607 190080 -1 2277
2279 0 418714 123631 190160 -1 2278
2280 0 418706 123643 190280 -1 2279
2281 0 418718 123659 190400 -1 2280
2282 0 418718 123755 190520 -1 2281
2283 0 418698 123795 190600 -1 2282
2284 0 418694 123815 190680 -1 2283
2285 0 418679 123735 190720 -1 2284
2286 0 418659 123823 190760 -1 2285
2287 0 418619 123835 190880 -1 2286
2288 0 418587 123839 191040 -1 2287
2289 0 418559 123847 191160 -1 2288
2290 0 418507 123799 191240 -1 2289
2291 0 418335 123719 191360 -1 2290
2292 0 418295 123711 191400 -1 2291
2293 0 418291 123655 191520 -1 2292
2294 0 418241 123615 191560 -1 2293
2295 0 418191 123575 191600 -1 2294
2296 0 418171 123551 191680 -1 2295
2297 0 418195 123535 191800 -1 2296
2298 0 418187 123543 191920 -1 2297
2299 0 418083 123571 192000 -1 2298
2300 0 418043 123615 192040 -1 2299
2301 0 417971 123755 192120 -1 2300
2302 0 417907 123839 192160 -1 2301
2303 0 417723 123899 192240 -1 2302
2304 0 417615 123887 192320 -1 2303
2305 0 417447 123931 192480 -1 2304
2306 0 417380 123981 192560 -1 2305
2307 0 417363 124055 192640 -1 2306
2308 0 417315 124155 192720 -1 2307
2309 0 417283 124291 192840 -1 2308
2310 0 417281 124397 193000 -1 2309
2311 0 417281 124425 193080 -1 2310
2312 0 417221 124489 193200 -1 2311
2313 0 417041 124777 193280 -1 2312
2314 0 416823 124835 193320 -1 2313
2315 0 416807 124915 193400 -1 2314
2316 0 416759 125003 193480 -1 2315
2317 0 416627 125107 193600 -1 2316
2318 0 416497 125217 193680 -1 2317
2319 0 416225 125269 193760 -1 2318
2320 0 416105 125249 193840 -1 2319
2321 0 415941 125233 193960 -1 2320
2322 0 415691 125243 194000 -1 2321
2323 0 415539 125299 194000 -1 2322
2324 0 415435 125231 194080 -1 2323
2325 0 415415 125179 194160 -1 2324
2326 0 415413 125153 194200 -1 2325
2327 0 415297 125133 194280 -1 2326
2328 0 415251 125099 194360 -1 2327
2329 0 415199 124825 194360 -1 2328
2330 0 415327 124797 194400 -1 2329
2331 0 418368 122613 188960 -1 2264
2332 0 418308 122801 189000 -1 2331
2333 0 418124 122981 189040 -1 2332
2334 0 417548 123093 189000 -1 2333
2335 0 417268 123097 188960 -1 2334
2336 0 417048 123137 188920 -1 2335
2337 0 416732 123405 188920 -1 2336
2338 0 416700 123453 188960 -1 2337
2339 0 416676 123497 189000 -1 2338
2340 0 416608 123577 189040 -1 2339
2341 0 416604 123641 189080 -1 2340
2342 0 416594 123683 189120 -1 2341
2343 0 410826 119751 188960 51 1301
2344 0 403518 127451 192040 60 314
2345 0 403422 127869 192080 51 2344
2346 0 403494 128121 192120 40 2345
2347 0 403482 128281 192200 91 2346
2348 0 403410 128433 192320 107 2347
2349 0 403362 128519 192400 107 2348
2350 0 403390 128691 192480 81 2349
2351 0 403414 128855 192560 81 2350
2352 0 403394 129055 192600 86 2351
2353 0 403370 129171 192680 91 2352
2354 0 403338 129339 192760 91 2353
2355 0 403338 129471 192800 124 2354
2356 0 403286 129593 192880 124 2355
2357 0 403238 129797 192960 102 2356
2358 0 403158 130073 193040 91 2357
2359 0 403054 130225 193080 104 2358
2360 0 402982 130321 193160 120 2359
2361 0 402926 130381 193200 120 2360
2362 0 402886 130547 193240 98 2361
2363 0 402794 130735 193280 98 2362
2364 0 402662 131031 193360 120 2363
2365 0 402582 131187 193440 120 2364
2366 0 402546 131351 193520 98 2365
2367 0 402478 131629 193600 60 2366
2368 0 402406 131749 193680 98 2367
2369 0 402298 131885 193720 98 2368
2370 0 402186 132045 193800 128 2369
2371 0 402090 132141 193840 101 2370
2372 0 401994 132281 193880 81 2371
2373 0 401890 132405 193960 81 2372
2374 0 401814 132609 194040 40 2373
2375 0 401750 133003 194080 90 2374
2376 0 401930 133367 194160 198 2375
2377 0 401878 133571 194560 120 2376
2378 0 401806 133879 194640 139 2377
2379 0 401674 134027 194720 60 2378
2380 0 401534 134265 194800 102 2379
2381 0 401430 134449 194880 107 2380
2382 0 401254 134629 194960 102 2381
2383 0 401050 134837 195040 139 2382
2384 0 400878 135021 195080 120 2383
2385 0 400710 135229 195120 81 2384
2386 0 400662 135333 195160 81 2385
2387 0 400602 135475 195200 98 2386
2388 0 400518 135631 195280 81 2387
2389 0 400466 135771 195320 90 2388
2390 0 400414 135919 195400 90 2389
2391 0 400338 136091 195480 98 2390
2392 0 400294 136231 195520 98 2391
2393 0 400282 136451 195600 107 2392
2394 0 400314 136771 195680 86 2393
2395 0 400242 136985 195720 86 2394
2396 0 400282 137113 195800 96 2395
2397 0 400298 137233 195880 96 2396
2398 0 400302 137411 196000 115 2397
2399 0 400258 137571 196120 163 2398
2400 0 400258 137659 196240 163 2399
2401 0 400222 137823 196280 108 2400
2402 0 400174 137995 196400 148 2401
2403 0 400106 138143 196480 148 2402
2404 0 400046 138279 196520 75 2403
2405 0 399998 138403 196600 128 2404
2406 0 399930 138529 196680 32 2405
2407 0 399894 138585 196800 32 2406
2408 0 399838 138645 196880 32 2407
2409 0 399694 138757 196960 75 2408
2410 0 399542 138929 197000 102 2409
2411 0 399486 139029 197040 101 2410
2412 0 399418 139145 197080 101 2411
2413 0 399342 139321 197120 107 2412
2414 0 399294 139425 197160 107 2413
2415 0 399258 139489 197200 120 2414
2416 0 399206 139665 197240 120 2415
2417 0 399154 139833 197280 86 2416
2418 0 399066 139959 197320 107 2417
2419 0 398974 140231 197360 120 2418
2420 0 398938 140383 197440 120 2419
2421 0 398870 140555 197560 131 2420
2422 0 398850 140707 197640 86 2421
2423 0 398858 140783 197680 86 2422
2424 0 398774 140983 197760 86 2423
2425 0 398710 141073 197800 102 2424
2426 0 398718 141245 197840 102 2425
2427 0 398458 141577 197880 107 2426
2428 0 398230 141809 197840 98 2427
2429 0 398082 141909 197800 80 2428
2430 0 398002 141965 197760 80 2429
2431 0 397926 142009 197720 60 2430
2432 0 397858 142049 197680 60 2431
2433 0 397794 142071 197640 60 2432
2434 0 397686 142059 197560 115 2433
2435 0 397638 142115 197480 115 2434
2436 0 397558 142155 197400 115 2435
2437 0 397470 142195 197320 71 2436
2438 0 397414 142195 197240 71 2437
2439 0 397262 142219 197160 108 2438
2440 0 397198 142251 197080 108 2439
2441 0 397062 142311 197000 75 2440
2442 0 396938 142351 196920 75 2441
2443 0 396862 142419 196840 115 2442
2444 0 396826 142569 196760 115 2443
2445 0 396806 142637 196680 120 2444
2446 0 396794 142749 196640 120 2445
2447 0 396794 142945 196600 86 2446
2448 0 396926 143281 196560 107 2447
2449 0 396882 143809 196560 71 2448
2450 0 396722 143973 196520 156 2449
2451 0 396666 144047 196640 156 2450
2452 0 396542 144251 196720 128 2451
2453 0 396394 144603 196760 86 2452
2454 0 396090 145187 196800 181 2453
2455 0 395906 145749 196840 209 2454
2456 0 395818 146577 196880 166 2455
2457 0 395718 146953 196840 102 2456
2458 0 395590 147153 196800 60 2457
2459 0 395430 147305 196880 75 2458
2460 0 395358 147399 196960 75 2459
2461 0 395334 147515 197000 102 2460
2462 0 395326 147611 197080 102 2461
2463 0 395254 147759 197160 91 2462
2464 0 395270 147835 197240 91 2463
2465 0 395226 147895 197320 98 2464
2466 0 395114 147981 197400 98 2465
2467 0 395018 148077 197480 81 2466
2468 0 394982 148133 197560 81 2467
2469 0 394902 148209 197680 98 2468
2470 0 394794 148241 197720 98 2469
2471 0 394662 148237 197800 81 2470
2472 0 394682 148233 197880 81 2471
2473 0 394722 148265 198000 81 2472
2474 0 394782 148425 198160 98 2473
2475 0 394730 148521 198280 124 2474
2476 0 394734 148629 198360 124 2475
2477 0 394658 148777 198440 102 2476
2478 0 394674 148869 198480 102 2477
2479 0 394678 149013 198520 134 2478
2480 0 394634 149075 198600 134 2479
2481 0 394706 149275 198720 108 2480
2482 0 394782 149467 198800 91 2481
2483 0 394858 149591 198880 102 2482
2484 0 394910 149707 198960 102 2483
2485 0 394934 149887 199040 91 2484
2486 0 394926 150019 199120 120 2485
2487 0 394862 150165 199240 120 2486
2488 0 394886 150277 199360 115 2487
2489 0 394918 150385 199480 115 2488
2490 0 394902 150509 199600 96 2489
2491 0 394898 150613 199720 60 2490
2492 0 394818 150673 199840 60 2491
2493 0 394790 150745 199920 60 2492
2494 0 394786 150885 200040 51 2493
2495 0 394906 151137 200120 60 2494
2496 0 394970 151371 200200 80 2495
2497 0 395030 151543 200280 75 2496
2498 0 395106 151739 200360 60 2497
2499 0 395130 151827 200400 60 2498
2500 0 395130 151917 200480 60 2499
2501 1 395042 151957 200600 32 2500
2502 0 394866 151941 200720 32 2501
2503 0 394614 151861 200800 32 2502
2504 0 394494 151877 200880 81 2503
2505 0 394350 151929 200920 81 2504
2506 0 394202 151913 200960 102 2505
2507 0 394030 152065 201000 80 2506
2508 0 393958 152093 201040 80 2507
2509 0 393890 152113 201080 80 2508
2510 0 393878 152193 201160 124 2509
2511 0 393818 152279 201240 124 2510
2512 0 393826 152863 201280 86 2511
2513 0 393842 153011 201360 124 2512
2514 0 393818 153087 201440 124 2513
2515 0 393814 153197 201560 98 2514
2516 0 393790 153265 201640 98 2515
2517 0 393782 153333 201720 107 2516
2518 0 393758 153441 201840 107 2517
2519 0 393678 153729 201960 107 2518
2520 0 393606 153885 202040 104 2519
2521 0 393846 154079 202040 60 2520
2522 0 394030 154111 202000 32 2521
2523 0 394062 154119 201960 32 2522
2524 0 394134 154215 201880 51 2523
2525 0 394154 154239 201800 51 2524
2526 0 394162 154249 201760 51 2525
2527 0 394170 154259 201720 51 2526
2528 0 393602 153989 202120 120 2520
2529 0 393486 154077 202240 120 2528
2530 0 393286 154147 202360 120 2529
2531 0 393242 154181 202440 122 2530
2532 0 393214 154205 202560 122 2531
2533 0 393170 154241 202640 122 2532
2534 0 393170 154289 202760 81 2533
2535 0 393146 154365 202880 91 2534
2536 0 393130 154433 202960 91 2535
2537 0 393046 154501 203080 98 2536
2538 0 392990 154631 203200 98 2537
2539 0 392882 154747 203280 108 2538
2540 0 392762 154839 203400 115 2539
2541 0 392674 154971 203520 115 2540
2542 0 392566 155211 203560 80 2541
2543 0 392410 155391 203640 102 2542
2544 0 392258 155555 203680 128 2543
2545 0 392210 155591 203760 139 2544
2546 0 392358 155905 203760 60 2545
2547 0 392664 156155 203720 40 2546
2548 0 393156 156475 203680 60 2547
2549 0 393284 156635 203640 51 2548
2550 0 393412 156739 203680 51 2549
2551 0 393436 156875 203720 60 2550
2552 0 392158 155533 203840 139 2545
2553 0 391946 155533 203920 102 2552
2554 0 391778 155517 204000 124 2553
2555 0 391642 155509 204080 124 2554
2556 0 391578 155505 204120 128 2555
2557 0 391462 155497 204160 128 2556
2558 0 391370 155485 204200 128 2557
2559 0 391258 155461 204240 107 2558
2560 0 391154 155573 204280 107 2559
2561 0 391138 155605 204400 166 2560
2562 0 391018 155665 204520 166 2561
2563 0 390922 155645 204640 156 2562
2564 0 390254 155741 204640 120 2563
2565 0 390022 155993 204720 178 2564
2566 0 389950 156151 204840 178 2565
2567 0 389958 156283 204960 128 2566
2568 0 390006 156387 205080 107 2567
2569 0 389994 156591 205200 107 2568
2570 0 390006 156791 205320 120 2569
2571 0 390210 157155 205440 91 2570
2572 0 390294 157365 205520 91 2571
2573 0 390402 157609 205600 102 2572
2574 0 390482 157917 205720 80 2573
2575 0 390522 158185 205800 81 2574
2576 0 390486 158309 205880 81 2575
2577 0 390422 158385 205920 81 2576
2578 0 390202 158401 206000 81 2577
2579 0 390058 158365 206080 80 2578
2580 0 389926 158343 206160 80 2579
2581 0 389682 158391 206240 51 2580
2582 0 389506 158567 206320 40 2581
2583 0 389366 158601 206400 107 2582
2584 0 389262 158725 206440 107 2583
2585 0 389106 158917 206520 107 2584
2586 0 389078 159129 206600 86 2585
2587 0 389050 159253 206640 86 2586
2588 0 389006 159381 206680 102 2587
2589 0 388754 159701 206760 86 2588
2590 0 388582 159911 206800 86 2589
2591 0 388486 160019 206840 91 2590
2592 0 388382 160127 206880 91 2591
2593 0 388342 160223 206920 120 2592
2594 0 388314 160339 206960 120 2593
2595 0 388290 160507 207040 102 2594
2596 0 388270 160629 207120 60 2595
2597 0 388362 160837 207240 51 2596
2598 0 388506 161033 207360 60 2597
2599 0 388634 161241 207480 40 2598
2600 0 388798 161413 207560 40 2599
2601 0 388898 161541 207640 71 2600
2602 0 388922 161601 207720 71 2601
2603 0 389022 161721 207800 124 2602
2604 0 389150 161833 207880 86 2603
2605 0 389318 162009 207960 102 2604
2606 0 389514 162177 208040 160 2605
2607 0 389558 162279 208120 160 2606
2608 0 389562 162343 208240 166 2607
2609 0 389598 162503 208360 80 2608
2610 0 389634 162603 208440 80 2609
2611 0 389594 162723 208520 124 2610
2612 0 389554 162827 208640 124 2611
2613 0 389482 162963 208800 81 2612
2614 0 389398 163017 208920 40 2613
2615 0 389342 163061 209040 51 2614
2616 0 389222 163117 209160 120 2615
2617 0 389206 163129 209320 86 2616
2618 0 389162 163129 209480 86 2617
2619 0 389122 163157 209640 131 2618
2620 0 388998 163673 209760 96 2619
2621 0 389018 163981 209880 96 2620
2622 0 388978 164561 209960 140 2621
2623 0 389026 165073 210000 104 2622
2624 0 388982 165619 210040 102 2623
2625 0 389018 166063 210080 150 2624
2626 0 388998 166215 210200 141 2625
2627 0 389050 166443 210320 115 2626
2628 0 389122 166613 210400 131 2627
2629 0 389166 167033 210480 122 2628
2630 0 389330 167621 210520 107 2629
2631 0 389430 168261 210560 120 2630
2632 0 389454 168557 210600 136 2631
2633 0 389474 168735 210680 136 2632
2634 0 389466 168891 210760 120 2633
2635 0 389546 169003 210840 120 2634
2636 0 389618 169123 210920 91 2635
2637 0 389678 169271 211040 81 2636
2638 0 389690 169395 211160 81 2637
2639 0 389766 169471 211320 60 2638
2640 0 389770 169607 211480 86 2639
2641 0 389742 169715 211600 75 2640
2642 0 389778 169811 211720 75 2641
2643 0 389822 169923 211840 80 2642
2644 0 389898 170335 211960 32 2643
2645 0 390054 170813 212040 81 2644
2646 0 390242 170977 212160 107 2645
2647 0 390346 171041 212280 163 2646
2648 0 391130 171109 212200 208 2647
2649 0 391158 171085 212000 208 2648
2650 0 391266 171077 211840 224 2649
2651 0 391830 170981 211680 86 2650
2652 0 392010 170953 211560 120 2651
2653 0 392378 170889 211440 81 2652
2654 0 392530 170941 211480 86 2653
2655 0 392570 170969 211520 86 2654
2656 0 392454 170811 211360 86 2653
2657 0 392418 170751 211280 86 2656
2658 0 392674 170535 211240 51 2657
2659 0 392702 170467 211160 75 2658
2660 0 392706 170383 211080 75 2659
2661 0 392726 170271 211000 75 2660
2662 0 392674 170183 210840 75 2661
2663 0 392686 170103 210680 75 2662
2664 0 392758 170023 210560 75 2663
2665 0 392798 170007 210440 75 2664
2666 0 392918 170031 210320 75 2665
2667 0 393082 170131 210240 80 2666
2668 0 393330 170251 210120 134 2667
2669 0 393462 170271 210040 148 2668
2670 0 393582 170275 209960 202 2669
2671 0 393654 170267 209840 202 2670
2672 0 393774 170211 209680 202 2671
2673 0 394110 170059 209640 101 2672
2674 0 394350 170011 209600 75 2673
2675 0 394670 170043 209560 40 2674
2676 0 394790 170091 209520 32 2675
2677 0 394826 170079 209440 32 2676
2678 0 395034 170105 209360 80 2677
2679 0 395226 169997 209320 80 2678
2680 0 395254 170121 209240 81 2679
2681 0 395330 170105 209200 81 2680
2682 0 395442 170093 209160 51 2681
2683 0 395562 170113 209120 51 2682
2684 0 395230 169825 209360 80 2679
2685 0 395290 169773 209440 81 2684
2686 0 395326 169745 209480 81 2685
2687 0 392634 171035 211240 86 2657
2688 0 392642 171089 211200 86 2687
2689 0 392610 171125 211160 86 2688
2690 0 392594 171117 211120 86 2689
2691 0 392684 171161 211080 86 2690
2692 0 392684 171089 211000 86 2691
2693 0 392616 171057 210920 86 2692
2694 0 392536 171017 210840 86 2693
2695 0 392488 170969 210760 86 2694
2696 0 392448 170889 210680 86 2695
2697 0 392408 170801 210600 75 2696
2698 0 392432 170761 210520 75 2697
2699 0 392584 170729 210480 75 2698
2700 0 392776 170537 210520 75 2699
2701 0 392776 170501 210480 75 2700
2702 0 392788 170477 210400 75 2701
2703 0 392816 170493 210320 80 2702
2704 0 392880 170493 210240 80 2703
2705 0 392848 170529 210120 80 2704
2706 0 392740 170665 210040 134 2705
2707 0 392738 171377 211080 86 2690
2708 0 392798 171565 211040 86 2707
2709 0 392766 171573 211000 86 2708
2710 0 392802 171649 210960 -1 2709
2711 0 392866 171701 211080 -1 2708
2712 0 392906 171693 211160 -1 2711
2713 0 392942 171733 211200 -1 2712
2714 0 393126 172021 211240 -1 2713
2715 0 390358 171177 212400 163 2647
2716 0 390270 171293 212480 107 2715
2717 0 390118 171381 212520 120 2716
2718 0 390034 171473 212560 120 2717
2719 0 389922 171701 212600 71 2718
2720 0 389890 171829 212640 75 2719
2721 0 389842 172141 212720 81 2720
2722 0 389424 172663 212720 86 2721
2723 0 389404 172843 212800 40 2722
2724 0 389538 173233 212800 40 2723
2725 0 389434 173653 212800 40 2724
2726 0 389378 173893 212880 40 2725
2727 0 389318 174081 213000 -1 2726
2728 0 389250 174145 213080 -1 2727
2729 0 389122 174257 213040 -1 2728
2730 0 388990 174381 212960 -1 2729
2731 0 388978 174453 212880 -1 2730
2732 0 388946 174593 212840 -1 2731
2733 0 388930 174645 212800 -1 2732
2734 0 388916 174743 212840 -1 2733
2735 0 388868 174823 212880 -1 2734
2736 0 388844 174859 212960 -1 2735
2737 0 388844 174895 213040 -1 2736
2738 0 388936 174883 213160 -1 2737
2739 0 388894 174529 212720 -1 2733
2740 0 389458 173413 212720 40 2724
2741 0 395138 148023 197200 98 2463
2742 0 395270 148163 197200 98 2741
2743 0 397792 142848 196280 60 2448
2744 0 398048 142816 196320 45 2743
2745 0 398304 142880 196400 120 2744
2746 0 398560 142880 196320 75 2745
2747 0 398720 142976 196120 81 2746
2748 0 398784 142944 195880 64 2747
2749 0 398944 143008 195640 60 2748
2750 0 399104 143040 195440 81 2749
2751 0 399072 143200 195200 90 2750
2752 0 399104 143424 195040 71 2751
2753 0 399264 143616 194960 60 2752
2754 0 399424 143680 194760 60 2753
2755 0 399616 143744 194600 51 2754
2756 0 399808 143776 194440 40 2755
2757 0 399872 143776 194360 40 2756
2758 0 396674 142203 196840 64 2443
2759 0 396582 142091 196760 45 2758
2760 0 396574 141995 196680 45 2759
2761 0 396590 141891 196600 75 2760
2762 0 396622 141815 196520 75 2761
2763 0 396630 141751 196480 45 2762
2764 0 396662 141679 196440 45 2763
2765 0 396726 141595 196400 45 2764
2766 0 396750 141563 196360 45 2765
2767 0 396722 141503 196280 45 2766
2768 0 396622 141355 196240 45 2767
2769 0 396598 141295 196200 81 2768
2770 0 396610 141243 196120 81 2769
2771 0 396610 141143 196040 40 2770
2772 0 396670 140967 196000 40 2771
2773 0 396810 140839 195920 51 2772
2774 0 396874 140735 195880 51 2773
2775 0 396926 140643 195840 40 2774
2776 0 397062 140487 195800 40 2775
2777 0 397122 140355 195760 40 2776
2778 0 397226 140305 195720 40 2777
2779 0 397382 140333 195760 40 2778
2780 0 397438 140369 195840 40 2779
2781 0 397682 140421 195920 40 2780
2782 0 397898 140357 195840 40 2781
2783 0 398114 140265 195760 -1 2782
2784 0 398278 140213 195680 -1 2783
2785 0 398358 140221 195640 -1 2784
2786 0 398470 140213 195560 -1 2785
2787 0 398594 140157 195440 -1 2786
2788 0 398750 140173 195400 -1 2787
2789 0 398822 140117 195320 -1 2788
2790 0 398870 140033 195240 -1 2789
2791 0 398982 139921 195160 -1 2790
2792 0 399110 139861 195080 -1 2791
2793 0 399302 139773 195000 -1 2792
2794 0 399330 139737 194920 -1 2793
2795 0 399402 139657 194720 -1 2794
2796 0 399482 139617 194600 -1 2795
2797 0 399534 139449 194480 -1 2796
2798 0 399570 139269 194440 -1 2797
2799 0 399458 138957 194440 -1 2798
2800 0 399518 138833 194360 -1 2799
2801 0 399514 138753 194200 -1 2800
2802 0 399494 138757 194160 -1 2801
2803 0 400842 136119 195480 90 2391
2804 0 400922 136043 195400 81 2803
2805 0 401054 136011 195320 81 2804
2806 0 401206 135947 195280 81 2805
2807 0 401282 135899 195240 81 2806
2808 0 401542 135815 195160 81 2807
2809 0 401642 135827 195120 81 2808
2810 0 401742 135807 195080 -1 2809
2811 0 401798 135775 195040 -1 2810
2812 0 401854 135795 195000 -1 2811
2813 0 401950 135831 194960 -1 2812
2814 0 402114 135827 194920 -1 2813
2815 0 402218 135847 194880 -1 2814
2816 0 402322 135903 194840 -1 2815
2817 0 402602 136055 194800 -1 2816
2818 0 402814 136279 194840 -1 2817
2819 0 403054 136539 194880 -1 2818
2820 0 403150 136711 194920 -1 2819
2821 0 403166 136713 195000 -1 2820
2822 0 403254 136845 195040 -1 2821
2823 0 403306 137057 195080 -1 2822
2824 0 403266 137149 195120 -1 2823
2825 0 403194 137201 195160 -1 2824
2826 0 403070 137309 195200 -1 2825
2827 0 403022 137373 195240 -1 2826
2828 0 402966 137449 195280 -1 2827
2829 0 402870 137485 195320 -1 2828
2830 0 402798 137557 195360 -1 2829
2831 0 402766 137605 195400 -1 2830
2832 0 402734 137673 195440 -1 2831
2833 0 402690 137779 195520 -1 2832
2834 0 402618 137831 195560 -1 2833
2835 0 402590 137935 195600 -1 2834
2836 0 402522 138019 195680 -1 2835
2837 0 402370 138135 195720 -1 2836
2838 0 402358 138225 195840 -1 2837
2839 0 402442 131729 193840 98 2368
2840 0 402794 131673 193880 32 2839
2841 0 403146 131629 193800 75 2840
2842 0 403402 131617 193640 32 2841
2843 0 403538 131737 193680 32 2842
2844 0 403422 131849 193840 75 2843
2845 0 403446 131929 193960 75 2844
2846 0 403356 132007 194040 75 2845
2847 0 403300 132087 194120 75 2846
2848 0 403280 132131 194160 75 2847
2849 0 403236 132211 194240 75 2848
2850 0 403156 132291 194320 32 2849
2851 0 403156 132335 194400 32 2850
2852 0 402980 132519 194440 -1 2851
2853 0 402784 132623 194520 -1 2852
2854 0 402576 132807 194600 198 2853
2855 0 402476 132923 194680 198 2854
2856 0 403580 131855 194000 32 2845
2857 0 403792 131599 194080 45 2856
2858 0 403936 131523 194040 45 2857
2859 0 404108 131443 193920 71 2858
2860 0 404146.4 131444.6 193880 71 2859
2861 0 404132 131267 193880 71 2860
2862 0 404176 131135 193920 71 2861
2863 0 404112 131099 194080 71 2862
2864 0 404300 131451 193720 71 2860
2865 0 404492 131363 193720 71 2864
2866 0 404620 131299 193600 -1 2865
2867 0 404788 131215 193560 -1 2866
2868 0 404898 131045 193600 -1 2867
2869 0 404910 131005 193720 -1 2868
2870 0 404946 131009 193800 -1 2869
2871 0 404918 130985 193920 -1 2870
2872 0 404906 130937 194040 -1 2871
2873 0 404882 130901 194160 -1 2872
2874 0 404874 130953 194280 -1 2873
2875 0 404874 131025 194360 -1 2874
2876 0 403566 131261 193560 45 2842
2877 0 403674 131033 193480 71 2876
2878 0 403718 130893 193400 60 2877
2879 0 403778 130777 193280 60 2878
2880 0 403910 130641 193160 60 2879
2881 0 404062 130449 193000 40 2880
2882 0 404126 130325 192920 40 2881
2883 0 404206 130205 192840 40 2882
2884 0 404278 130105 192760 40 2883
2885 0 404334 130033 192680 40 2884
2886 0 404450 129913 192600 40 2885
2887 0 404718 129761 192520 -1 2886
2888 0 404922 129649 192480 -1 2887
2889 0 405062 129565 192440 -1 2888
2890 0 405186 129561 192400 -1 2889
2891 0 405442 129515 192320 -1 2890
2892 0 405594 129383 192280 -1 2891
2893 0 405730 129215 192240 -1 2892
2894 0 405830 129143 192160 -1 2893
2895 0 405878 129115 192120 -1 2894
2896 0 406130 128975 192040 -1 2895
2897 0 406198 128875 192000 -1 2896
2898 0 406354 128763 191920 -1 2897
2899 0 406522 128715 191840 -1 2898
2900 0 406650 128643 191760 -1 2899
2901 0 406806 128487 191680 -1 2900
2902 0 406974 128419 191640 -1 2901
2903 0 407042 128367 191560 -1 2902
2904 0 407290 128255 191520 -1 2903
2905 0 407394 128183 191400 -1 2904
2906 0 407586.66 128117 191280 -1 2905
2907 0 391058 140299 200280 140 203
2908 0 390966 140815 200240 86 2907
2909 0 390614 140875 200120 51 2908
2910 0 390256 141045 200080 40 2909
2911 0 390212 141765 200120 60 2910
2912 0 390280 141925 200160 153 2911
2913 0 390264 142031 200240 153 2912
2914 0 390348 142171 200360 153 2913
2915 0 390412 142247 200480 98 2914
2916 0 390380 142167 200600 98 2915
2917 0 390220 141967 200760 124 2916
2918 0 390008 141815 200880 102 2917
2919 0 389760 141679 201000 60 2918
2920 0 389676 141591 201040 60 2919
2921 0 389684 141703 201160 60 2920
2922 0 389680 141799 201280 178 2921
2923 0 389684 141855 201400 178 2922
2924 0 389636 141903 201520 107 2923
2925 0 389612 142017 201680 98 2924
2926 0 389606.66 142041 201720 98 2925
2927 0 389344 142109 201720 98 2926
2928 0 389596 142089 201800 98 2926
2929 0 389540 142185 201960 81 2928
2930 0 389436 142269 202080 81 2929
2931 0 389380 142375 202200 98 2930
2932 0 389284 142395 202320 98 2931
2933 0 389240 142379 202440 128 2932
2934 0 389224 142371 202560 128 2933
2935 0 389168 142459 202680 120 2934
2936 0 389088 142531 202760 120 2935
2937 0 389064 142563 202840 115 2936
2938 0 388928 142787 202960 71 2937
2939 0 388792 142895 203040 71 2938
2940 0 388636 142999 203120 136 2939
2941 0 388576 143037 203240 128 2940
2942 0 388516 143101 203360 128 2941
2943 0 388564 143101 203400 128 2942
2944 0 388860 143297 203400 40 2943
2945 0 388932 143553 203400 45 2944
2946 0 388024 143385 203400 156 2942
2947 0 387620 143209 203400 108 2946
2948 0 387552 143129 203440 108 2947
2949 0 387464 143125 203520 108 2948
2950 0 387352 143085 203600 108 2949
2951 0 387124 143121 203640 120 2950
2952 0 386908 143117 203600 120 2951
2953 0 386680 142977 203640 98 2952
2954 0 386444 142857 203720 -1 2953
2955 0 386340 142785 203760 -1 2954
2956 0 386240 142733 203840 -1 2955
2957 0 387956 143445 203480 128 2946
2958 0 387940 143463 203560 128 2957
2959 0 387712 143487 203600 108 2958
2960 0 387568 143559 203680 108 2959
2961 0 387468 143555 203760 120 2960
2962 0 387436 143591 203840 120 2961
2963 0 387332 143611 203960 98 2962
2964 0 387268 143687 204040 98 2963
2965 0 387236 143787 204120 102 2964
2966 0 387232 143875 204200 102 2965
2967 0 387212 143975 204280 75 2966
2968 0 387124 144047 204360 75 2967
2969 0 387072 144107 204440 122 2968
2970 0 387000 144189 204520 122 2969
2971 0 386968 144253 204600 122 2970
2972 0 386924 144373 204680 120 2971
2973 0 386896 144457 204760 120 2972
2974 0 386860 144561 204800 102 2973
2975 0 386796 144715 204880 98 2974
2976 0 386792 144779 204960 98 2975
2977 0 386620 144975 205040 40 2976
2978 0 386512 145031 205120 40 2977
2979 0 386384 145061 205200 128 2978
2980 0 386276 145105 205280 128 2979
2981 0 386200 145221 205360 102 2980
2982 0 386232 145397 205440 75 2981
2983 0 386244 145557 205520 75 2982
2984 0 386308 145725 205600 40 2983
2985 0 386360 145875 205680 40 2984
2986 0 386368 145983 205760 60 2985
2987 0 385972 146127 205840 51 2986
2988 0 385868 146051 205920 51 2987
2989 0 385624 146031 206000 102 2988
2990 0 385376 145999 206080 86 2989
2991 0 385204 145887 206160 51 2990
2992 0 385036 145711 206240 51 2991
2993 0 385652 145463 206240 102 2992
2994 0 384736 145619 206320 60 2992
2995 0 384440 145653 206360 80 2994
2996 0 384228 145685 206400 102 2995
2997 0 383996 145617 206480 102 2996
2998 0 383740 145845 206560 160 2997
2999 0 383172 146403 206600 148 2998
3000 0 383136 146479 206720 148 2999
3001 0 382940 146611 206800 131 3000
3002 0 382452 147091 206840 102 3001
3003 0 382240 147479 206880 102 3002
3004 0 381972 147799 206880 80 3003
3005 0 381876 147913 206960 80 3004
3006 0 381744 148137 207040 75 3005
3007 0 381720 148261 207080 124 3006
3008 0 381724 148391 207160 124 3007
3009 0 381684 148559 207240 124 3008
3010 0 381652 148739 207320 124 3009
3011 0 381616 148939 207400 124 3010
3012 0 381596 149109 207480 139 3011
3013 0 381572 149173 207560 139 3012
3014 0 381540 149269 207640 75 3013
3015 0 381152 149737 207720 71 3014
3016 0 380868 150239 207720 120 3015
3017 0 380856 150487 207800 102 3016
3018 0 380852 150743 207840 86 3017
3019 0 380824 150959 207880 86 3018
3020 0 380772 151277 207920 80 3019
3021 0 380724 151673 207960 124 3020
3022 0 380580 152235 208000 124 3021
3023 0 380544 153185 208040 128 3022
3024 0 380424 153685 207960 107 3023
3025 0 380184 154275 207920 60 3024
3026 0 379928 154951 207960 86 3025
3027 0 379844 155423 208040 86 3026
3028 0 379796 155617 208080 86 3027
3029 0 379776 155753 208120 86 3028
3030 0 379764 155889 208160 102 3029
3031 0 379760 156021 208200 102 3030
3032 0 379736 156165 208240 107 3031
3033 0 379692 156385 208320 81 3032
3034 0 379704 156601 208400 81 3033
3035 0 379708 156741 208440 98 3034
3036 0 379716 156939 208520 91 3035
3037 0 379672 157227 208600 86 3036
3038 0 379652 157475 208680 107 3037
3039 0 379680 157647 208760 107 3038
3040 0 379684 157799 208840 120 3039
3041 0 379716 157999 208920 120 3040
3042 0 379700 158119 209000 120 3041
3043 0 379672 158239 209080 102 3042
3044 0 379664 158379 209160 91 3043
3045 0 379672 158569 209240 91 3044
3046 0 379648 158693 209320 81 3045
3047 0 379612 158837 209400 80 3046
3048 0 379628 159021 209520 120 3047
3049 0 379612 159217 209640 120 3048
3050 0 379568 159365 209760 120 3049
3051 0 379560 159485 209840 71 3050
3052 0 379544 159605 209960 71 3051
3053 0 379500 159749 210080 101 3052
3054 0 379492 159921 210200 124 3053
3055 0 379464 160089 210280 128 3054
3056 0 379408 160255 210360 128 3055
3057 0 379312 160467 210440 80 3056
3058 0 379268 160671 210520 75 3057
3059 0 379304 160871 210600 81 3058
3060 0 379340 160991 210680 81 3059
3061 0 379424 161103 210760 75 3060
3062 0 379484 161235 210840 71 3061
3063 0 379656 161335 210920 71 3062
3064 0 379720 161423 211000 75 3063
3065 0 379784 161507 211080 75 3064
3066 0 379856 161523 211160 115 3065
3067 0 380004 161593 211280 115 3066
3068 0 380068 161725 211400 102 3067
3069 0 380084 161921 211480 163 3068
3070 0 380104 162153 211560 124 3069
3071 0 380176 162303 211600 124 3070
3072 0 380236 162495 211640 86 3071
3073 0 380324 162871 211720 128 3072
3074 0 380408 162971 211760 128 3073
3075 0 380564 163323 211840 124 3074
3076 0 380708 163589 211920 128 3075
3077 0 380784 163709 211960 128 3076
3078 0 380904 163873 212040 139 3077
3079 0 380924 163969 212080 139 3078
3080 0 380988 164165 212160 128 3079
3081 0 381004 164321 212240 128 3080
3082 0 381080 164419 212280 120 3081
3083 0 381012 164595 212320 120 3082
3084 0 381016 164839 212400 108 3083
3085 0 381052 165047 212480 150 3084
3086 0 381080 165229 212560 120 3085
3087 0 381152 165473 212640 104 3086
3088 0 381212 165625 212720 104 3087
3089 0 381320 165705 212800 86 3088
3090 0 381336 165841 212880 81 3089
3091 0 381388 166127 212920 98 3090
3092 0 381372 166451 212960 107 3091
3093 0 381380 166931 213000 124 3092
3094 0 381648 167997 212960 120 3093
3095 0 381728 168117 212880 168 3094
3096 0 381316 168791 212880 120 3095
3097 0 381260 169087 212800 91 3096
3098 0 381284 169351 212720 140 3097
3099 0 381068 169727 212680 153 3098
3100 0 380948 170059 212720 137 3099
3101 0 380896 170163 212800 98 3100
3102 0 380824 170277 212880 80 3101
3103 0 380780 170461 212960 80 3102
3104 0 380764 170601 213040 107 3103
3105 0 380784 170753 213120 91 3104
3106 0 380824 170945 213200 91 3105
3107 0 380892 171297 213240 120 3106
3108 0 380500 171975 213200 176 3107
3109 0 380244 172523 213160 189 3108
3110 0 380336 172575 213280 189 3109
3111 0 380868 172803 213280 181 3110
3112 0 380124 172781 213120 249 3109
3113 0 380044 173113 213080 239 3112
3114 0 379936 173997 213040 102 3113
3115 0 379980 174683 213000 102 3114
3116 0 379876 175151 212960 102 3115
3117 0 379792 175241 212920 115 3116
3118 0 379660 175385 212840 115 3117
3119 0 379540 175477 212800 64 3118
3120 0 379280 175629 212760 128 3119
3121 0 379280 175729 212680 128 3120
3122 0 379228 175833 212600 128 3121
3123 0 379416 176401 212560 120 3122
3124 0 379604 176897 212520 71 3123
3125 0 379596 177067 212440 102 3124
3126 0 379540 177191 212360 81 3125
3127 0 379496 177323 212320 81 3126
3128 0 379440 177491 212280 51 3127
3129 0 379344 177747 212240 75 3128
3130 0 379248 177971 212200 51 3129
3131 0 379184 178027 212160 51 3130
3132 0 379132 178083 212120 60 3131
3133 0 379056 178163 212080 60 3132
3134 0 379000 178317 212040 80 3133
3135 0 378928 178457 212000 80 3134
3136 0 378948 178901 211960 75 3135
3137 0 379072 179761 212000 80 3136
3138 0 379336 180057 212040 86 3137
3139 0 380196 180275 212080 181 3138
3140 0 380520 180655 212040 120 3139
3141 0 380580 181083 212000 91 3140
3142 0 380572 181375 211960 86 3141
3143 0 380596 181725 211920 91 3142
3144 0 380740 182293 211880 81 3143
3145 0 381056 182713 211920 40 3144
3146 0 381348 182869 211960 40 3145
3147 0 381484 182993 212000 80 3146
3148 0 381668 183113 212080 71 3147
3149 0 382032 183339 212120 98 3148
3150 0 382220 183987 212080 124 3149
3151 0 382520 185153 212120 104 3150
3152 0 382592 185629 212160 102 3151
3153 0 382432 185993 212200 163 3152
3154 0 382688 186547 212240 124 3153
3155 0 382472 187107 212240 80 3154
3156 0 382484 187635 212280 102 3155
3157 0 382432 188163 212240 124 3156
3158 0 382372 188233 212160 128 3157
3159 0 382268 188281 212080 128 3158
3160 0 382164 188441 212000 120 3159
3161 0 382024 188597 211920 102 3160
3162 0 381856 188821 211880 80 3161
3163 0 381660 189021 211840 107 3162
3164 0 381612 189153 211800 107 3163
3165 0 381588 189277 211760 108 3164
3166 0 381540 189399 211680 163 3165
3167 0 381484 189483 211600 163 3166
3168 0 381468 189539 211520 163 3167
3169 0 381416 189667 211400 81 3168
3170 0 381384 189755 211280 102 3169
3171 0 381332 189823 211160 102 3170
3172 0 381280 189911 211040 102 3171
3173 0 381388 190011 210920 102 3172
3174 0 381336 190063 210800 81 3173
3175 0 381344 190159 210680 81 3174
3176 0 381416 190239 210600 120 3175
3177 0 381536 190295 210520 120 3176
3178 0 381632 190383 210440 96 3177
3179 0 381776 190439 210360 156 3178
3180 0 381908 190491 210280 163 3179
3181 0 381884 190581 210200 150 3180
3182 0 382102 190259 210160 60 3181
3183 0 382174 190163 210080 40 3182
3184 0 382542 190031 210040 60 3183
3185 0 382678 190043 210160 60 3184
3186 0 381700 190721 210160 81 3181
3187 0 381400 190853 210120 120 3186
3188 0 381256 190957 210080 120 3187
3189 0 380984 191121 210000 80 3188
3190 0 380948 191465 209960 81 3189
3191 0 380900 191585 209880 75 3190
3192 0 380808 191721 209800 64 3191
3193 0 380700 191851 209720 64 3192
3194 0 380636 191903 209640 122 3193
3195 0 380588 191979 209520 122 3194
3196 0 380520 192167 209440 71 3195
3197 0 380332 192363 209360 40 3196
3198 0 380116 192437 209280 32 3197
3199 0 379892 192605 209240 51 3198
3200 0 379864 192829 209200 107 3199
3201 0 379864 192917 209120 107 3200
3202 0 379828 193025 209000 51 3201
3203 0 379780 193129 208920 51 3202
3204 0 379788 193341 208880 120 3203
3205 0 379744 193415 208840 120 3204
3206 0 379672 193443 208760 86 3205
3207 0 379632 193479 208680 86 3206
3208 0 379504 193603 208640 86 3207
3209 0 382212 190703 210240 102 3180
3210 0 382544 190799 210280 75 3209
3211 0 382696 190843 210360 81 3210
3212 0 382824 190863 210440 71 3211
3213 0 383127 190922 210480 96 3212
3214 0 383018 190911 210600 96 3213
3215 0 383430 190981 210520 80 3213
3216 0 384122 191197 210560 150 3215
3217 0 384478 191129 210320 166 3216
3218 0 384990 190959 210280 51 3217
3219 0 385430 190959 210280 91 3218
3220 0 385342 191043 210200 91 3219
3221 0 385270 191127 210120 91 3220
3222 0 385226 191215 210040 91 3221
3223 0 385226 191451 210000 91 3222
3224 0 385418 191707 210040 91 3223
3225 0 385490 191831 210080 91 3224
3226 0 385550 191855 210160 91 3225
3227 0 385930 191847 210200 86 3226
3228 0 385994 191879 210120 80 3227
3229 0 386114 191855 210040 80 3228
3230 0 386174 191831 209880 80 3229
3231 0 386242 191895 209720 71 3230
3232 0 386238 191895 209680 80 3231
3233 0 385366 191683 209920 91 3224
3234 0 385450 191703 209760 91 3233
3235 0 385474 191655 209640 40 3234
3236 0 385478 191639 209560 40 3235
3237 0 385474 191651 209480 -1 3236
3238 0 385618 190907 210240 40 3219
3239 0 385770 190939 210160 40 3238
3240 0 386074 190979 210080 86 3239
3241 0 386334 191095 210000 80 3240
3242 0 386672 191147 210040 60 3241
3243 0 386844 191103 210000 60 3242
3244 0 387156 191087 209960 96 3243
3245 0 387408 191079 209920 98 3244
3246 0 387636 191035 209880 98 3245
3247 0 387708 190851 209920 98 3246
3248 0 387716 191071 209800 71 3246
3249 0 387848 191247 209760 45 3248
3250 0 388008 191551 209720 40 3249
3251 0 388164 191671 209760 45 3250
3252 0 388396 191775 209720 45 3251
3253 0 388568 191771 209680 51 3252
3254 0 388712 191743 209640 98 3253
3255 0 388928 191875 209600 75 3254
3256 0 389108 191957 209560 75 3255
3257 0 389304 191925 209520 32 3256
3258 0 389436 191861 209480 51 3257
3259 0 389432 191821 209440 51 3258
3260 0 388936 192133 209600 75 3255
3261 0 388956 192141 209640 75 3260
3262 0 386672 191355 210120 80 3242
3263 0 386780 191459 210160 71 3262
3264 0 386816 191543 210200 71 3263
3265 0 386840 191627 210240 71 3264
3266 0 386912 191847 210280 60 3265
3267 0 387120 192003 210320 86 3266
3268 0 387260 192259 210360 51 3267
3269 0 387424 192703 210400 71 3268
3270 0 387960 192745 210360 81 3269
3271 0 388244 192925 210320 51 3270
3272 0 388460 193177 210400 81 3271
3273 0 388624 193317 210440 107 3272
3274 0 388768 193393 210480 107 3273
3275 0 389120 193377 210440 91 3274
3276 0 389224 193381 210360 91 3275
3277 0 389376 193485 210280 96 3276
3278 0 389360 193651 210240 96 3277
3279 0 389408 193679 210120 60 3278
3280 0 389388 193699 210080 60 3279
3281 0 389684 193831 210080 60 3280
3282 0 389348 193739 210000 60 3280
3283 0 389188 193767 209920 96 3282
3284 0 389140 193799 209840 96 3283
3285 0 389052 193883 209760 32 3284
3286 0 389100 193987 209680 32 3285
3287 0 389088 194043 209600 32 3286
3288 0 389088 194103 209520 32 3287
3289 0 382884 186535 212120 124 3154
3290 0 382112 168075 212800 168 3095
3291 0 382428 168067 212760 168 3290
3292 0 382468 168027 212680 -1 3291
3293 0 382904 167847 212680 -1 3292
3294 0 382936 167839 212640 -1 3293
3295 0 383312 167971 212640 -1 3294
3296 0 383408 168139 212600 -1 3295
3297 0 383484 168271 212640 -1 3296
3298 0 386580 145083 205000 40 2977
3299 0 386584 145083 204960 40 3298
3300 0 386544 145055 204880 40 3299
3301 0 386548 145071 204800 40 3300
3302 0 386540 145107 204760 40 3301
3303 0 386572 145199 204720 40 3302
3304 0 389316 141543 201040 178 2920
3305 0 390584 142199 200120 108 2912
3306 0 390468 142183 200040 108 3305
3307 0 390464 142135 199960 108 3306
3308 0 390532 142371 199880 96 3307
3309 0 390560 142515 199800 96 3308
3310 0 390468 142871 199720 124 3309
3311 0 390304 143155 199680 122 3310
3312 0 390148 143335 199640 124 3311
3313 0 390116 143383 199600 124 3312
3314 0 390020 143487 199560 120 3313
3315 0 389920 143629 199520 120 3314
3316 0 389848 143773 199480 124 3315
3317 0 389768 144005 199440 137 3316
3318 0 389716 144277 199400 163 3317
3319 0 389700 144469 199360 176 3318
3320 0 389684 144609 199320 176 3319
3321 0 389648 144733 199280 75 3320
3322 0 389572 144955 199200 75 3321
3323 0 389516 145031 199120 148 3322
3324 0 389468 145167 199040 156 3323
3325 0 389320 145451 198960 176 3324
3326 0 389276 145333 198800 176 3325
3327 0 389256 145373 198640 51 3326
3328 0 389220 145357 198440 51 3327
3329 0 389244 145309 198360 32 3328
3330 0 389140 145177 198240 32 3329
3331 0 389064 145057 198160 51 3330
3332 0 389004 144983 198080 51 3331
3333 0 388896 144931 198000 60 3332
3334 0 388868 144859 197920 60 3333
3335 0 388824 144747 197840 40 3334
3336 0 388760 144611 197760 40 3335
3337 0 388712 144567 197680 60 3336
3338 0 388624 144513 197600 60 3337
3339 0 388480 144409 197520 98 3338
3340 0 388396 144365 197440 98 3339
3341 0 388368 144365 197400 98 3340
3342 0 388040 144349 197280 75 3341
3343 0 387700 144273 197240 86 3342
3344 0 387600 144221 197200 86 3343
3345 0 387604 144085 197120 107 3344
3346 0 387552 144061 197000 107 3345
3347 0 387576 143965 196880 32 3346
3348 0 387616 143917 196800 32 3347
3349 0 387616 143885 196720 40 3348
3350 0 387564 143825 196680 40 3349
3351 0 387464 143629 196640 75 3350
3352 0 387428 143509 196600 75 3351
3353 0 387428 143445 196560 75 3352
3354 0 387440 143277 196480 51 3353
3355 0 387548 143117 196440 45 3354
3356 0 387556 143081 196400 45 3355
3357 0 387576 143009 196320 45 3356
3358 0 387572 142953 196240 45 3357
3359 0 387504 142827 196160 64 3358
3360 0 387264 142663 196160 51 3359
3361 0 387144 142663 196200 51 3360
3362 0 387504 142827 196120 64 3359
3363 0 387584 143027 196080 64 3362
3364 0 387672 143063 196040 45 3363
3365 0 387768 143039 195960 64 3364
3366 0 387824 142991 195880 64 3365
3367 0 387836 142947 195840 64 3366
3368 0 387904 142883 195800 64 3367
3369 0 387900 142839 195720 64 3368
3370 0 387940 142767 195640 64 3369
3371 0 387944 142623 195480 64 3370
3372 0 388036 142471 195360 -1 3371
3373 0 388172.78 142333.75 195360 -1 3372
3374 0 387472 144225 197160 107 3344
3375 0 387040 144217 197120 32 3374
3376 0 389172 145907 198880 120 3325
3377 0 388932 146337 198720 81 3376
3378 0 388792 146845 198800 122 3377
3379 0 388768 147049 198920 122 3378
3380 0 388976 147763 199040 140 3379
3381 0 389092 148143 199000 134 3380
3382 0 389020 148403 198960 183 3381
3383 0 388956 148897 198840 120 3382
3384 0 388996 149229 198960 91 3383
3385 0 389024 149385 199040 115 3384
3386 0 389016 149461 199160 115 3385
3387 0 388948 149563 199280 131 3386
3388 0 388964 149651 199400 131 3387
3389 0 388900 149775 199440 98 3388
3390 0 388844 149843 199520 98 3389
3391 0 388884 149919 199600 102 3390
3392 0 388876 149987 199640 102 3391
3393 0 388904 150223 199720 104 3392
3394 0 388880 150395 199760 139 3393
3395 0 388824 150531 199800 139 3394
3396 0 388772 150619 199880 122 3395
3397 0 388712 150703 199960 122 3396
3398 0 388672 150931 200040 40 3397
3399 0 388668 151097 200080 40 3398
3400 0 388680 151249 200120 60 3399
3401 0 388680 151413 200160 60 3400
3402 0 388704 151549 200200 60 3401
3403 0 388748 151689 200240 60 3402
3404 0 388740 151853 200280 40 3403
3405 0 388704 152005 200320 40 3404
3406 0 388748 152109 200360 91 3405
3407 0 388696 152215 200400 91 3406
3408 0 388712 152275 200480 137 3407
3409 0 388628 152343 200560 137 3408
3410 0 388528 152359 200640 137 3409
3411 0 388360 152383 200720 75 3410
3412 0 388268 152543 200760 75 3411
3413 0 387860 153103 200800 51 3412
3414 0 387712 153081 200880 102 3413
3415 0 387584 152957 200960 102 3414
3416 0 387412 152873 201040 163 3415
3417 0 387344 153033 201160 176 3416
3418 0 387252 153149 201280 120 3417
3419 0 387192 153325 201400 150 3418
3420 0 387108 153457 201520 150 3419
3421 0 387088 153561 201640 160 3420
3422 0 387052 153653 201760 160 3421
3423 0 386952 153797 201880 51 3422
3424 0 386864 153965 202000 120 3423
3425 0 386812 154093 202080 86 3424
3426 0 386728 154213 202160 86 3425
3427 0 386588 154333 202240 102 3426
3428 0 386528 154499 202320 122 3427
3429 0 386492 154651 202360 122 3428
3430 0 386352 154847 202400 124 3429
3431 0 386312 155027 202560 98 3430
3432 0 386284 155315 202680 80 3431
3433 0 386268 155429 202800 102 3432
3434 0 386232 155581 202880 102 3433
3435 0 386228 155777 202960 107 3434
3436 0 386072 156301 203000 137 3435
3437 0 385888 156561 203120 108 3436
3438 0 385980 157163 203160 128 3437
3439 0 385896 157683 203200 153 3438
3440 0 385960 157939 203280 148 3439
3441 0 385968 158203 203400 175 3440
3442 0 385908 158477 203520 98 3441
3443 0 385852 158621 203600 98 3442
3444 0 385776 158729 203680 120 3443
3445 0 385744 158837 203760 120 3444
3446 0 385716 158985 203840 75 3445
3447 0 385740 159149 203880 115 3446
3448 0 385712 159265 203960 115 3447
3449 0 385692 159477 204040 80 3448
3450 0 385720 159647 204120 75 3449
3451 0 385772 159683 204160 75 3450
3452 0 385828 159747 204240 75 3451
3453 0 385852 159843 204320 86 3452
3454 0 385964 160039 204400 102 3453
3455 0 386064 160103 204480 102 3454
3456 0 386068 160263 204560 128 3455
3457 0 386088 160403 204640 128 3456
3458 0 386104 160527 204680 51 3457
3459 0 386116 160619 204720 51 3458
3460 0 386096 160933 204760 80 3459
3461 0 385988 161265 204800 91 3460
3462 0 385996 161265 204720 91 3461
3463 0 386044 161373 204680 32 3462
3464 0 386020 161485 204640 32 3463
3465 0 386252 161677 204600 81 3464
3466 0 386320 161785 204520 124 3465
3467 0 386476 161883 204440 124 3466
3468 0 386440 161967 204360 124 3467
3469 0 386620 162251 204360 32 3468
3470 0 386600 162495 204400 45 3469
3471 0 386736 162719 204400 45 3470
3472 0 386752 162707 204360 45 3471
3473 0 386604 162899 204360 45 3472
3474 0 386784 162683 204280 45 3472
3475 0 386792 162627 204240 45 3474
3476 0 385880 161445 204840 86 3461
3477 0 385708 161609 204880 86 3476
3478 0 385572 161735 204920 104 3477
3479 0 385476 161807 204960 107 3478
3480 0 385340 161967 205040 107 3479
3481 0 385232 162091 205120 124 3480
3482 0 385156 162199 205160 81 3481
3483 0 385064 162283 205200 81 3482
3484 0 384976 162347 205240 80 3483
3485 0 384828 162495 205280 80 3484
3486 0 384660 162639 205320 51 3485
3487 0 384596 162811 205360 51 3486
3488 0 384672 163099 205440 104 3487
3489 0 384628 163461 205480 107 3488
3490 0 384700 163581 205560 107 3489
3491 0 384768 163749 205640 178 3490
3492 0 384828 163881 205720 178 3491
3493 0 384872 163993 205800 136 3492
3494 0 384948 164145 205880 102 3493
3495 0 385120 164361 205960 104 3494
3496 0 385204 164505 206040 104 3495
3497 0 385132 164485 206120 75 3496
3498 0 384960 164453 206200 75 3497
3499 0 384936 164553 206280 75 3498
3500 0 384924 164589 206360 81 3499
3501 0 384820 164635 206440 81 3500
3502 0 384760 164643 206520 71 3501
3503 0 384788 164763 206640 71 3502
3504 0 384832 164863 206760 91 3503
3505 0 384864 164999 206920 115 3504
3506 0 384928 165119 207040 115 3505
3507 0 384976 165223 207160 120 3506
3508 0 385028 165339 207280 120 3507
3509 0 384956 165563 207400 90 3508
3510 0 384964 165673 207520 32 3509
3511 0 385020 165789 207640 32 3510
3512 0 385036 165877 207680 32 3511
3513 0 384636 165929 207680 32 3512
3514 0 388056 153609 200760 80 3413
3515 0 388204 153777 200680 60 3514
3516 0 388260 153873 200600 32 3515
3517 0 388296 153955 200520 32 3516
3518 0 388328 153947 200400 32 3517
3519 0 388220 153795 200280 60 3518
3520 0 388144 153683 200200 60 3519
3521 0 388036 153539 200120 32 3520
3522 0 387912 153379 200040 71 3521
3523 0 387772 153315 199960 71 3522
3524 0 387788 153329 199880 71 3523
3525 0 387756 153429 199800 71 3524
3526 0 387668 153573 199680 136 3525
3527 0 387188 154057 199640 154 3526
3528 0 386640 154305 199680 137 3527
3529 0 386124 154509 199760 80 3528
3530 0 385724 154695 199720 137 3529
3531 0 385612 154875 199680 60 3530
3532 0 385464 155023 199640 51 3531
3533 0 385240 155255 199640 51 3532
3534 0 385188 155295 199760 51 3533
