# Supplementary material for: Connectomics Analysis Reveals First-, Second-, and Third-Order Thermosensory and Hygrosensory Neurons in the Adult Drosophila Brain
Source: Curr Biol. 2020 Aug 17;30(16):3167–3182.e4. doi: 10.1016/j.cub.2020.06.028 (PMC7443704; doi:10.1016/j.cub.2020.06.028)
Supplement: Data S1. Skeletons and Meshes, Related to STAR Methods — marin2020-skeletons contains files describing the morphology of each neuron in this study (in FAFB14 space, .swc format). glomeruli_meshes contains the glomerular meshes (in FAFB14 space, .stl format). neuropil_meshes contains the glomerular meshes (in FAFB14 space, .stl format). [file mmc5.zip › VP_SI/marin2020-skeletons/7385775.swc]

# SWC format file
# based on specifications at http://www.neuronland.org/NLMorphologyConverter/MorphologyFormats/SWC/Spec.html
# Created by nat::write.neuron.swc
# PointNo Label X Y Z Radius Parent 
1 0 436136.25 259824.28 25040 -1 -1
2 0 436123.56 259777.14 25160 -1 1
3 0 436047.47 259902.81 25360 -1 2
4 0 436154.72 260133.75 25480 -1 3
5 0 436476.25 260173.39 25600 -1 4
6 0 436922.72 260186.94 25760 -1 5
7 0 437020.16 260276.11 25960 -1 6
8 0 437369.66 260455.27 26120 -1 7
9 0 438088.6 260767.27 26320 -1 8
10 0 438294.97 260916.95 26440 -1 9
11 0 438671.28 260935.23 26520 -1 10
12 0 439098.16 261022.67 26600 -1 11
13 0 439136.66 260914.33 26720 -1 12
14 0 439143.16 260839.12 26800 -1 13
15 0 439278.56 260804.8 26840 -1 14
16 0 439331.72 260757.62 26920 -1 15
17 0 439798.6 260800.88 27080 -1 16
18 0 440056.62 260840.3 27240 -1 17
19 0 440499.2 260938.28 27360 -1 18
20 0 441696.6 261421.92 27600 -1 19
21 0 443124.2 262993.56 28080 -1 20
22 0 443738.03 263839.47 28120 -1 21
23 0 445309.53 264973.25 28120 -1 22
24 0 446307.94 265511.12 28160 -1 23
25 0 446870.62 265644.4 28320 -1 24
26 0 447288.88 265950.38 28520 -1 25
27 0 447429.53 265992.56 28600 -1 26
28 0 447623.47 266137.56 28760 -1 27
29 0 447677.66 266206.94 28880 -1 28
30 0 447949.88 266269.3 29000 -1 29
31 0 448380.6 266523.34 29120 -1 30
32 0 448660.9 266482.5 29240 -1 31
33 0 448862.5 266757.38 29400 -1 32
34 0 449181.8 267051.56 29480 -1 33
35 0 449701.8 267649.88 29640 -1 34
36 0 450190.16 268113.7 29760 -1 35
37 0 450413.94 268226.66 30000 -1 36
38 0 450655.1 268691.12 30240 -1 37
39 0 451023.3 269021.88 30480 -1 38
40 0 451336.16 269251.1 30720 -1 39
41 0 451534.5 269267.88 30920 -1 40
42 0 451679.47 269506.12 31200 -1 41
43 0 451873.7 269734.56 31440 -1 42
44 0 452054.72 269917.25 31640 -1 43
45 0 452365.25 270195.4 31880 -1 44
46 0 452695.5 270497.2 32120 -1 45
47 0 453095.25 270682.3 32320 -1 46
48 0 453735.47 271059.3 32560 -1 47
49 0 453977.66 271154.97 32800 -1 48
50 0 454575.16 271498.3 33040 -1 49
51 0 454933.78 271787.62 33200 -1 50
52 0 455514.6 272371 33440 -1 51
53 0 455589.7 272378.38 33520 -1 52
54 0 456143.66 273195.3 33840 -1 53
55 0 456224.5 273243.22 34040 -1 54
56 0 456451.84 273449.7 34240 -1 55
57 0 456646.06 273578.16 34440 -1 56
58 0 456701.8 273689.9 34560 -1 57
59 0 456871.16 273836.56 34640 -1 58
60 0 457173.88 274035.66 34760 -1 59
61 0 457381.22 274188.47 34920 -1 60
62 0 457611.6 274661.75 35120 -1 61
63 0 457913.03 274635.6 35320 -1 62
64 0 458208.47 274873.7 35560 -1 63
65 0 458448.06 275021.9 35840 -1 64
66 0 458591.62 275187.22 36080 -1 65
67 0 458806 275305.12 36320 -1 66
68 0 459283.22 275355.25 36600 -1 67
69 0 459922.8 275279.8 36920 -1 68
70 0 459705.56 275411.9 37160 -1 69
71 0 458988.8 275640.16 37400 -1 70
72 0 458951.28 275715.28 37600 -1 71
73 0 459038.47 275769.34 37880 -1 72
74 0 459272.72 275923.6 38120 -1 73
75 0 459341.6 276011.06 38400 -1 74
76 0 459366.34 275995.66 38600 -1 75
77 0 459598.88 275940.1 38880 -1 76
78 0 459910.5 276074.34 39160 -1 77
79 0 460184.22 276126.4 39400 -1 78
80 0 460447.2 276179.53 39680 -1 79
81 0 460605.2 276225.5 39960 -1 80
82 0 460796.5 276419.94 40240 -1 81
83 0 460907.75 276484.97 40400 -1 82
84 0 460877.66 276578.34 40560 -1 83
85 0 461029.75 276723.25 40880 -1 84
86 0 461143.12 276812.44 41200 -1 85
87 0 461229.84 276859.47 41560 -1 86
88 0 461201.47 276848 41880 -1 87
89 0 461054.97 276867.66 42120 -1 88
90 0 460973.72 276865.25 42480 -1 89
91 0 460894.62 276866.1 42800 -1 90
92 0 460903.47 276850.3 42960 -1 91
93 0 460846.5 276915.25 43280 -1 92
94 0 460798.44 276954.5 43560 -1 93
95 0 460703.53 277082.2 43840 -1 94
96 0 460758.6 277139.12 44160 -1 95
97 0 460846.7 277194.97 44560 -1 96
98 0 460863.1 277403.44 45080 -1 97
99 0 460968.97 277456.56 45400 -1 98
100 0 460965.47 277804.5 45720 -1 99
101 0 461223.28 277938.94 46000 -1 100
102 0 461673.62 277767.66 46280 -1 101
103 0 461791.72 277690.8 46520 -1 102
104 0 462015.28 277707.2 46720 -1 103
105 0 462399.78 277297.88 47040 -1 104
106 0 462758.25 277342.56 47360 -1 105
107 0 462754.78 277775.78 47680 -1 106
108 0 462661.1 277277.06 47960 -1 107
109 0 463229.53 277681.66 48240 -1 108
110 0 463374.97 277659.97 48440 -1 109
111 0 463595.2 277837.06 48680 -1 110
112 0 463646.7 277588.6 48960 -1 111
113 0 463706.34 277659.12 49200 -1 112
114 0 463569.1 277737.6 49360 -1 113
115 0 463440.47 277558.8 49600 -1 114
116 0 463380 277662.62 49800 -1 115
117 0 463278 277611 49920 -1 116
118 0 463282 277511 50080 -1 117
119 0 463230 277415 50280 -1 118
120 0 463154 277355 50440 -1 119
121 0 463032 277341 50600 -1 120
122 0 462956 277281 50760 -1 121
123 0 463052 277157 50920 -1 122
124 0 462760 277137 51080 -1 123
125 0 461730 276931 51200 -1 124
126 0 459508 276677 51080 -1 125
127 0 459306 276663 50960 -1 126
128 0 458902 276803 50840 -1 127
129 0 458470 276695 50680 -1 128
130 0 458158 276623 50560 -1 129
131 0 457830 276583 50440 -1 130
132 0 457514 276583 50280 -1 131
133 0 457330 276563 50120 -1 132
134 0 457044 276529 49960 -1 133
135 0 456764 276445 49800 -1 134
136 0 456496 276353 49640 -1 135
137 0 456308 276261 49480 -1 136
138 0 455406 275787 49360 -1 137
139 0 454546 275187 49480 -1 138
140 0 454466 275147 49640 -1 139
141 0 454418 275071 49800 -1 140
142 0 454414 274991 50000 -1 141
143 0 454510 274899 50200 -1 142
144 0 454562 274871 50400 -1 143
145 0 454562 274871 50600 -1 144
146 0 454646 274883 50800 -1 145
147 0 454898 274783 50960 -1 146
148 0 454866 274763 51120 -1 147
149 0 454706 274719 51320 -1 148
150 0 454678 274711 51520 -1 149
151 0 454638 274711 51680 -1 150
152 0 454614 274719 51840 -1 151
153 0 454542 274739 52040 -1 152
154 0 454460 274769 52200 -1 153
155 0 454452 274821 52360 -1 154
156 0 454436 274921 52520 -1 155
157 0 454404 274957 52680 -1 156
158 0 454348 275061 52840 -1 157
159 0 454268 275217 53000 -1 158
160 0 454220 275301 53160 -1 159
161 0 454152 275493 53360 -1 160
162 0 454232 275593 53560 -1 161
163 0 454220 275649 53720 -1 162
164 0 454170 275759 53880 -1 163
165 0 454166 275787 54080 -1 164
166 0 454134 275787 54280 -1 165
167 0 454110 275831 54480 -1 166
168 0 454110 275827 54680 -1 167
169 0 454022 275923 54880 -1 168
170 0 453970 276031 55080 -1 169
171 0 453886 276035 55280 -1 170
172 0 453858 276087 55480 -1 171
173 0 453830 276131 55640 -1 172
174 0 453718 276151 55840 -1 173
175 0 453662 276147 56000 -1 174
176 0 453530 276131 56200 -1 175
177 0 453486 276119 56400 -1 176
178 0 453362 276083 56560 -1 177
179 0 453226 276087 56720 -1 178
180 0 453050 276163 56880 -1 179
181 0 452878 276223 57040 -1 180
182 0 452714 276291 57200 -1 181
183 0 452478 276287 57400 -1 182
184 0 452446 276251 57560 -1 183
185 0 452356 276249 57720 -1 184
186 0 452324 276225 57800 -1 185
187 0 452260 276141 58000 -1 186
188 0 452168 276053 58200 -1 187
189 0 451972 275993 58400 -1 188
190 0 451788 275973 58600 -1 189
191 0 451652 275953 58800 -1 190
192 0 451524 275977 59000 -1 191
193 0 451328 276049 59200 -1 192
194 0 451232 276073 59400 -1 193
195 0 451152 276033 59600 -1 194
196 0 451048 275989 59800 -1 195
197 0 450972 275945 59960 -1 196
198 0 450944 275897 60120 -1 197
199 0 450806 275815 60280 -1 198
200 0 450638 275635 60440 -1 199
201 0 450518 275451 60600 -1 200
202 0 450394 274791 60760 -1 201
203 0 450170 274943 60960 -1 202
204 0 450210 275267 61120 -1 203
205 0 450198 275399 61320 -1 204
206 0 450134 275503 61480 -1 205
207 0 450002 275587 61680 -1 206
208 0 449906 275647 61880 -1 207
209 0 449770 275611 62040 -1 208
210 0 449566 275579 62200 -1 209
211 0 449446 275623 62360 -1 210
212 0 449262 275595 62520 -1 211
213 0 448906 275503 62680 -1 212
214 0 448696 275497 62800 -1 213
215 0 448440 275417 62960 -1 214
216 0 448264 275285 63120 -1 215
217 0 448092 275205 63320 -1 216
218 0 447892 275133 63520 -1 217
219 0 447812 275017 63680 -1 218
220 0 447888 274853 63840 -1 219
221 0 448004 274657 64000 -1 220
222 0 448072 274421 64200 -1 221
223 0 447968 274329 64360 -1 222
224 0 447836 274349 64520 -1 223
225 0 447548 274277 64680 -1 224
226 0 447488 274189 64840 -1 225
227 0 447480 274121 65000 -1 226
228 0 447456 273985 65160 -1 227
229 0 447464 273857 65320 -1 228
230 0 447468 273729 65520 -1 229
231 0 447462 273563 65680 -1 230
232 0 447470 273363 65880 -1 231
233 0 447450 273203 66040 -1 232
234 0 447466 273011 66240 -1 233
235 0 447506 272859 66440 -1 234
236 0 447564 272717 66600 -1 235
237 0 447672 272557 66760 -1 236
238 0 447844 272437 66920 -1 237
239 0 448112 272225 67080 -1 238
240 0 448308 272065 67280 -1 239
241 0 448284 271957 67480 -1 240
242 0 448208 271869 67680 -1 241
243 0 448308 271745 67880 -1 242
244 0 448382 271623 68040 -1 243
245 0 448470 271539 68240 -1 244
246 0 448562 271443 68440 -1 245
247 0 448602 271375 68600 -1 246
248 0 448670 271279 68760 -1 247
249 0 448758 271183 68960 -1 248
250 0 448814 271087 69160 -1 249
251 0 448826 271055 69360 -1 250
252 0 448826 271055 69520 -1 251
253 0 448806 271055 69680 -1 252
254 0 448810 271043 69800 -1 253
255 0 448814 271039 69840 -1 254
256 0 448834 271031 70040 -1 255
257 0 448850 271055 70240 -1 256
258 0 448866 271087 70440 -1 257
259 0 448754 271083 70640 -1 258
260 0 448702 271107 70840 -1 259
261 0 448594 271071 71040 -1 260
262 0 448598 271011 71160 -1 261
263 0 448534 271047 71200 -1 262
264 0 448466 271047 71320 -1 263
265 0 448436 271013 71440 -1 264
266 0 448376 270993 71480 -1 265
267 0 448292 270901 71680 -1 266
268 0 448116 270773 71880 -1 267
269 0 448062 270603 72040 -1 268
270 0 447854 270495 72200 -1 269
271 0 447770 270355 72400 -1 270
272 0 447670 270255 72560 -1 271
273 0 447442 270183 72720 -1 272
274 0 447334 270143 72880 -1 273
275 0 447218 270087 73040 -1 274
276 0 447126 269999 73200 -1 275
277 0 447084 269973 73320 -1 276
278 0 446956.78 269887.1 73480 -1 277
279 0 446920 269869 73520 -1 278
280 0 446897 269847 73560 -1 279
281 0 446828 269781 73680 -1 280
282 0 446684 269625 73880 -1 281
283 0 446560 269493 74000 -1 282
284 0 446504 269449 74160 -1 283
285 0 446504 269409 74280 -1 284
286 0 447108 268825 74280 -1 285
287 0 447076 268365 74360 -1 286
288 0 446860 267549 74400 -1 287
289 0 446860 267545 74480 -1 288
290 0 446848 267453 74560 -1 289
291 0 446666 267328.34 74600 -1 290
292 0 446141.25 266998.75 74560 -1 291
293 0 445814.44 266879.56 74480 -1 292
294 0 445700.2 267017.88 74400 -1 293
295 0 445441.2 266918.06 74120 -1 294
296 0 446302 267079 74680 -1 291
297 0 446262 266915 74800 -1 296
298 0 446382 266487 74840 -1 297
299 0 446506 266283 74640 -1 298
300 0 446511.34 266237.66 74560 -1 299
301 0 446514 266215 74520 -1 300
302 0 446190 266205 74440 -1 301
303 0 446210 266259 74280 -1 302
304 0 446266 266267 74160 -1 303
305 0 446506 266319 74040 -1 304
306 0 446646 266379 73960 -1 305
307 0 446766 266419 73920 -1 306
308 0 446886.12 266430.75 73760 -1 307
309 0 446953.66 266501.5 73680 -1 308
310 0 446042 266267 74040 -1 304
311 0 445958 266267 73960 -1 310
312 0 445866 266195 74360 -1 302
313 0 445678 266127 74280 -1 312
314 0 445370 266047 74160 -1 313
315 0 445046 265991 74040 -1 314
316 0 445082 265843 73960 -1 315
317 0 446270 266911 74920 -1 297
318 0 446298 266895 75040 -1 317
319 0 446378 266875 75160 -1 318
320 0 446410 266867 75280 -1 319
321 0 446428 266859 75320 -1 320
322 0 446446 266851 75360 -1 321
323 0 446546 266871 75440 -1 322
324 0 446530 266903 75520 -1 323
325 0 446522 266919 75560 -1 324
326 0 446538 267035 75680 -1 325
327 0 446494 267075 75920 -1 326
328 0 446526 267051 76000 -1 327
329 0 446666 267099 76160 -1 328
330 0 446642 267131 76280 -1 329
331 0 446614 267179 76360 -1 330
332 0 446460 269377 74400 -1 285
333 0 446460 269377 74600 -1 332
334 0 446486 269371 74720 -1 333
335 0 446544 269403 74800 -1 334
336 0 447325.88 269827.47 74680 -1 335
337 0 447363.3 269831.06 74640 -1 336
338 0 446602 269435 74880 -1 335
339 0 446698 269491 75080 -1 338
340 0 446683.34 269495 75120 -1 339
341 0 446654 269503 75200 -1 340
342 0 446732 269629 75320 -1 341
343 0 446820 269637 75480 -1 342
344 0 446820 269645 75600 -1 343
345 0 446876 269749 75760 -1 344
346 0 446996 269837 75920 -1 345
347 0 447124 270029 76080 -1 346
348 0 447212 270125 76240 -1 347
349 0 447316 270205 76400 -1 348
350 0 447352 270321 76560 -1 349
351 0 447448 270433 76600 -1 350
352 0 447568 270713 76800 -1 351
353 0 447684 270869 76960 -1 352
354 0 447828 271029 77120 -1 353
355 0 447868 271125 77320 -1 354
356 0 447932 271325 77520 -1 355
357 0 447940 271437 77720 -1 356
358 0 447968 271505 77920 -1 357
359 0 447936 271625 78080 -1 358
360 0 447888 271865 78280 -1 359
361 0 447880 271881 78520 -1 360
362 0 448016 272025 78720 -1 361
363 0 448160 272137 78920 -1 362
364 0 448096 272201 79160 -1 363
365 0 448024 272337 79400 -1 364
366 0 447880 272473 79640 -1 365
367 0 447840 272633 79840 -1 366
368 0 447748 272765 80040 -1 367
369 0 447756 272917 80240 -1 368
370 0 447700 273189 80440 -1 369
371 0 447612 273317 80640 -1 370
372 0 447428 273381 80840 -1 371
373 0 447308 273413 81040 -1 372
374 0 447228 273389 81240 -1 373
375 0 447092 273565 81440 -1 374
376 0 447012 273421 81640 -1 375
377 0 446932 273413 81840 -1 376
378 0 446932 273413 82040 -1 377
379 0 446716 273373 82240 -1 378
380 0 446604 273237 82400 -1 379
381 0 446444 273029 82560 -1 380
382 0 446228 272845 82720 -1 381
383 0 446036 272653 82880 -1 382
384 0 445868 272389 83040 -1 383
385 0 445700 272109 83200 -1 384
386 0 445472 271681 83320 -1 385
387 0 445080 271201 83480 -1 386
388 0 444856 270881 83640 -1 387
389 0 444592 270537 83840 -1 388
390 0 444480 270353 84040 -1 389
391 0 444256 269921 84240 -1 390
392 0 444184 269769 84400 -1 391
393 0 444084 269581 84560 -1 392
394 0 443980 269405 84720 -1 393
395 0 443892 269293 84920 -1 394
396 0 443756 269173 85080 -1 395
397 0 443652 269077 85240 -1 396
398 0 443612 269029 85440 -1 397
399 0 443564 269021 85640 -1 398
400 0 443564 269021 85680 -1 399
401 0 443564 269021 85840 -1 400
402 0 443516 268917 86040 -1 401
403 0 443380 268541 86200 -1 402
404 0 443292 268293 86360 -1 403
405 0 442876 267677 86520 -1 404
406 0 442660 267421 86680 -1 405
407 0 442552 267153 86840 -1 406
408 0 442376 266937 87000 -1 407
409 0 442312 266713 87200 -1 408
410 0 442256 266529 87400 -1 409
411 0 442248 266417 87600 -1 410
412 0 442216 266257 87760 -1 411
413 0 441808 265817 87920 -1 412
414 0 441624 265609 88080 -1 413
415 0 441400 265393 88240 -1 414
416 0 441144 265105 88400 -1 415
417 0 440904 264857 88600 -1 416
418 0 440712 264945 88760 -1 417
419 0 440568 264929 88960 -1 418
420 0 440440 264801 89120 -1 419
421 0 440296 264769 89320 -1 420
422 0 440208 264665 89480 -1 421
423 0 440644 265573 89640 -1 422
424 0 440396 265181 89800 -1 423
425 0 440372 265045 89960 -1 424
426 0 440324 264981 90160 -1 425
427 0 440300 264949 90320 -1 426
428 0 440396 264877 90520 -1 427
429 0 440668 264797 90720 -1 428
430 0 440788 264677 90880 -1 429
431 0 440924 264589 91040 -1 430
432 0 440920 264565 91080 -1 431
433 0 440908 264493 91200 -1 432
434 0 440996 264373 91360 -1 433
435 0 440940 264213 91520 -1 434
436 0 440916 264141 91680 -1 435
437 0 440868 263949 91840 -1 436
438 0 440852 263741 92000 -1 437
439 0 440900 263557 92160 -1 438
440 0 440948 263373 92320 -1 439
441 0 440956 263197 92440 -1 440
442 0 440888 262697 92560 -1 441
443 0 439840 259849 92480 -1 442
444 0 439600 259305 92400 -1 443
445 0 439480 259033 92360 -1 444
446 0 439428 258991 92320 -1 445
447 0 439272 258865 92200 -1 446
448 0 439232 258849 92040 -1 447
449 0 439328 258881 91880 -1 448
450 0 439312 258905 91720 -1 449
451 0 439416 258929 91560 -1 450
452 0 439376 258921 91400 -1 451
453 0 439358 258885 91280 -1 452
454 0 439352 258873 91240 -1 453
455 0 439272 258737 91040 -1 454
456 0 439096 258777 90840 -1 455
457 0 438824 258873 90680 -1 456
458 0 438408 258945 90520 -1 457
459 0 438392 258961 90320 -1 458
460 0 438392 258961 90160 -1 459
461 0 438384 259009 90000 -1 460
462 0 438464 259113 89800 -1 461
463 0 438552 259129 89640 -1 462
464 0 438400 258721 89440 -1 463
465 0 438464 258833 89280 -1 464
466 0 438488 258929 89080 -1 465
467 0 438512 258961 88880 -1 466
468 0 438512 258921 88720 -1 467
469 0 438696 258809 88600 -1 468
470 0 438760 259105 88440 -1 469
471 0 438850 259451 88280 -1 470
472 0 438830 259883 88120 -1 471
473 0 438904 260741 88040 -1 472
474 0 439682 262067 88120 -1 473
475 0 440248 262641 88280 -1 474
476 0 440768 262877 88440 -1 475
477 0 441206 263203 88560 -1 476
478 0 442492 264201 88680 -1 477
479 0 444638 264965 88680 -1 478
480 0 444626 265043 88840 -1 479
481 0 444626 265043 89040 -1 480
482 0 444626 265043 89160 -1 481
483 0 444626 265043 89200 -1 482
484 0 444502 265027 89320 -1 483
485 0 444489.2 265068.6 89400 -1 484
486 0 444470 265131 89520 -1 485
487 0 444658 265899 89680 -1 486
488 0 444694 265799 89720 -1 487
489 0 444606 265679 89920 -1 488
490 0 444411.8 265387.3 90080 -1 489
491 0 445430 264359 89400 -1 485
492 0 445446 264043 89560 -1 491
493 0 445874 264695 89640 -1 492
494 0 445798 264443 89760 -1 493
495 0 445802 264303 89880 -1 494
496 0 445798 264175 90040 -1 495
497 0 445770 264007 90160 -1 496
498 0 445746 263923 90280 -1 497
499 0 445858 263919 90400 -1 498
500 0 445858 263919 90480 -1 499
501 0 445872 263879 90520 -1 500
502 0 445886 263839 90560 -1 501
503 0 446302 263759 90640 -1 502
504 0 446402 263775 90680 -1 503
505 0 446242 263705 90760 -1 504
506 0 446278 263725 90840 -1 505
507 0 446282 263713 90880 -1 506
508 0 446279.34 263742.34 90960 -1 507
509 0 446278 263757 91000 -1 508
510 0 446166 263789 91080 -1 509
511 0 446414 263461 91200 -1 510
512 0 446214 263357 91240 -1 511
513 0 445446 264361 91160 -1 510
514 0 444678 264593 91080 -1 513
515 0 444514 264553 90960 -1 514
516 0 445142 264493 91280 -1 513
517 0 445142 264489 91320 -1 516
518 0 445142 264477 91440 -1 517
519 0 445114 264453 91560 -1 518
520 0 445002 264361 91680 -1 519
521 0 444906 264141 91840 -1 520
522 0 444926 264057 91920 -1 521
523 0 444868 264041.34 91960 -1 522
524 0 444752 264009.88 92040 -1 523
525 0 445794 262981 90760 -1 505
526 0 445574 262329 90720 -1 525
527 0 445106 261827 90760 -1 526
528 0 445194 261251 90840 -1 527
529 0 445222 260531 90920 -1 528
530 0 445370 260305 91000 -1 529
531 0 445271.8 260149.2 90960 -1 530
532 0 445205.5 260168.69 90840 -1 531
533 0 445115.6 260311.17 90720 -1 532
534 0 444973.7 260407.77 90600 -1 533
535 0 445390 260161 91120 -1 530
536 0 445438 260057 91240 -1 535
537 0 445470 259961 91360 -1 536
538 0 445490 259909 91480 -1 537
539 0 445510 259597 91560 -1 538
540 0 445474 259437 91640 -1 539
541 0 445398 259073 91720 -1 540
542 0 445434 257731 91840 -1 541
543 0 445658 257553 91760 -1 542
544 0 446122 257469 91680 -1 543
545 0 446410 257289 91640 -1 544
546 0 446634 257049 91560 -1 545
547 0 446558 257021 91440 -1 546
548 0 446560 257021 91400 -1 547
549 0 446562 257021 91360 -1 548
550 0 446562 257029 91240 -1 549
551 0 446666 256769 91200 -1 550
552 0 446722 256577 90920 -1 551
553 0 446710 256191 90840 -1 552
554 0 446654 255995 90760 -1 553
555 0 446950 255671 90680 -1 554
556 0 446598 255583 90560 -1 555
557 0 446366 255443 90440 -1 556
558 0 446323.34 255400.33 90360 -1 557
559 0 446302 255379 90320 -1 558
560 0 446214 255243 90240 -1 559
561 0 446219.34 255188.33 90160 -1 560
562 0 446222 255161 90120 -1 561
563 0 446250 255061 89960 -1 562
564 0 446250 255061 89920 -1 563
565 0 446250 255061 89880 -1 564
566 0 446222 255109 89800 -1 565
567 0 445993.88 255232.66 89640 -1 566
568 0 446874 254617 89920 -1 564
569 0 447746 254489 89920 -1 568
570 0 447910 254465 89800 -1 569
571 0 447874 254521 89680 -1 570
572 0 447834 254421 89560 -1 571
573 0 447862 254373 89440 -1 572
574 0 447854 254385 89360 -1 573
575 0 447762.16 254326.23 89160 -1 574
576 0 447830.22 254329.45 89040 -1 575
577 0 445454 257631 91960 -1 542
578 0 445534 257595 92040 -1 577
579 0 445534 257597 92080 -1 578
580 0 445017.25 258414.52 92080 -1 579
581 0 445400.44 257864.77 92280 -1 580
582 0 445638.44 257314.16 92440 -1 581
583 0 444022 261685 90720 -1 527
584 0 443760.66 261431.67 90640 -1 583
585 0 443630 261305 90600 -1 584
586 0 443146 261165 90560 -1 585
587 0 443118 261153 90480 -1 586
588 0 443086 261329 90280 -1 587
589 0 443182 261465.8 90160 -1 588
590 0 443246 261557 90080 -1 589
591 0 443266 261569 90040 -1 590
592 0 443313.44 261614.72 90000 -1 591
593 0 443598 261889 89760 -1 592
594 0 443894 262091 89640 -1 593
595 0 443534 261431 89520 -1 594
596 0 443654 261671 89320 -1 595
597 0 443694 261703 89160 -1 596
598 0 443706 261759 89040 -1 597
599 0 443698 261755 88960 -1 598
600 0 443830 261819 88800 -1 599
601 0 443890 261635 88720 -1 600
602 0 443998 261419 88600 -1 601
603 0 444090 261583 88440 -1 602
604 0 444258 261575 88280 -1 603
605 0 444302 261731 88160 -1 604
606 0 444350 261911 88000 -1 605
607 0 444378 261975 87880 -1 606
608 0 444422 261923 87800 -1 607
609 0 444302 261807 87720 -1 608
610 0 444198 261683 87680 -1 609
611 0 444038 261155 87640 -1 610
612 0 443782 260831 87600 -1 611
613 0 443502 260549 87680 -1 612
614 0 443466 260401 87800 -1 613
615 0 443338 260205 87920 -1 614
616 0 443190 259997 88000 -1 615
617 0 443516 259617 88040 -1 616
618 0 443842 259237 88080 -1 617
619 0 443846 259329 88000 -1 618
620 0 443870 259421 87880 -1 619
621 0 443962 258977 88160 -1 618
622 0 443958 258681 88400 -1 621
623 0 443931.84 258599.11 88440 -1 622
624 0 442986 259941 88120 -1 616
625 0 442758 259771 88240 -1 624
626 0 442654 259691 88320 -1 625
627 0 442463.47 259517.8 88440 -1 626
628 0 442071.3 259065.14 88640 -1 627
629 0 441867.12 259330.47 88800 -1 628
630 0 441824.8 259448.52 89000 -1 629
631 0 443818 260913 87440 -1 612
632 0 443816.66 260910.33 87400 -1 631
633 0 443814 260905 87320 -1 632
634 0 443738 260541 87240 -1 633
635 0 443742 260553 87200 -1 634
636 0 443762 260553 87080 -1 635
637 0 443826 260601 86960 -1 636
638 0 443830 260737 86880 -1 637
639 0 443834 260757 86840 -1 638
640 0 443782 260969 86760 -1 639
641 0 443750 261033 86720 -1 640
642 0 443752.4 261194.4 86600 -1 641
643 0 443754.2 261302.25 86520 -1 642
644 0 443702.62 261359.72 86480 -1 643
645 0 443082 260373 90640 -1 584
646 0 443186 260385 90800 -1 645
647 0 443166 260221 90960 -1 646
648 0 443230 260153 91120 -1 647
649 0 443250 260181 91200 -1 648
650 0 447490 263863 88640 -1 479
651 0 447006 264411 88760 -1 650
652 0 447126 264423 88840 -1 651
653 0 447238 264447 88960 -1 652
654 0 447302 264419 89080 -1 653
655 0 447740.3 264558.28 89280 -1 654
656 0 449350 262709 88680 -1 650
657 0 449698 262981 88840 -1 656
658 0 450086 262709 88960 -1 657
659 0 450130 262685 89000 -1 658
660 0 450382 262705 89120 -1 659
661 0 450958 262447 89240 -1 660
662 0 451942 262329 89320 -1 661
663 0 453868 261571 89320 -1 662
664 0 454818 261545 89160 -1 663
665 0 455714 260825 89080 -1 664
666 0 455684 260779 88960 -1 665
667 0 455704 260739 88880 -1 666
668 0 455424 259583 88880 -1 667
669 0 455408 259651 88760 -1 668
670 0 455400 259555 88960 -1 668
671 0 455400 259555 89040 -1 670
672 0 455896 260647 88760 -1 667
673 0 456112 260279 88600 -1 672
674 0 456108 260499 88440 -1 673
675 0 456256 260539 88280 -1 674
676 0 456292 260615 88120 -1 675
677 0 456368 260631 88040 -1 676
678 0 456504 260531 87920 -1 677
679 0 456768 260323 87800 -1 678
680 0 456668 260435 87640 -1 679
681 0 456668 260447 87480 -1 680
682 0 456672 260471 87320 -1 681
683 0 456696 260491 87160 -1 682
684 0 456678 260479 87040 -1 683
685 0 455500 260735 87040 -1 684
686 0 455236 260563 87120 -1 685
687 0 455042.8 260590.86 87320 -1 686
688 0 454858.8 260451.25 87560 -1 687
689 0 454941.06 260399.06 87680 -1 688
690 0 455240 260603 86960 -1 686
691 0 455316 260599 86840 -1 690
692 0 455320 260679 86760 -1 691
693 0 455304 260727 86720 -1 692
694 0 456672 260475 87000 -1 684
695 0 456576 260627 86880 -1 694
696 0 456500 260723 86760 -1 695
697 0 456440 260855 86720 -1 696
698 0 456460 260907 86680 -1 697
699 0 456452 260991 86640 -1 698
700 0 456391.7 261068.3 86400 -1 699
701 0 456810.38 261220.78 86240 -1 700
702 0 456734 259433 87040 -1 684
703 0 457302 258449 86920 -1 702
704 0 457614 257645 86800 -1 703
705 0 457650 257625 86760 -1 704
706 0 457650 257629 86720 -1 705
707 0 457746 257526 86680 -1 706
708 0 457915.5 257630.33 86560 -1 707
709 0 457997.12 257666.86 86440 -1 708
710 0 458001.3 257795.06 86280 -1 709
711 0 457992.62 257860.44 86200 -1 710
712 0 457502 257661 87000 -1 704
713 0 457490 257605 87160 -1 712
714 0 457616 256747 87240 -1 713
715 0 457565.34 256655 87280 -1 714
716 0 457447.2 256489.3 87240 -1 715
717 0 457438.38 256414.44 87200 -1 716
718 0 457404.66 256304.81 87120 -1 717
719 0 457369.56 256035.12 87080 -1 718
720 0 457355.9 255934.94 87000 -1 719
721 0 457430.7 256047.38 86840 -1 720
722 0 457428.66 256010.36 86720 -1 721
723 0 457426.94 256033.89 86680 -1 722
724 0 457393.53 256064.34 86600 -1 723
725 0 457378.2 256028.66 86520 -1 724
726 0 457426.3 256056.81 86440 -1 725
727 0 457482.06 256100.88 86360 -1 726
728 0 457606.25 256148.69 86240 -1 727
729 0 457621.2 256019.44 86080 -1 728
730 0 457578.25 255891.25 86000 -1 729
731 0 457464 256471 87360 -1 715
732 0 457310 255897 87480 -1 731
733 0 457062 255317 87600 -1 732
734 0 456898 255133 87680 -1 733
735 0 456794 254933 87760 -1 734
736 0 456494 254409 87840 -1 735
737 0 455900 253747 87920 -1 736
738 0 455964 253736.33 88000 -1 737
739 0 455996 253731 88040 -1 738
740 0 456032 253691 88160 -1 739
741 0 456032 253691 88280 -1 740
742 0 456032 253691 88400 -1 741
743 0 456068 253479 88520 -1 742
744 0 456104 253327 88640 -1 743
745 0 456152 253247 88720 -1 744
746 0 456200 253167 88800 -1 745
747 0 456114 252717 88880 -1 746
748 0 455910 252169 88960 -1 747
749 0 456122 252041 89040 -1 748
750 0 456666 251957 89080 -1 749
751 0 456876 251131 89120 -1 750
752 0 456672 250483 88960 -1 751
753 0 456366 249757 88960 -1 752
754 0 456318 249665 89080 -1 753
755 0 456286 249453 89200 -1 754
756 0 456313.12 249437.52 89320 -1 755
757 0 456448 250083 88800 -1 752
758 0 456370 249961 88720 -1 757
759 0 456350 250077 88640 -1 758
760 0 456046 250097 88520 -1 759
761 0 455838 249957 88440 -1 760
762 0 455466 249613 88360 -1 761
763 0 455344 249387 88240 -1 762
764 0 455304 249367 88120 -1 763
765 0 455268 249387 88000 -1 764
766 0 455272 249391 87880 -1 765
767 0 454984 249239 87800 -1 766
768 0 454816 249375 87640 -1 767
769 0 454700 249419 87480 -1 768
770 0 454604 249423 87440 -1 769
771 0 454147.12 248895.9 87160 -1 770
772 0 454170.88 248936.98 87080 -1 771
773 0 455256 250003 87880 -1 766
774 0 454920 250095 87800 -1 773
775 0 454888 250107 87680 -1 774
776 0 454864 250139 87560 -1 775
777 0 455408 250267 87720 -1 773
778 0 455404 250311 87640 -1 777
779 0 456772 251407 89240 -1 751
780 0 456748 251471 89320 -1 779
781 0 456624 251435 89360 -1 780
782 0 456684 251763 89360 -1 781
783 0 457058.75 251806.66 89560 -1 782
784 0 457046.7 251739.78 89640 -1 783
785 0 456212.06 252384.6 89440 -1 782
786 0 456202 252441.83 89520 -1 785
787 0 456158.25 252583.92 89640 -1 786
788 0 456235.75 252869.42 89720 -1 787
789 0 456196.44 253102.83 89840 -1 788
790 0 456128.56 253246.84 89960 -1 789
791 0 455896.2 253337.42 90160 -1 790
792 0 455770.3 253414.58 90360 -1 791
793 0 455740.7 253428.22 90400 -1 792
794 0 455837.44 253484.56 90520 -1 793
795 0 455892.4 253538.33 90560 -1 794
796 0 456701.62 253460.8 90600 -1 795
797 0 457081.75 253485.48 90720 -1 796
798 0 456888.94 253729.78 90880 -1 797
799 0 456417.3 254285.58 90600 -1 798
800 0 455469.66 254258.56 90560 -1 799
801 0 455299.88 254229.62 90440 -1 800
802 0 455385.5 254227.12 90360 -1 801
803 0 456817.25 253509.08 90920 -1 798
804 0 456757.94 253518.72 90960 -1 803
805 0 456556.72 254088.75 91120 -1 804
806 0 456479.72 254127.31 91160 -1 805
807 0 456348.8 254184.36 91240 -1 806
808 0 456074.7 254220.86 91400 -1 807
809 0 456010 254223.12 91560 -1 808
810 0 455751.7 254203.3 91720 -1 809
811 0 455928 253807 87760 -1 737
812 0 455904 253867 87720 -1 811
813 0 455893.34 253877.67 87640 -1 812
814 0 455888 253883 87600 -1 813
815 0 456508 253187 87600 -1 814
816 0 456348 252891 87480 -1 815
817 0 456312 252827 87280 -1 816
818 0 456260 252707 87160 -1 817
819 0 456108 252647 87080 -1 818
820 0 456070 252521 86920 -1 819
821 0 456046 252481 86760 -1 820
822 0 456066 252394.33 86720 -1 821
823 0 456106 252221 86640 -1 822
824 0 455998 251533 86520 -1 823
825 0 456059.34 251463.67 86440 -1 824
826 0 456090 251429 86400 -1 825
827 0 456258 251449 86320 -1 826
828 0 456274 251561 86160 -1 827
829 0 456318 251589 86080 -1 828
830 0 456490 251353 85960 -1 829
831 0 456726 251145 85840 -1 830
832 0 456852 250979 85720 -1 831
833 0 456888 250895 85600 -1 832
834 0 456844 250979 85480 -1 833
835 0 456844 250979 85400 -1 834
836 0 456852 251039 85240 -1 835
837 0 456840 251075 85080 -1 836
838 0 456840 251075 85000 -1 837
839 0 456780 251123 84960 -1 838
840 0 456748 251139 84920 -1 839
841 0 456644 251183 84880 -1 840
842 0 456554 251186 84760 -1 841
843 0 456524 251187 84720 -1 842
844 0 456424 251223 84600 -1 843
845 0 456384 251237.67 84560 -1 844
846 0 457632 250671 84560 -1 845
847 0 457852 250511 84400 -1 846
848 0 457860 250455 84280 -1 847
849 0 457740 250319 84160 -1 848
850 0 457740 250283 84080 -1 849
851 0 457744 250331 83960 -1 850
852 0 457744 250399 83920 -1 851
853 0 457852 250635 83800 -1 852
854 0 457860 250655 83720 -1 853
855 0 457816 251183 83720 -1 854
856 0 457852 251435 83640 -1 855
857 0 457864 251535 83600 -1 856
858 0 457868 251687 83480 -1 857
859 0 457848 251755 83400 -1 858
860 0 457612 250067 84200 -1 849
861 0 457528 249967 84320 -1 860
862 0 457420 250007 84440 -1 861
863 0 457276 249923 84520 -1 862
864 0 457137.38 249928 84600 -1 863
865 0 456304 251267 84480 -1 845
866 0 456116 251383 84280 -1 865
867 0 455634 251525 84120 -1 866
868 0 455390 251545 84000 -1 867
869 0 455142 251529 83920 -1 868
870 0 455074 251593 83800 -1 869
871 0 454982 251669 83680 -1 870
872 0 454910 251757 83600 -1 871
873 0 454858 251841 83520 -1 872
874 0 454782 251941 83440 -1 873
875 0 454802 251981 83400 -1 874
876 0 454754 251973 83280 -1 875
877 0 454756 252021 83240 -1 876
878 0 454758 252069 83200 -1 877
879 0 454806 252149 83040 -1 878
880 0 454906 252137 82880 -1 879
881 0 455090 252021 82680 -1 880
882 0 455177 252042 82560 -1 881
883 0 455206 252049 82520 -1 882
884 0 455358 252033 82360 -1 883
885 0 455434 251957 82200 -1 884
886 0 455450 251845 82040 -1 885
887 0 455570 251593 81920 -1 886
888 0 455866 250865 81840 -1 887
889 0 455808 250747 81960 -1 888
890 0 455890.2 250779.97 82120 -1 889
891 0 455900 250783.5 82160 -1 890
892 0 455929.94 250794.36 82280 -1 891
893 0 455930.9 250789.06 82360 -1 892
894 0 455920 250843 81720 -1 888
895 0 455980 250951 81680 -1 894
896 0 456024 250799 81560 -1 895
897 0 456024 250799 81440 -1 896
898 0 456066 250793 81360 -1 897
899 0 456108 250787 81280 -1 898
900 0 456156 250635 81160 -1 899
901 0 456156 250635 81120 -1 900
902 0 456144 250635 81000 -1 901
903 0 456088 250671 80960 -1 902
904 0 456108.8 250667 80920 -1 903
905 0 456192 250651 80760 -1 904
906 0 456192 250651 80720 -1 905
907 0 456212 250539 80640 -1 906
908 0 456224 250499 80560 -1 907
909 0 456252 250395 80480 -1 908
910 0 456280 250275 80440 -1 909
911 0 455038 250985 83960 -1 869
912 0 455150 250845 84040 -1 911
913 0 454926 250409 84120 -1 912
914 0 454958 250405 84240 -1 913
915 0 454990 250345 84400 -1 914
916 0 454898 250421 84520 -1 915
917 0 454898 250421 84560 -1 916
918 0 455146 249969 84560 -1 917
919 0 455186 249997 84680 -1 918
920 0 454854 250361 83960 -1 913
921 0 454874 250313 83880 -1 920
922 0 454878 250329 83760 -1 921
923 0 454942 250342.33 83680 -1 922
924 0 454934 250333 83640 -1 923
925 0 454958 250373 83520 -1 924
926 0 455274 250509 83520 -1 925
927 0 455350 250553 83440 -1 926
928 0 454910 250453 83440 -1 925
929 0 454878 250485 83360 -1 928
930 0 456260.7 250684.38 86600 -1 824
931 0 456497.12 250283.6 86680 -1 930
932 0 456210.8 250200.92 86920 -1 931
933 0 456263.34 250086.88 87080 -1 932
934 0 455658.53 253005.95 86520 -1 822
935 0 455525.8 253125.6 86440 -1 934
936 0 455325.56 253305.11 86320 -1 935
937 0 454372.44 253097.78 86320 -1 936
938 0 453699 253118.58 86200 -1 937
939 0 453595.22 253222.11 86080 -1 938
940 0 453577.25 253237.5 86040 -1 939
941 0 453523.88 253283.6 85920 -1 940
942 0 453436.38 253339.6 85800 -1 941
943 0 453255.94 253390.19 85640 -1 942
944 0 453149.88 253407.53 85480 -1 943
945 0 453009.3 253394.58 85320 -1 944
946 0 452919.88 253347.36 85080 -1 945
947 0 452873.1 253458.4 84840 -1 946
948 0 452842.8 253539.16 84600 -1 947
949 0 452697.44 253556.33 84360 -1 948
950 0 451945.56 254000.7 84240 -1 949
951 0 451464.12 254466.97 84440 -1 950
952 0 451723.66 254567.8 84520 -1 951
953 0 451715.75 254145.75 84120 -1 950
954 0 451639.25 254194.27 84080 -1 953
955 0 451513.66 254288.67 84040 -1 954
956 0 451262.8 254477.72 83960 -1 955
957 0 451206.62 254525.94 83800 -1 956
958 0 451038.38 254503.1 83520 -1 957
959 0 450742.56 254501.77 83400 -1 958
960 0 450503.94 254451.69 83240 -1 959
961 0 450507.03 254448.23 83040 -1 960
962 0 450827.7 254522.67 82840 -1 961
963 0 450890.28 254628.05 82800 -1 962
964 0 451634.84 254897.88 82640 -1 963
965 0 451672 254903.56 82600 -1 964
966 0 451702.5 254915.75 82560 -1 965
967 0 451794.12 254950.52 82440 -1 966
968 0 451808.66 254971.67 82360 -1 967
969 0 451815.75 254981.7 82320 -1 968
970 0 450933.3 254752.6 82440 -1 966
971 0 450566.84 254717.02 82280 -1 970
972 0 450370.3 255148.44 82200 -1 971
973 0 450291.44 255299.52 82080 -1 972
974 0 450644.34 255232 82000 -1 973
975 0 450820.66 255198.14 81960 -1 974
976 0 450970.75 255774.31 81800 -1 975
977 0 450835.94 256036.5 81520 -1 976
978 0 450819.56 256142.39 81360 -1 977
979 0 450733.72 256157.52 81160 -1 978
980 0 450731.47 256193.3 80960 -1 979
981 0 450779 256200.2 80800 -1 980
982 0 450791.16 256202.34 80760 -1 981
983 0 450978.25 256085.23 80600 -1 982
984 0 451118.28 255913.97 80400 -1 983
985 0 451322.75 255429.28 80280 -1 984
986 0 450955.94 255167.88 80080 -1 985
987 0 450908 254962.5 79960 -1 986
988 0 450892.5 254894.27 79920 -1 987
989 0 450905.7 254769.62 79720 -1 988
990 0 450804.25 254653.31 79600 -1 989
991 0 450632.44 254630.42 79400 -1 990
992 0 450309.97 254828.16 79280 -1 991
993 0 450169.7 254919.72 79160 -1 992
994 0 450190.44 255008.38 79040 -1 993
995 0 450206.12 255078.77 79000 -1 994
996 0 451002.97 254748.4 80520 -1 985
997 0 450955.28 254758.56 80640 -1 996
998 0 450933.5 254763.38 80720 -1 997
999 0 450926.25 254841.39 80840 -1 998
1000 0 450971.5 254813.1 80920 -1 999
1001 0 450068.38 255455.02 82000 -1 973
1002 0 450069.28 255471.06 81920 -1 1001
1003 0 452688.2 253485.2 84000 -1 953
1004 0 452995.44 252866.52 83880 -1 1003
1005 0 453045.7 252612.08 83760 -1 1004
1006 0 452738.6 253680.4 83520 -1 1005
1007 0 452909.4 253618.58 83360 -1 1006
1008 0 453536.75 253163.94 83160 -1 1007
1009 0 453566.5 253131.83 83120 -1 1008
1010 0 453562.06 253115.16 83080 -1 1009
1011 0 453595.44 252046.31 83960 -1 1004
1012 0 453696.66 252031.34 84040 -1 1011
1013 0 453624.5 252032 86080 -1 940
1014 0 453514.7 252086.58 86240 -1 1013
1015 0 453456.16 252096.66 86400 -1 1014
1016 0 453383.06 252012.52 86600 -1 1015
1017 0 453455.16 251849.06 86760 -1 1016
1018 0 453692.72 251710.94 86880 -1 1017
1019 0 453721.2 251671.36 87040 -1 1018
1020 0 453719.03 251535.06 87200 -1 1019
1021 0 453749.7 251557.7 87360 -1 1020
1022 0 453734.12 251279.34 87720 -1 1021
1023 0 453834.12 251010.02 87840 -1 1022
1024 0 453570.4 251316.69 88000 -1 1023
1025 0 453634.56 251279.78 88160 -1 1024
1026 0 453605.7 251284.72 88200 -1 1025
1027 0 453636.4 251268.56 88320 -1 1026
1028 0 453687.28 251111.61 88480 -1 1027
1029 0 453658.12 250963.11 88640 -1 1028
1030 0 453672.38 250825.81 86120 -1 1013
1031 0 453246.2 249924.1 85880 -1 1030
1032 0 453457.9 250550.6 86280 -1 1030
1033 0 453160.2 250442.19 86440 -1 1032
1034 0 452775 250359.08 86640 -1 1033
1035 0 452710.7 250343.39 86800 -1 1034
1036 0 455763.72 253615.52 86200 -1 936
1037 0 455913.06 253896.31 86120 -1 1036
1038 0 455911.8 254060.27 86000 -1 1037
1039 0 455960.06 253945.22 85800 -1 1038
1040 0 455805 253900 87480 -1 814
1041 0 455702.88 254052.67 86880 -1 1040
1042 0 454937 254552 87640 -1 813
1043 0 454807 254654 87520 -1 1042
1044 0 454739 254694 87480 -1 1043
1045 0 454547 254954 87360 -1 1044
1046 0 454363 255130 87280 -1 1045
1047 0 454307 255182 87200 -1 1046
1048 0 453891 255066 87120 -1 1047
1049 0 453683 255090 87000 -1 1048
1050 0 453351 255106 86880 -1 1049
1051 0 453279 255142 86760 -1 1050
1052 0 453027 255130 86640 -1 1051
1053 0 452737 255164 86520 -1 1052
1054 0 452481 255084 86400 -1 1053
1055 0 452401 255064 86360 -1 1054
1056 0 451961 254992 86160 -1 1055
1057 0 451861 254992 86080 -1 1056
1058 0 451851.7 255092.33 85960 -1 1057
1059 0 451993 255018.28 85800 -1 1058
1060 0 457486 256841 87440 -1 714
1061 0 457450 256857 87600 -1 1060
1062 0 457334 256749 87760 -1 1061
1063 0 457274 256641 87880 -1 1062
1064 0 457178 256477 88000 -1 1063
1065 0 457034 256433 88080 -1 1064
1066 0 456974 256517 88120 -1 1065
1067 0 457361.56 256624.9 88440 -1 1066
1068 0 457461.97 256219.12 88640 -1 1067
1069 0 457448.25 256494.36 88720 -1 1068
1070 0 457448.88 256554.95 88800 -1 1069
1071 0 457403 256514.06 89000 -1 1070
1072 0 457388.5 256461.53 89040 -1 1071
1073 0 456962 256089 88120 -1 1065
1074 0 456886 255937 88240 -1 1073
1075 0 456814 255705 88360 -1 1074
1076 0 456830 255637 88400 -1 1075
1077 0 456774 255321 88600 -1 1076
1078 0 456686 255505 88720 -1 1077
1079 0 456699.2 259700.47 87800 -1 679
1080 0 456529.62 259201.55 87920 -1 1079
1081 0 456313.5 258933.94 88080 -1 1080
1082 0 456424.06 258620.6 88200 -1 1081
1083 0 456395.2 258098.53 88400 -1 1082
1084 0 456484.75 257627.69 88520 -1 1083
1085 0 456413.94 257075.05 88640 -1 1084
1086 0 456310.56 257354.14 88720 -1 1085
1087 0 456368.66 257246.06 88840 -1 1086
1088 0 456348 257099.75 88960 -1 1087
1089 0 456340.78 257050.77 89000 -1 1088
1090 0 456390.06 256895.11 89160 -1 1089
1091 0 456390 256882.67 89200 -1 1090
1092 0 456390.38 256820.58 89400 -1 1091
1093 0 456331.56 256731.47 89560 -1 1092
1094 0 456219.2 256645.14 89760 -1 1093
1095 0 456265.5 256618.64 89960 -1 1094
1096 0 456734.12 255997 90160 -1 1095
1097 0 457075.12 255945.34 90280 -1 1096
1098 0 457661.4 255606.6 90360 -1 1097
1099 0 458378.78 254995.83 90520 -1 1098
1100 0 458723 254766.06 90560 -1 1099
1101 0 459937.56 254752.56 90600 -1 1100
1102 0 460301.34 254747.72 90640 -1 1101
1103 0 460351.2 254567.88 90760 -1 1102
1104 0 460465.66 254418 90840 -1 1103
1105 0 460523.25 254343.39 90880 -1 1104
1106 0 460558.97 254185.25 91080 -1 1105
1107 0 460629.88 254172.22 91160 -1 1106
1108 0 460787.56 254010.9 91360 -1 1107
1109 0 460907.66 253974.06 91520 -1 1108
1110 0 461025.88 253852.28 91680 -1 1109
1111 0 461211.5 253712.8 91800 -1 1110
1112 0 460036.16 253848.34 90840 -1 1104
1113 0 459791.8 253080.22 90960 -1 1112
1114 0 459813.44 252996.62 91120 -1 1113
1115 0 459867.5 252887 91200 -1 1114
1116 0 459921.5 252776.77 91280 -1 1115
1117 0 460073.62 252393.1 91520 -1 1116
1118 0 459694.75 252387.98 91680 -1 1117
1119 0 459395.3 252495.45 91800 -1 1118
1120 0 459034.8 252571.44 92000 -1 1119
1121 0 458999.3 252618.88 92080 -1 1120
1122 0 459072.6 252520.2 92160 -1 1121
1123 0 459183.25 252371.55 92280 -1 1122
1124 0 458894.4 252261.03 92440 -1 1123
1125 0 458863.7 252096.97 92560 -1 1124
1126 0 456116 260571 89240 -1 665
1127 0 456296 260487 89400 -1 1126
1128 0 456224 260535 89560 -1 1127
1129 0 456300 260811 89720 -1 1128
1130 0 456420 260739 89800 -1 1129
1131 0 456452 260627 89920 -1 1130
1132 0 456624 260339 90000 -1 1131
1133 0 456756 259951 90120 -1 1132
1134 0 456784 259695 90280 -1 1133
1135 0 456828 259651 90440 -1 1134
1136 0 456908 259623 90520 -1 1135
1137 0 456940 259647 90560 -1 1136
1138 0 457934 259693 90600 -1 1137
1139 0 458190 259469 90720 -1 1138
1140 0 458318 259410.5 90760 -1 1139
1141 0 458446 259351.67 90800 -1 1140
1142 0 458574 259293 90840 -1 1141
1143 0 459002 259233 90960 -1 1142
1144 0 459254 259225 91120 -1 1143
1145 0 459482 259353 91240 -1 1144
1146 0 459720 259095 91400 -1 1145
1147 0 459760 259003 91560 -1 1146
1148 0 459796 258999 91680 -1 1147
1149 0 459692 258915 91840 -1 1148
1150 0 459740 258855 92000 -1 1149
1151 0 459828 258803 92120 -1 1150
1152 0 459896 258779 92320 -1 1151
1153 0 460376 258471 92480 -1 1152
1154 0 460628 258355 92600 -1 1153
1155 0 460864 258131 92720 -1 1154
1156 0 460984 257999 92840 -1 1155
1157 0 461104 257811 92960 -1 1156
1158 0 461112 257571 93080 -1 1157
1159 0 462355.56 257416.5 93000 -1 1158
1160 0 463247.53 257672.56 92920 -1 1159
1161 0 463408.34 257765 92880 -1 1160
1162 0 463729.4 257948.55 92800 -1 1161
1163 0 464015.94 258654.62 92360 -1 1162
1164 0 464007.5 258802.67 92200 -1 1163
1165 0 463985.06 258963.36 92040 -1 1164
1166 0 463987.56 259216.1 91920 -1 1165
1167 0 464035.94 259249.55 91880 -1 1166
1168 0 463762.3 258689.19 93040 -1 1161
1169 0 463616.8 259308.11 93200 -1 1168
1170 0 463436.3 259742.42 93080 -1 1169
1171 0 463439 259788 93040 -1 1170
1172 0 463445.4 259880.17 92960 -1 1171
1173 0 463476.94 260130.94 92840 -1 1172
1174 0 463494.8 260238.17 92640 -1 1173
1175 0 463523.8 260379.42 92440 -1 1174
1176 0 463495.12 260381.66 92400 -1 1175
1177 0 463514.44 260419.12 92360 -1 1176
1178 0 463530.12 260480.83 92160 -1 1177
1179 0 463484.12 260591.27 91960 -1 1178
1180 0 463597.62 260849.84 91920 -1 1179
1181 0 463639.5 260871.38 91840 -1 1180
1182 0 463935.12 260948.03 91800 -1 1181
1183 0 463904.3 260956.22 91760 -1 1182
1184 0 463823.34 260799.8 91640 -1 1183
1185 0 463842.5 260821.5 91600 -1 1184
1186 0 463861.53 260843.28 91560 -1 1185
1187 0 463866.94 260865.05 91440 -1 1186
1188 0 463915.8 260912.2 91280 -1 1187
1189 0 464908.94 260815.31 91280 -1 1188
1190 0 465160.38 260927.42 91080 -1 1189
1191 0 465248.38 261134.3 90960 -1 1190
1192 0 465324.34 261152.92 90880 -1 1191
1193 0 463927.56 260924 91240 -1 1188
1194 0 463716 260959.2 91080 -1 1193
1195 0 463662.8 260968.23 91040 -1 1194
1196 0 463680.5 260778.7 90920 -1 1195
1197 0 463719.8 260643.66 90760 -1 1196
1198 0 463959.25 260594.34 90600 -1 1197
1199 0 462281.94 260773.06 90520 -1 1198
1200 0 462149.34 260691 90440 -1 1199
1201 0 462082.53 260650.12 90400 -1 1200
1202 0 462071.5 260623.5 90360 -1 1201
1203 0 462059.75 260596.89 90320 -1 1202
1204 0 464037 260183.75 91040 -1 1196
1205 0 463981.2 260065.16 91120 -1 1204
1206 0 460510.5 257041.03 92920 -1 1158
1207 0 460424.12 256186.9 92840 -1 1206
1208 0 460331.38 256339.08 92640 -1 1207
1209 0 460350.1 256364.98 92520 -1 1208
1210 0 460214.3 256630.5 92240 -1 1209
1211 0 460406.78 255676.75 92960 -1 1207
1212 0 460271.38 255478.45 93120 -1 1211
1213 0 460040.3 255429.38 93280 -1 1212
1214 0 459968.25 255463.94 93400 -1 1213
1215 0 460010.28 255529.25 93560 -1 1214
1216 0 460023.62 255594.28 93720 -1 1215
1217 0 460103.5 255633.25 93920 -1 1216
1218 0 459784 259019 92360 -1 1152
1219 0 459684 259583 92320 -1 1218
1220 0 459630.66 259713.67 92280 -1 1219
1221 0 459524 259975 92200 -1 1220
1222 0 459492 260099 92080 -1 1221
1223 0 459476 260223 91960 -1 1222
1224 0 459400 260407 91880 -1 1223
1225 0 459298 260557 91800 -1 1224
1226 0 459290 260669 91680 -1 1225
1227 0 459178 260881 91600 -1 1226
1228 0 459358 261081 91400 -1 1227
1229 0 459429.7 261161.23 91320 -1 1228
1230 0 459502.7 261197.12 91200 -1 1229
1231 0 459118 258697 90800 -1 1141
1232 0 459306 258477 90920 -1 1231
1233 0 459774 257773 91040 -1 1232
1234 0 460472 257195 91000 -1 1233
1235 0 460572 257117 90960 -1 1234
1236 0 460672 257039 90920 -1 1235
1237 0 460810 257117 90840 -1 1236
1238 0 462006 257133 90800 -1 1237
1239 0 462734 257113 90680 -1 1238
1240 0 463224 257175 90640 -1 1239
1241 0 461892.9 257178.38 90560 -1 1240
1242 0 461943.25 257156.25 90520 -1 1241
1243 0 462093.75 257091.33 90400 -1 1242
1244 0 462665.2 257010.83 90280 -1 1243
1245 0 463346.8 256993.11 90160 -1 1244
1246 0 463564.7 256949.8 90000 -1 1245
1247 0 463602 256953.67 89960 -1 1246
1248 0 463675.72 256961.11 89880 -1 1247
1249 0 463762.62 257021.3 89760 -1 1248
1250 0 463819.47 257014.25 89560 -1 1249
1251 0 463951.25 257012 89400 -1 1250
1252 0 463989.88 257030.48 89200 -1 1251
1253 0 464108.5 257011.3 88960 -1 1252
1254 0 464088.12 257214.75 88720 -1 1253
1255 0 464201.44 256688.03 88640 -1 1254
1256 0 464249.3 257109.48 88440 -1 1255
1257 0 464192.25 257441.31 88200 -1 1256
1258 0 464138.06 257622.38 87960 -1 1257
1259 0 464085.9 257767.83 87720 -1 1258
1260 0 464077.16 258001.2 87480 -1 1259
1261 0 464060.8 258161.52 87280 -1 1260
1262 0 464097.78 258266.9 87080 -1 1261
1263 0 464101.12 258473.19 86960 -1 1262
1264 0 464110.75 258492.5 86920 -1 1263
1265 0 464140.2 258550.6 86800 -1 1264
1266 0 464149.88 258570.11 86760 -1 1265
1267 0 463715.8 258847.08 86600 -1 1266
1268 0 463583.38 259212.39 86480 -1 1267
1269 0 463332.94 259989.5 86440 -1 1268
1270 0 463427 259718.5 86400 -1 1269
1271 0 463521.34 259446.94 86360 -1 1270
1272 0 463658 259377.12 86200 -1 1271
1273 0 463734.2 259350.8 86040 -1 1272
1274 0 463788.66 259277 85880 -1 1273
1275 0 463816 259240.45 85800 -1 1274
1276 0 463785 259269.5 85720 -1 1275
1277 0 463753.97 259298.98 85640 -1 1276
1278 0 463605.25 259233.88 85440 -1 1277
1279 0 463595.25 259197.25 85320 -1 1278
1280 0 463592.06 259185.1 85280 -1 1279
1281 0 462665.56 260792.66 86480 -1 1269
1282 0 462556.66 260985 86320 -1 1281
1283 0 462502.16 261081.36 86240 -1 1282
1284 0 462504.4 261429.56 86080 -1 1283
1285 0 462550.03 261808.25 86000 -1 1284
1286 0 462566.4 261877.36 85880 -1 1285
1287 0 462508.62 260896.75 86560 -1 1281
1288 0 462187 261164.67 86520 -1 1287
1289 0 461542.56 261699.81 86440 -1 1288
1290 0 460989.8 262213.5 86280 -1 1289
1291 0 460899.56 262594.25 86200 -1 1290
1292 0 461605 263079.25 86320 -1 1291
1293 0 461840.2 263241.38 86360 -1 1292
1294 0 461854.75 263224.56 86400 -1 1293
1295 0 461884.5 263226.5 86440 -1 1294
1296 0 461913.5 263227.5 86480 -1 1295
1297 0 461972.22 263229.7 86560 -1 1296
1298 0 462348.8 263162.9 86640 -1 1297
1299 0 462447.25 263147.25 86760 -1 1298
1300 0 462480.06 263142.06 86800 -1 1299
1301 0 463244.7 263020.2 86920 -1 1300
1302 0 463376.44 262977.4 87000 -1 1301
1303 0 463425.7 262947.66 87120 -1 1302
1304 0 461053.06 263261.25 85960 -1 1291
1305 0 461624.1 263493.44 85880 -1 1304
1306 0 461778.3 263552.62 85760 -1 1305
1307 0 461909.2 263598.3 85640 -1 1306
1308 0 461750.8 263537.66 85520 -1 1307
1309 0 461924.9 263491.06 85360 -1 1308
1310 0 461908.75 263522.2 85280 -1 1309
1311 0 462822.12 260714.28 86840 -1 1287
1312 0 462925.3 260724.58 87000 -1 1311
1313 0 460830 256629 90800 -1 1237
1314 0 460898 256553 90720 -1 1313
1315 0 460758.66 256568.17 90640 -1 1314
1316 0 460636.3 256663.67 90600 -1 1315
1317 0 459243.78 256739.02 90560 -1 1316
1318 0 459188.2 256742.19 90520 -1 1317
1319 0 459105.28 256712.34 90480 -1 1318
1320 0 460653.3 256825.56 91080 -1 1235
1321 0 460629.44 256257.64 91160 -1 1320
1322 0 460497.38 256033.66 91240 -1 1321
1323 0 460461.75 255905.92 91360 -1 1322
1324 0 457301.56 259158.77 90880 -1 1140
1325 0 456817.44 259136.84 91000 -1 1324
1326 0 456599.72 259151.03 91160 -1 1325
1327 0 455875.9 259134.7 91320 -1 1326
1328 0 455520 259197.33 91360 -1 1327
1329 0 454807.78 259322.08 91440 -1 1328
1330 0 454888.38 259353.88 91640 -1 1329
1331 0 454802.75 259320.67 91840 -1 1330
1332 0 454671.7 259250.12 92000 -1 1331
1333 0 454479.72 259126.92 92120 -1 1332
1334 0 454349.47 259033.23 92280 -1 1333
1335 0 453299.28 258556.56 92480 -1 1334
1336 0 453251 258380 92600 -1 1335
1337 0 453234.7 258321.36 92640 -1 1336
1338 0 453214.8 258317.97 92840 -1 1337
1339 0 453018.56 258221.56 93000 -1 1338
1340 0 453240.5 258444.1 92240 -1 1335
1341 0 453296 258560.67 92160 -1 1340
1342 0 453323.5 258619.31 92120 -1 1341
1343 0 456340 258861.58 91520 -1 1327
1344 0 456341.5 258715.05 91640 -1 1343
1345 0 456206.78 258659.9 91760 -1 1344
1346 0 456069.75 258586.12 91920 -1 1345
1347 0 456061.2 258539.25 92040 -1 1346
1348 0 456009.94 258548.98 92080 -1 1347
1349 0 453850 261217 89440 -1 663
1350 0 453894 261013 89520 -1 1349
1351 0 453918 261117 89680 -1 1350
1352 0 454054 261145 89800 -1 1351
1353 0 454054 261125 89920 -1 1352
1354 0 453970 261025 90000 -1 1353
1355 0 453918 260905 90040 -1 1354
1356 0 453910 260845 90120 -1 1355
1357 0 453902 260789 90280 -1 1356
1358 0 453866 260781 90400 -1 1357
1359 0 453838 260749 90520 -1 1358
1360 0 454682 260773 90600 -1 1359
1361 0 452298 262349 89440 -1 662
1362 0 452554 262431 89560 -1 1361
1363 0 451990 261373 89560 -1 1362
1364 0 452054 261189 89440 -1 1363
1365 0 452138 261049 89360 -1 1364
1366 0 452218 260997 89320 -1 1365
1367 0 452690 260391 89360 -1 1366
1368 0 452766 259731 89400 -1 1367
1369 0 452774 259315 89520 -1 1368
1370 0 452394 258693 89600 -1 1369
1371 0 451846 257523 89640 -1 1370
1372 0 451778 257487 89760 -1 1371
1373 0 451586 257315 89840 -1 1372
1374 0 450906 256479 89840 -1 1373
1375 0 450946 256491 90000 -1 1374
1376 0 450946 256491 90120 -1 1375
1377 0 450942 256515 90240 -1 1376
1378 0 450926 256507 90400 -1 1377
1379 0 450926 256507 90560 -1 1378
1380 0 451411.34 256456.33 90640 -1 1379
1381 0 451615.56 256585.92 90680 -1 1380
1382 0 451732.16 256458.78 90840 -1 1381
1383 0 451838.3 256357.86 91040 -1 1382
1384 0 451950 255911 90600 -1 1380
1385 0 452130 255599 90720 -1 1384
1386 0 452102 255411 90800 -1 1385
1387 0 452186 255255 90920 -1 1386
1388 0 452038 254921 90960 -1 1387
1389 0 451862 254729 90800 -1 1388
1390 0 451586 254481 90680 -1 1389
1391 0 451414 254125 90760 -1 1390
1392 0 451302 253709 90840 -1 1391
1393 0 450426 253419 90840 -1 1392
1394 0 450370 253355 90720 -1 1393
1395 0 450202 253367 90600 -1 1394
1396 0 449959.34 253340.33 90560 -1 1395
1397 0 449618 253219 90480 -1 1396
1398 0 449674 253171 90280 -1 1397
1399 0 449706 253111 90120 -1 1398
1400 0 449706 253111 89960 -1 1399
1401 0 449706 253111 89880 -1 1400
1402 0 449666 253095 89720 -1 1401
1403 0 449598 253059 89560 -1 1402
1404 0 449574 253155 89400 -1 1403
1405 0 449522 253199 89360 -1 1404
1406 0 449474 253307 89200 -1 1405
1407 0 449398 253635 89120 -1 1406
1408 0 449230 253979 89200 -1 1407
1409 0 449218 253967 89320 -1 1408
1410 0 449258 253943 89440 -1 1409
1411 0 449278 253995 89520 -1 1410
1412 0 449382 254071 89560 -1 1411
1413 0 449402 254115 89640 -1 1412
1414 0 449342 253667 89000 -1 1407
1415 0 449270 253751 88960 -1 1414
1416 0 449273 253781 88840 -1 1415
1417 0 449274 253791 88800 -1 1416
1418 0 449238 253891 88720 -1 1417
1419 0 449122 253997 88640 -1 1418
1420 0 449102 254061 88600 -1 1419
1421 0 449072.4 254375.3 88480 -1 1420
1422 0 449030.2 254539.38 88360 -1 1421
1423 0 449051.3 254673.81 88200 -1 1422
1424 0 448962 254760.47 88160 -1 1423
1425 0 450458 253419 90920 -1 1393
1426 0 450462 253351 91040 -1 1425
1427 0 450518 253267 91200 -1 1426
1428 0 450522 253263 91240 -1 1427
1429 0 450518 253191 91320 -1 1428
1430 0 450518 253191 91360 -1 1429
1431 0 450752.1 253101.64 91480 -1 1430
1432 0 452158 254985 91040 -1 1388
1433 0 452214 254881 91160 -1 1432
1434 0 452302 254833 91280 -1 1433
1435 0 452386 254713 91400 -1 1434
1436 0 452346 254545 91520 -1 1435
1437 0 452298 254437 91640 -1 1436
1438 0 452290 254385 91720 -1 1437
1439 0 452202 254337 91800 -1 1438
1440 0 452106 254233 91920 -1 1439
1441 0 452110 254197 91960 -1 1440
1442 0 452046 254081 92080 -1 1441
1443 0 452078 254085 92200 -1 1442
1444 0 452131.34 254047.67 92280 -1 1443
1445 0 452158 254029 92320 -1 1444
1446 0 452022 253933 92440 -1 1445
1447 0 451814 253793 92640 -1 1446
1448 0 450582 253639 92680 -1 1447
1449 0 450438 253699 92560 -1 1448
1450 0 450322 253851 92400 -1 1449
1451 0 450238 253927 92280 -1 1450
1452 0 449566 254135 92160 -1 1451
1453 0 449554 254151 92000 -1 1452
1454 0 449699.12 254201.3 91880 -1 1453
1455 0 449081.5 254050.53 92360 -1 1452
1456 0 448946.56 253910.72 92520 -1 1455
1457 0 448934.88 253885.23 92720 -1 1456
1458 0 448715.22 253704.3 92880 -1 1457
1459 0 448672.7 253626.5 93120 -1 1458
1460 0 448814.34 253571.28 93280 -1 1459
1461 0 449149.94 253617.11 93480 -1 1460
1462 0 450577.22 253590.8 92840 -1 1448
1463 0 450470.88 253520.95 93000 -1 1462
1464 0 450375.84 253374.45 93200 -1 1463
1465 0 450308.44 253457.9 93400 -1 1464
1466 0 449986 256047 89840 -1 1374
1467 0 449930 255927 89960 -1 1466
1468 0 449942 255887 90080 -1 1467
1469 0 449942 255887 90200 -1 1468
1470 0 449906 255919 90320 -1 1469
1471 0 450682 256439 89720 -1 1374
1472 0 450299.2 256220.6 89600 -1 1471
1473 0 450043.5 256074.75 89520 -1 1472
1474 0 449956.12 256118.4 89400 -1 1473
1475 0 451602 257303 89920 -1 1373
1476 0 451630 257267 90080 -1 1475
1477 0 451842 257355 89520 -1 1371
1478 0 452006 257375 89400 -1 1477
1479 0 452018 257379 89280 -1 1478
1480 0 452158 257363 89160 -1 1479
1481 0 452240.94 257246.66 89000 -1 1480
1482 0 452298.38 257070.33 88960 -1 1481
1483 0 452330.44 256969.58 88840 -1 1482
1484 0 452454.62 256841.64 88720 -1 1483
1485 0 452814.88 256499.19 88640 -1 1484
1486 0 452868.75 256658.62 88560 -1 1485
1487 0 452234 261001 89200 -1 1366
1488 0 452230 260685 89120 -1 1487
1489 0 452118 260369 89000 -1 1488
1490 0 451882 260261 88800 -1 1489
1491 0 451978 259905 88640 -1 1490
1492 0 451832 259807 88480 -1 1491
1493 0 451764 260007 88320 -1 1492
1494 0 451692 260075 88120 -1 1493
1495 0 451636 260163 88000 -1 1494
1496 0 451620 260179 87880 -1 1495
1497 0 451612 260563 87800 -1 1496
1498 0 451672 260735 87680 -1 1497
1499 0 451752 260839 87640 -1 1498
1500 0 452072 261015 87520 -1 1499
1501 0 452352 261231 87400 -1 1500
1502 0 452408 261351 87280 -1 1501
1503 0 452366 261425 87200 -1 1502
1504 0 451490 259749 87840 -1 1496
1505 0 451534 259553 87760 -1 1504
1506 0 451622 259257 87680 -1 1505
1507 0 451646 259245 87560 -1 1506
1508 0 451694 259225 87440 -1 1507
1509 0 451706 259245 87320 -1 1508
1510 0 451754 259293 87200 -1 1509
1511 0 451822 259353 87120 -1 1510
1512 0 451846 259385 87080 -1 1511
1513 0 451938 259525 86920 -1 1512
1514 0 452194 259657 86760 -1 1513
1515 0 452478 259697 86640 -1 1514
1516 0 452686 259889 86520 -1 1515
1517 0 452742 259961 86480 -1 1516
1518 0 452782 260165 86360 -1 1517
1519 0 452782 260165 86240 -1 1518
1520 0 452782 260165 86120 -1 1519
1521 0 452882 260425 86000 -1 1520
1522 0 452918 260529 85800 -1 1521
1523 0 453210 260533 85680 -1 1522
1524 0 453198 260541 85600 -1 1523
1525 0 453494 260693 85480 -1 1524
1526 0 453514 260713 85400 -1 1525
1527 0 453517.5 260702.5 85360 -1 1526
1528 0 453542 260629 85080 -1 1527
1529 0 453386 260501 84920 -1 1528
1530 0 453398 260517 84840 -1 1529
1531 0 452774 260477 84840 -1 1530
1532 0 452682 260369 84720 -1 1531
1533 0 454078 260645 84840 -1 1530
1534 0 454202 260893 84760 -1 1533
1535 0 454254 260993 84640 -1 1534
1536 0 454274 261109 84520 -1 1535
1537 0 454264 261167 84440 -1 1536
1538 0 454716 261679 84440 -1 1537
1539 0 454964 261791 84320 -1 1538
1540 0 454268 261275 84320 -1 1537
1541 0 454264 261319 84200 -1 1540
1542 0 454320 261475 84040 -1 1541
1543 0 454436 261591 83920 -1 1542
1544 0 454660 261683 83800 -1 1543
1545 0 454892 261947 83680 -1 1544
1546 0 454936 262143 83560 -1 1545
1547 0 455000 262255 83440 -1 1546
1548 0 455012 262371 83320 -1 1547
1549 0 455038 262409 83240 -1 1548
1550 0 454910 262473 83120 -1 1549
1551 0 454923.34 262487.66 83080 -1 1550
1552 0 454950 262517 83000 -1 1551
1553 0 454938 262629 82920 -1 1552
1554 0 454902 262697 82800 -1 1553
1555 0 454682 262761 82680 -1 1554
1556 0 454566 262929 82560 -1 1555
1557 0 454282 263313 82520 -1 1556
1558 0 453768 264123 82520 -1 1557
1559 0 453552 264351 82440 -1 1558
1560 0 453482 264453 82320 -1 1559
1561 0 453358 264573 82200 -1 1560
1562 0 453202 264869 82160 -1 1561
1563 0 453226 264889 82120 -1 1562
1564 0 453254 264865 82080 -1 1563
1565 0 453668 264271 82600 -1 1558
1566 0 453668 264271 82680 -1 1565
1567 0 453556 264463 82800 -1 1566
1568 0 453468 264611 82920 -1 1567
1569 0 453484 264559 83000 -1 1568
1570 0 453560 264531 83040 -1 1569
1571 0 453432 264775 83160 -1 1570
1572 0 453416 264795 83240 -1 1571
1573 0 453278 264913 83400 -1 1572
1574 0 453276 264895 83440 -1 1573
1575 0 453274 264877 83480 -1 1574
1576 0 453247.5 264793 83520 -1 1575
1577 0 453220.66 264709 83560 -1 1576
1578 0 453194 264625 83600 -1 1577
1579 0 453082 264417 83680 -1 1578
1580 0 452634 264401 83840 -1 1579
1581 0 452967.94 265323.75 83640 -1 1576
1582 0 452856.4 265609.94 83760 -1 1581
1583 0 452748.28 266327.25 83600 -1 1582
1584 0 452797.1 266464.06 83480 -1 1583
1585 0 453067.75 266673.75 83280 -1 1584
1586 0 453109.56 266692.5 83240 -1 1585
1587 0 453227 266800.22 83080 -1 1586
1588 0 454064.8 266892.72 83000 -1 1587
1589 0 454224 266849.5 82880 -1 1588
1590 0 454276.7 266834.56 82840 -1 1589
1591 0 454124.94 267118.9 82680 -1 1590
1592 0 454016.75 267175.3 82600 -1 1591
1593 0 454632 262743 82480 -1 1556
1594 0 454552 262607 82360 -1 1593
1595 0 454404 262531 82200 -1 1594
1596 0 454198 262393 82040 -1 1595
1597 0 454054 262373 81880 -1 1596
1598 0 453994 262401 81680 -1 1597
1599 0 453994 262401 81520 -1 1598
1600 0 453978 262413 81320 -1 1599
1601 0 453982 262445 81120 -1 1600
1602 0 453982 262477 80960 -1 1601
1603 0 454002 262533 80760 -1 1602
1604 0 454058 262565 80560 -1 1603
1605 0 454066 262605 80400 -1 1604
1606 0 454078 262637 80240 -1 1605
1607 0 454034 262765 80040 -1 1606
1608 0 453990 262761 79920 -1 1607
1609 0 453898 262737 79840 -1 1608
1610 0 453786 262717 79760 -1 1609
1611 0 453614 262709 79720 -1 1610
1612 0 453594 262749 79680 -1 1611
1613 0 453698 262725 79520 -1 1612
1614 0 453734 262665 79440 -1 1613
1615 0 453970 262725 79280 -1 1614
1616 0 454086 262769 79120 -1 1615
1617 0 454094 262761 79000 -1 1616
1618 0 454100 262771 78920 -1 1617
1619 0 454200 262787 78800 -1 1618
1620 0 454348 262891 78680 -1 1619
1621 0 454348 262879 78560 -1 1620
1622 0 454352 262875 78520 -1 1621
1623 0 454325 262671 78400 -1 1622
1624 0 454316 262603 78360 -1 1623
1625 0 454352.5 262128.78 78200 -1 1624
1626 0 454352.28 261910.16 78080 -1 1625
1627 0 452486 262737 79720 -1 1611
1628 0 451654 262749 79760 -1 1627
1629 0 450642 262337 79760 -1 1628
1630 0 450374 262297 79920 -1 1629
1631 0 450370 262309 79960 -1 1630
1632 0 450039.2 262361.25 80120 -1 1631
1633 0 449998 262390.97 80240 -1 1632
1634 0 451542 262825 79920 -1 1628
1635 0 451614 262977 80000 -1 1634
1636 0 452512.88 260875.6 85520 -1 1524
1637 0 452424 260960 85480 -1 1636
1638 0 452246 261128 85400 -1 1637
1639 0 452157.06 261212.28 85360 -1 1638
1640 0 451925.44 261526.84 85240 -1 1639
1641 0 451805.2 261563.3 85080 -1 1640
1642 0 451463.1 261596.88 84880 -1 1641
1643 0 451033.4 261547.31 84680 -1 1642
1644 0 450276.25 261798.42 84720 -1 1643
1645 0 449726.6 262171.7 84840 -1 1644
1646 0 450162.3 262969.12 84720 -1 1645
1647 0 449687.44 262453.25 84560 -1 1646
1648 0 449188.62 262467.7 84400 -1 1647
1649 0 448741.7 262597.12 84280 -1 1648
1650 0 448444.9 262611.16 84120 -1 1649
1651 0 448008.8 262834.53 84000 -1 1650
1652 0 447934 262931.75 83880 -1 1651
1653 0 447909.38 262964.3 83840 -1 1652
1654 0 447840.75 263270.75 83640 -1 1653
1655 0 447977.3 263505.47 83440 -1 1654
1656 0 447841.66 263608 83360 -1 1655
1657 0 447571.2 263813.78 83200 -1 1656
1658 0 447488.2 264027.25 83040 -1 1657
1659 0 447558.88 264051.78 82840 -1 1658
1660 0 447704.44 264127.44 82680 -1 1659
1661 0 447612.9 264092.88 82520 -1 1660
1662 0 447698.8 264209.7 82360 -1 1661
1663 0 447742.94 264201.62 82160 -1 1662
1664 0 447642.6 264108.38 81960 -1 1663
1665 0 447704.2 264113.2 81880 -1 1664
1666 0 447796.1 264120.66 81760 -1 1665
1667 0 447831.5 264037.94 81560 -1 1666
1668 0 447877.12 264078.2 81360 -1 1667
1669 0 450206.1 263030.5 84680 -1 1646
1670 0 450530.75 263403 84600 -1 1669
1671 0 450617.9 263550.44 84480 -1 1670
1672 0 450505.44 263618.5 84400 -1 1671
1673 0 450547.8 263745.06 84320 -1 1672
1674 0 450649.34 263882.5 84200 -1 1673
1675 0 450629.16 263970 84160 -1 1674
1676 0 450622.38 263970.5 84120 -1 1675
1677 0 451138.97 261377.72 84520 -1 1643
1678 0 451149.06 261228.4 84360 -1 1677
1679 0 451184.62 261222.6 84240 -1 1678
1680 0 451171.62 261267.67 84160 -1 1679
1681 0 452206 261489 89640 -1 1363
1682 0 452318 261385 89760 -1 1681
1683 0 452369.56 261297.77 89880 -1 1682
1684 0 452510 262749 89720 -1 1362
1685 0 452319.28 262964.94 89880 -1 1684
1686 0 452056.66 263055.34 90120 -1 1685
1687 0 452044.1 263074.97 90280 -1 1686
1688 0 451940.3 263088.38 90480 -1 1687
1689 0 451909.7 263135.2 90520 -1 1688
1690 0 451836.94 263154.88 90560 -1 1689
1691 0 452701.12 263113.78 90600 -1 1690
1692 0 452597.75 263065.16 90640 -1 1691
1693 0 452393.2 263189.7 90760 -1 1692
1694 0 452305.06 263309.2 90920 -1 1693
1695 0 452240.06 263329.94 91080 -1 1694
1696 0 451864.7 263454.3 91200 -1 1695
1697 0 451837.84 263452.25 91360 -1 1696
1698 0 452013.75 263468.62 91480 -1 1697
1699 0 451971.75 263628.5 91640 -1 1698
1700 0 451867.6 263743.75 91800 -1 1699
1701 0 451864.22 263771.1 91840 -1 1700
1702 0 451855.56 263724.75 91960 -1 1701
1703 0 451656.4 263612.3 92120 -1 1702
1704 0 451413.75 263730.5 92240 -1 1703
1705 0 451333.12 263770.2 92280 -1 1704
1706 0 451127.06 263841.4 92440 -1 1705
1707 0 453654 263147 89640 -1 1362
1708 0 455424 263659 89600 -1 1707
1709 0 455492 263563 89520 -1 1708
1710 0 456752 264257 89520 -1 1709
1711 0 457028 264277 89360 -1 1710
1712 0 457192 264581 89280 -1 1711
1713 0 457368 264709 89160 -1 1712
1714 0 457496 264845 89120 -1 1713
1715 0 457624 264981 89080 -1 1714
1716 0 457688 264989 89040 -1 1715
1717 0 457684 264985 89000 -1 1716
1718 0 457899.78 264865.12 88880 -1 1717
1719 0 457909.78 264854.75 88840 -1 1718
1720 0 456816 264389 89640 -1 1710
1721 0 456824 264441 89760 -1 1720
1722 0 457072 265161 89520 -1 1710
1723 0 457216 265449 89640 -1 1722
1724 0 457244 265665 89760 -1 1723
1725 0 457232 265787 89880 -1 1724
1726 0 458428 266775 89880 -1 1725
1727 0 458552 266803 89960 -1 1726
1728 0 459684 266027 89960 -1 1727
1729 0 459712 265859 90000 -1 1728
1730 0 459732 265667 89880 -1 1729
1731 0 459732 265551 89760 -1 1730
1732 0 459764 265499 89720 -1 1731
1733 0 459728 265279 89600 -1 1732
1734 0 459848 265351 89520 -1 1733
1735 0 459884 265443 89440 -1 1734
1736 0 460016 265503 89360 -1 1735
1737 0 460026 265675 89320 -1 1736
1738 0 460036 265847 89280 -1 1737
1739 0 460028 265987 89160 -1 1738
1740 0 460032.6 266106.7 89080 -1 1739
1741 0 458396 266813 90040 -1 1727
1742 0 458390.66 266858.34 90080 -1 1741
1743 0 458380 266949 90160 -1 1742
1744 0 458444 267049 90280 -1 1743
1745 0 458300 267153 90400 -1 1744
1746 0 457896 267269 90480 -1 1745
1747 0 457876 267229 90560 -1 1746
1748 0 458952 267113 90640 -1 1747
1749 0 458984 267117 90720 -1 1748
1750 0 459836 266577 90280 -1 1744
1751 0 459748 266441 90320 -1 1750
1752 0 459628 266329 90440 -1 1751
1753 0 459720 266165 90560 -1 1752
1754 0 461020 265965 90800 -1 1753
1755 0 460960 265905 91000 -1 1754
1756 0 460780 265793 91160 -1 1755
1757 0 460664 265641 91320 -1 1756
1758 0 460424 265653 91440 -1 1757
1759 0 460344 265657 91480 -1 1758
1760 0 460060 265669 91560 -1 1759
1761 0 459944 265633 91680 -1 1760
1762 0 459624 265303 91800 -1 1761
1763 0 459536 265375 91880 -1 1762
1764 0 459468 265307 91920 -1 1763
1765 0 459332 265171 92000 -1 1764
1766 0 459284 265203 92080 -1 1765
1767 0 459512 265307 92200 -1 1766
1768 0 459512 265307 92360 -1 1767
1769 0 459424 265301.66 92440 -1 1768
1770 0 461540.3 265762.53 92440 -1 1769
1771 0 461769.5 265734 92520 -1 1770
1772 0 461999.38 265704.88 92600 -1 1771
1773 0 462215.2 265718.7 92720 -1 1772
1774 0 462348.4 265615.44 92920 -1 1773
1775 0 462411.3 265535.28 93040 -1 1774
1776 0 462721.7 265722 93200 -1 1775
1777 0 462753.56 265729.44 93240 -1 1776
1778 0 462951.94 265735.66 93400 -1 1777
1779 0 462969.84 265807.22 93560 -1 1778
1780 0 462994.38 265839 93680 -1 1779
1781 0 463045 266012.53 93840 -1 1780
1782 0 463163.34 266223 93920 -1 1781
1783 0 463183.94 266470.5 94040 -1 1782
1784 0 462967.3 266321.12 94080 -1 1783
1785 0 462905.62 266339 94160 -1 1784
1786 0 462375 266143.66 92280 -1 1770
1787 0 462611.7 266381.94 92080 -1 1786
1788 0 462882.3 266885.62 92200 -1 1787
1789 0 463198.06 266824.84 92360 -1 1788
1790 0 463730.25 266863.4 92520 -1 1789
1791 0 462888.4 267120.06 91960 -1 1787
1792 0 462929 267266.44 91840 -1 1791
1793 0 463009.62 267311.1 91640 -1 1792
1794 0 463053.5 267328.5 91560 -1 1793
1795 0 463096.8 267345.62 91480 -1 1794
1796 0 463001 267712.88 91280 -1 1795
1797 0 459380 265299 92480 -1 1769
1798 0 459292 265351 92640 -1 1797
1799 0 458404 265275 92680 -1 1798
1800 0 457912 265255 92800 -1 1799
1801 0 457548 265235 92920 -1 1800
1802 0 457210 265193 93040 -1 1801
1803 0 457058 265125 93120 -1 1802
1804 0 456858 265105 93280 -1 1803
1805 0 456710 265133 93400 -1 1804
1806 0 456602 265177 93520 -1 1805
1807 0 456494 265201 93680 -1 1806
1808 0 456382 265201 93800 -1 1807
1809 0 456342 265289 93920 -1 1808
1810 0 456330 265333 94000 -1 1809
1811 0 456270 265405 94120 -1 1810
1812 0 456214 265489 94240 -1 1811
1813 0 455906 265017 94240 -1 1812
1814 0 455774 264925 94320 -1 1813
1815 0 455542 264945 94440 -1 1814
1816 0 455418 264949 94560 -1 1815
1817 0 455318 264961 94640 -1 1816
1818 0 454986 264721 94760 -1 1817
1819 0 454826 264661 94840 -1 1818
1820 0 454682 264653 94880 -1 1819
1821 0 454056 264675 94960 -1 1820
1822 0 453880 264623 95040 -1 1821
1823 0 453824 264327 95160 -1 1822
1824 0 453740 264251 95240 -1 1823
1825 0 453634.66 264188.34 95280 -1 1824
1826 0 453424 264063 95360 -1 1825
1827 0 453300 264075 95480 -1 1826
1828 0 453308 264035 95520 -1 1827
1829 0 453280 263851 95640 -1 1828
1830 0 453308 263775 95720 -1 1829
1831 0 453323.25 263065.56 95880 -1 1830
1832 0 453267.22 263768 96000 -1 1831
1833 0 453444.25 263821.5 96080 -1 1832
1834 0 453989 263882.25 96200 -1 1833
1835 0 453379.06 262184.75 96000 -1 1831
1836 0 453362.25 262175.03 96160 -1 1835
1837 0 453396.2 262118.08 96360 -1 1836
1838 0 453385.38 262001.27 96480 -1 1837
1839 0 453056.5 262926.75 96080 -1 1831
1840 0 453129.3 263202.5 96240 -1 1839
1841 0 453708 263787 95040 -1 1823
1842 0 453568 263815 94960 -1 1841
1843 0 453524 263911 94880 -1 1842
1844 0 453733.88 264438.12 94640 -1 1843
1845 0 454388 263399 94960 -1 1841
1846 0 454508 263367 94880 -1 1845
1847 0 454456 263407 94800 -1 1846
1848 0 454740 263203 95000 -1 1846
1849 0 454996 263075 95120 -1 1848
1850 0 455144 262987 95240 -1 1849
1851 0 455166 262141 95320 -1 1850
1852 0 455198 261913 95400 -1 1851
1853 0 455452 261547 95280 -1 1852
1854 0 455502.66 261569.67 95240 -1 1853
1855 0 455604 261615 95160 -1 1854
1856 0 455820 261323 95080 -1 1855
1857 0 455820 261295 94960 -1 1856
1858 0 455872 261195 94840 -1 1857
1859 0 455944 261115 94760 -1 1858
1860 0 455098 261905 95480 -1 1852
1861 0 455146 261913 95560 -1 1860
1862 0 455070 262117 95680 -1 1861
1863 0 455054 262233 95800 -1 1862
1864 0 454979.34 262345 95880 -1 1863
1865 0 454942 262401 95920 -1 1864
1866 0 455002 262441 96000 -1 1865
1867 0 454915.5 262569.56 96200 -1 1866
1868 0 454820.75 262604.62 96280 -1 1867
1869 0 454922 262197 95200 -1 1851
1870 0 454922 262197 95040 -1 1869
1871 0 454694 262257 94920 -1 1870
1872 0 454730 262205 94840 -1 1871
1873 0 459400 265459 92800 -1 1798
1874 0 459460 265427 92840 -1 1873
1875 0 459336 265499 93000 -1 1874
1876 0 459228 265527 93120 -1 1875
1877 0 459152 265663 93240 -1 1876
1878 0 459108 265691 93320 -1 1877
1879 0 458952 265783 93440 -1 1878
1880 0 459232 265375 93520 -1 1879
1881 0 459188 265403 93640 -1 1880
1882 0 459168 265391 93720 -1 1881
1883 0 459152 265411 93760 -1 1882
1884 0 459152 265431 94040 -1 1883
1885 0 459252 265431 94240 -1 1884
1886 0 459292 265403 94280 -1 1885
1887 0 459368 265407 94320 -1 1886
1888 0 459544 265323 94400 -1 1887
1889 0 459688 265187 94480 -1 1888
1890 0 459840 265111 94560 -1 1889
1891 0 460104 265043 94680 -1 1890
1892 0 460088 264899 94760 -1 1891
1893 0 460320 264727 94800 -1 1892
1894 0 460552 264555 94840 -1 1893
1895 0 460672 264531 94960 -1 1894
1896 0 460980 264491 95080 -1 1895
1897 0 461028 264583 95200 -1 1896
1898 0 461164 264527 95280 -1 1897
1899 0 461232 264499 95320 -1 1898
1900 0 461266.66 264425.66 95360 -1 1899
1901 0 461336 264279 95440 -1 1900
1902 0 461544 264519 95480 -1 1901
1903 0 461624 264555 95560 -1 1902
1904 0 461728 264571 95600 -1 1903
1905 0 461865.38 264720.94 95680 -1 1904
1906 0 462036.06 264822.06 95800 -1 1905
1907 0 461986.47 264900.88 95960 -1 1906
1908 0 461528 263545 95360 -1 1900
1909 0 461564 263337 95200 -1 1908
1910 0 461576 263325 95040 -1 1909
1911 0 461412 263293 94920 -1 1910
1912 0 461320 263337 94800 -1 1911
1913 0 461352 263561 94680 -1 1912
1914 0 461292 263609 94560 -1 1913
1915 0 461329.34 263635.66 94480 -1 1914
1916 0 461348 263649 94440 -1 1915
1917 0 461376 263701 94320 -1 1916
1918 0 459136 266247 93560 -1 1879
1919 0 459256 266415 93680 -1 1918
1920 0 459380 266599 93840 -1 1919
1921 0 460178 267273 94000 -1 1920
1922 0 460068 267151 94160 -1 1921
1923 0 460140 266827 94360 -1 1922
1924 0 460180 266743 94400 -1 1923
1925 0 460224 266711 94480 -1 1924
1926 0 460328 266611 94600 -1 1925
1927 0 460360 266599 94680 -1 1926
1928 0 460389 267448 93960 -1 1921
1929 0 460264 267351 93880 -1 1928
1930 0 460264 267347 93720 -1 1929
1931 0 460264 267347 93560 -1 1930
1932 0 460268 267251 93440 -1 1931
1933 0 460240 267263 93280 -1 1932
1934 0 460304 267407 93120 -1 1933
1935 0 460456 267531 92960 -1 1934
1936 0 460584 267615 92840 -1 1935
1937 0 460676 267707 92720 -1 1936
1938 0 460768 267835 92600 -1 1937
1939 0 460868 267919 92440 -1 1938
1940 0 460930 268029 92360 -1 1939
1941 0 461322 267989 92320 -1 1940
1942 0 461338 268033 92240 -1 1941
1943 0 461338 268033 92160 -1 1942
1944 0 461318 268081 92120 -1 1943
1945 0 461206 268221 92000 -1 1944
1946 0 461186 268305 91880 -1 1945
1947 0 461134 268381 91840 -1 1946
1948 0 461174 268457 91680 -1 1947
1949 0 461264 268478 91560 -1 1948
1950 0 461294 268485 91520 -1 1949
1951 0 461320 268567 91400 -1 1950
1952 0 461360 268647 91200 -1 1951
1953 0 461251.7 268669.44 91040 -1 1952
1954 0 460600 267623 93920 -1 1928
1955 0 461764 267643 93920 -1 1954
1956 0 461892 267743 93800 -1 1955
1957 0 462036 267787 93640 -1 1956
1958 0 462336 267679 93600 -1 1957
1959 0 462600 267739 93560 -1 1958
1960 0 462808 267827 93480 -1 1959
1961 0 462876 267879 93440 -1 1960
1962 0 462896 267875 93400 -1 1961
1963 0 462882 267865 93320 -1 1962
1964 0 462878 267853 93280 -1 1963
1965 0 462750 267881 93160 -1 1964
1966 0 462642 267905 93000 -1 1965
1967 0 462598 267969 92880 -1 1966
1968 0 462330 268041 92800 -1 1967
1969 0 461696 267671 94040 -1 1955
1970 0 461757.53 267810.75 94160 -1 1969
1971 0 459501.56 264217.2 92040 -1 1764
1972 0 459337.06 263858.5 92200 -1 1971
1973 0 459366 263740 92240 -1 1972
1974 0 459394.8 263621.7 92280 -1 1973
1975 0 459389.6 263377.1 92480 -1 1974
1976 0 459423.72 263306.56 92640 -1 1975
1977 0 459474.44 263160.78 92800 -1 1976
1978 0 459522.06 262751.3 93000 -1 1977
1979 0 459462.44 262586.2 93080 -1 1978
1980 0 459499.8 262460.16 93240 -1 1979
1981 0 459571.8 262339.2 93440 -1 1980
1982 0 459475.62 262274.7 93600 -1 1981
1983 0 459328.4 262217.4 93720 -1 1982
1984 0 459229.5 262178.88 93800 -1 1983
1985 0 459149.94 262297.75 94000 -1 1984
1986 0 459116.2 262292.2 94040 -1 1985
1987 0 458980.8 262268.56 94200 -1 1986
1988 0 458777.62 262240.2 94320 -1 1987
1989 0 458717.7 262162.22 94520 -1 1988
1990 0 458924.3 262091.47 94560 -1 1989
1991 0 458676.44 262125.73 94760 -1 1990
1992 0 458731.66 261992.69 94920 -1 1991
1993 0 458739.12 261891.3 95080 -1 1992
1994 0 458752.94 261912.64 95240 -1 1993
1995 0 458744.8 261907.2 95280 -1 1994
1996 0 458712.5 261883.94 95440 -1 1995
1997 0 458062.56 261503.48 95600 -1 1996
1998 0 458078.75 262561.7 94920 -1 1991
1999 0 458031.97 262655.44 95000 -1 1998
2000 0 459617 264679.8 91600 -1 1762
2001 0 459688.9 264682 91520 -1 2000
2002 0 459797.2 264680.03 91360 -1 2001
2003 0 459903.4 264750.4 91200 -1 2002
2004 0 459930 264767.88 91160 -1 2003
2005 0 460324.84 264457.53 90960 -1 2004
2006 0 460340.7 264420.62 90800 -1 2005
2007 0 460301.5 264356.5 90720 -1 2006
2008 0 460262.2 264292.3 90640 -1 2007
2009 0 460177.12 264222.44 90600 -1 2008
2010 0 458977.4 264312.3 90560 -1 2009
2011 0 458861.3 264265.12 90520 -1 2010
2012 0 458865.78 264262.3 90320 -1 2011
2013 0 459179.56 264436.6 90120 -1 2012
2014 0 459190.06 264639.7 89920 -1 2013
2015 0 459288.94 264692.84 89720 -1 2014
2016 0 459878 266578 90200 -1 1750
2017 0 459878 266578 90160 -1 2016
2018 0 459610 267122 90080 -1 1742
2019 0 459842 267266 89920 -1 2018
2020 0 459898 267338 89840 -1 2019
2021 0 459990 267522 89720 -1 2020
2022 0 460518 267784 89640 -1 2021
2023 0 460482 267628 89600 -1 2022
2024 0 460602 267592 89560 -1 2023
2025 0 460606 267588 89520 -1 2024
2026 0 460426 267648 89440 -1 2025
2027 0 460390.8 267655.2 89400 -1 2026
2028 0 460250 267684 89240 -1 2027
2029 0 460314 267652 89040 -1 2028
2030 0 460330 267560 88960 -1 2029
2031 0 457132 265665 90000 -1 1725
2032 0 456772 265641 90200 -1 2031
2033 0 456184 265809 90240 -1 2032
2034 0 455900 266093 90280 -1 2033
2035 0 455756 266189 90360 -1 2034
2036 0 455600 266293 90440 -1 2035
2037 0 455516 266305 90560 -1 2036
2038 0 456478 266295 90600 -1 2037
2039 0 456154 266355 90800 -1 2038
2040 0 455926 266431 90960 -1 2039
2041 0 455630 266527 91120 -1 2040
2042 0 455494 266567 91240 -1 2041
2043 0 455346 266595 91360 -1 2042
2044 0 455626 267311 91440 -1 2043
2045 0 455746 267427 91320 -1 2044
2046 0 456866 267087 91320 -1 2045
2047 0 456934 267095 91200 -1 2046
2048 0 456974 267151 91080 -1 2047
2049 0 457026 267143 90960 -1 2048
2050 0 455638 267631 91200 -1 2045
2051 0 455562 267683 91120 -1 2050
2052 0 455582 267703 91080 -1 2051
2053 0 455470 268027 90920 -1 2052
2054 0 455516 268213 90760 -1 2053
2055 0 455516 268213 90720 -1 2054
2056 0 455224 268453 90640 -1 2055
2057 0 455168 268477 90600 -1 2056
2058 0 454228 268621 90520 -1 2057
2059 0 454136 268749 90440 -1 2058
2060 0 454204 268805 90360 -1 2059
2061 0 454152 268773 90280 -1 2060
2062 0 454070 268731 90160 -1 2061
2063 0 454026 268739 90120 -1 2062
2064 0 453910 268727 90000 -1 2063
2065 0 453910 268831 89880 -1 2064
2066 0 453894 268867 89720 -1 2065
2067 0 453790 268915 89640 -1 2066
2068 0 453442 268579 89480 -1 2067
2069 0 453454 268747 89360 -1 2068
2070 0 453450 268771 89240 -1 2069
2071 0 453442 268779 89200 -1 2070
2072 0 453434 268815 89160 -1 2071
2073 0 453342 268871 89120 -1 2072
2074 0 453326 268911 89000 -1 2073
2075 0 453318 269047 88880 -1 2074
2076 0 453344.3 269213.3 88760 -1 2075
2077 0 453289.94 269262.94 88640 -1 2076
2078 0 453369.66 269307.1 88480 -1 2077
2079 0 453360.56 269347.3 88440 -1 2078
2080 0 455616 267229 91520 -1 2044
2081 0 455616 267145 91640 -1 2080
2082 0 455532 267065 91680 -1 2081
2083 0 455496 267037 91720 -1 2082
2084 0 455485.34 267074.34 91760 -1 2083
2085 0 455464 267149 91840 -1 2084
2086 0 455412 267053 91960 -1 2085
2087 0 455412 267109 92040 -1 2086
2088 0 454816 266557 92040 -1 2087
2089 0 454504 266469 92080 -1 2088
2090 0 454120 266397 92240 -1 2089
2091 0 454024 266369 92280 -1 2090
2092 0 453896 266249 92400 -1 2091
2093 0 453692 266101 92520 -1 2092
2094 0 453504 266037 92640 -1 2093
2095 0 453220 265925 92760 -1 2094
2096 0 453110 265843 92840 -1 2095
2097 0 452754 265755 92920 -1 2096
2098 0 452326 265847 93040 -1 2097
2099 0 452270 265831 93120 -1 2098
2100 0 452244.66 265827 93160 -1 2099
2101 0 452219.5 265823 93200 -1 2100
2102 0 452194 265819 93240 -1 2101
2103 0 452200 265801 93320 -1 2102
2104 0 452060 265805 93400 -1 2103
2105 0 452060 265809 93520 -1 2104
2106 0 452060 265805 93680 -1 2105
2107 0 452060 265877 93800 -1 2106
2108 0 452072 265989 93880 -1 2107
2109 0 452096.8 266115.88 93960 -1 2108
2110 0 452174 266251 94000 -1 2109
2111 0 452179.34 266240.34 94040 -1 2110
2112 0 452190 266219 94120 -1 2111
2113 0 452186 266209.66 94160 -1 2112
2114 0 452178 266191 94240 -1 2113
2115 0 452142 266143 94320 -1 2114
2116 0 452066 266227 94440 -1 2115
2117 0 452378 266435 94520 -1 2116
2118 0 452534 266619 94560 -1 2117
2119 0 452590 266619 94640 -1 2118
2120 0 452622 266623 94680 -1 2119
2121 0 452290 267079 94040 -1 2111
2122 0 452642 267763 94000 -1 2121
2123 0 452858 267759 93880 -1 2122
2124 0 452912 267773 93840 -1 2123
2125 0 452864 267769 93640 -1 2124
2126 0 452762.66 267857 93560 -1 2125
2127 0 452712 267901 93520 -1 2126
2128 0 452372 267977 93440 -1 2127
2129 0 452200 267793 93400 -1 2128
2130 0 452148 267785 93320 -1 2129
2131 0 452672 268329 94040 -1 2122
2132 0 452796 268425 94120 -1 2131
2133 0 452814 268499 94240 -1 2132
2134 0 452866 268535 94400 -1 2133
2135 0 452870 268551 94560 -1 2134
2136 0 452922 268543 94720 -1 2135
2137 0 453102 268463 94840 -1 2136
2138 0 453234 268391 94960 -1 2137
2139 0 453398 268367 95080 -1 2138
2140 0 453706 268387 95160 -1 2139
2141 0 454202 268251 95240 -1 2140
2142 0 454888 268357 95040 -1 2141
2143 0 455400 268361 94880 -1 2142
2144 0 455818 268439 94760 -1 2143
2145 0 455826 268479 94640 -1 2144
2146 0 455866 268523 94560 -1 2145
2147 0 455924 268837 94440 -1 2146
2148 0 456316 268925 94360 -1 2147
2149 0 456340 269017 94280 -1 2148
2150 0 456358 269147 94120 -1 2149
2151 0 456446 269235 94000 -1 2150
2152 0 456438 269235 93840 -1 2151
2153 0 456450 269235 93760 -1 2152
2154 0 456474 269227 93680 -1 2153
2155 0 456462 269259 93560 -1 2154
2156 0 456450 269263 93480 -1 2155
2157 0 456344 269325 93360 -1 2156
2158 0 456336 269362.34 93280 -1 2157
2159 0 456332 269381 93240 -1 2158
2160 0 456462 269617 93200 -1 2159
2161 0 456592 269853 93160 -1 2160
2162 0 456742 270067 93120 -1 2161
2163 0 456892 270281 93080 -1 2162
2164 0 456786.66 270546.34 93120 -1 2163
2165 0 456864 270405 93240 -1 2164
2166 0 456892 270465 93360 -1 2165
2167 0 456870 270555 93440 -1 2166
2168 0 456810 270703 93560 -1 2167
2169 0 456814 270727 93720 -1 2168
2170 0 457054 270655 93840 -1 2169
2171 0 457936 270597 93840 -1 2170
2172 0 458152 270613 93720 -1 2171
2173 0 458368 270741 93640 -1 2172
2174 0 458456 270745 93560 -1 2173
2175 0 458588 270717 93400 -1 2174
2176 0 458606 270771 93360 -1 2175
2177 0 458730 270771 93280 -1 2176
2178 0 458914 270803 93200 -1 2177
2179 0 459302 270683 93120 -1 2178
2180 0 460662 270807 93040 -1 2179
2181 0 460828 270925 92920 -1 2180
2182 0 460856 270985 92840 -1 2181
2183 0 460892 271109 92760 -1 2182
2184 0 460892 271249 92680 -1 2183
2185 0 460664 271257 92560 -1 2184
2186 0 460552 271305 92480 -1 2185
2187 0 460584.34 271360 92440 -1 2186
2188 0 460649.44 271470.06 92360 -1 2187
2189 0 460553.78 271552.5 92320 -1 2188
2190 0 456576 271077 93200 -1 2164
2191 0 456566 271347 93160 -1 2190
2192 0 456738 271415 93000 -1 2191
2193 0 456854 271431 92880 -1 2192
2194 0 456978 271423 92720 -1 2193
2195 0 456986 271487 92600 -1 2194
2196 0 456974 271547 92520 -1 2195
2197 0 456974 271563 92480 -1 2196
2198 0 456922 271863 92240 -1 2197
2199 0 456916 271913 92160 -1 2198
2200 0 456872 272005 92000 -1 2199
2201 0 456496 269617 93040 -1 2160
2202 0 457007.06 269704.47 92920 -1 2201
2203 0 455968 267997 91760 -1 2084
2204 0 456012 267961 91880 -1 2203
2205 0 455852 267909 92040 -1 2204
2206 0 455772 267921 92080 -1 2205
2207 0 455780 267925 92120 -1 2206
2208 0 455612 267849 92240 -1 2207
2209 0 455628 267797 92320 -1 2208
2210 0 455769.88 267639.22 92480 -1 2209
2211 0 455890.06 267621.9 92600 -1 2210
2212 0 456009.84 267570.88 92800 -1 2211
2213 0 453582 263183 89720 -1 1707
2214 0 453350 263963 89800 -1 2213
2215 0 453262 264009 89880 -1 2214
2216 0 453286 264229 90000 -1 2215
2217 0 453018 264409 90080 -1 2216
2218 0 452882 264549 90200 -1 2217
2219 0 452942 264589 90400 -1 2218
2220 0 452966 264561 90560 -1 2219
2221 0 453310 265111 90600 -1 2220
2222 0 453042 266171 90600 -1 2221
2223 0 453110 266091 90680 -1 2222
2224 0 453054 266127 90880 -1 2223
2225 0 453066 266091 91040 -1 2224
2226 0 453002 266079 91120 -1 2225
2227 0 452810 266167 91440 -1 2226
2228 0 452734 266287 91520 -1 2227
