# Supplementary material for: Connectomics Analysis Reveals First-, Second-, and Third-Order Thermosensory and Hygrosensory Neurons in the Adult Drosophila Brain
Source: Curr Biol. 2020 Aug 17;30(16):3167–3182.e4. doi: 10.1016/j.cub.2020.06.028 (PMC7443704; doi:10.1016/j.cub.2020.06.028)
Supplement: Data S1. Skeletons and Meshes, Related to STAR Methods — marin2020-skeletons contains files describing the morphology of each neuron in this study (in FAFB14 space, .swc format). glomeruli_meshes contains the glomerular meshes (in FAFB14 space, .stl format). neuropil_meshes contains the glomerular meshes (in FAFB14 space, .stl format). [file mmc5.zip › VP_SI/marin2020-skeletons/7017522.swc]

# SWC format file
# based on specifications at http://www.neuronland.org/NLMorphologyConverter/MorphologyFormats/SWC/Spec.html
# Created by nat::write.neuron.swc
# PointNo Label X Y Z Radius Parent 
1 0 414018.28 246071.03 39760 2582 -1
2 0 414104.44 245984.22 40000 -1 1
3 0 414638.6 246099.28 40160 -1 2
4 0 417467.12 246926.53 40360 -1 3
5 0 417709.7 247913.6 40520 -1 4
6 0 417722.94 248624.44 40760 -1 5
7 0 417430.62 249466.97 40960 -1 6
8 0 417350.03 249800.56 41160 -1 7
9 0 417536.12 249972.16 41360 -1 8
10 0 417802.62 249873.28 41560 -1 9
11 0 417999.03 249837.6 41760 -1 10
12 0 418130.9 249718.53 42000 -1 11
13 0 418124.34 249673.72 42240 -1 12
14 0 418137.1 249715.28 42480 -1 13
15 0 418036.47 249828.66 42720 -1 14
16 0 417981.22 250032.84 43000 -1 15
17 0 417959.9 250161.97 43240 -1 16
18 0 417908.38 250352.06 43440 -1 17
19 0 417911.34 250453.5 43680 -1 18
20 0 417983.88 250571.56 43920 -1 19
21 0 418038.3 250688.62 44120 -1 20
22 0 418109.94 250807.9 44360 -1 21
23 0 418153.4 250979.9 44560 -1 22
24 0 418167 251100.9 44760 -1 23
25 0 418270.66 251362.03 44960 -1 24
26 0 418346.12 251394.56 45200 -1 25
27 0 418370.9 251528.97 45400 -1 26
28 0 418315.94 251543.44 45560 -1 27
29 0 418189.94 251668.44 45720 -1 28
30 0 418414.38 251505.25 45920 -1 29
31 0 418397.25 251709.84 46160 -1 30
32 0 418719.78 251599.78 46360 -1 31
33 0 418763.25 251571.66 46640 -1 32
34 0 418700.9 251531.12 46880 -1 33
35 0 418707.16 251678.66 47120 -1 34
36 0 418589.12 251727.12 47360 -1 35
37 0 418270.94 252135 47560 -1 36
38 0 417752.84 252306.47 47840 -1 37
39 0 417599.66 252309.62 48080 -1 38
40 0 417594.22 252449.78 48280 -1 39
41 0 417416.1 252663.53 48480 -1 40
42 0 417397.72 252817.4 48680 -1 41
43 0 417302.25 252922.22 48880 -1 42
44 0 417063.2 253085.28 49080 -1 43
45 0 417361.5 252931.62 49320 -1 44
46 0 417539.28 252854.97 49520 -1 45
47 0 417634.2 252826.94 49720 -1 46
48 0 417693.7 252852.38 49880 -1 47
49 0 417716.3 252880.88 49920 -1 48
50 0 418090.34 252525.16 49960 -1 49
51 0 417958.56 252631.9 50000 -1 50
52 0 417682.84 252998.28 50200 -1 51
53 0 417461.66 253237.69 50400 -1 52
54 0 417376.1 253497.5 50600 -1 53
55 0 417334.56 253682.31 50800 -1 54
56 0 417514.03 253755.84 51040 -1 55
57 0 417383.47 253863.03 51320 -1 56
58 0 417264.38 253932.16 51560 -1 57
59 0 417198.75 253926.78 51800 -1 58
60 0 417135.56 254030.1 52040 -1 59
61 0 417152.25 254151.22 52280 -1 60
62 0 416979.94 254383.72 52480 -1 61
63 0 416934.84 254504.94 52720 -1 62
64 0 416899.8 254698.38 52920 -1 63
65 0 416835.47 254866.5 53080 -1 64
66 0 416770.25 254970.47 53200 -1 65
67 0 416776.44 255096.31 53280 -1 66
68 0 416675.53 255609.62 53320 -1 67
69 0 416719.66 255640.4 53360 -1 68
70 0 416766.62 255177.12 53400 -1 69
71 0 417135.38 255071.88 53440 -1 70
72 0 416786 255182.4 53480 -1 71
73 0 416728.9 255227.16 53520 -1 72
74 0 416597.7 255329.97 53720 -1 73
75 0 416619.34 255387.88 53960 -1 74
76 0 416691.03 255422.44 54160 -1 75
77 0 416740.25 255497.5 54360 -1 76
78 0 416809 255656 54520 -1 77
79 0 416805.16 255773.81 54760 -1 78
80 0 416965.4 255869.72 54960 -1 79
81 0 417045.47 255957.94 55200 -1 80
82 0 417112.84 256099.03 55360 -1 81
83 0 417095.28 256235.16 55520 -1 82
84 0 417155.28 256360.22 55720 -1 83
85 0 417258.3 256478.62 55920 -1 84
86 0 417258.44 256540.6 56120 -1 85
87 0 417332.06 256654.53 56280 -1 86
88 0 417329.1 256722.69 56480 -1 87
89 0 417315.6 256808.97 56680 -1 88
90 0 417478.7 256882.22 56880 -1 89
91 0 417518.25 257009.75 57120 -1 90
92 0 417497.03 256846.75 57320 -1 91
93 0 417441.97 256982.5 57400 -1 92
94 0 417553.1 257127.5 57640 -1 93
95 0 417582.22 257261.06 57880 -1 94
96 0 417583.9 257403.47 58160 -1 95
97 0 417499.16 257481.94 58440 -1 96
98 0 417478.12 257580.1 58640 -1 97
99 0 417464.72 257696.25 58760 -1 98
100 0 417535.84 257883 58920 -1 99
101 0 417617.44 258040.12 59120 -1 100
102 0 417681.75 258136.34 59280 -1 101
103 0 417796.8 258368.47 59440 -1 102
104 0 418032.2 258556.47 59640 -1 103
105 0 418141.7 258668.81 59840 -1 104
106 0 418248 258737.5 60000 -1 105
107 0 418320.6 258750.84 60080 -1 106
108 0 418412.56 258765.38 60120 -1 107
109 0 418540.47 258890.9 60280 -1 108
110 0 418670.28 258983.03 60440 -1 109
111 0 418793.44 259083.06 60560 -1 110
112 0 418885.94 259190.16 60680 -1 111
113 0 418998 259479.4 60800 -1 112
114 0 419028.28 259599.1 60880 -1 113
115 0 419024.66 259688.38 60920 -1 114
116 0 419063.84 260092.72 60960 -1 115
117 0 419096.7 260038.81 61000 -1 116
118 0 419099.5 260979.03 61040 -1 117
119 0 419125.78 260370.06 61080 -1 118
120 0 419145.4 259875.25 61120 -1 119
121 0 419163.47 259651.9 61160 -1 120
122 0 419177.47 259470.84 61240 -1 121
123 0 419331.56 259465.56 61440 -1 122
124 0 419435.3 259428.53 61640 -1 123
125 0 419534.4 259378.97 61760 -1 124
126 0 419647.34 259428.16 61840 -1 125
127 0 419834.62 259614.28 62000 -1 126
128 0 419993.4 259788.19 62160 -1 127
129 0 420124.84 260264.1 62360 -1 128
130 0 420197.03 260424.4 62560 -1 129
131 0 420137.56 260370.44 62680 -1 130
132 0 420115.28 260449.66 62760 -1 131
133 0 420276.75 260630.4 63000 -1 132
134 0 420437.28 260643.9 63200 -1 133
135 0 420539.4 260776.94 63400 -1 134
136 0 420725.16 260874.66 63600 -1 135
137 0 421013.22 260842.44 63800 -1 136
138 0 421435.97 260833.9 64000 -1 137
139 0 421817.56 260950.16 64200 -1 138
140 0 421914.94 260988.1 64400 -1 139
141 0 421846.56 261149.38 64560 -1 140
142 0 421890.03 261197.19 64760 -1 141
143 0 422117.8 261277 64960 -1 142
144 0 422262.1 261366.78 65160 -1 143
145 0 422444.2 261453.94 65360 -1 144
146 0 422536.5 261529.66 65520 -1 145
147 0 422740.47 261665.66 65720 -1 146
148 0 422912.66 261768.97 65880 -1 147
149 0 423162.44 261873.72 66120 -1 148
150 0 423298.53 261862.28 66320 -1 149
151 0 423469.22 261848.1 66520 -1 150
152 0 423596.3 261786.1 66720 -1 151
153 0 423848.72 261709.31 66920 -1 152
154 0 424149.78 261689.81 67120 -1 153
155 0 424410.34 261648.6 67320 -1 154
156 0 424497.56 261607.28 67520 -1 155
157 0 424442.34 261556.22 67720 -1 156
158 0 424615.38 261528.56 67920 -1 157
159 0 424825.06 261423.5 68120 -1 158
160 0 424902.16 261381.4 68320 -1 159
161 0 424958.22 261384.44 68480 -1 160
162 0 425026.9 261414.44 68600 -1 161
163 0 425072.47 261381.31 68680 -1 162
164 0 425135 261353.22 68840 -1 163
165 0 425321.1 261314.44 69040 -1 164
166 0 425504.8 261193.72 69280 -1 165
167 0 425605.47 261131.06 69520 -1 166
168 0 425769.62 261071.34 69760 -1 167
169 0 425846.66 261073.06 69960 -1 168
170 0 425989.3 261112.31 70160 -1 169
171 0 426161.38 261072.19 70360 -1 170
172 0 426333.3 261109.03 70560 -1 171
173 0 426485.9 261070.12 70760 -1 172
174 0 426586.28 261042.1 71000 -1 173
175 0 426678.88 260962.4 71240 -1 174
176 0 426691.4 260879.03 71480 -1 175
177 0 426742.47 260804.44 71680 -1 176
178 0 426740.78 260648.22 71920 -1 177
179 0 426830.06 260508 72160 -1 178
180 0 426902.28 260411.78 72400 -1 179
181 0 426962.53 260348.6 72600 -1 180
182 0 427013.1 260283.66 72800 -1 181
183 0 427116.78 260251 73000 -1 182
184 0 427193.25 260241.69 73200 -1 183
185 0 427291.84 260211.88 73400 -1 184
186 0 427447.75 260157.9 73600 -1 185
187 0 427594.66 260137.47 73800 -1 186
188 0 427684.53 260179.06 73960 -1 187
189 0 427817.12 260204.12 74160 -1 188
190 0 427893.03 260259.75 74360 -1 189
191 0 428025.94 260319.9 74560 -1 190
192 0 428253.8 260404.53 74760 -1 191
193 0 428466.47 260438.75 74960 -1 192
194 0 428732.9 260528.1 75160 -1 193
195 0 428939.34 260631.84 75360 -1 194
196 0 429182.9 260759.06 75560 -1 195
197 0 429334.56 260855.19 75680 -1 196
198 0 429565.25 260957.72 75800 -1 197
199 0 429976.2 261073 75920 -1 198
200 0 430363.1 261147.28 76040 -1 199
201 0 430558.7 261202.4 76120 -1 200
202 0 430941.03 261279.12 76160 -1 201
203 0 431429.56 261344.06 76240 -1 202
204 0 431696.47 261402.03 76320 -1 203
205 0 432273.16 261507.66 76360 -1 204
206 0 432655.34 261631.28 76440 -1 205
207 0 432946.8 261832.22 76480 -1 206
208 0 433342.34 261974.94 76560 -1 207
209 0 434606.1 262321.06 76560 -1 208
210 0 434989.88 262564.06 76520 -1 209
211 0 435891.7 263005.88 76440 -1 210
212 0 436259.3 263192.78 76400 -1 211
213 0 437366.12 263704.84 76400 -1 212
214 0 439191.34 264109.6 76400 -1 213
215 0 440266.12 264410.75 76440 -1 214
216 0 440869.3 264402.2 76480 -1 215
217 0 441288.47 264399.1 76640 -1 216
218 0 441518.8 264446.66 76840 -1 217
219 0 441737.75 264528.16 76960 -1 218
220 0 442165.66 264705.34 77040 -1 219
221 0 442515.84 264873.2 77160 -1 220
222 0 442850.03 264964.06 77240 -1 221
223 0 443155.25 265116.97 77360 -1 222
224 0 443473.66 265253.75 77480 -1 223
225 0 443730.9 265413.47 77600 -1 224
226 0 444018.8 265581.16 77720 -1 225
227 0 444255.72 265698.84 77840 -1 226
228 0 444405.56 265769.06 77920 -1 227
229 0 444823.47 266061.8 78120 80 228
230 0 445255.53 266268.5 78320 80 229
231 0 445479.84 266352.75 78520 160 230
232 0 445676.7 266457 78720 136 231
233 0 445873.38 266586.88 78920 120 232
234 0 446034.8 266757.97 79120 60 233
235 0 446308.03 266849.1 79360 124 234
236 0 446435.25 266992.78 79480 139 235
237 0 446713.78 267194.8 79680 128 236
238 0 446920.7 267315.34 79840 122 237
239 0 446966.16 267384.25 79920 122 238
240 0 447150.4 267529.38 80120 137 239
241 0 447371.1 267644.4 80320 131 240
242 0 447650.9 267708.7 80480 120 241
243 0 447861.16 267778.28 80680 137 242
244 0 447952.75 267846.06 80880 137 243
245 0 448218.78 267924.3 81080 124 244
246 0 448477.8 267973 81280 124 245
247 0 448780.34 267986.12 81520 124 246
248 0 448983.4 268010.7 81720 104 247
249 0 449214.06 267982.22 81920 128 248
250 0 449337.53 267968.12 82080 128 249
251 0 449564.97 268018.34 82280 107 250
252 0 449797.44 268032.72 82480 96 251
253 0 450041.6 268068.56 82680 128 252
254 0 450316.75 268105.72 82840 136 253
255 0 450669.9 268153.34 83000 134 254
256 0 450953.2 268180.4 83160 139 255
257 0 451224.1 268176.9 83320 86 256
258 0 451648.03 268172.7 83400 96 257
259 0 451991.34 268237.53 83440 122 258
260 0 452213.66 268353.97 83520 150 259
261 0 452408.3 268406.25 83600 150 260
262 0 452755.28 268476.53 83680 98 261
263 0 453559.78 268545.53 83720 102 262
264 0 454142.62 268679.66 83800 60 263
265 0 454845.12 268691.25 83880 75 264
266 0 455622.94 268744.16 83920 102 265
267 0 456849.94 268934.16 83920 157 266
268 0 456816.88 269004.2 83800 150 267
269 0 456760.5 269124.28 83640 143 268
270 0 456799.03 269186.97 83480 143 269
271 0 456855.4 269261.6 83280 128 270
272 0 456951.3 269431.03 83080 120 271
273 0 457047.12 269573.5 82880 98 272
274 0 457104.25 269625.38 82720 163 273
275 0 457190.34 269672.34 82560 163 274
276 0 457295.75 269781.28 82360 186 275
277 0 457362.8 269824.16 82160 139 276
278 0 457402.2 269840.22 81960 148 277
279 0 457604.9 270430.9 81960 148 278
280 0 458235.4 270671.6 81960 -1 279
281 0 457780.25 269501.47 81920 108 278
282 0 457867.97 269507.56 81760 108 281
283 0 458130.66 269473.8 81600 96 282
284 0 458303.88 269418.28 81440 96 283
285 0 458476.3 269482.06 81280 108 284
286 0 458410.03 269450.7 81080 98 285
287 0 458544.44 269377.3 80720 80 286
288 0 458521.44 269313.75 80320 71 287
289 0 458382.34 269285.06 80280 128 288
290 0 458634.53 269244.75 80040 131 289
291 0 458667.88 269266.75 79800 131 290
292 0 458791.12 269172.2 79640 131 291
293 0 458958.5 269193.88 79480 90 292
294 0 459595.44 269238.2 79480 96 293
295 0 459947.6 269176.94 79360 96 294
296 0 460192.25 269129.8 79320 -1 295
297 0 460635.62 269146.2 79280 -1 296
298 0 460788.62 269103.8 79200 -1 297
299 0 460928 268994.5 79160 -1 298
300 0 460598 269202 79120 -1 299
301 0 460544 269362 79080 -1 300
302 0 460600 269568 79040 -1 301
303 0 460654 269934 79000 -1 302
304 0 461067.3 268885.06 79120 -1 299
305 0 461279.22 268856.6 79000 -1 304
306 0 461701.44 268647.3 78880 -1 305
307 0 461912.44 268646.47 78640 -1 306
308 0 462360.94 268461.12 78840 -1 307
309 0 462574.03 268370.12 79080 -1 308
310 0 462688.06 268280.66 79200 -1 309
311 0 462815.88 268174.75 79440 -1 310
312 0 463140.12 268102.88 79680 -1 311
313 0 462984 268269.75 79840 -1 312
314 0 461860.8 268594.7 78200 -1 307
315 0 461850.25 268403.66 78160 -1 314
316 0 461847.1 268345.56 78080 -1 315
317 0 461794.06 268243 77920 -1 316
318 0 461781.38 268256.84 77800 -1 317
319 0 461834.7 268312.88 77560 -1 318
320 0 461994.2 268424 77400 -1 319
321 0 461974.3 268555.8 77240 -1 320
322 0 462034.84 268610.56 77080 -1 321
323 0 462062.12 268653.3 76960 -1 322
324 0 462243.12 268787.44 76760 -1 323
325 0 462348.5 268852.5 76600 -1 324
326 0 462408.06 268975.38 76440 -1 325
327 0 462429.56 268983.34 76400 -1 326
328 0 462489.44 269006.06 76280 -1 327
329 0 462578.78 268947.12 76000 -1 328
330 0 462642.12 269071.38 75680 -1 329
331 0 462656.4 269096.7 75520 -1 330
332 0 462622.1 269140.2 75200 -1 331
333 0 462733.78 269319.38 74920 -1 332
334 0 462728.25 269343.94 74760 -1 333
335 0 462858.9 269660.94 74720 -1 334
336 0 462882.12 269820.44 74600 -1 335
337 0 463018.34 270030.94 74440 -1 336
338 0 463402.03 270196.84 74440 -1 337
339 0 463848.94 270349.88 74320 -1 338
340 0 463395 270272 74160 -1 339
341 0 463347 270368 74000 -1 340
342 0 463367 270568 73840 -1 341
343 0 463059 270744 73720 -1 342
344 0 463123 271012 73680 -1 343
345 0 464275.94 270438.7 74320 -1 339
346 0 464638.56 270261.12 74480 -1 345
347 0 464847.47 270094.22 74560 -1 346
348 0 464865.25 269811.97 74440 -1 347
349 0 465010.44 269621.06 74320 -1 348
350 0 465204.25 269433.84 74200 -1 349
351 0 465334.5 269329.88 74080 -1 350
352 0 465532.94 269270.2 73920 -1 351
353 0 465640.1 269218.44 73760 -1 352
354 0 465838.8 269173.4 73520 -1 353
355 0 465896.3 269127.94 73440 -1 354
356 0 465809.6 269076.44 73280 -1 355
357 0 465762.34 269046.66 73240 -1 356
358 0 466184.44 268981.1 73240 -1 357
359 0 466545.34 269129.72 73240 -1 358
360 0 467020.3 269274.16 73200 -1 359
361 0 467240.12 269211.88 73040 -1 360
362 0 467492.25 269234.5 73040 -1 361
363 0 467705.47 269329.25 73040 -1 362
364 0 468604.3 269709.3 73200 -1 363
365 0 468934.47 269744.06 73160 -1 364
366 0 469176.3 269808.6 73120 -1 365
367 0 469360.28 269839.94 73120 -1 366
368 0 469585.56 269918.3 73000 -1 367
369 0 469844.66 269985.2 72880 -1 368
370 0 470035.38 269979.38 72760 -1 369
371 0 470222.22 269999.94 72640 -1 370
372 0 470493.12 270021.34 72520 -1 371
373 0 470730.3 270059.75 72400 -1 372
374 0 470877.06 270055.25 72280 -1 373
375 0 471125 270070.2 72120 -1 374
376 0 471297.84 270075.06 72000 -1 375
377 0 471423.28 270132.06 71880 -1 376
378 0 471773.75 270169.8 71600 -1 377
379 0 471859.16 270150.44 71480 -1 378
380 0 468827.25 269734.3 73360 -1 364
381 0 469017.1 269766.25 73440 -1 380
382 0 469052.53 269801.5 73480 -1 381
383 0 469168 269839.38 73520 -1 382
384 0 469386.3 269863.3 73680 -1 383
385 0 469621.12 269910.7 73800 -1 384
386 0 469872.25 269929.2 73920 -1 385
387 0 470168.25 269986.62 74040 -1 386
388 0 470115.38 270244.94 74080 -1 387
389 0 470051.62 270313.44 74240 -1 388
390 0 470031.06 270372.88 74400 -1 389
391 0 469935.7 270411.06 74520 -1 390
392 0 469877.88 270470.3 74640 -1 391
393 0 469875.1 270579.53 74880 -1 392
394 0 469732.25 270712.06 75040 -1 393
395 0 469520.7 270732.88 75040 -1 394
396 0 465666.56 268988 73160 -1 357
397 0 465771.5 268934.1 73040 -1 396
398 0 465754.47 268871.06 72960 -1 397
399 0 465717.7 268828.94 72840 -1 398
400 0 465662 268762.75 72760 -1 399
401 0 465664.88 268779.75 72680 -1 400
402 0 458686 269215.5 79280 96 293
403 0 457897.78 269276 79120 176 402
404 0 457566.56 269297.94 78920 196 403
405 0 456820.94 269172.8 78800 134 404
406 0 455927.12 268870.56 78800 128 405
407 0 455391.75 268745.3 78800 137 406
408 0 454518.8 268566.56 79000 166 407
409 0 453666.44 268066.06 79000 163 408
410 0 452479.06 267296.97 79000 172 409
411 0 452222.53 266936.03 78840 156 410
412 0 451557.7 266310.56 78680 166 411
413 0 451195.22 265542.4 78520 150 412
414 0 451140.25 265450.75 78480 142 413
415 0 449490 263217 78520 -1 414
416 0 449354 263193 79360 -1 415
417 0 449391 263206 79480 -1 416
418 0 449925 263222 79520 -1 417
419 0 450273 263252 79560 -1 418
420 0 449123 262892 79520 -1 417
421 0 448853 262778 79680 -1 420
422 0 448737 262770 79760 -1 421
423 0 448775 262698 79800 -1 422
424 0 448694 262605 79840 -1 423
425 0 448576 262693 79920 -1 424
426 0 448304 262785 80040 -1 425
427 0 448030 262743 80280 -1 426
428 0 447794 262719 80520 -1 427
429 0 447578 262697 80720 -1 428
430 0 447458 262651 80960 -1 429
431 0 447278 262575 81200 -1 430
432 0 447276 262591 81720 -1 431
433 0 447408 262665 81840 -1 432
434 0 447460 262759 82040 -1 433
435 0 447420 262857 82400 -1 434
436 0 447310 263067 82640 -1 435
437 0 447090 263141 82680 -1 436
438 0 447576 263231 82840 -1 436
439 0 447892 263541 82920 -1 438
440 0 448208 263815 82960 -1 439
441 0 448432 263929 83000 -1 440
442 0 448568 264225 83120 -1 441
443 0 448664 264681 83240 -1 442
444 0 449044 264981 83240 -1 443
445 0 449380 264973 83200 -1 444
446 0 448696 264833 83280 -1 443
447 0 448492 264969 83640 -1 446
448 0 448624 265081 83760 -1 447
449 0 448816 265113 83920 -1 448
450 0 448860 265097 84000 -1 449
451 0 449012 265125 84040 -1 450
452 0 449168 265417 84080 -1 451
453 0 449216 265617 84080 -1 452
454 0 448924 265817 84120 -1 453
455 0 448280 265649 84080 -1 454
456 0 448172 265617 83960 -1 455
457 0 450976.5 265176.88 78360 120 414
458 0 450428.25 264278.72 78440 163 457
459 0 449955.56 263874.12 78440 245 458
460 0 449409.22 263062.3 78440 198 459
461 0 449070.94 262450.5 78440 134 460
462 0 448838.56 261844.55 78280 192 461
463 0 448649.25 261502.2 77920 163 462
464 0 449171.44 261468.44 77920 -1 463
465 0 449575.44 260832.44 77880 -1 464
466 0 449655.44 260568.44 78000 -1 465
467 0 448699.78 261478.77 77600 104 463
468 0 448698.88 261532.22 77280 163 467
469 0 448766.66 261463.14 77000 163 468
470 0 448801.4 261300.39 76640 134 469
471 0 449089.84 261223.17 76320 203 470
472 0 449227.03 261271.45 75960 206 471
473 0 449392.78 261386.83 75720 164 472
474 0 449628.9 261385.77 75360 101 473
475 0 449792.16 261397.42 75120 101 474
476 0 449951.94 261500.06 74880 128 475
477 0 450160.75 261435.62 74640 200 476
478 0 450250.75 261351.88 74400 219 477
479 0 450171.56 261824.61 74000 98 478
480 0 450054.4 262615.62 73720 153 479
481 0 449915.88 262807.47 73600 156 480
482 0 449119.34 263342.22 73560 32 481
483 0 448720 263269.88 73800 108 482
484 0 447561.94 263155.5 73840 120 483
485 0 447276.75 263128.62 73960 120 484
486 0 446119.6 263024.8 74040 120 485
487 0 445551 263237 73960 -1 486
488 0 445315 263297 73840 -1 487
489 0 445107 263361 73760 -1 488
490 0 444897 263443 73640 -1 489
491 0 444024 263706 73440 -1 490
492 0 443490 263772 73360 -1 491
493 0 443414 264038 73200 -1 492
494 0 443520 264208 73240 -1 493
495 0 443510 264394 73280 -1 494
496 0 443452 264488 73360 -1 495
497 0 443088 263560 73440 -1 491
498 0 442938 263420 73480 -1 497
499 0 442778 263204 73600 -1 498
500 0 442568 262954 73680 -1 499
501 0 442484 263214 74080 -1 500
502 0 442408 263160 74160 -1 501
503 0 441786 262352 73600 -1 500
504 0 441458 261850 73440 -1 503
505 0 441391 261778.5 73320 -1 504
506 0 441190 261564 72960 -1 505
507 0 441038 261532 72640 -1 506
508 0 441082 261652 72320 -1 507
509 0 441110 261672 72120 -1 508
510 0 441214 261676 71920 -1 509
511 0 441294 261604 71680 -1 510
512 0 441322 261532 71480 -1 511
513 0 441314 261492 71240 -1 512
514 0 441302 261336 71040 -1 513
515 0 441150 261232 70840 -1 514
516 0 440954 261132 70680 -1 515
517 0 440890 261028 70520 -1 516
518 0 440854 260840 70320 -1 517
519 0 440950 260592 70160 -1 518
520 0 440794 260284 70040 -1 519
521 0 440610 260084 69880 -1 520
522 0 440558 260064 69800 -1 521
523 0 440542 260008 69760 -1 522
524 0 440474 259880 69720 -1 523
525 0 440314 259824 69560 -1 524
526 0 440282 259724 69520 -1 525
527 0 440346 259644 69480 -1 526
528 0 440598 259516 69400 -1 527
529 0 440794 259492 69280 -1 528
530 0 440314 259492 69560 -1 526
531 0 440186 259392 69640 -1 530
532 0 439962 259184 69800 -1 531
533 0 439950 259052 69920 -1 532
534 0 439962 258904 70040 -1 533
535 0 439870 258372 70200 -1 534
536 0 440134 258108 70160 -1 535
537 0 440242 258000 70320 -1 536
538 0 440846 261652 73360 -1 505
539 0 440778 261668 73520 -1 538
540 0 440666 261660 73560 -1 539
541 0 446360.88 262983.75 74600 32 486
542 0 449074.38 263953.56 73760 68 482
543 0 448736 264352 73920 98 542
544 0 448544 264544 73920 81 543
545 0 448352 264704 73880 98 544
546 0 448128 264864 73840 107 545
547 0 447936 265024 73680 86 546
548 0 447744 265184 73520 135 547
549 0 447584 265312 73360 136 548
550 0 447392 265472 73320 120 549
551 0 447296 265632 73120 81 550
552 0 447193.6 265708.8 72960 81 551
553 0 446672.4 265978 72960 -1 552
554 0 446620.4 265990 73040 -1 553
555 0 447168 265728 72920 81 552
556 0 447082.66 265792 72760 77 555
557 0 445991.34 265678 72800 -1 556
558 0 445907.34 265626 72840 -1 557
559 0 447040 265824 72680 75 556
560 0 446976 265856 72560 81 559
561 0 446848 265984 72360 101 560
562 0 446861.3 266130.22 72160 71 561
563 0 446944 266336 71960 51 562
564 0 447104 266496 71840 91 563
565 0 447200 266656 71640 75 564
566 0 447200 266784 71400 60 565
567 0 447200 266912 71160 60 566
568 0 447264 266976 70920 71 567
569 0 447264 266944 70640 75 568
570 0 447328 266848 70400 60 569
571 0 447360 266720 70160 64 570
572 0 447392 266624 69920 75 571
573 0 447424 266560 69680 45 572
574 0 447392 266400 69440 96 573
575 0 447488 266240 69200 81 574
576 0 447680 266240 69000 64 575
577 0 447744 266080 68760 75 576
578 0 447840 266080 68480 96 577
579 0 447936 266048 68240 98 578
580 0 448160 266048 68080 120 579
581 0 448352 266016 67920 102 580
582 0 448576 265920 67840 120 581
583 0 448800 265824 67760 80 582
584 0 449024 265760 67640 40 583
585 0 449280 265664 67520 51 584
586 0 449472 265600 67360 60 585
587 0 449568 265664 67120 81 586
588 0 449440 265760 66880 71 587
589 0 449344 265792 66640 60 588
590 0 449312 265824 66360 64 589
591 0 449472 265856 66120 81 590
592 0 449632 265856 65880 64 591
593 0 449824 265696 65720 32 592
594 0 449984 265536 65560 102 593
595 0 450144 265408 65360 75 594
596 0 450368 265312 65240 51 595
597 0 450624 265216 65200 60 596
598 0 450848 265088 65160 40 597
599 0 451072 264960 65160 40 598
600 0 451264 264768 65120 45 599
601 0 451488 264608 65080 60 600
602 0 451680 264416 65040 98 601
603 0 451872 264256 64960 75 602
604 0 452096 264128 64920 75 603
605 0 452320 263936 64920 60 604
606 0 452576 263808 64880 40 605
607 0 452800 263680 64840 81 606
608 0 453056 263552 64840 71 607
609 0 453280 263392 64760 75 608
610 0 453536 263296 64720 64 609
611 0 453760 263200 64640 40 610
612 0 453984 263072 64600 40 611
613 0 454048 263040 64600 40 612
614 0 454530 262698 64520 -1 613
615 0 450880 263040 73160 71 480
616 0 451072 263136 73000 71 615
617 0 451328 263168 72960 81 616
618 0 451584 263296 72920 107 617
619 0 451840 263424 72840 75 618
620 0 452032 263552 72720 75 619
621 0 452224 263680 72520 75 620
622 0 452384 263808 72320 60 621
623 0 452480 263936 72080 75 622
624 0 452608 264096 71880 98 623
625 0 452672 264288 71720 64 624
626 0 452704 264448 71520 71 625
627 0 452864 264608 71320 81 626
628 0 453024 264736 71120 157 627
629 0 453056 264992 71120 86 628
630 0 453088 265248 71040 45 629
631 0 453216 265472 71040 104 630
632 0 453208 265528 71000 98 631
633 0 453062 264754 70960 -1 632
634 0 453206 264622 70880 -1 633
635 0 453258 264558 70800 -1 634
636 0 453184 265696 70880 81 632
637 0 453344 265792 70680 75 636
638 0 453440 265888 70560 71 637
639 0 453561.72 265998.2 70440 -1 638
640 0 453759.12 266220.2 70440 -1 639
641 0 453871.9 266546.97 70400 -1 640
642 0 453982.12 267120.84 70400 -1 641
643 0 454205.47 267309.75 70280 -1 642
644 0 454588.53 267477.1 70160 -1 643
645 0 454724.47 267511.03 70000 -1 644
646 0 454810.06 267619.9 69840 -1 645
647 0 455035.2 267768.66 69800 -1 646
648 0 455252.53 268039.6 69800 -1 647
649 0 455414.47 268349.25 69800 -1 648
650 0 455552.84 268562.75 69800 -1 649
651 0 455867.28 268720.3 69800 -1 650
652 0 456250.66 268867.88 69800 -1 651
653 0 456233.3 268857.1 69640 -1 652
654 0 456320.22 268993.8 69480 -1 653
655 0 456503.4 268928.28 69320 -1 654
656 0 456714.84 268875.12 69160 -1 655
657 0 456811.12 268922.6 69040 -1 656
658 0 456958.16 268943.88 68880 -1 657
659 0 457243.44 268941.38 68680 -1 658
660 0 457368.2 269017.4 68480 -1 659
661 0 457495.2 268969.7 68320 -1 660
662 0 457503.88 268923.16 68160 -1 661
663 0 457569.06 268963.94 67960 -1 662
664 0 457565.66 268821 67800 -1 663
665 0 457705.44 268573.4 67400 -1 664
666 0 457855.72 268315.38 67280 -1 665
667 0 457879.94 268201.7 67160 -1 666
668 0 457709.62 268149.22 67000 -1 667
669 0 457570.5 268156.3 66920 -1 668
670 0 457194.53 268223.72 66800 -1 669
671 0 457046.53 268274.5 66680 -1 670
672 0 456864.22 268322.8 66560 -1 671
673 0 456739.16 268209.44 66400 -1 672
674 0 456714.7 268206.84 66240 -1 673
675 0 456710.44 268203.6 66200 -1 674
676 0 456599.53 268085.1 66040 -1 675
677 0 456558.5 268043.28 66000 -1 676
678 0 456327.2 268071.78 65800 -1 677
679 0 456220.38 268048.56 65720 -1 678
680 0 455926.8 267788.16 65680 -1 679
681 0 455529.34 267604.6 65520 -1 680
682 0 455304.25 267453.44 65480 -1 681
683 0 455105.53 267428.7 65400 -1 682
684 0 454899.75 267352.25 65400 -1 683
685 0 454680.53 267287 65320 -1 684
686 0 454519.75 267182.28 65320 -1 685
687 0 454414.56 267158.12 65160 -1 686
688 0 454215.38 266865.3 65160 -1 687
689 0 454062.2 266605.53 65160 -1 688
690 0 454151.5 266712.06 65080 -1 689
691 0 454306 266642 65040 -1 690
692 0 454542 266678 64960 -1 691
693 0 454602 266646 64880 -1 692
694 0 453899.25 266350 65200 -1 689
695 0 454023.25 266186 65240 -1 694
696 0 455217.1 267197.06 65480 -1 682
697 0 455264.78 267099.5 65560 -1 696
698 0 455302.72 266977.22 65640 -1 697
699 0 455340.03 266912.47 65720 -1 698
700 0 455317.75 266845.06 65880 -1 699
701 0 457809.1 268315.8 67440 -1 665
702 0 457781.1 268283.8 67480 -1 701
703 0 456361 268890 69960 -1 651
704 0 456321 268914 70040 -1 703
705 0 456301 268922 70080 -1 704
706 0 456329 268902 70120 -1 705
707 0 456297 268890 70160 -1 706
708 0 453912.66 267112.28 70360 -1 642
709 0 453680.66 267276.88 70320 -1 708
710 0 453640.53 267311.72 70280 -1 709
711 0 453474.97 267367.06 70200 -1 710
712 0 453247.84 267456.97 70040 -1 711
713 0 453083.66 267556.22 69920 -1 712
714 0 452886.88 267744.28 69760 -1 713
715 0 452688.62 267969.94 69760 -1 714
716 0 452637.3 268030.8 69840 -1 715
717 0 452585.72 268036.38 69880 -1 716
718 0 452491.03 268131.5 70040 -1 717
719 0 452357.8 268209.44 70200 -1 718
720 0 452230.53 268353.2 70440 -1 719
721 0 452192.84 268414.53 70640 -1 720
722 0 452173.9 268423.16 70680 -1 721
723 0 452726.3 268005.6 69600 -1 715
724 0 452683.5 268116.38 69440 -1 723
725 0 452633.75 268144.4 69360 -1 724
726 0 452536.94 268126 69320 -1 725
727 0 452653.62 268233.47 69120 -1 726
728 0 452640.72 268313.8 69000 -1 727
729 0 452669.47 268373.75 68840 -1 728
730 0 452607 268431.88 68760 -1 729
731 0 452422.56 268485.8 68600 -1 730
732 0 452341.12 268533.1 68480 -1 731
733 0 452321.53 268536.06 68360 -1 732
734 0 452303.2 268434.62 68200 -1 733
735 0 453925.5 267038.47 70080 -1 642
736 0 453836.34 267002.7 69920 -1 735
737 0 450462.25 260628.42 74280 120 478
738 0 450467.38 260158.2 74160 124 737
739 0 450295.3 259613.84 74160 124 738
740 0 450380.38 259559.64 74000 120 739
741 0 450489.06 259416.11 73880 71 740
742 0 450554.34 259222 73800 71 741
743 0 450582.62 259124.75 73760 91 742
744 0 450631.88 259063.42 73640 91 743
745 0 450894.66 258930.22 73400 81 744
746 0 451101.6 258815.53 73280 80 745
747 0 451160.75 258654.36 73120 40 746
748 0 451217.44 258648.12 73080 45 747
749 0 452064 258560 72480 120 748
750 0 452176.25 258580.27 72400 137 749
751 0 452288 258592 72320 154 750
752 0 452352 258592 72240 137 751
753 0 452224 258784 72040 86 752
754 0 452064 258912 71880 75 753
755 0 451840 258944 71720 60 754
756 0 451806.34 258787.25 71760 45 755
757 0 452039.62 258634.44 71600 -1 756
758 0 452070 258639.86 71480 -1 757
759 0 452037.28 258582.25 71320 -1 758
760 0 451980.53 258568.23 71160 -1 759
761 0 451828.6 258541.69 71000 -1 760
762 0 451692.03 258566.8 70800 -1 761
763 0 451620.56 258448.2 70640 -1 762
764 0 451554.84 258419.67 70440 -1 763
765 0 451408.53 258341.4 70240 -1 764
766 0 451386.25 258277.95 70080 -1 765
767 0 451204.06 258156.22 69840 -1 766
768 0 451103.8 258100.92 69640 -1 767
769 0 451045.78 258147.75 69280 -1 768
770 0 450967.78 258074.42 69120 -1 769
771 0 450890.4 257998.2 68960 -1 770
772 0 451247.44 257895.62 68880 -1 771
773 0 451389.38 257898.25 68800 -1 772
774 0 450798.28 258029.31 68720 -1 771
775 0 450686.16 258007.58 68520 -1 774
776 0 450704.94 257920.75 68320 -1 775
777 0 450757.4 257986.19 68200 -1 776
778 0 450806.94 257929.47 68040 -1 777
779 0 450867.6 257932.3 67880 -1 778
780 0 450890.4 257934.8 67800 -1 779
781 0 451021.78 257912.31 67640 -1 780
782 0 451245.1 257895 67480 -1 781
783 0 451489.38 257952.62 67280 -1 782
784 0 451560.53 257974.03 67120 -1 783
785 0 451454 258006.6 66920 -1 784
786 0 451475.72 258158.64 66720 -1 785
787 0 451578.4 258276.27 66520 -1 786
788 0 451521.2 258316.23 66360 -1 787
789 0 451646.1 258350.88 66160 -1 788
790 0 451662.25 258378.84 66040 -1 789
791 0 451737.5 258421.38 65880 -1 790
792 0 451621.38 258442.2 65720 -1 791
793 0 451541.56 258500.72 65520 -1 792
794 0 451432.34 258493.81 65360 -1 793
795 0 451384.16 258496.44 65120 -1 794
796 0 451408.2 258502.69 65080 -1 795
797 0 451438.56 258667.4 64880 -1 796
798 0 451484.06 258826.42 64840 -1 797
799 0 451383.16 258960.4 64640 -1 798
800 0 451629 259036.14 64520 -1 799
801 0 451882.44 259029.81 64360 -1 800
802 0 452090.47 259068.02 64200 -1 801
803 0 451968.4 259175.81 64000 -1 802
804 0 451620.5 259316.73 63840 -1 803
805 0 451130.25 259571.75 63640 -1 804
806 0 451502.06 259405.08 63480 -1 805
807 0 451861.9 259280.9 63520 -1 806
808 0 452050.5 259172.58 63520 -1 807
809 0 452326.5 259067.05 63480 -1 808
810 0 452557.22 258913.95 63320 -1 809
811 0 452770.28 258589.83 63160 -1 810
812 0 451585.88 259444.11 63320 -1 806
813 0 451562.12 259576.9 63160 -1 812
814 0 451484.16 259690.78 63040 -1 813
815 0 451499.72 259739.98 62880 -1 814
816 0 451307.78 259837.75 62720 -1 815
817 0 451404.2 260043.84 62560 -1 816
818 0 451441.53 259980.95 62520 -1 817
819 0 451358.4 259875.58 62320 -1 818
820 0 451185 259876.6 62120 -1 819
821 0 451037.06 259862.98 61960 -1 820
822 0 450731.22 259889.73 61760 -1 821
823 0 450507.72 259873.88 61560 -1 822
824 0 450292.6 260005.48 61400 -1 823
825 0 450170.3 260030.69 61320 -1 824
826 0 450107.16 260008.03 61240 -1 825
827 0 449947.88 260059.36 61120 -1 826
828 0 449923.94 260296.34 61040 -1 827
829 0 449824.8 260347.39 60960 -1 828
830 0 449769.4 260188.66 60920 -1 829
831 0 449758.3 260264.06 60760 -1 830
832 0 449714.1 259896.28 60640 -1 831
833 0 449758.47 259569.14 60480 -1 832
834 0 449676.1 259200.1 60360 -1 833
835 0 449692.53 259200.3 60160 -1 834
836 0 449503 258914.1 59920 -1 835
837 0 449631.34 258808.89 59760 -1 836
838 0 449631.62 258745.28 59600 -1 837
839 0 449664.5 258616.39 59440 -1 838
840 0 449589.22 258576.19 59280 -1 839
841 0 449535.62 258477.6 59080 -1 840
842 0 449380.28 258477.7 58880 -1 841
843 0 449345.3 258515.28 58720 -1 842
844 0 449511.78 258489.42 58560 -1 843
845 0 449690.06 258545.56 58360 -1 844
846 0 449858.5 258638.84 58200 -1 845
847 0 449993.94 258702.23 58040 -1 846
848 0 450064.66 258739.56 57880 -1 847
849 0 450023.3 258886.39 57680 -1 848
850 0 449978.94 258943.14 57600 -1 849
851 0 449819.2 259012.36 57440 -1 850
852 0 449793 259019.98 57360 -1 851
853 0 449836.5 259051.44 57200 -1 852
854 0 449871.47 259066.03 57000 -1 853
855 0 449892.2 259097.6 56840 -1 854
856 0 449649.7 259109.88 56680 -1 855
857 0 449772 259061.83 56520 -1 856
858 0 450065.8 259780.61 61240 -1 826
859 0 452608 258720 72240 148 752
860 0 452672 258880 72240 166 859
861 0 452928 258880 72160 71 860
862 0 453152 258848 72040 124 861
863 0 453408 258848 71960 75 862
864 0 453528 258944 71840 42 863
865 0 453123 259093 71840 -1 864
866 0 453169 259233 71760 -1 865
867 0 453231 259249 71720 -1 866
868 0 453241 259283 71640 -1 867
869 0 453568 258976 71800 32 864
870 0 453728 259104 71640 75 869
871 0 453984 259168 71640 71 870
872 0 454240 259168 71640 51 871
873 0 454527 259307 71680 -1 872
874 0 454541 259191 71760 -1 873
875 0 454649 259171 71800 -1 874
876 0 454741 259153 71840 -1 875
877 0 454496 259264 71600 124 872
878 0 454614.56 259349.33 71400 110 877
879 0 454624 259360 71360 108 878
880 0 454688 259392 71080 90 879
881 0 454784 259392 70920 60 880
882 0 454888.38 259430.86 70800 -1 881
883 0 455041.4 259475.39 70640 -1 882
884 0 455141.8 259526.77 70480 -1 883
885 0 455321.84 259617.52 70280 -1 884
886 0 455875.12 259637.92 70120 -1 885
887 0 456330.38 259626.03 69960 -1 886
888 0 456543.4 259659.64 69800 -1 887
889 0 456737.44 259770.83 69640 -1 888
890 0 457181.62 260027.86 69480 -1 889
891 0 457409.56 260129.11 69320 -1 890
892 0 457675.56 260213.45 69200 -1 891
893 0 457762.53 260314.73 69040 -1 892
894 0 457966.16 260448.4 69040 -1 893
895 0 458118.5 260607.7 69000 -1 894
896 0 458278.22 260912.62 68960 -1 895
897 0 458523.62 261172.12 68920 -1 896
898 0 458817.8 261335.03 68840 -1 897
899 0 458995 261422.98 68800 -1 898
900 0 459265.56 261520.4 68680 -1 899
901 0 459521.97 261615.2 68600 -1 900
902 0 459602.44 261651.98 68520 -1 901
903 0 460006.5 261691.92 68440 -1 902
904 0 460063.7 261346.23 68360 -1 903
905 0 460050 261174.52 68400 -1 904
906 0 460130.84 260861.16 68480 -1 905
907 0 460176.3 260547.42 68640 -1 906
908 0 460247.9 260385.6 68760 -1 907
909 0 460243.97 260207.6 68880 -1 908
910 0 460214.8 260118.94 68920 -1 909
911 0 460267.66 260118.84 69040 -1 910
912 0 460221.7 261764.12 68320 -1 903
913 0 460433.6 261700.97 68320 -1 912
914 0 460558.03 261753.44 68320 -1 913
915 0 460866.34 261803.45 68320 -1 914
916 0 451015.16 258443.03 73120 40 747
917 0 450799.6 258437.45 73120 40 916
918 0 450774.44 258452.4 73000 40 917
919 0 450699.28 258489.67 72960 40 918
920 0 450648.22 258540.39 72920 40 919
921 0 450586.5 258566.08 72880 40 920
922 0 450579.94 258609 72760 40 921
923 0 450438.94 258541.62 72760 40 922
924 0 450406.84 258562.88 72680 40 923
925 0 450331.84 258611.7 72640 40 924
926 0 450662.88 258712.58 72760 40 922
927 0 450761.4 258751.72 72720 40 926
928 0 450766.75 258815.73 72640 40 927
929 0 457329.25 268906.25 84040 172 267
930 0 457791.53 268924.88 84160 139 929
931 0 458206.25 268806.44 84360 164 930
932 0 458466.56 268776.72 84560 214 931
933 0 458822.34 268698.97 84720 172 932
934 0 459170.28 268547.06 84840 154 933
935 0 459462.47 268448.1 85000 168 934
936 0 459656.7 268379.44 85160 172 935
937 0 459993.34 268217.5 85280 150 936
938 0 460979.28 267949.62 85680 137 937
939 0 461439.28 267725.06 85760 157 938
940 0 461889.1 267406.16 85880 120 939
941 0 462591.16 266890.16 86040 153 940
942 0 462795.78 266620.66 86240 40 941
943 0 463016.3 266404.97 86400 40 942
944 0 463169.62 266173.16 86560 40 943
945 0 463399.88 265972.47 86720 -1 944
946 0 463838.62 265729.06 86920 -1 945
947 0 464100.22 265496.3 87000 -1 946
948 0 464382.88 265344.53 87040 -1 947
949 0 464689.56 265283.6 87160 -1 948
950 0 465309.28 265063.12 87240 -1 949
951 0 465644.47 264879.66 87400 -1 950
952 0 465848.88 264753.84 87520 -1 951
953 0 466127.7 264512.06 87640 -1 952
954 0 466369.7 264406.4 87760 -1 953
955 0 466672.3 264320.12 87840 -1 954
956 0 466881.66 264244.8 87880 -1 955
957 0 467222.9 264142 87920 -1 956
958 0 467462.84 264049.16 88000 -1 957
959 0 467765.34 263903 88040 -1 958
960 0 468185.03 263674.12 88120 -1 959
961 0 468464.7 263451.56 88240 -1 960
962 0 468787.97 263221.12 88320 -1 961
963 0 469200.78 262925.12 88400 -1 962
964 0 469374.5 262657.56 88520 -1 963
965 0 469404.44 262391.22 88600 -1 964
966 0 469427.34 262108.97 88640 -1 965
967 0 470040.53 260553.94 88680 -1 966
968 0 470321.28 262305.78 88720 -1 967
969 0 470578.53 262205.84 88800 -1 968
970 0 470958.2 262024 88880 -1 969
971 0 471221 261853.9 88960 -1 970
972 0 471495.1 261725.22 89080 -1 971
973 0 471613.1 261753.31 89200 -1 972
974 0 473465.28 261664.4 89200 49 973
975 0 473376 261600 89560 101 974
976 0 473440 261536 89640 122 975
977 0 473664 261440 89800 286 976
978 0 473856 261216 89760 288 977
979 0 473952 260992 89640 288 978
980 0 474112 260800 89560 256 979
981 0 474272 260640 89440 237 980
982 0 474432 260448 89280 256 981
983 0 474688 260352 89280 239 982
984 0 474944 260256 89200 273 983
985 0 475168 260160 89080 296 984
986 0 475360 260000 89040 288 985
987 0 475552 259808 89000 280 986
988 0 475808 259680 89000 258 987
989 0 476000 259520 88960 240 988
990 0 476256 259456 88960 192 989
991 0 476512 259328 89000 160 990
992 0 476640 259136 89000 230 991
993 0 476768 258912 89120 209 992
994 0 476800 258848 89360 90 993
995 0 476640 258752 89560 60 994
996 0 476448 258656 89760 81 995
997 0 476256 258592 89920 91 996
998 0 476192 258528 90160 60 997
999 0 476032 258400 90320 51 998
1000 0 475936 258400 90440 51 999
1001 0 475790.25 258406.89 90560 -1 1000
1002 0 474981.62 258384.08 90600 -1 1001
1003 0 477557.62 258275.94 90640 -1 1002
1004 0 477512.8 258187.9 90720 -1 1003
1005 0 477489.53 258072.81 90880 -1 1004
1006 0 477472.12 258024.84 90960 -1 1005
1007 0 477461.53 257956.14 91080 -1 1006
1008 0 477501.88 257907.83 91200 -1 1007
1009 0 477718.53 257808.8 91280 -1 1008
1010 0 477970.62 257685.62 91320 -1 1009
1011 0 478049.44 257582.25 91360 -1 1010
1012 0 478046.8 257497.11 91440 -1 1011
1013 0 478039.94 257345.62 91480 -1 1012
1014 0 478040.9 257248.25 91520 -1 1013
1015 0 478054.34 257151.83 91560 -1 1014
1016 0 478078.78 257041.78 91600 -1 1015
1017 0 478070.25 256967.92 91680 -1 1016
1018 0 478086.62 256897.64 91760 -1 1017
1019 0 478089.06 256739.3 91840 -1 1018
1020 0 478222.25 256593.25 91880 -1 1019
1021 0 478197.47 256567 91920 -1 1020
1022 0 478226.75 256533.77 91960 -1 1021
1023 0 478280.16 256333.52 92040 -1 1022
1024 0 478356.44 256274.23 92080 -1 1023
1025 0 478404.62 256245.5 92120 -1 1024
1026 0 478498.7 256159.55 92160 -1 1025
1027 0 478578.56 256095.45 92200 -1 1026
1028 0 478703.25 256032.75 92240 -1 1027
1029 0 479011.53 255797.81 92280 -1 1028
1030 0 479268.12 255648.27 92320 -1 1029
1031 0 479489.28 255578.56 92240 -1 1030
1032 0 479661.88 255521.67 92160 -1 1031
1033 0 480223.5 255412.28 92120 -1 1032
1034 0 480261.88 255307.67 92240 -1 1033
1035 0 480261.2 255245.14 92320 -1 1034
1036 0 480226.38 255168.55 92400 -1 1035
1037 0 480192.3 255110.12 92520 -1 1036
1038 0 480720.8 255419.73 92120 -1 1033
1039 0 481076.94 255553.4 92080 -1 1038
1040 0 481381.28 255590.44 92040 -1 1039
1041 0 481644.12 255482.55 92080 -1 1040
1042 0 481823.9 255344.89 92120 -1 1041
1043 0 482269.7 255109.03 92120 -1 1042
1044 0 482656.75 255024.97 92080 -1 1043
1045 0 482725.94 254844.38 92120 -1 1044
1046 0 482905.06 254640.88 92080 -1 1045
1047 0 483039.06 254331.55 92040 -1 1046
1048 0 482861 254046 92080 -1 1047
1049 0 483153 253874 92000 -1 1048
1050 0 482808.75 255099.94 92040 -1 1044
1051 0 481846.53 255314.06 92200 -1 1042
1052 0 481912.5 255273.5 92280 -1 1051
1053 0 481936.12 255280.6 92360 -1 1052
1054 0 478443.38 256697.5 91960 -1 1022
1055 0 478573.25 256767.72 91920 -1 1054
1056 0 477383 257788.5 91360 -1 1010
1057 0 477109 257766.5 91440 -1 1056
1058 0 476619.28 258633.58 88640 140 992
1059 0 476669.66 258788.23 88560 120 1058
1060 0 476672 258880 88560 120 1059
1061 0 476704 258624 88480 196 1060
1062 0 476896 258464 88440 237 1061
1063 0 477152 258464 88440 280 1062
1064 0 477344 258528 88280 297 1063
1065 0 477568 258528 88160 198 1064
1066 0 477824 258528 88160 245 1065
1067 0 478080 258528 88160 373 1066
1068 0 478272 258400 87960 364 1067
1069 0 478400 258368 87720 459 1068
1070 0 478560 258368 87520 499 1069
1071 0 478656 258336 87280 417 1070
1072 0 478762.66 258293.33 87120 390 1071
1073 0 478816 258272 87040 377 1072
1074 0 478976 258112 86920 332 1073
1075 0 479168 257920 86800 350 1074
1076 0 479360 257728 86760 345 1075
1077 0 479552 257536 86680 272 1076
1078 0 479808 257440 86560 204 1077
1079 0 480064 257440 86520 221 1078
1080 0 480096 257440 86520 226 1079
1081 0 480320 257440 86320 226 1080
1082 0 480544 257472 86200 256 1081
1083 0 480736 257440 86040 295 1082
1084 0 480960 257312 86000 288 1083
1085 0 481216 257184 86000 300 1084
1086 0 481440 257024 86000 340 1085
1087 0 481696 256992 86000 221 1086
1088 0 481888 256832 85880 209 1087
1089 0 482048 256704 85720 251 1088
1090 0 482272 256512 85720 226 1089
1091 0 482464 256320 85680 273 1090
1092 0 482656 256128 85680 260 1091
1093 0 482848 256000 85520 309 1092
1094 0 483040 255840 85440 360 1093
1095 0 483168 255744 85320 374 1094
1096 0 483296 256192 84960 32 1095
1097 0 483424 256288 85280 32 1096
1098 0 483712 256064 85120 32 1097
1099 0 484064 255904 84520 32 1098
1100 0 484128 255936 84520 32 1099
1101 0 483328 255584 85160 377 1095
1102 0 483456 255360 85040 352 1101
1103 0 483680 255232 85000 352 1102
1104 0 483936 255136 84960 362 1103
1105 0 484192 255040 84920 336 1104
1106 0 484448 254976 84840 399 1105
1107 0 484704 255040 84840 436 1106
1108 0 484960 255008 84720 362 1107
1109 0 485184 254880 84720 349 1108
1110 0 485408 254720 84720 366 1109
1111 0 485600 254528 84720 256 1110
1112 0 485824 254368 84720 305 1111
1113 0 486080 254240 84800 355 1112
1114 0 486240 254016 84840 373 1113
1115 0 486432 253824 84840 332 1114
1116 0 486624 253632 84760 326 1115
1117 0 486816 253440 84680 315 1116
1118 0 486976 253248 84640 373 1117
1119 0 487200 253120 84640 459 1118
1120 0 487424 252960 84560 446 1119
1121 0 487616 252768 84560 442 1120
1122 0 487648 252512 84480 392 1121
1123 0 487808 252288 84480 354 1122
1124 0 488000 252128 84520 417 1123
1125 0 488256 252096 84600 497 1124
1126 0 488384 251840 84600 472 1125
1127 0 488544 251648 84640 442 1126
1128 0 488704 251424 84720 370 1127
1129 0 488928 251264 84760 394 1128
1130 0 489184 251232 84760 454 1129
1131 0 489440 251136 84720 400 1130
1132 0 489696 251072 84680 357 1131
1133 0 489952 250976 84680 322 1132
1134 0 490144 250784 84680 293 1133
1135 0 490336 250592 84680 221 1134
1136 0 490496 250432 84880 245 1135
1137 0 490560 250176 85000 303 1136
1138 0 490752 249984 85080 320 1137
1139 0 490880 249760 85120 288 1138
1140 0 491040 249600 85280 322 1139
1141 0 491104 249536 85360 329 1140
1142 0 491104 249376 85560 181 1141
1143 0 491072 249216 85760 101 1142
1144 0 490912 249088 85960 32 1143
1145 0 490752 248928 86120 40 1144
1146 0 490656 248864 86120 40 1145
1147 0 490060 248649 86160 -1 1146
1148 0 489580 248421 86240 -1 1147
1149 0 489092 248169 86360 -1 1148
1150 0 488432 248381 86360 -1 1149
1151 0 488608 248089 86400 -1 1149
1152 0 488076 247593 86440 -1 1151
1153 0 487520 247505 86560 -1 1152
1154 0 486544 247297 86760 -1 1153
1155 0 486052 246537 86720 -1 1154
1156 0 486092 246257 86600 -1 1155
1157 0 486296 245985 86240 -1 1156
1158 0 486616 244961 86120 -1 1157
1159 0 487816 244381 86280 -1 1158
1160 0 488932 244061 86320 -1 1159
1161 0 489452 243981 86480 -1 1160
1162 0 489988 243821 86600 -1 1161
1163 0 490568 243573 86560 -1 1162
1164 0 490724 243485 86440 -1 1163
1165 0 490800 243445 86280 -1 1164
1166 0 490980 243425 86160 -1 1165
1167 0 491752 243229 86200 -1 1166
1168 0 491872 243213 86280 -1 1167
1169 0 491328 249408 85320 401 1141
1170 0 491552 249248 85320 444 1169
1171 0 491776 249120 85280 481 1170
1172 0 492000 248992 85200 488 1171
1173 0 492192 248832 85240 472 1172
1174 0 492384 248640 85280 432 1173
1175 0 492576 248576 85120 376 1174
1176 0 492832 248576 85040 360 1175
1177 0 493088 248576 84960 362 1176
1178 0 493280 248384 84920 401 1177
1179 0 493472 248192 84840 390 1178
1180 0 493696 248096 84760 357 1179
1181 0 493952 248096 84720 304 1180
1182 0 494208 248096 84720 290 1181
1183 0 494464 248000 84720 346 1182
1184 0 494688 247808 84720 365 1183
1185 0 494880 247616 84680 373 1184
1186 0 495040 247456 84520 394 1185
1187 0 495200 247296 84400 488 1186
1188 0 495296 247072 84320 549 1187
1189 0 495488 247072 84120 424 1188
1190 0 495712 247072 83960 406 1189
1191 0 495968 247008 83960 406 1190
1192 0 496128 246752 83920 400 1191
1193 0 496256 246528 83920 391 1192
1194 0 496384 246368 83720 256 1193
1195 0 496544 246208 83520 241 1194
1196 0 496704 246048 83400 175 1195
1197 0 496896 245856 83320 279 1196
1198 0 497152 245760 83320 385 1197
1199 0 497344 245568 83200 432 1198
1200 0 497600 245504 83120 480 1199
1201 0 497632 245504 83120 484 1200
1202 0 497792 245312 83000 443 1201
1203 0 498016 245120 83000 404 1202
1204 0 498176 244928 83120 349 1203
1205 0 498208 244736 83280 295 1204
1206 0 498208 244480 83360 261 1205
1207 0 498368 244256 83360 240 1206
1208 0 498560 244064 83360 277 1207
1209 0 498752 243872 83360 217 1208
1210 0 498944 243648 83360 296 1209
1211 0 499136 243456 83360 345 1210
1212 0 499264 243264 83480 355 1211
1213 0 499456 243136 83600 417 1212
1214 0 499712 243136 83680 429 1213
1215 0 499936 243040 83800 444 1214
1216 0 500064 242848 83920 459 1215
1217 0 500256 242656 83880 360 1216
1218 0 500448 242464 83880 360 1217
1219 0 500608 242240 84000 322 1218
1220 0 500768 242016 84040 256 1219
1221 0 500928 241824 84080 214 1220
1222 0 501024 241568 84120 277 1221
1223 0 501152 241344 84120 245 1222
1224 0 501344 241152 84120 224 1223
1225 0 501536 240960 84200 256 1224
1226 0 501664 240704 84200 332 1225
1227 0 501824 240512 84160 361 1226
1228 0 502016 240320 84160 367 1227
1229 0 502208 240128 84200 379 1228
1230 0 502304 239872 84200 387 1229
1231 0 502368 239616 84240 414 1230
1232 0 502560 239456 84280 459 1231
1233 0 502816 239456 84320 405 1232
1234 0 503072 239456 84360 390 1233
1235 0 503328 239328 84360 380 1234
1236 0 503520 239168 84320 350 1235
1237 0 503776 239136 84320 329 1236
1238 0 504032 239136 84320 240 1237
1239 0 504256 238944 84320 181 1238
1240 0 504512 238848 84320 185 1239
1241 0 504768 238848 84320 175 1240
1242 0 505024 238784 84320 224 1241
1243 0 505280 238752 84280 196 1242
1244 0 505536 238752 84200 256 1243
1245 0 505792 238752 84120 258 1244
1246 0 506048 238752 84040 274 1245
1247 0 506304 238720 83960 209 1246
1248 0 506528 238560 83960 280 1247
1249 0 506784 238528 83960 212 1248
1250 0 507040 238528 83960 286 1249
1251 0 507232 238336 83960 286 1250
1252 0 507488 238304 83960 256 1251
1253 0 507712 238176 83960 241 1252
1254 0 507904 237984 83920 334 1253
1255 0 508160 237888 83920 315 1254
1256 0 508352 237696 83920 342 1255
1257 0 508608 237632 83920 284 1256
1258 0 508832 237472 84040 324 1257
1259 0 509056 237408 84160 286 1258
1260 0 509280 237344 84280 332 1259
1261 0 509472 237184 84440 301 1260
1262 0 509664 236992 84440 286 1261
1263 0 509856 236800 84520 295 1262
1264 0 510048 236608 84560 376 1263
1265 0 510240 236448 84680 393 1264
1266 0 510432 236352 84840 432 1265
1267 0 510560 236288 85080 424 1266
1268 0 510752 236192 85240 446 1267
1269 0 510784 236192 85240 460 1268
1270 0 510976 236000 85360 286 1269
1271 0 511136 235840 85560 120 1270
1272 0 511296 235680 85760 101 1271
1273 0 511456 235520 85920 128 1272
1274 0 511712 235520 85920 160 1273
1275 0 511808 235456 86000 217 1274
1276 0 512000 235264 86000 240 1275
1277 0 512160 235104 86120 120 1276
1278 0 512320 234944 86320 139 1277
1279 0 512480 234848 86520 96 1278
1280 0 512608 234752 86760 136 1279
1281 0 512768 234720 87000 128 1280
1282 0 512928 234688 87200 198 1281
1283 0 513088 234624 87440 226 1282
1284 0 513216 234528 87680 235 1283
1285 0 513312 234400 87840 178 1284
1286 0 513152 234560 88040 51 1285
1287 0 512992 234592 88240 81 1286
1288 0 512832 234624 88440 60 1287
1289 0 512800 234624 88480 45 1288
1290 0 513472 234240 88040 98 1285
1291 0 513472 234112 88280 163 1290
1292 0 513472 233952 88480 150 1291
1293 0 513472 233856 88720 40 1292
1294 0 513696 233824 88840 108 1293
1295 0 513856 233664 89040 224 1294
1296 0 513888 233504 89240 197 1295
1297 0 513952 233440 89480 219 1296
1298 0 513984 233344 89720 243 1297
1299 0 514080 233184 89920 202 1298
1300 0 514144 233184 90200 227 1299
1301 0 514240 233120 90440 202 1300
1302 0 514400 232992 90640 178 1301
1303 0 514560 232896 90840 178 1302
1304 0 514720 232800 91040 163 1303
1305 0 514880 232640 91240 80 1304
1306 0 514944 232480 91440 40 1305
1307 0 515072 232320 91600 136 1306
1308 0 515232 232128 91720 140 1307
1309 0 515328 231936 91880 178 1308
1310 0 515360 231712 92000 196 1309
1311 0 515360 231488 92120 178 1310
1312 0 515424 231296 92320 277 1311
1313 0 515552 231104 92520 332 1312
1314 0 515680 230880 92640 373 1313
1315 0 515872 230688 92720 375 1314
1316 0 516064 230496 92720 359 1315
1317 0 516192 230272 92800 428 1316
1318 0 516256 230016 92920 541 1317
1319 0 516352 229760 92960 469 1318
1320 0 516384 229600 93160 422 1319
1321 0 516576 229408 93240 417 1320
1322 0 516736 229184 93240 434 1321
1323 0 516832 228960 93360 435 1322
1324 0 516832 228896 93360 435 1323
1325 0 516448 228480 94240 32 1324
1326 0 516192 228768 94240 32 1325
1327 0 516000 229088 94320 32 1326
1328 0 516928 228704 93200 432 1324
1329 0 517056 228512 93080 473 1328
1330 0 517088 228256 93080 437 1329
1331 0 517248 228096 93280 401 1330
1332 0 517440 227936 93440 309 1331
1333 0 517600 227808 93640 288 1332
1334 0 517760 227712 93840 256 1333
1335 0 517952 227520 93920 136 1334
1336 0 518208 227488 93920 166 1335
1337 0 518464 227424 94000 202 1336
1338 0 518688 227424 94200 266 1337
1339 0 518912 227360 94360 303 1338
1340 0 519040 227232 94520 366 1339
1341 0 518880 227200 94720 246 1340
1342 0 518720 227136 94920 148 1341
1343 0 518560 227168 95120 141 1342
1344 0 518400 227328 95320 154 1343
1345 0 518240 227328 95520 32 1344
1346 0 518240 227168 95720 32 1345
1347 0 518368 226976 95840 32 1346
1348 0 518624 226944 95880 75 1347
1349 0 518880 226976 96000 40 1348
1350 0 518976 227072 96120 32 1349
1351 0 519200 227104 94720 266 1340
1352 0 519424 227040 94880 206 1351
1353 0 519648 226976 95000 226 1352
1354 0 519840 226912 95200 181 1353
1355 0 520000 226848 95400 237 1354
1356 0 520128 226848 95640 292 1355
1357 0 520256 226752 95880 313 1356
1358 0 520416 226752 96080 312 1357
1359 0 520672 226752 96160 288 1358
1360 0 520864 226720 96360 226 1359
1361 0 521024 226560 96560 134 1360
1362 0 521248 226400 96600 71 1361
1363 0 521504 226368 96600 101 1362
1364 0 521760 226336 96680 226 1363
1365 0 522016 226336 96720 276 1364
1366 0 522176 226240 96920 229 1365
1367 0 522432 226144 97000 228 1366
1368 0 522656 226208 97120 240 1367
1369 0 522912 226304 97120 228 1368
1370 0 523168 226400 97080 208 1369
1371 0 523424 226400 97040 202 1370
1372 0 523680 226400 96960 297 1371
1373 0 523936 226400 96880 335 1372
1374 0 524192 226496 96880 235 1373
1375 0 524448 226496 96920 256 1374
1376 0 524608 226400 97120 273 1375
1377 0 524864 226336 97200 279 1376
1378 0 525024 226208 97400 256 1377
1379 0 525184 226080 97600 327 1378
1380 0 525408 226080 97720 376 1379
1381 0 525664 226112 97720 462 1380
1382 0 525696 226304 97560 406 1381
1383 0 525696 226464 97360 404 1382
1384 0 525664 226400 97120 364 1383
1385 0 525888 226400 96960 374 1384
1386 0 526112 226272 97000 338 1385
1387 0 526272 226144 97200 339 1386
1388 0 526464 226112 97360 383 1387
1389 0 526688 226016 97440 435 1388
1390 0 526944 225952 97360 249 1389
1391 0 527200 225952 97360 172 1390
1392 0 527456 225952 97360 197 1391
1393 0 527712 225952 97280 164 1392
1394 0 527776 225952 97280 176 1393
1395 0 528032 225984 97240 221 1394
1396 0 528288 226048 97240 290 1395
1397 0 528544 226112 97280 312 1396
1398 0 528768 226240 97280 224 1397
1399 0 529024 226272 97240 197 1398
1400 0 529216 226304 97040 229 1399
1401 0 529408 226272 96880 350 1400
1402 0 529632 226208 96760 331 1401
1403 0 529856 226208 96600 277 1402
1404 0 529920 226240 96320 273 1403
1405 0 530080 226304 96120 256 1404
1406 0 530304 226336 96000 303 1405
1407 0 530560 226368 95960 307 1406
1408 0 530816 226432 95960 209 1407
1409 0 531072 226432 95920 246 1408
1410 0 531264 226592 95840 209 1409
1411 0 531424 226752 95680 207 1410
1412 0 531648 226784 95520 189 1411
1413 0 531808 226944 95320 186 1412
1414 0 531936 227072 95080 124 1413
1415 0 532096 227104 94880 224 1414
1416 0 532256 227168 94680 282 1415
1417 0 532416 227200 94480 317 1416
1418 0 532544 227296 94240 320 1417
1419 0 532704 227392 94040 263 1418
1420 0 532864 227296 93840 258 1419
1421 0 533024 227200 93640 204 1420
1422 0 533088 226752 93440 313 1421
1423 0 533312 226624 93320 377 1422
1424 0 533504 226656 93160 450 1423
1425 0 533696 226816 93040 406 1424
1426 0 533824 226944 92840 428 1425
1427 0 533920 226976 92600 400 1426
1428 0 534080 227104 92400 346 1427
1429 0 534240 227264 92200 338 1428
1430 0 534400 227488 92160 256 1429
1431 0 534464 227584 92120 229 1430
1432 0 534592 227776 92000 203 1431
1433 0 534688 227968 91800 203 1432
1434 0 534816 228160 91680 224 1433
1435 0 534880 228352 91520 229 1434
1436 0 534976 228512 91320 246 1435
1437 0 535072 228672 91120 226 1436
1438 0 535168 228800 90880 236 1437
1439 0 535328 228928 90680 226 1438
1440 0 535424 229024 90440 224 1439
1441 0 535520 229024 90200 236 1440
1442 0 535520 229088 89920 217 1441
1443 0 535648 229184 89680 189 1442
1444 0 535808 229248 89440 256 1443
1445 0 535904 229376 89240 243 1444
1446 0 536064 229536 89080 217 1445
1447 0 536224 229696 88880 221 1446
1448 0 536384 229856 88760 270 1447
1449 0 536608 229952 88600 288 1448
1450 0 536832 230080 88440 245 1449
1451 0 536992 230208 88280 257 1450
1452 0 537184 230368 88120 282 1451
1453 0 537376 230496 87960 313 1452
1454 0 537408 230656 87720 240 1453
1455 0 537600 230816 87560 282 1454
1456 0 537696 230944 87360 310 1455
1457 0 537696 231104 87160 373 1456
1458 0 537760 230976 86920 298 1457
1459 0 537792 230912 86680 181 1458
1460 0 537920 230912 86440 136 1459
1461 0 538080 230976 86240 154 1460
1462 0 538240 231104 86040 166 1461
1463 0 538368 231296 85880 257 1462
1464 0 538400 231456 85640 157 1463
1465 0 538528 231616 85440 157 1464
1466 0 538688 231712 85240 228 1465
1467 0 538944 231648 85120 268 1466
1468 0 539104 231680 84920 254 1467
1469 0 539296 231872 84840 264 1468
1470 0 539456 232064 84760 248 1469
1471 0 539584 232192 84560 181 1470
1472 0 539648 232352 84360 163 1471
1473 0 539744 232544 84160 134 1472
1474 0 539744 232704 83960 102 1473
1475 0 539744 232864 83760 148 1474
1476 0 539904 232992 83600 154 1475
1477 0 540096 233024 83400 200 1476
1478 0 540288 233120 83200 221 1477
1479 0 540480 233216 83000 192 1478
1480 0 540736 233216 82920 156 1479
1481 0 540928 233280 82760 81 1480
1482 0 540960 233312 82760 71 1481
1483 0 540952 233325 82560 -1 1482
1484 0 541141 233549 82280 -1 1483
1485 0 541248 233466 82160 166 1484
1486 0 541344 233504 82040 186 1485
1487 0 541440 233600 81800 168 1486
1488 0 541664 233600 81640 124 1487
1489 0 541824 233728 81440 134 1488
1490 0 541984 233888 81240 202 1489
1491 0 542144 234048 81120 212 1490
1492 0 542304 234208 80960 322 1491
1493 0 542528 234240 80760 217 1492
1494 0 542688 234304 80560 168 1493
1495 0 542752 234368 80280 256 1494
1496 0 542880 234432 80040 60 1495
1497 0 543040 234464 79840 234 1496
1498 0 543200 234464 79640 217 1497
1499 0 543360 234496 79440 172 1498
1500 0 543584 234560 79280 160 1499
1501 0 543744 234688 79120 197 1500
1502 0 543808 234752 79040 197 1501
1503 0 543904 234912 78840 237 1502
1504 0 543904 235072 78640 164 1503
1505 0 543936 235232 78400 51 1504
1506 0 544000 235392 78200 128 1505
1507 0 544160 235552 78000 198 1506
1508 0 544192 235712 77800 166 1507
1509 0 544224 235904 77640 209 1508
1510 0 544320 236096 77480 268 1509
1511 0 544448 236320 77360 157 1510
1512 0 544608 236544 77320 200 1511
1513 0 544736 236736 77200 204 1512
1514 0 544896 236896 77000 264 1513
1515 0 545120 237024 77000 197 1514
1516 0 545376 237152 77000 217 1515
1517 0 545536 237376 77000 309 1516
1518 0 545696 237568 76960 273 1517
1519 0 545728 237824 76920 324 1518
1520 0 545856 237952 76880 313 1519
1521 0 545984 238144 76680 259 1520
1522 0 546176 238336 76560 219 1521
1523 0 546304 238496 76400 270 1522
1524 0 546400 238656 76200 286 1523
1525 0 546464 238816 75960 273 1524
1526 0 546464 238976 75720 434 1525
1527 0 546688 239072 75600 485 1526
1528 0 546816 239328 75600 328 1527
1529 0 546912 239584 75600 345 1528
1530 0 546912 239808 75440 402 1529
1531 0 546912 240064 75400 453 1530
1532 0 547008 240256 75560 424 1531
1533 0 547200 240448 75600 402 1532
1534 0 547232 240672 75480 340 1533
1535 0 547392 240800 75280 343 1534
1536 0 547552 240992 75200 290 1535
1537 0 547552 241248 75200 257 1536
1538 0 547584 241408 75000 228 1537
1539 0 547648 241664 74880 200 1538
1540 0 547840 241856 74880 194 1539
1541 0 548032 242048 74840 224 1540
1542 0 548224 242240 74760 329 1541
1543 0 548384 242464 74720 373 1542
1544 0 548416 242720 74720 346 1543
1545 0 548512 242976 74760 340 1544
1546 0 548672 243168 74680 373 1545
1547 0 548800 243264 74480 384 1546
1548 0 548960 243424 74360 402 1547
1549 0 549088 243648 74200 453 1548
1550 0 549216 243808 74000 363 1549
1551 0 549376 243968 73880 275 1550
1552 0 549600 244128 73880 240 1551
1553 0 549792 244320 73880 208 1552
1554 0 549856 244576 73880 261 1553
1555 0 550016 244800 73880 325 1554
1556 0 550208 244992 73840 296 1555
1557 0 550432 245152 73720 275 1556
1558 0 550688 245152 73680 288 1557
1559 0 550944 245152 73680 295 1558
1560 0 551200 245216 73680 298 1559
1561 0 551456 245280 73720 329 1560
1562 0 551712 245280 73720 258 1561
1563 0 551968 245280 73680 235 1562
1564 0 552192 245312 73560 287 1563
1565 0 552384 245440 73440 275 1564
1566 0 552576 245536 73280 313 1565
1567 0 552736 245664 73120 331 1566
1568 0 552832 245920 73040 288 1567
1569 0 552992 246080 72840 196 1568
1570 0 553152 246240 72680 176 1569
1571 0 553408 246304 72680 137 1570
1572 0 553664 246304 72680 164 1571
1573 0 553920 246368 72680 270 1572
1574 0 554176 246432 72600 401 1573
1575 0 554336 246592 72480 406 1574
1576 0 554432 246816 72360 329 1575
1577 0 554464 246912 72120 319 1576
1578 0 554624 246912 71920 306 1577
1579 0 554880 246944 71920 302 1578
1580 0 555104 247072 71880 239 1579
1581 0 555296 247264 71880 284 1580
1582 0 555488 247424 71840 313 1581
1583 0 555680 247584 71800 240 1582
1584 0 555872 247776 71720 214 1583
1585 0 556064 247968 71600 209 1584
1586 0 556256 248160 71600 212 1585
1587 0 556384 248320 71440 274 1586
1588 0 556416 248416 71320 270 1587
1589 0 556608 248608 71240 235 1588
1590 0 556800 248800 71200 260 1589
1591 0 556960 248864 71000 268 1590
1592 0 557088 248800 70760 304 1591
1593 0 557248 248800 70560 313 1592
1594 0 557472 248832 70680 245 1593
1595 0 557696 248768 70800 322 1594
1596 0 557952 248832 70840 356 1595
1597 0 558112 248640 70920 297 1596
1598 0 558336 248800 70920 230 1597
1599 0 558592 248800 70920 251 1598
1600 0 558848 248864 70920 275 1599
1601 0 559072 249056 70920 371 1600
1602 0 559328 249152 70880 395 1601
1603 0 559584 249216 70800 441 1602
1604 0 559840 249280 70800 410 1603
1605 0 560096 249376 70800 398 1604
1606 0 560320 249568 70800 329 1605
1607 0 560544 249696 70840 315 1606
1608 0 560768 249760 70960 325 1607
1609 0 560992 249760 71080 398 1608
1610 0 561216 249728 71200 465 1609
1611 0 561440 249856 71280 405 1610
1612 0 561696 249952 71320 385 1611
1613 0 561792 249984 71320 380 1612
1614 0 562048 250016 71400 352 1613
1615 0 562304 250048 71480 352 1614
1616 0 562560 250048 71520 379 1615
1617 0 562816 250048 71600 411 1616
1618 0 563040 250176 71600 391 1617
1619 0 563296 250304 71640 402 1618
1620 0 563520 250432 71640 357 1619
1621 0 563712 250560 71520 230 1620
1622 0 563936 250720 71520 239 1621
1623 0 564096 250880 71360 254 1622
1624 0 564288 251008 71160 309 1623
1625 0 564544 251104 71080 289 1624
1626 0 564800 251168 71080 284 1625
1627 0 565056 251232 71080 318 1626
1628 0 565280 251360 71040 352 1627
1629 0 565504 251488 71040 374 1628
1630 0 565760 251552 71040 320 1629
1631 0 565952 251680 71200 335 1630
1632 0 566208 251744 71240 340 1631
1633 0 566432 251872 71280 362 1632
1634 0 566688 251904 71320 307 1633
1635 0 566912 252064 71360 262 1634
1636 0 567104 252288 71360 311 1635
1637 0 567168 252480 71200 303 1636
1638 0 567296 252640 71160 198 1637
1639 0 567456 252832 71120 192 1638
1640 0 567552 253088 71120 239 1639
1641 0 567744 253280 71200 286 1640
1642 0 567776 253536 71200 284 1641
1643 0 567936 253728 71280 346 1642
1644 0 568096 253888 71480 310 1643
1645 0 568256 254048 71680 310 1644
1646 0 568448 254208 71760 305 1645
1647 0 568640 254368 71840 345 1646
1648 0 568768 254528 72000 356 1647
1649 0 568896 254688 72200 424 1648
1650 0 569152 254720 72200 400 1649
1651 0 569344 254912 72200 373 1650
1652 0 569440 255136 72280 398 1651
1653 0 569440 255392 72280 391 1652
1654 0 569472 255648 72240 383 1653
1655 0 569664 255840 72240 432 1654
1656 0 569728 256096 72360 441 1655
1657 0 569728 256352 72400 468 1656
1658 0 569792 256608 72400 516 1657
1659 0 569888 256864 72480 499 1658
1660 0 569984 257120 72400 459 1659
1661 0 570144 257280 72520 481 1660
1662 0 570176 257376 72760 465 1661
1663 0 570176 257536 72960 454 1662
1664 0 570112 257760 73120 394 1663
1665 0 570080 258016 73120 371 1664
1666 0 570144 258272 73040 425 1665
1667 0 570176 258304 73040 432 1666
1668 0 570336 258464 73240 411 1667
1669 0 570496 258592 73440 353 1668
1670 0 570688 258784 73520 286 1669
1671 0 570880 258976 73520 156 1670
1672 0 571072 259168 73520 166 1671
1673 0 571264 259360 73520 178 1672
1674 0 571456 259552 73560 175 1673
1675 0 571648 259776 73560 204 1674
1676 0 571744 260032 73560 319 1675
1677 0 571840 259936 73320 244 1676
1678 0 571936 259776 73120 108 1677
1679 0 572320 259456 72800 32 1678
1680 0 572384 259200 72920 32 1679
1681 0 572352 258944 72920 51 1680
1682 0 572288 258688 72960 139 1681
1683 0 572224 258368 72960 32 1682
1684 0 572192 258304 72880 32 1683
1685 0 572192 258176 72640 51 1684
1686 0 572192 258016 72440 51 1685
1687 0 572096 258016 72000 32 1686
1688 0 571904 257856 71960 32 1687
1689 0 571616 257952 72840 32 1684
1690 0 571360 257824 73160 32 1689
1691 0 571488 257696 73240 32 1690
1692 0 571872 260160 73600 291 1676
1693 0 572064 260352 73640 329 1692
1694 0 572192 260576 73640 377 1693
1695 0 572384 260768 73640 329 1694
1696 0 572512 260960 73840 318 1695
1697 0 572512 261120 74040 300 1696
1698 0 572544 261280 74240 230 1697
1699 0 572640 261344 74480 198 1698
1700 0 572640 261344 74760 148 1699
1701 0 572544 261344 75000 108 1700
1702 0 572384 261376 75200 134 1701
1703 0 572256 261472 75400 154 1702
1704 0 572224 261632 75600 104 1703
1705 0 572128 261792 75800 107 1704
1706 0 571968 261952 76000 102 1705
1707 0 571968 262048 76240 71 1706
1708 0 571936 262208 76480 101 1707
1709 0 571904 262336 76720 120 1708
1710 0 571904 262464 76960 102 1709
1711 0 571904 262560 77200 98 1710
1712 0 571840 262624 77440 98 1711
1713 0 571744 262656 77640 96 1712
1714 0 571584 262688 77840 45 1713
1715 0 571424 262752 78040 71 1714
1716 0 571200 262816 78160 75 1715
1717 0 570944 262816 78240 86 1716
1718 0 570720 262816 78400 120 1717
1719 0 570528 262848 78560 124 1718
1720 0 570272 262880 78680 134 1719
1721 0 570016 262880 78760 140 1720
1722 0 569760 262880 78800 124 1721
1723 0 569504 262848 78840 128 1722
1724 0 569248 262816 78840 120 1723
1725 0 568992 262784 78840 107 1724
1726 0 568736 262784 78840 51 1725
1727 0 568480 262784 78840 86 1726
1728 0 568224 262784 78880 102 1727
1729 0 568000 262816 79000 124 1728
1730 0 567744 262848 79080 108 1729
1731 0 567488 262880 79120 120 1730
1732 0 567232 262880 79200 153 1731
1733 0 567008 262976 79280 137 1732
1734 0 566816 263136 79360 51 1733
1735 0 566624 263328 79440 60 1734
1736 0 566592 263520 79600 163 1735
1737 0 566336 263616 79640 175 1736
1738 0 566112 263424 79600 137 1737
1739 0 565888 263424 79400 45 1738
1740 0 565728 263584 79280 124 1739
1741 0 565472 263616 79320 122 1740
1742 0 565216 263648 79400 98 1741
1743 0 564960 263648 79480 51 1742
1744 0 564704 263616 79520 71 1743
1745 0 564448 263616 79600 75 1744
1746 0 564192 263552 79600 81 1745
1747 0 563936 263520 79600 51 1746
1748 0 563712 263392 79560 98 1747
1749 0 563488 263264 79520 102 1748
1750 0 563136 263136 79560 80 1749
1751 0 562912 263008 79560 86 1750
1752 0 562656 262880 79600 51 1751
1753 0 562432 262688 79600 51 1752
1754 0 562240 262496 79720 64 1753
1755 0 562080 262272 79760 60 1754
1756 0 562080 262016 79760 60 1755
1757 0 562048 261760 79760 75 1756
1758 0 561984 261504 79760 102 1757
1759 0 561952 261248 79720 98 1758
1760 0 561952 260992 79680 51 1759
1761 0 561920 260736 79640 75 1760
1762 0 561760 260608 79440 45 1761
1763 0 561760 260608 79160 51 1762
1764 0 561760 260608 78960 71 1763
1765 0 565888 263744 79120 80 1740
1766 0 566016 263904 78960 51 1765
1767 0 566048 264096 78800 80 1766
1768 0 565952 264352 78760 80 1767
1769 0 565888 264416 78760 75 1768
1770 0 571904 262464 77760 32 1713
1771 0 572096 262336 77880 32 1770
1772 0 572192 262336 77920 45 1771
1773 0 572864 261472 74760 230 1700
1774 0 573056 261664 74800 243 1773
1775 0 573248 261856 74920 235 1774
1776 0 573408 262016 75080 200 1775
1777 0 573600 262208 75160 214 1776
1778 0 573792 262400 75160 284 1777
1779 0 574048 262496 75200 276 1778
1780 0 574272 262560 75320 286 1779
1781 0 574496 262656 75440 275 1780
1782 0 574688 262816 75600 307 1781
1783 0 574848 263040 75560 243 1782
1784 0 575040 263232 75640 256 1783
1785 0 575264 263296 75800 333 1784
1786 0 575456 263456 75920 345 1785
1787 0 575616 263680 75920 346 1786
1788 0 575648 263936 75880 334 1787
1789 0 575616 264192 75960 329 1788
1790 0 575776 264320 76120 318 1789
1791 0 575968 264448 76320 297 1790
1792 0 576064 264512 76320 295 1791
1793 0 576288 264672 76280 331 1792
1794 0 576480 264832 76440 302 1793
1795 0 576608 264960 76640 325 1794
1796 0 576640 265216 76680 275 1795
1797 0 576640 265472 76680 226 1796
1798 0 576736 265472 76720 202 1797
1799 0 576960 265504 76840 268 1798
1800 0 577216 265536 76920 324 1799
1801 0 577440 265664 76920 270 1800
1802 0 577600 265856 76880 275 1801
1803 0 577824 266016 76880 254 1802
1804 0 578048 266176 76880 244 1803
1805 0 578240 266368 77000 300 1804
1806 0 578400 266560 77080 256 1805
1807 0 578528 266816 77080 256 1806
1808 0 578752 266976 77160 262 1807
1809 0 578976 267104 77320 266 1808
1810 0 579200 267200 77400 305 1809
1811 0 579392 267360 77440 237 1810
1812 0 579584 267520 77480 234 1811
1813 0 579744 267616 77680 206 1812
1814 0 579872 267776 77880 164 1813
1815 0 579936 267968 78040 153 1814
1816 0 580000 268160 78200 164 1815
1817 0 580160 268352 78280 175 1816
1818 0 580352 268544 78280 190 1817
1819 0 580544 268736 78320 202 1818
1820 0 580704 268928 78400 175 1819
1821 0 580896 269120 78480 186 1820
1822 0 581088 269280 78560 197 1821
1823 0 581280 269472 78640 197 1822
1824 0 581472 269664 78680 197 1823
1825 0 581664 269856 78680 163 1824
1826 0 581856 270048 78680 185 1825
1827 0 582080 270176 78720 197 1826
1828 0 582272 270336 78760 178 1827
1829 0 582464 270528 78880 214 1828
1830 0 582688 270688 78920 194 1829
1831 0 582880 270880 78960 208 1830
1832 0 583008 271104 79000 258 1831
1833 0 583168 271296 79080 288 1832
1834 0 583328 271488 79120 315 1833
1835 0 583552 271680 79160 248 1834
1836 0 583712 271872 79200 239 1835
1837 0 583904 272064 79200 234 1836
1838 0 584096 272256 79280 186 1837
1839 0 584288 272416 79440 207 1838
1840 0 584448 272608 79480 197 1839
1841 0 584544 272864 79480 163 1840
1842 0 584640 273120 79480 139 1841
1843 0 584800 273344 79480 139 1842
1844 0 584960 273568 79480 203 1843
1845 0 585152 273728 79440 163 1844
1846 0 585408 273824 79440 209 1845
1847 0 585664 273920 79440 172 1846
1848 0 585888 274112 79440 86 1847
1849 0 586016 274368 79440 183 1848
1850 0 586176 274592 79320 244 1849
1851 0 586368 274784 79240 245 1850
1852 0 586496 275008 79160 271 1851
1853 0 586624 275200 79040 258 1852
1854 0 586784 275424 79000 269 1853
1855 0 586912 275584 78800 208 1854
1856 0 586912 275808 78600 178 1855
1857 0 586912 275968 78400 75 1856
1858 0 587008 276128 78200 98 1857
1859 0 587136 276320 78080 81 1858
1860 0 587296 276544 78000 115 1859
1861 0 587456 276736 77920 98 1860
1862 0 587584 276960 77920 124 1861
1863 0 587648 277216 77920 160 1862
1864 0 587808 277440 77920 150 1863
1865 0 587872 277600 77880 150 1864
1866 0 587968 277760 77680 128 1865
1867 0 588096 277920 77480 98 1866
1868 0 588288 278048 77320 64 1867
1869 0 588448 278208 77200 71 1868
1870 0 588608 278368 77080 122 1869
1871 0 588768 278528 76880 160 1870
1872 0 588960 278656 76720 172 1871
1873 0 589120 278720 76520 157 1872
1874 0 589280 278720 76320 143 1873
1875 0 589472 278816 76160 122 1874
1876 0 589664 278912 75960 140 1875
1877 0 589824 279040 75760 154 1876
1878 0 589952 279200 75560 122 1877
1879 0 590016 279424 75440 124 1878
1880 0 590016 279680 75360 124 1879
1881 0 590112 279904 75280 86 1880
1882 0 590272 280064 75160 136 1881
1883 0 590464 280192 75040 124 1882
1884 0 590688 280288 74920 156 1883
1885 0 590848 280320 74720 139 1884
1886 0 591040 280480 74640 139 1885
1887 0 591264 280608 74600 120 1886
1888 0 591456 280768 74480 128 1887
1889 0 591712 280832 74400 131 1888
1890 0 591968 280928 74400 122 1889
1891 0 592160 280992 74400 163 1890
1892 0 592384 281088 74280 122 1891
1893 0 592576 281216 74120 81 1892
1894 0 592736 281376 73960 98 1893
1895 0 592928 281504 73840 128 1894
1896 0 593120 281696 73760 122 1895
1897 0 593280 281888 73720 136 1896
1898 0 593472 282080 73720 139 1897
1899 0 593696 282240 73720 120 1898
1900 0 593920 282432 73720 98 1899
1901 0 594176 282528 73760 98 1900
1902 0 594432 282592 73720 120 1901
1903 0 594688 282688 73680 134 1902
1904 0 594944 282752 73640 154 1903
1905 0 595200 282848 73600 128 1904
1906 0 595456 282912 73560 124 1905
1907 0 595712 282976 73560 136 1906
1908 0 595968 283040 73520 140 1907
1909 0 596224 283104 73520 160 1908
1910 0 596480 283104 73520 150 1909
1911 0 596736 283104 73560 139 1910
1912 0 596992 283104 73520 124 1911
1913 0 597248 283072 73440 137 1912
1914 0 597504 283040 73360 124 1913
1915 0 597760 283008 73320 96 1914
1916 0 598016 283008 73240 134 1915
1917 0 598240 283008 73120 108 1916
1918 0 598496 282944 73040 134 1917
1919 0 598752 282880 72960 124 1918
1920 0 599008 282816 72880 124 1919
1921 0 599200 282880 72720 101 1920
1922 0 599456 282912 72640 120 1921
1923 0 599648 282784 72440 51 1922
1924 0 599808 282656 72280 71 1923
1925 0 599968 282496 72120 108 1924
1926 0 600160 282304 72040 86 1925
1927 0 600352 282112 72040 60 1926
1928 0 600608 281984 72040 108 1927
1929 0 600832 281856 72000 156 1928
1930 0 601024 281696 71880 156 1929
1931 0 601184 281568 71680 104 1930
1932 0 601408 281472 71600 108 1931
1933 0 601568 281408 71400 137 1932
1934 0 601728 281280 71240 160 1933
1935 0 601856 281152 71040 120 1934
1936 0 601824 281088 70800 128 1935
1937 0 601824 280960 70560 141 1936
1938 0 601888 280928 70280 186 1937
1939 0 601888 280800 70040 115 1938
1940 0 601792 280672 69840 141 1939
1941 0 601728 280640 69600 196 1940
1942 0 601728 280736 69320 178 1941
1943 0 601728 280832 69080 176 1942
1944 0 601568 280672 68880 124 1943
1945 0 601440 280512 68680 102 1944
1946 0 601344 280352 68480 96 1945
1947 0 601280 280128 68320 185 1946
1948 0 601312 280064 68080 135 1947
1949 0 601312 280000 67800 90 1948
1950 0 601280 279776 67680 75 1949
1951 0 601216 279520 67600 51 1950
1952 0 601120 279296 67480 40 1951
1953 0 601024 279040 67400 80 1952
1954 0 600864 278816 67360 81 1953
1955 0 600672 278624 67320 60 1954
1956 0 600480 278432 67280 51 1955
1957 0 600256 278304 67200 51 1956
1958 0 600032 278176 67200 32 1957
1959 0 599776 278144 67200 40 1958
1960 0 599680 278144 67160 32 1959
1961 0 592288 281056 74640 60 1891
1962 0 592352 281120 74880 45 1961
1963 0 592320 281216 75120 115 1962
1964 0 592320 281344 75360 120 1963
1965 0 592320 281600 75480 64 1964
1966 0 592320 281856 75520 122 1965
1967 0 592192 282112 75480 143 1966
1968 0 592128 282368 75560 86 1967
1969 0 592096 282624 75680 75 1968
1970 0 592032 282848 75800 91 1969
1971 0 592000 283072 75920 81 1970
1972 0 592000 283296 76040 75 1971
1973 0 592000 283520 76200 40 1972
1974 0 592064 283680 76400 102 1973
1975 0 592192 283872 76560 86 1974
1976 0 592256 284064 76720 124 1975
1977 0 592288 284288 76880 91 1976
1978 0 592288 284512 77000 80 1977
1979 0 592320 284704 77160 80 1978
1980 0 592352 284928 77320 98 1979
1981 0 592320 285152 77480 75 1980
1982 0 592384 285408 77600 90 1981
1983 0 592512 285632 77600 75 1982
1984 0 592704 285760 77720 71 1983
1985 0 592960 285824 77720 60 1984
1986 0 593152 286016 77680 51 1985
1987 0 593312 286208 77640 45 1986
1988 0 593344 286272 77600 32 1987
1989 0 587712 277856 78200 32 1865
1990 0 587648 278112 78240 102 1989
1991 0 587552 278368 78280 60 1990
1992 0 587680 278592 78360 51 1991
1993 0 587776 278848 78320 96 1992
1994 0 587648 279072 78240 120 1993
1995 0 587616 279328 78280 80 1994
1996 0 587520 279584 78320 80 1995
1997 0 587424 279808 78440 75 1996
1998 0 587296 280032 78520 51 1997
1999 0 587168 280256 78560 40 1998
2000 0 587040 280480 78600 51 1999
2001 0 586912 280704 78520 98 2000
2002 0 586784 280928 78560 81 2001
2003 0 586688 281184 78600 71 2002
2004 0 586432 281280 78520 91 2003
2005 0 586176 281312 78480 91 2004
2006 0 585920 281376 78400 81 2005
2007 0 585824 281472 78280 40 2006
2008 0 586784 275648 79120 288 1854
2009 0 586816 275872 79240 245 2008
2010 0 586816 276064 79440 219 2009
2011 0 586816 276288 79560 163 2010
2012 0 586816 276544 79640 98 2011
2013 0 586848 276704 79840 32 2012
2014 0 586944 276896 80040 178 2013
2015 0 587040 277088 80200 226 2014
2016 0 587168 277312 80320 242 2015
2017 0 587232 277568 80400 256 2016
2018 0 587392 277728 80560 229 2017
2019 0 587520 277952 80640 189 2018
2020 0 587712 278144 80760 168 2019
2021 0 587776 278400 80840 202 2020
2022 0 587968 278592 80920 175 2021
2023 0 588160 278784 80960 202 2022
2024 0 588192 278816 81000 202 2023
2025 0 588448 278816 81000 236 2024
2026 0 588640 278944 81200 202 2025
2027 0 588832 279008 81360 204 2026
2028 0 589088 279072 81400 153 2027
2029 0 589344 279136 81480 156 2028
2030 0 589600 279136 81560 101 2029
2031 0 589856 279168 81600 160 2030
2032 0 590080 279264 81720 200 2031
2033 0 590336 279328 81840 221 2032
2034 0 590592 279328 81880 209 2033
2035 0 590848 279296 81920 197 2034
2036 0 591104 279264 81920 150 2035
2037 0 591360 279264 82040 206 2036
2038 0 591584 279104 82040 189 2037
2039 0 591840 279008 82000 150 2038
2040 0 592096 278976 82000 102 2039
2041 0 592352 279040 82040 160 2040
2042 0 592608 279008 82040 139 2041
2043 0 592864 279008 82040 186 2042
2044 0 593120 278944 82080 200 2043
2045 0 593376 278880 82080 168 2044
2046 0 593632 278816 82000 136 2045
2047 0 593888 278752 82000 122 2046
2048 0 594144 278752 82040 128 2047
2049 0 594400 278656 82160 104 2048
2050 0 594624 278528 82160 115 2049
2051 0 594880 278432 82160 96 2050
2052 0 595136 278336 82160 128 2051
2053 0 595392 278240 82080 107 2052
2054 0 595648 278208 82040 131 2053
2055 0 595904 278112 82000 134 2054
2056 0 596160 278112 81960 178 2055
2057 0 596384 277952 81960 164 2056
2058 0 596576 277792 81920 140 2057
2059 0 596768 277600 81960 136 2058
2060 0 596960 277408 82040 160 2059
2061 0 597088 277184 82080 181 2060
2062 0 597312 276992 82080 163 2061
2063 0 597536 276800 82080 160 2062
2064 0 597728 276576 82080 140 2063
2065 0 597824 276320 82080 202 2064
2066 0 597952 276160 82000 208 2065
2067 0 598144 275968 81960 181 2066
2068 0 598336 275776 81960 175 2067
2069 0 598528 275552 81960 139 2068
2070 0 598752 275424 81960 163 2069
2071 0 598944 275232 81960 160 2070
2072 0 599136 275040 81920 128 2071
2073 0 599392 274944 81920 148 2072
2074 0 599616 274816 81880 189 2073
2075 0 599840 274688 81840 160 2074
2076 0 600064 274560 81800 153 2075
2077 0 600256 274368 81760 160 2076
2078 0 600448 274208 81640 186 2077
2079 0 600640 274144 81440 150 2078
2080 0 600864 273984 81400 120 2079
2081 0 601088 273824 81320 136 2080
2082 0 601280 273632 81240 124 2081
2083 0 601536 273632 81240 178 2082
2084 0 601728 273504 81080 122 2083
2085 0 601952 273408 80920 86 2084
2086 0 602112 273344 80720 160 2085
2087 0 602304 273216 80600 96 2086
2088 0 602496 273152 80400 153 2087
2089 0 602624 273056 80200 128 2088
2090 0 602784 272960 79960 124 2089
2091 0 602976 272960 79760 163 2090
2092 0 603200 272928 79600 128 2091
2093 0 603360 272800 79440 101 2092
2094 0 603520 272736 79240 150 2093
2095 0 603680 272608 79080 128 2094
2096 0 603904 272576 78960 150 2095
2097 0 604128 272544 78800 148 2096
2098 0 604288 272448 78600 154 2097
2099 0 604384 272288 78360 163 2098
2100 0 604608 272192 78200 224 2099
2101 0 604736 272224 77960 256 2100
2102 0 604896 272256 77720 210 2101
2103 0 605056 272320 77520 197 2102
2104 0 605216 272320 77280 183 2103
2105 0 605280 272352 77040 86 2104
2106 0 605344 272320 76800 160 2105
2107 0 605504 272256 76560 107 2106
2108 0 605600 272320 76320 148 2107
2109 0 605664 272256 76080 115 2108
2110 0 605824 272160 75880 164 2109
2111 0 605856 272096 75640 150 2110
2112 0 605984 271936 75440 237 2111
2113 0 606016 271872 75200 81 2112
2114 0 606016 271712 75000 150 2113
2115 0 606080 271520 74800 181 2114
2116 0 605984 271360 74600 189 2115
2117 0 605888 271200 74400 204 2116
2118 0 605952 271200 74120 181 2117
2119 0 605920 271104 73840 140 2118
2120 0 605824 270976 73640 137 2119
2121 0 605728 270784 73440 131 2120
2122 0 605728 270688 73160 137 2121
2123 0 605696 270528 72920 102 2122
2124 0 605728 270528 72640 104 2123
2125 0 605888 270528 72400 128 2124
2126 0 606016 270560 72160 164 2125
2127 0 605984 270464 71920 164 2126
2128 0 605952 270464 71640 131 2127
2129 0 605920 270464 71360 164 2128
2130 0 605792 270560 71160 185 2129
2131 0 605696 270560 70880 178 2130
2132 0 605536 270528 70680 137 2131
2133 0 605440 270528 70400 134 2132
2134 0 605280 270560 70200 108 2133
2135 0 605184 270624 69960 185 2134
2136 0 605056 270624 69720 196 2135
2137 0 605056 270720 69480 176 2136
2138 0 604896 270624 69280 178 2137
2139 0 604768 270592 69040 226 2138
2140 0 604512 270496 69160 194 2139
2141 0 604416 270304 69320 186 2140
2142 0 604256 270112 69440 178 2141
2143 0 604224 270016 69640 206 2142
2144 0 604480 269984 69680 175 2143
2145 0 604736 269984 69760 164 2144
2146 0 604896 269760 69880 135 2145
2147 0 605088 269664 70040 137 2146
2148 0 605312 269600 70160 176 2147
2149 0 605344 269344 70160 71 2148
2150 0 605216 269120 70160 64 2149
2151 0 605056 268928 70240 81 2150
2152 0 604928 268736 70360 96 2151
2153 0 604928 268672 70360 98 2152
2154 0 604224 269920 69880 115 2143
2155 0 604320 269760 70080 104 2154
2156 0 604320 269568 70280 32 2155
2157 0 604224 269344 70400 75 2156
2158 0 604064 269152 70440 32 2157
2159 0 603872 268992 70480 45 2158
2160 0 604768 270624 69000 226 2139
2161 0 604800 270624 68720 163 2160
2162 0 604768 270656 68440 186 2161
2163 0 604704 270560 68200 120 2162
2164 0 604640 270560 68120 98 2163
2165 0 604672 270784 67920 102 2164
2166 0 604736 270976 67760 80 2165
2167 0 604736 271008 67560 71 2166
2168 0 604480 270432 67960 60 2164
2169 0 604288 270304 67800 71 2168
2170 0 604096 270208 67640 40 2169
2171 0 604032 270144 67600 40 2170
2172 0 605024 270656 69040 81 2160
2173 0 605216 270784 68880 32 2172
2174 0 605376 270944 68760 120 2173
2175 0 605568 271136 68720 107 2174
2176 0 605696 271328 68600 45 2175
2177 0 605760 271424 68480 51 2176
2178 0 605632 271200 74440 115 2117
2179 0 605472 271104 74640 45 2178
2180 0 605312 270944 74840 32 2179
2181 0 605440 271008 75080 102 2180
2182 0 605664 271040 75240 32 2181
2183 0 597792 275968 81880 91 2066
2184 0 597632 275808 81760 45 2183
2185 0 597440 275616 81720 60 2184
2186 0 597248 275456 81680 60 2185
2187 0 597024 275296 81680 60 2186
2188 0 596832 275104 81680 60 2187
2189 0 596672 274880 81760 107 2188
2190 0 596512 274656 81760 86 2189
2191 0 596320 274496 81720 80 2190
2192 0 596064 274432 81720 71 2191
2193 0 595808 274400 81720 51 2192
2194 0 595552 274368 81680 75 2193
2195 0 595296 274368 81640 51 2194
2196 0 595232 274304 81640 51 2195
2197 0 588064 279072 80960 107 2024
2198 0 587968 279168 80960 107 2197
2199 0 588192 279392 80960 32 2198
2200 0 588544 279424 81000 32 2199
2201 0 587808 279328 81080 98 2198
2202 0 587616 279424 81240 96 2201
2203 0 587456 279488 81440 98 2202
2204 0 587264 279648 81560 115 2203
2205 0 587104 279776 81760 81 2204
2206 0 586976 279936 81960 71 2205
2207 0 586816 280096 82160 40 2206
2208 0 586752 280256 82360 45 2207
2209 0 586848 280448 82520 71 2208
2210 0 586912 280704 82520 40 2209
2211 0 586720 280704 82320 32 2210
2212 0 586880 280896 82200 75 2211
2213 0 579328 267168 77240 315 1810
2214 0 579520 267136 77080 291 2213
2215 0 579776 267104 77000 221 2214
2216 0 580032 267072 77000 178 2215
2217 0 580288 267072 77000 108 2216
2218 0 580544 267072 77000 128 2217
2219 0 580800 267136 77000 164 2218
2220 0 581056 267136 77080 172 2219
2221 0 581312 267136 77120 175 2220
2222 0 581536 267104 77240 194 2221
2223 0 581792 267040 77320 183 2222
2224 0 582048 266976 77400 163 2223
2225 0 582272 266944 77520 166 2224
2226 0 582496 266944 77640 166 2225
2227 0 582656 266912 77760 224 2226
2228 0 582880 266912 77920 163 2227
2229 0 583040 266944 78120 164 2228
2230 0 583264 266976 78240 154 2229
2231 0 583520 267008 78280 140 2230
2232 0 583744 267072 78400 128 2231
2233 0 584000 267104 78440 148 2232
2234 0 584256 267104 78520 160 2233
2235 0 584480 267104 78640 166 2234
2236 0 584736 267104 78720 153 2235
2237 0 584992 267104 78800 207 2236
2238 0 585216 267072 78960 192 2237
2239 0 585408 267040 79120 234 2238
2240 0 585664 267072 79200 273 2239
2241 0 585888 267136 79360 228 2240
2242 0 586080 267168 79520 196 2241
2243 0 586304 267296 79680 160 2242
2244 0 586496 267392 79880 172 2243
2245 0 586688 267488 80080 168 2244
2246 0 586912 267552 80200 186 2245
2247 0 587104 267616 80360 189 2246
2248 0 587360 267648 80440 176 2247
2249 0 587616 267712 80520 120 2248
2250 0 587776 267872 80680 60 2249
2251 0 588000 267904 80840 120 2250
2252 0 588192 267904 80960 71 2251
2253 0 588352 267744 80760 40 2252
2254 0 588608 267680 80720 107 2253
2255 0 588864 267648 80720 128 2254
2256 0 589120 267616 80720 175 2255
2257 0 589376 267584 80720 172 2256
2258 0 589600 267488 80640 139 2257
2259 0 589856 267360 80640 197 2258
2260 0 590080 267232 80560 175 2259
2261 0 590336 267104 80560 164 2260
2262 0 590560 266976 80560 163 2261
2263 0 590816 266848 80560 163 2262
2264 0 590976 266688 80400 176 2263
2265 0 591200 266560 80400 176 2264
2266 0 591424 266432 80360 160 2265
2267 0 591648 266240 80320 186 2266
2268 0 591840 266080 80280 186 2267
2269 0 592064 265952 80240 163 2268
2270 0 592288 265792 80160 156 2269
2271 0 592544 265760 80160 172 2270
2272 0 592800 265664 80160 128 2271
2273 0 593056 265568 80160 163 2272
2274 0 593312 265568 80160 206 2273
2275 0 593536 265472 80080 235 2274
2276 0 593728 265376 79920 200 2275
2277 0 593984 265312 79840 181 2276
2278 0 594240 265248 79760 120 2277
2279 0 594496 265248 79680 102 2278
2280 0 594720 265184 79560 101 2279
2281 0 594880 265024 79360 75 2280
2282 0 595040 264864 79160 98 2281
2283 0 595072 264800 79080 104 2282
2284 0 595296 264864 78920 115 2283
2285 0 595392 264960 78680 221 2284
2286 0 595392 264960 78400 128 2285
2287 0 595520 265024 78160 128 2286
2288 0 595520 265024 77880 102 2287
2289 0 595424 265056 77640 160 2288
2290 0 595360 265120 77400 148 2289
2291 0 595296 265248 77160 181 2290
2292 0 595168 265408 76960 175 2291
2293 0 595136 265408 76920 176 2292
2294 0 595136 265152 76920 124 2293
2295 0 594976 264992 76800 156 2294
2296 0 594752 264896 76720 164 2295
2297 0 594560 264928 76560 148 2296
2298 0 594464 264800 76360 196 2297
2299 0 594272 264640 76320 172 2298
2300 0 594080 264480 76200 107 2299
2301 0 593920 264320 76040 91 2300
2302 0 593792 264160 75880 128 2301
2303 0 593696 264096 75760 124 2302
2304 0 593472 263936 75640 128 2303
2305 0 593248 263776 75520 124 2304
2306 0 593024 263680 75400 107 2305
2307 0 592800 263616 75280 124 2306
2308 0 592576 263520 75160 120 2307
2309 0 592416 263392 75000 124 2308
2310 0 592224 263296 74840 128 2309
2311 0 592000 263136 74760 135 2310
2312 0 591808 263008 74600 190 2311
2313 0 591584 262880 74520 175 2312
2314 0 591520 262784 74280 203 2313
2315 0 591552 262720 74040 202 2314
2316 0 591552 262688 74000 208 2315
2317 0 591424 262560 73800 172 2316
2318 0 591264 262400 73600 160 2317
2319 0 591168 262336 73360 148 2318
2320 0 591104 262336 73080 148 2319
2321 0 590976 262368 72840 140 2320
2322 0 590848 262432 72600 150 2321
2323 0 590752 262528 72360 122 2322
2324 0 590624 262624 72120 102 2323
2325 0 590464 262752 71920 101 2324
2326 0 590400 262912 71680 101 2325
2327 0 590272 263072 71480 81 2326
2328 0 590144 263200 71280 81 2327
2329 0 590048 263296 71040 81 2328
2330 0 589984 263328 70800 98 2329
2331 0 589824 263424 70600 71 2330
2332 0 589696 263456 70360 71 2331
2333 0 589536 263520 70120 90 2332
2334 0 589440 263648 69920 86 2333
2335 0 589344 263808 69720 102 2334
2336 0 589312 263968 69520 120 2335
2337 0 589280 264192 69360 157 2336
2338 0 589280 264384 69160 86 2337
2339 0 589280 264608 69040 107 2338
2340 0 589280 264832 68880 120 2339
2341 0 589280 264928 68880 124 2340
2342 0 589184 265152 68720 80 2341
2343 0 589088 265376 68640 81 2342
2344 0 588992 265600 68480 98 2343
2345 0 588832 265792 68440 90 2344
2346 0 588768 266016 68320 81 2345
2347 0 588736 266272 68280 86 2346
2348 0 588832 266528 68280 64 2347
2349 0 588864 266784 68320 45 2348
2350 0 588928 266912 68320 45 2349
2351 0 589504 265088 68880 51 2341
2352 0 589760 265056 69000 45 2351
2353 0 589984 264992 69120 45 2352
2354 0 590240 265024 69160 45 2353
2355 0 590432 265216 69120 32 2354
2356 0 590464 265248 69120 40 2355
2357 0 591744 262496 73960 75 2316
2358 0 591936 262304 73920 32 2357
2359 0 592128 262144 73960 60 2358
2360 0 592352 261952 73960 40 2359
2361 0 592512 261792 74120 45 2360
2362 0 592480 261664 74360 71 2361
2363 0 592608 261632 74600 64 2362
2364 0 592768 261664 74840 60 2363
2365 0 592928 261696 75040 75 2364
2366 0 593120 261728 75200 45 2365
2367 0 593344 261728 75400 51 2366
2368 0 593376 261728 75440 51 2367
2369 0 593856 264192 75560 122 2303
2370 0 594048 264352 75520 71 2369
2371 0 593760 264480 75480 32 2370
2372 0 595136 265632 76800 122 2293
2373 0 595168 265888 76680 128 2372
2374 0 595168 266048 76480 120 2373
2375 0 595168 266272 76320 91 2374
2376 0 595072 266496 76160 128 2375
2377 0 594912 266688 76040 120 2376
2378 0 594720 266816 75920 139 2377
2379 0 594496 266912 75840 124 2378
2380 0 594272 267008 75760 131 2379
2381 0 594048 267104 75600 91 2380
2382 0 593856 267232 75480 80 2381
2383 0 593632 267360 75400 104 2382
2384 0 593408 267488 75280 91 2383
2385 0 593152 267616 75200 107 2384
2386 0 592896 267712 75120 122 2385
2387 0 592672 267808 74960 101 2386
2388 0 592448 267936 74800 81 2387
2389 0 592256 268064 74600 115 2388
2390 0 592064 268128 74440 75 2389
2391 0 591936 268224 74240 71 2390
2392 0 591776 268224 74040 75 2391
2393 0 591712 268224 73880 75 2392
2394 0 594816 264704 79120 64 2283
2395 0 594560 264576 79080 60 2394
2396 0 594336 264448 79000 75 2395
2397 0 594112 264352 78920 71 2396
2398 0 593856 264224 78880 60 2397
2399 0 593632 264096 78880 71 2398
2400 0 593376 263968 78880 71 2399
2401 0 593152 263840 78880 75 2400
2402 0 592896 263776 78880 86 2401
2403 0 592640 263712 78800 81 2402
2404 0 592384 263648 78760 71 2403
2405 0 592160 263520 78720 80 2404
2406 0 592000 263456 78640 75 2405
2407 0 588384 268032 81120 71 2252
2408 0 588608 268160 81200 71 2407
2409 0 588864 268160 81320 102 2408
2410 0 589120 268160 81320 124 2409
2411 0 589376 268160 81400 80 2410
2412 0 589600 268064 81520 32 2411
2413 0 589824 268096 81680 51 2412
2414 0 590080 268096 81720 40 2413
2415 0 590336 268096 81720 75 2414
2416 0 590592 268096 81720 51 2415
2417 0 590848 268096 81680 51 2416
2418 0 591104 268128 81640 75 2417
2419 0 591328 268288 81520 81 2418
2420 0 591520 268480 81440 75 2419
2421 0 591744 268576 81280 90 2420
2422 0 591936 268704 81160 96 2421
2423 0 592192 268736 81040 64 2422
2424 0 592352 268864 80880 86 2423
2425 0 592576 268896 80760 120 2424
2426 0 592832 268928 80680 131 2425
2427 0 593024 268960 80520 101 2426
2428 0 593216 268992 80360 101 2427
2429 0 593440 269056 80240 91 2428
2430 0 593664 269120 80080 96 2429
2431 0 593824 269152 79880 75 2430
2432 0 593984 269216 79640 51 2431
2433 0 594112 269248 79400 75 2432
2434 0 594208 269248 79160 64 2433
2435 0 594304 269312 78920 120 2434
2436 0 594112 269440 78760 51 2435
2437 0 593888 269568 78720 60 2436
2438 0 593664 269696 78760 51 2437
2439 0 593536 269792 78760 60 2438
2440 0 582656 266656 77800 51 2227
2441 0 582656 266400 77840 51 2440
2442 0 582560 266144 77840 75 2441
2443 0 582400 265984 77960 40 2442
2444 0 582208 265792 77960 51 2443
2445 0 582144 265728 78000 32 2444
2446 0 580032 267040 77280 32 2216
2447 0 579776 266752 77200 32 2446
2448 0 576416 265568 76600 190 1797
2449 0 576224 265760 76560 197 2448
2450 0 576064 265984 76560 219 2449
2451 0 576000 266240 76520 237 2450
2452 0 575936 266496 76520 209 2451
2453 0 575872 266752 76520 212 2452
2454 0 575744 266944 76360 164 2453
2455 0 575712 267200 76280 136 2454
2456 0 575712 267456 76280 101 2455
2457 0 575744 267712 76280 224 2456
2458 0 575744 267968 76240 240 2457
2459 0 575776 268224 76160 244 2458
2460 0 575776 268480 76080 279 2459
2461 0 575968 268704 76080 172 2460
2462 0 576032 268960 76040 224 2461
2463 0 576000 269216 76040 205 2462
2464 0 576000 269472 76080 239 2463
2465 0 576000 269728 76160 258 2464
2466 0 575904 269984 76240 240 2465
2467 0 575808 270240 76200 192 2466
2468 0 575808 270496 76240 237 2467
2469 0 575840 270752 76280 209 2468
2470 0 575840 271008 76280 160 2469
2471 0 575936 271264 76400 204 2470
2472 0 575936 271520 76520 219 2471
2473 0 575936 271776 76520 212 2472
2474 0 575936 272032 76480 280 2473
2475 0 576032 272288 76480 313 2474
2476 0 576064 272544 76480 357 2475
2477 0 576032 272800 76440 332 2476
2478 0 575936 273024 76360 311 2477
2479 0 575936 273280 76360 286 2478
2480 0 575968 273472 76360 277 2479
2481 0 575776 273536 76200 200 2480
2482 0 575584 273728 76120 124 2481
2483 0 575424 273888 76000 140 2482
2484 0 575296 274048 75800 154 2483
2485 0 575168 274176 75560 168 2484
2486 0 575008 274240 75360 175 2485
2487 0 574816 274304 75200 148 2486
2488 0 574656 274336 75000 141 2487
2489 0 574464 274400 74800 148 2488
2490 0 574272 274432 74600 163 2489
2491 0 574112 274592 74440 164 2490
2492 0 573984 274592 74200 75 2491
2493 0 573856 274720 74000 163 2492
2494 0 573696 274752 73800 135 2493
2495 0 573536 274816 73560 120 2494
2496 0 573376 274848 73360 164 2495
2497 0 573184 274912 73200 200 2496
2498 0 572992 274848 73040 166 2497
2499 0 572768 274880 72920 153 2498
2500 0 572640 274944 72680 178 2499
2501 0 572544 275008 72440 134 2500
2502 0 572448 275104 72200 139 2501
2503 0 572352 275232 72000 150 2502
2504 0 572384 275392 71760 212 2503
2505 0 572320 275584 71560 197 2504
2506 0 572288 275744 71320 197 2505
2507 0 572224 275808 71080 227 2506
2508 0 572128 275776 70800 160 2507
2509 0 571968 275712 70560 176 2508
2510 0 571808 275744 70360 202 2509
2511 0 571712 275680 70120 198 2510
2512 0 571648 275712 69880 160 2511
2513 0 571552 275744 69640 160 2512
2514 0 571552 275840 69400 202 2513
2515 0 571456 275936 69160 200 2514
2516 0 571456 276064 68920 178 2515
2517 0 571552 276192 68720 163 2516
2518 0 571456 276352 68480 178 2517
2519 0 571520 276512 68240 172 2518
2520 0 571584 276704 68080 157 2519
2521 0 571712 276800 67880 131 2520
2522 0 571872 276896 67640 81 2521
2523 0 571904 277056 67440 115 2522
2524 0 571840 277184 67200 156 2523
2525 0 571936 277440 67160 75 2524
2526 0 572128 277632 67080 75 2525
2527 0 572224 277856 67000 81 2526
2528 0 572288 278080 66880 98 2527
2529 0 572320 278336 66760 128 2528
2530 0 572320 278560 66640 120 2529
2531 0 572448 278752 66440 75 2530
2532 0 572576 278976 66360 150 2531
2533 0 572704 279168 66200 134 2532
2534 0 572736 279424 66120 101 2533
2535 0 572736 279648 66000 122 2534
2536 0 572704 279872 65880 157 2535
2537 0 572800 280096 65800 124 2536
2538 0 572832 280352 65720 150 2537
2539 0 572832 280544 65520 102 2538
2540 0 572832 280768 65400 107 2539
2541 0 572864 280992 65280 124 2540
2542 0 572992 281184 65080 131 2541
2543 0 573088 281376 64920 98 2542
2544 0 573120 281536 64720 32 2543
2545 0 573152 281472 64480 120 2544
2546 0 573184 281536 64200 153 2545
2547 0 573184 281760 64040 102 2546
2548 0 573152 281984 63920 102 2547
2549 0 573088 282208 63800 86 2548
2550 0 573056 282432 63640 115 2549
2551 0 572960 282592 63440 141 2550
2552 0 572896 282720 63200 181 2551
2553 0 572832 282848 62960 227 2552
2554 0 572736 282912 62480 120 2553
2555 0 572576 283040 62280 237 2554
2556 0 572544 283136 62040 221 2555
2557 0 572416 283264 61840 284 2556
2558 0 572224 283392 61720 305 2557
2559 0 572064 283424 61520 251 2558
2560 0 571904 283424 61280 131 2559
2561 0 571744 283360 61080 214 2560
2562 0 571552 283200 61000 154 2561
2563 0 571328 283136 61120 128 2562
2564 0 571136 282944 61200 163 2563
2565 0 570944 282816 61320 186 2564
2566 0 570784 283040 61320 160 2565
2567 0 570720 283296 61240 240 2566
2568 0 570592 283552 61240 190 2567
2569 0 570400 283744 61280 75 2568
2570 0 570240 283904 61280 86 2569
2571 0 571138.75 283129.5 60840 -1 2562
2572 0 571080.7 283137.28 60600 -1 2571
2573 0 570922.1 283050.12 60320 -1 2572
2574 0 570910.4 282863.75 60080 -1 2573
2575 0 570919.5 282868.44 60040 -1 2574
2576 0 570104.4 282796.9 60000 -1 2575
2577 0 569993.9 282842.78 59840 -1 2576
2578 0 570083.75 282843.66 59640 -1 2577
2579 0 570151.6 282861.1 59520 -1 2578
2580 0 572096 283456 61960 288 2558
2581 0 572000 283392 62200 235 2580
2582 0 571744 283392 62240 183 2581
2583 0 571488 283488 62280 120 2582
2584 0 571232 283488 62280 120 2583
2585 0 571040 283328 62160 124 2584
2586 0 570880 283296 62120 120 2585
2587 0 576064 273728 76400 214 2480
2588 0 576096 273984 76400 228 2587
2589 0 576256 274208 76400 148 2588
2590 0 576416 274432 76440 156 2589
2591 0 576608 274656 76440 120 2590
2592 0 576768 274880 76440 140 2591
2593 0 576928 275104 76400 120 2592
2594 0 577120 275328 76400 139 2593
2595 0 577280 275520 76360 175 2594
2596 0 577408 275776 76360 141 2595
2597 0 577472 276032 76360 163 2596
2598 0 577632 276256 76360 186 2597
2599 0 577728 276512 76360 176 2598
2600 0 577856 276736 76360 163 2599
2601 0 578048 276928 76360 183 2600
2602 0 578176 277152 76360 209 2601
2603 0 578304 277376 76320 256 2602
2604 0 578336 277504 76320 253 2603
2605 0 578464 277696 76200 256 2604
2606 0 578528 277952 76160 228 2605
2607 0 578688 278144 76120 241 2606
2608 0 578752 278368 76000 227 2607
2609 0 578848 278592 75840 178 2608
2610 0 578880 278848 75760 181 2609
2611 0 578880 279104 75720 192 2610
2612 0 578912 279232 75640 214 2611
2613 0 578880 279488 75560 175 2612
2614 0 578752 279712 75520 160 2613
2615 0 578720 279968 75400 128 2614
2616 0 578688 280192 75280 131 2615
2617 0 578624 280160 75040 128 2616
2618 0 578624 280128 74760 102 2617
2619 0 578688 280224 74520 115 2618
2620 0 578752 280256 74240 107 2619
2621 0 578816 280384 74000 208 2620
2622 0 578976 280320 73800 208 2621
2623 0 579168 280224 73640 139 2622
2624 0 579392 280160 73520 104 2623
2625 0 579584 280096 73360 120 2624
2626 0 579840 280032 73280 128 2625
2627 0 580096 280000 73280 124 2626
2628 0 580352 279904 73320 150 2627
2629 0 580576 279808 73240 176 2628
2630 0 580768 279648 73120 178 2629
2631 0 580896 279520 72920 154 2630
2632 0 581088 279424 72760 154 2631
2633 0 581312 279424 72600 120 2632
2634 0 581536 279456 72440 108 2633
2635 0 581760 279488 72280 86 2634
2636 0 581984 279456 72080 32 2635
2637 0 582176 279488 71920 81 2636
2638 0 582368 279552 71720 71 2637
2639 0 582496 279648 71520 98 2638
2640 0 582624 279680 71280 137 2639
2641 0 582752 279776 71080 160 2640
2642 0 582880 279808 70840 160 2641
2643 0 582944 279776 70600 128 2642
2644 0 583040 279744 70320 86 2643
2645 0 583200 279648 70120 81 2644
2646 0 583392 279616 69920 150 2645
2647 0 583552 279648 69720 163 2646
2648 0 583776 279648 69520 186 2647
2649 0 583968 279616 69360 98 2648
2650 0 584128 279648 69160 32 2649
2651 0 584128 279648 68880 96 2650
2652 0 584160 279648 68600 98 2651
2653 0 584384 279648 68440 107 2652
2654 0 584640 279648 68320 139 2653
2655 0 584864 279616 68200 122 2654
2656 0 585088 279584 68080 81 2655
2657 0 585344 279584 67960 108 2656
2658 0 585568 279552 67840 120 2657
2659 0 585824 279456 67720 86 2658
2660 0 585984 279296 67600 101 2659
2661 0 586144 279168 67400 102 2660
2662 0 586336 279200 67240 102 2661
2663 0 586496 279360 67080 86 2662
2664 0 586688 279552 67000 80 2663
2665 0 586880 279744 66920 60 2664
2666 0 587072 279936 66880 80 2665
2667 0 587232 280096 66760 120 2666
2668 0 587392 280224 66600 186 2667
2669 0 587552 280352 66480 166 2668
2670 0 587776 280448 66400 124 2669
2671 0 587936 280608 66280 135 2670
2672 0 588160 280736 66240 120 2671
2673 0 588352 280896 66080 156 2672
2674 0 588576 280928 65920 156 2673
2675 0 588736 281024 65720 98 2674
2676 0 588896 280992 65600 139 2675
2677 0 589088 281056 65400 175 2676
2678 0 589312 281184 65360 166 2677
2679 0 589568 281216 65360 160 2678
2680 0 589792 281280 65240 122 2679
2681 0 589984 281440 65080 81 2680
2682 0 590208 281568 65040 81 2681
2683 0 590400 281760 65000 140 2682
2684 0 590624 281888 64960 120 2683
2685 0 590880 281984 64960 120 2684
2686 0 591104 282112 64960 96 2685
2687 0 591328 282240 64960 81 2686
2688 0 591584 282336 64960 128 2687
2689 0 591840 282368 65040 124 2688
2690 0 592064 282272 65120 86 2689
2691 0 592288 282208 65240 91 2690
2692 0 592544 282112 65280 75 2691
2693 0 592800 282016 65320 91 2692
2694 0 593056 281984 65320 81 2693
2695 0 593280 281856 65360 81 2694
2696 0 593536 281792 65360 75 2695
2697 0 593760 281664 65360 102 2696
2698 0 593984 281504 65360 136 2697
2699 0 594240 281408 65360 120 2698
2700 0 594464 281312 65240 153 2699
2701 0 594624 281152 65040 75 2700
2702 0 594784 280992 64840 60 2701
2703 0 594976 280800 64760 80 2702
2704 0 595040 280576 64640 40 2703
2705 0 595136 280320 64520 40 2704
2706 0 595136 280064 64480 86 2705
2707 0 595200 279904 64280 124 2706
2708 0 595328 279744 64080 153 2707
2709 0 595145.5 279219.47 63920 -1 2708
2710 0 595134 279380.8 63800 -1 2709
2711 0 595199.1 279410.25 63560 -1 2710
2712 0 595271.75 279343.44 63480 -1 2711
2713 0 595220.7 279116.28 63320 -1 2712
2714 0 595415.44 278632.75 63200 -1 2713
2715 0 595433.5 278552.88 63120 -1 2714
2716 0 595592.06 278461.56 63040 -1 2715
2717 0 595635.5 278712.97 62920 -1 2716
2718 0 595799.94 277930.44 62960 -1 2716
2719 0 588928 280928 65840 45 2676
2720 0 589280 280928 65840 32 2719
2721 0 589376 281120 65800 32 2720
2722 0 587520 280576 66360 120 2669
2723 0 587360 280800 66320 40 2722
2724 0 587168 280992 66280 40 2723
2725 0 586976 281152 66400 60 2724
2726 0 586848 281152 66440 40 2725
2727 0 578496 280416 75280 107 2616
2728 0 578336 280640 75280 81 2727
2729 0 578208 280864 75280 40 2728
2730 0 578048 281056 75320 71 2729
2731 0 577888 281248 75360 120 2730
2732 0 577664 281376 75440 96 2731
2733 0 577408 281440 75440 60 2732
2734 0 577152 281536 75400 104 2733
2735 0 576896 281600 75360 131 2734
2736 0 576640 281600 75360 96 2735
2737 0 576384 281632 75360 124 2736
2738 0 576128 281728 75480 128 2737
2739 0 575904 281824 75640 90 2738
2740 0 575712 281952 75840 98 2739
2741 0 575488 282112 75960 81 2740
2742 0 575232 282144 75960 80 2741
2743 0 575008 282240 75880 75 2742
2744 0 574752 282304 75840 102 2743
2745 0 574496 282304 75760 120 2744
2746 0 574240 282368 75800 139 2745
2747 0 574048 282240 75640 86 2746
2748 0 573856 282304 75440 122 2747
2749 0 573600 282304 75320 102 2748
2750 0 573408 282336 75160 64 2749
2751 0 573184 282336 75040 32 2750
2752 0 573088 282304 74800 32 2751
2753 0 572928 282400 74600 64 2752
2754 0 572704 282496 74480 96 2753
2755 0 572544 282464 74400 81 2754
2756 0 572384 282272 74240 81 2755
2757 0 572256 282112 74040 64 2756
2758 0 572192 282048 73800 60 2757
2759 0 572192 281888 73560 81 2758
2760 0 572224 281856 73440 64 2759
2761 0 572384 282656 74320 40 2755
2762 0 572320 282912 74280 32 2761
2763 0 573248 282464 74960 32 2752
2764 0 573088 282560 74880 32 2763
2765 0 579168 279232 75680 214 2612
2766 0 579424 279232 75720 108 2765
2767 0 579680 279232 75800 51 2766
2768 0 579936 279296 75880 60 2767
2769 0 580096 279456 76000 45 2768
2770 0 580288 279648 76080 45 2769
2771 0 580416 279840 76280 60 2770
2772 0 580480 280000 76480 32 2771
2773 0 580544 280160 76720 45 2772
2774 0 580576 280320 76920 80 2773
2775 0 580640 280576 76960 98 2774
2776 0 580672 280800 77120 60 2775
2777 0 580608 280960 77320 81 2776
2778 0 580416 281120 77440 102 2777
2779 0 580224 281312 77560 71 2778
2780 0 580032 281504 77600 75 2779
2781 0 579840 281664 77720 81 2780
2782 0 579648 281824 77800 122 2781
2783 0 579392 281888 77880 137 2782
2784 0 579232 281888 77960 98 2783
2785 0 578560 277440 76640 32 2604
2786 0 578944 277568 76400 32 2785
2787 0 578976 277600 76360 32 2786
2788 0 575840 264320 76720 32 1791
2789 0 575680 264064 76760 32 2788
2790 0 575552 263840 76760 32 2789
2791 0 575520 263584 76680 32 2790
2792 0 570048 258464 72880 448 1666
2793 0 570080 258720 72880 409 2792
2794 0 570176 258976 72800 373 2793
2795 0 570208 259200 72680 305 2794
2796 0 570336 259360 72520 370 2795
2797 0 570464 259552 72320 411 2796
2798 0 570656 259712 72280 367 2797
2799 0 570848 259840 72160 398 2798
2800 0 571008 260032 72120 379 2799
2801 0 571104 260224 71920 326 2800
2802 0 570976 260448 71920 245 2801
2803 0 570848 260704 71840 157 2802
2804 0 570752 260928 71720 120 2803
2805 0 570752 261184 71680 120 2804
2806 0 570752 261440 71560 163 2805
2807 0 570720 261664 71440 181 2806
2808 0 570688 261888 71320 175 2807
2809 0 570688 262144 71200 172 2808
2810 0 570592 262304 71000 160 2809
2811 0 570432 262496 70840 164 2810
2812 0 570240 262688 70760 189 2811
2813 0 570080 262848 70560 197 2812
2814 0 569920 263008 70360 166 2813
2815 0 569824 263168 70000 80 2814
2816 0 569664 263328 69840 200 2815
2817 0 569536 263488 69680 226 2816
2818 0 569536 263616 69440 197 2817
2819 0 569440 263744 69240 104 2818
2820 0 569472 263904 69040 128 2819
2821 0 569472 264064 68800 101 2820
2822 0 569536 264288 68640 120 2821
2823 0 569568 264480 68440 86 2822
2824 0 569632 264672 68240 128 2823
2825 0 569664 264800 68000 104 2824
2826 0 569664 264960 67800 120 2825
2827 0 569696 265056 67560 230 2826
2828 0 569728 265184 67320 128 2827
2829 0 569728 265344 67080 108 2828
2830 0 569856 265536 66960 136 2829
2831 0 569856 265760 66800 75 2830
2832 0 569824 265824 66560 124 2831
2833 0 569920 265792 66320 194 2832
2834 0 569984 265728 66080 154 2833
2835 0 570080 265696 65840 122 2834
2836 0 570208 265696 65600 101 2835
2837 0 570336 265600 65400 154 2836
2838 0 570432 265600 65280 160 2837
2839 0 570624 265600 65080 134 2838
2840 0 570880 265536 64960 102 2839
2841 0 571040 265376 64800 135 2840
2842 0 571296 265344 64760 107 2841
2843 0 571456 265184 64640 80 2842
2844 0 571648 264992 64600 86 2843
2845 0 571840 264800 64520 91 2844
2846 0 572064 264672 64440 104 2845
2847 0 572224 264640 64240 60 2846
2848 0 572384 264736 64040 51 2847
2849 0 572448 264896 63840 71 2848
2850 0 572544 265056 63720 81 2849
2851 0 572800 265024 63760 40 2850
2852 0 573056 265024 63760 40 2851
2853 0 573184 265024 63760 40 2852
2854 0 572544 265280 63560 45 2850
2855 0 572480 265440 63360 90 2854
2856 0 572384 265600 63160 122 2855
2857 0 572160 265568 63320 45 2856
2858 0 572128 265536 63360 32 2857
2859 0 570272 265792 65240 98 2838
2860 0 570240 266048 65160 40 2859
2861 0 570240 266112 64880 32 2860
2862 0 570400 266048 64640 32 2861
2863 0 570592 265952 64480 81 2862
2864 0 570688 265952 64400 60 2863
2865 0 571360 260160 71920 324 2801
2866 0 571520 260000 71760 293 2865
2867 0 571552 259744 71680 336 2866
2868 0 571712 259552 71640 297 2867
2869 0 571936 259424 71640 324 2868
2870 0 572160 259424 71760 288 2869
2871 0 572384 259360 71920 246 2870
2872 0 572640 259360 71920 183 2871
2873 0 572864 259488 71880 139 2872
2874 0 573088 259648 71800 120 2873
2875 0 573280 259840 71720 108 2874
2876 0 573472 260000 71680 124 2875
2877 0 573728 260096 71680 139 2876
2878 0 573984 260192 71680 120 2877
2879 0 574240 260224 71720 80 2878
2880 0 574496 260256 71720 91 2879
2881 0 574752 260256 71720 102 2880
2882 0 574944 260128 71840 102 2881
2883 0 575104 260000 72000 120 2882
2884 0 575360 259936 72000 150 2883
2885 0 575456 259744 72200 115 2884
2886 0 575552 259488 72320 124 2885
2887 0 575744 259424 72400 150 2886
2888 0 575904 259264 72520 71 2887
2889 0 576096 259296 72360 32 2888
2890 0 576032 259456 72560 32 2889
2891 0 576032 259456 72600 32 2890
2892 0 575936 259552 72240 101 2887
2893 0 575968 259712 72040 71 2892
2894 0 576032 259776 71800 32 2893
2895 0 575936 259552 71920 32 2894
2896 0 575776 259648 71840 32 2895
2897 0 567008 252640 71000 208 1637
2898 0 566816 252736 70840 160 2897
2899 0 566624 252928 70760 175 2898
2900 0 566432 253120 70800 124 2899
2901 0 566240 253312 70800 51 2900
2902 0 566016 253440 70800 32 2901
2903 0 565824 253632 70720 60 2902
2904 0 565664 253728 70680 60 2903
2905 0 561760 249760 71520 378 1612
2906 0 561696 249536 71680 307 2905
2907 0 561632 249376 71880 218 2906
2908 0 561568 249216 72080 90 2907
2909 0 561504 249056 72280 32 2908
2910 0 561344 248928 72440 51 2909
2911 0 561184 248768 72560 60 2910
2912 0 560992 248576 72640 71 2911
2913 0 560800 248416 72680 45 2912
2914 0 560608 248224 72800 32 2913
2915 0 560416 248032 72720 51 2914
2916 0 560288 247808 72600 32 2915
2917 0 560064 247680 72640 51 2916
2918 0 559904 247520 72520 91 2917
2919 0 559744 247296 72520 51 2918
2920 0 559616 247136 72320 71 2919
2921 0 559456 246912 72320 51 2920
2922 0 559296 246688 72360 32 2921
2923 0 559168 246464 72440 60 2922
2924 0 559168 246368 72560 45 2923
2925 0 557408 248864 70320 236 1593
2926 0 557568 248896 70120 164 2925
2927 0 557760 248928 69920 178 2926
2928 0 557920 248928 69720 200 2927
2929 0 558144 248960 69560 202 2928
2930 0 558304 248992 69360 139 2929
2931 0 558720 249344 69800 32 2930
2932 0 556576 248384 71600 185 1587
2933 0 556800 248384 71800 140 2932
2934 0 556960 248256 72000 143 2933
2935 0 557152 248032 72000 150 2934
2936 0 557088 247776 71960 217 2935
2937 0 556896 247584 72040 157 2936
2938 0 556800 247488 72120 120 2937
2939 0 549984 244128 73880 200 1553
2940 0 550176 243936 73880 32 2939
2941 0 550368 243744 73880 104 2940
2942 0 550592 243584 73880 128 2941
2943 0 550848 243552 73800 90 2942
2944 0 550912 243616 73520 32 2943
2945 0 551072 243968 73440 32 2944
2946 0 551072 244000 73400 32 2945
2947 0 545504 237824 76720 256 1519
2948 0 545376 237856 76480 197 2947
2949 0 545248 237856 76240 32 2948
2950 0 545184 237696 76040 40 2949
2951 0 545216 237568 75880 32 2950
2952 0 545440 238272 75880 32 2949
2953 0 545440 238208 75600 32 2952
2954 0 545440 238208 75520 32 2953
2955 0 544352 235520 78200 150 1507
2956 0 544512 235520 78400 98 2955
2957 0 544768 235520 78480 32 2956
2958 0 544832 235424 78680 32 2957
2959 0 543744 234848 79320 51 1501
2960 0 543744 235008 79520 40 2959
2961 0 544064 234976 79600 32 2960
2962 0 541184 233440 82240 153 1485
2963 0 541024 233440 81960 32 2962
2964 0 534144 227744 92160 32 1431
2965 0 533600 227840 92080 32 2964
2966 0 533440 227808 92200 32 2965
2967 0 532544 226976 94480 256 1417
2968 0 532576 226720 94480 226 2967
2969 0 532480 226464 94440 175 2968
2970 0 532384 226272 94280 64 2969
2971 0 532224 226304 94080 134 2970
2972 0 532064 226304 93880 148 2971
2973 0 531936 226304 93720 64 2972
2974 0 527776 225472 97360 32 1394
2975 0 527552 225344 97200 32 2974
2976 0 527648 225280 97080 32 2975
2977 0 527456 225600 98120 32 2974
2978 0 511840 235488 86280 203 1275
2979 0 512000 235648 86480 51 2978
2980 0 512160 235712 86680 124 2979
2981 0 512256 235712 86920 32 2980
2982 0 512384 235520 87040 32 2981
2983 0 512416 235360 87280 32 2982
2984 0 510976 236672 85840 32 1269
2985 0 510848 236992 85600 32 2984
2986 0 510688 236992 85400 32 2985
2987 0 497728 245728 83040 286 1201
2988 0 497920 245920 83040 91 2987
2989 0 498080 246144 82960 32 2988
2990 0 498272 246304 82880 51 2989
2991 0 498528 246336 82880 45 2990
2992 0 498784 246432 82880 60 2991
2993 0 499040 246432 82880 75 2992
2994 0 499296 246432 82880 60 2993
2995 0 499520 246528 82720 60 2994
2996 0 499776 246624 82680 60 2995
2997 0 5e+05 246720 82560 80 2996
2998 0 500160 246880 82440 71 2997
2999 0 500320 247040 82240 104 2998
3000 0 500320 247200 82040 102 2999
3001 0 500320 247360 81840 120 3000
3002 0 500256 247424 81600 115 3001
3003 0 500256 247552 81440 45 3002
3004 0 500256 247712 81240 32 3003
3005 0 500256 247776 80960 64 3004
3006 0 500256 247808 80680 90 3005
3007 0 500192 247840 80440 96 3006
3008 0 500128 247840 80160 108 3007
3009 0 5e+05 247840 79920 64 3008
3010 0 499872 247872 79680 71 3009
3011 0 499744 247936 79440 45 3010
3012 0 499584 247936 79240 81 3011
3013 0 499360 247968 79120 75 3012
3014 0 499104 248000 79120 32 3013
3015 0 498880 248064 78960 96 3014
3016 0 498624 248000 78880 40 3015
3017 0 498368 248000 78880 51 3016
3018 0 498112 248064 78880 81 3017
3019 0 497856 248096 78880 80 3018
3020 0 497600 248096 78880 60 3019
3021 0 497344 248096 78840 51 3020
3022 0 497088 248128 78760 75 3021
3023 0 496832 248224 78680 81 3022
3024 0 496608 248288 78560 96 3023
3025 0 496384 248320 78440 75 3024
3026 0 496128 248320 78440 80 3025
3027 0 495872 248384 78360 120 3026
3028 0 495616 248448 78280 108 3027
3029 0 495360 248448 78200 81 3028
3030 0 495136 248512 78040 32 3029
3031 0 495168 248576 77800 32 3030
3032 0 495296 248576 77560 64 3031
3033 0 495360 248448 77320 51 3032
3034 0 495456 248320 77120 32 3033
3035 0 495424 248160 76880 32 3034
3036 0 495392 247968 76720 32 3035
3037 0 495392 247904 76680 45 3036
3038 0 498871 248145 78760 -1 3016
3039 0 498925 248193 78560 -1 3038
3040 0 498943 248217 78520 -1 3039
3041 0 498653 248427 78560 -1 3040
3042 0 500480 247648 80960 51 3005
3043 0 500544 247584 80840 64 3042
3044 0 500320 247712 81640 45 3003
3045 0 500256 247840 81720 60 3044
3046 0 500261 248219 81760 -1 3045
3047 0 500463 248311 81880 -1 3046
3048 0 500695 248521 82000 -1 3047
3049 0 500881 249045 82120 -1 3048
3050 0 500901 249275 82240 -1 3049
3051 0 500789 249365 82400 -1 3050
3052 0 500713 249413 82600 -1 3051
3053 0 500745 249569 82720 -1 3052
3054 0 500711 249637 82840 -1 3053
3055 0 500693 249677 83040 -1 3054
3056 0 500541 249815 83240 -1 3055
3057 0 500483 249857 83400 -1 3056
3058 0 500433 249915 83440 -1 3057
3059 0 500225 250047 83480 -1 3058
3060 0 500501 249785 83520 -1 3058
3061 0 500363 249703 83840 -1 3060
3062 0 500135 249695 83920 -1 3061
3063 0 500544 246912 82200 60 2999
3064 0 500800 246848 82240 40 3063
3065 0 500896 246816 82240 40 3064
3066 0 486928 254117 84240 -1 1122
3067 0 486616 254349 83880 -1 3066
3068 0 487352 255029 83840 -1 3067
3069 0 487600 255205 83680 -1 3068
3070 0 487528 255365 83520 -1 3069
3071 0 487856 255549 83320 -1 3070
3072 0 488038 255731 83080 -1 3071
3073 0 488042 255719 82800 -1 3072
3074 0 488054 255787 82520 -1 3073
3075 0 487950 255859 82240 -1 3074
3076 0 487930 255835 82080 -1 3075
3077 0 487910 255675 81880 -1 3076
3078 0 487998 255615 81680 -1 3077
3079 0 488178 255591 81520 -1 3078
3080 0 487298 255759 81480 -1 3079
3081 0 487114 255775 81360 -1 3080
3082 0 486696 255872 81160 -1 3081
3083 0 486572 255938 81080 -1 3082
3084 0 486534 255940 80920 -1 3083
3085 0 486416 255970 80800 -1 3084
3086 0 486262 256108 80520 -1 3085
3087 0 485976 256270 80240 -1 3086
3088 0 485722 256296 80040 -1 3087
3089 0 485350 256436 79840 -1 3088
3090 0 485256 256416 79600 -1 3089
3091 0 485176 256508 79520 -1 3090
3092 0 484584 256332 79480 -1 3091
3093 0 484450 256216 79320 -1 3092
3094 0 484260 256100 79120 -1 3093
3095 0 484050 256018 78920 -1 3094
3096 0 483936 255878 78280 -1 3095
3097 0 483776 255602 77880 -1 3096
3098 0 483986 255446 77840 -1 3097
3099 0 483690 255758 77440 -1 3098
3100 0 483764 255520 77160 -1 3099
3101 0 483812 255312 76960 -1 3100
3102 0 483810 255207 76760 -1 3101
3103 0 483980 255620 76720 -1 3102
3104 0 484018 255664 76680 -1 3103
3105 0 484068 255704 76640 -1 3104
3106 0 483806 255098 76560 -1 3102
3107 0 483718 254918 76360 -1 3106
3108 0 483396 254854 75880 -1 3107
3109 0 483270 254850 75760 -1 3108
3110 0 483818 255006 75720 -1 3109
3111 0 483222 254792 75680 -1 3109
3112 0 482708 255012 75400 -1 3111
3113 0 482340 255112 75280 -1 3112
3114 0 482132 255168 75120 -1 3113
3115 0 482056 255174 75040 -1 3114
3116 0 482042 255184 74960 -1 3115
3117 0 482010 255372 74920 -1 3116
3118 0 481878 255370 74840 -1 3117
3119 0 481722 255408 74640 -1 3118
3120 0 481572 255402 74440 -1 3119
3121 0 481453.34 255471.33 74360 -1 3120
3122 0 481262 255568 74440 -1 3121
3123 0 481392 255514 74320 -1 3121
3124 0 480844 255496 73600 -1 3123
3125 0 480436 255244 72680 -1 3124
3126 0 480720 255078 72480 -1 3125
3127 0 480780 254992 72320 -1 3126
3128 0 480828 254882 72200 -1 3127
3129 0 480320 255348 72560 -1 3125
3130 0 480280 255398 72440 -1 3129
3131 0 480078 255428 72320 -1 3130
3132 0 480128 255584 72160 -1 3131
3133 0 480220 255692 72000 -1 3132
3134 0 480394 255820 71880 -1 3133
3135 0 480486 255932 71640 -1 3134
3136 0 480694 256172 71400 -1 3135
3137 0 480834 256446 70760 -1 3136
3138 0 480902 256542 70520 -1 3137
3139 0 480772 256508 70200 -1 3138
3140 0 480966 256558 69960 -1 3139
3141 0 481174 256856 69640 -1 3140
3142 0 481344 257022 69400 -1 3141
3143 0 481624 257124 69280 -1 3142
3144 0 481704 257330.67 69200 -1 3143
3145 0 481744 257434 69160 -1 3144
3146 0 481876 257682 69080 -1 3145
3147 0 482096 258062 68960 -1 3146
3148 0 482442 257996 69080 -1 3147
3149 0 481992 258204 68800 -1 3147
3150 0 481900 258822 68680 -1 3149
3151 0 481794 259270 68560 -1 3150
3152 0 481254 259974 68600 -1 3151
3153 0 481220 260648 68640 -1 3152
3154 0 481234 261118 68800 -1 3153
3155 0 480934 261186 69000 -1 3154
3156 0 480614 261478 69040 -1 3155
3157 0 480526 261658 69160 -1 3156
3158 0 480450 261838 69280 -1 3157
3159 0 480834 262022 69320 -1 3158
3160 0 480882 262106 69360 -1 3159
3161 0 480018 262274 69480 -1 3158
3162 0 479922 262394 69680 -1 3161
3163 0 479670 262794 69720 -1 3162
3164 0 480094 263450 69920 -1 3163
3165 0 480290 263718 70120 -1 3164
3166 0 480582 263998 70360 -1 3165
3167 0 481026 264294 70640 -1 3166
3168 0 481190 264678 70840 -1 3167
3169 0 481102 264890 71040 -1 3168
3170 0 480946 265066 71200 -1 3169
3171 0 480822 265198 71360 -1 3170
3172 0 480718 265458 71480 -1 3171
3173 0 480422 265622 71560 -1 3172
3174 0 480310 265374 71720 -1 3173
3175 0 480306 265738 71600 -1 3173
3176 0 481010 265142 71520 -1 3172
3177 0 481416 257444 69080 -1 3144
3178 0 480108 256056 70000 -1 3140
3179 0 480032 256052 70080 -1 3178
3180 0 480042 255746 71960 -1 3133
3181 0 483530 253884 75680 -1 3111
3182 0 483854 253394 75760 -1 3181
3183 0 484310 253210 75640 -1 3182
3184 0 484686 253026 75480 -1 3183
3185 0 485374 252834 75360 -1 3184
3186 0 485906 252774 75160 -1 3185
3187 0 486266 252438 75080 -1 3186
3188 0 486714 252158 75160 -1 3187
3189 0 483968 254588 77840 -1 3098
3190 0 483978 254484 77920 -1 3189
3191 0 485342 256686 79480 -1 3091
3192 0 485296 256792 79440 -1 3191
3193 0 488674 255563 81440 -1 3079
3194 0 489226 255859 81160 -1 3193
3195 0 489530 256103 80920 -1 3194
3196 0 490006 256359 80560 -1 3195
3197 0 490298 256467 80360 -1 3196
3198 0 490586 256577 80160 -1 3197
3199 0 491062 256733 79920 -1 3198
3200 0 491298 256853 79680 -1 3199
3201 0 491530 256761 79440 -1 3200
3202 0 491730 256533 79280 -1 3201
3203 0 492078 256469 79120 -1 3202
3204 0 491550 256609 78960 -1 3203
3205 0 491470 256537 78760 -1 3204
3206 0 491370 256781 78360 -1 3205
3207 0 491406 256917 78200 -1 3206
3208 0 491254 257289 78080 -1 3207
3209 0 491294 257781 78120 -1 3208
3210 0 491274 257853 78160 -1 3209
3211 0 491262 256625 78160 -1 3207
3212 0 491194 256569 78120 -1 3211
3213 0 492598 256309 79080 -1 3203
3214 0 492786 256157 79000 -1 3213
3215 0 489250 255383 81480 -1 3193
3216 0 489390 255311 81600 -1 3215
3217 0 489590 255279 81760 -1 3216
3218 0 489976 255059 81920 -1 3217
3219 0 490290 254945 82040 -1 3218
3220 0 490662 254635 82080 -1 3219
3221 0 491120 254441 82160 -1 3220
3222 0 491380 254295 82040 -1 3221
3223 0 491566 254113 82240 -1 3222
3224 0 491634 254173 82280 -1 3223
3225 0 488808 254997 83680 -1 3069
3226 0 480160 257536 86760 150 1080
3227 0 480288 257664 86960 104 3226
3228 0 480448 257664 87160 32 3227
3229 0 480576 257536 87400 124 3228
3230 0 477277.78 258418.31 87120 -1 1072
3231 0 476963.72 258396.78 87080 -1 3230
3232 0 476808.8 258384.38 87000 -1 3231
3233 0 476309.22 258335.1 86920 -1 3232
3234 0 475650.3 257921.69 86920 90 3233
3235 0 475178.53 257389.47 87000 90 3234
3236 0 475044.78 257288.5 87120 90 3235
3237 0 474944.78 257141.9 87280 120 3236
3238 0 474797.94 256950.75 87400 90 3237
3239 0 474690.12 256569.75 87480 128 3238
3240 0 474753.53 256066.88 87520 192 3239
3241 0 474720.5 255942 87600 192 3240
3242 0 474703.5 255879.5 87640 192 3241
3243 0 474702.97 256446.97 87640 128 3242
3244 0 474788.53 256549.28 87680 128 3243
3245 0 474812.88 256495 87800 128 3244
3246 0 474834.88 256472.75 87920 128 3245
3247 0 474687.2 255816.78 87680 150 3242
3248 0 474642.97 255521.97 87840 102 3247
3249 0 474549.84 255214.4 87920 115 3248
3250 0 474488.62 255069.16 88000 86 3249
3251 0 474383.75 254742.47 88080 102 3250
3252 0 474375 254744.6 88240 102 3251
3253 0 474053.53 254853.69 88240 102 3252
3254 0 473877 254843 88320 -1 3253
3255 0 473825 254771 88360 -1 3254
3256 0 474387.7 254620.69 88000 96 3251
3257 0 474395.34 254472.19 87880 96 3256
3258 0 474453.6 254376.84 87760 134 3257
3259 0 474727 254145.25 87640 126 3258
3260 0 474818.3 254067.88 87600 124 3259
3261 0 475008.84 254067.17 87200 74 3260
3262 0 475046.75 254067.16 87120 64 3261
3263 0 475522.7 254327.1 87120 32 3262
3264 0 475050.9 254004.69 86920 51 3262
3265 0 475141.88 253910.34 86680 60 3264
3266 0 475310.62 253577.06 86680 32 3265
3267 0 475360.94 252923.69 86680 51 3266
3268 0 475536.78 252739.67 86680 51 3267
3269 0 475634.2 252364.55 86680 91 3268
3270 0 475864.66 251991.16 86600 80 3269
3271 0 475919.72 251730.97 86600 80 3270
3272 0 476187.94 251293.9 86440 75 3271
3273 0 476544.06 250899.78 86240 98 3272
3274 0 476740.44 250840.56 85920 139 3273
3275 0 476859.94 250690.08 85760 139 3274
3276 0 476989.62 250394.56 85440 139 3275
3277 0 476966.62 250198.14 85280 -1 3276
3278 0 476967.38 249976.89 85160 -1 3277
3279 0 476973 249832.25 85040 -1 3278
3280 0 476963.7 249796.89 85000 -1 3279
3281 0 477122.06 249692.31 84960 -1 3280
3282 0 477183.38 249563.14 84880 -1 3281
3283 0 477264.72 249477.92 84800 -1 3282
3284 0 477258.66 249453.67 84760 -1 3283
3285 0 477415.56 249410.23 84760 -1 3284
3286 0 477597.97 249377.12 84760 -1 3285
3287 0 477245.5 249404.72 84680 -1 3284
3288 0 477250.44 249427.89 84640 -1 3287
3289 0 475092.97 254144.47 86680 32 3265
3290 0 475162.72 254251.4 86600 32 3289
3291 0 475233.78 254370.25 86520 40 3290
3292 0 475308 254412 86480 -1 3291
3293 0 475491 254493 86320 -1 3292
3294 0 475501 254637 86120 -1 3293
3295 0 475677 254777 86000 -1 3294
3296 0 475945 254873 85840 -1 3295
3297 0 476049 254789 85680 -1 3296
3298 0 476051 254837 85640 -1 3297
3299 0 476139 255057 85520 -1 3298
3300 0 476275 255261 85360 -1 3299
3301 0 476361 255387 85200 -1 3300
3302 0 476503 255713 85160 -1 3301
3303 0 476709 256341 85120 -1 3302
3304 0 476637 256471 85000 -1 3303
3305 0 476549 256627 84840 -1 3304
3306 0 476077 254669 85600 -1 3298
3307 0 474438 254288 87200 -1 3261
3308 0 474094 254108 87200 -1 3307
3309 0 474022 254058 87240 -1 3308
3310 0 475224 253735 87760 -1 3259
3311 0 475384 253595 87800 -1 3310
3312 0 475131.44 255914.1 87600 192 3241
3313 0 475529.03 255903.16 87640 192 3312
3314 0 475631.94 255937.69 87680 192 3313
3315 0 475685 255946 87720 -1 3314
3316 0 473760 261664 89840 245 977
3317 0 473760 261920 89840 217 3316
3318 0 473888 262176 89840 102 3317
3319 0 474080 262368 89840 107 3318
3320 0 474240 262592 89840 136 3319
3321 0 474400 262816 89800 160 3320
3322 0 474528 263072 89760 197 3321
3323 0 474528 263104 89760 178 3322
3324 0 474656 263296 89640 107 3323
3325 0 474752 263520 89520 163 3324
3326 0 474880 263744 89440 143 3325
3327 0 474976 263968 89280 210 3326
3328 0 475104 264160 89160 175 3327
3329 0 475296 264352 89120 140 3328
3330 0 475520 264544 89120 160 3329
3331 0 475776 264544 89200 32 3330
3332 0 475819.62 264529.47 89000 32 3331
3333 0 475872 264512 88760 32 3332
3334 0 476064 264864 88600 75 3333
3335 0 476224 265088 88520 98 3334
3336 0 476224 265344 88400 124 3335
3337 0 476320 265600 88320 124 3336
3338 0 476448 265824 88240 139 3337
3339 0 476448 266048 88120 136 3338
3340 0 476512 266272 87960 140 3339
3341 0 476576 266464 87800 108 3340
3342 0 476704 266656 87640 40 3341
3343 0 476704 266816 87440 124 3342
3344 0 476672 267008 87280 164 3343
3345 0 476896 267168 87360 91 3344
3346 0 477120 267296 87400 40 3345
3347 0 477344 267264 87200 32 3346
3348 0 476736 267136 87120 98 3344
3349 0 476832 267264 86880 98 3348
3350 0 476864 267456 86680 178 3349
3351 0 476896 267680 86480 200 3350
3352 0 476896 267776 86360 178 3351
3353 0 476960 267808 86120 160 3352
3354 0 477008 267792 86000 161 3353
3355 0 477056 267776 85880 163 3354
3356 0 477120 267840 85640 164 3355
3357 0 477120 267882.66 85560 156 3356
3358 0 477120 267968 85400 141 3357
3359 0 477056 268128 85160 186 3358
3360 0 477056 268288 84920 186 3359
3361 0 477056 268352 84840 192 3360
3362 0 477056 268448 84720 202 3361
3363 0 477184 268608 84520 122 3362
3364 0 477312 268800 84320 124 3363
3365 0 477376 269024 84160 128 3364
3366 0 477472 269216 83960 150 3365
3367 0 477600 269440 83880 148 3366
3368 0 477760 269632 83800 148 3367
3369 0 477824 269856 83680 150 3368
3370 0 477920 270048 83480 122 3369
3371 0 477888 270240 83280 75 3370
3372 0 477920 270400 83080 32 3371
3373 0 477984 270656 82960 120 3372
3374 0 477984 270880 82800 178 3373
3375 0 477952 271040 82600 197 3374
3376 0 477952 271072 82560 200 3375
3377 0 477952 271232 82360 181 3376
3378 0 477824 271360 82160 122 3377
3379 0 477696 271520 81960 160 3378
3380 0 477632 271648 81720 176 3379
3381 0 477600 271680 81440 150 3380
3382 0 477632 271744 81200 157 3381
3383 0 477632 271904 80960 102 3382
3384 0 477664 272032 80720 178 3383
3385 0 477824 272064 80520 186 3384
3386 0 477984 272064 80280 176 3385
3387 0 478144 272064 80040 186 3386
3388 0 478176 271936 79800 181 3387
3389 0 478144 271840 79560 202 3388
3390 0 478144 271872 79280 197 3389
3391 0 478272 271904 79040 232 3390
3392 0 478400 272032 78800 239 3391
3393 0 478624 272128 78720 209 3392
3394 0 478880 272192 78680 260 3393
3395 0 479008 271968 78600 248 3394
3396 0 479168 271744 78560 259 3395
3397 0 479392 271712 78440 256 3396
3398 0 479648 271648 78400 227 3397
3399 0 479904 271680 78320 202 3398
3400 0 480160 271712 78240 194 3399
3401 0 480416 271712 78240 163 3400
3402 0 480672 271712 78200 172 3401
3403 0 480928 271712 78080 107 3402
3404 0 481152 271616 78000 120 3403
3405 0 481408 271520 77960 120 3404
3406 0 481664 271456 77880 139 3405
3407 0 481920 271456 77800 128 3406
3408 0 482176 271456 77800 124 3407
3409 0 482432 271456 77720 120 3408
3410 0 482688 271392 77680 178 3409
3411 0 482912 271296 77600 176 3410
3412 0 483104 271264 77400 150 3411
3413 0 483264 271232 77200 115 3412
3414 0 483424 271200 77000 131 3413
3415 0 483616 271136 76800 176 3414
3416 0 483744 271104 76560 176 3415
3417 0 483776 271040 76320 148 3416
3418 0 483872 271008 76040 168 3417
3419 0 483936 270944 75960 148 3418
3420 0 483776 270944 75760 104 3419
3421 0 483712 270944 75480 71 3420
3422 0 483648 270976 75240 115 3421
3423 0 483552 271104 75000 122 3422
3424 0 483392 271232 74800 140 3423
3425 0 483264 271456 74680 98 3424
3426 0 483104 271552 74480 71 3425
3427 0 482976 271648 74280 128 3426
3428 0 482816 271744 74080 98 3427
3429 0 482656 271808 73880 60 3428
3430 0 482496 271904 73680 81 3429
3431 0 482272 271936 73560 104 3430
3432 0 482112 272000 73360 135 3431
3433 0 482016 272000 73360 150 3432
3434 0 481856 271872 73160 154 3433
3435 0 481696 271776 72960 136 3434
3436 0 481536 271744 72720 75 3435
3437 0 481376 271616 72560 137 3436
3438 0 481216 271584 72360 104 3437
3439 0 481056 271552 72120 96 3438
3440 0 480928 271520 71880 154 3439
3441 0 480736 271424 71680 189 3440
3442 0 480704 271424 71400 160 3441
3443 0 480640 271424 71120 115 3442
3444 0 480416 271360 71000 131 3443
3445 0 480224 271200 70840 75 3444
3446 0 480032 271040 70800 96 3445
3447 0 479808 270944 70640 75 3446
3448 0 479616 270816 70440 141 3447
3449 0 479488 270656 70240 175 3448
3450 0 479424 270496 70040 202 3449
3451 0 479296 270528 69800 120 3450
3452 0 479040 270496 69720 160 3451
3453 0 478880 270368 69560 163 3452
3454 0 478688 270336 69400 139 3453
3455 0 478496 270304 69240 96 3454
3456 0 478304 270304 69040 120 3455
3457 0 478080 270240 68920 96 3456
3458 0 477856 270240 68720 101 3457
3459 0 477664 270240 68520 128 3458
3460 0 477520 270264 68400 134 3459
3461 0 477472 270272 68360 136 3460
3462 0 477248 270336 68200 91 3461
3463 0 477056 270336 68000 104 3462
3464 0 476832 270336 67840 120 3463
3465 0 476800 270272 67600 154 3464
3466 0 476896 270144 67400 143 3465
3467 0 476768 270176 67160 135 3466
3468 0 476544 270208 67000 91 3467
3469 0 476320 270272 66840 75 3468
3470 0 476160 270272 66600 80 3469
3471 0 475936 270176 66520 135 3470
3472 0 475744 270016 66400 102 3471
3473 0 475648 269824 66200 107 3472
3474 0 475648 269728 66080 148 3473
3475 0 475456 269568 66040 176 3474
3476 0 475200 269504 65960 75 3475
3477 0 474944 269440 65840 45 3476
3478 0 474784 269248 65560 32 3477
3479 0 474624 269344 65360 51 3478
3480 0 474400 269312 65240 122 3479
3481 0 474208 269280 65080 81 3480
3482 0 473952 269152 65040 101 3481
3483 0 473920 268928 64920 80 3482
3484 0 473824 268736 64720 45 3483
3485 0 473824 268576 64520 51 3484
3486 0 473888 268416 64320 45 3485
3487 0 473792 268416 64080 98 3486
3488 0 473568 268448 63960 80 3487
3489 0 473312 268544 63840 51 3488
3490 0 473056 268608 63720 86 3489
3491 0 472864 268576 63520 96 3490
3492 0 472704 268448 63360 102 3491
3493 0 472448 268416 63280 150 3492
3494 0 472288 268224 63200 107 3493
3495 0 472096 268064 63080 102 3494
3496 0 471904 267968 62880 96 3495
3497 0 471744 267776 62840 96 3496
3498 0 471584 267552 62760 75 3497
3499 0 471584 267520 62760 71 3498
3500 0 471855 267545 62520 -1 3499
3501 0 471373 267325 62240 -1 3500
3502 0 470999 267063 62040 -1 3501
3503 0 470521 266849 61920 -1 3502
3504 0 470121 266515 61840 -1 3503
3505 0 469809 266383 61720 -1 3504
3506 0 469507 266167 61640 -1 3505
3507 0 469735 266529 61600 -1 3506
3508 0 469701 266651 61480 -1 3507
3509 0 469159 265887 61600 -1 3506
3510 0 468873 265901 61440 -1 3509
3511 0 468645 265811 61280 -1 3510
3512 0 468225 265555 61120 -1 3511
3513 0 467811 265647 61040 -1 3512
3514 0 467399 265669 60920 -1 3513
3515 0 466857 265443 60840 -1 3514
3516 0 465603 264883 60840 -1 3515
3517 0 465387 264995 60760 -1 3516
3518 0 464629 265149 60680 -1 3517
3519 0 464401 264887 60600 -1 3518
3520 0 464261 264427 60440 -1 3519
3521 0 464083 264217 60280 -1 3520
3522 0 463123 263851 60120 -1 3521
3523 0 462941 263829 60080 -1 3522
3524 0 462621 263757 60000 -1 3523
3525 0 462231 263691 59880 -1 3524
3526 0 461901 263653 59760 -1 3525
3527 0 461727 263141 59720 -1 3526
3528 0 461607 262931 59640 -1 3527
3529 0 461475 262819 59520 -1 3528
3530 0 461541 262729 59360 -1 3529
3531 0 461269 262587 59200 -1 3530
3532 0 461063 262453 59040 -1 3531
3533 0 460905 262369 58800 -1 3532
3534 0 460669 262391 58640 -1 3533
3535 0 460193 262703 58440 -1 3534
3536 0 459997 262919 58320 -1 3535
3537 0 459855 263267 58240 -1 3536
3538 0 459875 263465 58200 -1 3537
3539 0 475872 269696 65960 178 3474
3540 0 476064 269600 65760 108 3539
3541 0 476288 269440 65720 156 3540
3542 0 476416 269216 65600 75 3541
3543 0 476608 269088 65480 136 3542
3544 0 476800 268896 65400 157 3543
3545 0 476928 268704 65240 108 3544
3546 0 477120 268544 65160 98 3545
3547 0 477280 268384 65040 120 3546
3548 0 477440 268160 64920 98 3547
3549 0 477568 267936 64800 104 3548
3550 0 477696 267712 64800 120 3549
3551 0 477760 267456 64720 102 3550
3552 0 477824 267200 64640 80 3551
3553 0 477824 266944 64640 51 3552
3554 0 477952 266720 64520 51 3553
3555 0 478112 266496 64440 80 3554
3556 0 478304 266304 64360 32 3555
3557 0 478368 266240 64360 40 3556
3558 0 479119 265781 64320 -1 3557
3559 0 480131 265689 64440 -1 3558
3560 0 480695 265905 64640 -1 3559
3561 0 482075 265785 64800 -1 3560
3562 0 482443 265593 64760 -1 3561
3563 0 482535 265521 64720 -1 3562
3564 0 482971 265217 64680 -1 3563
3565 0 483515 264841 64760 -1 3564
3566 0 483743 264457 64920 -1 3565
3567 0 483895 264085 65080 -1 3566
3568 0 484187 263561 65280 -1 3567
3569 0 484483 262953 65280 -1 3568
3570 0 484419 261485 65240 -1 3569
3571 0 484359 260957 65200 -1 3570
3572 0 484143 260857 65160 -1 3571
3573 0 483841 260799 65120 -1 3572
3574 0 483261 260523 65000 -1 3573
3575 0 483037 260299 64800 -1 3574
3576 0 482925 260035 64680 -1 3575
3577 0 482793 259355 64520 -1 3576
3578 0 482661 259075 64360 -1 3577
3579 0 482737 259023 64200 -1 3578
3580 0 482825 258551 64120 -1 3579
3581 0 483049 258187 64000 -1 3580
3582 0 483765 257571 64040 -1 3581
3583 0 483973 257439 64120 -1 3582
3584 0 484165 257379 64280 -1 3583
3585 0 484237 257423 64520 -1 3584
3586 0 484581 257399 64640 -1 3585
3587 0 484776.2 257418.2 64800 -1 3586
3588 0 485637 257599 64840 -1 3587
3589 0 484825 257423 64840 -1 3587
3590 0 484765 257195 65000 -1 3589
3591 0 484885 257235 65080 -1 3590
3592 0 484155 261393 65680 -1 3570
3593 0 484199 261385 65720 -1 3592
3594 0 477535 269941 68400 -1 3460
3595 0 477639 269817 68440 -1 3594
3596 0 477631 269685 68480 -1 3595
3597 0 481824 272192 73280 86 3433
3598 0 481632 272384 73280 80 3597
3599 0 481408 272544 73320 71 3598
3600 0 481216 272704 73360 51 3599
3601 0 480992 272832 73440 81 3600
3602 0 480768 272960 73520 91 3601
3603 0 480544 273056 73600 75 3602
3604 0 480320 273184 73760 60 3603
3605 0 480096 273248 73880 60 3604
3606 0 479872 273344 74000 75 3605
3607 0 479616 273408 74080 75 3606
3608 0 479360 273408 74200 60 3607
3609 0 479136 273312 74320 75 3608
3610 0 478880 273280 74320 96 3609
3611 0 478624 273280 74320 81 3610
3612 0 478400 273248 74160 64 3611
3613 0 478240 273248 73960 64 3612
3614 0 478080 273280 73760 96 3613
3615 0 477888 273312 73600 96 3614
3616 0 477664 273376 73480 102 3615
3617 0 477440 273504 73320 51 3616
3618 0 477312 273600 73160 64 3617
3619 0 484160 270944 76080 91 3419
3620 0 484416 270816 76080 131 3619
3621 0 484640 270720 76000 115 3620
3622 0 484864 270624 75880 81 3621
3623 0 485120 270496 75800 98 3622
3624 0 485376 270432 75760 124 3623
3625 0 485632 270368 75640 120 3624
3626 0 485888 270336 75600 124 3625
3627 0 486144 270304 75560 80 3626
3628 0 486400 270304 75560 128 3627
3629 0 486656 270336 75600 104 3628
3630 0 486912 270336 75640 64 3629
3631 0 487168 270368 75680 64 3630
3632 0 487424 270400 75760 86 3631
3633 0 487680 270400 75840 96 3632
3634 0 487904 270400 76000 134 3633
3635 0 488096 270336 76160 140 3634
3636 0 488192 270240 76160 120 3635
3637 0 488384 270048 76200 81 3636
3638 0 488576 269888 76240 81 3637
3639 0 488736 269696 76280 75 3638
3640 0 488864 269472 76400 81 3639
3641 0 488896 269216 76480 75 3640
3642 0 488992 268960 76440 51 3641
3643 0 489024 268704 76360 60 3642
3644 0 489024 268448 76360 80 3643
3645 0 488992 268192 76280 80 3644
3646 0 488896 267968 76160 75 3645
3647 0 488896 267744 76040 81 3646
3648 0 488800 267520 75920 120 3647
3649 0 488672 267296 75760 101 3648
3650 0 488448 267136 75720 71 3649
3651 0 488224 267040 75640 136 3650
3652 0 488000 266912 75640 122 3651
3653 0 487808 266720 75640 107 3652
3654 0 487648 266496 75640 80 3653
3655 0 487456 266272 75600 101 3654
3656 0 487264 266080 75560 98 3655
3657 0 487040 265920 75520 98 3656
3658 0 486816 265760 75520 32 3657
3659 0 486560 265760 75520 101 3658
3660 0 486336 265664 75600 128 3659
3661 0 486080 265536 75680 163 3660
3662 0 485888 265344 75800 154 3661
3663 0 485696 265216 76000 135 3662
3664 0 485600 264960 76080 80 3663
3665 0 485408 264768 76120 86 3664
3666 0 485216 264608 76200 98 3665
3667 0 485024 264416 76240 98 3666
3668 0 484832 264192 76240 107 3667
3669 0 484768 263936 76160 86 3668
3670 0 484672 263712 76080 108 3669
3671 0 484544 263488 76000 98 3670
3672 0 484384 263264 75960 107 3671
3673 0 484224 263040 75960 120 3672
3674 0 484096 262816 75960 80 3673
3675 0 483968 262592 75960 86 3674
3676 0 483840 262368 76120 60 3675
3677 0 483712 262144 76080 81 3676
3678 0 483552 261952 76040 98 3677
3679 0 483328 261824 76000 160 3678
3680 0 483136 261664 75960 120 3679
3681 0 483104 261664 75960 98 3680
3682 0 482062 261102 75920 -1 3681
3683 0 481350 260714 75720 -1 3682
3684 0 480470 260398 75680 -1 3683
3685 0 480050 260174 75520 -1 3684
3686 0 479758 260058 75320 -1 3685
3687 0 479434 259974 75200 -1 3686
3688 0 479210 259862 75000 -1 3687
3689 0 478894 259794 74800 -1 3688
3690 0 478618 259810 74680 -1 3689
3691 0 478338 259838 74480 -1 3690
3692 0 478198 259886 74280 -1 3691
3693 0 477930 259878 74240 -1 3692
3694 0 477742 259878 74120 -1 3693
3695 0 477462 259870 74000 -1 3694
3696 0 477306 259866 73880 -1 3695
3697 0 488384 270432 76160 163 3636
3698 0 488608 270496 76280 128 3697
3699 0 488832 270464 76400 163 3698
3700 0 489056 270496 76520 221 3699
3701 0 489280 270528 76640 209 3700
3702 0 489536 270560 76720 128 3701
3703 0 489792 270496 76800 124 3702
3704 0 490048 270432 76800 98 3703
3705 0 490240 270304 76920 128 3704
3706 0 490496 270272 77040 102 3705
3707 0 490752 270272 77120 107 3706
3708 0 490976 270240 77240 96 3707
3709 0 491200 270144 77320 81 3708
3710 0 491392 270048 77480 96 3709
3711 0 491424 270048 77520 81 3710
3712 0 491505.44 270020.88 77560 -1 3711
3713 0 491575.6 269978.84 77640 -1 3712
3714 0 491780.06 269910.3 77720 -1 3713
3715 0 491917.1 269854.2 77840 -1 3714
3716 0 492117.8 269746.1 77960 -1 3715
3717 0 492161.1 269487.1 78080 -1 3716
3718 0 492309.6 269187.22 78120 -1 3717
3719 0 492363.25 269121 78200 -1 3718
3720 0 492383.47 269023.38 78320 -1 3719
3721 0 492485.06 268841.16 78440 -1 3720
3722 0 492520.53 268568.34 78520 -1 3721
3723 0 492631.47 268459.8 78600 -1 3722
3724 0 492795.4 268255.53 78640 -1 3723
3725 0 492923.8 267990.4 78680 -1 3724
3726 0 493057.5 267896.47 78720 -1 3725
3727 0 493379.1 267677.75 78800 -1 3726
3728 0 493544.12 267523.03 78880 -1 3727
3729 0 493613.84 267486.6 79000 -1 3728
3730 0 493666.88 267320.2 79120 -1 3729
3731 0 493783.75 267272.5 79200 -1 3730
3732 0 493847.75 267252.5 79280 -1 3731
3733 0 493856.5 267181.38 79440 -1 3732
3734 0 493937.22 267082 79600 -1 3733
3735 0 494074 266991 79640 -1 3734
3736 0 494080 266973 79760 -1 3735
3737 0 494144 266619 79960 -1 3736
3738 0 493950 266563 80120 -1 3737
3739 0 493766 266445 80240 -1 3738
3740 0 493506 265951 80240 -1 3739
3741 0 492950 265857 80200 -1 3740
3742 0 492714 265843 80240 -1 3741
3743 0 493706 265777 80200 -1 3740
3744 0 493910 265557 80160 -1 3743
3745 0 494192 265237 80040 -1 3744
3746 0 494450 265023 79960 -1 3745
3747 0 494922 264471 79960 -1 3746
3748 0 494836 263875 79960 -1 3747
3749 0 494400 263659 80160 -1 3748
3750 0 494252 263795 80200 -1 3749
3751 0 493708 263935 80240 -1 3750
3752 0 493568 264187 80280 -1 3751
3753 0 493404 263951 80240 -1 3750
3754 0 493264 263883 80280 -1 3753
3755 0 494656 263507 80520 -1 3749
3756 0 494868 263263 80640 -1 3755
3757 0 495416 262647 80760 -1 3756
3758 0 495536 262331 80680 -1 3757
3759 0 495784 262035 80600 -1 3758
3760 0 493930 266595 80280 -1 3739
3761 0 493948 266609 80440 -1 3760
3762 0 493884 266581 80520 -1 3761
3763 0 493848 266667 80680 -1 3762
3764 0 493690 266703 80760 -1 3763
3765 0 493636 266693 80800 -1 3764
3766 0 493832 266733 80880 -1 3765
3767 0 493732 266729 80920 -1 3766
3768 0 493524 266801 81040 -1 3767
3769 0 493436 266821 81200 -1 3768
3770 0 493336 266897 81360 -1 3769
3771 0 493208 266981 81520 -1 3770
3772 0 493084 267129 81680 -1 3771
3773 0 492972 267289 81920 -1 3772
3774 0 492760 267421 82200 -1 3773
3775 0 492580 267489 82280 -1 3774
3776 0 492100 267669 82160 -1 3775
3777 0 492684 267413 82480 -1 3775
3778 0 492628 267269 83080 -1 3777
3779 0 492636 267129 83360 -1 3778
3780 0 492464 266949 83720 -1 3779
3781 0 491891 266734 83920 -1 3780
3782 0 491343 266786 84240 -1 3781
3783 0 491131 266856 84280 -1 3782
3784 0 490997 267020 84320 -1 3783
3785 0 490829 267400 84360 -1 3784
3786 0 490741 267522 84200 -1 3785
3787 0 490529 267736 84160 -1 3786
3788 0 490127 268040 83960 -1 3787
3789 0 490025 268220 83920 -1 3788
3790 0 489455 268536 83960 -1 3789
3791 0 489261 268940 83880 -1 3790
3792 0 489065 269172 83800 -1 3791
3793 0 488801 269662 83680 -1 3792
3794 0 488705 269856 83600 -1 3793
3795 0 488239 270898 83600 -1 3794
3796 0 488221 271032 83520 -1 3795
3797 0 493368 266729 80840 -1 3765
3798 0 493204 266741 80880 -1 3797
3799 0 492571.5 269805.72 78000 -1 3716
3800 0 493366.7 269957.2 78000 -1 3799
3801 0 494044.53 269954.72 77960 -1 3800
3802 0 494097.66 269967.34 77920 -1 3801
3803 0 494203.28 269991.6 77840 -1 3802
3804 0 494344.47 270026.38 77720 -1 3803
3805 0 494405.38 270063.06 77640 -1 3804
3806 0 494494 270084 77520 -1 3805
3807 0 494598 270160 77200 -1 3806
3808 0 494688 270140 76960 -1 3807
3809 0 494854 270148 76760 -1 3808
3810 0 495132 270208 76520 -1 3809
3811 0 495472 270208 76320 -1 3810
3812 0 495614 270172 76120 -1 3811
3813 0 495770 270188 75880 -1 3812
3814 0 495926 270162 75640 -1 3813
3815 0 495984 270152 75520 -1 3814
3816 0 496234 270220 75360 -1 3815
3817 0 496432 270250 75160 -1 3816
3818 0 496570 270340 74960 -1 3817
3819 0 496748 270372 74680 -1 3818
3820 0 496780 270462 74440 -1 3819
3821 0 496868 270606 74280 -1 3820
3822 0 496950 270728 74080 -1 3821
3823 0 497102 270868 73880 -1 3822
3824 0 497360 271068 73680 -1 3823
3825 0 497540 271188 73480 -1 3824
3826 0 497690 271312 73280 -1 3825
3827 0 497904 271508 72920 -1 3826
3828 0 498142 271604 72720 -1 3827
3829 0 498356 271712 72520 -1 3828
3830 0 498526 271838 72320 -1 3829
3831 0 498974 272274 71760 -1 3830
3832 0 499064 272378 71520 -1 3831
3833 0 499228 272498 71280 -1 3832
3834 0 499332 272520 71080 -1 3833
3835 0 499406 272658 70800 -1 3834
3836 0 499404 272666 70400 -1 3835
3837 0 499380 272622 70160 -1 3836
3838 0 499328 272616 70000 -1 3837
3839 0 499152 272642 69880 -1 3838
3840 0 499284 272782 69480 -1 3839
3841 0 499348 272870 69280 -1 3840
3842 0 499374 272960 69040 -1 3841
3843 0 499540 273198 68840 -1 3842
3844 0 499616 273306 68640 -1 3843
3845 0 499690 273370 68480 -1 3844
3846 0 499744 273408 68320 -1 3845
3847 0 499736 273540 68120 -1 3846
3848 0 499742 273630 67960 -1 3847
3849 0 499758 273748 67800 -1 3848
3850 0 499918 273748 67600 -1 3849
3851 0 498930 272798 69920 -1 3839
3852 0 498618 272886 69880 -1 3851
3853 0 498438 272994 69840 -1 3852
3854 0 498202 273060 69880 -1 3853
3855 0 497960 273150 69960 -1 3854
3856 0 495900 269616 75480 -1 3815
3857 0 495930 269504 75400 -1 3856
3858 0 495952 269444 75360 -1 3857
3859 0 495989 269321 75320 -1 3858
3860 0 496003 269111 75360 -1 3859
3861 0 493388.66 270127.34 77800 -1 3802
3862 0 493336.66 270143.34 77640 -1 3861
3863 0 477536 272128 80520 178 3384
3864 0 477472 272288 80280 143 3863
3865 0 477312 272448 80160 71 3864
3866 0 477200 272496 80120 55 3865
3867 0 477088 272544 80080 40 3866
3868 0 476832 272576 80080 64 3867
3869 0 476576 272672 80080 71 3868
3870 0 476320 272800 80120 80 3869
3871 0 476064 272864 80120 81 3870
3872 0 475808 272928 80120 71 3871
3873 0 475552 272992 80160 96 3872
3874 0 475296 273056 80200 71 3873
3875 0 475040 273088 80200 64 3874
3876 0 474784 273088 80280 75 3875
3877 0 474528 273152 80320 64 3876
3878 0 474272 273248 80360 98 3877
3879 0 474016 273312 80440 164 3878
3880 0 473888 273440 80640 206 3879
3881 0 473632 273440 80680 140 3880
3882 0 473408 273568 80640 128 3881
3883 0 473280 273568 80400 71 3882
3884 0 473184 273568 80160 101 3883
3885 0 473056 273504 79920 124 3884
3886 0 472896 273440 79720 75 3885
3887 0 472736 273408 79480 64 3886
3888 0 472640 273440 79240 60 3887
3889 0 472640 273536 79000 71 3888
3890 0 472544 273632 78760 81 3889
3891 0 472352 273728 78560 98 3890
3892 0 472192 273760 78360 137 3891
3893 0 471936 273888 78320 71 3892
3894 0 471680 273888 78320 51 3893
3895 0 471424 273856 78320 64 3894
3896 0 471168 273760 78280 71 3895
3897 0 470912 273760 78240 60 3896
3898 0 470656 273728 78160 75 3897
3899 0 470400 273728 78160 80 3898
3900 0 470176 273600 78000 80 3899
3901 0 469984 273408 77920 51 3900
3902 0 469856 273248 77760 81 3901
3903 0 469824 273024 77600 51 3902
3904 0 469792 272800 77480 71 3903
3905 0 469760 272576 77360 91 3904
3906 0 469760 272320 77320 40 3905
3907 0 469856 272128 77480 60 3906
3908 0 469920 272096 77560 45 3907
3909 0 469574 272130 77200 -1 3906
3910 0 469390 272058 77160 -1 3909
3911 0 469034 271962 77120 -1 3910
3912 0 472446 273694 78200 -1 3893
3913 0 472654 273686 78120 -1 3912
3914 0 472698 273694 78080 -1 3913
3915 0 473440 273760 80800 175 3882
3916 0 473312 273888 81000 154 3915
3917 0 473344 274080 81000 81 3916
3918 0 473504 274304 81000 32 3917
3919 0 473696 274432 81200 45 3918
3920 0 473216 273824 81240 98 3916
3921 0 473088 273920 81440 115 3920
3922 0 472960 274016 81680 90 3921
3923 0 472864 274112 81920 104 3922
3924 0 472704 274176 82120 108 3923
3925 0 472672 274195.2 82160 102 3924
3926 0 472544 274272 82320 81 3925
3927 0 472320 274336 82440 91 3926
3928 0 472096 274400 82560 86 3927
3929 0 471904 274432 82720 45 3928
3930 0 471680 274336 82880 71 3929
3931 0 471552 274240 83120 45 3930
3932 0 471424 274176 83360 51 3931
3933 0 471200 274176 83520 128 3932
3934 0 470944 274080 83640 86 3933
3935 0 470752 273920 83760 51 3934
3936 0 470560 273760 83840 51 3935
3937 0 470592 273568 83880 32 3936
3938 0 470459 273365 83920 -1 3937
3939 0 470177 273153 84040 -1 3938
3940 0 470501 272727 84080 -1 3939
3941 0 470739 272437 84200 -1 3940
3942 0 471027 272357 84240 -1 3941
3943 0 471143 272093 84200 -1 3942
3944 0 471221 272001 84240 -1 3943
3945 0 471359 271919 84320 -1 3944
3946 0 471477 271855 84440 -1 3945
3947 0 470577 273561 83960 -1 3938
3948 0 470565 273475 84040 -1 3947
3949 0 473082 274351.6 82160 -1 3925
3950 0 473174 274403.6 82120 -1 3949
3951 0 473306 274443.6 82080 -1 3950
3952 0 477002 272842 80120 -1 3866
3953 0 476974 272914 80240 -1 3952
3954 0 476874 273054 80320 -1 3953
3955 0 476970 273318 80320 -1 3954
3956 0 478176 271200 82600 178 3375
3957 0 478400 271392 82600 75 3956
3958 0 478656 271488 82600 51 3957
3959 0 478912 271488 82600 40 3958
3960 0 479168 271552 82600 64 3959
3961 0 479424 271616 82600 45 3960
3962 0 479488 271648 82600 40 3961
3963 0 479680 271840 82480 32 3962
3964 0 479744 271968 82240 32 3963
3965 0 479744 271968 82120 32 3964
3966 0 479712 271520 82680 32 3962
3967 0 479968 271520 82760 81 3966
3968 0 480192 271552 82880 104 3967
3969 0 480448 271520 82960 101 3968
3970 0 480672 271424 83080 80 3969
3971 0 480896 271328 83160 91 3970
3972 0 481120 271232 83240 98 3971
3973 0 481312 271072 83360 91 3972
3974 0 481408 270976 83400 99 3973
3975 0 481504 270880 83440 107 3974
3976 0 481728 270752 83440 86 3975
3977 0 481920 270560 83520 51 3976
3978 0 482112 270368 83520 60 3977
3979 0 482272 270176 83560 91 3978
3980 0 482496 269984 83560 120 3979
3981 0 482656 269760 83520 60 3980
3982 0 482816 269536 83440 71 3981
3983 0 482976 269344 83360 40 3982
3984 0 482976 269088 83320 75 3983
3985 0 483136 268896 83280 51 3984
3986 0 483296 268704 83360 32 3985
3987 0 483328 268512 83560 86 3986
3988 0 483136 268320 83600 71 3987
3989 0 482976 268192 83760 51 3988
3990 0 482880 268096 83840 32 3989
3991 0 482946 269058 83240 -1 3985
3992 0 482382 268978 83200 -1 3991
3993 0 482390 268906 83160 -1 3992
3994 0 482338 268770 83080 -1 3993
3995 0 481998 270094 83720 -1 3979
3996 0 482142 270582 83360 -1 3974
3997 0 482222 270582 83280 -1 3996
3998 0 476372.66 267616.66 85560 -1 3357
3999 0 476080.66 267532.66 85520 -1 3998
4000 0 475840.66 267322.66 85600 -1 3999
4001 0 475882.66 267600.66 85480 -1 3999
4002 0 475798.66 267576.66 85440 -1 4001
4003 0 477088 267840 86520 124 3351
4004 0 477248 268000 86640 32 4003
4005 0 477408 268192 86720 32 4004
4006 0 477568 268416 86800 80 4005
4007 0 477536 268672 86840 80 4006
4008 0 477408 268896 86840 60 4007
4009 0 477344 269152 86800 60 4008
4010 0 477216 269376 86800 75 4009
4011 0 477216 269632 86800 71 4010
4012 0 477184 269888 86760 71 4011
4013 0 477120 270144 86760 120 4012
4014 0 477024 270400 86720 124 4013
4015 0 476864 270624 86720 107 4014
4016 0 476736 270848 86640 60 4015
4017 0 476544 271040 86600 75 4016
4018 0 476480 271189.34 86520 107 4017
4019 0 476448 271264 86480 124 4018
4020 0 476224 271424 86480 107 4019
4021 0 476000 271552 86440 75 4020
4022 0 475744 271616 86440 80 4021
4023 0 475520 271744 86480 75 4022
4024 0 475264 271808 86600 71 4023
4025 0 475040 271840 86720 81 4024
4026 0 474784 271904 86760 51 4025
4027 0 474592 272032 86880 64 4026
4028 0 474368 272128 87000 60 4027
4029 0 474208 272288 87120 107 4028
4030 0 474048 272512 87240 81 4029
4031 0 473920 272736 87320 86 4030
4032 0 473760 272928 87440 122 4031
4033 0 473600 273152 87440 120 4032
4034 0 473408 273312 87480 107 4033
4035 0 473152 273408 87560 81 4034
4036 0 472928 273568 87600 101 4035
4037 0 472704 273696 87600 122 4036
4038 0 472448 273760 87640 98 4037
4039 0 472224 273888 87640 32 4038
4040 0 471968 273952 87640 128 4039
4041 0 471712 274048 87680 124 4040
4042 0 471488 274176 87640 163 4041
4043 0 471232 274240 87640 157 4042
4044 0 471040 274304 87480 120 4043
4045 0 470784 274400 87360 98 4044
4046 0 470560 274400 87240 81 4045
4047 0 470304 274400 87160 131 4046
4048 0 470080 274496 87080 104 4047
4049 0 469824 274560 87000 86 4048
4050 0 469568 274688 86960 51 4049
4051 0 469312 274784 86840 51 4050
4052 0 469120 274944 86720 60 4051
4053 0 468960 275104 86600 40 4052
4054 0 468736 275200 86520 81 4053
4055 0 468512 275264 86360 75 4054
4056 0 468256 275296 86280 75 4055
4057 0 468000 275296 86240 51 4056
4058 0 467744 275232 86200 71 4057
4059 0 467552 275072 86120 80 4058
4060 0 467424 274816 86160 75 4059
4061 0 467296 274592 86240 40 4060
4062 0 467104 274400 86280 80 4061
4063 0 466944 274176 86280 51 4062
4064 0 466944 274005.34 86360 57 4063
4065 0 466944 273920 86400 60 4064
4066 0 467008 273664 86440 81 4065
4067 0 467136 273504 86600 75 4066
4068 0 467168 273408 86680 75 4067
4069 0 467178.8 273281.25 86800 -1 4068
4070 0 467104.22 273049 86960 -1 4069
4071 0 467068.9 272974.38 87080 -1 4070
4072 0 467018.56 272994.7 87200 -1 4071
4073 0 467040 272984 87480 -1 4072
4074 0 467184 272848 87680 -1 4073
4075 0 467623 272463 87720 -1 4074
4076 0 467643 272351 87800 -1 4075
4077 0 467619 272329 87840 -1 4076
4078 0 467073 272807 87800 -1 4074
4079 0 466962 273678 86320 -1 4064
4080 0 466818 273666 86200 -1 4079
4081 0 466734 273674 86080 -1 4080
4082 0 466538 273670 85920 -1 4081
4083 0 466362 273630 85760 -1 4082
4084 0 475060.34 271549.66 86800 -1 4025
4085 0 475022.34 271429.66 86840 -1 4084
4086 0 474962.34 271361.66 86800 -1 4085
4087 0 474940.34 271369.66 86760 -1 4086
4088 0 476089 271751 86240 -1 4021
4089 0 476109 271839 86160 -1 4088
4090 0 476891 271347 86480 -1 4018
4091 0 476997 271441 86440 -1 4090
4092 0 477055 271531 86400 -1 4091
4093 0 477099 271573 86360 -1 4092
4094 0 477638 268438 86600 -1 4005
4095 0 477858 268466 86440 -1 4094
4096 0 477954 268554 86240 -1 4095
4097 0 478194 268618 86160 -1 4096
4098 0 478294 268730 86080 -1 4097
4099 0 478398 268834 86000 -1 4098
4100 0 478394 268822 85920 -1 4099
4101 0 478662 268338 86120 -1 4098
4102 0 478830 268158 86160 -1 4101
4103 0 475666.16 265068.78 89000 -1 3332
4104 0 475704.3 265125.72 89160 -1 4103
4105 0 475731.53 265143.7 89320 -1 4104
4106 0 475865.28 265130.53 89440 -1 4105
4107 0 475944.03 265156.16 89520 -1 4106
4108 0 476320 265312 89600 -1 4107
4109 0 476406 265432 89640 -1 4108
4110 0 476576 265444 89760 -1 4109
4111 0 476704 265380 89840 -1 4110
4112 0 476864 265350 89720 -1 4111
4113 0 474784 262976 89760 148 3322
4114 0 474976 262944 89960 45 4113
4115 0 475168 262848 90160 60 4114
4116 0 475392 262816 90320 96 4115
4117 0 475712.94 262966.62 90400 58 4116
4118 0 475601.7 262877.44 90440 40 4117
4119 0 475594.34 262845.8 90520 -1 4118
4120 0 475588.22 262833.53 90560 -1 4119
4121 0 474895.53 263334.75 90600 -1 4120
4122 0 477357.94 262737.84 90640 -1 4121
4123 0 477797.22 262666.97 90760 -1 4122
4124 0 477828.84 262667.7 90840 -1 4123
4125 0 478013.34 262650.88 91000 -1 4124
4126 0 478020.47 262571.72 91160 -1 4125
4127 0 478148.6 262554.03 91240 -1 4126
4128 0 478370.5 262539.66 91400 -1 4127
4129 0 478497.1 262513.75 91560 -1 4128
4130 0 478673.6 262494.97 91680 -1 4129
4131 0 478848.6 262609.56 91720 -1 4130
4132 0 479014.3 262807.66 91800 -1 4131
4133 0 479546.03 263190.5 91800 -1 4132
4134 0 479970.12 263480.53 91720 -1 4133
4135 0 480134.94 263683.4 91760 -1 4134
4136 0 480112.6 263842.94 91800 -1 4135
4137 0 480049.5 264092.4 91840 -1 4136
4138 0 480236.9 263559.38 91600 -1 4134
4139 0 480402.47 263551.7 91400 -1 4138
4140 0 473152 261728 89400 160 975
4141 0 472928 261824 89320 203 4140
4142 0 472672 261920 89320 178 4141
4143 0 472416 261984 89400 218 4142
4144 0 472256 262080 89520 226 4143
4145 0 472352 262080 89760 124 4144
4146 0 472480 262112 90000 81 4145
4147 0 472480 261984 90200 32 4146
4148 0 472736 262048 90240 51 4147
4149 0 472832 261792 90160 32 4148
4150 0 472064 261984 90320 32 4147
4151 0 472000 262112 89520 181 4144
4152 0 471776 262272 89520 243 4151
4153 0 471584 262400 89640 256 4152
4154 0 471328 262432 89760 304 4153
4155 0 471104 262528 89840 327 4154
4156 0 470880 262656 89880 294 4155
4157 0 470624 262688 89880 244 4156
4158 0 470368 262688 89880 256 4157
4159 0 470112 262752 89880 262 4158
4160 0 469856 262880 89920 214 4159
4161 0 469632 263008 90040 224 4160
4162 0 469504 263232 90120 198 4161
4163 0 469344 263392 90280 160 4162
4164 0 469184 263584 90400 102 4163
4165 0 469216 263744 90600 40 4164
4166 0 469280 263904 90760 102 4165
4167 0 469536 263904 90760 120 4166
4168 0 469792 263904 90760 80 4167
4169 0 469888 263904 90760 80 4168
4170 0 470144 263904 90760 120 4169
4171 0 470144 264064 90960 45 4170
4172 0 469984 264128 91160 40 4171
4173 0 469824 264128 91280 32 4172
4174 0 469888 263648 90760 51 4169
4175 0 469888 263392 90760 40 4174
4176 0 470144 263136 90720 80 4175
4177 0 470176 263104 90720 80 4176
4178 0 470432 263008 90720 75 4177
4179 0 470688 262912 90720 80 4178
4180 0 470944 262848 90720 51 4179
4181 0 471168 262720 90680 40 4180
4182 0 471296 262592 90680 40 4181
4183 0 469120 264096 90880 183 4166
4184 0 469024 264352 90880 176 4183
4185 0 468832 264544 90920 202 4184
4186 0 468608 264640 91000 240 4185
4187 0 468416 264704 91160 290 4186
4188 0 468288 264704 91240 273 4187
4189 0 468032 264640 91240 224 4188
4190 0 467776 264544 91240 134 4189
4191 0 467520 264480 91280 102 4190
4192 0 467264 264480 91320 102 4191
4193 0 467008 264416 91400 120 4192
4194 0 466752 264384 91440 128 4193
4195 0 466496 264352 91440 139 4194
4196 0 466240 264288 91520 128 4195
4197 0 465984 264256 91600 120 4196
4198 0 465760 264160 91680 86 4197
4199 0 465504 264064 91760 102 4198
4200 0 465408 264064 91760 102 4199
4201 0 465216 263936 91880 124 4200
4202 0 465024 263776 91920 107 4201
4203 0 464768 263712 91920 150 4202
4204 0 464512 263648 92000 124 4203
4205 0 464352 263520 92160 157 4204
4206 0 464096 263456 92240 175 4205
4207 0 463840 263392 92240 175 4206
4208 0 463648 263232 92400 86 4207
4209 0 463392 263200 92440 102 4208
4210 0 463136 263136 92440 150 4209
4211 0 462912 262976 92440 189 4210
4212 0 462688 262784 92480 139 4211
4213 0 462496 262592 92600 128 4212
4214 0 462304 262432 92680 124 4213
4215 0 462080 262272 92720 139 4214
4216 0 461824 262208 92720 178 4215
4217 0 461632 262016 92800 120 4216
4218 0 461440 261824 92880 81 4217
4219 0 461216 261664 92960 80 4218
4220 0 460960 261600 93040 32 4219
4221 0 460768 261408 93160 60 4220
4222 0 460576 261248 93240 80 4221
4223 0 460416 261088 93400 131 4222
4224 0 460160 261024 93440 189 4223
4225 0 459904 260960 93520 202 4224
4226 0 459680 260960 93640 202 4225
4227 0 459456 260928 93760 189 4226
4228 0 459200 260928 93800 183 4227
4229 0 459072 261184 93880 108 4228
4230 0 458880 261376 94000 98 4229
4231 0 458656 261568 94040 98 4230
4232 0 458464 261760 94080 107 4231
4233 0 458272 261952 94080 80 4232
4234 0 458048 262144 94040 80 4233
4235 0 457792 262208 94080 148 4234
4236 0 457536 262304 94120 160 4235
4237 0 457312 262464 94120 124 4236
4238 0 457152 262592 94280 131 4237
4239 0 456992 262752 94440 98 4238
4240 0 456800 262944 94520 86 4239
4241 0 456544 262944 94600 91 4240
4242 0 456458.66 262965.34 94640 85 4241
4243 0 456288 263008 94720 75 4242
4244 0 456032 263104 94760 102 4243
4245 0 455776 263104 94760 172 4244
4246 0 455552 263232 94640 137 4245
4247 0 455328 263328 94560 160 4246
4248 0 455072 263296 94560 128 4247
4249 0 454816 263296 94640 128 4248
4250 0 454560 263296 94680 64 4249
4251 0 454304 263296 94680 96 4250
4252 0 454080 263200 94600 115 4251
4253 0 453824 263104 94520 124 4252
4254 0 453600 262976 94400 115 4253
4255 0 453344 262912 94360 135 4254
4256 0 453152 262752 94280 181 4255
4257 0 452928 262592 94200 175 4256
4258 0 452672 262528 94200 86 4257
4259 0 452416 262400 94200 80 4258
4260 0 452192 262240 94200 81 4259
4261 0 451936 262240 94160 64 4260
4262 0 451680 262272 94160 139 4261
4263 0 451424 262272 94120 154 4262
4264 0 451200 262144 94160 153 4263
4265 0 450944 262016 94120 128 4264
4266 0 450688 261920 94120 96 4265
4267 0 450464 261888 94040 160 4266
4268 0 450464 262144 94040 60 4267
4269 0 450336 262368 94080 32 4268
4270 0 450144 262496 93960 51 4269
4271 0 449984 262656 93800 32 4270
4272 0 449952 262816 93600 71 4271
4273 0 449930.66 262890.66 93560 74 4272
4274 0 449888 263040 93480 81 4273
4275 0 449824 263264 93360 124 4274
4276 0 449696 263488 93280 81 4275
4277 0 449600 263680 93120 75 4276
4278 0 449600 263792 93040 67 4277
4279 0 449600 263904 92960 60 4278
4280 0 449728 264096 92760 51 4279
4281 0 449888 264256 92600 60 4280
4282 0 450144 264352 92560 51 4281
4283 0 450336 264512 92520 80 4282
4284 0 450560 264512 92400 45 4283
4285 0 450752 264320 92480 51 4284
4286 0 450752 264096 92600 71 4285
4287 0 450705 263973 92720 -1 4286
4288 0 450695 264625 92280 -1 4284
4289 0 450859 264719 92200 -1 4288
4290 0 451027 264769 92120 -1 4289
4291 0 451669 265085 92080 -1 4290
4292 0 451905 265177 92200 -1 4291
4293 0 451951 265163 92240 -1 4292
4294 0 449223 263913 93080 -1 4278
4295 0 448731 264011 93120 -1 4294
4296 0 448807 264169 92960 -1 4295
4297 0 448639 264015 93200 -1 4295
4298 0 448461 264185 93240 -1 4297
4299 0 448343 264197 93280 -1 4298
4300 0 448239 264227 93360 -1 4299
4301 0 449892.34 263472.34 93600 -1 4273
4302 0 449912.34 263674.34 93720 -1 4301
4303 0 449944.34 263884.34 93840 -1 4302
4304 0 449978.34 264128.34 93960 -1 4303
4305 0 449976.34 264516.34 94080 -1 4304
4306 0 450262.34 264600.34 94200 -1 4305
4307 0 450240 261824 93920 164 4267
4308 0 450016 261696 93840 122 4307
4309 0 449824 261536 93760 102 4308
4310 0 449664 261344 93680 124 4309
4311 0 449504 261184 93520 102 4310
4312 0 449344 261024 93360 115 4311
4313 0 449152 260864 93200 64 4312
4314 0 448960 260832 93040 98 4313
4315 0 448736 260704 93040 60 4314
4316 0 448512 260576 93040 60 4315
4317 0 448416 260544 93040 51 4316
4318 0 448224 260736 93000 40 4317
4319 0 448032 260864 92880 32 4318
4320 0 447840 261056 92840 51 4319
4321 0 447744 261152 92800 51 4320
4322 0 447735 261167 92760 -1 4321
4323 0 447609 261301 92680 -1 4322
4324 0 447317 261399 92640 -1 4323
4325 0 447399 261481 92520 -1 4324
4326 0 447407 261571 92440 -1 4325
4327 0 448224 260352 93080 64 4317
4328 0 448224 260096 93080 51 4327
4329 0 448256 259840 93080 71 4328
4330 0 448320 259584 93000 51 4329
4331 0 448288 259328 93000 45 4330
4332 0 448029 259215 92920 -1 4331
4333 0 447593 259427 92880 -1 4332
4334 0 447395 259633 93000 -1 4333
4335 0 447177 259739 93040 -1 4334
4336 0 447317 259815 92920 -1 4335
4337 0 447339 259881 92840 -1 4336
4338 0 447135 259705 93200 -1 4335
4339 0 447761 259185 92840 -1 4333
4340 0 447725 259087 92760 -1 4339
4341 0 447695 259065 92680 -1 4340
4342 0 447965 258989 92520 -1 4341
4343 0 448859 260923 92920 -1 4314
4344 0 448899 260963 92800 -1 4343
4345 0 449005 261067 92680 -1 4344
4346 0 448497 261143 92880 -1 4343
4347 0 448365 261257 92920 -1 4346
4348 0 455463 263349 94440 -1 4247
4349 0 455485 263905 94400 -1 4348
4350 0 455501 264095 94360 -1 4349
4351 0 455237 264543 94400 -1 4350
4352 0 455137 264767 94480 -1 4351
4353 0 454911 263295 94240 -1 4348
4354 0 454821 263365 94160 -1 4353
4355 0 455710.34 262685.66 94600 -1 4242
4356 0 455682.34 262635.66 94520 -1 4355
4357 0 455576.34 262473.66 94400 -1 4356
4358 0 455310.34 262335.66 94320 -1 4357
4359 0 456896 263200 94520 108 4240
4360 0 457024 263456 94440 102 4359
4361 0 457120 263680 94360 128 4360
4362 0 457248 263840 94200 86 4361
4363 0 457376 264064 94160 86 4362
4364 0 457472 264288 94000 81 4363
4365 0 457600 264544 93960 98 4364
4366 0 457760 264736 93920 108 4365
4367 0 457824 264960 93840 96 4366
4368 0 457971.6 265192.2 93800 -1 4367
4369 0 458223.1 265395.62 93760 -1 4368
4370 0 458336.66 265560.84 93840 -1 4369
4371 0 458374.9 265651.7 93920 -1 4370
4372 0 458570.44 265818.47 93920 -1 4371
4373 0 458311.25 265842.97 94000 -1 4371
4374 0 458146.7 265971.62 94080 -1 4373
4375 0 458099 265980 94240 -1 4374
4376 0 458079 265906 94400 -1 4375
4377 0 458061 265868 94480 -1 4376
4378 0 457961 265878 94680 -1 4377
4379 0 457773 265934 94840 -1 4378
4380 0 457635 265988 94960 -1 4379
4381 0 457657 266036 95120 -1 4380
4382 0 459104 260672 93800 200 4228
4383 0 458912 260480 93760 209 4382
4384 0 458720 260256 93800 189 4383
4385 0 458560 260064 93880 163 4384
4386 0 458336 259904 93880 148 4385
4387 0 458112 259776 93880 120 4386
4388 0 457888 259616 93880 122 4387
4389 0 457696 259424 93840 135 4388
4390 0 457472 259296 93760 136 4389
4391 0 457280 259168 93640 131 4390
4392 0 457056 259040 93600 96 4391
4393 0 456864 258976 93440 156 4392
4394 0 456768 258720 93400 124 4393
4395 0 456544 258592 93400 163 4394
4396 0 456320 258464 93280 122 4395
4397 0 456128 258304 93240 120 4396
4398 0 455936 258112 93240 140 4397
4399 0 455808 257888 93240 178 4398
4400 0 455744 257632 93240 160 4399
4401 0 455648 257376 93160 163 4400
4402 0 455648 257120 93080 200 4401
4403 0 455584 256864 93080 240 4402
4404 0 455520 256640 92920 163 4403
4405 0 455360 256544 92720 224 4404
4406 0 455232 256352 92560 200 4405
4407 0 455232 256256 92320 137 4406
4408 0 455200 256224 92040 163 4407
4409 0 455328 256288 91800 157 4408
4410 0 455136 256352 91640 124 4409
4411 0 454944 256288 91480 71 4410
4412 0 455284.8 256144.44 91400 -1 4411
4413 0 455365.94 256017.1 91280 40 4412
4414 0 455559.44 255994.36 91160 40 4413
4415 0 455603.12 255791.53 91040 40 4414
4416 0 455638.62 255669.72 90840 40 4415
4417 0 455631.8 255631.44 90640 75 4416
4418 0 456296.56 255247.23 90600 91 4417
4419 0 455275.8 255065.17 90560 160 4418
4420 0 455332.38 254922 90440 160 4419
4421 0 455715 254404.17 90480 139 4420
4422 0 455763.2 254273 90520 91 4421
4423 0 455728.16 254176.56 90560 91 4422
4424 0 456726.97 254065.75 90600 86 4423
4425 0 456702.53 254005.25 90640 86 4424
4426 0 456671.4 253937.03 90680 86 4425
4427 0 456516.62 253780.94 90720 86 4426
4428 0 456408.38 253703.6 90760 86 4427
4429 0 456294.3 253599.1 90720 86 4428
4430 0 456246.84 253591.4 90640 86 4429
4431 0 456123.9 253553.06 90600 86 4430
4432 0 455043.38 253524.47 90560 -1 4431
4433 0 454993.16 253468.03 90480 -1 4432
4434 0 454988.6 253381.34 90360 -1 4433
4435 0 454990.75 253374.38 90240 -1 4434
4436 0 454981.94 253317 90160 -1 4435
4437 0 454956.9 253233.47 90040 -1 4436
4438 0 454848.16 253138.66 89920 -1 4437
4439 0 454781.62 253038.12 89760 -1 4438
4440 0 454726.47 252853 89600 -1 4439
4441 0 454676.22 252782.47 89520 -1 4440
4442 0 454679.34 252754.33 89480 -1 4441
4443 0 454685.78 252699 89400 -1 4442
4444 0 454712.16 252595.19 89240 -1 4443
4445 0 454762 252501.84 89080 -1 4444
4446 0 454737.28 252465.56 88960 -1 4445
4447 0 454802.12 252468.9 88760 -1 4446
4448 0 454814.22 252431.25 88600 -1 4447
4449 0 454711.8 252458.78 88400 -1 4448
4450 0 454302.2 252360.97 88400 -1 4449
4451 0 454410.03 252019.6 88400 -1 4450
4452 0 454579 251583 88520 -1 4451
4453 0 454703 251379 88360 -1 4452
4454 0 454751 251355 88280 -1 4453
4455 0 454965 251365 88160 -1 4454
4456 0 454296.06 252409.62 88200 -1 4450
4457 0 454068.97 252524.6 88040 -1 4456
4458 0 453991.62 252597.62 87920 -1 4457
4459 0 453992.72 252629.94 87800 -1 4458
4460 0 453995.2 252674.16 87640 -1 4459
4461 0 453946.97 252694.6 87520 -1 4460
4462 0 453947.75 252820.64 87360 -1 4461
4463 0 453845.56 253000.66 87240 -1 4462
4464 0 453907.06 252941.97 87120 -1 4463
4465 0 453955.34 252970 87080 -1 4464
4466 0 454052.44 253026.19 87000 -1 4465
4467 0 454320.88 253186.89 86840 -1 4466
4468 0 454422.22 253323.2 86680 -1 4467
4469 0 454729.06 253488.9 86520 -1 4468
4470 0 454952.12 253522.47 86400 -1 4469
4471 0 455112.5 253469.16 86280 -1 4470
4472 0 455286.06 253579.89 86120 -1 4471
4473 0 455467.47 253512.69 85960 -1 4472
4474 0 455544.25 253406.5 85840 -1 4473
4475 0 455570.44 253371.27 85800 -1 4474
4476 0 455678.72 253369.05 85760 -1 4475
4477 0 455729.53 253255.34 85640 -1 4476
4478 0 455833.75 253218.75 85520 -1 4477
4479 0 455826.12 253210.22 85480 -1 4478
4480 0 454121 252740.25 89520 -1 4442
4481 0 454125 252788.25 89560 -1 4480
4482 0 454093 252768.25 89600 -1 4481
4483 0 456184 253691 90920 -1 4428
4484 0 456018 253697 90880 -1 4483
4485 0 455988 253687 90840 -1 4484
4486 0 455942.3 254529.05 90320 91 4420
4487 0 456180.3 254384.98 90240 80 4486
4488 0 456438 254143.84 90160 86 4487
4489 0 456558.4 253980.72 90080 131 4488
4490 0 456752.5 253790.42 90000 157 4489
4491 0 456835.25 253660.86 89920 124 4490
4492 0 456908.62 253524.69 89800 124 4491
4493 0 457047.56 253345.64 89720 91 4492
4494 0 457259.6 253030.14 89680 32 4493
4495 0 457525.38 252817.42 89640 32 4494
4496 0 457733.8 252622.3 89560 60 4495
4497 0 457457.75 252600.12 89480 60 4496
4498 0 457325.5 252440.03 89440 60 4497
4499 0 457194.66 252265.33 89480 -1 4498
4500 0 457030.66 252201.33 89560 -1 4499
4501 0 456614.66 252045.33 89600 -1 4500
4502 0 456522.66 252001.33 89680 -1 4501
4503 0 457858.2 252485.97 89680 115 4496
4504 0 458209.56 252333.98 89800 124 4503
4505 0 458400 252495.08 89760 124 4504
4506 0 458319.4 252280.92 89920 124 4504
4507 0 458358.66 252113.86 89960 112 4506
4508 0 459246.6 251661.3 90040 90 4507
4509 0 459520 251456 90080 81 4508
4510 0 459744 251264 90080 81 4509
4511 0 459968 251072 90040 81 4510
4512 0 460192 250912 90000 98 4511
4513 0 460416 250752 90000 128 4512
4514 0 460512 250496 89920 139 4513
4515 0 460768 250464 89840 122 4514
4516 0 461024 250432 89880 128 4515
4517 0 461280 250336 89880 107 4516
4518 0 461312 250080 89880 120 4517
4519 0 461504 249920 89800 104 4518
4520 0 461131 250005 89360 -1 4519
4521 0 461239 249887 89160 -1 4520
4522 0 461321 249883 89000 -1 4521
4523 0 461760 249856 89800 96 4519
4524 0 461984 249760 89880 40 4523
4525 0 462240 249696 89880 120 4524
4526 0 462464 249600 89960 75 4525
4527 0 462720 249536 90000 107 4526
4528 0 462976 249472 90040 90 4527
4529 0 463168 249376 90200 45 4528
4530 0 463360 249312 90400 120 4529
4531 0 463616 249312 90320 96 4530
4532 0 464483.78 249068.94 90320 -1 4531
4533 0 465106.2 248924.69 90320 -1 4532
4534 0 465420.62 248732.1 90200 -1 4533
4535 0 465761.5 248547.92 90080 -1 4534
4536 0 466062.03 248413.11 89880 -1 4535
4537 0 466936.12 248227.44 89760 -1 4536
4538 0 467726.5 248357.86 89880 -1 4537
4539 0 468110.7 248433.5 89920 -1 4538
4540 0 468624.94 248465.14 89880 -1 4539
4541 0 468808.44 248395.11 90000 -1 4540
4542 0 468940.75 248181.12 90000 -1 4541
4543 0 469020.7 247978 89920 -1 4542
4544 0 468987.78 247794.84 89920 -1 4543
4545 0 469001.7 247598.52 89880 -1 4544
4546 0 469033.72 247499.95 89920 -1 4545
4547 0 469073.47 247464.34 90000 -1 4546
4548 0 469179.12 247438.14 90120 -1 4547
4549 0 469311.3 247385.12 90240 -1 4548
4550 0 469419.44 247385.45 90280 -1 4549
4551 0 469573.12 247474.39 90320 -1 4550
4552 0 469781.44 247500.62 90320 -1 4551
4553 0 469986.56 247541.17 90320 -1 4552
4554 0 470111.2 247564.97 90320 -1 4553
4555 0 470265.3 247544.8 90240 -1 4554
4556 0 470418.9 247478.17 90160 -1 4555
4557 0 470506.75 247271.97 90080 -1 4556
4558 0 470544.2 247201.47 90000 -1 4557
4559 0 468844.75 248413.75 90120 -1 4541
4560 0 468900.8 248354.78 90280 -1 4559
4561 0 468833.06 248391.56 90400 -1 4560
4562 0 468880.9 248267.45 90480 -1 4561
4563 0 468992.3 248311.55 90560 -1 4562
4564 0 470996.06 248341.14 90640 -1 4563
4565 0 470846.8 248404.2 90720 -1 4564
4566 0 470622.75 248499.14 90840 -1 4565
4567 0 470626.16 248609.84 90960 -1 4566
4568 0 470733.16 248689.14 91080 -1 4567
4569 0 470891.72 248638.08 91240 -1 4568
4570 0 471460.4 248712.52 91400 -1 4569
4571 0 471772.88 248520.34 91680 -1 4570
4572 0 472055.94 248416.97 91840 -1 4571
4573 0 472169.53 248469.9 91840 -1 4572
4574 0 471732.1 248750.95 91320 -1 4570
4575 0 471829.1 248828.88 91240 -1 4574
4576 0 471755.47 249055.38 91040 -1 4575
4577 0 471847.47 249119.52 90960 -1 4576
4578 0 471857.84 249352.69 90840 -1 4577
4579 0 471989.94 249512.8 90720 -1 4578
4580 0 472237.38 249572.31 90640 -1 4579
4581 0 472475.94 249433.17 90640 -1 4580
4582 0 470654.4 247947.03 90720 -1 4565
4583 0 470642 247624.06 90720 -1 4582
4584 0 470901.6 247518.39 90640 -1 4583
4585 0 470640.8 247574.52 90760 -1 4583
4586 0 470528.72 247666.42 90880 -1 4585
4587 0 455206.3 255751.38 90600 40 4417
4588 0 454401.44 255742.4 90560 40 4587
4589 0 454319.2 255713.5 90520 40 4588
4590 0 453551.72 255323.58 90400 -1 4589
4591 0 453048 255156.61 90360 -1 4590
4592 0 451892.56 254256.16 90320 -1 4591
4593 0 451825.75 254107.34 89960 -1 4592
4594 0 451495.4 253406.5 89560 -1 4593
4595 0 451217.2 253209.66 89520 -1 4594
4596 0 450964.5 253069.1 89400 -1 4595
4597 0 450776.8 253009.88 89320 -1 4596
4598 0 450533.28 253005.78 89200 -1 4597
4599 0 450458.2 253012.5 89040 -1 4598
4600 0 450555.06 252909.78 88800 -1 4599
4601 0 450547.8 252846.12 88720 -1 4600
4602 0 450609.38 252811.53 88640 -1 4601
4603 0 450556.03 252768.4 88480 -1 4602
4604 0 450456.38 252764.06 88400 -1 4603
4605 0 450129.1 252837.94 88400 -1 4604
4606 0 449986 252819 88440 -1 4605
4607 0 449764 252835 88480 -1 4606
4608 0 450431.88 252831.88 88160 -1 4604
4609 0 450423.4 252824.31 88120 -1 4608
4610 0 450449.62 252870.9 87880 -1 4609
4611 0 450399.8 252841.6 87600 -1 4610
4612 0 450367.88 252786.62 87400 -1 4611
4613 0 450450.03 252720.6 87160 -1 4612
4614 0 450543.88 252894.12 86960 -1 4613
4615 0 450494.28 252995.88 86800 -1 4614
4616 0 450566.7 253088.9 86600 -1 4615
4617 0 450626.72 253110.22 86520 -1 4616
4618 0 450625.47 253152.47 86480 -1 4617
4619 0 450871.53 253572.62 86480 -1 4618
4620 0 450937 253732 86400 -1 4619
4621 0 450499.78 253068 86280 -1 4618
4622 0 450480.8 253010.4 86120 -1 4621
4623 0 450476.25 252995.56 86080 -1 4622
4624 0 450599.75 252868.38 85880 -1 4623
4625 0 450754.88 252748.9 85760 -1 4624
4626 0 450799.6 252677.6 85640 -1 4625
4627 0 450952.56 252516.88 85480 -1 4626
4628 0 451094.06 252387.1 85360 -1 4627
4629 0 451173.28 252291.62 85160 -1 4628
4630 0 451267.1 252158.28 84960 -1 4629
4631 0 451405.7 252072.94 84880 -1 4630
4632 0 451496.28 252011.03 84800 -1 4631
4633 0 451540.16 252005 84680 -1 4632
4634 0 451622.5 251999.81 84480 -1 4633
4635 0 451658 252013.69 84320 -1 4634
4636 0 451717.28 252077.88 84120 -1 4635
4637 0 451689.94 252139.69 83920 -1 4636
4638 0 451823.56 252244.72 83680 -1 4637
4639 0 452062.06 252326.47 83440 -1 4638
4640 0 452136.22 252382.03 83240 -1 4639
4641 0 452348.28 252371.44 83000 -1 4640
4642 0 452476.34 252341.34 82800 -1 4641
4643 0 452687.22 252291.22 82600 -1 4642
4644 0 452955.9 252092.6 82520 -1 4643
4645 0 453006.66 251843.1 82440 -1 4644
4646 0 453029 251732.6 82320 -1 4645
4647 0 453028.28 251350.56 82160 -1 4646
4648 0 453192.03 251105.69 82080 -1 4647
4649 0 453255.56 250913.19 82000 -1 4648
4650 0 453298.28 250717.16 81960 -1 4649
4651 0 453324.2 250602.88 81920 -1 4650
4652 0 453374.75 250536.6 81840 -1 4651
4653 0 453433.22 250499.22 81680 -1 4652
4654 0 453582.06 250217.31 81560 -1 4653
4655 0 453730 250197.84 81400 -1 4654
4656 0 453821.62 250167.16 81280 -1 4655
4657 0 453955.03 250125.97 81160 -1 4656
4658 0 454413.28 250016.38 81040 -1 4657
4659 0 454675.5 250039.12 80960 -1 4658
4660 0 454809.7 250048 80840 -1 4659
4661 0 454891.25 249975.1 80680 -1 4660
4662 0 455207.16 249908.1 80480 -1 4661
4663 0 455652.3 249759.4 80400 -1 4662
4664 0 455816.03 249644.1 80320 -1 4663
4665 0 455935.62 249496.44 80200 -1 4664
4666 0 456495 249249 80240 -1 4665
4667 0 456723.4 249264 80360 -1 4666
4668 0 456893.22 249281.66 80440 -1 4667
4669 0 456925.66 249292.94 80560 -1 4668
4670 0 457215.2 249372.97 80600 -1 4669
4671 0 457334.1 249408.16 80720 -1 4670
4672 0 457303.44 249417.6 80920 -1 4671
4673 0 457233.9 249328.44 81080 -1 4672
4674 0 457229.4 249167.53 81240 -1 4673
4675 0 457253.4 249137.88 81520 -1 4674
4676 0 457347.28 249149 81600 -1 4675
4677 0 457442.2 249111.44 81760 -1 4676
4678 0 457436.22 249082.88 81920 -1 4677
4679 0 457460.5 249094 82000 -1 4678
4680 0 457485.28 249105.28 82080 -1 4679
4681 0 457519.9 249063.72 82280 -1 4680
4682 0 457531.53 249082.25 82360 -1 4681
4683 0 457390.97 249058.34 82440 -1 4682
4684 0 457354.5 249021 82520 -1 4683
4685 0 457336.6 249089.5 82680 -1 4684
4686 0 457353 249222.31 82840 -1 4685
4687 0 457310.53 249257.56 82960 -1 4686
4688 0 457255.3 249397.31 83080 -1 4687
4689 0 457144.47 249486.86 83080 -1 4688
4690 0 456972.66 249486.53 83080 -1 4689
4691 0 456995.8 249470.03 83000 -1 4690
4692 0 456968.8 249464.98 82960 -1 4691
4693 0 457252.8 249474.69 83200 -1 4688
4694 0 457235.8 249624.47 83320 -1 4693
4695 0 457252.06 249684.47 83360 -1 4694
4696 0 457223.44 249847.9 83400 -1 4695
4697 0 457060.06 249936.56 83480 -1 4696
4698 0 457074.44 250000.47 83520 -1 4697
4699 0 457012.25 250108.22 83560 -1 4698
4700 0 456926.7 250224.97 83600 -1 4699
4701 0 456835.03 250257.44 83680 -1 4700
4702 0 456747.75 250259.11 83800 -1 4701
4703 0 456596.94 250110.53 83920 -1 4702
4704 0 456651.44 250022.78 83960 -1 4703
4705 0 456728.8 250010.98 84000 -1 4704
4706 0 456808.75 249943.08 84080 -1 4705
4707 0 456837.2 250420.61 83800 -1 4702
4708 0 456832.12 250621.27 83800 -1 4707
4709 0 456715.94 250751.02 83800 -1 4708
4710 0 457230.5 249323 82000 -1 4679
4711 0 457174.5 249523 81960 -1 4710
4712 0 450039 252987 86120 -1 4622
4713 0 451731.94 254011.5 90440 -1 4592
4714 0 451878 254138 90560 -1 4713
4715 0 452826 254154 90600 -1 4714
4716 0 452674 254234 90960 -1 4715
4717 0 452442 254174 91160 -1 4716
4718 0 452146 254082 91320 -1 4717
4719 0 451790 254022 91480 -1 4718
4720 0 451870 253990 91560 -1 4719
4721 0 456009.12 256364.12 91160 -1 4414
4722 0 454865.66 256217.66 91400 -1 4411
4723 0 454589.4 256275.1 91400 -1 4722
4724 0 454304.1 256224.67 91360 -1 4723
4725 0 454018.7 256214.84 91400 -1 4724
4726 0 453496 256190 91520 -1 4725
4727 0 452888 256142 91480 -1 4726
4728 0 452156 256152 91520 -1 4727
4729 0 451766 255978 91720 -1 4728
4730 0 451480 255876 91840 -1 4729
4731 0 451200 255762 91960 -1 4730
4732 0 451094 255714 92040 -1 4731
4733 0 452090 256230 91440 -1 4728
4734 0 452082 256268 91360 -1 4733
4735 0 452072 256320 91240 -1 4734
4736 0 452048 256274 91120 -1 4735
4737 0 451792 256230 91040 -1 4736
4738 0 451738 256168 91000 -1 4737
4739 0 451740 256278 90960 -1 4738
4740 0 465216 264128 91560 32 4200
4741 0 465120 264256 91360 40 4740
4742 0 464928 264288 91520 32 4741
4743 0 468256 264960 91240 301 4188
4744 0 468160 265184 91360 348 4743
4745 0 467968 265344 91520 352 4744
4746 0 467808 265472 91720 327 4745
4747 0 467616 265504 91920 297 4746
4748 0 467488 265504 92160 340 4747
4749 0 467424 265664 92360 228 4748
4750 0 467296 265824 92560 198 4749
4751 0 467136 265888 92800 321 4750
4752 0 467104 266048 93000 416 4751
4753 0 467168 266208 93240 338 4752
4754 0 467168 266368 93440 346 4753
4755 0 467040 266496 93640 376 4754
4756 0 466944 266656 93840 391 4755
4757 0 466848 266848 94000 360 4756
4758 0 466816 267008 94200 310 4757
4759 0 466784 267136 94440 325 4758
4760 0 466688 267200 94680 300 4759
4761 0 466528 267232 94920 262 4760
4762 0 466336 267264 95080 219 4761
4763 0 466336 267008 95080 45 4762
4764 0 466144 266784 95080 45 4763
4765 0 465888 266752 95000 60 4764
4766 0 465632 266752 95000 60 4765
4767 0 465408 266880 95040 60 4766
4768 0 465152 266912 95040 60 4767
4769 0 464896 266912 94960 45 4768
4770 0 464864 266912 94960 51 4769
4771 0 466208 267424 95200 101 4762
4772 0 466208 267424 95480 131 4771
4773 0 466176 267456 95760 75 4772
4774 0 466176 267456 95800 89 4773
4775 0 466176 267456 96000 163 4774
4776 0 466176 267456 96280 164 4775
4777 0 466240 267392 96520 212 4776
4778 0 466400 267360 96720 212 4777
4779 0 466528 267232 96920 104 4778
4780 0 466688 267168 97120 32 4779
4781 0 466848 267104 97320 71 4780
4782 0 467008 267104 97520 163 4781
4783 0 467104 267104 97760 64 4782
4784 0 467104 267104 97880 81 4783
4785 0 467360 267136 97880 136 4784
4786 0 467616 267136 97840 98 4785
4787 0 467872 267136 97840 32 4786
4788 0 468128 267136 97840 32 4787
4789 0 468384 267200 97840 51 4788
4790 0 468576 267232 97840 45 4789
4791 0 468727.88 267323.2 97720 -1 4790
4792 0 467104 267104 98160 51 4784
4793 0 467104 267072 98440 64 4792
4794 0 467008 267200 98640 40 4793
4795 0 467072 267456 98640 40 4794
4796 0 467168 267552 98640 32 4795
4797 0 467280 267280 98760 -1 4794
4798 0 467280 267367 99040 -1 4797
4799 0 467486 267429 99240 -1 4798
4800 0 467520 267456 99440 120 4799
4801 0 467264 267488 99560 128 4800
4802 0 467008 267584 99600 90 4801
4803 0 467252.4 267914.44 99680 91 4802
4804 0 467232 267872 100040 98 4803
4805 0 467424 267840 100200 150 4804
4806 0 467520 267840 100480 164 4805
4807 0 467584 267840 100760 178 4806
4808 0 467712 267808 101000 245 4807
4809 0 467680 267936 101240 228 4808
4810 0 467584 268032 101480 232 4809
4811 0 467456 268096 101720 210 4810
4812 0 467392 268128 102000 224 4811
4813 0 467392 268096 102280 176 4812
4814 0 467392 268064 102560 172 4813
4815 0 467552 267968 102760 168 4814
4816 0 467712 267968 103000 224 4815
4817 0 467808 267968 103240 178 4816
4818 0 467936 268000 103480 131 4817
4819 0 468000 268000 103760 122 4818
4820 0 468160 267872 103960 128 4819
4821 0 468352 267872 104160 160 4820
4822 0 468480 267936 104400 140 4821
4823 0 468640 267936 104640 157 4822
4824 0 468736 267904 104880 148 4823
4825 0 468736 267904 105160 214 4824
4826 0 468864 267808 105360 164 4825
4827 0 469120 267808 105440 221 4826
4828 0 469344 267808 105560 226 4827
4829 0 469344 267712 105840 160 4828
4830 0 469248 267648 106080 80 4829
4831 0 469088 267616 106320 32 4830
4832 0 469088 267552 106600 124 4831
4833 0 468928 267488 106800 164 4832
4834 0 468832 267424 107040 181 4833
4835 0 468896 267296 107280 232 4834
4836 0 468928 267296 107560 217 4835
4837 0 468992 267296 107840 200 4836
4838 0 469216 267360 108000 218 4837
4839 0 469408 267296 108160 200 4838
4840 0 469600 267168 108360 166 4839
4841 0 469824 267200 108520 176 4840
4842 0 470016 267072 108640 186 4841
4843 0 470240 267040 108800 140 4842
4844 0 470400 267136 109000 186 4843
4845 0 470400 267136 109280 96 4844
4846 0 470176 267264 109400 32 4845
4847 0 470144 266976 109440 32 4846
4848 0 470176 266944 109400 32 4847
4849 0 470528 267104 109440 163 4845
4850 0 470656 267072 109680 160 4849
4851 0 470688 267008 109920 206 4850
4852 0 470624 266944 110160 229 4851
4853 0 470528 266880 110400 217 4852
4854 0 470400 266752 110640 141 4853
4855 0 470400 266816 110920 178 4854
4856 0 470176 266688 111000 140 4855
4857 0 469952 266496 111040 122 4856
4858 0 469856 266336 111240 131 4857
4859 0 469728 266240 111440 122 4858
4860 0 469568 266144 111640 148 4859
4861 0 469408 266080 111880 102 4860
4862 0 469280 266080 112120 71 4861
4863 0 469248 266080 112400 71 4862
4864 0 469184 266048 112640 102 4863
4865 0 469088 265920 112840 134 4864
4866 0 468928 265888 113040 160 4865
4867 0 468800 265824 113280 90 4866
4868 0 468768 265696 113520 115 4867
4869 0 468736 265472 113720 186 4868
4870 0 468576 265312 113880 153 4869
4871 0 468480 265088 113960 183 4870
4872 0 468384 264896 114120 189 4871
4873 0 468160 264800 114240 175 4872
4874 0 467936 264736 114360 209 4873
4875 0 467744 264640 114520 175 4874
4876 0 467552 264544 114680 178 4875
4877 0 467360 264608 114880 178 4876
4878 0 467200 264608 115080 154 4877
4879 0 467136 264512 115320 140 4878
4880 0 467072 264448 115560 164 4879
4881 0 466944 264320 115760 128 4880
4882 0 466752 264256 115960 120 4881
4883 0 466560 264288 116120 120 4882
4884 0 466560 264480 115920 60 4883
4885 0 466528 264640 115720 51 4884
4886 0 466336 264640 115760 32 4885
4887 0 466432 264288 116280 124 4883
4888 0 466176 264224 116320 166 4887
4889 0 466080 264096 116520 153 4888
4890 0 465920 263904 116600 101 4889
4891 0 465728 263712 116680 107 4890
4892 0 465664 263648 116760 86 4891
4893 0 465504 263488 116960 102 4892
4894 0 465408 263296 117120 163 4893
4895 0 465376 263072 117320 178 4894
4896 0 465440 262880 117480 176 4895
4897 0 465600 262720 117640 160 4896
4898 0 465728 262624 117840 104 4897
4899 0 465824 262496 118080 104 4898
4900 0 465856 262336 118320 124 4899
4901 0 465888 262144 118480 98 4900
4902 0 465824 261920 118600 32 4901
4903 0 465728 261760 118800 148 4902
4904 0 465568 261568 118920 136 4903
4905 0 465536 261376 119080 156 4904
4906 0 465536 261152 119200 120 4905
4907 0 465440 260928 119320 122 4906
4908 0 465280 260768 119480 96 4907
4909 0 465312 260608 119680 139 4908
4910 0 465184 260448 119840 96 4909
4911 0 465056 260256 119960 96 4910
4912 0 465024 260064 120120 115 4911
4913 0 464928 259840 120200 164 4912
4914 0 464864 259616 120320 120 4913
4915 0 464832 259360 120400 136 4914
4916 0 464896 259136 120520 101 4915
4917 0 464896 258880 120560 136 4916
4918 0 465024 258720 120760 98 4917
4919 0 465120 258496 120840 71 4918
4920 0 465088 258240 120880 80 4919
4921 0 464960 258048 121000 154 4920
4922 0 464864 257824 121120 136 4921
4923 0 464832 257632 121280 139 4922
4924 0 464768 257408 121400 160 4923
4925 0 464736 257216 121560 153 4924
4926 0 464704 256992 121680 128 4925
4927 0 464672 256768 121840 134 4926
4928 0 464672 256544 122000 115 4927
4929 0 464608 256320 122160 128 4928
4930 0 464608 256096 122360 124 4929
4931 0 464704 255872 122480 166 4930
4932 0 464800 255648 122600 156 4931
4933 0 464800 255424 122760 140 4932
4934 0 464896 255232 122920 136 4933
4935 0 464992 254976 122920 139 4934
4936 0 464960 254784 123120 135 4935
4937 0 464928 254528 123240 140 4936
4938 0 464928 254304 123360 134 4937
4939 0 464960 254112 123560 120 4938
4940 0 464960 253888 123760 98 4939
4941 0 464992 253664 123920 150 4940
4942 0 465088 253472 124080 163 4941
4943 0 465216 253312 124280 128 4942
4944 0 465312 253184 124480 160 4943
4945 0 465408 253024 124680 148 4944
4946 0 465440 252864 124880 163 4945
4947 0 465408 252704 125120 150 4946
4948 0 465312 252576 125320 96 4947
4949 0 465280 252416 125520 75 4948
4950 0 465280 252192 125680 80 4949
4951 0 465184 252064 125880 86 4950
4952 0 465120 251936 126120 91 4951
4953 0 464960 251808 126320 128 4952
4954 0 464896 251648 126520 107 4953
4955 0 464800 251520 126720 90 4954
4956 0 464800 251296 126920 124 4955
4957 0 464768 251072 127080 81 4956
4958 0 464864 250880 127280 134 4957
4959 0 464864 250624 127400 86 4958
4960 0 464832 250432 127560 122 4959
4961 0 464768 250208 127720 153 4960
4962 0 464672 249984 127800 108 4961
4963 0 464512 249824 128000 96 4962
4964 0 464480 249632 128200 98 4963
4965 0 464448 249472 128400 96 4964
4966 0 464352 249312 128600 101 4965
4967 0 464288 249120 128800 128 4966
4968 0 464224 248928 128960 104 4967
4969 0 464128 248736 129160 120 4968
4970 0 464064 248576 129360 122 4969
4971 0 464032 248416 129600 104 4970
4972 0 464064 248384 129880 178 4971
4973 0 464000 248256 130120 172 4972
4974 0 463968 248096 130320 160 4973
4975 0 463872 247840 130320 124 4974
4976 0 463808 247584 130400 107 4975
4977 0 463648 247488 130640 150 4976
4978 0 463552 247328 130880 164 4977
4979 0 463424 247168 131040 148 4978
4980 0 463232 247040 131240 148 4979
4981 0 463072 246912 131400 108 4980
4982 0 462944 246848 131640 143 4981
4983 0 462912 246784 131880 128 4982
4984 0 462784 246752 132120 172 4983
4985 0 462592 246720 132320 157 4984
4986 0 462432 246720 132520 181 4985
4987 0 462240 246624 132720 164 4986
4988 0 462048 246592 132920 120 4987
4989 0 461856 246528 133080 140 4988
4990 0 461728 246368 133280 139 4989
4991 0 461568 246240 133480 150 4990
4992 0 461408 246176 133680 124 4991
4993 0 461216 246048 133880 148 4992
4994 0 461120 245888 134080 102 4993
4995 0 460960 245792 134280 128 4994
4996 0 460832 245632 134480 148 4995
4997 0 460640 245504 134640 124 4996
4998 0 460384 245440 134720 71 4997
4999 0 460224 245408 134920 75 4998
5000 0 460128 245248 135160 140 4999
5001 0 459904 245120 135280 148 5000
5002 0 459680 245056 135400 156 5001
5003 0 459456 245024 135520 140 5002
5004 0 459296 244960 135720 140 5003
5005 0 459136 244928 135920 148 5004
5006 0 459136 244768 136120 108 5005
5007 0 459040 244640 136320 90 5006
5008 0 458944 244608 136560 98 5007
5009 0 458784 244544 136760 101 5008
5010 0 458592 244416 136960 128 5009
5011 0 458368 244416 137080 102 5010
5012 0 458176 244352 137240 139 5011
5013 0 457984 244192 137320 80 5012
5014 0 457856 244032 137480 40 5013
5015 0 457696 243840 137640 91 5014
5016 0 457504 243680 137800 107 5015
5017 0 457344 243552 137960 120 5016
5018 0 457152 243392 138080 107 5017
5019 0 456928 243360 138240 122 5018
5020 0 456768 243392 138440 122 5019
5021 0 456544 243328 138560 153 5020
5022 0 456320 243328 138680 154 5021
5023 0 456160 243328 138880 153 5022
5024 0 455968 243200 139000 163 5023
5025 0 455744 243200 139160 124 5024
5026 0 455584 243168 139360 200 5025
5027 0 455483.28 243274.78 139600 197 5026
5028 0 455424 243360 139840 128 5027
5029 0 455264 243488 140040 107 5028
5030 0 455072 243488 140240 128 5029
5031 0 454912 243520 140440 120 5030
5032 0 454720 243456 140600 157 5031
5033 0 454560 243360 140800 176 5032
5034 0 454432 243232 141000 153 5033
5035 0 454176 243200 141120 131 5034
5036 0 453920 243200 141160 131 5035
5037 0 453664 243168 141240 128 5036
5038 0 453440 243168 141360 115 5037
5039 0 453184 243232 141440 150 5038
5040 0 452960 243232 141560 107 5039
5041 0 452768 243296 141720 148 5040
5042 0 452608 243392 141920 124 5041
5043 0 452416 243488 142120 120 5042
5044 0 452256 243488 142320 122 5043
5045 0 452032 243520 142480 128 5044
5046 0 451776 243520 142600 134 5045
5047 0 451520 243552 142720 122 5046
5048 0 451328 243648 142880 166 5047
5049 0 451072 243712 142920 156 5048
5050 0 450880 243648 143080 160 5049
5051 0 450688 243616 143240 175 5050
5052 0 450496 243520 143440 157 5051
5053 0 450304 243488 143640 160 5052
5054 0 450112 243360 143760 40 5053
5055 0 449280 243840 144040 64 5054
5056 0 449024 243872 144120 157 5055
5057 0 448832 243872 144320 178 5056
5058 0 448608 243872 144440 175 5057
5059 0 448384 243808 144560 120 5058
5060 0 448192 243744 144720 150 5059
5061 0 447936 243744 144760 163 5060
5062 0 447680 243776 144760 172 5061
5063 0 447456 243904 144840 157 5062
5064 0 447232 244032 144840 96 5063
5065 0 446976 244032 144920 200 5064
5066 0 446720 244128 145000 172 5065
5067 0 446464 244032 145000 244 5066
5068 0 446208 244096 145040 260 5067
5069 0 445952 244096 145000 256 5068
5070 0 445728 244192 145080 208 5069
5071 0 445472 244224 145120 176 5070
5072 0 445216 244320 145120 175 5071
5073 0 444960 244416 145160 153 5072
5074 0 444704 244544 145200 120 5073
5075 0 444512 244704 145280 104 5074
5076 0 444256 244800 145280 102 5075
5077 0 444000 244832 145280 136 5076
5078 0 443744 244864 145320 115 5077
5079 0 443488 244896 145400 136 5078
5080 0 443232 244928 145400 134 5079
5081 0 442976 244960 145400 154 5080
5082 0 442720 244992 145400 153 5081
5083 0 442464 245088 145400 178 5082
5084 0 442208 245184 145400 156 5083
5085 0 442048 245376 145480 168 5084
5086 0 441888 245536 145600 202 5085
5087 0 441632 245568 145600 186 5086
5088 0 441440 245728 145640 128 5087
5089 0 441184 245856 145720 160 5088
5090 0 440928 245920 145720 136 5089
5091 0 440704 246016 145840 209 5090
5092 0 440448 246016 145880 186 5091
5093 0 440192 246048 145920 214 5092
5094 0 439968 246144 146000 227 5093
5095 0 439744 246272 146040 206 5094
5096 0 439488 246304 146080 236 5095
5097 0 439232 246336 146040 175 5096
5098 0 438976 246432 146080 139 5097
5099 0 438784 246528 146280 124 5098
5100 0 438592 246688 146400 160 5099
5101 0 438336 246656 146440 136 5100
5102 0 438080 246688 146400 163 5101
5103 0 437824 246720 146400 153 5102
5104 0 437568 246816 146400 137 5103
5105 0 437344 247008 146400 251 5104
5106 0 437088 247072 146400 245 5105
5107 0 436832 247104 146440 196 5106
5108 0 436576 247200 146480 197 5107
5109 0 436320 247232 146600 154 5108
5110 0 436096 247360 146680 160 5109
5111 0 435872 247488 146680 163 5110
5112 0 435680 247712 146680 190 5111
5113 0 435456 247872 146680 178 5112
5114 0 435200 247936 146680 139 5113
5115 0 434976 248032 146800 176 5114
5116 0 434720 248096 146880 160 5115
5117 0 434464 248192 146920 134 5116
5118 0 434208 248224 146920 150 5117
5119 0 433952 248256 146920 150 5118
5120 0 433696 248256 146920 128 5119
5121 0 433440 248256 146960 101 5120
5122 0 433184 248192 146960 124 5121
5123 0 432960 248160 147080 124 5122
5124 0 432736 248192 147240 139 5123
5125 0 432480 248288 147280 148 5124
5126 0 432224 248352 147360 190 5125
5127 0 432032 248448 147520 236 5126
5128 0 431808 248512 147640 202 5127
5129 0 431552 248576 147720 202 5128
5130 0 431328 248672 147800 202 5129
5131 0 431072 248768 147880 226 5130
5132 0 430848 248800 148000 172 5131
5133 0 430624 248960 148080 250 5132
5134 0 430400 248960 148200 202 5133
5135 0 430176 249120 148280 166 5134
5136 0 429952 249280 148320 172 5135
5137 0 429760 249408 148440 136 5136
5138 0 429504 249408 148440 91 5137
5139 0 429280 249408 148560 96 5138
5140 0 429120 249408 148760 175 5139
5141 0 428960 249408 148960 163 5140
5142 0 428736 249472 149120 200 5141
5143 0 428512 249600 149120 160 5142
5144 0 428352 249792 149240 235 5143
5145 0 428256 249920 149440 164 5144
5146 0 428096 249888 149640 150 5145
5147 0 427840 249952 149760 150 5146
5148 0 427648 250144 149840 154 5147
5149 0 427616 250176 149840 148 5148
5150 0 427520 250432 149880 175 5149
5151 0 427328 250624 150000 183 5150
5152 0 427168 250784 150200 153 5151
5153 0 426912 250848 150280 189 5152
5154 0 426656 250880 150320 208 5153
5155 0 426464 250944 150480 178 5154
5156 0 426208 250976 150600 135 5155
5157 0 425952 250976 150720 124 5156
5158 0 425696 250976 150800 186 5157
5159 0 425440 250944 150920 150 5158
5160 0 425248 250912 151120 160 5159
5161 0 425024 250912 151280 163 5160
5162 0 424800 250912 151400 131 5161
5163 0 424576 250912 151600 115 5162
5164 0 424384 250976 151800 122 5163
5165 0 424192 251104 151920 122 5164
5166 0 423968 251264 152040 108 5165
5167 0 423808 251424 152160 107 5166
5168 0 423648 251584 152320 148 5167
5169 0 423488 251712 152520 115 5168
5170 0 423296 251744 152680 64 5169
5171 0 423072 251776 152800 64 5170
5172 0 422848 251776 152920 64 5171
5173 0 422592 251776 153000 96 5172
5174 0 422368 251776 153120 115 5173
5175 0 422208 251776 153320 120 5174
5176 0 421952 251776 153320 128 5175
5177 0 421728 251904 153320 107 5176
5178 0 421472 251904 153360 60 5177
5179 0 421280 251904 153560 120 5178
5180 0 421056 251936 153680 102 5179
5181 0 420832 251936 153840 148 5180
5182 0 420576 251936 153920 140 5181
5183 0 420320 251936 154040 166 5182
5184 0 420096 251936 154160 181 5183
5185 0 419840 251936 154280 150 5184
5186 0 419616 251936 154480 154 5185
5187 0 419424 251968 154640 166 5186
5188 0 419232 252032 154800 150 5187
5189 0 419040 252192 154960 136 5188
5190 0 418816 252384 155000 139 5189
5191 0 418560 252416 155080 124 5190
5192 0 418336 252416 155280 168 5191
5193 0 418112 252416 155440 175 5192
5194 0 417920 252384 155600 175 5193
5195 0 417696 252288 155720 186 5194
5196 0 417440 252256 155800 139 5195
5197 0 417184 252192 155920 150 5196
5198 0 416928 252160 156000 124 5197
5199 0 416736 252128 156160 163 5198
5200 0 416480 252128 156160 136 5199
5201 0 416256 252128 156280 124 5200
5202 0 416217.6 252128 156320 137 5201
5203 0 416064 252128 156480 192 5202
5204 0 415808 252128 156560 202 5203
5205 0 415640 252128 156680 172 5204
5206 0 415584 252128 156720 163 5205
5207 0 415360 252128 156840 166 5206
5208 0 415296 252074.67 156880 193 5207
5209 0 415168 251968 156960 248 5208
5210 0 414912 251872 156960 221 5209
5211 0 414688 251872 157080 186 5210
5212 0 414464 251936 157200 150 5211
5213 0 414368 251984 157280 185 5212
5214 0 414272 252032 157360 221 5213
5215 0 414016 252032 157360 207 5214
5216 0 413941.34 252064 157320 197 5215
5217 0 413792 252128 157240 178 5216
5218 0 413632 252320 157160 189 5217
5219 0 413408 252480 157240 282 5218
5220 0 413365.34 252448 157320 283 5219
5221 0 413280 252384 157480 286 5220
5222 0 413184 252160 157560 280 5221
5223 0 413109.34 252170.67 157600 252 5222
5224 0 412960 252192 157680 197 5223
5225 0 412704 252224 157680 128 5224
5226 0 412448 252192 157680 131 5225
5227 0 412192 252160 157680 172 5226
5228 0 411936 252064 157600 163 5227
5229 0 411680 252032 157600 156 5228
5230 0 411424 252064 157640 136 5229
5231 0 411168 252128 157640 107 5230
5232 0 410976 252288 157760 189 5231
5233 0 410784 252352 157920 200 5232
5234 0 410624 252544 158000 175 5233
5235 0 410528 252800 158040 120 5234
5236 0 410400 252992 158160 181 5235
5237 0 410176 253088 158280 221 5236
5238 0 409920 253152 158400 226 5237
5239 0 409920 253184 158400 214 5238
5240 0 410016 253440 158400 98 5239
5241 0 409984 253696 158400 90 5240
5242 0 409888 253952 158400 104 5241
5243 0 409760 254176 158440 71 5242
5244 0 409568 254368 158560 98 5243
5245 0 409376 254528 158600 107 5244
5246 0 409152 254688 158680 141 5245
5247 0 408960 254880 158680 136 5246
5248 0 408768 255072 158720 135 5247
5249 0 408576 255264 158800 156 5248
5250 0 408416 255488 158880 150 5249
5251 0 408256 255712 158960 139 5250
5252 0 408064 255904 158960 102 5251
5253 0 407904 256032 159160 154 5252
5254 0 407712 256160 159360 190 5253
5255 0 407592 256256 159480 200 5254
5256 0 407552 256288 159520 204 5255
5257 0 407392 256480 159640 139 5256
5258 0 407392 256608 159800 165 5257
5259 0 407392 256640 159840 172 5258
5260 0 407136 256608 159840 96 5259
5261 0 406944 256768 159880 40 5260
5262 0 406912 256816 159840 38 5261
5263 0 406848 256912 159760 34 5262
5264 0 406816 256960 159720 32 5263
5265 0 406848 257120 159560 40 5264
5266 0 407102.25 257178.81 159440 -1 5265
5267 0 407392 256672 159880 129 5259
5268 0 407392 256704 159920 86 5267
5269 0 407392 256832 160160 101 5268
5270 0 407411.2 256947.2 160280 104 5269
5271 0 407424 257024 160360 107 5270
5272 0 407376 257120 160440 142 5271
5273 0 407328 257216 160520 178 5272
5274 0 407296 257280 160680 163 5273
5275 0 407264 257344 160800 170 5274
5276 0 407232 257408 160920 178 5275
5277 0 407008 257536 161080 209 5276
5278 0 406848 257760 161120 128 5277
5279 0 406688 257920 161320 148 5278
5280 0 406613.34 257962.67 161360 164 5279
5281 0 406464 258048 161440 198 5280
5282 0 406208 258048 161480 154 5281
5283 0 405984 258080 161600 96 5282
5284 0 405728 258176 161640 101 5283
5285 0 405568 258208 161720 124 5284
5286 0 405376 258240 161880 75 5285
5287 0 405120 258240 161960 86 5286
5288 0 404864 258304 161960 200 5287
5289 0 404864 258432 161920 178 5288
5290 0 404704 258592 162040 108 5289
5291 0 404650.66 258645.33 162080 95 5290
5292 0 404544 258752 162160 71 5291
5293 0 404384 258944 162240 71 5292
5294 0 404256 259200 162320 128 5293
5295 0 404096 259392 162360 98 5294
5296 0 404042.66 259445.33 162400 99 5295
5297 0 403936 259552 162480 102 5296
5298 0 403744 259744 162520 80 5297
5299 0 403552 259936 162560 91 5298
5300 0 403360 260096 162600 140 5299
5301 0 403200 260320 162600 197 5300
5302 0 403136 260576 162560 40 5301
5303 0 403136 260832 162560 157 5302
5304 0 403104 261024 162720 164 5303
5305 0 403168 261152 162960 175 5304
5306 0 403180.8 261216 163040 175 5305
5307 0 403200 261312 163160 175 5306
5308 0 403200 261440 163320 60 5307
5309 0 403200 261472 163360 32 5308
5310 0 403200 261632 163560 81 5309
5311 0 403168 261632 163640 71 5310
5312 0 403178.5 260987.88 163320 -1 5308
5313 0 403061.7 260901.72 163520 -1 5312
5314 0 402951.44 260916.17 163640 -1 5313
5315 0 404902.4 258496 161840 135 5289
5316 0 404960 258592 161720 71 5315
5317 0 405056 258688 161600 77 5316
5318 0 405120 258752 161520 81 5317
5319 0 405248 258944 161400 75 5318
5320 0 405376 259136 161240 96 5319
5321 0 405400 259184 161200 88 5320
5322 0 405424 259232 161160 80 5321
5323 0 405472 259328 161080 64 5322
5324 0 405504 259424 160960 60 5323
5325 0 405760 259424 161000 75 5324
5326 0 405984 259264 161080 40 5325
5327 0 406208 259104 161080 40 5326
5328 0 406368 259040 161080 60 5327
5329 0 405504 259648 160840 80 5324
5330 0 405504 259872 160720 60 5329
5331 0 405504 260096 160600 124 5330
5332 0 405504 260320 160440 136 5331
5333 0 405504 260544 160280 101 5332
5334 0 405504 260800 160160 81 5333
5335 0 405504 261056 160120 80 5334
5336 0 405440 261312 160040 80 5335
5337 0 405408 261568 160000 75 5336
5338 0 405408 261824 159960 80 5337
5339 0 405408 262080 159960 137 5338
5340 0 405536 262304 160000 150 5339
5341 0 405568 262560 160080 120 5340
5342 0 405664 262720 160080 107 5341
5343 0 405344 263168 159920 186 5342
5344 0 405216 263392 159840 183 5343
5345 0 405130.66 263541.34 159760 161 5344
5346 0 405088 263616 159720 150 5345
5347 0 405062.4 263680 159640 138 5346
5348 0 405024 263776 159520 122 5347
5349 0 404960 263840 159400 96 5348
5350 0 404932.62 263903 159280 -1 5349
5351 0 404931.62 263905.12 159160 -1 5350
5352 0 405689.6 262739.2 160120 95 5342
5353 0 405792 262816 160280 51 5352
5354 0 405802.66 262800 160320 47 5353
5355 0 405824.2 262768 160400 41 5354
5356 0 405845.34 262736 160480 35 5355
5357 0 405856 262720 160520 32 5356
5358 0 406016 262528 160680 81 5357
5359 0 406048 262368 160920 40 5358
5360 0 406272 262272 160920 32 5359
5361 0 406476.44 262067.67 161120 -1 5360
5362 0 406411 261902.02 161120 -1 5361
5363 0 406417.97 261812.83 161200 -1 5362
5364 0 406392.2 261773.47 161280 -1 5363
5365 0 406469.72 262113.61 161200 -1 5361
5366 0 405682.28 262891.84 160480 -1 5356
5367 0 405399.1 262887.44 160480 -1 5366
5368 0 405376.22 262892.97 160560 -1 5367
5369 0 405237.62 262919.78 160720 -1 5368
5370 0 405098.72 263045.97 160840 -1 5369
5371 0 405030.62 263058.1 160960 -1 5370
5372 0 404937.34 262939.4 161240 -1 5371
5373 0 405021.62 262944.88 161400 -1 5372
5374 0 404913.44 262812 161560 -1 5373
5375 0 404793.62 262771.62 161680 -1 5374
5376 0 404807.34 262948.25 161840 -1 5375
5377 0 404886.12 262949.75 161960 -1 5376
5378 0 404847.94 262914.44 162080 -1 5377
5379 0 404774.94 262877 162200 -1 5378
5380 0 404824.62 262806.38 162400 -1 5379
5381 0 404886.84 262791.8 162480 -1 5380
5382 0 405600 262329.6 159920 154 5340
5383 0 405696 262368 159800 160 5382
5384 0 405728 262368 159760 148 5383
5385 0 405984 262432 159640 108 5384
5386 0 406240 262432 159560 107 5385
5387 0 406266.66 262432 159520 96 5386
5388 0 406400 262432 159320 45 5387
5389 0 406560 262304 159120 51 5388
5390 0 406607.7 262302.6 158920 -1 5389
5391 0 406583 262285.3 158880 -1 5390
5392 0 405664 262208 159560 140 5384
5393 0 405600 261984 159440 75 5392
5394 0 405472 261824 159280 51 5393
5395 0 405408 261632 159280 60 5394
5396 0 404704 258304 162000 150 5288
5397 0 404480 258208 162120 131 5396
5398 0 404288 258144 162280 96 5397
5399 0 404128 258048 162040 75 5398
5400 0 403936 257984 161840 186 5399
5401 0 403680 258048 161840 175 5400
5402 0 403456 258144 161960 128 5401
5403 0 403360 258144 162080 96 5402
5404 0 404128 258080 162480 51 5398
5405 0 403968 257952 162640 51 5404
5406 0 403808 257824 162840 40 5405
5407 0 403648 257760 163080 124 5406
5408 0 403568.2 257743.8 163200 113 5407
5409 0 403514.66 257733.33 163280 107 5408
5410 0 403488 257728 163320 104 5409
5411 0 403418.84 257596.95 163600 124 5410
5412 0 403409.25 257578.25 163640 127 5411
5413 0 403333.34 256938.84 163640 -1 5412
5414 0 402975.47 256779.67 163640 -1 5413
5415 0 402975.47 256777.77 163600 -1 5414
5416 0 402975.47 256781.52 163560 -1 5415
5417 0 403379.56 257522.14 163760 136 5412
5418 0 403349.88 257465.75 163880 145 5417
5419 0 403127.06 256841.69 163880 -1 5418
5420 0 403339.88 257447.22 163920 148 5418
5421 0 403280.6 257334.8 164160 166 5420
5422 0 403241 257260.03 164320 178 5421
5423 0 402893.44 256914.56 164520 111 5422
5424 0 402873 256838.83 164560 97 5423
5425 0 402773.22 256458.38 164760 32 5424
5426 0 402765.7 256446.06 164800 34 5425
5427 0 402693.88 256511.84 164960 42 5426
5428 0 402560 256512 165000 45 5427
5429 0 402488 256608 165040 54 5428
5430 0 402272 256896 165160 81 5429
5431 0 402144 257056 165320 175 5430
5432 0 401920 257184 165400 136 5431
5433 0 401696 257120 165520 96 5432
5434 0 401440 257088 165520 120 5433
5435 0 401216 256928 165520 45 5434
5436 0 401024 256704 165520 32 5435
5437 0 401088 256448 165440 32 5436
5438 0 401280 256352 165440 32 5437
5439 0 401627.6 257029.1 165640 66 5433
5440 0 401467.8 256816.8 165920 -1 5439
5441 0 402146.56 257192.53 165160 -1 5430
5442 0 401934.56 257328.28 165160 -1 5441
5443 0 401702.06 257356.17 165160 -1 5442
5444 0 401531.62 257328.84 165040 -1 5443
5445 0 401409.38 257323.08 165000 -1 5444
5446 0 401336.38 257234.7 165000 -1 5445
5447 0 401295.62 257224.86 164920 -1 5446
5448 0 401265.62 257200.06 164840 -1 5447
5449 0 401273.2 257186 164800 -1 5448
5450 0 401301.75 257129.94 164640 -1 5449
5451 0 402656 256384 164240 178 5422
5452 0 402400 256384 164240 96 5451
5453 0 402144 256320 164160 51 5452
5454 0 401888 256288 164160 45 5453
5455 0 401728 256416 164000 64 5454
5456 0 401714.53 256487.97 163960 32 5455
5457 0 401648.66 256530.69 163920 -1 5456
5458 0 401379.9 256460.25 163880 -1 5457
5459 0 403140.5 256726 164280 129 5422
5460 0 403040 256192 164240 81 5459
5461 0 403168 255968 164240 128 5460
5462 0 403180 255748 164160 90 5461
5463 0 403186.38 255637.75 164120 71 5462
5464 0 402859.5 255483.25 164120 60 5463
5465 0 402592 255456 164120 32 5464
5466 0 402496 255488 164080 51 5465
5467 0 402400 255520 164040 71 5466
5468 0 402443.1 255173.42 164040 -1 5466
5469 0 402507.28 255097.98 163960 -1 5468
5470 0 403463.84 255425 164120 -1 5463
5471 0 403305 257408.73 164480 162 5422
5472 0 403417.47 257669.25 164760 134 5471
5473 0 403717 257903.55 165160 94 5472
5474 0 403747.47 257927.4 165200 91 5473
5475 0 403936 258016 165200 107 5474
5476 0 404000 258272 165240 51 5475
5477 0 404012.8 258310.4 165320 95 5476
5478 0 404032 258368 165440 163 5477
5479 0 403968 258496 165680 115 5478
5480 0 403968 258528 165760 130 5479
5481 0 403968 258560 165840 145 5480
5482 0 403968 258592 165920 160 5481
5483 0 403968 258619.42 166040 126 5482
5484 0 403968 258656 166200 81 5483
5485 0 403840 258784 166360 64 5484
5486 0 403808 258816 166400 60 5485
5487 0 403776 258912 166640 45 5486
5488 0 403648 258784 166720 32 5487
5489 0 403743.6 259101.86 166840 -1 5488
5490 0 403845.56 259321.47 166840 -1 5489
5491 0 403814 259444.98 166920 -1 5490
5492 0 404224 258240 165600 175 5478
5493 0 404416 258176 165440 156 5492
5494 0 404672 258208 165360 200 5493
5495 0 404928 258272 165360 124 5494
5496 0 405184 258400 165440 40 5495
5497 0 405344 258624 165440 32 5496
5498 0 405344 258720 165360 32 5497
5499 0 405313.5 258803.81 165200 -1 5498
5500 0 405457.5 258310.89 165040 -1 5499
5501 0 405496 258226.88 164960 -1 5500
5502 0 405496.94 258247.5 164920 -1 5501
5503 0 402790.34 256537.98 163760 -1 5417
5504 0 402749.3 256457.23 163720 -1 5503
5505 0 402800.56 256414.4 163640 -1 5504
5506 0 402821.2 256386.78 163600 -1 5505
5507 0 405568 257888 161520 32 5284
5508 0 405856 257632 161760 32 5507
5509 0 407168 257024 160520 91 5273
5510 0 407200 256960 160760 115 5509
5511 0 407200 256800 161000 64 5510
5512 0 407264 256672 161240 120 5511
5513 0 407360 256608 161440 86 5512
5514 0 406912 256928 160480 32 5509
5515 0 406656 256928 160480 75 5514
5516 0 406432 257024 160520 60 5515
5517 0 409888 252960 158600 178 5238
5518 0 409760 252800 158800 164 5517
5519 0 409600 252736 159000 166 5518
5520 0 409504 252800 159240 163 5519
5521 0 409488 252805.33 159280 177 5520
5522 0 409456 252816 159360 206 5521
5523 0 409408 252832 159480 249 5522
5524 0 409312 252864 159720 192 5523
5525 0 409205.34 252784 159920 145 5524
5526 0 409184 252768 159960 136 5525
5527 0 409088 252608 160160 96 5526
5528 0 409056 252544 160400 71 5527
5529 0 409056 252544 160680 120 5528
5530 0 408896 252544 160880 160 5529
5531 0 408736 252544 161120 108 5530
5532 0 408576 252480 161320 71 5531
5533 0 408416 252480 161520 104 5532
5534 0 408352 252480 161600 128 5533
5535 0 408544 252672 161640 128 5534
5536 0 408704 252832 161760 64 5535
5537 0 408896 253056 161760 120 5536
5538 0 408934.4 253075.2 161800 131 5537
5539 0 409088 253152 161960 176 5538
5540 0 409248 253280 162120 219 5539
5541 0 409376 253536 162120 71 5540
5542 0 409600 253696 162120 128 5541
5543 0 409792 253888 162080 107 5542
5544 0 410048 253984 162080 128 5543
5545 0 410208 254144 161960 153 5544
5546 0 410272 254368 161840 178 5545
5547 0 410284.8 254406.4 161800 172 5546
5548 0 410336 254560 161640 148 5547
5549 0 410496 254752 161560 101 5548
5550 0 410688 254880 161400 124 5549
5551 0 410944 254912 161320 128 5550
5552 0 411040 255008 161280 175 5551
5553 0 411008 254816 161120 101 5552
5554 0 411072 254592 161000 153 5553
5555 0 411040 254464 161240 181 5554
5556 0 410880 254240 161200 101 5555
5557 0 410848 254080 161200 32 5556
5558 0 411097.6 255104 161160 186 5552
5559 0 411136 255168 161080 194 5558
5560 0 411392 255168 161000 178 5559
5561 0 411472 255232 160920 138 5560
5562 0 411512 255264 160880 118 5561
5563 0 411552 255296 160840 98 5562
5564 0 411658.66 255402.67 160760 82 5563
5565 0 411712 255456 160720 75 5564
5566 0 411904 255552 160520 101 5565
5567 0 412064 255552 160320 40 5566
5568 0 412256 255584 160160 86 5567
5569 0 412480 255680 160000 75 5568
5570 0 412704 255744 159840 75 5569
5571 0 412797.56 255742.75 159760 -1 5570
5572 0 412856 255741.8 159640 -1 5571
5573 0 412918.28 255752.39 159520 -1 5572
5574 0 412968.06 255767.55 159400 -1 5573
5575 0 412847.28 255707.39 159400 -1 5574
5576 0 412950.28 255629.4 159320 -1 5575
5577 0 413030.9 255608.34 159200 -1 5576
5578 0 413056.34 255598.14 159120 -1 5577
5579 0 413082.34 255574.06 159040 -1 5578
5580 0 413076.84 255488.06 158880 -1 5579
5581 0 411424.44 254941.11 160760 -1 5564
5582 0 411243.06 254897.89 160720 -1 5581
5583 0 411560.75 254901.94 160720 -1 5582
5584 0 411588.88 254883.55 160680 -1 5583
5585 0 411683.28 254734.02 160640 -1 5584
5586 0 411881.5 254648.92 160640 -1 5585
5587 0 411972.5 254589.05 160760 -1 5586
5588 0 411166.56 254844.77 160680 -1 5582
5589 0 411129.62 254676.77 160600 -1 5588
5590 0 411778.06 255268.17 160880 -1 5562
5591 0 411950.3 255407.94 160880 -1 5590
5592 0 411950.3 255407.94 160920 -1 5591
5593 0 411964.06 255320.62 160960 -1 5592
5594 0 412031.5 255186.9 161000 -1 5593
5595 0 410029.75 254192.73 162120 -1 5542
5596 0 410076.7 254529.19 162120 -1 5595
5597 0 410096.88 254596.98 162160 -1 5596
5598 0 410057.88 254749.44 162280 -1 5597
5599 0 409960.3 254981.94 162400 -1 5598
5600 0 409695.44 255052.19 162480 -1 5599
5601 0 409695.44 255055.94 162560 -1 5600
5602 0 408192 252480 161800 120 5534
5603 0 408096 252480 162040 108 5602
5604 0 408000 252480 162160 85 5603
5605 0 407968 252480 162200 78 5604
5606 0 407936 252480 162240 71 5605
5607 0 407903.75 252528 162360 113 5606
5608 0 407893.34 252544 162400 128 5607
5609 0 407872 252576 162480 157 5608
5610 0 407872 252480 162720 81 5609
5611 0 407893.6 252394.4 162880 126 5610
5612 0 407898.66 252373.33 162920 138 5611
5613 0 407904 252352 162960 150 5612
5614 0 407808 252272 163040 150 5613
5615 0 407712 252192 163120 150 5614
5616 0 407456 252128 163200 101 5615
5617 0 407296 252064 163400 153 5616
5618 0 407168 251872 163520 156 5617
5619 0 407157.34 251797.33 163560 149 5618
5620 0 407136 251648 163640 136 5619
5621 0 407136 251392 163760 139 5620
5622 0 407136 251296 163840 189 5621
5623 0 407104 251104 164000 136 5622
5624 0 407008 250944 164000 202 5623
5625 0 406944 250720 164120 206 5624
5626 0 406928 250608 164200 173 5625
5627 0 406912 250496 164280 141 5626
5628 0 406832 250416 164360 188 5627
5629 0 406752 250336 164440 235 5628
5630 0 406624 250112 164480 258 5629
5631 0 406624 249888 164640 237 5630
5632 0 406656 249664 164760 241 5631
5633 0 406688 249408 164840 160 5632
5634 0 406816 249184 164880 124 5633
5635 0 406976 249024 165000 128 5634
5636 0 406976 248832 165200 154 5635
5637 0 406976 248672 165400 60 5636
5638 0 406944 248448 165560 148 5637
5639 0 406912 248288 165760 190 5638
5640 0 406944 248128 166000 164 5639
5641 0 406944 248000 166080 163 5640
5642 0 407168 247872 166240 102 5641
5643 0 407392 247776 166400 45 5642
5644 0 407648 247680 166480 51 5643
5645 0 407840 247552 166600 40 5644
5646 0 408032 247424 166720 51 5645
5647 0 408256 247360 166840 40 5646
5648 0 408480 247200 166840 80 5647
5649 0 408736 247136 166880 40 5648
5650 0 408928 247008 167040 32 5649
5651 0 409088 246976 167240 75 5650
5652 0 409184 246937.6 167360 75 5651
5653 0 409248 246912 167440 75 5652
5654 0 409184 246816 167680 51 5653
5655 0 409088 246976 167880 32 5654
5656 0 408896 246944 168080 60 5655
5657 0 408736 246944 168280 32 5656
5658 0 408512 246976 168320 32 5657
5659 0 408502 246853.14 168520 8 5658
5660 0 408497.7 246804.2 168600 -1 5659
5661 0 408171.88 246573.97 168880 -1 5660
5662 0 408076.38 246330.6 169160 -1 5661
5663 0 408084.88 246322.44 169200 -1 5662
5664 0 408073.97 246290.94 169240 -1 5663
5665 0 408103 246116.06 169200 -1 5664
5666 0 407993.2 246098 169320 -1 5665
5667 0 407919.97 246086.19 169400 -1 5666
5668 0 407836.06 246111.98 169520 -1 5667
5669 0 407912.44 245984.33 169760 -1 5668
5670 0 407907.47 245920.92 169920 -1 5669
5671 0 407984 245774 169960 -1 5670
5672 0 408245.2 245980.98 169960 -1 5671
5673 0 408418.56 246064.36 169960 -1 5672
5674 0 408414.62 246110.52 170080 -1 5673
5675 0 408398.5 246102.89 170240 -1 5674
5676 0 408421 246120.47 170280 -1 5675
5677 0 408060.6 245626.78 170000 -1 5671
5678 0 408005.22 245519.62 170120 -1 5677
5679 0 408016.06 245493.95 170200 -1 5678
5680 0 408010.34 245321.2 170280 -1 5679
5681 0 408209.38 245431.81 170360 -1 5680
5682 0 408184.53 245117.14 170400 -1 5681
5683 0 408388.25 245093 170520 -1 5682
5684 0 408455.6 245084.73 170560 -1 5683
5685 0 408635.5 245150.81 170680 -1 5684
5686 0 408006.9 245064.19 170480 -1 5682
5687 0 408024.53 245065.75 170520 -1 5686
5688 0 408074.75 245092.7 170640 -1 5687
5689 0 407528.1 246296.97 169920 -1 5670
5690 0 407298.5 246444.75 170040 -1 5689
5691 0 407222.1 246493.72 170080 -1 5690
5692 0 407104.75 246664.56 170320 -1 5691
5693 0 406936 246797.69 170320 -1 5692
5694 1 406961.56 246836.44 170600 -1 5693
5695 0 407341.16 246488.83 169920 -1 5689
5696 0 407349.06 246487.44 169800 -1 5695
5697 0 407921.12 245491.84 169320 -1 5665
5698 0 408036.3 245045.28 169280 -1 5697
5699 0 406688 248000 166080 124 5641
5700 0 406496 247904 166240 166 5699
5701 0 406304 247712 166280 124 5700
5702 0 406144 247584 166440 120 5701
5703 0 405952 247488 166600 86 5702
5704 0 405856 247392 166720 98 5703
5705 0 405792 247328 166800 107 5704
5706 0 405738.66 247274.67 166840 122 5705
5707 0 405632 247168 166920 153 5706
5708 0 405512 247072 167040 202 5707
5709 0 405472 247040 167080 219 5708
5710 0 405410.62 247015.69 167120 207 5709
5711 0 405288.34 246967.33 167200 185 5710
5712 0 405226.75 246943 167240 174 5711
5713 0 404919.78 246821.33 167440 119 5712
5714 0 404674 246724.03 167600 75 5713
5715 0 404682.16 246417.58 167720 99 5714
5716 0 404540.44 246997.27 167720 -1 5715
5717 0 404192 247160.78 167720 -1 5716
5718 0 404047.78 247407.25 167760 -1 5717
5719 0 403960.25 247556.47 167800 -1 5718
5720 0 403762.78 247828.48 167920 -1 5719
5721 0 403665.38 247971.03 167920 -1 5720
5722 0 403535.06 248060.44 167920 -1 5721
5723 0 403398 248087.14 168000 -1 5722
5724 0 403300.3 248111.25 168040 -1 5723
5725 0 403090.6 248338.27 168120 -1 5724
5726 0 402956.3 248397.78 168160 -1 5725
5727 0 402722.3 248408.2 168160 -1 5726
5728 0 402594.44 248469.28 168240 -1 5727
5729 0 402481.84 248469.64 168280 -1 5728
5730 0 404693.1 246008.73 167880 131 5715
5731 0 404704 245600 168040 163 5730
5732 0 404704 245344 168120 120 5731
5733 0 404672 245088 168160 107 5732
5734 0 404640 244832 168200 128 5733
5735 0 404576 244608 168320 136 5734
5736 0 404448 244448 168480 104 5735
5737 0 404224 244288 168520 107 5736
5738 0 404064 244128 168720 153 5737
5739 0 403904 243936 168880 178 5738
5740 0 403872 243712 169040 192 5739
5741 0 403840 243456 169080 175 5740
5742 0 403712 243232 169240 148 5741
5743 0 403648 243072 169440 120 5742
5744 0 403616 243072 169720 75 5743
5745 0 403616 242912 169960 60 5744
5746 0 403616 242784 170200 104 5745
5747 0 403616 242688 170440 71 5746
5748 0 403680 242592 170680 120 5747
5749 0 403712 242464 170840 120 5748
5750 0 403552 242272 170680 176 5749
5751 0 403648 242080 170520 51 5750
5752 0 403840 241888 170520 51 5751
5753 0 404000 241696 170520 32 5752
5754 0 403701.34 242432 170920 103 5749
5755 0 403695.75 242416 170960 95 5754
5756 0 403680 242368 171080 71 5755
5757 0 403712 242240 171320 107 5756
5758 0 403933 242168.03 171400 -1 5757
5759 0 403712 242176 171400 110 5758
5760 0 403712 242080 171520 115 5759
5761 0 403699 242048 171560 102 5760
5762 0 403673.34 241984 171640 76 5761
5763 0 403648 241920 171720 51 5762
5764 0 403680 241888 172000 108 5763
5765 0 403734.72 241860.95 172040 100 5764
5766 0 403720.03 241680.6 172200 71 5765
5767 0 403680 241760 172240 64 5766
5768 0 403696 241728 172360 121 5767
5769 0 403986 241422 172360 -1 5768
5770 0 403904 241504 172400 163 5769
5771 0 403904 241248 172440 139 5770
5772 0 403872 240992 172440 40 5771
5773 0 403872 240736 172440 75 5772
5774 0 403840 240640 172480 40 5773
5775 0 403817.2 240631.16 172600 -1 5774
5776 0 403875.66 240597.95 172640 -1 5775
5777 0 403900.38 240628.58 172720 -1 5776
5778 0 403712 241696 172480 178 5768
5779 0 403712 241664 172520 178 5778
5780 0 403656 241648 172560 163 5779
5781 0 403488 241600 172680 120 5780
5782 0 403344 241480 172800 120 5781
5783 0 403296 241440 172840 120 5782
5784 0 403168 241248 173040 183 5783
5785 0 403104 241088 173240 156 5784
5786 0 403104 241024 173320 141 5785
5787 0 403104 240960 173400 127 5786
5788 0 403104 240928 173440 120 5787
5789 0 403104 240704 173600 124 5788
5790 0 403104 240448 173640 131 5789
5791 0 403136 240192 173760 157 5790
5792 0 403168 239968 173920 176 5791
5793 0 403328 239744 174000 175 5792
5794 0 403488 239584 174120 81 5793
5795 0 403584 239328 174120 140 5794
5796 0 403584 239072 174240 206 5795
5797 0 403507.2 238969.6 174400 208 5796
5798 0 403488 238944 174440 209 5797
5799 0 403360 238720 174600 64 5798
5800 0 403296 238560 174800 80 5799
5801 0 403264 238336 174960 226 5800
5802 0 403328 238080 175000 202 5801
5803 0 403392 237824 175000 206 5802
5804 0 403328 237712 175040 204 5803
5805 0 403264 237600 175080 202 5804
5806 0 403104 237440 175040 175 5805
5807 0 402848 237472 175080 108 5806
5808 0 402816 237484.8 175120 92 5807
5809 0 402688 237536 175280 32 5808
5810 0 402800 237680 175320 32 5809
5811 0 402912 237824 175360 32 5810
5812 0 403136 237184 175080 120 5806
5813 0 403136 237109.33 175120 125 5812
5814 0 403136 236960 175200 136 5813
5815 0 403082.66 236885.33 175240 126 5814
5816 0 402976 236736 175320 108 5815
5817 0 402816 236576 175440 139 5816
5818 0 402720 236320 175440 183 5817
5819 0 402712 236264 175480 175 5818
5820 0 402696 236152 175560 161 5819
5821 0 402688 236096 175600 154 5820
5822 0 402720 235840 175680 164 5821
5823 0 402720 235584 175760 154 5822
5824 0 402784 235328 175680 219 5823
5825 0 402880 235104 175560 240 5824
5826 0 402912 234848 175600 226 5825
5827 0 402912 234784 175600 228 5826
5828 0 402752 234592 175640 148 5827
5829 0 402649.6 234464 175800 80 5828
5830 0 402624 234432 175840 64 5829
5831 0 402560 234272 176040 81 5830
5832 0 402528 234240 176080 81 5831
5833 0 402496 234080 175880 96 5832
5834 0 402528 233920 175680 75 5833
5835 0 402496 233760 175720 51 5834
5836 0 402400 234048 176240 107 5832
5837 0 402336 233792 176240 107 5836
5838 0 402304 233536 176280 131 5837
5839 0 402272 233280 176280 128 5838
5840 0 402272 233248 176280 131 5839
5841 0 402368 233248 176000 51 5840
5842 0 402528 233248 175800 32 5841
5843 0 402624 233216 175680 71 5842
5844 0 402703.88 233117.36 175560 -1 5843
5845 0 402751.9 233154.28 175480 -1 5844
5846 0 402208 232992 176360 131 5840
5847 0 402144 232768 176480 153 5846
5848 0 402144 232512 176480 153 5847
5849 0 402080 232256 176480 175 5848
5850 0 402048 232064 176640 128 5849
5851 0 402048 231808 176760 156 5850
5852 0 401952 231552 176840 163 5851
5853 0 401824 231360 177000 122 5852
5854 0 401632 231232 177200 172 5853
5855 0 401472 231072 177400 175 5854
5856 0 401344 230880 177520 150 5855
5857 0 401280 230624 177600 139 5856
5858 0 401216 230368 177720 128 5857
5859 0 401152 230112 177760 160 5858
5860 0 401024 229920 177880 164 5859
5861 0 401120 229664 177920 156 5860
5862 0 401120 229440 178040 136 5861
5863 0 400875.16 228733.67 178560 155 5862
5864 0 400781 228462.02 178760 163 5863
5865 0 400742.44 228180.42 179120 57 5864
5866 0 400721 228024.03 179320 -1 5865
5867 0 400793.1 227984.73 179320 145 5866
5868 0 400793.88 227950.88 179360 143 5867
5869 0 400800 227712 179640 136 5868
5870 0 400608 227552 179720 124 5869
5871 0 400512 227456 179720 120 5870
5872 0 400480 227381.5 179760 133 5871
5873 0 400448 227306.67 179800 146 5872
5874 0 400416 227232 179840 160 5873
5875 0 400384 227072 180000 218 5874
5876 0 400288 226944 179800 120 5875
5877 0 400096 226880 179640 64 5876
5878 0 399840 226848 179640 32 5877
5879 0 399616 226784 179600 71 5878
5880 0 400384 227008 180080 164 5875
5881 0 400608 226848 180080 102 5880
5882 0 400778.66 226848 180160 102 5881
5883 0 400864 226848 180200 102 5882
5884 0 401120 226784 180240 60 5883
5885 0 401280 226624 180240 81 5884
5886 0 400384 226784 180240 86 5880
5887 0 400384 226709.33 180280 106 5886
5888 0 400384 226560 180360 148 5887
5889 0 400400 226432 180400 138 5888
5890 0 400416 226304 180440 128 5889
5891 0 400448 226080 180560 136 5890
5892 0 400448 225968 180640 145 5891
5893 0 400359.5 226554.55 180680 -1 5892
5894 0 400345.34 226549.88 180840 -1 5893
5895 0 400448 225856 180720 154 5892
5896 0 400416 225632 180840 107 5895
5897 0 400416 225376 180920 128 5896
5898 0 400480 225120 181040 153 5897
5899 0 400416 224928 181240 153 5898
5900 0 400352 224736 181440 163 5899
5901 0 400384 224544 181600 198 5900
5902 0 400448 224480 181600 212 5901
5903 0 400672 224512 181720 86 5902
5904 0 400896 224576 181840 101 5903
5905 0 400970.66 224565.33 181880 94 5904
5906 0 401120 224544 181960 80 5905
5907 0 401152 224672 181800 32 5906
5908 0 401085.9 224706.47 182040 -1 5906
5909 0 400923.62 225068.16 182040 -1 5908
5910 0 401041.78 224794.58 181640 -1 5905
5911 0 401083.34 224730.55 181520 -1 5910
5912 0 400448 224224 181640 163 5902
5913 0 400424 224056 181760 160 5912
5914 0 400416 224000 181800 160 5913
5915 0 400384 223744 181840 139 5914
5916 0 400384 223552 181840 139 5915
5917 0 400160 223552 182000 32 5916
5918 0 399936 223456 182080 71 5917
5919 0 399904 223296 182080 51 5918
5920 0 400298.88 223756.48 182080 -1 5918
5921 0 400600.44 223901.66 182080 -1 5920
5922 0 400682.72 223911.2 182120 -1 5921
5923 0 400774.5 223896.83 182200 -1 5922
5924 0 400384 223296 181840 80 5916
5925 0 400384 223040 181840 80 5924
5926 0 400352 222784 181840 64 5925
5927 0 400288 222624 181920 75 5926
5928 0 400134.4 222649.6 181760 40 5927
5929 0 400096 222656 181720 32 5928
5930 0 399936 222656 181520 45 5929
5931 0 399936 222496 181400 32 5930
5932 0 400183.38 222789.17 181360 -1 5931
5933 0 400192 222400 182040 71 5927
5934 0 400032 222176 182120 98 5933
5935 0 399872 221984 182160 190 5934
5936 0 399808 221728 182240 124 5935
5937 0 399808 221472 182240 120 5936
5938 0 399712 221248 182320 134 5937
5939 0 399712 221216 182320 134 5938
5940 0 399520 221120 182120 40 5939
5941 0 399443.2 221062.4 182000 35 5940
5942 0 399392 221024 181920 32 5941
5943 0 399424 220896 181680 45 5942
5944 0 399424 220896 181640 51 5943
5945 0 399820.22 221074.73 181560 -1 5944
5946 0 399545.88 220845.8 181440 -1 5945
5947 0 399814.38 220952.4 181320 -1 5946
5948 0 399744 220960 182320 101 5939
5949 0 399744 220704 182320 108 5948
5950 0 399680 220448 182320 124 5949
5951 0 399648 220192 182320 143 5950
5952 0 399552 219968 182400 160 5951
5953 0 399520 219776 182560 150 5952
5954 0 399552 219520 182640 107 5953
5955 0 399456 219264 182680 186 5954
5956 0 399456 219040 182800 91 5955
5957 0 399424 218784 182840 181 5956
5958 0 399296 218528 182920 175 5957
5959 0 399136 218336 182960 160 5958
5960 0 399029.34 218208 183040 162 5959
5961 0 398976 218144 183080 163 5960
5962 0 398848 217920 183120 160 5961
5963 0 398720 217664 183160 194 5962
5964 0 398624 217408 183200 163 5963
5965 0 398496 217184 183240 160 5964
5966 0 398480 217056 183280 170 5965
5967 0 398464 216928 183320 181 5966
5968 0 398336 216672 183320 202 5967
5969 0 398236 216125 183360 196 5968
5970 0 398136 215578 183400 190 5969
5971 0 397376 214624 183160 154 5970
5972 0 397312 214368 183200 139 5971
5973 0 397152 214176 183280 107 5972
5974 0 396998.1 213943.84 183280 124 5973
5975 0 397009.34 213876 183360 62 5974
5976 0 397015 213841.6 183400 32 5975
5977 0 396934.16 213703.38 183440 32 5976
5978 0 396768 213632 183600 81 5977
5979 0 396640 213376 183600 60 5978
5980 0 396480 213216 183480 75 5979
5981 0 396384 213024 183320 136 5980
5982 0 396256 212768 183360 102 5981
5983 0 396160 212512 183360 102 5982
5984 0 396000 212352 183480 163 5983
5985 0 395904 212096 183480 143 5984
5986 0 395840 211840 183520 90 5985
5987 0 395776 211584 183560 98 5986
5988 0 395744 211328 183560 104 5987
5989 0 395680 211072 183640 75 5988
5990 0 395616 210816 183720 81 5989
5991 0 395456 210624 183760 156 5990
5992 0 395389.22 210500.23 183800 140 5991
5993 0 395360 210400 183840 124 5992
5994 0 395353.6 210355.2 183880 131 5993
5995 0 395347.5 210310.25 183920 138 5994
5996 0 395328 210176 184040 160 5995
5997 0 395289.5 210125 184120 170 5996
5998 0 394929.53 209603.86 184120 -1 5997
5999 0 394839.3 209400.25 184000 -1 5998
6000 0 395251.2 210073.6 184200 180 5997
6001 0 395232 210048 184240 186 6000
6002 0 395129.6 209920 184400 136 6001
6003 0 395104 209888 184440 124 6002
6004 0 394732 209474 184560 78 6003
6005 0 394360 209060.03 184680 32 6004
6006 0 393920 207776 184800 134 6005
6007 0 393920 207680 184840 122 6006
6008 0 393984 207520 184640 60 6007
6009 0 394080 207328 184480 40 6008
6010 0 394080 207072 184480 86 6009
6011 0 394080 206976 184480 120 6010
6012 0 394154.12 206891.06 184280 -1 6011
6013 0 393894.4 207603.2 184920 154 6007
6014 0 393856 207488 185040 202 6013
6015 0 393728 207264 185040 196 6014
6016 0 393696 207008 185080 200 6015
6017 0 393664 206752 185120 209 6016
6018 0 393568 206496 185160 160 6017
6019 0 393504 206240 185120 122 6018
6020 0 393472 205984 185120 104 6019
6021 0 393344 205760 185120 75 6020
6022 0 393344 205504 185080 157 6021
6023 0 393376 205248 185040 248 6022
6024 0 393329.06 205277.16 184880 -1 6023
6025 0 393315.03 205517.25 184800 -1 6024
6026 0 393353.5 205500.31 184760 -1 6025
6027 0 393486.78 205456.98 184680 -1 6026
6028 0 393534.44 205478.38 184640 -1 6027
6029 0 392750.38 204660 185080 32 6023
6030 0 392644.12 204492.58 185240 51 6029
6031 0 392540.56 204309.72 185120 75 6030
6032 0 392321.56 203827.72 184960 172 6031
6033 0 392405.62 203840.92 184880 172 6032
6034 0 392501.25 203856.19 184760 102 6033
6035 0 392560.2 203838.33 184680 102 6034
6036 0 392575.47 203798.38 184560 102 6035
6037 0 392520.12 203568.12 184320 60 6036
6038 0 392554.66 203522.67 184280 60 6037
6039 0 392623.72 203431.75 184200 60 6038
6040 0 392765.12 203346.7 184040 91 6039
6041 0 392776.62 203247.16 183880 108 6040
6042 0 392841.06 203132.61 183720 80 6041
6043 0 393041.88 203109.33 183520 45 6042
6044 0 393073.5 203124.55 183360 45 6043
6045 0 393100.66 203121.67 183280 45 6044
6046 0 393114.2 203119.52 183240 45 6045
6047 0 393076.38 203139.92 183120 45 6046
6048 0 393013.22 203236.34 183040 45 6047
6049 0 393019.7 203294.22 182960 45 6048
6050 0 393009.9 203330.1 182840 45 6049
6051 0 392989.47 203372.2 182720 45 6050
6052 0 392953.56 203431.31 182640 45 6051
6053 0 392919 203455.31 182520 -1 6052
6054 0 392877 203493.67 182400 -1 6053
6055 0 392897.06 203530.05 182320 -1 6054
6056 0 392995.88 203633.67 182120 -1 6055
6057 0 393017.03 203686 182080 -1 6056
6058 0 393036.7 203874.4 182040 -1 6057
6059 0 392057.6 203593.72 184760 71 6032
6060 0 392144.44 203029.08 184760 136 6059
6061 0 392052.8 203039.84 184840 75 6060
6062 0 392025.8 203074.8 184960 75 6061
6063 0 391786.3 203013.86 185080 32 6062
6064 0 391661.7 203027.84 185200 32 6063
6065 0 391692 203064 185240 32 6064
6066 0 391751.75 203135.69 185320 163 6065
6067 0 391372.2 203048.67 185560 -1 6066
6068 0 391413.75 203120.39 185760 -1 6067
6069 0 392177.7 203696.77 185240 -1 6065
6070 0 392540.66 203916.28 185240 -1 6069
6071 0 392554 204017.81 185360 -1 6070
6072 0 392646.38 204156.33 185440 -1 6071
6073 0 392745.25 204228.2 185560 -1 6072
6074 0 392398.9 202832.45 185240 71 6065
6075 0 392464.84 202723.33 185280 71 6074
6076 0 392569.1 202738.84 185400 -1 6075
6077 0 391689.12 202794.72 184720 136 6060
6078 0 391460.47 202521.48 184800 32 6077
6079 0 391241.4 202428.69 184880 150 6078
6080 0 391102.5 202313 184920 150 6079
6081 0 390964.34 202196.97 184960 150 6080
6082 0 390664.38 201796.34 185000 96 6081
6083 0 390596.03 201105.27 185040 107 6082
6084 0 390498.9 200393.73 185080 102 6083
6085 0 390277.8 199917.39 185080 98 6084
6086 0 390273.88 199851.72 184960 98 6085
6087 0 390232.94 199739 184880 90 6086
6088 0 390065.3 199554.95 184840 81 6087
6089 0 390043.03 199381.23 184800 81 6088
6090 0 390017.06 199306.6 184760 86 6089
6091 0 389998.03 199210.36 184720 91 6090
6092 0 390074.84 199060.89 184680 160 6091
6093 0 390537.8 198922.14 184680 75 6092
6094 0 390708.66 199077.14 184880 51 6093
6095 0 390889.88 199168.19 184920 51 6094
6096 0 390958.28 199277.42 185040 -1 6095
6097 0 390039.03 198977.14 184600 160 6092
6098 0 389929.3 198732.72 184520 163 6097
6099 0 390011.44 198354.72 184480 160 6098
6100 0 389932.06 198191.67 184320 160 6099
6101 0 389943.75 198136.25 184280 141 6100
6102 0 389979.12 197969.17 184160 86 6101
6103 0 389985.5 197942.5 184120 94 6102
6104 0 389992.25 197915.86 184080 102 6103
6105 0 389925 198339 184000 86 6104
6106 0 390147.44 198163.19 183840 -1 6105
6107 0 390279.88 198140.36 183720 -1 6106
6108 0 390261.62 198139.5 183640 -1 6107
6109 0 390293.22 198150.89 183520 -1 6108
6110 0 390159.94 198238.47 183400 -1 6109
6111 0 390017.94 198220.14 183280 -1 6110
6112 0 390221.06 197544.73 184080 32 6104
6113 0 390372.8 197364.83 184040 60 6112
6114 0 390589.53 197165.08 184000 60 6113
6115 0 390562.8 197070.58 183960 60 6114
6116 0 390576 196884.36 183880 60 6115
6117 0 390507.3 196631.02 183840 60 6116
6118 0 390128.84 196388.53 183840 91 6117
6119 0 390066.2 196263 183800 81 6118
6120 0 390086.03 195896.38 183800 102 6119
6121 0 390065.8 195760.23 183760 102 6120
6122 0 390073 195721.5 183720 94 6121
6123 0 390060.6 196049.33 183720 -1 6122
6124 0 390132.3 196293.39 183720 -1 6123
6125 0 390428.2 196552.44 183720 -1 6124
6126 0 390428.2 196552.44 183680 -1 6125
6127 0 390431 196528.62 183640 -1 6126
6128 0 390468.8 196559.3 183600 -1 6127
6129 0 390079.66 195682.8 183680 86 6122
6130 0 390062.5 195542.4 183600 86 6129
6131 0 390011.06 194836.22 183560 86 6130
6132 0 389809.34 194182.27 183520 98 6131
6133 0 389830.62 194008.2 183440 98 6132
6134 0 389654.5 193768.36 183400 86 6133
6135 0 389537.44 193680.47 183360 91 6134
6136 0 389411.3 193577.56 183320 91 6135
6137 0 389344 193372.44 183240 120 6136
6138 0 389173.78 192972.86 183200 80 6137
6139 0 388977.88 192521.86 183160 40 6138
6140 0 388667.5 192181.44 183080 32 6139
6141 0 388534.4 192058.77 182920 51 6140
6142 0 388342.8 191877.61 182800 51 6141
6143 0 388354.78 191839.5 182720 51 6142
6144 0 388375.3 191804.28 182680 51 6143
6145 0 388346.2 191559.08 182680 51 6144
6146 0 388506.34 191375.95 182680 51 6145
6147 0 388520.62 191052.25 182680 -1 6146
6148 0 388022.7 191437.14 182680 51 6147
6149 0 388061.12 191328.45 182760 51 6148
6150 0 388062.34 191307.73 182800 51 6149
6151 0 388471.47 190101.52 182560 -1 6147
6152 0 388228.62 189623.75 182400 -1 6151
6153 0 388048.38 189256.3 182280 -1 6152
6154 0 387980.34 189175 182240 -1 6153
6155 0 387845.03 189013.05 182160 -1 6154
6156 0 387772.56 188576.47 182160 -1 6155
6157 0 387806.2 188502.6 182120 -1 6156
6158 0 387804 188204.38 182000 -1 6157
6159 0 387860.5 188274.48 181960 -1 6158
6160 0 387899.34 188239.33 181920 -1 6159
6161 0 387978.3 188170.06 181840 -1 6160
6162 0 388000.5 188170 181720 -1 6161
6163 0 388008 188169.62 181680 -1 6162
6164 0 387998.12 188122.69 181640 -1 6163
6165 0 387990.12 188041.92 181560 -1 6164
6166 0 388168.62 188233.95 181400 -1 6165
6167 0 388016.3 187883.66 181200 -1 6166
6168 0 388050.8 187744.89 181040 -1 6167
6169 0 388135.75 187590.33 180840 -1 6168
6170 0 388131.94 187350.53 180640 -1 6169
6171 0 387754.5 188204.25 182160 -1 6156
6172 0 387746.72 187711.25 182160 -1 6171
6173 0 387610.3 187246.69 182360 -1 6172
6174 0 387567.88 187062.3 182440 -1 6173
6175 0 387573.5 186864.39 182520 -1 6174
6176 0 387541.47 186582.33 182520 -1 6175
6177 0 387254.5 186248.03 182520 -1 6176
6178 0 387125.7 186347.1 182640 -1 6177
6179 0 387097.06 186408.03 182720 -1 6178
6180 0 387071.4 186391.36 182760 -1 6179
6181 0 387244.06 185829.78 182520 -1 6177
6182 0 387269 185712.53 182480 -1 6181
6183 0 387364.56 185423.86 182400 -1 6182
6184 0 387347.8 185033.52 182240 -1 6183
6185 0 387242.06 184683.3 182240 -1 6184
6186 0 387250.44 184734.33 182440 -1 6185
6187 0 387341.38 184954.34 182200 -1 6184
6188 0 387295.75 184564.39 182120 -1 6187
6189 0 387411.8 184669.31 182080 -1 6188
6190 0 387484.12 184826.88 182040 -1 6189
6191 0 387610.66 184714.53 182000 -1 6190
6192 0 387679.47 184676.17 181880 -1 6191
6193 0 388408.12 192205.52 182800 -1 6142
6194 0 388408.7 192534 182800 -1 6193
6195 0 388381 192555.92 182720 -1 6194
6196 0 389159.25 197717.8 184320 60 6100
6197 0 388905.6 197513.33 184280 81 6196
6198 0 388805.56 197514.39 184360 81 6197
6199 0 388643.12 197487.83 184440 40 6198
6200 0 388594.2 197524.19 184480 40 6199
6201 0 388438.38 197397.61 184400 40 6200
6202 0 388229.94 197185.88 184320 75 6201
6203 0 388132.44 197059.72 184280 75 6202
6204 0 388023.97 196977.03 184240 51 6203
6205 0 387928.9 196865.61 184200 51 6204
6206 0 387902.8 196774.1 184160 51 6205
6207 0 387766.94 196624.3 184080 86 6206
6208 0 387733.62 196501.67 184000 102 6207
6209 0 387598.06 196440.11 183920 102 6208
6210 0 387509.8 196411.1 183840 75 6209
6211 0 387394.94 196293.02 183720 75 6210
6212 0 387278.25 196163.89 183640 86 6211
6213 0 387173.5 195812.1 183600 75 6212
6214 0 387033.8 195349.16 183560 122 6213
6215 0 387185.06 194778.34 183560 75 6214
6216 0 387122.47 194460.2 183520 96 6215
6217 0 387196.56 194106.98 183520 71 6216
6218 0 387085.3 193917.36 183440 60 6217
6219 0 387063.62 193845.83 183360 71 6218
6220 0 387088.84 193772.77 183280 71 6219
6221 0 387036.7 193653.02 183200 64 6220
6222 0 386980.75 193664.45 183080 64 6221
6223 0 386936.25 193645.19 183000 64 6222
6224 0 386914.28 193549 182960 51 6223
6225 0 386910.62 193437.23 182920 51 6224
6226 0 386738.1 193146.27 182880 81 6225
6227 0 386565 192861.62 182840 81 6226
6228 0 386379.94 192562.34 182800 102 6227
6229 0 385882.06 192152.89 182760 115 6228
6230 0 385731.3 191953.84 182720 102 6229
6231 0 385478.25 191596.12 182920 107 6230
6232 0 385889 191501.66 182760 91 6229
6233 0 385430.62 191122.5 182760 91 6232
6234 0 385341.75 190783.05 182760 51 6233
6235 0 385310.5 190375 182800 76 6234
6236 0 385279.38 189966.92 182840 102 6235
6237 0 385294.28 189662.06 182840 120 6236
6238 0 385246.72 189273.14 182840 60 6237
6239 0 385168.94 189113.16 182840 60 6238
6240 0 384960.56 188959.7 182840 96 6239
6241 0 385012.38 188495.14 182840 128 6240
6242 0 384985.2 188020.08 182800 120 6241
6243 0 385018.5 187774.05 182800 75 6242
6244 0 384901.12 187464.66 182800 75 6243
6245 0 384861 187081.12 182840 102 6244
6246 0 385007.47 186674.52 182840 60 6245
6247 0 385111.62 186532.31 182720 40 6246
6248 0 385063.38 186366.39 182720 32 6247
6249 0 385021.5 186594.36 182280 40 6248
6250 0 385133.2 186877.8 182120 45 6249
6251 0 385043.56 186886.81 182000 45 6250
6252 0 385136.78 186811.78 181880 45 6251
6253 0 385254.6 186585.6 181720 41 6252
6254 0 385284.2 186528.86 181680 40 6253
6255 0 385343.4 186486.7 181320 -1 6254
6256 0 385350.16 186481.66 181280 -1 6255
6257 0 385443.75 186367.92 181160 -1 6256
6258 0 385425.2 186184.89 181040 -1 6257
6259 0 385569.94 185927.31 180760 -1 6258
6260 0 385585.7 185904.52 180720 -1 6259
6261 0 390983.06 202004.19 184800 -1 6080
6262 0 390992.62 201902.25 184720 -1 6261
6263 0 390992.28 201896.66 184680 -1 6262
6264 0 391739.38 202829.7 184640 136 6077
6265 0 391903.06 202716.97 184280 60 6264
6266 0 392198.25 202899.97 184720 60 6060
6267 0 392403.56 202782.81 184680 102 6266
6268 0 392496.84 202554 184600 102 6267
6269 0 392553 202382.08 184640 75 6268
6270 0 392541.3 202351.69 184720 75 6269
6271 0 392482.47 202320.17 184840 60 6270
6272 0 392563.34 202335.34 184920 60 6271
6273 0 392550 202245.88 185000 60 6272
6274 0 392536.56 202278.4 185040 -1 6273
6275 0 391679.7 203691.11 184760 71 6059
6276 0 391460.06 203862.47 184760 32 6275
6277 0 391459.6 203826.42 184880 -1 6276
6278 0 391441.5 203826.38 184960 -1 6277
6279 0 391431.03 203844.19 185040 -1 6278
6280 0 393738.34 206884.36 184920 -1 6013
6281 0 393952.6 206484.42 184920 -1 6280
6282 0 393967.28 206425.17 184880 -1 6281
6283 0 394041.66 206400.89 184840 -1 6282
6284 0 394103.2 206364.36 184760 -1 6283
6285 0 394101.28 206365.27 184720 -1 6284
6286 0 394261.72 208766.28 184600 46 6005
6287 0 394016 208032 184400 81 6286
6288 0 394144 207980.8 184240 97 6287
6289 0 394176 207968 184200 102 6288
6290 0 394400 207840 184120 32 6289
6291 0 394528 207680 184080 90 6290
6292 0 394403.47 207930.11 183960 -1 6291
6293 0 394371.78 207860.23 183840 -1 6292
6294 0 394388.56 207838.92 183800 -1 6293
6295 0 396946.4 213878 183160 49 5974
6296 0 396912 213833.84 183080 -1 6295
6297 0 396832.53 213840.34 182880 -1 6296
6298 0 396744.7 214073.88 182760 -1 6297
6299 0 396687.97 214217.28 182720 -1 6298
6300 0 396669 214289.5 182680 -1 6299
6301 0 396655.94 214293.52 182640 -1 6300
6302 0 398750.5 214861.23 183400 -1 5970
6303 0 398880.88 214701.44 183440 -1 6302
6304 0 398852.16 214592.9 183440 -1 6303
6305 0 398845.12 214472.97 183480 -1 6304
6306 0 398860.5 214433.58 183600 -1 6305
6307 0 398839.5 214468.27 183640 -1 6306
6308 0 398681.8 217352.67 183040 -1 5960
6309 0 398655.38 216735.36 183040 -1 6308
6310 0 398694.1 216652.2 183000 -1 6309
6311 0 398754.94 216769.47 182920 -1 6310
6312 0 398810.1 216755.2 182840 -1 6311
6313 0 398810.7 216773.36 182800 -1 6312
6314 0 400087.06 222250.27 182240 -1 5936
6315 0 400270 222363.88 182240 -1 6314
6316 0 400231.2 222395.17 182360 -1 6315
6317 0 400098.88 222421.81 182440 -1 6316
6318 0 400059.66 222422.67 182520 -1 6317
6319 0 400024.47 222412.05 182560 -1 6318
6320 0 400637.47 223964.39 181840 -1 5915
6321 0 400908.12 223965.75 181840 -1 6320
6322 0 400898.6 223973.25 181800 -1 6321
6323 0 400894.78 223976.06 181760 -1 6322
6324 0 401792 228992 178600 32 5864
6325 0 402016 228864 178720 81 6324
6326 0 402208 228800 178840 32 6325
6327 0 402325.53 228812.81 178880 -1 6326
6328 0 402557.8 228741.75 179040 -1 6327
6329 0 402601.34 228704 179120 -1 6328
6330 0 402623.3 228685.06 179160 -1 6329
6331 0 402861.03 235382.44 175840 -1 5830
6332 0 403392.9 235456.84 175840 -1 6331
6333 0 403482.22 235301.94 175960 -1 6332
6334 0 403494.88 235261.78 176080 -1 6333
6335 0 403507.38 235232.1 176120 -1 6334
6336 0 403061.34 234762.67 175680 143 5827
6337 0 403136 234752 175720 101 6336
6338 0 403289.6 234726.4 175880 77 6337
6339 0 403328 234720 175920 71 6338
6340 0 403392 234688 176160 81 6339
6341 0 403413.34 234677.33 176200 80 6340
6342 0 403520 234624 176400 75 6341
6343 0 403584 234560 176480 75 6342
6344 0 403665.06 234451.5 176640 -1 6343
6345 0 402973.47 234853.69 175400 -1 5825
6346 0 402921 235061.33 175320 -1 6345
6347 0 402894.84 235165.47 175280 -1 6346
6348 0 402941.12 236689.88 175760 -1 5823
6349 0 402946.75 236710.5 175800 -1 6348
6350 0 402982.62 236700.77 176000 -1 6349
6351 0 402929.3 236674.73 176080 -1 6350
6352 0 402949.44 236716.1 176160 -1 6351
6353 0 403010.5 236782.77 176240 -1 6352
6354 0 402986.66 236751.28 176320 -1 6353
6355 0 406784 251104 163880 176 5624
6356 0 406624 251008 163680 96 6355
6357 0 406368 250944 163560 51 6356
6358 0 406304 250905.6 163480 43 6357
6359 0 406208 250848 163360 32 6358
6360 0 406048 250976 163160 51 6359
6361 0 405920 251104 163000 46 6360
6362 0 405888 251136 162960 45 6361
6363 0 405696 251296 162880 64 6362
6364 0 405536 251456 162680 81 6363
6365 0 405504 251552 162680 80 6364
6366 0 405495.72 251659.12 162560 -1 6365
6367 0 406912 251456 163840 204 5622
6368 0 406688 251552 163760 150 6367
6369 0 406432 251584 163680 75 6368
6370 0 406208 251712 163520 51 6369
6371 0 406016 251904 163520 40 6370
6372 0 405888 252032 163520 80 6371
6373 0 405971.34 251952.67 163440 26 6372
6374 0 406012.94 251912.52 163400 -1 6373
6375 0 406068.62 251931.5 163360 -1 6374
6376 0 407104 252256 163320 86 5617
6377 0 407040 252512 163280 40 6376
6378 0 406880 252704 163320 71 6377
6379 0 406656 252864 163400 40 6378
6380 0 406560 253088 163320 32 6379
6381 0 406528 253184 163200 32 6380
6382 0 406525.22 253202.94 163040 -1 6381
6383 0 406501.1 253236.05 162960 -1 6382
6384 0 407722.66 252245.33 163200 117 5615
6385 0 407744 252352 163360 51 6384
6386 0 407744 252512 163600 64 6385
6387 0 407616 252672 163760 40 6386
6388 0 407456 252832 163880 80 6387
6389 0 407232 252960 163880 40 6388
6390 0 407040 253152 163960 96 6389
6391 0 406848 253344 164000 90 6390
6392 0 406656 253536 164040 75 6391
6393 0 406496 253696 164160 75 6392
6394 0 406336 253824 164320 64 6393
6395 0 406240 253952 164400 71 6394
6396 0 407499.8 252573.52 163040 -1 5614
6397 0 407193.94 252696.42 163040 -1 6396
6398 0 407040.9 252397.98 163040 -1 6397
6399 0 406996.84 252278.11 163040 -1 6398
6400 0 406699.72 252318.11 163040 -1 6399
6401 0 406613.5 252374 163000 -1 6400
6402 0 406526.8 252430.22 162960 -1 6401
6403 0 406506.1 252414.1 162920 -1 6402
6404 0 406318.25 252271.14 162560 -1 6403
6405 0 406303.94 252226.72 162480 -1 6404
6406 0 406308.5 252261.5 162440 -1 6405
6407 0 406313.22 252296.44 162400 -1 6406
6408 0 406266.3 252342.17 162320 -1 6407
6409 0 406160.56 252359.69 162200 -1 6408
6410 0 406337.38 252501.52 162080 -1 6409
6411 0 406438.3 252663.1 161920 -1 6410
6412 0 406483.97 252802.61 161800 -1 6411
6413 0 406526.62 252942.39 161760 -1 6412
6414 0 406595.38 252993.86 161720 -1 6413
6415 0 406923.66 253014.06 161720 -1 6414
6416 0 406953.28 253061.34 161640 -1 6415
6417 0 409405.3 253437.47 159360 -1 5522
6418 0 409555.94 253575.77 159360 -1 6417
6419 0 409608.9 253747.73 159360 -1 6418
6420 0 409605.44 253650.4 159480 -1 6419
6421 0 409605.44 253654.16 159520 -1 6420
6422 0 413631.3 252266.45 157720 -1 5224
6423 0 413465.47 252226.14 157760 -1 6422
6424 0 413874.5 252150.1 157800 -1 6423
6425 0 413919.5 252190 157840 -1 6424
6426 0 413964.56 252230.34 157880 -1 6425
6427 0 413964.56 252230.34 157920 -1 6426
6428 0 413369.25 252551.36 157800 -1 6423
6429 0 413378.62 252570.11 157880 -1 6428
6430 0 413389.88 252591.67 158000 -1 6429
6431 0 413347.3 252566.97 158160 -1 6430
6432 0 413308.8 252697.28 158240 -1 6431
6433 0 413305.44 252752.5 158280 -1 6432
6434 0 413750.62 252329.19 157600 -1 5223
6435 0 414006.88 252717.89 157600 -1 6434
6436 0 414055.38 252862.36 157720 -1 6435
6437 0 414054.72 252963.27 157800 -1 6436
6438 0 414029.94 253024.98 157880 -1 6437
6439 0 414047.38 253138.2 157920 -1 6438
6440 0 427488 249952 149760 80 5148
6441 0 427840 249536 149400 32 6440
6442 0 428192 249856 149040 154 5144
6443 0 428000 250016 149000 140 6442
6444 0 427808 250208 148880 160 6443
6445 0 427680 250432 148760 186 6444
6446 0 427424 250496 148800 160 6445
6447 0 427200 250624 148800 98 6446
6448 0 427040 250848 148840 166 6447
6449 0 426912 250752 149040 229 6448
6450 0 426848 251008 149080 197 6449
6451 0 426816 251264 149080 245 6450
6452 0 426784 251520 149120 208 6451
6453 0 426656 251776 149080 178 6452
6454 0 426464 251968 149200 208 6453
6455 0 426304 252160 149280 239 6454
6456 0 426112 252352 149280 181 6455
6457 0 425952 252576 149280 107 6456
6458 0 425824 252768 149160 131 6457
6459 0 425600 252928 149120 148 6458
6460 0 425408 253120 149160 197 6459
6461 0 425184 253312 149160 181 6460
6462 0 424992 253504 149160 197 6461
6463 0 424832 253728 149120 156 6462
6464 0 424608 253920 149120 64 6463
6465 0 424384 254080 149120 90 6464
6466 0 424256 254336 149080 75 6465
6467 0 424128 254560 149160 175 6466
6468 0 424096 254592 149160 186 6467
6469 0 424128 254624 149440 137 6468
6470 0 424137.16 254628.5 149480 132 6469
6471 0 424182.84 254651.42 149680 108 6470
6472 0 424192 254656 149720 104 6471
6473 0 424352 254656 149960 137 6472
6474 0 424384 254656 150000 148 6473
6475 0 424512 254464 149880 96 6474
6476 0 424640 254368 149680 32 6475
6477 0 424768 254400 149640 32 6476
6478 0 424384 254656 150080 122 6474
6479 0 424256 254880 150120 32 6478
6480 0 424064 255072 150160 40 6479
6481 0 423936 255200 150320 60 6480
6482 0 423880 255286 150400 -1 6481
6483 0 423824 255236 150480 -1 6482
6484 0 424394.66 254602.67 150160 102 6478
6485 0 424416 254496 150320 64 6484
6486 0 424288 254432 150560 51 6485
6487 0 424256 254432 150560 51 6486
6488 0 424043 254397 150680 -1 6487
6489 0 423793 254437 150800 -1 6488
6490 0 423682 254531 150840 -1 6489
6491 0 423604 254517 150880 -1 6490
6492 0 423536 254625 151040 -1 6491
6493 0 423416 254643 151160 -1 6492
6494 0 423356 254670 151200 -1 6493
6495 0 423296 254697 151240 -1 6494
6496 0 423202 254727 151320 -1 6495
6497 0 424125 254362.03 149480 -1 6470
6498 0 423904 254784 149200 176 6468
6499 0 423712 254976 149240 172 6498
6500 0 423520 255168 149120 176 6499
6501 0 423360 255296 148960 160 6500
6502 0 423328 255456 148760 115 6501
6503 0 423328 255584 148520 153 6502
6504 0 423360 255776 148360 198 6503
6505 0 423328 256000 148240 279 6504
6506 0 423296 256256 148200 217 6505
6507 0 423296 256480 148040 206 6506
6508 0 423360 256736 147960 270 6507
6509 0 423360 256960 147800 295 6508
6510 0 423424 257216 147720 228 6509
6511 0 423296 257440 147720 183 6510
6512 0 423040 257440 147760 101 6511
6513 0 422784 257440 147840 75 6512
6514 0 422624 257568 148000 81 6513
6515 0 422528 257728 148200 64 6514
6516 0 422496 257792 148440 71 6515
6517 0 422420 257842 148520 -1 6516
6518 0 423296 257536 147600 171 6511
6519 0 423296 257600 147520 164 6518
6520 0 423328 257824 147400 256 6519
6521 0 423264 258080 147320 307 6520
6522 0 423168 258304 147160 229 6521
6523 0 423072 258528 147080 178 6522
6524 0 422944 258784 147040 148 6523
6525 0 422784 258976 147080 206 6524
6526 0 422656 259200 147080 266 6525
6527 0 422528 259424 147000 228 6526
6528 0 422368 259648 146960 214 6527
6529 0 422240 259808 146800 197 6528
6530 0 422048 260000 146720 176 6529
6531 0 421824 260128 146640 176 6530
6532 0 421600 260288 146520 214 6531
6533 0 421376 260384 146440 212 6532
6534 0 421152 260480 146520 237 6533
6535 0 420960 260640 146600 230 6534
6536 0 420768 260832 146600 226 6535
6537 0 420544 260992 146640 269 6536
6538 0 420288 261056 146720 181 6537
6539 0 420128 261152 146920 202 6538
6540 0 420032 261248 146920 226 6539
6541 0 420192 261408 146720 140 6540
6542 0 420192 261664 146600 153 6541
6543 0 420032 261824 146400 32 6542
6544 0 419776 261728 146400 75 6543
6545 0 419648 261728 146440 75 6544
6546 0 420508 261238 146160 -1 6543
6547 0 420560 261282 146080 -1 6546
6548 0 419840 261376 147040 176 6540
6549 0 419616 261536 147080 141 6548
6550 0 419456 261696 147200 150 6549
6551 0 419296 261888 147280 183 6550
6552 0 419104 262048 147360 178 6551
6553 0 418944 262176 147520 200 6552
6554 0 418720 262272 147680 166 6553
6555 0 418560 262400 147840 186 6554
6556 0 418368 262528 148000 166 6555
6557 0 418208 262656 148160 181 6556
6558 0 418176 262688 148200 163 6557
6559 0 418240 262912 148080 124 6558
6560 0 418304 263168 148080 40 6559
6561 0 418336 263424 148120 32 6560
6562 0 418336 263488 148200 32 6561
6563 0 418016 262784 148400 139 6558
6564 0 417792 262912 148560 108 6563
6565 0 417696 263072 148760 178 6564
6566 0 417600 263232 148960 156 6565
6567 0 417568 263424 149120 137 6566
6568 0 417504 263584 149320 185 6567
6569 0 417376 263744 149520 226 6568
6570 0 417472 263968 149640 175 6569
6571 0 417472 264224 149680 128 6570
6572 0 417472 264256 149720 145 6571
6573 0 417472 264384 149880 217 6572
6574 0 417472 264608 150040 202 6573
6575 0 417376 264800 150200 150 6574
6576 0 417248 264928 150280 121 6575
6577 0 417184 264992 150320 107 6576
6578 0 417024 265056 150520 143 6577
6579 0 416864 265152 150720 175 6578
6580 0 416704 265248 150920 148 6579
6581 0 416544 265408 151120 175 6580
6582 0 416531.2 265472 151200 158 6581
6583 0 416512 265568 151320 134 6582
6584 0 416384 265568 151560 196 6583
6585 0 416256 265504 151760 178 6584
6586 0 416320 265248 151800 107 6585
6587 0 416320 264992 151880 102 6586
6588 0 416160 264768 151880 168 6587
6589 0 416128 264512 151880 160 6588
6590 0 416128 264256 151960 107 6589
6591 0 416256 264032 151960 128 6590
6592 0 416416 263808 151920 32 6591
6593 0 416608 263616 151920 51 6592
6594 0 416800 263424 151920 40 6593
6595 0 416992 263264 152000 75 6594
6596 0 417248 263200 152080 81 6595
6597 0 417408 263040 152200 80 6596
6598 0 417504 262960 152240 77 6597
6599 0 417600 262880 152280 75 6598
6600 0 417792 262784 152320 32 6599
6601 0 416096 265664 151960 108 6585
6602 0 416057.6 265670.4 152000 112 6601
6603 0 416019.5 265676.5 152040 116 6602
6604 0 415904 265696 152160 128 6603
6605 0 415744 265696 152360 160 6604
6606 0 415584 265760 152560 181 6605
6607 0 415424 265824 152760 178 6606
6608 0 415232 265888 152920 217 6607
6609 0 415072 265952 153120 273 6608
6610 0 414880 266016 153280 267 6609
6611 0 414688 266208 153320 249 6610
6612 0 414624 266368 153520 217 6611
6613 0 414666.66 266389.34 153680 225 6612
6614 0 414688 266400 153760 230 6613
6615 0 414848 266432 153960 189 6614
6616 0 414848 266377.16 154200 141 6615
6617 0 414848 266368 154240 134 6616
6618 0 414848 266336 154440 135 6617
6619 0 415008 266560 154520 136 6618
6620 0 415264 266656 154520 120 6619
6621 0 415392 266672 154480 161 6620
6622 0 415520 266688 154440 202 6621
6623 0 415776 266624 154400 178 6622
6624 0 416000 266624 154280 181 6623
6625 0 416256 266720 154240 128 6624
6626 0 416512 266784 154200 124 6625
6627 0 416768 266816 154200 64 6626
6628 0 417024 266784 154200 81 6627
6629 0 417248 266624 154200 107 6628
6630 0 417472 266528 154280 75 6629
6631 0 417546.66 266517.34 154320 67 6630
6632 0 417696 266496 154400 51 6631
6633 0 417792 266496 154480 71 6632
6634 0 417910 266482 154520 -1 6633
6635 0 418178 266410 154600 -1 6634
6636 0 418232 266368 154640 -1 6635
6637 0 416244 266767.16 153960 -1 6626
6638 0 416044 266515.16 153880 -1 6637
6639 0 416052 266503.16 153840 -1 6638
6640 0 414752 266208 154640 124 6618
6641 0 414656 266048 154840 98 6640
6642 0 414560 266112 155240 136 6641
6643 0 414560 265856 155280 143 6642
6644 0 414624 265664 155440 131 6643
6645 0 414720 265472 155600 124 6644
6646 0 414880 265312 155720 91 6645
6647 0 415072 265120 155720 75 6646
6648 0 415264 264928 155800 86 6647
6649 0 415456 264736 155800 80 6648
6650 0 415712 264672 155760 131 6649
6651 0 415872 264512 155600 154 6650
6652 0 416064 264320 155480 75 6651
6653 0 416224 264128 155360 102 6652
6654 0 416309.34 263978.66 155280 114 6653
6655 0 416352 263904 155240 120 6654
6656 0 416448 263712 155080 64 6655
6657 0 416499.2 263584 154920 60 6656
6658 0 416512 263552 154880 60 6657
6659 0 416576 263392 154680 32 6658
6660 0 416576 263360 154520 75 6659
6661 0 416554 263288 154360 -1 6660
6662 0 416616 263260 154280 -1 6661
6663 0 416606 263171 154960 -1 6657
6664 0 416686 263175 155000 -1 6663
6665 0 416676 263149 155040 -1 6664
6666 0 416774 264079 155280 -1 6654
6667 0 416872 264215 155240 -1 6666
6668 0 416896 264267 155160 -1 6667
6669 0 417004 264271 155080 -1 6668
6670 0 415250 264753 156080 -1 6649
6671 0 415114 264701 156200 -1 6670
6672 0 415106 264725 156440 -1 6671
6673 0 415114 264709 156560 -1 6672
6674 0 415894 265013 156120 -1 6670
6675 0 415908 265000 156160 -1 6674
6676 0 415950 264961 156280 -1 6675
6677 0 415938 264993 156360 -1 6676
6678 0 414538.66 266186.66 155200 119 6642
6679 0 414496 266336 155120 86 6678
6680 0 414368 266560 155080 148 6679
6681 0 414176 266752 155080 186 6680
6682 0 413984 266912 155160 181 6681
6683 0 413792 267104 155240 64 6682
6684 0 413685.34 267210.66 155320 85 6683
6685 0 413632 267264 155360 96 6684
6686 0 413572 267318 155400 104 6685
6687 0 413354.47 267520.94 155640 155 6686
6688 0 413116.4 267741.2 155880 206 6687
6689 0 412958 267888.16 156040 240 6688
6690 0 412746.16 268128.94 156400 306 6689
6691 0 412652 268236 156560 336 6690
6692 0 412646.3 268578.94 156920 247 6691
6693 0 412640 268960 157320 150 6692
6694 0 412672 269152 157480 185 6693
6695 0 412768 269312 157680 203 6694
6696 0 412640 269472 157840 190 6695
6697 0 412512 269696 157840 192 6696
6698 0 412544 269952 157920 229 6697
6699 0 412480 270144 158120 197 6698
6700 0 412320 270304 158320 150 6699
6701 0 412160 270464 158440 156 6700
6702 0 411968 270240 158440 107 6701
6703 0 411776 270048 158480 51 6702
6704 0 411616 269888 158640 128 6703
6705 0 411552 269834.66 158680 119 6704
6706 0 411424 269728 158760 102 6705
6707 0 411232 269632 158960 196 6706
6708 0 411136 269568 159200 226 6707
6709 0 411072 269312 159280 153 6708
6710 0 410969.6 269158.4 159440 129 6709
6711 0 410944 269120 159480 124 6710
6712 0 410912 268960 159680 172 6711
6713 0 410912 268928 159720 178 6712
6714 0 410816 268704 159840 150 6713
6715 0 410752 268448 159840 108 6714
6716 0 410656 268192 159920 150 6715
6717 0 410560 268000 160080 128 6716
6718 0 410368 267808 160200 153 6717
6719 0 410240 267648 160360 139 6718
6720 0 410144 267392 160480 128 6719
6721 0 410144 267168 160600 107 6720
6722 0 410112 266976 160760 134 6721
6723 0 410112 266826.66 160840 112 6722
6724 0 410112 266752 160880 102 6723
6725 0 410080 266496 160960 86 6724
6726 0 410144 266240 161040 183 6725
6727 0 410240 265984 161080 148 6726
6728 0 410272 265824 161280 168 6727
6729 0 410304 265728 161440 240 6728
6730 0 410464 265568 161280 137 6729
6731 0 410624 265472 161080 81 6730
6732 0 410784 265376 160880 137 6731
6733 0 410848 265344 160800 108 6732
6734 0 410886.4 265267.2 160720 112 6733
6735 0 410944 265152 160600 120 6734
6736 0 410976 264960 160440 104 6735
6737 0 411040 264736 160280 102 6736
6738 0 411136 264480 160240 102 6737
6739 0 411200 264224 160160 80 6738
6740 0 411296 264000 160040 122 6739
6741 0 411456 263776 159960 143 6740
6742 0 411616 263616 159760 102 6741
6743 0 411648 263562.66 159720 108 6742
6744 0 411712 263456 159640 120 6743
6745 0 411712 263200 159600 102 6744
6746 0 411712 262976 159440 51 6745
6747 0 411712 262752 159240 75 6746
6748 0 411648 262528 159080 51 6747
6749 0 411552 262400 158880 81 6748
6750 0 411540 262294 158680 -1 6749
6751 0 411504 262302 158640 -1 6750
6752 0 411556 262338 158480 -1 6751
6753 0 411968 263488 159600 120 6744
6754 0 412160 263520 159440 164 6753
6755 0 412256 263584 159200 163 6754
6756 0 412416 263520 158960 107 6755
6757 0 412480 263488 158720 64 6756
6758 0 412480 263456 158440 71 6757
6759 0 412448 263328 158280 45 6758
6760 0 412428 263392.56 158240 -1 6759
6761 0 410771.2 265331.2 160720 77 6733
6762 0 410656 265312 160600 32 6761
6763 0 410432 265344 160480 40 6762
6764 0 410208 265344 160360 80 6763
6765 0 409952 265280 160360 80 6764
6766 0 409888 265216 160360 81 6765
6767 0 410310.4 265696 161480 219 6729
6768 0 410336 265568 161640 139 6767
6769 0 410346.66 265546.66 161680 138 6768
6770 0 410400 265440 161880 134 6769
6771 0 410432 265440 162080 196 6770
6772 0 410624 265312 161920 128 6771
6773 0 410880 265216 161920 124 6772
6774 0 411136 265184 161880 156 6773
6775 0 411360 265056 161760 163 6774
6776 0 411616 265056 161760 102 6775
6777 0 411872 265056 161800 51 6776
6778 0 412128 265056 161840 40 6777
6779 0 412384 265120 161840 51 6778
6780 0 412640 265120 161840 40 6779
6781 0 412864 265120 161960 51 6780
6782 0 412928 265120 162240 32 6781
6783 0 413024 265312 162400 32 6782
6784 0 413056 265344 162400 45 6783
6785 0 412928 265382 162480 -1 6784
6786 0 410496 265504 162320 164 6771
6787 0 410410.66 265482.66 162480 154 6786
6788 0 410368 265472 162560 150 6787
6789 0 410272 265440 162800 107 6788
6790 0 410112 265376 163000 90 6789
6791 0 410112 265216 163200 60 6790
6792 0 410112 265216 163240 63 6791
6793 0 410112 265216 163480 86 6792
6794 0 410101.34 265184 163560 110 6793
6795 0 410080 265120 163720 160 6794
6796 0 410112 265120 164000 153 6795
6797 0 410176 264960 164200 81 6796
6798 0 410176 264928 164240 75 6797
6799 0 410176 264864 164320 63 6798
6800 0 410176 264800 164400 51 6799
6801 0 410176 264736 164440 96 6800
6802 0 409920 264672 164400 71 6801
6803 0 409664 264544 164400 60 6802
6804 0 409568 264448 164400 40 6803
6805 0 410304 264608 164640 75 6801
6806 0 410464 264512 164840 104 6805
6807 0 410624 264384 165160 172 6806
6808 0 410592 264384 165440 101 6807
6809 0 410576 264357.34 165480 89 6808
6810 0 410496 264224 165680 32 6809
6811 0 410432 264256 165920 160 6810
6812 0 410240 264128 166040 163 6811
6813 0 410176 264032 166160 209 6812
6814 0 409920 264032 166240 156 6813
6815 0 409824 264256 166400 200 6814
6816 0 409696 264416 166480 120 6815
6817 0 409504 264608 166560 102 6816
6818 0 409280 264704 166640 157 6817
6819 0 409152 264832 166720 139 6818
6820 0 409088 264896 166760 131 6819
6821 0 408928 265088 166800 128 6820
6822 0 408736 265248 166880 178 6821
6823 0 408624 265296 166920 158 6822
6824 0 408512 265344 166960 139 6823
6825 0 408256 265408 167000 128 6824
6826 0 408000 265440 167000 160 6825
6827 0 407808 265632 166920 98 6826
6828 0 407680 265717.34 166840 98 6827
6829 0 407616 265760 166800 98 6828
6830 0 407456 265920 166680 90 6829
6831 0 407264 266112 166640 81 6830
6832 0 407040 266304 166640 80 6831
6833 0 406848 266464 166600 115 6832
6834 0 406624 266592 166560 104 6833
6835 0 406400 266752 166560 80 6834
6836 0 406208 266912 166440 120 6835
6837 0 406016 267040 166320 98 6836
6838 0 405792 267168 166280 120 6837
6839 0 405664 267328 166120 196 6838
6840 0 405440 267456 166080 163 6839
6841 0 405386.66 267509.34 166040 161 6840
6842 0 405280 267616 165960 157 6841
6843 0 405088 267776 165920 107 6842
6844 0 404832 267904 165880 115 6843
6845 0 404736 268160 165840 124 6844
6846 0 404704 268384 165720 98 6845
6847 0 404672 268608 165600 122 6846
6848 0 404704 268832 165440 90 6847
6849 0 404864 268992 165240 98 6848
6850 0 404896 269088 165080 202 6849
6851 0 404768 269312 165120 128 6850
6852 0 404576 269504 165160 96 6851
6853 0 404544 269504 165200 91 6852
6854 0 404416 269504 165360 75 6853
6855 0 404256 269344 165480 120 6854
6856 0 404192 269280 165520 120 6855
6857 0 404912 269104 165040 198 6850
6858 0 404976 269168 164880 182 6857
6859 0 404992 269184 164840 178 6858
6860 0 404992 269202.34 164760 144 6859
6861 0 404992 269238.84 164600 76 6860
6862 0 404992 269248 164560 60 6861
6863 0 405056 269184 164320 71 6862
6864 0 405061.34 269194.66 164280 72 6863
6865 0 405088 269248 164080 81 6864
6866 0 405088 269354.66 163880 72 6865
6867 0 405088 269376 163840 71 6866
6868 0 405024 269536 163600 60 6867
6869 0 404864 269664 163440 40 6868
6870 0 404736 269728 163440 60 6869
6871 0 409792 264512 166720 115 6816
6872 0 409760 264448 166960 96 6871
6873 0 409760 264416 167040 96 6872
6874 0 409536 264224 167040 81 6873
6875 0 409408 264176 167000 78 6874
6876 0 409280 264128 166960 75 6875
6877 0 409088 264128 166760 51 6876
6878 0 409056 264128 166720 32 6877
6879 0 409816 264358 167200 96 6873
6880 0 409856 264320 167280 96 6879
6881 0 409760 264256 167520 71 6880
6882 0 409696 264416 167720 81 6881
6883 0 409728 264512 167840 98 6882
6884 0 409764 264334 167960 -1 6883
6885 0 409776 264466 168080 -1 6884
6886 0 409830.66 264378 168120 -1 6885
6887 0 409940 264202 168200 -1 6886
6888 0 410016 263990 168280 -1 6887
6889 0 410276 263926 168320 -1 6888
6890 0 410548 263854 168360 -1 6889
6891 0 410644 263834 168440 -1 6890
6892 0 410596 263782 168160 -1 6889
6893 0 410400 264128 166320 137 6813
6894 0 410528 264032 166520 143 6893
6895 0 410688 264096 166760 107 6894
6896 0 410784 264192 166840 51 6895
6897 0 410944 264288 167040 45 6896
6898 0 411040 264192 167040 32 6897
6899 0 410592 264352 166960 51 6896
6900 0 410464 264448 167160 45 6899
6901 0 410464 264448 167200 32 6900
6902 0 410899.2 269004.8 159800 147 6713
6903 0 410880 269120 159920 101 6902
6904 0 410860.8 269216 160040 83 6903
6905 0 410848 269280 160120 71 6904
6906 0 410848 269440 160320 163 6905
6907 0 410912 269536 160360 212 6906
6908 0 410976 269696 160600 209 6907
6909 0 411012.8 269714.4 160760 182 6908
6910 0 411021.72 269718.84 160800 176 6909
6911 0 411040 269728 160880 163 6910
6912 0 411040 269888 161080 148 6911
6913 0 410944 269952 161320 122 6912
6914 0 410944 269984 161600 71 6913
6915 0 410976 269984 161640 75 6914
6916 0 411040 269728 161560 32 6915
6917 0 411232 269600 161560 32 6916
6918 0 411021.72 269984 161840 53 6915
6919 0 411040 269984 161920 45 6918
6920 0 411072 269984 162200 86 6919
6921 0 411168 269984 162320 113 6920
6922 0 411232 269984 162400 131 6921
6923 0 411328 269984 162560 226 6922
6924 0 411456 270048 162800 224 6923
6925 0 411456 270080 163080 217 6924
6926 0 411584 270176 163320 196 6925
6927 0 411622.4 270124.8 163400 215 6926
6928 0 411680 270048 163520 245 6927
6929 0 411808 269984 163520 209 6928
6930 0 411840 269728 163600 122 6929
6931 0 411840 269472 163600 71 6930
6932 0 411840 269216 163680 86 6931
6933 0 411840 269184 163680 86 6932
6934 0 411904 269024 163880 75 6933
6935 0 412032 268960 164120 75 6934
6936 0 412160 268992 164360 32 6935
6937 0 412064 269088 164560 32 6936
6938 0 411980 269206 164720 -1 6937
6939 0 412000 269088 163480 104 6933
6940 0 412120 268968 163360 116 6939
6941 0 412160 268928 163320 120 6940
6942 0 412224 268704 163200 107 6941
6943 0 412384 268480 163200 80 6942
6944 0 412576 268288 163200 120 6943
6945 0 412064 269984 163520 197 6929
6946 0 412224 269952 163720 128 6945
6947 0 412384 269856 163920 156 6946
6948 0 412544 269856 164120 137 6947
6949 0 412704 269856 164320 120 6948
6950 0 412864 269856 164560 124 6949
6951 0 412864 269856 164840 32 6950
6952 0 412864 269952 165120 150 6951
6953 0 413088 269952 165240 148 6952
6954 0 413024 269984 165480 75 6953
6955 0 412896 270080 165680 160 6954
6956 0 412842.66 270080 165760 174 6955
6957 0 412736 270080 165920 202 6956
6958 0 412754.28 270116.56 166080 164 6957
6959 0 412768 270144 166200 136 6958
6960 0 412864 270304 166400 150 6959
6961 0 412896 270336 166440 176 6960
6962 0 412736 270400 166640 107 6961
6963 0 412480 270464 166680 51 6962
6964 0 412320 270656 166720 120 6963
6965 0 412288 270912 166840 160 6964
6966 0 412416 271136 166880 122 6965
6967 0 412608 271328 166880 128 6966
6968 0 413088 270464 166560 136 6961
6969 0 413312 270336 166600 75 6968
6970 0 413408 270240 166680 124 6969
6971 0 413344 270400 166880 60 6970
6972 0 413280 270464 167120 122 6971
6973 0 413152 270656 167240 136 6972
6974 0 413152 270730.66 167280 124 6973
6975 0 413152 270880 167360 102 6974
6976 0 413152 271104 167560 124 6975
6977 0 413120 271264 167760 137 6976
6978 0 413104 271360 167840 157 6977
6979 0 413088 271456 167920 178 6978
6980 0 413104 271512 167960 178 6979
6981 0 413136 271624 168040 178 6980
6982 0 413152 271680 168080 178 6981
6983 0 413024 271872 168200 163 6982
6984 0 412896 272128 168200 102 6983
6985 0 412832 272352 168320 80 6984
6986 0 412832 272396.66 168360 80 6985
6987 0 412832 272486.4 168440 80 6986
6988 0 412832 272576 168520 81 6987
6989 0 412672 272736 168720 60 6988
6990 0 412576 272864 168880 101 6989
6991 0 412608 273056 169080 131 6990
6992 0 412672 273184 169320 124 6991
6993 0 412672 273184 169440 120 6992
6994 0 412672 273184 169600 115 6993
6995 0 412768 273184 169840 90 6994
6996 0 412736 273184 170120 101 6995
6997 0 412704 273248 170360 102 6996
6998 0 412672 273408 170560 104 6997
6999 0 412672 273664 170600 108 6998
7000 0 412608 273888 170720 140 6999
7001 0 412512 274080 170880 175 7000
7002 0 412588.8 274195.2 171000 163 7001
7003 0 412640 274272 171080 156 7002
7004 0 412672 274496 171200 150 7003
7005 0 412768 274720 171320 108 7004
7006 0 412780.8 274784 171400 146 7005
7007 0 412800 274880 171520 204 7006
7008 0 412672 275136 171480 107 7007
7009 0 412487.12 275164.44 171640 73 7008
7010 0 412256 275200 171840 32 7009
7011 0 412032 275104 171760 40 7010
7012 0 411808 274944 171760 51 7011
7013 0 411552 274912 171800 32 7012
7014 0 411328 275040 171840 81 7013
7015 0 411264 275104 171800 102 7014
7016 0 412384 272672 168920 60 6990
7017 0 412224 272512 169040 32 7016
7018 0 412128 272288 169120 80 7017
7019 0 412080 272208 169160 104 7018
7020 0 412032 272128 169200 128 7019
7021 0 412192 271968 169000 60 7020
7022 0 412448 271936 168920 40 7021
7023 0 412864 272000 168960 32 7022
7024 0 411776 272096 169240 134 7020
7025 0 411616 272096 169480 181 7024
7026 0 411360 272128 169560 163 7025
7027 0 411104 272128 169600 164 7026
7028 0 411024 272160 169680 157 7027
7029 0 410944 272192 169760 150 7028
7030 0 410880 272224 170000 160 7029
7031 0 410875.44 272214.84 170040 157 7030
7032 0 410848 272160 170280 143 7031
7033 0 410688 272064 170480 71 7032
7034 0 410613.5 272032 170520 112 7033
7035 0 410538.66 272000 170560 154 7034
7036 0 410464 271968 170600 196 7035
7037 0 410400 272010.66 170640 197 7036
7038 0 410272 272096 170720 200 7037
7039 0 410144 272096 170720 209 7038
7040 0 410048 272096 170960 198 7039
7041 0 409962.66 272032 171120 157 7040
7042 0 409920 272000 171200 137 7041
7043 0 409792 271872 171400 137 7042
7044 0 409728 271680 171560 96 7043
7045 0 409888 271456 171560 80 7044
7046 0 410144 271456 171480 101 7045
7047 0 410336 271456 171280 60 7046
7048 0 409772 270994 172000 -1 7045
7049 0 409832 270978 172120 -1 7048
7050 0 409768 270914 172400 -1 7049
7051 0 409536 270790 172840 -1 7050
7052 0 409128 270882 173080 -1 7051
7053 0 408520 271146 173120 -1 7052
7054 0 407876 271034 173600 -1 7053
7055 0 407328 271154 173800 -1 7054
7056 0 407080 271074 173960 -1 7055
7057 0 406760 270990 174240 -1 7056
7058 0 406632 270954 174400 -1 7057
7059 0 406484 270990 174560 -1 7058
7060 0 406280 270930 174680 -1 7059
7061 0 406164 270726 174760 -1 7060
7062 0 405928 270726 174880 -1 7061
7063 0 405432 270526 175200 -1 7062
7064 0 404196 269774 175240 -1 7063
7065 0 404048 269650 175120 -1 7064
7066 0 404068 269274 174880 -1 7065
7067 0 403852 268802 174760 -1 7066
7068 0 403556 268858 174680 -1 7067
7069 0 403960 269042 174520 -1 7068
7070 0 403896 268906 174360 -1 7069
7071 0 403776 268854 174280 -1 7070
7072 0 404032 268338 174240 -1 7071
7073 0 404276 268362 174160 -1 7072
7074 0 404440 268282 174000 -1 7073
7075 0 404476 268210 173840 -1 7074
7076 0 404480 268142 173760 -1 7075
7077 0 403976 268706 173960 -1 7071
7078 0 404144 268718 173880 -1 7077
7079 0 404220 268706 173800 -1 7078
7080 0 404288 268702 173720 -1 7079
7081 0 409624 270746 173120 -1 7052
7082 0 409684 270698 173200 -1 7081
7083 0 409676 270626 173360 -1 7082
7084 0 409952 272064 170640 196 7039
7085 0 409984 271808 170600 208 7084
7086 0 409976 271760 170560 178 7085
7087 0 409968 271712 170520 148 7086
7088 0 409952 271616 170440 90 7087
7089 0 409856 271360 170400 86 7088
7090 0 409728 271136 170400 45 7089
7091 0 409536 270912 170360 51 7090
7092 0 409280 270976 170360 51 7091
7093 0 409088 270976 170360 71 7092
7094 0 409696 272192 170720 164 7084
7095 0 409504 272384 170640 71 7094
7096 0 409344 272544 170440 51 7095
7097 0 409184 272736 170400 81 7096
7098 0 409104 272832 170320 72 7097
7099 0 409024 272928 170240 64 7098
7100 0 408864 272960 170000 60 7099
7101 0 408640 272960 169840 45 7100
7102 0 408448 272928 169640 60 7101
7103 0 408288 272960 169440 60 7102
7104 0 408224 273024 169360 32 7103
7105 0 408092 273074 169120 -1 7104
7106 0 407964 273174 169080 -1 7105
7107 0 407984 273222 169000 -1 7106
7108 0 408108 273254 168880 -1 7107
7109 0 408100 273178 168720 -1 7108
7110 0 407980 273062 168560 -1 7109
7111 0 408320 272982 168400 -1 7110
7112 0 408336 272862 168320 -1 7111
7113 0 408304 272762 168200 -1 7112
7114 0 408492 272766 168120 -1 7113
7115 0 410794.66 272192 169680 104 7029
7116 0 410720 272192 169640 81 7115
7117 0 410496 272352 169640 71 7116
7118 0 410240 272320 169640 51 7117
7119 0 410016 272320 169640 60 7118
7120 0 413600 270016 166680 80 6970
7121 0 413728 269760 166720 101 7120
7122 0 413856 269664 166920 75 7121
7123 0 414048 269536 167040 178 7122
7124 0 414240 269408 167040 163 7123
7125 0 414496 269408 167000 51 7124
7126 0 414752 269408 166960 75 7125
7127 0 415008 269344 166960 96 7126
7128 0 415232 269216 166880 120 7127
7129 0 415488 269120 166880 101 7128
7130 0 415744 269024 166960 122 7129
7131 0 416000 268992 167080 107 7130
7132 0 416306 268538 167080 -1 7131
7133 0 416096 268976 167160 121 7131
7134 0 416144 268968 167200 128 7133
7135 0 416192 268960 167240 135 7134
7136 0 416288 268928 167280 153 7135
7137 0 416288 268672 167280 51 7136
7138 0 416352 268416 167280 51 7137
7139 0 416544 268224 167360 75 7138
7140 0 416704 268128 167520 75 7139
7141 0 416544 268928 167400 128 7136
7142 0 416768 269056 167560 108 7141
7143 0 416928 269216 167680 101 7142
7144 0 417184 269280 167680 96 7143
7145 0 417440 269344 167720 160 7144
7146 0 417696 269312 167720 150 7145
7147 0 417708 269649 167840 -1 7146
7148 0 417952 269376 167600 245 7146
7149 0 418016 269600 167480 172 7148
7150 0 418048 269674.66 167440 128 7149
7151 0 418112 269824 167360 40 7150
7152 0 418272 270048 167320 136 7151
7153 0 418400 270176 167120 98 7152
7154 0 418442.66 270186.66 167040 100 7153
7155 0 418528 270208 166880 104 7154
7156 0 418688 270208 166680 148 7155
7157 0 418784 270208 166680 134 7156
7158 0 418944 270080 166880 81 7157
7159 0 419168 269984 167000 108 7158
7160 0 419424 270048 167000 86 7159
7161 0 419488 270080 167000 81 7160
7162 0 418896 270240 166600 104 7157
7163 0 419008 270272 166520 75 7162
7164 0 419264 270272 166440 40 7163
7165 0 419520 270336 166480 75 7164
7166 0 419776 270400 166480 86 7165
7167 0 420032 270496 166480 80 7166
7168 0 420256 270624 166480 80 7167
7169 0 420512 270656 166480 75 7168
7170 0 420768 270656 166400 60 7169
7171 0 421024 270656 166360 86 7170
7172 0 421280 270656 166360 75 7171
7173 0 421536 270656 166360 75 7172
7174 0 421792 270624 166400 81 7173
7175 0 422048 270624 166400 86 7174
7176 0 422304 270656 166360 115 7175
7177 0 422528 270688 166240 102 7176
7178 0 422784 270720 166200 107 7177
7179 0 423040 270752 166200 60 7178
7180 0 423296 270816 166120 186 7179
7181 0 423456 270976 166000 175 7180
7182 0 423648 271136 166040 80 7181
7183 0 423840 271296 166000 139 7182
7184 0 424096 271328 165960 124 7183
7185 0 424352 271264 165920 120 7184
7186 0 424448 271264 165920 139 7185
7187 0 424704 271232 165920 163 7186
7188 0 424960 271200 165880 91 7187
7189 0 425152 271104 165720 108 7188
7190 0 425232 271008 165640 91 7189
7191 0 425312 270912 165560 75 7190
7192 0 425376 270848 165560 51 7191
7193 0 425192 271010 165440 -1 7192
7194 0 425180 271078 165400 -1 7193
7195 0 425168 271022 165360 -1 7194
7196 0 424448 271349.34 165880 126 7186
7197 0 424448 271520 165800 102 7196
7198 0 424448 271776 165800 32 7197
7199 0 424448 272032 165800 60 7198
7200 0 424416 272064 165800 51 7199
7201 0 424252 271926 165960 -1 7200
7202 0 424216 271786 166080 -1 7201
7203 0 424200 271750 166120 -1 7202
7204 0 414112 269152 167120 160 7124
7205 0 414080 268960 167280 122 7204
7206 0 414240 268864 167480 131 7205
7207 0 414265.6 268844.8 167520 139 7206
7208 0 414368 268768 167680 172 7207
7209 0 414345.16 268745.16 167880 119 7208
7210 0 414336 268736 167960 98 7209
7211 0 414336 268736 168000 90 7210
7212 0 414080 268768 168000 86 7211
7213 0 413856 268960 168000 80 7212
7214 0 413632 269088 167960 80 7213
7215 0 413536 269184 168000 80 7214
7216 0 413396 269286 168120 -1 7215
7217 0 413412 269306 168160 -1 7216
7218 0 414336 268704 168280 64 7211
7219 0 414496 268608 168520 98 7218
7220 0 414560 268416 168720 96 7219
7221 0 414688 268192 168760 98 7220
7222 0 414880 268000 168800 80 7221
7223 0 415072 267808 168800 98 7222
7224 0 415232 267584 168800 51 7223
7225 0 415424 267392 168800 98 7224
7226 0 415648 267200 168800 91 7225
7227 0 415840 267008 168720 115 7226
7228 0 416032 266816 168600 40 7227
7229 0 416320 266752 168800 51 7228
7230 0 416160 266752 169000 32 7229
7231 0 416224 266848 169240 64 7230
7232 0 416480 266880 169320 101 7231
7233 0 416512 266848 169360 122 7232
7234 0 416768 266752 169440 45 7233
7235 0 416992 266624 169480 81 7234
7236 0 417248 266656 169480 140 7235
7237 0 417408 266848 169520 128 7236
7238 0 417664 266912 169480 124 7237
7239 0 417920 266912 169440 139 7238
7240 0 418144 266880 169320 154 7239
7241 0 418256 266912 169240 107 7240
7242 0 418368 266944 169160 60 7241
7243 0 418624 266912 169160 60 7242
7244 0 418773.34 266912 169080 70 7243
7245 0 418848 266912 169040 75 7244
7246 0 419104 266912 168960 81 7245
7247 0 419360 267008 168880 120 7246
7248 0 419584 267136 168800 80 7247
7249 0 419808 267232 168680 60 7248
7250 0 419968 267360 168520 90 7249
7251 0 420224 267424 168480 75 7250
7252 0 420480 267456 168480 102 7251
7253 0 420736 267552 168360 81 7252
7254 0 420960 267616 168200 104 7253
7255 0 421216 267584 168120 141 7254
7256 0 421248 267520 167880 175 7255
7257 0 421248 267680 167680 51 7256
7258 0 421312 267712 167400 80 7257
7259 0 421568 267808 167360 71 7258
7260 0 421664 267808 167400 122 7259
7261 0 421504.16 267780.16 167320 59 7259
7262 0 421185.34 267640.66 167120 -1 7261
7263 0 421381.34 267572.66 167000 -1 7262
7264 0 416544 267040 169520 60 7233
7265 0 416640 267296 169520 32 7264
7266 0 416384 267360 169520 32 7265
7267 0 416160 267456 169640 120 7266
7268 0 416000 267520 169840 124 7267
7269 0 415968 267520 169840 124 7268
7270 0 411104 270080 162640 131 6923
7271 0 410880 270208 162640 143 7270
7272 0 410624 270272 162640 137 7271
7273 0 410496 270208 162320 51 7272
7274 0 410336 270208 162520 81 7273
7275 0 410144 270304 162720 96 7274
7276 0 409952 270400 162880 140 7275
7277 0 409824 270560 163040 178 7276
7278 0 409856 270816 163120 253 7277
7279 0 409766.4 270837.2 163200 181 7278
7280 0 409702.4 270867.2 163280 110 7279
7281 0 409664 270880 163320 75 7280
7282 0 409440 270848 163440 135 7281
7283 0 409418.66 270858.66 163480 139 7282
7284 0 409354.8 270890.8 163600 153 7283
7285 0 409312 270912 163680 163 7284
7286 0 409280 270944 163840 163 7285
7287 0 409024 270944 163920 120 7286
7288 0 408800 271040 163920 108 7287
7289 0 408800 271296 164000 32 7288
7290 0 408864 271552 164080 80 7289
7291 0 409024 271552 164280 51 7290
7292 0 409056 271552 164320 45 7291
7293 0 409088 271552 164360 40 7292
7294 0 408792 271566 163920 -1 7289
7295 0 408628 271638 163840 -1 7294
7296 0 408624 271654 163760 -1 7295
7297 0 408676 271618 163680 -1 7296
7298 0 408544 271040 163920 86 7288
7299 0 408288 271040 163960 96 7298
7300 0 408032 271104 163920 81 7299
7301 0 407776 271104 163920 124 7300
7302 0 407520 271136 163840 160 7301
7303 0 407264 271168 163800 234 7302
7304 0 407040 271328 163880 240 7303
7305 0 406880 271552 163800 175 7304
7306 0 406688 271744 163720 178 7305
7307 0 406464 271872 163760 124 7306
7308 0 406240 272064 163720 124 7307
7309 0 406160 272128 163680 126 7308
7310 0 406080 272192 163640 128 7309
7311 0 406157 272177.66 163600 113 7310
7312 0 406310.66 272148.66 163520 85 7311
7313 0 406772 272062 163280 -1 7312
7314 0 406852 271986 163240 -1 7313
7315 0 406416 271682 163960 -1 7304
7316 0 406540 271534 164080 -1 7315
7317 0 406088 272042 164320 -1 7316
7318 0 409424 271040 163960 130 7286
7319 0 409472 271072 164000 120 7318
7320 0 409696 271264 164000 90 7319
7321 0 409920 271392 164080 120 7320
7322 0 410080 271584 164200 150 7321
7323 0 410080 271744 164440 134 7322
7324 0 410176 271936 164640 51 7323
7325 0 410229.34 271989.34 164680 47 7324
7326 0 410336 272096 164760 40 7325
7327 0 410464 272224 164720 32 7326
7328 0 410436 272282 164640 -1 7325
7329 0 410524 272218 164600 -1 7328
7330 0 410008 271558 163960 -1 7318
7331 0 409784 271902 163880 -1 7330
7332 0 409672 272258 163840 -1 7331
7333 0 410304 270304 162960 32 7275
7334 0 410464 270656 163280 32 7333
7335 0 410928 269530.66 160320 182 6907
7336 0 411008 269504 160120 32 7335
7337 0 410816 269664 159920 32 7336
7338 0 410592 269568 159480 139 7337
7339 0 410400 269760 159400 60 7338
7340 0 410336 270016 159320 71 7339
7341 0 410260 270242 159240 -1 7340
7342 0 410160 270342 159160 -1 7341
7343 0 410112 270374 159080 -1 7342
7344 0 410008 270498 159040 -1 7343
7345 0 410020 270534 159000 -1 7344
7346 0 409896 270498 158880 -1 7345
7347 0 410256 269930 160360 -1 7335
7348 0 410124 269882 160520 -1 7347
7349 0 409768 269898 160640 -1 7348
7350 0 409156 270138 160720 -1 7349
7351 0 409012 270190 160800 -1 7350
7352 0 410272 269490 159800 -1 6902
7353 0 409836 269454 159760 -1 7352
7354 0 409064 269558 159840 -1 7353
7355 0 409124 269522 159920 -1 7354
7356 0 412192 270720 158320 236 6701
7357 0 412384 270944 158320 120 7356
7358 0 412576 271136 158320 150 7357
7359 0 412704 271360 158240 164 7358
7360 0 412800 271616 158200 178 7359
7361 0 412960 271808 158240 236 7360
7362 0 413024 271904 158240 227 7361
7363 0 412864 272096 158400 150 7362
7364 0 412832 272288 158560 98 7363
7365 0 412832 272480 158760 81 7364
7366 0 412800 272640 158960 96 7365
7367 0 412608 272704 159160 75 7366
7368 0 412384 272768 159280 102 7367
7369 0 412160 272832 159400 120 7368
7370 0 411936 272832 159520 124 7369
7371 0 411712 272896 159640 81 7370
7372 0 411552 273056 159760 156 7371
7373 0 411328 273216 159840 143 7372
7374 0 411168 273376 160000 71 7373
7375 0 411008 273504 160160 40 7374
7376 0 410840 273528 160280 55 7375
7377 0 410784 273536 160320 60 7376
7378 0 410528 273536 160360 71 7377
7379 0 410304 273664 160400 107 7378
7380 0 410229.34 273653.34 160440 133 7379
7381 0 410080 273632 160520 186 7380
7382 0 410048 273664 160520 186 7381
7383 0 410272 273664 160640 91 7382
7384 0 410464 273760 160800 96 7383
7385 0 410592 273984 160800 45 7384
7386 0 410592 274240 160800 32 7385
7387 0 410496 274432 160600 40 7386
7388 0 410368 274496 160560 51 7387
7389 0 409856 273824 160560 157 7382
7390 0 409760 273856 160600 120 7389
7391 0 409568 273696 160720 98 7390
7392 0 409536 273689.6 160760 90 7391
7393 0 409408 273664 160920 60 7392
7394 0 409536 273472 161080 81 7393
7395 0 409568 273440 161080 75 7394
7396 0 409568 274048 160600 90 7390
7397 0 409536 274208 160800 124 7396
7398 0 409440 274432 160960 120 7397
7399 0 409344 274592 161200 143 7398
7400 0 409184 274784 161320 51 7399
7401 0 409152 275040 161360 80 7400
7402 0 409152 275104 161360 86 7401
7403 0 410072 273602 160240 -1 7376
7404 0 410092 273486 160040 -1 7403
7405 0 410120 273642 159880 -1 7404
7406 0 410068 273666 159840 -1 7405
7407 0 413184 272128 158200 140 7362
7408 0 413344 272352 158200 168 7407
7409 0 413344 272608 158200 209 7408
7410 0 413440 272864 158200 200 7409
7411 0 413632 273088 158200 164 7410
7412 0 413728 273344 158200 226 7411
7413 0 413792 273600 158280 226 7412
7414 0 413920 273856 158240 284 7413
7415 0 414080 274016 158080 250 7414
7416 0 414176 274272 158040 120 7415
7417 0 414272 274528 158040 90 7416
7418 0 414336 274752 158160 190 7417
7419 0 414368 274976 158320 208 7418
7420 0 414352 275008 158360 232 7419
7421 0 414336 275040 158400 257 7420
7422 0 414304 275296 158440 245 7421
7423 0 414144 275488 158520 172 7422
7424 0 413952 275680 158600 207 7423
7425 0 413952 275936 158600 197 7424
7426 0 413856 276192 158640 166 7425
7427 0 413856 276448 158600 124 7426
7428 0 413856 276704 158600 128 7427
7429 0 413888 276960 158600 96 7428
7430 0 414016 277184 158600 140 7429
7431 0 414112 277440 158640 128 7430
7432 0 414240 277664 158640 102 7431
7433 0 414336 277888 158760 154 7432
7434 0 414400 277952 158840 164 7433
7435 0 414240 277952 159040 60 7434
7436 0 414144 277894.4 159160 82 7435
7437 0 414080 277856 159240 98 7436
7438 0 413888 277728 159360 120 7437
7439 0 413728 277632 159560 136 7438
7440 0 413504 277504 159640 102 7439
7441 0 413344 277344 159840 71 7440
7442 0 413264 277264 159920 65 7441
7443 0 413184 277184 160000 60 7442
7444 0 412992 277024 160120 81 7443
7445 0 412736 277024 160120 40 7444
7446 0 412640 277024 160120 40 7445
7447 0 412306 277007 160040 -1 7446
7448 0 412186 276999 160080 -1 7447
7449 0 414464 278208 158880 230 7434
7450 0 414464 278464 158920 269 7449
7451 0 414560 278688 159080 186 7450
7452 0 414528 278880 159280 203 7451
7453 0 414502.4 278912 159320 201 7452
7454 0 414400 279040 159480 197 7453
7455 0 414346.66 279066.66 159680 183 7454
7456 0 414336 279072 159720 181 7455
7457 0 414272 279024 159840 157 7456
7458 0 414208 278976 159960 134 7457
7459 0 414048 278944 160160 124 7458
7460 0 413792 278944 160160 163 7459
7461 0 413600 279072 160280 139 7460
7462 0 413440 279136 160280 200 7461
7463 0 413184 279072 160200 284 7462
7464 0 412928 279200 160200 288 7463
7465 0 412672 279200 160280 297 7464
7466 0 412416 279136 160360 163 7465
7467 0 412160 279136 160320 120 7466
7468 0 412000 279136 160120 120 7467
7469 0 411744 279136 160080 160 7468
7470 0 411488 279072 160160 156 7469
7471 0 411232 279040 160240 134 7470
7472 0 411008 279040 160400 86 7471
7473 0 410752 279040 160440 124 7472
7474 0 410496 279040 160520 189 7473
7475 0 410400 279040 160520 226 7474
7476 0 410208 278880 160360 136 7475
7477 0 409984 278752 160320 75 7476
7478 0 409792 278592 160240 102 7477
7479 0 409568 278464 160120 45 7478
7480 0 409344 278304 160160 32 7479
7481 0 409088 278304 160240 51 7480
7482 0 409616 278662 160400 -1 7477
7483 0 410389.5 279072 160600 240 7475
7484 0 410378.66 279104 160680 255 7483
7485 0 410933.03 279338.2 160680 -1 7484
7486 0 411612 279402.62 160680 -1 7485
7487 0 412021.84 279641.8 160680 -1 7486
7488 0 411942 279568.66 160760 -1 7487
7489 0 411901.8 279531.56 160800 -1 7488
7490 0 410373.5 279120 160720 262 7484
7491 0 410368 279136 160760 270 7490
7492 0 410112 279104 160840 226 7491
7493 0 409952 278944 160960 166 7492
7494 0 409824 278752 161120 108 7493
7495 0 409696 278592 161280 51 7494
7496 0 409616 278480 161320 51 7495
7497 0 409536 278368 161360 51 7496
7498 0 413568 279328 160120 217 7462
7499 0 413664 279424 160080 201 7498
7500 0 413760 279520 160040 185 7499
7501 0 413824 279776 160040 154 7500
7502 0 413792 280032 160120 120 7501
7503 0 413792 280128 160120 166 7502
7504 0 413632 280288 159960 81 7503
7505 0 413504 280352 159800 40 7504
7506 0 413344 280288 159600 32 7505
7507 0 413344 280288 159400 45 7506
7508 0 413364 280358 159240 -1 7507
7509 0 413364 280326 159160 -1 7508
7510 0 413348 280306 159120 -1 7509
7511 0 413504 280704 159840 32 7505
7512 0 413600 280928 159880 32 7511
7513 0 413519.62 280787.47 159720 -1 7511
7514 0 413580 280960 159640 -1 7513
7515 0 413632 281004 159520 -1 7514
7516 0 413626 281086 159400 -1 7515
7517 0 413546 280994 159280 -1 7516
7518 0 413648 281156 159080 -1 7517
7519 0 413654 281170 159000 -1 7518
7520 0 413630 281222 158920 -1 7519
7521 0 413608 281168 158840 -1 7520
7522 0 413792 280243.2 160240 102 7503
7523 0 413792 280320 160320 60 7522
7524 0 413664 280512 160480 166 7523
7525 0 413568 280768 160440 205 7524
7526 0 413568 281024 160400 214 7525
7527 0 413568 281280 160400 166 7526
7528 0 413472 281536 160400 202 7527
7529 0 413472 281792 160400 160 7528
7530 0 413408 282048 160400 128 7529
7531 0 413376 282304 160440 91 7530
7532 0 413376 282560 160480 107 7531
7533 0 413376 282752 160680 60 7532
7534 0 413312 282944 160880 90 7533
7535 0 413216 283168 161000 120 7534
7536 0 413152 283424 161080 108 7535
7537 0 413120 283648 161240 86 7536
7538 0 413024 283872 161360 139 7537
7539 0 412896 284064 161480 166 7538
7540 0 412832 284320 161560 163 7539
7541 0 412832 284384 161640 178 7540
7542 0 412608 284352 161760 156 7541
7543 0 412448 284256 161960 102 7542
7544 0 412256 284160 162160 81 7543
7545 0 412064 284128 162320 98 7544
7546 0 411872 284096 162480 98 7545
7547 0 411808 284044.8 162560 87 7546
7548 0 411712 283968 162680 71 7547
7549 0 411610 283903 162800 -1 7548
7550 0 412896 284576 161640 203 7541
7551 0 413120 284512 161520 198 7550
7552 0 413376 284448 161440 102 7551
7553 0 413632 284384 161400 75 7552
7554 0 413888 284288 161360 51 7553
7555 0 414144 284256 161360 60 7554
7556 0 414368 284416 161440 51 7555
7557 0 414400 284448 161440 45 7556
7558 0 414392 284514 161600 -1 7557
7559 0 412896 284608 161640 202 7550
7560 0 412992 284800 161440 128 7559
7561 0 413184 284992 161400 153 7560
7562 0 413209.34 285068.66 161320 135 7561
7563 0 413222.4 285107.2 161280 126 7562
7564 0 413248 285184 161200 108 7563
7565 0 413286.4 285248 161120 124 7564
7566 0 413344 285344 161000 148 7565
7567 0 413504 285408 160800 51 7566
7568 0 413696 285408 160600 86 7567
7569 0 413856 285472 160400 60 7568
7570 0 414016 285504 160200 81 7569
7571 0 414195.2 285529.6 160040 41 7570
7572 0 414240 285536 160000 32 7571
7573 0 414336 285504 159760 71 7572
7574 0 414176 285504 159520 51 7573
7575 0 414176 285472 159240 128 7574
7576 0 414144 285408 159000 140 7575
7577 0 414048 285344 158760 104 7576
7578 0 414048 285312 158480 90 7577
7579 0 414048 285312 158200 96 7578
7580 0 414048 285205.34 158000 96 7579
7581 0 414048 285184 157960 96 7580
7582 0 414026.66 285141.34 157800 108 7581
7583 0 414016 285120 157720 115 7582
7584 0 413984 285088 157440 168 7583
7585 0 413824 285056 157200 102 7584
7586 0 413664 285120 157000 51 7585
7587 0 413568 285177.6 156880 75 7586
7588 0 413504 285216 156800 91 7587
7589 0 413344 285312 156600 45 7588
7590 0 413312 285344 156560 71 7589
7591 0 413184 285472 156400 178 7590
7592 0 413216 285696 156280 175 7591
7593 0 413408 285888 156240 128 7592
7594 0 413664 285952 156200 120 7593
7595 0 412915.2 284640 161680 194 7559
7596 0 412992 284768 161840 164 7595
7597 0 412992 284928 162040 60 7596
7598 0 412992 285152 162200 98 7597
7599 0 413056 285344 162400 141 7598
7600 0 413056 285376 162440 107 7599
7601 0 412832 285472 162520 81 7600
7602 0 412576 285472 162520 60 7601
7603 0 412320 285472 162480 80 7602
7604 0 412096 285312 162480 40 7603
7605 0 412224 285152 162320 102 7604
7606 0 412288 284992 162200 51 7605
7607 0 413141.34 285525.34 162520 117 7600
7608 0 412596.06 285930.8 162520 -1 7607
7609 0 412512.56 286003.94 162640 -1 7608
7610 0 412401.9 285995.72 162760 -1 7609
7611 0 413184 285600 162560 122 7607
7612 0 413376 285792 162560 51 7611
7613 0 413568 285984 162640 86 7612
7614 0 413728 286144 162760 75 7613
7615 0 413888 286368 162760 115 7614
7616 0 414048 286592 162760 102 7615
7617 0 414208 286816 162760 98 7616
7618 0 414400 286976 162800 86 7617
7619 0 414592 287168 162840 120 7618
7620 0 414784 287360 162920 120 7619
7621 0 414976 287584 162920 153 7620
7622 0 415104 287808 162920 212 7621
7623 0 415328 288000 162920 148 7622
7624 0 415584 288032 162920 160 7623
7625 0 415808 288224 162960 178 7624
7626 0 415848 288256 163000 185 7625
7627 0 415968 288352 163120 208 7626
7628 0 416064 288448 163120 212 7627
7629 0 416288 288576 163120 185 7628
7630 0 416512 288736 163040 181 7629
7631 0 416640 288960 163040 175 7630
7632 0 416768 289184 163080 156 7631
7633 0 416928 289408 163080 98 7632
7634 0 417088 289536 163240 128 7633
7635 0 417152 289696 163440 128 7634
7636 0 417248 289760 163680 108 7635
7637 0 417344 289920 163880 120 7636
7638 0 417312 290080 164120 101 7637
7639 0 417216 290240 164320 102 7638
7640 0 417200 290320 164440 103 7639
7641 0 417184 290400 164560 104 7640
7642 0 417184 290528 164800 140 7641
7643 0 417184 290624 165080 75 7642
7644 0 417248 290752 165320 108 7643
7645 0 417408 290880 165520 81 7644
7646 0 417427.2 290976 165640 91 7645
7647 0 417440 291040 165720 98 7646
7648 0 417440 291146.66 165920 141 7647
7649 0 417440 291168 165960 150 7648
7650 0 417424 291200 166080 135 7649
7651 0 417408 291232 166200 120 7650
7652 0 417504 291232 166440 101 7651
7653 0 417728 291328 166560 120 7652
7654 0 417888 291456 166760 60 7653
7655 0 417888 291552 167000 60 7654
7656 0 417888 291712 167200 128 7655
7657 0 417888 291840 167440 104 7656
7658 0 417920 292032 167640 166 7657
7659 0 417984 292256 167800 237 7658
7660 0 418208 292224 167680 197 7659
7661 0 418464 292224 167560 172 7660
7662 0 418592 292032 167400 140 7661
7663 0 418752 291872 167280 102 7662
7664 0 418976 291744 167160 71 7663
7665 0 417958.4 292384 167960 213 7659
7666 0 417952 292416 168000 207 7665
7667 0 417952 292576 168200 156 7666
7668 0 417952 292608 168480 197 7667
7669 0 417920 292704 168720 205 7668
7670 0 418016 292928 168640 157 7669
7671 0 418144 293152 168640 90 7670
7672 0 418176 293408 168640 81 7671
7673 0 417886.66 292785.75 168800 -1 7669
7674 0 417815.88 292860.75 168880 -1 7673
7675 0 417789.22 292903.88 169040 -1 7674
7676 0 417184 291104 166240 137 7651
7677 0 416960 290976 166240 120 7676
7678 0 416800 290848 166040 75 7677
7679 0 416864 290880 165840 96 7678
7680 0 417797.22 291479.2 166080 -1 7650
7681 0 418027.3 291605.8 166080 -1 7680
7682 0 418089.8 291612.47 166000 -1 7681
7683 0 418102.94 291624.56 165960 -1 7682
7684 0 416064 288475.5 163200 204 7628
7685 0 416064 288502.84 163280 197 7684
7686 0 416064 288544 163400 186 7685
7687 0 415904 288736 163480 128 7686
7688 0 415878.4 288800 163560 106 7687
7689 0 415840 288896 163680 75 7688
7690 0 415712 288992 163880 75 7689
7691 0 415616 289120 164080 51 7690
7692 0 415520 289280 164280 80 7691
7693 0 415424 289344 164400 91 7692
7694 0 415290.88 287939.75 162800 -1 7618
7695 0 415290.88 287910.22 162760 -1 7694
7696 0 415297.75 287918.88 162720 -1 7695
7697 0 415372.7 287930.12 162640 -1 7696
7698 0 415442.12 287827.28 162480 -1 7697
7699 0 415442.94 287832 162440 -1 7698
7700 0 413494.34 282591.88 160400 -1 7530
7701 0 413719.72 282392.3 160400 -1 7700
7702 0 413717.62 282376.84 160440 -1 7701
7703 0 413670.34 282311.34 160480 -1 7702
7704 0 413606.38 282242.56 160520 -1 7703
7705 0 413984 278816 160400 80 7459
7706 0 413936 278720 160480 109 7705
7707 0 413888 278624 160560 139 7706
7708 0 413888 278528 160680 145 7707
7709 0 413888 278464 160760 150 7708
7710 0 414016 278208 160800 141 7709
7711 0 414122.66 278101.34 160880 104 7710
7712 0 414176 278048 160920 86 7711
7713 0 414336 277920 161120 51 7712
7714 0 415182 277298.03 161440 136 7713
7715 0 415498.9 276899.62 162000 181 7714
7716 0 415680 276672 162320 208 7715
7717 0 415680 276640 162600 124 7716
7718 0 415712 276480 162840 96 7717
7719 0 415776 276416 163080 81 7718
7720 0 415776 276320 163320 64 7719
7721 0 415840 276256 163560 101 7720
7722 0 415872 276224 163840 134 7721
7723 0 415936 276224 164120 160 7722
7724 0 415968 276256 164400 160 7723
7725 0 416128 276320 164640 104 7724
7726 0 416288 276352 164840 45 7725
7727 0 416448 276352 165040 81 7726
7728 0 416608 276352 165280 81 7727
7729 0 416672 276352 165560 90 7728
7730 0 416672 276512 165800 139 7729
7731 0 416640 276704 165960 217 7730
7732 0 416600 276736 166000 206 7731
7733 0 416480 276832 166120 175 7732
7734 0 416320 276864 166360 178 7733
7735 0 416288 276976 166440 171 7734
7736 0 416256 277088 166520 164 7735
7737 0 416352 277312 166640 107 7736
7738 0 416448 277504 166840 108 7737
7739 0 416448 277568 166920 143 7738
7740 0 416448 277632 167000 178 7739
7741 0 416256 277824 167000 104 7740
7742 0 416160 278144 167120 32 7741
7743 0 416288 278272 167160 32 7742
7744 0 416544 277752 167120 175 7740
7745 0 416576 277792 167160 175 7744
7746 0 416448 277952 167320 181 7745
7747 0 416384 278112 167520 229 7746
7748 0 416405.34 278261.34 167600 227 7747
7749 0 416416 278336 167640 227 7748
7750 0 416416 278496 167840 221 7749
7751 0 416352 278656 168040 221 7750
7752 0 416512 278848 168160 224 7751
7753 0 416576 279104 168200 219 7752
7754 0 416640 279360 168120 150 7753
7755 0 416704 279616 168120 102 7754
7756 0 416704 279840 168280 148 7755
7757 0 416768 280000 168480 163 7756
7758 0 416800 280192 168640 140 7757
7759 0 416832 280416 168760 128 7758
7760 0 416864 280672 168840 120 7759
7761 0 416885.34 280757.34 169000 146 7760
7762 0 416896 280800 169080 160 7761
7763 0 417056 280800 169280 160 7762
7764 0 417216 281024 169280 128 7763
7765 0 417376 281216 169320 32 7764
7766 0 417536 281024 169440 32 7765
7767 0 417632 281024 169640 45 7766
7768 0 417652 280974 169760 -1 7767
7769 0 414464 275040 158440 240 7421
7770 0 414592 275040 158480 224 7769
7771 0 414752 274944 158680 185 7770
7772 0 414912 274784 158800 160 7771
7773 0 414976 274720 158840 104 7772
7774 0 414848 274560 159040 101 7773
7775 0 414848 274532.56 159160 71 7774
7776 0 414848 274496 159320 32 7775
7777 0 414912 274304 159520 51 7776
7778 0 415008 274144 159720 51 7777
7779 0 415008 273984 159920 98 7778
7780 0 414944 273920 160080 96 7779
7781 0 415168 274528 158840 98 7773
7782 0 415360 274336 158840 81 7781
7783 0 415552 274144 158800 128 7782
7784 0 415744 274016 158680 189 7783
7785 0 415936 273888 158520 120 7784
7786 0 416160 273760 158440 120 7785
7787 0 416352 273568 158400 86 7786
7788 0 416544 273376 158280 175 7787
7789 0 416736 273184 158280 128 7788
7790 0 416928 272992 158200 131 7789
7791 0 417120 272832 158040 214 7790
7792 0 417184 272800 157960 257 7791
7793 0 417184 272768 157680 257 7792
7794 0 417193.16 272782 157560 230 7793
7795 0 417211.44 272768 157440 203 7794
7796 0 417216 272768 157400 194 7795
7797 0 417196 272758 157360 187 7796
7798 0 417136 272688 157200 159 7797
7799 0 417120 272672 157160 153 7798
7800 0 416992 272512 156960 124 7799
7801 0 416800 272320 156880 51 7800
7802 0 416672 272160 156720 32 7801
7803 0 416672 272000 156520 64 7802
7804 0 416672 271968 156440 96 7803
7805 0 416504 271946 156240 -1 7804
7806 0 416508 271940 156200 -1 7805
7807 0 416516 271944 156080 -1 7806
7808 0 416556 271820 155960 -1 7807
7809 0 416564 271828 155880 -1 7808
7810 0 416476 271758 155720 -1 7809
7811 0 416434 271782 155640 -1 7810
7812 0 416410 271804 155600 -1 7811
7813 0 416406 271800 155560 -1 7812
7814 0 417376 272608 157960 197 7792
7815 0 417525.34 272522.66 157880 201 7814
7816 0 417600 272480 157840 203 7815
7817 0 417824 272352 157840 163 7816
7818 0 418048 272224 157840 200 7817
7819 0 418122.66 272181.34 157880 192 7818
7820 0 418272 272096 157960 178 7819
7821 0 418496 272096 158120 148 7820
7822 0 418752 272000 158200 86 7821
7823 0 418976 271872 158280 86 7822
7824 0 419168 271712 158440 122 7823
7825 0 419424 271680 158520 91 7824
7826 0 419616 271520 158560 98 7825
7827 0 420057 271158.5 158720 152 7826
7828 0 420498 270797 158880 207 7827
7829 0 421128 270665.34 158680 146 7828
7830 0 421254 270639 158640 134 7829
7831 0 421506 270586.34 158560 110 7830
7832 0 421632 270560 158520 98 7831
7833 0 421888 270560 158480 108 7832
7834 0 422037.34 270560 158400 93 7833
7835 0 422112 270560 158360 86 7834
7836 0 422304 270432 158200 102 7835
7837 0 422432 270354 158040 -1 7836
7838 0 414279 273316.4 158040 -1 7416
7839 0 414328.34 273184 157960 -1 7838
7840 0 414353.03 273118.06 157920 -1 7839
7841 0 414549 272868 157760 -1 7840
7842 0 412864 271904 158120 215 7361
7843 0 412800 271968 158040 202 7842
7844 0 412672 272128 157840 107 7843
7845 0 412544 272256 157720 40 7844
7846 0 412384 272384 157920 172 7845
7847 0 412192 272512 158080 137 7846
7848 0 411968 272672 158160 115 7847
7849 0 411744 272800 158240 98 7848
7850 0 411552 272992 158280 148 7849
7851 0 411360 273216 158280 143 7850
7852 0 411136 273376 158280 128 7851
7853 0 410944 273568 158280 166 7852
7854 0 410880 273792 158400 273 7853
7855 0 410805.34 273813.34 158440 257 7854
7856 0 410656 273856 158520 226 7855
7857 0 410400 273824 158520 197 7856
7858 0 410144 273952 158520 107 7857
7859 0 409920 274080 158520 75 7858
7860 0 409664 274112 158520 137 7859
7861 0 409408 274208 158520 115 7860
7862 0 409152 274304 158560 128 7861
7863 0 408928 274368 158680 71 7862
7864 0 408784 274416 158800 51 7863
7865 0 408736 274432 158840 45 7864
7866 0 408640 274496 158840 45 7865
7867 0 412416 272384 157520 32 7845
7868 0 412256 272480 157320 120 7867
7869 0 412224 272480 157040 71 7868
7870 0 412126.84 272607.03 157000 68 7869
7871 0 412256 272544 156760 51 7870
7872 0 412224.75 272792.6 156320 106 7871
7873 0 412216.44 272860.72 156200 121 7872
7874 0 412185 273109 155760 178 7873
7875 0 412623.16 273046.9 155440 148 7874
7876 0 412710.12 273070.62 155280 134 7875
7877 0 412690.62 273207.6 155080 116 7876
7878 0 412722.8 273323.8 154960 105 7877
7879 0 412743.6 273400.8 154880 98 7878
7880 0 412928 273792 154760 75 7879
7881 0 412896 274048 154640 75 7880
7882 0 412896 274272 154480 81 7881
7883 0 412928 274528 154400 81 7882
7884 0 412864 274784 154400 81 7883
7885 0 412832 275040 154400 75 7884
7886 0 412736 275296 154480 104 7885
7887 0 412672 275552 154480 102 7886
7888 0 412672 275808 154520 64 7887
7889 0 412608 276064 154560 81 7888
7890 0 412544 276320 154600 101 7889
7891 0 412352 276544 154600 136 7890
7892 0 412256 276768 154680 124 7891
7893 0 412096 276928 154840 172 7892
7894 0 411904 276864 155000 104 7893
7895 0 411680 276864 155160 148 7894
7896 0 411616 276876.8 155240 137 7895
7897 0 411520 276896 155360 122 7896
7898 0 411392 276864 155600 75 7897
7899 0 411360 276832 155880 64 7898
7900 0 411328 276672 156080 51 7899
7901 0 411328 276512 156280 60 7900
7902 0 411336 276464 156320 53 7901
7903 0 411360 276320 156440 32 7902
7904 0 411392 276160 156680 60 7903
7905 0 411520 276000 156880 75 7904
7906 0 411552 275968 156920 80 7905
7907 0 411648 275870 156960 -1 7906
7908 0 413080 274358 154280 -1 7883
7909 0 412356.25 273447 155280 -1 7876
7910 0 411936.25 273223 155280 -1 7909
7911 0 411384.66 273225.97 156320 -1 7872
7912 0 413092.06 268086.62 155080 122 6689
7913 0 413120 268128 154880 98 7912
7914 0 413120 268160 154760 80 7913
7915 0 413084 268182 154680 -1 7914
7916 0 413192 268150 154520 -1 7915
7917 0 413164 268178 154480 -1 7916
7918 0 413128 268802 155880 -1 6688
7919 0 413888 269018 155880 -1 7918
7920 0 446960.22 243818.17 145200 -1 5071
7921 0 446991.16 243932.97 145360 -1 7920
7922 0 465888 263488 116680 32 4891
7923 0 466208 263648 116400 32 7922
7924 0 466240 263648 116440 32 7923
7925 0 467520 267296 99320 32 4800
7926 0 466432 267456 96000 120 4775
7927 0 466688 267328 96000 164 7926
7928 0 466912 267136 96000 120 7927
7929 0 467040 267072 96240 200 7928
7930 0 467104 267072 96520 178 7929
7931 0 467264 267168 96720 115 7930
7932 0 467360 267040 96960 32 7931
7933 0 467456 266976 97080 81 7932
7934 0 466154.72 267754 95800 -1 4774
7935 0 466006.44 267781.3 95800 -1 7934
7936 0 465737.12 268002.03 95800 -1 7935
7937 0 465251.03 268297 95800 -1 7936
7938 0 464975.25 268328.03 95840 -1 7937
7939 0 464668 268558.1 95880 -1 7938
7940 0 464268.9 268770.88 95880 -1 7939
7941 0 463960.06 269019.9 95840 -1 7940
7942 0 463789.22 269378.7 95840 -1 7941
7943 0 463534.9 269497.8 95840 -1 7942
7944 0 463385.84 269668.38 95800 -1 7943
7945 0 463340.88 269701.56 95760 -1 7944
7946 0 463103.25 269918.66 95720 -1 7945
7947 0 463036 269997.25 95600 -1 7946
7948 0 463104.66 269989.25 95480 -1 7947
7949 0 462859.78 270299.5 95480 -1 7948
7950 0 462741.5 270390.94 95440 -1 7949
7951 0 462691.44 270447.3 95400 -1 7950
7952 0 462642.88 270540.7 95320 -1 7951
7953 0 462669.66 270579.34 95280 -1 7952
7954 0 462602.56 270446.25 95280 -1 7953
7955 0 462391.88 270420 95280 -1 7954
7956 0 462392.97 270397.12 95360 -1 7955
7957 0 462722.7 270656.38 95200 -1 7953
7958 0 462744.38 270798.78 95080 -1 7957
7959 0 462723.66 270865.9 95000 -1 7958
7960 0 462457.97 270986.44 94960 -1 7959
7961 0 462309.2 271016.84 94880 -1 7960
7962 0 462064.56 271238.94 94840 -1 7961
7963 0 462140.2 271360.38 94760 -1 7962
7964 0 462103 271578 94680 -1 7963
7965 0 462033.8 271740.16 94600 -1 7964
7966 0 462075.56 271865.06 94480 -1 7965
7967 0 462086 272014.84 94400 -1 7966
7968 0 462114.56 272385.75 94400 -1 7967
7969 0 462118.12 272578.94 94360 -1 7968
7970 0 462291.12 270893.44 94760 -1 7961
7971 0 462323.1 270871.75 94720 -1 7970
7972 0 462316.12 270836.2 94680 -1 7971
7973 0 462133.4 270698.94 94680 -1 7972
7974 0 462107.12 270652.8 94600 -1 7973
7975 0 466176 267584 95000 32 4771
7976 0 465984 267744 94880 71 7975
7977 0 465945.6 267756.8 94840 67 7976
7978 0 465792 267808 94680 51 7977
7979 0 465568 267904 94520 32 7978
7980 0 465408 267904 94320 32 7979
7981 0 465248 267936 94120 32 7980
7982 0 465152 267936 94120 51 7981
7983 0 465785.47 267916.5 94840 -1 7977
7984 0 465595.03 267988.88 94800 -1 7983
7985 0 465293.56 268052.16 94720 -1 7984
7986 0 464944.06 268176.4 94760 -1 7985
7987 0 464694 268209.94 94800 -1 7986
7988 0 464387.12 268316.12 94880 -1 7987
7989 0 464046.25 268517 94920 -1 7988
7990 0 463756.38 268554.88 94920 -1 7989
7991 0 463326.62 268712.7 94920 -1 7990
7992 0 463066.75 268800.12 94840 -1 7991
7993 0 462966.9 268884.12 94760 -1 7992
7994 0 462888.9 268895.47 94720 -1 7993
7995 0 462850 268877.75 94680 -1 7994
7996 0 462768.94 268868.3 94640 -1 7995
7997 0 462740.38 268864.7 94560 -1 7996
7998 0 468928 263584 90320 207 4164
7999 0 468736 263744 90360 249 7998
8000 0 468544 263936 90400 234 7999
8001 0 468352 264128 90440 197 8000
8002 0 468160 264320 90440 200 8001
8003 0 467968 264512 90440 200 8002
8004 0 467808 264704 90480 160 8003
8005 0 467616 264896 90480 124 8004
8006 0 467424 265088 90520 96 8005
8007 0 467296 265216 90600 40 8006
8008 0 458535.53 269237.8 84920 142 932
8009 0 458304 269536 85200 86 8008
8010 0 458144 269696 85320 120 8009
8011 0 457920 269824 85320 102 8010
8012 0 457664 269920 85400 108 8011
8013 0 457440 270080 85480 107 8012
8014 0 457216 270208 85480 45 8013
8015 0 457216 270368 85720 60 8014
8016 0 456891 270762.34 85760 -1 8015
8017 0 456819 270968.34 85840 -1 8016
8018 0 456903 271082.34 85880 -1 8017
8019 0 457026 271329 86080 -1 8018
8020 0 457134 271115 86520 -1 8019
8021 0 457142 271021 86720 -1 8020
8022 0 457152 271027 86920 -1 8021
8023 0 457072 270963 87120 -1 8022
8024 0 457058 270915 87360 -1 8023
8025 0 457110 270783 87600 -1 8024
8026 0 457440 270701 87640 -1 8025
8027 0 457592 270707 87680 -1 8026
8028 0 457990 270545 87720 -1 8027
8029 0 458024 270494.2 87760 -1 8028
8030 0 458214 270205 87720 -1 8029
8031 0 458264 269951 87600 -1 8030
8032 0 458346 269747 87640 -1 8031
8033 0 458436 269659 87720 -1 8032
8034 0 458618 269483 87760 -1 8033
8035 0 458686 269361 87840 -1 8034
8036 0 458160 270291 87920 -1 8029
8037 0 458208 270201 88080 -1 8036
8038 0 458382 270135 88200 -1 8037
8039 0 458518 270033 88320 -1 8038
8040 0 456956 270649 87720 -1 8025
8041 0 456608 270603 87840 -1 8040
8042 0 456421 270544 87880 -1 8041
8043 0 456401 270498 88080 -1 8042
8044 0 456165 270364 88240 -1 8043
8045 0 455925 270264 88440 -1 8044
8046 0 455618.34 270397.34 88640 -1 8045
8047 0 455557 270424 88680 -1 8046
8048 0 455317 270430 88760 -1 8047
8049 0 455287 270488 88840 -1 8048
8050 0 454947 270754 88880 -1 8049
8051 0 454813 270732 89000 -1 8050
8052 0 454619 270732 89040 -1 8051
8053 0 454545 270766 89120 -1 8052
8054 0 454271 270828 89280 -1 8053
8055 0 454113 270838 89400 -1 8054
8056 0 453811 270922 89440 -1 8055
8057 0 453651 271110 89400 -1 8056
8058 0 453631 271140 89280 -1 8057
8059 0 453715 270788 89600 -1 8056
8060 0 454001 271360 89640 -1 8059
8061 0 453963 271348 89680 -1 8060
8062 0 453743 271232 89880 -1 8061
8063 0 453713 271194 90040 -1 8062
8064 0 453495 271282 90080 -1 8063
8065 0 453401 271276 90160 -1 8064
8066 0 453759 271152 90200 -1 8063
8067 0 453755 271170 90400 -1 8066
8068 0 453663 270986 90560 -1 8067
8069 0 454571 270970 90600 -1 8068
8070 0 454563 270982 90640 -1 8069
8071 0 454219 270902 90800 -1 8070
8072 0 453763 270790 90920 -1 8071
8073 0 453411 270562 90760 -1 8072
8074 0 452947 270398 90640 -1 8073
8075 0 452891 270394 90600 -1 8074
8076 0 452127 270406 90560 -1 8075
8077 0 451999 270442 90520 -1 8076
8078 0 451743 270386 90400 -1 8077
8079 0 451499 270202 90160 -1 8078
8080 0 451091 270130 89920 -1 8079
8081 0 451039 270174 89760 -1 8080
8082 0 451103 270314 89640 -1 8081
8083 0 450631 269542 89600 -1 8082
8084 0 450663 269650 89560 -1 8083
8085 0 450575 269670 89480 -1 8084
8086 0 450079 269638 89440 -1 8085
8087 0 449883 269266 89320 -1 8086
8088 0 449811 269202 89280 -1 8087
8089 0 449775 268914 89160 -1 8088
8090 0 449839 268898 89000 -1 8089
8091 0 449795 268734 88960 -1 8090
8092 0 450063 269426 89240 -1 8088
8093 0 450195 269450 89120 -1 8092
8094 0 455295 270356 88600 -1 8046
8095 0 455133 270350 88480 -1 8094
8096 0 455093 270452 88360 -1 8095
8097 0 454909 270558 88240 -1 8096
8098 0 456992 270496 85640 64 8015
8099 0 456736 270432 85640 80 8098
8100 0 456544 270240 85640 80 8099
8101 0 456288 270240 85680 75 8100
8102 0 456032 270240 85720 51 8101
8103 0 455776 270208 85760 71 8102
8104 0 455520 270176 85840 51 8103
8105 0 455264 270176 85920 64 8104
8106 0 455008 270176 86000 60 8105
8107 0 454752 270144 86040 75 8106
8108 0 454496 270048 86120 75 8107
8109 0 454240 270016 86160 86 8108
8110 0 453984 269952 86160 75 8109
8111 0 453728 269952 86160 40 8110
8112 0 453472 270016 86080 60 8111
8113 0 453248 269920 85960 98 8112
8114 0 453056 269760 85840 86 8113
8115 0 452800 269632 85800 60 8114
8116 0 452640 269440 85760 115 8115
8117 0 452448 269280 85720 108 8116
8118 0 452224 269152 85720 81 8117
8119 0 451968 269056 85720 75 8118
8120 0 451712 268992 85760 104 8119
8121 0 451456 268960 85800 91 8120
8122 0 451200 268864 85760 102 8121
8123 0 450944 268800 85760 86 8122
8124 0 450720 268800 85880 60 8123
8125 0 450464 268736 85920 60 8124
8126 0 450208 268736 86040 80 8125
8127 0 449952 268640 86040 51 8126
8128 0 449728 268512 86160 80 8127
8129 0 449536 268352 86280 102 8128
8130 0 449408 268160 86480 64 8129
8131 0 449312 267968 86640 75 8130
8132 0 449120 267776 86760 96 8131
8133 0 448993 267321 86720 -1 8132
8134 0 449169 267351 86600 -1 8133
8135 0 449391 267365 86560 -1 8134
8136 0 449081 267447 86480 -1 8135
8137 0 449001 267469 86440 -1 8136
8138 0 449623 267305 86600 -1 8135
8139 0 449056 267520 86840 81 8132
8140 0 448992 267264 86920 115 8139
8141 0 448928 267008 87000 90 8140
8142 0 448864 266784 87120 60 8141
8143 0 448832 266560 87240 60 8142
8144 0 448800 266336 87400 75 8143
8145 0 448736 266144 87560 81 8144
8146 0 448576 265984 87680 80 8145
8147 0 448416 265760 87680 96 8146
8148 0 448160 265664 87640 124 8147
8149 0 448032 265472 87480 96 8148
8150 0 447936 265216 87560 102 8149
8151 0 447776 264992 87560 102 8150
8152 0 447552 264832 87600 60 8151
8153 0 447360 264672 87640 40 8152
8154 0 447296 264576 87880 32 8153
8155 0 447168 264416 88040 45 8154
8156 0 447008 264224 88080 107 8155
8157 0 446880 264000 88240 98 8156
8158 0 446720 263776 88320 51 8157
8159 0 446528 263616 88400 51 8158
8160 0 446336 263424 88440 40 8159
8161 0 446112 263264 88480 40 8160
8162 0 446048 263264 88480 40 8161
8163 0 445234 263206 88440 -1 8162
8164 0 445254 263398 88360 -1 8163
8165 0 445154 263438 88320 -1 8164
8166 0 445794 263162 88520 -1 8162
8167 0 445146 262902 88680 -1 8166
8168 0 445014 263198 88720 -1 8167
8169 0 444790 263066 88760 -1 8168
8170 0 444477 262991 88800 -1 8169
8171 0 444269 262959 88760 -1 8170
8172 0 444225 262909 88720 -1 8171
8173 0 445179 263315 88800 -1 8169
8174 0 445153 263341 88840 -1 8173
8175 0 445107 263341 88880 -1 8174
