# Supplementary material for: Connectomics Analysis Reveals First-, Second-, and Third-Order Thermosensory and Hygrosensory Neurons in the Adult Drosophila Brain
Source: Curr Biol. 2020 Aug 17;30(16):3167–3182.e4. doi: 10.1016/j.cub.2020.06.028 (PMC7443704; doi:10.1016/j.cub.2020.06.028)
Supplement: Data S1. Skeletons and Meshes, Related to STAR Methods — marin2020-skeletons contains files describing the morphology of each neuron in this study (in FAFB14 space, .swc format). glomeruli_meshes contains the glomerular meshes (in FAFB14 space, .stl format). neuropil_meshes contains the glomerular meshes (in FAFB14 space, .stl format). [file mmc5.zip › VP_SI/marin2020-skeletons/12734515.swc]

# SWC format file
# based on specifications at http://www.neuronland.org/NLMorphologyConverter/MorphologyFormats/SWC/Spec.html
# Created by nat::write.neuron.swc
# PointNo Label X Y Z Radius Parent 
1 0 569954.9 254320.69 57320 128 -1
2 0 569216 254784 58160 186 1
3 0 569056 254976 58200 172 2
4 0 569216 255168 58080 128 3
5 0 569312 255392 57960 102 4
6 0 569344 255584 57760 102 5
7 0 569440 255744 57560 124 6
8 0 569568 255904 57400 98 7
9 0 569664 256096 57240 134 8
10 0 569824 256224 57040 122 9
11 0 569984 256384 56840 107 10
12 0 570144 256544 56680 86 11
13 0 570336 256672 56560 80 12
14 0 570528 256832 56480 120 13
15 0 570720 257056 56480 120 14
16 0 570848 257280 56600 115 15
17 0 570880 257472 56760 101 16
18 0 570880 257728 56800 124 17
19 0 571008 257888 57000 71 18
20 0 571104 258048 57200 131 19
21 0 571232 258272 57280 154 20
22 0 571328 258496 57360 156 21
23 0 571520 258688 57400 136 22
24 0 571680 258848 57520 107 23
25 0 571904 259040 57520 139 24
26 0 572096 259232 57480 150 25
27 0 572320 259392 57440 136 26
28 0 572512 259584 57400 107 27
29 0 572768 259712 57360 128 28
30 0 572992 259840 57280 139 29
31 0 573216 259904 57160 176 30
32 0 573344 260096 56960 122 31
33 0 573408 260256 56760 86 32
34 0 573536 260416 56560 122 33
35 0 573632 260544 56360 128 34
36 0 573760 260640 56160 150 35
37 0 573856 260768 55920 178 36
38 0 573984 260896 55720 154 37
39 0 574112 260992 55520 150 38
40 0 574272 261056 55280 140 39
41 0 574368 261056 55040 98 40
42 0 574528 261024 54840 91 41
43 0 574720 261088 54640 120 42
44 0 574912 261184 54480 150 43
45 0 575136 261216 54360 136 44
46 0 575360 261248 54240 120 45
47 0 575616 261344 54160 141 46
48 0 575776 261440 53960 141 47
49 0 575872 261568 53760 108 48
50 0 575968 261728 53560 80 49
51 0 576096 261792 53320 175 50
52 0 576160 262048 53200 148 51
53 0 576384 262208 53160 150 52
54 0 576576 262368 53080 98 53
55 0 576768 262560 53000 80 54
56 0 576960 262752 52920 154 55
57 0 577152 262944 52840 172 56
58 0 577376 263072 52760 124 57
59 0 577568 263264 52720 124 58
60 0 577792 263424 52680 81 59
61 0 577984 263616 52680 51 60
62 0 578176 263840 52680 124 61
63 0 578336 263968 52840 124 62
64 0 578496 263936 53080 90 63
65 0 578688 263904 53280 120 64
66 0 578880 263936 53440 150 65
67 0 579072 264128 53560 160 66
68 0 579200 264352 53520 172 67
69 0 579328 264448 53320 186 68
70 0 579456 264224 53400 137 69
71 0 579520 263968 53400 176 70
72 0 579488 263712 53400 164 71
73 0 579488 263456 53480 160 72
74 0 579424 263200 53480 197 73
75 0 579232 263040 53520 175 74
76 0 579168 262848 53680 208 75
77 0 579104 262592 53680 172 76
78 0 578944 262400 53720 153 77
79 0 578784 262272 53880 181 78
80 0 578688 262080 54040 124 79
81 0 578528 261984 54240 143 80
82 0 578400 261888 54480 154 81
83 0 578304 261824 54720 137 82
84 0 578240 261856 54960 189 83
85 0 578144 261856 55200 135 84
86 0 578112 261888 55480 32 85
87 0 578112 261760 55720 157 86
88 0 578048 261728 56000 172 87
89 0 577824 261632 56160 217 88
90 0 577632 261504 56280 160 89
91 0 577440 261504 56480 157 90
92 0 577280 261472 56680 181 91
93 0 577056 261440 56800 202 92
94 0 576800 261536 56880 136 93
95 0 576576 261536 57040 196 94
96 0 576512 261504 57280 196 95
97 0 576288 261568 57440 163 96
98 0 576192 261568 57480 166 97
99 0 576000 261504 57640 150 98
100 0 575840 261376 57840 81 99
101 0 575680 261248 58040 75 100
102 0 575520 261248 58240 101 101
103 0 575328 261152 58440 51 102
104 0 575264 261120 58680 115 103
105 0 575232 261088 58960 75 104
106 0 575232 261120 59240 108 105
107 0 575328 261088 59440 120 106
108 0 575104 260896 59440 71 107
109 0 574944 260768 59600 120 108
110 0 574720 260640 59680 107 109
111 0 574528 260512 59680 102 110
112 0 575584 261056 59520 102 107
113 0 575840 260960 59560 75 112
114 0 576064 260832 59560 64 113
115 0 576256 260640 59560 166 114
116 0 576512 260608 59560 108 115
117 0 576768 260480 59560 91 116
118 0 576960 260288 59520 120 117
119 0 577120 260096 59440 248 118
120 0 577216 259840 59440 228 119
121 0 577472 259808 59440 150 120
122 0 577728 259872 59400 153 121
123 0 577984 259840 59440 124 122
124 0 578240 259808 59440 115 123
125 0 578464 259680 59480 91 124
126 0 578688 259552 59440 91 125
127 0 578912 259424 59440 90 126
128 0 579040 259200 59320 135 127
129 0 579072 259072 59240 154 128
130 0 579232 258912 59120 91 129
131 0 579424 258720 59120 108 130
132 0 579584 258592 58960 102 131
133 0 579744 258432 58800 80 132
134 0 579808 258272 58600 45 133
135 0 579840 258112 58400 51 134
136 0 579808 257952 58160 122 135
137 0 579680 257760 57960 101 136
138 0 579552 257600 57760 91 137
139 0 579552 257408 57560 104 138
140 0 579488 257248 57360 102 139
141 0 579392 257024 57200 156 140
142 0 579349.3 256949.33 57160 154 141
143 0 579264 256800 57080 150 142
144 0 579168 256544 57080 153 143
145 0 579296 256288 57040 183 144
146 0 579552 256224 56960 154 145
147 0 579776 256128 56880 128 146
148 0 579646.3 255894.62 56840 141 147
149 0 579584 255712 56840 98 148
150 0 579392 255552 56880 163 149
151 0 579136 255456 56920 108 150
152 0 579040 255424 56960 102 151
153 0 579610 255892 56720 34 148
154 0 579598.3 255891.33 56680 -1 153
155 0 579665.94 255929.83 56480 -1 154
156 0 579677.9 255945.4 56400 -1 155
157 0 579707 255930.94 56280 -1 156
158 0 579008 258944 59360 176 129
159 0 579200 258848 59520 101 158
160 0 579392 258656 59560 160 159
161 0 579488 258496 59760 163 160
162 0 579584 258336 59960 91 161
163 0 579584 258080 59960 75 162
164 0 579584 258048 59960 75 163
165 0 579631.25 258037.02 60000 -1 164
166 0 579961.3 258011.23 60040 -1 165
167 0 579977.9 257989.44 60080 -1 166
168 0 579791.2 258078.58 60120 -1 167
169 0 579903.94 257864.47 60160 -1 168
170 0 579870.44 257812.92 60200 -1 169
171 0 579742.9 257808.66 60320 -1 170
172 0 579616.8 257688.39 60440 -1 171
173 0 579437.5 257573.86 60520 -1 172
174 0 579176.75 257406.03 60600 -1 173
175 0 578990.94 257090.11 60600 -1 174
176 0 578962.75 256943.89 60560 -1 175
177 0 578938.1 256760.36 60440 -1 176
178 0 579027.4 256606.33 60360 -1 177
179 0 579112.9 256407.39 60280 -1 178
180 0 579280.56 256214.6 60240 -1 179
181 0 579355.3 256063.1 60200 -1 180
182 0 579568.94 255878.45 60160 -1 181
183 0 579699.7 255938.27 60120 -1 182
184 0 579955.44 255434.62 60080 -1 183
185 0 580156.75 254966.83 60040 -1 184
186 0 580375.94 254750.94 60080 -1 185
187 0 580511.06 255007.08 60120 -1 186
188 0 580872.6 254663.47 60160 -1 187
189 0 580933.9 254586.44 60280 -1 188
190 0 581049.5 254614.83 60400 -1 189
191 0 581101.1 254605.95 60440 -1 190
192 0 581200.25 254565.33 60520 -1 191
193 0 581451.5 254505.52 60680 -1 192
194 0 581454.56 254460.75 60880 -1 193
195 0 581502.2 254437.8 61000 -1 194
196 0 581493.25 254419.06 61200 -1 195
197 0 581415.6 254344.28 61360 -1 196
198 0 581436.6 254179.14 61520 -1 197
199 0 581379.5 254021.1 61600 -1 198
200 0 581353.75 254015.14 61680 -1 199
201 0 581344.8 253617.33 61560 -1 199
202 0 581269.8 253404.62 61440 -1 201
203 0 581108.75 253266.23 61320 -1 202
204 0 581047.44 253260.77 61240 -1 203
205 0 581079.9 253257.84 61160 -1 204
206 0 581086.75 253255.42 61120 -1 205
207 0 580032.8 254965.5 60000 -1 185
208 0 580001.3 254991.52 59960 -1 207
209 0 579932.7 255077.1 59920 -1 208
210 0 579104.2 257420.86 60720 -1 174
211 0 578848 258752 59400 178 158
212 0 578784 258496 59400 164 211
213 0 578656 258336 59200 164 212
214 0 578400 258240 59160 81 213
215 0 578176 258144 59080 60 214
216 0 577984 257984 59000 91 215
217 0 577728 257984 58960 139 216
218 0 577504 257856 59000 156 217
219 0 577248 257728 58960 175 218
220 0 576992 257728 58880 153 219
221 0 576736 257760 58840 156 220
222 0 576480 257760 58840 197 221
223 0 576256 257888 58840 140 222
224 0 576192 258144 58920 91 223
225 0 576256 258400 59000 102 224
226 0 576448 258592 59000 86 225
227 0 576576 258720 59000 60 226
228 0 575008 260992 58600 148 104
229 0 574752 260928 58600 124 228
230 0 574528 261056 58640 128 229
231 0 574368 261120 58720 128 230
232 0 574272 260896 58640 60 231
233 0 574080 260704 58640 80 232
234 0 573952 260832 58800 32 233
235 0 574144 261152 58880 131 231
236 0 573952 261184 59080 124 235
237 0 573696 261248 59120 148 236
238 0 573504 261376 59280 198 237
239 0 573472 261376 59560 160 238
240 0 573472 261152 59760 137 239
241 0 573376 260960 59920 91 240
242 0 573280 260736 60000 120 241
243 0 573472 260544 60000 120 242
244 0 573728 260544 59960 160 243
245 0 573824 260544 59960 160 244
246 0 574080 260544 60040 80 245
247 0 574336 260480 60120 40 246
248 0 574592 260448 60120 40 247
249 0 574688 260416 60160 32 248
250 0 573984 260608 59720 131 245
251 0 574112 260480 59520 90 250
252 0 574144 260288 59360 101 251
253 0 574016 260032 59320 40 252
254 0 574048 259968 59160 32 253
255 0 576224 261824 57480 175 98
256 0 576224 262048 57640 178 255
257 0 576096 262272 57720 202 256
258 0 576096 262528 57840 200 257
259 0 575968 262752 57960 175 258
260 0 575936 262976 58080 186 259
261 0 575904 263200 58200 175 260
262 0 575968 263456 58280 122 261
263 0 576000 263552 58360 108 262
264 0 576192 263680 58200 71 263
265 0 576448 263744 58160 80 264
266 0 576576 263584 58000 102 265
267 0 576640 263392 58000 128 266
268 0 576000 263776 58520 154 263
269 0 576128 264000 58560 186 268
270 0 576192 264192 58720 186 269
271 0 576416 264352 58840 154 270
272 0 576576 264512 59000 178 271
273 0 576736 264704 59080 197 272
274 0 576896 264896 59160 178 273
275 0 577088 265088 59160 178 274
276 0 577344 265216 59160 197 275
277 0 577600 265312 59200 202 276
278 0 577792 265472 59160 189 277
279 0 577952 265632 59000 172 278
280 0 578112 265728 58760 206 279
281 0 578336 265888 58760 181 280
282 0 578496 266048 58880 178 281
283 0 578720 266176 58840 183 282
284 0 578976 266304 58840 202 283
285 0 579168 266432 58960 164 284
286 0 579328 266560 59120 102 285
287 0 579552 266656 59280 98 286
288 0 579712 266624 59480 157 287
289 0 579968 266624 59520 139 288
290 0 580224 266720 59520 120 289
291 0 580416 266912 59520 136 290
292 0 580512 267072 59440 163 291
293 0 580576 266944 59200 178 292
294 0 580608 266720 59040 192 293
295 0 580448 266560 58920 154 294
296 0 580224 266496 58760 101 295
297 0 580128 266432 58520 102 296
298 0 580128 266272 58320 71 297
299 0 580192 266080 58120 32 298
300 0 580224 266016 58080 32 299
301 0 580608 267200 59480 163 292
302 0 580704 267424 59600 102 301
303 0 580704 267520 59840 32 302
304 0 580800 267616 60080 32 303
305 0 581056 267552 60040 64 304
306 0 581088 267552 60040 71 305
307 0 580800 267040 59560 160 301
308 0 581024 266912 59520 202 307
309 0 581280 266848 59480 175 308
310 0 581440 266912 59680 181 309
311 0 581472 267072 59920 101 310
312 0 581632 267232 60080 40 311
313 0 581568 267488 60120 32 312
314 0 581472 267680 60280 32 313
315 0 581312 267712 60480 81 314
316 0 581472 267680 60680 137 315
317 0 581568 267808 60920 150 316
318 0 581728 268000 60960 128 317
319 0 581792 268064 60880 186 318
320 0 581760 268320 60960 128 319
321 0 581760 268544 61080 102 320
322 0 581696 268704 61280 120 321
323 0 581536 268896 61360 128 322
324 0 581312 268992 61520 137 323
325 0 581248 268992 61560 163 324
326 0 581120 268768 61480 96 325
327 0 581120 268512 61440 120 326
328 0 581088 268256 61520 75 327
329 0 581056 268096 61720 32 328
330 0 581024 267936 61960 81 329
331 0 581280 267904 61960 32 330
332 0 581536 267904 61960 75 331
333 0 581472 267968 61720 71 332
334 0 581280 267936 61560 32 333
335 0 581120 269152 61720 150 325
336 0 581088 269376 61840 139 335
337 0 581120 269600 62040 186 336
338 0 581024 269824 62200 166 337
339 0 580960 270016 62400 128 338
340 0 580800 270240 62480 98 339
341 0 580608 270400 62560 32 340
342 0 580192 270304 62920 32 341
343 0 580032 270496 62960 51 342
344 0 579808 270656 63080 81 343
345 0 579552 270720 63120 102 344
346 0 579328 270784 63240 120 345
347 0 579104 270944 63280 139 346
348 0 578944 271104 63400 128 347
349 0 578752 271200 63560 120 348
350 0 578496 271200 63600 175 349
351 0 578304 271200 63600 139 350
352 0 578272 270944 63560 120 351
353 0 578368 270720 63640 107 352
354 0 578560 270528 63720 135 353
355 0 578560 270304 63880 75 354
356 0 578592 270208 63920 80 355
357 0 578080 271328 63600 120 351
358 0 577856 271328 63720 172 357
359 0 577696 271360 63920 71 358
360 0 577696 271136 64040 45 359
361 0 577760 270976 64240 32 360
362 0 577920 271008 64440 32 361
363 0 577952 271040 64480 40 362
364 0 577568 271488 64120 51 359
365 0 577568 271648 64320 32 364
366 0 577600 271872 64480 75 365
367 0 577696 272128 64600 80 366
368 0 577760 272352 64720 107 367
369 0 577824 272544 64880 164 368
370 0 578048 272608 65040 150 369
371 0 578272 272640 65160 136 370
372 0 578432 272704 65360 128 371
373 0 578528 272800 65600 131 372
374 0 578720 272992 65680 120 373
375 0 578880 273056 65880 140 374
376 0 578976 273152 66000 108 375
377 0 579136 273280 65840 140 376
378 0 579296 273504 65840 98 377
379 0 579424 273728 65840 60 378
380 0 579456 273984 65800 75 379
381 0 579456 274240 65720 40 380
382 0 579520 274496 65720 75 381
383 0 579648 274720 65760 102 382
384 0 579712 274976 65840 115 383
385 0 579808 275232 65840 32 384
386 0 579968 275392 65960 91 385
387 0 580096 275552 66120 135 386
388 0 580352 275648 66160 150 387
389 0 580576 275744 66280 124 388
390 0 580800 275776 66400 160 389
391 0 581056 275808 66520 148 390
392 0 581312 275776 66560 183 391
393 0 581568 275776 66680 86 392
394 0 581824 275808 66720 51 393
395 0 581984 275808 66920 98 394
396 0 582016 275648 67120 102 395
397 0 582016 275680 67400 104 396
398 0 582016 275904 67560 51 397
399 0 582144 276064 67720 40 398
400 0 582240 276160 67960 160 399
401 0 582432 276352 67960 128 400
402 0 582656 276448 67840 150 401
403 0 582848 276416 67680 172 402
404 0 583072 276288 67600 139 403
405 0 583328 276256 67560 154 404
406 0 583584 276256 67520 200 405
407 0 583840 276160 67480 228 406
408 0 584096 276064 67440 218 407
409 0 584288 275904 67400 157 408
410 0 584448 275712 67440 131 409
411 0 584608 275520 67560 120 410
412 0 584512 275328 67760 60 411
413 0 584480 275168 67960 64 412
414 0 584576 275008 68160 51 413
415 0 584832 275072 68240 71 414
416 0 585024 275264 68240 80 415
417 0 585088 275328 68240 80 416
418 0 582272 276096 68200 98 400
419 0 582336 275936 68440 104 418
420 0 582464 275776 68640 51 419
421 0 582560 275616 68840 51 420
422 0 582656 275520 69080 64 421
423 0 582816 275360 69240 51 422
424 0 582976 275200 69360 120 423
425 0 583008 275008 69560 140 424
426 0 583008 274784 69720 140 425
427 0 583040 274624 69920 175 426
428 0 583040 274368 69960 148 427
429 0 583200 274144 69960 86 428
430 0 583392 274016 69800 32 429
431 0 583456 274016 69720 32 430
432 0 578784 273120 66200 98 376
433 0 578560 273120 66320 81 432
434 0 578336 273024 66440 128 433
435 0 578112 273024 66600 86 434
436 0 577856 273024 66680 107 435
437 0 577600 273088 66800 148 436
438 0 577472 273248 66960 141 437
439 0 577376 273408 67160 80 438
440 0 577184 273600 67160 124 439
441 0 576992 273728 67280 150 440
442 0 576800 273696 67480 102 441
443 0 576704 273696 67480 120 442
444 0 576672 273440 67440 91 443
445 0 576512 273248 67360 51 444
446 0 576352 273120 67320 32 445
447 0 576512 273888 67520 120 443
448 0 576448 273952 67520 107 447
449 0 576256 273760 67480 80 448
450 0 576064 273568 67400 80 449
451 0 575936 273344 67360 32 450
452 0 576000 273280 67360 32 451
453 0 576416 274208 67520 131 448
454 0 576320 274464 67520 139 453
455 0 576128 274656 67560 128 454
456 0 575968 274848 67600 128 455
457 0 575776 275072 67600 168 456
458 0 575744 275328 67680 160 457
459 0 575744 275584 67720 108 458
460 0 575744 275840 67760 163 459
461 0 575872 276064 67760 150 460
462 0 575872 276320 67760 128 461
463 0 576064 276512 67800 98 462
464 0 576224 276672 67920 150 463
465 0 576320 276864 68080 135 464
466 0 576320 277056 68280 128 465
467 0 576480 277248 68400 120 466
468 0 576672 277344 68600 107 467
469 0 576896 277440 68760 124 468
470 0 577120 277440 68880 128 469
471 0 577312 277440 69080 91 470
472 0 577568 277472 69160 101 471
473 0 577824 277472 69240 175 472
474 0 577920 277440 69320 197 473
475 0 577984 277696 69200 153 474
476 0 578016 277952 69200 120 475
477 0 577984 278176 69400 131 476
478 0 577984 278400 69520 202 477
479 0 578112 278624 69560 197 478
480 0 578112 278880 69640 186 479
481 0 578112 279104 69840 192 480
482 0 578208 279264 70040 175 481
483 0 578368 279232 70280 104 482
484 0 578528 279232 70480 71 483
485 0 578784 279264 70560 128 484
486 0 579040 279264 70440 75 485
487 0 578048 277280 69520 141 474
488 0 578112 277120 69720 108 487
489 0 578112 276864 69800 102 488
490 0 578144 276608 69920 136 489
491 0 578208 276352 70000 160 490
492 0 578336 276160 70160 128 491
493 0 578432 275936 70240 115 492
494 0 578528 275680 70360 102 493
495 0 578720 275488 70440 150 494
496 0 578720 275232 70560 140 495
497 0 578720 275008 70680 128 496
498 0 578848 274784 70680 156 497
499 0 578816 274528 70720 163 498
500 0 578816 274304 70880 156 499
501 0 578816 274080 71000 150 500
502 0 578752 273888 71160 120 501
503 0 578720 273696 71320 81 502
504 0 578688 273440 71400 107 503
505 0 578688 273184 71400 120 504
506 0 578688 272928 71480 124 505
507 0 578624 272736 71680 172 506
508 0 578464 272608 71880 134 507
509 0 578336 272384 71920 163 508
510 0 578208 272160 71960 153 509
511 0 578112 271904 71960 128 510
512 0 578016 271648 72000 108 511
513 0 577888 271424 72000 124 512
514 0 577792 271200 72080 136 513
515 0 577792 271168 72080 148 514
516 0 577888 271104 71840 134 515
517 0 577856 271008 71600 141 516
518 0 577696 270976 71400 131 517
519 0 577664 270976 71120 104 518
520 0 577536 270976 70880 81 519
521 0 577760 270912 72120 122 515
522 0 577792 270656 72200 175 521
523 0 577920 270432 72120 32 522
524 0 578048 270176 72120 60 523
525 0 578144 269920 72040 98 524
526 0 578144 269728 71840 128 525
527 0 578208 269536 71680 156 526
528 0 578240 269504 71640 163 527
529 0 578432 269696 71640 108 528
530 0 578592 269856 71520 86 529
531 0 578784 270048 71440 160 530
532 0 578784 270304 71440 156 531
533 0 578880 270496 71440 91 532
534 0 578400 269280 71640 120 528
535 0 578464 269056 71760 197 534
536 0 578592 268896 71600 108 535
537 0 578720 268832 71360 102 536
538 0 578880 268704 71160 98 537
539 0 578880 268576 70960 124 538
540 0 578720 268768 70880 136 539
541 0 578624 268928 70680 71 540
542 0 578624 269184 70600 51 541
543 0 578624 269344 70480 40 542
544 0 578944 268352 70840 40 539
545 0 579040 268128 70760 91 544
546 0 579200 267968 70560 80 545
547 0 579328 267776 70400 131 546
548 0 579456 267680 70160 64 547
549 0 579616 267648 69960 64 548
550 0 579776 267648 69760 51 549
551 0 579936 267552 69560 107 550
552 0 580096 267424 69400 81 551
553 0 580256 267264 69200 139 552
554 0 580480 267136 69200 81 553
555 0 580704 267040 69080 81 554
556 0 580960 266944 69000 128 555
557 0 581184 266944 68840 120 556
558 0 581376 267072 68720 86 557
559 0 581568 267200 68560 51 558
560 0 581824 267264 68480 64 559
561 0 582048 267264 68360 81 560
562 0 582080 267264 68320 81 561
563 0 582115.3 267315.94 68240 -1 562
564 0 582194.1 267273.62 68080 -1 563
565 0 577623.9 270310.25 72240 -1 522
566 0 577489 270289.5 72360 -1 565
567 0 577431.56 270268.1 72480 -1 566
568 0 581920 267904 60880 154 319
569 0 581888 267744 60640 178 568
570 0 581952 267520 60520 135 569
571 0 581952 267264 60480 81 570
572 0 581952 267040 60280 98 571
573 0 582144 266880 60280 32 572
574 0 582176 267904 60760 148 568
575 0 582432 267936 60760 104 574
576 0 582688 268032 60840 98 575
577 0 582944 268032 60880 102 576
578 0 583136 268096 61040 75 577
579 0 583392 268128 61080 96 578
580 0 583648 268128 61160 98 579
581 0 583872 268064 61280 80 580
582 0 584128 268000 61280 86 581
583 0 584352 267872 61360 90 582
584 0 584544 267680 61400 45 583
585 0 584640 267424 61400 163 584
586 0 584576 267168 61360 107 585
587 0 584576 266944 61320 124 586
588 0 584768 266752 61400 51 587
589 0 585024 266656 61440 60 588
590 0 585280 266624 61440 120 589
591 0 585504 266496 61520 60 590
592 0 585664 266336 61680 98 591
593 0 585760 266144 61840 51 592
594 0 585856 265984 62040 75 593
595 0 586016 265824 62200 51 594
596 0 586240 265856 62360 115 595
597 0 586526.2 265517.44 62440 -1 596
598 0 586557 265374.38 62480 -1 597
599 0 586563.75 265307.47 62520 -1 598
600 0 586563.06 265268 62720 -1 599
601 0 586585.4 265264.06 62880 -1 600
602 0 586666.5 265263.8 63080 -1 601
603 0 586697.8 265277.7 63280 -1 602
604 0 586647.75 264963.6 63480 -1 603
605 0 586672.2 264695.62 63600 -1 604
606 0 586804.7 264708.2 63760 -1 605
607 0 586770.75 264616.16 63880 -1 606
608 0 586764.1 264577.9 63920 -1 607
609 0 586598.9 264444.25 64040 -1 608
610 0 586625.1 264549.38 64320 -1 609
611 0 586628.75 264775.66 64480 -1 610
612 0 584416 266720 61280 108 587
613 0 584320 266464 61280 86 612
614 0 584320 266208 61320 80 613
615 0 584320 265952 61320 40 614
616 0 584224 265696 61280 51 615
617 0 584128 265440 61320 120 616
618 0 583968 265216 61360 107 617
619 0 583840 264960 61360 80 618
620 0 583808 264704 61320 80 619
621 0 583744 264480 61160 128 620
622 0 583744 264256 61040 139 621
623 0 583744 264032 60920 150 622
624 0 583584 263840 60880 157 623
625 0 583584 263648 60680 175 624
626 0 583648 263584 60440 124 625
627 0 583488 263424 60280 81 626
628 0 583328 263296 60440 80 627
629 0 583264 263232 60440 80 628
630 0 583372.44 263389.8 60240 -1 627
631 0 583281.06 263263.7 60200 -1 630
632 0 583197.9 263192.16 60160 -1 631
633 0 583238.5 263112.94 60120 -1 632
634 0 583148.3 263025.7 60080 -1 633
635 0 583145.7 263056.72 60040 -1 634
636 0 582498.5 262986.3 60000 -1 635
637 0 582451.75 262939.2 59920 -1 636
638 0 582424.06 262878.22 59840 -1 637
639 0 582428.25 262834 59760 -1 638
640 0 582359.5 262748.34 59680 -1 639
641 0 582393.9 262719.44 59600 -1 640
642 0 582436.4 262752.8 59560 -1 641
643 0 582462.5 262742.72 59480 -1 642
644 0 582441.2 262543.5 59320 -1 643
645 0 582385.6 262341.4 59200 -1 644
646 0 582390.56 262306.38 59160 -1 645
647 0 582373.44 262191.9 59080 -1 646
648 0 582337.25 262033.28 59000 -1 647
649 0 582352 261797.52 58920 -1 648
650 0 582345.94 261727.2 58880 -1 649
651 0 582315.9 261639.48 58800 -1 650
652 0 582365.4 261472.08 58720 -1 651
653 0 582385.06 261435.75 58680 -1 652
654 0 582411.94 261380.5 58640 -1 653
655 0 582414.75 261231.95 58600 -1 654
656 0 582407.94 261100.17 58560 -1 655
657 0 582386.44 260967.86 58480 -1 656
658 0 582446.4 260877.4 58360 -1 657
659 0 582473.25 260735.05 58280 -1 658
660 0 582421.2 260718.45 58160 -1 659
661 0 582453 260657.88 58040 -1 660
662 0 582414.25 260617.47 57880 -1 661
663 0 582372.3 260618.6 57720 -1 662
664 0 582400.6 260592.39 57520 -1 663
665 0 582363.6 260554.64 57360 -1 664
666 0 582259.1 260577.3 57160 -1 665
667 0 581953.6 260584.84 57040 -1 666
668 0 581820 260524 56840 -1 667
669 0 581596.4 260584.8 56720 -1 668
670 0 581497.4 260529.81 56640 -1 669
671 0 581027.9 260508.5 56560 -1 670
672 0 579296 264608 53320 189 69
673 0 579200 264864 53280 219 672
674 0 579168 265120 53240 189 673
675 0 579328 265280 53120 137 674
676 0 579552 265440 53000 124 675
677 0 579712 265600 52880 160 676
678 0 579904 265792 52800 153 677
679 0 580096 265952 52760 120 678
680 0 580288 266080 52600 122 679
681 0 580096 266112 52320 32 680
682 0 579904 266176 52120 178 681
683 0 580096 266368 52040 128 682
684 0 580288 266592 52040 136 683
685 0 580416 266816 51960 160 684
686 0 580480 267072 51880 124 685
687 0 580640 267264 51800 120 686
688 0 580832 267456 51800 124 687
689 0 580992 267680 51800 214 688
690 0 581184 267872 51840 166 689
691 0 581376 268032 51800 120 690
692 0 581536 268128 51600 226 691
693 0 581760 268320 51600 245 692
694 0 581984 268448 51520 244 693
695 0 582208 268576 51440 203 694
696 0 582368 268768 51360 186 695
697 0 582560 268960 51320 168 696
698 0 582720 269152 51280 166 697
699 0 582912 269344 51200 166 698
700 0 583104 269536 51080 163 699
701 0 583264 269760 51000 172 700
702 0 583392 269984 50960 176 701
703 0 583296 270016 51200 64 702
704 0 583200 269984 51440 32 703
705 0 583136 269952 51680 32 704
706 0 583136 269824 51680 32 705
707 0 583456 270240 50960 139 702
708 0 583392 270496 51000 124 707
709 0 583360 270720 51160 163 708
710 0 583360 270976 51160 183 709
711 0 583328 271232 51160 241 710
712 0 583136 271424 51200 166 711
713 0 583008 271680 51200 160 712
714 0 582912 271936 51200 172 713
715 0 582752 272128 51160 189 714
716 0 582592 272352 51120 186 715
717 0 582400 272544 51120 172 716
718 0 582336 272800 51120 160 717
719 0 582336 273056 51120 150 718
720 0 582432 273312 51120 156 719
721 0 582592 273504 51160 189 720
722 0 582720 273728 51160 163 721
723 0 582848 273952 51200 176 722
724 0 582944 274176 51320 246 723
725 0 582880 274432 51360 305 724
726 0 582880 274688 51320 232 725
727 0 582848 274944 51280 202 726
728 0 582688 275168 51280 185 727
729 0 582528 275392 51320 172 728
730 0 582432 275616 51400 175 729
731 0 582368 275840 51560 200 730
732 0 582336 276000 51800 254 731
733 0 582304 276256 51920 230 732
734 0 582240 276512 52000 229 733
735 0 582144 276736 52080 272 734
736 0 582112 276960 52240 202 735
737 0 582080 277120 52440 190 736
738 0 581952 277312 52560 154 737
739 0 581792 277472 52720 164 738
740 0 581632 277600 52920 143 739
741 0 581536 277760 53120 172 740
742 0 581344 277760 53320 175 741
743 0 581184 277856 53520 172 742
744 0 581024 277952 53720 164 743
745 0 580768 277888 53720 198 744
746 0 580544 277824 53840 124 745
747 0 580320 277856 53960 196 746
748 0 580064 277888 54040 202 747
749 0 579808 277920 54120 194 748
750 0 579552 277952 54240 115 749
751 0 579296 278080 54240 107 750
752 0 579040 278144 54240 102 751
753 0 578784 278176 54240 172 752
754 0 578528 278272 54240 202 753
755 0 578304 278400 54280 217 754
756 0 578080 278560 54360 221 755
757 0 577952 278784 54400 157 756
758 0 577760 279008 54400 183 757
759 0 577664 279264 54440 172 758
760 0 577600 279520 54560 107 759
761 0 577408 279712 54560 124 760
762 0 577216 279872 54680 156 761
763 0 577024 280064 54760 208 762
764 0 576896 280288 54800 181 763
765 0 576800 280480 54960 101 764
766 0 576768 280736 55080 75 765
767 0 576640 280960 55120 90 766
768 0 576448 281184 55120 137 767
769 0 576384 281440 55200 124 768
770 0 576416 281696 55280 124 769
771 0 576320 281920 55400 221 770
772 0 576320 282176 55400 235 771
773 0 576288 282432 55400 264 772
774 0 576320 282688 55440 258 773
775 0 576416 282944 55400 235 774
776 0 576544 283168 55400 181 775
777 0 576672 283424 55400 163 776
778 0 576736 283648 55520 137 777
779 0 576736 283872 55640 136 778
780 0 576736 284128 55640 168 779
781 0 576640 284352 55720 176 780
782 0 576512 284608 55760 186 781
783 0 576416 284864 55760 150 782
784 0 576416 285120 55720 186 783
785 0 576416 285376 55640 183 784
786 0 576384 285632 55600 186 785
787 0 576480 285856 55480 166 786
788 0 576512 286112 55440 172 787
789 0 576544 286368 55400 175 788
790 0 576608 286624 55360 166 789
791 0 576704 286848 55240 139 790
792 0 576832 287072 55120 150 791
793 0 576992 287232 55000 122 792
794 0 577152 287392 54880 108 793
795 0 577312 287584 54800 189 794
796 0 577408 287776 54640 226 795
797 0 577632 287776 54560 143 796
798 0 577824 287872 54360 136 797
799 0 578016 287904 54200 115 798
800 0 578240 287936 54040 104 799
801 0 578464 288000 53920 101 800
802 0 578720 288096 53880 101 801
803 0 578976 288160 53880 102 802
804 0 579232 288160 53840 71 803
805 0 579488 288160 53840 75 804
806 0 579744 288224 53920 102 805
807 0 579968 288224 54120 120 806
808 0 580128 288288 54320 137 807
809 0 580192 288288 54600 122 808
810 0 580192 288288 54880 108 809
811 0 580192 288256 55160 178 810
812 0 580128 288224 55400 150 811
813 0 580064 288064 55640 135 812
814 0 579904 288000 55840 128 813
815 0 579744 288000 56040 115 814
816 0 579584 287968 56240 122 815
817 0 579360 287840 56400 128 816
818 0 579136 287840 56520 156 817
819 0 578976 287712 56680 163 818
820 0 578752 287680 56880 136 819
821 0 578496 287712 57000 154 820
822 0 578336 287680 57200 124 821
823 0 578144 287616 57400 139 822
824 0 578016 287584 57640 71 823
825 0 577888 287616 57880 86 824
826 0 577824 287616 58160 98 825
827 0 577792 287616 58440 135 826
828 0 577728 287712 58680 137 827
829 0 577728 287648 58960 122 828
830 0 577760 287488 59160 128 829
831 0 577920 287392 59360 134 830
832 0 578080 287360 59560 86 831
833 0 578176 287200 59760 98 832
834 0 578272 287072 60000 135 833
835 0 578304 286912 60200 45 834
836 0 578336 286848 60440 137 835
837 0 578400 286848 60720 160 836
838 0 578496 286752 60960 124 837
839 0 578592 286688 61200 160 838
840 0 578624 286624 61440 150 839
841 0 578752 286720 61640 150 840
842 0 578880 286720 61880 81 841
843 0 579040 286720 62080 64 842
844 0 578912 286560 62080 102 843
845 0 578912 286304 62080 90 844
846 0 579008 286080 62200 64 845
847 0 579072 285856 62360 135 846
848 0 579296 285696 62440 131 847
849 0 579200 286784 62280 51 843
850 0 579328 286912 62480 81 849
851 0 579424 286912 62720 102 850
852 0 579424 286816 62960 91 851
853 0 579488 286752 63200 51 852
854 0 579520 286624 63440 91 853
855 0 579552 286432 63640 81 854
856 0 579680 286240 63800 40 855
857 0 579808 286016 63960 64 856
858 0 579936 285856 64160 45 857
859 0 579936 285824 64440 96 858
860 0 580000 285824 64720 98 859
861 0 580032 285664 64960 51 860
862 0 580032 285504 65160 75 861
863 0 580032 285344 65360 96 862
864 0 579904 285216 65560 98 863
865 0 579872 285056 65800 75 864
866 0 579776 284928 66000 75 865
867 0 579648 284768 66200 51 866
868 0 579520 284672 66440 102 867
869 0 579360 284640 66640 75 868
870 0 579136 284544 66800 45 869
871 0 578912 284384 66880 40 870
872 0 578688 284256 66960 51 871
873 0 578464 284128 67000 75 872
874 0 578240 284000 67120 98 873
875 0 578016 283904 67240 139 874
876 0 577760 283904 67320 150 875
877 0 577504 283968 67320 139 876
878 0 577312 284160 67440 137 877
879 0 577280 284320 67640 148 878
880 0 577280 284576 67680 124 879
881 0 577376 284800 67800 160 880
882 0 577312 284640 68000 175 881
883 0 577312 284384 68120 194 882
884 0 577536 284224 68120 163 883
885 0 577728 284000 68120 136 884
886 0 577760 283744 68080 156 885
887 0 577600 283616 68240 176 886
888 0 577344 283488 68160 154 887
889 0 577088 283392 68200 128 888
890 0 576864 283552 68320 101 889
891 0 576704 283744 68400 120 890
892 0 576608 283776 68400 107 891
893 0 577248 287936 54520 204 796
894 0 577024 288096 54520 275 893
895 0 576768 288064 54440 230 894
896 0 576576 287968 54280 200 895
897 0 576448 288128 54120 140 896
898 0 576288 288320 53960 128 897
899 0 576128 288416 53760 115 898
900 0 576000 288544 53560 120 899
901 0 575904 288544 53320 139 900
902 0 575744 288544 53120 104 901
903 0 575648 288544 52880 104 902
904 0 575584 288512 52640 200 903
905 0 575968 288544 52360 200 904
906 0 575936 288704 52160 108 905
907 0 575904 288832 51920 148 906
908 0 575904 288832 51640 214 907
909 0 575808 288896 51400 101 908
910 0 575744 288896 51120 148 909
911 0 575744 288768 50880 148 910
912 0 575584 288800 50640 224 911
913 0 575616 288768 50360 137 912
914 0 575584 288736 50080 157 913
915 0 575616 288704 49800 186 914
916 0 575712 288896 49600 108 915
917 0 575840 288992 49360 137 916
918 0 575872 289056 49280 134 917
919 0 575796 289054 49080 -1 918
920 0 575715 289030 48880 -1 919
921 0 575465 288798 48840 -1 920
922 0 575186 288857 48800 -1 921
923 0 575143 288879 48760 -1 922
924 0 575319 288802 48720 -1 923
925 0 575282 288762 48680 -1 924
926 0 575936 288672 48640 51 925
927 0 576000 288832 48720 40 926
928 0 575808 288448 48600 75 926
929 0 575808 288192 48560 120 928
930 0 575936 288096 48360 150 929
931 0 575936 288064 48080 101 930
932 0 576128 288064 47880 101 931
933 0 576256 288160 47680 143 932
934 0 576448 288352 47680 91 933
935 0 576640 288544 47680 131 934
936 0 576672 288544 47400 102 935
937 0 576768 288416 47240 148 936
938 0 576224 288160 47560 128 933
939 0 576160 288128 47320 122 938
940 0 576320 288160 47120 163 939
941 0 576384 288224 46880 140 940
942 0 576480 288352 46680 134 941
943 0 576640 288544 46600 157 942
944 0 576608 288704 46400 140 943
945 0 576704 288832 46200 122 944
946 0 576736 288896 45960 181 945
947 0 576640 288768 45760 178 946
948 0 576704 288672 45520 185 947
949 0 576704 288640 45240 131 948
950 0 576768 288608 45000 96 949
951 0 576960 288576 44840 135 950
952 0 577120 288512 44600 150 951
953 0 577280 288448 44360 107 952
954 0 577408 288448 44120 189 953
955 0 577504 288448 43880 185 954
956 0 577600 288480 43640 160 955
957 0 577696 288576 43400 122 956
958 0 577824 288640 43160 128 957
959 0 577888 288704 42920 115 958
960 0 578016 288768 42680 163 959
961 0 578080 288928 42440 120 960
962 0 578112 289120 42280 104 961
963 0 578176 289280 42080 98 962
964 0 578272 289472 41880 139 963
965 0 578432 289600 41720 124 964
966 0 578656 289728 41640 150 965
967 0 578688 289760 41360 189 966
968 0 578656 289600 41120 148 967
969 0 578656 289504 40880 172 968
970 0 578624 289344 40680 134 969
971 0 578528 289216 40480 175 970
972 0 578496 289056 40280 137 971
973 0 578336 288960 40040 160 972
974 0 578432 288896 39800 148 973
975 0 578336 288832 39560 181 974
976 0 578240 288832 39320 181 975
977 0 578272 288832 39040 131 976
978 0 578176 288768 38800 115 977
979 0 578272 288864 38560 135 978
980 0 578208 288800 38320 148 979
981 0 578208 288704 38040 108 980
982 0 578240 288608 37800 140 981
983 0 578272 288480 37560 128 982
984 0 578208 288288 37400 91 983
985 0 578176 288032 37360 81 984
986 0 578048 287808 37200 81 985
987 0 577920 287840 37200 60 986
988 0 577728 288032 37240 40 987
989 0 577664 288256 37400 32 988
990 0 577888 287616 37040 104 986
991 0 577888 287616 36760 150 990
992 0 577984 287840 36640 101 991
993 0 578240 287936 36600 124 992
994 0 578400 288096 36480 141 993
995 0 578528 288288 36320 175 994
996 0 578560 288256 36040 178 995
997 0 578624 288224 35800 137 996
998 0 578656 288224 35520 108 997
999 0 578592 288192 35280 163 998
1000 0 578656 288128 35040 143 999
1001 0 578624 287968 34800 160 1000
1002 0 578560 287872 34560 148 1001
1003 0 578528 287744 34320 148 1002
1004 0 578464 287648 34080 154 1003
1005 0 578272 287616 33920 120 1004
1006 0 578080 287552 33720 108 1005
1007 0 578016 287456 33480 137 1006
1008 0 577888 287360 33240 134 1007
1009 0 577856 287264 33000 154 1008
1010 0 577792 287168 32760 164 1009
1011 0 577728 287200 32520 122 1010
1012 0 577760 287136 32280 160 1011
1013 0 577888 287104 32040 140 1012
1014 0 577888 286944 31840 164 1013
1015 0 577920 286784 31600 163 1014
1016 0 577760 286624 31400 128 1015
1017 0 577632 286592 31280 143 1016
1018 0 577440 286656 31440 135 1017
1019 0 577312 286592 31680 64 1018
1020 0 577536 286560 32040 32 1019
1021 0 577440 286752 32160 32 1020
1022 0 577440 286688 31120 154 1017
1023 0 577248 286752 30960 150 1022
1024 0 577184 286720 30880 135 1023
1025 0 576960 286592 30880 115 1024
1026 0 576736 286432 30800 71 1025
1027 0 576480 286368 30800 32 1026
1028 0 576480 286400 30760 40 1027
1029 0 577056 286848 30640 75 1024
1030 0 576864 286912 30440 98 1029
1031 0 576704 286976 30240 107 1030
1032 0 576480 286976 30080 122 1031
1033 0 576256 286880 30000 137 1032
1034 0 576000 286752 29960 122 1033
1035 0 575744 286688 29960 131 1034
1036 0 575520 286560 29960 101 1035
1037 0 575264 286432 29960 107 1036
1038 0 575072 286272 29840 194 1037
1039 0 574912 286080 30000 139 1038
1040 0 574816 285856 30120 80 1039
1041 0 574688 285632 30200 86 1040
1042 0 574592 285408 30280 80 1041
1043 0 574432 285184 30360 86 1042
1044 0 574304 284960 30440 91 1043
1045 0 574176 284832 30520 91 1044
1046 0 574016 285024 30480 60 1045
1047 0 573920 285184 30280 71 1046
1048 0 574080 285216 30080 32 1047
1049 0 574208 285312 30080 32 1048
1050 0 574048 284576 30560 86 1045
1051 0 573856 284384 30640 98 1050
1052 0 573696 284192 30680 120 1051
1053 0 573536 284000 30760 120 1052
1054 0 573408 283744 30800 120 1053
1055 0 573344 283488 30920 102 1054
1056 0 573312 283264 31040 120 1055
1057 0 573216 283008 31080 120 1056
1058 0 573152 282752 31160 153 1057
1059 0 573152 282560 30960 134 1058
1060 0 573248 282464 30720 108 1059
1061 0 573344 282464 30480 108 1060
1062 0 573440 282560 30240 96 1061
1063 0 573408 282624 30000 91 1062
1064 0 573568 282656 29760 139 1063
1065 0 573600 282528 29520 107 1064
1066 0 573760 282400 29320 98 1065
1067 0 573792 282400 29040 40 1066
1068 0 573600 282368 28840 104 1067
1069 0 573440 282240 28640 107 1068
1070 0 573280 282208 28440 101 1069
1071 0 573184 282048 28240 71 1070
1072 0 573184 282080 27960 51 1071
1073 0 573152 282144 27680 75 1072
1074 0 573152 282304 27480 64 1073
1075 0 573152 282496 27280 51 1074
1076 0 573056 282688 27120 75 1075
1077 0 573024 282912 26960 51 1076
1078 0 573024 283136 26840 32 1077
1079 0 572992 283360 26680 86 1078
1080 0 572928 283584 26560 60 1079
1081 0 572896 283808 26440 51 1080
1082 0 572832 284032 26320 40 1081
1083 0 572832 284256 26200 51 1082
1084 0 572832 284480 26000 51 1083
1085 0 572768 284640 25800 140 1084
1086 0 572800 284800 25600 137 1085
1087 0 572768 284960 25360 102 1086
1088 0 572640 285120 25160 197 1087
1089 0 572480 285120 24960 164 1088
1090 0 572352 285216 24720 128 1089
1091 0 572384 285376 24520 164 1090
1092 0 572320 285408 24280 156 1091
1093 0 572192 285376 24080 101 1092
1094 0 571936 285472 24160 60 1093
1095 0 571680 285472 24160 102 1094
1096 0 571584 285440 24400 128 1095
1097 0 571552 285312 24640 86 1096
1098 0 571552 285312 24680 51 1097
1099 0 572224 285280 23800 81 1093
1100 0 572384 285120 23600 75 1099
1101 0 572512 285056 23360 51 1100
1102 0 572608 285056 23240 51 1101
1103 0 572512 284864 23040 32 1102
1104 0 572576 284864 22880 32 1103
1105 0 572800 285024 23080 51 1102
1106 0 572992 285024 22880 108 1105
1107 0 573152 285056 22640 137 1106
1108 0 573184 285152 22400 135 1107
1109 0 573216 285216 22120 160 1108
1110 0 573440 285184 22000 102 1109
1111 0 573600 285120 21760 32 1110
1112 0 573760 284992 21560 32 1111
1113 0 573824 284928 21480 32 1112
1114 0 568992 254816 58400 137 3
1115 0 568896 254688 58600 120 1114
1116 0 568768 254592 58800 153 1115
1117 0 568608 254528 59000 163 1116
1118 0 568416 254432 59160 148 1117
1119 0 568192 254336 59320 178 1118
1120 0 568032 254176 59440 86 1119
1121 0 567872 254048 59640 122 1120
1122 0 567712 253920 59840 91 1121
1123 0 567616 253728 60040 101 1122
1124 0 567616 253536 60240 101 1123
1125 0 567616 253280 60280 120 1124
1126 0 567552 253216 60280 153 1125
1127 0 567360 253344 60480 122 1126
1128 0 567264 253472 60720 160 1127
1129 0 567360 253536 60960 176 1128
1130 0 567552 253632 61120 154 1129
1131 0 567776 253760 61120 71 1130
1132 0 567808 253760 61120 64 1131
1133 0 567520 252960 60280 102 1126
1134 0 567584 252704 60200 160 1133
1135 0 567712 252480 60120 136 1134
1136 0 567872 252256 60080 140 1135
1137 0 567968 252064 59880 156 1136
1138 0 568128 251840 59800 139 1137
1139 0 568352 251648 59760 148 1138
1140 0 568384 251616 59760 141 1139
1141 0 568448 251488 60000 91 1140
1142 0 568640 251392 60200 51 1141
1143 0 568800 251296 60400 96 1142
1144 0 568896 251168 60600 108 1143
1145 0 568960 251104 60840 98 1144
1146 0 569056 251104 61080 64 1145
1147 0 569184 251104 61320 75 1146
1148 0 569344 251008 61520 40 1147
1149 0 569504 250976 61720 81 1148
1150 0 569645.4 251068.95 61800 112 1149
1151 0 569728 251008 61840 128 1150
1152 0 569873.1 251263.27 62080 80 1151
1153 0 569916.3 251273.36 62320 32 1152
1154 0 570275.5 251280.55 62360 32 1153
1155 0 570427.2 251294.23 62480 -1 1154
1156 0 570532.5 251277.28 62520 -1 1155
1157 0 570522.25 251217.7 62640 -1 1156
1158 0 568448 251456 59560 91 1140
1159 0 568448 251264 59360 141 1158
1160 0 568480 251232 59080 122 1159
1161 0 568608 251200 58840 101 1160
1162 0 568768 251136 58600 135 1161
1163 0 568992 251072 58480 122 1162
1164 0 569152 251040 58280 75 1163
1165 0 569184 251040 58240 81 1164
1166 0 569184 250784 58240 71 1165
1167 0 569056 250528 58240 45 1166
1168 0 569024 250336 58080 135 1167
1169 0 569120 250208 57840 64 1168
1170 0 569216 250048 57640 124 1169
1171 0 569216 250048 57520 143 1170
1172 0 569376 251040 58040 98 1165
1173 0 569600 251008 57920 108 1172
1174 0 569696 250912 57800 122 1173
1175 0 569536 250720 57840 32 1174
1176 0 569632 250752 58200 32 1175
1177 0 569856 250752 57600 120 1174
1178 0 569984 250560 57480 102 1177
1179 0 570144 250336 57400 108 1178
1180 0 570336 250144 57320 120 1179
1181 0 570528 249952 57360 157 1180
1182 0 570752 249760 57360 81 1181
1183 0 571008 249664 57320 80 1182
1184 0 571232 249536 57320 86 1183
1185 0 571488 249440 57280 80 1184
1186 0 571712 249344 57160 98 1185
1187 0 571968 249344 57120 108 1186
1188 0 572192 249184 57080 71 1187
1189 0 572448 249152 57000 64 1188
1190 0 572640 248992 56920 137 1189
1191 0 572832 248832 56880 175 1190
1192 0 573088 248800 56880 157 1191
1193 0 573344 248832 56840 164 1192
1194 0 573600 248928 56840 91 1193
1195 0 573856 248960 56800 81 1194
1196 0 574080 248960 56680 91 1195
1197 0 574336 249088 56640 139 1196
1198 0 574496 249280 56600 140 1197
1199 0 574688 249440 56440 156 1198
1200 0 574944 249536 56400 189 1199
1201 0 575200 249632 56360 164 1200
1202 0 575328 249856 56320 172 1201
1203 0 575520 250016 56360 196 1202
1204 0 575744 250016 56240 160 1203
1205 0 576000 249984 56200 168 1204
1206 0 576224 250112 56200 122 1205
1207 0 576480 250144 56120 131 1206
1208 0 576736 250144 56120 156 1207
1209 0 576928 250304 56080 163 1208
1210 0 577184 250336 56080 166 1209
1211 0 577440 250336 56120 157 1210
1212 0 577696 250432 56120 160 1211
1213 0 577952 250464 56120 186 1212
1214 0 578208 250464 56120 229 1213
1215 0 578432 250496 56000 160 1214
1216 0 578688 250560 55960 189 1215
1217 0 578912 250720 55960 157 1216
1218 0 579104 250912 55960 120 1217
1219 0 579360 250912 55960 101 1218
1220 0 579616 250912 55960 71 1219
1221 0 579872 250880 55960 86 1220
1222 0 580128 250880 55920 80 1221
1223 0 580384 250880 55920 75 1222
1224 0 580640 250848 55880 80 1223
1225 0 580896 250848 55880 102 1224
1226 0 581152 250816 55840 75 1225
1227 0 581408 250816 55800 80 1226
1228 0 581664 250816 55800 75 1227
1229 0 581920 250816 55800 71 1228
1230 0 582176 250784 55760 71 1229
1231 0 582400 250752 55640 64 1230
1232 0 582624 250720 55520 71 1231
1233 0 582816 250720 55320 98 1232
1234 0 583008 250752 55120 107 1233
1235 0 583232 250784 54960 96 1234
1236 0 583456 250784 54840 32 1235
1237 0 583680 250784 54840 32 1236
1238 0 583517 250873.67 54760 -1 1236
1239 0 583664.2 250932.14 54720 -1 1238
1240 0 583867.4 250980.28 54640 -1 1239
1241 0 583971.6 251089.34 54520 -1 1240
1242 0 584018 251119.94 54440 -1 1241
1243 0 584024.25 251138.42 54400 -1 1242
1244 0 584111.2 251251.7 54240 -1 1243
1245 0 584202.5 251337.28 54120 -1 1244
1246 0 584317 251396.9 54040 -1 1245
1247 0 584344.5 251445.84 53880 -1 1246
1248 0 584453.4 251420.23 53760 -1 1247
1249 0 570336 253632 56400 168 1
1250 0 570272 253504 56160 148 1249
1251 0 570080 253344 56040 80 1250
1252 0 569856 253216 56040 60 1251
1253 0 569600 253152 56040 86 1252
1254 0 569568 253152 56040 86 1253
1255 0 569344 253120 55880 45 1254
1256 0 569184 253024 55720 71 1255
1257 0 568960 252928 55560 96 1256
1258 0 568704 252928 55520 108 1257
1259 0 568512 252800 55400 178 1258
1260 0 568256 252768 55400 175 1259
1261 0 568000 252768 55400 189 1260
1262 0 567744 252704 55440 150 1261
1263 0 567488 252704 55440 120 1262
1264 0 567232 252800 55480 60 1263
1265 0 566976 252832 55480 75 1264
1266 0 566720 252832 55480 80 1265
1267 0 566464 252832 55480 81 1266
1268 0 566208 252832 55440 91 1267
1269 0 565952 252832 55480 108 1268
1270 0 565696 252832 55480 75 1269
1271 0 565472 252768 55600 124 1270
1272 0 565216 252672 55720 139 1271
1273 0 565024 252640 55880 81 1272
1274 0 564832 252576 56040 64 1273
1275 0 564576 252608 56160 134 1274
1276 0 564384 252672 56360 128 1275
1277 0 564192 252736 56520 178 1276
1278 0 563968 252864 56560 197 1277
1279 0 563712 252960 56600 214 1278
1280 0 563488 252896 56480 172 1279
1281 0 563451.25 252844.22 56480 250 1280
1282 0 563336.06 252806.8 56640 186 1281
1283 0 563299.4 252873.28 56400 -1 1281
1284 0 562933.9 252518.19 56360 -1 1283
1285 0 562894.75 252483.81 56320 -1 1284
1286 0 562821.5 252473.42 56240 -1 1285
1287 0 562887.5 252468.88 56160 -1 1286
1288 0 569248 252768 55760 32 1256
1289 0 569408 252768 55600 32 1288
1290 0 569632 252928 56200 75 1254
1291 0 569600 252768 56400 32 1290
1292 0 569568 252736 56560 75 1291
