# Supplementary material for: Connectomics Analysis Reveals First-, Second-, and Third-Order Thermosensory and Hygrosensory Neurons in the Adult Drosophila Brain
Source: Curr Biol. 2020 Aug 17;30(16):3167–3182.e4. doi: 10.1016/j.cub.2020.06.028 (PMC7443704; doi:10.1016/j.cub.2020.06.028)
Supplement: Data S1. Skeletons and Meshes, Related to STAR Methods — marin2020-skeletons contains files describing the morphology of each neuron in this study (in FAFB14 space, .swc format). glomeruli_meshes contains the glomerular meshes (in FAFB14 space, .stl format). neuropil_meshes contains the glomerular meshes (in FAFB14 space, .stl format). [file mmc5.zip › VP_SI/marin2020-skeletons/8851349.swc]

# SWC format file
# based on specifications at http://www.neuronland.org/NLMorphologyConverter/MorphologyFormats/SWC/Spec.html
# Created by nat::write.neuron.swc
# PointNo Label X Y Z Radius Parent 
1 0 662540 106611 166960 2491 -1
2 0 662076 107479 166600 -1 1
3 0 660892 107491 166480 -1 2
4 0 659356 108853 166480 -1 3
5 0 658712 109547 166400 -1 4
6 0 658248 110067 166240 -1 5
7 0 658072 110449 166040 -1 6
8 0 657840 111093 166040 -1 7
9 0 657596 111715 166040 -1 8
10 0 656984 112993 166120 -1 9
11 0 656504 114487 166080 -1 10
12 0 656592 115525 166080 -1 11
13 0 656344 115987 166160 -1 12
14 0 656224 116733 166240 -1 13
15 0 656072 117069 166440 -1 14
16 0 656148 117129 166600 -1 15
17 0 656264 117429 166800 -1 16
18 0 656456 117469 167000 -1 17
19 0 656632 117549 167200 -1 18
20 0 656880 117731 167320 -1 19
21 0 657184 117915 167520 -1 20
22 0 657168 118063 167760 -1 21
23 0 657300 118237 167920 -1 22
24 0 657476 118565 168160 -1 23
25 0 657428 118705 168440 -1 24
26 0 657608 118981 168640 -1 25
27 0 657768 119103 168800 -1 26
28 0 657936 119311 168960 -1 27
29 0 658176 119391 169160 -1 28
30 0 658300 119515 169360 -1 29
31 0 658376 119557 169520 -1 30
32 0 658512 119817 169720 -1 31
33 0 658520 120155 169920 -1 32
34 0 658456 120307 170080 -1 33
35 0 658388 120491 170280 -1 34
36 0 658216 120647 170480 -1 35
37 0 658076 120827 170720 -1 36
38 0 658092 120891 170880 -1 37
39 0 657964 121087 171080 -1 38
40 0 657872 121143 171280 -1 39
41 0 657328 121373 171440 -1 40
42 0 656988 121565 171640 -1 41
43 0 656592 121609 171800 -1 42
44 0 656244 121817 171960 -1 43
45 0 656112 121893 172160 -1 44
46 0 655956 122053 172360 -1 45
47 0 655956 122049 172600 -1 46
48 0 655828 122065 172840 -1 47
49 0 655624 122119 172960 -1 48
50 0 655548 122267 173120 -1 49
51 0 655456 122363 173280 -1 50
52 0 655488 122551 173440 -1 51
53 0 655468 122475 173640 -1 52
54 0 655456 122543 173840 -1 53
55 0 655552 122723 174000 -1 54
56 0 655476 123009 174160 -1 55
57 0 655396 123397 174320 -1 56
58 0 655344 123757 174560 -1 57
59 0 655248 124059 174760 -1 58
60 0 655208 124315 175000 -1 59
61 0 655176 124507 175120 -1 60
62 0 655168 124671 175240 -1 61
63 0 655060 124739 175360 -1 62
64 0 655088 124773 175400 -1 63
65 0 655140 125453 175440 -1 64
66 0 655200 125057 175480 -1 65
67 0 655200 125147 175520 -1 66
68 0 655168 125387 175640 -1 67
69 0 655152 125381 175680 -1 68
70 0 655196 125411 175880 -1 69
71 0 655220 126093 176000 -1 70
72 0 655220 126591 176080 -1 71
73 0 655080 126755 176280 -1 72
74 0 655016 126923 176440 -1 73
75 0 654940 127153 176480 -1 74
76 0 654732 127449 176640 -1 75
77 0 654600 127529 176800 -1 76
78 0 654460 127625 177000 -1 77
79 0 654116 127895 177160 -1 78
80 0 653748 128099 177320 -1 79
81 0 653308 128207 177520 -1 80
82 0 653020 128279 177760 -1 81
83 0 652736 128303 177960 -1 82
84 0 652492 128315 178160 -1 83
85 0 652324 128343 178400 -1 84
86 0 652208 128319 178600 -1 85
87 0 652100 128293 178800 -1 86
88 0 651968 128297 179000 -1 87
89 0 651904 128429 179160 -1 88
90 0 651864 128617 179320 -1 89
91 0 651736 128845 179520 -1 90
92 0 651744 128941 179720 -1 91
93 0 651728 129193 179880 -1 92
94 0 651724 129265 180000 -1 93
95 0 651576 129407 180080 -1 94
96 0 651768 130173 180080 -1 95
97 0 651776 130539 180080 -1 96
98 0 651700 130711 180000 -1 97
99 0 651648 130979 179800 -1 98
100 0 651628 131293 179640 -1 99
101 0 651396 131925 179640 -1 100
102 0 651404 132039 179720 -1 101
103 0 651404 132351 179840 -1 102
104 0 651456 132503 179960 -1 103
105 0 651136 133441 179960 -1 104
106 0 651932 134199 179880 -1 105
107 0 652024 134393 179720 -1 106
108 0 652108 134625 179640 -1 107
109 0 652144 134755 179560 -1 108
110 0 652200 134973 179440 -1 109
111 0 652360 135189 179320 -1 110
112 0 652364 135431 179200 -1 111
113 0 652504 135793 179040 -1 112
114 0 652688 136469 178880 -1 113
115 0 652664 136695 178800 -1 114
116 0 652828 137157 178680 -1 115
117 0 653024 137663 178560 -1 116
118 0 653212 137927 178400 -1 117
119 0 653444 138107 178240 -1 118
120 0 653500 138179 178120 -1 119
121 0 653628 138311 177960 -1 120
122 0 653648 138347 177840 -1 121
123 0 654504 138505 177840 -1 122
124 0 655568 138641 177960 -1 123
125 0 655888 138673 178120 -1 124
126 0 656164 138681 178280 -1 125
127 0 656568 138751 178440 -1 126
128 0 656876 138853 178600 -1 127
129 0 657520 139117 178600 -1 128
130 0 657980 139153 178600 -1 129
131 0 658416 139599 178600 -1 130
132 0 658488 139603 178640 -1 131
133 0 658640 139587 178720 -1 132
134 0 658688 139579 178760 -1 133
135 0 658792 139539 178840 -1 134
136 0 658848 139475 179080 -1 135
137 0 658920 139803 179240 -1 136
138 0 659112 139955 179360 -1 137
139 0 660568 140147 179360 -1 138
140 0 660664 140229 179240 -1 139
141 0 660736 140265 179160 -1 140
142 0 659016 139519 179480 -1 138
143 0 659852 138393 179480 -1 142
144 0 659644 138077 179360 -1 143
145 0 659504 137933 179240 -1 144
146 0 659424 137897 179120 -1 145
147 0 659384 137835 179040 -1 146
148 0 659280 137783 178880 -1 147
149 0 659176 137659 178760 -1 148
150 0 659240 137749 178640 -1 149
151 0 659158 137775 178520 -1 150
152 0 659174 137875 178360 -1 151
153 0 659158 137913 178240 -1 152
154 0 659066 137831 178080 -1 153
155 0 659030 137859 177960 -1 154
156 0 659086 138441 177880 -1 155
157 0 659090 138465 177840 -1 156
158 0 658842 137349 177840 -1 157
159 0 658370 137583 177840 -1 158
160 0 658330 137579 177760 -1 159
161 0 658890 137279 177720 -1 158
162 0 658946 137151 177640 -1 161
163 0 659102 137163 177560 -1 162
164 0 659102 137183 177480 -1 163
165 0 659118 137201 177400 -1 164
166 0 659090 137221 177280 -1 165
167 0 659110 137229 177160 -1 166
168 0 659146 137181 177120 -1 167
169 0 659146 137123 177040 -1 168
170 0 659202 137011 176960 -1 169
171 0 659334 136925 176880 -1 170
172 0 659286 137021 176800 -1 171
173 0 659322 136973 176720 -1 172
174 0 659350 136957 176640 -1 173
175 0 659358 136977 176560 -1 174
176 0 659350 137001 176480 -1 175
177 0 659410 137057 176400 -1 176
178 0 659042 138463 177800 -1 157
179 0 659063 138442 177760 -1 178
180 0 659234 137609 177760 -1 179
181 0 659494 137517 177760 -1 180
182 0 659782 137569 177760 -1 181
183 0 659790 137573 177800 -1 182
184 0 659126 138379 177640 -1 179
185 0 659098 138473 177520 -1 184
186 0 659174 138215 177440 -1 185
187 0 659178 138215 177320 -1 186
188 0 659142 138267 177280 -1 187
189 0 659214 138201 177160 -1 188
190 0 659242 138121 177040 -1 189
191 0 659378 137993 176960 -1 190
192 0 659326 137857 176880 -1 191
193 0 659402 137941 176720 -1 192
194 0 659478 138061 176600 -1 193
195 0 659578 138141 176520 -1 194
196 0 659542 138137 176400 -1 195
197 0 659578 138145 176320 -1 196
198 0 659494 138161 176160 -1 197
199 0 659478 138209 176120 -1 198
200 0 659508 138435 176000 -1 199
201 0 659664 138695 175960 -1 200
202 0 659882 138405 176320 -1 197
203 0 660038 138557 176200 -1 202
204 0 660002 138593 176080 -1 203
205 0 659972 138605 175960 -1 204
206 0 659962 138609 175920 -1 205
207 0 659846 138457 175800 -1 206
208 0 659924 138375 175680 -1 207
209 0 659872 138059 175600 -1 208
210 0 659808 137923 175560 -1 209
211 0 659800 137923 175520 -1 210
212 0 659632 137867 175440 -1 211
213 0 659540 137827 175360 -1 212
214 0 659484 137799 175280 -1 213
215 0 659432 137767 175160 -1 214
216 0 659368 137783 175040 -1 215
217 0 659260 137739 174960 -1 216
218 0 659148 137739 174920 -1 217
219 0 659100 137719 174840 -1 218
220 0 660026 138477 176400 -1 202
221 0 660154 138541 176520 -1 220
222 0 660302 138469 176640 -1 221
223 0 660502 138429 176720 -1 222
224 0 660486 138413 176800 -1 223
225 0 660454 138393 176880 -1 224
226 0 659250 137641 176720 -1 193
227 0 659086 138704 177440 -1 185
228 0 659112 138792 177360 -1 227
229 0 659104 138845 177280 -1 228
230 0 659100 138867 177240 -1 229
231 0 659118 138995 177200 -1 230
232 0 659152 139113 177120 -1 231
233 0 659346 139218 177000 -1 232
234 0 659292 139225 176800 -1 233
235 0 659624 139618 177040 -1 233
236 0 659676 139688 177080 -1 235
237 0 659788 139822 177160 -1 236
238 0 659976 139914 177280 -1 237
239 0 659888 140096 177280 -1 238
240 0 659912 140175 177280 -1 239
241 0 659936 140202 177360 -1 240
242 0 659900 140206 177400 -1 241
243 0 659886 140225 177440 -1 242
244 0 659922 140157 177520 -1 243
245 0 660022 140031 177560 -1 244
246 0 660094 139879 177720 -1 245
247 0 659978 139789 177880 -1 246
248 0 659894 139763 178080 -1 247
249 0 659936 140524 177280 -1 239
250 0 659868 140550 177200 -1 249
251 0 659700 140720 177080 -1 250
252 0 659594 140961 177000 -1 251
253 0 660018 141139 177000 -1 252
254 0 659424 140916 176880 -1 252
255 0 659220 140854 176800 -1 254
256 0 659188 140842 176680 -1 255
257 0 659024 140882 176520 -1 256
258 0 658884 140882 176440 -1 257
259 0 658664 140894 176360 -1 258
260 0 658520 141026 176360 -1 259
261 0 658492 141010 176400 -1 260
262 0 658484 140990 176440 -1 261
263 0 658428 140962 176480 -1 262
264 0 658400 140994 176560 -1 263
265 0 658624 141130 176720 -1 264
266 0 658704 141270 176800 -1 265
267 0 658698 141322 176840 -1 266
268 0 658692 141374 176880 -1 267
269 0 659964 140550 177400 -1 249
270 0 660078 140599 177440 -1 269
271 0 659864 140402 177400 -1 269
272 0 659854 140403 177480 -1 271
273 0 660136 139882 177320 -1 238
274 0 660200 139822 177360 -1 273
275 0 660216 139790 177400 -1 274
276 0 660316 139922 177320 -1 273
277 0 658666 139339 177880 -1 156
278 0 658650 139785 177920 -1 277
279 0 658644 139747 177960 -1 278
280 0 659080 139519 177960 -1 279
281 0 659100 139493 177920 -1 280
282 0 659084 139533 177880 -1 281
283 0 658976 139617 177800 -1 282
284 0 658960 139645 177720 -1 283
285 0 658984 139681 177640 -1 284
286 0 659032 139753 177600 -1 285
287 0 659104 139825 177640 -1 286
288 0 659156 139921 177640 -1 287
289 0 659100 139981 177560 -1 288
290 0 659080 140009 177520 -1 289
291 0 659188 140161 177520 -1 290
292 0 659190 140191 177600 -1 291
293 0 659192 140181 177440 -1 291
294 0 659308 140293 177440 -1 293
295 0 659340 140421 177480 -1 294
296 0 659344 140417 177520 -1 295
297 0 659312 140433 177600 -1 296
298 0 659318 140427 177680 -1 297
299 0 659345 140438 177720 -1 298
300 0 659413 140620 177800 -1 299
301 0 659451 140612 177880 -1 300
302 0 659179 140628 177880 -1 301
303 0 659213 140626 177920 -1 302
304 0 659184 140607 177960 -1 303
305 0 659152 140627 178000 -1 304
306 0 659159 140658 178040 -1 305
307 0 659157 140746 178080 -1 306
308 0 659168 140833 178160 -1 307
309 0 659190 140937 178200 -1 308
310 0 659214 140961 178240 -1 309
311 0 659179 141044 178320 -1 310
312 0 659166 141103 178400 -1 311
313 0 659096 141223 178400 -1 312
314 0 659136 141261 178360 -1 313
315 0 659222 141287 178280 -1 314
316 0 659237 141302 178240 -1 315
317 0 659269 141286 178200 -1 316
318 0 659293 141302 178120 -1 317
319 0 659315 141308 178080 -1 318
320 0 659611 141508 178080 -1 319
321 0 659693 141482 178160 -1 320
322 0 660391 141276 178160 -1 321
323 0 660637 141058 178240 -1 322
324 0 660483 140992 178400 -1 323
325 0 660833 140490 178400 -1 324
326 0 660807 140368 178480 -1 325
327 0 660835 140308 178560 -1 326
328 0 660855 140220 178640 -1 327
329 0 660855 140188 178720 -1 328
330 0 660815 140088 178840 -1 329
331 0 660861 140026 178920 -1 330
332 0 660925 139966 179000 -1 331
333 0 660949 139914 179040 -1 332
334 0 660934 139863 179080 -1 333
335 0 660945 139870 179120 -1 334
336 0 660937 139890 179160 -1 335
337 0 660957 139846 179240 -1 336
338 0 660913 140032 179160 -1 336
339 0 660902 140067 179200 -1 338
340 0 660894 140095 179240 -1 339
341 0 660866 140119 179280 -1 340
342 0 660421 141252 178080 -1 322
343 0 660405 141312 178000 -1 342
344 0 660405 141348 177920 -1 343
345 0 660411 141372 177840 -1 344
346 0 660427 141362 177760 -1 345
347 0 660430 141399 177680 -1 346
348 0 660427 141410 177640 -1 347
349 0 659591 141604 177960 -1 320
350 0 659543 141676 177880 -1 349
351 0 659535 141732 177800 -1 350
352 0 659531 141820 177720 -1 351
353 0 659643 141872 177640 -1 352
354 0 659649 141862 177600 -1 353
355 0 659629 141914 177520 -1 354
356 0 659585 141966 177440 -1 355
357 0 659477 142090 177360 -1 356
358 0 659449 142086 177320 -1 357
359 0 659347 142144 177240 -1 358
360 0 659203 142172 177160 -1 359
361 0 659168 142221 177120 -1 360
362 0 659186 142211 177080 -1 361
363 0 659178 142231 177000 -1 362
364 0 659227 142200 176920 -1 363
365 0 659185 142170 176840 -1 364
366 0 659042 142131 176760 -1 365
367 0 658941 142102 176720 -1 366
368 0 658828 141833 176720 -1 367
369 0 658820 141705 176680 -1 368
370 0 658796 141625 176600 -1 369
371 0 658792 141625 176560 -1 370
372 0 659308 141365 178000 -1 319
373 0 659296 141381 177920 -1 372
374 0 659440 140317 177560 -1 297
375 0 659562 140327 177560 -1 374
376 0 658638 139709 178000 -1 279
377 0 658606 139673 178120 -1 376
378 0 658058 139717 178120 -1 377
379 0 657942 139781 178000 -1 378
380 0 657926 139845 177920 -1 379
381 0 657918 140575 177920 -1 380
382 0 657770 140839 177880 -1 381
383 0 657734 141035 177800 -1 382
384 0 657722 141179 177680 -1 383
385 0 657778 141279 177600 -1 384
386 0 657834 141415 177440 -1 385
387 0 658002 141463 177280 -1 386
388 0 658090 141487 177200 -1 387
389 0 658106 141463 177080 -1 388
390 0 658150 141447 177040 -1 389
391 0 658290 141463 177000 -1 390
392 0 658330 141463 176960 -1 391
393 0 657814 139755 177800 -1 380
394 0 657698 139623 177720 -1 393
395 0 657578 139447 177640 -1 394
396 0 657362 139283 177600 -1 395
397 0 656978 139195 177560 -1 396
398 0 656814 139059 177640 -1 397
399 0 656774 139011 177680 -1 398
400 0 656618 138987 177720 -1 399
401 0 656394 138887 177760 -1 400
402 0 656254 138859 177840 -1 401
403 0 656094 138743 177920 -1 402
404 0 656126 138715 177960 -1 403
405 0 657622 139579 177560 -1 395
406 0 657618 139591 177440 -1 405
407 0 657646 139643 177360 -1 406
408 0 657774 139707 177280 -1 407
409 0 657986 139827 177160 -1 408
410 0 658186 139919 177040 -1 409
411 0 658554 139121 178120 -1 377
412 0 658470 139021 178280 -1 411
413 0 658318 138945 178400 -1 412
414 0 657814 138491 178480 -1 413
415 0 657882 138387 178520 -1 414
416 0 657758 138267 178520 -1 415
417 0 657710 138211 178480 -1 416
418 0 657666 138127 178400 -1 417
419 0 657630 138087 178360 -1 418
420 0 657538 138103 178280 -1 419
421 0 657422 138143 178200 -1 420
422 0 657446 138079 178120 -1 421
423 0 657458 138063 178080 -1 422
424 0 658706 140169 177880 -1 278
425 0 658846 140385 177800 -1 424
426 0 658946 140537 177760 -1 425
427 0 659002 140507 177680 -1 426
428 0 658632 140155 178760 -1 134
429 0 658656 140465 178800 -1 428
430 0 658732 140661 178840 -1 429
431 0 658784 140885 178880 -1 430
432 0 659036 141029 178920 -1 431
433 0 659120 141025 178880 -1 432
434 0 653656 138371 177760 -1 122
435 0 651064 133447 180000 -1 105
436 0 651012 133447 180080 -1 435
437 0 651188 133563 180200 -1 436
438 0 651116 133595 180400 -1 437
439 0 651044 133635 180480 -1 438
440 0 650868 133729 180640 -1 439
441 0 650440 133721 180800 -1 440
442 0 650080 133737 181000 -1 441
443 0 649904 133751 181160 -1 442
444 0 649572 133775 181320 -1 443
445 0 649380 133883 181480 -1 444
446 0 649052 133907 181680 -1 445
447 0 648764 133987 181880 -1 446
448 0 648292 134083 182080 -1 447
449 0 648184 134143 182240 -1 448
450 0 647744 134275 182400 -1 449
451 0 647448 134169 182560 -1 450
452 0 647000 134225 182720 -1 451
453 0 646744 134317 182880 -1 452
454 0 646512 134493 183080 -1 453
455 0 646232 134667 183200 -1 454
456 0 646000 134967 183400 -1 455
457 0 645680 135463 183560 -1 456
458 0 645508 135885 183680 -1 457
459 0 645508 136101 183840 -1 458
460 0 645484 136311 184000 -1 459
461 0 645416 136507 184160 -1 460
462 0 645216 136775 184360 -1 461
463 0 645056 137017 184520 -1 462
464 0 644908 137133 184720 -1 463
465 0 644800 137353 184920 -1 464
466 0 644628 137543 185120 -1 465
467 0 644548 137523 185280 -1 466
468 0 644452 137607 185520 -1 467
469 0 644420 137631 185760 -1 468
470 0 644352 137795 185960 -1 469
471 0 644288 137875 186160 -1 470
472 0 644136 138187 186400 -1 471
473 0 643976 138681 186600 -1 472
474 0 643996 139407 186760 -1 473
475 0 643928 139833 186920 -1 474
476 0 643808 141511 187000 -1 475
477 0 643620 142257 186920 -1 476
478 0 643444 142879 186800 -1 477
479 0 643296 143453 186680 -1 478
480 0 643220 144315 186480 -1 479
481 0 643252 145537 186360 -1 480
482 0 643044 146479 186240 -1 481
483 0 642908 147109 186080 -1 482
484 0 642876 147239 186000 -1 483
485 0 642636 147725 185840 -1 484
486 0 642616 147959 185640 -1 485
487 0 642540 148359 185480 -1 486
488 0 642652 148765 185320 -1 487
489 0 642788 149097 185040 -1 488
490 0 642848 149305 184840 -1 489
491 0 642983.75 149573.7 184640 -1 490
492 0 642995.06 149590.67 184480 -1 491
493 0 643096.9 149658.55 184280 -1 492
494 0 643051.6 149732.1 184160 -1 493
495 0 641988.2 149155.1 184160 -1 494
496 0 641890 148965 184080 -1 495
497 0 641718 148645 183960 -1 496
498 0 641412 148359 183880 -1 497
499 0 641270 148081 183760 -1 498
500 0 640906 147681 183640 -1 499
501 0 640632 147511 183520 -1 500
502 0 640176 147439 183440 -1 501
503 0 639564 147247 183360 -1 502
504 0 639322 147489 183200 -1 503
505 0 639170 147445 183040 -1 504
506 0 638884 147455 183000 -1 505
507 0 638814 147481 182920 -1 506
508 0 638702 147481 182840 -1 507
509 0 638654 147537 182760 -1 508
510 0 638554 147625 182680 -1 509
511 0 638466 147613 182600 -1 510
512 0 638392 147683 182520 -1 511
513 0 638400 147735 182440 -1 512
514 0 638408 147783 182320 -1 513
515 0 638384 147803 182240 -1 514
516 0 638356 147843 182120 -1 515
517 0 638348 147847 182000 -1 516
518 0 638336 147819 181880 -1 517
519 0 638328 147763 181760 -1 518
520 0 638348 147731 181600 -1 519
521 0 638360 147707 181440 -1 520
522 0 638388 147735 181280 -1 521
523 0 638158 147697 181240 -1 522
524 0 638244 147683 181080 -1 523
525 0 638252 147695 180960 -1 524
526 0 638256 147703 180840 -1 525
527 0 638192 147711 180680 -1 526
528 0 638100 147711 180560 -1 527
529 0 638044 147735 180440 -1 528
530 0 637924 147815 180320 -1 529
531 0 637868 147835 180240 -1 530
532 0 637738 147905 180160 -1 531
533 0 637434 147905 180080 -1 532
534 0 637280 147899 180040 -1 533
535 0 636832 147831 179920 -1 534
536 0 636592 147927 179800 -1 535
537 0 636511 147952 179760 -1 536
538 0 636268 148027 179640 -1 537
539 0 636016 148103 179520 -1 538
540 0 635882 148249 179400 -1 539
541 0 636020 148143 179360 -1 540
542 0 635989.6 148147.8 179320 -1 541
543 0 635518 148857 179320 -1 542
544 0 635516 148891 179240 -1 543
545 0 635452 149171 179160 -1 544
546 0 635462 149213 179080 -1 545
547 0 635462 149249 179000 -1 546
548 0 635458 149401 178840 -1 547
549 0 635470 149589 178720 -1 548
550 0 635622 149793 178640 -1 549
551 0 635630 149893 178560 -1 550
552 0 635718 149941 178480 -1 551
553 0 635928 149999 178400 -1 552
554 0 636002 150033 178320 -1 553
555 0 636086 150113 178240 -1 554
556 0 636222 150201 178160 -1 555
557 0 636246 150253 178040 -1 556
558 0 636226 150365 177920 -1 557
559 0 636210 150389 177800 -1 558
560 0 636138 150417 177720 -1 559
561 0 636146 150393 177640 -1 560
562 0 636062 150237 177560 -1 561
563 0 636063.3 150239.67 177520 -1 562
564 0 636066 150245 177440 -1 563
565 0 635294 149297 178720 -1 549
566 0 635278 149293 178680 -1 565
567 0 635254 149241 178640 -1 566
568 0 635190 149229 178560 -1 567
569 0 635096 149167 178480 -1 568
570 0 635078 149185 178440 -1 569
571 0 635060 149203 178400 -1 570
572 0 634988 149251 178280 -1 571
573 0 639338 147001 183400 -1 503
574 0 639238 146857 183480 -1 573
575 0 638926 146709 183560 -1 574
576 0 638750 146365 183640 -1 575
577 0 638640 145739 183680 -1 576
578 0 638214 145305 183680 -1 577
579 0 638536 144739 183720 -1 578
580 0 638716 144543 183720 -1 579
581 0 638752 144427 183760 -1 580
582 0 638720 144007 183760 -1 581
583 0 638566 143477 183680 -1 582
584 0 638554 143361 183520 -1 583
585 0 638468 143227 183320 -1 584
586 0 638382 143001 183160 -1 585
587 0 638382 143005 183000 -1 586
588 0 638132 142747 182960 -1 587
589 0 638096 142655 182880 -1 588
590 0 638126 142669 182800 -1 589
591 0 638066 142629 182760 -1 590
592 0 638050 142589 182720 -1 591
593 0 638022 142585 182680 -1 592
594 0 637986 142609 182640 -1 593
595 0 637838 142785 182560 -1 594
596 0 638720 143019 182920 -1 587
597 0 638800 143035 182840 -1 596
598 0 638836 143075 182760 -1 597
599 0 638876 143119 182680 -1 598
600 0 638900 143167 182600 -1 599
601 0 638984 143207 182560 -1 600
602 0 639168 143199 182520 -1 601
603 0 639146 143229 182480 -1 602
604 0 639198 143357 182400 -1 603
605 0 639102 143613 182320 -1 604
606 0 639022 143913 182240 -1 605
607 0 639006 143933 182200 -1 606
608 0 639088 144331 182160 -1 607
609 0 639246 144661 182080 -1 608
610 0 638876 145227 182040 -1 609
611 0 638710 145389 182040 -1 610
612 0 638382 145461 182040 -1 611
613 0 638318 145487 182080 -1 612
614 0 638280 145525 182120 -1 613
615 0 638268 145535 182160 -1 614
616 0 638234 145553 182200 -1 615
617 0 638012 145569 182240 -1 616
618 0 637891 145408 182240 -1 617
619 0 637747 145438 182240 -1 618
620 0 638462 144685 183640 -1 579
621 0 638322 144653 183560 -1 620
622 0 638314 144629 183520 -1 621
623 0 643108.56 149757.45 184000 -1 494
624 0 643108.56 149695.23 183800 -1 623
625 0 643221.7 149927.16 183600 -1 624
626 0 643204.75 150176.06 183400 -1 625
627 0 643199.06 150566.39 183200 -1 626
628 0 643136.9 151378.14 183120 -1 627
629 0 643165.3 151771.16 182960 -1 628
630 0 643137 152350.98 182840 -1 629
631 0 643080.44 152752.61 182640 -1 630
632 0 642893.75 153380.53 182480 -1 631
633 0 642911 153842.03 182360 -1 632
634 0 642775.2 154054.17 182200 -1 633
635 0 642741.06 154628.17 182080 -1 634
636 0 642599.6 154667.77 181960 -1 635
637 0 642452.56 155185.38 181840 -1 636
638 0 642328.1 155700.14 181680 -1 637
639 0 642299.8 156279.97 181520 -1 638
640 0 642390.5 156582.64 181360 -1 639
641 0 642299.5 156608.45 181200 -1 640
642 0 642333.44 156783.81 180960 -1 641
643 0 642407 156964.84 180760 -1 642
644 0 642497.5 157117.58 180560 -1 643
645 0 642514.44 157309.9 180400 -1 644
646 0 642401.3 157417.39 180200 -1 645
647 0 642282.5 157513.55 180080 -1 646
648 0 642124.1 157581.44 179880 -1 647
649 0 641926.1 157717.2 179680 -1 648
650 0 641643.3 157994.39 179480 -1 649
651 0 641535.8 158178.23 179320 -1 650
652 0 641422.7 158189.55 179120 -1 651
653 0 641207.44 158757.58 179040 -1 652
654 0 640868.3 158998.48 179000 -1 653
655 0 640924.56 159238.42 179120 -1 654
656 0 640868 159374.19 179360 -1 655
657 0 640262.7 160550.81 179560 -1 656
658 0 639595.5 161707.83 179520 -1 657
659 0 639313.2 162423.6 179320 -1 658
660 0 639030.3 162746.03 179080 -1 659
661 0 638640 163023.22 178840 -1 660
662 0 638566.44 163569.11 178680 -1 661
663 0 638413.7 164044.28 178560 -1 662
664 0 638357.1 164140.45 178360 -1 663
665 0 638215.75 164400.66 178120 -1 664
666 0 637932.9 164609.97 177920 -1 665
667 0 637865 164751.39 177760 -1 666
668 0 637893.3 164921.1 177560 -1 667
669 0 637915.94 165039.89 177400 -1 668
670 0 637825.4 165206.77 177200 -1 669
671 0 637819.75 165308.6 176960 -1 670
672 0 637650.06 165483.95 176720 -1 671
673 0 637463.4 165715.88 176480 -1 672
674 0 637293.7 166043.98 176280 -1 673
675 0 637039.1 166270.25 176080 -1 674
676 0 636824.1 166490.88 175880 -1 675
677 0 636682.75 166598.34 175600 -1 676
678 0 636365.94 166869.88 175360 -1 677
679 0 636218.94 167116.08 175160 -1 678
680 0 636281.1 167234.86 174920 -1 679
681 0 636088.8 167359.31 174680 -1 680
682 0 635936.06 167325.38 174440 -1 681
683 0 635856.9 167415.89 174160 -1 682
684 0 635738.06 167749.64 173880 -1 683
685 0 635658.9 167947.62 173600 -1 684
686 0 635658.9 168128.66 173360 -1 685
687 0 635483.5 168326.64 173080 -1 686
688 0 635336.44 168524.62 172840 -1 687
689 0 635308.2 168864.05 172600 -1 688
690 0 635274.25 168996.98 172400 -1 689
691 0 635245.94 169228.9 172200 -1 690
692 0 635223.3 169308.11 172000 -1 691
693 0 635336.44 169415.58 171800 -1 692
694 0 635568.4 169392.95 171560 -1 693
695 0 635647.56 169506.1 171360 -1 694
696 0 635675.9 169557 171120 -1 695
697 0 635772 169585.3 170920 -1 696
698 0 635856.9 169607.92 170640 -1 697
699 0 635919.1 169704.08 170400 -1 698
700 0 635958.7 169766.31 170120 -1 699
701 0 635924.75 169862.47 169840 -1 700
702 0 635919.1 169890.77 169600 -1 701
703 0 635919.1 170015.22 169360 -1 702
704 0 635868.06 170142.28 169200 -1 703
705 0 635845.44 170204.5 169080 -1 704
706 0 635783.25 170232.78 168960 -1 705
707 0 635754.94 170300.67 168760 -1 706
708 0 635721.06 170445.25 168680 -1 707
709 0 635681.44 170569.7 168480 -1 708
710 0 635705 170656 168280 -1 709
711 0 635629 170840 168040 -1 710
712 0 635657 171068 167800 -1 711
713 0 635625 171166 167600 -1 712
714 0 635557 171280 167440 -1 713
715 0 635521 171504 167280 -1 714
716 0 635453 171688 167080 -1 715
717 0 635433 171976 166880 -1 716
718 0 635369 172176 166680 -1 717
719 0 635461 172264 166480 -1 718
720 0 635485 172472 166200 -1 719
721 0 635581 172724 165960 -1 720
722 0 635685 172820 165880 -1 721
723 0 635789 173034 165680 -1 722
724 0 635877 173154 165480 -1 723
725 0 635965 173266 165240 -1 724
726 0 636077 173318 165040 -1 725
727 0 636057 173392 164840 -1 726
728 0 636101 173474 164560 -1 727
729 0 636117 173502 164320 -1 728
730 0 636125 173554 164080 -1 729
731 0 636257 173674 163880 -1 730
732 0 636297 173770 163600 -1 731
733 0 636361 173786 163320 -1 732
734 0 636497 173862 163080 -1 733
735 0 636485 173946 162840 -1 734
736 0 636489 173954 162560 -1 735
737 0 636493 173912 162360 -1 736
738 0 636489 173864 162120 -1 737
739 0 636493 173848 161960 -1 738
740 0 636637 173760 161680 -1 739
741 0 636669 173708 161440 -1 740
742 0 636665 173784 161160 -1 741
743 0 636661 173852 160840 -1 742
744 0 636833 173896 160600 -1 743
745 0 636965 173924 160400 -1 744
746 0 637121 173984 160160 -1 745
747 0 637133 174068 159920 -1 746
748 0 637229 174112 159640 -1 747
749 0 637361 174104 159360 -1 748
750 0 637481 174188 159080 -1 749
751 0 637529 174120 158800 -1 750
752 0 637621 174156 158560 -1 751
753 0 637761 174116 158280 -1 752
754 0 637821 174056 158000 -1 753
755 0 637845 174084 157680 -1 754
756 0 637857 174080 157360 -1 755
757 0 638009 174032 157040 -1 756
758 0 638029 174012 156760 -1 757
759 0 637961 174000 156600 -1 758
760 0 637985 173972 156280 -1 759
761 0 638101 174064 156040 -1 760
762 0 638237 174040 155800 -1 761
763 0 638189 174092 155520 -1 762
764 0 638345 174060 155240 -1 763
765 0 638353 174096 155000 -1 764
766 0 638449 174156 154720 -1 765
767 0 638449 174156 154480 -1 766
768 0 638569 174144 154200 -1 767
769 0 638589 174200 153920 -1 768
770 0 638609 174152 153680 -1 769
771 0 638593 174136 153440 -1 770
772 0 638629 174048 153160 -1 771
773 0 638569 174032 152880 -1 772
774 0 638657 174026 152640 -1 773
775 0 638765 173950 152360 -1 774
776 0 638853 173954 152120 -1 775
777 0 638993 173910 151840 -1 776
778 0 639253 173906 151600 -1 777
779 0 639357 174010 151320 -1 778
780 0 639321 174006 151120 -1 779
781 0 639409 174010 150880 -1 780
782 0 639389 174138 150560 -1 781
783 0 639077 174570 150320 -1 782
784 0 639041 174562 150120 -1 783
785 0 639013 174526 149920 -1 784
786 0 639189 174378 149680 -1 785
787 0 639233 174154 149480 -1 786
788 0 639305 174134 149200 -1 787
789 0 639297 174134 148960 -1 788
790 0 639261 174194 148680 -1 789
791 0 639277 174202 148440 -1 790
792 0 639245 174222 148280 -1 791
793 0 639141 174158 148040 -1 792
794 0 639025 174026 147760 -1 793
795 0 638961 173938 147520 -1 794
796 0 638985 173914 147240 -1 795
797 0 639021 173934 147040 -1 796
798 0 639069 173966 146760 -1 797
799 0 639069 173942 146520 -1 798
800 0 639049 173934 146200 -1 799
801 0 639209 174006 146040 -1 800
802 0 639273 174022 145800 -1 801
803 0 639257 173974 145560 -1 802
804 0 639337 174030 145360 -1 803
805 0 639437 174054 145120 -1 804
806 0 639457 174022 144840 -1 805
807 0 639497 173934 144560 -1 806
808 0 639537 173846 144360 -1 807
809 0 639433 173846 144120 -1 808
810 0 639349 173854 143760 -1 809
811 0 639209 173886 143480 -1 810
812 0 639073 173826 143240 -1 811
813 0 639105 173802 142960 -1 812
814 0 639057 173850 142720 -1 813
815 0 638909 173826 142480 -1 814
816 0 638857 173830 142240 -1 815
817 0 638825 173790 142000 -1 816
818 0 638741 173878 141760 -1 817
819 0 638713 173994 141520 -1 818
820 0 638617 174046 141280 -1 819
821 0 638709 174102 141040 -1 820
822 0 638749 174142 140720 -1 821
823 0 638733 174162 140440 -1 822
824 0 638705 174122 140240 -1 823
825 0 638705 174142 139960 -1 824
826 0 638665 174182 139760 -1 825
827 0 638689 174202 139520 -1 826
828 0 638589 174154 139280 -1 827
829 0 638493 174034 139040 -1 828
830 0 638425 173926 138800 -1 829
831 0 638381 173786 138520 -1 830
832 0 638457 173774 138280 -1 831
833 0 638413 173770 138000 -1 832
834 0 638465 173774 137760 -1 833
835 0 638557 173914 137520 -1 834
836 0 638465 173918 137280 -1 835
837 0 638477 173930 137040 -1 836
838 0 638493 173902 136800 -1 837
839 0 638525 173902 136560 -1 838
840 0 638545 173878 136320 -1 839
841 0 638553 173794 136040 -1 840
842 0 638577 173730 135800 -1 841
843 0 638577 173718 135560 -1 842
844 0 638517 173726 135400 -1 843
845 0 638505 173758 135160 -1 844
846 0 638497 173866 134960 -1 845
847 0 638545 173950 134720 -1 846
848 0 638577 174074 134520 -1 847
849 0 638585 174242 134320 -1 848
850 0 638613 174340 134160 -1 849
851 0 638597 174464 133920 -1 850
852 0 638665 174506 133760 -1 851
853 0 638621 174658 133560 -1 852
854 0 638577 174698 133280 -1 853
855 0 638629 174806 133080 -1 854
856 0 638645 174862 132840 -1 855
857 0 638741 174910 132600 -1 856
858 0 638541 174810 132360 -1 857
859 0 638441 174722 132120 -1 858
860 0 638329 174626 131840 -1 859
861 0 638309 174646 131640 -1 860
862 0 638341 174654 131360 -1 861
863 0 638317 174770 131120 -1 862
864 0 638329 174838 130840 -1 863
865 0 638341 174926 130560 -1 864
866 0 638313 174946 130320 -1 865
867 0 638229 174926 130040 -1 866
868 0 638133 174874 129800 -1 867
869 0 638133 174902 129560 -1 868
870 0 638121 174990 129280 -1 869
871 0 638177 175074 129000 -1 870
872 0 638097 175058 128760 -1 871
873 0 638093 175010 128560 -1 872
874 0 638093 175010 128280 -1 873
875 0 638001 175142 128040 -1 874
876 0 637873 175066 127800 -1 875
877 0 637825 175070 127560 -1 876
878 0 637705 175042 127320 -1 877
879 0 637561 175138 127080 -1 878
880 0 637473 175190 126840 -1 879
881 0 637453 175250 126600 -1 880
882 0 637409 175318 126360 -1 881
883 0 637373 175454 126080 -1 882
884 0 637365 175582 125880 -1 883
885 0 637373 175620 125760 -1 884
886 0 637293 175764 125560 -1 885
887 0 637329 175876 125320 -1 886
888 0 637293 176088 125080 -1 887
889 0 637289 176204 124760 -1 888
890 0 637205 176168 124520 -1 889
891 0 637197 176156 124240 -1 890
892 0 637025 176184 123960 -1 891
893 0 636937 176112 123720 -1 892
894 0 636973 176088 123480 -1 893
895 0 636917 176112 123200 -1 894
896 0 636821 176192 122920 -1 895
897 0 636657 176248 122640 -1 896
898 0 636569 176288 122360 -1 897
899 0 636573 176328 122120 -1 898
900 0 636577 176416 121880 -1 899
901 0 636533 176504 121600 -1 900
902 0 636533 176504 121400 -1 901
903 0 636481 176548 121200 -1 902
904 0 636429 176564 120960 -1 903
905 0 636317 176540 120680 -1 904
906 0 636221 176536 120400 -1 905
907 0 636189 176488 120080 -1 906
908 0 636137 176452 119800 -1 907
909 0 636073 176572 119560 -1 908
910 0 636001 176652 119320 -1 909
911 0 636017 176668 119040 -1 910
912 0 635993 176720 118760 -1 911
913 0 635989 176708 118520 -1 912
914 0 636005 176644 118320 -1 913
915 0 635969 176620 118120 -1 914
916 0 635957 176632 117920 -1 915
917 0 635913 176620 117680 -1 915
918 0 635805 176588 117240 -1 917
919 0 635793 176600 117040 -1 918
920 0 635677 176566 116880 -1 919
921 0 635653 176546 116640 -1 920
922 0 635533 176506 116400 -1 921
923 0 635425 176514 116160 -1 922
924 0 635377 176486 115960 -1 923
925 0 635333 176458 115760 -1 924
926 0 635301 176514 115560 -1 925
927 0 635293 176546 115280 -1 926
928 0 635345 176614 115000 -1 927
929 0 635385 176742 114760 -1 928
930 0 635257 176902 114520 -1 929
931 0 635285 176950 114280 -1 930
932 0 635169 177006 114120 -1 931
933 0 635089 176954 113920 -1 932
934 0 635077 176950 113680 -1 933
935 0 635069 176962 113440 -1 934
936 0 635081 177022 113200 -1 935
937 0 634961 177042 113000 -1 936
938 0 634821 176998 112720 -1 937
939 0 634765 176986 112520 -1 938
940 0 634677 176950 112280 -1 939
941 0 634605 176914 112080 -1 940
942 0 634533 176878 111880 -1 941
943 0 634453 176858 111640 -1 942
944 0 634397 176806 111400 -1 943
945 0 634429 176802 111160 -1 944
946 0 634413 176726 110920 -1 945
947 0 634433 176782 110720 -1 946
948 0 634457 176814 110480 -1 947
949 0 634477 176862 110240 -1 948
950 0 634469 176842 110040 -1 949
951 0 634505 176910 109800 -1 950
952 0 634505 176930 109640 -1 951
953 0 634513 176978 109360 -1 952
954 0 634633 177042 109120 -1 953
955 0 634665 177186 108840 -1 954
956 0 634673 177246 108560 -1 955
957 0 634609 177202 108240 -1 956
958 0 634553 177186 107960 -1 957
959 0 634553 177178 107680 -1 958
960 0 634557 177262 107400 -1 959
961 0 634533 177374 107160 -1 960
962 0 634609 177522 106960 -1 961
963 0 634609 177618 106760 -1 962
964 0 634773 177750 106520 -1 963
965 0 634785 177768 106360 -1 964
966 0 634721 177704 106160 -1 965
967 0 634677 177632 105880 -1 966
968 0 634661 177604 105680 -1 967
969 0 634673 177610 105600 -1 968
970 0 634657 177594 105480 -1 969
971 0 634681 177622 105360 -1 970
972 0 634621 177618 105240 -1 971
973 0 634633 177634 104960 -1 972
974 0 634765 177586 104680 -1 973
975 0 634721 177502 104400 -1 974
976 0 634625 177346 104200 -1 975
977 0 634605 177238 104000 -1 976
978 0 634577 177186 103800 -1 977
979 0 634505 177182 103640 -1 978
980 0 634481 177212 103520 -1 979
981 0 634481 177208 103320 -1 980
982 0 634489 177228 103120 -1 981
983 0 634397 177248 102920 -1 982
984 0 634193 177264 102680 -1 983
985 0 634089 177212 102480 -1 984
986 0 634033 177188 102200 -1 985
987 0 634037 177244 101920 -1 986
988 0 634037 177328 101680 -1 987
989 0 633937 177328 101440 -1 988
990 0 633885 177344 101200 -1 989
991 0 633769 177424 100960 -1 990
992 0 633725 177436 100720 -1 991
993 0 633625 177460 100480 -1 992
994 0 633473 177488 100200 -1 993
995 0 633353 177496 99960 -1 994
996 0 633173 177548 99760 -1 995
997 0 633017 177732 99520 -1 996
998 0 633237 177772 99240 -1 997
999 0 633193 178044 98920 -1 998
1000 0 633141 178224 98720 -1 999
1001 0 633101 178336 98440 -1 1000
1002 0 633065 178484 98200 -1 1001
1003 0 633069 178588 97960 -1 1002
1004 0 633125 178636 97800 -1 1003
1005 0 633109 178694 97600 -1 1004
1006 0 633081 178746 97360 -1 1005
1007 0 633021 178694 97120 -1 1006
1008 0 633085 178820 96920 -1 1007
1009 0 633029 178884 96680 -1 1008
1010 0 633061 178912 96400 -1 1009
1011 0 633085 178960 96120 -1 1010
1012 0 633181 179000 95920 -1 1011
1013 0 633149 179080 95680 -1 1012
1014 0 633145 179074 95480 -1 1013
1015 0 633141 179082 95320 -1 1014
1016 0 633025 179150 95080 -1 1015
1017 0 633085 179170 94880 -1 1016
1018 0 633093 179206 94640 -1 1017
1019 0 633129 179214 94440 -1 1018
1020 0 633149 179310 94200 -1 1019
1021 0 633181 179342 94000 -1 1020
1022 0 633129 179318 93720 -1 1021
1023 0 633077 179226 93440 -1 1022
1024 0 633061 179282 93240 -1 1023
1025 0 633081 179390 93000 -1 1024
1026 0 633089 179488 92880 -1 1025
1027 0 633121 179600 92680 -1 1026
1028 0 633121 179636 92440 -1 1027
1029 0 633041 179628 92160 -1 1028
1030 0 633017 179616 91920 -1 1029
1031 0 633097 179736 91640 -1 1030
1032 0 633101 179752 91360 -1 1031
1033 0 633061 179736 91120 -1 1032
1034 0 633033 179728 90840 -1 1033
1035 0 633113 179728 90600 -1 1034
1036 0 633197 179768 90320 -1 1035
1037 0 633257 179740 90080 -1 1036
1038 0 633289 179716 89760 -1 1037
1039 0 633409 179808 89480 -1 1038
1040 0 633445 179876 89200 -1 1039
1041 0 633469 179880 88920 -1 1040
1042 0 633509 179948 88680 -1 1041
1043 0 633581 179868 88440 -1 1042
1044 0 633641 179744 88160 -1 1043
1045 0 633681 179560 87840 -1 1044
1046 0 633721 179416 87560 -1 1045
1047 0 633745 179308 87320 -1 1046
1048 0 633849 178976 87120 -1 1047
1049 0 633825 179138 86960 -1 1048
1050 0 633809 179206 86720 -1 1049
1051 0 633781 179322 86520 -1 1050
1052 0 633773 179322 86280 -1 1051
1053 0 633741 179338 86000 -1 1052
1054 0 633725 179290 85760 -1 1053
1055 0 633729 179290 85520 -1 1054
1056 0 633729 179238 85240 -1 1055
1057 0 633621 179194 84960 -1 1056
1058 0 633489 179098 84760 -1 1057
1059 0 633381 178974 84480 -1 1058
1060 0 633349 178910 84200 -1 1059
1061 0 633257 178798 83960 -1 1060
1062 0 633277 178758 83680 -1 1061
1063 0 633457 178794 83440 -1 1062
1064 0 633481 178822 83240 -1 1063
1065 0 633541 178834 82960 -1 1064
1066 0 633525 178878 82680 -1 1065
1067 0 633513 178898 82400 -1 1066
1068 0 633445 178922 82120 -1 1067
1069 0 633349 178830 81840 -1 1068
1070 0 633297 178806 81600 -1 1069
1071 0 633277 178782 81360 -1 1070
1072 0 633247 178721 81160 -1 1071
1073 0 633177 178756 81000 -1 1072
1074 0 633161 178628 80840 -1 1073
1075 0 633149 178620 80600 -1 1074
1076 0 633133 178544 80320 -1 1075
1077 0 633129 178464 80120 -1 1076
1078 0 633165 178408 79840 -1 1077
1079 0 633213 178296 79640 -1 1078
1080 0 633177 178256 79400 -1 1079
1081 0 633121 178212 79160 -1 1080
1082 0 633021 178076 78920 -1 1081
1083 0 632933 178040 78680 -1 1082
1084 0 632797 178012 78440 -1 1083
1085 0 632573 177924 78160 -1 1084
1086 0 632545 177862 77920 -1 1085
1087 0 632613 177882 77640 -1 1086
1088 0 632521 178066 77360 -1 1087
1089 0 632397 178114 77040 -1 1088
1090 0 632437 178102 76840 -1 1089
1091 0 632505 178138 76520 -1 1090
1092 0 632429 178180 76320 -1 1091
1093 0 632377 178164 76120 -1 1092
1094 0 632261 178048 75840 -1 1093
1095 0 632009 177944 75600 -1 1094
1096 0 631845 177884 75360 -1 1095
1097 0 631593 177844 75120 -1 1096
1098 0 631485 177824 74880 -1 1097
1099 0 631357 177880 74640 -1 1098
1100 0 631277 177816 74360 -1 1099
1101 0 631229 177740 74120 -1 1100
1102 0 631105 177692 73880 -1 1101
1103 0 630957 177672 73640 -1 1102
1104 0 630725 177624 73400 -1 1103
1105 0 630437 177560 73160 -1 1104
1106 0 630345 177532 72920 -1 1105
1107 0 630201 177472 72680 -1 1106
1108 0 630093 177466 72520 -1 1107
1109 0 629985 177494 72280 -1 1108
1110 0 629917 177494 72040 -1 1109
1111 0 629769 177518 71800 -1 1110
1112 0 629617 177518 71560 -1 1111
1113 0 629529 177578 71320 -1 1112
1114 0 629545 177526 71160 -1 1113
1115 0 629517 177502 70920 -1 1114
1116 0 629377 177478 70720 -1 1115
1117 0 629129 177338 70480 -1 1116
1118 0 629065 177250 70240 -1 1117
1119 0 628921 177214 70040 -1 1118
1120 0 628849 177144 69840 -1 1119
1121 0 628685 176992 69560 -1 1120
1122 0 628445 176844 69320 -1 1121
1123 0 628381 176752 69080 -1 1122
1124 0 628185 176616 68880 -1 1123
1125 0 627953 176476 68680 -1 1124
1126 0 627893 176404 68440 -1 1125
1127 0 627729 176272 68200 -1 1126
1128 0 627541 176068 67960 -1 1127
1129 0 627421 175924 67800 -1 1128
1130 0 627321 175812 67600 -1 1129
1131 0 627133 175672 67400 -1 1130
1132 0 627021 175528 67200 -1 1131
1133 0 626965 175304 66960 -1 1132
1134 0 626933 175076 66760 -1 1133
1135 0 626713 174928 66520 -1 1134
1136 0 626657 174756 66320 -1 1135
1137 0 626625 174656 66120 -1 1136
1138 0 626409 174564 65880 -1 1137
1139 0 626357 174504 65680 -1 1138
1140 0 626341 174482 65560 -1 1139
1141 0 626245 174422 65360 -1 1140
1142 0 625969 174234 65120 -1 1141
1143 0 625897 174206 64920 -1 1142
1144 0 625825 174186 64680 -1 1143
1145 0 625577 174118 64440 -1 1144
1146 0 625409 174062 64200 -1 1145
1147 0 625281 173974 63960 -1 1146
1148 0 625353 173950 63720 -1 1147
1149 0 625213 174050 63520 -1 1148
1150 0 625169 174058 63320 -1 1149
1151 0 625097 173986 63120 -1 1150
1152 0 624897 173874 62880 -1 1151
1153 0 624821 173734 62640 -1 1152
1154 0 624689 173688 62520 -1 1153
1155 0 624609 173602 62400 -1 1154
1156 0 624489 173454 62240 -1 1155
1157 0 624353 173342 62040 -1 1156
1158 0 624217 173150 61840 -1 1157
1159 0 624061 172934 61680 -1 1158
1160 0 624029 172874 61560 -1 1159
1161 0 623941 172736 61400 -1 1160
1162 0 623909 172700 61240 -1 1161
1163 0 623845 172692 60960 -1 1162
1164 0 623785 172520 60720 -1 1163
1165 0 623665 172476 60480 -1 1164
1166 0 623509 172200 60240 -1 1165
1167 0 623473 171996 60000 -1 1166
1168 0 623165 171780 59760 -1 1167
1169 0 623117 171660 59560 -1 1168
1170 0 622785 171388 59320 -1 1169
1171 0 622629 171130 59160 -1 1170
1172 0 622593 170878 59000 -1 1171
1173 0 622397 170646 58800 -1 1172
1174 0 622337 170586 58560 -1 1173
1175 0 622337 170510 58360 -1 1174
1176 0 622313 170418 58120 -1 1175
1177 0 622317 170338 57880 -1 1176
1178 0 622277 170206 57640 -1 1177
1179 0 622237 170062 57400 -1 1178
1180 0 622229 169998 57160 -1 1179
1181 0 622209 169870 56960 -1 1180
1182 0 622193 169788 56720 -1 1181
1183 0 622005 169596 56480 -1 1182
1184 0 621937 169556 56320 -1 1183
1185 0 622025 169372 56120 -1 1184
1186 0 622033 169318 55960 -1 1185
1187 0 622029 169190 55760 -1 1186
1188 0 622081 168928 55640 -1 1187
1189 0 622113 168752 55400 -1 1188
1190 0 622225 168664 55160 -1 1189
1191 0 622137 168468 54880 -1 1190
1192 0 622169 168316 54640 -1 1191
1193 0 622029 168106 54400 -1 1192
1194 0 621937 167734 54160 -1 1193
1195 0 621909 167674 53960 -1 1194
1196 0 621789 167554 53800 -1 1195
1197 0 621665 167394 53600 -1 1196
1198 0 621657 167186 53360 -1 1197
1199 0 621473 166872 53240 -1 1198
1200 0 621377 166667.2 53080 -1 1199
1201 0 621353 166616 53040 -1 1200
1202 0 621329 166598 52920 -1 1201
1203 0 621241 166526 52720 -1 1202
1204 0 621225 166410 52560 -1 1203
1205 0 621045 166130 52320 -1 1204
1206 0 620889 166118 52080 -1 1205
1207 0 620737 166058 51840 -1 1206
1208 0 620517 165970 51640 -1 1207
1209 0 620389 165890 51440 -1 1208
1210 0 620261 165802 51200 -1 1209
1211 0 620179 165677 51000 -1 1210
1212 0 620223 165655 50840 -1 1211
1213 0 620195 165587 50640 -1 1212
1214 0 620075 165551 50440 -1 1213
1215 0 620015 165459 50160 -1 1214
1216 0 619723 165519 49920 -1 1215
1217 0 619523 165431 49640 -1 1216
1218 0 619407 165247 49440 -1 1217
1219 0 619359 165235 49240 -1 1218
1220 0 619223 165151 49040 -1 1219
1221 0 619043 165059 48800 -1 1220
1222 0 619055 164967 48640 -1 1221
1223 0 618931 164827 48400 -1 1222
1224 0 619083 164695 48240 -1 1223
1225 0 618851 164433 48080 -1 1224
1226 0 618963 164283 47960 -1 1225
1227 0 619111 164211 47760 -1 1226
1228 0 619159 164177 47720 -1 1227
1229 0 619143 164097 47640 -1 1228
1230 0 619127 164031 47480 -1 1229
1231 0 619035 163963 47280 -1 1230
1232 0 618979 163913 47200 -1 1231
1233 0 618979 163905 47120 -1 1232
1234 0 618927 163905 47080 -1 1233
1235 0 618975 163805 47000 -1 1234
1236 0 618887 163647 46840 -1 1235
1237 0 618851 163463 46600 -1 1236
1238 0 618891 163439 46400 -1 1237
1239 0 619055 163323 46120 -1 1238
1240 0 619071 163235 45720 -1 1239
1241 0 618927 163201 45560 -1 1240
1242 0 618711 163055 45400 -1 1241
1243 0 618639 163067 45240 -1 1242
1244 0 618695 162941 45160 -1 1243
1245 0 618635 162561 45000 -1 1244
1246 0 618615 162375 44800 -1 1245
1247 0 618619 162147 44600 -1 1246
1248 0 618555 161971 44440 -1 1247
1249 0 618495 161867 44280 -1 1248
1250 0 617803 161687 44120 -1 1249
1251 0 617891 161533 43960 -1 1250
1252 0 617763 161417 43800 -1 1251
1253 0 617595 161329 43560 -1 1252
1254 0 617355 161061 43360 -1 1253
1255 0 616907 161111 43240 -1 1254
1256 0 615391 159779 43240 -1 1255
1257 0 615419 159913 43640 -1 1256
1258 0 615419 159949 43720 -1 1257
1259 0 614123 160685 43720 -1 1258
1260 0 614087 160755 43760 -1 1259
1261 0 613011 161257 43880 -1 1260
1262 0 612791 161403 44080 -1 1261
1263 0 612627 161551 44280 -1 1262
1264 0 611623 161743 44280 -1 1263
1265 0 610767 162273 44440 -1 1264
1266 0 610399 162559 44560 -1 1265
1267 0 609391 162999 44680 -1 1266
1268 0 607987 163241 44680 -1 1267
1269 0 607703 163527 44520 -1 1268
1270 0 607651 163489 44160 -1 1269
1271 0 607667 164091 44080 -1 1270
1272 0 607707 164665 44000 -1 1271
1273 0 607531 165123 43880 -1 1272
1274 0 607435 165283 43720 -1 1273
1275 0 607319 165493 43560 -1 1274
1276 0 606947 165673 43480 -1 1275
1277 0 606699 165955 43520 -1 1276
1278 0 606291 166503 43560 -1 1277
1279 0 605735 166761 43440 -1 1278
1280 0 605791 166825 43200 -1 1279
1281 0 605667 166883 42920 -1 1280
1282 0 605263 167363 42880 -1 1281
1283 0 605179 167451 42760 -1 1282
1284 0 604987 167675 42640 -1 1283
1285 0 604695 168079 42480 -1 1284
1286 0 604623 168221 42320 -1 1285
1287 0 604415 168293 42120 -1 1286
1288 0 604031 168689 41960 -1 1287
1289 0 602843 169947 41840 -1 1288
1290 0 601979 170257 41880 -1 1289
1291 0 601123 170685 41840 -1 1290
1292 0 599891 170715 41800 -1 1291
1293 0 599751 170637 41560 -1 1292
1294 0 599527 170569 41320 -1 1293
1295 0 599403 170693 41280 -1 1294
1296 0 597747 171099 41280 -1 1295
1297 0 597367 171389 41360 -1 1296
1298 0 594375 171823 41360 -1 1297
1299 0 592735 172193 41360 -1 1298
1300 0 590687 172439 41520 -1 1299
1301 0 589755 172481 41760 -1 1300
1302 0 589183 172587 41880 -1 1301
1303 0 588987 172553 42120 -1 1302
1304 0 588747 172559 42280 -1 1303
1305 0 588335 172451 42480 -1 1304
1306 0 588155 172523 42720 -1 1305
1307 0 587959 172491 42920 -1 1306
1308 0 587855 172411 43120 -1 1307
1309 0 587651 172379 43360 -1 1308
1310 0 587559 172431 43600 -1 1309
1311 0 587543 172407 43800 -1 1310
1312 0 587367 172405 44040 -1 1311
1313 0 587011 172611 44200 -1 1312
1314 0 586903 172623 44400 -1 1313
1315 0 586823 172579 44640 -1 1314
1316 0 586471 172675 44800 -1 1315
1317 0 586147 172723 45040 -1 1316
1318 0 586131 172701 45080 -1 1317
1319 0 586015 172721 45240 -1 1318
1320 0 585691 172793 45440 -1 1319
1321 0 585651 172965 45680 -1 1320
1322 0 584035 172423 45680 -1 1321
1323 0 583863 172369 45840 -1 1322
1324 0 583139 172179 45840 -1 1323
1325 0 582863 172103 46080 -1 1324
1326 0 582739 171851 46280 -1 1325
1327 0 582955 171679 46520 -1 1326
1328 0 582787 171699 46720 -1 1327
1329 0 582479 171559 46960 -1 1328
1330 0 582369 171481 47080 -1 1329
1331 0 582089 171341 47200 -1 1330
1332 0 581921 171321 47360 -1 1331
1333 0 581855 171323 47400 -1 1332
1334 0 581771 171351 47440 -1 1333
1335 0 581643 171391 47480 -1 1334
1336 0 581597 171649 47520 -1 1335
1337 0 581549 171341 47560 -1 1336
1338 0 581539 171299 47600 -1 1337
1339 0 581399 171259 47680 -1 1338
1340 0 581243 171279 47760 -1 1339
1341 0 580997 171361 47920 -1 1340
1342 0 580697 171365 48040 -1 1341
1343 0 579659 171955 48160 -1 1342
1344 0 578585 172273 48400 -1 1343
1345 0 578331 172323 48560 -1 1344
1346 0 577967 172427 48760 -1 1345
1347 0 577615 172467 48920 -1 1346
1348 0 577169 172917 49080 -1 1347
1349 0 577051 173111 49280 -1 1348
1350 0 576945 173165 49480 -1 1349
1351 0 576889 173245 49600 -1 1350
1352 0 576579 173519 49760 -1 1351
1353 0 576431 173751 49920 -1 1352
1354 0 576165 173933 50120 -1 1353
1355 0 575489 174153 50280 -1 1354
1356 0 574843 174067 50440 -1 1355
1357 0 574579 174039 50600 -1 1356
1358 0 574407 174027 50800 -1 1357
1359 0 574061 174213 50960 -1 1358
1360 0 573381 174033 51080 -1 1359
1361 0 573383 174015 51240 -1 1360
1362 0 573271 174111 51440 -1 1361
1363 0 573035 174259 51600 -1 1362
1364 0 572907 174259 51800 -1 1363
1365 0 572411 174271 52000 -1 1364
1366 0 571783 174343 52200 -1 1365
1367 0 571297 174673 52520 -1 1366
1368 0 571077 174725 52680 -1 1367
1369 0 570983 174903 52760 -1 1368
1370 0 571083 174867 52800 -1 1369
1371 0 570953 174973 52880 -1 1370
1372 0 570227 175091 53000 -1 1371
1373 0 570035 174975 53120 -1 1372
1374 0 569945 174973 53240 -1 1373
1375 0 569641 174789 53440 -1 1374
1376 0 569505 174825 53640 -1 1375
1377 0 569203 174739 53800 -1 1376
1378 0 568973 174673 53920 -1 1377
1379 0 568797 174637 54000 -1 1378
1380 0 568589 174397 54160 -1 1379
1381 0 568465 174313 54280 -1 1380
1382 0 568345 174265 54480 -1 1381
1383 0 568201 174157 54600 -1 1382
1384 0 566717 173481 54800 -1 1383
1385 0 564435 172495 54800 -1 1384
1386 0 563645 172413 55000 -1 1385
1387 0 563563 172451 55240 -1 1386
1388 0 563311 172383 55440 -1 1387
1389 0 562975 172411 55640 -1 1388
1390 0 562959 172347 55840 -1 1389
1391 0 562815 172275 56040 -1 1390
1392 0 562685 172261 56160 -1 1391
1393 0 562385 172285 56240 -1 1392
1394 0 562079 172315 56240 -1 1393
1395 0 561807 172223 56240 -1 1394
1396 0 561427 172619 56240 -1 1395
1397 0 561333 172545 56280 -1 1396
1398 0 561399 172499 56400 -1 1397
1399 0 561323 172447 56600 -1 1398
1400 0 561071 172287 56720 -1 1399
1401 0 560943 172259 56880 -1 1400
1402 0 560843 172215 57040 -1 1401
1403 0 560707 172107 57200 -1 1402
1404 0 560533 172025 57360 -1 1403
1405 0 560465 171941 57480 -1 1404
1406 0 560469 171881 57600 -1 1405
1407 0 560455 171763 57760 -1 1406
1408 0 560463 171735 57880 -1 1407
1409 0 560729 171601 58040 -1 1408
1410 0 560797 171485 58160 -1 1409
1411 0 560749 171365 58280 -1 1410
1412 0 560685 171237 58440 -1 1411
1413 0 560593 171105 58520 -1 1412
1414 0 560613 171009 58640 -1 1413
1415 0 560679 170767 58800 -1 1414
1416 0 560841 170205 58880 -1 1415
1417 0 561017 170369 59120 -1 1416
1418 0 561017 170353 59280 -1 1417
1419 0 561173 170269 59440 -1 1418
1420 0 561237 170301 59680 -1 1419
1421 0 562235 169815 59800 -1 1420
1422 0 562553 169605 59920 -1 1421
1423 0 562913 169509 60080 -1 1422
1424 0 563041 169437 60200 -1 1423
1425 0 563041 169421 60360 -1 1424
1426 0 563285 169177 60440 -1 1425
1427 0 563390 169046 60480 -1 1426
1428 0 563495 168915 60520 -1 1427
1429 0 563627 168439 60640 -1 1428
1430 0 563677 168265 60760 -1 1429
1431 0 563693 167989 60880 -1 1430
1432 1 563616.2 167838.6 61040 -1 1431
1433 0 563597 167801 61080 -1 1432
1434 0 563481 167693 61240 -1 1433
1435 0 563385 167677 61400 -1 1434
1436 0 563159 167707 61560 -1 1435
1437 0 563003 167755 61720 -1 1436
1438 0 562917 167757 61800 -1 1437
1439 0 562847 167771 61840 -1 1438
1440 0 562733 167905 61960 -1 1439
1441 0 562521 167893 62080 -1 1440
1442 0 562485 167905 62160 -1 1441
1443 0 562285 167917 62280 -1 1442
1444 0 562121 167889 62440 -1 1443
1445 0 562057 167809 62520 -1 1444
1446 0 562123 167619 62640 -1 1445
1447 0 562169 167645 62760 -1 1446
1448 0 562049 167601 62880 -1 1447
1449 0 561889 167537 63000 -1 1448
1450 0 561769 167513 63120 -1 1449
1451 0 561573 167461 63200 -1 1450
1452 0 561361 167333 63360 -1 1451
1453 0 561363 167075 63480 -1 1452
1454 0 561139 166975 63600 -1 1453
1455 0 560917 166929 63640 -1 1454
1456 0 560709 166797 63720 -1 1455
1457 0 560583 166811 63840 -1 1456
1458 0 560431 166847 63960 -1 1457
1459 0 560319 166843 64080 -1 1458
1460 0 560139 166767 64200 -1 1459
1461 0 560015 166663 64320 -1 1460
1462 0 559883 166551 64440 -1 1461
1463 0 559655 166347 64600 -1 1462
1464 0 558789 166097 64720 -1 1463
1465 0 557755 165539 64800 -1 1464
1466 0 556821 164349 64800 -1 1465
1467 0 556167 163895 64920 -1 1466
1468 0 556029 163765 65040 -1 1467
1469 0 556080 163609.44 65120 -1 1468
1470 0 556034 163503 65240 -1 1469
1471 0 556030 163275 65360 -1 1470
1472 0 555974 163115 65520 -1 1471
1473 0 555918 162935 65680 -1 1472
1474 0 555910 162775 65880 -1 1473
1475 0 555652 162909 66040 -1 1474
1476 0 555620.8 163002.6 66120 -1 1475
1477 0 555589.7 163096.33 66200 -1 1476
1478 0 555574 163143 66240 -1 1477
1479 0 555612 163089 66440 -1 1478
1480 0 555780 162937 66520 -1 1479
1481 0 555952 162981 66600 -1 1480
1482 0 556036 162937 66720 -1 1481
1483 0 556044 163137 66840 -1 1482
1484 0 556136 163377 66960 -1 1483
1485 0 556296 163641 67080 -1 1484
1486 0 556480 163733 67200 -1 1485
1487 0 556572 163889 67320 -1 1486
1488 0 556654 163851 67400 -1 1487
1489 0 556838 163891 67520 -1 1488
1490 0 557010 163803 67640 -1 1489
1491 0 557242 163831 67760 -1 1490
1492 0 557450 163923 67880 -1 1491
1493 0 557622 163899 68000 -1 1492
1494 0 557738 163943 68120 -1 1493
1495 0 557986 163971 68320 -1 1494
1496 0 558266 163899 68480 -1 1495
1497 0 558213 163922 68520 -1 1496
1498 0 558259 163952 68640 -1 1497
1499 0 558355 163880 68760 -1 1498
1500 0 558435 163872 68920 -1 1499
1501 0 558539 163872 69040 -1 1500
1502 0 558549 163958 69120 -1 1501
1503 0 558649 164034 69280 -1 1502
1504 0 558613 164102 69400 -1 1503
1505 0 558657 164162 69600 -1 1504
1506 0 558657 164162 69800 -1 1505
1507 0 558889 164218 70000 -1 1506
1508 0 558965 164350 70160 -1 1507
1509 0 559069 164490 70320 -1 1508
1510 0 559447 164576 70400 -1 1509
1511 0 559493 164622 70600 -1 1510
1512 0 559673 164922 70840 -1 1511
1513 0 559769 164910 71040 -1 1512
1514 0 559821 164854 71280 -1 1513
1515 0 559961 164774 71480 -1 1514
1516 0 559989 164694 71680 -1 1515
1517 0 560045 164546 71880 -1 1516
1518 0 560177 164466 72080 -1 1517
1519 0 560229 164374 72280 -1 1518
1520 0 560305 164358 72480 -1 1519
1521 0 560405 164230 72680 -1 1520
1522 0 560441 164202 72880 -1 1521
1523 0 560485 164074 73120 -1 1522
1524 0 560479 164024 73280 -1 1523
1525 0 560547 164088 73480 -1 1524
1526 0 560655 164180 73640 -1 1525
1527 0 560671 164264 73840 -1 1526
1528 0 560671 164264 74040 -1 1527
1529 0 560231 165032 74160 -1 1528
1530 0 559801 165574 74160 -1 1529
1531 0 559783 165632 74280 -1 1530
1532 0 559814 165555 74320 -1 1531
1533 0 560251 164961 74320 -1 1532
1534 0 560473 165027 74440 -1 1533
1535 0 560593 165031 74560 -1 1534
1536 0 560669 164995 74640 -1 1535
1537 0 559829 165447 74440 -1 1532
1538 0 559795 165549 74560 -1 1537
1539 0 559835 165629 74760 -1 1538
1540 0 559882.8 165822.52 74920 -1 1539
1541 0 560085 166317 75000 -1 1540
1542 0 560647 166903 75080 -1 1541
1543 0 560981 167677 75320 -1 1542
1544 0 561591 167511 75320 -1 1543
1545 0 561815 167487 75320 -1 1544
1546 0 561887 167499 75360 -1 1545
1547 0 562051 167527 75440 -1 1546
1548 0 562099 167555 75520 -1 1547
1549 0 562127 167599 75600 -1 1548
1550 0 562215 167627 75720 -1 1549
1551 0 559999 168071 75320 -1 1543
1552 0 559901 167953 75520 -1 1551
1553 0 559761 168089 75720 -1 1552
1554 0 559721 168121 75920 -1 1553
1555 0 559649 168017 76120 -1 1554
1556 0 559589 167889 76320 -1 1555
1557 0 559373 167737 76480 -1 1556
1558 0 559285 167601 76640 -1 1557
1559 0 559249 167413 76840 -1 1558
1560 0 559183 166647 76840 -1 1559
1561 0 558781 166529 76720 -1 1560
1562 0 558745 166549 76680 -1 1561
1563 0 558701 166557 76600 -1 1562
1564 0 558617 166625 76400 -1 1563
1565 0 558639 166687 76240 -1 1564
1566 0 558587 166691 76040 -1 1565
1567 0 558519 166627 75880 -1 1566
1568 0 559403 167491 77040 -1 1559
1569 0 559419 167475 77200 -1 1568
1570 0 559477 167209 77320 -1 1569
1571 0 559525 167069 77440 -1 1570
1572 0 559561 166917 77560 -1 1571
1573 0 559577 166897 77600 -1 1572
1574 0 560725 164150 74240 -1 1528
1575 0 560869 164034 74400 -1 1574
1576 0 561397 163578 74560 -1 1575
1577 0 561579 163436 74680 -1 1576
1578 0 561619 163440 74880 -1 1577
1579 0 561811 163444 75120 -1 1578
1580 0 562011 163536 75280 -1 1579
1581 0 562075 163624 75480 -1 1580
1582 0 562253 163334 75600 -1 1581
1583 0 562487 163004 75600 -1 1582
1584 0 563391 162944 75600 -1 1583
1585 0 563381 163026 75760 -1 1584
1586 0 563382.9 162992.92 75880 -1 1585
1587 0 563401 162955 76040 -1 1586
1588 0 563371 162953 76200 -1 1587
1589 0 563419 162929 76400 -1 1588
1590 0 563497 162887 76560 -1 1589
1591 0 562251 163456 75800 -1 1582
1592 0 562317 163486 75920 -1 1591
1593 0 562307 163552 76040 -1 1592
1594 0 553674 162463 66240 -1 1478
1595 0 553792 162437 66040 -1 1594
1596 0 553584 162197 65880 -1 1595
1597 0 553194 161799 65840 -1 1596
1598 0 553084 161697 65720 -1 1597
1599 0 552932 161609 65600 -1 1598
1600 0 552796 161481 65480 -1 1599
1601 0 552732 161377 65360 -1 1600
1602 0 552708 161285 65240 -1 1601
1603 0 552672 161241 65120 -1 1602
1604 0 552656 161077 65000 -1 1603
1605 0 552550 160863 64920 -1 1604
1606 0 552644 160865 64800 -1 1605
1607 0 552614 160391 64680 -1 1606
1608 0 552588 160594 64520 -1 1607
1609 0 552602 160656 64400 -1 1608
1610 0 552614 160820 64240 -1 1609
1611 0 552650 160420 64200 -1 1610
1612 0 552330 160200 64160 -1 1611
1613 0 552064 160082 64080 -1 1612
1614 0 551450 159964 63880 -1 1613
1615 0 550536 159622 63880 -1 1614
1616 0 550386 159700 64000 -1 1615
1617 0 550226 159760 64120 -1 1616
1618 0 550172 159774 64200 -1 1617
1619 0 550106 159716 64320 -1 1618
1620 0 550074 159724 64360 -1 1619
1621 0 549942 159836 64440 -1 1620
1622 0 549310 159832 64520 -1 1621
1623 0 548968 159686 64640 -1 1622
1624 0 548820 159546 64760 -1 1623
1625 0 548588 159622 64880 -1 1624
1626 0 548132 159954 65040 -1 1625
1627 0 547910 160020 65200 -1 1626
1628 0 547760 160210 65240 -1 1627
1629 0 547680 160322 65320 -1 1628
1630 0 547618 160428 65400 -1 1629
1631 0 547446 160612 65520 -1 1630
1632 0 546960 161190 65520 -1 1631
1633 0 546276 161406 65520 -1 1632
1634 0 546342 161412 65680 -1 1633
1635 0 546186 161432 65800 -1 1634
1636 0 546070 161448 65920 -1 1635
1637 0 545978 161556 66120 -1 1636
1638 0 545962 161592 66280 -1 1637
1639 0 545998 161724 66440 -1 1638
1640 0 546254 161868 66520 -1 1639
1641 0 546332 162086 66640 -1 1640
1642 0 546460 162434 66800 -1 1641
1643 0 546560 162802 66960 -1 1642
1644 0 546050 162380 66960 -1 1643
1645 0 546004 162614 67040 -1 1644
1646 0 545984 162870 67160 -1 1645
1647 0 545952 162914 67320 -1 1646
1648 0 545972 162794 67480 -1 1647
1649 0 546096 162574 67640 -1 1648
1650 0 546436 162434 67760 -1 1649
1651 0 546660 162390 67880 -1 1650
1652 0 546804 162338 68040 -1 1651
1653 0 546996 162290 68240 -1 1652
1654 0 548228 162066 68400 -1 1653
1655 0 548542 163028 68400 -1 1654
1656 0 549844 163002 68400 -1 1655
1657 0 549854 162968 68560 -1 1656
1658 0 550354 162688 68560 -1 1657
1659 0 550490 162712 68640 -1 1658
1660 0 550666 162656 68760 -1 1659
1661 0 550978 162552 68840 -1 1660
1662 0 551076 162526 68960 -1 1661
1663 0 551116 162390 69120 -1 1662
1664 0 551092 162458 69320 -1 1663
1665 0 551136 162470 69400 -1 1664
1666 0 551156 162494 69520 -1 1665
1667 0 551156 162502 69640 -1 1666
1668 0 551156 162534 69760 -1 1667
1669 0 551114 162560 69800 -1 1668
1670 0 551074 162472 69920 -1 1669
1671 0 551106 162460 70040 -1 1670
1672 0 549656 163106 68680 -1 1657
1673 0 549712 163198 68840 -1 1672
1674 0 549660 163302 69000 -1 1673
1675 0 549668 163370 69200 -1 1674
1676 0 549720 163494 69440 -1 1675
1677 0 549824 163530 69680 -1 1676
1678 0 549880 163482 69920 -1 1677
1679 0 549942 163332 70080 -1 1678
1680 0 549942 163308 70280 -1 1679
1681 0 549854 163052 70480 -1 1680
1682 0 549592 162782 70480 -1 1681
1683 0 549595 162819 70320 -1 1682
1684 0 549523 162785 70200 -1 1683
1685 0 549486 162854 70160 -1 1684
1686 0 549496 162876 70120 -1 1685
1687 0 549512 162934 70080 -1 1686
1688 0 549764 162930 70600 -1 1681
1689 0 549736 162974 70680 -1 1688
1690 0 549750 162932 70800 -1 1689
1691 0 549778 162948 70960 -1 1690
1692 0 549806 163032 71120 -1 1691
1693 0 549890 163128 71200 -1 1692
1694 0 549878 163128 71280 -1 1693
1695 0 549890 163100 71360 -1 1694
1696 0 549754 163080 71480 -1 1695
1697 0 548078 162128 68600 -1 1654
1698 0 547930 162108 68800 -1 1697
1699 0 547414 162256 68960 -1 1698
1700 0 547156 162318 69040 -1 1699
1701 0 547112 162422 69080 -1 1700
1702 0 547076 162466 69160 -1 1701
1703 0 548458 161612 68160 -1 1654
1704 0 548448 161602 68040 -1 1703
1705 0 548412 161366 67920 -1 1704
1706 0 548456 161110 67800 -1 1705
1707 0 556276 161181 65880 -1 1474
1708 0 556050 159783 65880 -1 1707
1709 0 556320 159737 66000 -1 1708
1710 0 556440 159729 66080 -1 1709
1711 0 556712 159641 66200 -1 1710
1712 0 556736 159617 66320 -1 1711
1713 0 556794 159591 66360 -1 1712
1714 0 556926 159623 66400 -1 1713
1715 0 556096 159317 65800 -1 1708
1716 0 555960 158989 65680 -1 1715
1717 0 555952 158673 65600 -1 1716
1718 0 555576 158005 65600 -1 1717
1719 0 554754 157199 65560 -1 1718
1720 0 553692 157228 65320 -1 1719
1721 0 555015 157143 65320 -1 1720
1722 0 555035 157131 65360 -1 1721
1723 0 552378 157102 65280 -1 1720
1724 0 551956 156904 65080 -1 1723
1725 0 551754 156810 64920 -1 1724
1726 0 551666 156834 64760 -1 1725
1727 0 551562 156870 64600 -1 1726
1728 0 551470 157230 64400 -1 1727
1729 0 551502 157390 64240 -1 1728
1730 0 551480 157480 64120 -1 1729
1731 0 562885 168077 61800 -1 1438
1732 0 562883 168123 61880 -1 1731
1733 0 562835 168159 61960 -1 1732
1734 0 562799 168147 62040 -1 1733
1735 0 562779 168163 62120 -1 1734
1736 0 561277 169657 58880 -1 1416
1737 0 561285 169685 58800 -1 1736
1738 0 561613 169377 58680 -1 1737
1739 0 561743 169211 58600 -1 1738
1740 0 561771 169239 58520 -1 1739
1741 0 561753 169233 58480 -1 1740
1742 0 559721 171789 57880 -1 1408
1743 0 559531 171779 58000 -1 1742
1744 0 559251 171779 58120 -1 1743
1745 0 559003 171743 58240 -1 1744
1746 0 558909 171705 58280 -1 1745
1747 0 558901 171721 58320 -1 1746
1748 0 558737 171717 58360 -1 1747
1749 0 558551 171751 58400 -1 1748
1750 0 558439 171747 58480 -1 1749
1751 0 558331 171839 58560 -1 1750
1752 0 558323 171831 58600 -1 1751
1753 0 558258 171844 58640 -1 1752
1754 0 558166 171808 58680 -1 1753
1755 0 558114 171872 58720 -1 1754
1756 0 558132 171986 58760 -1 1755
1757 0 558078 172062 58800 -1 1756
1758 0 558122 172128 58840 -1 1757
1759 0 558132 172054 58960 -1 1758
1760 0 558212 172094 59120 -1 1759
1761 0 558252 172170 59240 -1 1760
1762 0 558304 172302 59400 -1 1761
1763 0 558244 172398 59560 -1 1762
1764 0 558160 172438 59720 -1 1763
1765 0 558080 172574 59880 -1 1764
1766 0 557976 172786 60040 -1 1765
1767 0 557944 172950 60160 -1 1766
1768 0 557878 172976 60200 -1 1767
1769 0 557674 173420 60200 -1 1768
1770 0 557630 173452 60160 -1 1769
1771 0 557370 173520 60080 -1 1770
1772 0 557202 173496 60040 -1 1771
1773 0 557146 173524 60000 -1 1772
1774 0 557014 173536 59920 -1 1773
1775 0 556946 173552 59840 -1 1774
1776 0 556798 173520 59760 -1 1775
1777 0 556716.7 173510.67 59680 -1 1776
1778 0 556676 173506 59640 -1 1777
1779 0 556492 173406 59480 -1 1778
1780 0 556436 173362 59320 -1 1779
1781 0 556192 173382 59200 -1 1780
1782 0 556072 173386 59080 -1 1781
1783 0 555864 173402 58880 -1 1782
1784 0 555916 173450 58680 -1 1783
1785 0 555808 173538 58480 -1 1784
1786 0 555852 173386 58280 -1 1785
1787 0 555784 173382 58200 -1 1786
1788 0 555616 173426 58120 -1 1787
1789 0 555516 173438 58040 -1 1788
1790 0 555514 173500 57920 -1 1789
1791 0 555478 173564 57800 -1 1790
1792 0 555462 173620 57680 -1 1791
1793 0 555450 173652 57560 -1 1792
1794 0 555382 173668 57440 -1 1793
1795 0 555310 173688 57360 -1 1794
1796 0 554506 173836 57240 -1 1795
1797 0 553920 173578 57280 -1 1796
1798 0 553676 173542 57400 -1 1797
1799 0 553664 173550 57520 -1 1798
1800 0 554876 173822 57120 -1 1796
1801 0 554812 173910 56960 -1 1800
1802 0 554884 174062 56840 -1 1801
1803 0 554984 174130 56680 -1 1802
1804 0 555112 174174 56480 -1 1803
1805 0 555116 174190 56280 -1 1804
1806 0 555152 174270 56120 -1 1805
1807 0 554942 174376 56080 -1 1806
1808 0 554830 174540 55960 -1 1807
1809 0 554766 174604 55880 -1 1808
1810 0 554756 174630 55840 -1 1809
1811 0 554548 174682 55720 -1 1810
1812 0 554434 174696 55600 -1 1811
1813 0 554358 174776 55440 -1 1812
1814 0 554318 174880 55320 -1 1813
1815 0 554258 174996 55160 -1 1814
1816 0 554094 174968 55040 -1 1815
1817 0 554064 174962 55000 -1 1816
1818 0 553978 174932 54960 -1 1817
1819 0 553878 174688 54920 -1 1818
1820 0 553850 174880 54880 -1 1819
1821 0 553606 174924 54840 -1 1820
1822 0 553530 174880 54760 -1 1821
1823 0 553434 174824 54640 -1 1822
1824 0 553254 174788 54520 -1 1823
1825 0 553092 174734 54400 -1 1824
1826 0 552896 174786 54320 -1 1825
1827 0 552728 174854 54240 -1 1826
1828 0 557886 172948 60240 -1 1768
1829 0 557926 172956 60360 -1 1828
1830 0 557982 173036 60480 -1 1829
1831 0 561513 172649 56120 -1 1396
1832 0 561561 172733 56000 -1 1831
1833 0 561741 172797 55920 -1 1832
1834 0 561761 172805 55880 -1 1833
1835 0 562025 172797 55800 -1 1834
1836 0 571683 174391 52920 -1 1370
1837 0 571591 174071 53080 -1 1836
1838 0 571523 174019 53200 -1 1837
1839 0 571661 174029 53360 -1 1838
1840 0 571682.5 174030.5 53400 -1 1839
1841 0 571704.2 174032.2 53440 -1 1840
1842 0 571769 174037 53560 -1 1841
1843 0 571777 174001 53640 -1 1842
1844 0 571817 174001 53800 -1 1843
1845 0 571805 174033 54040 -1 1844
1846 0 571389 172869 53200 -1 1838
1847 0 571343 172839 53040 -1 1846
1848 0 571561 173033 52920 -1 1847
1849 0 571539 172967 52800 -1 1848
1850 0 571511 173003 52760 -1 1849
1851 0 571475 172975 52720 -1 1850
1852 0 581019 171475 48160 -1 1342
1853 0 581019 171531 48280 -1 1852
1854 0 581019 171451 48440 -1 1853
1855 0 581023 171383 48520 -1 1854
1856 0 580987 171375 48600 -1 1855
1857 0 580915 171367 48680 -1 1856
1858 0 581011 171327 48800 -1 1857
1859 0 581035 171319 48880 -1 1858
1860 0 581023 171303 49000 -1 1859
1861 0 581059 171271 49120 -1 1860
1862 0 580955 170907 49240 -1 1861
1863 0 581059 170851 49560 -1 1862
1864 0 580639 170499 49560 -1 1863
1865 0 580685 170457 49640 -1 1864
1866 0 580341 169805 49720 -1 1865
1867 0 579999 169891 49560 -1 1866
1868 0 580011 169935 49440 -1 1867
1869 0 581229 170777 49680 -1 1863
1870 0 581213 170665 49840 -1 1869
1871 0 581217 170493 49920 -1 1870
1872 0 581191 170051 50000 -1 1871
1873 0 581213 169913 50200 -1 1872
1874 0 581197 169809 50400 -1 1873
1875 0 581113 169761 50600 -1 1874
1876 0 581109 169641 50800 -1 1875
1877 0 580821 169541 50960 -1 1876
1878 0 580681 169169 51080 -1 1877
1879 0 580643 168923 51240 -1 1878
1880 0 580599 168675 51400 -1 1879
1881 0 580399 168427 51600 -1 1880
1882 0 580353 168285 51760 -1 1881
1883 0 580225 168201 51920 -1 1882
1884 0 580025 168061 52080 -1 1883
1885 0 579867 167971 52200 -1 1884
1886 0 579835 167907 52360 -1 1885
1887 0 579545 167897 52360 -1 1886
1888 0 579493 167901 52520 -1 1887
1889 0 579483 167931 52600 -1 1888
1890 0 579387 167899 52680 -1 1889
1891 0 584395 172147 45840 -1 1323
1892 0 584907 171665 45960 -1 1891
1893 0 584931 171558 46000 -1 1892
1894 0 585003 171237 46120 -1 1893
1895 0 585075 171031 46240 -1 1894
1896 0 585139 170839 46480 -1 1895
1897 0 585179 170791 46720 -1 1896
1898 0 585447 170631 47000 -1 1897
1899 0 585595 170561 47240 -1 1898
1900 0 586331 170353 47440 -1 1899
1901 0 586799 170371 47640 -1 1900
1902 0 587043 170299 47920 -1 1901
1903 0 587135 170191 48000 -1 1902
1904 0 587903 170387 48160 -1 1903
1905 0 588127 170487 48200 -1 1904
1906 0 587969 170517 48360 -1 1905
1907 0 588010.6 170528.2 48440 -1 1906
1908 0 588073 170545 48560 -1 1907
1909 0 588473 170485 48760 -1 1908
1910 0 589851 170643 48880 -1 1909
1911 0 590283 170495 48880 -1 1910
1912 0 590047 170115 48880 -1 1911
1913 0 589843 169883 48800 -1 1912
1914 0 589879 169883 48880 -1 1913
1915 0 589871 169851 48960 -1 1914
1916 0 589771 169743 49000 -1 1915
1917 0 589743 169755 49080 -1 1916
1918 0 589763 169811 49160 -1 1917
1919 0 589775 169799 49200 -1 1918
1920 0 590789 170353 48880 -1 1911
1921 0 592283 170355 49040 -1 1920
1922 0 593537 170229 48800 -1 1921
1923 0 593727 170267 48560 -1 1922
1924 0 593719 170259 48360 -1 1923
1925 0 593739 170155 48160 -1 1924
1926 0 593663 169619 48000 -1 1925
1927 0 593683 169555 47840 -1 1926
1928 0 593377 169329 47680 -1 1927
1929 0 593303 169107 47560 -1 1928
1930 0 593401 169085 47440 -1 1929
1931 0 593365 168861 47320 -1 1930
1932 0 593321 168705 47200 -1 1931
1933 0 593395 168927 47040 -1 1932
1934 0 593351 168879 46920 -1 1933
1935 0 593579 169083 46800 -1 1934
1936 0 585643 173049 45880 -1 1321
1937 0 585711 173205 46120 -1 1936
1938 0 585751 173205 46320 -1 1937
1939 0 585739 173289 46600 -1 1938
1940 0 585519 173557 46720 -1 1939
1941 0 585451 173607 46920 -1 1940
1942 0 585515 173519 47160 -1 1941
1943 0 585495 173575 47280 -1 1942
1944 0 585423 173607 47400 -1 1943
1945 0 585347 173659 47480 -1 1944
1946 0 585255.3 173726.72 47600 -1 1945
1947 0 584671 174516 47600 -1 1946
1948 0 585133 173817 47760 -1 1946
1949 0 584665 174009 47960 -1 1948
1950 0 584713 174077 48120 -1 1949
1951 0 615995 158915 43720 -1 1258
1952 0 616107 157863 43720 -1 1951
1953 0 616127 157733 43520 -1 1952
1954 0 616011 157085 43320 -1 1953
1955 0 615825 156651 43320 -1 1954
1956 0 615815 156621 43360 -1 1955
1957 0 615903 156437 43480 -1 1956
1958 0 616215 156189 43600 -1 1957
1959 0 616345 156123 43760 -1 1958
1960 0 616285 156055 43920 -1 1959
1961 0 616257 156131 44160 -1 1960
1962 0 616329 155935 44360 -1 1961
1963 0 616053 155967 44600 -1 1962
1964 0 615951 155725 44760 -1 1963
1965 0 615911 155665 44840 -1 1964
1966 0 615761 155395 44880 -1 1965
1967 0 615409 155291 44920 -1 1966
1968 0 615151 155173 45040 -1 1967
1969 0 615099 155149 45160 -1 1968
1970 0 615009 155047 45400 -1 1969
1971 0 614641 154459 45640 -1 1970
1972 0 614431 154265 45800 -1 1971
1973 0 614300.3 154235.67 45880 -1 1972
1974 0 614235 154221 45920 -1 1973
1975 0 614149 154203 46080 -1 1974
1976 0 613673 154007 46280 -1 1975
1977 0 613467 153465 46520 -1 1976
1978 0 613437 153267 46720 -1 1977
1979 0 613309 152867 46720 -1 1978
1980 0 613271 152685 46840 -1 1979
1981 0 613271 152641 47040 -1 1980
1982 0 613271 152553 47200 -1 1981
1983 0 613279 152525 47400 -1 1982
1984 0 613287 152277 47560 -1 1983
1985 0 613145 151559 47680 -1 1984
1986 0 612991 151341 47560 -1 1985
1987 0 612673 150159 47520 -1 1986
1988 0 612823 150293 47280 -1 1987
1989 0 612887 150421 47040 -1 1988
1990 0 612919 150477 46880 -1 1989
1991 0 612967 150593 46640 -1 1990
1992 0 612775 150421 46400 -1 1991
1993 0 612687 150461 46160 -1 1992
1994 0 612639 150365 45920 -1 1993
1995 0 612631 150329 45680 -1 1994
1996 0 612447 150477 45480 -1 1995
1997 0 612215 150645 45280 -1 1996
1998 0 612275 150621 45040 -1 1997
1999 0 612335 150745 44840 -1 1998
2000 0 612215 150725 44640 -1 1999
2001 0 612223 150737 44520 -1 2000
2002 0 611929 150691 44520 -1 2001
2003 0 611915 150681 44480 -1 2002
2004 0 611851 150677 44440 -1 2003
2005 0 611831 150677 44400 -1 2004
2006 0 611539 150673 44360 -1 2005
2007 0 611377 150759 44360 -1 2006
2008 0 611359 150777 44320 -1 2007
2009 0 611363 150753 44280 -1 2008
2010 0 611313 150727 44240 -1 2009
2011 0 611281 150707 44200 -1 2010
2012 0 611238 150676 44160 -1 2011
2013 0 611200 150666 44120 -1 2012
2014 0 611198 150678 44080 -1 2013
2015 0 611168 150660 44040 -1 2014
2016 0 611145 150663 44000 -1 2015
2017 0 611129 150643 43960 -1 2016
2018 0 611121 150635 43920 -1 2017
2019 0 611113 150619 43880 -1 2018
2020 0 611097 150597 43840 -1 2019
2021 0 612531 149825 47760 -1 1987
2022 0 612513 149839 47800 -1 2021
2023 0 612433 149659 48000 -1 2022
2024 0 612677 149955 48200 -1 2023
2025 0 612697 149999 48440 -1 2024
2026 0 612671 149929 48640 -1 2025
2027 0 612643 149861 48800 -1 2026
2028 0 612803 149853 48880 -1 2027
2029 0 612791 149725 49040 -1 2028
2030 0 612703 149589 49240 -1 2029
2031 0 612623 149425 49400 -1 2030
2032 0 612635 149113 49640 -1 2031
2033 0 612629 149003 49720 -1 2032
2034 0 612437 148475 49760 -1 2033
2035 0 612303 148297 49920 -1 2034
2036 0 612367 148125 50080 -1 2035
2037 0 612335 148013 50280 -1 2036
2038 0 612167 147797 50480 -1 2037
2039 0 612007 147453 50680 -1 2038
2040 0 611811 147189 50920 -1 2039
2041 0 611641 146971 51120 -1 2040
2042 0 611625 146939 51320 -1 2041
2043 0 611561 146703 51520 -1 2042
2044 0 611529 146631 51760 -1 2043
2045 0 611473 146459 51920 -1 2044
2046 0 611433 146255 52160 -1 2045
2047 0 611369 145859 52400 -1 2046
2048 0 611319 145665 52560 -1 2047
2049 0 611199 145249 52760 -1 2048
2050 0 611167 145057 52920 -1 2049
2051 0 611191 144509 53120 -1 2050
2052 0 611141 144159 53280 -1 2051
2053 0 611101 143859 53560 -1 2052
2054 0 611117 143651 53800 -1 2053
2055 0 611097 143387 54000 -1 2054
2056 0 611061 143159 54240 -1 2055
2057 0 611043 142893 54400 -1 2056
2058 0 611031 142817 54560 -1 2057
2059 0 610963 142565 54760 -1 2058
2060 0 610943 142393 54960 -1 2059
2061 0 610939 142133 55160 -1 2060
2062 0 610951 141649 55320 -1 2061
2063 0 610933 141495 55480 -1 2062
2064 0 610965 141243 55720 -1 2063
2065 0 610965 141095 55840 -1 2064
2066 0 610977 140799 55960 -1 2065
2067 0 611005 140507 56160 -1 2066
2068 0 610997 140303 56320 -1 2067
2069 0 610927 140049 56520 -1 2068
2070 0 610983 139825 56680 -1 2069
2071 0 611027 139569 56840 -1 2070
2072 0 611171 139241 57080 -1 2071
2073 0 611259 138885 57240 -1 2072
2074 0 611337 138495 57400 -1 2073
2075 0 611533 137975 57560 -1 2074
2076 0 611575 137821 57760 -1 2075
2077 0 611623 137653 57960 -1 2076
2078 0 611731 137245 58160 -1 2077
2079 0 611647 137033 58400 -1 2078
2080 0 611761 136763 58600 -1 2079
2081 0 611901 136427 58840 -1 2080
2082 0 612135 136141 59000 -1 2081
2083 0 612141 136067 59120 -1 2082
2084 0 613037 135187 59120 -1 2083
2085 0 613203 134909 59280 -1 2084
2086 0 613393 134263 59440 -1 2085
2087 0 613583 134177 59640 -1 2086
2088 0 613591 134101 59840 -1 2087
2089 0 613759 134217 60080 -1 2088
2090 0 613809 134357 60280 -1 2089
2091 0 613819 134385 60320 -1 2090
2092 0 613834.5 134361.5 60360 -1 2091
2093 0 613881 134291 60480 -1 2092
2094 0 614159 133925 60560 -1 2093
2095 0 614169 133919 60680 -1 2094
2096 0 614289 133731 60880 -1 2095
2097 0 614353 133491 61080 -1 2096
2098 0 614409 133283 61320 -1 2097
2099 0 614425 133203 61480 -1 2098
2100 0 614405 133055 61720 -1 2099
2101 0 614345 132907 61880 -1 2100
2102 0 614295 132697 62080 -1 2101
2103 0 614367 132517 62320 -1 2102
2104 0 614402.2 132424.2 62480 -1 2103
2105 0 614411 132401 62520 -1 2104
2106 0 614689 132247 62640 -1 2105
2107 0 614695 132205 62800 -1 2106
2108 0 614747 131969 63040 -1 2107
2109 0 614739 131913 63200 -1 2108
2110 0 614759 131437 63400 -1 2109
2111 0 614729 131167 63560 -1 2110
2112 0 614653 130939 63720 -1 2111
2113 0 614429 131167 63880 -1 2112
2114 0 614305 131299 64000 -1 2113
2115 0 614261 131387 64160 -1 2114
2116 0 614293 131079 64360 -1 2115
2117 0 614377 130907 64440 -1 2116
2118 0 614513 130475 64560 -1 2117
2119 0 614563 130325 64600 -1 2118
2120 0 614727 130001 64680 -1 2119
2121 0 614725 129803 64760 -1 2120
2122 0 614737 129719 64880 -1 2121
2123 0 614753 129299 65040 -1 2122
2124 0 614799 129057 65160 -1 2123
2125 0 614847 128645 65320 -1 2124
2126 0 614819 128417 65520 -1 2125
2127 0 614871 128129 65680 -1 2126
2128 0 614853 127967 65800 -1 2127
2129 0 614785 127799 66000 -1 2128
2130 0 614801 127711 66160 -1 2129
2131 0 614825 127479 66320 -1 2130
2132 0 614863 127345 66440 -1 2131
2133 0 614943 127101 66600 -1 2132
2134 0 614967 126969 66800 -1 2133
2135 0 614971 127097 67000 -1 2134
2136 0 615039 127073 67200 -1 2135
2137 0 615143 126909 67360 -1 2136
2138 0 615247 126609 67520 -1 2137
2139 0 615325 126439 67600 -1 2138
2140 0 615465 126047 67760 -1 2139
2141 0 615601 125951 67880 -1 2140
2142 0 615793 125727 68040 -1 2141
2143 0 615867 125641 68200 -1 2142
2144 0 615895 125669 68400 -1 2143
2145 0 615855 125597 68600 -1 2144
2146 0 615923 125633 68760 -1 2145
2147 0 615927 125557 68920 -1 2146
2148 0 615987 125461 69120 -1 2147
2149 0 616023 125345 69320 -1 2148
2150 0 616075 125189 69600 -1 2149
2151 0 616167 125025 69840 -1 2150
2152 0 616223 124993 70040 -1 2151
2153 0 616371 124897 70280 -1 2152
2154 0 616615 124773 70440 -1 2153
2155 0 616623 124741 70680 -1 2154
2156 0 616667 124637 70920 -1 2155
2157 0 616731 124417 71080 -1 2156
2158 0 616661 124227 71280 -1 2157
2159 0 616697 123615 71480 -1 2158
2160 0 616717 123267 71640 -1 2159
2161 0 616654.94 123125.945 71720 -1 2160
2162 0 616609 123028 71920 -1 2161
2163 0 616530.94 122793.945 72080 -1 2162
2164 0 616573 122556 72280 -1 2163
2165 0 616537 122512 72560 -1 2164
2166 0 616525 122064 72720 -1 2165
2167 0 616509 121964 72800 -1 2166
2168 0 616483 121838 72960 -1 2167
2169 0 616527 121710 73080 -1 2168
2170 0 616663 121430 73200 -1 2169
2171 0 616797 120920 73280 -1 2170
2172 0 616801 120800 73440 -1 2171
2173 0 616843 120634 73600 -1 2172
2174 0 616755 120562 73800 -1 2173
2175 0 616779 120322 74000 -1 2174
2176 0 616759 120186 74200 -1 2175
2177 0 616743 119886 74360 -1 2176
2178 0 616733 119664 74520 -1 2177
2179 0 616711 119402 74680 -1 2178
2180 0 616955 119186 74760 -1 2179
2181 0 616975 119086 74880 -1 2180
2182 0 617067 118826 75040 -1 2181
2183 0 617213 118588 75200 -1 2182
2184 0 617269 118472 75360 -1 2183
2185 0 617421 118276 75600 -1 2184
2186 0 617557 118216 75840 -1 2185
2187 0 617593 117972 76040 -1 2186
2188 0 617971 117310 76160 -1 2187
2189 0 618285 116736 76240 -1 2188
2190 0 618411 116630 76440 -1 2189
2191 0 618503 116498 76560 -1 2190
2192 0 618489 116156 76600 -1 2191
2193 0 618545 116080 76640 -1 2192
2194 0 618785 115980 76680 -1 2193
2195 0 618935 115714 76760 -1 2194
2196 0 619171 115402 76880 -1 2195
2197 0 619465 114908 77000 -1 2196
2198 0 619943 114354 77000 -1 2197
2199 0 620101 114060 76880 -1 2198
2200 0 620233 113844 76800 -1 2199
2201 0 620349 113452 76640 -1 2200
2202 0 620715 112630 76640 -1 2201
2203 0 620825 112364 76800 -1 2202
2204 0 620741 112152 77040 -1 2203
2205 0 620789 112000 77240 -1 2204
2206 0 620637 112084 77440 -1 2205
2207 0 620621 111964 77520 -1 2206
2208 0 620633 111868 77680 -1 2207
2209 0 620625 111812 77760 -1 2208
2210 0 620781 111476 77880 -1 2209
2211 0 620967 111222 77800 -1 2210
2212 0 621357 110784 77760 -1 2211
2213 0 621427 110622 77640 -1 2212
2214 0 621619 110434 77480 -1 2213
2215 0 621835 110214 77280 -1 2214
2216 0 622135 110226 77080 -1 2215
2217 0 622561 110428 77000 -1 2216
2218 0 622721 110556 76760 -1 2217
2219 0 622729 110572 76520 -1 2218
2220 0 623465 110292 76360 -1 2219
2221 0 624299 110402 76280 -1 2220
2222 0 624609 110312 76360 -1 2221
2223 0 624759 110342 76520 -1 2222
2224 0 626113 109476 76520 -1 2223
2225 0 626143 109378 76400 -1 2224
2226 0 626161 109428 76280 -1 2225
2227 0 626091 109398 76120 -1 2226
2228 0 626015 109318 76040 -1 2227
2229 0 626035 109126 75880 -1 2228
2230 0 625987 109062 75720 -1 2229
2231 0 625839 108858 75560 -1 2230
2232 0 625843 108826 75400 -1 2231
2233 0 625845 108768 75280 -1 2232
2234 0 625777 108676 75120 -1 2233
2235 0 625509 108288 74960 -1 2234
2236 0 625375 108182 74800 -1 2235
2237 0 625375 108158 74600 -1 2236
2238 0 625367 108122 74400 -1 2237
2239 0 625351 108134 74240 -1 2238
2240 0 625301 108192 74080 -1 2239
2241 0 625229 108176 73920 -1 2240
2242 0 625213 108172 73720 -1 2241
2243 0 625209 108172 73480 -1 2242
2244 0 625151 108158 73280 -1 2243
2245 0 625139 108138 73120 -1 2244
2246 0 624955 108098 72960 -1 2245
2247 0 624497 108016 72960 -1 2246
2248 0 624401 107996 72880 -1 2247
2249 0 624187 107894 72760 -1 2248
2250 0 624047 107734 72640 -1 2249
2251 0 623995 107722 72560 -1 2250
2252 0 623687 107358 72560 -1 2251
2253 0 622861 107060 72520 -1 2252
2254 0 621163 107194 72360 -1 2253
2255 0 619849 107056 72240 -1 2254
2256 0 618883 107006 72160 -1 2255
2257 0 618817 107008 72040 -1 2256
2258 0 618549 107088 71920 -1 2257
2259 0 618409 107176 71800 -1 2258
2260 0 618057 107296 71600 -1 2259
2261 0 617861 107336 71360 -1 2260
2262 0 617577 107444 71160 -1 2261
2263 0 617079 107522 71000 -1 2262
2264 0 616887 107562 70760 -1 2263
2265 0 616427 107582 70640 -1 2264
2266 0 615845 107916 70640 -1 2265
2267 0 615839 108030 70480 -1 2266
2268 0 615719 108154 70360 -1 2267
2269 0 615663 108218 70200 -1 2268
2270 0 615659 108278 70040 -1 2269
2271 0 615643 108346 69880 -1 2270
2272 0 615555 108354 69720 -1 2271
2273 0 615443 108378 69640 -1 2272
2274 0 615271 108434 69520 -1 2273
2275 0 615147 108406 69360 -1 2274
2276 0 614875 108366 69200 -1 2275
2277 0 614593 108376 69080 -1 2276
2278 0 614289 108276 68960 -1 2277
2279 0 614221 108196 68800 -1 2278
2280 0 614361 108048 68600 -1 2279
2281 0 614413 108064 68360 -1 2280
2282 0 614593 107976 68160 -1 2281
2283 0 615507 107490 70640 -1 2266
2284 0 615429 107448 70720 -1 2283
2285 0 615333 107384 70840 -1 2284
2286 0 615277 107340 70920 -1 2285
2287 0 615097 107232 71080 -1 2286
2288 0 614821 107036 71120 -1 2287
2289 0 613987 107174 71120 -1 2288
2290 0 613969 106956 71320 -1 2289
2291 0 613941 106884 71560 -1 2290
2292 0 614025 106788 71760 -1 2291
2293 0 611815 136437 59120 -1 2083
2294 0 611769 136399 59200 -1 2293
2295 0 611710 136370 59240 -1 2294
2296 0 611692 136344 59280 -1 2295
2297 0 616071 160383 43040 -1 1255
2298 0 616027 160463 42720 -1 2297
2299 0 616587 160675 42640 -1 2298
2300 0 615219 160371 42640 -1 2299
2301 0 635877 176612 117520 -1 917
2302 0 641043.4 158751.92 178840 -1 653
2303 0 641037.7 158633.14 178680 -1 2302
2304 0 641066 158576.56 178520 -1 2303
2305 0 641024 158551 178440 -1 2304
2306 0 640932 158319 178400 -1 2305
2307 0 640915 158244 178440 -1 2306
2308 0 640943 158176 178480 -1 2307
2309 0 641006 158119 178520 -1 2308
2310 0 641038 158065 178560 -1 2309
2311 0 641150 158013 178600 -1 2310
2312 0 641164 157933 178640 -1 2311
