# Supplementary material for: Connectomics Analysis Reveals First-, Second-, and Third-Order Thermosensory and Hygrosensory Neurons in the Adult Drosophila Brain
Source: Curr Biol. 2020 Aug 17;30(16):3167–3182.e4. doi: 10.1016/j.cub.2020.06.028 (PMC7443704; doi:10.1016/j.cub.2020.06.028)
Supplement: Data S1. Skeletons and Meshes, Related to STAR Methods — marin2020-skeletons contains files describing the morphology of each neuron in this study (in FAFB14 space, .swc format). glomeruli_meshes contains the glomerular meshes (in FAFB14 space, .stl format). neuropil_meshes contains the glomerular meshes (in FAFB14 space, .stl format). [file mmc5.zip › VP_SI/marin2020-skeletons/13159728.swc]

# SWC format file
# based on specifications at http://www.neuronland.org/NLMorphologyConverter/MorphologyFormats/SWC/Spec.html
# Created by nat::write.neuron.swc
# PointNo Label X Y Z Radius Parent 
1 0 634915.1 270744.56 24520 2568 -1
2 0 635302.6 270332.88 25240 -1 1
3 0 635964.6 269612.44 26040 -1 2
4 0 636136.2 268481.5 26440 -1 3
5 0 635726.06 267859.88 27920 -1 4
6 0 635301.4 268258.5 28160 -1 5
7 0 634984.75 268696.53 28360 -1 6
8 0 634734.8 269246.03 28560 -1 7
9 0 634682.6 269722.28 28760 -1 8
10 0 634747.94 270365.28 28960 -1 9
11 0 634642.56 270604.4 29160 -1 10
12 0 634734.6 271284.25 29360 -1 11
13 0 634683.5 271526.12 29600 -1 12
14 0 634755.6 271911.72 29800 -1 13
15 0 634413.25 272386.38 30040 -1 14
16 0 634625.44 273462.7 30080 -1 15
17 0 634993.5 273664.28 30000 -1 16
18 0 635147.2 274074.06 30040 -1 17
19 0 635027.75 274099.34 30160 -1 18
20 0 634868.9 274009.75 30320 -1 19
21 0 634510.6 274019.53 30480 -1 20
22 0 634290.8 273918.38 30680 -1 21
23 0 634339.4 273936.53 30880 -1 22
24 0 634309.4 273885.1 31080 -1 23
25 0 634527.4 274251.9 31200 -1 24
26 0 634377.6 274473.4 31320 -1 25
27 0 634219 274571.16 31520 -1 26
28 0 633984.75 274656.94 31680 -1 27
29 0 633604.8 274870.06 31880 -1 28
30 0 633423.1 275060.38 32040 -1 29
31 0 633257.25 275385.3 32200 -1 30
32 0 633135.1 275656.75 32360 -1 31
33 0 633114.9 275853.88 32520 -1 32
34 0 633113.56 276041.1 32640 -1 33
35 0 633114.1 276120.38 32760 -1 34
36 0 633124.9 276306.3 32840 -1 35
37 0 632987.6 276363.7 32880 -1 36
38 0 632957.7 276526.38 32920 -1 37
39 0 632896.2 276702.16 33040 -1 38
40 0 632835 276886.53 33160 -1 39
41 0 632719.1 277110.56 33280 -1 40
42 0 632693.25 277310.7 33400 -1 41
43 0 632620.4 277512.4 33520 -1 42
44 0 632396.8 277770.44 33640 -1 43
45 0 632262.44 277935.38 33760 -1 44
46 0 632128.9 278096.97 33920 -1 45
47 0 632020.25 278222.03 34040 -1 46
48 0 631890.5 278351.44 34160 -1 47
49 0 631768.3 278434.2 34280 -1 48
50 0 631682.25 278523.44 34360 -1 49
51 0 631586.06 278622.28 34440 -1 50
52 0 631444.3 278732.3 34520 -1 51
53 0 631355.9 278859.8 34600 -1 52
54 0 631226.4 278973.03 34680 -1 53
55 0 631009.1 279188.03 34760 -1 54
56 0 630867.06 279342.2 34840 -1 55
57 0 630791.7 279401.7 34880 -1 56
58 0 630587.9 279556.88 34920 -1 57
59 0 630080.4 279857.44 34960 -1 58
60 0 629390.9 280072.88 35000 -1 59
61 0 629124.75 280236.7 35120 -1 60
62 0 628985.6 280398.12 35240 -1 61
63 0 628730.6 280590.66 35400 -1 62
64 0 628518 280692.22 35560 -1 63
65 0 628157.9 280927.38 35640 -1 64
66 0 627697 281227.8 35720 -1 65
67 0 627377.56 281447.28 35840 -1 66
68 0 626854.75 281772.12 35920 -1 67
69 0 626657.25 281835.7 36080 -1 68
70 0 626506.5 281991.3 36160 -1 69
71 0 626448.75 282051.3 36200 -1 70
72 0 626129.94 282385.62 36240 -1 71
73 0 625721.6 282708.25 36240 -1 72
74 0 625425.2 282591.44 36280 -1 73
75 0 625613.2 282794.34 36320 -1 74
76 0 625549 282819.5 36360 -1 75
77 0 625475.25 282884.25 36400 -1 76
78 0 625388.75 282940.72 36440 -1 77
79 0 625248.6 282879.3 36480 -1 78
80 0 625112.25 282796.12 36520 -1 79
81 0 624913.44 282664.75 36560 -1 80
82 0 624719.4 282567.3 36600 -1 81
83 0 624555.4 282496.94 36640 -1 82
84 0 624424.75 282431.1 36680 -1 83
85 0 624246.56 282336.2 36720 -1 84
86 0 624093.8 282278.1 36760 -1 85
87 0 623915.25 282167.6 36840 -1 86
88 0 623781.4 282131.44 36960 -1 87
89 0 623765.1 282180.38 37000 -1 88
90 0 623760.5 282250.25 37040 -1 89
91 0 623823.25 282327.2 37080 -1 90
92 0 623949.75 282398.25 37120 -1 91
93 0 623916.56 282588.4 37160 -1 92
94 0 623950.75 282822.12 37200 -1 93
95 0 624078.9 282909.25 37240 -1 94
96 0 624205.4 283034 37280 -1 95
97 0 624347.7 283177.8 37320 -1 96
98 0 624509.75 283311.25 37360 -1 97
99 0 624611.44 283466.97 37400 -1 98
100 0 624703.44 283609.8 37440 -1 99
101 0 624663.56 283665.62 37520 -1 100
102 0 624538.4 283756.47 37760 -1 101
103 0 624479.1 283808.84 38000 -1 102
104 0 624308.4 283855.12 38200 -1 103
105 0 624264.7 283857.1 38400 -1 104
106 0 624171.06 283817.56 38640 -1 105
107 0 624094.9 283796.38 38840 -1 106
108 0 624045.94 283753 39040 -1 107
109 0 623970.75 283646.38 39240 -1 108
110 0 623910.7 283573.97 39440 -1 109
111 0 623832.1 283573.84 39640 -1 110
112 0 623794.6 283569.75 39880 -1 111
113 0 623832.7 283562.8 40120 -1 112
114 0 623873.5 283550.3 40320 -1 113
115 0 623872.9 283550.2 40520 -1 114
116 0 623848.5 283673.44 40720 -1 115
117 0 623888.75 283703.3 40960 -1 116
118 0 623890.6 283675.78 41120 -1 117
119 0 623819.4 283619.6 41320 -1 118
120 0 623704.25 283535.38 41520 -1 119
121 0 623552.25 283497.78 41720 -1 120
122 0 623415.7 283442.25 41880 -1 121
123 0 623280.2 283393.28 42120 -1 122
124 0 623159.3 283330.88 42320 -1 123
125 0 622995.75 283222.88 42520 -1 124
126 0 622829.4 283178.06 42720 -1 125
127 0 622661.6 283131.12 42880 -1 126
128 0 622483.6 283050.38 43080 -1 127
129 0 622325.1 282943.44 43280 -1 128
130 0 622234.4 282798.16 43480 -1 129
131 0 622152.44 282681.5 43680 -1 130
132 0 622042.4 282557.78 43880 -1 131
133 0 622064.3 282425.88 44080 -1 132
134 0 622005.9 282250.16 44320 -1 133
135 0 621952.3 282242.2 44560 -1 134
136 0 621910.3 282369.22 44800 -1 135
137 0 621731.9 282513.5 44960 -1 136
138 0 621672.75 282458.94 45160 -1 137
139 0 621671.3 282378.97 45400 -1 138
140 0 621749.94 282348.56 45560 -1 139
141 0 621934.6 282251.6 45760 -1 140
142 0 621946 282123.25 45920 -1 141
143 0 621861.3 281963.16 46080 -1 142
144 0 621703.3 281888.62 46240 -1 143
145 0 621602.56 281791.2 46400 -1 144
146 0 621605.1 281681.6 46600 -1 145
147 0 621688.75 281625.3 46760 -1 146
148 0 621681.75 281625.3 46920 -1 147
149 0 621681.75 281625.3 47000 -1 148
150 0 621586.44 281604.3 47080 -1 149
151 0 621463 281666.94 47240 -1 150
152 0 621418.3 281787.44 47400 -1 151
153 0 621571 281894.72 47520 -1 152
154 0 621646 281954.56 47600 -1 153
155 0 621647.9 281979.22 47680 -1 154
156 0 621580 281960.38 47760 -1 155
157 0 621551.9 282008.7 47800 -1 156
158 0 621509.25 282020.5 47840 -1 157
159 0 621330.1 281968.62 47880 -1 158
160 0 621155.5 281864.94 47920 -1 159
161 0 620897.44 281627 47960 -1 160
162 0 620793.06 281508.53 48040 -1 161
163 0 620803 281630.5 48080 -1 162
164 0 620850.4 281762.75 48120 -1 163
165 0 620907.4 281895.75 48160 -1 164
166 0 620941.3 282150 48320 -1 165
167 0 620993.7 282189.06 48480 -1 166
168 0 621123.9 282170.06 48600 -1 167
169 0 621320.9 282021 48720 -1 168
170 0 621589 281690.3 48920 -1 169
171 0 621587 281755.34 49120 -1 170
172 0 621476.25 281767.3 49320 -1 171
173 0 621281 281711.62 49520 -1 172
174 0 621140.4 281712.25 49720 -1 173
175 0 621134.56 281670.88 49920 -1 174
176 0 621101.5 281663.6 50080 -1 175
177 0 621033.1 281622.7 50240 -1 176
178 0 621043.7 281551.28 50360 -1 177
179 0 621031.4 281464.78 50480 -1 178
180 0 621040.6 281327.06 50600 -1 179
181 0 621042.5 281205.03 50680 -1 180
182 0 621011.2 281066.3 50760 -1 181
183 0 620856.7 280841.75 50920 -1 182
184 0 620880.75 280768.3 51120 -1 183
185 0 620873.75 280803.94 51320 -1 184
186 0 620864.4 280803.94 51520 -1 185
187 0 620790.44 280849.12 51680 -1 186
188 0 620742.44 280861.12 51880 -1 187
189 0 620622.44 280908.56 52040 -1 188
190 0 620556.06 280882.9 52240 -1 189
191 0 620472.4 280900.62 52400 -1 190
192 0 620330.7 280960.6 52560 -1 191
193 0 620250 280954.7 52680 -1 192
194 0 620225.75 280918.16 52800 -1 193
195 0 620193.3 280930.62 52880 -1 194
196 0 620194.1 280925.94 52920 -1 195
197 0 620131.44 280932.16 52960 -1 196
198 0 619932.06 280931.3 53000 -1 197
199 0 619825.8 280908.8 53040 -1 198
200 0 619791.2 280900.84 53160 -1 199
201 0 619767.75 280818.94 53280 -1 200
202 0 619781.6 280763.62 53360 -1 201
203 0 619765.9 280726.56 53400 -1 202
204 0 619112.6 280633.03 53440 -1 203
205 0 619828.94 280712.44 53480 -1 204
206 0 619877.6 280711.2 53520 -1 205
207 0 619914.2 280698.44 53560 -1 206
208 0 619882.44 280658.88 53720 -1 207
209 0 619817.94 280532 53920 -1 208
210 0 619678.6 280511.12 54120 -1 209
211 0 619569.5 280515.4 54280 -1 210
212 0 619476.56 280516.7 54440 -1 211
213 0 619326.3 280506.06 54600 -1 212
214 0 619287.2 280520.6 54680 -1 213
215 0 619128.25 280549.9 54840 -1 214
216 0 618894.7 280517.75 55000 -1 215
217 0 618727.1 280534.7 55160 -1 216
218 0 618620.44 280573.22 55320 -1 217
219 0 618403.56 280569.94 55480 -1 218
220 0 618239.75 280641.3 55640 -1 219
221 0 618140.1 280691.88 55840 -1 220
222 0 618011.25 280697.4 56000 -1 221
223 0 617920 280670.56 56160 -1 222
224 0 617815.4 280669.25 56320 -1 223
225 0 617737.3 280658.2 56480 -1 224
226 0 617606.2 280626.8 56600 -1 225
227 0 617518.2 280554.5 56720 -1 226
228 0 617401 280516.94 56880 -1 227
229 0 617307.56 280432 57000 -1 228
230 0 617172.06 280351.7 57120 -1 229
231 0 617002.2 280267.03 57240 -1 230
232 0 616768.75 280161.88 57400 -1 231
233 0 616568.2 280163.88 57560 -1 232
234 0 616354.3 280146.3 57680 -1 233
235 0 616081.25 280161.53 57800 -1 234
236 0 615857.1 280193.94 57920 -1 235
237 0 615710.6 280212.9 58000 -1 236
238 0 615533.25 280235.62 58080 -1 237
239 0 615278.9 280260.2 58200 -1 238
240 0 614966.06 280179.5 58280 -1 239
241 0 614744.5 280071.97 58360 -1 240
242 0 614445.1 280008.62 58440 -1 241
243 0 614182.6 279991.7 58560 -1 242
244 0 613980.6 280013.94 58720 -1 243
245 0 613848.06 280023.8 58840 -1 244
246 0 613712.5 280097.94 58960 -1 245
247 0 613467.8 280171.2 59080 -1 246
248 0 613313.94 280203.12 59160 -1 247
249 0 612927 280121.94 59240 -1 248
250 0 612597.7 279919.56 59320 -1 249
251 0 612384.4 279834.44 59440 -1 250
252 0 612275.7 279780.2 59560 -1 251
253 0 612190 279755.78 59640 -1 252
254 0 612110.25 279709.03 59720 -1 253
255 0 611972.25 279633.62 59800 -1 254
256 0 611806.9 279636.75 59880 -1 255
257 0 611657.5 279617.7 59960 -1 256
258 0 611590.6 279612.47 60000 -1 257
259 0 612425.4 279697.62 60040 -1 258
260 0 612254.1 279666.8 60080 -1 259
261 0 611847.6 279616.62 60160 -1 260
262 0 611604 279679.94 60280 -1 261
263 0 611362 279708.94 60360 -1 262
264 0 611097 279747.06 60440 -1 263
265 0 610885.5 279762.56 60520 -1 264
266 0 610695.5 279732.62 60560 -1 265
267 0 610354.56 279658.88 60640 -1 266
268 0 610181.56 279556.3 60680 -1 267
269 0 610066 279505.06 60760 -1 268
270 0 609859.25 279485.88 60840 -1 269
271 0 609723.9 279505.84 60920 -1 270
272 0 609466.56 279495.6 61000 -1 271
273 0 609286.9 279458.7 61080 -1 272
274 0 609029.7 279435.25 61160 -1 273
275 0 608907.5 279422.34 61240 -1 274
276 0 608796.9 279409.72 61320 -1 275
277 0 608679.4 279386.9 61400 -1 276
278 0 608594.8 279372.34 61480 -1 277
279 0 608418.6 279370.34 61560 -1 278
280 0 608189.2 279363.6 61640 -1 279
281 0 608030.06 279360.66 61720 -1 280
282 0 607858.5 279374.25 61800 -1 281
283 0 607588.7 279427.8 61880 -1 282
284 0 607344.3 279482 61960 -1 283
285 0 606873.94 279609.97 62080 -1 284
286 0 606808.9 279677.44 62200 -1 285
287 0 606746.44 279714.38 62280 -1 286
288 0 606677.44 279772.2 62320 -1 287
289 0 606529.7 279879.6 62400 -1 288
290 0 606417.44 279988 62440 -1 289
291 0 606194 280030.75 62520 -1 290
292 0 605943.7 280046.94 62640 -1 291
293 0 605785.4 280123.44 62760 -1 292
294 0 605760 280128 62880 120 293
295 0 605536 280160 63040 156 294
296 0 605312 280160 63240 131 295
297 0 605152 280160 63440 128 296
298 0 604992 280128 63640 120 297
299 0 604832 280000 63840 124 298
300 0 604768 279776 63960 150 299
301 0 604608 279616 64160 160 300
302 0 604448 279616 64400 96 301
303 0 604384 279744 64640 51 302
304 0 604224 279840 64840 115 303
305 0 604064 279872 65040 154 304
306 0 603872 279744 65200 120 305
307 0 603648 279680 65320 139 306
308 0 603392 279648 65360 102 307
309 0 603136 279616 65400 175 308
310 0 602912 279616 65560 194 309
311 0 602784 279776 65720 202 310
312 0 602624 279968 65760 163 311
313 0 602432 280128 65840 163 312
314 0 602208 280224 65920 189 313
315 0 601984 280320 66000 153 314
316 0 601824 280480 66120 175 315
317 0 601664 280640 66280 150 316
318 0 601440 280672 66440 139 317
319 0 601248 280608 66600 96 318
320 0 601024 280640 66720 150 319
321 0 600864 280448 66880 91 320
322 0 600704 280256 66920 75 321
323 0 600512 280064 66960 40 322
324 0 600352 279904 67080 40 323
325 0 600192 279744 67200 91 324
326 0 6e+05 279616 67320 128 325
327 0 599776 279584 67480 81 326
328 0 599584 279680 67640 40 327
329 0 599328 279680 67600 102 328
330 0 599072 279744 67600 128 329
331 0 598816 279776 67680 150 330
332 0 598560 279776 67760 102 331
333 0 598368 279744 67920 122 332
334 0 598208 279648 68120 107 333
335 0 598016 279712 68320 108 334
336 0 597760 279712 68440 86 335
337 0 597504 279680 68520 178 336
338 0 597536 279456 68360 115 337
339 0 597696 279296 68200 122 338
340 0 597728 279040 68200 80 339
341 0 597728 278784 68200 80 340
342 0 597728 278752 68200 80 341
343 0 597696 278752 68600 40 342
344 0 597696 278528 68760 32 343
345 0 597568 278336 68920 51 344
346 0 597376 278240 69040 71 345
347 0 597824 278496 68200 80 342
348 0 597888 278240 68200 124 347
349 0 597984 277984 68240 75 348
350 0 597984 277728 68200 71 349
351 0 597984 277504 68080 122 350
352 0 597920 277280 67960 172 351
353 0 597824 277024 68000 136 352
354 0 597664 276800 68000 156 353
355 0 597408 276704 67920 128 354
356 0 597152 276608 67880 91 355
357 0 596896 276608 67760 128 356
358 0 596672 276448 67720 107 357
359 0 596480 276256 67760 75 358
360 0 596288 276064 67800 98 359
361 0 596128 275840 67880 51 360
362 0 596096 275776 67920 60 361
363 0 596992 276736 67520 128 357
364 0 596992 276992 67520 120 363
365 0 596800 277216 67560 102 364
366 0 596672 277312 67760 64 365
367 0 596864 277312 67960 124 366
368 0 597024 277312 68040 91 367
369 0 597440 279680 68560 175 337
370 0 597536 279488 68760 75 369
371 0 597632 279296 68920 60 370
372 0 597696 279040 69040 75 371
373 0 597792 278944 69240 75 372
374 0 597376 279680 68600 150 369
375 0 597184 279680 68800 128 374
376 0 596992 279648 68960 108 375
377 0 596832 279616 69160 150 376
378 0 596704 279744 69360 107 377
379 0 596544 279776 69560 150 378
380 0 596480 279712 69520 140 379
381 0 596608 279488 69480 86 380
382 0 596640 279232 69520 51 381
383 0 596800 279040 69600 75 382
384 0 596960 278880 69800 71 383
385 0 597216 278784 69880 71 384
386 0 597280 278624 70080 45 385
387 0 597280 278400 70200 75 386
388 0 597248 278208 70360 101 387
389 0 597152 277952 70400 71 388
390 0 597120 277696 70440 81 389
391 0 597120 277472 70600 81 390
392 0 596992 277248 70680 45 391
393 0 596800 277056 70760 45 392
394 0 596608 276864 70840 75 393
395 0 596416 276704 70960 45 394
396 0 596256 276544 71160 71 395
397 0 596032 276448 71280 60 396
398 0 595904 276384 71400 51 397
399 0 596224 279648 69520 137 380
400 0 595968 279712 69520 176 399
401 0 595776 279840 69640 207 400
402 0 595520 279904 69720 175 401
403 0 595264 279968 69840 156 402
404 0 595040 279968 70000 163 403
405 0 594816 279936 70120 166 404
406 0 594624 279872 70280 139 405
407 0 594528 279776 70520 160 406
408 0 594528 279776 70800 164 407
409 0 594432 279744 71040 178 408
410 0 594304 279776 71200 153 409
411 0 594496 280000 71200 154 410
412 0 594624 280224 71240 163 411
413 0 594688 280480 71240 160 412
414 0 594784 280736 71240 96 413
415 0 594752 280992 71240 166 414
416 0 594624 281216 71120 163 415
417 0 594464 281408 71200 175 416
418 0 594400 281664 71240 186 417
419 0 594336 281760 71160 200 418
420 0 594176 281760 70960 237 419
421 0 593952 281920 71000 128 420
422 0 593696 281888 71000 153 421
423 0 593472 282016 70960 124 422
424 0 593248 282176 70880 51 423
425 0 592992 282240 70960 32 424
426 0 592736 282208 70960 45 425
427 0 592704 282208 70960 71 426
428 0 594208 282016 71200 86 419
429 0 594048 282208 71240 86 428
430 0 594048 282464 71240 80 429
431 0 594048 282720 71200 51 430
432 0 593952 282944 71280 81 431
433 0 593952 283168 71440 51 432
434 0 593984 283360 71640 51 433
435 0 594016 283424 71680 64 434
436 0 594112 279776 71400 124 410
437 0 593952 279808 71600 157 436
438 0 593792 279776 71800 32 437
439 0 593600 279744 72000 102 438
440 0 593376 279744 72120 120 439
441 0 593152 279680 72240 86 440
442 0 592960 279680 72440 157 441
443 0 592800 279648 72640 122 442
444 0 592640 279488 72840 80 443
445 0 592416 279296 72840 115 444
446 0 592160 279264 72760 96 445
447 0 591936 279136 72680 98 446
448 0 591776 279040 72480 96 447
449 0 591680 279008 72240 90 448
450 0 591712 278976 71960 64 449
451 0 591680 278976 71680 163 450
452 0 591456 278880 71560 175 451
453 0 591328 278912 71320 128 452
454 0 591264 278912 71120 143 453
455 0 591360 279104 70960 166 454
456 0 591520 279264 70760 189 455
457 0 591328 279360 70600 176 456
458 0 591104 279456 70520 81 457
459 0 590848 279552 70520 32 458
460 0 590592 279488 70520 51 459
461 0 590432 279360 70360 90 460
462 0 590272 279264 70160 81 461
463 0 590144 279168 69960 75 462
464 0 589984 279072 69920 91 463
465 0 591104 278880 70920 64 454
466 0 591008 278816 70680 32 465
467 0 591008 278688 70440 71 466
468 0 590944 278560 70200 81 467
469 0 590848 278496 69960 115 468
470 0 590688 278528 69720 96 469
471 0 590528 278624 69520 120 470
472 0 590368 278656 69320 128 471
473 0 590208 278624 69120 81 472
474 0 590080 278592 68880 96 473
475 0 590080 278432 68680 75 474
476 0 590240 278240 68640 32 475
477 0 590400 278048 68600 75 476
478 0 590432 277792 68520 75 477
479 0 590304 277536 68520 40 478
480 0 590048 277408 68600 40 479
481 0 590016 277376 68640 45 480
482 0 596480 279808 69640 96 379
483 0 596320 279872 69840 32 482
484 0 596352 280032 70040 32 483
485 0 596160 280192 70160 60 484
486 0 595968 280224 70320 32 485
487 0 595808 280096 70520 32 486
488 0 595648 279936 70720 60 487
489 0 595648 279744 70920 60 488
490 0 595712 279584 71120 51 489
491 0 595872 279584 71320 71 490
492 0 596032 279744 71520 51 491
493 0 596160 279968 71560 60 492
494 0 596192 280032 71560 40 493
495 0 596512 280192 70040 40 484
496 0 596704 280352 70080 45 495
497 0 596960 280384 70200 60 496
498 0 597216 280416 70280 102 497
499 0 597376 280224 70320 91 498
500 0 597408 279968 70320 96 499
501 0 597440 279712 70440 71 500
502 0 597440 279456 70520 64 501
503 0 597504 279200 70520 71 502
504 0 597632 278976 70600 64 503
505 0 597664 278912 70640 40 504
506 0 597248 280448 70280 91 498
507 0 597440 280640 70320 75 506
508 0 597632 280832 70400 45 507
509 0 597856 280960 70400 60 508
510 0 598016 281120 70200 45 509
511 0 598016 281376 70080 60 510
512 0 598208 281600 70080 51 511
513 0 598368 281824 70080 81 512
514 0 598528 281984 69920 64 513
515 0 598656 282176 69720 60 514
516 0 598816 282336 69520 75 515
517 0 599040 282432 69400 81 516
518 0 599200 282560 69240 120 517
519 0 599392 282336 69240 86 518
520 0 599584 282144 69240 51 519
521 0 599616 281888 69240 51 520
522 0 599584 281632 69280 71 521
523 0 599424 281408 69360 45 522
524 0 599200 281248 69400 81 523
525 0 599072 281248 69400 64 524
526 0 599264 282784 69200 96 518
527 0 599328 282976 69000 60 526
528 0 599328 283200 68800 71 527
529 0 599200 283392 68600 75 528
530 0 599008 283584 68560 107 529
531 0 598752 283680 68560 80 530
532 0 598496 283744 68560 32 531
533 0 598304 283584 68640 128 532
534 0 598048 283488 68680 122 533
535 0 597888 283328 68800 81 534
536 0 597728 283168 69000 45 535
537 0 597536 283072 69160 75 536
538 0 597312 282976 69240 75 537
539 0 597120 282816 69360 60 538
540 0 596960 282688 69520 75 539
541 0 596800 282528 69720 75 540
542 0 596672 282336 69880 45 541
543 0 596672 282208 70120 60 542
544 0 596704 282272 70400 45 543
545 0 596896 282272 70600 32 544
546 0 597152 282304 70720 60 545
547 0 597376 282336 70880 51 546
548 0 597536 282304 71080 45 547
549 0 597696 282304 71280 51 548
550 0 597760 282304 71280 40 549
551 0 598464 283776 68560 32 532
552 0 598304 283936 68400 86 551
553 0 598304 284192 68400 81 552
554 0 598144 284224 68200 122 553
555 0 597984 284224 68000 115 554
556 0 597952 284064 67800 115 555
557 0 597856 283872 67640 91 556
558 0 597856 283648 67520 86 557
559 0 597728 283488 67320 122 558
560 0 597696 283424 67080 168 559
561 0 597792 283328 66840 168 560
562 0 597632 283136 66680 137 561
563 0 597504 282944 66520 81 562
564 0 597408 282752 66360 32 563
565 0 597248 282592 66240 81 564
566 0 598272 284352 68440 107 553
567 0 598176 284576 68560 178 566
568 0 598080 284704 68800 175 567
569 0 597952 284768 69040 178 568
570 0 597824 284832 69280 227 569
571 0 597696 284896 69520 204 570
572 0 597792 284672 69640 108 571
573 0 597792 284480 69840 51 572
574 0 597696 284288 70000 60 573
575 0 597440 284224 70080 81 574
576 0 597280 284032 70200 32 575
577 0 597248 283968 70440 45 576
578 0 597152 283968 70560 40 577
579 0 597600 284960 69640 202 571
580 0 597536 284992 69880 194 579
581 0 597440 284992 70160 185 580
582 0 597408 284960 70440 181 581
583 0 597312 284928 70680 168 582
584 0 597184 284832 70920 160 583
585 0 597088 284768 71160 134 584
586 0 597088 284672 71400 137 585
587 0 597184 284544 71600 96 586
588 0 597152 284416 71840 102 587
589 0 597344 284320 72000 81 588
590 0 597504 284224 72200 163 589
591 0 597760 284256 72320 150 590
592 0 597952 284224 72360 150 591
593 0 598016 284416 72560 81 592
594 0 598016 284640 72720 102 593
595 0 597888 284864 72760 32 594
596 0 597664 285024 72760 32 595
597 0 597472 285184 72920 101 596
598 0 597568 285472 73080 32 597
599 0 597920 285664 73280 32 598
600 0 598176 284096 72440 153 592
601 0 598432 284032 72520 124 600
602 0 598592 284032 72720 90 601
603 0 598720 283872 72920 81 602
604 0 598816 283648 72760 101 603
605 0 598816 283584 72720 124 604
606 0 598656 283584 72520 32 605
607 0 598848 283520 72360 45 606
608 0 599104 283456 72360 75 607
609 0 599360 283424 72360 86 608
610 0 599520 283328 72160 90 609
611 0 598816 283328 72640 98 605
612 0 598848 283072 72600 80 611
613 0 598976 282848 72560 60 612
614 0 599168 282656 72520 75 613
615 0 599328 282496 72360 64 614
616 0 599360 282464 72320 45 615
617 0 599264 282272 72160 45 616
618 0 599072 282112 72080 45 617
619 0 598848 282112 71920 51 618
620 0 598624 282112 71800 32 619
621 0 599584 282624 71880 32 616
622 0 599744 282816 71920 81 621
623 0 599968 282912 71840 75 622
624 0 600128 282912 71640 71 623
625 0 600224 282944 71400 64 624
626 0 600288 282976 71120 71 625
627 0 600256 282880 70880 98 626
628 0 600288 282816 70880 98 627
629 0 598688 283808 73160 81 603
630 0 598560 283648 73360 32 629
631 0 598432 283520 73560 80 630
632 0 598272 283520 73760 166 631
633 0 598464 283392 73960 96 632
634 0 598688 283392 74080 32 633
635 0 598784 283264 74320 60 634
636 0 598880 283072 74480 51 635
637 0 599008 282880 74640 60 636
638 0 599168 282720 74760 80 637
639 0 599328 282560 74880 32 638
640 0 599488 282528 75080 64 639
641 0 599520 282528 75360 45 640
642 0 599520 282464 75560 32 641
643 0 598080 283360 73800 178 632
644 0 598048 283328 73800 181 643
645 0 597952 283488 74000 204 644
646 0 597792 283616 74160 256 645
647 0 597600 283648 74360 221 646
648 0 597344 283552 74280 206 647
649 0 597120 283520 74160 153 648
650 0 596896 283520 74320 124 649
651 0 596704 283392 74440 75 650
652 0 596448 283360 74520 164 651
653 0 596224 283296 74640 178 652
654 0 596096 283136 74800 137 653
655 0 596096 282880 74840 40 654
656 0 596064 282624 74800 64 655
657 0 596064 282528 74800 86 656
658 0 597824 283200 73800 141 644
659 0 597792 282944 73800 160 658
660 0 597792 282816 73800 163 659
661 0 597248 282656 73160 32 660
662 0 596960 282496 72920 102 661
663 0 596832 282464 73080 71 662
664 0 597920 282592 73800 45 660
665 0 598080 282400 73880 32 664
666 0 598048 282240 74080 51 665
667 0 598048 282080 74280 32 666
668 0 598240 281920 74320 32 667
669 0 598496 281824 74280 71 668
670 0 598752 281792 74240 60 669
671 0 599008 281696 74280 71 670
672 0 599264 281664 74320 102 671
673 0 599488 281728 74440 60 672
674 0 599648 281824 74640 64 673
675 0 599648 281952 74880 75 674
676 0 599488 282112 75080 32 675
677 0 599232 282112 75080 64 676
678 0 598976 282240 75040 64 677
679 0 598720 282304 75040 51 678
680 0 598464 282400 75120 71 679
681 0 598208 282464 75120 80 680
682 0 597984 282656 75120 81 681
683 0 597920 282912 75160 60 682
684 0 597920 283104 75160 45 683
685 0 600032 281856 75360 32 675
686 0 600256 281888 75240 45 685
687 0 600384 282080 75360 60 686
688 0 600352 282272 75560 75 687
689 0 600416 282528 75560 60 688
690 0 600512 282752 75640 71 689
691 0 600640 283008 75680 81 690
692 0 600768 283232 75680 64 691
693 0 600800 283296 75680 71 692
694 0 596992 284256 71960 134 588
695 0 596736 284192 72080 139 694
696 0 596512 284032 72120 120 695
697 0 596288 283968 72280 124 696
698 0 596096 284192 72000 32 697
699 0 596064 284480 72440 32 698
700 0 596064 283936 72400 154 697
701 0 595808 284000 72400 197 700
702 0 595616 283936 72560 189 701
703 0 595392 283936 72720 186 702
704 0 595232 284000 72920 203 703
705 0 594976 283936 73040 189 704
706 0 594752 283936 73160 160 705
707 0 594528 283904 73280 160 706
708 0 594304 284000 73400 134 707
709 0 594080 284128 73400 197 708
710 0 593856 284192 73520 204 709
711 0 593600 284192 73520 122 710
712 0 593408 284064 73640 124 711
713 0 593184 283936 73600 229 712
714 0 593056 283712 73680 200 713
715 0 592800 283616 73760 212 714
716 0 592672 283424 73880 164 715
717 0 592768 283264 74080 71 716
718 0 592928 283104 74280 64 717
719 0 593088 283104 74480 86 718
720 0 593312 283200 74560 153 719
721 0 593536 283360 74480 120 720
722 0 593568 283392 74480 128 721
723 0 593536 283552 74720 134 722
724 0 593440 283680 74920 102 723
725 0 593248 283712 75120 64 724
726 0 592992 283744 75200 32 725
727 0 592736 283872 75280 51 726
728 0 592544 284064 75360 60 727
729 0 592480 284160 75360 81 728
730 0 593728 283584 74400 140 722
731 0 593920 283744 74440 172 730
732 0 594144 283904 74560 227 731
733 0 594080 284064 74760 202 732
734 0 594208 284192 74960 194 733
735 0 594240 284224 75000 221 734
736 0 594272 284480 75000 221 735
737 0 594496 284608 74960 210 736
738 0 594656 284576 74760 168 737
739 0 594880 284384 74760 200 738
740 0 595136 284480 74640 164 739
741 0 595296 284640 74480 75 740
742 0 595360 284896 74480 32 741
743 0 595456 285088 74640 124 742
744 0 595520 285280 74720 91 743
745 0 594400 284096 75160 214 735
746 0 594624 284096 75280 139 745
747 0 594784 284096 75480 81 746
748 0 594944 284064 75720 108 747
749 0 595104 284064 75920 160 748
750 0 595264 284192 76120 140 749
751 0 595424 284320 76280 140 750
752 0 595456 284352 76440 176 751
753 0 595392 284608 76440 143 752
754 0 595200 284800 76440 150 753
755 0 595104 284992 76600 164 754
756 0 595168 285216 76720 104 755
757 0 595296 285440 76840 71 756
758 0 595392 285664 76920 120 757
759 0 595616 285824 76960 140 758
760 0 595808 286016 77000 86 759
761 0 595936 286240 77000 102 760
762 0 595840 286464 76840 32 761
763 0 595712 286592 76720 124 762
764 0 596000 286912 76840 32 763
765 0 596192 287040 76360 32 764
766 0 595488 286624 76560 172 763
767 0 595328 286848 76560 189 766
768 0 595232 287104 76680 148 767
769 0 595040 287264 76720 163 768
770 0 594784 287328 76680 175 769
771 0 594528 287392 76600 227 770
772 0 594272 287424 76600 189 771
773 0 594080 287552 76800 202 772
774 0 593888 287648 77000 226 773
775 0 593664 287648 77120 176 774
776 0 593600 287648 77120 172 775
777 0 593472 287456 77240 128 776
778 0 593344 287232 77240 86 777
779 0 593184 287072 77040 128 778
780 0 593024 286848 77080 194 779
781 0 592800 286720 77240 164 780
782 0 592544 286656 77240 128 781
783 0 592320 286592 77360 227 782
784 0 592128 286560 77560 102 783
785 0 592000 286400 77760 75 784
786 0 591936 286560 77960 32 785
787 0 592416 286720 78120 32 786
788 0 592530 286648.44 78320 32 787
789 0 592467 286715.84 78480 -1 788
790 0 592575.44 286831.2 78680 -1 789
791 0 592774.6 286899.38 78880 -1 790
792 0 592719 286876.53 79040 -1 791
793 0 592673.94 286843.38 79160 -1 792
794 0 592747.75 286815.12 79320 -1 793
795 0 592701.2 286802.16 79480 -1 794
796 0 592508.25 287034.12 79480 -1 795
797 0 592251.9 287093.12 79440 -1 796
798 0 592724.5 286777.44 79520 -1 795
799 0 593026.9 286564.62 79560 -1 798
800 0 593171.25 286486.3 79680 -1 799
801 0 593402.9 286325.53 79720 -1 800
802 0 593464.25 286243.88 79840 -1 801
803 0 591872 286240 77960 40 785
804 0 591712 286080 78120 120 803
805 0 591456 286048 78240 108 804
806 0 591264 286080 78400 80 805
807 0 591008 286112 78400 80 806
808 0 590752 286144 78440 81 807
809 0 590496 286080 78480 80 808
810 0 590304 285920 78520 80 809
811 0 590112 285728 78520 80 810
812 0 589984 285504 78520 32 811
813 0 589728 285440 78520 40 812
814 0 589472 285440 78520 51 813
815 0 589248 285440 78520 32 814
816 0 593408 287840 77000 86 776
817 0 593152 287872 76960 32 816
818 0 592928 288000 76960 51 817
819 0 592672 288128 76960 75 818
820 0 592416 288192 77000 75 819
821 0 592160 288320 77000 71 820
822 0 591936 288448 77080 81 821
823 0 591744 288576 77200 107 822
824 0 591520 288736 77200 115 823
825 0 591264 288800 77120 60 824
826 0 591040 288864 76960 86 825
827 0 590784 288896 76920 71 826
828 0 590528 288896 76920 96 827
829 0 590272 288992 76920 86 828
830 0 590016 289024 76800 86 829
831 0 589760 289120 76800 102 830
832 0 589504 289088 76880 71 831
833 0 589440 289088 76960 80 832
834 0 589440 288928 77200 64 833
835 0 589376 288768 77440 32 834
836 0 589376 288736 77480 71 835
837 0 589248 289152 77120 96 833
838 0 589024 289248 77200 71 837
839 0 588832 289408 77120 32 838
840 0 588640 289600 77080 60 839
841 0 588416 289760 77080 71 840
842 0 588160 289888 77120 71 841
843 0 587936 289984 77200 75 842
844 0 587680 290016 77200 51 843
845 0 587520 290112 77400 45 844
846 0 587328 290176 77560 45 845
847 0 587072 290240 77520 32 846
848 0 586976 290496 77480 40 847
849 0 586976 290528 77480 51 848
850 0 595520 284384 76680 101 752
851 0 595552 284384 76960 137 850
852 0 595648 284384 77200 128 851
853 0 595744 284352 77440 168 852
854 0 595840 284192 77640 122 853
855 0 596000 284032 77800 102 854
856 0 596128 283936 77920 102 855
857 0 595872 283616 77840 32 856
858 0 595744 283392 77760 81 857
859 0 595552 283232 77840 75 858
860 0 595488 283264 77840 60 859
861 0 596352 283840 78040 86 856
862 0 596576 283712 78200 102 861
863 0 596832 283616 78280 71 862
864 0 597088 283520 78280 107 863
865 0 597344 283488 78280 120 864
866 0 597600 283456 78280 115 865
867 0 597856 283424 78280 164 866
868 0 598016 283360 78280 164 867
869 0 598176 283264 78080 108 868
870 0 598400 283232 77960 102 869
871 0 598656 283200 77960 90 870
872 0 598784 283168 77960 51 871
873 0 598944 283328 78120 32 872
874 0 599072 283264 78360 32 873
875 0 599168 283552 78360 32 874
876 0 599104 283616 78120 32 875
877 0 599008 283008 77920 60 872
878 0 599200 282976 77720 128 877
879 0 599360 282816 77680 102 878
880 0 599264 282720 77440 154 879
881 0 599232 282688 77160 137 880
882 0 599264 282560 76920 81 881
883 0 599264 282368 76720 60 882
884 0 599360 282112 76680 32 883
885 0 599328 282016 76760 32 884
886 0 599584 282656 77680 124 879
887 0 599840 282656 77640 205 886
888 0 6e+05 282784 77480 209 887
889 0 600128 283040 77480 164 888
890 0 600384 283136 77520 51 889
891 0 600640 283136 77520 40 890
892 0 600896 283136 77480 40 891
893 0 601152 283040 77480 32 892
894 0 601344 282848 77480 60 893
895 0 601376 282592 77440 51 894
896 0 601440 282400 77440 75 895
897 0 598176 283392 78480 124 868
898 0 598240 283232 78720 120 897
899 0 598240 283200 78760 135 898
900 0 598144 283328 78960 86 899
901 0 597952 283360 79160 32 900
902 0 597728 283424 79320 71 901
903 0 597536 283584 79360 60 902
904 0 597280 283648 79400 40 903
905 0 597056 283712 79520 40 904
906 0 596800 283808 79560 71 905
907 0 596608 283968 79640 32 906
908 0 596544 284032 79640 32 907
909 0 598112 282944 78800 81 899
910 0 597920 282752 78800 60 909
911 0 597760 282528 78800 115 910
912 0 597760 282336 78600 96 911
913 0 597760 282240 78320 32 912
914 0 597856 282208 78200 75 913
915 0 597696 282048 78000 104 914
916 0 597536 281952 77800 131 915
917 0 597344 281792 77720 51 916
918 0 597120 281600 77680 91 917
919 0 596928 281472 77560 64 918
920 0 596672 281408 77560 45 919
921 0 596480 281568 77440 75 920
922 0 596224 281632 77440 60 921
923 0 596032 281696 77440 71 922
924 0 598048 282112 78040 128 914
925 0 598272 282016 77960 101 924
926 0 598336 281888 77800 101 925
927 0 598240 281888 77560 96 926
928 0 598240 281920 77280 51 927
929 0 598176 281888 77040 71 928
930 0 598016 281856 76840 80 929
931 0 597792 281888 76720 51 930
932 0 597536 281920 76640 64 931
933 0 597408 281920 76600 64 932
934 0 598368 281632 77760 108 926
935 0 598464 281472 77560 32 934
936 0 598528 281248 77440 45 935
937 0 598528 281088 77240 60 936
938 0 598464 280928 77040 64 937
939 0 598304 280832 76800 45 938
940 0 598208 280768 76560 32 939
941 0 598208 280736 76480 32 940
942 0 592672 283040 74400 139 718
943 0 592416 282944 74440 178 942
944 0 592288 282784 74240 122 943
945 0 592320 282592 74080 75 944
946 0 592320 282336 74080 40 945
947 0 592320 282080 74120 51 946
948 0 592384 281824 74120 60 947
949 0 592416 281568 74240 51 948
950 0 592512 281312 74360 60 949
951 0 592576 281184 74440 51 950
952 0 592384 282944 74480 189 943
953 0 592160 282848 74600 221 952
954 0 591904 282752 74640 208 953
955 0 591648 282688 74680 168 954
956 0 591488 282688 74880 197 955
957 0 591328 282752 75080 226 956
958 0 591168 282784 75280 178 957
959 0 591008 282784 75480 131 958
960 0 590912 282848 75720 172 959
961 0 590784 282944 75960 197 960
962 0 590720 282912 76200 197 961
963 0 590656 282752 76400 164 962
964 0 590720 282656 76640 134 963
965 0 590688 282528 76880 131 964
966 0 590752 282400 77120 175 965
967 0 590944 282240 77240 175 966
968 0 591200 282112 77240 135 967
969 0 591296 281888 77120 128 968
970 0 591392 281792 76880 98 969
971 0 591424 281632 76680 124 970
972 0 591488 281472 76480 75 971
973 0 591488 281408 76200 75 972
974 0 591584 281312 75960 91 973
975 0 591744 281216 75760 120 974
976 0 591840 281152 75640 120 975
977 0 592032 281312 75760 153 976
978 0 592224 281472 75840 128 977
979 0 592416 281664 75920 107 978
980 0 592544 281888 76000 86 979
981 0 592576 282144 76000 40 980
982 0 592608 282400 75920 102 981
983 0 592448 282592 75880 60 982
984 0 592288 282816 75880 32 983
985 0 592192 283072 75880 75 984
986 0 592096 283328 75960 60 985
987 0 592096 283360 75960 51 986
988 0 591904 280992 75440 32 976
989 0 592064 280832 75240 154 988
990 0 592064 280672 75040 164 989
991 0 592064 280640 74760 128 990
992 0 592160 280640 74480 96 991
993 0 592320 280608 74280 141 992
994 0 592416 280448 74080 172 993
995 0 592480 280224 73920 120 994
996 0 592544 280064 73720 136 995
997 0 592704 280064 73480 131 996
998 0 592768 280032 73240 86 997
999 0 592640 279808 73200 81 998
1000 0 592608 279712 73200 81 999
1001 0 590944 282176 77440 178 967
1002 0 590976 281984 77640 166 1001
1003 0 591008 281760 77760 141 1002
1004 0 591072 281568 77920 124 1003
1005 0 591104 281344 78080 64 1004
1006 0 591104 281088 78120 40 1005
1007 0 591168 280864 78240 80 1006
1008 0 591296 280704 78400 102 1007
1009 0 591360 280448 78440 40 1008
1010 0 591360 280384 78440 32 1009
1011 0 590656 282144 77880 175 1002
1012 0 590400 282208 77880 163 1011
1013 0 590176 282336 77920 178 1012
1014 0 589984 282272 78080 120 1013
1015 0 589728 282272 78080 75 1014
1016 0 589472 282272 78040 108 1015
1017 0 589216 282240 78040 136 1016
1018 0 589056 282112 78200 75 1017
1019 0 588896 282048 78400 136 1018
1020 0 588768 282080 78640 214 1019
1021 0 588960 282144 78800 189 1020
1022 0 589184 282272 78880 98 1021
1023 0 589408 282368 79040 75 1022
1024 0 589568 282528 79200 102 1023
1025 0 589696 282720 79320 90 1024
1026 0 589888 282912 79360 80 1025
1027 0 589984 283072 79560 96 1026
1028 0 590112 283168 79760 81 1027
1029 0 590240 283232 80000 101 1028
1030 0 590400 283296 80240 81 1029
1031 0 590560 283360 80440 134 1030
1032 0 590752 283296 80560 32 1031
1033 0 590944 283488 80520 51 1032
1034 0 591168 283616 80480 51 1033
1035 0 591360 283808 80360 75 1034
1036 0 591360 283904 80240 71 1035
1037 0 590912 283104 80640 45 1032
1038 0 590944 282944 80640 75 1037
1039 0 591200 283040 80600 60 1038
1040 0 591392 283072 80760 51 1039
1041 0 591456 283008 80760 40 1040
1042 0 590816 282688 80640 71 1038
1043 0 590720 282432 80680 60 1042
1044 0 590528 282240 80680 60 1043
1045 0 590336 282048 80680 45 1044
1046 0 590176 281888 80680 51 1045
1047 0 588672 282048 78640 202 1020
1048 0 588512 281984 78880 185 1047
1049 0 588384 281888 79080 186 1048
1050 0 588192 281856 79240 164 1049
1051 0 587968 281760 79320 98 1050
1052 0 587840 281632 79520 32 1051
1053 0 587840 281504 79760 86 1052
1054 0 587840 281408 80000 104 1053
1055 0 587840 281376 80280 102 1054
1056 0 587744 281184 80440 124 1055
1057 0 587680 281024 80680 168 1056
1058 0 587744 280832 80840 224 1057
1059 0 587840 280704 81040 204 1058
1060 0 587840 280544 81240 160 1059
1061 0 587712 280416 81440 181 1060
1062 0 587712 280288 81680 40 1061
1063 0 587680 280160 81920 150 1062
1064 0 587520 279936 82040 200 1063
1065 0 587328 279744 82120 168 1064
1066 0 587232 279584 82320 175 1065
1067 0 587040 279392 82400 164 1066
1068 0 586880 279200 82480 136 1067
1069 0 586752 279040 82680 141 1068
1070 0 586784 278848 82840 189 1069
1071 0 586752 278624 83000 163 1070
1072 0 586592 278464 83120 124 1071
1073 0 586432 278304 83280 178 1072
1074 0 586208 278144 83360 166 1073
1075 0 585984 278016 83480 150 1074
1076 0 585728 277920 83600 124 1075
1077 0 585536 277760 83760 108 1076
1078 0 585376 277632 83960 150 1077
1079 0 585216 277472 84120 163 1078
1080 0 585216 277248 84320 120 1079
1081 0 585280 277024 84480 137 1080
1082 0 585472 276832 84560 163 1081
1083 0 585632 276672 84680 200 1082
1084 0 585856 276544 84640 131 1083
1085 0 586016 276320 84640 163 1084
1086 0 586176 276160 84760 164 1085
1087 0 586272 275936 84920 256 1086
1088 0 586464 275808 85040 226 1087
1089 0 586656 275616 85040 156 1088
1090 0 586912 275520 84960 189 1089
1091 0 587104 275296 84960 124 1090
1092 0 587200 275072 85040 102 1091
1093 0 587360 274880 85120 189 1092
1094 0 587552 274688 85120 266 1093
1095 0 587808 274688 85120 250 1094
1096 0 587904 274496 84920 200 1095
1097 0 588064 274336 84800 245 1096
1098 0 588128 274080 84760 217 1097
1099 0 588320 273952 84600 178 1098
1100 0 588352 273856 84360 197 1099
1101 0 588512 273728 84200 194 1100
1102 0 588672 273600 84000 183 1101
1103 0 588704 273600 84000 197 1102
1104 0 588896 273792 83920 244 1103
1105 0 589088 273952 83960 160 1104
1106 0 589120 274112 84160 32 1105
1107 0 589152 274272 84360 32 1106
1108 0 589120 274528 84320 32 1107
1109 0 588896 274688 84400 32 1108
1110 0 588640 274784 84480 32 1109
1111 0 588544 274912 84720 32 1110
1112 0 588832 273472 83800 163 1103
1113 0 588960 273376 83600 154 1112
1114 0 589056 273248 83440 212 1113
1115 0 588960 273056 83280 197 1114
1116 0 588864 272896 83080 200 1115
1117 0 588864 272640 82960 209 1116
1118 0 588736 272448 82840 208 1117
1119 0 588736 272192 82840 209 1118
1120 0 588768 271936 82760 189 1119
1121 0 588800 271712 82640 257 1120
1122 0 588768 271520 82440 204 1121
1123 0 588736 271328 82280 186 1122
1124 0 588736 271136 82080 175 1123
1125 0 588608 271008 81880 154 1124
1126 0 588448 270848 81680 120 1125
1127 0 588288 270656 81600 160 1126
1128 0 588128 270464 81560 202 1127
1129 0 588064 270208 81640 217 1128
1130 0 587936 269984 81720 237 1129
1131 0 587872 269728 81800 196 1130
1132 0 587808 269472 81840 197 1131
1133 0 587776 269216 81840 131 1132
1134 0 587904 268960 81800 183 1133
1135 0 587968 268704 81720 124 1134
1136 0 587968 268448 81680 153 1135
1137 0 587968 268288 81640 150 1136
1138 0 587808 268128 81520 163 1137
1139 0 587584 268032 81400 261 1138
1140 0 587424 267840 81320 226 1139
1141 0 587456 267584 81240 175 1140
1142 0 587552 267360 81120 120 1141
1143 0 587552 267104 81120 108 1142
1144 0 587552 266848 81040 124 1143
1145 0 587552 266592 81040 186 1144
1146 0 587392 266368 81000 244 1145
1147 0 587200 266176 80920 214 1146
1148 0 587040 266144 80720 218 1147
1149 0 586880 266048 80520 229 1148
1150 0 586816 266048 80480 203 1149
1151 0 586656 265824 80400 203 1150
1152 0 586464 265664 80360 229 1151
1153 0 586336 265440 80400 209 1152
1154 0 586208 265216 80320 200 1153
1155 0 586016 265056 80360 219 1154
1156 0 585792 264864 80360 209 1155
1157 0 585600 264672 80360 230 1156
1158 0 585408 264480 80280 256 1157
1159 0 585184 264320 80240 208 1158
1160 0 585024 264128 80160 226 1159
1161 0 584896 263904 80120 200 1160
1162 0 584704 263712 80080 229 1161
1163 0 584576 263488 80000 229 1162
1164 0 584480 263264 79880 186 1163
1165 0 584448 263168 79800 186 1164
1166 0 584173.06 262892.84 79680 -1 1165
1167 0 583919.9 262491.9 79520 -1 1166
1168 0 583777 262219.62 79400 -1 1167
1169 0 583585.25 261989.97 79240 -1 1168
1170 0 583548.9 261851.84 79080 -1 1169
1171 0 583330 261596.25 78920 -1 1170
1172 0 583152 261531.19 78760 -1 1171
1173 0 583136 261344 78680 150 1172
1174 0 583200 261600 78680 160 1173
1175 0 583360 261824 78680 154 1174
1176 0 583520 261984 78560 104 1175
1177 0 583680 262080 78360 64 1176
1178 0 583840 262144 78160 75 1177
1179 0 584064 262144 78040 60 1178
1180 0 584224 262304 77840 64 1179
1181 0 584256 262528 77680 81 1180
1182 0 584352 262752 77560 60 1181
1183 0 584576 262944 77560 75 1182
1184 0 584768 263136 77480 81 1183
1185 0 584928 263392 77400 51 1184
1186 0 585056 263552 77240 80 1185
1187 0 585248 263680 77120 51 1186
1188 0 585440 263840 77000 71 1187
1189 0 585696 263872 76960 81 1188
1190 0 585920 263968 76880 75 1189
1191 0 586176 264032 76840 86 1190
1192 0 586400 263968 76720 51 1191
1193 0 586624 264032 76600 45 1192
1194 0 586880 264032 76560 75 1193
1195 0 587136 264064 76480 60 1194
1196 0 587392 264064 76480 96 1195
1197 0 587400.9 264088.88 76440 94 1196
1198 0 583008 261120 78680 157 1173
1199 0 582848 260896 78680 164 1198
1200 0 582688 260768 78600 141 1199
1201 0 582496 260960 78640 32 1200
1202 0 582464 261280 78520 32 1201
1203 0 582496 261600 78920 32 1202
1204 0 582464 261664 78920 32 1203
1205 0 582496 260608 78520 139 1200
1206 0 582304 260416 78480 140 1205
1207 0 582112 260384 78320 122 1206
1208 0 581920 260320 78120 163 1207
1209 0 581888 260320 78080 141 1208
1210 0 582048 260256 77840 81 1209
1211 0 582208 260128 77640 96 1210
1212 0 582400 260256 77440 136 1211
1213 0 582624 260352 77360 160 1212
1214 0 582816 260480 77160 163 1213
1215 0 582944 260576 76960 150 1214
1216 0 583136 260672 76760 150 1215
1217 0 583264 260800 76560 80 1216
1218 0 583424 260896 76360 128 1217
1219 0 583552 260928 76120 153 1218
1220 0 583584 261088 75920 176 1219
1221 0 583712 261152 75680 131 1220
1222 0 583744 261216 75440 124 1221
1223 0 583744 261280 75280 131 1222
1224 0 583744 261536 75200 51 1223
1225 0 583744 261792 75280 45 1224
1226 0 583744 262016 75440 32 1225
1227 0 583808 262272 75480 32 1226
1228 0 583872 262432 75280 71 1227
1229 0 584032 262592 75080 40 1228
1230 0 584096 262720 74840 45 1229
1231 0 584192 262784 74600 45 1230
1232 0 584352 262848 74400 51 1231
1233 0 584544 262944 74240 32 1232
1234 0 584704 263072 74040 32 1233
1235 0 584800 263200 73840 71 1234
1236 0 585024 263360 73880 40 1235
1237 0 585024 263616 73880 40 1236
1238 0 585184 263808 73960 45 1237
1239 0 585408 263968 74000 32 1238
1240 0 585632 264128 74040 40 1239
1241 0 584608 263328 73720 64 1235
1242 0 584672 263552 73600 51 1241
1243 0 584864 263680 73440 45 1242
1244 0 584768 263712 73200 60 1243
1245 0 584512 263744 73160 81 1244
1246 0 584448 263776 73160 75 1245
1247 0 583648 261216 75040 206 1223
1248 0 583648 261120 74880 148 1247
1249 0 583808 261152 74680 128 1248
1250 0 583968 261088 74480 128 1249
1251 0 584128 261088 74240 40 1250
1252 0 584160 261088 74200 64 1251
1253 0 584064 261152 73960 154 1252
1254 0 583968 261248 73720 120 1253
1255 0 583904 261248 73440 148 1254
1256 0 583840 261280 73240 194 1255
1257 0 584064 261120 73240 140 1256
1258 0 584320 261152 73240 107 1257
1259 0 584576 261184 73240 107 1258
1260 0 584832 261088 73200 60 1259
1261 0 585088 260960 73160 40 1260
1262 0 585280 260800 73120 75 1261
1263 0 585472 260608 73120 60 1262
1264 0 585568 260512 73240 80 1263
1265 0 583680 261312 73040 136 1256
1266 0 583648 261536 72920 189 1265
1267 0 583680 261696 72720 200 1266
1268 0 583712 261728 72680 196 1267
1269 0 583872 261824 72480 98 1268
1270 0 584128 261920 72400 124 1269
1271 0 584256 261984 72280 81 1270
1272 0 584512 261888 72320 128 1271
1273 0 584704 261824 72160 120 1272
1274 0 584928 261824 72040 91 1273
1275 0 585056 261952 72280 32 1274
1276 0 585184 262112 72440 80 1275
1277 0 585344 262272 72560 64 1276
1278 0 585408 262336 72560 71 1277
1279 0 585152 261888 71880 75 1274
1280 0 585344 261824 71720 45 1279
1281 0 585440 261728 71600 60 1280
1282 0 585568 261952 71600 192 1281
1283 0 585760 262144 71720 51 1282
1284 0 585792 262336 71880 40 1283
1285 0 585600 262560 71880 40 1284
1286 0 585472 262784 71840 75 1285
1287 0 585440 262848 71840 51 1286
1288 0 585664 262080 71360 124 1282
1289 0 585728 262240 71120 96 1288
1290 0 585888 262240 70880 51 1289
1291 0 586048 262240 70680 108 1290
1292 0 586304 262304 70600 137 1291
1293 0 586464 262368 70600 140 1292
1294 0 585568 261568 71400 98 1281
1295 0 585568 261312 71360 134 1294
1296 0 585568 261216 71320 178 1295
1297 0 585568 261312 71080 104 1296
1298 0 585568 261504 70880 175 1297
1299 0 585408 261728 70840 120 1298
1300 0 585184 261728 71000 96 1299
1301 0 584928 261728 71080 128 1300
1302 0 584672 261664 71040 134 1301
1303 0 584544 261632 70840 148 1302
1304 0 585504 260992 71160 198 1296
1305 0 585632 260832 71160 203 1304
1306 0 585664 260640 71360 148 1305
1307 0 585696 260512 71600 120 1306
1308 0 585696 260320 71800 104 1307
1309 0 585568 260160 72000 98 1308
1310 0 585408 260032 72200 40 1309
1311 0 585248 260032 72400 32 1310
1312 0 585216 260032 72440 32 1311
1313 0 585728 260704 70960 242 1305
1314 0 585728 260672 70960 244 1313
1315 0 585856 260576 70760 164 1314
1316 0 586016 260640 70520 124 1315
1317 0 586112 260608 70280 137 1316
1318 0 586240 260608 70040 81 1317
1319 0 586400 260576 69840 81 1318
1320 0 585536 260512 71040 178 1314
1321 0 585312 260352 71080 80 1320
1322 0 585120 260160 71080 115 1321
1323 0 584928 260032 71280 98 1322
1324 0 584672 259968 71400 45 1323
1325 0 584544 259808 71560 45 1324
1326 0 584480 259584 71680 75 1325
1327 0 584448 259328 71760 71 1326
1328 0 584512 259072 71840 51 1327
1329 0 584544 258848 71960 80 1328
1330 0 584576 258624 72080 60 1329
1331 0 584608 258464 72280 71 1330
1332 0 584608 258432 72320 71 1331
1333 0 584096 262144 72120 81 1271
1334 0 584000 262240 72000 80 1333
1335 0 584192 262432 72000 64 1334
1336 0 584416 262592 71960 51 1335
1337 0 584608 262784 71960 71 1336
1338 0 584768 263008 72000 80 1337
1339 0 584896 263232 71840 45 1338
1340 0 585056 263424 71680 60 1339
1341 0 585216 263552 71520 51 1340
1342 0 585408 263712 71400 64 1341
1343 0 585600 263872 71360 81 1342
1344 0 585760 264064 71200 71 1343
1345 0 585888 264384 71080 107 1344
1346 0 585632 264416 71080 64 1345
1347 0 585408 264448 70960 75 1346
1348 0 585152 264512 71000 64 1347
1349 0 584928 264576 71160 32 1348
1350 0 584672 264640 71200 64 1349
1351 0 584512 264640 71240 96 1350
1352 0 583840 262304 71800 40 1334
1353 0 583776 262304 71680 102 1352
1354 0 583968 262528 71680 157 1353
1355 0 583968 262560 71680 140 1354
1356 0 583936 262592 71400 137 1355
1357 0 583936 262688 71160 140 1356
1358 0 584192 262688 71160 102 1357
1359 0 584448 262656 71160 107 1358
1360 0 584672 262528 71080 104 1359
1361 0 584832 262400 70920 40 1360
1362 0 584992 262304 70720 40 1361
1363 0 583904 262848 70960 91 1357
1364 0 583904 263008 70760 75 1363
1365 0 583968 263264 70760 45 1364
1366 0 583968 263520 70760 81 1365
1367 0 584032 263776 70720 98 1366
1368 0 584160 264000 70680 40 1367
1369 0 584064 262816 71800 45 1355
1370 0 584160 263040 71880 45 1369
1371 0 584256 263296 71920 98 1370
1372 0 584352 263520 72000 86 1371
1373 0 584512 263744 72080 75 1372
1374 0 584544 263872 72200 107 1373
1375 0 584384 264032 72080 75 1374
1376 0 584352 264224 71920 60 1375
1377 0 584480 264416 71720 64 1376
1378 0 584640 264000 72400 81 1374
1379 0 584736 264224 72520 80 1378
1380 0 584768 264416 72440 60 1379
1381 0 585024 264448 72360 75 1380
1382 0 585184 264544 72160 32 1381
1383 0 585280 264640 72000 71 1382
1384 0 584800 264672 72360 40 1380
1385 0 584800 264928 72360 45 1384
1386 0 584768 265184 72320 60 1385
1387 0 583648 262144 71480 148 1353
1388 0 583648 261920 71320 202 1387
1389 0 583616 261856 71080 256 1388
1390 0 583456 262016 70920 186 1389
1391 0 583264 262048 70760 102 1390
1392 0 583040 262144 70640 51 1391
1393 0 582848 262272 70520 51 1392
1394 0 582720 262272 70360 45 1393
1395 0 582560 262272 70160 60 1394
1396 0 582400 262272 69920 96 1395
1397 0 582240 262208 69680 108 1396
1398 0 582080 262208 69440 51 1397
1399 0 581856 262208 69320 40 1398
1400 0 581600 262208 69320 51 1399
1401 0 581344 262144 69400 75 1400
1402 0 581120 262016 69480 45 1401
1403 0 580896 261888 69560 51 1402
1404 0 580640 261792 69560 51 1403
1405 0 580448 261600 69560 71 1404
1406 0 580192 261472 69560 60 1405
1407 0 579936 261376 69520 71 1406
1408 0 579680 261312 69560 40 1407
1409 0 579552 261280 69560 32 1408
1410 0 582784 262528 70360 32 1394
1411 0 582656 262752 70400 60 1410
1412 0 582496 262976 70440 40 1411
1413 0 582464 263200 70600 75 1412
1414 0 582432 263456 70680 71 1413
1415 0 582400 263712 70640 81 1414
1416 0 582304 263968 70640 75 1415
1417 0 582304 264096 70720 75 1416
1418 0 583680 261952 72800 115 1268
1419 0 583648 262208 72800 135 1418
1420 0 583616 262400 72600 131 1419
1421 0 583680 262560 72400 200 1420
1422 0 583680 262816 72320 154 1421
1423 0 583680 263072 72280 101 1422
1424 0 583744 263296 72160 102 1423
1425 0 583776 263520 72040 101 1424
1426 0 583840 263776 71920 75 1425
1427 0 583840 263808 71880 75 1426
1428 0 584416 261120 74160 32 1252
1429 0 584640 261248 74160 40 1428
1430 0 584896 261216 74240 51 1429
1431 0 585120 261152 74400 51 1430
1432 0 585344 261088 74520 51 1431
1433 0 585600 261088 74520 32 1432
1434 0 585856 261056 74520 81 1433
1435 0 586080 260960 74400 45 1434
1436 0 586304 260960 74280 60 1435
1437 0 586496 261056 74120 40 1436
1438 0 586656 261216 74000 51 1437
1439 0 586816 261376 73840 71 1438
1440 0 586880 261568 73640 60 1439
1441 0 586912 261632 73600 60 1440
1442 0 583488 260960 74720 80 1248
1443 0 583360 260704 74640 60 1442
1444 0 583168 260576 74520 71 1443
1445 0 582944 260448 74520 102 1444
1446 0 582720 260352 74440 137 1445
1447 0 582464 260320 74480 80 1446
1448 0 582208 260320 74520 80 1447
1449 0 581952 260320 74520 75 1448
1450 0 581696 260320 74560 104 1449
1451 0 581440 260320 74560 101 1450
1452 0 581184 260416 74480 75 1451
1453 0 580928 260480 74440 40 1452
1454 0 580768 260480 74440 64 1453
1455 0 581728 260352 77880 141 1209
1456 0 581792 260032 78080 32 1455
1457 0 581824 260032 77880 32 1456
1458 0 581472 260320 77800 137 1455
1459 0 581248 260352 77680 98 1458
1460 0 581024 260352 77560 102 1459
1461 0 580768 260320 77480 102 1460
1462 0 580544 260224 77360 134 1461
1463 0 580352 260032 77320 154 1462
1464 0 580160 259872 77240 178 1463
1465 0 579904 259808 77120 166 1464
1466 0 579648 259744 77080 175 1465
1467 0 579456 259584 76920 124 1466
1468 0 579424 259360 76800 102 1467
1469 0 579424 259200 76600 101 1468
1470 0 579424 259104 76360 163 1469
1471 0 579424 259168 76080 148 1470
1472 0 579424 259168 75800 208 1471
1473 0 579680 259232 75880 157 1472
1474 0 579936 259200 75960 75 1473
1475 0 580192 259200 76000 80 1474
1476 0 580256 259200 76000 51 1475
1477 0 580320 259424 75560 40 1476
1478 0 580544 259328 75440 40 1477
1479 0 580672 259232 75240 60 1478
1480 0 580832 259200 75040 96 1479
1481 0 580960 259104 74840 101 1480
1482 0 581152 259008 74680 71 1481
1483 0 581184 258944 74640 80 1482
1484 0 580512 259136 76120 64 1476
1485 0 580736 259008 76200 60 1484
1486 0 580928 258880 76320 98 1485
1487 0 581152 258688 76320 90 1486
1488 0 581312 258560 76160 98 1487
1489 0 581536 258496 76000 96 1488
1490 0 581760 258368 75920 40 1489
1491 0 581888 258144 75800 51 1490
1492 0 581888 257888 75720 60 1491
1493 0 581888 257632 75680 80 1492
1494 0 581888 257408 75560 81 1493
1495 0 581920 257152 75440 90 1494
1496 0 581952 256928 75320 128 1495
1497 0 581920 256672 75240 124 1496
1498 0 581920 256416 75160 81 1497
1499 0 581888 256224 74960 60 1498
1500 0 581888 256032 74760 75 1499
1501 0 581856 255968 74680 98 1500
1502 0 579328 259104 75560 243 1472
1503 0 579168 259136 75360 200 1502
1504 0 578912 259072 75320 156 1503
1505 0 578656 259072 75320 160 1504
1506 0 578432 259072 75200 208 1505
1507 0 578304 259040 74960 214 1506
1508 0 578144 259008 74760 253 1507
1509 0 578336 259072 74600 168 1508
1510 0 578496 259200 74400 128 1509
1511 0 578656 259328 74200 75 1510
1512 0 578752 259424 73960 160 1511
1513 0 578880 259488 73720 209 1512
1514 0 579104 259584 73640 136 1513
1515 0 579360 259648 73600 135 1514
1516 0 579616 259712 73600 107 1515
1517 0 579840 259808 73480 120 1516
1518 0 580064 259808 73360 60 1517
1519 0 580320 259808 73360 107 1518
1520 0 580576 259840 73320 64 1519
1521 0 580768 259808 73280 40 1520
1522 0 580864 260000 73080 51 1521
1523 0 580992 260224 73000 45 1522
1524 0 581152 260384 72880 51 1523
1525 0 581408 260352 72800 32 1524
1526 0 581568 260352 72600 60 1525
1527 0 581792 260448 72680 64 1526
1528 0 581856 260480 72800 51 1527
1529 0 580960 259616 73200 51 1521
1530 0 580992 259392 73080 40 1529
1531 0 580992 259136 73040 40 1530
1532 0 581024 258880 72960 80 1531
1533 0 581216 258688 72920 71 1532
1534 0 581472 258656 72920 71 1533
1535 0 581696 258560 72800 80 1534
1536 0 581824 258336 72680 51 1535
1537 0 581856 258080 72600 91 1536
1538 0 581856 257856 72440 71 1537
1539 0 581728 257664 72440 60 1538
1540 0 578048 258944 74520 154 1508
1541 0 577856 258880 74320 163 1540
1542 0 577760 258816 74080 128 1541
1543 0 577728 258784 74040 104 1542
1544 0 577792 258976 73760 32 1543
1545 0 577728 259232 73320 32 1544
1546 0 578176 258752 73920 32 1544
1547 0 578528 258784 73520 32 1546
1548 0 578784 258592 73240 32 1547
1549 0 578784 258592 73120 32 1548
1550 0 577632 258656 73840 156 1543
1551 0 577408 258848 73840 107 1550
1552 0 577184 259040 73880 81 1551
1553 0 576960 259200 73880 64 1552
1554 0 576832 259424 73840 45 1553
1555 0 576832 259488 73840 101 1554
1556 0 576768 259488 73920 96 1555
1557 0 576672 259616 73720 32 1556
1558 0 576736 259840 73440 32 1557
1559 0 576608 259456 74120 101 1556
1560 0 576480 259552 74320 107 1559
1561 0 576416 259584 74560 32 1560
1562 0 576256 259552 74760 107 1561
1563 0 576192 259648 75000 90 1562
1564 0 576352 259680 75200 98 1563
1565 0 576512 259648 75400 135 1564
1566 0 576608 259584 75640 115 1565
1567 0 576672 259712 75880 32 1566
1568 0 576672 259936 76040 40 1567
1569 0 576672 260192 76040 60 1568
1570 0 576832 260416 75960 60 1569
1571 0 577024 260608 75960 51 1570
1572 0 577120 260832 76040 60 1571
1573 0 577152 260864 76040 51 1572
1574 0 577248 261056 76200 40 1573
1575 0 577344 261312 76080 60 1574
1576 0 577408 261472 75880 32 1575
1577 0 577440 261504 75840 32 1576
1578 0 577152 260896 75800 60 1573
1579 0 577344 260736 75720 86 1578
1580 0 577376 260480 75680 40 1579
1581 0 577376 260384 75560 40 1580
1582 0 577120 260320 75520 45 1581
1583 0 576896 260192 75440 51 1582
1584 0 576800 260096 75480 40 1583
1585 0 577472 260640 75600 51 1581
1586 0 577472 260896 75560 71 1585
1587 0 577408 261056 75320 32 1586
1588 0 577248 261088 75240 51 1587
1589 0 577120 261152 75880 60 1578
1590 0 577184 261408 75880 40 1589
1591 0 577216 261664 75880 40 1590
1592 0 577376 261856 75760 51 1591
1593 0 577280 262080 75600 51 1592
1594 0 577152 262304 75600 40 1593
1595 0 577152 262528 75760 51 1594
1596 0 577184 262720 75840 40 1595
1597 0 576352 259808 74280 64 1560
1598 0 576160 260000 74200 60 1597
1599 0 576128 260256 74200 32 1598
1600 0 576256 260448 74400 51 1599
1601 0 576384 260672 74480 45 1600
1602 0 576448 260864 74640 45 1601
1603 0 576640 261024 74760 32 1602
1604 0 576800 260832 74640 71 1603
1605 0 576928 260640 74600 71 1604
1606 0 577024 259680 73760 101 1555
1607 0 577120 259872 73600 115 1606
1608 0 577248 260032 73440 128 1607
1609 0 577472 260192 73440 81 1608
1610 0 577632 260384 73520 172 1609
1611 0 577760 260608 73360 139 1610
1612 0 577792 260864 73320 86 1611
1613 0 577792 261120 73320 51 1612
1614 0 577824 261376 73280 45 1613
1615 0 577824 261632 73280 75 1614
1616 0 577824 261888 73320 81 1615
1617 0 577792 262112 73480 75 1616
1618 0 577632 262272 73640 51 1617
1619 0 577504 262432 73840 90 1618
1620 0 577440 262592 74040 71 1619
1621 0 577440 262752 74240 90 1620
1622 0 577440 262912 74480 60 1621
1623 0 577504 263072 74680 98 1622
1624 0 577600 263264 74840 96 1623
1625 0 577632 263520 74880 124 1624
1626 0 577728 263712 75080 75 1625
1627 0 577792 263936 75240 107 1626
1628 0 577696 264192 75320 51 1627
1629 0 577568 264416 75360 51 1628
1630 0 577408 264576 75240 75 1629
1631 0 577376 264608 75200 75 1630
1632 0 577056 260224 73480 81 1608
1633 0 576864 260416 73480 107 1632
1634 0 576800 260576 73280 108 1633
1635 0 576832 260640 73000 71 1634
1636 0 576896 260800 72800 81 1635
1637 0 576960 261024 72680 32 1636
1638 0 577024 261280 72600 75 1637
1639 0 577120 261536 72520 51 1638
1640 0 577280 261696 72320 45 1639
1641 0 577344 261856 72120 32 1640
1642 0 577376 261920 72040 60 1641
1643 0 577600 258528 73600 81 1550
1644 0 577600 258368 73360 80 1643
1645 0 577600 258112 73280 153 1644
1646 0 577568 258016 73040 98 1645
1647 0 577536 258048 72760 51 1646
1648 0 577472 258080 72560 90 1647
1649 0 577216 257984 72560 81 1648
1650 0 576960 257920 72480 75 1649
1651 0 576704 257856 72480 98 1650
1652 0 576480 257760 72400 120 1651
1653 0 576288 257632 72280 80 1652
1654 0 576064 257600 72160 51 1653
1655 0 575808 257600 72080 75 1654
1656 0 575712 257600 72080 60 1655
1657 0 575520 257696 71880 71 1656
1658 0 575328 257632 71720 60 1657
1659 0 575104 257472 71720 75 1658
1660 0 574912 257344 71600 60 1659
1661 0 574720 257280 71440 75 1660
1662 0 574464 257152 71400 60 1661
1663 0 574240 257120 71400 64 1662
1664 0 575456 257600 72800 40 1656
1665 0 575424 257728 73040 60 1664
1666 0 575424 257696 73200 71 1665
1667 0 575616 257856 73160 51 1666
1668 0 575712 258080 73080 75 1667
1669 0 575680 258336 73040 75 1668
1670 0 575552 258528 73160 45 1669
1671 0 575520 258624 73240 32 1670
1672 0 575264 257600 73400 60 1666
1673 0 575104 257504 73640 51 1672
1674 0 574944 257440 73840 60 1673
1675 0 574848 257280 74080 75 1674
1676 0 574816 257248 74120 60 1675
1677 0 577472 258176 72280 71 1648
1678 0 577568 258272 72040 75 1677
1679 0 577632 258368 71800 102 1678
1680 0 577664 258400 71520 90 1679
1681 0 577664 258336 71240 45 1680
1682 0 577664 258208 71000 64 1681
1683 0 577664 258016 70880 102 1682
1684 0 577888 258080 70720 80 1683
1685 0 578048 258080 70520 32 1684
1686 0 578048 258240 70280 51 1685
1687 0 577984 258432 70080 51 1686
1688 0 578016 258592 69880 60 1687
1689 0 578112 258592 69640 45 1688
1690 0 578272 258592 69440 32 1689
1691 0 578304 258624 69320 32 1690
1692 0 577536 257856 70720 90 1683
1693 0 577376 257696 70520 124 1692
1694 0 577184 257504 70480 51 1693
1695 0 577024 257440 70280 122 1694
1696 0 576832 257376 70080 115 1695
1697 0 576640 257408 69880 81 1696
1698 0 576576 257408 69800 98 1697
1699 0 576640 257440 69560 115 1698
1700 0 576672 257440 69280 101 1699
1701 0 576672 257504 69000 64 1700
1702 0 576640 257568 68760 64 1701
1703 0 576576 257600 68520 81 1702
1704 0 576544 257632 68480 60 1703
1705 0 576352 257536 69800 40 1698
1706 0 576224 257728 69640 45 1705
1707 0 576320 257984 69560 60 1706
1708 0 576480 258144 69440 45 1707
1709 0 576640 258304 69320 45 1708
1710 0 576896 258336 69360 64 1709
1711 0 576992 258336 69360 64 1710
1712 0 577664 257856 73280 91 1645
1713 0 577664 257600 73320 32 1712
1714 0 577664 257344 73320 120 1713
1715 0 577664 257184 73360 124 1714
1716 0 577632 256928 73400 128 1715
1717 0 577472 256768 73440 189 1716
1718 0 577568 256512 73480 248 1717
1719 0 577824 256448 73480 210 1718
1720 0 577952 256352 73440 157 1719
1721 0 577792 255968 73680 32 1720
1722 0 577696 255872 73400 32 1721
1723 0 577728 255712 72880 32 1722
1724 0 578112 256224 73280 124 1720
1725 0 578304 256064 73240 98 1724
1726 0 578432 255968 73120 60 1725
1727 0 578592 255936 73320 81 1726
1728 0 578752 256032 73560 32 1727
1729 0 578912 256224 73640 32 1728
1730 0 579168 256288 73560 60 1729
1731 0 579392 256448 73480 91 1730
1732 0 579648 256480 73480 80 1731
1733 0 579904 256576 73440 60 1732
1734 0 580096 256768 73400 45 1733
1735 0 580256 256960 73320 86 1734
1736 0 580352 257184 73200 51 1735
1737 0 580576 257312 73200 32 1736
1738 0 580832 257248 73200 40 1737
1739 0 581088 257216 73200 45 1738
1740 0 581344 257248 73160 75 1739
1741 0 581376 257248 73160 81 1740
1742 0 578592 255808 72960 154 1726
1743 0 578400 255616 72840 136 1742
1744 0 578208 255424 72760 80 1743
1745 0 578016 255264 72640 32 1744
1746 0 577856 255200 72440 75 1745
1747 0 577760 255072 72280 71 1746
1748 0 578816 255712 72800 122 1742
1749 0 579072 255680 72760 81 1748
1750 0 579328 255616 72760 75 1749
1751 0 579584 255552 72760 91 1750
1752 0 579840 255456 72760 86 1751
1753 0 580064 255296 72760 75 1752
1754 0 580320 255200 72720 107 1753
1755 0 580576 255200 72720 40 1754
1756 0 580832 255232 72720 71 1755
1757 0 581056 255392 72760 71 1756
1758 0 581088 255424 72760 71 1757
1759 0 581152 255680 72840 75 1758
1760 0 581152 255936 72840 81 1759
1761 0 581152 256160 72680 60 1760
1762 0 581088 256384 72560 75 1761
1763 0 581056 256640 72560 32 1762
1764 0 581248 256800 72480 51 1763
1765 0 581504 256928 72520 51 1764
1766 0 581728 257056 72440 71 1765
1767 0 581952 257152 72360 64 1766
1768 0 582208 257184 72360 75 1767
1769 0 582464 257280 72360 64 1768
1770 0 582720 257344 72240 60 1769
1771 0 582944 257504 72200 51 1770
1772 0 583104 257664 72080 51 1771
1773 0 583296 257760 71880 40 1772
1774 0 583456 257792 71640 45 1773
1775 0 583456 257824 71440 71 1774
1776 0 581344 255360 72720 71 1758
1777 0 581600 255360 72720 45 1776
1778 0 581856 255328 72720 102 1777
1779 0 582112 255360 72640 128 1778
1780 0 582368 255488 72600 60 1779
1781 0 582624 255456 72600 32 1780
1782 0 582880 255488 72600 51 1781
1783 0 583104 255488 72680 40 1782
1784 0 577280 256896 73280 150 1717
1785 0 577152 256992 73200 153 1784
1786 0 577152 257088 72960 122 1785
1787 0 577280 257216 72760 71 1786
1788 0 577408 257376 72600 75 1787
1789 0 577568 257536 72440 45 1788
1790 0 577728 257664 72280 51 1789
1791 0 577888 257824 72080 32 1790
1792 0 578080 258016 72000 32 1791
1793 0 578144 258080 71960 32 1792
1794 0 576896 256960 73200 101 1785
1795 0 576672 256832 73160 81 1794
1796 0 576416 256864 73160 60 1795
1797 0 576160 256832 73080 86 1796
1798 0 575968 256704 72960 60 1797
1799 0 575744 256544 72960 40 1798
1800 0 575552 256352 72960 40 1799
1801 0 575328 256224 72840 81 1800
1802 0 575072 256160 72760 81 1801
1803 0 574848 256032 72760 102 1802
1804 0 574624 256000 72760 81 1803
1805 0 577920 257184 73320 122 1715
1806 0 578176 257312 73280 101 1805
1807 0 578368 257504 73240 75 1806
1808 0 578592 257600 73160 71 1807
1809 0 578848 257728 73120 60 1808
1810 0 579104 257760 73120 75 1809
1811 0 579360 257792 73160 60 1810
1812 0 579584 257920 73240 60 1811
1813 0 579840 258048 73280 80 1812
1814 0 580032 258240 73320 40 1813
1815 0 580288 258240 73320 64 1814
1816 0 580544 258304 73320 32 1815
1817 0 582447.25 261900.88 78760 -1 1172
1818 0 582255.44 262126.78 78720 -1 1817
1819 0 582109.25 262289.88 78560 -1 1818
1820 0 581708.44 262451.1 78520 -1 1819
1821 0 582486.1 262048.12 78520 -1 1818
1822 0 582453.1 262113.97 78480 -1 1821
1823 0 586624 266112 80280 102 1150
1824 0 586464 266176 80080 101 1823
1825 0 586464 266272 79800 45 1824
1826 0 586400 266368 79560 101 1825
1827 0 586336 266496 79400 96 1826
1828 0 586240 266624 79640 32 1827
1829 0 585952 266496 79640 32 1828
1830 0 586368 266688 79240 98 1827
1831 0 586432 266912 79080 101 1830
1832 0 586400 267136 78960 80 1831
1833 0 586400 267392 78840 136 1832
1834 0 586272 267552 78680 124 1833
1835 0 586112 267712 78480 115 1834
1836 0 585952 267872 78280 91 1835
1837 0 585888 267936 78200 98 1836
1838 0 585632 268000 78240 86 1837
1839 0 585408 268000 78400 140 1838
1840 0 585216 267872 78600 136 1839
1841 0 585056 267712 78760 96 1840
1842 0 584832 267584 78880 160 1841
1843 0 584704 267456 78920 150 1842
1844 0 584672 267552 79160 131 1843
1845 0 584768 267584 79400 40 1844
1846 0 584928 267744 79520 80 1845
1847 0 585184 267872 79520 60 1846
1848 0 585440 267968 79560 51 1847
1849 0 585696 268064 79560 60 1848
1850 0 585920 268256 79520 91 1849
1851 0 586080 268416 79360 60 1850
1852 0 586208 268544 79280 45 1851
1853 0 584512 267232 78920 81 1843
1854 0 584320 267040 78920 80 1853
1855 0 584064 266944 78920 115 1854
1856 0 583840 266752 78920 226 1855
1857 0 583680 266624 79120 148 1856
1858 0 583552 266624 79280 104 1857
1859 0 583648 267072 79520 32 1858
1860 0 583264 268000 80120 32 1859
1861 0 583392 266496 79480 51 1858
1862 0 583200 266304 79520 75 1861
1863 0 583040 266112 79600 60 1862
1864 0 582784 266016 79640 122 1863
1865 0 582592 265856 79720 80 1864
1866 0 582848 265536 79440 32 1865
1867 0 582848 265536 79400 32 1866
1868 0 585888 268096 77960 115 1837
1869 0 585984 268256 77760 196 1868
1870 0 586016 268288 77760 226 1869
1871 0 585856 268512 77840 209 1870
1872 0 585600 268512 77800 226 1871
1873 0 585504 268672 78000 81 1872
1874 0 585312 268864 78080 80 1873
1875 0 585312 269120 78120 40 1874
1876 0 585312 269376 78120 60 1875
1877 0 585152 269600 78080 64 1876
1878 0 585056 269856 78000 32 1877
1879 0 584960 270080 77920 51 1878
1880 0 584896 270336 77840 71 1879
1881 0 584320 270496 77720 32 1880
1882 0 584224 270496 77720 32 1881
1883 0 585376 268384 77640 224 1872
1884 0 585248 268352 77400 140 1883
1885 0 585088 268384 77160 81 1884
1886 0 584864 268384 77120 98 1885
1887 0 584768 268608 77280 32 1886
1888 0 584576 269216 77320 32 1887
1889 0 584640 268384 77000 120 1886
1890 0 584384 268384 76960 160 1889
1891 0 584192 268256 76800 122 1890
1892 0 584032 268064 76680 156 1891
1893 0 583936 267904 76480 122 1892
1894 0 583872 267872 76240 96 1893
1895 0 583776 267840 76000 75 1894
1896 0 583616 267744 75800 45 1895
1897 0 583584 267680 75560 101 1896
1898 0 583456 267680 75320 60 1897
1899 0 583360 267712 75080 64 1898
1900 0 583232 267840 74880 71 1899
1901 0 583200 267904 74600 96 1900
1902 0 583264 267936 74360 91 1901
1903 0 583392 267840 74120 75 1902
1904 0 583552 267680 73960 32 1903
1905 0 583584 267584 73880 32 1904
1906 0 586176 268288 77560 186 1870
1907 0 586336 268256 77360 98 1906
1908 0 586496 268288 77160 166 1907
1909 0 586656 268352 76960 115 1908
1910 0 586848 268480 76800 154 1909
1911 0 587072 268480 76680 124 1910
1912 0 587168 268480 76640 122 1911
1913 0 587072 268640 76440 120 1912
1914 0 587072 268704 76360 98 1913
1915 0 586880 268896 76480 141 1914
1916 0 586816 269152 76520 51 1915
1917 0 586848 269408 76600 51 1916
1918 0 586880 269664 76600 75 1917
1919 0 586976 269920 76680 51 1918
1920 0 587040 270176 76680 60 1919
1921 0 587200 270400 76680 80 1920
1922 0 587392 270592 76680 80 1921
1923 0 587584 270752 76640 51 1922
1924 0 587808 270912 76640 40 1923
1925 0 588032 271040 76640 45 1924
1926 0 588288 271104 76640 64 1925
1927 0 588544 271072 76600 64 1926
1928 0 588800 271072 76560 32 1927
1929 0 587072 268864 76120 104 1914
1930 0 587104 269024 75920 122 1929
1931 0 587136 269152 75760 148 1930
1932 0 587328 269312 75840 75 1931
1933 0 587584 269440 75880 51 1932
1934 0 587776 269632 75880 60 1933
1935 0 587968 269824 75800 60 1934
1936 0 588160 270016 75880 60 1935
1937 0 588384 270176 75880 45 1936
1938 0 588608 270272 75800 32 1937
1939 0 588640 270304 75760 60 1938
1940 0 587104 269312 75560 120 1931
1941 0 587104 269536 75400 75 1940
1942 0 587072 269760 75280 102 1941
1943 0 587072 270016 75160 90 1942
1944 0 587072 270240 75000 107 1943
1945 0 587072 270400 74800 108 1944
1946 0 587040 270464 74560 71 1945
1947 0 587008 270592 74400 157 1946
1948 0 587008 270848 74480 128 1947
1949 0 587008 270880 74480 124 1948
1950 0 586880 271040 74680 80 1949
1951 0 586720 271104 74920 122 1950
1952 0 586592 271200 75120 98 1951
1953 0 586528 271168 75240 104 1952
1954 0 586592 271200 75520 81 1953
1955 0 586752 271360 75720 98 1954
1956 0 586912 271392 75920 80 1955
1957 0 587104 271360 76120 81 1956
1958 0 587232 271456 76280 40 1957
1959 0 585696 271232 75240 60 1953
1960 0 585696 271456 75080 81 1959
1961 0 585792 271648 74880 51 1960
1962 0 585760 271808 74680 71 1961
1963 0 585664 271936 74920 51 1962
1964 0 585632 272096 74960 51 1963
1965 0 587072 271136 74480 71 1949
1966 0 587264 271328 74560 154 1965
1967 0 587360 271584 74480 210 1966
1968 0 587520 271744 74320 156 1967
1969 0 587712 271936 74280 107 1968
1970 0 587968 271936 74280 60 1969
1971 0 588224 271936 74280 75 1970
1972 0 588480 271968 74280 51 1971
1973 0 588736 271968 74280 32 1972
1974 0 588992 271968 74280 32 1973
1975 0 589248 272000 74320 60 1974
1976 0 589312 272032 74320 75 1975
1977 0 587008 270656 74120 60 1947
1978 0 587008 270784 73880 32 1977
1979 0 586784 270880 73960 32 1978
1980 0 587008 270880 73640 71 1978
1981 0 586976 270944 73400 64 1980
1982 0 587008 271008 73160 135 1981
1983 0 587040 271008 73120 122 1982
1984 0 587264 271008 73000 71 1983
1985 0 587488 271136 72960 64 1984
1986 0 587712 271168 72840 60 1985
1987 0 587904 271328 72720 51 1986
1988 0 588128 271488 72680 40 1987
1989 0 588384 271520 72720 51 1988
1990 0 588640 271488 72800 60 1989
1991 0 588768 271488 72920 51 1990
1992 0 587008 271008 73080 157 1983
1993 0 586880 270304 72680 32 1992
1994 0 586624 270208 72760 71 1993
1995 0 586432 270016 72720 71 1994
1996 0 586208 269888 72640 45 1995
1997 0 586144 269856 72640 64 1996
1998 0 586912 271168 72880 81 1992
1999 0 586720 271264 72680 80 1998
2000 0 586656 271328 72600 45 1999
2001 0 586816 271488 72440 45 2000
2002 0 587008 271680 72400 75 2001
2003 0 586400 271328 72480 90 2000
2004 0 586176 271328 72360 108 2003
2005 0 585952 271200 72320 98 2004
2006 0 585696 271104 72320 80 2005
2007 0 585472 270976 72320 80 2006
2008 0 585344 270848 72400 32 2007
2009 0 587424 268480 76640 150 1912
2010 0 587680 268480 76720 150 2009
2011 0 587904 268352 76720 200 2010
2012 0 588128 268224 76600 168 2011
2013 0 588384 268128 76600 140 2012
2014 0 588608 268128 76440 115 2013
2015 0 588832 268128 76280 141 2014
2016 0 588928 268128 76160 157 2015
2017 0 589024 268384 76120 156 2016
2018 0 589184 268576 76240 209 2017
2019 0 589248 268640 76320 217 2018
2020 0 589056 268704 76480 186 2019
2021 0 588800 268736 76560 120 2020
2022 0 588640 268960 76560 75 2021
2023 0 588608 269216 76640 32 2022
2024 0 588736 269472 76600 40 2023
2025 0 588864 269632 76400 51 2024
2026 0 589056 269792 76360 32 2025
2027 0 589312 269824 76320 51 2026
2028 0 589344 269792 76280 40 2027
2029 0 589440 268832 76320 134 2019
2030 0 589504 269024 76480 98 2029
2031 0 589632 269248 76600 81 2030
2032 0 589696 269408 76680 81 2031
2033 0 589728 269632 76800 71 2032
2034 0 589728 269824 77000 45 2033
2035 0 589728 270048 77200 51 2034
2036 0 589568 270080 77440 71 2035
2037 0 589312 270080 77440 64 2036
2038 0 589088 270016 77320 40 2037
2039 0 589024 270016 77240 45 2038
2040 0 589920 269408 76560 40 2032
2041 0 590144 269504 76400 64 2040
2042 0 590304 269472 76200 60 2041
2043 0 590368 269376 75960 51 2042
2044 0 590528 269344 75760 32 2043
2045 0 590624 269440 75520 32 2044
2046 0 590848 269632 75440 32 2045
2047 0 591040 269696 75600 32 2046
2048 0 591072 269952 75560 60 2047
2049 0 591040 270112 75360 96 2048
2050 0 591168 270272 75200 75 2049
2051 0 591264 270528 75240 60 2050
2052 0 591392 270752 75320 32 2051
2053 0 591584 270816 75480 51 2052
2054 0 591744 270976 75480 64 2053
2055 0 589088 267968 76000 71 2016
2056 0 589120 267936 75960 75 2055
2057 0 588992 267936 75720 51 2056
2058 0 588832 267872 75520 64 2057
2059 0 588672 267744 75320 71 2058
2060 0 588608 267648 75080 81 2059
2061 0 588544 267744 74840 81 2060
2062 0 588544 267904 74640 86 2061
2063 0 588608 268064 74440 71 2062
2064 0 588768 268224 74280 75 2063
2065 0 588992 268352 74240 71 2064
2066 0 589248 268256 74240 32 2065
2067 0 589408 268160 74440 45 2066
2068 0 589600 268128 74600 51 2067
2069 0 589248 267712 75920 51 2056
2070 0 589248 267488 76040 96 2069
2071 0 589280 267328 76240 98 2070
2072 0 589376 267136 76440 108 2071
2073 0 589376 266880 76440 98 2072
2074 0 589376 266624 76440 101 2073
2075 0 589280 266400 76360 81 2074
2076 0 589088 266208 76280 115 2075
2077 0 588928 266048 76080 135 2076
2078 0 588896 265984 76000 128 2077
2079 0 588768 265760 76040 75 2078
2080 0 588608 265568 76080 60 2079
2081 0 588416 265440 76200 32 2080
2082 0 588256 265344 76400 60 2081
2083 0 588192 265280 76640 71 2082
2084 0 588160 265152 76880 32 2083
2085 0 588096 265152 77080 64 2084
2086 0 588832 265920 75720 51 2078
2087 0 588736 265792 75520 101 2086
2088 0 588672 265728 75440 71 2087
2089 0 588768 265856 75200 81 2088
2090 0 588800 265856 74920 64 2089
2091 0 588896 265856 74680 64 2090
2092 0 589024 265920 74440 40 2091
2093 0 589280 265952 74440 40 2092
2094 0 589504 266080 74440 60 2093
2095 0 589664 266304 74440 90 2094
2096 0 589728 266496 74600 81 2095
2097 0 589824 266720 74720 32 2096
2098 0 589952 266816 74720 32 2097
2099 0 588512 265536 75320 40 2088
2100 0 588352 265376 75200 60 2099
2101 0 588192 265184 75160 64 2100
2102 0 588160 264928 75160 45 2101
2103 0 588096 264832 75200 40 2102
2104 0 588256 264768 75440 45 2103
2105 0 588416 264768 75640 32 2104
2106 0 588608 264800 75840 32 2105
2107 0 588832 264928 75840 60 2106
2108 0 589024 265120 75840 75 2107
2109 0 589152 265344 75880 51 2108
2110 0 589344 265568 75920 32 2109
2111 0 589504 265504 76120 51 2110
2112 0 589728 265408 76240 71 2111
2113 0 589856 265344 76400 60 2112
2114 0 587968 264736 75400 32 2103
2115 0 587872 264672 75640 32 2114
2116 0 587680 264576 75800 40 2115
2117 0 587552 264512 75760 64 2116
2118 0 587360 264448 75600 71 2117
2119 0 587168 264384 75440 60 2118
2120 0 587136 264364.8 75400 60 2119
2121 0 587008 264288 75240 60 2120
2122 0 586848 264224 75040 71 2121
2123 0 586688 264256 74840 32 2122
2124 0 586592 264352 74600 64 2123
2125 0 586528 264384 74360 51 2124
2126 0 586528 264480 74120 32 2125
2127 0 588224 268224 81560 172 1137
2128 0 588448 268064 81520 210 2127
2129 0 588640 267872 81520 178 2128
2130 0 588736 267648 81360 204 2129
2131 0 588640 267424 81240 221 2130
2132 0 588832 267264 81200 186 2131
2133 0 588992 267168 81000 164 2132
2134 0 589184 267040 80880 150 2133
2135 0 589376 266912 80720 120 2134
2136 0 589568 266752 80560 120 2135
2137 0 589792 266752 80400 160 2136
2138 0 590048 266752 80360 189 2137
2139 0 590304 266688 80280 183 2138
2140 0 590528 266592 80120 166 2139
2141 0 590784 266528 80080 148 2140
2142 0 591008 266464 79960 136 2141
2143 0 591232 266400 79840 186 2142
2144 0 591456 266400 79720 226 2143
2145 0 591680 266336 79600 209 2144
2146 0 591904 266304 79440 154 2145
2147 0 592128 266304 79320 163 2146
2148 0 592320 266208 79160 163 2147
2149 0 592544 266144 79040 128 2148
2150 0 592608 266112 79000 131 2149
2151 0 592640 265856 79120 60 2150
2152 0 592608 265664 79280 71 2151
2153 0 592544 265408 79320 80 2152
2154 0 592480 265152 79400 32 2153
2155 0 592544 264896 79400 32 2154
2156 0 592544 264640 79440 80 2155
2157 0 592576 264320 79600 32 2156
2158 0 592480 264256 79720 32 2157
2159 0 592736 264448 79440 81 2156
2160 0 592960 264320 79520 107 2159
2161 0 593184 264384 79640 178 2160
2162 0 593056 264576 79800 96 2161
2163 0 592928 264768 79960 120 2162
2164 0 592864 264992 80120 71 2163
2165 0 592832 265152 80320 45 2164
2166 0 592832 265312 80520 71 2165
2167 0 592736 265472 80720 32 2166
2168 0 592640 265504 80960 64 2167
2169 0 592640 265536 81240 71 2168
2170 0 592768 265536 81400 60 2169
2171 0 593248 264352 79560 181 2161
2172 0 593440 264480 79680 91 2171
2173 0 593600 264704 79720 40 2172
2174 0 593856 264736 79720 64 2173
2175 0 593888 264736 79720 71 2174
2176 0 593184 264096 79480 153 2171
2177 0 593184 263936 79480 124 2176
2178 0 592928 263904 79480 120 2177
2179 0 592672 263904 79480 137 2178
2180 0 592448 263840 79600 154 2179
2181 0 592192 263840 79680 120 2180
2182 0 592064 263840 79760 71 2181
2183 0 593312 263680 79520 120 2177
2184 0 593536 263552 79440 124 2183
2185 0 593632 263488 79440 122 2184
2186 0 593696 263488 79160 45 2185
2187 0 593856 263456 78960 80 2186
2188 0 594112 263392 78920 101 2187
2189 0 593824 263328 79480 32 2185
2190 0 594080 263360 79440 104 2189
2191 0 594304 263200 79440 81 2190
2192 0 594560 263168 79440 124 2191
2193 0 594752 263008 79400 80 2192
2194 0 594880 262816 79280 120 2193
2195 0 594816 262752 79040 176 2194
2196 0 594752 262688 78800 64 2195
2197 0 592768 266112 78800 124 2150
2198 0 592928 266176 78600 120 2197
2199 0 593152 266144 78480 143 2198
2200 0 593408 266176 78440 136 2199
2201 0 593600 266112 78280 101 2200
2202 0 593664 266144 78160 166 2201
2203 0 593664 266400 78200 178 2202
2204 0 593664 266496 78200 197 2203
2205 0 593824 266688 78240 183 2204
2206 0 593984 266912 78240 60 2205
2207 0 594176 267072 78200 51 2206
2208 0 594368 267264 78120 80 2207
2209 0 594560 267456 78120 45 2208
2210 0 594784 267456 78120 32 2209
2211 0 593568 266720 78120 128 2204
2212 0 593568 266976 78120 107 2211
2213 0 593504 267200 77960 120 2212
2214 0 593536 267392 77800 135 2213
2215 0 593536 267648 77720 71 2214
2216 0 593536 267904 77640 32 2215
2217 0 593600 268064 77400 98 2216
2218 0 593632 268224 77200 120 2217
2219 0 593632 268448 77080 202 2218
2220 0 593632 268384 76920 163 2219
2221 0 593440 268160 76920 186 2220
2222 0 593184 268192 76920 164 2221
2223 0 592992 268064 76800 96 2222
2224 0 592864 267936 76680 98 2223
2225 0 592736 267776 76480 81 2224
2226 0 592672 267648 76240 98 2225
2227 0 592640 267392 76200 32 2226
2228 0 592640 267296 76200 40 2227
2229 0 592736 268160 76680 153 2224
2230 0 592512 268320 76800 120 2229
2231 0 592352 268544 76840 51 2230
2232 0 592288 268800 76840 120 2231
2233 0 592160 268992 76720 32 2232
2234 0 591968 269152 76800 32 2233
2235 0 591712 269248 76840 80 2234
2236 0 591680 269248 76880 90 2235
2237 0 591488 269312 76720 102 2236
2238 0 591264 269184 76720 51 2237
2239 0 591072 268992 76760 75 2238
2240 0 590880 268960 76800 102 2239
2241 0 591648 269152 77120 64 2236
2242 0 591488 268992 77280 81 2241
2243 0 591296 268832 77400 71 2242
2244 0 591040 268704 77480 40 2243
2245 0 590848 268512 77520 40 2244
2246 0 590592 268384 77480 32 2245
2247 0 593664 268384 76640 108 2220
2248 0 593568 268384 76400 137 2247
2249 0 593440 268384 76160 81 2248
2250 0 593408 268512 75920 75 2249
2251 0 593440 268640 75760 143 2250
2252 0 593472 268512 75640 134 2251
2253 0 593280 268352 75560 107 2252
2254 0 593024 268288 75520 86 2253
2255 0 592768 268224 75480 64 2254
2256 0 592544 268128 75400 45 2255
2257 0 592288 268064 75360 32 2256
2258 0 592192 268000 75360 45 2257
2259 0 593696 268416 75560 51 2252
2260 0 593952 268384 75560 71 2259
2261 0 594176 268448 75560 80 2260
2262 0 594368 268640 75480 32 2261
2263 0 594624 268768 75440 71 2262
2264 0 594816 268832 75600 64 2263
2265 0 594944 268800 75760 51 2264
2266 0 594240 268352 75800 32 2261
2267 0 594336 268224 76000 51 2266
2268 0 594528 268032 75880 45 2267
2269 0 594688 267936 75680 75 2268
2270 0 593536 268832 75760 172 2251
2271 0 593760 268992 75680 128 2270
2272 0 593856 269248 75680 86 2271
2273 0 594048 269440 75640 32 2272
2274 0 594144 269696 75640 64 2273
2275 0 594304 269856 75760 71 2274
2276 0 594336 269888 75800 96 2275
2277 0 594112 269760 76200 32 2276
2278 0 593888 269696 76320 80 2277
2279 0 593728 269504 76400 64 2278
2280 0 593728 269472 76440 64 2279
2281 0 594496 270048 75920 75 2276
2282 0 594656 270208 76040 120 2281
2283 0 594784 270432 76040 124 2282
2284 0 594688 270656 75920 45 2283
2285 0 594496 270848 76000 45 2284
2286 0 594304 271008 76160 51 2285
2287 0 594144 271008 76360 32 2286
2288 0 593984 271008 76560 71 2287
2289 0 593952 271008 76840 81 2288
2290 0 593952 271072 76960 51 2289
2291 0 593376 268992 75560 75 2270
2292 0 593248 269184 75400 157 2291
2293 0 593216 269216 75360 181 2292
2294 0 592992 269088 75440 124 2293
2295 0 592736 269056 75520 80 2294
2296 0 592544 268896 75640 115 2295
2297 0 592352 268832 75480 86 2296
2298 0 592224 268896 75440 90 2297
2299 0 593248 269408 75160 122 2293
2300 0 593408 269600 75040 178 2299
2301 0 593440 269760 74840 108 2300
2302 0 593504 269824 74600 80 2301
2303 0 593504 269824 74560 90 2302
2304 0 593728 269664 74480 86 2303
2305 0 593888 269632 74280 45 2304
2306 0 594112 269760 74240 60 2305
2307 0 594336 269856 74120 32 2306
2308 0 594464 269856 73960 32 2307
2309 0 593504 269920 74320 86 2303
2310 0 593344 269920 74120 40 2309
2311 0 593120 269824 73960 90 2310
2312 0 592864 269792 73960 60 2311
2313 0 592608 269696 73960 51 2312
2314 0 592384 269536 73960 81 2313
2315 0 592192 269376 73920 60 2314
2316 0 591936 269280 73880 120 2315
2317 0 591744 269088 73800 81 2316
2318 0 591488 268992 73760 45 2317
2319 0 591456 268992 73760 40 2318
2320 0 593664 265984 77960 153 2202
2321 0 593824 265792 77880 168 2320
2322 0 593952 265568 77800 163 2321
2323 0 594112 265440 77640 135 2322
2324 0 594272 265312 77480 175 2323
2325 0 594368 265152 77280 108 2324
2326 0 594496 265024 77120 175 2325
2327 0 594688 265216 77160 124 2326
2328 0 594880 265408 77160 71 2327
2329 0 595072 265600 77080 71 2328
2330 0 595200 265728 77040 75 2329
2331 0 595072 265888 77240 60 2330
2332 0 594880 266080 77320 60 2331
2333 0 594752 266304 77360 40 2332
2334 0 594720 266560 77320 40 2333
2335 0 594816 266720 77320 75 2334
2336 0 595360 265792 76840 51 2330
2337 0 595488 265888 76640 75 2336
2338 0 595584 266016 76400 45 2337
2339 0 595648 266176 76200 81 2338
2340 0 595744 266336 76000 51 2339
2341 0 595872 266208 75520 32 2340
2342 0 595936 266528 76000 32 2340
2343 0 595904 266752 75880 32 2342
2344 0 595808 266816 75640 81 2343
2345 0 595744 266912 75400 90 2344
2346 0 595744 266944 75120 71 2345
2347 0 595648 266848 74920 32 2346
2348 0 594592 264768 77040 160 2326
2349 0 594688 264512 77000 150 2348
2350 0 594688 264288 76840 81 2349
2351 0 594688 264032 76800 102 2350
2352 0 594688 263776 76680 175 2351
2353 0 594624 263584 76600 245 2352
2354 0 594432 263744 76640 91 2353
2355 0 594240 263872 76480 153 2354
2356 0 594048 264064 76440 64 2355
2357 0 593856 264224 76280 86 2356
2358 0 593696 264384 76160 75 2357
2359 0 593504 264576 76080 32 2358
2360 0 593280 264672 75920 40 2359
2361 0 593216 264832 75720 60 2360
2362 0 593344 264960 75520 64 2361
2363 0 593504 265024 75320 64 2362
2364 0 593664 264992 75120 51 2363
2365 0 593888 264864 75120 45 2364
2366 0 594080 264704 75240 75 2365
2367 0 594176 264608 75320 51 2366
2368 0 594528 263328 76560 244 2353
2369 0 594304 263200 76440 221 2368
2370 0 594112 263008 76360 163 2369
2371 0 593920 263200 76480 137 2370
2372 0 593760 263392 76560 45 2371
2373 0 593600 263552 76680 71 2372
2374 0 593376 263616 76800 81 2373
2375 0 593216 263616 77000 32 2374
2376 0 592992 263552 77120 91 2375
2377 0 592736 263424 77160 60 2376
2378 0 592608 263296 77320 122 2377
2379 0 592416 263456 77240 143 2378
2380 0 592224 263648 77160 51 2379
2381 0 592000 263776 77000 101 2380
2382 0 591968 263936 76800 71 2381
2383 0 591936 264128 76640 120 2382
2384 0 591936 264192 76600 98 2383
2385 0 592448 263136 77160 86 2378
2386 0 592256 262944 77120 135 2385
2387 0 592000 262816 77120 139 2386
2388 0 591808 262624 77120 120 2387
2389 0 591744 262560 77200 122 2388
2390 0 591552 262368 77240 45 2389
2391 0 591360 262176 77280 75 2390
2392 0 591136 262016 77280 51 2391
2393 0 590944 261952 77320 86 2392
2394 0 591712 262656 77480 104 2389
2395 0 591616 262720 77720 176 2394
2396 0 591456 262656 77920 160 2395
2397 0 591264 262496 78080 51 2396
2398 0 591200 262240 78120 32 2397
2399 0 591232 262144 78120 32 2398
2400 0 594144 262784 76200 172 2370
2401 0 594016 262624 76000 189 2400
2402 0 594016 262368 75920 172 2401
2403 0 594080 262176 75760 163 2402
2404 0 594112 262112 75520 51 2403
2405 0 594112 262080 75320 204 2404
2406 0 594336 261952 75320 156 2405
2407 0 594496 261824 75320 168 2406
2408 0 594432 261760 75600 178 2407
2409 0 594432 261728 75640 176 2408
2410 0 594432 261472 75680 156 2409
2411 0 594400 261312 75880 140 2410
2412 0 594400 261184 76120 122 2411
2413 0 594496 261184 76360 51 2412
2414 0 594432 261152 76560 60 2413
2415 0 594496 261824 75880 140 2409
2416 0 594624 261824 76120 98 2415
2417 0 594720 261760 76360 80 2416
2418 0 594848 261696 76600 115 2417
2419 0 594848 261728 76720 124 2418
2420 0 594752 261792 75320 141 2407
2421 0 595008 261824 75360 150 2420
2422 0 595264 261920 75400 150 2421
2423 0 595360 261920 75400 153 2422
2424 0 595424 261664 75400 102 2423
2425 0 595424 261408 75320 156 2424
2426 0 595296 261216 75200 178 2425
2427 0 595360 261056 75000 98 2426
2428 0 595424 260896 74800 60 2427
2429 0 595424 260800 74680 75 2428
2430 0 595424 261984 75400 139 2423
2431 0 595456 262048 75120 64 2430
2432 0 595392 262240 74960 32 2431
2433 0 595232 262432 74880 96 2432
2434 0 595232 262560 74880 102 2433
2435 0 595648 262144 75400 86 2430
2436 0 595872 262304 75520 81 2435
2437 0 596032 262464 75680 51 2436
2438 0 596256 262560 75800 60 2437
2439 0 596416 262688 75960 75 2438
2440 0 596672 262784 75960 60 2439
2441 0 596800 262880 75960 40 2440
2442 0 594080 262080 75040 189 2405
2443 0 593856 262240 75080 160 2442
2444 0 593696 262432 75000 107 2443
2445 0 593600 262656 74880 75 2444
2446 0 593536 262816 74800 60 2445
2447 0 593728 263008 74800 40 2446
2448 0 593984 263104 74800 60 2447
2449 0 594240 263200 74800 80 2448
2450 0 594304 263200 74800 80 2449
2451 0 593376 262976 74680 75 2446
2452 0 593280 263200 74560 51 2451
2453 0 593248 263456 74480 102 2452
2454 0 593152 263552 74360 51 2453
2455 0 593984 261952 74840 176 2442
2456 0 593984 261824 74680 190 2455
2457 0 593824 261632 74760 175 2456
2458 0 593824 261440 74960 71 2457
2459 0 593664 261312 75120 32 2458
2460 0 593408 261408 75160 40 2459
2461 0 593376 261440 75160 45 2460
2462 0 594048 261888 74440 148 2456
2463 0 594112 261888 74360 156 2462
2464 0 594240 262144 74320 60 2463
2465 0 594240 262368 74120 64 2464
2466 0 594336 262560 73920 60 2465
2467 0 594432 262752 73720 64 2466
2468 0 594496 262912 73520 71 2467
2469 0 594464 263008 73280 81 2468
2470 0 594528 262976 73000 51 2469
2471 0 594560 262912 72760 60 2470
2472 0 594688 262880 72520 60 2471
2473 0 594880 262848 72320 60 2472
2474 0 595040 262688 72160 51 2473
2475 0 595200 262560 71960 60 2474
2476 0 595392 262400 71920 71 2475
2477 0 595488 262176 72000 75 2476
2478 0 595520 261952 72160 75 2477
2479 0 595712 261984 72320 64 2478
2480 0 595968 262048 72240 60 2479
2481 0 596192 262176 72240 51 2480
2482 0 596384 262336 72120 108 2481
2483 0 596448 262592 72080 51 2482
2484 0 596384 262848 72080 40 2483
2485 0 596256 263072 72080 40 2484
2486 0 596032 263200 72080 51 2485
2487 0 596000 263232 72080 60 2486
2488 0 594112 261632 74280 102 2463
2489 0 594144 261408 74160 128 2488
2490 0 594272 261152 74080 166 2489
2491 0 594304 261088 73840 160 2490
2492 0 594304 261088 73760 164 2491
2493 0 594496 261280 73760 124 2492
2494 0 594752 261344 73720 96 2493
2495 0 595008 261344 73720 64 2494
2496 0 595232 261280 73600 60 2495
2497 0 595488 261248 73600 75 2496
2498 0 595744 261248 73680 90 2497
2499 0 596000 261248 73800 96 2498
2500 0 596320 261216 73880 32 2499
2501 0 596576 261184 73840 32 2500
2502 0 596832 261120 73800 40 2501
2503 0 597056 261024 73720 81 2502
2504 0 597056 260800 73520 81 2503
2505 0 597184 260576 73520 32 2504
2506 0 597216 260448 73520 40 2505
2507 0 594144 261056 73640 189 2492
2508 0 594112 261312 73720 135 2507
2509 0 594080 261536 73560 134 2508
2510 0 594176 261664 73360 32 2509
2511 0 594304 261696 73120 45 2510
2512 0 594432 261568 72880 75 2511
2513 0 594656 261536 72760 51 2512
2514 0 593952 261024 73440 178 2507
2515 0 593760 260960 73280 154 2514
2516 0 593504 260960 73200 164 2515
2517 0 593312 260992 73240 115 2516
2518 0 593120 260800 72960 102 2517
2519 0 592960 260576 72920 75 2518
2520 0 592768 260384 72880 104 2519
2521 0 592704 260128 72920 86 2520
2522 0 592512 259968 73000 91 2521
2523 0 592416 259808 73200 102 2522
2524 0 592256 259808 73400 143 2523
2525 0 592096 259680 73600 128 2524
2526 0 591936 259552 73800 75 2525
2527 0 591680 259488 73840 71 2526
2528 0 591488 259392 73680 60 2527
2529 0 591488 259264 73480 101 2528
2530 0 591392 259168 73240 51 2529
2531 0 591232 259072 73040 71 2530
2532 0 591168 259072 72960 64 2531
2533 0 591648 259008 73800 32 2529
2534 0 591424 258848 73920 32 2533
2535 0 591296 258784 74160 90 2534
2536 0 591072 258848 74320 128 2535
2537 0 590816 258880 74360 80 2536
2538 0 590560 258944 74360 32 2537
2539 0 590336 259040 74440 51 2538
2540 0 590080 258944 74520 81 2539
2541 0 590016 258912 74600 60 2540
2542 0 593088 261152 73280 154 2517
2543 0 592864 261280 73280 178 2542
2544 0 592608 261312 73200 122 2543
2545 0 592416 261344 73040 107 2544
2546 0 592160 261312 73000 108 2545
2547 0 591904 261312 72960 104 2546
2548 0 591680 261440 72960 124 2547
2549 0 591424 261504 72960 91 2548
2550 0 591264 261504 72960 80 2549
2551 0 591008 261472 73040 60 2550
2552 0 590816 261408 73240 60 2551
2553 0 590656 261408 73440 60 2552
2554 0 590432 261312 73560 81 2553
2555 0 590400 261312 73560 86 2554
2556 0 590400 261248 73840 60 2555
2557 0 590240 261216 74040 60 2556
2558 0 590112 261280 74280 60 2557
2559 0 590144 261344 73520 75 2555
2560 0 589952 261248 73360 45 2559
2561 0 589920 261056 73200 32 2560
2562 0 589920 260832 73080 32 2561
2563 0 589856 260640 72920 81 2562
2564 0 589856 260384 72920 51 2563
2565 0 589920 260128 72920 96 2564
2566 0 589920 259904 72800 71 2565
2567 0 589824 259648 72880 81 2566
2568 0 589792 259392 72920 60 2567
2569 0 589760 259200 73120 32 2568
2570 0 589760 259136 73160 32 2569
2571 0 591264 261728 73120 71 2550
2572 0 591296 261888 73320 32 2571
2573 0 591328 262112 73440 51 2572
2574 0 591424 262368 73440 45 2573
2575 0 591296 262592 73480 32 2574
2576 0 591104 262656 73680 32 2575
2577 0 591008 262592 73920 60 2576
2578 0 590848 262432 74080 71 2577
2579 0 590720 262272 74280 45 2578
2580 0 590624 262112 74520 75 2579
2581 0 590496 261952 74680 71 2580
2582 0 590272 261792 74680 60 2581
2583 0 590016 261728 74680 45 2582
2584 0 589792 261696 74560 64 2583
2585 0 589568 261696 74440 51 2584
2586 0 589408 261696 74240 102 2585
2587 0 589248 261504 74080 60 2586
2588 0 589184 261376 74080 51 2587
2589 0 589280 273408 83480 139 1114
2590 0 589472 273600 83520 86 2589
2591 0 589728 273696 83480 134 2590
2592 0 589984 273696 83480 80 2591
2593 0 590240 273728 83480 80 2592
2594 0 590368 273952 83440 40 2593
2595 0 590336 274208 83400 51 2594
2596 0 590816 274400 83440 32 2595
2597 0 590976 274208 83400 96 2596
2598 0 591232 274112 83400 120 2597
2599 0 591488 274112 83400 150 2598
2600 0 591744 274048 83400 178 2599
2601 0 591968 274176 83440 160 2600
2602 0 592192 274272 83520 178 2601
2603 0 592416 274400 83600 200 2602
2604 0 592640 274592 83600 160 2603
2605 0 592832 274752 83680 160 2604
2606 0 593088 274816 83720 190 2605
2607 0 593344 274912 83760 164 2606
2608 0 593568 275040 83800 156 2607
2609 0 593824 275168 83840 107 2608
2610 0 594080 275200 83920 120 2609
2611 0 594336 275200 83960 124 2610
2612 0 594592 275200 83960 80 2611
2613 0 594848 275200 83960 80 2612
2614 0 595104 275264 83880 120 2613
2615 0 595264 275424 83800 80 2614
2616 0 595104 275616 83760 51 2615
2617 0 595040 275808 83680 80 2616
2618 0 595200 275968 83560 40 2617
2619 0 595424 276096 83480 45 2618
2620 0 595616 276288 83360 32 2619
2621 0 595744 276352 83080 32 2620
2622 0 595776 276384 83080 32 2621
2623 0 594848 276000 83640 102 2617
2624 0 594752 276256 83560 86 2623
2625 0 594752 276512 83480 80 2624
2626 0 594752 276768 83480 80 2625
2627 0 594592 276928 83440 75 2626
2628 0 594368 277088 83440 40 2627
2629 0 594208 277120 83440 86 2628
2630 0 594048 276896 83400 60 2629
2631 0 593920 276672 83360 32 2630
2632 0 593728 276512 83320 40 2631
2633 0 594016 277312 83480 32 2629
2634 0 593824 277504 83520 32 2633
2635 0 593600 277632 83600 96 2634
2636 0 593376 277760 83720 102 2635
2637 0 593184 277952 83760 75 2636
2638 0 592960 278080 83760 107 2637
2639 0 592768 278272 83760 91 2638
2640 0 592576 278464 83760 164 2639
2641 0 592480 278624 83880 175 2640
2642 0 592512 278656 83880 197 2641
2643 0 592672 278720 84080 81 2642
2644 0 592896 278784 84200 71 2643
2645 0 593120 278848 84360 81 2644
2646 0 593248 278880 84400 86 2645
2647 0 592640 278752 83640 115 2642
2648 0 592800 278912 83520 40 2647
2649 0 592960 279040 83360 64 2648
2650 0 593216 278976 83280 51 2649
2651 0 593472 278976 83320 75 2650
2652 0 593728 278976 83360 40 2651
2653 0 593984 278976 83360 40 2652
2654 0 594240 279040 83360 60 2653
2655 0 594496 279104 83360 75 2654
2656 0 595520 279296 83240 32 2655
2657 0 595552 279264 83240 32 2656
2658 0 592224 278720 83920 163 2641
2659 0 592000 278816 84000 124 2658
2660 0 591744 278752 84120 226 2659
2661 0 591584 278944 84200 186 2660
2662 0 591520 279200 84200 128 2661
2663 0 591424 279456 84200 91 2662
2664 0 591328 279712 84240 143 2663
2665 0 591104 279872 84160 64 2664
2666 0 591072 279904 84160 32 2665
2667 0 591360 278848 84120 96 2661
2668 0 591104 278848 84160 178 2667
2669 0 590848 278816 84120 186 2668
2670 0 590592 278912 84160 86 2669
2671 0 590336 278976 84160 32 2670
2672 0 590208 278976 84080 51 2671
2673 0 589952 278976 84080 40 2672
2674 0 589696 279040 84080 148 2673
2675 0 589440 279040 84080 124 2674
2676 0 589184 279008 84080 139 2675
2677 0 588928 278944 84040 80 2676
2678 0 588672 278944 84040 124 2677
2679 0 588480 279008 83880 91 2678
2680 0 588416 279040 83880 81 2679
2681 0 590208 279136 83880 40 2672
2682 0 590208 279360 83760 75 2681
2683 0 590112 279584 83880 128 2682
2684 0 590272 279808 83960 32 2683
2685 0 590496 279936 84080 80 2684
2686 0 590656 280096 84200 75 2685
2687 0 590816 280320 84240 98 2686
2688 0 591008 280512 84280 86 2687
2689 0 591264 280640 84360 98 2688
2690 0 591488 280704 84520 60 2689
2691 0 591712 280800 84640 81 2690
2692 0 591968 280896 84680 102 2691
2693 0 592224 280928 84720 120 2692
2694 0 592480 280992 84760 120 2693
2695 0 592704 281152 84840 157 2694
2696 0 592960 281184 84840 102 2695
2697 0 593088 281152 84840 104 2696
2698 0 593120 281024 85080 96 2697
2699 0 593216 280896 85320 96 2698
2700 0 593280 280672 85160 45 2699
2701 0 593344 281152 84840 51 2697
2702 0 593600 281248 84840 86 2701
2703 0 593568 281408 85040 32 2702
2704 0 593376 281568 85120 81 2703
2705 0 593120 281664 85000 71 2704
2706 0 593088 281728 84800 64 2705
2707 0 593632 281248 84840 80 2702
2708 0 593856 281344 84720 71 2707
2709 0 594048 281472 84560 60 2708
2710 0 594272 281504 84520 45 2709
2711 0 593696 281088 85040 75 2707
2712 0 593856 280896 85120 90 2711
2713 0 593952 280832 85360 163 2712
2714 0 594112 280832 85480 102 2713
2715 0 594752 277088 83320 107 2627
2716 0 594912 277280 83160 108 2715
2717 0 595136 277408 83080 153 2716
2718 0 595296 277536 82920 240 2717
2719 0 595296 277536 82840 224 2718
2720 0 595488 277600 82680 202 2719
2721 0 595520 277760 82480 197 2720
2722 0 595616 277952 82320 157 2721
2723 0 595808 278144 82320 75 2722
2724 0 596032 278336 82280 75 2723
2725 0 596256 278432 82200 102 2724
2726 0 596512 278496 82200 107 2725
2727 0 596704 278656 82080 104 2726
2728 0 596896 278688 81920 131 2727
2729 0 597088 278880 81840 40 2728
2730 0 597248 279072 81760 51 2729
2731 0 597440 279264 81840 32 2730
2732 0 597568 279424 82000 45 2731
2733 0 597088 279584 82520 101 2732
2734 0 597120 279648 82560 104 2733
2735 0 595168 277600 82600 32 2719
2736 0 595008 277696 82400 64 2735
2737 0 594816 277728 82240 51 2736
2738 0 594720 277696 82120 40 2737
2739 0 594784 277664 81880 32 2738
2740 0 594944 277632 81680 101 2739
2741 0 595168 277536 81560 115 2740
2742 0 595392 277472 81400 96 2741
2743 0 595616 277440 81280 64 2742
2744 0 595744 277568 81200 60 2743
2745 0 595936 277408 81120 81 2744
2746 0 596128 277344 80960 101 2745
2747 0 596352 277248 80800 134 2746
2748 0 596576 277184 80680 143 2747
2749 0 596832 277056 80680 140 2748
2750 0 597088 276992 80640 120 2749
2751 0 597344 277024 80760 75 2750
2752 0 597600 277024 80800 64 2751
2753 0 597856 277024 80760 75 2752
2754 0 598048 276896 80640 60 2753
2755 0 598272 276768 80560 32 2754
2756 0 598272 276544 80560 32 2755
2757 0 595936 277760 81200 45 2744
2758 0 596128 277952 81200 98 2757
2759 0 596128 278176 81040 81 2758
2760 0 596224 278304 80880 156 2759
2761 0 596064 278464 80720 64 2760
2762 0 595904 278496 80480 122 2761
2763 0 595680 278528 80360 81 2762
2764 0 595424 278560 80360 108 2763
2765 0 595168 278624 80360 60 2764
2766 0 594944 278784 80360 60 2765
2767 0 594784 278912 80560 64 2766
2768 0 594624 279072 80680 45 2767
2769 0 594528 279200 80880 32 2768
2770 0 594464 279360 81120 64 2769
2771 0 594464 279392 81160 45 2770
2772 0 596416 278432 80720 81 2760
2773 0 596576 278464 80520 60 2772
2774 0 596736 278528 80320 51 2773
2775 0 596896 278688 80200 40 2774
2776 0 597120 278816 80200 80 2775
2777 0 597376 278944 80200 75 2776
2778 0 597568 279136 80200 81 2777
2779 0 597696 279360 80280 75 2778
2780 0 597824 279584 80320 98 2779
2781 0 597888 279808 80440 86 2780
2782 0 598080 279936 80560 71 2781
2783 0 598272 279904 80760 64 2782
2784 0 598368 279776 81000 98 2783
2785 0 598464 279552 81120 60 2784
2786 0 598496 279296 81160 91 2785
2787 0 598368 279040 81160 45 2786
2788 0 598176 278848 81040 51 2787
2789 0 598080 278624 80960 45 2788
2790 0 598080 278496 80960 60 2789
2791 0 594464 277600 82120 96 2738
2792 0 594240 277472 82120 101 2791
2793 0 594016 277312 82040 98 2792
2794 0 593792 277184 82040 101 2793
2795 0 593568 277056 82040 80 2794
2796 0 593376 276864 82040 86 2795
2797 0 593344 276832 82000 75 2796
2798 0 593120 276928 82120 32 2797
2799 0 592896 276928 82280 51 2798
2800 0 592672 277056 82400 32 2799
2801 0 592480 277248 82440 64 2800
2802 0 592288 277440 82400 32 2801
2803 0 592096 277568 82240 51 2802
2804 0 591872 277600 82120 81 2803
2805 0 591648 277568 82000 75 2804
2806 0 591680 276864 82320 32 2805
2807 0 591616 276608 82320 40 2806
2808 0 591488 276384 82360 86 2807
2809 0 591520 276128 82360 51 2808
2810 0 591584 275872 82240 51 2809
2811 0 591616 275616 82240 40 2810
2812 0 591616 275392 82080 75 2811
2813 0 591552 275424 81800 51 2812
2814 0 591392 275360 81600 101 2813
2815 0 591488 275392 81360 90 2814
2816 0 591488 275488 81120 45 2815
2817 0 593248 276736 81880 40 2797
2818 0 593408 276608 81680 51 2817
2819 0 593568 276608 81480 45 2818
2820 0 593792 276608 81360 90 2819
2821 0 593952 276576 81160 64 2820
2822 0 594208 276544 81080 91 2821
2823 0 594464 276480 81000 120 2822
2824 0 594624 276320 80880 102 2823
2825 0 594720 276096 80760 81 2824
2826 0 594880 275936 80560 98 2825
2827 0 594976 275552 80840 32 2826
2828 0 594912 275424 81080 64 2827
2829 0 595072 275264 81200 71 2828
2830 0 595264 275072 81280 80 2829
2831 0 595296 274848 81400 51 2830
2832 0 595328 274592 81520 75 2831
2833 0 595168 274400 81560 51 2832
2834 0 595104 274144 81520 75 2833
2835 0 595296 273952 81520 45 2834
2836 0 595296 273696 81400 45 2835
2837 0 595136 273536 81240 60 2836
2838 0 594944 273376 81200 60 2837
2839 0 594880 273344 81200 71 2838
2840 0 593056 276544 81920 60 2817
2841 0 592864 276352 81960 80 2840
2842 0 592800 276096 82000 86 2841
2843 0 592800 275840 82080 108 2842
2844 0 592800 275584 82120 102 2843
2845 0 592832 275360 82160 107 2844
2846 0 593088 275360 82200 40 2845
2847 0 593344 275424 82200 51 2846
2848 0 593568 275552 82240 60 2847
2849 0 593792 275712 82240 60 2848
2850 0 593984 275936 82240 60 2849
2851 0 594112 276128 82080 60 2850
2852 0 594144 276288 81840 32 2851
2853 0 594176 276320 81600 64 2852
2854 0 592832 275104 82240 51 2845
2855 0 592832 274848 82320 107 2854
2856 0 592832 274656 82520 107 2855
2857 0 592896 274400 82600 75 2856
2858 0 592928 274144 82600 51 2857
2859 0 592960 273888 82560 104 2858
2860 0 592960 273632 82640 75 2859
2861 0 592960 273408 82800 80 2860
2862 0 592960 273152 82880 51 2861
2863 0 592928 272896 82880 40 2862
2864 0 592768 272672 83000 32 2863
2865 0 592512 272608 83040 32 2864
2866 0 592032 271872 83280 172 2865
2867 0 592128 271648 83360 40 2866
2868 0 592224 271424 83280 32 2867
2869 0 592352 271232 83120 81 2868
2870 0 592480 271168 83120 96 2869
2871 0 591776 271936 83320 160 2866
2872 0 591520 271936 83320 163 2871
2873 0 591264 271840 83320 128 2872
2874 0 591008 271744 83320 64 2873
2875 0 590880 271552 83520 107 2874
2876 0 590816 271488 83560 163 2875
2877 0 590624 271680 83480 81 2876
2878 0 590464 271744 83280 101 2877
2879 0 590272 271904 83200 51 2878
2880 0 590016 271968 83120 51 2879
2881 0 590848 271104 83600 164 2876
2882 0 591104 271168 83680 120 2881
2883 0 591360 271264 83680 96 2882
2884 0 591616 271264 83640 120 2883
2885 0 591808 271232 83560 102 2884
2886 0 595456 275232 83800 120 2615
2887 0 595648 275040 83800 101 2886
2888 0 595904 275040 83720 181 2887
2889 0 596128 275136 83600 172 2888
2890 0 596384 275168 83560 124 2889
2891 0 596640 275168 83520 128 2890
2892 0 596896 275168 83440 153 2891
2893 0 597152 275168 83360 136 2892
2894 0 597376 275200 83200 156 2893
2895 0 597632 275232 83120 150 2894
2896 0 597856 275200 82960 178 2895
2897 0 598112 275168 82880 120 2896
2898 0 598368 275168 82840 150 2897
2899 0 598592 275200 82720 172 2898
2900 0 598816 275200 82560 200 2899
2901 0 599072 275168 82520 181 2900
2902 0 599328 275136 82480 175 2901
2903 0 599584 275136 82480 153 2902
2904 0 599840 275168 82480 135 2903
2905 0 600096 275264 82440 150 2904
2906 0 600320 275296 82320 120 2905
2907 0 600544 275424 82160 140 2906
2908 0 600608 275424 82080 153 2907
2909 0 600608 275232 81880 71 2908
2910 0 600608 275040 81720 40 2909
2911 0 600896 274944 82000 32 2910
2912 0 600928 274912 82040 32 2911
2913 0 600608 274816 81560 81 2910
2914 0 600448 274656 81400 98 2913
2915 0 600256 274464 81360 107 2914
2916 0 600096 274240 81240 136 2915
2917 0 599904 274016 81240 197 2916
2918 0 599648 273920 81280 224 2917
2919 0 599392 273792 81280 175 2918
2920 0 599136 273664 81240 136 2919
2921 0 598912 273504 81200 186 2920
2922 0 598688 273408 81360 122 2921
2923 0 598496 273280 81520 189 2922
2924 0 598304 273088 81520 186 2923
2925 0 598112 272864 81480 175 2924
2926 0 597920 272672 81400 137 2925
2927 0 597760 272512 81280 98 2926
2928 0 597696 272480 81240 81 2927
2929 0 597504 272320 81280 115 2928
2930 0 597344 272160 81400 115 2929
2931 0 597152 271968 81480 122 2930
2932 0 596928 271808 81480 124 2931
2933 0 596672 271840 81520 120 2932
2934 0 596416 271872 81560 75 2933
2935 0 596160 271872 81560 71 2934
2936 0 595904 271872 81560 81 2935
2937 0 595648 271904 81560 40 2936
2938 0 595552 271904 81560 51 2937
2939 0 595360 272064 81440 40 2938
2940 0 595200 272288 81440 60 2939
2941 0 595072 272480 81600 32 2940
2942 0 594848 272608 81640 51 2941
2943 0 594592 272576 81640 96 2942
2944 0 594432 272448 81480 51 2943
2945 0 595552 270784 82040 32 2938
2946 0 594656 270336 81800 32 2945
2947 0 594432 270240 81720 40 2946
2948 0 594208 270144 81600 124 2947
2949 0 594208 269888 81480 98 2948
2950 0 594432 269728 81480 75 2949
2951 0 594688 269728 81480 124 2950
2952 0 594912 269568 81360 104 2951
2953 0 595008 269600 81360 120 2952
2954 0 595200 269408 81400 80 2953
2955 0 595392 269248 81280 60 2954
2956 0 595616 269184 81240 60 2955
2957 0 595104 269760 81160 60 2953
2958 0 595072 269856 80920 45 2957
2959 0 595008 269888 80840 32 2958
2960 0 597472 272512 81040 75 2928
2961 0 597280 272576 80880 60 2960
2962 0 597120 272544 80680 98 2961
2963 0 597120 272512 80400 115 2962
2964 0 597056 272352 80200 96 2963
2965 0 597056 272256 79960 81 2964
2966 0 597152 272096 79760 32 2965
2967 0 597184 271968 79600 45 2966
2968 0 596992 271776 79560 32 2967
2969 0 596832 271584 79480 32 2968
2970 0 596672 271392 79360 75 2969
2971 0 596480 271232 79320 64 2970
2972 0 596224 271168 79320 80 2971
2973 0 596000 271040 79320 71 2972
2974 0 595808 270848 79240 40 2973
2975 0 595616 270656 79120 75 2974
2976 0 595456 270656 78920 32 2975
2977 0 595232 270656 78720 81 2976
2978 0 595040 270720 78520 51 2977
2979 0 594848 270752 78320 60 2978
2980 0 594592 270752 78320 75 2979
2981 0 594496 270752 78320 32 2980
2982 0 597280 272128 79400 51 2967
2983 0 597376 272224 79400 60 2982
2984 0 597568 271872 79520 32 2983
2985 0 597664 271808 79440 32 2984
2986 0 597568 272384 79320 71 2983
2987 0 597792 272544 79240 75 2986
2988 0 597920 272800 79240 80 2987
2989 0 598080 273024 79160 60 2988
2990 0 598304 273152 79080 60 2989
2991 0 598528 273216 78960 32 2990
2992 0 598592 273472 78960 32 2991
2993 0 598656 273728 79040 40 2992
2994 0 598688 273984 79120 32 2993
2995 0 598688 274304 78760 64 2994
2996 0 598560 274208 78600 60 2995
2997 0 598784 274048 78600 51 2996
2998 0 599008 273920 78640 60 2997
2999 0 599264 273792 78600 51 2998
3000 0 599328 273792 78560 60 2999
3001 0 598336 274400 78600 32 2996
3002 0 598272 274656 78640 71 3001
3003 0 598080 274816 78520 128 3002
3004 0 597824 274816 78440 71 3003
3005 0 597632 274976 78320 80 3004
3006 0 597376 274912 78200 80 3005
3007 0 597152 274752 78160 71 3006
3008 0 596928 274656 78000 81 3007
3009 0 596864 274656 77920 98 3008
3010 0 596704 274560 78120 32 3009
3011 0 596480 274432 78160 80 3010
3012 0 596256 274272 78200 64 3011
3013 0 596224 274240 78200 45 3012
3014 0 596864 274656 77640 64 3009
3015 0 596864 274784 77400 60 3014
3016 0 596800 274752 77160 45 3015
3017 0 596640 274752 76960 40 3016
3018 0 596384 274720 76920 51 3017
3019 0 596192 274688 76760 45 3018
3020 0 596160 274656 76720 64 3019
3021 0 600864 275488 82040 156 2908
3022 0 601088 275488 81920 160 3021
3023 0 601344 275552 81800 148 3022
3024 0 601440 275648 81680 175 3023
3025 0 601248 275808 81800 124 3024
3026 0 601152 276064 81840 64 3025
3027 0 600960 276256 81840 45 3026
3028 0 600736 276416 81840 60 3027
3029 0 600544 276608 81920 60 3028
3030 0 600320 276800 81920 32 3029
3031 0 600128 276992 81880 60 3030
3032 0 599968 277184 81720 71 3031
3033 0 599936 277216 81720 71 3032
3034 0 601472 275680 81400 176 3024
3035 0 601536 275712 81160 208 3034
3036 0 601696 275744 80920 210 3035
3037 0 601920 275680 80800 224 3036
3038 0 602016 275648 80560 181 3037
3039 0 602080 275680 80480 207 3038
3040 0 602048 275520 80280 178 3039
3041 0 602208 275456 80080 178 3040
3042 0 602272 275424 79840 160 3041
3043 0 602208 275584 79600 186 3042
3044 0 602208 275744 79400 186 3043
3045 0 602208 275744 79240 190 3044
3046 0 601984 275744 79040 189 3045
3047 0 601728 275744 79040 166 3046
3048 0 601472 275744 79040 91 3047
3049 0 601216 275776 79040 81 3048
3050 0 600960 275840 79080 96 3049
3051 0 600736 275968 79080 64 3050
3052 0 600512 276096 79080 96 3051
3053 0 600320 276288 79080 102 3052
3054 0 600064 276320 79040 80 3053
3055 0 599808 276448 79040 40 3054
3056 0 599712 276608 79240 51 3055
3057 0 599712 276832 79400 75 3056
3058 0 599840 277056 79480 86 3057
3059 0 600032 277248 79480 80 3058
3060 0 600224 277440 79480 51 3059
3061 0 600384 277664 79480 40 3060
3062 0 600512 277920 79520 102 3061
3063 0 600544 278176 79480 75 3062
3064 0 600640 278432 79400 96 3063
3065 0 600672 278688 79360 71 3064
3066 0 600640 278944 79280 51 3065
3067 0 600672 279168 79160 81 3066
3068 0 600672 279424 79160 75 3067
3069 0 600672 279680 79160 81 3068
3070 0 600512 279872 79240 91 3069
3071 0 600384 280096 79280 80 3070
3072 0 600416 280352 79280 90 3071
3073 0 600416 280480 79280 64 3072
3074 0 602304 275680 79120 251 3045
3075 0 602272 275424 79080 160 3074
3076 0 602176 275232 78920 128 3075
3077 0 602176 274976 78920 120 3076
3078 0 602176 274720 78920 81 3077
3079 0 602176 274464 78920 175 3078
3080 0 602048 274304 79080 163 3079
3081 0 602048 274144 79320 163 3080
3082 0 601920 273952 79480 137 3081
3083 0 601856 273888 79480 108 3082
3084 0 602176 273472 79440 32 3083
3085 0 602144 273248 79960 32 3084
3086 0 601696 273728 79640 81 3083
3087 0 601568 273472 79680 90 3086
3088 0 601376 273280 79720 115 3087
3089 0 601280 273184 79720 120 3088
3090 0 601280 272928 79720 120 3089
3091 0 601344 272672 79640 98 3090
3092 0 601248 272512 79440 32 3091
3093 0 601088 272352 79320 32 3092
3094 0 600928 272192 79200 60 3093
3095 0 600992 273344 80640 32 3089
3096 0 600992 273312 80680 45 3095
3097 0 601664 273376 79000 75 3087
3098 0 601632 273568 78840 60 3097
3099 0 601632 273792 78680 32 3098
3100 0 601632 273920 78560 71 3099
3101 0 601632 273120 79040 51 3097
3102 0 601824 272960 79080 60 3101
3103 0 602016 272800 79160 40 3102
3104 0 602176 272576 79080 51 3103
3105 0 602400 272576 78920 60 3104
3106 0 602624 272704 78840 45 3105
3107 0 602688 272736 78840 32 3106
3108 0 602304 275776 78880 249 3074
3109 0 602208 275872 78640 226 3108
3110 0 602080 275776 78440 178 3109
3111 0 602048 275808 78160 120 3110
3112 0 602208 275808 77960 156 3111
3113 0 602336 275968 77760 181 3112
3114 0 602432 276096 77560 51 3113
3115 0 602464 276128 77440 80 3114
3116 0 602592 276224 77200 81 3115
3117 0 602592 276352 76960 32 3116
3118 0 602528 276512 76760 60 3117
3119 0 602464 276768 76760 32 3118
3120 0 602432 276960 76560 60 3119
3121 0 602336 277120 76360 60 3120
3122 0 602208 277248 76160 75 3121
3123 0 602080 277344 75920 60 3122
3124 0 602496 276384 77520 32 3115
3125 0 602624 276704 77280 32 3124
3126 0 603584 276544 77240 32 3125
3127 0 603776 276640 77400 107 3126
3128 0 604032 276640 77480 51 3127
3129 0 604288 276736 77480 80 3128
3130 0 604544 276832 77480 51 3129
3131 0 604736 277024 77440 51 3130
3132 0 604896 277248 77440 120 3131
3133 0 605024 277376 77400 128 3132
3134 0 604896 277632 77360 90 3133
3135 0 604736 277856 77400 75 3134
3136 0 604704 277888 77400 60 3135
3137 0 604480 277856 77560 64 3136
3138 0 604224 277824 77680 80 3137
3139 0 604032 277728 77840 32 3138
3140 0 603968 277760 77840 32 3139
3141 0 604640 278048 77200 60 3136
3142 0 604640 278208 76960 75 3141
3143 0 604640 278432 76840 51 3142
3144 0 604576 278656 76720 51 3143
3145 0 604448 278816 76560 96 3144
3146 0 604320 278752 76320 51 3145
3147 0 604320 278752 76040 32 3146
3148 0 604320 278592 75800 75 3147
3149 0 605152 277280 77400 172 3133
3150 0 605056 277056 77560 101 3149
3151 0 604992 276896 77760 102 3150
3152 0 604896 276672 77920 71 3151
3153 0 604800 276480 78120 64 3152
3154 0 604736 276320 78320 75 3153
3155 0 604640 276288 78480 32 3154
3156 0 605376 277376 77240 164 3149
3157 0 605504 277536 77080 168 3156
3158 0 605568 277632 76840 194 3157
3159 0 605632 277568 76600 202 3158
3160 0 605632 277632 76320 115 3159
3161 0 605632 277632 76040 143 3160
3162 0 605472 277632 75800 163 3161
3163 0 605504 277568 75560 115 3162
3164 0 605376 277600 75320 137 3163
3165 0 605376 277600 75040 75 3164
3166 0 605376 277696 74800 157 3165
3167 0 605344 277792 74560 135 3166
3168 0 605312 277952 74360 166 3167
3169 0 605344 278144 74200 137 3168
3170 0 605344 278272 73960 139 3169
3171 0 605440 278432 73760 131 3170
3172 0 605408 278496 73520 137 3171
3173 0 605152 278528 73440 64 3172
3174 0 605088 278784 73440 122 3173
3175 0 605120 278944 73280 81 3174
3176 0 602336 275680 80480 140 3039
3177 0 602592 275616 80400 108 3176
3178 0 602816 275552 80280 181 3177
3179 0 603040 275552 80160 175 3178
3180 0 603296 275648 80160 108 3179
3181 0 603552 275712 80160 160 3180
3182 0 603808 275680 80120 277 3181
3183 0 603904 275456 80040 248 3182
3184 0 604096 275328 79920 160 3183
3185 0 604256 275168 79720 71 3184
3186 0 604384 275008 79520 128 3185
3187 0 604544 274848 79320 175 3186
3188 0 604608 274720 79080 226 3187
3189 0 604736 274560 78920 226 3188
3190 0 604800 274368 78760 219 3189
3191 0 604864 274176 78600 194 3190
3192 0 604992 273984 78400 168 3191
3193 0 605152 273824 78280 185 3192
3194 0 605216 273664 78080 186 3193
3195 0 605280 273472 77920 163 3194
3196 0 605408 273280 77800 237 3195
3197 0 605536 273088 77600 237 3196
3198 0 605696 272928 77440 221 3197
3199 0 605728 272736 77280 234 3198
3200 0 605824 272576 77040 218 3199
3201 0 605856 272352 76880 178 3200
3202 0 605888 272192 76680 154 3201
3203 0 605888 272128 76600 186 3202
3204 0 606080 272224 76440 128 3203
3205 0 606240 272256 76240 98 3204
3206 0 606304 272288 76000 60 3205
3207 0 606336 272384 75760 81 3206
3208 0 606240 272384 75520 122 3207
3209 0 606208 272320 75280 131 3208
3210 0 606144 272192 75040 124 3209
3211 0 606144 272032 74840 90 3210
3212 0 606240 271872 74640 98 3211
3213 0 606368 271840 74400 131 3212
3214 0 606400 271840 74120 163 3213
3215 0 606400 271872 73840 96 3214
3216 0 606496 271872 73560 81 3215
3217 0 606656 271872 73360 81 3216
3218 0 606816 271936 73160 71 3217
3219 0 606912 272000 72920 122 3218
3220 0 607040 272000 72680 101 3219
3221 0 607040 272032 72520 71 3220
3222 0 605696 271968 76520 172 3203
3223 0 605472 271904 76360 156 3222
3224 0 605248 271872 76240 122 3223
3225 0 605152 271680 76080 212 3224
3226 0 605088 271424 76000 230 3225
3227 0 605088 271296 76000 221 3226
3228 0 604928 271296 75800 226 3227
3229 0 604864 271456 75600 229 3228
3230 0 604832 271552 75360 189 3229
3231 0 604768 271488 75120 131 3230
3232 0 604672 271456 74880 104 3231
3233 0 604512 271456 74640 75 3232
3234 0 604352 271424 74440 120 3233
3235 0 604128 271456 74280 81 3234
3236 0 603904 271456 74120 101 3235
3237 0 603680 271456 73920 96 3236
3238 0 603456 271424 73760 160 3237
3239 0 603296 271392 73560 120 3238
3240 0 603168 271456 73320 120 3239
3241 0 603168 271552 73080 96 3240
3242 0 603008 271680 72920 102 3241
3243 0 602784 271584 72760 160 3242
3244 0 602624 271744 72640 154 3243
3245 0 602656 271904 72440 136 3244
3246 0 602784 272096 72440 178 3245
3247 0 602688 272128 72160 115 3246
3248 0 602560 272064 71920 153 3247
3249 0 602368 272160 71760 107 3248
3250 0 602208 272320 71600 75 3249
3251 0 602112 272416 71560 32 3250
3252 0 602912 272160 72280 128 3246
3253 0 603040 272032 72080 81 3252
3254 0 603200 271840 72040 122 3253
3255 0 603264 271648 72200 40 3254
3256 0 603200 271552 72240 32 3255
3257 0 603040 272384 72240 101 3252
3258 0 603264 272512 72160 140 3257
3259 0 603392 272640 71960 164 3258
3260 0 603424 272672 71840 178 3259
3261 0 603456 272512 71600 178 3260
3262 0 603456 272416 71360 128 3261
3263 0 603360 272416 71120 134 3262
3264 0 603296 272512 70880 51 3263
3265 0 603296 272608 70760 45 3264
3266 0 603328 272864 71640 108 3260
3267 0 603200 273024 71440 75 3266
3268 0 603040 273152 71240 60 3267
3269 0 602816 273184 71120 51 3268
3270 0 602720 273280 70880 32 3269
3271 0 602560 273312 70640 45 3270
3272 0 602432 273472 70440 45 3271
3273 0 602400 273568 70320 60 3272
3274 0 603360 272480 72400 143 3258
3275 0 603552 272448 72600 98 3274
3276 0 603648 272512 72680 75 3275
3277 0 603776 272640 72720 81 3276
3278 0 603904 272768 72520 32 3277
3279 0 604064 272832 72320 71 3278
3280 0 604192 272960 72080 81 3279
3281 0 604288 273184 71960 80 3280
3282 0 603904 272800 72920 137 3277
3283 0 603840 272992 73080 102 3282
3284 0 603808 273248 73040 71 3283
3285 0 603776 273472 72880 75 3284
3286 0 603776 273728 72840 51 3285
3287 0 603776 273952 72800 32 3286
3288 0 603808 272288 72640 150 3276
3289 0 603872 272032 72560 164 3288
3290 0 603936 271968 72320 90 3289
3291 0 604160 271936 72160 101 3290
3292 0 604352 272064 71960 51 3291
3293 0 604512 272224 71760 102 3292
3294 0 604576 272288 71720 96 3293
3295 0 605088 271040 76040 226 3227
3296 0 604960 270784 76040 175 3295
3297 0 604768 270656 75920 197 3296
3298 0 604576 270464 75920 203 3297
3299 0 604448 270240 75800 202 3298
3300 0 604288 270048 75680 164 3299
3301 0 604160 269824 75680 181 3300
3302 0 604064 269568 75760 200 3301
3303 0 603968 269344 75840 175 3302
3304 0 603872 269120 75920 104 3303
3305 0 603712 268928 75960 160 3304
3306 0 603648 268672 75960 108 3305
3307 0 603456 268480 75960 120 3306
3308 0 603424 268224 75960 120 3307
3309 0 603360 268032 75800 134 3308
3310 0 603328 267840 75640 139 3309
3311 0 603264 267616 75520 124 3310
3312 0 603264 267360 75520 120 3311
3313 0 603360 267136 75360 98 3312
3314 0 603424 267008 75120 128 3313
3315 0 603424 266848 74880 131 3314
3316 0 603392 266752 74640 96 3315
3317 0 603392 266656 74360 148 3316
3318 0 603488 266528 74160 150 3317
3319 0 603552 266368 73920 178 3318
3320 0 603712 266304 73720 122 3319
3321 0 603776 266304 73440 75 3320
3322 0 603808 266272 73160 128 3321
3323 0 603936 266144 72960 140 3322
3324 0 604000 266144 72680 122 3323
3325 0 604064 266208 72440 122 3324
3326 0 604096 266272 72160 71 3325
3327 0 604096 266432 71920 140 3326
3328 0 604192 266624 71720 206 3327
3329 0 604224 266720 71480 172 3328
3330 0 604128 266752 71240 164 3329
3331 0 603968 266752 71040 200 3330
3332 0 603904 266816 70800 181 3331
3333 0 604064 266944 70640 163 3332
3334 0 603904 266944 70400 148 3333
3335 0 603840 266944 70240 98 3334
3336 0 603616 266816 70240 91 3335
3337 0 603456 266752 70040 32 3336
3338 0 603360 266784 69800 32 3337
3339 0 603264 266816 69560 91 3338
3340 0 603168 266816 69280 96 3339
3341 0 602976 266848 69080 98 3340
3342 0 602752 266848 68960 81 3341
3343 0 602592 266848 68760 60 3342
3344 0 602432 266816 68560 71 3343
3345 0 602336 266816 68320 45 3344
3346 0 602144 266944 67760 60 3345
3347 0 601984 267104 67840 102 3346
3348 0 602080 267360 67840 75 3347
3349 0 602080 267616 67880 51 3348
3350 0 602112 267840 67880 60 3349
3351 0 601792 266944 67760 120 3347
3352 0 601728 266880 67720 120 3351
3353 0 601632 266752 67920 136 3352
3354 0 601536 266528 68080 101 3353
3355 0 601472 266304 68200 115 3354
3356 0 601344 266144 68360 160 3355
3357 0 601280 265888 68400 80 3356
3358 0 601472 265856 68600 81 3357
3359 0 601632 265824 68760 91 3358
3360 0 601568 266752 67520 71 3352
3361 0 601440 266560 67360 108 3360
3362 0 601280 266400 67160 32 3361
3363 0 601152 266400 67080 32 3362
3364 0 600960 266240 67120 81 3363
3365 0 600768 266048 67080 71 3364
3366 0 600704 265792 67040 40 3365
3367 0 600704 265728 67040 32 3366
3368 0 601024 266592 66960 51 3363
3369 0 601024 266752 66760 71 3368
3370 0 600864 266912 66560 120 3369
3371 0 600736 267072 66360 128 3370
3372 0 600736 267168 66280 163 3371
3373 0 600960 267328 66320 214 3372
3374 0 601184 267456 66400 237 3373
3375 0 601216 267712 66400 200 3374
3376 0 601120 267904 66240 150 3375
3377 0 601088 268064 66040 40 3376
3378 0 601056 268224 66000 75 3377
3379 0 600672 267232 66240 108 3372
3380 0 600448 267072 66240 75 3379
3381 0 600192 266944 66240 51 3380
3382 0 600064 266944 66160 75 3381
3383 0 600512 267392 66080 122 3379
3384 0 600320 267424 65920 120 3383
3385 0 600128 267456 65760 98 3384
3386 0 599904 267424 65600 71 3385
3387 0 599712 267328 65440 90 3386
3388 0 599520 267296 65360 40 3387
3389 0 604000 267072 70080 75 3335
3390 0 604064 267232 69880 128 3389
3391 0 604096 267264 69600 75 3390
3392 0 604128 267392 69360 75 3391
3393 0 604160 267584 69200 98 3392
3394 0 604256 267840 69120 86 3393
3395 0 604352 268064 69000 102 3394
3396 0 604352 268192 68840 153 3395
3397 0 604576 268064 68800 81 3396
3398 0 604768 267872 68720 120 3397
3399 0 604960 267712 68560 75 3398
3400 0 605120 267648 68320 81 3399
3401 0 605184 267648 68040 98 3400
3402 0 605216 267520 67800 104 3401
3403 0 605184 267296 67680 80 3402
3404 0 605152 267072 67560 102 3403
3405 0 605159.56 266917.06 67480 114 3404
3406 0 605152 266848 67440 120 3405
3407 0 605280 266688 67240 86 3406
3408 0 605504 266656 67120 75 3407
3409 0 605728 266688 67000 75 3408
3410 0 605920 266848 66920 51 3409
3411 0 606144 266976 66800 80 3410
3412 0 606400 267008 66720 81 3411
3413 0 606432 267040 66680 91 3412
3414 0 606528 267168 66440 60 3413
3415 0 606464 267328 66200 32 3414
3416 0 606400 267552 66040 64 3415
3417 0 606400 267616 66000 64 3416
3418 0 606624 266912 66840 32 3413
3419 0 606784 266720 66920 40 3418
3420 0 606912 266496 67000 40 3419
3421 0 606944 266240 67080 40 3420
3422 0 607008 266016 67200 75 3421
3423 0 607168 265856 67320 86 3422
3424 0 607360 265728 67400 32 3423
3425 0 607264 265504 67480 40 3424
3426 0 607040 265344 67480 45 3425
3427 0 606848 265152 67560 45 3426
3428 0 606688 264960 67520 45 3427
3429 0 606464 264832 67520 40 3428
3430 0 606336 264736 67440 51 3429
3431 0 607616 265728 67320 51 3424
3432 0 607872 265792 67360 80 3431
3433 0 608064 265984 67320 64 3432
3434 0 608288 266112 67360 51 3433
3435 0 608544 266176 67400 51 3434
3436 0 608736 266368 67480 51 3435
3437 0 604352 268448 68800 166 3396
3438 0 604288 268704 68720 176 3437
3439 0 604224 268800 68680 178 3438
3440 0 604128 268928 68920 71 3439
3441 0 604256 269088 69080 32 3440
3442 0 604384 268960 69280 32 3441
3443 0 604544 268864 69480 128 3442
3444 0 604768 268832 69600 98 3443
3445 0 604800 268800 69640 71 3444
3446 0 604160 268992 68520 163 3439
3447 0 603968 269152 68440 128 3446
3448 0 603840 269248 68440 156 3447
3449 0 603616 269248 68440 206 3448
3450 0 603648 269152 68200 150 3449
3451 0 603648 268896 68200 32 3450
3452 0 603648 268672 68320 40 3451
3453 0 603648 268576 68400 71 3452
3454 0 603488 269472 68520 175 3449
3455 0 603616 269568 68720 128 3454
3456 0 603744 269664 68920 32 3455
3457 0 603904 269600 69120 45 3456
3458 0 604256 269600 68920 32 3457
3459 0 603936 269536 69400 81 3457
3460 0 604096 269440 69600 75 3459
3461 0 604288 269440 69800 45 3460
3462 0 604480 269472 69960 32 3461
3463 0 604576 269536 70200 45 3462
3464 0 604608 269664 70440 51 3463
3465 0 604704 269824 70640 51 3464
3466 0 604800 270080 70680 80 3465
3467 0 604800 270208 70720 81 3466
3468 0 603904 269504 68320 128 3448
3469 0 603840 269664 68120 137 3468
3470 0 603776 269888 67960 64 3469
3471 0 603744 270016 67720 108 3470
3472 0 603552 270048 67520 86 3471
3473 0 603424 270208 67320 81 3472
3474 0 603392 270432 67200 75 3473
3475 0 603392 270656 67080 60 3474
3476 0 603392 270880 66920 64 3475
3477 0 603328 271040 66720 98 3476
3478 0 603488 271200 66920 75 3477
3479 0 603424 271392 67120 32 3478
3480 0 603360 271328 67360 90 3479
3481 0 603360 271424 67640 60 3480
3482 0 603328 271456 67680 75 3481
3483 0 603200 271200 66560 32 3477
3484 0 603104 271296 66440 91 3483
3485 0 603264 271296 66240 81 3484
3486 0 603456 271296 66040 120 3485
3487 0 603616 271296 65840 32 3486
3488 0 603616 271488 65640 32 3487
3489 0 603680 271616 65600 32 3488
3490 0 603008 271392 66320 122 3484
3491 0 603008 271648 66360 80 3490
3492 0 603040 271872 66200 104 3491
3493 0 603040 272096 66080 40 3492
3494 0 603072 272224 65840 32 3493
3495 0 603008 272128 65600 45 3494
3496 0 602848 271936 65520 51 3495
3497 0 602816 271840 65520 81 3496
3498 0 602784 271328 66200 124 3490
3499 0 602624 271200 66000 81 3498
3500 0 602400 271072 65960 163 3499
3501 0 602208 271008 65960 160 3500
3502 0 602272 270752 66040 172 3501
3503 0 602176 270496 66160 122 3502
3504 0 602112 270240 66280 60 3503
3505 0 602176 270048 66480 122 3504
3506 0 602304 270016 66720 128 3505
3507 0 602464 269856 66840 81 3506
3508 0 602560 269632 66920 64 3507
3509 0 602656 269376 67000 32 3508
3510 0 602752 269184 67160 32 3509
3511 0 602752 268928 67240 32 3510
3512 0 602880 268960 67200 32 3511
3513 0 601984 271040 65840 120 3501
3514 0 601792 270976 65640 120 3513
3515 0 601568 271136 65520 128 3514
3516 0 601472 271296 65320 124 3515
3517 0 601440 271328 65320 128 3516
3518 0 601600 271552 65360 128 3517
3519 0 601696 271808 65360 124 3518
3520 0 601632 272064 65240 160 3519
3521 0 601792 272256 65160 140 3520
3522 0 601824 272512 65200 136 3521
3523 0 601664 272736 65240 40 3522
3524 0 601504 272960 65240 75 3523
3525 0 601312 273152 65200 71 3524
3526 0 601216 273344 65200 60 3525
3527 0 601216 271360 65200 98 3517
3528 0 601056 271328 65000 90 3527
3529 0 600928 271168 64800 98 3528
3530 0 600768 270976 64720 71 3529
3531 0 600672 270720 64680 81 3530
3532 0 600512 270496 64600 51 3531
3533 0 600416 270272 64520 86 3532
3534 0 600320 270016 64480 40 3533
3535 0 600160 269824 64400 60 3534
3536 0 599968 269632 64280 75 3535
3537 0 599744 269472 64200 75 3536
3538 0 599488 269376 64160 81 3537
3539 0 599232 269376 64120 80 3538
3540 0 598976 269408 64040 51 3539
3541 0 598752 269472 63920 51 3540
3542 0 598496 269568 63840 51 3541
3543 0 598240 269664 63760 40 3542
3544 0 597984 269696 63640 64 3543
3545 0 597728 269632 63520 60 3544
3546 0 597600 269568 63280 64 3545
3547 0 597440 269632 63040 71 3546
3548 0 597280 269664 62840 51 3547
3549 0 597024 269760 62520 32 3548
3550 0 597184 269920 62400 32 3549
3551 0 597216 270080 62200 75 3550
3552 0 597152 270272 62120 134 3551
3553 0 597344 270464 62160 71 3552
3554 0 597504 270656 62120 60 3553
3555 0 597696 270848 62080 40 3554
3556 0 597792 270944 62040 40 3555
3557 0 596896 270272 62040 64 3552
3558 0 596672 270208 61880 75 3557
3559 0 596512 270272 61680 60 3558
3560 0 596416 270336 61600 45 3559
3561 0 586240 276032 85040 217 1087
3562 0 586048 276224 85080 175 3561
3563 0 585792 276256 85120 235 3562
3564 0 585568 276256 85240 186 3563
3565 0 585504 276288 85520 137 3564
3566 0 585408 276288 85760 163 3565
3567 0 585216 276224 85920 197 3566
3568 0 585088 276192 86160 175 3567
3569 0 584992 276064 86360 189 3568
3570 0 584928 275904 86560 228 3569
3571 0 584928 275744 86760 257 3570
3572 0 584832 275520 86880 186 3571
3573 0 584672 275360 87040 168 3572
3574 0 584512 275232 87240 210 3573
3575 0 584256 275264 87280 230 3574
3576 0 584160 275040 87400 219 3575
3577 0 584096 274880 87600 237 3576
3578 0 584096 274688 87800 226 3577
3579 0 584064 274528 88000 214 3578
3580 0 583968 274336 88200 164 3579
3581 0 583904 274208 88440 160 3580
3582 0 583840 274048 88640 71 3581
3583 0 583840 274272 89040 153 3582
3584 0 583776 274080 89240 226 3583
3585 0 583520 274048 89360 189 3584
3586 0 583360 274080 89560 202 3585
3587 0 583200 274176 89760 200 3586
3588 0 583072 274208 90000 202 3587
3589 0 582944 274304 90200 153 3588
3590 0 582880 274368 90440 128 3589
3591 0 582880 274432 90720 196 3590
3592 0 582880 274496 91000 198 3591
3593 0 582784 274464 91240 156 3592
3594 0 582784 274304 91480 140 3593
3595 0 582784 274176 91720 128 3594
3596 0 582944 273984 91880 140 3595
3597 0 582944 273824 92120 196 3596
3598 0 582912 273664 92320 157 3597
3599 0 582944 273504 92520 122 3598
3600 0 582944 273408 92760 51 3599
3601 0 583040 273312 93000 98 3600
3602 0 583040 273152 93200 120 3601
3603 0 583072 272960 93360 203 3602
3604 0 583232 272832 93520 197 3603
3605 0 583360 272704 93720 186 3604
3606 0 583392 272640 93960 141 3605
3607 0 583392 272640 94240 122 3606
3608 0 583424 272640 94520 178 3607
3609 0 583328 272640 94760 176 3608
3610 0 583264 272640 95040 200 3609
3611 0 583232 272640 95320 148 3610
3612 0 583136 272704 95560 166 3611
3613 0 582976 272736 95800 120 3612
3614 0 582720 272736 95840 86 3613
3615 0 582624 272736 96120 178 3614
3616 0 582464 272672 96320 154 3615
3617 0 582464 272544 96560 108 3616
3618 0 582624 272448 96800 202 3617
3619 0 582720 272384 97040 196 3618
3620 0 582720 272384 97320 207 3619
3621 0 582752 272224 97560 71 3620
3622 0 582816 272192 97800 122 3621
3623 0 582816 272064 98040 115 3622
3624 0 582880 272064 98320 164 3623
3625 0 582976 272032 98560 186 3624
3626 0 583104 272160 98800 245 3625
3627 0 583264 272064 99000 148 3626
3628 0 583264 272064 99280 122 3627
3629 0 583424 272096 99520 101 3628
3630 0 583648 272000 99680 101 3629
3631 0 583840 271872 99840 81 3630
3632 0 584000 272064 100240 32 3631
3633 0 584224 271968 100280 32 3632
3634 0 583904 271776 99840 81 3631
3635 0 584064 271584 99920 226 3634
3636 0 584288 271488 100040 115 3635
3637 0 584448 271328 100160 80 3636
3638 0 584608 271168 100360 96 3637
3639 0 584768 271008 100520 148 3638
3640 0 584800 270752 100640 60 3639
3641 0 584832 270496 100680 91 3640
3642 0 584992 270336 100840 175 3641
3643 0 584992 270240 101080 150 3642
3644 0 584992 270112 101320 134 3643
3645 0 585088 269984 101520 128 3644
3646 0 585184 269888 101760 153 3645
3647 0 585344 269760 101960 178 3646
3648 0 585408 269600 102160 198 3647
3649 0 585536 269440 102320 175 3648
3650 0 585600 269248 102520 166 3649
3651 0 585536 269088 102720 102 3650
3652 0 585568 268928 102920 108 3651
3653 0 585760 268832 103120 163 3652
3654 0 585984 268768 103280 181 3653
3655 0 586048 268672 103520 181 3654
3656 0 586144 268640 103760 175 3655
3657 0 586368 268608 103960 164 3656
3658 0 586528 268576 104200 181 3657
3659 0 586784 268640 104280 163 3658
3660 0 586848 268672 104520 221 3659
3661 0 586752 268480 104720 134 3660
3662 0 586880 268320 104920 75 3661
3663 0 586944 268160 105120 32 3662
3664 0 586912 268032 105360 107 3663
3665 0 587040 267872 105560 163 3664
3666 0 587200 267744 105720 205 3665
3667 0 587424 267744 105840 181 3666
3668 0 587520 267616 106080 163 3667
3669 0 587552 267424 106280 178 3668
3670 0 587648 267232 106480 163 3669
3671 0 587680 267040 106680 120 3670
3672 0 587808 266848 106800 120 3671
3673 0 587936 266592 106880 120 3672
3674 0 588000 266368 107000 136 3673
3675 0 588192 266528 107040 164 3674
3676 0 588384 266496 107200 60 3675
3677 0 588576 266368 107360 98 3676
3678 0 588736 266176 107400 80 3677
3679 0 588736 265920 107400 80 3678
3680 0 588736 265888 107400 80 3679
3681 0 588000 266176 107040 124 3674
3682 0 588064 265920 107080 150 3681
3683 0 588032 265664 107080 128 3682
3684 0 588224 265504 107120 107 3683
3685 0 588448 265344 107240 108 3684
3686 0 588544 265120 107400 64 3685
3687 0 588416 265056 107600 32 3686
3688 0 588000 265632 107080 102 3683
3689 0 587808 265440 107120 102 3688
3690 0 587680 265216 107120 75 3689
3691 0 587680 264960 107200 60 3690
3692 0 587648 264736 107320 124 3691
3693 0 587872 264736 107200 51 3692
3694 0 588096 264832 107320 32 3693
3695 0 588256 264704 107480 71 3694
3696 0 588288 264672 107840 32 3695
3697 0 587648 264672 107400 137 3692
3698 0 587680 264480 107560 124 3697
3699 0 587808 264320 107760 164 3698
3700 0 587936 264192 107960 186 3699
3701 0 588032 264096 108200 115 3700
3702 0 588064 263904 108400 122 3701
3703 0 588064 263744 108600 108 3702
3704 0 588160 263616 108800 141 3703
3705 0 588128 263424 109000 140 3704
3706 0 588064 263200 109160 183 3705
3707 0 587968 263040 109360 156 3706
3708 0 588000 262912 109600 154 3707
3709 0 588160 262720 109760 139 3708
3710 0 588160 262496 109920 107 3709
3711 0 588160 262272 110080 150 3710
3712 0 588160 262016 110080 91 3711
3713 0 588160 261760 110080 96 3712
3714 0 588128 261504 110120 150 3713
3715 0 588064 261280 110240 229 3714
3716 0 587904 261248 110480 234 3715
3717 0 587776 261088 110680 163 3716
3718 0 587680 260928 110880 96 3717
3719 0 587680 260736 111080 122 3718
3720 0 587648 260576 111280 115 3719
3721 0 587552 260416 111480 98 3720
3722 0 587488 260256 111280 108 3721
3723 0 587552 260096 111080 98 3722
3724 0 587616 260160 110840 75 3723
3725 0 587616 260288 110600 120 3724
3726 0 587680 260352 110520 102 3725
3727 0 587488 260320 111640 101 3721
3728 0 587360 260160 111840 139 3727
3729 0 587296 260000 112040 86 3728
3730 0 587232 259744 112120 143 3729
3731 0 587200 259552 112320 86 3730
3732 0 587168 259296 112440 90 3731
3733 0 587072 259168 112640 178 3732
3734 0 587232 259008 112760 148 3733
3735 0 587424 258816 112760 98 3734
3736 0 587520 258624 112920 134 3735
3737 0 587648 258400 113040 156 3736
3738 0 587680 258144 113160 136 3737
3739 0 587680 257920 113280 64 3738
3740 0 587648 257728 113480 81 3739
3741 0 587648 257504 113600 137 3740
3742 0 587584 257312 113760 71 3741
3743 0 587424 257152 113920 40 3742
3744 0 587264 257088 113720 40 3743
3745 0 587104 256992 113640 32 3744
3746 0 587296 257024 114120 32 3743
3747 0 587232 256864 114320 60 3746
3748 0 587168 256704 114520 131 3747
3749 0 587200 256608 114680 131 3748
3750 0 587200 256384 114880 60 3749
3751 0 587200 256160 115040 124 3750
3752 0 587136 256032 115280 64 3751
3753 0 587136 255968 115560 90 3752
3754 0 587200 255808 115760 120 3753
3755 0 587296 255648 115960 163 3754
3756 0 587456 255488 116160 75 3755
3757 0 587616 255264 116280 124 3756
3758 0 587712 255040 116400 131 3757
3759 0 587872 254848 116520 122 3758
3760 0 587904 254688 116720 107 3759
3761 0 587936 254528 116920 101 3760
3762 0 588064 254432 117160 75 3761
3763 0 588160 254272 117400 81 3762
3764 0 588320 254240 117640 108 3763
3765 0 588352 254144 117880 71 3764
3766 0 588384 254016 118120 108 3765
3767 0 588448 253920 118280 98 3766
3768 0 588512 253856 118520 75 3767
3769 0 588672 253760 118720 40 3768
3770 0 588832 253600 118920 122 3769
3771 0 588992 253408 119040 189 3770
3772 0 588992 253248 119280 86 3771
3773 0 589024 253088 119480 91 3772
3774 0 589120 252864 119600 139 3773
3775 0 589184 252672 119800 128 3774
3776 0 589280 252512 120040 71 3775
3777 0 589440 252352 120160 120 3776
3778 0 589600 252192 120280 128 3777
3779 0 589824 252064 120440 124 3778
3780 0 589984 251904 120640 107 3779
3781 0 590144 251744 120800 102 3780
3782 0 590368 251616 120920 75 3781
3783 0 590560 251424 121040 91 3782
3784 0 590720 251264 121200 98 3783
3785 0 590848 251072 121360 122 3784
3786 0 590944 250912 121560 124 3785
3787 0 591104 250720 121680 120 3786
3788 0 591296 250560 121800 131 3787
3789 0 591456 250400 121960 120 3788
3790 0 591584 250208 122080 124 3789
3791 1 592145.06 249682.11 122720 91 3790
3792 0 592832 248960 123480 136 3791
3793 0 593056 248864 123600 124 3792
3794 0 593280 248800 123760 136 3793
3795 0 593504 248704 123880 124 3794
3796 0 593760 248672 123960 124 3795
3797 0 593984 248512 124040 124 3796
3798 0 594208 248416 124200 128 3797
3799 0 594432 248288 124280 163 3798
3800 0 594656 248256 124480 178 3799
3801 0 594848 248192 124680 148 3800
3802 0 595040 248128 124840 134 3801
3803 0 595168 248032 125040 128 3802
3804 0 595360 247904 125160 128 3803
3805 0 595424 247712 125360 107 3804
3806 0 595552 247552 125560 120 3805
3807 0 595776 247424 125680 120 3806
3808 0 595936 247296 125840 108 3807
3809 0 596032 247136 126040 124 3808
3810 0 596064 246912 126200 150 3809
3811 0 596224 246752 126400 107 3810
3812 0 596448 246624 126560 139 3811
3813 0 596672 246528 126720 160 3812
3814 0 596928 246496 126800 120 3813
3815 0 597184 246432 126880 81 3814
3816 0 597376 246400 127040 64 3815
3817 0 597568 246336 127240 32 3816
3818 0 597792 246336 127400 128 3817
3819 0 597984 246304 127560 139 3818
3820 0 598208 246272 127720 131 3819
3821 0 598432 246272 127880 101 3820
3822 0 598688 246304 127960 128 3821
3823 0 598944 246304 128040 120 3822
3824 0 599200 246336 128120 128 3823
3825 0 599456 246400 128240 120 3824
3826 0 599680 246400 128360 124 3825
3827 0 599904 246368 128480 139 3826
3828 0 600096 246464 128640 137 3827
3829 0 600288 246496 128800 150 3828
3830 0 600512 246528 128920 120 3829
3831 0 600672 246688 129120 124 3830
3832 0 600928 246752 129200 163 3831
3833 0 601184 246784 129240 148 3832
3834 0 601440 246880 129240 71 3833
3835 0 601600 247104 129320 128 3834
3836 0 601536 247360 129320 104 3835
3837 0 601696 247488 129520 124 3836
3838 0 601920 247520 129640 124 3837
3839 0 602112 247552 129800 128 3838
3840 0 602304 247680 129680 81 3839
3841 0 602560 247744 129600 128 3840
3842 0 602816 247808 129520 102 3841
3843 0 603040 247936 129520 107 3842
3844 0 603232 248096 129560 166 3843
3845 0 603456 248224 129600 150 3844
3846 0 603712 248192 129680 102 3845
3847 0 603936 248352 129680 135 3846
3848 0 604160 248512 129640 131 3847
3849 0 604416 248544 129640 153 3848
3850 0 604672 248640 129640 124 3849
3851 0 604928 248672 129680 134 3850
3852 0 605184 248736 129720 148 3851
3853 0 605408 248800 129840 163 3852
3854 0 605632 248896 129960 128 3853
3855 0 605888 248864 129960 128 3854
3856 0 606080 248672 129880 108 3855
3857 0 606336 248640 129880 124 3856
3858 0 606592 248672 129920 160 3857
3859 0 606848 248608 130000 128 3858
3860 0 607008 248384 130000 120 3859
3861 0 607232 248224 130040 124 3860
3862 0 607456 248192 130160 108 3861
3863 0 607616 248096 130360 71 3862
3864 0 607552 248288 130520 40 3863
3865 0 607680 248512 130440 32 3864
3866 0 607680 248544 130400 60 3865
3867 0 607680 248096 130360 32 3863
3868 0 607936 248096 130400 80 3867
3869 0 608192 248096 130480 120 3868
3870 0 608448 248128 130520 192 3869
3871 0 608704 248128 130640 136 3870
3872 0 608928 248128 130800 140 3871
3873 0 609184 248160 130840 157 3872
3874 0 609408 248160 130960 186 3873
3875 0 609664 248064 131000 172 3874
3876 0 609920 248032 131040 160 3875
3877 0 610176 248032 131120 160 3876
3878 0 610432 248032 131240 137 3877
3879 0 610688 248032 131280 124 3878
3880 0 610944 248032 131280 164 3879
3881 0 611200 248064 131360 136 3880
3882 0 611456 248128 131400 104 3881
3883 0 611712 248192 131440 122 3882
3884 0 611968 248224 131440 107 3883
3885 0 612224 248288 131440 136 3884
3886 0 612480 248320 131440 136 3885
3887 0 612736 248448 131440 128 3886
3888 0 612992 248480 131400 136 3887
3889 0 613248 248544 131400 150 3888
3890 0 613504 248608 131320 156 3889
3891 0 613760 248608 131280 137 3890
3892 0 614016 248672 131240 163 3891
3893 0 614272 248736 131200 166 3892
3894 0 614528 248800 131200 175 3893
3895 0 614784 248832 131240 157 3894
3896 0 615040 248896 131240 137 3895
3897 0 615296 248992 131240 122 3896
3898 0 615552 248992 131320 122 3897
3899 0 615808 249088 131320 122 3898
3900 0 616064 249152 131360 128 3899
3901 0 616320 249184 131360 148 3900
3902 0 616576 249280 131360 163 3901
3903 0 616800 249376 131280 181 3902
3904 0 617056 249440 131240 163 3903
3905 0 617312 249568 131240 153 3904
3906 0 617568 249632 131240 166 3905
3907 0 617824 249664 131240 81 3906
3908 0 618080 249696 131200 75 3907
3909 0 618336 249728 131160 91 3908
3910 0 618560 249856 131160 71 3909
3911 0 618784 249952 131080 128 3910
3912 0 618656 250176 130960 154 3911
3913 0 618432 250304 130920 86 3912
3914 0 618176 250336 130920 45 3913
3915 0 618016 250304 130960 32 3914
3916 0 618880 249952 131080 104 3911
3917 0 619136 250016 131080 150 3916
3918 0 619360 250144 131120 240 3917
3919 0 619584 250272 131160 200 3918
3920 0 619776 250464 131160 81 3919
3921 0 619968 250592 131000 229 3920
3922 0 620192 250688 131080 172 3921
3923 0 620448 250720 131080 143 3922
3924 0 620704 250784 131120 150 3923
3925 0 620960 250784 131200 178 3924
3926 0 621216 250848 131200 172 3925
3927 0 621472 250912 131200 148 3926
3928 0 621728 250944 131200 124 3927
3929 0 621984 250944 131200 120 3928
3930 0 622240 250976 131200 136 3929
3931 0 622464 251104 131280 136 3930
3932 0 622720 251168 131280 120 3931
3933 0 622944 251264 131360 124 3932
3934 0 623200 251296 131400 120 3933
3935 0 623456 251392 131440 150 3934
3936 0 623680 251520 131480 166 3935
3937 0 623936 251584 131480 150 3936
3938 0 624192 251648 131520 154 3937
3939 0 624448 251744 131440 160 3938
3940 0 624672 251840 131320 139 3939
3941 0 624864 252000 131240 153 3940
3942 0 624992 252224 131240 181 3941
3943 0 625152 252384 131440 122 3942
3944 0 625280 252480 131640 148 3943
3945 0 625344 252544 131880 156 3944
3946 0 625536 252512 132040 91 3945
3947 0 625792 252576 132080 51 3946
3948 0 626048 252640 132120 51 3947
3949 0 626304 252640 132200 120 3948
3950 0 626496 252800 132240 120 3949
3951 0 626752 252864 132240 120 3950
3952 0 627008 252992 132240 128 3951
3953 0 627264 253056 132280 104 3952
3954 0 627488 253152 132360 120 3953
3955 0 627712 253248 132440 136 3954
3956 0 627904 253408 132520 139 3955
3957 0 628128 253536 132560 156 3956
3958 0 628352 253664 132640 153 3957
3959 0 628576 253792 132720 163 3958
3960 0 628832 253888 132720 176 3959
3961 0 629056 254016 132760 163 3960
3962 0 629312 254112 132840 217 3961
3963 0 629472 254272 133000 140 3962
3964 0 629696 254144 133040 148 3963
3965 0 629952 254112 133160 160 3964
3966 0 630080 254336 133040 131 3965
3967 0 630208 254560 133080 128 3966
3968 0 630400 254720 133120 135 3967
3969 0 630592 254912 133200 140 3968
3970 0 630624 255072 133200 101 3969
3971 0 630656 255328 133200 96 3970
3972 0 630624 255584 133200 120 3971
3973 0 630592 255840 133160 139 3972
3974 0 630464 256064 133120 122 3973
3975 0 630336 256256 133000 91 3974
3976 0 630240 256416 132800 60 3975
3977 0 630208 256576 132560 128 3976
3978 0 630112 256704 132360 51 3977
3979 0 629920 256896 132240 86 3978
3980 0 629696 257024 132160 75 3979
3981 0 629440 257088 132120 102 3980
3982 0 629216 257088 132000 98 3981
3983 0 628960 257216 131920 120 3982
3984 0 628768 257440 131920 108 3983
3985 0 628672 257696 131920 153 3984
3986 0 628608 257952 131880 134 3985
3987 0 628544 258208 131800 124 3986
3988 0 628544 258464 131720 86 3987
3989 0 628544 258688 131600 75 3988
3990 0 628544 258944 131520 80 3989
3991 0 628512 259200 131400 80 3990
3992 0 628512 259456 131400 108 3991
3993 0 628608 259712 131400 122 3992
3994 0 628768 259904 131360 120 3993
3995 0 628960 260128 131360 107 3994
3996 0 629056 260384 131400 150 3995
3997 0 629184 260608 131400 101 3996
3998 0 629184 260864 131400 96 3997
3999 0 629152 261120 131320 98 3998
4000 0 629184 261344 131200 75 3999
4001 0 629376 261536 131160 75 4000
4002 0 629536 261696 131320 124 4001
4003 0 629728 261888 131320 124 4002
4004 0 629888 262112 131400 108 4003
4005 0 629952 262272 131600 51 4004
4006 0 630048 262496 131720 51 4005
4007 0 630176 262720 131760 86 4006
4008 0 630272 262976 131760 64 4007
4009 0 630464 263200 131760 102 4008
4010 0 630592 263424 131800 107 4009
4011 0 630688 263680 131840 81 4010
4012 0 630816 263936 131840 80 4011
4013 0 630976 264128 131880 120 4012
4014 0 630976 264352 132040 108 4013
4015 0 630976 264576 132200 51 4014
4016 0 631168 264672 132200 40 4015
4017 0 631296 264896 132120 45 4016
4018 0 631104 264800 131920 32 4017
4019 0 630880 264800 132280 86 4015
4020 0 630880 265056 132280 120 4019
4021 0 630880 265312 132280 75 4020
4022 0 630880 265568 132360 102 4021
4023 0 630976 265824 132360 81 4022
4024 0 631136 266048 132360 136 4023
4025 0 631328 266176 132480 156 4024
4026 0 631584 266304 132560 148 4025
4027 0 631808 266464 132640 135 4026
4028 0 632000 266624 132680 90 4027
4029 0 632224 266752 132840 101 4028
4030 0 632416 266912 132920 120 4029
4031 0 632640 267104 132960 98 4030
4032 0 632864 267200 133040 75 4031
4033 0 633120 267264 133120 122 4032
4034 0 633344 267392 133200 148 4033
4035 0 633536 267456 133360 124 4034
4036 0 633728 267648 133400 102 4035
4037 0 633920 267840 133480 157 4036
4038 0 634016 268064 133560 124 4037
4039 0 634048 268256 133720 108 4038
4040 0 634080 268480 133840 81 4039
4041 0 634112 268704 133960 108 4040
4042 0 634272 268896 134040 115 4041
4043 0 634432 269056 134160 98 4042
4044 0 634336 269280 134320 178 4043
4045 0 634304 269472 134520 164 4044
4046 0 634304 269504 134520 168 4045
4047 0 634464 269504 134720 140 4046
4048 0 634624 269472 134920 64 4047
4049 0 634816 269344 135080 51 4048
4050 0 634880 269280 135120 40 4049
4051 0 634304 269760 134560 90 4046
4052 0 634144 269920 134680 40 4051
4053 0 634080 270144 134840 108 4052
4054 0 634112 270208 134920 64 4053
4055 0 634240 270432 135000 86 4054
4056 0 634272 270688 135000 32 4055
4057 0 634272 270944 134960 40 4056
4058 0 634272 271200 135040 71 4057
4059 0 634304 271424 135160 153 4058
4060 0 634368 271680 135200 143 4059
4061 0 634432 271840 135400 206 4060
4062 0 634464 272000 135600 64 4061
4063 0 634528 272224 135720 81 4062
4064 0 634656 272384 135880 108 4063
4065 0 634624 272640 135880 172 4064
4066 0 634656 272896 135920 166 4065
4067 0 634656 273152 135920 137 4066
4068 0 634784 273376 136040 164 4067
4069 0 634784 273600 136200 81 4068
4070 0 634784 273856 136240 64 4069
4071 0 634848 274112 136320 115 4070
4072 0 634912 274368 136360 86 4071
4073 0 634912 274624 136440 60 4072
4074 0 634816 274848 136600 71 4073
4075 0 634656 275040 136640 124 4074
4076 0 634496 275200 136760 102 4075
4077 0 634496 275360 136960 163 4076
4078 0 634044.94 276484.75 136440 164 4077
4079 0 633677.94 277179.9 136320 135 4078
4080 0 633408.75 277503.12 136320 208 4079
4081 0 633298.5 277712.38 136240 237 4080
4082 0 633024 277856 136400 160 4081
4083 0 632896 278016 136600 175 4082
4084 0 632704 278112 136760 160 4083
4085 0 632512 278304 136800 120 4084
4086 0 632320 278496 136800 75 4085
4087 0 632096 278624 136800 32 4086
4088 0 631840 278720 136800 71 4087
4089 0 631616 278848 136640 148 4088
4090 0 631584 279104 136560 51 4089
4091 0 631616 279360 136440 51 4090
4092 0 631616 279584 136280 64 4091
4093 0 631616 279616 136240 64 4092
4094 0 631360 279520 136160 32 4093
4095 0 631264 279488 136400 32 4094
4096 0 631648 279872 136120 104 4093
4097 0 631712 280064 135920 91 4096
4098 0 631712 280288 135800 86 4097
4099 0 631552 280480 135640 40 4098
4100 0 631360 280640 135480 81 4099
4101 0 631200 280800 135320 120 4100
4102 0 631040 280992 135200 91 4101
4103 0 630880 281152 135040 101 4102
4104 0 630784 281216 134800 115 4103
4105 0 630624 281312 134600 124 4104
4106 0 630528 281536 134440 153 4105
4107 0 630528 281568 134440 153 4106
4108 0 630560 281792 134320 139 4107
4109 0 630464 281888 134280 157 4108
4110 0 630656 281952 134120 160 4109
4111 0 630784 282176 134120 124 4110
4112 0 630784 282432 134120 128 4111
4113 0 630720 282528 133680 32 4112
4114 0 630912 282560 133480 64 4113
4115 0 630944 282720 133280 75 4114
4116 0 630912 282784 133040 64 4115
4117 0 630752 282848 132840 51 4116
4118 0 630560 282880 132680 60 4117
4119 0 630368 282848 132520 71 4118
4120 0 630112 282720 132440 60 4119
4121 0 629888 282720 132320 81 4120
4122 0 629664 282816 132200 51 4121
4123 0 629472 282944 132000 51 4122
4124 0 629216 283040 131920 71 4123
4125 0 629056 283168 131760 120 4124
4126 0 628896 283328 131560 120 4125
4127 0 628704 283456 131400 108 4126
4128 0 628544 283584 131240 81 4127
4129 0 628416 283776 131040 51 4128
4130 0 628352 284032 131000 80 4129
4131 0 628224 284256 130880 60 4130
4132 0 628160 284512 130760 124 4131
4133 0 628064 284736 130680 102 4132
4134 0 628064 284992 130680 51 4133
4135 0 628000 285248 130600 75 4134
4136 0 628000 285504 130480 102 4135
4137 0 628032 285664 130280 96 4136
4138 0 628096 285824 130040 80 4137
4139 0 628224 285984 129880 75 4138
4140 0 628288 286240 129760 107 4139
4141 0 628224 286464 129600 81 4140
4142 0 628064 286656 129480 75 4141
4143 0 627872 286848 129360 51 4142
4144 0 627744 286976 129280 40 4143
4145 0 627584 286752 129280 40 4144
4146 0 627360 286656 129360 51 4145
4147 0 627232 286752 129520 80 4146
4148 0 627552 287168 129280 102 4144
4149 0 627424 287424 129240 120 4148
4150 0 627264 287616 129160 128 4149
4151 0 627200 287872 129040 136 4150
4152 0 627200 288128 128920 136 4151
4153 0 627104 288256 128680 163 4152
4154 0 627072 288448 128480 101 4153
4155 0 627104 288640 128320 212 4154
4156 0 627168 288896 128280 214 4155
4157 0 627136 289152 128200 160 4156
4158 0 627136 289376 128080 107 4157
4159 0 627008 289536 127880 107 4158
4160 0 626912 289696 127680 96 4159
4161 0 626848 289888 127480 75 4160
4162 0 626656 290080 127440 80 4161
4163 0 626464 290272 127360 51 4162
4164 0 626432 290464 127160 32 4163
4165 0 626272 290528 126960 60 4164
4166 0 626144 290528 126720 60 4165
4167 0 626112 290560 126480 64 4166
4168 0 630496 282144 134360 32 4109
4169 0 630688 282304 134400 40 4168
4170 0 630848 282496 134520 32 4169
4171 0 630624 282336 134520 64 4170
4172 0 630432 282240 134600 71 4171
4173 0 630720 281696 134640 115 4107
4174 0 630976 281760 134560 101 4173
4175 0 631232 281760 134480 101 4174
4176 0 631424 281760 134280 150 4175
4177 0 631520 281728 134280 128 4176
4178 0 634118.1 276481.94 136320 -1 4078
4179 0 634151.25 276474.8 136240 -1 4178
4180 0 634136.5 276478.66 136160 -1 4179
4181 0 634624 275328 137200 120 4077
4182 0 634592 275328 137480 45 4181
4183 0 634560 275424 137720 104 4182
4184 0 634624 275424 138000 141 4183
4185 0 634592 275296 138240 156 4184
4186 0 634656 275200 138480 104 4185
4187 0 634784 275200 138720 51 4186
4188 0 634976 275168 138920 45 4187
4189 0 635168 275168 139120 81 4188
4190 0 635392 275168 139240 96 4189
4191 0 635552 275200 139440 101 4190
4192 0 635680 275296 139640 90 4191
4193 0 635840 275392 139880 107 4192
4194 0 636032 275456 140080 134 4193
4195 0 636192 275520 140280 81 4194
4196 0 636320 275584 140520 90 4195
4197 0 636384 275616 140800 124 4196
4198 0 636544 275680 141000 71 4197
4199 0 636704 275680 141200 102 4198
4200 0 636864 275648 141400 137 4199
4201 0 636896 275648 141400 128 4200
4202 0 637152 275648 141400 64 4201
4203 0 637408 275616 141480 60 4202
4204 0 637632 275552 141600 75 4203
4205 0 637888 275584 141600 124 4204
4206 0 638144 275488 141720 81 4205
4207 0 638304 275328 141880 91 4206
4208 0 638496 275136 142000 71 4207
4209 0 638656 274976 142160 71 4208
4210 0 638816 274880 142360 81 4209
4211 0 638944 274848 142600 122 4210
4212 0 639104 274880 142840 75 4211
4213 0 639264 275008 143040 32 4212
4214 0 639456 275200 143160 32 4213
4215 0 639584 275360 143360 71 4214
4216 0 639744 275456 143560 40 4215
4217 0 639840 275552 143680 45 4216
4218 0 636896 275872 141560 124 4201
4219 0 636800 276128 141520 154 4218
4220 0 636736 276352 141640 124 4219
4221 0 636768 276416 141920 71 4220
4222 0 636800 276544 142160 81 4221
4223 0 636864 276704 142400 91 4222
4224 0 637024 276768 142640 90 4223
4225 0 637120 276896 142880 71 4224
4226 0 637280 277056 143080 101 4225
4227 0 637312 277248 143280 71 4226
4228 0 637472 277408 143480 51 4227
4229 0 637600 277568 143640 51 4228
4230 0 637728 277760 143760 80 4229
4231 0 634144 270048 135120 32 4054
4232 0 634112 269856 135280 71 4231
4233 0 634080 269664 135440 81 4232
4234 0 634048 269408 135440 102 4233
4235 0 633792 269376 135320 96 4234
4236 0 633632 269312 135120 131 4235
4237 0 633600 269088 135000 154 4236
4238 0 633600 268928 135000 124 4237
4239 0 630752 254944 133400 148 3969
4240 0 630880 255072 133600 140 4239
4241 0 631008 255040 133920 32 4240
4242 0 631168 255168 134120 51 4241
4243 0 631360 255232 134280 102 4242
4244 0 631616 255232 134360 86 4243
4245 0 631872 255168 134400 120 4244
4246 0 632128 255104 134520 137 4245
4247 0 632384 255136 134600 128 4246
4248 0 632640 255136 134680 96 4247
4249 0 632864 255136 134800 98 4248
4250 0 633056 255136 135000 91 4249
4251 0 633248 255040 135160 86 4250
4252 0 633472 255040 135280 86 4251
4253 0 633696 255008 135400 108 4252
4254 0 633856 254880 135600 128 4253
4255 0 633984 254848 135840 148 4254
4256 0 634080 254720 136080 96 4255
4257 0 634304 254656 136200 64 4256
4258 0 634560 254720 136320 122 4257
4259 0 634816 254688 136360 139 4258
4260 0 635008 254656 136520 120 4259
4261 0 635200 254560 136680 81 4260
4262 0 635360 254560 136880 75 4261
4263 0 635552 254528 137040 75 4262
4264 0 635808 254528 137080 80 4263
4265 0 635936 254528 137120 86 4264
4266 0 635936 254784 137160 51 4265
4267 0 635936 255040 137200 40 4266
4268 0 636096 255232 137240 86 4267
4269 0 636096 255488 137240 86 4268
4270 0 636128 255744 137200 40 4269
4271 0 636128 256000 137200 40 4270
4272 0 636128 256256 137280 60 4271
4273 0 636160 256512 137320 75 4272
4274 0 636160 256768 137360 80 4273
4275 0 636192 257024 137480 75 4274
4276 0 636320 257216 137600 80 4275
4277 0 636448 257408 137800 75 4276
4278 0 636480 257600 137960 86 4277
4279 0 636608 257856 138040 104 4278
4280 0 636608 258080 138160 197 4279
4281 0 636704 258336 138120 178 4280
4282 0 636768 258592 138160 163 4281
4283 0 636928 258816 138120 141 4282
4284 0 637088 259040 138160 122 4283
4285 0 637152 259104 138160 140 4284
4286 0 636960 259264 138080 40 4285
4287 0 636768 259456 138120 64 4286
4288 0 636640 259712 138160 71 4287
4289 0 636544 259840 138200 45 4288
4290 0 637312 259264 138280 128 4285
4291 0 637440 259488 138320 80 4290
4292 0 637472 259712 138440 81 4291
4293 0 637632 259936 138560 60 4292
4294 0 637728 260160 138560 51 4293
4295 0 636064 254272 137120 102 4265
4296 0 636288 254144 137200 107 4295
4297 0 636480 253952 137280 90 4296
4298 0 636640 253792 137480 120 4297
4299 0 636768 253728 137720 128 4298
4300 0 636864 253568 137920 128 4299
4301 0 636960 253408 138120 104 4300
4302 0 637088 253376 138360 140 4301
4303 0 637120 253312 138600 96 4302
4304 0 637216 253312 138840 108 4303
4305 0 637376 253280 139080 143 4304
4306 0 637504 253344 139320 164 4305
4307 0 637664 253344 139520 226 4306
4308 0 637856 253440 139720 275 4307
4309 0 637760 253568 139920 203 4308
4310 0 637664 253632 140160 91 4309
4311 0 637536 253632 140400 90 4310
4312 0 637440 253600 140640 75 4311
4313 0 637408 253472 140880 60 4312
4314 0 637344 253312 141080 51 4313
4315 0 638048 253472 139880 175 4308
4316 0 638176 253472 140120 128 4315
4317 0 638336 253472 140320 90 4316
4318 0 638528 253504 140480 80 4317
4319 0 638784 253472 140600 80 4318
4320 0 639040 253472 140600 128 4319
4321 0 639200 253344 140760 134 4320
4322 0 639392 253216 140920 154 4321
4323 0 639520 252992 141000 189 4322
4324 0 639584 252736 141080 128 4323
4325 0 639744 252544 141120 150 4324
4326 0 639776 252320 141240 128 4325
4327 0 639808 252096 141360 91 4326
4328 0 639808 251872 141520 134 4327
4329 0 639904 251680 141720 107 4328
4330 0 639968 251488 141880 108 4329
4331 0 639808 251232 142120 32 4330
4332 0 639808 251072 142000 98 4331
4333 0 639552 251040 142040 86 4332
4334 0 639328 251168 141880 75 4333
4335 0 639360 251328 141760 32 4334
4336 0 640128 251104 141920 176 4332
4337 0 640288 250912 142080 120 4336
4338 0 640256 250688 142280 122 4337
4339 0 640192 250432 142400 154 4338
4340 0 640064 250208 142480 122 4339
4341 0 640032 250048 142680 124 4340
4342 0 640160 249856 142840 104 4341
4343 0 640192 249664 143000 96 4342
4344 0 640224 249440 143160 96 4343
4345 0 640320 249312 143360 108 4344
4346 0 640512 249216 143560 96 4345
4347 0 640736 249216 143720 96 4346
4348 0 640704 249280 144040 80 4347
4349 0 640864 249184 144240 122 4348
4350 0 641024 249024 144440 148 4349
4351 0 641152 248864 144600 178 4350
4352 0 641280 248832 144840 122 4351
4353 0 641408 248800 145080 122 4352
4354 0 641568 248768 145280 137 4353
4355 0 641760 248672 145440 115 4354
4356 0 641824 248576 145680 156 4355
4357 0 642016 248416 145760 135 4356
4358 0 642144 248224 145960 163 4357
4359 0 642272 248096 146160 166 4358
4360 0 642432 248192 146400 150 4359
4361 0 642464 248256 146640 108 4360
4362 0 642496 248256 146800 124 4361
4363 0 642560 248512 146760 81 4362
4364 0 642560 248768 146760 75 4363
4365 0 642656 249024 146760 86 4364
4366 0 642688 249248 146600 45 4365
4367 0 642848 249408 146440 40 4366
4368 0 642976 249600 146320 75 4367
4369 0 643008 249792 146120 71 4368
4370 0 643008 249888 146040 45 4369
4371 0 642464 248096 147000 166 4362
4372 0 642592 247872 147120 203 4371
4373 0 642752 247712 147280 197 4372
4374 0 642688 247520 147480 134 4373
4375 0 642656 247328 147680 60 4374
4376 0 642720 247200 147840 60 4375
4377 0 642880 247328 148000 40 4376
4378 0 643104 247360 148040 32 4377
4379 0 642784 246944 147960 75 4376
4380 0 642848 246752 148120 107 4379
4381 0 642880 246688 148160 120 4380
4382 0 643136 246720 148160 86 4381
4383 0 643328 246752 148360 45 4382
4384 0 643328 246816 148640 86 4383
4385 0 643456 247072 148560 60 4384
4386 0 643328 247072 148320 32 4385
4387 0 643296 247072 148200 32 4386
4388 0 642912 246432 148280 81 4381
4389 0 642880 246240 148440 71 4388
4390 0 642784 246048 148600 90 4389
4391 0 642784 245824 148760 75 4390
4392 0 642944 245664 148880 40 4391
4393 0 643104 245472 149040 64 4392
4394 0 643264 245248 149040 120 4393
4395 0 643456 245056 149040 80 4394
4396 0 643680 244896 149040 120 4395
4397 0 643904 244800 149160 135 4396
4398 0 644064 244640 149280 156 4397
4399 0 644128 244416 149400 200 4398
4400 0 644224 244160 149480 102 4399
4401 0 644416 243968 149520 60 4400
4402 0 644480 243712 149560 80 4401
4403 0 644608 243488 149520 153 4402
4404 0 644800 243264 149520 139 4403
4405 0 644992 243104 149480 148 4404
4406 0 645120 242848 149520 183 4405
4407 0 645184 242592 149440 172 4406
4408 0 645248 242336 149440 156 4407
4409 0 645440 242144 149480 120 4408
4410 0 645632 241984 149560 120 4409
4411 0 645824 241824 149640 98 4410
4412 0 646016 241632 149680 102 4411
4413 0 646144 241472 149880 108 4412
4414 0 646336 241312 150000 120 4413
4415 0 646528 241152 150120 150 4414
4416 0 646720 240992 150200 148 4415
4417 0 646880 240800 150240 140 4416
4418 0 647072 240608 150320 140 4417
4419 0 647296 240512 150440 128 4418
4420 0 647552 240448 150520 124 4419
4421 0 647744 240448 150720 91 4420
4422 0 647808 240288 150960 124 4421
4423 0 647904 240128 151160 86 4422
4424 0 648128 240000 151160 137 4423
4425 0 648384 240000 151200 124 4424
4426 0 648576 239968 151360 160 4425
4427 0 648480 239904 151600 124 4426
4428 0 648352 239872 151840 101 4427
4429 0 648320 239808 152080 137 4428
4430 0 648448 239712 152320 156 4429
4431 0 648608 239552 152440 154 4430
4432 0 648832 239488 152560 134 4431
4433 0 648960 239424 152800 122 4432
4434 0 648960 239264 153000 71 4433
4435 0 648960 239104 153200 75 4434
4436 0 648928 238944 153400 75 4435
4437 0 648896 238816 153520 136 4436
4438 0 649088 238720 153320 71 4437
4439 0 649216 238624 153160 104 4438
4440 0 649088 238752 152960 64 4439
4441 0 649056 238912 152760 101 4440
4442 0 649248 239072 152720 75 4441
4443 0 649312 239072 152720 40 4442
4444 0 649440 238528 153040 131 4439
4445 0 649568 238368 152840 60 4444
4446 0 649472 238304 152600 122 4445
4447 0 649376 238528 152480 124 4446
4448 0 649344 238592 152480 120 4447
4449 0 648896 238656 153720 104 4437
4450 0 648896 238432 153840 102 4449
4451 0 648896 238176 153840 60 4450
4452 0 649024 237920 153840 71 4451
4453 0 649216 237760 153880 102 4452
4454 0 649248 237728 153880 120 4453
4455 0 649440 237888 153760 32 4454
4456 0 649408 238112 153640 32 4455
4457 0 649408 237504 153960 140 4454
4458 0 649504 237280 154120 140 4457
4459 0 649504 237120 154320 128 4458
4460 0 649568 236896 154440 120 4459
4461 0 649600 236672 154600 120 4460
4462 0 649792 236512 154680 164 4461
4463 0 649920 236320 154800 150 4462
4464 0 650016 236096 154920 122 4463
4465 0 650080 235840 154960 134 4464
4466 0 650112 235584 154880 124 4465
4467 0 650208 235328 154840 124 4466
4468 0 650272 235072 154840 71 4467
4469 0 650304 234816 154920 96 4468
4470 0 650304 234624 155120 120 4469
4471 0 650240 234432 155280 107 4470
4472 0 650240 234176 155400 104 4471
4473 0 650304 233920 155480 160 4472
4474 0 650368 233664 155560 189 4473
4475 0 650432 233408 155480 137 4474
4476 0 650528 233184 155360 175 4475
4477 0 650560 232928 155360 150 4476
4478 0 650656 232672 155440 137 4477
4479 0 650752 232480 155600 120 4478
4480 0 650912 232256 155680 120 4479
4481 0 651136 232128 155720 101 4480
4482 0 651264 231904 155720 148 4481
4483 0 651456 231712 155720 186 4482
4484 0 651456 231552 155920 178 4483
4485 0 651488 231424 156160 108 4484
4486 0 651648 231328 156360 160 4485
4487 0 651712 231104 156480 86 4486
4488 0 651840 230848 156520 141 4487
4489 0 651936 230624 156600 120 4488
4490 0 652096 230432 156640 135 4489
4491 0 652256 230240 156720 120 4490
4492 0 652320 230048 156880 128 4491
4493 0 652352 229888 157080 137 4492
4494 0 652480 229792 157320 128 4493
4495 0 652640 229664 157520 81 4494
4496 0 652800 229504 157680 98 4495
4497 0 652928 229280 157720 176 4496
4498 0 653056 229056 157840 150 4497
4499 0 653280 228896 157840 124 4498
4500 0 653504 228736 157840 98 4499
4501 0 653664 228576 158000 107 4500
4502 0 653792 228384 158160 176 4501
4503 0 653984 228160 158160 186 4502
4504 0 654144 228000 158040 160 4503
4505 0 654240 227744 158000 160 4504
4506 0 654432 227552 158080 101 4505
4507 0 654528 227296 158080 160 4506
4508 0 654592 227040 158120 196 4507
4509 0 654624 227008 158160 178 4508
4510 0 654752 226784 158200 128 4509
4511 0 654912 226624 158400 139 4510
4512 0 655040 226464 158400 120 4511
4513 0 655040 226208 158320 120 4512
4514 0 655200 226016 158360 98 4513
4515 0 655264 225760 158400 102 4514
4516 0 655424 225536 158400 81 4515
4517 0 655616 225344 158360 91 4516
4518 0 655776 225120 158440 102 4517
4519 0 655840 224864 158480 107 4518
4520 0 655968 224640 158480 154 4519
4521 0 656128 224416 158520 186 4520
4522 0 656224 224288 158520 178 4521
4523 0 656224 224032 158520 150 4522
4524 0 656224 223904 158520 128 4523
4525 0 656416 224032 158400 91 4524
4526 0 656608 223872 158240 81 4525
4527 0 656640 223712 158040 64 4526
4528 0 656640 223456 158000 32 4527
4529 0 656128 223648 158520 71 4524
4530 0 656096 223392 158520 64 4529
4531 0 656064 223296 158520 98 4530
4532 0 656000 223040 158560 86 4531
4533 0 656000 222816 158720 122 4532
4534 0 656128 222560 158800 122 4533
4535 0 656288 222368 158960 120 4534
4536 0 656352 222176 159120 122 4535
4537 0 656384 221952 159240 107 4536
4538 0 656384 221696 159320 150 4537
4539 0 656448 221440 159360 164 4538
4540 0 656576 221216 159280 208 4539
4541 0 656800 221088 159240 124 4540
4542 0 657024 220896 159240 153 4541
4543 0 657248 220704 159280 154 4542
4544 0 657312 220448 159320 102 4543
4545 0 657344 220192 159320 124 4544
4546 0 657504 219968 159440 128 4545
4547 0 657600 219712 159440 124 4546
4548 0 657728 219488 159520 124 4547
4549 0 657760 219232 159560 80 4548
4550 0 657792 218976 159480 107 4549
4551 0 657888 218720 159440 154 4550
4552 0 657920 218496 159320 102 4551
4553 0 657952 218240 159280 124 4552
4554 0 658112 218048 159240 134 4553
4555 0 658208 217792 159200 163 4554
4556 0 658272 217536 159200 150 4555
4557 0 658336 217280 159160 64 4556
4558 0 658400 217056 159040 71 4557
4559 0 658560 216864 158920 140 4558
4560 0 658720 216640 158920 160 4559
4561 0 658880 216448 158840 128 4560
4562 0 659104 216320 158960 120 4561
4563 0 659328 216192 159040 137 4562
4564 0 659552 216064 158960 164 4563
4565 0 659712 215872 158880 208 4564
4566 0 659840 215616 158920 200 4565
4567 0 659968 215392 158800 194 4566
4568 0 660160 215232 158720 120 4567
4569 0 660416 215168 158680 75 4568
4570 0 660672 215072 158640 141 4569
4571 0 660832 214848 158680 86 4570
4572 0 660928 214752 158800 60 4571
4573 0 661024 214944 159000 98 4572
4574 0 660864 214944 159200 71 4573
4575 0 660736 215072 159280 71 4574
4576 0 661056 214528 158880 102 4572
4577 0 661056 214272 158960 101 4576
4578 0 661024 214080 159160 189 4577
4579 0 661088 213824 159240 172 4578
4580 0 661216 213600 159240 141 4579
4581 0 661408 213376 159240 122 4580
4582 0 661568 213216 159360 96 4581
4583 0 661664 213056 159160 32 4582
4584 0 661888 213088 159040 75 4583
4585 0 662080 213152 159080 60 4584
4586 0 661728 213056 159560 81 4582
4587 0 661888 212864 159720 75 4586
4588 0 661952 212608 159840 104 4587
4589 0 662048 212352 159880 120 4588
4590 0 662144 212096 159920 166 4589
4591 0 662176 211840 159960 163 4590
4592 0 662240 211584 160000 172 4591
4593 0 662240 211328 160040 75 4592
4594 0 662336 211072 160040 107 4593
4595 0 662368 210816 160040 120 4594
4596 0 662400 210560 160040 86 4595
4597 0 662464 210336 159880 51 4596
4598 0 662624 210176 159720 51 4597
4599 0 662784 209952 159680 64 4598
4600 0 662784 209888 159680 86 4599
4601 0 662816 209824 159920 51 4600
4602 0 662688 209728 160160 98 4601
4603 0 662528 209568 160360 60 4602
4604 0 662528 209536 160360 51 4603
4605 0 662912 209696 159520 186 4600
4606 0 663040 209440 159520 208 4605
4607 0 663168 209184 159480 197 4606
4608 0 663360 208960 159440 148 4607
4609 0 663392 208704 159400 136 4608
4610 0 663520 208480 159360 115 4609
4611 0 663552 208256 159240 90 4610
4612 0 663584 208032 159120 80 4611
4613 0 663520 207840 158960 75 4612
4614 0 663552 207616 158760 122 4613
4615 0 663744 207424 158680 150 4614
4616 0 663968 207328 158560 135 4615
4617 0 664128 207136 158480 164 4616
4618 0 664192 206880 158400 212 4617
4619 0 664256 206688 158240 185 4618
4620 0 664416 206528 158120 148 4619
4621 0 664448 206272 158160 214 4620
4622 0 664640 206112 158240 98 4621
4623 0 664800 205984 158400 51 4622
4624 0 665056 205984 158480 51 4623
4625 0 665184 205856 158440 51 4624
4626 0 664320 206048 158160 128 4621
4627 0 664320 205792 158200 122 4626
4628 0 664352 205536 158200 120 4627
4629 0 664416 205280 158200 124 4628
4630 0 664416 205024 158280 134 4629
4631 0 664480 204864 158480 124 4630
4632 0 664576 204672 158680 153 4631
4633 0 664640 204416 158760 194 4632
4634 0 664768 204192 158720 134 4633
4635 0 664928 203968 158760 60 4634
4636 0 665024 203712 158800 40 4635
4637 0 665120 203456 158760 86 4636
4638 0 665184 203200 158640 120 4637
4639 0 665184 202944 158640 107 4638
4640 0 665152 202688 158640 120 4639
4641 0 665120 202432 158600 148 4640
4642 0 665248 202208 158520 86 4641
4643 0 665440 202016 158520 98 4642
4644 0 665632 201856 158640 148 4643
4645 0 665888 201728 158600 115 4644
4646 0 666016 201504 158600 115 4645
4647 0 666176 201312 158640 81 4646
4648 0 666368 201120 158640 81 4647
4649 0 666432 200864 158640 104 4648
4650 0 666496 200608 158600 128 4649
4651 0 666560 200352 158480 148 4650
4652 0 666688 200128 158440 156 4651
4653 0 666816 199904 158440 163 4652
4654 0 667008 199744 158400 120 4653
4655 0 667200 199552 158360 128 4654
4656 0 667392 199360 158320 163 4655
4657 0 667648 199264 158320 124 4656
4658 0 667872 199072 158320 175 4657
4659 0 668096 198912 158320 203 4658
4660 0 668160 198720 158160 178 4659
4661 0 668320 198528 158120 137 4660
4662 0 668480 198304 158120 124 4661
4663 0 668608 198048 158080 101 4662
4664 0 668832 197920 158000 153 4663
4665 0 669024 197760 158080 175 4664
4666 0 669056 197632 158160 249 4665
4667 0 669120 197376 158160 163 4666
4668 0 669216 197120 158200 124 4667
4669 0 669344 196896 158320 124 4668
4670 0 669504 196736 158440 178 4669
4671 0 669568 196672 158480 166 4670
4672 0 669632 196640 158480 153 4671
4673 0 669792 196480 158600 101 4672
4674 0 669920 196224 158600 86 4673
4675 0 670112 196032 158560 60 4674
4676 0 670304 195872 158520 120 4675
4677 0 670464 195712 158440 143 4676
4678 0 670656 195904 158440 71 4677
4679 0 670912 195968 158440 60 4678
4680 0 671104 196064 158640 64 4679
4681 0 670560 195456 158440 172 4677
4682 0 670560 195200 158440 75 4681
4683 0 670560 194944 158440 108 4682
4684 0 670560 194880 158440 115 4683
4685 0 670464 194720 158640 141 4684
4686 0 670592 194592 158880 45 4685
4687 0 670720 194432 159080 60 4686
4688 0 670720 194400 159120 60 4687
4689 0 670496 194688 158280 104 4684
4690 0 670528 194432 158240 104 4689
4691 0 670528 194176 158240 101 4690
4692 0 670656 194016 158400 140 4691
4693 0 670848 193824 158400 131 4692
4694 0 671040 193632 158360 71 4693
4695 0 671104 193376 158360 91 4694
4696 0 671136 193120 158360 140 4695
4697 0 671168 192864 158280 80 4696
4698 0 671168 192608 158240 124 4697
4699 0 671168 192352 158320 120 4698
4700 0 671168 192096 158320 128 4699
4701 0 671072 191904 158160 108 4700
4702 0 671104 191680 158040 115 4701
4703 0 671264 191488 158000 86 4702
4704 0 671328 191232 157960 128 4703
4705 0 671328 191072 157960 148 4704
4706 0 671360 190912 158200 124 4705
4707 0 671456 190656 158320 120 4706
4708 0 671616 190496 158480 98 4707
4709 0 671648 190304 158640 98 4708
4710 0 671712 190144 158840 75 4709
4711 0 671712 189984 159040 51 4710
4712 0 671776 189824 159240 51 4711
4713 0 671904 189696 159440 86 4712
4714 0 672064 189536 159600 86 4713
4715 0 672224 189408 159800 86 4714
4716 0 672448 189280 159920 81 4715
4717 0 672672 189120 160000 51 4716
4718 0 672928 189088 160080 80 4717
4719 0 673152 189024 160200 60 4718
4720 0 673376 188960 160320 128 4719
4721 0 673504 188704 160320 124 4720
4722 0 673568 188608 160320 164 4721
4723 0 673504 188448 160080 80 4722
4724 0 673376 188224 160000 75 4723
4725 0 673216 188000 160000 32 4724
4726 0 673056 187968 159920 64 4725
4727 0 673568 188480 160560 163 4722
4728 0 673728 188288 160640 175 4727
4729 0 673920 188128 160560 128 4728
4730 0 674080 188064 160360 98 4729
4731 0 674208 187872 160240 91 4730
4732 0 674464 187776 160200 60 4731
4733 0 674688 187648 160160 86 4732
4734 0 674848 187488 160000 80 4733
4735 0 675072 187296 160000 81 4734
4736 0 675264 187104 160000 122 4735
4737 0 675296 187072 160000 137 4736
4738 0 675392 187040 159880 153 4737
4739 0 675360 187296 159800 150 4738
4740 0 675520 187488 159640 51 4739
4741 0 675616 187744 159600 45 4740
4742 0 675680 187840 159560 71 4741
4743 0 675616 187040 159760 86 4738
4744 0 675872 187104 159680 80 4743
4745 0 676128 187008 159560 120 4744
4746 0 676352 187040 159440 75 4745
4747 0 676576 187040 159280 139 4746
4748 0 676736 187040 159160 186 4747
4749 0 676768 186784 159240 134 4748
4750 0 676800 186528 159240 185 4749
4751 0 676992 186368 159080 178 4750
4752 0 677152 186592 159080 156 4751
4753 0 677152 186720 158840 101 4752
4754 0 677216 186880 158600 86 4753
4755 0 676992 187104 159080 137 4748
4756 0 677216 187296 159040 98 4755
4757 0 677472 187328 159040 64 4756
4758 0 677696 187200 158920 32 4757
4759 0 677728 187008 158760 51 4758
4760 0 675136 187136 160200 120 4737
4761 0 674944 187200 160360 32 4760
4762 0 674816 187328 160560 32 4761
4763 0 674752 187488 160760 71 4762
4764 0 674752 187584 161000 75 4763
4765 0 671328 190816 157880 81 4705
4766 0 671328 190592 157720 81 4765
4767 0 671328 190368 157600 81 4766
4768 0 671360 190144 157480 91 4767
4769 0 671360 189920 157440 102 4768
4770 0 671104 189920 157480 107 4769
4771 0 670848 189920 157520 86 4770
4772 0 670656 189856 157720 32 4771
4773 0 670560 189760 157840 96 4772
4774 0 671360 189664 157400 102 4769
4775 0 671360 189408 157280 80 4774
4776 0 671424 189152 157240 104 4775
4777 0 671424 188896 157200 86 4776
4778 0 671456 188672 157040 107 4777
4779 0 671456 188448 157000 186 4778
4780 0 671232 188320 157120 75 4779
4781 0 671072 188160 157240 32 4780
4782 0 670912 188032 157440 32 4781
4783 0 671488 188224 156880 81 4779
4784 0 671488 187968 156880 71 4783
4785 0 671296 187744 156880 51 4784
4786 0 671200 187744 156640 75 4785
4787 0 671232 187776 156360 75 4786
4788 0 671328 187840 156200 64 4787
4789 0 671136 187520 156960 104 4785
4790 0 670944 187360 157000 80 4789
4791 0 670720 187200 156960 178 4790
4792 0 670560 187104 156760 226 4791
4793 0 670528 187104 156480 305 4792
4794 0 670656 186880 156360 172 4793
4795 0 670656 186624 156320 71 4794
4796 0 670496 186464 156160 120 4795
4797 0 670496 186208 156120 124 4796
4798 0 670368 185984 156040 86 4797
4799 0 670240 185760 156040 154 4798
4800 0 670208 185536 156200 140 4799
4801 0 670304 185280 156280 139 4800
4802 0 670400 185024 156280 64 4801
4803 0 670656 185088 156400 32 4802
4804 0 670432 184768 156280 75 4802
4805 0 670400 184512 156240 120 4804
4806 0 670272 184256 156240 60 4805
4807 0 670080 184064 156280 102 4806
4808 0 669888 183872 156320 81 4807
4809 0 669696 183680 156400 122 4808
4810 0 669440 183616 156480 134 4809
4811 0 669216 183456 156560 150 4810
4812 0 669120 183232 156640 166 4811
4813 0 669088 182976 156720 181 4812
4814 0 669152 182720 156800 205 4813
4815 0 669152 182624 156800 196 4814
4816 0 669344 182560 156960 96 4815
4817 0 669504 182432 157160 51 4816
4818 0 669568 182400 157240 51 4817
4819 0 669376 182176 157520 32 4818
4820 0 669792 182592 157240 91 4818
4821 0 670016 182752 157200 32 4820
4822 0 670080 182816 157200 64 4821
4823 0 669024 182368 156840 150 4815
4824 0 668992 182112 156880 104 4823
4825 0 669024 181856 156920 71 4824
4826 0 669152 181696 157080 64 4825
4827 0 669184 181472 157200 71 4826
4828 0 669216 181216 157280 101 4827
4829 0 669024 181024 157280 60 4828
4830 0 669120 180800 157200 32 4829
4831 0 669088 180544 157200 32 4830
4832 0 669088 180320 157200 40 4831
4833 0 668800 180896 157400 40 4829
4834 0 668608 180704 157480 32 4833
4835 0 668448 180512 157560 45 4834
4836 0 668352 180256 157600 60 4835
4837 0 668288 180000 157600 163 4836
4838 0 668224 179744 157560 115 4837
4839 0 668096 179520 157640 157 4838
4840 0 667936 179296 157680 178 4839
4841 0 667936 179168 157920 246 4840
4842 0 668128 178976 157920 166 4841
4843 0 668160 178944 157960 178 4842
4844 0 668256 178688 157880 104 4843
4845 0 668448 178496 157960 86 4844
4846 0 668640 178496 158160 75 4845
4847 0 668672 178496 158280 60 4846
4848 0 668128 178784 158160 45 4843
4849 0 667968 178624 158360 64 4848
4850 0 667840 178464 158560 101 4849
4851 0 667744 178304 158760 71 4850
4852 0 667680 178240 158840 115 4851
4853 0 667872 178080 158880 80 4852
4854 0 668128 178048 158880 32 4853
4855 0 668288 178240 158880 32 4854
4856 0 667552 178112 159040 64 4852
4857 0 667456 178112 159280 115 4856
4858 0 667424 178080 159560 140 4857
4859 0 667264 177984 159760 32 4858
4860 0 667104 177856 159920 131 4859
4861 0 667008 177856 160040 181 4860
4862 0 667168 177920 160240 81 4861
4863 0 667392 178016 160360 80 4862
4864 0 667648 178016 160400 81 4863
4865 0 667872 178016 160560 102 4864
4866 0 668128 177920 160560 128 4865
4867 0 668352 177888 160440 120 4866
4868 0 668512 177696 160320 60 4867
4869 0 668512 177440 160240 75 4868
4870 0 668480 177184 160200 71 4869
4871 0 668480 176928 160160 91 4870
4872 0 668448 176768 159960 45 4871
4873 0 668288 176640 159760 64 4872
4874 0 668256 176480 159520 51 4873
4875 0 668320 176320 159320 81 4874
4876 0 668384 176128 159160 81 4875
4877 0 668384 175904 159040 90 4876
4878 0 668288 175648 159040 124 4877
4879 0 668256 175392 159040 120 4878
4880 0 668256 175360 159040 120 4879
4881 0 668064 175168 159120 60 4880
4882 0 667968 174912 159160 101 4881
4883 0 667968 174656 159160 75 4882
4884 0 667904 174400 159160 136 4883
4885 0 667776 174144 159120 141 4884
4886 0 667616 174016 158920 148 4885
4887 0 667392 174048 158800 90 4886
4888 0 667232 174080 158600 163 4887
4889 0 667008 174144 158520 86 4888
4890 0 666752 174144 158520 32 4889
4891 0 666496 174112 158440 75 4890
4892 0 666272 174112 158320 86 4891
4893 0 666016 174176 158280 122 4892
4894 0 665824 174336 158120 75 4893
4895 0 665792 174368 158080 60 4894
4896 0 665664 174112 158120 32 4895
4897 0 665568 174112 158000 32 4896
4898 0 665632 174592 158040 32 4895
4899 0 665440 174752 157960 115 4898
4900 0 665184 174752 157960 32 4899
4901 0 664960 174848 157880 51 4900
4902 0 664704 174912 157880 81 4901
4903 0 664640 174912 157880 91 4902
4904 0 666976 173984 158320 75 4889
4905 0 666848 173824 158120 75 4904
4906 0 666752 173824 157880 32 4905
4907 0 666752 174048 157760 40 4906
4908 0 666816 174112 157760 32 4907
4909 0 668512 175264 159040 51 4880
4910 0 668768 175200 159080 51 4909
4911 0 668960 175040 159120 60 4910
4912 0 669120 175040 159160 60 4911
4913 0 666784 177760 160120 204 4861
4914 0 666688 177728 160240 192 4913
4915 0 666560 177856 160440 98 4914
4916 0 666368 178048 160560 32 4915
4917 0 666176 178080 160720 32 4916
4918 0 666112 178048 160680 32 4917
4919 0 666528 177568 160400 60 4914
4920 0 666304 177408 160480 101 4919
4921 0 666112 177312 160680 107 4920
4922 0 665888 177216 160840 102 4921
4923 0 665664 177088 161000 71 4922
4924 0 665504 177088 161160 64 4923
4925 0 665344 177280 161040 51 4924
4926 0 665184 177376 160840 32 4925
4927 0 665056 177280 160640 32 4926
4928 0 664896 177120 160520 32 4927
4929 0 664960 176864 160600 32 4928
4930 0 665152 176704 160520 32 4929
4931 0 665184 176736 160480 32 4930
4932 0 665344 177024 161360 40 4924
4933 0 665184 176864 161520 156 4932
4934 0 665024 176768 161720 71 4933
4935 0 664864 176704 161920 98 4934
4936 0 664704 176768 162120 150 4935
4937 0 664576 176768 162360 120 4936
4938 0 664608 176928 162360 134 4937
4939 0 664352 177024 162400 131 4938
4940 0 664256 177184 162600 134 4939
4941 0 664096 177248 162840 150 4940
4942 0 664064 177088 163080 96 4941
4943 0 664064 177056 163120 81 4942
4944 0 664768 177120 162400 101 4938
4945 0 664864 177344 162480 120 4944
4946 0 664896 177504 162680 60 4945
4947 0 664960 177696 162840 90 4946
4948 0 664960 177728 162880 96 4947
4949 0 664544 176608 162560 51 4937
4950 0 664544 176544 162840 71 4949
4951 0 664640 176416 163040 75 4950
4952 0 664640 176256 163240 60 4951
4953 0 664608 176064 163440 60 4952
4954 0 664448 175904 163600 40 4953
4955 0 664288 175744 163800 115 4954
4956 0 664128 175552 163920 71 4955
4957 0 664064 175328 164080 45 4956
4958 0 663872 175104 164080 45 4957
4959 0 663712 174880 164080 98 4958
4960 0 663520 174688 164080 81 4959
4961 0 663360 174464 164080 60 4960
4962 0 663232 174240 164080 60 4961
4963 0 663168 173984 164120 80 4962
4964 0 663040 173760 164160 90 4963
4965 0 662848 173600 164240 128 4964
4966 0 662592 173472 164280 136 4965
4967 0 662464 173248 164320 80 4966
4968 0 662304 173056 164400 120 4967
4969 0 662208 172832 164480 75 4968
4970 0 662208 172576 164560 80 4969
4971 0 662112 172352 164680 98 4970
4972 0 661984 172096 164720 75 4971
4973 0 661856 171872 164720 86 4972
4974 0 661984 171872 164480 45 4973
4975 0 662080 171904 164240 32 4974
4976 0 662048 172064 164040 101 4975
4977 0 661888 172160 163840 71 4976
4978 0 661664 171680 164720 120 4973
4979 0 661536 171488 164840 189 4978
4980 0 661344 171296 164960 128 4979
4981 0 661248 171104 165160 140 4980
4982 0 661120 170944 165320 128 4981
4983 0 661056 170688 165320 160 4982
4984 0 661056 170432 165320 186 4983
4985 0 661056 170400 165320 202 4984
4986 0 661120 170208 165160 181 4985
4987 0 661088 169952 165160 218 4986
4988 0 660896 169760 165200 172 4987
4989 0 660704 169568 165200 122 4988
4990 0 660544 169440 165400 104 4989
4991 0 660288 169408 165440 51 4990
4992 0 660064 169280 165600 64 4991
4993 0 659808 169216 165680 75 4992
4994 0 659552 169184 165680 51 4993
4995 0 659360 168992 165640 108 4994
4996 0 659136 168864 165720 124 4995
4997 0 658944 168736 165880 124 4996
4998 0 658848 168576 166080 124 4997
4999 0 658848 168352 166200 101 4998
5000 0 658752 168096 166280 120 4999
5001 0 658720 167904 166480 80 5000
5002 0 658624 167680 166600 71 5001
5003 0 658496 167520 166800 107 5002
5004 0 658336 167360 166960 148 5003
5005 0 658272 167168 167120 90 5004
5006 0 658240 166944 167240 128 5005
5007 0 658144 166720 167360 86 5006
5008 0 658112 166528 167520 81 5007
5009 0 658112 166368 167760 81 5008
5010 0 658240 166176 167880 64 5009
5011 0 658368 165984 168080 71 5010
5012 0 658528 165824 168280 71 5011
5013 0 658720 165664 168400 51 5012
5014 0 658880 165504 168560 51 5013
5015 0 659040 165376 168760 45 5014
5016 0 659200 165312 168960 32 5015
5017 0 659360 165280 169160 60 5016
5018 0 659584 165216 169320 32 5017
5019 0 659712 165056 169160 45 5018
5020 0 659904 164864 169120 40 5019
5021 0 660000 164768 169240 32 5020
5022 0 660256 164864 169320 51 5021
5023 0 660384 164992 169360 64 5022
5024 0 659968 164736 169240 32 5021
5025 0 660160 164544 169360 107 5024
5026 0 660288 164320 169480 86 5025
5027 0 660416 164128 169480 86 5026
5028 0 659776 164576 169280 75 5024
5029 0 659584 164416 169360 98 5028
5030 0 659520 164160 169400 60 5029
5031 0 659712 163968 169480 64 5030
5032 0 659840 163840 169680 71 5031
5033 0 659616 163872 169840 45 5032
5034 0 659616 164064 170040 45 5033
5035 0 660000 163776 169880 96 5032
5036 0 660224 163936 169960 80 5035
5037 0 660320 164096 170160 101 5036
5038 0 660512 164256 170040 51 5037
5039 0 660640 164384 169840 86 5038
5040 0 660576 164480 169640 51 5039
5041 0 659456 165248 169520 45 5018
5042 0 659392 165184 169760 104 5041
5043 0 659552 165184 170000 75 5042
5044 0 659712 165184 170200 71 5043
5045 0 659936 165184 170360 91 5044
5046 0 660192 165152 170360 143 5045
5047 0 660160 165312 170120 32 5046
5048 0 660160 165408 169680 32 5047
5049 0 659552 165504 169440 32 5041
5050 0 659712 165664 169320 75 5049
5051 0 659968 165664 169320 64 5050
5052 0 660032 165664 169320 64 5051
5053 0 659136 165216 169280 40 5017
5054 0 658912 165088 169320 45 5053
5055 0 658720 164960 169200 91 5054
5056 0 658560 164928 169000 64 5055
5057 0 658560 164992 168840 51 5056
5058 0 658208 167136 167440 45 5006
5059 0 658208 167136 167720 45 5058
5060 0 658208 166976 167920 71 5059
5061 0 658080 167136 168080 75 5060
5062 0 658080 167232 168080 75 5061
5063 0 658752 168928 165760 64 4997
5064 0 658560 168928 165560 32 5063
5065 0 658400 168768 165400 160 5064
5066 0 658240 168576 165480 102 5065
5067 0 658240 168480 165760 32 5066
5068 0 658240 168416 165840 45 5067
5069 0 661120 170336 165560 64 4985
5070 0 661088 170336 165840 45 5069
5071 0 661120 170176 166040 80 5070
5072 0 661216 169952 166200 115 5071
5073 0 669792 196768 158280 64 4672
5074 0 670048 196768 158280 40 5073
5075 0 670304 196768 158280 51 5074
5076 0 670560 196832 158280 32 5075
5077 0 670624 196896 158280 32 5076
5078 0 669440 196480 158280 136 4671
5079 0 669280 196320 158080 128 5078
5080 0 669216 196384 157840 141 5079
5081 0 669120 196544 157640 96 5080
5082 0 669088 196640 157520 71 5081
5083 0 669312 197696 158160 98 4666
5084 0 669568 197728 158200 60 5083
5085 0 669792 197792 158320 80 5084
5086 0 670048 197856 158320 75 5085
5087 0 670112 197856 158320 75 5086
5088 0 656256 223104 158400 40 4531
5089 0 656480 222976 158360 60 5088
5090 0 656704 222976 158240 75 5089
5091 0 656960 222976 158240 32 5090
5092 0 657088 222976 158240 32 5091
5093 0 656448 224384 158400 135 4522
5094 0 656672 224512 158400 75 5093
5095 0 656832 224704 158280 81 5094
5096 0 657024 224864 158240 80 5095
5097 0 657216 225056 158240 60 5096
5098 0 657376 225216 158120 51 5097
5099 0 657632 225248 158040 51 5098
5100 0 657824 225344 158200 60 5099
5101 0 657952 225376 158440 64 5100
5102 0 657952 225376 158480 60 5101
5103 0 655232 226496 158600 90 4512
5104 0 655456 226432 158720 102 5103
5105 0 655520 226464 158760 90 5104
5106 0 655680 226624 158960 64 5105
5107 0 655776 226784 159160 71 5106
5108 0 655776 226816 159160 60 5107
5109 0 655744 226336 158720 81 5105
5110 0 655936 226144 158680 80 5109
5111 0 656000 225920 158560 60 5110
5112 0 655904 225728 158560 101 5111
5113 0 654656 227072 158400 176 4509
5114 0 654592 227264 158600 178 5113
5115 0 654752 227456 158720 163 5114
5116 0 654848 227712 158760 124 5115
5117 0 654976 227872 158920 75 5116
5118 0 654752 228032 158920 81 5117
5119 0 654496 228096 158880 71 5118
5120 0 654400 228032 158880 86 5119
5121 0 655136 227904 159120 32 5117
5122 0 655200 227776 159360 51 5121
5123 0 655328 227584 159520 71 5122
5124 0 655392 227520 159520 80 5123
5125 0 588576 254240 118120 32 3766
5126 0 588768 254240 118320 64 5125
5127 0 588480 254400 117520 124 3764
5128 0 588640 254592 117640 80 5127
5129 0 588800 254368 117840 32 5128
5130 0 588736 254048 117880 45 5129
5131 0 588864 254016 117960 32 5130
5132 0 587328 256576 114320 104 3748
5133 0 587488 256640 114120 32 5132
5134 0 587616 256864 114040 40 5133
5135 0 587552 256960 113840 60 5134
5136 0 586944 256576 114440 156 3748
5137 0 586848 256416 114640 81 5136
5138 0 586880 256288 114880 32 5137
