# Supplementary material for: Connectomics Analysis Reveals First-, Second-, and Third-Order Thermosensory and Hygrosensory Neurons in the Adult Drosophila Brain
Source: Curr Biol. 2020 Aug 17;30(16):3167–3182.e4. doi: 10.1016/j.cub.2020.06.028 (PMC7443704; doi:10.1016/j.cub.2020.06.028)
Supplement: Data S1. Skeletons and Meshes, Related to STAR Methods — marin2020-skeletons contains files describing the morphology of each neuron in this study (in FAFB14 space, .swc format). glomeruli_meshes contains the glomerular meshes (in FAFB14 space, .stl format). neuropil_meshes contains the glomerular meshes (in FAFB14 space, .stl format). [file mmc5.zip › VP_SI/marin2020-skeletons/12643158.swc]

# SWC format file
# based on specifications at http://www.neuronland.org/NLMorphologyConverter/MorphologyFormats/SWC/Spec.html
# Created by nat::write.neuron.swc
# PointNo Label X Y Z Radius Parent 
1 0 432144.75 259111.23 27400 -1 -1
2 0 432546.75 258424.53 27520 -1 1
3 0 432519.3 258353.47 27560 -1 2
4 0 432500.12 258316.17 27600 -1 3
5 0 432448.06 258290.9 27640 -1 4
6 0 432399.94 258258.81 27680 -1 5
7 0 432380.3 258204.88 27720 -1 6
8 0 432325.28 258166.88 27760 -1 7
9 0 432274.44 258097.47 27800 -1 8
10 0 432210.28 258065.92 27840 -1 9
11 0 432177.12 257985.42 27880 -1 10
12 0 432145.72 257899.8 27920 -1 11
13 0 432053.75 257775.61 27960 -1 12
14 0 432047.66 257812.02 28000 -1 13
15 0 432013.94 257745.12 28040 -1 14
16 0 431982.62 257731.28 28080 -1 15
17 0 431889.9 257637.38 28120 -1 16
18 0 431920.94 257606.83 28160 -1 17
19 0 431862.72 257530.62 28200 -1 18
20 0 431762.9 257458.44 28240 -1 19
21 0 431696.12 257380.95 28280 -1 20
22 0 431635.38 257362.02 28400 -1 21
23 0 431636.38 257384.16 28480 -1 22
24 0 431602.12 257348.48 28560 -1 23
25 0 431586.12 257333.95 28640 -1 24
26 0 431569.56 257320.58 28680 -1 25
27 0 431608 257270.81 28720 -1 26
28 0 431511.78 257352.73 28760 -1 27
29 0 431522.1 257403.62 28800 -1 28
30 0 431394.2 257416.05 28840 -1 29
31 0 431379.9 257313 28920 -1 30
32 0 431332.6 257231 29040 -1 31
33 0 431279.06 257234.69 29120 -1 32
34 0 431278.8 257140.4 29160 -1 33
35 0 431292.5 257261.62 29200 -1 34
36 0 431286.5 257287.31 29240 -1 35
37 0 431247.56 257295.61 29360 -1 36
38 0 431184.6 257345.9 29480 -1 37
39 0 431143.12 257340.36 29560 -1 38
40 0 431091.06 257300.7 29640 -1 39
41 0 431029.38 257294.72 29720 -1 40
42 0 430954.28 257254.4 29800 -1 41
43 0 430885.16 257239.83 29880 -1 42
44 0 430842.9 257221.17 29920 -1 43
45 0 430762.7 257232.11 29960 -1 44
46 0 430679.88 257221.92 30000 -1 45
47 0 430576.94 257212.8 30040 -1 46
48 0 430526.94 257265.36 30080 -1 47
49 0 430481.75 257217.72 30120 -1 48
50 0 430400.47 257198.44 30160 -1 49
51 0 430317.56 257189.83 30200 -1 50
52 0 430222.88 257155.16 30240 -1 51
53 0 430132.16 257131.86 30280 -1 52
54 0 430073.56 257114.1 30360 -1 53
55 0 430002.25 257061.73 30400 -1 54
56 0 429909.88 256998.78 30480 -1 55
57 0 429846.88 256985.58 30520 -1 56
58 0 429684.84 256922.5 30600 -1 57
59 0 429586.94 256862.97 30640 -1 58
60 0 429539.72 256787.38 30680 -1 59
61 0 429387.06 256727.77 30720 -1 60
62 0 429416.1 256688.94 30760 -1 61
63 0 429223.62 256651.17 30800 -1 62
64 0 429150 256580.78 30840 -1 63
65 0 429059.56 256518.83 30880 -1 64
66 0 429029 256473.22 30920 -1 65
67 0 428980.62 256449.31 30960 -1 66
68 0 428884.2 256424.11 31000 -1 67
69 0 428844.78 256350.81 31040 -1 68
70 0 428802.8 256336.7 31080 -1 69
71 0 428703.7 256266.55 31160 -1 70
72 0 428695 256238.75 31200 -1 71
73 0 428616.25 256211.34 31240 -1 72
74 0 428553.06 256173.39 31280 -1 73
75 0 428616.1 256162.03 31320 -1 74
76 0 428685.12 256079.44 31400 -1 75
77 0 428719.38 256161.53 31480 -1 76
78 0 428748.25 256145.39 31560 -1 77
79 0 428666.75 256069.11 31640 -1 78
80 0 428664.44 256142.2 31680 -1 79
81 0 428642.38 256152.9 31720 -1 80
82 0 428603.47 256206.84 31800 -1 81
83 0 428509.5 256258.2 31920 -1 82
84 0 428419.72 256268.39 32000 -1 83
85 0 428329.38 256265.17 32120 -1 84
86 0 428244 256181.64 32240 -1 85
87 0 428153.3 256120.44 32360 -1 86
88 0 428096.56 256084.22 32480 -1 87
89 0 428048.06 256052.78 32600 -1 88
90 0 428029.62 256062.52 32640 -1 89
91 0 427972.7 256001.83 32720 -1 90
92 0 427926.38 255970.1 32800 -1 91
93 0 427653.44 255872.33 33000 -1 92
94 0 427538.5 255793.22 33160 -1 93
95 0 427317.94 255700.02 33360 -1 94
96 0 426938.62 255638.16 33560 -1 95
97 0 426774.34 255632.75 33800 -1 96
98 0 426571.25 255626.27 34040 -1 97
99 0 426182 255582.88 34160 -1 98
100 0 426035.75 255539.83 34280 -1 99
101 0 426006.7 255528.38 34360 -1 100
102 0 425861.47 255463.5 34480 -1 101
103 0 425780.12 255426.1 34600 -1 102
104 0 425728.44 255390.12 34720 -1 103
105 0 425690.88 255348.02 34800 -1 104
106 0 425648.88 255295.78 34880 -1 105
107 0 425618.12 255268.67 34920 -1 106
108 0 425596.75 255212.47 34960 -1 107
109 0 425587.94 255165.8 35000 -1 108
110 0 425578.28 255120.08 35040 -1 109
111 0 425524.3 255007.47 35120 -1 110
112 0 425554.78 254984.19 35160 -1 111
113 0 425509.97 255083.75 35240 -1 112
114 0 425459.5 255072.83 35400 -1 113
115 0 425431.5 255043.34 35520 -1 114
116 0 425398.2 255025.08 35640 -1 115
117 0 425327.66 255001.81 35760 -1 116
118 0 425294.84 254997.81 35840 -1 117
119 0 425238.72 254981.16 35920 -1 118
120 0 425215 254965.66 35960 -1 119
121 0 425166.47 254957.48 36000 -1 120
122 0 425117.62 254911.95 36040 -1 121
123 0 425055.16 254872.98 36080 -1 122
124 0 425003.78 254917.97 36120 -1 123
125 0 424850.3 254799.3 36240 -1 124
126 0 424770.1 254732.47 36320 -1 125
127 0 424715 254673.92 36480 -1 126
128 0 425118.44 254587.75 36600 -1 127
129 0 425551.12 254465.17 36720 -1 128
130 0 425873.2 254309.84 36880 -1 129
131 0 425817.5 254168.2 37040 -1 130
132 0 425568.94 254153.16 37120 -1 131
133 0 425185.78 254129.25 37200 -1 132
134 0 424802.47 254130.64 37280 -1 133
135 0 423981.56 254239.9 37480 -1 134
136 0 423903.9 254225.23 37680 -1 135
137 0 423745.8 253986.77 37880 -1 136
138 0 423639.2 253830.08 38080 -1 137
139 0 423539.88 253698.31 38240 -1 138
140 0 423457.5 253613.48 38400 -1 139
141 0 423386.7 253539.73 38520 -1 140
142 0 423277 253453.84 38680 -1 141
143 0 423162.78 253345.39 38840 -1 142
144 0 423099.2 253296.23 39000 -1 143
145 0 423010.94 253213.47 39200 -1 144
146 0 423003.75 253152.94 39360 -1 145
147 0 422962.47 253108.73 39520 -1 146
148 0 422917.12 253054.23 39680 -1 147
149 0 422850 253012.6 39880 -1 148
150 0 422815.38 252964.3 40040 -1 149
151 0 422805.8 252908.08 40200 -1 150
152 0 422786.22 252877.73 40360 -1 151
153 0 422731 252840.62 40480 -1 152
154 0 422667.38 252764.88 40640 -1 153
155 0 422580.3 252705.44 40840 -1 154
156 0 422523.78 252645.44 41000 -1 155
157 0 422446.62 252580.36 41160 -1 156
158 0 422416.94 252523.47 41320 -1 157
159 0 422389.2 252471.67 41440 -1 158
160 0 422385.44 252401.48 41560 -1 159
161 0 422303.06 252333.23 41680 -1 160
162 0 422285.5 252292.11 41760 -1 161
163 0 422196.2 252230.03 41880 -1 162
164 0 422086.38 252102.06 42040 -1 163
165 0 421979.56 252053.11 42200 -1 164
166 0 421909.88 251992 42320 -1 165
167 0 421815.25 251906.31 42520 -1 166
168 0 421729.47 251861.45 42720 -1 167
169 0 421642.2 251829.42 42960 -1 168
170 0 421601.44 251769.92 43200 -1 169
171 0 421515.8 251758.62 43440 -1 170
172 0 421468.12 251722.34 43640 -1 171
173 0 421432.66 251673.1 43800 -1 172
174 0 421344.62 251613.39 44040 -1 173
175 0 421272.56 251573.73 44240 -1 174
176 0 421194.88 251542.81 44440 -1 175
177 0 421032.72 251469.27 44640 -1 176
178 0 420937.2 251451.58 44800 -1 177
179 0 420871.6 251459.06 44920 -1 178
180 0 420837.7 251451.48 44960 -1 179
181 0 420834.88 251541.56 45000 -1 180
182 0 420780.53 251447.23 45040 -1 181
183 0 420699.97 251405.14 45200 -1 182
184 0 420624.72 251400.27 45360 -1 183
185 0 420571.38 251418.28 45440 -1 184
186 0 420491.38 251415.16 45520 -1 185
187 0 420403 251416.66 45600 -1 186
188 0 420235.75 251453.72 45680 -1 187
189 0 420124.94 251469.53 45760 -1 188
190 0 420138.06 251438.9 45800 -1 189
191 0 420144.5 251333.44 45880 -1 190
192 0 420249.38 251219.6 45920 -1 191
193 0 420181.47 251263.02 46000 -1 192
194 0 420165 251231.4 46080 -1 193
195 0 420202.06 251218.33 46120 -1 194
196 0 420204.7 251181.84 46160 -1 195
197 0 420220.8 251145.44 46200 -1 196
198 0 420324.5 250999.1 46320 -1 197
199 0 420327.94 250912.22 46440 -1 198
200 0 420282.47 250852.69 46560 -1 199
201 0 420178.8 250686.16 46640 -1 200
202 0 420043.62 250430.9 46680 -1 201
203 0 420092.38 250255.39 46920 -1 202
204 0 420146.47 250261.44 47160 -1 203
205 0 420139.25 250274.11 47360 -1 204
206 0 419979.8 250426.75 47480 -1 205
207 0 419574.22 250588.44 47640 -1 206
208 0 419353.8 250543.08 47800 -1 207
209 0 419157.72 250493.77 47920 -1 208
210 0 419189.5 250397.81 48040 -1 209
211 0 419223.22 250389.89 48160 -1 210
212 0 419116.06 250464.69 48280 -1 211
213 0 419000.2 250460.14 48400 -1 212
214 0 418918.75 250464.66 48480 -1 213
215 0 418841.56 250461.72 48600 -1 214
216 0 418770.06 250432.06 48680 -1 215
217 0 418675.12 250412.64 48760 -1 216
218 0 418593.3 250398.88 48840 -1 217
219 0 418481.2 250394.69 48920 -1 218
220 0 418435.44 250380.17 48960 -1 219
221 0 418366.12 250368.97 49000 -1 220
222 0 418297.28 250381.4 49040 -1 221
223 0 418210.5 250359.86 49080 -1 222
224 0 418101.53 250343.94 49160 -1 223
225 0 418106.1 250313.02 49200 -1 224
226 0 418363.22 250116.33 49240 -1 225
227 0 418374 250077.5 49280 -1 226
228 0 418332 250041.05 49360 -1 227
229 0 418350 250002.94 49400 -1 228
230 0 418351.78 249968.47 49440 -1 229
231 0 418450.03 249849.31 49480 -1 230
232 0 418458.22 249799.95 49560 -1 231
233 0 418449.38 249727.31 49640 -1 232
234 0 418468.06 249644.56 49720 -1 233
235 0 418483.12 249594.38 49800 -1 234
236 0 418457.7 249531.27 49880 -1 235
237 0 418449.34 249517.55 49920 -1 236
238 0 418931.8 249010.4 49960 -1 237
239 0 418729.5 249190.58 50000 -1 238
240 0 418653.06 249272.3 50040 -1 239
241 0 418639.34 249247.23 50080 -1 240
242 0 418555.62 249291.14 50120 -1 241
243 0 418334.6 249393.78 50240 -1 242
244 0 418173.47 249424.81 50400 -1 243
245 0 418111.88 249404.16 50560 -1 244
246 0 418038.62 249415.7 50680 -1 245
247 0 417960.16 249499.33 50800 -1 246
248 0 417908.5 249507.08 50840 -1 247
249 0 418257.5 249457.2 50880 -1 248
250 0 418271.94 249447.1 50920 -1 249
251 0 418217.97 249395.1 51000 -1 250
252 0 418172.78 249379.61 51040 -1 251
253 0 418106.06 249328.89 51080 -1 252
254 0 418047.06 249319.81 51120 -1 253
255 0 417908.9 249259 51240 -1 254
256 0 417882.53 249249.03 51280 -1 255
257 0 417856.16 249219.56 51320 -1 256
258 0 417819.94 249183.95 51360 -1 257
259 0 417792.88 249150.05 51400 -1 258
260 0 417725.7 249088.5 51480 -1 259
261 0 417714.44 249083.19 51520 -1 260
262 0 417639.3 249009.02 51600 -1 261
263 0 417546.25 248881.12 51720 -1 262
264 0 417495.12 248859.33 51800 -1 263
265 0 417203.66 248717.53 51960 -1 264
266 0 417037.12 248668.67 52120 -1 265
267 0 416936.25 248553.1 52320 -1 266
268 0 416858.75 248469.8 52560 -1 267
269 0 416850.47 248412.64 52800 -1 268
270 0 416843.88 248320.83 52960 -1 269
271 0 416842.06 248241.3 53120 -1 270
272 0 416802.4 248175.2 53240 -1 271
273 0 416785.25 248182.4 53280 -1 272
274 0 416667.62 248218.58 53320 -1 273
275 0 416582.3 248201.78 53360 -1 274
276 0 416715.2 248149.02 53400 -1 275
277 0 416988.75 248088.1 53440 -1 276
278 0 416702.94 248080.98 53480 -1 277
279 0 416638.25 248035.89 53600 -1 278
280 0 416587.62 247980.3 53720 -1 279
281 0 416541.97 247880.77 53800 -1 280
282 0 416486.06 247774 53920 -1 281
283 0 416447.88 247620.88 54080 -1 282
284 0 416409.88 247523.77 54240 -1 283
285 0 416376.88 247403.58 54440 -1 284
286 0 416323.8 247311.8 54680 -1 285
287 0 416268.44 247216.98 54920 -1 286
288 0 416173.34 247147.34 55200 -1 287
289 0 416100.03 247112.12 55440 -1 288
290 0 416048.8 247030.25 55680 -1 289
291 0 415994.66 246952.86 55880 -1 290
292 0 415951.88 246838.88 56080 -1 291
293 0 415951.8 246747.17 56240 -1 292
294 0 415930.56 246630.1 56400 -1 293
295 0 415922.56 246488.16 56560 -1 294
296 0 415923.5 246364 56720 -1 295
297 0 415872.12 246201.88 56880 -1 296
298 0 415853.34 246103.38 57000 -1 297
299 0 415846.5 246023.94 57120 -1 298
300 0 415821.25 246020.08 57160 -1 299
301 0 415637.06 245686.61 57200 -1 300
302 0 415563.38 245497.88 57240 -1 301
303 0 415610 245610.77 57280 -1 302
304 0 415596.4 245582.7 57320 -1 303
305 0 415570.66 245555.31 57360 -1 304
306 0 415579.94 245567.98 57400 -1 305
307 0 415559.38 245446.17 57600 -1 306
308 0 415528.88 245282.05 57840 -1 307
309 0 415451 245103.25 58040 -1 308
310 0 415314.56 244937.44 58240 -1 309
311 0 415202.47 244739.6 58440 -1 310
312 0 415130.3 244581.06 58640 -1 311
313 0 415008.62 244472.83 58840 -1 312
314 0 414983.78 244356.45 59080 -1 313
315 0 415020.2 244322.75 59280 -1 314
316 0 415292.34 244113.14 59440 -1 315
317 0 415483.2 243993.25 59560 -1 316
318 0 415689.5 243843.73 59720 -1 317
319 0 415850.72 243763.23 59880 -1 318
320 0 415983.3 243676.72 60000 -1 319
321 0 416055.7 243673.53 60080 -1 320
322 0 416128.2 243601.8 60160 -1 321
323 0 416257.1 243500.88 60320 -1 322
324 0 416339.12 243438.88 60440 -1 323
325 0 416460.75 243326.45 60560 -1 324
326 0 416488.47 243240.44 60640 -1 325
327 0 416604.75 243047.7 60760 -1 326
328 0 416717.7 242745.67 60880 -1 327
329 0 416849.56 242401.56 61000 -1 328
330 0 416876.5 242718.1 61080 -1 329
331 0 416920.94 242688.58 61280 -1 330
332 0 416996.38 242742.58 61480 -1 331
333 0 417016.2 242762.61 61680 -1 332
334 0 417002.53 242784.62 61840 -1 333
335 0 417076.97 242788.34 62000 -1 334
336 0 417139.44 242785.1 62160 -1 335
337 0 417203.3 242802.92 62320 -1 336
338 0 417281.53 242820.3 62480 -1 337
339 0 417308.6 242814.8 62560 -1 338
340 0 417433.44 242592.88 62680 -1 339
341 0 417442.2 242585.44 62720 -1 340
342 0 417441.12 242531.88 62880 -1 341
343 0 417479.62 242474.84 63000 -1 342
344 0 417508.84 242406.08 63160 -1 343
345 0 417557.62 242393.77 63280 -1 344
346 0 417585.44 242386.47 63360 -1 345
347 0 417693.5 242371.05 63520 -1 346
348 0 417730.38 242354.28 63640 -1 347
349 0 417830.25 242355.1 63760 -1 348
350 0 417965.75 242382.45 63880 -1 349
351 0 418137.03 242450.08 64080 -1 350
352 0 418189.47 242484.92 64280 -1 351
353 0 418166.5 242558.61 64480 -1 352
354 0 418070.16 242580.98 64720 -1 353
355 0 418090.12 242608.36 64920 -1 354
356 0 418134.5 242665.61 65120 -1 355
357 0 418175.75 242709.39 65280 -1 356
358 0 418263.88 242757.66 65520 -1 357
359 0 418448.84 242806.12 65720 -1 358
360 0 418568.72 242834.44 65920 -1 359
361 0 418718.25 242897.2 66120 -1 360
362 0 418796.56 242962.61 66320 -1 361
363 0 418898.88 243017.97 66480 -1 362
364 0 418997.44 243072.2 66640 -1 363
365 0 419114.5 243127.55 66800 -1 364
366 0 419306.2 243174.92 66920 -1 365
367 0 419461.5 243215.34 67040 -1 366
368 0 419712.8 243292.95 67240 -1 367
369 0 419763.7 243402.19 67440 -1 368
370 0 419719 243462.89 67600 -1 369
371 0 419686.12 243571.14 67800 -1 370
372 0 419803.3 243634.22 68000 -1 371
373 0 419871.7 243695.53 68200 -1 372
374 0 419934.06 243757.5 68400 -1 373
375 0 419942.97 243820.72 68600 -1 374
376 0 419946.3 243884.52 68800 -1 375
377 0 419916.2 243952.4 69000 -1 376
378 0 419892.56 244028.53 69160 -1 377
379 0 419910.12 244092.78 69320 -1 378
380 0 419892.88 244190.3 69520 -1 379
381 0 419919.1 244300.9 69720 -1 380
382 0 419920.44 244429.28 69920 -1 381
383 0 419864.12 244599 70120 -1 382
384 0 419844.53 244762.67 70320 -1 383
385 0 419836.34 244909.17 70520 -1 384
386 0 419824.03 245046.53 70720 -1 385
387 0 419809 245168.16 70880 -1 386
388 0 419748.1 245300.45 71120 -1 387
389 0 419769.6 245418.86 71320 -1 388
390 0 419714.2 245554.9 71520 -1 389
391 0 419693.94 245678.52 71760 -1 390
392 0 419661.3 245579.36 72000 -1 391
393 0 419649.03 245579.27 72240 -1 392
394 0 419617.66 245588.02 72440 -1 393
395 0 419596.3 245579.64 72640 -1 394
396 0 419574.38 245656.42 72840 -1 395
397 0 419479.88 245728.2 73040 -1 396
398 0 419461.38 245797.64 73240 -1 397
399 0 419399.78 245863.22 73480 -1 398
400 0 419375.3 245885.16 73640 -1 399
401 0 419378.8 245975.72 73840 -1 400
402 0 419354.7 246027.27 74040 -1 401
403 0 419306 246048.83 74200 -1 402
404 0 419294.94 246054.92 74320 -1 403
405 0 419298.06 246080.52 74400 -1 404
406 0 419332.03 246113.39 74560 -1 405
407 0 419407.8 246193.3 74760 -1 406
408 0 419488.2 246216.8 74960 -1 407
409 0 419554.94 246256.08 75120 -1 408
410 0 419654.03 246306.84 75320 -1 409
411 0 419741.56 246333.38 75480 -1 410
412 0 419826.44 246386.55 75640 -1 411
413 0 419909.2 246422.31 75840 -1 412
414 0 419999 246449.84 76040 -1 413
415 0 420120.2 246503.05 76240 -1 414
416 0 420243.94 246546.97 76440 -1 415
417 0 420339.06 246576.92 76600 -1 416
418 0 420478.03 246619.08 76800 -1 417
419 0 420612.5 246659.28 77000 -1 418
420 0 420755.34 246705.61 77200 -1 419
421 0 420884.38 246734.86 77360 -1 420
422 0 421014.03 246792.23 77560 -1 421
423 0 421141.8 246839.56 77760 -1 422
424 0 421274.3 246889.9 77920 -1 423
425 0 421496.62 246960.73 78080 -1 424
426 0 421633.75 247033.5 78200 -1 425
427 0 422006.25 247156.19 78400 -1 426
428 0 422225.38 247264.5 78560 -1 427
429 0 422322.75 247376.38 78720 -1 428
430 0 422540.12 247596.1 78840 -1 429
431 0 422717.1 247836.11 79000 -1 430
432 0 422861.3 247958.17 79160 -1 431
433 0 422970.94 248145.9 79280 -1 432
434 0 423120.84 248219.67 79400 -1 433
435 0 423291.3 248314.73 79480 -1 434
436 0 423506.38 248410.27 79640 -1 435
437 0 423658.3 248523.12 79760 -1 436
438 0 423729.94 248569 79800 -1 437
439 0 423823.22 248678.78 79920 -1 438
440 0 423966.84 248743.83 80080 -1 439
441 0 424119.56 248810.45 80280 -1 440
442 0 424268.66 248829.73 80480 -1 441
443 0 424404.7 248853.02 80680 -1 442
444 0 424494.66 248881.67 80840 -1 443
445 0 424642.2 248889.92 81000 -1 444
446 0 424807.66 248890.11 81120 -1 445
447 0 424917.25 248879.03 81240 -1 446
448 0 425218.44 248915.67 81360 -1 447
449 0 425391.12 248972.3 81480 -1 448
450 0 425538.5 249072.98 81600 -1 449
451 0 425672.88 249152.62 81720 -1 450
452 0 425831.6 249252.33 81840 -1 451
453 0 425960.3 249338.12 81920 -1 452
454 0 426060.16 249432.84 81960 -1 453
455 0 426197.78 249497.64 82000 -1 454
456 0 426274.78 249534.88 82040 -1 455
457 0 426489.62 249646.22 82080 -1 456
458 0 426663.2 249696.69 82120 -1 457
459 0 426793.12 249720.98 82160 -1 458
460 0 426961.53 249780.98 82200 -1 459
461 0 427186.75 249960.36 82240 -1 460
462 0 427387.12 250110.44 82280 -1 461
463 0 427566.06 250214.88 82360 -1 462
464 0 427942.56 250652.19 82440 -1 463
465 0 428366.06 251259.08 82400 -1 464
466 0 429073.56 251697.23 82360 -1 465
467 0 429567.06 251937.67 82320 -1 466
468 0 430066.25 252284.72 82280 -1 467
469 0 430252.66 252445.86 82240 -1 468
470 0 430658.12 252718.92 82200 -1 469
471 0 430893.62 252937.78 82160 -1 470
472 0 431126.8 253117.17 82120 -1 471
473 0 431340.12 253247.14 82080 -1 472
474 0 431709.8 253425.05 82040 -1 473
475 0 431942.38 253564.23 82000 -1 474
476 0 432204.6 253710.08 81960 -1 475
477 0 432465.1 253930.62 81920 -1 476
478 0 432634.8 254139.44 81880 -1 477
479 0 432761.72 254207.83 81840 -1 478
480 0 433147.25 254427.72 81800 -1 479
481 0 433717.06 254577.28 81880 -1 480
482 0 434330.62 255346.58 81880 -1 481
483 0 434376.25 256000.89 81840 -1 482
484 0 434706.03 256324.34 81800 -1 483
485 0 435103.44 256653.94 81720 -1 484
486 0 435605.16 257033.25 81640 -1 485
487 0 435855.75 257086.88 81480 -1 486
488 0 435977.2 257055.39 81040 -1 487
489 0 435935 257115.19 80920 -1 488
490 0 434200.62 256029.47 81640 -1 483
491 0 434119.34 256057.17 81440 -1 490
492 0 433991.12 256076.25 81240 -1 491
493 0 433902.5 256143.02 81040 -1 492
494 0 433915.16 256142.72 80960 -1 493
495 0 433947.66 256141.86 80760 -1 494
496 0 434001.84 256407.06 80440 -1 495
497 0 433989.3 256524.83 80200 -1 496
498 0 433989.3 256524.83 80120 -1 497
499 0 434513.28 255338.6 81960 -1 482
500 0 434660.3 255215.6 82080 -1 499
501 0 434817.6 255092.52 82200 -1 500
502 0 435044.56 254980.28 82280 -1 501
503 0 435241.7 254741.3 82360 -1 502
504 0 435357.3 254391.81 82440 -1 503
505 0 435551 254053.33 82600 -1 504
506 0 435967.12 254206.61 82440 -1 505
507 0 436013.16 254113.36 82640 -1 506
508 0 436054 254040.38 82800 -1 507
509 0 436108.7 254031.84 82880 -1 508
510 0 435417.03 253715.17 82640 -1 505
511 0 435365.44 253180.66 82680 -1 510
512 0 435020.66 252226.67 82680 -1 511
513 0 435060 252295.84 82600 -1 512
514 0 435079.2 252358.25 82520 -1 513
515 0 435061.44 252397.95 82480 -1 514
516 0 435346.3 252944.3 82120 -1 515
517 0 435378.03 253005.06 82080 -1 516
518 0 435396.53 253001.75 82000 -1 517
519 0 435001.44 252192.17 82720 -1 512
520 0 434957.3 251600.64 82760 -1 519
521 0 434904.5 251219.28 82800 -1 520
522 0 434855.44 250753.28 82840 -1 521
523 0 434868 250466.69 82920 -1 522
524 0 434857.94 250307.27 83000 -1 523
525 0 434814.94 250040.02 83080 -1 524
526 0 434812.3 249891.38 83160 -1 525
527 0 434866.56 249591.8 83200 -1 526
528 0 434972.12 249316.67 83240 -1 527
529 0 435043.06 249182.17 83280 -1 528
530 0 435156.38 249106.34 83320 -1 529
531 0 435625.25 248921.61 83400 -1 530
532 0 435826.1 248786.83 83480 -1 531
533 0 435893.2 248661.36 83560 -1 532
534 0 435915.25 248637.86 83600 -1 533
535 0 436028.03 248441.19 83640 -1 534
536 0 436169.75 248260.66 83680 -1 535
537 0 436246.25 248215.12 83720 -1 536
538 0 437008.56 248297.88 83720 -1 537
539 0 437235.94 248572.03 83760 -1 538
540 0 437533.62 248830.42 83720 -1 539
541 0 437546.28 248888.61 83680 -1 540
542 0 436356.56 248145.75 83840 -1 537
543 0 436591.5 247996.64 83920 -1 542
544 0 436928.06 247899.14 84000 -1 543
545 0 437115.3 247781.16 84080 -1 544
546 0 437350.22 247665.05 84200 -1 545
547 0 437584.7 247564.08 84280 -1 546
548 0 437682.7 247531.7 84360 -1 547
549 0 437814.56 247470.56 84440 -1 548
550 0 437967.38 247399.19 84520 -1 549
551 0 438190.3 247295.86 84600 -1 550
552 0 438388.2 247224.53 84720 -1 551
553 0 438480.2 247173.36 84800 -1 552
554 0 438671.53 247145.31 84920 -1 553
555 0 438819.12 247163.47 85000 -1 554
556 0 438957 247161.14 85080 -1 555
557 0 439113.3 247145.97 85160 -1 556
558 0 439228.12 247146.75 85200 -1 557
559 0 439661.22 247037.03 85240 -1 558
560 0 440138.44 246919.06 85360 -1 559
561 0 440215 246953.25 85440 -1 560
562 0 440647.25 246817.36 85520 -1 561
563 0 441063.06 246442.97 85440 -1 562
564 0 441404.12 246090.25 85400 -1 563
565 0 441313.12 245781.88 85280 -1 564
566 0 441925.3 245175.33 85320 -1 565
567 0 442665.2 244987.08 85360 -1 566
568 0 443352.22 244868.05 85400 -1 567
569 0 443950.22 244756.89 85440 -1 568
570 0 444091 244705.33 85480 -1 569
571 0 444611.44 244298.55 85520 -1 570
572 0 444985.2 244051.08 85560 -1 571
573 0 445520.12 243860.95 85600 -1 572
574 0 445857.12 243800.27 85440 -1 573
575 0 446247.75 243822.11 85360 -1 574
576 0 446064.5 243883.5 85280 -1 575
577 0 445881.44 243945.27 85200 -1 576
578 0 446635.6 243824.03 85480 -1 575
579 0 447238.06 243796.95 85600 -1 578
580 0 447690.12 243637.81 85520 -1 579
581 0 447989.53 243347.53 85440 -1 580
582 0 448470.25 242484.95 85240 -1 581
583 0 449213.38 241823.28 85280 -1 582
584 0 449631.94 241486.31 85120 -1 583
585 0 450090.3 241062.34 85080 -1 584
586 0 450740.75 240805.28 85040 -1 585
587 0 451330 240638.03 85080 -1 586
588 0 451503.53 240513.69 85120 -1 587
589 0 452075.3 240298.98 85160 -1 588
590 0 452534.2 240225.66 85200 -1 589
591 0 452994.7 240386.81 85240 -1 590
592 0 453403.28 240386.14 85280 -1 591
593 0 454064.97 240270.14 85320 -1 592
594 0 454749.2 239938.14 85360 -1 593
595 0 455235.16 239815.75 85320 -1 594
596 0 455979.66 239850.42 85280 -1 595
597 0 456671.94 239775.88 85240 -1 596
598 0 456603.4 239665.4 84960 -1 597
599 0 456475.53 239460.48 84440 -1 598
600 0 457232.34 239547.62 85200 -1 597
601 0 457650.88 239285.23 85080 -1 600
602 0 457794.97 239161.98 85000 -1 601
603 0 457945.12 239017.03 84960 -1 602
604 0 458030.75 238933.72 84920 -1 603
605 0 458136 238848.08 84880 -1 604
606 0 458280.8 238733.23 84840 -1 605
607 0 458514.94 238654.77 84800 -1 606
608 0 459439 238433 84840 -1 607
609 0 458717 238596.9 84760 -1 607
610 0 458707.62 238602.12 84720 -1 609
611 0 458825.12 238556.6 84680 -1 610
612 0 459049.5 238462.4 84640 -1 611
613 0 459344.3 238429.53 84600 -1 612
614 0 459703.34 238461.14 84480 -1 613
615 0 459730.62 238498.33 84400 -1 614
616 0 459708.5 238525.75 84280 -1 615
617 0 459700.7 238534.97 84240 -1 616
618 0 459721.06 238560.61 84160 -1 617
619 0 459799.84 238601.11 84080 -1 618
620 0 460003.62 238604.78 84040 -1 619
621 0 460223.62 238627.45 83920 -1 620
622 0 460436.25 238654.4 83800 -1 621
623 0 460800.06 238535.47 83760 -1 622
624 0 460971.66 238582.56 83640 -1 623
625 0 461080.25 238597.86 83600 -1 624
626 0 461413.94 238601.4 83520 -1 625
627 0 461837.5 238617.05 83480 -1 626
628 0 462415.2 238738.8 83400 -1 627
629 0 462416.06 238726.28 83240 -1 628
630 0 462197.22 238647.73 82800 -1 629
631 0 462169.28 238642.84 82720 -1 630
632 0 462871.88 238682.83 83440 -1 628
633 0 463285.94 238635.83 83640 -1 632
634 0 463620.6 238593.73 83920 -1 633
635 0 463675.5 238629.6 84000 -1 634
636 0 463703.16 238657.19 84040 -1 635
637 0 463843 238630.3 84160 -1 636
638 0 463963.8 238628.78 84240 -1 637
639 0 464131.38 238716.56 84360 -1 638
640 0 464232.06 238782.38 84400 -1 639
641 0 464239.5 238800.38 84440 -1 640
642 0 464269.38 238836.7 84520 -1 641
643 0 464352.88 238815.05 84600 -1 642
644 0 464524.03 238838.25 84680 -1 643
645 0 464566.84 238841.61 84760 -1 644
646 0 464797.62 238759.81 84880 -1 645
647 0 464930.47 238719.86 85000 -1 646
648 0 465154.56 238656.33 85080 -1 647
649 0 465228.06 238654.56 85200 -1 648
650 0 465294.88 238646.22 85320 -1 649
651 0 465450.97 238585 85400 -1 650
652 0 465694.38 238519.89 85440 -1 651
653 0 465806.8 238504.9 85520 -1 652
654 0 465890.8 238526.62 85600 -1 653
655 0 466024.62 238574.3 85680 -1 654
656 0 466158.88 238620.16 85720 -1 655
657 0 466482.88 238702.1 85760 -1 656
658 0 466977.2 238694.22 85840 -1 657
659 0 466955.8 238723.34 86240 -1 658
660 0 467318.22 238587.98 85880 -1 658
661 0 467479 238459.12 85920 -1 660
662 0 468298.94 238255.27 86000 -1 661
663 0 468980.25 237879.39 85960 -1 662
664 0 469341.44 237499.14 85880 -1 663
665 0 469497.28 237299.31 85760 -1 664
666 0 469513.38 237177.06 85640 -1 665
667 0 469506.12 237114.52 85560 -1 666
668 0 470033.06 236873.2 85520 -1 667
669 0 470569.88 236577.19 85520 -1 668
670 0 470925.38 236503.47 85600 -1 669
671 0 471045.66 236560.16 85720 -1 670
672 0 471115.3 236561.53 85840 -1 671
673 0 471223.8 236610.86 85960 -1 672
674 0 471364.5 236714.98 86040 -1 673
675 0 471768.56 236608.75 86160 -1 674
676 0 472631.12 236499.78 86080 -1 675
677 0 473092.94 236556.2 86040 -1 676
678 0 473685.12 236547.5 85960 -1 677
679 0 473942.75 236606.3 85880 -1 678
680 0 474165.5 236662.92 85800 -1 679
681 0 474195.47 236597.84 85680 -1 680
682 0 474726.75 236598.45 85680 -1 681
683 0 475191.8 236737.73 85640 -1 682
684 0 475619.8 236829.72 85560 -1 683
685 0 476295.9 236901.89 85480 -1 684
686 0 476715.7 236928.05 85440 -1 685
687 0 477013.8 236972.05 85400 -1 686
688 0 477367.25 236932.17 85320 -1 687
689 0 477849.56 236943.27 85280 -1 688
690 0 478030.62 236936.4 85240 -1 689
691 0 478468.5 237043.42 85200 -1 690
692 0 478633.2 237172.98 85160 -1 691
693 0 479168.8 237175.56 85120 -1 692
694 0 479171 237215 85040 -1 693
695 0 479172 237234.5 85000 -1 694
696 0 479173 237254.33 84960 -1 695
697 0 479174 237273.5 84920 -1 696
698 0 479175 237293 84880 -1 697
699 0 479638.06 237215.55 85160 -1 693
700 0 479909.44 237334.33 85200 -1 699
701 0 479913.2 237263.64 85280 -1 700
702 0 480115.94 237293.31 85360 -1 701
703 0 480288.7 237274.42 85440 -1 702
704 0 480440.8 237081.23 85520 -1 703
705 0 480725.3 237086.14 85560 -1 704
706 0 480885.6 237135.58 85600 -1 705
707 0 481015.44 237213.14 85680 -1 706
708 0 481130.8 237246.7 85760 -1 707
709 0 481303.25 237329.16 85800 -1 708
710 0 481474.25 237442.66 85840 -1 709
711 0 481626.72 237598.92 85920 -1 710
712 0 482070.6 237662.33 86000 -1 711
713 0 482541.06 237754.77 85920 -1 712
714 0 483096.8 237883.42 85880 -1 713
715 0 483566.8 238109.31 85920 -1 714
716 0 483619.9 238139.77 85960 -1 715
717 0 484156.62 238440.17 85880 -1 716
718 0 484151.3 238493.72 85840 -1 717
719 0 484158.3 238614.05 85760 -1 718
720 0 484164.3 238614.05 85720 -1 719
721 0 484242 238740.75 85600 -1 720
722 0 484267.75 238782.75 85560 -1 721
723 0 484256.97 238862.56 85400 -1 722
724 0 484190.5 238850.5 85360 -1 723
725 0 484123.5 238838.14 85320 -1 724
726 0 483998.34 238833.98 85200 -1 725
727 0 471175.28 236390.73 85560 -1 670
728 0 471327.94 236186.97 85520 -1 727
729 0 471473.7 236079.47 85440 -1 728
730 0 471490.53 236001.45 85360 -1 729
731 0 471477.38 235923.14 85280 -1 730
732 0 471488.7 235806.61 85200 -1 731
733 0 471483.8 235718.53 85120 -1 732
734 0 471573.38 235626.42 85040 -1 733
735 0 471599.88 235500.02 84960 -1 734
736 0 471690.3 235412.48 84920 -1 735
737 0 471822.94 235261.27 84840 -1 736
738 0 471903.1 235109.77 84720 -1 737
739 0 472071.94 234893.25 84680 -1 738
740 0 472728.1 234638.05 84720 -1 739
741 0 472783 234657 84240 -1 740
742 0 472945.3 234795.08 83920 -1 741
743 0 473061.72 234498.69 84880 -1 740
744 0 473602.12 234447.4 84760 -1 743
745 0 473840.8 234367.05 84720 -1 744
746 0 474030.7 234207.3 84640 -1 745
747 0 474160.94 234085.95 84560 -1 746
748 0 474270.97 233984.4 84480 -1 747
749 0 474363.84 233872.39 84400 -1 748
750 0 474419.47 233824.11 84360 -1 749
751 0 474493 233726.44 84280 -1 750
752 0 474529.94 233699.98 84200 -1 751
753 0 474622.44 233659.5 84160 -1 752
754 0 474738.94 233613.67 84120 -1 753
755 0 475047.44 233440.7 84040 -1 754
756 0 475372.16 233343.88 83960 -1 755
757 0 475238.97 233388.25 83840 -1 756
758 0 475233.1 233395.53 83680 -1 757
759 0 475702.62 233231.55 84000 -1 756
760 0 476437.06 232985.16 83960 -1 759
761 0 477454.8 232919.11 83920 -1 760
762 0 477993.94 232752.58 83960 -1 761
763 0 478602.2 232586.4 84000 -1 762
764 0 479161.84 232591.36 84040 -1 763
765 0 479695.12 232356.75 84080 -1 764
766 0 480375.06 232177.73 84080 -1 765
767 0 480924.53 232003.98 84120 -1 766
768 0 481191.56 231954.86 84200 -1 767
769 0 481374.88 231936.53 84240 -1 768
770 0 481695.1 231884.16 84280 -1 769
771 0 482140.38 231893.62 84280 -1 770
772 0 482479.06 231819.77 84320 -1 771
773 0 482841.16 231711.05 84360 -1 772
774 0 483045.75 231656.77 84400 -1 773
775 0 483230.6 231632.88 84440 -1 774
776 0 483469.47 231514.95 84520 -1 775
777 0 483619.53 231404.88 84560 -1 776
778 0 483692.06 231651.61 84640 -1 777
779 0 483732.1 231699.6 84680 -1 778
780 0 483976.2 231116.73 84600 -1 777
781 0 484159.44 230717.14 84640 -1 780
782 0 484217.94 230572.61 84680 -1 781
783 0 484426.28 230358.53 84720 -1 782
784 0 484687.94 230218.98 84760 -1 783
785 0 485065.53 230101.9 84800 -1 784
786 0 485325.12 229964.05 84840 -1 785
787 0 485456.25 229884.88 84880 -1 786
788 0 485876.1 229585.38 84960 -1 787
789 0 486562.38 229166.6 84920 -1 788
790 0 487087.38 228882.7 84880 -1 789
791 0 487080.8 228893.22 84840 -1 790
792 0 487224.2 228873.95 84760 -1 791
793 0 487350.97 228878.03 84680 -1 792
794 0 487497.38 228871.2 84600 -1 793
795 0 487628.75 228843.11 84480 -1 794
796 0 487743.72 228877.9 84360 -1 795
797 0 488060.97 228745.48 84320 -1 796
798 0 488380.72 228480.92 84400 -1 797
799 0 488714.62 228250.66 84440 -1 798
800 0 488897.56 228120.94 84480 -1 799
801 0 489090.94 228007.53 84520 -1 800
802 0 489291.3 227858.06 84560 -1 801
803 0 489575.3 227702.4 84600 -1 802
804 0 489859.94 227532.5 84640 -1 803
805 0 490309.3 227344.81 84680 -1 804
806 0 490807.38 227126.98 84760 -1 805
807 0 491353 226725.02 84760 -1 806
808 0 492321.12 226379.95 84760 -1 807
809 0 492823.9 226143.25 84800 -1 808
810 0 494026.12 225876.89 84840 -1 809
811 0 494214.94 225845.97 84920 -1 810
812 0 494281.75 225828.47 84960 -1 811
813 0 494363.2 225834.3 85040 -1 812
814 0 494478.97 225851.55 85120 -1 813
815 0 494521.47 225780.64 85200 -1 814
816 0 495149.34 225550.84 85240 -1 815
817 0 495481.62 225395.45 85200 -1 816
818 0 495585.06 225335.23 85160 -1 817
819 0 495664.44 225245.92 85080 -1 818
820 0 495740.94 225165.34 85000 -1 819
821 0 495833.3 225130.9 84960 -1 820
822 0 496050.7 225106.11 84920 -1 821
823 0 496254.4 225043.25 84840 -1 822
824 0 496670.06 225043.44 84880 -1 823
825 0 496801.28 225074.56 84960 -1 824
826 0 496950.84 225098.08 85040 -1 825
827 0 497089.62 225096.22 85120 -1 826
828 0 497250.3 225086.83 85200 -1 827
829 0 497400.3 225103.98 85280 -1 828
830 0 497493.3 225090.95 85320 -1 829
831 0 497712.06 225066.89 85400 -1 830
832 0 498279.94 224745.33 85520 -1 831
833 0 498626.94 224522.64 85560 -1 832
834 0 498798.06 224386.5 85600 -1 833
835 0 498924.75 224314.45 85640 -1 834
836 0 498999.8 224276.33 85720 -1 835
837 0 499247 224224.67 85840 -1 836
838 0 499475.75 224266.6 85960 -1 837
839 0 499604.8 224348.64 86120 -1 838
840 0 499976.75 224414.94 86200 -1 839
841 0 500067.72 224528.55 86320 -1 840
842 0 500483.22 224665.7 86400 -1 841
843 0 501122.3 224729 86680 -1 842
844 0 501200.47 224703.06 86760 -1 843
845 0 501382.2 224819.05 86840 -1 844
846 0 501477.44 224925.05 86920 -1 845
847 0 501581.44 225007.53 87000 -1 846
848 0 501682.44 225081.05 87200 -1 847
849 0 501989.75 225226.97 87320 -1 848
850 0 502243.12 225340.33 87360 -1 849
851 0 502368.3 225343.67 87480 -1 850
852 0 502482 225370.67 87560 -1 851
853 0 502538.7 225384.2 87600 -1 852
854 0 502708.4 225424.27 87720 -1 853
855 0 502842 225581.75 87840 -1 854
856 0 502863.62 225587.97 88000 -1 855
857 0 502897.44 225621.89 88080 -1 856
858 0 503046.28 225760.69 88160 -1 857
859 0 503405 226136.95 88240 -1 858
860 0 503734 226170.36 88040 -1 859
861 0 504000.2 226267.69 88160 -1 860
862 0 504143.56 226310.84 88320 -1 861
863 0 504420.78 226338.58 88440 -1 862
864 0 504434.47 226679.23 88400 -1 863
865 0 504376.62 226799.84 88360 -1 864
866 0 504277.44 227040.64 88320 -1 865
867 0 504251.5 227084 88280 -1 866
868 0 504225.8 227127.38 88240 -1 867
869 0 504083.8 227235.8 88200 -1 868
870 0 503821.16 227397.78 88160 -1 869
871 0 503570.9 227677.11 88120 -1 870
872 0 503512.56 227777.39 88040 -1 871
873 0 503464.88 228664.4 88000 -1 872
874 0 503380.25 229159.75 87880 -1 873
875 0 503351.7 229325.4 87840 -1 874
876 0 503290.62 229518 87680 -1 875
877 0 503061.9 229762.69 87480 -1 876
878 0 504984.8 225727.28 88440 -1 863
879 0 505335.75 225684.73 88360 -1 878
880 0 505601.34 225761.89 88280 -1 879
881 0 505711.44 225746.72 88200 -1 880
882 0 505947.1 225685.25 88080 -1 881
883 0 506464.88 225751.4 87840 -1 882
884 0 506797.06 225641.9 87800 -1 883
885 0 507173.94 225525.67 87760 -1 884
886 0 507362.16 225536.52 87720 -1 885
887 0 507509.7 225570.11 87600 -1 886
888 0 507578.75 225563.86 87480 -1 887
889 0 507780.75 225614.38 87360 -1 888
890 0 507858 225651.66 87240 -1 889
891 0 507955.7 225668.73 87160 -1 890
892 0 508124.56 225720.27 87080 -1 891
893 0 508182.38 225786.66 86920 -1 892
894 0 508235.38 225835.11 86800 -1 893
895 0 508340.34 225973.36 86720 -1 894
896 0 508446.62 226042.48 86600 -1 895
897 0 508698.25 226081.38 86520 -1 896
898 0 509032.16 226141 86480 -1 897
899 0 509083.7 226166.9 86440 -1 898
900 0 509226.5 226186 86400 -1 899
901 0 509369 226205.08 86360 -1 900
902 0 509378 226204 86320 -1 901
903 0 509396.25 226201.53 86240 -1 902
904 0 509390.5 226177.58 86200 -1 903
905 0 509393.6 226171.4 86080 -1 904
906 0 509396.4 226166.61 86000 -1 905
907 0 509780.44 226227.55 86400 -1 901
908 0 509952.56 226167.02 86600 -1 907
909 0 510096.25 226107.25 86760 -1 908
910 0 510171.25 226107 86800 -1 909
911 0 510396.88 226106.84 86920 -1 910
912 0 510623.62 226124.66 87000 -1 911
913 0 510704.66 226137.72 87080 -1 912
914 0 510720.53 226135.62 87160 -1 913
915 0 510845.5 226271.58 87280 -1 914
916 0 510958.78 226318.16 87400 -1 915
917 0 511056.7 226341.95 87520 -1 916
918 0 511287.5 226429.77 87680 -1 917
919 0 511420.88 226471.89 87760 -1 918
920 0 511724.25 226525.73 87880 -1 919
921 0 512380.12 226711.03 87920 -1 920
922 0 512502.78 226784.5 88040 -1 921
923 0 513102.2 226633.55 88080 -1 922
924 0 513204.38 226668.77 87880 -1 923
925 0 512919.22 226657.62 87880 -1 923
926 0 513309.88 226516.48 88120 -1 923
927 0 513550.7 226420.62 88240 -1 926
928 0 513649.44 226371.86 88360 -1 927
929 0 513757.56 226289.5 88400 -1 928
930 0 514105.7 225971.56 88480 -1 929
931 0 514195 225810.36 88560 -1 930
932 0 514149.88 225636.42 88640 -1 931
933 0 513908.2 225260.23 88680 -1 932
934 0 514280.3 225709.36 88720 -1 933
935 0 514525.94 225711.31 88800 -1 934
936 0 514644.8 225677.1 88960 -1 935
937 0 514667.2 225659.95 89080 -1 936
938 0 514839.84 225533.3 89280 -1 937
939 0 514893.66 225474.48 89400 -1 938
940 0 514859.38 225438.55 89560 -1 939
941 0 514978.75 225314.06 89640 -1 940
942 0 515014.3 224966.34 89760 -1 941
943 0 515048.75 224858.5 89880 -1 942
944 0 515063.94 224810.25 90000 -1 943
945 0 515202.47 224729.16 90120 -1 944
946 0 516109.62 224538.61 90080 -1 945
947 0 516581.44 224692.34 90040 -1 946
948 0 516854.94 224644.31 90000 -1 947
949 0 517407.2 224254.44 89960 -1 948
950 0 517664.3 224031.83 89920 -1 949
951 0 517805.03 223910.36 89880 -1 950
952 0 517838.62 223913.45 89800 -1 951
953 0 518724 223978.88 89840 -1 952
954 0 519024.84 224076.05 89880 -1 953
955 0 519165.38 224117.7 89920 -1 954
956 0 519409 224164.61 90000 -1 955
957 0 519521.56 224214.42 90080 -1 956
958 0 519617.3 224298.47 90200 -1 957
959 0 519697.53 224347.05 90280 -1 958
960 0 519750.25 224359.34 90400 -1 959
961 0 519974.25 224418.39 90520 -1 960
962 0 520105.2 224462.78 90600 -1 961
963 0 520230.72 224516.23 90640 -1 962
964 0 520350.44 224564.84 90720 -1 963
965 0 520431.38 224603.73 90800 -1 964
966 0 520440.8 224616.81 90840 -1 965
967 0 520507.44 224641.16 90880 -1 966
968 0 520661.12 224676.81 90920 -1 967
969 0 520798.2 224674.58 90960 -1 968
970 0 521029.38 224729.38 91040 -1 969
971 0 521145.84 224694.97 91080 -1 970
972 0 521242.12 224638.97 91120 -1 971
973 0 521281.2 224631.62 91200 -1 972
974 0 521331.12 224618.67 91280 -1 973
975 0 521395.3 224606.6 91360 -1 974
976 0 521440.88 224601.7 91440 -1 975
977 0 521765.62 224311.22 91520 -1 976
978 0 521816.12 224280.64 91560 -1 977
979 0 521909.28 224134.39 91640 -1 978
980 0 521980.88 224051.25 91720 -1 979
981 0 522029.6 223980.5 91800 -1 980
982 0 522132.75 223929.2 91920 -1 981
983 0 522259.25 223870.75 92080 -1 982
984 0 522491.56 223889.4 92240 -1 983
985 0 522638.88 223891.12 92160 -1 984
986 0 522821.44 224000.88 92120 -1 985
987 0 522942.1 224050.2 92080 -1 986
988 0 523004.25 224075.75 92040 -1 987
989 0 523059.5 224134.86 91960 -1 988
990 0 523049.06 224164.88 91880 -1 989
991 0 523069.12 224191.38 91800 -1 990
992 0 523067.2 224260.5 91720 -1 991
993 0 523214.2 224342.92 91640 -1 992
994 0 523451.94 224297.45 91600 -1 993
995 0 523706.44 224380.12 91440 -1 994
996 0 524217.25 224220.86 91520 -1 995
997 0 524479.25 224260.14 91560 -1 996
998 0 524674.5 224302.88 91600 -1 997
999 0 524817.75 224324.86 91640 -1 998
1000 0 525428.56 224499.97 91640 -1 999
1001 0 526325.6 224704.02 91640 -1 1000
1002 0 526977.25 224730.61 91600 -1 1001
1003 0 527590.3 224708 91560 -1 1002
1004 0 527749.1 224756.25 91440 -1 1003
1005 0 527828.6 224791.02 91320 -1 1004
1006 0 528023.9 224809.12 91200 -1 1005
1007 0 528266 224802.97 91040 -1 1006
1008 0 528368.56 224763.55 90960 -1 1007
1009 0 528476.8 224752.92 90840 -1 1008
1010 0 528618.25 224697.61 90720 -1 1009
1011 0 528794.4 224651.73 90600 -1 1010
1012 0 528922.6 224681.1 90480 -1 1011
1013 0 529042.94 224681.77 90360 -1 1012
1014 0 529172.5 224694.02 90280 -1 1013
1015 0 529317.9 224683.73 90200 -1 1014
1016 0 529453.9 224681.27 90120 -1 1015
1017 0 529745.1 224707.55 90000 -1 1016
1018 0 530163.5 224796.53 89920 -1 1017
1019 0 530618.94 224912.64 89840 -1 1018
1020 0 530695.56 224940.08 89800 -1 1019
1021 0 531190.2 224878.62 89760 -1 1020
1022 0 531196.75 224883.22 89720 -1 1021
1023 0 531437.25 224887.9 89640 -1 1022
1024 0 531562.2 224880 89560 -1 1023
1025 0 531752.4 224863.31 89480 -1 1024
1026 0 531856.1 224863.5 89400 -1 1025
1027 0 531948 224888.47 89320 -1 1026
1028 0 531998.9 224935.61 89200 -1 1027
1029 0 532192.56 224917.25 89040 -1 1028
1030 0 532383.94 224986.53 88960 -1 1029
1031 0 532563.2 225034.98 88880 -1 1030
1032 0 532682.5 225211.52 88800 -1 1031
1033 0 532790.6 225272.25 88720 -1 1032
1034 0 532913.56 225337.44 88640 -1 1033
1035 0 533168.6 225330.98 88560 -1 1034
1036 0 533389.56 225338.17 88480 -1 1035
1037 0 533543.7 225445.88 88360 -1 1036
1038 0 533680.4 225562.88 88280 -1 1037
1039 0 533718.44 225637.06 88200 -1 1038
1040 0 533768.44 225695.28 88080 -1 1039
1041 0 533808.94 225700.31 87920 -1 1040
1042 0 533942.94 225753.69 87760 -1 1041
1043 0 534040 225748.06 87600 -1 1042
1044 0 534297.5 225743.17 87480 -1 1043
1045 0 534496.3 225700.97 87400 -1 1044
1046 0 534626.3 225683.28 87360 -1 1045
1047 0 535137 225776.84 87160 -1 1046
1048 0 535381.8 225715.08 87120 -1 1047
1049 0 535646.4 225629.17 87080 -1 1048
1050 0 535965.8 225519.39 87000 -1 1049
1051 0 536273.8 225521.38 86960 -1 1050
1052 0 536433.75 225511.53 86880 -1 1051
1053 0 536653.56 225526.31 86800 -1 1052
1054 0 536750.44 225553.25 86720 -1 1053
1055 0 536808.2 225556.48 86600 -1 1054
1056 0 536869.4 225581.4 86480 -1 1055
1057 0 536971.2 225581.92 86360 -1 1056
1058 0 537111.5 225542.45 86240 -1 1057
1059 0 537199.5 225530.75 86080 -1 1058
1060 0 537356.4 225504.56 85920 -1 1059
1061 0 537565.8 225417.55 85760 -1 1060
1062 0 537762.3 225358.11 85640 -1 1061
1063 0 537901.06 225458.48 85440 -1 1062
1064 0 538140 225529.45 85240 -1 1063
1065 0 538189.3 225644.39 85040 -1 1064
1066 0 538228.6 225858.39 84880 -1 1065
1067 0 538240.3 225989.23 84800 -1 1066
1068 0 538303.9 226056.75 84680 -1 1067
1069 0 538376.5 226119.19 84560 -1 1068
1070 0 538443.75 226161.88 84400 -1 1069
1071 0 538585.2 226263.16 84200 -1 1070
1072 0 538680.94 226294.56 84040 -1 1071
1073 0 538759.6 226308.12 83960 -1 1072
1074 0 538857.6 226365.22 83840 -1 1073
1075 0 539016.2 226379.22 83680 -1 1074
1076 0 539200.25 226408.6 83520 -1 1075
1077 0 539380 226424.95 83400 -1 1076
1078 0 539604.56 226399.72 83280 -1 1077
1079 0 539826.1 226391.75 83160 -1 1078
1080 0 539980.9 226381.27 83080 -1 1079
1081 0 540201.1 226375.02 82960 -1 1080
1082 0 540385.44 226382.92 82880 -1 1081
1083 0 540633 226421.27 82800 -1 1082
1084 0 540859.75 226429.23 82720 -1 1083
1085 0 541279.1 226421.69 82640 -1 1084
1086 0 541666.8 226411.61 82600 -1 1085
1087 0 542322.94 226596.75 82560 -1 1086
1088 0 542666 226972.3 81800 -1 1087
1089 0 543022.1 227025.14 81560 -1 1088
1090 0 543591.6 227142.47 81200 -1 1089
1091 0 543876.3 227327.45 81120 -1 1090
1092 0 544062.8 227487.38 81000 -1 1091
1093 0 544281.2 227751.23 80920 -1 1092
1094 0 544418.7 227897.81 80840 -1 1093
1095 0 544518 228061.6 80720 -1 1094
1096 0 544721.94 228207.75 80640 -1 1095
1097 0 544808.25 228294.64 80520 -1 1096
1098 0 544856.5 228471.16 80440 -1 1097
1099 0 544869.6 228638.1 80280 -1 1098
1100 0 545030.25 228936.95 80120 -1 1099
1101 0 545076.7 229014.55 79960 -1 1100
1102 0 545128.9 229071 79800 -1 1101
1103 0 545169.5 229083.28 79600 -1 1102
1104 0 545180.6 229105.69 79400 -1 1103
1105 0 545270.56 229049.86 79200 -1 1104
1106 0 545382.7 229025.38 79000 -1 1105
1107 0 545621.4 229040.33 78800 -1 1106
1108 0 545649.25 229054.5 78760 -1 1107
1109 0 545733.6 229097.69 78640 -1 1108
1110 0 545918.94 229192.28 78520 -1 1109
1111 0 546313.6 229440.48 78400 -1 1110
1112 0 546537.3 229680.28 78320 -1 1111
1113 0 547434.75 230078.83 78280 -1 1112
1114 0 547687.5 230154 78240 -1 1113
1115 0 547940.25 230228.95 78200 -1 1114
1116 0 547951.75 230246 78160 -1 1115
1117 0 547986.6 230296.95 78040 -1 1116
1118 0 548180.3 230172.72 77880 -1 1117
1119 0 548438 230077.5 77840 -1 1118
1120 0 548695.7 229982.39 77800 -1 1119
1121 0 549289.4 229787.14 77760 -1 1120
1122 0 549536.3 229838.3 77680 -1 1121
1123 0 549797.9 229919.48 77560 -1 1122
1124 0 549927.75 229984.52 77440 -1 1123
1125 0 550084.4 230135.97 77320 -1 1124
1126 0 550150.7 230201.25 77240 -1 1125
1127 0 550197.1 230249.03 77120 -1 1126
1128 0 550208.4 230338.34 76960 -1 1127
1129 0 550280.6 230313.05 76800 -1 1128
1130 0 550515.6 230286.88 76680 -1 1129
1131 0 550561 230266.5 76520 -1 1130
1132 0 550514.7 230197.42 76320 -1 1131
1133 0 550509 230193.4 76200 -1 1132
1134 0 550504.8 230191.23 76120 -1 1133
1135 0 550728.7 230102.28 75960 -1 1134
1136 0 550967.75 230063.64 75880 -1 1135
1137 0 551107.1 229951.2 75760 -1 1136
1138 0 551333.9 229865.45 75640 -1 1137
1139 0 551419.4 229820.77 75480 -1 1138
1140 0 551532.4 229770.62 75320 -1 1139
1141 0 551664 229718.33 75240 -1 1140
1142 0 551730.25 229692.4 75200 -1 1141
1143 0 551772.9 229581.47 75000 -1 1142
1144 0 552060.06 229459.14 74800 -1 1143
1145 0 552196.6 229412.53 74600 -1 1144
1146 0 552496.1 229466.53 74440 -1 1145
1147 0 552643.75 229490.05 74320 -1 1146
1148 0 552754.44 229482.64 74240 -1 1147
1149 0 552920.2 229512.66 74080 -1 1148
1150 0 553066.94 229503.38 73960 -1 1149
1151 0 553262.7 229519.38 73800 -1 1150
1152 0 553470.6 229450.48 73720 -1 1151
1153 0 553880.2 229374.64 73600 -1 1152
1154 0 554002.9 229389.44 73480 -1 1153
1155 0 554204.94 229359.64 73360 -1 1154
1156 0 554463.75 229302.62 73240 -1 1155
1157 0 554640.56 229331.05 73160 -1 1156
1158 0 554929.4 229294.44 73080 -1 1157
1159 0 555225.56 229259.38 73000 -1 1158
1160 0 555490 229181.25 72920 -1 1159
1161 0 555860.7 229122.66 72840 -1 1160
1162 0 556373.56 229187.11 72760 -1 1161
1163 0 557035.6 229272.62 72720 -1 1162
1164 0 557769.9 229365.58 72760 -1 1163
1165 0 558224.9 229350.94 72720 -1 1164
1166 0 558659.6 229521.5 72680 -1 1165
1167 0 558981.1 229642.78 72640 -1 1166
1168 0 559338.5 229794.56 72560 -1 1167
1169 0 559521.4 229888.89 72480 -1 1168
1170 0 559810.44 230100.12 72360 -1 1169
1171 0 560279.06 230307.38 72240 -1 1170
1172 0 560470 230424.25 72160 -1 1171
1173 0 560590 230512.69 72040 -1 1172
1174 0 560786.9 230625.75 71920 -1 1173
1175 0 560962.56 230725.66 71800 -1 1174
1176 0 561160 230895.08 71680 -1 1175
1177 0 561335 231030.77 71560 -1 1176
1178 0 561492.8 231125.55 71440 -1 1177
1179 0 561642.6 231300.55 71320 -1 1178
1180 0 561808.25 231462.5 71240 -1 1179
1181 0 561908.3 231634.1 71160 -1 1180
1182 0 562002.2 231799 71040 -1 1181
1183 0 562338.44 232183.33 70920 -1 1182
1184 0 562589.6 232467.6 70840 -1 1183
1185 0 563123.6 233003.94 70760 -1 1184
1186 0 563429.9 233134.62 70800 -1 1185
1187 0 563629.94 233515.34 70760 -1 1186
1188 0 563735.44 233777.22 70680 -1 1187
1189 0 563803.5 234026.72 70640 -1 1188
1190 0 563950.94 234145.88 70560 -1 1189
1191 0 564082.56 234272.55 70520 -1 1190
1192 0 564095 234347.75 70440 -1 1191
1193 0 564198.25 234570.14 70320 -1 1192
1194 0 564314.4 234686.4 70240 -1 1193
1195 0 564431.4 234852.83 70160 -1 1194
1196 0 564590.3 234988.53 70080 -1 1195
1197 0 564718.8 235117.36 70000 -1 1196
1198 0 564838.4 235256.16 69920 -1 1197
1199 0 564929.9 235391.73 69840 -1 1198
1200 0 565019.4 235564.88 69760 -1 1199
1201 0 565133.44 235707.5 69680 -1 1200
1202 0 565277.8 235849.38 69600 -1 1201
1203 0 565370.25 235960.45 69520 -1 1202
1204 0 565436.4 236182.12 69440 -1 1203
1205 0 565503.8 236331.95 69360 -1 1204
1206 0 565542.8 236459.78 69240 -1 1205
1207 0 565622.4 236593.75 69120 -1 1206
1208 0 565738.7 236772.89 69040 -1 1207
1209 0 565869.2 237004.25 68960 -1 1208
1210 0 566004 237193.3 68920 -1 1209
1211 0 566080.5 237393.3 68880 -1 1210
1212 0 566354.4 237833.11 68840 -1 1211
1213 0 566731.5 238576.52 68800 -1 1212
1214 0 566742.8 239067.69 68880 -1 1213
1215 0 566900.94 239316.03 69000 -1 1214
1216 0 567094.75 239540.9 69120 -1 1215
1217 0 567350.25 240042.17 69040 -1 1216
1218 0 567605.75 240250.95 68920 -1 1217
1219 0 567739.2 240371.39 68800 -1 1218
1220 0 567718 240750 68720 -1 1219
1221 0 567895.1 240811.95 68600 -1 1220
1222 0 568214 241034 68480 -1 1221
1223 0 568266.25 241158.3 68400 -1 1222
1224 0 568313.06 241442.58 68160 -1 1223
1225 0 548431.2 230132.16 77680 -1 1119
1226 0 548410.2 230251.31 77480 -1 1225
1227 0 548396.06 230369.97 77200 -1 1226
1228 0 548279.1 230226.86 76840 -1 1227
1229 0 548223.3 230196.61 76520 -1 1228
1230 0 548083 230135.25 76280 -1 1229
1231 0 548005.5 230029.88 76200 -1 1230
1232 0 547947.75 230082.52 76000 -1 1231
1233 0 547961.56 230004.69 75800 -1 1232
1234 0 547926.9 229966.58 75600 -1 1233
1235 0 547936.44 229929.7 75400 -1 1234
1236 0 547849.3 229870.11 75200 -1 1235
1237 0 547841.2 229841.66 75000 -1 1236
1238 0 547868.9 229783.8 74840 -1 1237
1239 0 547861.4 229691.19 74600 -1 1238
1240 0 547973.75 229746.67 74400 -1 1239
1241 0 548120.4 229762.05 74160 -1 1240
1242 0 548278.06 229796.1 73920 -1 1241
1243 0 548354.3 229793.27 73680 -1 1242
1244 0 548458.9 229767.45 73480 -1 1243
1245 0 548537.75 229780.34 73320 -1 1244
1246 0 548637.56 229735.1 73120 -1 1245
1247 0 548734.6 229730.52 72920 -1 1246
1248 0 548868.06 229694.23 72680 -1 1247
1249 0 548913.1 229585.2 72560 -1 1248
1250 0 549105.94 229590.69 72360 -1 1249
1251 0 549277 229578.34 72160 -1 1250
1252 0 549362.06 229659.25 72040 -1 1251
1253 0 549852.25 229772.16 71840 -1 1252
1254 0 550079.06 229890.28 71680 -1 1253
1255 0 550957.75 230124.16 71640 -1 1254
1256 0 551027.4 230152.86 71480 -1 1255
1257 0 551309 230253.5 71400 -1 1256
1258 0 551591.4 230354.1 71320 -1 1257
1259 0 551750.5 230477.84 71200 -1 1258
1260 0 552205.1 230935.62 71040 -1 1259
1261 0 553091.9 231106.19 71200 -1 1260
1262 0 553522.06 231316.81 71000 -1 1261
1263 0 554020.6 231544.36 70840 -1 1262
1264 0 554659.5 231379.75 70680 -1 1263
1265 0 554870.7 231263.3 70480 -1 1264
1266 0 555505.94 230848.92 70280 -1 1265
1267 0 550350.25 230056.9 71240 -1 1257
1268 0 550345 229894.84 71080 -1 1267
1269 0 550337.25 229895.03 70960 -1 1268
1270 0 500488.44 224534 86200 -1 840
1271 0 500621.75 224654.47 86000 -1 1270
1272 0 500642.75 224657.38 85960 -1 1271
1273 0 500623.94 224606.7 85880 -1 1272
1274 0 478047.38 232927.48 83800 -1 762
1275 0 478168.8 233099.17 83680 -1 1274
1276 0 478458.94 233151.16 83560 -1 1275
1277 0 478452.25 233161.86 83440 -1 1276
1278 0 478438.12 233141.33 83400 -1 1277
1279 0 478385.97 233113.5 83360 -1 1278
1280 0 479400.62 232910.81 83560 -1 1276
1281 0 479471.94 232880.12 83520 -1 1280
