# Supplementary material for: Connectomics Analysis Reveals First-, Second-, and Third-Order Thermosensory and Hygrosensory Neurons in the Adult Drosophila Brain
Source: Curr Biol. 2020 Aug 17;30(16):3167–3182.e4. doi: 10.1016/j.cub.2020.06.028 (PMC7443704; doi:10.1016/j.cub.2020.06.028)
Supplement: Data S1. Skeletons and Meshes, Related to STAR Methods — marin2020-skeletons contains files describing the morphology of each neuron in this study (in FAFB14 space, .swc format). glomeruli_meshes contains the glomerular meshes (in FAFB14 space, .stl format). neuropil_meshes contains the glomerular meshes (in FAFB14 space, .stl format). [file mmc5.zip › VP_SI/marin2020-skeletons/8665620.swc]

# SWC format file
# based on specifications at http://www.neuronland.org/NLMorphologyConverter/MorphologyFormats/SWC/Spec.html
# Created by nat::write.neuron.swc
# PointNo Label X Y Z Radius Parent 
1 0 435530 264656.88 27920 -1 -1
2 0 435698.88 264347.94 27960 -1 1
3 0 435614.5 264294.12 28040 -1 2
4 0 435425.75 264299.6 28040 -1 3
5 0 435208.47 264232.94 28080 -1 4
6 0 435230.56 264198.3 28160 -1 5
7 0 435124.56 264112.25 28240 -1 6
8 0 435331 264307 28400 -1 7
9 0 435695 264423 28600 -1 8
10 0 435891 264583 28800 -1 9
11 0 435955 264697 29040 -1 10
12 0 436171 264801 29200 -1 11
13 0 436311 264973 29400 -1 12
14 0 436503 265205 29600 -1 13
15 0 436595 265253 29760 -1 14
16 0 436699 265369 29960 -1 15
17 0 436711 265613 30160 -1 16
18 0 436767 265801 30360 -1 17
19 0 436723 265841 30560 -1 18
20 0 436647 265861 30800 -1 19
21 0 436507 265789 31040 -1 20
22 0 436443 265761 31240 -1 21
23 0 436443 265641 31480 -1 22
24 0 436427 265609 31680 -1 23
25 0 436527 265701 31880 -1 24
26 0 436663 265765 32080 -1 25
27 0 436751 265737 32280 -1 26
28 0 436783 265805 32480 -1 27
29 0 436959 265913 32680 -1 28
30 0 436991 265965 32880 -1 29
31 0 437043 265951 33080 -1 30
32 0 437407 265955 33120 -1 31
33 0 437579 265871 33320 -1 32
34 0 437919 266271 33400 -1 33
35 0 438163 266639 33520 -1 34
36 0 438459 266929 33680 -1 35
37 0 438899 267333 33840 -1 36
38 0 439211 267851 33960 -1 37
39 0 439519 268099 34160 -1 38
40 0 439819 268407 34320 -1 39
41 0 440063 268805 34440 -1 40
42 0 440791 269489 34560 -1 41
43 0 440683 269733 34720 -1 42
44 0 440651 269837 34880 -1 43
45 0 440635 270029 35080 -1 44
46 0 440675 270119 35280 -1 45
47 0 440727 270223 35440 -1 46
48 0 440835 270407 35600 -1 47
49 0 440839 270431 35800 -1 48
50 0 440851 270411 36000 -1 49
51 0 440827 270439 36240 -1 50
52 0 440851 270427 36440 -1 51
53 0 441271 270363 36560 -1 52
54 0 441775 270303 36680 -1 53
55 0 442003 270291 36760 -1 54
56 0 442351 270335 37000 -1 55
57 0 442075 270431 37160 -1 56
58 0 441219 270587 37320 -1 57
59 0 440771 270663 37480 -1 58
60 0 440763 270647 37720 -1 59
61 0 440811 270671 37920 -1 60
62 0 440963 270755 38120 -1 61
63 0 441139 270839 38360 -1 62
64 0 441287 270883 38600 -1 63
65 0 441403 270939 38800 -1 64
66 0 441491 270973 39040 -1 65
67 0 441575 271041 39240 -1 66
68 0 441667 271081 39440 -1 67
69 0 441775 271185 39640 -1 68
70 0 441895 271265 39840 -1 69
71 0 441967 271325 40040 -1 70
72 0 442011 271385 40200 -1 71
73 0 442139 271439 40360 -1 72
74 0 442403 271519 40560 -1 73
75 0 442595 271523 40760 -1 74
76 0 442615.78 271523.53 40800 -1 75
77 0 442683 271511 40960 -1 76
78 0 442839 271483 41160 -1 77
79 0 442971 271523 41360 -1 78
80 0 443063 271505 41560 -1 79
81 0 443075 271465 41760 -1 80
82 0 443071 271373 41960 -1 81
83 0 443095 271273 42160 -1 82
84 0 443087 271209 42360 -1 83
85 0 443055 271125 42640 -1 84
86 0 443023 271157 42880 -1 85
87 0 442963 271217 43120 -1 86
88 0 442931 271265 43360 -1 87
89 0 442931 271265 43560 -1 88
90 0 442959 271225 43760 -1 89
91 0 442959 271173 44000 -1 90
92 0 442991 271101 44240 -1 91
93 0 443007 271113 44480 -1 92
94 0 443039 271109 44720 -1 93
95 0 443031 271089 44960 -1 94
96 0 443007 271097 45200 -1 95
97 0 443007 271169 45440 -1 96
98 0 442903 271293 45640 -1 97
99 0 442807 271421 45880 -1 98
100 0 442903 271321 46080 -1 99
101 0 443135 271165 46280 -1 100
102 0 443259 271061 46520 -1 101
103 0 443407 270947 46800 -1 102
104 0 443563 270795 47000 -1 103
105 0 443639 270787 47160 -1 104
106 0 443723 270787 47360 -1 105
107 0 443615 270995 47480 -1 106
108 0 443447 271255 47640 -1 107
109 0 443439 271215 47760 -1 108
110 0 443523 271115 47920 -1 109
111 0 443727 271151 48080 -1 110
112 0 443979 271399 48240 -1 111
113 0 444051 271559 48400 -1 112
114 0 444067 271673 48560 -1 113
115 0 444087 271809 48760 -1 114
116 0 444095 271933 48960 -1 115
117 0 444039 272053 49160 -1 116
118 0 443987 272253 49360 -1 117
119 0 443967 272437 49560 -1 118
120 0 443971 272593 49760 -1 119
121 0 444027 272775 49960 -1 120
122 0 444095 272783 50160 -1 121
123 0 444259 272819 50360 -1 122
124 0 444427 272899 50560 -1 123
125 0 444583 272975 50720 -1 124
126 0 445119 272943 50920 -1 125
127 0 445167 272991 51120 -1 126
128 0 445327 273001 51320 -1 127
129 0 445487 273097 51520 -1 128
130 0 445595 273141 51720 -1 129
131 0 445691 273241 51920 -1 130
132 0 445695 273305 52160 -1 131
133 0 445719 273401 52360 -1 132
134 0 445739 273509 52520 -1 133
135 0 445803 273619 52720 -1 134
136 0 445839 273747 52920 -1 135
137 0 445895 273915 53120 -1 136
138 0 445943 274031 53320 -1 137
139 0 446211 274113 53520 -1 138
140 0 446411 274229 53680 -1 139
141 0 446659 274305 53880 -1 140
142 0 447031 274361 54080 -1 141
143 0 447243 274385 54280 -1 142
144 0 447419 274419 54480 -1 143
145 0 447595 274423 54640 -1 144
146 0 448399 274569 54720 -1 145
147 0 449423 274591 54840 -1 146
148 0 450039 274655 54960 -1 147
149 0 450455 274743 55080 -1 148
150 0 450751 274833 55200 -1 149
151 0 451151 274913 55360 -1 150
152 0 451419 274969 55520 -1 151
153 0 451663 275049 55680 -1 152
154 0 451811 275065 55840 -1 153
155 0 452007 275143 56000 -1 154
156 0 452191 275135 56200 -1 155
157 0 452383 275055 56360 -1 156
158 0 452531 275003 56520 -1 157
159 0 452775 274931 56680 -1 158
160 0 453199 274903 56840 -1 159
161 0 454863 274781 56920 -1 160
162 0 456691 274607 56880 -1 161
163 0 458495 274313 56880 -1 162
164 0 459251 274189 56960 -1 163
165 0 460239 273749 57040 -1 164
166 0 460531 273535 57160 -1 165
167 0 460943 273227 57240 -1 166
168 0 461355 272903 57360 -1 167
169 0 461731 272619 57440 -1 168
170 0 462071 272275 57600 -1 169
171 0 462207 272053 57760 -1 170
172 0 462291 271789 57960 -1 171
173 0 462347 271653 58160 -1 172
174 0 462411 271459 58320 -1 173
175 0 462439 271275 58520 -1 174
176 0 462483 271035 58680 -1 175
177 0 462483 270873 58880 -1 176
178 0 462451 270725 59080 -1 177
179 0 462419 270629 59280 -1 178
180 0 462419 270533 59480 -1 179
181 0 462479 270433 59680 -1 180
182 0 462475 270325 59880 -1 181
183 0 462687 270295 60080 -1 182
184 0 462815 270259 60240 -1 183
185 0 462835 270299 60440 -1 184
186 0 462915 270335 60640 -1 185
187 0 463003 269907 60800 -1 186
188 0 463255 269963 61000 -1 187
189 0 463455 269911 61200 -1 188
190 0 463667 269875 61400 -1 189
191 0 463815 269891 61560 -1 190
192 0 463983 269863 61720 -1 191
193 0 464211 269815 61880 -1 192
194 0 464483 269755 62040 -1 193
195 0 464679 269619 62240 -1 194
196 0 464799 269539 62400 -1 195
197 0 464887 269509 62560 -1 196
198 0 464747 269345 62720 -1 197
199 0 464787 269331 62880 -1 198
200 0 464760 269340 63000 -1 199
201 0 464751 269343 63040 -1 200
202 0 464739 269343 63240 -1 201
203 0 464707 269311 63440 -1 202
204 0 464679 269251 63640 -1 203
205 0 464787 269127 63800 -1 204
206 0 464875 269015 63960 -1 205
207 0 464995 268835 64120 -1 206
208 0 464931 268859 64320 -1 207
209 0 464767 268947 64480 -1 208
210 0 464547 269059 64680 -1 209
211 0 464439 269107 64880 -1 210
212 0 464427 269107 65120 -1 211
213 0 464315 269095 65320 -1 212
214 0 464279 269091 65520 -1 213
215 0 464179 269103 65720 -1 214
216 0 464115 269151 65920 -1 215
217 0 464023 269163 66120 -1 216
218 0 463847 269259 66320 -1 217
219 0 463631 269255 66520 -1 218
220 0 463523 269239 66680 -1 219
221 0 463467 269139 66840 -1 220
222 0 463563 269075 67040 -1 221
223 0 463535 269041 67240 -1 222
224 0 463347 269021 67440 -1 223
225 0 462827 269045 67640 -1 224
226 0 462699 268995 67720 -1 225
227 0 461962.8 268763.5 67680 -1 226
228 0 461808.97 268789.53 67600 -1 227
229 0 461773 268825.94 67520 -1 228
230 0 461943.2 268805.2 67440 -1 229
231 0 462065.38 268789.06 67360 -1 230
232 0 462115.72 268762.8 67280 -1 231
233 0 462120.8 268815.25 67200 -1 232
234 0 462571 268945 67800 -1 226
235 0 462323 268893 67960 -1 234
236 0 462131 268833 68120 -1 235
237 0 461955 268797 68280 -1 236
238 0 461847 268753 68440 -1 237
239 0 461639 268649 68560 -1 238
240 0 461431 268463 68680 -1 239
241 0 461155 268239 68800 -1 240
242 0 460959 267983 68920 -1 241
243 0 460735 267735 69080 -1 242
244 0 460695 267515 69200 -1 243
245 0 460675 267283 69360 -1 244
246 0 460683 267077 69520 -1 245
247 0 460731 266845 69720 -1 246
248 0 460747 266653 69880 -1 247
249 0 460791 266473 70000 -1 248
250 0 460819 266269 70120 -1 249
251 0 460871 266047 70240 -1 250
252 0 460867 265751 70320 -1 251
253 0 460947 265359 70400 -1 252
254 0 460967 265179 70560 -1 253
255 0 460999 265035 70680 -1 254
256 0 461039 264829 70800 -1 255
257 0 461187 264593 70920 -1 256
258 0 461415 263819 71000 -1 257
259 0 461395 263463 71080 -1 258
260 0 461367 263187 71240 -1 259
261 0 461355 262965 71360 -1 260
262 0 461451 262761 71480 -1 261
263 0 461563 262549 71600 -1 262
264 0 461699 262359 71680 -1 263
265 0 461819 262051 71800 -1 264
266 0 461943 261835 71920 -1 265
267 0 462031 261635 72080 -1 266
268 0 462099 261535 72200 -1 267
269 0 462199 261385 72320 -1 268
270 0 462411 261181 72440 -1 269
271 0 462587 260989 72600 -1 270
272 0 462759 260893 72720 -1 271
273 0 462915 260769 72880 -1 272
274 0 462979 260677 73040 -1 273
275 0 463019 260567 73200 -1 274
276 0 463003 260399 73360 -1 275
277 0 463079 260287 73520 -1 276
278 0 463147 260207 73680 -1 277
279 0 463199 260111 73840 -1 278
280 0 463311 260015 73960 -1 279
281 0 463331 259863 74120 -1 280
282 0 463383 259775 74280 -1 281
283 0 463459 259715 74480 -1 282
284 0 463491 259671 74640 -1 283
285 0 463523 259597 74760 -1 284
286 0 463611 259529 74800 -1 285
287 0 463803 259413 74960 -1 286
288 0 463975 259305 75080 -1 287
289 0 464103 259113 75200 -1 288
290 0 464219 258877 75280 -1 289
291 0 464224.12 258675.27 75360 -1 290
292 0 464227 258579 75400 -1 291
293 0 464215 258535 75480 -1 292
294 0 464135 258367 75600 -1 293
295 0 464159 258229 75680 -1 294
296 0 463805 257114 75680 -1 295
297 0 463819 257187 75640 -1 296
298 0 463815 257267 75560 -1 297
299 0 463699 257019 75480 -1 298
300 0 463615 256909 75400 -1 299
301 0 463446 256652 75320 -1 300
302 0 463379.34 256598.67 75240 -1 301
303 0 463346 256572 75200 -1 302
304 0 463214 256456 75080 -1 303
305 0 463018 256272 74960 -1 304
306 0 462918 256132 74840 -1 305
307 0 462818 256112 74680 -1 306
308 0 462706 256074 74520 -1 307
309 0 462610 255994 74320 -1 308
310 0 462514 255954 74160 -1 309
311 0 462410 255970 74000 -1 310
312 0 462538 255210 73920 -1 311
313 0 462738 254694 74000 -1 312
314 0 462810 254555.33 74040 -1 313
315 0 463137.62 254022.33 74000 -1 314
316 0 463213.75 253584.94 73960 -1 315
317 0 463097.22 253202.77 73920 -1 316
318 0 463051.25 253129.17 73840 -1 317
319 0 462977 253083.53 73720 -1 318
320 0 462926.44 253043.36 73640 -1 319
321 0 462862.47 253007.75 73600 -1 320
322 0 462837.56 252963.67 73520 -1 321
323 0 462772.75 252934.8 73440 -1 322
324 0 462669.38 252884.2 73360 -1 323
325 0 462616.53 252859.38 73280 -1 324
326 0 462530.16 252818.83 73200 -1 325
327 0 462465.6 252791.58 73120 -1 326
328 0 462378.62 252796.06 73040 -1 327
329 0 462239.56 252803.73 72960 -1 328
330 0 462109 252817.98 72880 -1 329
331 0 461927.78 252811.5 72800 -1 330
332 0 461679.38 252753.4 72720 -1 331
333 0 461617.94 252710.5 72640 -1 332
334 0 461470.6 252666.45 72560 -1 333
335 0 461367.8 252672.55 72480 -1 334
336 0 461281.8 252645.89 72400 -1 335
337 0 461204.38 252648.45 72320 -1 336
338 0 461154.62 252658.9 72240 -1 337
339 0 460994.22 252631.61 72120 -1 338
340 0 460917.75 252638.2 72000 -1 339
341 0 460795 252652.92 71880 -1 340
342 0 460705.8 252663.23 71800 -1 341
343 0 460593.38 252710.28 71680 -1 342
344 0 460510.44 252720.19 71600 -1 343
345 0 460455.06 252731.45 71520 -1 344
346 0 460408.1 252738.31 71440 -1 345
347 0 460367.03 252738.25 71360 -1 346
348 0 460314.53 252730.62 71280 -1 347
349 0 460288.8 252736.25 71200 -1 348
350 0 460250.6 252744.69 71120 -1 349
351 0 460164.8 252777.94 71040 -1 350
352 0 460110.72 252780.47 70960 -1 351
353 0 460040.88 252793.69 70880 -1 352
354 0 459976.7 252817.12 70800 -1 353
355 0 459880.38 252828.83 70720 -1 354
356 0 459746.5 252855.73 70640 -1 355
357 0 459567.9 252855.72 70560 -1 356
358 0 459505.56 252869.83 70480 -1 357
359 0 459398.9 252857.4 70400 -1 358
360 0 459176.03 252829.03 70320 -1 359
361 0 459001.94 252816.11 70200 -1 360
362 0 458907 252806 70160 -1 361
363 0 459543.7 252979.9 70120 -1 362
364 0 459971.56 253035.1 70040 -1 363
365 0 460304.8 253097.22 69960 -1 364
366 0 460414.25 253127.34 69880 -1 365
367 0 460450.25 253205.52 69800 -1 366
368 0 460457.12 253267.4 69680 -1 367
369 0 460505.8 253281.77 69600 -1 368
370 0 460544.53 253316.78 69520 -1 369
371 0 460589.94 253303.62 69440 -1 370
372 0 460576.3 253285.67 69400 -1 371
373 0 460504.94 253356.23 69280 -1 372
374 0 460568.62 253349.64 69200 -1 373
375 0 460644.78 253351.34 69160 -1 374
376 0 460711.38 253336.06 69080 -1 375
377 0 460780.2 253366.28 69040 -1 376
378 0 460672.56 253422.16 68960 -1 377
379 0 460682.38 253462.14 68880 -1 378
380 0 460834.12 253496.45 68800 -1 379
381 0 460938.12 253551.4 68720 -1 380
382 0 461039.9 253583.42 68640 -1 381
383 0 461115 253655.44 68560 -1 382
384 0 461123.44 253678.28 68520 -1 383
385 0 461140 253724.67 68440 -1 384
386 0 461174 253818 68280 -1 385
387 0 461139.75 253947.12 68200 -1 386
388 0 461157.5 253972 68160 -1 387
389 0 461174.7 253996.89 68120 -1 388
390 0 461095.12 254015.05 68040 -1 389
391 0 461082.56 254056.72 67960 -1 390
392 0 461010.5 254007 67920 -1 391
393 0 460937.7 253957.12 67880 -1 392
394 0 460680.03 253708.2 67840 -1 393
395 0 460208.8 253543.39 67760 -1 394
396 0 460273.88 253250.6 67600 -1 395
397 0 460374 253149.92 67520 -1 396
398 0 458812.12 252795.89 70120 -1 362
399 0 458641.56 252748.19 70040 -1 398
400 0 458552.25 252729.66 69960 -1 399
401 0 458446.03 252730.55 69880 -1 400
402 0 458352.8 252736.05 69800 -1 401
403 0 458213.25 252759.06 69720 -1 402
404 0 458124.94 252757.12 69640 -1 403
405 0 457984.5 252740.61 69560 -1 404
406 0 457917.62 252746.48 69480 -1 405
407 0 457821.25 252784.38 69400 -1 406
408 0 457679.62 252834.45 69280 -1 407
409 0 457534.4 252881.1 69200 -1 408
410 0 457437.84 252908 69120 -1 409
411 0 457280.62 252963.14 68960 -1 410
412 0 457130.53 253010.3 68880 -1 411
413 0 456982.28 253030.64 68720 -1 412
414 0 456832.22 253101.78 68560 -1 413
415 0 456676.4 253154.2 68480 -1 414
416 0 456572.94 253150.16 68360 -1 415
417 0 456501.25 253135.98 68240 -1 416
418 0 456414.2 253135.23 68160 -1 417
419 0 456397.94 253197.78 68080 -1 418
420 0 456500.44 253158.64 68000 -1 419
421 0 456473.12 253129.88 67920 -1 420
422 0 456397.12 253164.7 67840 -1 421
423 0 456367.56 253238.89 67800 -1 422
424 0 456358 253275 67760 -1 423
425 0 456348.16 253311.3 67720 -1 424
426 0 456460.7 253317.67 67640 -1 425
427 0 456673.44 253216.16 67560 -1 426
428 0 456826.5 253155.81 67480 -1 427
429 0 457011.38 253195.45 67400 -1 428
430 0 457090.53 253224.38 67360 -1 429
431 0 457159.7 253204.25 67280 -1 430
432 0 457112.12 253275.77 67200 -1 431
433 0 457069.06 253344.53 67120 -1 432
434 0 456924.34 253426.45 67040 -1 433
435 0 456750.1 253532.33 66960 -1 434
436 0 456694.2 253683.53 66880 -1 435
437 0 456800.62 253581.36 66800 -1 436
438 0 456995.97 253716.98 66720 -1 437
439 0 457025 253757.5 66680 -1 438
440 0 457053.7 253797.78 66640 -1 439
441 0 457081.66 253524.4 66560 -1 440
442 0 457075.7 253565.64 66480 -1 441
443 0 456982.38 253503.28 66360 -1 442
444 0 462954 254278 74120 -1 314
445 0 463034 253966 74280 -1 444
446 0 463098 253686 74440 -1 445
447 0 463282 253046 74600 -1 446
448 0 463458 252838 74800 -1 447
449 0 463562 252782 74960 -1 448
450 0 463578 252694 75080 -1 449
451 0 463658 252534 75280 -1 450
452 0 463714 252422 75400 -1 451
453 0 463770 252326 75600 -1 452
454 0 463874 252182 75800 -1 453
455 0 463778 252062 75960 -1 454
456 0 463834 251818 76160 -1 455
457 0 463978 251482 76280 -1 456
458 0 464162 251202 76400 -1 457
459 0 464394 251026 76520 -1 458
460 0 465534 249946 76560 -1 459
461 0 465802 249320 76480 -1 460
462 0 465582 249030 76400 -1 461
463 0 465478 248438 76280 -1 462
464 0 465259.34 247990 76200 -1 463
465 0 465150 247766 76160 -1 464
466 0 465174 247648 76000 -1 465
467 0 465852 246618 76040 -1 466
468 0 465984 246342 76240 -1 467
469 0 465944 246106 76360 -1 468
470 0 465746 245450 76360 -1 469
471 0 465668 245390 76240 -1 470
472 0 465616 245402 76080 -1 471
473 0 465508 245422 75920 -1 472
474 0 465420 245362 75840 -1 473
475 0 465362 245360 75720 -1 474
476 0 465318 245352 75680 -1 475
477 0 465206 245276 75560 -1 476
478 0 465070 245184 75440 -1 477
479 0 464974 245140 75280 -1 478
480 0 464934 245120 75120 -1 479
481 0 464862 245096 74960 -1 480
482 0 464854 245072 74760 -1 481
483 0 464826 245052 74600 -1 482
484 0 464826 245028 74400 -1 483
485 0 464822 244932 74240 -1 484
486 0 464910 244852 74120 -1 485
487 0 464986 244780 73960 -1 486
488 0 465050 244716 73760 -1 487
489 0 465086 244644 73560 -1 488
490 0 465102 244636 73480 -1 489
491 0 465134 244620 73320 -1 490
492 0 465182 244608 73120 -1 491
493 0 465174 244596 72960 -1 492
494 0 465130 244556 72760 -1 493
495 0 465066 244488 72560 -1 494
496 0 464954 244512 72400 -1 495
497 0 464870 244544 72240 -1 496
498 0 464866 244628 72080 -1 497
499 0 464764 244670 72000 -1 498
500 0 464456 244786 71880 -1 499
501 0 464240 244878 71720 -1 500
502 0 463940 244926 71560 -1 501
503 0 463768 245046 71440 -1 502
504 0 463626 245104 71320 -1 503
505 0 463610 245112 71280 -1 504
506 0 463506 245164 71160 -1 505
507 0 463535.34 245225.33 71080 -1 506
508 0 463550 245256 71040 -1 507
509 0 463470 245312 70920 -1 508
510 0 463350 245380 70800 -1 509
511 0 463310 245391 70760 -1 510
512 0 463190 245424 70640 -1 511
513 0 463114 245396 70520 -1 512
514 0 463046 245424 70400 -1 513
515 0 463030 245240 70280 -1 514
516 0 462938 245164 70160 -1 515
517 0 462866 245160 70080 -1 516
518 0 462798 245036 69960 -1 517
519 0 462840 244938 69840 -1 518
520 0 462808 244942 69800 -1 519
521 0 462786.66 244819.33 69720 -1 520
522 0 462776 244758 69680 -1 521
523 0 462692 244750 69560 -1 522
524 0 462684 244728 69480 -1 523
525 0 462676 244706 69400 -1 524
526 0 462672 244698 69280 -1 525
527 0 462632 244690 69240 -1 526
528 0 462460 244830 69120 -1 527
529 0 462372 244874 69040 -1 528
530 0 462380 244854 68960 -1 529
531 0 462380 244854 68920 -1 530
532 0 462400 244838 68840 -1 531
533 0 462440 244770 68760 -1 532
534 0 462572 244618 68680 -1 533
535 0 462894 244624 68640 -1 534
536 0 462970 244628 68600 -1 535
537 0 463174 244492 68520 -1 536
538 0 463358 244284 68480 -1 537
539 0 463390 244280 68440 -1 538
540 0 463486 244200 68360 -1 539
541 0 463610 244012 68240 -1 540
542 0 463652 243934 68120 -1 541
543 0 463744 243802 68000 -1 542
544 0 463918 242956 68000 -1 543
545 0 463940 242594 68040 -1 544
546 0 463732 242090 68120 -1 545
547 0 464084 241410 68120 -1 546
548 0 464780 241062 68040 -1 547
549 0 464785 241061 68000 -1 548
550 0 464790 241060 67960 -1 549
551 0 464898 240976 67920 -1 550
552 0 465006 240892 67880 -1 551
553 0 464858 241012 67800 -1 552
554 0 464866 241020 67720 -1 553
555 0 464927 241013 67680 -1 554
556 0 464988 241006 67640 -1 555
557 0 465174.94 240973.72 67600 -1 556
558 0 465259.38 241070.89 67520 -1 557
559 0 465246.44 241150.95 67400 -1 558
560 0 465426.88 241098.12 67280 -1 559
561 0 465314.06 241100.5 67160 -1 560
562 0 465450.5 241164.86 67080 -1 561
563 0 465918 240116 67960 -1 550
564 0 465800 239618 68040 -1 563
565 0 465920 239334 68120 -1 564
566 0 466188 238930 68160 -1 565
567 0 466744 238438 68200 -1 566
568 0 467104 238230 68280 -1 567
569 0 467143 238199 68320 -1 568
570 0 467182 238168 68360 -1 569
571 0 467542 238080 68400 -1 570
572 0 467846 238052 68320 -1 571
573 0 467978 238164 68200 -1 572
574 0 468282 238180 68080 -1 573
575 0 468706 238250 68040 -1 574
576 0 469130 238320 68000 -1 575
577 0 469348 238330 67920 -1 576
578 0 469512 238282 67840 -1 577
579 0 469592 238288 67800 -1 578
580 0 469672 238294 67760 -1 579
581 0 469320 238270 67640 -1 580
582 0 469376 238262 67480 -1 581
583 0 469338 238288 67400 -1 582
584 0 469300 238314 67320 -1 583
585 0 469320 238314 67280 -1 584
586 0 469172 238324 67160 -1 585
587 0 469073.34 238330.67 67080 -1 586
588 0 469024 238334 67040 -1 587
589 0 468874.66 238328.67 66960 -1 588
590 0 468800 238326 66920 -1 589
591 0 468736 238270 66880 -1 590
592 0 468704 237794 66760 -1 591
593 0 468904 237678 66680 -1 592
594 0 468956 237654 66640 -1 593
595 0 468776 238510 66880 -1 590
596 0 468704 238519.33 66840 -1 595
597 0 468560 238538 66760 -1 596
598 0 469748 238402 68080 -1 576
599 0 465668 239398 67960 -1 564
600 0 465484 239178 67840 -1 599
601 0 465444 239026 67800 -1 600
602 0 465476 239006 67680 -1 601
603 0 465497.34 239014 67600 -1 602
604 0 465508 239018 67560 -1 603
605 0 465436 239018 67440 -1 604
606 0 465424 239018 67400 -1 605
607 0 465352 239062 67320 -1 606
608 0 465027.6 240758.55 68080 -1 548
609 0 465312.88 240452.56 68160 -1 608
610 0 465540.12 240212.45 68240 -1 609
611 0 465338.06 240317.2 68400 -1 610
612 0 465122.66 240527.95 68480 -1 611
613 0 465081.5 240484.31 68560 -1 612
614 0 465096.88 240384.08 68640 -1 613
615 0 465108.25 240331.25 68720 -1 614
616 0 465033.7 240401.61 68760 -1 615
617 0 465159.3 240247.86 68840 -1 616
618 0 465159.22 240153.3 68920 -1 617
619 0 463636 241670 68360 -1 547
620 0 463556 241706 68400 -1 619
621 0 463696 241674 68560 -1 620
622 0 464086 242988 67960 -1 544
623 0 464668.72 242774.14 68000 -1 622
624 0 464793.3 242645.72 68080 -1 623
625 0 464768.2 242572 68160 -1 624
626 0 464771.6 242548.69 68200 -1 625
627 0 464780 242564.31 68280 -1 626
628 0 464092 243110 67880 -1 622
629 0 464112 243146 67840 -1 628
630 0 464272 243270 67760 -1 629
631 0 464308 243286 67720 -1 630
632 0 464416 243334 67600 -1 631
633 0 464576 243254 67480 -1 632
634 0 464676 243214 67440 -1 633
635 0 464828 243090 67360 -1 634
636 0 462420 244002 69280 -1 526
637 0 461836 243610 69160 -1 636
638 0 461776 243586 69360 -1 637
639 0 461788 243566 69080 -1 637
640 0 461788 243566 69040 -1 639
641 0 461788 243566 69000 -1 640
642 0 461788 243422 68920 -1 641
643 0 461800 243410 68880 -1 642
644 0 461836 243342 68720 -1 643
645 0 461784 243266 68640 -1 644
646 0 461788 243230 68600 -1 645
647 0 461796 243158 68520 -1 646
648 0 461816 243258 68360 -1 647
649 0 461816 243314 68280 -1 648
650 0 463536 245958 71320 -1 504
651 0 463272 246126 71440 -1 650
652 0 463208 246210 71520 -1 651
653 0 463180 246250 71560 -1 652
654 0 463128 246298 71600 -1 653
655 0 463072 246402 71720 -1 654
656 0 463060 246386 71760 -1 655
657 0 463040 246254 71880 -1 656
658 0 463048 246214 72000 -1 657
659 0 463016 246186 72120 -1 658
660 0 462944 246146 72240 -1 659
661 0 462920 246122 72360 -1 660
662 0 462916 246094 72400 -1 661
663 0 462860 246034 72520 -1 662
664 0 465772 245470 76400 -1 470
665 0 465976 245514 76560 -1 664
666 0 466208 245638 76680 -1 665
667 0 466388 245618 76800 -1 666
668 0 466468 245578 76920 -1 667
669 0 466628 245486 77040 -1 668
670 0 466800 245390 77160 -1 669
671 0 467036 245358 77320 -1 670
672 0 467280 245318 77440 -1 671
673 0 467464 245286 77560 -1 672
674 0 467588 245262 77720 -1 673
675 0 467764 245206 77880 -1 674
676 0 467872 245170 78000 -1 675
677 0 468128 245112 78120 -1 676
678 0 468248 245052 78200 -1 677
679 0 468488 244960 78320 -1 678
680 0 468620 244956 78400 -1 679
681 0 468756 244932 78520 -1 680
682 0 468872 244888 78640 -1 681
683 0 468944 244844 78760 -1 682
684 0 469040 244772 78880 -1 683
685 0 469200 244760 79000 -1 684
686 0 469704 244716 79080 -1 685
687 0 469788 244750 79160 -1 686
688 0 469900 244774 79320 -1 687
689 0 469900 244774 79400 -1 688
690 0 470116 244790 79440 -1 689
691 0 470208 244770 79560 -1 690
692 0 470228 244786 79640 -1 691
693 0 470264 244798 79720 -1 692
694 0 470284 244818 79840 -1 693
695 0 470248 244966 80000 -1 694
696 0 470260 244962 80040 -1 695
697 0 470144 244962 80160 -1 696
698 0 469904 244818 80280 -1 697
699 0 469852 244850 80440 -1 698
700 0 469880 244858 80560 -1 699
701 0 470000 244798 80680 -1 700
702 0 470012 244802 80760 -1 701
703 0 470864 244850 80280 -1 697
704 0 471268 244858 80400 -1 703
705 0 471436 244858 80520 -1 704
706 0 471612 244854 80680 -1 705
707 0 471692 244842 80840 -1 706
708 0 471764 244842 81000 -1 707
709 0 472128 244798 81120 -1 708
710 0 472632 244588 81280 -1 709
711 0 473284 244152 81360 -1 710
712 0 473288 244184 81400 -1 711
713 0 473436 243644 81520 -1 712
714 0 473492 243630 81360 -1 713
715 0 473588 243642 81320 -1 714
716 0 473600 243834 81240 -1 715
717 0 473624 243932 81080 -1 716
718 0 473549 243932 80960 -1 717
719 0 473524 243932 80920 -1 718
720 0 473472 243868 80760 -1 719
721 0 473620 243508 80680 -1 720
722 0 473528 243396 80560 -1 721
723 0 473392 243260 80440 -1 722
724 0 473252 243144 80320 -1 723
725 0 473124 242624 80320 -1 724
726 0 473192 242624 80200 -1 725
727 0 473128 243216 80120 -1 724
728 0 473020 243172 80000 -1 727
729 0 472972 243116 79920 -1 728
730 0 472640 243028 79800 -1 729
731 0 472148 243060 79760 -1 730
732 0 471984 242958 79640 -1 731
733 0 471376 243042 79600 -1 732
734 0 471352 243026 79560 -1 733
735 0 472592 242650 79560 -1 732
736 0 473136 242194 79440 -1 735
737 0 473792 241894 79360 -1 736
738 0 474528 241584 79360 -1 737
739 0 474316 240924 79360 -1 738
740 0 474200 240880 79560 -1 739
741 0 474028 240820 79720 -1 740
742 0 473916 240768 79840 -1 741
743 0 473900 240602 79920 -1 742
744 0 474004 240498 80000 -1 743
745 0 474076 240454 80080 -1 744
746 0 474392 240278 80160 -1 745
747 0 474868 240266 80240 -1 746
748 0 475372 240102 80280 -1 747
749 0 476268 239794 80240 -1 748
750 0 477368 239448 80280 -1 749
751 0 478336 239026 80360 -1 750
752 0 478452 238966 80400 -1 751
753 0 478684 238846 80480 -1 752
754 0 479068 238702 80600 -1 753
755 0 479496 238714 80760 -1 754
756 0 479936 238582 80840 -1 755
757 0 479944 238574.8 80800 -1 756
758 0 479968 238553.25 80680 -1 757
759 0 479976 238546 80640 -1 758
760 0 479840 238518 80560 -1 759
761 0 480368 238620 80640 -1 759
762 0 480460 238740 80520 -1 761
763 0 480544 238768 80440 -1 762
764 0 480804 238790 80800 -1 757
765 0 480924 238922 80720 -1 764
766 0 479956 238566 80920 -1 756
767 0 479928 238578 81120 -1 766
768 0 479964 238566 81240 -1 767
769 0 480020 238554 81360 -1 768
770 0 480024 238598 81520 -1 769
771 0 474544 241600 79520 -1 738
772 0 474600 241636 79680 -1 771
773 0 474592 241648 79800 -1 772
774 0 475868 241496 79520 -1 738
775 0 475812 241716 79680 -1 774
776 0 475828 241724 79760 -1 775
777 0 474535 241568 79320 -1 738
778 0 474556 241520 79200 -1 777
779 0 474556 241520 79120 -1 778
780 0 474368 241440 79040 -1 779
781 0 474164 241364 78960 -1 780
782 0 474104 241364 78920 -1 781
783 0 473320 243322 81600 -1 713
784 0 473372 243198 81720 -1 783
785 0 473340 243216 81800 -1 784
786 0 473324 243225 81840 -1 785
787 0 473308 243234 81880 -1 786
788 0 473152 243286 82000 -1 787
789 0 473120 243358 82160 -1 788
790 0 472880 243550 82320 -1 789
791 0 473516 243218 82160 -1 789
792 0 473792 243142 82320 -1 791
793 0 473800 243126 82360 -1 792
794 0 473824 243066 82440 -1 793
795 0 464158 247666 76000 -1 466
796 0 464178 247626 76160 -1 795
797 0 464294 247642 76320 -1 796
798 0 464342 247730 76480 -1 797
799 0 464430 247786 76600 -1 798
800 0 464494 247786 76640 -1 799
801 0 464474 247734 76720 -1 800
802 0 463830 247562 75960 -1 795
803 0 463856.66 247548.67 75880 -1 802
804 0 463870 247542 75840 -1 803
805 0 463842 247550 75800 -1 804
806 0 463786 247526 75720 -1 805
807 0 463582 247574 75640 -1 806
808 0 463522 247574 75560 -1 807
809 0 463402 247570 75520 -1 808
810 0 463230 247586 75360 -1 809
811 0 463098 247550 75280 -1 810
812 0 462966 247542 75240 -1 811
813 0 462566 247508 75080 -1 812
814 0 462434 247564 74960 -1 813
815 0 462294 247636 74880 -1 814
816 0 462110 247728 74800 -1 815
817 0 462018 247832 74760 -1 816
818 0 461962 247908 74720 -1 817
819 0 461998 247964 74640 -1 818
820 0 464378 250834 76720 -1 459
821 0 464278 250750 76880 -1 820
822 0 464050 250710 77040 -1 821
823 0 463690 250614 77200 -1 822
824 0 463614 250538 77280 -1 823
825 0 463594 250546 77320 -1 824
826 0 463594 250530 77360 -1 825
827 0 463530 250482 77480 -1 826
828 0 463438 250398 77600 -1 827
829 0 463294 250290 77760 -1 828
830 0 462382 249540 77880 -1 829
831 0 462386 249492 77760 -1 830
832 0 462194 249316 77680 -1 831
833 0 462018 249222 77600 -1 832
834 0 461982 249106 77480 -1 833
835 0 461730 248974 77440 -1 834
836 0 461702 249110 77360 -1 835
837 0 462422 249560 78000 -1 830
838 0 462186 249400 78120 -1 837
839 0 462182 249328 78280 -1 838
840 0 462114 249448 78400 -1 839
841 0 462090 249480 78560 -1 840
842 0 462314 255458 73800 -1 312
843 0 462162 255626 73680 -1 842
844 0 462042 255706 73520 -1 843
845 0 461898 255750 73400 -1 844
846 0 461946 255750 73240 -1 845
847 0 461746 255942 73080 -1 846
848 0 462172.66 256211.62 73040 -1 847
849 0 462397.88 256361.34 72920 -1 848
850 0 462456.3 256463.45 72760 -1 849
851 0 462601.4 256475.16 72600 -1 850
852 0 462676.34 256477.16 72440 -1 851
853 0 462798.47 256481.62 72240 -1 852
854 0 462874.97 256644.25 72080 -1 853
855 0 462904.2 256665.11 72000 -1 854
856 0 462904.22 256698.98 71920 -1 855
857 0 462897.06 256752.86 71840 -1 856
858 0 462939.06 256805.56 71760 -1 857
859 0 462987.44 256841.06 71680 -1 858
860 0 463053.3 256854.17 71600 -1 859
861 0 463129.9 256882.11 71520 -1 860
862 0 463162 256916.7 71440 -1 861
863 0 463195.06 256911.3 71360 -1 862
864 0 463222.3 256932.8 71280 -1 863
865 0 463263.9 256947.84 71200 -1 864
866 0 463313.6 256951.58 71120 -1 865
867 0 463373.84 256904.6 71040 -1 866
868 0 463398.3 256900.73 70960 -1 867
869 0 463457.47 256898.86 70880 -1 868
870 0 463498.88 256885.4 70800 -1 869
871 0 463519.5 256867.14 70720 -1 870
872 0 463520.8 256829.33 70640 -1 871
873 0 463490.9 256809.56 70560 -1 872
874 0 463467.03 256765.48 70480 -1 873
875 0 463502.8 256747.64 70400 -1 874
876 0 463576 256705.86 70320 -1 875
877 0 463672.7 256655.03 70240 -1 876
878 0 463814.8 256558.53 70160 -1 877
879 0 463841.12 256515.73 70080 -1 878
880 0 463871.88 256491.48 70000 -1 879
881 0 463956.12 256430.69 69920 -1 880
882 0 464008.2 256382.25 69840 -1 881
883 0 464061.38 256361.61 69760 -1 882
884 0 464011.25 256340.84 69680 -1 883
885 0 463958 256375.23 69600 -1 884
886 0 464032.12 256331.7 69520 -1 885
887 0 464069.2 256312.19 69440 -1 886
888 0 464070.1 256278.52 69360 -1 887
889 0 464132.25 256183.8 69280 -1 888
890 0 464197.25 256087.4 69200 -1 889
891 0 464287.25 256058.06 69120 -1 890
892 0 464368.38 256036.66 69040 -1 891
893 0 464461.75 256043.12 68920 -1 892
894 0 464542.94 256064.94 68800 -1 893
895 0 464671.8 256143.61 68680 -1 894
896 0 464778.78 256242.9 68560 -1 895
897 0 464974.06 256273.7 68480 -1 896
898 0 465010.94 256321.83 68400 -1 897
899 0 465064.2 256405.44 68320 -1 898
900 0 465129.56 256414.55 68240 -1 899
901 0 465296.12 256524.88 68160 -1 900
902 0 465211 256564 68120 -1 901
903 0 465074.3 256583.39 68040 -1 902
904 0 464997.53 256595.1 67960 -1 903
905 0 464964.62 256663.77 67920 -1 904
906 0 465083.3 256804.58 67880 -1 905
907 0 465216.75 256749.78 67800 -1 906
908 0 465359.8 256898.06 67720 -1 907
909 0 465532 257128.34 67600 -1 908
910 0 465583.56 257172.88 67520 -1 909
911 0 465932 257352.5 67400 -1 910
912 0 466223 257830.31 67440 -1 911
913 0 466516.2 258020.4 67360 -1 912
914 0 466665.75 258251.28 67280 -1 913
915 0 466570.97 258328.45 67200 -1 914
916 0 466317.94 258423.84 67120 -1 915
917 0 466165 258466.73 67040 -1 916
918 0 466075.94 258578.1 66920 -1 917
919 0 465841.56 258752.69 66880 -1 918
920 0 465755.16 258885.8 66920 -1 919
921 0 465645.16 259077.11 67000 -1 920
922 0 465759.4 258976.5 67080 -1 921
923 0 465879.94 258990.08 67160 -1 922
924 0 465731.75 258822.36 66840 -1 919
925 0 465582.5 259038.9 66800 -1 924
926 0 465373.7 259104.58 66720 -1 925
927 0 465342 259063 66680 -1 926
928 0 466002.62 258706.97 66640 -1 927
929 0 466348.3 258691.3 66560 -1 928
930 0 466588.06 258548.61 66520 -1 929
931 0 466803.5 258549.44 66440 -1 930
932 0 466990.47 258515.45 66360 -1 931
933 0 467130.84 258436.5 66320 -1 932
934 0 467312.5 258202.7 66280 -1 933
935 0 467442.16 258084.02 66200 -1 934
936 0 467582.3 258052.47 66080 -1 935
937 0 467724.56 258121.84 66000 -1 936
938 0 467883.6 258121.58 65920 -1 937
939 0 468047.47 257999.94 65800 -1 938
940 0 467993.12 258037.2 65600 -1 939
941 0 467921.94 258133.38 65520 -1 940
942 0 467943.94 258315.56 65440 -1 941
943 0 467868.44 258448.42 65320 -1 942
944 0 467833.8 258618.06 65240 -1 943
945 0 467801.53 258803 65080 -1 944
946 0 467934.44 259177.52 64920 -1 945
947 0 468040.75 259386.7 64800 -1 946
948 0 468130.8 259588.44 64760 -1 947
949 0 467974.38 259858.16 64800 -1 948
950 0 467773 260026 64880 -1 949
951 0 467792.62 260229.53 64960 -1 950
952 0 467965 260315 64760 -1 948
953 0 468318.75 260553.58 64680 -1 952
954 0 468404.66 260529 64640 -1 953
955 0 468576.03 260479.47 64560 -1 954
956 0 468630.5 260294.62 64480 -1 955
957 0 468874.7 260090.58 64360 -1 956
958 0 468795.62 259895.58 64280 -1 957
959 0 468833.5 259841.5 64200 -1 958
960 0 468838.94 259861.52 64080 -1 959
961 0 468654.2 259918.84 63920 -1 960
962 0 467902.12 259315.66 64760 -1 947
963 0 467722.12 259166.47 64680 -1 962
964 0 467788.5 259162.75 64600 -1 963
965 0 467877.75 259196.52 64480 -1 964
966 0 467927.34 259107.67 64440 -1 965
967 0 465310.3 259021.14 66640 -1 927
968 0 464913 258974 66560 -1 967
969 0 464732.62 259121.22 66520 -1 968
970 0 464552.25 259308.53 66440 -1 969
971 0 464335.7 259423.67 66400 -1 970
972 0 464214.7 259494.3 66360 -1 971
973 0 464299.6 259474.58 66280 -1 972
974 0 464242.78 259380.31 66200 -1 973
975 0 466166.2 257976.77 67520 -1 912
976 0 466054.8 258029.47 67600 -1 975
977 0 466149.3 258138.22 67680 -1 976
978 0 466084.5 258157.5 67720 -1 977
979 0 466019.5 258176.61 67760 -1 978
980 0 465389.5 256967.83 68200 -1 901
981 0 465434.25 257094.5 68280 -1 980
982 0 465498.88 257077.1 68480 -1 981
983 0 460042 255654 73080 -1 847
984 0 459650 255606 73240 -1 983
985 0 459466 255598 73400 -1 984
986 0 458890 255958 73560 -1 985
987 0 458778 255978 73640 -1 986
988 0 458642 256002 73680 -1 987
989 0 457910 256580 73680 -1 988
990 0 457886 256772 73760 -1 989
991 0 458782 255824 73800 -1 988
992 0 458970 255688 73920 -1 991
993 0 459042 255704 74040 -1 992
994 0 459132 255731 74160 -1 993
995 0 459162 255740 74200 -1 994
996 0 459198 255800 74360 -1 995
997 0 459282 255736 74400 -1 996
998 0 459450 255608 74480 -1 997
999 0 459486 255660 74640 -1 998
1000 0 459618 255720 74800 -1 999
1001 0 459982 255940 74920 -1 1000
1002 0 460144.66 256073.33 75000 -1 1001
1003 0 460226 256140 75040 -1 1002
1004 0 460418 256248 75120 -1 1003
1005 0 460626 256404 75200 -1 1004
1006 0 460926 256640 75280 -1 1005
1007 0 461222 257034 75360 -1 1006
1008 0 461302 257090 75480 -1 1007
1009 0 461498 257254 75600 -1 1008
1010 0 461630 257290 75720 -1 1009
1011 0 461810 257290 75880 -1 1010
1012 0 461926 257342 76000 -1 1011
1013 0 461986 257398 76120 -1 1012
1014 0 462098 257526 76360 -1 1013
1015 0 462182 257706 76520 -1 1014
1016 0 462350 257830 76720 -1 1015
1017 0 462470 257946 76920 -1 1016
1018 0 462528.4 258004.88 76960 -1 1017
1019 0 462590.28 258071.44 77040 -1 1018
1020 0 462624.47 258111.12 77120 -1 1019
1021 0 462625 258149.84 77200 -1 1020
1022 0 462655.94 258169.73 77280 -1 1021
1023 0 462578.06 257958.45 77400 -1 1022
1024 0 462540.2 257789.4 77480 -1 1023
1025 0 462634.88 257843 77560 -1 1024
1026 0 462662.66 257742.52 77640 -1 1025
1027 0 462684.5 257734.5 77680 -1 1026
1028 0 462705.75 257726.03 77720 -1 1027
1029 0 462810.5 257773.23 77800 -1 1028
1030 0 462867.2 257840.42 77880 -1 1029
1031 0 462979 257708.38 77960 -1 1030
1032 0 462981.25 257747.17 78040 -1 1031
1033 0 463011.75 257735.88 78120 -1 1032
1034 0 463044.38 257685.75 78200 -1 1033
1035 0 463057.94 257631 78240 -1 1034
1036 0 463063.12 257514.06 78320 -1 1035
1037 0 463026.75 257342.84 78400 -1 1036
1038 0 462993.8 257202.38 78480 -1 1037
1039 0 462935.44 257259.84 78560 -1 1038
1040 0 462973.5 257116.14 78640 -1 1039
1041 0 462999.34 257033.67 78680 -1 1040
1042 0 463049.56 256869.45 78760 -1 1041
1043 0 463054.25 256701.03 78800 -1 1042
1044 0 463002 256789 79000 -1 1043
1045 0 462981.88 256353 79080 -1 1044
1046 0 463037.62 255873 79160 -1 1045
1047 0 462949.25 255594.78 79240 -1 1046
1048 0 462930.8 255492.2 79320 -1 1047
1049 0 462833.44 255388.84 79400 -1 1048
1050 0 462771.94 255314.83 79480 -1 1049
1051 0 462725.3 255278.78 79520 -1 1050
1052 0 462659.44 255160.44 79600 -1 1051
1053 0 462619.94 255090.98 79680 -1 1052
1054 0 462536.3 255019.77 79760 -1 1053
1055 0 462511.44 254963.66 79840 -1 1054
1056 0 462518.06 254870.36 79920 -1 1055
1057 0 462530.88 254833.9 80000 -1 1056
1058 0 462520.34 254814.8 80040 -1 1057
1059 0 462487.8 254764.69 80120 -1 1058
1060 0 462425.88 254672.31 80200 -1 1059
1061 0 462324.22 254664.9 80280 -1 1060
1062 0 462261.12 254633.97 80360 -1 1061
1063 0 462214.56 254592.6 80440 -1 1062
1064 0 462156.94 254575.6 80520 -1 1063
1065 0 462029.3 254478.14 80600 -1 1064
1066 0 461896.16 254393.28 80640 -1 1065
1067 0 461843.8 254330.75 80720 -1 1066
1068 0 461842.75 254050.6 80800 -1 1067
1069 0 461820.12 253640.56 80840 -1 1068
1070 0 461933.53 253345.4 80880 -1 1069
1071 0 462061.38 253101.78 80960 -1 1070
1072 0 462063.8 253017.73 81000 -1 1071
1073 0 462083.3 252804.27 81200 -1 1072
1074 0 462085 252653.33 81280 -1 1073
1075 0 462085.94 252577.58 81320 -1 1074
1076 0 462096.38 252425.84 81360 -1 1075
1077 0 462148.5 252320.27 81400 -1 1076
1078 0 462383.94 252214.25 81480 -1 1077
1079 0 462596.56 252115.61 81560 -1 1078
1080 0 462689.7 252015.06 81600 -1 1079
1081 0 462020.88 253494.9 80760 -1 1069
1082 0 462113.75 253494.84 80680 -1 1081
1083 0 462113.25 253484.56 80640 -1 1082
1084 0 462094.5 253539.66 80560 -1 1083
1085 0 462298.56 253530.2 80480 -1 1084
1086 0 462293.2 253533.67 80400 -1 1085
1087 0 462360.38 253576.39 80320 -1 1086
1088 0 462361.8 253566.2 80240 -1 1087
1089 0 462348 253577.6 80160 -1 1088
1090 0 461042 257178 75200 -1 1007
1091 0 460946 257222 75040 -1 1090
1092 0 460770 257298 74920 -1 1091
1093 0 460614.78 257449.78 74800 -1 1092
1094 0 459914 257940 74720 -1 1093
1095 0 459666 258046 74600 -1 1094
1096 0 459562 258082 74440 -1 1095
1097 0 459434 258202 74240 -1 1096
1098 0 459522 258226 74160 -1 1097
1099 0 459566 258238 74120 -1 1098
1100 0 459670 258166 74000 -1 1099
1101 0 459810 258038 73840 -1 1100
1102 0 459090 258194 74720 -1 1095
1103 0 458674 258258 74880 -1 1102
1104 0 458394 258334 75040 -1 1103
1105 0 458194 258286 75200 -1 1104
1106 0 457990 258202 75280 -1 1105
1107 0 457930 258192 75440 -1 1106
1108 0 457826 258316 75640 -1 1107
1109 0 457650 258368 75800 -1 1108
1110 0 457546 258444 76000 -1 1109
1111 0 457390 258444 76120 -1 1110
1112 0 457230 258532 76280 -1 1111
1113 0 456954 258496 76400 -1 1112
1114 0 456522 258572 76520 -1 1113
1115 0 456562 258636 76640 -1 1114
1116 0 457163.7 258986.47 76680 -1 1115
1117 0 457304.5 259097 76720 -1 1116
1118 0 457444.7 259208.31 76760 -1 1117
1119 0 457556.7 259364.97 76880 -1 1118
1120 0 457754.94 259475.88 76960 -1 1119
1121 0 458091.25 259590.75 77040 -1 1120
1122 0 458553.2 259764.73 77000 -1 1121
1123 0 458755.5 259934.89 77040 -1 1122
1124 0 458898.94 259971.2 77080 -1 1123
1125 0 459040.06 259963.22 77160 -1 1124
1126 0 459104.9 259873.27 77200 -1 1125
1127 0 459147.94 259850.08 77280 -1 1126
1128 0 459190.53 259897.42 77320 -1 1127
1129 0 459230.3 259871.69 77360 -1 1128
1130 0 459236.38 259790.1 77440 -1 1129
1131 0 459118.2 259722.23 77480 -1 1130
1132 0 459058.38 259726.38 77520 -1 1131
1133 0 459069.25 259779.38 77560 -1 1132
1134 0 459069.44 259663.34 77640 -1 1133
1135 0 458988.44 259524.12 77720 -1 1134
1136 0 459160.75 259178.52 77760 -1 1135
1137 0 458966 259090.23 77800 -1 1136
1138 0 458922 259096.72 77840 -1 1137
1139 0 458996.3 259127.62 77880 -1 1138
1140 0 459096.7 259151.78 77920 -1 1139
1141 0 458804.38 259826.7 76840 -1 1122
1142 0 458758.5 259926 76760 -1 1141
1143 0 456546 258472 76760 -1 1115
1144 0 456342 258352 76840 -1 1143
1145 0 456194 258320 76880 -1 1144
1146 0 456022 258188 76920 -1 1145
1147 0 456106 258198 77080 -1 1146
1148 0 456106 258182 77120 -1 1147
1149 0 456058 258206 77280 -1 1148
1150 0 456174 258210 77440 -1 1149
1151 0 455978 258050 77600 -1 1150
1152 0 455858 258046 77720 -1 1151
1153 0 455878 258018 77880 -1 1152
1154 0 455658 258022 78040 -1 1153
1155 0 455654 258082 78240 -1 1154
1156 0 455670 258166 78440 -1 1155
1157 0 455706 258194 78640 -1 1156
1158 0 455678 258254 78680 -1 1157
1159 0 455630 258286 78800 -1 1158
1160 0 456162 258622 78840 -1 1159
1161 0 456538 259326 78920 -1 1160
1162 0 456814 259698 78960 -1 1161
1163 0 456794.3 259754.23 78920 -1 1162
1164 0 456857.62 259845.17 78840 -1 1163
1165 0 456912.38 259975 78760 -1 1164
1166 0 456857.7 260025.86 78720 -1 1165
1167 0 456743.53 259935.2 78640 -1 1166
1168 0 456925.8 259900.56 78560 -1 1167
1169 0 456982.12 260035.23 79000 -1 1162
1170 0 457002 260129.67 79040 -1 1169
1171 0 457042.1 260318.67 79120 -1 1170
1172 0 456739.9 260261.06 79240 -1 1171
1173 0 456598.8 260543.56 79280 -1 1172
1174 0 456514.5 260612.44 79360 -1 1173
1175 0 456415.7 260619.83 79400 -1 1174
1176 0 457319.5 260347 78920 -1 1169
1177 0 457656.8 260659.25 78840 -1 1176
1178 0 457806.06 260817.38 78760 -1 1177
1179 0 457811.5 260886.47 78680 -1 1178
1180 0 457768.3 260899.9 78600 -1 1179
1181 0 457690.1 260825.56 78520 -1 1180
1182 0 455574 258250 78920 -1 1159
1183 0 455574 258250 78960 -1 1182
1184 0 455518 258182 79160 -1 1183
1185 0 455458 258206 79320 -1 1184
1186 0 455366 258290 79520 -1 1185
1187 0 455198 258242 79680 -1 1186
1188 0 455142 258102 79840 -1 1187
1189 0 455058 258058 79920 -1 1188
1190 0 454970 258102 80080 -1 1189
1191 0 454822 258018 80280 -1 1190
1192 0 454794 257938 80480 -1 1191
1193 0 454798 257854 80640 -1 1192
1194 0 454802 257758 80800 -1 1193
1195 0 454814 257664 80960 -1 1194
1196 0 454810 257528 81120 -1 1195
1197 0 454966 257308 81160 -1 1196
1198 0 454834 257144 81280 -1 1197
1199 0 454863.34 257042.67 81320 -1 1198
1200 0 454922 256840 81400 -1 1199
1201 0 454950 256746 81440 -1 1200
1202 0 454935.34 256724.67 81480 -1 1201
1203 0 454906 256682 81560 -1 1202
1204 0 454826 256626 81680 -1 1203
1205 0 454742 256566 81800 -1 1204
1206 0 454714 256514 81960 -1 1205
1207 0 454710 256474 82120 -1 1206
1208 0 454778 256446 82240 -1 1207
1209 0 454742 256146 82360 -1 1208
1210 0 454739.34 256103.33 82440 -1 1209
1211 0 454738 256082 82480 -1 1210
1212 0 454630 256026 82640 -1 1211
1213 0 454554 256014 82720 -1 1212
1214 0 454529.34 256002.67 82760 -1 1213
1215 0 455214 256222 82760 -1 1214
1216 0 455286 256422 82920 -1 1215
1217 0 455462 256470 83000 -1 1216
1218 0 455570 256478 83080 -1 1217
1219 0 454406 255946 82960 -1 1214
1220 0 454307 255961 83080 -1 1219
1221 0 454274 255966 83120 -1 1220
1222 0 454286 255862 83240 -1 1221
1223 0 454263.56 255783.55 83360 -1 1222
1224 0 454090.6 255675.55 83520 -1 1223
1225 0 453991.3 255647.06 83560 -1 1224
1226 0 453949.03 255655.27 83600 -1 1225
1227 0 453791 255839 83720 -1 1226
1228 0 453684.7 255961.05 83800 -1 1227
1229 0 453509 256223.67 83880 -1 1228
1230 0 453421.03 256354.75 83920 -1 1229
1231 0 453404.38 256382.2 84000 -1 1230
1232 0 453442.44 256515.9 84120 -1 1231
1233 0 453447.25 256719.14 84200 -1 1232
1234 0 453685.06 257086.75 84240 -1 1233
1235 0 453670.66 257067 84280 -1 1234
1236 0 453930.2 257466.02 84160 -1 1235
1237 0 453968.78 257682.98 84000 -1 1236
1238 0 454182.38 257917.77 83800 -1 1237
1239 0 454206.97 258001.9 83760 -1 1238
1240 0 454211.06 257895.7 83640 -1 1239
1241 0 454200.94 257845.6 83600 -1 1240
1242 0 453641.5 257027 84360 -1 1235
1243 0 453627.38 257007.38 84400 -1 1242
1244 0 453531 257026.2 84560 -1 1243
1245 0 453507.06 257030.92 84600 -1 1244
1246 0 453353.62 257038.31 84800 -1 1245
1247 0 453122.3 257122.88 84920 -1 1246
1248 0 453019 257239.86 85120 -1 1247
1249 0 452971 257279 85240 -1 1248
1250 0 452955 257292 85280 -1 1249
1251 0 452939.38 257305.12 85320 -1 1250
1252 0 452866.88 257341.45 85360 -1 1251
1253 0 452525.62 257671.33 85560 -1 1252
1254 0 452516 257694 85600 -1 1253
1255 0 452495.56 257739.52 85680 -1 1254
1256 0 452305.62 257887.1 85800 -1 1255
1257 0 451992.3 257951.98 85840 -1 1256
1258 0 451625.7 257991.27 85880 -1 1257
1259 0 451278.9 258150.06 85960 -1 1258
1260 0 451435.7 258294.47 86040 -1 1259
1261 0 451735.75 258312.3 86120 -1 1260
1262 0 451668.72 258305 86160 -1 1261
1263 0 451649.06 258340.33 86200 -1 1262
1264 0 451470.88 258323.53 86280 -1 1263
1265 0 451380.84 258306.23 86360 -1 1264
1266 0 451313.75 258287.97 86440 -1 1265
1267 0 451280.78 258323.9 86520 -1 1266
1268 0 451303.4 258356.86 86600 -1 1267
1269 0 451249.34 258345.08 86680 -1 1268
1270 0 451128.38 258274.33 86760 -1 1269
1271 0 451161.47 258375.95 86840 -1 1270
1272 0 451149.72 258447.89 86920 -1 1271
1273 0 451037.88 258453.5 87000 -1 1272
1274 0 450867.8 258372.25 87160 -1 1273
1275 0 450776.44 258416.56 87280 -1 1274
1276 0 450563.62 258446.95 87360 -1 1275
1277 0 450436.1 258456.52 87440 -1 1276
1278 0 450043.3 258560.7 87480 -1 1277
1279 0 449386 258780.86 87440 -1 1278
1280 0 448883.7 258707.36 87400 -1 1279
1281 0 448701.06 258721.34 87360 -1 1280
1282 0 448882.88 258777.48 87320 -1 1281
1283 0 448820.44 258693.02 87280 -1 1282
1284 0 448548.2 258620.52 87240 -1 1283
1285 0 448488.2 258674.81 87200 -1 1284
1286 0 448427.3 258709.78 87120 -1 1285
1287 0 448446.06 258721.05 87000 -1 1286
1288 0 448451.34 258787.67 86920 -1 1287
1289 0 448454.47 258820.56 86880 -1 1288
1290 0 448466.72 258859.42 86840 -1 1289
1291 0 448532.88 258907.7 86760 -1 1290
1292 0 448624.62 258542.4 87440 -1 1280
1293 0 448559.22 258527.53 87480 -1 1292
1294 0 448731.44 258553.73 87560 -1 1293
1295 0 448776.25 258408.19 87640 -1 1294
1296 0 448910.12 258374.33 87720 -1 1295
1297 0 448957.06 258348.05 87800 -1 1296
1298 0 448852.75 258291.52 87880 -1 1297
1299 0 448956.7 258260.89 88000 -1 1298
1300 0 448978.3 258221.88 88040 -1 1299
1301 0 449019.94 258205.98 88120 -1 1300
1302 0 448989.5 258188.52 88200 -1 1301
1303 0 448913.2 258160.33 88280 -1 1302
1304 0 448810.7 258130.38 88360 -1 1303
1305 0 448745.44 257998.22 88440 -1 1304
1306 0 448679.75 257926.02 88520 -1 1305
1307 0 448546.2 257787.38 88600 -1 1306
1308 0 448456.38 257753.02 88640 -1 1307
1309 0 448341.75 258006.3 88720 -1 1308
1310 0 448164.3 258176.45 88800 -1 1309
1311 0 447885.38 258325.38 88840 -1 1310
1312 0 447288.78 258283.28 88880 -1 1311
1313 0 447409.7 258248.52 88960 -1 1312
1314 0 447427.53 258238.23 89040 -1 1313
1315 0 463763 256895 75800 -1 296
1316 0 463755 256871 75840 -1 1315
1317 0 463843 256939 75920 -1 1316
1318 0 463915 257031 76040 -1 1317
1319 0 465407 268683 63000 -1 200
1320 0 465447 268591 63080 -1 1319
1321 0 465519 268303 63200 -1 1320
1322 0 465679 268043 63360 -1 1321
1323 0 465795 267759 63480 -1 1322
1324 0 465974.7 267365.53 63560 -1 1323
1325 0 466171.94 266921.7 63600 -1 1324
1326 0 466081.7 266420.7 63640 -1 1325
1327 0 466269.88 266424.44 63760 -1 1326
1328 0 466919.56 266314.4 63800 -1 1327
1329 0 467389.25 265991.28 63720 -1 1328
1330 0 467694 265381.75 63760 -1 1329
1331 0 467815.75 264943.5 63800 -1 1330
1332 0 467903.2 264650.38 63840 -1 1331
1333 0 468188.03 264679.5 63960 -1 1332
1334 0 468418.8 264574.16 64120 -1 1333
1335 0 468446.84 264558.5 64200 -1 1334
1336 0 468398.06 264586.62 64240 -1 1335
1337 0 468315.12 264496.8 64320 -1 1336
1338 0 468175.3 264462 64440 -1 1337
1339 0 468062.62 264485.75 64560 -1 1338
1340 0 467903 264514.25 64680 -1 1339
1341 0 467867 264443.38 64800 -1 1340
1342 0 467813.88 264381.5 64920 -1 1341
1343 0 467802.22 264360.75 65040 -1 1342
1344 0 467808.5 264331.44 65160 -1 1343
1345 0 467815.4 264293 65280 -1 1344
1346 0 467796.1 264269.38 65400 -1 1345
1347 0 467663.22 264212.25 65560 -1 1346
1348 0 467505.7 264249.34 65680 -1 1347
1349 0 467298.25 264264.78 65800 -1 1348
1350 0 467261.6 264297.38 65920 -1 1349
1351 0 467211.75 264325.94 66040 -1 1350
1352 0 466881.34 264452.94 66120 -1 1351
1353 0 466213.88 264485.88 66160 -1 1352
1354 0 465635.2 264685.8 66200 -1 1353
1355 0 465274.6 264772.22 66240 -1 1354
1356 0 465074.78 264676 66280 -1 1355
1357 0 464633.62 264480.47 66360 -1 1356
1358 0 464278.84 264386.84 66440 -1 1357
1359 0 463996.06 264236.12 66640 -1 1358
1360 0 464151.62 264283.25 66880 -1 1359
1361 0 466908.62 264460.88 66200 -1 1352
1362 0 466931.25 264452.47 66360 -1 1361
1363 0 466931.25 264452.47 66520 -1 1362
1364 0 466931.25 264452.47 66680 -1 1363
1365 0 466988.5 264469.5 66760 -1 1364
1366 0 467045.97 264487.3 66840 -1 1365
1367 0 467098.2 264466.8 67000 -1 1366
1368 0 467071.1 264739.16 67120 -1 1367
1369 0 467053 264704 67160 -1 1368
1370 0 467034.6 264669.44 67200 -1 1369
1371 0 466956.44 264732.44 67240 -1 1370
1372 0 466834.12 264776.12 67360 -1 1371
1373 0 466742 264840 67400 -1 1372
1374 0 466650.2 264903.7 67440 -1 1373
1375 0 466570.72 265148.8 67480 -1 1374
1376 0 466216.94 265380.38 67520 -1 1375
1377 0 465958.88 265707.47 67560 -1 1376
1378 0 466151.44 265737.53 67400 -1 1377
1379 0 466149.12 265744.4 67320 -1 1378
1380 0 465632.6 265798.3 63480 -1 1326
1381 0 465233.75 265551.66 63440 -1 1380
1382 0 464990.44 265346.84 63480 -1 1381
1383 0 464817.6 265149.7 63360 -1 1382
1384 0 464529 264842.5 63280 -1 1383
1385 0 464076.2 264403.2 63280 -1 1384
1386 0 463905.7 264106.53 63320 -1 1385
1387 0 463828.44 263866.12 63400 -1 1386
1388 0 463749.94 263659.66 63480 -1 1387
1389 0 463751.75 263362.16 63560 -1 1388
1390 0 463660.8 263033.12 63640 -1 1389
1391 0 463621.03 262551.12 63680 -1 1390
1392 0 463653.2 262335.44 63720 -1 1391
1393 0 463693.72 262098.38 63760 -1 1392
1394 0 463748.25 261965.03 63800 -1 1393
1395 0 463809.5 261842.27 63840 -1 1394
1396 0 463972.03 261641.5 63920 -1 1395
1397 0 464101.47 261415.86 64000 -1 1396
1398 0 464100.44 261201.19 64080 -1 1397
1399 0 464130.4 261042.98 64200 -1 1398
1400 0 463916.94 260715.05 64360 -1 1399
1401 0 463802.6 260623.42 64440 -1 1400
1402 0 463458.2 260100.66 64520 -1 1401
1403 0 463339.6 259835.38 64560 -1 1402
1404 0 463401.44 259130.48 64600 -1 1403
1405 0 463322.6 259166 64760 -1 1404
1406 0 463683.44 258601.66 64760 -1 1405
1407 0 464204.3 258629.84 64760 -1 1406
1408 0 464567.66 258515.52 64680 -1 1407
1409 0 464795.06 258413.69 64560 -1 1408
1410 0 463303.12 259175.06 64800 -1 1405
1411 0 463306 258962.88 64920 -1 1410
