# Supplementary material for: Connectomics Analysis Reveals First-, Second-, and Third-Order Thermosensory and Hygrosensory Neurons in the Adult Drosophila Brain
Source: Curr Biol. 2020 Aug 17;30(16):3167–3182.e4. doi: 10.1016/j.cub.2020.06.028 (PMC7443704; doi:10.1016/j.cub.2020.06.028)
Supplement: Data S1. Skeletons and Meshes, Related to STAR Methods — marin2020-skeletons contains files describing the morphology of each neuron in this study (in FAFB14 space, .swc format). glomeruli_meshes contains the glomerular meshes (in FAFB14 space, .stl format). neuropil_meshes contains the glomerular meshes (in FAFB14 space, .stl format). [file mmc5.zip › VP_SI/marin2020-skeletons/4262079.swc]

# SWC format file
# based on specifications at http://www.neuronland.org/NLMorphologyConverter/MorphologyFormats/SWC/Spec.html
# Created by nat::write.neuron.swc
# PointNo Label X Y Z Radius Parent 
1 0 435682.28 263360.25 28240 -1 -1
2 0 435695 263400.38 28360 -1 1
3 0 435790.25 263521.5 28480 -1 2
4 0 435897.62 263660.06 28600 -1 3
5 0 435891.72 263719.2 28680 -1 4
6 0 435833.62 263831.75 28760 -1 5
7 0 435780.75 263963.28 28880 -1 6
8 0 435777.94 263962.9 29000 -1 7
9 0 435873.97 264226.94 29000 -1 8
10 0 436157.9 264487 29000 -1 9
11 0 436385.84 264651.1 29000 -1 10
12 0 436721.7 264803.22 29000 -1 11
13 0 436770.12 264924.3 29040 -1 12
14 0 436962.47 265211.66 29040 -1 13
15 0 437239.03 265487 29040 -1 14
16 0 437515.66 265862.12 29040 -1 15
17 0 437640.03 266141.5 29040 -1 16
18 0 437793.72 266400.34 29040 -1 17
19 0 438238.28 266683.78 29040 -1 18
20 0 438703.62 266958.34 28960 -1 19
21 0 438829.88 267094.56 28920 -1 20
22 0 439343.94 267332.44 28840 -1 21
23 0 439765.88 267431.72 28840 -1 22
24 0 439802.28 267458.47 28800 -1 23
25 0 440046.66 267548.06 28760 -1 24
26 0 440349.03 267713.4 28760 -1 25
27 0 440455.4 267793 28640 -1 26
28 0 440735.6 267921.06 28640 -1 27
29 0 440982.38 268058.75 28600 -1 28
30 0 441174.53 268234.8 28600 -1 29
31 0 441392.9 268400.97 28520 -1 30
32 0 441665.03 268548.94 28520 -1 31
33 0 441957.16 268797.03 28520 -1 32
34 0 442267.66 268915.62 28440 -1 33
35 0 442460.4 268984.44 28320 -1 34
36 0 442566.88 269047.03 28240 -1 35
37 0 443121.2 269413.97 28240 -1 36
38 0 443205.1 269470.62 28080 -1 37
39 0 443261.4 269460.7 27960 -1 38
40 0 443415.9 269361.72 27840 -1 39
41 0 443719.75 269350.1 27760 -1 40
42 0 443966.78 269292.72 27640 -1 41
43 0 444102.72 269394.78 27520 -1 42
44 0 444158.47 269457.28 27440 -1 43
45 0 444267.12 269533.84 27320 -1 44
46 0 444352.12 269667.6 27200 -1 45
47 0 444460.47 269739.62 27120 -1 46
48 0 444531.38 269877.38 27000 -1 47
49 0 444562.1 269828.1 26920 -1 48
50 0 444625.62 270150.9 26800 -1 49
51 0 444675.84 270298.56 26680 -1 50
52 0 444732.8 270462.53 26520 -1 51
53 0 444841.22 270532.22 26440 -1 52
54 0 444800.25 270616.25 26320 -1 53
55 0 444786.1 270652.8 26200 -1 54
56 0 444790.1 270721.25 26120 -1 55
57 0 444844.66 270775.44 26000 -1 56
58 0 444864.12 270770.22 25920 -1 57
59 0 444853.78 270730.28 25840 -1 58
60 0 444768.03 270623.9 25720 -1 59
61 0 444830.2 270562.28 25640 -1 60
62 0 444829.06 270487.38 25520 -1 61
63 0 444855.66 270459.6 25440 -1 62
64 0 444885.28 270309.6 25360 -1 63
65 0 444859.72 270144.84 25240 -1 64
66 0 444906.2 270027.97 25160 -1 65
67 0 444871.78 269957.78 25080 -1 66
68 0 444852.6 269896.25 25040 -1 67
69 0 444912.84 269727.72 25040 -1 68
70 0 445103.94 269554.75 25120 -1 69
71 0 445252.03 269461.62 25200 -1 70
72 0 445438.3 269425.62 25280 -1 71
73 0 445619.6 269397.7 25360 -1 72
74 0 445703 269415.28 25400 -1 73
75 0 445895.06 269439.28 25400 -1 74
76 0 446000.62 269445.5 25360 -1 75
77 0 446018.4 269461.62 25320 -1 76
78 0 445991.47 269469.53 25240 -1 77
79 0 446078.25 269488 25160 -1 78
80 0 446106.25 269510.84 25080 -1 79
81 0 446179.84 269503.38 25040 -1 80
82 0 446315.84 269364.28 25000 -1 81
83 0 446402 269354.9 25080 -1 82
84 0 446535.88 269201.22 25200 -1 83
85 0 446653.7 269091.53 25320 -1 84
86 0 446725.8 268982.4 25440 -1 85
87 0 446811.53 268753.7 25560 -1 86
88 0 446872.38 268743.6 25680 -1 87
89 0 447052.16 268622.94 25800 -1 88
90 0 447152.2 268547.38 25920 -1 89
91 0 447177.6 268524.03 26000 -1 90
92 0 447152.72 268471.16 26120 -1 91
93 0 447200.62 268315.4 26240 -1 92
94 0 447191.4 268269.94 26360 -1 93
95 0 447161.25 268204.5 26480 -1 94
96 0 447175.88 268091.75 26600 -1 95
97 0 447106.22 267981.06 26720 -1 96
98 0 447089.44 267907.94 26800 -1 97
99 0 447088.2 267829.94 26880 -1 98
100 0 447108.94 267657.9 27000 -1 99
101 0 447064.1 267592.56 27120 -1 100
102 0 446995.12 267511.3 27240 -1 101
103 0 446928.97 267422.94 27360 -1 102
104 0 446909.75 267384.1 27480 -1 103
105 0 446835.44 267351.66 27600 -1 104
106 0 446715.28 267453.97 27720 -1 105
107 0 446572.78 267452.44 27840 -1 106
108 0 446341.34 267521.75 27960 -1 107
109 0 446183.8 267541.66 28080 -1 108
110 0 446096.6 267597.22 28200 -1 109
111 0 445977.7 267683.3 28320 -1 110
112 0 445946.28 267755.38 28440 -1 111
113 0 445915.75 267781.12 28560 -1 112
114 0 445918.97 267938.5 28680 -1 113
115 0 445889.72 268064.44 28800 -1 114
116 0 445753.62 268207.03 28920 -1 115
117 0 445675.4 268289.22 29040 -1 116
118 0 445803.5 268631.06 29120 -1 117
119 0 445759.6 268643.78 29240 -1 118
120 0 445706.72 268723.8 29320 -1 119
121 0 445688.8 268811.56 29400 -1 120
122 0 445671.38 268893.53 29480 -1 121
123 0 445652.38 269020.03 29600 -1 122
124 0 445619.03 269056.88 29680 -1 123
125 0 445597.12 269079.72 29800 -1 124
126 0 445569.88 269146.25 29880 -1 125
127 0 445480.9 269195.47 30000 -1 126
128 0 445388.7 269245.06 30120 -1 127
129 0 445279.44 269279.47 30240 -1 128
130 0 445214.94 269283.78 30360 -1 129
131 0 445120.3 269312.25 30480 -1 130
132 0 445015.84 269331.34 30600 -1 131
133 0 444947.56 269317.25 30720 -1 132
134 0 444944.03 269300.2 30840 -1 133
135 0 444923.3 269326.56 30960 -1 134
136 0 444897.28 269369.1 31080 -1 135
137 0 444909.78 269397.4 31200 -1 136
138 0 444874.5 269492.06 31320 -1 137
139 0 444878.9 269539 31480 -1 138
140 0 444875.4 269628.75 31600 -1 139
141 0 444901.4 269715.88 31720 -1 140
142 0 444933.88 269871.44 31840 -1 141
143 0 444973 270010.6 31960 -1 142
144 0 445046.25 270268.7 32520 -1 143
145 0 445019.34 270292.28 32600 -1 144
146 0 445012.16 270330.12 32680 -1 145
147 0 445024.9 270386.44 32800 -1 146
148 0 445030.78 270456.2 32920 -1 147
149 0 445084.6 270527.12 33040 -1 148
150 0 445113.34 270605.62 33160 -1 149
151 0 445132.66 270685.44 33280 -1 150
152 0 445208.56 270785.56 33400 -1 151
153 0 445246.9 270878.5 33520 -1 152
154 0 445258.7 270972.16 33600 -1 153
155 0 445292.4 271014.7 33680 -1 154
156 0 445333.53 271065.2 33760 -1 155
157 0 445370.44 271132.78 33840 -1 156
158 0 445422.88 271203.34 33960 -1 157
159 0 445507.78 271322.16 34080 -1 158
160 0 445597.16 271399.2 34200 -1 159
161 0 445631 271484.16 34320 -1 160
162 0 445688.1 271555.7 34400 -1 161
163 0 445769.97 271687.1 34600 -1 162
164 0 445848.7 271759.94 34720 -1 163
165 0 445903.38 271796.62 34840 -1 164
166 0 445989.06 271853.28 34920 -1 165
167 0 446092.53 271908.56 34960 -1 166
168 0 446171.5 271983.56 35000 -1 167
169 0 446306.47 272048.34 35040 -1 168
170 0 446379.06 272270.44 35120 -1 169
171 0 446395.56 272251.25 35240 -1 170
172 0 446424.2 272289.38 35360 -1 171
173 0 446475.34 272332.8 35480 -1 172
174 0 446543.03 272353.8 35600 -1 173
175 0 446616.16 272355.75 35720 -1 174
176 0 446724.72 272403.53 35840 -1 175
177 0 446820.47 272396.16 35960 -1 176
178 0 446876.38 272419.88 36080 -1 177
179 0 446905.47 272442.66 36200 -1 178
180 0 446970.94 272400.53 36320 -1 179
181 0 447044 272456.9 36440 -1 180
182 0 447667.84 272292.38 36600 -1 181
183 0 448081.88 272137.53 36720 -1 182
184 0 448419.7 272043.53 36880 -1 183
185 0 448397.97 272007.66 37040 -1 184
186 0 447972.25 272028.78 37200 -1 185
187 0 447735.72 272163 37320 -1 186
188 0 447374.8 272243.03 37440 -1 187
189 0 447386.97 272243.34 37560 -1 188
190 0 447513.25 272228.53 37680 -1 189
191 0 447635.66 272235.2 37760 -1 190
192 0 447801.6 272293.9 37880 -1 191
193 0 447948.84 272356.53 38000 -1 192
194 0 447972.47 272392.6 38120 -1 193
195 0 448074.53 272463.28 38240 -1 194
196 0 448203.9 272496.1 38360 -1 195
197 0 448312.25 272491.62 38480 -1 196
198 0 448388.66 272508.38 38600 -1 197
199 0 448494.66 272489.62 38720 -1 198
200 0 448571.75 272505.94 38800 -1 199
201 0 448711.78 272499.44 38920 -1 200
202 0 448800.75 272510.94 39040 -1 201
203 0 448969.44 272533 39160 -1 202
204 0 449150.16 272572.72 39280 -1 203
205 0 449343.28 272638.6 39400 -1 204
206 0 449480.1 272706.9 39480 -1 205
207 0 449643.06 272756.53 39560 -1 206
208 0 449782.94 272796.97 39680 -1 207
209 0 449855.72 272875.9 39800 -1 208
210 0 449971.25 272968.4 39920 -1 209
211 0 450079.47 273003.53 40040 -1 210
212 0 450188.84 273042.6 40160 -1 211
213 0 450234.2 273137.22 40280 -1 212
214 0 450261.72 273217.8 40400 -1 213
215 0 450260.88 273257.44 40520 -1 214
216 0 450272.84 273316.7 40640 -1 215
217 0 450256.4 273344.5 40800 -1 216
218 0 450271.7 273383.4 40920 -1 217
219 0 450299.16 273385.47 41080 -1 218
220 0 450355.7 273384.1 41200 -1 219
221 0 450413.53 273373.97 41360 -1 220
222 0 450463.44 273391.62 41480 -1 221
223 0 450586.94 273405.03 41560 -1 222
224 0 450708.16 273417.47 41680 -1 223
225 0 450679.94 273380.84 41760 -1 224
226 0 450617.25 273327.94 41880 -1 225
227 0 450536.2 273220.12 42040 -1 226
228 0 450539.72 273199.94 42200 -1 227
229 0 450440.78 273156.3 42360 -1 228
230 0 450379.7 273151.44 42480 -1 229
231 0 450367.1 273148.06 42600 -1 230
232 0 450327.47 273171.94 42720 -1 231
233 0 450283.38 273175.7 42840 -1 232
234 0 450247.8 273176.97 43000 -1 233
235 0 450219.56 273188.6 43160 -1 234
236 0 450183.97 273207.16 43280 -1 235
237 0 450143.6 273224.34 43440 -1 236
238 0 450127.47 273227.97 43600 -1 237
239 0 450103.38 273227.25 43720 -1 238
240 0 450088.2 273242 43840 -1 239
241 0 450082.88 273252.97 43960 -1 240
242 0 450071.8 273287.22 44080 -1 241
243 0 450060.38 273320.16 44200 -1 242
244 0 450064.44 273350.66 44320 -1 243
245 0 450070.84 273399.94 44440 -1 244
246 0 450063.62 273431.8 44560 -1 245
247 0 450055.72 273483.66 44680 -1 246
248 0 450054.28 273533.78 44800 -1 247
249 0 450031.12 273583.25 44920 -1 248
250 0 449991.38 273592.84 45040 -1 249
251 0 449979.3 273618.34 45160 -1 250
252 0 449969.16 273606.34 45280 -1 251
253 0 449958.5 273639.22 45400 -1 252
254 0 449860.06 273808.34 45560 -1 253
255 0 449689.8 273920.28 45680 -1 254
256 0 449578.94 273991.56 45800 -1 255
257 0 449497.75 274003.2 45920 -1 256
258 0 449498.06 273928.47 46040 -1 257
259 0 449555.8 273832.94 46160 -1 258
260 0 449668.84 273705.53 46280 -1 259
261 0 449720.3 273597.7 46400 -1 260
262 0 449663.34 273557.53 46560 -1 261
263 0 449632.22 273510.72 46720 -1 262
264 0 449599.7 273494.22 46840 -1 263
265 0 449565.25 273496.84 46920 -1 264
266 0 449663.53 273190.56 47000 -1 265
267 0 449580.1 273221.78 47160 -1 266
268 0 449506.84 273171.8 47280 -1 267
269 0 449454.5 273200.7 47400 -1 268
270 0 449111.47 273470.25 47560 -1 269
271 0 448861.1 273522.56 47680 -1 270
272 0 448811.5 273420.38 47800 -1 271
273 0 448653.4 273252.16 47920 -1 272
274 0 448628.84 273205 48040 -1 273
275 0 448769.5 273389.5 48160 -1 274
276 0 448751 273473.03 48280 -1 275
277 0 448635.94 273505.4 48400 -1 276
278 0 448591.6 273527.1 48520 -1 277
279 0 448483.7 273592.94 48640 -1 278
280 0 448432.3 273596 48760 -1 279
281 0 448356.97 273663.72 48880 -1 280
282 0 448260.8 273696.66 49000 -1 281
283 0 448175.5 273740.56 49120 -1 282
284 0 447959.44 273870.6 49240 -1 283
285 0 447864.9 273919.66 49360 -1 284
286 0 447800.12 274017.03 49480 -1 285
287 0 447740.9 274069.7 49600 -1 286
288 0 447595.12 274159.34 49760 -1 287
289 0 447520.53 274159.94 49880 -1 288
290 0 447486.8 274177.47 49920 -1 289
291 0 447412.66 274194.88 50000 -1 290
292 0 447405.78 274212.9 50040 -1 291
293 0 447356.44 274201.7 50120 -1 292
294 0 447294.2 274166.44 50200 -1 293
295 0 447223.34 274224.22 50280 -1 294
296 0 447241.38 274166.03 50320 -1 295
297 0 447171.88 274140.47 50400 -1 296
298 0 446865.88 274167.03 50520 -1 297
299 0 446772.7 274291.8 50680 -1 298
300 0 446796 274326.1 50840 -1 299
301 0 446862.9 274147.25 51000 -1 300
302 0 446748 274135.06 51160 -1 301
303 0 446553.16 274119.62 51320 -1 302
304 0 446503.8 274092.72 51440 -1 303
305 0 446342.53 274040.6 51560 -1 304
306 0 446214.28 273948.6 51680 -1 305
307 0 446145.94 273876.78 51800 -1 306
308 0 446022.88 273852.56 51920 -1 307
309 0 445834.38 273827.7 52000 -1 308
310 0 445759.66 273787.75 52080 -1 309
311 0 445643.78 273743.34 52240 -1 310
312 0 445571.2 273750.16 52360 -1 311
313 0 445527.5 273778.06 52520 -1 312
314 0 445362.25 273823.78 52640 -1 313
315 0 445188.75 273791.53 52760 -1 314
316 0 445103.62 273791.44 52880 -1 315
317 0 445039 273795.8 52960 -1 316
318 0 444899.8 273775.6 53120 -1 317
319 0 444746.03 273789.6 53280 -1 318
320 0 444643.06 273792 53400 -1 319
321 0 444678.88 273753.25 53520 -1 320
322 0 444662.84 273767.53 53640 -1 321
323 0 444575.5 273785.56 53760 -1 322
324 0 444499.75 273795.6 53880 -1 323
325 0 444451.34 273800.72 54040 -1 324
326 0 444415.44 273799.34 54160 -1 325
327 0 444351.62 273799.66 54320 -1 326
328 0 444251.22 273751.6 54440 -1 327
329 0 444123.28 273732.3 54560 -1 328
330 0 444075.75 273707.44 54680 -1 329
331 0 443951.28 273679.4 54800 -1 330
332 0 443872.84 273619.9 54920 -1 331
333 0 443756.2 273635.56 55040 -1 332
334 0 443644.6 273634.53 55160 -1 333
335 0 443531.22 273620.47 55280 -1 334
336 0 443464.7 273604.75 55400 -1 335
337 0 443387.03 273588.03 55520 -1 336
338 0 443291.28 273595.6 55640 -1 337
339 0 443213.28 273594.25 55760 -1 338
340 0 443111.44 273573.12 55880 -1 339
341 0 443023.4 273564.1 56000 -1 340
342 0 442955.84 273559.4 56120 -1 341
343 0 442891.5 273519.6 56240 -1 342
344 0 442847.28 273490.25 56360 -1 343
345 0 442775.5 273427.78 56480 -1 344
346 0 442704.53 273400.34 56600 -1 345
347 0 442607.78 273382.25 56720 -1 346
348 0 442559.16 273369.53 56840 -1 347
349 0 442504.12 273331.72 56960 -1 348
350 0 442387.5 273323.03 57080 -1 349
351 0 442324.03 273337.28 57200 -1 350
352 0 442199.3 273296.3 57320 -1 351
353 0 442111.1 273293.44 57440 -1 352
354 0 442016.47 273291.22 57560 -1 353
355 0 441934.94 273264.97 57680 -1 354
356 0 441866.38 273223.06 57800 -1 355
357 0 441763.88 273199.3 57920 -1 356
358 0 441710.03 273215.66 58000 -1 357
359 0 441575.44 273196.06 58120 -1 358
360 0 441491.03 273203.75 58240 -1 359
361 0 441359.28 273184.12 58360 -1 360
362 0 441295.44 273143.78 58480 -1 361
363 0 441280.53 273102.22 58600 -1 362
364 0 441264.22 273031.84 58680 -1 363
365 0 441083.2 273067.75 58640 -1 364
366 0 440879.88 273004.75 58760 -1 365
367 0 440799.4 272983.75 58880 -1 366
368 0 440590.56 272919.28 59040 -1 367
369 0 440512.34 272896.7 59160 -1 368
370 0 440493.78 272865.22 59280 -1 369
371 0 440494.94 272827.78 59440 -1 370
372 0 440508.56 272809 59600 -1 371
373 0 440508.44 272808.47 59720 -1 372
374 0 440515.16 272773.25 59840 -1 373
375 0 440531.7 272756.4 59960 -1 374
376 0 440543.47 272755.72 60080 -1 375
377 0 440588.94 272677.8 60200 -1 376
378 0 440557.1 272596.94 60320 -1 377
379 0 440542.25 272528 60440 -1 378
380 0 440517.2 272397.7 60600 -1 379
381 0 440501.2 271846.84 60720 -1 380
382 0 440501.72 271927.16 60880 -1 381
383 0 440490.44 271847.38 61000 -1 382
384 0 440474.25 271893.06 61080 -1 383
385 0 440431.78 272058.03 61160 -1 384
386 0 440451.2 272070.3 61320 -1 385
387 0 440404.47 272111.72 61480 -1 386
388 0 440398.22 272129.03 61600 -1 387
389 0 440411.06 272121.03 61720 -1 388
390 0 440398.22 272104.88 61840 -1 389
391 0 440292.34 272123.9 61960 -1 390
392 0 440212.53 272082.06 62080 -1 391
393 0 440173.7 272044.78 62200 -1 392
394 0 440160.56 271972.44 62320 -1 393
395 0 440082.38 271946.28 62440 -1 394
396 0 439998.78 271878.6 62560 -1 395
397 0 439800.34 271668.4 62680 -1 396
398 0 439766.97 271611.97 62720 -1 397
399 0 439703.2 271544.6 62880 -1 398
400 0 439654.75 271472.12 63000 -1 399
401 0 439604.3 271368.7 63160 -1 400
402 0 439599.06 271335.16 63320 -1 401
403 0 439581.22 271288.4 63480 -1 402
404 0 439525.3 271168.25 63640 -1 403
405 0 439584.66 271015.47 63800 -1 404
406 0 439682.38 270912.4 63920 -1 405
407 0 439809.38 270782.44 64040 -1 406
408 0 439799 270686.84 64200 -1 407
409 0 439698.78 270663.5 64360 -1 408
410 0 439472.25 270676.25 64520 -1 409
411 0 439286.25 270640.6 64640 -1 410
412 0 439094.53 270538.44 64760 -1 411
413 0 439092.5 270435.8 64880 -1 412
414 0 439026.6 270327.25 65000 -1 413
415 0 438810.28 270167.47 65200 -1 414
416 0 438863.97 270123 65320 -1 415
417 0 438846.5 270086.2 65480 -1 416
418 0 438855.34 270052.94 65640 -1 417
419 0 438903.4 269997.66 65760 -1 418
420 0 438954.4 269968.9 65920 -1 419
421 0 439055.1 269893.06 66080 -1 420
422 0 439136.16 269826.03 66200 -1 421
423 0 439116.3 269619.56 66280 -1 422
424 0 439089.94 269492.16 66400 -1 423
425 0 439080.47 269361.25 66520 -1 424
426 0 439088.53 269222.06 66640 -1 425
427 0 439081.2 269102.44 66760 -1 426
428 0 439182.66 268954.94 66880 -1 427
429 0 439263.22 268772.8 67000 -1 428
430 0 439300.44 268608.28 67160 -1 429
431 0 439307.28 268514.12 67320 -1 430
432 0 439185.47 268392.25 67480 -1 431
433 0 439088.5 268348.88 67600 -1 432
434 0 438948.22 268278.9 67720 -1 433
435 0 438886.94 268147.28 67840 -1 434
436 0 438886.3 268072.16 67960 -1 435
437 0 438878.47 268017.62 68080 -1 436
438 0 438812.44 267866.94 68200 -1 437
439 0 438766.2 267712.94 68320 -1 438
440 0 438686.72 267485.38 68440 -1 439
441 0 438666.03 267300.66 68560 -1 440
442 0 438599.16 267145.2 68680 -1 441
443 0 438573.53 266996.97 68800 -1 442
444 0 438489.8 266760.78 68920 -1 443
445 0 438439.6 266584.1 69040 -1 444
446 0 438417.66 266469.84 69160 -1 445
447 0 438334.75 266331.2 69280 -1 446
448 0 438293.94 266264.34 69400 -1 447
449 0 438206.16 266126.3 69520 -1 448
450 0 438123.22 265980.72 69640 -1 449
451 0 438058.16 265900.03 69760 -1 450
452 0 437986.12 265756.16 69880 -1 451
453 0 437882.84 265612.9 70000 -1 452
454 0 437813.8 265521.34 70120 -1 453
455 0 437597.97 265372.47 70240 -1 454
456 0 437345.22 265164.84 70360 -1 455
457 0 437189.3 265057.8 70480 -1 456
458 0 437004.72 264924.22 70600 -1 457
459 0 436838.1 264756.47 70720 -1 458
460 0 436732.6 264625.44 70840 -1 459
461 0 436662.1 264565.22 70960 -1 460
462 0 436549.8 264541.28 71080 -1 461
463 0 436440.94 264513.22 71200 -1 462
464 0 436349.4 264430.72 71320 -1 463
465 0 436304.4 264329.06 71480 -1 464
466 0 436185.94 264148.9 71640 -1 465
467 0 436092.97 264052.97 71760 -1 466
468 0 435982.25 263914.25 71880 -1 467
469 0 435906.03 263761.75 72000 -1 468
470 0 435766.2 263675.88 72120 -1 469
471 0 435665.94 263529.38 72240 -1 470
472 0 435529.97 263353.12 72400 -1 471
473 0 435433.16 263236.9 72560 -1 472
474 0 435369.2 263109.2 72720 -1 473
475 0 435307.06 263005.16 72840 -1 474
476 0 435253.88 262884.4 73000 -1 475
477 0 435262.97 262794.78 73160 -1 476
478 0 435200.56 262746.7 73280 -1 477
479 0 435141.72 262686.2 73400 -1 478
480 0 435109.53 262641.34 73520 -1 479
481 0 435049.94 262585.12 73640 -1 480
482 0 434973.7 262506.8 73760 -1 481
483 0 434894.78 262439.84 73880 -1 482
484 0 434762.34 262361 74000 -1 483
485 0 434662 262304.97 74120 -1 484
486 0 434494.1 262204.53 74240 -1 485
487 0 434220.7 262107.3 74360 -1 486
488 0 434103.25 261932.89 74480 -1 487
489 0 433914 261768.56 74640 -1 488
490 0 433853.53 261765.77 74800 -1 489
491 0 433782.47 261728.44 74960 -1 490
492 0 433756.84 261713.53 75120 -1 491
493 0 433713.75 261675.84 75240 -1 492
494 0 433706.84 261685.03 75400 -1 493
495 0 433694.12 261645.77 75520 -1 494
496 0 433713.62 261620.97 75640 -1 495
497 0 433739.62 261605.34 75760 -1 496
498 0 433786.03 261588.44 75880 -1 497
499 0 433798.12 261525.03 76000 -1 498
500 0 433797 261520.97 76120 -1 499
501 0 433849.8 261477.45 76240 -1 500
502 0 433898.4 261440.67 76360 -1 501
503 0 433909.72 261400.92 76520 -1 502
504 0 433953.8 261353.22 76640 -1 503
505 0 434017.03 261269.38 76760 -1 504
506 0 434065.6 261213.84 76880 -1 505
507 0 434112.3 261168.73 77000 -1 506
508 0 434172.75 261108.38 77120 -1 507
509 0 434291.8 260961.56 77240 -1 508
510 0 434372.28 260856.23 77360 -1 509
511 0 434393.84 260777.5 77480 -1 510
512 0 434455.66 260697.84 77600 -1 511
513 0 434515.16 260607.08 77720 -1 512
514 0 434593.62 260540.72 77840 -1 513
515 0 434601.5 260498.95 77920 -1 514
516 0 434604.88 260427.72 78000 -1 515
517 0 434667.16 260242.11 78080 -1 516
518 0 434725.72 260055.86 78160 -1 517
519 0 434746 259791.08 78280 -1 518
520 0 434715.88 259563.42 78360 -1 519
521 0 434711.62 259123.7 78480 -1 520
522 0 434762.62 258911.4 78600 -1 521
523 0 434782.28 258634.38 78680 -1 522
524 0 434800.97 258504.34 78720 -1 523
525 0 434848.47 258423.55 78840 -1 524
526 0 434908.88 258293.45 78960 -1 525
527 0 435017.9 258093.28 79040 -1 526
528 0 435027.5 258007.5 79120 -1 527
529 0 435037.38 257921.64 79200 -1 528
530 0 435065 257865.5 79240 -1 529
531 0 435093 257808.67 79280 -1 530
532 0 435120.75 257751.94 79320 -1 531
533 0 435133.22 257617.12 79440 -1 532
534 0 435120.34 257449.56 79560 -1 533
535 0 435232.53 257185.5 79680 -1 534
536 0 435285.12 257120.06 79760 -1 535
537 0 435306.78 257087.56 79800 -1 536
538 0 435326 257008.33 79840 -1 537
539 0 435364.5 256848.6 79920 -1 538
540 0 435381.22 256735.31 80040 -1 539
541 0 435387.62 256726.12 80160 -1 540
542 0 435392.34 256678.78 80200 -1 541
543 0 435397.56 256632.16 80240 -1 542
544 0 435409.8 256573.23 80320 -1 543
545 0 435445.44 256481.56 80400 -1 544
546 0 435441.62 256348.56 80480 -1 545
547 0 435448.6 256325.83 80520 -1 546
548 0 435445.66 256291.33 80600 -1 547
549 0 435444.28 256273.92 80640 -1 548
550 0 435433.06 256209.47 80720 -1 549
551 0 435464.7 256189.16 80840 -1 550
552 0 435501.66 256118.31 80960 -1 551
553 0 435529.47 255997.27 81080 -1 552
554 0 435541.12 255861.6 81200 -1 553
555 0 435564.25 255890.62 81320 -1 554
556 0 435540.56 255816.31 81440 -1 555
557 0 435529 255799 81480 -1 556
558 0 435504.75 255765.25 81560 -1 557
559 0 435424.62 255475.72 81680 -1 558
560 0 435472.4 255289.44 81800 -1 559
561 0 435469.47 255268.28 81840 -1 560
562 0 435453.06 255272.73 81880 -1 561
563 0 435524.34 255237.25 81920 -1 562
564 0 435613.66 255177.47 82040 -1 563
565 0 435679.97 255156.44 82160 -1 564
566 0 435801.12 255165.81 82280 -1 565
567 0 435972 255129.47 82400 -1 566
568 0 436135.97 255092.77 82520 -1 567
569 0 436204.6 255103.88 82640 -1 568
570 0 436389.66 255083.39 82760 -1 569
571 0 436545.66 255072.86 82880 -1 570
572 0 436770.44 255077.53 83000 -1 571
573 0 436946.06 255064.56 83080 -1 572
574 0 437332.34 255064.77 83160 -1 573
575 0 437708.8 255024.19 83240 -1 574
576 0 437809.88 255024.75 83280 -1 575
577 0 437912.7 255024.97 83320 -1 576
578 0 438183.5 254893.4 83440 -1 577
579 0 438485.78 254737.81 83520 -1 578
580 0 438563.5 254615 83560 -1 579
581 0 438640.56 254491.94 83600 -1 580
582 0 438672.44 254188.42 83720 -1 581
583 0 438675.5 254078.5 83760 -1 582
584 0 439071.3 253653.1 83760 -1 583
585 0 439153.25 253837.22 83680 -1 584
586 0 439204.5 253915.05 83640 -1 585
587 0 438679.44 253968.62 83800 -1 583
588 0 438704.3 253896.1 83840 -1 587
589 0 438748.4 253758.67 83920 -1 588
590 0 438773.16 253552.39 84160 -1 589
591 0 439205.2 253580.34 84160 -1 590
592 0 439421.2 253352.33 84160 -1 591
593 0 439778.03 253116.19 84240 -1 592
594 0 439937.97 252979.11 84280 -1 593
595 0 440101.16 252840.5 84320 -1 594
596 0 440186.34 252784.67 84400 -1 595
597 0 440228.8 252756.8 84440 -1 596
598 0 440355.66 252589 84520 -1 597
599 0 440419.03 252504.72 84560 -1 598
600 0 440761.78 252240.98 84720 -1 599
601 0 440742.25 252217 84680 -1 600
602 0 440683.06 252144.64 84560 -1 601
603 0 440647.5 252136.94 84400 -1 602
604 0 440644.97 252032.44 84320 -1 603
605 0 440599.66 251949.66 84200 -1 604
606 0 440521 251944.48 84000 -1 605
607 0 440476.78 251910.81 83840 -1 606
608 0 440409.5 251968 83760 -1 607
609 0 440376 251996.5 83720 -1 608
610 0 440342.3 252024.53 83680 -1 609
611 0 440373.5 252111 83600 -1 610
612 0 440404.97 252197.08 83520 -1 611
613 0 440521.28 252396.06 83360 -1 612
614 0 440708.84 252424.1 83240 -1 613
615 0 440877.38 252231.47 84840 -1 600
616 0 441051.88 252212.7 85000 -1 615
617 0 441059.88 252228.9 85160 -1 616
618 0 441555.9 252020.86 85280 -1 617
619 0 441917.72 251916.78 85400 -1 618
620 0 442212.06 251851.52 85560 -1 619
621 0 442297.66 251848 85600 -1 620
622 0 442468.72 251839.95 85680 -1 621
623 0 442696.25 251798 85800 -1 622
624 0 443460.62 251184.27 85800 -1 623
625 0 444230.44 250653.38 85800 -1 624
626 0 444345.12 250556.19 85760 -1 625
627 0 444420.28 250543.39 85720 -1 626
628 0 442772.2 251784.19 85840 -1 623
629 0 443048.34 251629.03 85880 -1 628
630 0 443196.75 251629.52 86040 -1 629
631 0 443632.5 251434.77 86160 -1 630
632 0 444314.78 250847.67 86280 -1 631
633 0 444527.94 250626.62 86400 -1 632
634 0 445295.6 249935.25 86400 -1 633
635 0 445520.25 249718.08 86280 -1 634
636 0 445725.78 249550.95 86200 -1 635
637 0 445781.22 249473.78 86160 -1 636
638 0 445838.84 249405.3 86120 -1 637
639 0 446122.25 249135.22 86040 -1 638
640 0 446145.94 249106.3 86000 -1 639
641 0 446171.94 249040.17 85960 -1 640
642 0 446177.66 249005.33 85920 -1 641
643 0 446188.94 248935.95 85840 -1 642
644 0 445990.88 248894.84 85720 -1 643
645 0 445793 248838.94 85600 -1 644
646 0 445893.75 248759.44 85600 -1 645
647 0 446161.7 248655.38 85600 -1 646
648 0 446453.62 248607.3 85600 -1 647
649 0 446427.5 248569 85560 -1 648
650 0 446401.3 248531.11 85520 -1 649
651 0 446376.44 248491 85480 -1 650
652 0 446315.97 248397.8 85400 -1 651
653 0 446288 248347 85360 -1 652
654 0 446259.6 248296.08 85320 -1 653
655 0 446204.62 248171.58 85240 -1 654
656 0 445959.53 248215.92 85200 -1 655
657 0 446044.72 248103.83 85080 -1 656
658 0 446069.66 247923.11 84960 -1 657
659 0 446085.16 247805.72 84880 -1 658
660 0 446070.94 247755.3 84800 -1 659
661 0 446054.7 247735.22 84720 -1 660
662 0 446009.75 247761.27 84640 -1 661
663 0 445943.8 247683.06 84560 -1 662
664 0 445988.47 247587.92 84480 -1 663
665 0 446007.44 247520.19 84400 -1 664
666 0 446019.9 247424.05 84320 -1 665
667 0 446092.34 247279.45 84240 -1 666
668 0 446092.47 247275.67 84160 -1 667
669 0 446074.94 247228.9 84080 -1 668
670 0 446102.12 247178.45 84040 -1 669
671 0 446131.3 247130.86 84000 -1 670
672 0 446140.66 247073.33 83960 -1 671
673 0 446159.53 246958.05 83880 -1 672
674 0 446271.06 246909.89 83800 -1 673
675 0 446399.12 246896.62 83720 -1 674
676 0 446487.6 246928.22 83600 -1 675
677 0 446868.3 246763.17 83520 -1 676
678 0 447070.3 246503.1 83520 -1 677
679 0 447316.97 246235.02 83400 -1 678
680 0 447641.38 245750.81 83400 -1 679
681 0 447965.38 245246.86 83400 -1 680
682 0 448269.4 244990.86 83400 -1 681
683 0 448494.6 244819.67 83440 -1 682
684 0 448629.72 244713.17 83480 -1 683
685 0 448903.62 244495.86 83560 -1 684
686 0 449008.2 244335.77 83680 -1 685
687 0 449412.5 243994.88 83800 -1 686
688 0 449988.38 243411.1 83800 -1 687
689 0 450998.3 243127.27 83800 -1 688
690 0 451828.1 242915.2 83680 -1 689
691 0 452324.16 242781.72 83600 -1 690
692 0 452572.62 242713.73 83560 -1 691
693 0 452645.2 242682.83 83520 -1 692
694 0 452790.38 242619.58 83440 -1 693
695 0 453435.1 242385.78 83560 -1 694
696 0 454102.72 242265.86 83560 -1 695
697 0 454242.03 242247.45 83840 -1 696
698 0 454430.25 242183.83 83840 -1 697
699 0 454494.78 242205.84 83760 -1 698
700 0 454511.5 242208.5 83720 -1 699
701 0 454527.97 242210.61 83680 -1 700
702 0 454670.4 242185.9 83560 -1 701
703 0 454834.4 242138.19 83480 -1 702
704 0 454933.2 242147.31 83440 -1 703
705 0 455247.66 241816.25 83360 -1 704
706 0 455383.7 241624.19 83360 -1 705
707 0 455459.03 241455.44 83440 -1 706
708 0 455604.03 241213.98 83480 -1 707
709 0 455775.8 240733.94 83480 -1 708
710 0 455739 240530.9 83600 -1 709
711 0 455679.7 240534.75 83720 -1 710
712 0 455759.4 240515.33 83800 -1 711
713 0 455800.16 240506.95 83840 -1 712
714 0 455796.72 240464.3 83880 -1 713
715 0 455864.16 240515.78 84000 -1 714
716 0 455904 240462.33 84120 -1 715
717 0 456244.78 240363.69 83440 -1 709
718 0 456472.38 239863.94 83440 -1 717
719 0 456711.3 239221.9 83480 -1 718
720 0 456690.53 239361.05 83240 -1 719
721 0 456682.5 239362.5 83200 -1 720
722 0 456656.7 239366.53 83080 -1 721
723 0 456697.66 239331.98 82960 -1 722
724 0 456712.47 239302.27 82800 -1 723
725 0 456712.47 239300.83 82760 -1 724
726 0 456712 239297 82600 -1 725
727 0 456712.3 239293.94 82480 -1 726
728 0 456683.8 239307.56 82320 -1 727
729 0 456812.12 238901.9 83640 -1 719
730 0 456848.7 238818.6 83680 -1 729
731 0 457362.5 238494.58 83680 -1 730
732 0 457796.56 238113.95 83800 -1 731
733 0 458216.56 237886 83840 -1 732
734 0 458494.56 237665.75 83800 -1 733
735 0 458946.7 237403.12 83720 -1 734
736 0 459127.84 237338.56 83680 -1 735
737 0 459358.34 237489.47 83600 -1 736
738 0 459558.34 237289.4 83600 -1 737
739 0 459799.66 237229.64 83640 -1 738
740 0 460058.44 237237.38 83600 -1 739
741 0 460217.6 236842.53 83680 -1 740
742 0 460161.22 236832.66 83800 -1 741
743 0 460080.06 236857.28 83920 -1 742
744 0 459997.34 236874.28 84000 -1 743
745 0 460437.2 236696.72 83800 -1 744
746 0 460481.78 236685.73 83560 -1 745
747 0 461176.62 236422.4 83480 -1 746
748 0 461704.75 236298.31 83480 -1 747
749 0 461751 236300.33 83440 -1 748
750 0 461842.6 236305.16 83360 -1 749
751 0 462222.16 236181.2 83280 -1 750
752 0 462381.75 236190 83160 -1 751
753 0 462434.94 236192.81 83120 -1 752
754 0 462502.75 236363.05 83000 -1 753
755 0 462558.62 236361.84 82880 -1 754
756 0 462526.22 236449.36 82840 -1 755
757 0 462460.97 236573.55 82800 -1 756
758 0 462446.06 236642.64 82720 -1 757
759 0 462713.44 235984.45 83200 -1 751
760 0 463566.8 235687.6 83000 -1 759
761 0 463636.4 235665.64 82800 -1 760
762 0 463894 235665.27 82680 -1 761
763 0 464089.44 235625.98 82600 -1 762
764 0 464473.12 235473.23 82640 -1 763
765 0 464785.16 235389.2 82640 -1 764
766 0 465071.88 235329.7 82800 -1 765
767 0 465345.34 235343.19 82760 -1 766
768 0 465657.34 235355.12 82760 -1 767
769 0 465810.53 235306.12 82720 -1 768
770 0 465865.25 235321.1 82640 -1 769
771 0 466013.78 235394.08 82560 -1 770
772 0 466056.94 235420.67 82480 -1 771
773 0 466177 235473.86 82400 -1 772
774 0 466476.53 235605.7 82200 -1 773
775 0 466456.56 235621.62 82160 -1 774
776 0 466688.88 235722.02 82040 -1 775
777 0 467356.56 235990.17 81880 -1 776
778 0 467324.2 235901.6 81840 -1 777
779 0 467193.12 235548.17 81680 -1 778
780 0 467137.12 235512.48 81600 -1 779
781 0 467040.03 235524.25 81560 -1 780
782 0 467066.88 235558.14 81480 -1 781
783 0 468232.78 236704.8 81960 -1 777
784 0 468477 237352.17 81920 -1 783
785 0 468607 237848 82000 -1 784
786 0 468672.3 238095.97 82040 -1 785
787 0 468827.8 238385.44 82080 -1 786
788 0 468954.88 238793.22 82200 -1 787
789 0 469034.34 239041 82280 -1 788
790 0 469074 239165.42 82320 -1 789
791 0 469126 239421 82400 -1 790
792 0 469177.94 239676.62 82480 -1 791
793 0 468714.94 239856.61 82600 -1 792
794 0 468519.1 239914.69 82720 -1 793
795 0 467985.88 240237.45 82680 -1 794
796 0 467639.62 240997.03 82560 -1 795
797 0 466974.44 241530.02 82680 -1 796
798 0 466689.38 241668.38 82760 -1 797
799 0 466351.5 241918.81 82960 -1 798
800 0 465890.2 242167.14 83080 -1 799
801 0 465680.28 242330.03 83160 -1 800
802 0 465428.84 242506.39 83280 -1 801
803 0 465210.7 242501.95 83400 -1 802
804 0 464934.88 242504.11 83600 -1 803
805 0 464845.47 242529.19 83720 -1 804
806 0 464780.03 242536.14 83800 -1 805
807 0 464679.44 242522.36 84000 -1 806
808 0 464656.3 242520.06 84200 -1 807
809 0 464602.2 242549 84360 -1 808
810 0 464497.5 242568.27 84560 -1 809
811 0 464413.8 242463.19 84760 -1 810
812 0 464410.88 242313.94 84960 -1 811
813 0 464168.7 242168.81 85120 -1 812
814 0 464165.4 242093.4 85240 -1 813
815 0 464162.72 242042.67 85320 -1 814
816 0 464159.5 242055.98 85520 -1 815
817 0 464156.25 242071.75 85640 -1 816
818 0 464155 242076.73 85680 -1 817
819 0 464136.5 242132.5 85720 -1 818
820 0 464117.53 242188.08 85760 -1 819
821 0 463966.8 242424.2 85800 -1 820
822 0 463949.8 242647.83 86000 -1 821
823 0 463981.2 242556.86 86120 -1 822
824 0 463906.25 242513.9 86200 -1 823
825 0 464479.28 242483.4 86120 -1 823
826 0 464491.7 242440.88 86200 -1 825
827 0 464493.2 242480.25 86280 -1 826
828 0 464503.47 242487.9 86320 -1 827
829 0 464529.2 242521.42 86440 -1 828
830 0 464553.8 242502.47 86560 -1 829
831 0 464621.8 242509.12 86640 -1 830
832 0 464736 242529.44 86800 -1 831
833 0 466077.38 235437.42 82440 -1 772
834 0 464793.78 235415.8 82760 -1 765
835 0 464841.3 235389.86 82920 -1 834
836 0 465085.1 235341.36 83160 -1 835
837 0 465245.12 235273.17 83280 -1 836
838 0 465574.12 235240.95 83320 -1 837
839 0 465685.62 235225.33 83440 -1 838
840 0 465742.8 235189.6 83560 -1 839
841 0 465793.12 235126.03 83680 -1 840
842 0 465857 235161.95 83800 -1 841
843 0 466149.8 235068.16 83920 -1 842
844 0 466514.66 235100.83 84000 -1 843
845 0 466834.78 235080.75 84000 -1 844
846 0 467411 235052.6 84000 -1 845
847 0 467967.16 234944.44 84000 -1 846
848 0 468557.88 234777.48 84080 -1 847
849 0 468624.25 234748.42 84120 -1 848
850 0 469117.5 234599.9 84200 -1 849
851 0 469377.5 234483.95 84200 -1 850
852 0 469585.44 234515.9 84200 -1 851
853 0 469972.16 234453.14 84240 -1 852
854 0 470516.03 234253.31 84240 -1 853
855 0 470433.78 234332.14 84160 -1 854
856 0 470438.6 234363.23 84000 -1 855
857 0 470423 234373.66 83880 -1 856
858 0 470464.16 234354.7 83760 -1 857
859 0 470681.8 234175.75 84360 -1 854
860 0 470792.12 234081.16 84480 -1 859
861 0 470877.44 234019.27 84560 -1 860
862 0 471253.53 233851.05 84560 -1 861
863 0 471569.62 233854.89 84560 -1 862
864 0 471813.7 233838.75 84560 -1 863
865 0 472013.75 233758.64 84560 -1 864
866 0 472296.56 233774.67 84440 -1 865
867 0 472785.06 233776.33 84400 -1 866
868 0 473161.03 233816.44 84400 -1 867
869 0 473361.1 233856.4 84400 -1 868
870 0 473705.25 233904.1 84360 -1 869
871 0 474049.28 233956.08 84360 -1 870
872 0 474096.78 233968.92 84120 -1 871
873 0 474669.53 233889.83 84040 -1 872
874 0 475172.88 233748.48 83960 -1 873
875 0 475147.97 233718.34 83880 -1 874
876 0 475135.5 233690.28 83840 -1 875
877 0 475040.9 233725.03 83720 -1 876
878 0 474976.78 233741.38 83680 -1 877
879 0 475042.94 233736.17 83600 -1 878
880 0 475043.03 233735.72 83520 -1 879
881 0 475059 233739 83480 -1 880
882 0 475074.56 233741.7 83440 -1 881
883 0 475085.3 233696.34 83320 -1 882
884 0 475160.03 233646.84 83200 -1 883
885 0 474316.47 233989.78 83680 -1 878
886 0 475679.9 233555.08 83880 -1 875
887 0 475717.9 233673.53 84040 -1 874
888 0 476052.62 233701.31 84120 -1 887
889 0 476286.4 233784.02 84200 -1 888
890 0 476543.75 233840.25 84320 -1 889
891 0 477321.8 233823.34 84360 -1 890
892 0 477773.62 233812.03 84400 -1 891
893 0 478108.5 233823 84480 -1 892
894 0 478397.72 233699.23 84360 -1 893
895 0 478749.7 233639.2 84360 -1 894
896 0 479436.7 233432.2 84240 -1 895
897 0 479553.12 233447.97 84120 -1 896
898 0 479929.12 233383.83 84120 -1 897
899 0 480265.2 233287.7 84120 -1 898
900 0 480561.94 233221.95 84200 -1 899
901 0 480933.84 233121.75 84200 -1 900
902 0 481405.66 232957.44 84200 -1 901
903 0 481645.56 232801.2 84200 -1 902
904 0 482138.5 232478.69 84160 -1 903
905 0 482301.56 232294.69 84120 -1 904
906 0 482319.5 232331.94 84080 -1 905
907 0 482697.7 232042.45 84120 -1 906
908 0 482965.78 231962.31 84120 -1 907
909 0 483313.9 231686.1 84120 -1 908
910 0 483489.84 231630.19 84160 -1 909
911 0 483675.03 231560.81 84240 -1 910
912 0 483888.88 231514.33 84280 -1 911
913 0 484104.97 231473.08 84320 -1 912
914 0 484460.1 231383.64 84240 -1 913
915 0 484544.22 231234.33 84160 -1 914
916 0 484610.88 231191.5 84080 -1 915
917 0 484617.88 231152.17 84000 -1 916
918 0 484568.53 231120.9 83920 -1 917
919 0 484574.7 231114.33 83880 -1 918
920 0 484580.34 231010.02 83800 -1 919
921 0 484596.1 230983.55 83720 -1 920
922 0 484556.5 230898.67 83640 -1 921
923 0 484192.06 231328.06 84400 -1 913
924 0 484308.66 230930.19 84480 -1 923
925 0 484523.8 230718.08 84560 -1 924
926 0 484702.12 230498.05 84680 -1 925
927 0 485034.06 230397.95 84680 -1 926
928 0 485340.66 230277.67 84600 -1 927
929 0 485502.12 230202.78 84520 -1 928
930 0 485814.1 229934.75 84520 -1 929
931 0 485934.06 229762.77 84520 -1 930
932 0 486136.56 229497.48 84600 -1 931
933 0 486480.56 229118.48 84640 -1 932
934 0 486812.5 228786.48 84640 -1 933
935 0 487236.2 228645.61 84560 -1 934
936 0 487495.97 228574.97 84440 -1 935
937 0 487666 228496.11 84320 -1 936
938 0 488105.75 228307.92 84320 -1 937
939 0 488610.2 227951.95 84320 -1 938
940 0 488916.4 227598.4 84480 -1 939
941 0 489140.56 227428.08 84600 -1 940
942 0 489372.44 227251.02 84720 -1 941
943 0 489689.75 227098.16 84840 -1 942
944 0 490073.84 226922.05 84840 -1 943
945 0 490601.56 226662.22 84840 -1 944
946 0 490953.56 226502.27 84840 -1 945
947 0 491333.16 226237.45 84960 -1 946
948 0 491631.44 225967.62 85040 -1 947
949 0 491897.53 225810.14 85120 -1 948
950 0 492048.4 225702.7 85240 -1 949
951 0 492468.53 225646.6 85240 -1 950
952 0 492561.25 225718.08 85160 -1 951
953 0 492824.03 225719.03 85080 -1 952
954 0 492940.75 225706.61 84920 -1 953
955 0 493252.22 225646.23 84800 -1 954
956 0 493496.22 225542.2 84800 -1 955
957 0 493668.2 225458.2 84800 -1 956
958 0 493848.2 225410.19 84800 -1 957
959 0 493972.8 225383.88 84880 -1 958
960 0 494104.94 225346.14 84960 -1 959
961 0 494220.1 225331.03 85080 -1 960
962 0 494763.7 225090.22 85160 -1 961
963 0 495128.7 224997.95 85120 -1 962
964 0 495354.56 224914.33 85040 -1 963
965 0 495565.12 224813.73 84960 -1 964
966 0 495781.9 224782.28 84840 -1 965
967 0 496183.9 224770.2 84760 -1 966
968 0 496407.9 224778.19 84760 -1 967
969 0 496802.06 224826.11 84840 -1 968
970 0 496976.16 224817.66 84920 -1 969
971 0 497223.06 224830.16 85040 -1 970
972 0 497763.62 224702.02 85000 -1 971
973 0 498075.56 224573.95 85000 -1 972
974 0 498217.34 224460.98 84960 -1 973
975 0 498540.1 224305 84920 -1 974
976 0 498480.1 224269.88 84680 -1 975
977 0 498995.3 224169.92 85040 -1 976
978 0 499292.44 224093.45 85120 -1 977
979 0 499504.3 224182.25 85240 -1 978
980 0 499768.62 224129.86 85360 -1 979
981 0 500219.44 224028.61 85480 -1 980
982 0 500719.75 223976.5 85600 -1 981
983 0 500920.5 224025.5 85640 -1 982
984 0 501545.38 224016.56 85640 -1 983
985 0 501524.2 223996.75 85600 -1 984
986 0 501547.66 224127.06 85560 -1 985
987 0 501567.2 224122.17 85520 -1 986
988 0 501120.66 224074.67 85680 -1 983
989 0 501320.84 224124.42 85720 -1 988
990 0 501480.88 224221.78 85800 -1 989
991 0 501904.97 224373.62 85800 -1 990
992 0 502100.62 224538.52 85920 -1 991
993 0 502352.6 224672.73 86000 -1 992
994 0 502666.75 224917.7 86080 -1 993
995 0 503194.22 225080.86 86240 -1 994
996 0 503240.3 225092.34 86320 -1 995
997 0 503231 225087 86360 -1 996
998 0 503221.5 225081.89 86400 -1 997
999 0 503382.9 225126.11 86520 -1 998
1000 0 503527.22 225188.2 86640 -1 999
1001 0 503671.97 225191.98 86760 -1 1000
1002 0 503754.53 225153.48 86920 -1 1001
1003 0 503863.9 225141.83 87080 -1 1002
1004 0 503847.47 225120.34 87200 -1 1003
1005 0 504241.03 225312.2 87200 -1 1004
1006 0 504224.12 225297.61 87360 -1 1005
1007 0 504206.4 225325.66 87520 -1 1006
1008 0 504239.5 225380.48 87680 -1 1007
1009 0 504308.78 225452.73 87720 -1 1008
1010 0 504529.53 225562.3 87720 -1 1009
1011 0 504677.75 225692.23 87720 -1 1010
1012 0 504993.88 225795.16 87720 -1 1011
1013 0 505086.5 226118.12 87720 -1 1012
1014 0 505124.66 226308 87760 -1 1013
1015 0 505202.22 226687.95 87840 -1 1014
1016 0 505257.2 226499.94 88240 -1 1015
1017 0 505256.97 226468.84 88400 -1 1016
1018 0 505334.44 226507.58 88600 -1 1017
1019 0 505179.84 226434.8 88640 -1 1018
1020 0 505540.5 226704.31 88720 -1 1019
1021 0 505600 226650.39 88880 -1 1020
1022 0 505659.94 226875.66 89000 -1 1021
1023 0 505671.34 227028.17 89120 -1 1022
1024 0 505744.25 227189.78 89280 -1 1023
1025 0 505791.97 227444.9 89320 -1 1024
1026 0 505768 227844.83 89320 -1 1025
1027 0 505616.06 228172.78 89320 -1 1026
1028 0 505544.1 228356.75 89320 -1 1027
1029 0 505473.66 228643.67 89240 -1 1028
1030 0 505449.56 229167.86 89240 -1 1029
1031 0 505445.97 229260.48 89120 -1 1030
1032 0 505588.88 229210.97 88920 -1 1031
1033 0 505547.8 229488.94 88760 -1 1032
1034 0 505469 229621 88720 -1 1033
1035 0 505232.03 230017.02 88600 -1 1034
1036 0 505199.66 230440.06 88440 -1 1035
1037 0 505191.22 230687.53 88200 -1 1036
1038 0 505086.9 230928.38 88040 -1 1037
1039 0 504993.53 231184.1 87920 -1 1038
1040 0 505132.66 231176.67 87840 -1 1039
1041 0 505201.6 231173.36 87800 -1 1040
1042 0 505269.38 231260.7 87560 -1 1041
1043 0 505382.75 231415.31 87400 -1 1042
1044 0 505602.38 231519.88 87240 -1 1043
1045 0 505701.2 231583.03 87120 -1 1044
1046 0 505796.4 231676.06 86920 -1 1045
1047 0 505950.12 231763.89 86760 -1 1046
1048 0 506297.56 231817.73 86680 -1 1047
1049 0 506471.25 231804.97 86640 -1 1048
1050 0 506745.6 231575.08 86480 -1 1049
1051 0 507154.66 231275.8 86480 -1 1050
1052 0 507587.72 231191.83 86480 -1 1051
1053 0 508465.78 231207.3 86480 -1 1052
1054 0 508518.72 231230.6 86400 -1 1053
1055 0 508538.3 231254.2 86360 -1 1054
1056 0 508627.66 231226.58 86280 -1 1055
1057 0 508530.22 231053.33 86280 -1 1056
1058 0 508119.5 231061.36 86280 -1 1057
1059 0 508110.53 231071.88 86160 -1 1058
1060 0 508067.94 231044.33 86120 -1 1059
1061 0 508754.2 231206.88 86200 -1 1056
1062 0 509070.5 231222 86160 -1 1061
1063 0 509386.97 231237.17 86120 -1 1062
1064 0 509654.84 231237 86040 -1 1063
1065 0 509884.4 231151.7 86000 -1 1064
1066 0 510072.34 231135.62 86000 -1 1065
1067 0 510266.7 231084.88 86040 -1 1066
1068 0 510420.03 230989.6 86080 -1 1067
1069 0 510518.78 230903.56 86200 -1 1068
1070 0 510716.03 230755.12 86320 -1 1069
1071 0 510943.2 230716.11 86400 -1 1070
1072 0 511088.66 230633.4 86520 -1 1071
1073 0 511340.22 230517.42 86600 -1 1072
1074 0 511469.62 230438.14 86720 -1 1073
1075 0 511700.62 230232.12 86840 -1 1074
1076 0 512183.44 229735.45 86960 -1 1075
1077 0 512230.38 229590.44 87120 -1 1076
1078 0 512402.25 229304.88 87280 -1 1077
1079 0 512577.16 229063.67 87440 -1 1078
1080 0 512810.16 228854.19 87560 -1 1079
1081 0 512910.38 228797.19 87720 -1 1080
1082 0 513196.8 228225.44 87720 -1 1081
1083 0 513405.53 227965.23 87800 -1 1082
1084 0 513433.56 227808.17 87880 -1 1083
1085 0 513717.4 227545 87800 -1 1084
1086 0 513865.38 227405.19 87800 -1 1085
1087 0 513940.44 227160.94 87920 -1 1086
1088 0 514045.06 226900.6 87920 -1 1087
1089 0 513991.1 226969.44 88040 -1 1088
1090 0 513933.78 226891.69 88160 -1 1089
1091 0 514245.7 226655.84 88320 -1 1090
1092 0 514483.9 226433.02 88360 -1 1091
1093 0 514771.34 226213 88440 -1 1092
1094 0 514915 226102.67 88480 -1 1093
1095 0 514891.12 226028.53 88560 -1 1094
1096 0 515276.94 225618.4 88640 -1 1095
1097 0 515393.47 225332.95 88640 -1 1096
1098 0 515447.06 225471.72 88760 -1 1097
1099 0 515578.38 225175.6 88880 -1 1098
1100 0 515555.5 225073.06 89040 -1 1099
1101 0 515728.4 224791.6 89040 -1 1100
1102 0 515976.5 224647.16 89160 -1 1101
1103 0 516208.47 224595.12 89160 -1 1102
1104 0 516644.47 224619.03 89160 -1 1103
1105 0 516949.8 224466.69 89320 -1 1104
1106 0 517088.34 224421.39 89440 -1 1105
1107 0 517421.22 224322.33 89560 -1 1106
1108 0 517774.53 224372.22 89600 -1 1107
1109 0 517910.56 224305.19 89680 -1 1108
1110 0 518245.84 224391.12 89720 -1 1109
1111 0 518982.28 224498.7 89840 -1 1110
1112 0 519064.44 224515.44 90000 -1 1111
1113 0 519220.28 224575.77 90160 -1 1112
1114 0 519359.75 224598.86 90320 -1 1113
1115 0 519558.62 224639.44 90440 -1 1114
1116 0 519842.03 224659.2 90560 -1 1115
1117 0 520267.28 224715.66 90600 -1 1116
1118 0 520467.25 224691.55 90600 -1 1117
1119 0 520727.25 224651.4 90600 -1 1118
1120 0 520938.88 224626.6 90680 -1 1119
1121 0 521146.5 224603.53 90760 -1 1120
1122 0 521357.88 224603.36 90840 -1 1121
1123 0 521500.78 224602.98 90920 -1 1122
1124 0 521595.84 224631.42 91000 -1 1123
1125 0 521666 224645.81 91040 -1 1124
1126 0 521741.03 224633.98 91080 -1 1125
1127 0 521874.97 224627.3 91160 -1 1126
1128 0 522184.88 224657.14 91200 -1 1127
1129 0 522477.1 224665.14 91200 -1 1128
1130 0 522659.25 224685.67 91160 -1 1129
1131 0 522840.72 224647.5 91120 -1 1130
1132 0 522993.3 224601.19 91080 -1 1131
1133 0 523302.7 224593.69 91080 -1 1132
1134 0 523667.8 224573.27 91080 -1 1133
1135 0 524008.38 224503.81 91160 -1 1134
1136 0 524165.06 224510.28 91240 -1 1135
1137 0 524323.9 224516.47 91280 -1 1136
1138 0 524194.97 224515.9 91320 -1 1137
1139 0 524035.28 224648.36 91040 -1 1134
1140 0 524245.4 224587.81 91000 -1 1139
1141 0 524643.75 224656.33 90960 -1 1140
1142 0 524787.06 224736.5 90880 -1 1141
1143 0 524897.9 224803.47 90800 -1 1142
1144 0 525135.4 224892.98 90760 -1 1143
1145 0 525274.06 224908.45 90720 -1 1144
1146 0 525483.7 224989 90760 -1 1145
1147 0 525803.9 225065.03 90760 -1 1146
1148 0 526102.25 225029.17 90840 -1 1147
1149 0 526434.2 225016.75 90840 -1 1148
1150 0 526624.3 225026.61 90800 -1 1149
1151 0 526705.7 225015.47 90720 -1 1150
1152 0 526886.7 225019.1 90640 -1 1151
1153 0 526973.5 224962.47 90560 -1 1152
1154 0 527032.3 224918.47 90480 -1 1153
1155 0 527065.25 224874.44 90400 -1 1154
1156 0 527147.25 224818.03 90280 -1 1155
1157 0 527303.5 224738.02 90160 -1 1156
1158 0 527470.2 224616.56 90040 -1 1157
1159 0 527577.44 224563.47 89920 -1 1158
1160 0 527729.1 224489.11 89800 -1 1159
1161 0 527787.06 224433.6 89720 -1 1160
1162 0 527800.2 224385.47 89640 -1 1161
1163 0 527999.9 224411.88 89560 -1 1162
1164 0 528247.9 224403.86 89560 -1 1163
1165 0 528383.8 224443.78 89560 -1 1164
1166 0 528519.7 224535.67 89560 -1 1165
1167 0 528755.56 224599.56 89560 -1 1166
1168 0 528987.56 224631.52 89560 -1 1167
1169 0 529355.5 224691.42 89560 -1 1168
1170 0 529599.44 224751.33 89560 -1 1169
1171 0 529924.56 224748.61 89600 -1 1170
1172 0 530127.44 224807.23 89560 -1 1171
1173 0 530288.75 224828.44 89480 -1 1172
1174 0 530349 224836.78 89400 -1 1173
1175 0 530528.56 224881.69 89320 -1 1174
1176 0 530764.56 224893.62 89320 -1 1175
1177 0 530842.75 224933.28 89240 -1 1176
1178 0 530934.75 224982.17 89160 -1 1177
1179 0 531018.6 224993.95 89080 -1 1178
1180 0 531114.06 225007.53 89000 -1 1179
1181 0 531238.1 225055.83 88920 -1 1180
1182 0 531312.9 225047.23 88840 -1 1181
1183 0 531494.75 224992.12 88760 -1 1182
1184 0 531689.44 224932.52 88680 -1 1183
1185 0 531884.4 224814.38 88600 -1 1184
1186 0 532056.75 224787.14 88520 -1 1185
1187 0 532229.8 224853.38 88440 -1 1186
1188 0 532408.6 224932.25 88320 -1 1187
1189 0 532591 224959.4 88200 -1 1188
1190 0 532654.75 224990.02 88080 -1 1189
1191 0 532706.8 225054.36 88000 -1 1190
1192 0 532811.25 225090.4 87920 -1 1191
1193 0 532853.94 225115.9 87800 -1 1192
1194 0 532889.5 225142.77 87680 -1 1193
1195 0 532938.44 225185.94 87560 -1 1194
1196 0 533018.94 225239.45 87480 -1 1195
1197 0 533039.6 225226.95 87400 -1 1196
1198 0 533140.44 225247.58 87320 -1 1197
1199 0 533159.8 225261.6 87240 -1 1198
1200 0 533180.44 225269.16 87160 -1 1199
1201 0 533301 225314.5 87000 -1 1200
1202 0 533408.7 225309.34 86920 -1 1201
1203 0 533516.4 225359.06 86800 -1 1202
1204 0 533673.56 225395.34 86720 -1 1203
1205 0 533775.6 225420.61 86640 -1 1204
1206 0 533921.2 225411.23 86560 -1 1205
1207 0 534011.4 225421.9 86480 -1 1206
1208 0 534099.44 225416.58 86400 -1 1207
1209 0 534192.9 225410.02 86320 -1 1208
1210 0 534346.9 225414.14 86240 -1 1209
1211 0 534484.94 225432.06 86160 -1 1210
1212 0 534679.8 225492.02 86080 -1 1211
1213 0 534807.44 225480.55 86000 -1 1212
1214 0 534889.1 225481.03 85920 -1 1213
1215 0 534954.5 225483.7 85840 -1 1214
1216 0 535033.75 225464.16 85760 -1 1215
1217 0 535075.4 225465.06 85640 -1 1216
1218 0 535125.2 225465.8 85560 -1 1217
1219 0 535178.75 225483.27 85480 -1 1218
1220 0 535211.25 225475.97 85360 -1 1219
1221 0 535371.44 225469.48 85240 -1 1220
1222 0 535510.25 225561.52 85120 -1 1221
1223 0 535730.44 225650.05 85000 -1 1222
1224 0 535887.94 225748.44 84880 -1 1223
1225 0 535961.4 225781.14 84720 -1 1224
1226 0 536021.5 225831.44 84560 -1 1225
1227 0 536124.9 225885.9 84400 -1 1226
1228 0 536153.2 225920.28 84280 -1 1227
1229 0 536175.5 225955.42 84120 -1 1228
1230 0 536235.3 225991.27 83960 -1 1229
1231 0 536289.1 226024.62 83840 -1 1230
1232 0 536417 226025.72 83720 -1 1231
1233 0 536497 226045.33 83640 -1 1232
1234 0 537106.75 226257.72 83640 -1 1233
1235 0 537404.6 226298.22 83640 -1 1234
1236 0 537446.4 226280.19 83720 -1 1235
1237 0 537487.8 226248.4 83760 -1 1236
1238 0 537537.56 226289.52 83800 -1 1237
1239 0 536536.75 226055.19 83600 -1 1233
1240 0 536799.75 226092.98 83520 -1 1239
1241 0 536991.8 226156.97 83520 -1 1240
1242 0 537203.9 226236.95 83520 -1 1241
1243 0 537399.94 226412.94 83520 -1 1242
1244 0 537513.25 226515.56 83440 -1 1243
1245 0 537654.2 226559.44 83360 -1 1244
1246 0 537739.56 226566.03 83240 -1 1245
1247 0 537915.2 226583.52 83120 -1 1246
1248 0 538113.06 226628.23 83040 -1 1247
1249 0 538248.2 226661.94 82920 -1 1248
1250 0 538403.56 226671.06 82840 -1 1249
1251 0 538475.3 226644.78 82760 -1 1250
1252 0 538670.1 226627.95 82680 -1 1251
1253 0 538780.56 226633.66 82600 -1 1252
1254 0 539037.6 226674.78 82520 -1 1253
1255 0 539261.9 226700.95 82440 -1 1254
1256 0 539469.5 226754.9 82360 -1 1255
1257 0 539712.9 226806.19 82280 -1 1256
1258 0 539887.56 226812.9 82200 -1 1257
1259 0 540102.7 226846.28 82120 -1 1258
1260 0 540294.9 226869.55 82040 -1 1259
1261 0 540389.25 226868.78 81960 -1 1260
1262 0 540505.25 226852.95 81880 -1 1261
1263 0 540635 226837.23 81800 -1 1262
1264 0 540753.2 226780.25 81720 -1 1263
1265 0 540816.56 226698.17 81640 -1 1264
1266 0 540878.25 226624.48 81560 -1 1265
1267 0 540948.9 226540.98 81480 -1 1266
1268 0 540981.44 226526.73 81400 -1 1267
1269 0 541121.2 226501.84 81280 -1 1268
1270 0 541125.2 226498.47 81200 -1 1269
1271 0 541242.56 226506.16 81120 -1 1270
1272 0 541284.3 226491.89 81040 -1 1271
1273 0 541344.5 226508.7 80960 -1 1272
1274 0 541395 226509.42 80880 -1 1273
1275 0 541434.44 226514.33 80800 -1 1274
1276 0 541462.7 226529.94 80720 -1 1275
1277 0 541504.2 226542.44 80640 -1 1276
1278 0 541528 226567.05 80560 -1 1277
1279 0 541647 226585.48 80440 -1 1278
1280 0 541716.75 226605.75 80360 -1 1279
1281 0 541770.9 226610.48 80280 -1 1280
1282 0 541863.9 226610.1 80200 -1 1281
1283 0 541974.5 226618.47 80120 -1 1282
1284 0 542074.4 226657.77 80040 -1 1283
1285 0 542170.4 226666.52 79960 -1 1284
1286 0 542367.3 226590.19 79880 -1 1285
1287 0 542503.6 226694.36 79800 -1 1286
1288 0 542629.94 226734.64 79720 -1 1287
1289 0 542702.2 226754.17 79640 -1 1288
1290 0 542791.44 226785.1 79560 -1 1289
1291 0 542911.2 226795.84 79480 -1 1290
1292 0 543038.4 226821.19 79400 -1 1291
1293 0 543087.9 226813.25 79320 -1 1292
1294 0 543149.2 226806.98 79240 -1 1293
1295 0 543315 226831.45 79160 -1 1294
1296 0 543468.7 226889.45 79080 -1 1295
1297 0 543552.25 226910.48 79000 -1 1296
1298 0 543739 226951.88 78880 -1 1297
1299 0 543789.7 226970.53 78800 -1 1298
1300 0 543842.4 226981.58 78720 -1 1299
1301 0 543963.3 227025.5 78640 -1 1300
1302 0 544048 227078.69 78560 -1 1301
1303 0 544060.9 227087 78480 -1 1302
1304 0 544110.25 227168.12 78400 -1 1303
1305 0 544168 227180 78360 -1 1304
1306 0 544225.9 227191.7 78320 -1 1305
1307 0 544328.9 227236.95 78320 -1 1306
1308 0 544471.8 227282.62 78320 -1 1307
1309 0 544485.06 227407.25 78320 -1 1308
1310 0 544466.7 227353.05 78280 -1 1309
1311 0 544521.8 227517.83 78200 -1 1310
1312 0 544560.75 227809.16 78120 -1 1311
1313 0 544548.06 227872.11 78040 -1 1312
1314 0 544474.9 227961.95 77960 -1 1313
1315 0 544395 228223.11 77880 -1 1314
1316 0 544408.7 228392.64 77800 -1 1315
1317 0 544396 228502.02 77720 -1 1316
1318 0 544436.94 228577.75 77640 -1 1317
1319 0 544425.3 228620.28 77560 -1 1318
1320 0 544409.2 228707.28 77440 -1 1319
1321 0 544456.9 228787.47 77320 -1 1320
1322 0 544416.8 228845.17 77200 -1 1321
1323 0 544393.3 228882.08 77120 -1 1322
1324 0 544813.2 229162.08 77120 -1 1323
1325 0 544837.1 229418.06 77120 -1 1324
1326 0 544937 229994 77120 -1 1325
1327 0 544948.7 229993.94 77080 -1 1326
1328 0 544826.06 229474.17 77000 -1 1327
1329 0 544837 229402.25 76920 -1 1328
1330 0 544817.4 229425.16 76840 -1 1329
1331 0 544953.2 230005.11 77200 -1 1326
1332 0 544930.8 229974.67 77320 -1 1331
1333 0 544928.3 229936.05 77440 -1 1332
1334 0 544979.7 230452.1 77440 -1 1333
1335 0 545143.8 230495.9 77560 -1 1334
1336 0 545128.06 230464.94 77680 -1 1335
1337 0 545170.06 230293.9 77840 -1 1336
1338 0 545282.94 230356.34 77960 -1 1337
1339 0 545364.7 230467.92 78040 -1 1338
1340 0 545441.4 230392.11 78160 -1 1339
1341 0 545557.5 230365.6 78280 -1 1340
1342 0 545581.9 230368.56 78400 -1 1341
1343 0 545631.2 230303.4 78520 -1 1342
1344 0 545692.25 230242.39 78640 -1 1343
1345 0 545729.44 230241.03 78760 -1 1344
1346 0 545760.25 230230.33 78920 -1 1345
1347 0 545781.9 230278.1 79080 -1 1346
1348 0 545859.6 230251.14 79240 -1 1347
1349 0 545895.94 230148.14 79400 -1 1348
1350 0 545949 230082.98 79480 -1 1349
1351 0 545960.06 230081.5 79560 -1 1350
1352 0 546004.44 230016.23 79680 -1 1351
1353 0 546139.5 229949.86 79800 -1 1352
1354 0 546223.2 229943.6 79840 -1 1353
1355 0 546807.1 229843.36 79840 -1 1354
1356 0 547122.06 229791.25 79760 -1 1355
1357 0 547210.9 229769.77 79640 -1 1356
1358 0 547363.9 229742.58 79520 -1 1357
1359 0 547436.44 229737.95 79440 -1 1358
1360 0 547397.44 229702.6 79280 -1 1359
1361 0 547453.44 229709.72 79160 -1 1360
1362 0 547486.6 229738.12 79000 -1 1361
1363 0 547784.75 229813.1 78760 -1 1362
1364 0 547512.5 229733.39 79360 -1 1359
1365 0 547795.75 229710.77 79240 -1 1364
1366 0 547905.4 229725.44 79120 -1 1365
1367 0 547882.75 229806.11 79000 -1 1366
1368 0 548042.75 229974.11 79000 -1 1367
1369 0 548335.5 229920.7 78920 -1 1368
1370 0 548516.7 229938.8 78840 -1 1369
1371 0 548574.2 230040.31 78760 -1 1370
1372 0 548698.9 230110.4 78680 -1 1371
1373 0 549113 230246.75 78680 -1 1372
1374 0 549039 230309.97 78520 -1 1373
1375 0 549099.56 230288.25 78400 -1 1374
1376 0 549196.9 230264.77 78280 -1 1375
1377 0 549207 230246.5 78240 -1 1376
1378 0 549216.94 230227.73 78200 -1 1377
1379 0 549231 230242.88 78160 -1 1378
1380 0 549257.6 230346.42 78040 -1 1379
1381 0 549330.25 230321.16 77960 -1 1380
1382 0 549309.7 230350.88 77880 -1 1381
1383 0 549194.06 230418.84 77800 -1 1382
1384 0 549111.6 230422.3 77760 -1 1383
1385 0 548994.56 230479.27 77680 -1 1384
1386 0 548904.4 230497.98 77640 -1 1385
1387 0 549561.94 230337.89 77960 -1 1381
1388 0 549793.3 230382.7 77960 -1 1387
1389 0 549885.56 230412.19 77880 -1 1388
1390 0 549941.5 230399.66 77800 -1 1389
1391 0 550059.56 230369.89 77720 -1 1390
1392 0 550153.75 230402.66 77640 -1 1391
1393 0 550197.5 230363.81 77560 -1 1392
1394 0 550263.1 230348.1 77480 -1 1393
1395 0 550286.06 230316.97 77360 -1 1394
1396 0 550351.2 230156.2 77280 -1 1395
1397 0 550384.06 230155.12 77160 -1 1396
1398 0 550412.5 230124.89 77080 -1 1397
1399 0 550425.3 230053.25 77000 -1 1398
1400 0 550429.94 229998.4 76920 -1 1399
1401 0 550461.44 229944.2 76840 -1 1400
1402 0 550701.25 229793.02 76760 -1 1401
1403 0 550709.3 229733.47 76680 -1 1402
1404 0 550728.8 229659.69 76560 -1 1403
1405 0 550717.56 229661.47 76440 -1 1404
1406 0 550825.06 229625.39 76320 -1 1405
1407 0 550863.1 229609.52 76200 -1 1406
1408 0 550875.94 229557.36 76120 -1 1407
1409 0 550965.9 229532.52 76040 -1 1408
1410 0 551076.8 229507.7 75960 -1 1409
1411 0 551080 229501.44 75880 -1 1410
1412 0 551084.06 229488.94 75800 -1 1411
1413 0 551004.3 229477.22 75680 -1 1412
1414 0 550949.6 229449.06 75560 -1 1413
1415 0 550920.7 229421.36 75440 -1 1414
1416 0 550921.06 229549.97 75360 -1 1415
1417 0 550912 229607.92 75280 -1 1416
1418 0 550904.8 229637.39 75200 -1 1417
1419 0 550888.25 229677.27 75080 -1 1418
1420 0 550920.75 229693.31 74960 -1 1419
1421 0 550928.6 229708.89 74840 -1 1420
1422 0 550944.8 229721.22 74760 -1 1421
1423 0 550932.6 229696.77 74680 -1 1422
1424 0 550928.44 229705.47 74560 -1 1423
1425 0 550985.9 229705.33 74520 -1 1424
1426 0 551061.06 229721.88 74400 -1 1425
1427 0 551116.06 229708.12 74320 -1 1426
1428 0 551213.06 229704.8 74240 -1 1427
1429 0 551281.5 229769.05 74160 -1 1428
1430 0 551429.5 229832.22 74080 -1 1429
1431 0 551587.8 229920.16 74000 -1 1430
1432 0 551707 230028.23 73920 -1 1431
1433 0 551818.1 229986.77 73840 -1 1432
1434 0 551852 229968.7 73760 -1 1433
1435 0 551873.94 229969.45 73680 -1 1434
1436 0 551906.8 229992.2 73600 -1 1435
1437 0 551923.2 230017.3 73520 -1 1436
1438 0 551926.44 230041.34 73440 -1 1437
1439 0 551955 230114.33 73360 -1 1438
1440 0 552034.2 230204.42 73280 -1 1439
1441 0 552106.1 230170.23 73200 -1 1440
1442 0 552216.06 230087.45 73120 -1 1441
1443 0 552357.7 230056.86 73040 -1 1442
1444 0 552570.5 230061.5 72960 -1 1443
1445 0 552733.5 230085.34 72920 -1 1444
1446 0 552819.94 230081.97 72840 -1 1445
1447 0 552890.06 230080.9 72800 -1 1446
1448 0 552960.6 230079.06 72760 -1 1447
1449 0 553074.2 230068.6 72680 -1 1448
1450 0 553102.75 230044.97 72640 -1 1449
1451 0 553130 230021.89 72600 -1 1450
1452 0 553169.75 230023.77 72520 -1 1451
1453 0 553441.75 230019.67 72520 -1 1452
1454 0 553885.7 229959.53 72520 -1 1453
1455 0 554107.1 229898.61 72440 -1 1454
1456 0 554538.44 229701.81 72360 -1 1455
1457 0 555142.3 229533.64 72360 -1 1456
1458 0 555343.1 229456.36 72280 -1 1457
1459 0 555582.56 229428.33 72200 -1 1458
1460 0 555777.56 229413 72080 -1 1459
1461 0 556088.5 229427.64 71960 -1 1460
1462 0 556310.5 229432 71920 -1 1461
1463 0 556532.8 229436.19 71880 -1 1462
1464 0 557052.4 229589.02 71920 -1 1463
1465 0 557497.75 229810.72 71840 -1 1464
1466 0 558005.1 230088.52 71720 -1 1465
1467 0 558094.94 230135.3 71600 -1 1466
1468 0 558072.8 230120.2 71480 -1 1467
1469 0 558158.75 230179.75 71360 -1 1468
1470 0 558237.44 230224.44 71240 -1 1469
1471 0 558412.9 230312.61 71120 -1 1470
1472 0 558601.1 230577.22 71040 -1 1471
1473 0 558809.06 230793.2 71040 -1 1472
1474 0 559105 230885.2 71040 -1 1473
1475 0 559440.9 231133.19 71040 -1 1474
1476 0 560048.2 231216.4 71160 -1 1475
1477 0 560432.3 231348.28 71160 -1 1476
1478 0 560640.94 231384.1 71080 -1 1477
1479 0 560821.4 231466.38 70960 -1 1478
1480 0 560896 231515.42 70840 -1 1479
1481 0 561024.25 231676.2 70720 -1 1480
1482 0 561096.9 231771.84 70600 -1 1481
1483 0 561168.5 231860.25 70480 -1 1482
1484 0 561252.75 231924.45 70360 -1 1483
1485 0 561377.3 232012 70240 -1 1484
1486 0 561541.6 232100.11 70120 -1 1485
1487 0 561929.2 232342.33 70000 -1 1486
1488 0 562285.94 232675.4 69920 -1 1487
1489 0 562495.75 232853.02 69800 -1 1488
1490 0 562791.75 232973 69800 -1 1489
1491 0 563099.44 233118.47 69720 -1 1490
1492 0 563379.56 233398.42 69720 -1 1491
1493 0 563608.4 233575.42 69600 -1 1492
1494 0 563643.44 233715.14 69520 -1 1493
1495 0 563725.1 233859.16 69440 -1 1494
1496 0 563987.1 233994.39 69360 -1 1495
1497 0 564247.94 234066.38 69280 -1 1496
1498 0 564438.8 234230.81 69200 -1 1497
1499 0 564691.5 234443.53 69120 -1 1498
1500 0 564855.6 234635.48 69120 -1 1499
1501 0 564989.8 234901.83 69040 -1 1500
1502 0 565127.2 235131.39 68960 -1 1501
1503 0 565367.75 235403.6 68880 -1 1502
1504 0 565988.94 235792.72 68840 -1 1503
1505 0 566321.5 236331.38 68760 -1 1504
1506 0 566519 236637.52 68680 -1 1505
1507 0 566794.4 237158.17 68600 -1 1506
1508 0 566850 237254.78 68520 -1 1507
1509 0 566936.06 237447.06 68440 -1 1508
1510 0 567114.56 237954.25 68360 -1 1509
1511 0 567690.4 238457.84 68360 -1 1510
1512 0 568074.4 238786.06 68480 -1 1511
1513 0 568286.44 238922 68480 -1 1512
1514 0 568428.5 239143.4 68440 -1 1513
1515 0 568620.56 239587.28 68440 -1 1514
1516 0 568760.4 240010.88 68400 -1 1515
1517 0 568830.06 240122.86 68280 -1 1516
1518 0 568850.9 240051.73 68240 -1 1517
1519 0 568880.44 240084 68200 -1 1518
1520 0 568721.9 239891.42 68520 -1 1515
1521 0 568698.56 239938.14 68600 -1 1520
1522 0 568735 240005.33 68680 -1 1521
1523 0 568753.4 240038.73 68720 -1 1522
1524 0 568763.56 240098.1 68800 -1 1523
1525 0 568797.75 240198.05 68880 -1 1524
1526 0 568846 240188.5 68920 -1 1525
1527 0 568894.2 240178.83 68960 -1 1526
1528 0 568979.9 240200.94 69040 -1 1527
1529 0 569038 240227 69080 -1 1528
1530 0 569153.9 240278.66 69160 -1 1529
1531 0 569213.6 240263.11 69240 -1 1530
1532 0 569318.06 240233.72 69320 -1 1531
1533 0 569572.94 240274.53 69400 -1 1532
1534 0 569812.5 240213.44 69520 -1 1533
1535 0 569945.25 240197.61 69600 -1 1534
1536 0 570017.75 240166.16 69680 -1 1535
1537 0 570113 240227.4 69760 -1 1536
1538 0 570232.94 240234.27 69840 -1 1537
1539 0 570521.6 240201.38 69880 -1 1538
1540 0 570825.6 240121.23 69880 -1 1539
1541 0 571549.6 240132.97 69880 -1 1540
1542 0 571553 240127.67 69840 -1 1541
1543 0 571592.5 239610.1 69840 -1 1542
1544 0 571493.06 239495.25 69760 -1 1543
1545 0 571555.3 239358.27 69720 -1 1544
1546 0 571593.4 239226.69 69680 -1 1545
1547 0 571683 239201.83 69640 -1 1546
1548 0 571684.94 239126.73 69560 -1 1547
1549 0 571816.94 239069.95 69480 -1 1548
1550 0 571885.4 239002.4 69400 -1 1549
1551 0 571941.75 238933.38 69320 -1 1550
1552 0 571949.75 238865.6 69200 -1 1551
1553 0 571957.56 238853.81 69080 -1 1552
1554 0 571557 240122.77 69800 -1 1542
1555 0 571773.6 240170.06 69680 -1 1554
1556 0 572145.6 240202 69680 -1 1555
1557 0 572377.7 240237.94 69680 -1 1556
1558 0 572481.44 240178.61 69560 -1 1557
1559 0 572628.94 240129.08 69520 -1 1558
1560 0 572808.94 240205.02 69520 -1 1559
1561 0 573153.4 240234.27 69440 -1 1560
1562 0 573378.25 240221.12 69360 -1 1561
1563 0 573622.56 240278.22 69280 -1 1562
1564 0 573745.3 240306.92 69240 -1 1563
1565 0 574498.25 240268.31 69120 -1 1564
1566 0 575286.1 240356.23 69120 -1 1565
1567 0 575433.2 240434.16 69040 -1 1566
1568 0 575433.75 240413.52 69000 -1 1567
1569 0 576009.8 240541.44 69000 -1 1568
1570 0 576501.94 240651.12 69040 -1 1569
1571 0 576626 240743.11 69040 -1 1570
1572 0 577067.1 240961.11 69120 -1 1571
1573 0 578067.2 241101.02 69120 -1 1572
1574 0 578285.94 241133.3 69000 -1 1573
1575 0 578288.7 241168.48 68920 -1 1574
1576 0 578432.4 241216.48 68800 -1 1575
1577 0 578478.25 241225.38 68760 -1 1576
1578 0 578891.1 241164.9 69120 -1 1573
1579 0 579495.06 241184.8 69120 -1 1578
1580 0 579742 241233.45 69160 -1 1579
1581 0 580390.1 241409.64 69200 -1 1580
1582 0 580497.6 241481.16 69280 -1 1581
1583 0 580837.9 241574.55 69240 -1 1582
1584 0 581037.94 241682.53 69240 -1 1583
1585 0 581334 241793.48 69200 -1 1584
1586 0 581410.75 241800.66 69120 -1 1585
1587 0 581489.94 241817.94 69040 -1 1586
1588 0 581590.3 241888.36 68960 -1 1587
1589 0 581710.5 241925.17 68880 -1 1588
1590 0 581829.9 242004.56 68800 -1 1589
1591 0 581930 242041.45 68720 -1 1590
1592 0 582142 242052.88 68640 -1 1591
1593 0 582380.8 241908 68560 -1 1592
1594 0 582605.6 241933.03 68480 -1 1593
1595 0 582871.75 241942.45 68400 -1 1594
1596 0 583205.8 242016.88 68320 -1 1595
1597 0 583450.3 242124.5 68280 -1 1596
1598 0 584182.44 242452.58 68280 -1 1597
1599 0 584489.75 242559.9 68240 -1 1598
1600 0 584737.4 242719.64 68200 -1 1599
1601 0 585253.7 242852.4 68160 -1 1600
1602 0 585562.8 242919.98 68120 -1 1601
1603 0 585974.94 243019.83 68080 -1 1602
1604 0 586826.4 243257.73 68040 -1 1603
1605 0 587066 243300 67960 -1 1604
1606 0 587282.5 243313.05 67880 -1 1605
1607 0 587341.75 243332.52 67800 -1 1606
1608 0 587534.1 243252.84 67680 -1 1607
1609 0 587778.8 243139.78 67600 -1 1608
1610 0 587911.06 243024.64 67520 -1 1609
1611 0 587955.25 242833.97 67440 -1 1610
1612 0 588025 242799.7 67360 -1 1611
1613 0 588335.2 242775.67 67280 -1 1612
1614 0 588441 242854.55 67240 -1 1613
1615 0 588426.56 242919.72 67160 -1 1614
1616 0 588473.6 242991.27 67440 -1 1611
1617 0 588661.75 243186.77 67520 -1 1616
1618 0 588713.8 243361.88 67600 -1 1617
1619 0 588661.1 243554.78 67720 -1 1618
1620 0 589141.2 243702.61 67720 -1 1619
1621 0 589461.2 243954.47 67720 -1 1620
1622 0 589753.75 243930.94 67640 -1 1621
1623 0 589980.94 243836.61 67560 -1 1622
1624 0 590336.6 243801.39 67480 -1 1623
1625 0 590535.3 243752.66 67400 -1 1624
1626 0 590855.4 243707.17 67320 -1 1625
1627 0 591102.5 243773.77 67320 -1 1626
1628 0 591339.75 243891.5 67280 -1 1627
1629 0 591749.6 244061.67 67240 -1 1628
1630 0 592172.1 244230.67 67240 -1 1629
1631 0 592487.06 244304.9 67240 -1 1630
1632 0 592933.56 244450.03 67240 -1 1631
1633 0 593320.3 244527.97 67240 -1 1632
1634 0 593767.25 244636.95 67240 -1 1633
1635 0 594186.1 244730.64 67240 -1 1634
1636 0 594402 244901.77 67320 -1 1635
1637 0 594491.25 245008.88 67400 -1 1636
1638 0 594520.9 245202.92 67520 -1 1637
1639 0 595071.44 245584.61 67520 -1 1638
1640 0 594932.9 245947.22 67640 -1 1639
1641 0 594958 246075.77 67760 -1 1640
1642 0 595022.25 246139.95 67800 -1 1641
1643 0 595039.06 246163.66 67840 -1 1642
1644 0 595627.2 246511.73 67840 -1 1643
1645 0 595786.8 246617.03 67920 -1 1644
1646 0 595982.4 246751.89 67800 -1 1645
1647 0 596194.44 246887.88 67800 -1 1646
1648 0 596324.56 246941.14 67720 -1 1647
1649 0 596424.56 247025.08 67720 -1 1648
1650 0 596650.3 247099.22 67760 -1 1649
1651 0 596768.7 247276.86 67720 -1 1650
1652 0 596694.7 247219.38 67640 -1 1651
1653 0 596662.3 247102.61 67520 -1 1652
1654 0 596611.1 247101.64 67440 -1 1653
1655 0 596595.06 247215.1 67360 -1 1654
1656 0 596589.6 247275.69 67320 -1 1655
1657 0 596706.44 247453.6 67240 -1 1656
1658 0 596793.9 247561.55 67160 -1 1657
1659 0 596775.7 247640.55 67120 -1 1658
1660 0 596924.25 248043.27 67000 -1 1659
1661 0 597007.3 248284.22 66920 -1 1660
1662 0 597173.75 248598.55 66840 -1 1661
1663 0 597230.5 248729.03 66800 -1 1662
1664 0 597364.6 248932.38 66720 -1 1663
1665 0 597405.94 249037.83 66640 -1 1664
1666 0 597426.4 249142.19 66560 -1 1665
1667 0 597301.2 249281.34 66520 -1 1666
1668 0 597294.3 249298.5 66480 -1 1667
1669 0 571533.94 240222.06 69960 -1 1541
1670 0 571538.6 240221.77 70080 -1 1669
1671 0 571533.56 240293.25 70200 -1 1670
1672 0 571566.3 240378.16 70320 -1 1671
1673 0 571585.2 240410.34 70440 -1 1672
1674 0 571581.94 240484.45 70560 -1 1673
1675 0 571353.9 240724.44 70560 -1 1674
1676 0 571173.9 240888.64 70640 -1 1675
1677 0 571089.25 240917.9 70720 -1 1676
1678 0 570795.06 241038.38 70800 -1 1677
1679 0 570665.44 241109.98 70920 -1 1678
1680 0 570502 241250.6 71040 -1 1679
1681 0 570466.5 241313.77 71120 -1 1680
1682 0 570450 241421.33 71200 -1 1681
1683 0 570442.1 241474.75 71240 -1 1682
1684 0 570322.06 241882.89 71240 -1 1683
1685 0 570269.9 241990.31 71320 -1 1684
1686 0 570223.25 241841.64 71440 -1 1685
1687 0 570098.6 241801.78 71520 -1 1686
1688 0 570023.4 241737.58 71600 -1 1687
1689 0 570073.56 241606.8 71720 -1 1688
1690 0 570141.7 241459 71840 -1 1689
1691 0 570093.94 242262.38 71320 -1 1685
1692 0 569922 242498.4 71320 -1 1691
1693 0 569950.06 242682.42 71320 -1 1692
1694 0 570033.3 242792 71400 -1 1693
1695 0 570074.7 242846.62 71440 -1 1694
1696 0 570069.75 242870.2 71560 -1 1695
1697 0 569990.8 242875.05 71720 -1 1696
1698 0 570052 242741.77 71200 -1 1693
1699 0 569914.44 242789.78 71120 -1 1698
1700 0 508333.7 231150.77 86600 -1 1053
1701 0 508429 231095 86680 -1 1700
1702 0 508524.44 231039.47 86760 -1 1701
1703 0 508569.38 231010 86800 -1 1702
1704 0 508659.53 230961.98 86880 -1 1703
1705 0 508661.4 231017.89 86920 -1 1704
1706 0 508680.2 231116.64 87000 -1 1705
1707 0 508651.4 231063.6 87160 -1 1706
1708 0 508677.16 230972.97 87320 -1 1707
1709 0 508673.34 230934.6 87440 -1 1708
1710 0 508706.84 230933.97 87520 -1 1709
1711 0 504965.3 231317.73 87920 -1 1039
1712 0 504509.53 231691.78 87920 -1 1711
1713 0 504002.12 231944.45 87920 -1 1712
1714 0 503625.56 232377.31 87760 -1 1713
1715 0 503298.06 232446.48 87720 -1 1714
1716 0 503253.88 232421.33 87680 -1 1715
1717 0 503240.06 232445.31 87640 -1 1716
1718 0 503232.2 232460.45 87600 -1 1717
1719 0 503176.16 232591.67 87880 -1 1714
1720 0 502577.56 233062.27 88040 -1 1719
1721 0 502562 233036.12 88120 -1 1720
1722 0 502699.94 232897.52 88320 -1 1721
1723 0 502695.7 232784.61 88400 -1 1722
1724 0 502724.8 232524.98 88560 -1 1723
1725 0 501936.44 233559.88 87880 -1 1720
1726 0 501887.66 233581.83 87840 -1 1725
1727 0 501645.7 233691.47 87640 -1 1726
1728 0 501473.06 233798.69 87560 -1 1727
1729 0 501232.38 233925.95 87440 -1 1728
1730 0 500806.62 233957.56 87240 -1 1729
1731 0 500412.5 233952.52 87400 -1 1730
1732 0 500170.28 233943 87600 -1 1731
1733 0 499938.56 233913.12 87800 -1 1732
1734 0 499443.9 233830.02 87920 -1 1733
1735 0 499001.3 233744.61 87720 -1 1734
1736 0 498796.44 233906.16 87520 -1 1735
1737 0 498477.3 234013.12 87320 -1 1736
1738 0 498148.75 233940.72 87160 -1 1737
1739 0 497704.47 233851.19 87000 -1 1738
1740 0 497345.06 233821 86840 -1 1739
1741 0 496440.56 234033.33 86800 -1 1740
1742 0 496130.6 234145.95 86720 -1 1741
1743 0 495839.2 234281.56 86640 -1 1742
1744 0 495239 234500.86 86480 -1 1743
1745 0 494742.75 234770.22 86400 -1 1744
1746 0 494313.7 234998.03 86240 -1 1745
1747 0 494139.88 235034.8 86080 -1 1746
1748 0 494010.56 234964.83 85880 -1 1747
1749 0 493712.7 234875.94 85680 -1 1748
1750 0 493227.44 235087.67 85480 -1 1749
1751 0 492377.7 235577.42 85360 -1 1750
1752 0 491964.56 235771.05 85200 -1 1751
1753 0 490733.38 236142.75 85080 -1 1752
1754 0 490268.5 236297.5 85000 -1 1753
1755 0 489804.2 236452.1 84920 -1 1754
1756 0 489226.78 236571.03 84800 -1 1755
1757 0 489153 236656.33 84760 -1 1756
1758 0 489004.75 236826.92 84680 -1 1757
1759 0 489072.3 237059.64 84480 -1 1758
1760 0 488983 237143.75 84440 -1 1759
1761 0 488716 237395.33 84320 -1 1760
1762 0 488537.62 237562.56 84240 -1 1761
1763 0 488558.8 237627.64 84200 -1 1762
1764 0 502536.03 233213.44 87680 -1 1726
1765 0 502729.03 233021.66 87520 -1 1764
1766 0 502745.12 233057.12 87400 -1 1765
1767 0 502604.94 233212.7 87240 -1 1766
1768 0 502548.03 233219.36 87160 -1 1767
1769 0 505625.94 228969.78 88720 -1 1034
1770 0 505347.62 228897.62 88640 -1 1769
1771 0 505584.8 229069.6 88600 -1 1770
1772 0 505469.94 229076.81 88440 -1 1771
1773 0 505418.62 229099.95 88360 -1 1772
1774 0 505400.34 229149.94 88280 -1 1773
1775 0 505295.97 229271.34 88160 -1 1774
1776 0 505280.8 229348.94 88080 -1 1775
1777 0 505237.78 229450.66 87880 -1 1776
1778 0 505222.38 229518.95 87680 -1 1777
1779 0 505183.3 229655.06 87520 -1 1778
1780 0 505193.72 229742.56 87400 -1 1779
1781 0 505223.47 229822.4 87280 -1 1780
1782 0 505288.22 229823.1 87160 -1 1781
1783 0 505370.94 229931.94 87000 -1 1782
1784 0 505333.44 229947.72 86960 -1 1783
1785 0 505300.7 229944.53 86920 -1 1784
1786 0 505102.2 225818.36 87600 -1 1012
1787 0 505078.16 225793.8 87560 -1 1786
1788 0 505072.56 225845.89 87520 -1 1787
1789 0 481723.4 232812.06 84080 -1 903
1790 0 481713 232862.67 84000 -1 1789
1791 0 481708.4 232888.25 83960 -1 1790
1792 0 481656.5 232905.5 83880 -1 1791
1793 0 481605.38 232922.66 83800 -1 1792
1794 0 481604.88 233006.8 83760 -1 1793
1795 0 481600.38 233203.39 83640 -1 1794
1796 0 481636.2 233243.48 83600 -1 1795
1797 0 481800.38 233124.17 83960 -1 1791
1798 0 481897.53 233256.81 83920 -1 1797
1799 0 481966.97 233528.83 83880 -1 1798
1800 0 481961.25 233510.73 83800 -1 1799
1801 0 481917.28 233406.73 83800 -1 1800
1802 0 481864.88 233386.8 83760 -1 1801
1803 0 481985.53 233596.69 83920 -1 1800
1804 0 479528.38 233459.9 83960 -1 897
1805 0 479418.78 233508.95 83760 -1 1804
1806 0 479396.56 233519.38 83720 -1 1805
1807 0 479507.6 233600.08 83640 -1 1806
1808 0 479599.9 233635.81 83560 -1 1807
1809 0 459046.28 237473.52 83600 -1 736
1810 0 459032.4 237574.58 83520 -1 1809
1811 0 457785.5 238262.5 83640 -1 731
1812 0 457956.38 238426.89 83560 -1 1811
1813 0 456763.88 238687.33 83760 -1 730
1814 0 456703.88 238582.23 83840 -1 1813
1815 0 455098.4 242194.2 83320 -1 705
1816 0 455103.22 242188.8 83280 -1 1815
1817 0 455144.25 242185.02 83240 -1 1816
1818 0 455179.5 242125.86 83200 -1 1817
1819 0 450025.5 243394.5 83840 -1 688
1820 0 450062.56 243378.11 83880 -1 1819
1821 0 450095.8 243377.34 83920 -1 1820
1822 0 450125.06 243364.25 83960 -1 1821
1823 0 450169.78 243354.86 84000 -1 1822
1824 0 450393.03 243257.42 84040 -1 1823
1825 0 450615 243159.03 84080 -1 1824
1826 0 450780.03 243127.64 84160 -1 1825
1827 0 450840.66 243069.33 84240 -1 1826
1828 0 450870.6 243040.19 84280 -1 1827
1829 0 450963 243042.97 84440 -1 1828
1830 0 451586.62 242787.23 83880 -1 1820
1831 0 451914.8 242647.69 83880 -1 1830
1832 0 452007.88 242638.17 83960 -1 1831
1833 0 452031.62 242677.55 84040 -1 1832
1834 0 452041.62 242707.77 84080 -1 1833
1835 0 448306.34 244903.92 83640 -1 684
1836 0 448182.72 244894.53 83800 -1 1835
1837 0 448135.47 244975.69 83840 -1 1836
1838 0 448202.25 244988.25 83960 -1 1837
