# Supplementary material for: Connectomics Analysis Reveals First-, Second-, and Third-Order Thermosensory and Hygrosensory Neurons in the Adult Drosophila Brain
Source: Curr Biol. 2020 Aug 17;30(16):3167–3182.e4. doi: 10.1016/j.cub.2020.06.028 (PMC7443704; doi:10.1016/j.cub.2020.06.028)
Supplement: Data S1. Skeletons and Meshes, Related to STAR Methods — marin2020-skeletons contains files describing the morphology of each neuron in this study (in FAFB14 space, .swc format). glomeruli_meshes contains the glomerular meshes (in FAFB14 space, .stl format). neuropil_meshes contains the glomerular meshes (in FAFB14 space, .stl format). [file mmc5.zip › VP_SI/marin2020-skeletons/9588361.swc]

# SWC format file
# based on specifications at http://www.neuronland.org/NLMorphologyConverter/MorphologyFormats/SWC/Spec.html
# Created by nat::write.neuron.swc
# PointNo Label X Y Z Radius Parent 
1 0 601806 286181.03 59160 -1 -1
2 0 601606 286249.03 59600 -1 1
3 0 601426 286245.03 59720 -1 2
4 0 601258 286177.03 59920 -1 3
5 0 601338 286121.03 60000 -1 4
6 0 602262 286337.03 60040 -1 5
7 0 601974 286325.03 60120 -1 6
8 0 601842 286473.03 60320 -1 7
9 0 601682 286681.03 60480 -1 8
10 0 601474 286865.03 60600 -1 9
11 0 601414 287005.03 60760 -1 10
12 0 601298 287077.03 60920 -1 11
13 0 601166 287173.06 61160 -1 12
14 0 600822 287377.06 61480 -1 13
15 0 600634 287429.06 61800 -1 14
16 0 600494 287477.06 62120 -1 15
17 0 599994 287361.06 62360 -1 16
18 0 599590 286897.06 62720 -1 17
19 0 599358 286465.06 62760 -1 18
20 0 599130 286385.1 63000 -1 19
21 0 598838 286209.1 63280 -1 20
22 0 598226 285873.1 63560 -1 21
23 0 598222 285725.1 63800 -1 22
24 0 598166 285309.12 63920 -1 23
25 0 598158 285137.12 64040 -1 24
26 0 598098 284949.03 64160 -1 25
27 0 598026 284785.03 64320 -1 26
28 0 598288 284873.03 64360 -1 27
29 0 597958 284925.03 64480 -1 28
30 0 598002 285141.03 64560 -1 29
31 0 597966 285357.03 64720 -1 30
32 0 597898 285333.03 64840 -1 31
33 0 598598 285497.03 64840 -1 32
34 0 598978 285565.03 64880 -1 33
35 0 599086 285505.03 64920 -1 34
36 0 599050 285581.03 65000 -1 35
37 0 599114 285681.03 65120 -1 36
38 0 599126 285769.03 65200 -1 37
39 0 597674 285325.03 64880 -1 32
40 0 597554 285373.03 64960 -1 39
41 0 597466 285401.03 65040 -1 40
42 0 597530 285289.06 65120 -1 41
43 0 597310 285465.03 65240 -1 42
44 0 597378 285421.03 65320 -1 43
45 0 597258 285393.03 65440 -1 44
46 0 597246 285393.03 65640 -1 45
47 0 597242 285413.03 65720 -1 46
48 0 597206 285421.03 65880 -1 47
49 0 597170 285381.03 65960 -1 48
50 0 597154 285329.03 66120 -1 49
51 0 597130 285285.03 66240 -1 50
52 0 597142 285245.03 66400 -1 51
53 0 597146 285217.03 66560 -1 52
54 0 597154 285181.03 66680 -1 53
55 0 597150 285105.03 66800 -1 54
56 0 597106 285001.03 66920 -1 55
57 0 596986 284477.03 67080 -1 56
58 0 597002 284117.03 67240 -1 57
59 0 596930 284069.03 67400 -1 58
60 0 596898 284209.03 67560 -1 59
61 0 596922 284405.03 67720 -1 60
62 0 596826 284489.03 67800 -1 61
63 0 596846 284393.03 67960 -1 62
64 0 596994 284365.03 68080 -1 63
65 0 597042 284317.03 68200 -1 64
66 0 597110 284269.03 68320 -1 65
67 0 597126 284205.03 68480 -1 66
68 0 597146 284145.03 68600 -1 67
69 0 597266 284025.03 68720 -1 68
70 0 597698 283905.06 68840 -1 69
71 0 598010 283873.06 68880 -1 70
72 0 599082 284025.06 68960 -1 71
73 0 599178 283873.06 69160 -1 72
74 0 599226 283785.06 69400 -1 73
75 0 599346 283745.06 69560 -1 74
76 0 599506.06 283745.12 69640 -1 75
77 0 599530.06 283593.12 69720 -1 76
78 0 599602 283697.06 69880 -1 77
79 0 599666 283881.06 70160 -1 78
80 0 598338 284017.06 70160 -1 79
81 0 598114 284257.06 70200 -1 80
82 0 597986 284241.06 70280 -1 81
83 0 598074 283841.06 70160 -1 80
84 0 599898 283889.06 70280 -1 79
85 0 600034 283865.06 70400 -1 84
86 0 600138 283897.06 70560 -1 85
87 0 600258 283857.06 70640 -1 86
88 0 600514 283905.12 70840 -1 87
89 0 600658 283753.12 71000 -1 88
90 0 599394 284073.06 71040 -1 89
91 0 598922 284033.06 71040 -1 90
92 0 598826 284009.06 71120 -1 91
93 0 598938 284065.03 71200 -1 92
94 0 600810 283697.06 71120 -1 89
95 0 600834 283657.06 71280 -1 94
96 0 600794 283561.06 71440 -1 95
97 0 600794 283505.06 71600 -1 96
98 0 600818 283489.06 71680 -1 97
99 0 600770 283393.06 71840 -1 98
100 0 600738 283305.06 71960 -1 99
101 0 600690 283241.06 72120 -1 100
102 0 600682 283217.06 72240 -1 101
103 0 600706 283041.06 72320 -1 102
104 0 600722 283049.06 72440 -1 103
105 0 600882 283001.06 72600 -1 104
106 0 600842 282849.06 72760 -1 105
107 0 600858 282729.06 72880 -1 106
108 0 600850 282617.06 73000 -1 107
109 0 601050 282417.06 73120 -1 108
110 0 601122 282273.06 73280 -1 109
111 0 600666 283057.06 73320 -1 110
112 0 600690 283281.06 73400 -1 111
113 0 601346 281921.06 73360 -1 110
114 0 601506 281601.06 73480 -1 113
115 0 601426 281521.06 73640 -1 114
116 0 601466 281449.12 73760 -1 115
117 0 601578 281329.12 73800 -1 116
118 0 602210 280673.12 73800 -1 117
119 0 602906 280409.12 73800 -1 118
120 0 601386.06 281369.12 73960 -1 117
121 0 601290 281329.06 74120 -1 120
122 0 601250 280905.06 74240 -1 121
123 0 601314 280633.06 74360 -1 122
124 0 601322 280609.06 74520 -1 123
125 0 601346 280505.06 74720 -1 124
126 0 601346 280329.06 74920 -1 125
127 0 601242 280385.06 75120 -1 126
128 0 601002.06 280289.1 75160 -1 127
129 0 601466 279945.06 75200 -1 128
130 0 601546 279593.06 75320 -1 129
131 0 601658 279329.06 75480 -1 130
132 0 601674 279217.06 75640 -1 131
133 0 601738 278985.06 75760 -1 132
134 0 602154 278793.06 76080 -1 133
135 0 602066 278657.06 76240 -1 134
136 0 602066 278593.06 76360 -1 135
137 0 602002 278305.06 76560 -1 136
138 0 602002 278177.06 76680 -1 137
139 0 602050 278049.06 76880 -1 138
140 0 602066 277801.06 77040 -1 139
141 0 602050 277785.06 77200 -1 140
142 0 602074 277625.06 77240 -1 141
143 0 601931.4 277506.44 77400 -1 142
144 0 601741.9 277326.12 77600 -1 143
145 0 601466.75 277136.8 77760 -1 144
146 0 601059.3 276866.62 77960 -1 145
147 0 600739.7 276602.3 78160 -1 146
148 0 600580.7 276577.06 78320 -1 147
149 0 600230.4 276537.8 78440 -1 148
150 0 599630.5 276827.94 78480 -1 149
151 0 599028.1 276905.12 78400 -1 150
152 0 598590.9 276969.56 78360 -1 151
153 0 598404.25 276941.88 78240 -1 152
154 0 598072.4 277006.12 78120 -1 153
155 0 597788.7 277095.94 78040 -1 154
156 0 597461.9 277167.38 77920 -1 155
157 0 597276.4 277333.03 77760 -1 156
158 0 596930.5 277379.28 77600 -1 157
159 0 596545.8 277450.3 77440 -1 158
160 0 596226.5 277466.25 77280 -1 159
161 0 595738.25 277649.94 77120 -1 160
162 0 595146 277812.4 77000 -1 161
163 0 594812.5 277804.9 76920 -1 162
164 0 594457.1 277796.06 76800 -1 163
165 0 593852.4 277851.62 76680 -1 164
166 0 593308.4 277786.53 76600 -1 165
167 0 592524.3 277646.3 76520 -1 166
168 0 592050.5 277560.16 76440 -1 167
169 0 591781.8 277519.75 76320 -1 168
170 0 591425.94 277435.62 76200 -1 169
171 0 591118.25 276724.6 76120 -1 170
172 0 590821.1 276443.72 75440 -1 171
173 0 590603.4 276074.3 75200 -1 172
174 0 590508.6 275769.56 75120 -1 173
175 0 591165.4 275429.7 75120 -1 174
176 0 591207 275435.38 75000 -1 175
177 0 591207 275435.38 74880 -1 176
178 0 591207 275435.38 74800 -1 177
179 0 590274.25 275260.2 75160 -1 174
180 0 590216.44 275112.2 75240 -1 179
181 0 590191.5 275035.75 75360 -1 180
182 0 590208.3 275022.88 75480 -1 181
183 0 590218 275038.22 75560 -1 182
184 0 590967.7 276259.84 76200 -1 171
185 0 590814.44 276005.94 76320 -1 184
186 0 590371 275841.5 76440 -1 185
187 0 590116.75 275670.8 76480 -1 186
188 0 589948.94 275568.3 76560 -1 187
189 0 589701.7 275370.4 76600 -1 188
190 0 589395.2 275113.03 76720 -1 189
191 0 589153.2 274884.72 76760 -1 190
192 0 589010.44 274791.25 76880 -1 191
193 0 588835.5 274614.38 77080 -1 192
194 0 588695.1 274561.16 77320 -1 193
195 0 588599.6 274490.75 77560 -1 194
196 0 588429.56 274394.7 78000 -1 195
197 0 588347.8 274330.34 78080 -1 196
198 0 600280.75 275941 78480 -1 149
199 0 600257.75 275697.3 78560 -1 198
200 0 600197.2 275167.66 78640 -1 199
201 0 599839.6 274604.88 78720 -1 200
202 0 599421.1 273780.8 78760 -1 201
203 0 599519.5 273331.34 78840 -1 202
204 0 598969.5 272421.84 78800 -1 203
205 0 598608.25 272277.1 78680 -1 204
206 0 598352.4 272125.56 78520 -1 205
207 0 598027 271993.6 78360 -1 206
208 0 597851.5 271950.97 78240 -1 207
209 0 597675.75 271941.56 78080 -1 208
210 0 597442.6 271828.66 77960 -1 209
211 0 597460.5 271847.12 77760 -1 210
212 0 597225.4 271672.56 77560 -1 211
213 0 597107.75 271778.03 77400 -1 212
214 0 596914 270880.16 77400 -1 213
215 0 596867.1 270736.16 77520 -1 214
216 0 596726.25 270431.44 77680 -1 215
217 0 596536.1 270185.88 77760 -1 216
218 0 596232.6 269916.8 77920 -1 217
219 0 596064 269809.16 78040 -1 218
220 0 595900.25 269475.47 78120 -1 219
221 0 595827.4 269280 78280 -1 220
222 0 595819.75 268752.8 78440 -1 221
223 0 595857.3 268609.1 78560 -1 222
224 0 596154.06 268566.8 78600 -1 223
225 0 596391.1 268218.7 78680 -1 224
226 0 596334.1 267961 78840 -1 225
227 0 595502.6 269798.75 78280 -1 221
228 0 595331.6 269770.34 78440 -1 227
229 0 594993 269742.75 78560 -1 228
230 0 594882.06 269683.88 78720 -1 229
231 0 594831.25 269665.66 78800 -1 230
232 0 594694.4 269670.56 78920 -1 231
233 0 594595.7 269937.53 79040 -1 232
234 0 594551 269887.9 79200 -1 233
235 0 594628.4 269925.16 79360 -1 234
236 0 594671.6 270037.16 79520 -1 235
237 0 594906 270069.06 79560 -1 236
238 0 596993 271882.84 77280 -1 213
239 0 596854 271888.6 77120 -1 238
240 0 596581.1 271945.53 76960 -1 239
241 0 596282.1 271919.56 76800 -1 240
242 0 595992.25 271921.9 76600 -1 241
243 0 595728.75 271878.6 76440 -1 242
244 0 595373.2 271889.16 76280 -1 243
245 0 594726.8 271870.3 76120 -1 244
246 0 593575.1 271815.66 75960 -1 245
247 0 592676.75 270720.06 76000 -1 246
248 0 592137.5 269846.12 76040 -1 247
249 0 591823.06 269119.34 75960 -1 248
250 0 591847.5 268747.78 75840 -1 249
251 0 591698.75 268483.62 75680 -1 250
252 0 591552.25 268235.28 75520 -1 251
253 0 591348.1 268029.28 75360 -1 252
254 0 590867.5 267201.1 75240 -1 253
255 0 590211.5 266271.62 75160 -1 254
256 0 589863.1 265364.78 75080 -1 255
257 0 589423.9 264785.2 75000 -1 256
258 0 589177.1 264358.72 74920 -1 257
259 0 589091.75 264001.56 74840 -1 258
260 0 588713.1 263770.25 74720 -1 259
261 0 588268.25 263485.94 74480 -1 260
262 0 588164 263335.75 74280 -1 261
263 0 588033.1 263357.94 74080 -1 262
264 0 587982.2 263379.8 73840 -1 263
265 0 587702.5 263376.84 73640 -1 264
266 0 587467 263218.84 73440 -1 265
267 0 587365 263031.56 73240 -1 266
268 0 587300.5 262819.1 73200 -1 267
269 0 586712.9 262039.53 73200 -1 268
270 0 586571.25 261661.94 73360 -1 269
271 0 586498.1 261391.94 73480 -1 270
272 0 586277.6 261281.31 73600 -1 271
273 0 586140.75 261185.9 73720 -1 272
274 0 586806.8 260487.08 73760 -1 273
275 0 587639.25 260336.97 73720 -1 274
276 0 587548.5 260493.42 73560 -1 275
277 0 585701.5 261083.38 73800 -1 273
278 0 585254 260774.02 73920 -1 277
279 0 584650.25 260510.97 74080 -1 278
280 0 584614 260160 73960 -1 279
281 0 584707.25 259963.36 73800 -1 280
282 0 584739.3 259756.83 73760 -1 281
283 0 584707.6 259583 73640 -1 282
284 0 584736.56 259488.53 73520 -1 283
285 0 584875.2 259454.52 73360 -1 284
286 0 584867.56 259353.5 73200 -1 285
287 0 584886.7 259296.28 72920 -1 286
288 0 584898.2 259256.45 72720 -1 287
289 0 585231.2 259412.6 72600 -1 288
290 0 585456.25 259489.64 72440 -1 289
291 0 585521.3 259605.27 72320 -1 290
292 0 585752.6 259647.31 72200 -1 291
293 0 585852 259851.84 72040 -1 292
294 0 586144.2 259733.36 71920 -1 293
295 0 586404.6 259826.42 71800 -1 294
296 0 586611.6 259939.8 71680 -1 295
297 0 586969.44 260127.12 71600 -1 296
298 0 587117.44 260320.92 71440 -1 297
299 0 587121.4 260393.84 71240 -1 298
300 0 587056.25 260430.72 71200 -1 299
301 0 584794.75 259187.75 72520 -1 288
302 0 584558 259021.86 72320 -1 301
303 0 584269.1 258712.77 72280 -1 302
304 0 583694.7 258554.44 72240 -1 303
305 0 583210.9 258183.75 72200 -1 304
306 0 583277.6 258041.22 72040 -1 305
307 0 583481.94 257981.77 71840 -1 306
308 0 583935.56 257690.39 71680 -1 307
309 0 584197.94 257763.88 71560 -1 308
310 0 584266 257786.5 71520 -1 309
311 0 584470.3 257854.5 71400 -1 310
312 0 584615.94 257840.1 71240 -1 311
313 0 584721.94 257776.03 71040 -1 312
314 0 584797.2 257771.34 70840 -1 313
315 0 584786.25 257773.94 70600 -1 314
316 0 584804.1 257841.8 70440 -1 315
317 0 583902.94 257595.62 71800 -1 308
318 0 582770.75 257987.06 72320 -1 305
319 0 582349.5 257639.25 72400 -1 318
320 0 582067.5 257392.11 72520 -1 319
321 0 581802.06 257253.9 72640 -1 320
322 0 581451.7 257055.77 72720 -1 321
323 0 581246.9 256878.31 72760 -1 322
324 0 580782.3 256462.45 72840 -1 323
325 0 579882.4 256319.58 72960 -1 324
326 0 579061.44 256143.11 73080 -1 325
327 0 578495.56 256111.31 73000 -1 326
328 0 578097.5 256120.23 72960 -1 327
329 0 577401.75 256226.39 72920 -1 328
330 0 576965.9 256339.45 72840 -1 329
331 0 576685.56 256440.28 72760 -1 330
332 0 576516.1 256537.72 72680 -1 331
333 0 576438.75 256605.7 72600 -1 332
334 0 576198.06 256605.27 72560 -1 333
335 0 575961.56 256666.95 72440 -1 334
336 0 575835 256720.05 72320 -1 335
337 0 575574.06 256802.42 72160 -1 336
338 0 575414.75 256886.95 72080 -1 337
339 0 575149.75 256989.06 72040 -1 338
340 0 574851.7 257005.05 72000 -1 339
341 0 574529.4 256986.81 71960 -1 340
342 0 574117.75 257019.72 71880 -1 341
343 0 573915.25 257030.86 71720 -1 342
344 0 573629.56 257145.7 71520 -1 343
345 0 573157.75 256923.64 71520 -1 344
346 0 573605.1 257280.78 71360 -1 344
347 0 579675.44 256324.53 72840 -1 325
348 0 579448.2 256388.83 72680 -1 347
349 0 579284.5 256552.88 72520 -1 348
350 0 579136.9 256737.55 72400 -1 349
351 0 579010.56 257017.25 72240 -1 350
352 0 578876.06 257194.48 72160 -1 351
353 0 578707.8 257545.53 72080 -1 352
354 0 578808.4 257571.86 72040 -1 353
355 0 579039.5 257506.52 72000 -1 354
356 0 578934.7 257530.22 71920 -1 355
357 0 580830.1 256641.77 73000 -1 324
358 0 580808.1 256647.75 73160 -1 357
359 0 584552.6 260501.2 74240 -1 279
360 0 583321.3 260913.81 74240 -1 359
361 0 582944.44 261222.98 74200 -1 360
362 0 582478.75 261499.7 74160 -1 361
363 0 581886.4 261623.03 74120 -1 362
364 0 581728.94 261546.39 74080 -1 363
365 0 580840.9 261356.78 74120 -1 364
366 0 580560.06 261198.06 74160 -1 365
367 0 580385.5 261022.38 74240 -1 366
368 0 580050.1 260974.1 74280 -1 367
369 0 579687.94 260844 74360 -1 368
370 0 579430.2 260796.89 74520 -1 369
371 0 579145.8 260841.31 74720 -1 370
372 0 578945.5 260921.22 74920 -1 371
373 0 578925.8 260935.4 75000 -1 372
374 0 578867.56 260957.47 75160 -1 373
375 0 578592.2 260329.47 75160 -1 374
376 0 578486.3 260177.92 75200 -1 375
377 0 578517.6 260036.2 75320 -1 376
378 0 578535.9 259866.14 75440 -1 377
379 0 578597.75 259762.97 75600 -1 378
380 0 578588.3 259727.78 75800 -1 379
381 0 578583 259788.42 75880 -1 380
382 0 578646.75 259824.66 76080 -1 381
383 0 578675.75 259943.16 76280 -1 382
384 0 578725.75 260046.88 76320 -1 383
385 0 578660.3 261166.92 75280 -1 374
386 0 578370.56 261291.31 75480 -1 385
387 0 578206.5 261262.81 75560 -1 386
388 0 578140.25 261281 75600 -1 387
389 0 578093.2 261304.55 75640 -1 388
390 0 577546 261248.36 75640 -1 389
391 0 577499.6 261363.44 75440 -1 390
392 0 577354.1 261361.36 75280 -1 391
393 0 577028.7 261341.7 75280 -1 392
394 0 576876.9 261315.55 75120 -1 393
395 0 576740.9 261306.89 74960 -1 394
396 0 576638.25 261232 74840 -1 395
397 0 576604.3 261206.64 74800 -1 396
398 0 576656.1 261338.78 74640 -1 397
399 0 576652.25 261423.75 74520 -1 398
400 0 576654.75 261450.86 74480 -1 399
401 0 576676 261581.77 74360 -1 400
402 0 576636.3 261545.42 74320 -1 401
403 0 578132.6 261339.03 76040 -1 389
404 0 578046.75 261320.81 76080 -1 403
405 0 581818.1 261689.14 74280 -1 363
406 0 581505.75 261687.98 74480 -1 405
407 0 581489.6 261642.38 74680 -1 406
408 0 581509.6 261607.98 74840 -1 407
409 0 581529 261606.89 75040 -1 408
410 0 581593.75 261555.06 75200 -1 409
411 0 581626.25 261466.22 75400 -1 410
412 0 581614.25 261301.97 75480 -1 411
413 0 581891.4 260711.4 75520 -1 412
414 0 581924.1 260676.94 75680 -1 413
415 0 581990.7 260403.23 75840 -1 414
416 0 582023.4 260282.19 75880 -1 415
417 0 582206.94 260129.3 75880 -1 416
418 0 581641.9 260209.92 75440 -1 413
419 0 581404.4 259690.5 75440 -1 418
420 0 581094.4 261187.72 75480 -1 412
421 0 580977.5 261165.1 75560 -1 420
422 0 584650.1 260557.62 74320 -1 359
423 0 584762.7 260620.66 74520 -1 422
424 0 584761.7 260648.9 74680 -1 423
425 0 587163.6 262980.94 73160 -1 268
426 0 586571.06 262852.75 73000 -1 425
427 0 585991.7 262972.06 72840 -1 426
428 0 585917.5 263251.06 72720 -1 427
429 0 585732.1 263400.72 72640 -1 428
430 0 585682.44 263540.8 72520 -1 429
431 0 585727.1 263735.62 72400 -1 430
432 0 585804.7 263924.94 72240 -1 431
433 0 585825.6 264032.53 72080 -1 432
434 0 585791.44 264208.88 71920 -1 433
435 0 585693.5 264440.78 71720 -1 434
436 0 585712.9 264697.38 71320 -1 435
437 0 585901.1 264823.62 71280 -1 436
438 0 585976.94 265040.78 71120 -1 437
439 0 586153.56 265162.5 71000 -1 438
440 0 585507.8 264523.94 71240 -1 436
441 0 593692.4 271571.6 75760 -1 246
442 0 593819.25 271322.56 75520 -1 441
443 0 593800.3 270727.7 75480 -1 442
444 0 594011.5 270448.38 75360 -1 443
445 0 594269 270230.1 75240 -1 444
446 0 594650.5 269793.9 75120 -1 445
447 0 595235.2 269276.34 75040 -1 446
448 0 595761.4 269082.12 74960 -1 447
449 0 596140.56 268988.3 74840 -1 448
450 0 596340.6 268922.06 74680 -1 449
451 0 596375.06 268925.94 74480 -1 450
452 0 596466.75 268978.8 74280 -1 451
453 0 596625.1 268979.03 74120 -1 452
454 0 596845.6 268969.25 74000 -1 453
455 0 597523.06 268666.28 73880 -1 454
456 0 598079.3 268342.53 73760 -1 455
457 0 599331.4 268047.12 73720 -1 456
458 0 599248.6 268026.22 73880 -1 457
459 0 599110 268031.3 74080 -1 458
460 0 599119.8 267971.84 74240 -1 459
461 0 600342 268277.12 73680 -1 457
462 0 601255.5 268122.4 73640 -1 461
463 0 601974.75 268416.53 73600 -1 462
464 0 602599.7 268615.62 73560 -1 463
465 0 602879.1 268062.38 73520 -1 464
466 0 603030.75 267837.78 73440 -1 465
467 0 603027.9 267594.62 73360 -1 466
468 0 603146.7 267409.44 73280 -1 467
469 0 603216.6 267230.72 73160 -1 468
470 0 603152.44 267079.16 73000 -1 469
471 0 603180.4 266993.12 72840 -1 470
472 0 603261.8 266913.7 72640 -1 471
473 0 603210.44 266903.75 72440 -1 472
474 0 603267.25 266937.44 72240 -1 473
475 0 603247.3 266893.66 72160 -1 474
476 0 603315.1 266972.7 71960 -1 475
477 0 603361.25 267102.56 71800 -1 476
478 0 603325.2 267205.9 71520 -1 477
479 0 603227.25 267374.5 71280 -1 478
480 0 603121.4 267393.8 71160 -1 479
481 0 603051.06 267406.62 71080 -1 480
482 0 603073.94 267473.03 71000 -1 481
483 0 603080.25 267512.56 70800 -1 482
484 0 603038.75 267671.28 70560 -1 483
485 0 602985.5 267829.03 70320 -1 484
486 0 602944.25 267883.7 70160 -1 485
487 0 602929 267868.38 70120 -1 486
488 0 602811 269195.38 73680 -1 464
489 0 603030.2 269561.47 73800 -1 488
490 0 603392.5 269856.12 73920 -1 489
491 0 603185.7 269558.47 74040 -1 490
492 0 603082.25 269395.38 74200 -1 491
493 0 602828.3 269154.38 74360 -1 492
494 0 602828.3 269154.38 74560 -1 493
495 0 602795.25 269094.88 74760 -1 494
496 0 602640.56 268891.66 74920 -1 495
497 0 602550.5 268798.2 75120 -1 496
498 0 602220.3 268759.78 75320 -1 497
499 0 601478.75 268756.3 75320 -1 498
500 0 601374.4 268597.66 75360 -1 499
501 0 601237.1 268537.06 75440 -1 500
502 0 601076.5 268528.44 75560 -1 501
503 0 600826.5 268484.2 75720 -1 502
504 0 600718.06 268412.34 75920 -1 503
505 0 600279.56 268188.47 75960 -1 504
506 0 600210.8 268102 76080 -1 505
507 0 599982.8 267831.44 76120 -1 506
508 0 600235.3 267950.12 76440 -1 507
509 0 600094.44 267926.84 76600 -1 508
510 0 600071.4 267926.2 76640 -1 509
511 0 599981.44 267922.62 76800 -1 510
512 0 601439 268725.44 75120 -1 499
513 0 601407.3 268700.88 74960 -1 512
514 0 601295.9 268793.75 74920 -1 513
515 0 601146.6 268641.62 74880 -1 514
516 0 601093.2 268635.1 74800 -1 515
517 0 601094.94 268697.88 74720 -1 516
518 0 601050.56 268702.8 74640 -1 517
519 0 603574.5 270240.72 73760 -1 490
520 0 603082.6 270601.9 73800 -1 519
521 0 599485.06 273121.47 79000 -1 203
522 0 599510.94 273080.5 79200 -1 521
523 0 599463.9 273141.4 79400 -1 522
524 0 599727.94 273032.06 79520 -1 523
525 0 599940.44 273282.25 79640 -1 524
526 0 599782.9 273605.16 79840 -1 525
527 0 599757.8 273680.2 79920 -1 526
528 0 599887.56 273880.38 80080 -1 527
529 0 600006.2 273984.72 80120 -1 528
530 0 600099.6 274210.44 80320 -1 529
531 0 600135.56 274327.38 80360 -1 530
532 0 600165 274405.8 80560 -1 531
533 0 600432.2 274452.56 80720 -1 532
534 0 600480.06 274564.3 80760 -1 533
535 0 600612.8 274557 80880 -1 534
536 0 599262.1 274314.16 78880 -1 202
537 0 599203.94 274415.44 79080 -1 536
538 0 599097.3 274486.38 79240 -1 537
539 0 598682.25 274604 79360 -1 538
540 0 598410.4 274674.03 79480 -1 539
541 0 598211.4 274777.72 79600 -1 540
542 0 597901.25 274884.22 79760 -1 541
543 0 597653.4 274860.34 79840 -1 542
544 0 597368.9 274775.7 79920 -1 543
545 0 597343.06 274843.88 80120 -1 544
546 0 597253.94 274883.22 80320 -1 545
547 0 597191.56 275044.9 80520 -1 546
548 0 596842.94 275170.62 80680 -1 547
549 0 596299.1 275165.06 80840 -1 548
550 0 596016 275205.6 80960 -1 549
551 0 595819.75 275215.38 81080 -1 550
552 0 595425.25 275344.47 81240 -1 551
553 0 595201.5 275453 81320 -1 552
554 0 594642.75 275870.75 81280 -1 553
555 0 594977.9 275561.88 81400 -1 553
556 0 594723.7 275778.75 81560 -1 555
557 0 594709 275752 81600 -1 556
558 0 594694 275725.06 81640 -1 557
559 0 594524 275803.25 81800 -1 558
560 0 594227.6 275728.3 81880 -1 559
561 0 593985.9 275861.78 81920 -1 560
562 0 593833.25 275909.56 82080 -1 561
563 0 593663.9 275947.9 82240 -1 562
564 0 593283.5 276185.9 82400 -1 563
565 0 593264.5 276246.2 82440 -1 564
566 0 593141.44 276350.75 82640 -1 565
567 0 593046.4 276556.2 82800 -1 566
568 0 592818.4 276786.2 83000 -1 567
569 0 592587.2 276634.12 83200 -1 568
570 0 592620 276624.94 83240 -1 569
571 0 601938 276433.12 77200 -1 142
572 0 601898 276257.12 77120 -1 571
573 0 601994 275569.12 77080 -1 572
574 0 602314.06 274697.25 77040 -1 573
575 0 602690.06 274409.3 76920 -1 574
576 0 602786.06 274257.3 76840 -1 575
577 0 602858.06 274145.3 76680 -1 576
578 0 602922 273985.06 76520 -1 577
579 0 603050 273889.06 76400 -1 578
580 0 602490 273361.06 76480 -1 579
581 0 602426 273329.06 76400 -1 580
582 0 602434 273377.06 76320 -1 581
583 0 603250 273873.06 76360 -1 579
584 0 603360 273897.03 76240 -1 583
585 0 603666 273777.06 76080 -1 584
586 0 603666 273641.06 75840 -1 585
587 0 603634 273601.06 75680 -1 586
588 0 603434 273649.06 75560 -1 587
589 0 603378 273641.06 75440 -1 588
590 0 603250 273657.06 75280 -1 589
591 0 603146 273609.06 75080 -1 590
592 0 603258 273689.06 75000 -1 591
593 0 603146 273593.06 74880 -1 592
594 0 603074 273601.06 74800 -1 593
595 0 603018 273593.06 74680 -1 594
596 0 603026 273617.06 74560 -1 595
597 0 603026 273593.06 74400 -1 596
598 0 603074 273617.06 74200 -1 597
599 0 603050 273593.06 74120 -1 598
600 0 603130.06 273561.12 73960 -1 599
601 0 603178 273521.06 73800 -1 600
602 0 603210 273657.06 73640 -1 601
603 0 603210 273665.06 73520 -1 602
604 0 603186 273697.06 73400 -1 603
605 0 603082 273689.06 73240 -1 604
606 0 603050 273641.06 73080 -1 605
607 0 603066 273769.06 72920 -1 606
608 0 603090 273849.06 72720 -1 607
609 0 603034 273969.06 72560 -1 608
610 0 603058 274081.06 72400 -1 609
611 0 603114 274169.06 72240 -1 610
612 0 603034 274273.06 72120 -1 611
613 0 602970 274377.06 71960 -1 612
614 0 602954 274521.06 71760 -1 613
615 0 602978 274633.06 71600 -1 614
616 0 602970 274785.06 71400 -1 615
617 0 603010 274985.06 71160 -1 616
618 0 602962 275129.06 70960 -1 617
619 0 602930 275265.06 70760 -1 618
620 0 602962 275345.06 70640 -1 619
621 0 603010 275385.06 70560 -1 620
622 0 603058 275505.06 70440 -1 621
623 0 603282 275721 70360 -1 622
624 0 603450 275897.06 70240 -1 623
625 0 603810 276449.06 70200 -1 624
626 0 604526.6 276639.8 70240 -1 625
627 0 604696.5 276697.66 70360 -1 626
628 0 604946.75 276726.94 70520 -1 627
629 0 605214.1 276755.72 70680 -1 628
630 0 605511.1 276875.47 70840 -1 629
631 0 605681.1 276900.47 71040 -1 630
632 0 605767.6 276853.38 71240 -1 631
633 0 605848 276837.9 71360 -1 632
634 0 605841.4 276787.12 71600 -1 633
635 0 605732.9 276557.5 71840 -1 634
636 0 605366.1 276535.25 71880 -1 635
637 0 605042.25 276561.88 72040 -1 636
638 0 605894.8 276273.06 72000 -1 635
639 0 605832.6 276151.84 72120 -1 638
640 0 605893.9 275961.7 72280 -1 639
641 0 605925.1 275831.94 72480 -1 640
642 0 605986.1 275808.5 72640 -1 641
643 0 606021.4 275801.3 72800 -1 642
644 0 606020.06 276216.38 72960 -1 643
645 0 605986 275589.5 72840 -1 643
646 0 605959.25 275432.56 73000 -1 645
647 0 605975.3 275370.28 73120 -1 646
648 0 603962 276529.06 70080 -1 625
649 0 603730 276441.06 69960 -1 648
650 0 603674 276497.06 69880 -1 649
651 0 603626 276505.06 69760 -1 650
652 0 603330 276545.06 69680 -1 651
653 0 603226 276593.06 69560 -1 652
654 0 603034 276673.06 69400 -1 653
655 0 602666 276849.06 69320 -1 654
656 0 601482 277305.06 69320 -1 655
657 0 601194 277537.12 69400 -1 656
658 0 601106 277593.12 69520 -1 657
659 0 600794 277905.12 69600 -1 658
660 0 601194 277633.22 69640 -1 659
661 0 601346 277641.22 69760 -1 660
662 0 601498 277569.22 69840 -1 661
663 0 601610 277577.22 70000 -1 662
664 0 601530 277777.22 70160 -1 663
665 0 600250 278449.22 69560 -1 659
666 0 600002 278593.22 69480 -1 665
667 0 599810 278641.06 69400 -1 666
668 0 599602 278673.06 69280 -1 667
669 0 599434 278641.06 69160 -1 668
670 0 599146 278505.06 69040 -1 669
671 0 598858 278481.06 69000 -1 670
672 0 598690 278353.06 68960 -1 671
673 0 598506 278409.06 68920 -1 672
674 0 598354 278465.06 68840 -1 673
675 0 598010 278393.06 68720 -1 674
676 0 597226 277953.06 68680 -1 675
677 0 596970 277537.12 68760 -1 676
678 0 597066 277497.12 68880 -1 677
679 0 597138 277449.12 68960 -1 678
680 0 597242 277369.12 69080 -1 679
681 0 597218 277521.12 69200 -1 680
682 0 597290 277593.12 69360 -1 681
683 0 597346 277593.12 69520 -1 682
684 0 597362 277593.12 69640 -1 683
685 0 600378 278401.22 69640 -1 665
686 0 600442 278401.22 69760 -1 685
687 0 600442 278353.22 69880 -1 686
688 0 600578 278257.22 70000 -1 687
689 0 600594 278249.22 70120 -1 688
690 0 600594 278385.22 70280 -1 689
691 0 604130 273441.06 76120 -1 585
692 0 604362 273289.06 76240 -1 691
693 0 604498 272929.06 76320 -1 692
694 0 604594 272529.06 76440 -1 693
695 0 604378 272377.06 76400 -1 694
696 0 604642 272553.06 76600 -1 694
697 0 604634 272609.06 76720 -1 696
698 0 604650 272585.06 76840 -1 697
699 0 604754 272401.06 77000 -1 698
700 0 604834 272153.06 77120 -1 699
701 0 604666 271433.06 77080 -1 700
702 0 604554 271137.06 77000 -1 701
703 0 604370 270913.06 76880 -1 702
704 0 604234 270801.06 76760 -1 703
705 0 604138 270745.06 76720 -1 704
706 0 603978 270609.06 76640 -1 705
707 0 603746 270561.06 76520 -1 706
708 0 603442 270537.06 76480 -1 707
709 0 602722 270313.06 76520 -1 708
710 0 602450 270321.06 76400 -1 709
711 0 602315.6 270229.8 76280 -1 710
712 0 602226 270169.06 76200 -1 711
713 0 602682 270321.06 76600 -1 709
714 0 602722.06 270337.12 76680 -1 713
715 0 602674 270249.06 76800 -1 714
716 0 602650 270249.06 76840 -1 715
717 0 601858 279001.06 75920 -1 133
718 0 600698 280649.06 75240 -1 128
719 0 600594 280745.06 75400 -1 718
720 0 600586 280873.06 75560 -1 719
721 0 600394 280953.06 75680 -1 720
722 0 600242 281145.06 75840 -1 721
723 0 599834 281425.06 75880 -1 722
724 0 599690 281865.06 75880 -1 723
725 0 599235.3 282133.12 75800 -1 724
726 0 598568.75 282397.8 75760 -1 725
727 0 598344 282448.47 75720 -1 726
728 0 597852.8 282408.47 75640 -1 727
729 0 597403.75 282275.12 75560 -1 728
730 0 596577.75 282457.9 75520 -1 729
731 0 595757.06 282568.28 75640 -1 730
732 0 595414.1 282519.88 75720 -1 731
733 0 595222.6 282632.94 75840 -1 732
734 0 595150.1 282668.53 75960 -1 733
735 0 595100.75 282676.62 76080 -1 734
736 0 595081.5 282656 76120 -1 735
737 0 595062.44 282635.25 76160 -1 736
738 0 594839 282721.1 76240 -1 737
739 0 594889.2 282746.56 76440 -1 738
740 0 594764.06 282729.22 76640 -1 739
741 0 594672.44 282664.66 76840 -1 740
742 0 594462.75 282564.9 76920 -1 741
743 0 594566.25 282555.75 77120 -1 742
744 0 594638.6 282618.38 77280 -1 743
745 0 594817.7 282598.44 77440 -1 744
746 0 594770.4 282569.66 77640 -1 745
747 0 594690.25 282536.53 77800 -1 746
748 0 595192.9 282488.8 77960 -1 747
749 0 595157.25 282238.34 78400 -1 748
750 0 595209.9 282319.2 78600 -1 749
751 0 595249.5 282385.1 78800 -1 750
752 0 595144.75 282466.16 79000 -1 751
753 0 595069.94 282586.75 79200 -1 752
754 0 595064.75 282717.66 79400 -1 753
755 0 595074.44 283017.94 79560 -1 754
756 0 595063.4 283468.3 79720 -1 755
757 0 595041.3 283833.06 79800 -1 756
758 0 595246.4 284243.25 79840 -1 757
759 0 595398.5 284282 79920 -1 758
760 0 595434.9 284434.28 80080 -1 759
761 0 595503.6 284591.06 80200 -1 760
762 0 595481.4 284759.25 80320 -1 761
763 0 595489.4 284855.2 80480 -1 762
764 0 595136.6 285415.6 80600 -1 763
765 0 594616.3 286130.38 80680 -1 764
766 0 594547.9 286426.28 80560 -1 765
767 0 594465.9 286454.84 80440 -1 766
768 0 594268.9 286359.78 80360 -1 767
769 0 593434 286241.8 80400 -1 768
770 0 593031.75 286159.6 80360 -1 769
771 0 592782.75 286112.06 80280 -1 770
772 0 592581.4 286214.34 80200 -1 771
773 0 592454.2 286235.9 80080 -1 772
774 0 592384.25 286197.72 79920 -1 773
775 0 592408.9 286219.22 79800 -1 774
776 0 592307.6 286025.72 79600 -1 775
777 0 594274.1 285965.7 81240 -1 765
778 0 595047.9 282559.12 79600 -1 755
779 0 595072.6 282474.34 79720 -1 778
780 0 595035 282425.44 79840 -1 779
781 0 595051.5 282354.84 80000 -1 780
782 0 595006.5 282322.94 80160 -1 781
783 0 595065.4 282301.94 80280 -1 782
784 0 595105 282196.97 80400 -1 783
785 0 595173.6 282020.78 80520 -1 784
786 0 595071.25 281986 80680 -1 785
787 0 594912.5 281890.44 80840 -1 786
788 0 594801.06 281919.25 81000 -1 787
789 0 594791.4 281915.4 81120 -1 788
790 0 594785 281913.47 81200 -1 789
791 0 594811 281741.9 81320 -1 790
792 0 595186.4 281261.06 81360 -1 791
793 0 595346 281033.94 81400 -1 792
794 0 595594.5 280943.4 81440 -1 793
795 0 595832.06 280786.4 81480 -1 794
796 0 596217.9 280288.47 81520 -1 795
797 0 596159.6 279576.94 81600 -1 796
798 0 596109.5 279424.56 81720 -1 797
799 0 596203.75 279360.03 81880 -1 798
800 0 596187.8 279297.16 82000 -1 799
801 0 596264.75 279413.7 82160 -1 800
802 0 596380.6 279403.3 82320 -1 801
803 0 593915.25 282181.66 81120 -1 789
804 0 593448.25 282132.25 81040 -1 803
805 0 593102.25 282047.94 80920 -1 804
806 0 593173.6 281949.78 80800 -1 805
807 0 593050.6 281717.5 80680 -1 806
808 0 592815.4 281557.6 80560 -1 807
809 0 592706.9 281453.6 80440 -1 808
810 0 592506.4 281377.84 80360 -1 809
811 0 592287.6 281288.34 80240 -1 810
812 0 592111.6 281204.2 80120 -1 811
813 0 591896.94 281199 80000 -1 812
814 0 590814.25 280883.8 80000 -1 813
815 0 591041 280938.12 79840 -1 814
816 0 591247.94 280973.78 79680 -1 815
817 0 591298.9 281016.44 79520 -1 816
818 0 591371 281145.44 79360 -1 817
819 0 591412.56 281201.78 79240 -1 818
820 0 590463.3 280820.4 80200 -1 814
821 0 589812.06 280858.78 80400 -1 820
822 0 589638.9 280837.44 80600 -1 821
823 0 594577.4 282720.7 76120 -1 736
824 0 594147.4 282975.94 76080 -1 823
825 0 593455.6 283033.28 76080 -1 824
826 0 592656.1 283009.84 76120 -1 825
827 0 592588.7 283068.16 76280 -1 826
828 0 592324.1 283116.25 76480 -1 827
829 0 592213.1 283194.97 76640 -1 828
830 0 592127.6 283380.84 76800 -1 829
831 0 592080.9 283525.38 76920 -1 830
832 0 591958.06 283579.3 76960 -1 831
833 0 591903.5 283540.56 77040 -1 832
834 0 591661.9 283625.9 77200 -1 833
835 0 591545.6 283539.9 77320 -1 834
836 0 591472.06 283341.12 77480 -1 835
837 0 591432.9 283189.75 77600 -1 836
838 0 591440.25 283093.22 77720 -1 837
839 0 591349.6 282997.12 77840 -1 838
840 0 591412.25 282923.84 77960 -1 839
841 0 592649 283003.94 76000 -1 826
842 0 592750.5 282979.88 75840 -1 841
843 0 597378 283969.06 68920 -1 70
844 0 597378 283961.06 69080 -1 843
845 0 597290 283897.06 69240 -1 844
846 0 596666 283809.06 69280 -1 845
847 0 596330 283625.06 69320 -1 846
848 0 596322 283545.06 69440 -1 847
849 0 596314 283505.06 69600 -1 848
850 0 596402 283321.06 69760 -1 849
851 0 596378 283273.06 69840 -1 850
852 0 596370 283321.06 69960 -1 851
853 0 596466 283369.06 70160 -1 852
854 0 596506 283441.06 70200 -1 853
855 0 596538 283449.06 70320 -1 854
856 0 596594 283449.06 70400 -1 855
857 0 601938 286233.03 59000 -1 1
858 0 602002 286261.03 58840 -1 857
859 0 601994.5 286476.12 58680 -1 858
860 0 602022.44 286628.38 58400 -1 859
861 0 602079.1 286753.56 58160 -1 860
862 0 602114.75 286853.8 57920 -1 861
863 0 602093.94 286934.88 57680 -1 862
864 0 602115.9 286981.47 57440 -1 863
865 0 602063.1 287070.84 57200 -1 864
866 0 602090 287114.72 57000 -1 865
867 0 602090 287112.75 56800 -1 866
868 0 602144.6 287031.06 56560 -1 867
869 0 602136.1 286944.9 56320 -1 868
870 0 602107.56 286833.94 56120 -1 869
871 0 602145.8 286616.53 55840 -1 870
872 0 602137.25 286483.78 55640 -1 871
873 0 602163.4 286452.25 55480 -1 872
874 0 602055.5 286374.6 55280 -1 873
875 0 601987.25 286404.94 55120 -1 874
876 0 601931 286466.66 54880 -1 875
877 0 601941.1 286381.9 54600 -1 876
878 0 601981.2 286332.44 54400 -1 877
879 0 601918.5 286383.28 54160 -1 878
880 0 601913.9 286542.4 53920 -1 879
881 0 601867.1 286719.38 53680 -1 880
882 0 601630 286978.7 53480 -1 881
883 0 600847.56 286972.6 53440 -1 882
884 0 601747.06 287088.06 53400 -1 883
885 0 601748 287189.84 53320 -1 884
886 0 601734.75 287426.6 53120 -1 885
887 0 601833.5 287604.03 52920 -1 886
888 0 601901.5 287724.88 52720 -1 887
889 0 601917.25 287867.1 52480 -1 888
890 0 601847.8 288033.53 52240 -1 889
891 0 601841.7 288181.34 52040 -1 890
892 0 601817.1 288248.28 51760 -1 891
893 0 601789.4 288290.03 51560 -1 892
894 0 601739.94 288364.84 51360 -1 893
895 0 601682.75 288389.1 51080 -1 894
896 0 601683.5 288537.56 50840 -1 895
897 0 601735.75 288607 50600 -1 896
898 0 601714.6 288678.28 50360 -1 897
899 0 601700.1 288760.4 50120 -1 898
900 0 601700.1 288768.53 49880 -1 899
901 0 601692.3 288894.16 49640 -1 900
902 0 601714.25 288936.22 49400 -1 901
903 0 601688 289012.97 49080 -1 902
904 0 601451.5 289029.28 48840 -1 903
905 0 601350.9 288762.03 48720 -1 904
906 0 601229 288626.7 48520 -1 905
907 0 601181.25 288565.47 48320 -1 906
908 0 601103 288229.12 48120 -1 907
909 0 600987.4 287948.22 48040 -1 908
910 0 601214.1 288183.53 47960 -1 909
911 0 601411.25 288394.22 47760 -1 910
912 0 601433.6 288408.34 47600 -1 911
913 0 601048.44 288301.34 47400 -1 912
914 0 600990.9 288284.5 47200 -1 913
915 0 601031.25 288292.25 46960 -1 914
916 0 600950.5 288294.12 46720 -1 915
917 0 600857.4 288294.12 46480 -1 916
918 0 600872 288364.75 46200 -1 917
919 0 600956 288416.16 45920 -1 918
920 0 600754.75 288398.97 45640 -1 919
921 0 600485.1 288340.4 45400 -1 920
922 0 600446.44 288256.7 45200 -1 921
923 0 600549.25 288164.3 44960 -1 922
924 0 600591.56 288092.06 44760 -1 923
925 0 600595.94 288003.3 44560 -1 924
926 0 600603 287989.56 44360 -1 925
927 0 600602.5 287950.1 44160 -1 926
928 0 600585.1 287949.97 43920 -1 927
929 0 600410.7 287847.03 43720 -1 928
930 0 600308.9 287863.84 43520 -1 929
931 0 600301.5 287840.22 43320 -1 930
932 0 600269.6 287812.03 43120 -1 931
933 0 600254.06 287799.03 42920 -1 932
934 0 600266 287827.22 42720 -1 933
935 0 600278.4 287845.9 42480 -1 934
936 0 600220.94 287935.56 42280 -1 935
937 0 600186.25 288026.38 42120 -1 936
938 0 600148.9 288185.44 41880 -1 937
939 0 600155.75 288302.28 41680 -1 938
940 0 600171.4 288355 41480 -1 939
941 0 600126.75 288176.66 41240 -1 940
942 0 599961.9 287995.38 41120 -1 941
943 0 599818 287816.9 40960 -1 942
944 0 599578.8 287700 40840 -1 943
945 0 599421 287591.3 40680 -1 944
946 0 599357 287427.5 40480 -1 945
947 0 599250.3 287312.94 40280 -1 946
948 0 599156.2 287113.25 40040 -1 947
949 0 599153.9 287048.62 39840 -1 948
950 0 599077.56 287006.88 39600 -1 949
951 0 599081.6 286982.12 39400 -1 950
952 0 599093.9 287020.75 39240 -1 951
953 0 599251 287114.94 39040 -1 952
954 0 599319.3 287160.66 38800 -1 953
955 0 599418.4 287182.34 38600 -1 954
956 0 599533 287134.3 38360 -1 955
957 0 599623.1 287103.3 38160 -1 956
958 0 599663.56 287000.38 37920 -1 957
959 0 599701 287014.97 37680 -1 958
960 0 599573.6 287050.06 37440 -1 959
961 0 599125.6 286410.3 37240 -1 960
962 0 598933 286052.3 37160 -1 961
963 0 598863.2 285909.53 37080 -1 962
964 0 598721.1 285713.38 36960 -1 963
965 0 598904.75 285884.4 36720 -1 964
966 0 599378.5 286510.38 36520 -1 965
967 0 599761 286877.4 36400 -1 966
968 0 599797.1 286853.22 36200 -1 967
969 0 600033.25 286939.72 36000 -1 968
970 0 600207.25 286925.78 35800 -1 969
971 0 600262 286828.72 35600 -1 970
972 0 600330.25 286720.38 35400 -1 971
973 0 600416.25 286563.88 35160 -1 972
974 0 600649.5 286310.44 34960 -1 973
975 0 600875.1 286210.25 34760 -1 974
976 0 601028.2 286166.25 34520 -1 975
977 0 601167.1 286156.72 34280 -1 976
978 0 601266.06 286188.12 34080 -1 977
979 0 601379.5 286142.5 33880 -1 978
980 0 601452.8 286081.2 33680 -1 979
981 0 601519 286042.34 33480 -1 980
982 0 601836.1 285983.44 33240 -1 981
983 0 602127.25 285983.06 33040 -1 982
984 0 602317.6 285933.34 32840 -1 983
985 0 602373.2 285897.1 32600 -1 984
986 0 602337.2 285854.7 32400 -1 985
987 0 602386.75 285812.66 32200 -1 986
988 0 602456.25 285822.84 32000 -1 987
989 0 602591.1 285782.53 31800 -1 988
990 0 602887.75 285809.3 31600 -1 989
991 0 603093.9 285790.7 31400 -1 990
992 0 603188.9 285824.94 31200 -1 991
993 0 603440.9 285880.4 30960 -1 992
994 0 603729.06 285974.56 30720 -1 993
995 0 603881.1 286139.3 30520 -1 994
996 0 604079.1 286332.75 30320 -1 995
997 0 604238.5 286560 30080 -1 996
998 0 604429.25 286664.56 29880 -1 997
999 0 604536.7 286657.56 29640 -1 998
1000 0 604507.6 286541.84 29440 -1 999
1001 0 604399 286418.22 29200 -1 1000
1002 0 604233.94 286398.7 28960 -1 1001
1003 0 604147.06 286312.38 28720 -1 1002
1004 0 604032.5 286268.16 28520 -1 1003
1005 0 604058.4 286193.84 28320 -1 1004
1006 0 603919.5 286016.3 28080 -1 1005
1007 0 603804.75 285904.16 27880 -1 1006
1008 0 603596.8 285989.72 27680 -1 1007
1009 0 603518.25 286109.34 27480 -1 1008
1010 0 603544.1 286370.53 27280 -1 1009
1011 0 603442.06 286558.06 27120 -1 1010
1012 0 603400.1 286743.28 26960 -1 1011
1013 0 603379.6 286968.03 26800 -1 1012
1014 0 603298.7 287174.28 26640 -1 1013
1015 0 603263.1 287412.56 26480 -1 1014
1016 0 603103.6 287828.97 26280 -1 1015
1017 0 603002.4 288170.9 26160 -1 1016
1018 0 602915.3 288486.03 26040 -1 1017
1019 0 602846.25 288699.75 25880 -1 1018
1020 0 602781.5 288836.4 25720 -1 1019
1021 0 602528.7 288866.97 25560 -1 1020
1022 0 602302.6 289007.25 25360 -1 1021
1023 0 602241.9 289126.3 25200 -1 1022
1024 0 602108.6 289134.16 24960 -1 1023
1025 0 602093 289176.56 24760 -1 1024
1026 0 601935.9 289184.9 24600 -1 1025
1027 0 601862.2 289304.22 24400 -1 1026
1028 0 601766.25 289386.84 24280 -1 1027
1029 0 601685.1 289444.16 24080 -1 1028
1030 0 601655.75 289305.22 23880 -1 1029
1031 0 601712.25 289067.16 23680 -1 1030
1032 0 601751.06 288803.4 23480 -1 1031
1033 0 601895.4 288704.44 23320 -1 1032
1034 0 601791.3 288248.53 23280 -1 1033
1035 0 601933.25 288529.4 23240 -1 1034
1036 0 602080.6 288618.62 23080 -1 1035
1037 0 602236 288576.7 22880 -1 1036
1038 0 602176.9 288633.22 22680 -1 1037
1039 0 602609.6 289014.97 22480 -1 1038
1040 0 602352.06 289018.5 22440 -1 1039
1041 0 602297 289016.75 22400 -1 1040
1042 0 602154.1 288980.4 22280 -1 1041
1043 0 602015.5 288950.88 22120 -1 1042
1044 0 601970.75 288892.94 22000 -1 1043
1045 0 601946.6 288798.62 21880 -1 1044
1046 0 601920.4 288703.34 21720 -1 1045
1047 0 601945.6 288629.34 21560 -1 1046
1048 0 601900.25 288681.53 21400 -1 1047
1049 0 601810.75 288832.25 21240 -1 1048
1050 0 601678.8 287039.53 21200 -1 1049
1051 0 601799.3 286702.44 21160 -1 1050
1052 0 601773 286753.06 21120 -1 1051
1053 0 601664.6 286760.34 21040 -1 1052
1054 0 601601.75 286834.34 20880 -1 1053
1055 0 601566.1 286922.28 20720 -1 1054
1056 0 601532.8 286962.75 20520 -1 1055
1057 0 601459.4 287103.1 20360 -1 1056
1058 0 600647.3 287764.16 20240 -1 1057
1059 0 600090.25 288274.44 20360 -1 1058
1060 0 599904.25 288475.8 20560 -1 1059
1061 0 599749.4 288576.53 20720 -1 1060
1062 0 599604.75 288649.5 20920 -1 1061
1063 0 599417.5 288768.12 21120 -1 1062
1064 0 599398.75 288763.56 21160 -1 1063
1065 0 599221.25 291035.66 21240 -1 1064
1066 0 599222.6 290958.28 21280 -1 1065
1067 0 599132.9 290971.8 21400 -1 1066
1068 0 598957.5 290970.1 21600 -1 1067
1069 0 598723.9 290930 21800 -1 1068
1070 0 598548.5 290906.06 21960 -1 1069
1071 0 598165.6 291099.62 22160 -1 1070
1072 0 597542.9 291594 22320 -1 1071
1073 0 597421.75 291402.22 22720 -1 1072
1074 0 596722.9 291767.66 22760 -1 1073
1075 0 596349.1 291807.78 22880 -1 1074
1076 0 595944.6 291827.12 23040 -1 1075
1077 0 595769.06 291850.44 23160 -1 1076
1078 0 595519.25 291930.3 23360 -1 1077
1079 0 595293.9 292063.28 23560 -1 1078
1080 0 595183.6 292264.6 23720 -1 1079
1081 0 595054.6 292487.97 23920 -1 1080
1082 0 595028.5 292556.16 24080 -1 1081
1083 0 595035.9 292585.94 24240 -1 1082
1084 0 595261.25 292635.53 24440 -1 1083
1085 0 595409 292668.53 24640 -1 1084
1086 0 595481.6 292666.8 24840 -1 1085
1087 0 595545.3 292617.8 25000 -1 1086
1088 0 595580.5 292543.53 25240 -1 1087
1089 0 595694 292400.25 25400 -1 1088
1090 0 595972.9 292263.1 25640 -1 1089
1091 0 596143.7 292145.94 25800 -1 1090
1092 0 596275.4 291940.06 26000 -1 1091
1093 0 596332.6 291698.5 26160 -1 1092
1094 0 596334.5 291370.66 26320 -1 1093
1095 0 596373.75 291108.16 26480 -1 1094
1096 0 596386.7 290903.03 26640 -1 1095
1097 0 596355.8 290752.4 26800 -1 1096
1098 0 596275.9 290572.66 26960 -1 1097
1099 0 596122.25 290421.53 27120 -1 1098
1100 0 596052.7 290227.5 27320 -1 1099
1101 0 595904.25 290167.28 27480 -1 1100
1102 0 595858.4 290122.44 27680 -1 1101
1103 0 595758.25 290220.56 27880 -1 1102
1104 0 595766.7 290318.6 28080 -1 1103
1105 0 595753.1 290463.16 28280 -1 1104
1106 0 595737.4 290607.03 28440 -1 1105
1107 0 595695.2 290687.72 28600 -1 1106
1108 0 595732 290770.22 28800 -1 1107
1109 0 595830.3 290799.62 29000 -1 1108
1110 0 595876.25 290825.88 29200 -1 1109
1111 0 595966 290876.56 29400 -1 1110
1112 0 596027.9 290943.38 29560 -1 1111
1113 0 596031.56 291011.72 29760 -1 1112
1114 0 595921 290918.3 29920 -1 1113
1115 0 595769.9 290713.22 30120 -1 1114
1116 0 595543.75 290619.12 30320 -1 1115
1117 0 595417.9 290449.84 30520 -1 1116
1118 0 595225.94 290321.56 30720 -1 1117
1119 0 595123.25 290198.47 30920 -1 1118
1120 0 595006.25 290254.88 31120 -1 1119
1121 0 594825 290296.34 31320 -1 1120
1122 0 594658.5 290325.53 31520 -1 1121
1123 0 594433.75 290372.84 31720 -1 1122
1124 0 594226.25 290331.3 31880 -1 1123
1125 0 593941.1 290378.4 32040 -1 1124
1126 0 593004.1 290542.22 32160 -1 1125
