# Supplementary material for: Connectomics Analysis Reveals First-, Second-, and Third-Order Thermosensory and Hygrosensory Neurons in the Adult Drosophila Brain
Source: Curr Biol. 2020 Aug 17;30(16):3167–3182.e4. doi: 10.1016/j.cub.2020.06.028 (PMC7443704; doi:10.1016/j.cub.2020.06.028)
Supplement: Data S1. Skeletons and Meshes, Related to STAR Methods — marin2020-skeletons contains files describing the morphology of each neuron in this study (in FAFB14 space, .swc format). glomeruli_meshes contains the glomerular meshes (in FAFB14 space, .stl format). neuropil_meshes contains the glomerular meshes (in FAFB14 space, .stl format). [file mmc5.zip › VP_SI/marin2020-skeletons/8865603.swc]

# SWC format file
# based on specifications at http://www.neuronland.org/NLMorphologyConverter/MorphologyFormats/SWC/Spec.html
# Created by nat::write.neuron.swc
# PointNo Label X Y Z Radius Parent 
1 0 670314 146335 192480 2112 -1
2 0 670682 146587 193120 -1 1
3 0 670578 146319 193760 -1 2
4 0 670242 145631 194440 -1 3
5 0 670170 144891 194760 -1 4
6 0 669454 144157 194920 -1 5
7 0 668618 144109 194720 -1 6
8 0 668414 144047 194560 -1 7
9 0 668098 144003 194400 -1 8
10 0 667850 143979 194280 -1 9
11 0 667614 143859 194120 -1 10
12 0 667382 143813 193960 -1 11
13 0 667002 143881 193760 -1 12
14 0 666818 143933 193600 -1 13
15 0 666590 144037 193400 -1 14
16 0 666506 144201 193160 -1 15
17 0 666198 144225 192960 -1 16
18 0 665958 144181 192800 -1 17
19 0 665786 144173 192720 -1 18
20 0 665654 144193 192640 -1 19
21 0 665422 144407 192680 -1 20
22 0 664230 144545 192760 -1 21
23 0 663374 144119 192800 -1 22
24 0 663226 143927 192840 -1 23
25 0 663122 143869 192920 -1 24
26 0 662858 143733 192960 -1 25
27 0 662526 143705 193040 -1 26
28 0 662010 143697 193200 -1 27
29 0 661898 143605 193360 -1 28
30 0 661690 143531 193440 -1 29
31 0 661094 143023 193600 -1 30
32 0 660966 142789 193760 -1 31
33 0 660614 142317 193880 -1 32
34 0 660410 141883 194000 -1 33
35 0 660162 141327 194160 -1 34
36 0 660074 141075 194360 -1 35
37 0 659954 140867 194520 -1 36
38 0 659878 140707 194680 -1 37
39 0 659850 140593 194840 -1 38
40 0 659746 140433 195000 -1 39
41 0 659590 140141 195160 -1 40
42 0 659494 140021 195360 -1 41
43 0 659406 139889 195480 -1 42
44 0 659338 139809 195600 -1 43
45 0 659270 139773 195720 -1 44
46 0 659066 139577 195840 -1 45
47 0 658958 139517 195960 -1 46
48 0 658814 139487 196080 -1 47
49 0 658706 139427 196160 -1 48
50 0 658602 139299 196240 -1 49
51 0 658490 139173 196280 -1 50
52 0 658282 138997 196360 -1 51
53 0 657906 138723 196440 -1 52
54 0 657594 138481 196520 -1 53
55 0 656642 137877 196600 -1 54
56 0 656338 137559 196720 -1 55
57 0 656130 137359 196800 -1 56
58 0 655870 137173 196920 -1 57
59 0 655666 137041 197040 -1 58
60 0 655318 136857 197120 -1 59
61 0 655166 136713 197240 -1 60
62 0 655042 136629 197320 -1 61
63 0 654878 136549 197400 -1 62
64 0 654586 136455 197480 -1 63
65 0 654346 136339 197560 -1 64
66 0 653910 136177 197640 -1 65
67 0 653622 136151 197720 -1 66
68 0 652846 135937 197800 -1 67
69 0 651950 135851 197800 -1 68
70 0 650898 136603 197920 -1 69
71 0 650678 136711 198080 -1 70
72 0 650498 136771 198200 -1 71
73 0 650310 136763 198320 -1 72
74 0 650118 136723 198440 -1 73
75 0 649958 136741 198560 -1 74
76 0 649786 136827 198640 -1 75
77 0 649590 136779 198760 -1 76
78 0 649530 136775 198840 -1 77
79 0 649066 136741 198880 -1 78
80 0 648478 136191 198760 -1 79
81 0 648370 136137 198640 -1 80
82 0 648282 136067 198560 -1 81
83 0 648178 135933 198480 -1 82
84 0 647978 135737 198440 -1 83
85 0 647678 135599 198360 -1 84
86 0 647710 135623 198320 -1 85
87 0 647474 135401 198240 -1 86
88 0 647414 135359 198160 -1 87
89 0 647014 135179 197960 -1 88
90 0 646886 135067 197840 -1 89
91 0 646738 134881 197760 -1 90
92 0 646350 134745 197840 -1 91
93 0 645630 134585 197840 -1 92
94 0 645286 134787 197840 -1 93
95 0 645042 135281 197760 -1 94
96 0 644962 135365 197680 -1 95
97 0 644746 135425 197520 -1 96
98 0 644478 135463 197400 -1 97
99 0 644210 135463 197320 -1 98
100 0 643962 135431 197200 -1 99
101 0 643698 135457 197080 -1 100
102 0 643554 135573 196960 -1 101
103 0 643402 135751 196840 -1 102
104 0 643234 136035 196720 -1 103
105 0 643042 136403 196520 -1 104
106 0 642974 136595 196320 -1 105
107 0 642942 136665 196240 -1 106
108 0 642898 136801 196120 -1 107
109 0 642882 136855 196080 -1 108
110 0 642774 137079 195960 -1 109
111 0 642814 137179 195800 -1 110
112 0 642726 137217 195720 -1 111
113 0 642634 137365 195600 -1 112
114 0 642594 137401 195480 -1 113
115 0 642506 137451 195440 -1 114
116 0 642462 137485 195320 -1 115
117 0 642378 137533 195160 -1 116
118 0 642366 137533 195000 -1 117
119 0 642346 137589 194880 -1 118
120 0 642258 137721 194720 -1 119
121 0 642142 137805 194560 -1 120
122 0 642062 137877 194400 -1 121
123 0 641970 137949 194280 -1 122
124 0 641810 137961 194080 -1 123
125 0 641710 138129 193880 -1 124
126 0 641662 138257 193640 -1 125
127 0 641682 138437 193440 -1 126
128 0 641782 138657 193280 -1 127
129 0 641730 138849 192920 -1 128
130 0 641718 139011 192800 -1 129
131 0 641602 139239 192720 -1 130
132 0 641598 139407 192600 -1 131
133 0 641614 139435 192520 -1 132
134 0 641574 139603 192280 -1 133
135 0 641566 139709 192120 -1 134
136 0 641570 139885 191920 -1 135
137 0 641438 140145 191720 -1 136
138 0 641382 140373 191560 -1 137
139 0 641254 140505 191440 -1 138
140 0 641110 140639 191320 -1 139
141 0 640890 140863 191160 -1 140
142 0 640506 141087 191040 -1 141
143 0 640410 141191 190920 -1 142
144 0 640142 141291 190800 -1 143
145 0 639918 141357 190680 -1 144
146 0 639634 141405 190560 -1 145
147 0 639514 141489 190480 -1 146
148 0 639442 141489 190320 -1 147
149 0 639338 141545 190160 -1 148
150 0 639350 141621 190000 -1 149
151 0 639338 141637 189840 -1 150
152 0 639214 141753 189720 -1 151
153 0 639094 141729 189600 -1 152
154 0 639018 141903 189440 -1 153
155 0 639174 141911 189280 -1 154
156 0 638990 141967 189160 -1 155
157 0 639130 142255 189040 -1 156
158 0 639522 142765 189040 -1 157
159 0 639530 143033 189200 -1 158
160 0 639506 143059 189240 -1 159
161 0 639550 143337 189360 -1 160
162 0 639450 143545 189440 -1 161
163 0 639402 143837 189560 -1 162
164 0 639318 143975 189640 -1 163
165 0 639286 144095 189760 -1 164
166 0 639230 144243 189920 -1 165
167 0 639458 145031 190040 -1 166
168 0 639506 145073 190200 -1 167
169 0 639486 145189 190400 -1 168
170 0 639466 145177 190440 -1 169
171 0 639854 145197 190400 -1 170
172 0 639478 145287 190560 -1 169
173 0 639506 145391 190720 -1 172
174 0 639506 145307 190880 -1 173
175 0 639538 145323 190920 -1 174
176 0 639658 145323 190960 -1 175
177 0 639766 145355 191040 -1 176
178 0 639758 145427 191200 -1 177
179 0 639934 145535 191360 -1 178
180 0 640022 145543 191480 -1 179
181 0 640090 145635 191640 -1 180
182 0 640166 145583 191800 -1 181
183 0 640114 145559 191960 -1 182
184 0 640218 145643 192080 -1 183
185 0 640378 145919 192240 -1 184
186 0 640534 146195 192360 -1 185
187 0 640566 146207 192520 -1 186
188 0 640300 145909 192560 -1 187
189 0 640224 145921 192720 -1 188
190 0 640006 145865 192720 -1 189
191 0 639882 145925 192800 -1 190
192 0 639746 145833 192800 -1 191
193 0 639846 145653 192800 -1 192
194 0 640828 146397 192640 -1 187
195 0 640882 146503 192720 -1 194
196 0 640978 146751 192800 -1 195
197 0 641026 146943 192840 -1 196
198 0 641190 146837 192840 -1 197
199 0 641182 146569 192760 -1 198
200 0 641254 146493 192800 -1 199
201 0 640882 147129 192920 -1 197
202 0 640826 147321 192960 -1 201
203 0 640842 147513 193080 -1 202
204 0 640798 147693 193160 -1 203
205 0 640806 147709 193240 -1 204
206 0 640998 148061 193400 -1 205
207 0 640994 148067 193520 -1 206
208 0 640978 148055 193680 -1 207
209 0 641034 148135 193840 -1 208
210 0 641078 148115 194000 -1 209
211 0 641046 148127 194160 -1 210
212 0 641170 148203 194200 -1 211
213 0 641190 148163 194360 -1 212
214 0 641222 148143 194440 -1 213
215 0 641262 148139 194600 -1 214
216 0 641390 148231 194720 -1 215
217 0 641314 148283 194760 -1 216
218 0 640994 148395 194800 -1 217
219 0 640726 148367 194960 -1 218
220 0 640794 147683 193720 -1 208
221 0 640838 147599 193800 -1 220
222 0 640798 146399 192800 -1 194
223 0 640798 146411 192960 -1 222
224 0 640822 146387 193120 -1 223
225 0 640886 146403 193200 -1 224
226 0 640934 146351 193320 -1 225
227 0 640894 146255 193440 -1 226
228 0 640986 146067 193560 -1 227
229 0 640982 145959 193680 -1 228
230 0 641042 145867 193840 -1 229
231 0 641186 145811 193960 -1 230
232 0 641266 145775 194080 -1 231
233 0 641398 145771 194280 -1 232
234 0 641742 145835 194320 -1 233
235 0 641830 145821 194200 -1 234
236 0 641806 145793 194080 -1 235
237 0 641802 145757 194000 -1 236
238 0 641790 145741 193920 -1 237
239 0 641810 146093 194400 -1 234
240 0 641866 146493 194360 -1 239
241 0 641914 146745 194320 -1 240
242 0 642058 146829 194280 -1 241
243 0 642042 147001 194200 -1 242
244 0 641994 147125 194120 -1 243
245 0 642190 147281 194120 -1 244
246 0 642334 147441 194240 -1 245
247 0 642230 147509 194280 -1 246
248 0 642050 147465 194320 -1 247
249 0 640454 145473 192320 -1 185
250 0 640630 145473 192320 -1 249
251 0 640562 145437 192440 -1 250
252 0 640402 145393 192520 -1 251
253 0 640290 145373 192640 -1 252
254 0 639998 145823 191960 -1 183
255 0 639206 144927 190480 -1 169
256 0 639034 144905 190520 -1 255
257 0 638922 145005 190560 -1 256
258 0 638894 145201 190600 -1 257
259 0 638890 145265 190640 -1 258
260 0 638854 145337 190720 -1 259
261 0 638838 145441 190800 -1 260
262 0 638790 145453 190880 -1 261
263 0 638754 145429 190960 -1 262
264 0 638724.7 145471.67 191040 -1 263
265 0 638710 145493 191080 -1 264
266 0 638670 145525 191200 -1 265
267 0 638650 145651 191240 -1 266
268 0 638578 145667 191280 -1 267
269 0 638438 145723 191320 -1 268
270 0 638418 145807 191360 -1 269
271 0 638622 145935 191320 -1 270
272 0 638622 146043 191360 -1 271
273 0 638562 145995 191520 -1 272
274 0 638554 145959 191680 -1 273
275 0 638582 146135 191760 -1 274
276 0 638622 146315 191720 -1 275
277 0 638698 146419 191680 -1 276
278 0 638734 146439 191800 -1 277
279 0 638758 146415 191880 -1 278
280 0 638762 146627 191720 -1 277
281 0 638786 146711 191680 -1 280
282 0 639070 146871 191600 -1 281
283 0 639034 146827 191480 -1 282
284 0 639142 147087 191640 -1 282
285 0 639182 147231 191720 -1 284
286 0 639314 147219 191800 -1 285
287 0 639406 147167 191760 -1 286
288 0 639458 147067 191680 -1 287
289 0 639474 147039 191640 -1 288
290 0 638790 145675 191040 -1 264
291 0 638870 145775 191000 -1 290
292 0 638850 145783 190960 -1 291
293 0 639002 142061 188880 -1 157
294 0 639006 142153 188640 -1 293
295 0 638806 142187 188520 -1 294
296 0 638722 142287 188320 -1 295
297 0 638690 142243 188120 -1 296
298 0 638606 142327 187880 -1 297
299 0 638418 142375 187720 -1 298
300 0 638334 142361 187640 -1 299
301 0 638290 142393 187520 -1 300
302 0 638218 142417 187400 -1 301
303 0 637994 142433 187240 -1 302
304 0 637910 142469 187080 -1 303
305 0 637734 142541 186880 -1 304
306 0 637442 142629 186720 -1 305
307 0 637446 142713 186520 -1 306
308 0 637354 142785 186320 -1 307
309 0 637338 142865 186120 -1 308
310 0 637330 142917 185960 -1 309
311 0 637358 142853 185760 -1 310
312 0 637350 142853 185560 -1 311
313 0 637246 142745 185320 -1 312
314 0 637266 142793 185120 -1 313
315 0 637242 142785 185000 -1 314
316 0 637750 142857 185000 -1 315
317 0 637886 142961 185000 -1 316
318 0 638378 143141 185000 -1 317
319 0 638466 143135 185080 -1 318
320 0 638554 143211 185200 -1 319
321 0 638618 143343 185320 -1 320
322 0 638670 143379 185400 -1 321
323 0 638734 143399 185480 -1 322
324 0 638766 143459 185560 -1 323
325 0 638870 143499 185640 -1 324
326 0 638942 143491 185680 -1 325
327 0 638946 143611 185760 -1 326
328 0 638966 143643 185840 -1 327
329 0 639066 143767 185920 -1 328
330 0 639086 143797 185960 -1 329
331 0 639118 143885 186000 -1 330
332 0 639142 143821 186080 -1 331
333 0 639202 143931 186120 -1 332
334 0 639246 143991 186200 -1 333
335 0 639378 144143 186280 -1 334
336 0 639466 144167 186360 -1 335
337 0 639586 144227 186440 -1 336
338 0 639674 144231 186560 -1 337
339 0 640174 144657 186640 -1 338
340 0 640338 144875 186720 -1 339
341 0 640474 144835 186840 -1 340
342 0 640830 145387 186960 -1 341
343 0 640962 146881 186960 -1 342
344 0 641018 146795 187120 -1 343
345 0 641142 146811 187280 -1 344
346 0 641234 146875 187360 -1 345
347 0 641282 146895 187400 -1 346
348 0 641318 146935 187440 -1 347
349 0 641362 146999 187480 -1 348
350 0 641406 147019 187520 -1 349
351 0 641522 146935 187560 -1 350
352 0 641610 147019 187600 -1 351
353 0 641642 147087 187680 -1 352
354 0 641826 147577 187680 -1 353
355 0 641898 147547 187800 -1 354
356 0 641859.6 147956.2 187920 -1 355
357 0 641651.6 148096.2 187880 -1 356
358 0 641655.6 148112.2 187840 -1 357
359 0 641731.6 148132.2 187760 -1 358
360 0 640710 147047 186760 -1 343
361 0 640638 147255 186560 -1 360
362 0 640670 147469 186440 -1 361
363 0 640666 147633 186280 -1 362
364 0 640566 147841 186120 -1 363
365 0 640654 147889 186080 -1 364
366 0 640766 147945 185960 -1 365
367 0 640962 148015 185840 -1 366
368 0 641046 148213 185760 -1 367
369 0 641114 148459 185680 -1 368
370 0 641126 148571 185560 -1 369
371 0 641442 148873 185560 -1 370
372 0 641442 149137 185560 -1 371
373 0 641674 149443 185640 -1 372
374 0 641550 150317 185640 -1 373
375 0 641490 150359 185560 -1 374
376 0 641414 150695 185480 -1 375
377 0 641534 151269 185440 -1 376
378 0 641574 151471 185360 -1 377
379 0 641630 151651 185280 -1 378
380 0 641682 151795 185160 -1 379
381 0 642038 152095 185120 -1 380
382 0 642150 152067 185080 -1 381
383 0 642242 152063 185040 -1 382
384 0 642306 152301 185040 -1 383
385 0 642346 152245 184920 -1 384
386 0 642346 152157 184800 -1 385
387 0 642370 152109 184720 -1 386
388 0 642462 152105 184640 -1 387
389 0 642494 152113 184560 -1 388
390 0 642546 152073 184480 -1 389
391 0 642626 152045 184400 -1 390
392 0 642706 151989 184320 -1 391
393 0 643000 151991 184120 -1 392
394 0 643172 151947 184000 -1 393
395 0 643324 151903 183880 -1 394
396 0 643372 151875 183840 -1 395
397 0 643892 151855 183800 -1 396
398 0 644468 151847 183880 -1 397
399 0 644556 151911 184160 -1 398
400 0 644594 151973 184320 -1 399
401 0 644606 151981 184440 -1 400
402 0 644618 152029 184560 -1 401
403 0 644630 152109 184640 -1 402
404 0 644618 152125 184680 -1 403
405 0 644282 152561 184680 -1 404
406 0 644254 152569 184760 -1 405
407 0 644626 151897 184680 -1 404
408 0 644570 151749 184760 -1 407
409 0 644710 151877 184960 -1 408
410 0 644602 151785 185040 -1 409
411 0 644502 151721 185120 -1 410
412 0 644350 151657 185200 -1 411
413 0 644194 151717 185240 -1 412
414 0 644762 151977 185080 -1 409
415 0 644794 151889 185280 -1 414
416 0 644814 151901 185400 -1 415
417 0 644782 151933 185520 -1 416
418 0 644822 151913 185600 -1 417
419 0 644830 151913 185680 -1 418
420 0 644850 151965 185800 -1 419
421 0 644814 152029 185920 -1 420
422 0 644834 152061 186000 -1 421
423 0 644902 152069 186080 -1 422
424 0 644470 151577 184760 -1 408
425 0 644410 151521 184680 -1 424
426 0 644154 151465 184640 -1 425
427 0 644234 151425 184560 -1 426
428 0 644842 152137 184720 -1 404
429 0 645014 152213 184800 -1 428
430 0 645102 152301 184880 -1 429
431 0 645130 152405 184960 -1 430
432 0 645190 152561 185080 -1 431
433 0 645146 152617 185200 -1 432
434 0 645110 152665 185320 -1 433
435 0 645102 152669 185440 -1 434
436 0 645054 152685 185480 -1 435
437 0 644998 152713 185600 -1 436
438 0 644982 152741 185680 -1 437
439 0 645010 152761 185760 -1 438
440 0 645026 152773 185840 -1 439
441 0 645026 152773 185880 -1 440
442 0 644838 152541 185480 -1 436
443 0 644718 152501 185560 -1 442
444 0 644446 152441 185640 -1 443
445 0 644382 152461 185680 -1 444
446 0 644448 151623 183840 -1 398
447 0 644360 151427 183800 -1 446
448 0 644272 151307 183920 -1 447
449 0 644236 151243 184040 -1 448
450 0 642434 152525 185040 -1 384
451 0 642390 152557 185160 -1 450
452 0 642482 152651 185280 -1 451
453 0 642510 152639 185360 -1 452
454 0 642794 152805 185360 -1 453
455 0 642922 152989 185360 -1 454
456 0 642954 153059 185440 -1 455
457 0 643038 153125 185480 -1 456
458 0 643206 153151 185560 -1 457
459 0 643510 153159 185640 -1 458
460 0 643686 153243 185680 -1 459
461 0 643710 153275 185840 -1 460
462 0 643638 153295 186000 -1 461
463 0 643682 153223 186120 -1 462
464 0 642374 152427 185360 -1 453
465 0 642402 152391 185440 -1 464
466 0 642250 151885 184960 -1 383
467 0 642242 151805 184880 -1 466
468 0 641686 150267 185680 -1 374
469 0 641750 150195 185760 -1 468
470 0 641782 150131 185840 -1 469
471 0 641722 149975 185920 -1 470
472 0 641742 149469 185800 -1 373
473 0 641910 149565 185880 -1 472
474 0 641970 149681 185960 -1 473
475 0 642114 149717 186080 -1 474
476 0 642174 149725 186120 -1 475
477 0 642262 149777 186200 -1 476
478 0 642318 149893 186320 -1 477
479 0 642426 149937 186480 -1 478
480 0 642620.7 149961 186560 -1 479
481 0 642718 149973 186600 -1 480
482 0 642772 150059 186720 -1 481
483 0 642860 150143 186800 -1 482
484 0 642980 150187 186880 -1 483
485 0 643104 150187 187000 -1 484
486 0 643224 150415 187120 -1 485
487 0 643324 150599 187200 -1 486
488 0 643328 150711 187280 -1 487
489 0 643470 150785 187360 -1 488
490 0 643634 150925 187440 -1 489
491 0 643822 151077 187480 -1 490
492 0 644266 151317 187480 -1 491
493 0 644530 151433 187440 -1 492
494 0 644932 151675 187400 -1 493
495 0 645116 152007 187320 -1 494
496 0 645212 152135 187240 -1 495
497 0 645404 152303 187120 -1 496
498 0 645632 152671 187080 -1 497
499 0 645596 152835 187000 -1 498
500 0 645504 152791 186880 -1 499
501 0 645348 152871 186640 -1 500
502 0 645268 152887 186600 -1 501
503 0 645160 152915 186520 -1 502
504 0 645064 152951 186440 -1 503
505 0 645002 152953 186360 -1 504
506 0 644950 152953 186280 -1 505
507 0 644834 153001 186200 -1 506
508 0 644562 152985 186120 -1 507
509 0 644524 153013 186080 -1 508
510 0 644476 153053 186000 -1 509
511 0 645384 152909 186560 -1 501
512 0 645392 152945 186480 -1 511
513 0 645336 152957 186400 -1 512
514 0 645220 152925 186360 -1 513
515 0 645204 152909 186400 -1 514
516 0 645100 152845 186480 -1 515
517 0 645486 152569 186840 -1 500
518 0 645530 152385 186800 -1 517
519 0 645458 152389 186680 -1 518
520 0 645442 152357 186600 -1 519
521 0 645410 152329 186440 -1 520
522 0 645362 152265 186360 -1 521
523 0 645306 152241 186200 -1 522
524 0 645262 152281 186120 -1 523
525 0 645262 152313 186080 -1 524
526 0 645654 152813 187160 -1 498
527 0 645670 152853 187320 -1 526
528 0 645630 152881 187440 -1 527
529 0 645490 152873 187600 -1 528
530 0 645626 153117 187800 -1 529
531 0 645666 153237 187920 -1 530
532 0 645330 152669 187640 -1 529
533 0 645202 152601 187680 -1 532
534 0 644866 152369 187680 -1 533
535 0 644770 152305 187640 -1 534
536 0 644702 152177 187560 -1 535
537 0 644852 151705 187240 -1 494
538 0 644804 151697 187200 -1 537
539 0 641330 147803 185840 -1 367
540 0 637158 142679 184880 -1 315
541 0 637078 142623 184720 -1 540
542 0 637042 142555 184560 -1 541
543 0 637058 142475 184360 -1 542
544 0 637070 142343 184160 -1 543
545 0 637022 142283 184000 -1 544
546 0 636926 142145 183840 -1 545
547 0 636902 141989 183640 -1 546
548 0 637034 141783 183600 -1 547
549 0 636910 141823 183560 -1 548
550 0 636902 141839 183440 -1 549
551 0 636834 141901 183360 -1 550
552 0 637210 141205 183360 -1 551
553 0 637194 141187 183280 -1 552
554 0 637082 141043 183160 -1 553
555 0 637124 140561 183120 -1 554
556 0 637166 140079 183080 -1 555
557 0 637206 140057 183200 -1 556
558 0 637226 139871 183320 -1 557
559 0 637162 140023 183360 -1 558
560 0 637142 140021 183440 -1 559
561 0 637126 140041 183480 -1 560
562 0 637142 140065 183560 -1 561
563 0 637142 140067 183640 -1 562
564 0 637162 140075 183720 -1 563
565 0 637354 140023 183800 -1 564
566 0 637338 139587 183360 -1 558
567 0 637338 139651 183400 -1 566
568 0 637450 139671 183440 -1 567
569 0 637458 139687 183480 -1 568
570 0 637474 139707 183520 -1 569
571 0 637502 139735 183560 -1 570
572 0 637530 139747 183600 -1 571
573 0 637526 139763 183640 -1 572
574 0 637530 139771 183680 -1 573
575 0 637582 139843 183760 -1 574
576 0 637130 139725 182920 -1 556
577 0 637294 139619 182800 -1 576
578 0 637354 139487 182720 -1 577
579 0 637339.3 139445 182680 -1 578
580 0 637310 139361 182600 -1 579
581 0 637366 139315 182480 -1 580
582 0 637462 139249 182360 -1 581
583 0 637478 139293 182200 -1 582
584 0 637634 139261 182080 -1 583
585 0 637794 139111 182000 -1 584
586 0 637858 139143 181920 -1 585
587 0 637950 139079 181840 -1 586
588 0 637986 138979 181760 -1 587
589 0 637970 138887 181680 -1 588
590 0 637962 138859 181600 -1 589
591 0 637986 138823 181520 -1 590
592 0 638002 138723 181440 -1 591
593 0 638014 138665 181400 -1 592
594 0 638090 138581 181320 -1 593
595 0 638178 138561 181280 -1 594
596 0 637858 138513 181240 -1 595
597 0 637970 138477 181200 -1 596
598 0 637970 138483 181120 -1 597
599 0 638002 138515 181040 -1 598
600 0 638042 138495 180960 -1 599
601 0 638046 138489 180920 -1 600
602 0 638082 138425 180840 -1 601
603 0 638106 138367 180760 -1 602
604 0 638110 138351 180680 -1 603
605 0 638146 138395 180600 -1 604
606 0 638134 138403 180520 -1 605
607 0 638138 138395 180440 -1 606
608 0 638062 138351 180360 -1 607
609 0 637998 138363 180240 -1 608
610 0 637886 138395 180160 -1 609
611 0 637830 138371 180080 -1 610
612 0 637846 138491 180000 -1 611
613 0 637810 138515 179920 -1 612
614 0 637798 138415 179800 -1 613
615 0 637710 138451 179680 -1 614
616 0 637614 138459 179600 -1 615
617 0 637610 138561 179480 -1 616
618 0 637618 138677 179400 -1 617
619 0 637558 138725 179280 -1 618
620 0 637458 138709 179160 -1 619
621 0 637286 138721 179040 -1 620
622 0 637190 138747 178920 -1 621
623 0 637139.3 138768.33 178840 -1 622
624 0 637114 138779 178800 -1 623
625 0 637098 139241 178800 -1 624
626 0 637118 139299 178560 -1 625
627 0 637130 139385 178440 -1 626
628 0 637118 139383 178360 -1 627
629 0 637106 139519 178200 -1 628
630 0 637066 139559 177960 -1 629
631 0 637038 139567 177920 -1 630
632 0 636982 139513 177800 -1 631
633 0 636858 139459 177720 -1 632
634 0 636778 139451 177640 -1 633
635 0 636702 139467 177560 -1 634
636 0 636594 139499 177480 -1 635
637 0 636522 139515 177400 -1 636
638 0 636490 139507 177320 -1 637
639 0 636506 139491 177240 -1 638
640 0 636474 139469 177120 -1 639
641 0 636474 139509 177040 -1 640
642 0 637230 139755 177920 -1 631
643 0 637394 139703 177920 -1 642
644 0 637446 139715 177840 -1 643
645 0 637542 139795 177760 -1 644
646 0 637606 139801 177680 -1 645
647 0 637918 139833 177560 -1 646
648 0 638174 139933 177480 -1 647
649 0 638254 140003 177360 -1 648
650 0 638378 140091 177280 -1 649
651 0 638470 140171 177200 -1 650
652 0 638770 140119 177120 -1 651
653 0 638818 140157 177000 -1 652
654 0 638902 140197 176920 -1 653
655 0 639202 139141 176920 -1 654
656 0 639114 139279 176800 -1 655
657 0 638954 139291 176640 -1 656
658 0 638862 139287 176560 -1 657
659 0 638638 139167 176440 -1 658
660 0 638598 139112 176400 -1 659
661 0 638558 139057 176360 -1 660
662 0 638220 139015 176280 -1 661
663 0 637868 138815 176280 -1 662
664 0 637628 138827 176240 -1 663
665 0 637440 138887 176160 -1 664
666 0 637392 138951 176080 -1 665
667 0 637348 138999 176000 -1 666
668 0 637204 138959 176000 -1 667
669 0 637340 139043 175920 -1 667
670 0 638562 138931 176440 -1 660
671 0 638718 138771 176520 -1 670
672 0 638718 138775 176560 -1 671
673 0 638882 138557 176560 -1 672
674 0 639038 138379 176680 -1 673
675 0 639174 138277 176720 -1 674
676 0 639290 138243 176840 -1 675
677 0 639290 138197 176960 -1 676
678 0 639250 138133 177000 -1 677
679 0 639258 138083 177040 -1 678
680 0 639290 138047 177120 -1 679
681 0 639334 138027 177240 -1 680
682 0 639390 138083 177360 -1 681
683 0 639390 138103 177480 -1 682
684 0 639422 138099 177600 -1 683
685 0 639434 138079 177680 -1 684
686 0 639538 138337 176720 -1 676
687 0 639530 138405 176640 -1 686
688 0 638626 138773 176640 -1 672
689 0 638170 138601 176680 -1 688
690 0 639230 139179 177000 -1 655
691 0 639266 139213 177080 -1 690
692 0 639486 139171 177520 -1 691
693 0 639470 139149 177560 -1 692
694 0 639186 140305 176960 -1 654
695 0 639286 140373 176920 -1 694
696 0 637154 138413 178680 -1 624
697 0 637122 138431 178560 -1 696
698 0 637086 138393 178480 -1 697
699 0 637134 138507 178360 -1 698
700 0 637182 138609 178200 -1 699
701 0 637174 138649 178160 -1 700
702 0 636770 138117 178360 -1 699
703 0 636706 138147 178280 -1 702
704 0 636694 138175 178200 -1 703
705 0 636498 138239 178160 -1 704
706 0 636478 138209 178080 -1 705
707 0 636422 138205 178000 -1 706
708 0 636430 138241 177920 -1 707
709 0 636398 138273 177800 -1 708
710 0 636426 138365 177800 -1 709
711 0 636442 138409 177720 -1 710
712 0 636462 138425 177640 -1 711
713 0 636474 138469 177440 -1 712
714 0 636486 138455 177360 -1 713
715 0 636518 138443 177280 -1 714
716 0 636502 138463 177200 -1 715
717 0 636506 138467 177120 -1 716
718 0 636562 138523 177080 -1 717
719 0 636590 138651 177040 -1 718
720 0 636634 138809 177040 -1 719
721 0 636646 138789 177000 -1 720
722 0 636558 138789 176920 -1 721
723 0 636558 138853 176840 -1 722
724 0 636386 138259 177760 -1 709
725 0 636370 138223 177680 -1 724
726 0 636358 138215 177600 -1 725
727 0 636330 138239 177480 -1 726
728 0 636718 138143 178160 -1 704
729 0 636694 138159 178080 -1 728
730 0 636718 138141 178040 -1 729
731 0 636718 138141 177960 -1 730
732 0 636682 138165 177880 -1 731
733 0 636674 138145 177800 -1 732
734 0 636626 138157 177720 -1 733
735 0 636686 138157 177640 -1 734
736 0 636722 138145 177600 -1 735
737 0 636786 138137 177520 -1 736
738 0 636830 138109 177440 -1 737
739 0 636886 138073 177360 -1 738
740 0 636842 137941 177280 -1 739
741 0 636794 137805 177200 -1 740
742 0 636722 137611 177200 -1 741
743 0 636742 137541 177240 -1 742
744 0 636762 137441 177320 -1 743
745 0 636766 137427 177360 -1 744
746 0 636762 137287 177440 -1 745
747 0 636714 137211 177520 -1 746
748 0 636594 137143 177560 -1 747
749 0 636562 137161 177640 -1 748
750 0 636530 137153 177720 -1 749
751 0 637230 137867 178560 -1 697
752 0 637378 137701 178560 -1 751
753 0 637370 137629 178440 -1 752
754 0 637298 137657 178360 -1 753
755 0 637526 137477 178360 -1 754
756 0 637534 137445 178320 -1 755
757 0 637582 137435 178240 -1 756
758 0 637786 137339 178200 -1 757
759 0 637898 137387 178160 -1 758
760 0 637966 137435 178040 -1 759
761 0 638046 137471 177960 -1 760
762 0 638078 137511 177880 -1 761
763 0 638086 137591 177800 -1 762
764 0 638150 137639 177720 -1 763
765 0 638218 137671 177680 -1 764
766 0 638262 137735 177600 -1 765
767 0 638370 137739 177520 -1 766
768 0 638502 137621 177480 -1 767
769 0 638746 137693 177440 -1 768
770 0 638814 137733 177400 -1 769
771 0 638870 137721 177360 -1 770
772 0 638874 137697 177320 -1 771
773 0 638866 137669 177280 -1 772
774 0 638746 137565 177240 -1 773
775 0 637830 137503 178160 -1 758
776 0 637266 137733 178320 -1 754
777 0 637190 137811 178240 -1 776
778 0 637158 137899 178160 -1 777
779 0 637106 137947 178080 -1 778
780 0 637066 138007 178000 -1 779
781 0 637050 138071 177920 -1 780
782 0 637058 138075 177840 -1 781
783 0 637062 138091 177720 -1 782
784 0 637058 138095 177600 -1 783
785 0 637078 138187 177480 -1 784
786 0 637130 138187 177360 -1 785
787 0 637114 138145 177320 -1 786
788 0 637142 138139 177240 -1 787
789 0 637190 138119 177160 -1 788
790 0 637190 138139 177120 -1 789
791 0 637206 138249 177320 -1 786
792 0 637226 138253 177280 -1 791
793 0 637222 138297 177240 -1 792
794 0 637262 138333 177200 -1 793
795 0 637258 138333 177160 -1 794
796 0 637290 138389 177120 -1 795
797 0 637606 137513 178760 -1 752
798 0 637698 137417 178840 -1 797
799 0 637686 137159 179000 -1 798
800 0 637642 136995 179080 -1 799
801 0 637706 136913 179160 -1 800
802 0 637702 136785 179320 -1 801
803 0 637862 136675 179480 -1 802
804 0 638002 136517 179600 -1 803
805 0 638254 136433 179720 -1 804
806 0 638478 136339 179840 -1 805
807 0 639070 136057 179880 -1 806
808 0 639098 136127 180000 -1 807
809 0 639046 136273 180040 -1 808
810 0 639146 136365 180120 -1 809
811 0 639270 136407 180160 -1 810
812 0 639386 136533 180240 -1 811
813 0 639586 136713 180160 -1 812
814 0 639666 136927 180080 -1 813
815 0 639730 136949 179960 -1 814
816 0 639550 137217 180160 -1 814
817 0 637558 137445 179080 -1 800
818 0 637490 137573 179080 -1 817
819 0 637546 137689 179080 -1 818
820 0 637482 137837 179080 -1 819
821 0 637542 137763 179160 -1 820
822 0 637506 137731 179240 -1 821
823 0 637566 138053 179240 -1 822
824 0 637694 138131 179360 -1 823
825 0 637750 138291 179440 -1 824
826 0 637826 138193 179520 -1 825
827 0 637498 137573 179360 -1 822
828 0 637466 137583 179440 -1 827
829 0 637414 138677 178840 -1 623
830 0 637546 138681 178880 -1 829
831 0 637634 138653 178920 -1 830
832 0 637682 138645 179000 -1 831
833 0 637758 138593 179040 -1 832
834 0 637814 138593 179080 -1 833
835 0 637906 138605 179120 -1 834
836 0 638114 138659 179160 -1 835
837 0 638220 138673 179200 -1 836
838 0 638326 138687 179240 -1 837
839 0 638442 138879 179280 -1 838
840 0 638502 138887 179320 -1 839
841 0 638734 138807 179320 -1 840
842 0 639138 138759 179400 -1 841
843 0 639194 138675 179480 -1 842
844 0 639222 138595 179560 -1 843
845 0 639206 138551 179600 -1 844
846 0 639326 138527 179640 -1 845
847 0 639362 138487 179680 -1 846
848 0 639394 138475 179720 -1 847
849 0 639430 138463 179760 -1 848
850 0 639554 138479 179840 -1 849
851 0 639606 138435 179800 -1 850
852 0 639598 138423 179760 -1 851
853 0 639582 138435 179720 -1 852
854 0 639560 138456 179680 -1 853
855 0 639558 138490 179640 -1 854
856 0 639422 138524 179600 -1 855
857 0 639452 138550 179560 -1 856
858 0 639464 138586 179440 -1 857
859 0 639516 138620 179360 -1 858
860 0 639514 138626 179280 -1 859
861 0 639904 138390 179240 -1 860
862 0 639996 138370 179160 -1 861
863 0 638682 138779 179480 -1 841
864 0 638702 138667 179560 -1 863
865 0 638786 138619 179640 -1 864
866 0 638386 138795 179080 -1 837
867 0 638406 138875 179040 -1 866
868 0 636838 139001 182480 -1 581
869 0 636566 139191 182480 -1 868
870 0 636586 139357 182600 -1 869
871 0 636530 139369 182640 -1 870
872 0 637034 138697 182680 -1 579
873 0 636954 138459 182800 -1 872
874 0 636918 138375 182840 -1 873
875 0 637678 140867 183160 -1 555
876 0 637694 140897 183200 -1 875
877 0 637710 140981 183280 -1 876
878 0 637726 141013 183360 -1 877
879 0 636458 142311 183240 -1 551
880 0 636178 142583 183120 -1 879
881 0 635862 142899 183000 -1 880
882 0 635526 143213 182880 -1 881
883 0 635430 143433 182720 -1 882
884 0 635174 143793 182600 -1 883
885 0 634974 144135 182480 -1 884
886 0 634870 144371 182360 -1 885
887 0 634742 144725 182240 -1 886
888 0 634762 144841 182120 -1 887
889 0 634738 145093 181960 -1 888
890 0 634650 145261 181840 -1 889
891 0 634586 145429 181720 -1 890
892 0 634602 145577 181600 -1 891
893 0 634686 146329 181560 -1 892
894 0 634538 147075 181520 -1 893
895 0 634414 147261 181360 -1 894
896 0 634446 147275 181320 -1 895
897 0 634578 147195 181280 -1 896
898 0 634086 147251 181240 -1 897
899 0 634126 147283 181200 -1 898
900 0 634018 147857 181120 -1 899
901 0 634098 147869 181040 -1 900
902 0 634094 147939 180920 -1 901
903 0 634066 148187 180800 -1 902
904 0 634138 148467 180680 -1 903
905 0 634202 148519 180480 -1 904
906 0 634310 148903 180360 -1 905
907 0 634318 149093 180240 -1 906
908 0 634342 149205 180120 -1 907
909 0 634318 149451 180080 -1 908
910 0 634382 149667 180000 -1 909
911 0 634314 149823 179880 -1 910
912 0 634286 149987 179760 -1 911
913 0 634254 150085 179720 -1 912
914 0 634242 150359 179640 -1 913
915 0 634126 150399 179560 -1 914
916 0 634078 150479 179480 -1 915
917 0 634070 150623 179360 -1 916
918 0 634078 150679 179240 -1 917
919 0 634046 150807 179120 -1 918
920 0 634070 150995 179000 -1 919
921 0 634118 151133 178840 -1 920
922 0 634146 151261 178720 -1 921
923 0 634214 151473 178600 -1 922
924 0 634250 151653 178480 -1 923
925 0 634306 151801 178360 -1 924
926 0 634326 151961 178200 -1 925
927 0 634306 152077 178040 -1 926
928 0 634326 152231 177920 -1 927
929 0 634386 152435 177800 -1 928
930 0 634470 152635 177640 -1 929
931 0 634522 152915 177480 -1 930
932 0 634686 153189 177320 -1 931
933 0 634814 153445 177160 -1 932
934 0 634906 153565 177000 -1 933
935 0 635014 153893 176880 -1 934
936 0 635058 154023 176760 -1 935
937 0 635082 154203 176640 -1 936
938 0 635162 154347 176520 -1 937
939 0 635178 154365 176480 -1 938
940 0 635494 154107 176440 -1 939
941 0 635234 154443 176400 -1 940
942 0 635250 154549 176320 -1 941
943 0 635222 154645 176200 -1 942
944 0 635266 154889 176000 -1 943
945 0 635298 155025 175800 -1 944
946 0 635294 155117 175600 -1 945
947 0 635302 155179 175520 -1 946
948 0 635166 155275 175440 -1 947
949 0 635170 155377 175360 -1 948
950 0 635234 155425 175280 -1 949
951 0 635310 155539 175160 -1 950
952 0 635354 155555 175040 -1 951
953 0 635382 155615 174920 -1 952
954 0 635394 155689 174800 -1 953
955 0 635510 155773 174680 -1 954
956 0 635738 155989 174520 -1 955
957 0 636178 156611 174440 -1 956
958 0 635826 157665 174440 -1 957
959 0 635730 157783 174280 -1 958
960 0 635678 157771 174160 -1 959
961 0 635602 157883 174000 -1 960
962 0 635638 157959 173840 -1 961
963 0 635610 158079 173640 -1 962
964 0 635658 158171 173440 -1 963
965 0 635686 158239 173240 -1 964
966 0 635810 158479 173000 -1 965
967 0 635934 158635 172840 -1 966
968 0 636058 158835 172720 -1 967
969 0 636130 159149 172600 -1 968
970 0 636362 159655 172560 -1 969
971 0 636374 160157 172480 -1 970
972 0 636310 160711 172360 -1 971
973 0 636202 160999 172240 -1 972
974 0 636138 161149 172160 -1 973
975 0 636170 161153 172040 -1 974
976 0 636226 161281 171840 -1 975
977 0 636198 161485 171600 -1 976
978 0 636142 161817 171400 -1 977
979 0 636006 161939 171240 -1 978
980 0 635966 162025 171080 -1 979
981 0 635874 162231 170880 -1 980
982 0 635842 162271 170720 -1 981
983 0 635790 162307 170560 -1 982
984 0 635794 162307 170360 -1 983
985 0 635814 162343 170160 -1 984
986 0 635838 162393 169920 -1 985
987 0 635794 162441 169720 -1 986
988 0 635742 162561 169480 -1 987
989 0 635614 162679 169320 -1 988
990 0 635486 162879 169120 -1 989
991 0 635370 162883 168920 -1 990
992 0 635170 163051 168760 -1 991
993 0 635154 163147 168600 -1 992
994 0 635166 163195 168400 -1 993
995 0 635154 163339 168160 -1 994
996 0 635134 163391 168040 -1 995
997 0 635154 163433 167880 -1 996
998 0 635150 163553 167720 -1 997
999 0 635146 163649 167560 -1 998
1000 0 635138 163685 167480 -1 999
1001 0 635046 163757 167400 -1 1000
1002 0 635038 163839 167360 -1 1001
1003 0 635006 163863 167280 -1 1002
1004 0 634910 163883 167160 -1 1003
1005 0 634902 163931 167040 -1 1004
1006 0 634918 163999 166920 -1 1005
1007 0 634830 164179 166800 -1 1006
1008 0 634818 164215 166680 -1 1007
1009 0 634826 164287 166520 -1 1008
1010 0 634758 164371 166360 -1 1009
1011 0 634674 164503 166200 -1 1010
1012 0 634622 164581 166040 -1 1011
1013 0 634694 164715 165920 -1 1012
1014 0 634778 164755 165800 -1 1013
1015 0 634830 164799 165680 -1 1014
1016 0 634902 164891 165520 -1 1015
1017 0 634966 164955 165320 -1 1016
1018 0 635094 165071 165120 -1 1017
1019 0 635218 165191 164920 -1 1018
1020 0 635318 165291 164760 -1 1019
1021 0 635374 165343 164600 -1 1020
1022 0 635474 165435 164400 -1 1021
1023 0 635534 165507 164200 -1 1022
1024 0 635654 165623 164000 -1 1023
1025 0 635642 165763 163800 -1 1024
1026 0 635678 165829 163640 -1 1025
1027 0 635794 165885 163520 -1 1026
1028 0 635838 165917 163360 -1 1027
1029 0 635878 165963 163280 -1 1028
1030 0 635890 165951 163200 -1 1029
1031 0 635970 165995 163120 -1 1030
1032 0 636118 165889 163000 -1 1031
1033 0 636266 165901 162840 -1 1032
1034 0 636422 165857 162680 -1 1033
1035 0 636566 165837 162520 -1 1034
1036 0 636726 165753 162360 -1 1035
1037 0 636854 165661 162200 -1 1036
1038 0 636930 165545 162040 -1 1037
1039 0 636958 165513 161920 -1 1038
1040 0 636966 165521 161800 -1 1039
1041 0 637070 165553 161640 -1 1040
1042 0 637186 165613 161560 -1 1041
1043 0 637274 165849 161440 -1 1042
1044 0 637226 166009 161320 -1 1043
1045 0 637274 166113 161160 -1 1044
1046 0 637318 166173 161000 -1 1045
1047 0 637402 166269 160840 -1 1046
1048 0 637550 166321 160680 -1 1047
1049 0 637726 166449 160480 -1 1048
1050 0 637978 166565 160320 -1 1049
1051 0 638154 166601 160120 -1 1050
1052 0 638414 166653 159920 -1 1051
1053 0 638554 166777 159720 -1 1052
1054 0 638662 166821 159520 -1 1053
1055 0 638706 166877 159320 -1 1054
1056 0 638766 166889 159160 -1 1055
1057 0 638782 166949 159000 -1 1056
1058 0 638682 167109 158840 -1 1057
1059 0 638694 167153 158640 -1 1058
1060 0 638790 167261 158440 -1 1059
1061 0 638942 167329 158240 -1 1060
1062 0 638990 167355 158080 -1 1061
1063 0 639090 167383 157920 -1 1062
1064 0 639170 167447 157760 -1 1063
1065 0 639238 167495 157560 -1 1064
1066 0 639326 167583 157360 -1 1065
1067 0 639478 167603 157160 -1 1066
1068 0 639566 167655 156960 -1 1067
1069 0 639750 167763 156760 -1 1068
1070 0 639882 167887 156560 -1 1069
1071 0 639894 167943 156400 -1 1070
1072 0 639914 168031 156200 -1 1071
1073 0 640006 168243 156040 -1 1072
1074 0 640054 168315 155840 -1 1073
1075 0 640082 168395 155640 -1 1074
1076 0 640138 168455 155440 -1 1075
1077 0 640250 168511 155240 -1 1076
1078 0 640334 168555 155040 -1 1077
1079 0 640458 168635 154840 -1 1078
1080 0 640530 168715 154640 -1 1079
1081 0 640690 168795 154440 -1 1080
1082 0 640762 168947 154280 -1 1081
1083 0 640802 169021 154200 -1 1082
1084 0 640870 169121 154080 -1 1083
1085 0 640862 169245 153920 -1 1084
1086 0 640874 169397 153760 -1 1085
1087 0 640826 169501 153560 -1 1086
1088 0 640710 169525 153400 -1 1087
1089 0 640610 169517 153160 -1 1088
1090 0 640638 169557 152960 -1 1089
1091 0 640654 169725 152760 -1 1090
1092 0 640534 169761 152560 -1 1091
1093 0 640530 169893 152360 -1 1092
1094 0 640562 169987 152200 -1 1093
1095 0 640580.7 170067 152040 -1 1094
1096 0 640590 170107 151960 -1 1095
1097 0 640622 170247 151760 -1 1096
1098 0 640614 170347 151560 -1 1097
1099 0 640610 170447 151360 -1 1098
1100 0 640702 170503 151200 -1 1099
1101 0 640830 170527 151040 -1 1100
1102 0 640950 170555 150840 -1 1101
1103 0 641010 170691 150680 -1 1102
1104 0 641058 170943 150520 -1 1103
1105 0 641014 171083 150440 -1 1104
1106 0 641006 171231 150280 -1 1105
1107 0 641082 171307 150160 -1 1106
1108 0 641134 171223 149960 -1 1107
1109 0 641230 171127 149800 -1 1108
1110 0 641334 170943 149640 -1 1109
1111 0 641434 170847 149520 -1 1110
1112 0 641410 170939 149320 -1 1111
1113 0 641402 171015 149120 -1 1112
1114 0 641410 171087 148960 -1 1113
1115 0 641474 171163 148760 -1 1114
1116 0 641534 171243 148520 -1 1115
1117 0 641594 171303 148320 -1 1116
1118 0 641554 171295 148120 -1 1117
1119 0 641498 171283 147920 -1 1118
1120 0 641450 171277 147760 -1 1119
1121 0 641546 171265 147600 -1 1120
1122 0 641642 171277 147440 -1 1121
1123 0 641666 171253 147280 -1 1122
1124 0 641678 171357 147080 -1 1123
1125 0 641706 171433 146920 -1 1124
1126 0 641694 171501 146760 -1 1125
1127 0 641634 171581 146560 -1 1126
1128 0 641546 171605 146360 -1 1127
1129 0 641642 171683 146280 -1 1128
1130 0 641662 171697 146240 -1 1129
1131 0 641778 171727 146160 -1 1130
1132 0 641814 171763 146040 -1 1131
1133 0 641898 171839 145920 -1 1132
1134 0 641874 171839 145760 -1 1133
1135 0 641938 171891 145640 -1 1134
1136 0 641966 171959 145480 -1 1135
1137 0 642070 172003 145360 -1 1136
1138 0 642070 172027 145200 -1 1137
1139 0 642134 172075 145040 -1 1138
1140 0 642110 172131 144880 -1 1139
1141 0 642150 172139 144720 -1 1140
1142 0 642198 172195 144520 -1 1141
1143 0 642182 172215 144320 -1 1142
1144 0 642158 172299 144120 -1 1143
1145 0 642146 172379 143920 -1 1144
1146 0 642018 172471 143640 -1 1145
1147 0 642002 172497 143520 -1 1146
1148 0 641922 172649 143360 -1 1147
1149 0 641870 172625 143160 -1 1148
1150 0 641894 172761 142960 -1 1149
1151 0 641846 172845 142760 -1 1150
1152 0 641742 172913 142560 -1 1151
1153 0 641658 173093 142400 -1 1152
1154 0 641610 173133 142200 -1 1153
1155 0 641602 173193 142000 -1 1154
1156 0 641630 173233 141840 -1 1155
1157 0 641630 173357 141640 -1 1156
1158 0 641630 173473 141440 -1 1157
1159 0 641650 173501 141200 -1 1158
1160 0 641750 173609 141040 -1 1159
1161 0 641778 173585 140880 -1 1160
1162 0 641842 173609 140680 -1 1161
1163 0 641862 173545 140480 -1 1162
1164 0 641770 173521 140280 -1 1163
1165 0 641722 173477 140040 -1 1164
1166 0 641650 173489 139840 -1 1165
1167 0 641570 173509 139600 -1 1166
1168 0 641418 173401 139400 -1 1167
1169 0 641298 173269 139160 -1 1168
1170 0 641214 173189 138920 -1 1169
1171 0 641074 173217 138720 -1 1170
1172 0 640998 173181 138640 -1 1171
1173 0 640960 173163 138600 -1 1172
1174 0 640922 173145 138560 -1 1173
1175 0 640834 173113 138360 -1 1174
1176 0 640870 173065 138160 -1 1175
1177 0 640856.7 173043.67 138000 -1 1176
1178 0 640850 173033 137920 -1 1177
1179 0 640710 173097 137720 -1 1178
1180 0 640730 173093 137560 -1 1179
1181 0 640774 173129 137360 -1 1180
1182 0 640870 173209 137160 -1 1181
1183 0 641046 173177 136960 -1 1182
1184 0 641178 173273 136800 -1 1183
1185 0 641206 173309 136600 -1 1184
1186 0 641206 173313 136440 -1 1185
1187 0 641210 173321 136240 -1 1186
1188 0 641338 173285 136040 -1 1187
1189 0 641402 173289 135880 -1 1188
1190 0 641458 173313 135720 -1 1189
1191 0 641522 173417 135520 -1 1190
1192 0 641658 173501 135320 -1 1191
1193 0 641634 173589 135160 -1 1192
1194 0 641674 173685 135000 -1 1193
1195 0 641726 173813 134840 -1 1194
1196 0 641750 173949 134640 -1 1195
1197 0 641806 174045 134520 -1 1196
1198 0 641862 174143 134400 -1 1197
1199 0 641882 174223 134280 -1 1198
1200 0 641942 174311 134160 -1 1199
1201 0 641974 174403 134040 -1 1200
1202 0 642042 174463 133880 -1 1201
1203 0 642054 174457 133840 -1 1202
1204 0 642210 174505 133760 -1 1203
1205 0 642086 174611 133680 -1 1204
1206 0 642078 174695 133520 -1 1205
1207 0 642154 174867 133360 -1 1206
1208 0 642214 175071 133200 -1 1207
1209 0 642182.8 175099.8 133080 -1 1208
1210 0 642162 175119 133000 -1 1209
1211 0 642162 175099 132840 -1 1210
1212 0 642146 175107 132640 -1 1211
1213 0 642106 175123 132440 -1 1212
1214 0 642034 175087 132280 -1 1213
1215 0 642010 175067 132120 -1 1214
1216 0 641926 175003 131960 -1 1215
1217 0 641886 174951 131760 -1 1216
1218 0 641934 174983 131600 -1 1217
1219 0 641882 175011 131440 -1 1218
1220 0 641878 175067 131280 -1 1219
1221 0 641934 175107 131120 -1 1220
1222 0 642018 175135 130960 -1 1221
1223 0 641976 175165 130840 -1 1222
1224 0 641962 175175 130800 -1 1223
1225 0 641906 175219 130640 -1 1224
1226 0 641958 175291 130440 -1 1225
1227 0 642006 175311 130280 -1 1226
1228 0 641990 175319 130120 -1 1227
1229 0 641982 175327 129960 -1 1228
1230 0 641942 175327 129800 -1 1229
1231 0 641938 175303 129640 -1 1230
1232 0 641922 175311 129480 -1 1231
1233 0 641940 175347 129360 -1 1232
1234 0 641946 175359 129320 -1 1233
1235 0 641895 175377 129200 -1 1234
1236 0 641878 175383 129160 -1 1235
1237 0 641858 175419 129000 -1 1236
1238 0 641782 175431 128840 -1 1237
1239 0 641782 175443 128680 -1 1238
1240 0 641746 175475 128520 -1 1239
1241 0 641782 175547 128360 -1 1240
1242 0 641798 175603 128200 -1 1241
1243 0 641782 175635 128040 -1 1242
1244 0 641755 175656 127920 -1 1243
1245 0 641746 175663 127880 -1 1244
1246 0 641734 175763 127720 -1 1245
1247 0 641694 175767 127560 -1 1246
1248 0 641654 175799 127400 -1 1247
1249 0 641624 175829 127320 -1 1248
1250 0 641594 175859 127240 -1 1249
1251 0 641566 175883 127080 -1 1250
1252 0 641554 175963 126960 -1 1251
1253 0 641514 176059 126840 -1 1252
1254 0 641318 176107 126680 -1 1253
1255 0 641350 176149 126560 -1 1254
1256 0 641358 176173 126440 -1 1255
1257 0 641346 176237 126360 -1 1256
1258 0 641330 176317 126240 -1 1257
1259 0 641330 176417 126080 -1 1258
1260 0 641342 176501 125880 -1 1259
1261 0 641338.8 176525 125800 -1 1260
1262 0 641334 176561 125680 -1 1261
1263 0 641302 176593 125520 -1 1262
1264 0 641270 176661 125360 -1 1263
1265 0 641242 176701 125200 -1 1264
1266 0 641230 176701 125000 -1 1265
1267 0 641226 176761 124840 -1 1266
1268 0 641202 176801 124640 -1 1267
1269 0 641126 176801 124480 -1 1268
1270 0 641118 176781 124320 -1 1269
1271 0 641066 176769 124160 -1 1270
1272 0 641086 176773 124000 -1 1271
1273 0 640978 176761 123840 -1 1272
1274 0 640930 176773 123640 -1 1273
1275 0 640934 176825 123480 -1 1274
1276 0 640890 176849 123320 -1 1275
1277 0 640898 176880 123280 -1 1276
1278 0 640926.8 176951.8 123200 -1 1277
1279 0 640922 176973 123160 -1 1278
1280 0 640858 177073 122960 -1 1279
1281 0 640798 177113 122760 -1 1280
1282 0 640706 177201 122560 -1 1281
1283 0 640658 177257 122360 -1 1282
1284 0 640590 177301 122200 -1 1283
1285 0 640538 177381 122040 -1 1284
1286 0 640538 177477 121880 -1 1285
1287 0 640514 177553 121720 -1 1286
1288 0 640446 177573 121560 -1 1287
1289 0 640410 177605 121360 -1 1288
1290 0 640362 177657 121200 -1 1289
1291 0 640310 177677 121000 -1 1290
1292 0 640222 177605 120840 -1 1291
1293 0 640178 177585 120680 -1 1292
1294 0 640098 177569 120480 -1 1293
1295 0 640022 177585 120320 -1 1294
1296 0 639882 177585 120120 -1 1295
1297 0 639798 177589 119960 -1 1296
1298 0 639798 177581 119800 -1 1297
1299 0 639710 177617 119600 -1 1298
1300 0 639590 177649 119440 -1 1299
1301 0 639582 177609 119280 -1 1300
1302 0 639513 177441 119160 -1 1301
1303 0 639490 177385 119120 -1 1302
1304 0 639426 177487 119000 -1 1303
1305 0 639378 177591 118880 -1 1304
1306 0 639422 177635 118720 -1 1305
1307 0 639414 177699 118560 -1 1306
1308 0 639350 177711 118400 -1 1307
1309 0 639286 177803 118240 -1 1308
1310 0 639270 177883 118080 -1 1309
1311 0 639222 177919 117920 -1 1310
1312 0 639250 177963 117760 -1 1311
1313 0 639290 178027 117560 -1 1312
1314 0 639242 178057 117360 -1 1313
1315 0 639158 178045 117200 -1 1314
1316 0 639118 178093 117080 -1 1315
1317 0 639086 178157 116880 -1 1316
1318 0 639030 178169 116720 -1 1317
1319 0 638994 178165 116560 -1 1318
1320 0 639122 178305 116440 -1 1319
1321 0 639112.4 178285.8 116320 -1 1320
1322 0 639106 178273 116240 -1 1321
1323 0 638994 178185 116040 -1 1322
1324 0 638934 178145 115840 -1 1323
1325 0 638862 178221 115640 -1 1324
1326 0 638790 178285 115440 -1 1325
1327 0 638770 178159 115360 -1 1326
1328 0 639298 178751 115360 -1 1327
1329 0 639326 178793 115440 -1 1328
1330 0 639426 178745 115520 -1 1329
1331 0 639220.7 178881.67 115280 -1 1328
1332 0 639182 178947 115240 -1 1331
1333 0 639195.3 178960.33 115200 -1 1332
1334 0 639222 178987 115120 -1 1333
1335 0 639386 179037 115040 -1 1334
1336 0 639506 179093 114960 -1 1335
1337 0 639526 179157 114880 -1 1336
1338 0 639646 179269 114800 -1 1337
1339 0 639714 179305 114720 -1 1338
1340 0 639698 179377 114640 -1 1339
1341 0 639666 179389 114560 -1 1340
1342 0 639734 179447 114480 -1 1341
1343 0 639694 179455 114400 -1 1342
1344 0 639730 179525 114360 -1 1343
1345 0 639754 179625 114320 -1 1344
1346 0 639722 179655 114280 -1 1345
1347 0 638554 178219 115240 -1 1327
1348 0 638466 178123 115120 -1 1347
1349 0 638470 178143 115040 -1 1348
1350 0 638424 178118 115000 -1 1349
1351 0 638378 178093 114960 -1 1350
1352 0 638332.7 178107.67 114920 -1 1351
1353 0 638242 178137 114840 -1 1352
1354 0 638194 178153 114640 -1 1353
1355 0 638150 178085 114520 -1 1354
1356 0 638130 178029 114400 -1 1355
1357 0 638074 178097 114280 -1 1356
1358 0 638046 178125 114120 -1 1357
1359 0 637978 178173 114000 -1 1358
1360 0 637910 178225 113880 -1 1359
1361 0 637958 178265 113720 -1 1360
1362 0 638066 178301 113560 -1 1361
1363 0 637990 178405 113400 -1 1362
1364 0 638118 178349 113280 -1 1363
1365 0 638150 178285 113160 -1 1364
1366 0 638186 178213 113040 -1 1365
1367 0 638206 178217 112920 -1 1366
1368 0 638162 178197 112800 -1 1367
1369 0 638148.7 178129.67 112640 -1 1368
1370 0 638086 178105 112480 -1 1369
1371 0 638042 178061 112320 -1 1370
1372 0 637922 178057 112120 -1 1371
1373 0 637912 178052 112080 -1 1372
1374 0 637882 178037 111960 -1 1373
1375 0 637922 178045 111800 -1 1374
1376 0 637866 178057 111640 -1 1375
1377 0 637910 178045 111480 -1 1376
1378 0 637934 178109 111360 -1 1377
1379 0 637914 178137 111200 -1 1378
1380 0 637922 178113 111040 -1 1379
1381 0 637881 178024 110880 -1 1380
1382 0 637938 178157 110840 -1 1381
1383 0 637906 178219 110720 -1 1382
1384 0 637906 178303 110560 -1 1383
1385 0 637914 178347 110400 -1 1384
1386 0 637902 178375 110280 -1 1385
1387 0 637882 178443 110120 -1 1386
1388 0 637882 178523 109920 -1 1387
1389 0 637846 178559 109720 -1 1388
1390 0 637854 178599 109480 -1 1389
1391 0 637830 178655 109280 -1 1390
1392 0 637834 178711 109080 -1 1391
1393 0 637850 178743 108840 -1 1392
1394 0 637982 178779 108640 -1 1393
1395 0 638062 178763 108400 -1 1394
1396 0 638106 178731 108200 -1 1395
1397 0 638166 178595 108000 -1 1396
1398 0 638090 178555 107800 -1 1397
1399 0 638098 178603 107560 -1 1398
1400 0 638106 178607 107360 -1 1399
1401 0 638150 178603 107160 -1 1400
1402 0 638170 178631 106960 -1 1401
1403 0 638242 178731 106760 -1 1402
1404 0 638294 178775 106560 -1 1403
1405 0 638282 178835 106360 -1 1404
1406 0 638254 178819 106160 -1 1405
1407 0 638262 178771 105960 -1 1406
1408 0 638249.2 178756.6 105880 -1 1407
1409 0 638230 178735 105760 -1 1408
1410 0 638170 178707 105560 -1 1409
1411 0 638122 178731 105360 -1 1410
1412 0 638110 178707 105120 -1 1411
1413 0 638098 178719 104920 -1 1412
1414 0 638138 178725.4 104840 -1 1413
1415 0 638178 178731.67 104760 -1 1414
1416 0 638198 178735 104720 -1 1415
1417 0 638254 178723 104520 -1 1416
1418 0 638054 178699 104320 -1 1417
1419 0 637946 178631 104160 -1 1418
1420 0 637874 178495 104000 -1 1419
1421 0 637766 178419 103800 -1 1420
1422 0 637554 178311 103600 -1 1421
1423 0 637527.6 178305.4 103560 -1 1422
1424 0 637422 178283 103400 -1 1423
1425 0 637366 178171 103200 -1 1424
1426 0 637342 178083 103040 -1 1425
1427 0 637286 178043 102840 -1 1426
1428 0 637246 177931 102640 -1 1427
1429 0 637214 177863 102480 -1 1428
1430 0 637222 177839 102280 -1 1429
1431 0 637190 177879 102120 -1 1430
1432 0 637138 177855 101920 -1 1431
1433 0 637098 177907 101760 -1 1432
1434 0 637062 177955 101600 -1 1433
1435 0 637062 177959 101400 -1 1434
1436 0 637058 178003 101200 -1 1435
1437 0 636998 178031 101000 -1 1436
1438 0 636978 178067 100800 -1 1437
1439 0 636910 178083 100560 -1 1438
1440 0 636810 178111 100360 -1 1439
1441 0 636706 178155 100200 -1 1440
1442 0 636626 178211 99960 -1 1441
1443 0 636478 178291 99800 -1 1442
1444 0 636314 178351 99600 -1 1443
1445 0 636158 178447 99440 -1 1444
1446 0 636173.2 178463.8 99400 -1 1445
1447 0 636234 178531 99240 -1 1446
1448 0 636254 178619 99040 -1 1447
1449 0 636218 178783 98840 -1 1448
1450 0 636178 178995 98680 -1 1449
1451 0 636194 179039 98520 -1 1450
1452 0 636150 179179 98360 -1 1451
1453 0 636182 179247 98200 -1 1452
1454 0 636098 179383 98040 -1 1453
1455 0 636154 179491 97880 -1 1454
1456 0 636182 179575 97720 -1 1455
1457 0 636154 179627 97520 -1 1456
1458 0 636050 179691 97360 -1 1457
1459 0 636050 179743 97200 -1 1458
1460 0 636034 179717 97120 -1 1459
1461 0 636046 179811 96960 -1 1460
1462 0 636026 179887 96800 -1 1461
1463 0 636062 179911 96600 -1 1462
1464 0 636058 179955 96400 -1 1463
1465 0 636078 179975 96200 -1 1464
1466 0 636062 179975 96040 -1 1465
1467 0 636094 180003 95840 -1 1466
1468 0 636068.4 180023.8 95760 -1 1467
1469 0 636030 180055 95640 -1 1468
1470 0 636026 180079 95480 -1 1469
1471 0 636040.4 180090.2 95400 -1 1470
1472 0 636040 180098 95360 -1 1471
1473 0 636062 180107 95280 -1 1472
1474 0 635974 180103 95080 -1 1473
1475 0 636030 180159 94880 -1 1474
1476 0 636026 180183 94720 -1 1475
1477 0 636034 180211 94600 -1 1476
1478 0 636034 180211 94400 -1 1477
1479 0 636034 180211 94200 -1 1478
1480 0 635998 180267 94000 -1 1479
1481 0 635998 180295 93800 -1 1480
1482 0 635938 180267 93640 -1 1481
1483 0 635942 180227 93440 -1 1482
1484 0 635950 180263 93240 -1 1483
1485 0 636002 180351 93040 -1 1484
1486 0 636006 180479 92880 -1 1485
1487 0 636050 180639 92720 -1 1486
1488 0 636098 180735 92520 -1 1487
1489 0 636074 180791 92320 -1 1488
1490 0 636042 180831 92160 -1 1489
1491 0 635922 180847 91960 -1 1490
1492 0 635966.8 180933.4 91800 -1 1491
1493 0 635978 180955 91760 -1 1492
1494 0 636062 181087 91560 -1 1493
1495 0 636098 181231 91440 -1 1494
1496 0 636090 181231 91280 -1 1495
1497 0 636062 181219 91080 -1 1496
1498 0 636064 181217 91000 -1 1497
1499 0 636066 181215 90920 -1 1498
1500 0 636074 181207 90720 -1 1499
1501 0 636162 181179 90520 -1 1500
1502 0 636166 181179 90320 -1 1501
1503 0 636234 181171 90120 -1 1502
1504 0 636282 181171 89960 -1 1503
1505 0 636294 181171 89920 -1 1504
1506 0 636418 181195 89720 -1 1505
1507 0 636494 181317 89560 -1 1506
1508 0 636514 181333 89360 -1 1507
1509 0 636562 181417 89120 -1 1508
1510 0 636562 181485 88920 -1 1509
1511 0 636626 181561 88760 -1 1510
1512 0 636670 181557 88560 -1 1511
1513 0 636676 181531 88520 -1 1512
1514 0 636686 181473 88400 -1 1513
1515 0 636594 181297 88240 -1 1514
1516 0 636534 181197 88040 -1 1515
1517 0 636506 181037 87840 -1 1516
1518 0 636550 180957 87680 -1 1517
1519 0 636578 180913 87480 -1 1518
1520 0 636598 180893 87280 -1 1519
1521 0 636721 180608 87160 -1 1520
1522 0 636762 180513 87120 -1 1521
1523 0 636750 180671 87000 -1 1522
1524 0 636762 180743 86840 -1 1523
1525 0 636726 180839 86640 -1 1524
1526 0 636686 180875 86440 -1 1525
1527 0 636706 180911 86240 -1 1526
1528 0 636698 180923 86040 -1 1527
1529 0 636690 180975 85880 -1 1528
1530 0 636754 180955 85680 -1 1529
1531 0 636722 180983 85480 -1 1530
1532 0 636702 180991 85280 -1 1531
1533 0 636702 181019 85080 -1 1532
1534 0 636718 180971 84880 -1 1533
1535 0 636670 180939 84680 -1 1534
1536 0 636682 180887 84480 -1 1535
1537 0 636686 180963 84280 -1 1536
1538 0 636666 180947 84120 -1 1537
1539 0 636662 180947 83920 -1 1538
1540 0 636758 180979 83720 -1 1539
1541 0 636794 181023 83520 -1 1540
1542 0 636878 181015 83320 -1 1541
1543 0 636926 181003 83120 -1 1542
1544 0 636998 181043 82920 -1 1543
1545 0 637126 181071 82760 -1 1544
1546 0 637130 181051 82560 -1 1545
1547 0 637210 181051 82360 -1 1546
1548 0 637266 181083 82200 -1 1547
1549 0 637323.6 181090.2 82080 -1 1548
1550 0 637362 181095 82000 -1 1549
1551 0 637418 181091 81800 -1 1550
1552 0 637486 181059 81600 -1 1551
1553 0 637558 181115 81400 -1 1552
1554 0 637654 181127 81040 -1 1553
1555 0 637702 181081 80920 -1 1554
1556 0 637702 181089 80720 -1 1555
1557 0 637806 181065 80520 -1 1556
1558 0 637846 181057 80280 -1 1557
1559 0 637914 181025 80040 -1 1558
1560 0 637958 181033 79880 -1 1559
1561 0 638006 180971.67 79720 -1 1560
1562 0 638030 180941 79640 -1 1561
1563 0 638082 180897 79440 -1 1562
1564 0 638130 180869 79200 -1 1563
1565 0 638226 180801 78960 -1 1564
1566 0 638234 180833 78720 -1 1565
1567 0 638246 180985 78560 -1 1566
1568 0 638302 181057 78320 -1 1567
1569 0 638370 181113 78160 -1 1568
1570 0 638366 181217 77960 -1 1569
1571 0 638594 181253 77720 -1 1570
1572 0 638830 181301 77520 -1 1571
1573 0 638976.7 181357.67 77320 -1 1572
1574 0 639006 181369 77280 -1 1573
1575 0 639134 181465 77080 -1 1574
1576 0 639270 181537 76840 -1 1575
1577 0 639366 181597 76640 -1 1576
1578 0 639438 181673 76440 -1 1577
1579 0 639462 181721 76280 -1 1578
1580 0 639482 181709 76080 -1 1579
1581 0 639470 181629 75840 -1 1580
1582 0 639546 181549 75640 -1 1581
1583 0 639562 181537 75480 -1 1582
1584 0 639606 181573 75240 -1 1583
1585 0 639636.4 181537 75160 -1 1584
1586 0 639682 181483 75040 -1 1585
1587 0 639450 181531 74960 -1 1586
1588 0 639448.7 181523.67 74880 -1 1587
1589 0 639361 181533 74800 -1 1588
1590 0 639311 181575 74720 -1 1589
1591 0 639293 181571 74680 -1 1590
1592 0 639279 181573 74640 -1 1591
1593 0 639866 181533 74920 -1 1586
1594 0 640066 181581 74800 -1 1593
1595 0 640106 181585 74680 -1 1594
1596 0 640134 181553 74560 -1 1595
1597 0 640198 181513 74400 -1 1596
1598 0 640230 181529 74240 -1 1597
1599 0 640238 181477 74000 -1 1598
1600 0 640518 181349 73760 -1 1599
1601 0 640562.8 181305.8 73680 -1 1600
1602 0 640630 181241 73560 -1 1601
1603 0 640702 181221 73400 -1 1602
1604 0 640830 181225 73200 -1 1603
1605 0 640846 181309 73040 -1 1604
1606 0 640866 181349 72800 -1 1605
1607 0 640966 181373 72600 -1 1606
1608 0 640986 181417 72360 -1 1607
1609 0 641008.7 181429 72280 -1 1608
1610 0 641054 181453 72120 -1 1609
1611 0 641098 181569 71920 -1 1610
1612 0 641186 181725 71760 -1 1611
1613 0 641250 181845 71520 -1 1612
1614 0 641230 181905 71280 -1 1613
1615 0 641166 181957 71040 -1 1614
1616 0 641118 181973 70800 -1 1615
1617 0 641078 181953 70560 -1 1616
1618 0 640942 181873 70320 -1 1617
1619 0 640954 181833 70120 -1 1618
1620 0 640926 181929 69880 -1 1619
1621 0 640814 181873 69680 -1 1620
1622 0 640677.2 181846.6 69560 -1 1621
1623 0 640631.5 181838 69520 -1 1622
1624 0 640586 181829 69480 -1 1623
1625 0 640702 181849 69280 -1 1624
1626 0 640746 181957 69080 -1 1625
1627 0 640770 182069 68840 -1 1626
1628 0 640778 182179 68680 -1 1627
1629 0 640738 182203 68440 -1 1628
1630 0 640742 182011 68200 -1 1629
1631 0 640722 181967 67960 -1 1630
1632 0 640690 181863 67720 -1 1631
1633 0 640594 181859 67560 -1 1632
1634 0 640578 181851 67520 -1 1633
1635 0 640514 181933 67480 -1 1634
1636 0 640462 181969 67280 -1 1635
1637 0 640438 181873 67040 -1 1636
1638 0 640402 181739 66880 -1 1637
1639 0 640421.2 181703.4 66840 -1 1638
1640 0 640459.5 181632 66760 -1 1639
1641 0 640479 181596.5 66720 -1 1640
1642 0 640498 181561 66680 -1 1641
1643 0 640254 181481 66520 -1 1642
1644 0 640226.8 181455 66480 -1 1643
1645 0 640118 181351 66320 -1 1644
1646 0 640002 181339 66080 -1 1645
1647 0 640278 181355 65920 -1 1646
1648 0 640234 181383 65760 -1 1647
1649 0 640190 181419 65560 -1 1648
1650 0 640214 181367 65360 -1 1649
1651 0 640162 181351 65200 -1 1650
1652 0 640157.2 181325.4 65160 -1 1651
1653 0 640138 181223 65000 -1 1652
1654 0 640094 181247 64760 -1 1653
1655 0 639970 181295 64600 -1 1654
1656 0 639562 181223 64400 -1 1655
1657 0 639562 181281 64200 -1 1656
1658 0 639354 181317 64080 -1 1657
1659 0 639250 181265 63960 -1 1658
1660 0 639094 181293 63760 -1 1659
1661 0 638918 181443 63560 -1 1660
1662 0 638834 181465 63440 -1 1661
1663 0 638626 181435 63280 -1 1662
1664 0 638506 181479 63080 -1 1663
1665 0 638766 181739 62920 -1 1664
1666 0 639022 181737 62760 -1 1665
1667 0 639686 181407 62760 -1 1666
1668 0 639870 181409 62920 -1 1667
1669 0 639970 181385 62960 -1 1668
1670 0 638350 181469 62760 -1 1666
1671 0 638330 181475 62640 -1 1670
1672 0 638186 181493 62520 -1 1671
1673 0 638006 181501 62360 -1 1672
1674 0 637730 181393 62160 -1 1673
1675 0 637602 181337 61960 -1 1674
1676 0 637418 181213 61760 -1 1675
1677 0 637296.4 181171.4 61680 -1 1676
1678 0 637114 181109 61560 -1 1677
1679 0 637080.4 181118.6 61520 -1 1678
1680 0 636946 181157 61360 -1 1679
1681 0 636622.8 181105.8 61200 -1 1680
1682 0 636542 181093 61160 -1 1681
1683 0 636315.3 181147.67 61080 -1 1682
1684 0 636202 181175 61040 -1 1683
1685 0 635878 181287 60880 -1 1684
1686 0 635590 181167 60680 -1 1685
1687 0 635510 181221 60640 -1 1686
1688 0 635506 181361 60600 -1 1687
1689 0 635418 181233 60560 -1 1688
1690 0 635382 181115 60440 -1 1689
1691 0 635182 181223 60240 -1 1690
1692 0 635149 181211 60200 -1 1691
1693 0 635050 181175 60080 -1 1692
1694 0 634870 181059 59880 -1 1693
1695 0 634626 180931 59680 -1 1694
1696 0 634615 180869 59640 -1 1695
1697 0 634593 180745 59560 -1 1696
1698 0 634617 180647 59480 -1 1697
1699 0 634500 180533 59360 -1 1698
1700 0 634461 180495 59320 -1 1699
1701 0 634420 180351 59200 -1 1700
1702 0 634449 180343 59160 -1 1701
1703 0 634269 180069 59080 -1 1702
1704 0 634149 179905 58960 -1 1703
1705 0 633345 179313 58880 -1 1704
1706 0 632841 179295 58840 -1 1705
1707 0 632565 179237 58720 -1 1706
1708 0 632473 179119 58600 -1 1707
1709 0 632458 179119 58480 -1 1708
1710 0 632453 179119 58440 -1 1709
1711 0 632317 179321 58320 -1 1710
1712 0 632269 179289 58280 -1 1711
1713 0 632245 179265 58240 -1 1712
1714 0 632725 179341 58920 -1 1706
1715 0 632753 179363 59000 -1 1714
1716 0 633121 179361 58640 -1 1705
1717 0 632949 179465 58440 -1 1716
1718 0 632937 179533 58240 -1 1717
1719 0 632857 179529 58080 -1 1718
1720 0 632825 179545 57880 -1 1719
1721 0 632805 179605 57680 -1 1720
1722 0 632758.6 179621 57600 -1 1721
1723 0 632735.7 179629 57560 -1 1722
1724 0 632689 179645 57480 -1 1723
1725 0 632565 179693 57360 -1 1724
1726 0 632353 179781 57160 -1 1725
1727 0 632221 179829 56960 -1 1726
1728 0 632056 179851 56840 -1 1727
1729 0 631955.8 179873.8 56720 -1 1728
1730 0 631889 179889 56640 -1 1729
1731 0 631545 180001 56480 -1 1730
1732 0 631405 179997 56240 -1 1731
1733 0 631333 180013.8 56120 -1 1732
1734 0 631285 180025 56040 -1 1733
1735 0 631149 180037 55840 -1 1734
1736 0 631057 180005 55640 -1 1735
1737 0 631025 180055 55560 -1 1736
1738 0 630973 180113 55360 -1 1737
1739 0 630929 180117 55200 -1 1738
1740 0 630749 180161.5 55160 -1 1739
1741 0 630085 180569 55040 -1 1740
1742 0 630072.2 180563.4 54960 -1 1741
1743 0 630053 180555 54840 -1 1742
1744 0 629973 180543 54600 -1 1743
1745 0 629805 180547 54400 -1 1744
1746 0 629553 180579 54240 -1 1745
1747 0 629335 180629 54160 -1 1746
1748 0 629117 180679 54080 -1 1747
1749 0 628997 180605 53880 -1 1748
1750 0 628978.3 180599.67 53800 -1 1749
1751 0 628959.5 180594.5 53720 -1 1750
1752 0 628941 180589 53640 -1 1751
1753 0 628857 180549 53480 -1 1752
1754 0 628877 180517 53280 -1 1753
1755 0 628609 180377 53080 -1 1754
1756 0 628549 180455 52960 -1 1755
1757 0 628461 180507 52880 -1 1756
1758 0 628385 180423 52760 -1 1757
1759 0 628237 180283 52600 -1 1758
1760 0 628077 180151 52440 -1 1759
1761 0 627577 179983 52280 -1 1760
1762 0 627041 179959 52120 -1 1761
1763 0 626713 179925 52000 -1 1762
1764 0 626345 179907 51920 -1 1763
1765 0 626265 179907 51760 -1 1764
1766 0 626137 179883 51640 -1 1765
1767 0 625865 179823 51440 -1 1766
1768 0 625717 179813 51280 -1 1767
1769 0 625381 179709 51160 -1 1768
1770 0 625225 179701 51000 -1 1769
1771 0 625001 179677 50840 -1 1770
1772 0 624989 179629 50680 -1 1771
1773 0 624761 179561 50480 -1 1772
1774 0 624705 179545 50280 -1 1773
1775 0 624317 179527 50120 -1 1774
1776 0 624117 179533 50000 -1 1775
1777 0 624005 179469 49800 -1 1776
1778 0 623777 179409 49600 -1 1777
1779 0 623713 179353 49440 -1 1778
1780 0 623689 179321 49240 -1 1779
1781 0 623457 179265 49040 -1 1780
1782 0 623305 179241 48880 -1 1781
1783 0 623177 179073 48680 -1 1782
1784 0 623093 179025 48520 -1 1783
1785 0 622969 178989 48360 -1 1784
1786 0 622933 178909 48200 -1 1785
1787 0 622789 178695 48120 -1 1786
1788 0 622689 178555 48040 -1 1787
1789 0 622589 178483 47960 -1 1788
1790 0 622813 178633 47920 -1 1789
1791 0 622909 178655 47880 -1 1790
1792 0 622833 178639 47800 -1 1791
1793 0 622793 178591 47760 -1 1792
1794 0 622861 178645 47640 -1 1793
1795 0 622837 178599 47560 -1 1794
1796 0 622761 178631 47440 -1 1795
1797 0 622729 178587 47280 -1 1796
1798 0 622733 178547 47120 -1 1797
1799 0 622725 178459 47000 -1 1798
1800 0 622721 178461 46920 -1 1799
1801 0 622669 178421 46800 -1 1800
1802 0 622641 178349 46600 -1 1801
1803 0 622585 178293 46400 -1 1802
1804 0 622665 178193 46200 -1 1803
1805 0 622633 178157 46040 -1 1804
1806 0 622613 178021 45840 -1 1805
1807 0 622509 177993 45640 -1 1806
1808 0 622269 177949 45480 -1 1807
1809 0 622261 177797 45280 -1 1808
1810 0 622261 177239 45240 -1 1809
1811 0 622289 177743 45160 -1 1810
1812 0 622225 177807 45040 -1 1811
1813 0 622201 177639 44840 -1 1812
1814 0 622189 177499 44640 -1 1813
1815 0 622197 177331 44440 -1 1814
1816 0 622165 177251 44280 -1 1815
1817 0 622157 177231 44240 -1 1816
1818 0 622085 177115 44040 -1 1817
1819 0 622133 177119 43840 -1 1818
1820 0 622193 176983 43640 -1 1819
1821 0 622229 176935 43440 -1 1820
1822 0 622289 176839 43240 -1 1821
1823 0 622373 176767 43080 -1 1822
1824 0 622421 176675 42920 -1 1823
1825 0 622417 176675 42760 -1 1824
1826 0 622433 176651 42560 -1 1825
1827 0 622425 176595 42360 -1 1826
1828 0 622429 176499 42160 -1 1827
1829 0 622413 176491 42000 -1 1828
1830 0 622305 176387 41800 -1 1829
1831 0 622185 176243 41680 -1 1830
1832 0 622121 176185 41480 -1 1831
1833 0 622151 176132.5 41360 -1 1832
1834 0 622161 176115 41320 -1 1833
1835 0 622237 175987 41160 -1 1834
1836 0 622181 175943 41000 -1 1835
1837 0 622093 175859 40840 -1 1836
1838 0 622069 175707 40640 -1 1837
1839 0 621933 175579 40480 -1 1838
1840 0 621785 175427 40360 -1 1839
1841 0 621725 175335 40160 -1 1840
1842 0 621549 175299 40000 -1 1841
1843 0 621453 175229 39840 -1 1842
1844 0 621309 175093 39640 -1 1843
1845 0 621157 175045 39480 -1 1844
1846 0 620997 175017 39280 -1 1845
1847 0 620957 174917 38960 -1 1846
1848 0 620937 174897 38760 -1 1847
1849 0 620945 174829 38600 -1 1848
1850 0 620933 174817 38400 -1 1849
1851 0 620861 174749 38240 -1 1850
1852 0 620853 174703.4 38200 -1 1851
1853 0 620821 174521 38040 -1 1852
1854 0 620781 174461 37880 -1 1853
1855 0 620761 174369 37680 -1 1854
1856 0 620625 174025 37520 -1 1855
1857 0 620437 173819 37520 -1 1856
1858 0 620485 173639 37520 -1 1857
1859 0 620501 173565 37480 -1 1858
1860 0 620345 173545 37400 -1 1859
1861 0 620217 173697 37320 -1 1860
1862 0 619973 173673 37240 -1 1861
1863 0 619693 173801 37160 -1 1862
1864 0 619529 173845 37080 -1 1863
1865 0 619385 173869 37000 -1 1864
1866 0 619229 173713 36880 -1 1865
1867 0 619317 173577 36800 -1 1866
1868 0 619445 173409 36720 -1 1867
1869 0 619657 173169 36640 -1 1868
1870 0 619957 172869 36520 -1 1869
1871 0 620245 172689 36440 -1 1870
1872 0 620189 172601 36360 -1 1871
1873 0 620061 172577 36280 -1 1872
1874 0 619905 172553 36160 -1 1873
1875 0 619801 172389 36040 -1 1874
1876 0 619723 172337 35960 -1 1875
1877 0 619645 172285 35880 -1 1876
1878 0 619489 172169 35720 -1 1877
1879 0 619349 172139 35600 -1 1878
1880 0 619298.6 172064.6 35480 -1 1879
1881 0 619282 172040 35440 -1 1880
1882 0 619265 172015 35400 -1 1881
1883 0 619167 171839 35320 -1 1882
1884 0 619069 171663 35240 -1 1883
1885 0 618933 171651 35080 -1 1884
1886 0 618849 171663 34920 -1 1885
1887 0 618905 171619 34760 -1 1886
1888 0 618725 171495 34560 -1 1887
1889 0 618761 171439 34360 -1 1888
1890 0 618945 171255 34200 -1 1889
1891 0 618853 171203 34000 -1 1890
1892 0 618673 171195 33800 -1 1891
1893 0 618617 171103 33600 -1 1892
1894 0 618245 170859 33480 -1 1893
1895 0 618093 170797 33360 -1 1894
1896 0 617625 170425 33320 -1 1895
1897 0 616345 169527 33240 -1 1896
1898 0 616389 169233 33440 -1 1897
1899 0 616463.7 169278.33 33600 -1 1898
1900 0 616501 169301 33680 -1 1899
1901 0 616405 169045 33920 -1 1900
1902 0 616613 168941 34120 -1 1901
1903 0 616825 168673 34320 -1 1902
1904 0 616889 168601 34520 -1 1903
1905 0 617005 168633 34720 -1 1904
1906 0 617205 168557 34920 -1 1905
1907 0 617209 168573 35160 -1 1906
1908 0 617187 168580 35200 -1 1907
1909 0 617165 168587 35240 -1 1908
1910 0 617185 167633 35280 -1 1909
1911 0 617181 168557 35320 -1 1910
1912 0 617269 168585 35360 -1 1911
1913 0 617353 168561 35480 -1 1912
1914 0 617405 168549 35600 -1 1913
1915 0 617497 168509 35680 -1 1914
1916 0 617505 168513 35760 -1 1915
1917 0 617517 168497 35840 -1 1916
1918 0 617517 168497 35920 -1 1917
1919 0 617527 168491 35960 -1 1918
1920 0 617519 168499 36000 -1 1919
1921 0 617493 168495 36080 -1 1920
1922 0 617477 168511 36160 -1 1921
1923 0 617457 168508 36240 -1 1922
1924 0 617503.7 168550.67 36320 -1 1923
1925 0 617321 168474 36320 -1 1924
1926 0 617328 168488 36360 -1 1925
1927 0 617288 168504 36400 -1 1926
1928 0 617240 168544 36440 -1 1927
1929 0 617184 168556 36480 -1 1928
1930 0 617040 168732 36520 -1 1929
1931 0 617527 168572 36360 -1 1924
1932 0 617557 168608 36400 -1 1931
1933 0 617549 168658 36440 -1 1932
1934 0 617491 168684 36480 -1 1933
1935 0 614725 169577 33320 -1 1897
1936 0 613481 170283 33440 -1 1935
1937 0 612953 170889 33440 -1 1936
1938 0 613001 171107 33640 -1 1937
1939 0 613001.8 171124.6 33680 -1 1938
1940 0 613005 171195 33840 -1 1939
1941 0 612041 171931 33280 -1 1937
1942 0 611149 172825 33440 -1 1941
1943 0 610609 173675 33440 -1 1942
1944 0 610329 173965 33560 -1 1943
1945 0 609021 174831 33680 -1 1944
1946 0 609269 175871 33680 -1 1945
1947 0 609473 176401 33680 -1 1946
1948 0 609509 176783 33760 -1 1947
1949 0 609473 176795 33960 -1 1948
1950 0 609225 177283 34080 -1 1949
1951 0 609193 177433 34200 -1 1950
1952 0 609053 177605 34320 -1 1951
1953 0 609005 177749 34520 -1 1952
1954 0 608975 177839 34640 -1 1953
1955 0 608945 177929 34760 -1 1954
1956 0 608793 178121 34920 -1 1955
1957 0 608637 178413 35080 -1 1956
1958 0 608585 178499 35160 -1 1957
1959 0 608509 178763 35240 -1 1958
1960 0 608481 178835 35320 -1 1959
1961 0 608417 179129 35280 -1 1960
1962 0 608337 179321 35240 -1 1961
1963 0 607741 179825 35240 -1 1962
1964 0 607509 179737 35160 -1 1963
1965 0 607305 179915 35080 -1 1964
1966 0 607141 179971 34960 -1 1965
1967 0 607017 179971 34840 -1 1966
1968 0 606945 180207 34640 -1 1967
1969 0 605729 180103 34640 -1 1968
1970 0 604737 180619 34640 -1 1969
1971 0 604561 180739 34840 -1 1970
1972 0 604413 180819 35040 -1 1971
1973 0 604385 180825.67 35120 -1 1972
1974 0 604329 180839 35280 -1 1973
1975 0 603973.8 181008.6 35440 -1 1974
1976 0 603885 181051 35480 -1 1975
1977 0 603657 181153 35680 -1 1976
1978 0 603585 181135.33 35720 -1 1977
1979 0 603645 181250 36120 -1 1978
1980 0 603620.2 181245.2 36160 -1 1979
1981 0 603521 181226 36320 -1 1980
1982 0 603509 181266 36360 -1 1981
1983 0 603441 181100 35800 -1 1978
1984 0 603317 181045 35880 -1 1983
1985 0 603029 180830 35920 -1 1984
1986 0 602741 180615 35960 -1 1985
1987 0 602329 180523 36040 -1 1986
1988 0 602129 180511 36080 -1 1987
1989 0 601669 180465 36240 -1 1988
1990 0 601669 180357 36280 -1 1989
1991 0 601369 180319 36440 -1 1990
1992 0 601049 180359 36520 -1 1991
1993 0 600845 180515 36600 -1 1992
1994 0 600681 180661 36680 -1 1993
1995 0 600417 180753 36800 -1 1994
1996 0 600305 180769 37000 -1 1995
1997 0 600225 180663 37040 -1 1996
1998 0 600053 180479 37080 -1 1997
1999 0 600013 180305 37120 -1 1998
2000 0 600013 180127 37160 -1 1999
2001 0 599925 180113 37040 -1 2000
2002 0 599505 179909 36920 -1 2001
2003 0 599309 179741 36840 -1 2002
2004 0 599149 179719 36800 -1 2003
2005 0 598429 179893 36800 -1 2004
2006 0 597477 179047 36800 -1 2005
2007 0 597341 179041 37000 -1 2006
2008 0 597017 178925 37120 -1 2007
2009 0 596497 178935 37120 -1 2008
2010 0 595813 178921 37040 -1 2009
2011 0 595389 178531 37040 -1 2010
2012 0 595427.4 178137.4 37200 -1 2011
2013 0 595437 178039 37240 -1 2012
2014 0 595061 177701 37280 -1 2013
2015 0 594957 177299 37320 -1 2014
2016 0 594837 176941 37480 -1 2015
2017 0 594753 177029 37720 -1 2016
2018 0 594709.8 177031.4 37760 -1 2017
2019 0 594537 177041 37920 -1 2018
2020 0 594457 177014.33 37960 -1 2019
2021 0 594297 176961 38040 -1 2020
2022 0 593873 177023 38120 -1 2021
2023 0 593289 176967 38200 -1 2022
2024 0 593120 176969.5 38240 -1 2023
2025 0 592613 176977 38360 -1 2024
2026 0 591677 176615 38360 -1 2025
2027 0 591129 176709 38440 -1 2026
2028 0 590365 175869 38440 -1 2027
2029 0 589685 175639 38440 -1 2028
2030 0 589629 175635.5 38480 -1 2029
2031 0 589461 175625 38600 -1 2030
2032 0 589315 175565 38680 -1 2031
2033 0 589169 175505 38760 -1 2032
2034 0 588637 175117 38840 -1 2033
2035 0 587893 174791 38840 -1 2034
2036 0 587869 174641 38720 -1 2035
2037 0 587861 174585 38560 -1 2036
2038 0 587605 174289 38440 -1 2037
2039 0 587393 173955 38520 -1 2038
2040 0 587301 173889 38640 -1 2039
2041 0 587293 173833 38760 -1 2040
2042 0 587245 173673 38880 -1 2041
2043 0 587113 173713 38960 -1 2042
2044 0 586957 173617 39080 -1 2043
2045 0 586821 173533 39200 -1 2044
2046 0 586673 173471 39320 -1 2045
2047 0 586541 173423 39440 -1 2046
2048 0 586401 173415 39600 -1 2047
2049 0 585949 173263 39720 -1 2048
2050 0 585709 173185 39840 -1 2049
2051 0 585497 173037 39920 -1 2050
2052 0 585313 172983 39960 -1 2051
2053 0 585125 172915 40080 -1 2052
2054 0 585065 172793 40160 -1 2053
2055 0 585029 172771 40280 -1 2054
2056 0 585033 172729 40320 -1 2055
2057 0 584897 172639 40400 -1 2056
2058 0 584765 172359 40480 -1 2057
2059 0 584569 172365 40600 -1 2058
2060 0 584353 172369 40680 -1 2059
2061 0 584245 172371 40720 -1 2060
2062 0 584013 172375 40920 -1 2061
2063 0 583745 172399 41080 -1 2062
2064 0 583569 172299 41200 -1 2063
2065 0 583225 172265 41320 -1 2064
2066 0 583117 172265 41440 -1 2065
2067 0 583062.5 172264 41480 -1 2066
2068 0 583008.2 172262.6 41520 -1 2067
2069 0 582845 172259 41640 -1 2068
2070 0 582673 172227 41840 -1 2069
2071 0 582385 172147 42000 -1 2070
2072 0 582185 171969 42040 -1 2071
2073 0 582141 171979 42160 -1 2072
2074 0 581769 171793 42160 -1 2073
2075 0 581761 171679 42360 -1 2074
2076 0 581453 171691 42520 -1 2075
2077 0 580913 171309 42600 -1 2076
2078 0 580157 171359 42760 -1 2077
2079 0 579893 171439 42920 -1 2078
2080 0 579601 171473 43120 -1 2079
2081 0 579549.8 171509 43200 -1 2080
2082 0 579524.3 171527 43240 -1 2081
2083 0 579473 171563 43320 -1 2082
2084 0 579325 171723 43520 -1 2083
2085 0 579260 171759 43560 -1 2084
2086 0 579130 171831 43640 -1 2085
2087 0 579065 171867 43680 -1 2086
2088 0 578957 171943 43840 -1 2087
2089 0 578761 172011 44080 -1 2088
2090 0 578553 171987 44280 -1 2089
2091 0 578397 171975 44440 -1 2090
2092 0 578313 171979 44680 -1 2091
2093 0 578001 172003 44880 -1 2092
2094 0 577994.6 171963 45040 -1 2093
2095 0 577993 171953 45080 -1 2094
2096 0 577805 171795 45280 -1 2095
2097 0 577353 171863 45520 -1 2096
2098 0 576245 171841 45680 -1 2097
2099 0 576205 171839 45720 -1 2098
2100 0 576165 171837 45760 -1 2099
2101 0 576125 171835 45800 -1 2100
2102 0 576058 171824 45840 -1 2101
2103 0 575991 171813 45880 -1 2102
2104 0 575857 171791 45960 -1 2103
2105 0 574689 172153 46000 -1 2104
2106 0 574133 172659 45800 -1 2105
2107 0 574043 172770 45840 -1 2106
2108 0 573953 172881 45880 -1 2107
2109 0 573949 172833 46000 -1 2108
2110 0 573949 172751 46120 -1 2109
2111 0 573933 172563 46320 -1 2110
2112 0 573855 172561 46400 -1 2111
2113 0 573777 172559 46480 -1 2112
2114 0 573033 172579 46640 -1 2113
2115 0 572409 172853 46640 -1 2114
2116 0 571981 172683 46760 -1 2115
2117 0 571941 172729 46880 -1 2116
2118 0 571781 172681 47000 -1 2117
2119 0 571756 172663 47040 -1 2118
2120 0 571681 172609 47160 -1 2119
2121 0 571641 172585 47320 -1 2120
2122 0 571561 172557 47480 -1 2121
2123 0 571269 172473 47600 -1 2122
2124 0 571201 172389 47680 -1 2123
2125 0 571117 172435 47720 -1 2124
2126 0 571121 172427 47840 -1 2125
2127 0 571001 172339 47960 -1 2126
2128 0 570777 172347 48040 -1 2127
2129 0 570713 172565 48160 -1 2128
2130 0 570617 172645 48280 -1 2129
2131 0 570293 172721 48440 -1 2130
2132 0 569885 172901 48600 -1 2131
2133 0 569605 173167 48680 -1 2132
2134 0 568949 173473 48840 -1 2133
2135 0 568940.3 173483 48880 -1 2134
2136 0 568922.6 173503 48960 -1 2135
2137 0 568905 173523 49040 -1 2136
2138 0 568847.4 173566.2 49160 -1 2137
2139 0 568809 173595 49240 -1 2138
2140 0 567749 173443 49360 -1 2139
2141 0 566446 173506 49360 -1 2140
2142 0 565961 173351 49480 -1 2141
2143 0 565805 173219 49600 -1 2142
2144 0 565869 173227 49720 -1 2143
2145 0 565783.7 173105.67 49800 -1 2144
2146 0 565741 173045 49840 -1 2145
2147 0 565695.7 172987.67 49920 -1 2146
2148 0 565673 172959 49960 -1 2147
2149 0 565641 172913.67 50000 -1 2148
2150 0 565577 172823 50080 -1 2149
2151 0 565429 172655 50200 -1 2150
2152 0 565209 172443 50360 -1 2151
2153 0 564885 172157 50480 -1 2152
2154 0 564577 172099 50640 -1 2153
2155 0 564473 171987 50760 -1 2154
2156 0 564477 171945 50840 -1 2155
2157 0 564425 172047 50880 -1 2156
2158 0 564553 172041 50920 -1 2157
2159 0 564177 172037 50960 -1 2158
2160 0 563777 171701 51040 -1 2159
2161 0 563689 171679 51160 -1 2160
2162 0 563669 171555 51320 -1 2161
2163 0 562689 171317 51440 -1 2162
2164 0 562045 170926 51480 -1 2163
2165 0 561389 170679 51520 -1 2164
2166 0 560889 170408 51640 -1 2165
2167 0 560737 170349 51680 -1 2166
2168 0 559713 170421 51680 -1 2167
2169 0 559217 170229 51680 -1 2168
2170 0 559113 169945 51680 -1 2169
2171 0 559129 169163 51800 -1 2170
2172 0 559138 169376 52080 -1 2171
2173 0 559074 169340 52160 -1 2172
2174 0 559097 169162.2 51720 -1 2171
2175 0 559049 169161 51600 -1 2174
2176 0 558961 169189 51400 -1 2175
2177 0 558890 169206 51320 -1 2176
2178 0 558541.8 169144.2 51240 -1 2177
2179 0 558437 169133 51200 -1 2178
2180 0 557993 169103 51080 -1 2179
2181 0 557693 169085 50960 -1 2180
2182 0 557571.7 169076.33 50880 -1 2181
2183 0 557369 168925 50840 -1 2182
2184 0 557257 168989 50720 -1 2183
2185 0 556773 168845 50560 -1 2184
2186 0 556337 168707 50480 -1 2185
2187 0 556198.3 168684.33 50400 -1 2186
2188 0 556129 168673 50360 -1 2187
2189 0 556061 168593 50240 -1 2188
2190 0 555941 168557 50080 -1 2189
2191 0 555697 168453 49960 -1 2190
2192 0 555243 168299 49920 -1 2191
2193 0 554717 168237 49880 -1 2192
2194 0 554595 168197 49680 -1 2193
2195 0 554525 168179 49600 -1 2194
2196 0 554453 168075 49320 -1 2195
2197 0 554407 168043 49280 -1 2196
2198 0 554269 167947 49160 -1 2197
2199 0 554105 167793 49120 -1 2198
2200 0 554293 167825 49080 -1 2199
2201 0 553965 167721 49040 -1 2200
2202 0 553265 167483 48960 -1 2201
2203 0 553013 167373 48840 -1 2202
2204 0 552901 167317 48720 -1 2203
2205 0 553181 167099 48640 -1 2204
2206 0 553077 167053 48600 -1 2205
2207 0 552173 166497 48480 -1 2206
2208 0 551969 166375.33 48440 -1 2207
2209 0 550949 165767 48240 -1 2208
2210 0 550841 165489 48200 -1 2209
2211 0 550825 165691 48160 -1 2210
2212 0 550813 165735 48120 -1 2211
2213 0 550785 165723 48040 -1 2212
2214 0 550629 165661 48000 -1 2213
2215 0 550337 165637 47960 -1 2214
2216 0 550617 165689 47920 -1 2215
2217 0 550621 165683 47880 -1 2216
2218 0 550573 165639 47800 -1 2217
2219 0 550161 165583 47720 -1 2218
2220 0 550017 165543 47640 -1 2219
2221 0 549910.3 165503 47520 -1 2220
2222 0 549885 165493 47480 -1 2221
2223 0 549862.3 165429 47440 -1 2222
2224 0 549817 165301 47360 -1 2223
2225 0 549529 165045 47240 -1 2224
2226 0 549433 164981 47160 -1 2225
2227 0 549346 164945 47120 -1 2226
2228 0 549317 165003 47080 -1 2227
2229 0 549245 164863 47040 -1 2228
2230 0 549169 164795 46960 -1 2229
2231 0 549073 164711 46840 -1 2230
2232 0 548953 164579 46760 -1 2231
2233 0 548845 164483 46640 -1 2232
2234 0 548805 164467 46520 -1 2233
2235 0 548285 163987 46360 -1 2234
2236 0 547693 163929 46280 -1 2235
2237 0 547369 164009 46240 -1 2236
2238 0 547089 163941 46200 -1 2237
2239 0 545681 162785 46080 -1 2238
2240 0 544517 162305 46080 -1 2239
2241 0 544413 161479 46040 -1 2240
2242 0 544329 161297 45920 -1 2241
2243 0 544273 161333 45880 -1 2242
2244 0 544261 161245 45840 -1 2243
2245 0 544121 161099 45760 -1 2244
2246 0 543945 161063 45680 -1 2245
2247 0 543409 160911 45600 -1 2246
2248 0 543177 160629 45680 -1 2247
2249 0 543159.7 160564.33 45720 -1 2248
2250 0 542581 160037 45800 -1 2249
2251 0 542165 159883 45680 -1 2250
2252 0 542086.3 159852.33 45640 -1 2251
2253 0 541929 159791 45560 -1 2252
2254 0 541845 159747 45360 -1 2253
2255 0 541413 159273 45360 -1 2254
2256 0 541277 159287.67 45440 -1 2255
2257 0 541209 159295 45480 -1 2256
2258 0 541209 159239 45600 -1 2257
2259 0 541129 159165 45760 -1 2258
2260 0 541101 159133 45840 -1 2259
2261 0 540549 158879 45920 -1 2260
2262 0 540601 158905 46080 -1 2261
2263 0 540617 159061 46320 -1 2262
2264 0 540537 158969 46520 -1 2263
2265 0 540538.6 158957.8 46600 -1 2264
2266 0 540541 158941 46720 -1 2265
2267 0 540558.6 158937.8 46800 -1 2266
2268 0 540576.3 158934.67 46880 -1 2267
2269 0 540585 158933 46920 -1 2268
2270 0 540469 158825 47000 -1 2269
2271 0 540409 158845 47040 -1 2270
2272 0 540353 158797 47080 -1 2271
2273 0 540325 158809 47160 -1 2272
2274 0 540305 158845 47240 -1 2273
2275 0 540293 158869 47360 -1 2274
2276 0 540289 158905 47440 -1 2275
2277 0 540233 158871 47480 -1 2276
2278 0 540185 158851 47520 -1 2277
2279 0 540189 158875 47560 -1 2278
2280 0 540177 158859 47600 -1 2279
2281 0 540145 158847 47640 -1 2280
2282 0 540161 158855 47680 -1 2281
2283 0 540173 158883 47720 -1 2282
2284 0 540225 158887 47760 -1 2283
2285 0 540245 158895 47800 -1 2284
2286 0 540257 158947 47840 -1 2285
2287 0 540105 159059 47920 -1 2286
2288 0 539925 159081 47960 -1 2287
2289 0 539989 159193 48000 -1 2288
2290 0 540157 159239 48120 -1 2289
2291 0 540109 159059 48160 -1 2290
2292 0 539873 157839 48200 -1 2291
2293 0 540197 159169 48240 -1 2292
2294 0 540202.3 159326.33 48320 -1 2293
2295 0 540205 159405 48360 -1 2294
2296 0 540134.6 159440.2 48440 -1 2295
2297 0 540029 159493 48560 -1 2296
2298 0 540393 159435 48640 -1 2297
2299 0 540301 159417 48680 -1 2298
2300 0 539777 159597 48720 -1 2299
2301 0 539701 159653 48760 -1 2300
2302 0 539617 159741 48880 -1 2301
2303 0 539605 159771.67 48920 -1 2302
2304 0 539581 159833 49000 -1 2303
2305 0 539597 159889 49120 -1 2304
2306 0 539553 159957 49200 -1 2305
2307 0 539641 159959 49240 -1 2306
2308 0 539653 159979 49280 -1 2307
2309 0 539677 159995 49320 -1 2308
2310 0 539717 160007 49400 -1 2309
2311 0 539757 160015 49480 -1 2310
2312 0 539729 160099 49560 -1 2311
2313 0 539801 160143 49640 -1 2312
2314 0 539845 160095 49720 -1 2313
2315 0 539825 160035 49800 -1 2314
2316 0 539761 160063 49880 -1 2315
2317 0 539741 160035 49960 -1 2316
2318 0 539749 160011 50040 -1 2317
2319 0 539725 159975 50160 -1 2318
2320 0 539693 159993 50240 -1 2319
2321 0 539697 159971 50360 -1 2320
2322 0 539717 159897 50440 -1 2321
2323 0 539869 159885 50600 -1 2322
2324 0 539845 159829 50640 -1 2323
2325 0 539893 159835 50760 -1 2324
2326 0 539865 159777 50840 -1 2325
2327 0 539965 159997 50880 -1 2326
2328 0 539961 160025 50920 -1 2327
2329 0 539941 160049 51000 -1 2328
2330 0 539945 160111 51040 -1 2329
2331 0 539957 160107 51080 -1 2330
2332 0 539969 160109 51120 -1 2331
2333 0 539973 160105 51160 -1 2332
2334 0 539997 160125 51200 -1 2333
2335 0 539981 160145 51240 -1 2334
2336 0 539941 160177 51280 -1 2335
2337 0 539977 160219 51320 -1 2336
2338 0 539981 160243 51360 -1 2337
2339 0 539973 160215 51400 -1 2338
2340 0 539973 160159 51440 -1 2339
2341 0 539973 160023 51480 -1 2340
2342 0 539905 159997 51520 -1 2341
2343 0 539857 160009 51560 -1 2342
2344 0 539853 159985 51600 -1 2343
2345 0 539789 159991 51640 -1 2344
2346 0 539785 160027 51680 -1 2345
2347 0 539793 160043 51720 -1 2346
2348 0 540317 158601 45840 -1 2261
2349 0 539629 158549 45840 -1 2348
2350 0 539505 158449 45880 -1 2349
2351 0 539397 158517 45920 -1 2350
2352 0 539329 158547 46000 -1 2351
2353 0 539269 158559 46120 -1 2352
2354 0 539177 158683 46280 -1 2353
2355 0 539153 158767 46400 -1 2354
2356 0 539091.7 158761.67 46480 -1 2355
2357 0 539061 158759 46520 -1 2356
2358 0 538665 159411 46600 -1 2357
2359 0 538362 159595 46680 -1 2358
2360 0 538174.3 159528.56 46880 -1 2359
2361 0 538118 159591 46960 -1 2360
2362 0 538089 159589 47000 -1 2361
2363 0 538060 159587 47040 -1 2362
2364 0 538002 159583 47120 -1 2363
2365 0 537970 159615 47200 -1 2364
2366 0 537924 159660 47240 -1 2365
2367 0 537878 159705 47280 -1 2366
2368 0 537590 159741 47360 -1 2367
2369 0 537566 159743 47400 -1 2368
2370 0 537386 159743 47480 -1 2369
2371 0 537298 159743 47520 -1 2370
2372 0 537094 159755 47600 -1 2371
2373 0 536974 159739 47720 -1 2372
2374 0 536834 159843 47800 -1 2373
2375 0 536774 159919 47920 -1 2374
2376 0 536642 159931 48000 -1 2375
2377 0 536702 160007 48080 -1 2376
2378 0 536686 160017 48120 -1 2377
2379 0 536630 159873 48160 -1 2378
2380 0 536210 158539 48200 -1 2379
2381 0 536626 160059 48240 -1 2380
2382 0 536642 160225 48280 -1 2381
2383 0 536602 160257 48360 -1 2382
2384 0 536582 160273 48400 -1 2383
2385 0 536390 160373 48520 -1 2384
2386 0 536410 160379 48560 -1 2385
2387 0 536474 160433 48600 -1 2386
2388 0 536906 160347 48640 -1 2387
2389 0 536950 160375 48680 -1 2388
2390 0 536298 160481 48720 -1 2389
2391 0 536258 160609 48760 -1 2390
2392 0 536230 160645 48840 -1 2391
2393 0 536210 160861 48960 -1 2392
2394 0 535962 161455 49000 -1 2393
2395 0 535912 161561 49040 -1 2394
2396 0 535862 161667 49080 -1 2395
2397 0 535861.25 161670.75 49120 -1 2396
2398 0 535860.3 161674.67 49160 -1 2397
2399 0 535859.3 161681.67 49240 -1 2398
2400 0 535858.5 161685.5 49280 -1 2399
2401 0 535858 161689 49320 -1 2400
2402 0 535478 162219 49320 -1 2401
2403 0 535470 162229 49360 -1 2402
2404 0 535454 162269 49400 -1 2403
2405 0 535470 162295 49440 -1 2404
2406 0 535550 162475 49480 -1 2405
2407 0 535622 162659 49520 -1 2406
2408 0 535638 162679 49440 -1 2407
2409 0 535602 162723 49400 -1 2408
2410 0 535578 162687 49360 -1 2409
2411 0 535798 161487 49480 -1 2401
2412 0 535634 161359 49600 -1 2411
2413 0 535522 161173 49640 -1 2412
2414 0 535358 161027 49680 -1 2413
2415 0 535178 160845 49720 -1 2414
2416 0 534234 160361 49840 -1 2415
2417 1 534275 160319.5 50040 -1 2416
2418 0 534229.7 160230 50080 -1 2417
2419 0 534184.5 160140 50120 -1 2418
2420 0 534139 160050 50160 -1 2419
2421 0 534043 160014 50280 -1 2420
2422 0 533931 159982 50400 -1 2421
2423 0 533859 159938 50520 -1 2422
2424 0 533335 159752 50560 -1 2423
2425 0 533303 159682 50680 -1 2424
2426 0 533255 159668 50720 -1 2425
2427 0 533187 159636 50800 -1 2426
2428 0 533143 159590 50840 -1 2427
2429 0 534315 159960 50560 -1 2423
2430 0 534359 159992 50640 -1 2429
2431 0 541798.3 159571.22 45080 -1 2254
2432 0 541785 159521 45000 -1 2431
2433 0 541869 159453 44760 -1 2432
2434 0 542637 160179 46000 -1 2250
2435 0 542749 160251 46120 -1 2434
2436 0 544535.7 162321 46000 -1 2240
2437 0 544553 162321 45960 -1 2436
2438 0 544485 162259 46160 -1 2240
2439 0 545601 162775 46000 -1 2239
2440 0 545605 162759 45960 -1 2439
2441 0 545605 162759 45920 -1 2440
2442 0 545457 162775 45880 -1 2441
2443 0 545329 163219 46000 -1 2239
2444 0 545313 163245 45920 -1 2443
2445 0 545217 163337 45880 -1 2444
2446 0 545765 162847 46400 -1 2239
2447 0 547097 163883 46120 -1 2238
2448 0 548693 164309 46280 -1 2234
2449 0 548737 164261 46120 -1 2448
2450 0 548777 164233 46040 -1 2449
2451 0 548797 164219 46000 -1 2450
2452 0 550685 165801 48240 -1 2209
2453 0 550757 165857 48320 -1 2452
2454 0 552033 166419 48600 -1 2208
2455 0 551833 166583 48720 -1 2454
2456 0 551697 166575 48760 -1 2455
2457 0 551540.2 166645.4 48920 -1 2456
2458 0 551501 166663 48960 -1 2457
2459 0 551473 166691 49040 -1 2458
2460 0 551274 166583 49080 -1 2459
2461 0 551501 166667 49120 -1 2460
2462 0 551509 166659 49160 -1 2461
2463 0 551502 166637 49200 -1 2462
2464 0 551481 166571 49320 -1 2463
2465 0 551304.3 166451 49520 -1 2464
2466 0 558601 169323 51080 -1 2178
2467 0 558613 169348.33 51040 -1 2466
2468 0 558637 169399 50960 -1 2467
2469 0 558772 169510 50920 -1 2468
2470 0 558789 169647 50880 -1 2469
2471 0 558769 169663 50800 -1 2470
2472 0 558781 169771 50680 -1 2471
2473 0 558733 169775 50560 -1 2472
2474 0 558743.7 169884.33 50480 -1 2473
2475 0 558749 169939 50440 -1 2474
2476 0 558713 169991 50360 -1 2475
2477 0 558797 170021 50280 -1 2476
2478 0 558829 170040 50240 -1 2477
2479 0 558843 170058 50200 -1 2478
2480 0 558849 170162 50160 -1 2479
2481 0 558849 170192 50080 -1 2480
2482 0 558865 170194 50040 -1 2481
2483 0 559861 170705 51600 -1 2168
2484 0 559917 170825 51520 -1 2483
2485 0 559825 170463 51600 -1 2168
2486 0 559701 170437 51520 -1 2485
2487 0 559709 170397 51480 -1 2486
2488 0 560793 170354 51760 -1 2166
2489 0 560521 170246 51840 -1 2488
2490 0 560337 170294 51920 -1 2489
2491 0 560345 170298 52000 -1 2490
2492 0 560353 170306 52040 -1 2491
2493 0 563729 171581 51440 -1 2162
2494 0 563769 171605 51480 -1 2493
2495 0 563829 171569 51680 -1 2494
2496 0 563889 171549 51920 -1 2495
2497 0 563965 171495 52040 -1 2496
2498 0 563949 171483 52080 -1 2497
2499 0 563933 171471 52120 -1 2498
2500 0 573011.5 172634.5 46600 -1 2114
2501 0 572990.3 172690.33 46560 -1 2500
2502 0 574395 172540 45600 -1 2107
2503 0 574459 172484 45400 -1 2502
2504 0 574507 172426 45320 -1 2503
2505 0 574683 172370 45720 -1 2105
2506 0 574853 172345 45680 -1 2505
2507 0 575023 172320 45640 -1 2506
2508 0 575079 172228 45600 -1 2507
2509 0 575593 171553 46280 -1 2104
2510 0 575709 171459 46360 -1 2509
2511 0 575597 171427 46600 -1 2510
2512 0 578022.6 172345 45040 -1 2094
2513 0 577818.6 172713 45040 -1 2512
2514 0 577823 172675 44960 -1 2513
2515 0 577803 172703 44840 -1 2514
2516 0 577795 172689 44720 -1 2515
2517 0 577779 172691 45120 -1 2513
2518 0 577747 172717 45160 -1 2517
2519 0 577759 172737 45280 -1 2518
2520 0 577695 172717 45320 -1 2519
2521 0 577687 172737 45360 -1 2520
2522 0 577627 172803 45480 -1 2521
2523 0 577539 172851 45560 -1 2522
2524 0 584850 172150 40680 -1 2060
2525 0 584618 171762 40680 -1 2524
2526 0 584614 171768 40720 -1 2525
2527 0 587825.8 174729.4 38920 -1 2035
2528 0 587725 174637 39040 -1 2527
2529 0 587550 174655 39080 -1 2528
2530 0 587502 174651 39160 -1 2529
2531 0 589925 175609.5 38280 -1 2029
2532 0 589841 175533.5 38240 -1 2531
2533 0 591385 176747 38600 -1 2027
2534 0 591281 176801 38680 -1 2533
2535 0 591365 176835 38840 -1 2534
2536 0 591413 176783 38880 -1 2535
2537 0 593804 176944 38240 -1 2022
2538 0 593776 176940 38360 -1 2537
2539 0 595815.4 178595.4 37200 -1 2012
2540 0 595859.4 178175.4 37320 -1 2539
2541 0 595927.4 178119.4 37360 -1 2540
2542 0 598138 179825.5 36920 -1 2005
2543 0 598041 179803 36960 -1 2542
2544 0 598073 179867 37000 -1 2543
2545 0 598133 179849 37080 -1 2544
2546 0 598285 179813 37160 -1 2545
2547 0 599633 179245 36600 -1 2003
2548 0 600013 179413 36600 -1 2547
2549 0 600105 179325 36560 -1 2548
2550 0 600189 179181 36520 -1 2549
2551 0 600177 180295 37160 -1 1999
2552 0 600325 180143 37240 -1 2551
2553 0 600513 179983 37360 -1 2552
2554 0 600581 179873 37400 -1 2553
2555 0 600641 179831 37440 -1 2554
2556 0 600673 179823 37520 -1 2555
2557 0 604718 180583 34560 -1 1970
2558 0 607029 180095 34560 -1 1968
2559 0 606933 180043 34480 -1 2558
2560 0 609581 176451 34080 -1 1947
2561 0 609645 176475 34160 -1 2560
2562 0 609201 175777 33520 -1 1946
2563 0 609109 175797 33480 -1 2562
2564 0 609193 175193 33000 -1 1945
2565 0 609177 175135 32880 -1 2564
2566 0 608701 174949 33600 -1 1945
2567 0 608193 174977 33480 -1 2566
2568 0 608081 174913 33400 -1 2567
2569 0 607697 175065 33320 -1 2568
2570 0 607565 175145 33280 -1 2569
2571 0 606717 175601 33200 -1 2570
2572 0 606473 175887 33080 -1 2571
2573 0 606449 175969 33000 -1 2572
2574 0 606293 175971 32880 -1 2573
2575 0 606226.3 176087 32800 -1 2574
2576 0 606126.25 176261 32680 -1 2575
2577 0 606093 176319 32640 -1 2576
2578 0 605913 176367 32560 -1 2577
2579 0 605733 176415 32480 -1 2578
2580 0 605085 176595 32280 -1 2579
2581 0 604737 176737 32360 -1 2580
2582 0 604457 176837 32440 -1 2581
2583 0 603861 176953 32520 -1 2582
2584 0 602721 176789 32600 -1 2583
2585 0 602289 176603 32720 -1 2584
2586 0 601621 176609 32840 -1 2585
2587 0 601137 176799 32840 -1 2586
2588 0 600997 176865 32720 -1 2587
2589 0 600809 176937 32600 -1 2588
2590 0 600365 176971 32560 -1 2589
2591 0 599693 176867 32480 -1 2590
2592 0 599197 176959 32680 -1 2591
2593 0 598949 176979 32760 -1 2592
2594 0 598597 176811 32840 -1 2593
2595 0 598345 176697 33000 -1 2594
2596 0 598221 176637 33160 -1 2595
2597 0 597953 176557 33320 -1 2596
2598 0 597957 176559 33360 -1 2597
2599 0 597929 176593 33480 -1 2598
2600 0 597953 176605 33600 -1 2599
2601 0 597677 176675 33600 -1 2600
2602 0 597409 176663 33600 -1 2601
2603 0 597017 176663 33640 -1 2602
2604 0 596993 176901 33680 -1 2603
2605 0 596785 177137 33760 -1 2604
2606 0 596621 177347 33720 -1 2605
2607 0 596621 177403 33680 -1 2606
2608 0 596389 177443 33680 -1 2607
2609 0 596321 177503 33600 -1 2608
2610 0 596237 177565 33520 -1 2609
2611 0 595717 177927 33480 -1 2610
2612 0 595197 178033 33440 -1 2611
2613 0 594925 178131 33160 -1 2612
2614 0 594871.7 178149 33120 -1 2613
2615 0 594765 178185 33040 -1 2614
2616 0 594125 178743 33040 -1 2615
2617 0 594035 178784 33000 -1 2616
2618 0 593945 178825 32960 -1 2617
2619 0 593717 178945 32920 -1 2618
2620 0 593145 179113 32920 -1 2619
2621 0 593045 179343 32920 -1 2620
2622 0 592865 179467 32920 -1 2621
2623 0 592721 179743 32920 -1 2622
2624 0 592587.7 179783.67 32960 -1 2623
2625 0 592321 179865 33040 -1 2624
2626 0 591941 180015 32920 -1 2625
2627 0 591665 180087 32840 -1 2626
2628 0 591129 180265 32760 -1 2627
2629 0 590841 180265 32680 -1 2628
2630 0 590053 180252 32640 -1 2629
2631 0 589265 180239 32600 -1 2630
2632 0 588941 180228 32640 -1 2631
2633 0 588617 180217 32680 -1 2632
2634 0 587957 180394 32680 -1 2633
2635 0 587441 180207 32560 -1 2634
2636 0 587369 180221 32360 -1 2635
2637 0 587185 180095.33 32320 -1 2636
2638 0 586481 180021 32200 -1 2637
2639 0 585641 179863 32080 -1 2638
2640 0 584645 180071 32080 -1 2639
2641 0 584002.3 180027 32160 -1 2640
2642 0 584122.3 179973 32240 -1 2641
2643 0 584194.3 180001 32400 -1 2642
2644 0 583634 180027 32200 -1 2641
2645 0 582857 179561 32200 -1 2644
2646 0 582249 179375 32200 -1 2645
2647 0 582325 179475 32520 -1 2646
2648 0 582337 179477.67 32560 -1 2647
2649 0 582361 179483 32640 -1 2648
2650 0 582213 179439 32160 -1 2646
2651 0 582205 179433 32040 -1 2650
2652 0 582201 179493 31840 -1 2651
2653 0 581993 179333 31680 -1 2652
2654 0 581193 179183 31600 -1 2653
2655 0 580913 179274.33 31560 -1 2654
2656 0 580633 179365.5 31520 -1 2655
2657 0 580353 179457 31480 -1 2656
2658 0 580290 179475.5 31440 -1 2657
2659 0 580101 179531 31320 -1 2658
2660 0 579745 179603 31160 -1 2659
2661 0 579517 179715 31040 -1 2660
2662 0 579461 179739 30960 -1 2661
2663 0 579025 179843 30880 -1 2662
2664 0 578449 179817 30720 -1 2663
2665 0 578389 179742 30640 -1 2664
2666 0 578189 179388 30840 -1 2665
2667 0 578359 179704.5 30600 -1 2665
2668 0 578329 179667 30560 -1 2667
2669 0 578322 179694 30520 -1 2668
2670 0 578308 179748 30440 -1 2669
2671 0 578301 179775 30400 -1 2670
2672 0 578280 179784 30280 -1 2671
2673 0 578273 179787 30240 -1 2672
2674 0 578177 179854.2 30160 -1 2673
2675 0 578033 179955 30040 -1 2674
2676 0 577817 180043 29840 -1 2675
2677 0 577845.8 180017.4 29760 -1 2676
2678 0 577889 179979 29640 -1 2677
2679 0 577896.3 179997 29600 -1 2678
2680 0 577918.2 180051 29480 -1 2679
2681 0 577933 180087 29400 -1 2680
2682 0 577541 180039 29200 -1 2681
2683 0 577475 180003 29120 -1 2682
2684 0 577409 179967 29040 -1 2683
2685 0 577157 179995 28920 -1 2684
2686 0 577149 179985 28880 -1 2685
2687 0 577097 180027 28840 -1 2686
2688 0 576885 179939 28720 -1 2687
2689 0 576713 179959 28600 -1 2688
2690 0 575989 179619 28440 -1 2689
2691 0 575982 179585.5 28400 -1 2690
2692 0 575961 179485 28280 -1 2691
2693 0 575943.4 179485 28240 -1 2692
2694 0 575873 179485 28080 -1 2693
2695 0 575589 179374 28040 -1 2694
2696 0 575305 179263 28000 -1 2695
2697 0 574537 179193 28000 -1 2696
2698 0 573449 179067 28000 -1 2697
2699 0 572817 178793 28160 -1 2698
2700 0 572265 178851 28160 -1 2699
2701 0 571777 178999 28160 -1 2700
2702 0 571599 178944 28240 -1 2701
2703 0 571421 178889 28320 -1 2702
2704 0 571301 178857 28440 -1 2703
2705 0 570805 178801 28480 -1 2704
2706 0 570593 178903 28480 -1 2705
2707 0 570457 178927 28360 -1 2706
2708 0 570329 178899 28240 -1 2707
2709 0 570165 178855 28120 -1 2708
2710 0 569875.7 178824.33 28080 -1 2709
2711 0 569297 178763 28000 -1 2710
2712 0 568861 178789 28200 -1 2711
2713 0 568743 178871 28320 -1 2712
2714 0 568625 178953 28440 -1 2713
2715 0 568349 179045 28640 -1 2714
2716 0 568141 179169 28680 -1 2715
2717 0 567889 179171 28720 -1 2716
2718 0 567577 178955 28800 -1 2717
2719 0 567485 178941 28840 -1 2718
2720 0 567517 178879 28880 -1 2719
2721 0 567001 178701 28920 -1 2720
2722 0 566741 178629 28840 -1 2721
2723 0 565997 178389 28840 -1 2722
2724 0 565777 178355 29040 -1 2723
2725 0 565517 178379 29160 -1 2724
2726 0 564737 178351 29280 -1 2725
2727 0 564509 178405 29520 -1 2726
2728 0 564413 178437 29760 -1 2727
2729 0 564373 178445 29920 -1 2728
2730 0 564353 178449 30000 -1 2729
2731 0 564265 178403 30120 -1 2730
2732 0 564065 178303 30240 -1 2731
2733 0 563929 178203 30320 -1 2732
2734 0 563801 178115 30440 -1 2733
2735 0 563774.3 178093.67 30520 -1 2734
2736 0 563761 178083 30560 -1 2735
2737 0 563718.3 178045.67 30640 -1 2736
2738 0 563697 178027 30680 -1 2737
2739 0 563561 178023 30800 -1 2738
2740 0 563503.4 177953.4 30920 -1 2739
2741 0 563465 177907 31000 -1 2740
2742 0 563414 177895 31120 -1 2741
2743 0 563397 177891 31160 -1 2742
2744 0 562757 177975 31280 -1 2743
2745 0 562533 177999 31280 -1 2744
2746 0 562041 177891 31280 -1 2745
2747 0 561929 177897 31440 -1 2746
2748 0 561897 177886 31480 -1 2747
2749 0 561865 177875 31520 -1 2748
2750 0 561801 177853 31600 -1 2749
2751 0 561461 177631 31600 -1 2750
2752 0 561426.3 177590.33 31640 -1 2751
2753 0 561357 177509 31720 -1 2752
2754 0 561289 177445 31800 -1 2753
2755 0 561057 177321 31920 -1 2754
2756 0 560889 177241 32040 -1 2755
2757 0 560673 177193 32160 -1 2756
2758 0 560693 177221 32280 -1 2757
2759 0 560521 177101 32440 -1 2758
2760 0 560077 177131 32560 -1 2759
2761 0 559669 177095 32680 -1 2760
2762 0 559513 176999 32800 -1 2761
2763 0 559205 176903 32920 -1 2762
2764 0 558953 176895 33080 -1 2763
2765 0 558449 176943 33240 -1 2764
2766 0 558177 176749 33320 -1 2765
2767 0 557225 176399 33440 -1 2766
2768 0 556885 176331 33280 -1 2767
2769 0 556301 176149 33360 -1 2768
2770 0 556213 176113 33440 -1 2769
2771 0 556293 176113 33560 -1 2770
2772 0 555953 176019 33560 -1 2771
2773 0 555929 175983 33600 -1 2772
2774 0 555901 175967 33640 -1 2773
2775 0 555873 175923 33680 -1 2774
2776 0 555869 175943 33720 -1 2775
2777 0 555833 175915 33760 -1 2776
2778 0 555829 175899 33800 -1 2777
2779 0 555793 175823 33840 -1 2778
2780 0 555777 175789 33880 -1 2779
2781 0 555777 175755 33920 -1 2780
2782 0 555733 175699 33960 -1 2781
2783 0 555709 175615 34000 -1 2782
2784 0 555497 175303 34040 -1 2783
2785 0 555481 175269 34240 -1 2784
2786 0 555513 175222.6 34400 -1 2785
2787 0 555521 175211 34440 -1 2786
2788 0 554837 175045 34440 -1 2787
2789 0 554589 174985 34640 -1 2788
2790 0 554497 174941 34760 -1 2789
2791 0 554469 174915 34800 -1 2790
2792 0 554425 174887 34880 -1 2791
2793 0 554201 174849 35000 -1 2792
2794 0 554197 174803 35120 -1 2793
2795 0 554221 174745 35200 -1 2794
2796 0 554193 174799 35240 -1 2795
2797 0 554169 174775 35280 -1 2796
2798 0 554017 174887 35320 -1 2797
2799 0 554101 174735 35360 -1 2798
2800 0 554097 174695 35400 -1 2799
2801 0 554049 174663 35480 -1 2800
2802 0 553997 174651 35560 -1 2801
2803 0 553921 174619 35640 -1 2802
2804 0 553849 174575 35720 -1 2803
2805 0 553741 174515 35800 -1 2804
2806 0 553713 174487 35880 -1 2805
2807 0 553653 174447 36000 -1 2806
2808 0 553205 174295 36080 -1 2807
2809 0 553101 174233 36200 -1 2808
2810 0 552969 174169 36320 -1 2809
2811 0 552693 173927 36400 -1 2810
2812 0 552525 173911 36480 -1 2811
2813 0 552433 173961 36520 -1 2812
2814 0 552385 174033 36560 -1 2813
2815 0 552381 174105 36600 -1 2814
2816 0 552249 174171 36640 -1 2815
2817 0 552289 174261 36680 -1 2816
2818 0 552193 174325 36760 -1 2817
2819 0 552113 174309 36840 -1 2818
2820 0 551985 173993 36920 -1 2819
2821 0 552041 174253 37000 -1 2820
2822 0 552097 174281 37040 -1 2821
2823 0 552037 174227 37120 -1 2822
2824 0 551937 173975 37200 -1 2823
2825 0 551957 173739 37280 -1 2824
2826 0 551913 173695 37320 -1 2825
2827 0 551901 173553 37360 -1 2826
2828 0 551849 173441 37400 -1 2827
2829 0 551709 173361 37480 -1 2828
2830 0 551133 173293 37560 -1 2829
2831 0 551049 173279 37720 -1 2830
2832 0 550944 173303 37840 -1 2831
2833 0 550909 173311 37880 -1 2832
2834 0 550877 173337 37920 -1 2833
2835 0 550733 173427 38040 -1 2834
2836 0 550668 173464 38080 -1 2835
2837 0 550473 173575 38200 -1 2836
2838 0 550453 173547 38320 -1 2837
2839 0 550089 173777 38320 -1 2838
2840 0 549997 174089 38440 -1 2839
2841 0 550005 174239 38520 -1 2840
2842 0 550001 174327 38560 -1 2841
2843 0 549821 174471 38680 -1 2842
2844 0 549437 174901 38720 -1 2843
2845 0 549281 174979 38880 -1 2844
2846 0 549283.7 174963 38960 -1 2845
2847 0 549285 174955 39000 -1 2846
2848 0 549286.5 174947 39040 -1 2847
2849 0 549289 174931 39120 -1 2848
2850 0 548253 175319 39240 -1 2849
2851 0 547597 175973 39240 -1 2850
2852 0 546681 175843 39240 -1 2851
2853 0 546605 175787 39360 -1 2852
2854 0 546569 175747 39480 -1 2853
2855 0 546517 175735 39600 -1 2854
2856 0 546457 175755 39720 -1 2855
2857 0 546389 175739 39800 -1 2856
2858 0 546189 175819 39880 -1 2857
2859 0 546137 175743 40000 -1 2858
2860 0 546141 175749 40040 -1 2859
2861 0 546101 175753 40120 -1 2860
2862 0 546089 175925 40240 -1 2861
2863 0 546109 175973 40320 -1 2862
2864 0 546073 175973 40440 -1 2863
2865 0 546071.7 176003.67 40480 -1 2864
2866 0 546069 176065 40560 -1 2865
2867 0 545829 176183 40560 -1 2866
2868 0 545653 176271 40640 -1 2867
2869 0 545573 176323 40720 -1 2868
2870 0 545537 176293 40760 -1 2869
2871 0 545517 176309 40840 -1 2870
2872 0 545437 176337 40880 -1 2871
2873 0 545197 176485 40920 -1 2872
2874 0 545153 176495 41080 -1 2873
2875 0 544997 176693 41160 -1 2874
2876 0 544981 176773 41240 -1 2875
2877 0 544965 176781 41280 -1 2876
2878 0 544941 176801 41320 -1 2877
2879 0 544903.7 176790.33 41400 -1 2878
2880 0 544885 176785 41440 -1 2879
2881 0 544781 176813 41480 -1 2880
2882 0 544745 176865 41600 -1 2881
2883 0 544689 176897 41760 -1 2882
2884 0 544697 176900 41800 -1 2883
2885 0 544705 176903 41840 -1 2884
2886 0 544437 176891 41840 -1 2885
2887 0 544377 176897 41880 -1 2886
2888 0 544269 176901 41920 -1 2887
2889 0 544213 176917 41960 -1 2888
2890 0 544161 176989 42000 -1 2889
2891 0 543757 177167 42080 -1 2890
2892 0 543713 177205 42240 -1 2891
2893 0 543685 177153 42440 -1 2892
2894 0 543641 177111 42600 -1 2893
2895 0 543561 177091 42720 -1 2894
2896 0 543494.3 177040.33 42880 -1 2895
2897 0 543477.5 177027.5 42920 -1 2896
2898 0 543493 177651 42440 -1 2893
2899 0 543425 177579 42600 -1 2898
2900 0 543357 177611 42680 -1 2899
2901 0 543357 177631 42720 -1 2900
2902 0 543329 177671 42800 -1 2901
2903 0 543293 177707 42880 -1 2902
2904 0 543277 177731 42960 -1 2903
2905 0 543267 177736 43000 -1 2904
2906 0 543263 177742 43040 -1 2905
2907 0 543263 177746 43080 -1 2906
2908 0 543279 177756 43120 -1 2907
2909 0 543285 177756 43160 -1 2908
2910 0 543473 177685 42480 -1 2898
2911 0 543533 177833 42520 -1 2910
2912 0 543613 177951 42560 -1 2911
2913 0 543629 177991 42600 -1 2912
2914 0 543658 178094 42640 -1 2913
2915 0 543593 178135 42680 -1 2914
2916 0 543365 178783 42720 -1 2915
2917 0 543341 178812 42640 -1 2916
2918 0 543317 178841 42560 -1 2917
2919 0 543235 178885 42480 -1 2918
2920 0 543153 178929 42400 -1 2919
2921 0 543005 179021 42240 -1 2920
2922 0 543001 179025 42200 -1 2921
2923 0 542997 179029 42160 -1 2922
2924 0 542989 179037 42080 -1 2923
2925 0 542973 179109 41880 -1 2924
2926 0 542749 179255 41880 -1 2925
2927 0 542701 179279 41800 -1 2926
2928 0 542609 179423 41680 -1 2927
2929 0 542429 180025 41640 -1 2928
2930 0 542261 180203 41520 -1 2929
2931 0 541757 180751 41440 -1 2930
2932 0 541145 181109 41360 -1 2931
2933 0 541139.4 181122.2 41320 -1 2932
2934 0 541128 181148.5 41240 -1 2933
2935 0 541117 181175 41160 -1 2934
2936 0 542325 180139 41680 -1 2929
2937 0 546197 175954.33 40640 -1 2866
2938 0 547693 175955 39440 -1 2851
2939 0 547693 175983 39520 -1 2938
2940 0 547681 175933 39600 -1 2939
2941 0 547729 175931 39680 -1 2940
2942 0 547805 176013 39840 -1 2941
2943 0 555749 175233 34600 -1 2786
2944 0 555701 175178.6 34760 -1 2943
2945 0 555689 175165 34800 -1 2944
2946 0 555697 175133 35040 -1 2945
2947 0 555729 175189 35120 -1 2946
2948 0 556117 174881 35160 -1 2947
2949 0 555709 175237 35200 -1 2948
2950 0 555749 175245 35240 -1 2949
2951 0 555761 175155 35280 -1 2950
2952 0 555689 175111 35360 -1 2951
2953 0 555625 175413 35360 -1 2952
2954 0 555381 175609 35400 -1 2953
2955 0 555369 175623 35440 -1 2954
2956 0 555297 175631 35480 -1 2955
2957 0 555741 175045 35400 -1 2952
2958 0 556367 176106 33640 -1 2771
2959 0 556441 176099 33720 -1 2958
2960 0 557109 176473 33200 -1 2767
2961 0 556989 176401 33120 -1 2960
2962 0 557281 176391 33560 -1 2767
2963 0 563406.2 177890.2 31240 -1 2742
2964 0 563401 177887 31320 -1 2963
2965 0 563369 177844.33 31400 -1 2964
2966 0 563353 177823 31440 -1 2965
2967 0 563353 177783 31560 -1 2966
2968 0 563365 177745 31600 -1 2967
2969 0 563389 177817 31680 -1 2968
2970 0 563361 177713 31760 -1 2969
2971 0 563417 177681 31840 -1 2970
2972 0 563465 177665 31920 -1 2971
2973 0 563313 177666 31920 -1 2972
2974 0 563321 177650 31960 -1 2973
2975 0 563297 177630 32000 -1 2974
2976 0 563309 177610 32040 -1 2975
2977 0 563281 177618 32120 -1 2976
2978 0 563261 177526 32160 -1 2977
2979 0 563253 177486 32200 -1 2978
2980 0 563269 177474 32240 -1 2979
2981 0 563261 177458 32280 -1 2980
2982 0 563277 177426 32320 -1 2981
2983 0 563281 177402 32360 -1 2982
2984 0 563261 177422 32440 -1 2983
2985 0 563277 177410 32480 -1 2984
2986 0 568433 178983 28840 -1 2715
2987 0 569525 178917 27840 -1 2711
2988 0 571567 178950 28080 -1 2702
2989 0 571575 178962 28040 -1 2988
2990 0 572893 178967 28360 -1 2699
2991 0 572713 178971 28480 -1 2990
2992 0 573269 179112 27960 -1 2698
2993 0 574493 179235 28120 -1 2697
2994 0 574501 179215 28200 -1 2993
2995 0 574565 179232 28240 -1 2994
2996 0 574629 179249 28280 -1 2995
2997 0 575749 179447 27840 -1 2695
2998 0 575709 179495 27680 -1 2997
2999 0 575910 179530 28600 -1 2691
3000 0 587909 180368 32720 -1 2634
3001 0 587813 180316 32800 -1 3000
3002 0 590097 180206 32520 -1 2630
3003 0 592669 179887 33200 -1 2623
3004 0 593149 179055 33120 -1 2620
3005 0 593141 178999 33240 -1 3004
3006 0 593137 179003 33320 -1 3005
3007 0 593137 179067 33400 -1 3006
3008 0 593137 179039 33480 -1 3007
3009 0 594913.8 178017.14 33640 -1 2614
3010 0 594917 178007 33680 -1 3009
3011 0 594985 178039 33720 -1 3010
3012 0 594989 178015 33760 -1 3011
3013 0 594969 178045 33840 -1 3012
3014 0 595129 177271 33760 -1 3012
3015 0 599697 176831 32360 -1 2591
3016 0 599685 176851 32320 -1 3015
3017 0 602733 176801 32480 -1 2584
3018 0 606697 175587 33360 -1 2571
3019 0 612217 171937 32960 -1 1941
3020 0 620509 174407 37320 -1 1856
3021 0 620013 174611 37160 -1 3020
3022 0 619921 174625 37120 -1 3021
3023 0 619769 174689 37080 -1 3022
3024 0 619737 174721 37040 -1 3023
3025 0 619705 174729 37000 -1 3024
3026 0 619645 174737 36960 -1 3025
3027 0 619621 174729 36920 -1 3026
3028 0 629944.2 180681.4 55160 -1 1742
3029 0 629984.2 180741.4 55320 -1 3028
3030 0 629896 180779 55440 -1 3029
3031 0 639318 181581 62640 -1 1666
3032 0 639074 181629 62520 -1 3031
3033 0 639066 181621 62480 -1 3032
3034 0 640638 181575 67560 -1 1633
3035 0 640626 181501 67520 -1 3034
3036 0 640590 181465 67480 -1 3035
3037 0 640582 181441 67440 -1 3036
3038 0 640630 181369 67360 -1 3037
3039 0 640702 181305 67320 -1 3038
3040 0 640970 181095 67240 -1 3039
3041 0 641004.7 181075 67200 -1 3040
3042 0 641074 181035 67120 -1 3041
3043 0 641222 180943 66960 -1 3042
3044 0 641260.7 180879 66920 -1 3043
3045 0 641338 180751 66840 -1 3044
3046 0 641402 180629 66760 -1 3045
3047 0 641431.6 180614.2 66680 -1 3046
3048 0 639414 177193 119160 -1 1302
3049 0 639450 177189 119280 -1 3048
3050 0 639458 177009 119400 -1 3049
3051 0 639470 176933 119560 -1 3050
3052 0 639380.4 176718.6 119720 -1 3051
3053 0 639358 176665 119760 -1 3052
3054 0 639342 176535 119840 -1 3053
3055 0 639298 176371 119840 -1 3054
3056 0 639286 176375 119880 -1 3055
3057 0 639166 176307 119880 -1 3056
3058 0 639158 176277 119920 -1 3057
3059 0 639446 177069 119040 -1 3048
3060 0 639402 177037 119000 -1 3059
3061 0 639402 177033 118960 -1 3060
3062 0 639354 177005 118920 -1 3061
3063 0 639250 177013 118880 -1 3062
3064 0 639266 177025 118840 -1 3063
3065 0 641578 138319 193280 -1 128
3066 0 641570 137627 193120 -1 3065
3067 0 641602 137311 192960 -1 3066
3068 0 641574 137255 192800 -1 3067
3069 0 641514 137115 192720 -1 3068
3070 0 641518 136873 192600 -1 3069
3071 0 641482 136657 192400 -1 3070
3072 0 641478 136455 192280 -1 3071
3073 0 641450 136445 192080 -1 3072
3074 0 641518 136301 191880 -1 3073
3075 0 641490 136237 191680 -1 3074
3076 0 641466 136217 191480 -1 3075
3077 0 641526 136205 191320 -1 3076
3078 0 641518 136217 191160 -1 3077
3079 0 641466 136165 191000 -1 3078
3080 0 641530 136129 190840 -1 3079
3081 0 641538 136049 190680 -1 3080
3082 0 641514 135957 190480 -1 3081
3083 0 641498 135897 190280 -1 3082
3084 0 641546 135865 190080 -1 3083
3085 0 641554 135777 189840 -1 3084
3086 0 641550 135713 189600 -1 3085
3087 0 641542 135633 189440 -1 3086
3088 0 641642 135649 189280 -1 3087
3089 0 641782 135587 189160 -1 3088
3090 0 641870 135551 189000 -1 3089
3091 0 641974 135391 188880 -1 3090
3092 0 642046 135317 188760 -1 3091
3093 0 642158 135221 188680 -1 3092
3094 0 642218 135211 188600 -1 3093
3095 0 642338 135163 188480 -1 3094
3096 0 642378 135119 188400 -1 3095
3097 0 642438 135081 188320 -1 3096
3098 0 642446 135029 188200 -1 3097
3099 0 642634 135035 188080 -1 3098
3100 0 642690 134949 188000 -1 3099
3101 0 642730 134757 187880 -1 3100
3102 0 642894 134693 187800 -1 3101
3103 0 642966 134681 187680 -1 3102
3104 0 642994 134691 187600 -1 3103
3105 0 642998 134583 187480 -1 3104
3106 0 643034 134491 187320 -1 3105
3107 0 643118 134527 187200 -1 3106
3108 0 643138 134379 187080 -1 3107
3109 0 643062 134431 186920 -1 3108
3110 0 643070 134431 186800 -1 3109
3111 0 643138 134483 186680 -1 3110
3112 0 643238 134527 186560 -1 3111
3113 0 643286 134567 186440 -1 3112
3114 0 643318 134629 186360 -1 3113
3115 0 643414 134809 186240 -1 3114
3116 0 643502 134873 186120 -1 3115
3117 0 643650 134913 185960 -1 3116
3118 0 643630 134953 185840 -1 3117
3119 0 643814 134867 185760 -1 3118
3120 0 643954 134991 185560 -1 3119
3121 0 644110 135047 185320 -1 3120
3122 0 644326 135027 185120 -1 3121
3123 0 644418 134963 184920 -1 3122
3124 0 644426 134967 184720 -1 3123
3125 0 644586 134953 184640 -1 3124
3126 0 644790 134929 184480 -1 3125
3127 0 644890 134833 184320 -1 3126
3128 0 645030 134735 184200 -1 3127
3129 0 645134 134651 184000 -1 3128
3130 0 645250 134559 183800 -1 3129
3131 0 645194 134487 183640 -1 3130
3132 0 645278 134391 183480 -1 3131
3133 0 645378 134331 183320 -1 3132
3134 0 645426 134359 183200 -1 3133
3135 0 645478 134391 183080 -1 3134
3136 0 645394 134489 183000 -1 3135
3137 0 645562 134433 182920 -1 3136
3138 0 645602 134467 182840 -1 3137
3139 0 645786 134467 182680 -1 3138
3140 0 645830 134459 182560 -1 3139
3141 0 645786 134521 182440 -1 3140
3142 0 646070 134369 182280 -1 3141
3143 0 646162 134281 182120 -1 3142
3144 0 646362 134229 181960 -1 3143
3145 0 646446 134181 181800 -1 3144
3146 0 646626 134115 181680 -1 3145
3147 0 647386 134023 181560 -1 3146
3148 0 647706 133931 181440 -1 3147
3149 0 647950 133777 181320 -1 3148
3150 0 648018 133699 181160 -1 3149
3151 0 648230 133617 181000 -1 3150
3152 0 648474 133483 180800 -1 3151
3153 0 648570 133481 180680 -1 3152
3154 0 648654 133385 180520 -1 3153
3155 0 648770 133345 180480 -1 3154
3156 0 648610 133279 180360 -1 3155
3157 0 648614 133291 180280 -1 3156
3158 0 648554 133263 180160 -1 3157
3159 0 648554 133215 180040 -1 3158
3160 0 648590 133175 179920 -1 3159
3161 0 648586 133131 179800 -1 3160
3162 0 648586 133095 179680 -1 3161
3163 0 648410 133065 179600 -1 3162
3164 0 648458 133113 179560 -1 3163
3165 0 648442 133141 179520 -1 3164
3166 0 648362 133105 179400 -1 3165
3167 0 648374 132945 179320 -1 3166
3168 0 648366 132921 179200 -1 3167
3169 0 648458 132935 179120 -1 3168
3170 0 648502 132963 179040 -1 3169
3171 0 648558 133027 178920 -1 3170
3172 0 648590 133055 178880 -1 3171
3173 0 648650 133083 178840 -1 3172
3174 0 648622 133103 178800 -1 3173
3175 0 648626 133091 178760 -1 3174
3176 0 648626 133071 178720 -1 3175
3177 0 648646 133123 178680 -1 3176
3178 0 648646 133067 178640 -1 3177
3179 0 648642 133043 178600 -1 3178
3180 0 648726 132999 178560 -1 3179
3181 0 648590 133083 178480 -1 3180
3182 0 648634 133135 178400 -1 3181
3183 0 648594 133261 178320 -1 3182
3184 0 648738 133085 178320 -1 3183
3185 0 648630 133427 178240 -1 3183
3186 0 648734 133539 178160 -1 3185
3187 0 648790 133639 178120 -1 3186
3188 0 649022 133405 178120 -1 3187
3189 0 649134 133193 178120 -1 3188
3190 0 649206 133007 178200 -1 3189
3191 0 649246 132963 178240 -1 3190
3192 0 649514 133007 178240 -1 3191
3193 0 649582 133031 178160 -1 3192
3194 0 649630 133067 178080 -1 3193
3195 0 649706 133059 178000 -1 3194
3196 0 649810 133075 177920 -1 3195
3197 0 649990 133077 177840 -1 3196
3198 0 650186 133121 177800 -1 3197
3199 0 650290 133149 177760 -1 3198
3200 0 650346 133181 177720 -1 3199
3201 0 650530 133257 177680 -1 3200
3202 0 650722 133341 177640 -1 3201
3203 0 650730 133549 177680 -1 3202
3204 0 650726 133673 177760 -1 3203
3205 0 650658 133693 177840 -1 3204
3206 0 649394 132593 178320 -1 3191
3207 0 649410 132515 178360 -1 3206
3208 0 649286 132365 178440 -1 3207
3209 0 649258 132281 178480 -1 3208
3210 0 649270 132233 178520 -1 3209
3211 0 649274 132153 178560 -1 3210
3212 0 649302 132137 178600 -1 3211
3213 0 649314 132097 178640 -1 3212
3214 0 649334 132089 178680 -1 3213
3215 0 649326 132001 178720 -1 3214
3216 0 649370 131977 178760 -1 3215
3217 0 649418 131927 178800 -1 3216
3218 0 649522 131951 178880 -1 3217
3219 0 648750 133765 178000 -1 3187
3220 0 648674 133785 177880 -1 3219
3221 0 648626 133821 177840 -1 3220
3222 0 649130 133367 180480 -1 3155
3223 0 649250 133341 180400 -1 3222
3224 0 649318 133369 180320 -1 3223
3225 0 649370 133445 180240 -1 3224
3226 0 649502 133609 180160 -1 3225
3227 0 649454 133573 180080 -1 3226
3228 0 649470 133625 180000 -1 3227
3229 0 649406 133761 179960 -1 3228
3230 0 649398 133933 179920 -1 3229
3231 0 649440.7 133927.67 180000 -1 3230
3232 0 649270 133913 179880 -1 3231
3233 0 649270 134181 179880 -1 3232
3234 0 649374 134409 179840 -1 3233
3235 0 649354 134565 179800 -1 3234
3236 0 649410 134677 179720 -1 3235
3237 0 649434 134745 179680 -1 3236
3238 0 649474 134749 179640 -1 3237
3239 0 649502 134805 179560 -1 3238
3240 0 649582 134837 179480 -1 3239
3241 0 649646 134905 179400 -1 3240
3242 0 649718 134955 179280 -1 3241
3243 0 649718 135011 179200 -1 3242
3244 0 649674 135047 179080 -1 3243
3245 0 649642 135059 179000 -1 3244
3246 0 649638 135095 178920 -1 3245
3247 0 649502 135135 178880 -1 3246
3248 0 649386 135151 178840 -1 3247
3249 0 649270 135111 178720 -1 3248
3250 0 649274 135179 178600 -1 3249
3251 0 649186 133877 179840 -1 3232
3252 0 649394 133653 179840 -1 3251
3253 0 649526 133609 179720 -1 3252
3254 0 649666 133357 179440 -1 3253
3255 0 649462 133925 180040 -1 3231
3256 0 647986 133983 181000 -1 3151
3257 0 648070 134063 180960 -1 3256
3258 0 648114 134199 180920 -1 3257
3259 0 648222 134249 180840 -1 3258
3260 0 648318 134367 180800 -1 3259
3261 0 648190 134357 180680 -1 3260
3262 0 648186 134649 180640 -1 3261
3263 0 648198 134657 180560 -1 3262
3264 0 648454 134883 180560 -1 3263
3265 0 648626 135133 180480 -1 3264
3266 0 649186 135477 180480 -1 3265
3267 0 649950 135461 180480 -1 3266
3268 0 650366 135487 180360 -1 3267
3269 0 650918 135545 180320 -1 3268
3270 0 650982 135539 180200 -1 3269
3271 0 651066 135483 180120 -1 3270
3272 0 651158 135375 180040 -1 3271
3273 0 651254 135367 179960 -1 3272
3274 0 651262 135311 179840 -1 3273
3275 0 651286 135303 179720 -1 3274
3276 0 651286 135303 179640 -1 3275
3277 0 651174 135303 179600 -1 3276
3278 0 651226 135303 179560 -1 3277
3279 0 651242 135295 179520 -1 3278
3280 0 651234 135303 179440 -1 3279
3281 0 651210 135303 179360 -1 3280
3282 0 651210 135303 179240 -1 3281
3283 0 651182 135315 179120 -1 3282
3284 0 651318 135151 179000 -1 3283
3285 0 651542 135005 178920 -1 3284
3286 0 651370 134859 178920 -1 3285
3287 0 651270 134799 178880 -1 3286
3288 0 651066 134553 178840 -1 3287
3289 0 651046 134525 178760 -1 3288
3290 0 651058 134529 178720 -1 3289
3291 0 651822 134961 178840 -1 3285
3292 0 651962 134939 178800 -1 3291
3293 0 652354 134745 178760 -1 3292
3294 0 652506 134493 178760 -1 3293
3295 0 652658 134347 178720 -1 3294
3296 0 652650 134327 178680 -1 3295
3297 0 652394 133997 178680 -1 3296
3298 0 652262 133699 178680 -1 3297
3299 0 652174 133455 178720 -1 3298
3300 0 652270 133219 178760 -1 3299
3301 0 652446 133075 178840 -1 3300
3302 0 651766 134991 178680 -1 3291
3303 0 651558 135253 178680 -1 3302
3304 0 651546 135313 178600 -1 3303
3305 0 651506 135441 178480 -1 3304
3306 0 651466 135573 178400 -1 3305
3307 0 651414 135681 178360 -1 3306
3308 0 651374 135781 178320 -1 3307
3309 0 651274 135497 178280 -1 3308
3310 0 651374 136037 178320 -1 3308
3311 0 651734 134969 178600 -1 3302
3312 0 651690 134957 178520 -1 3311
3313 0 651666 134933 178480 -1 3312
3314 0 651562 134829 178400 -1 3313
3315 0 651450 134733 178320 -1 3314
3316 0 651346 134761 178200 -1 3315
3317 0 651158 134649 178120 -1 3316
3318 0 651142 134697 178080 -1 3317
3319 0 651134 134749 178040 -1 3318
3320 0 650998 134793 178000 -1 3319
3321 0 650838 134873 177960 -1 3320
3322 0 650774 134981 177920 -1 3321
3323 0 650678 135049 177800 -1 3322
3324 0 650654 135105 177640 -1 3323
3325 0 650630 135105 177520 -1 3324
3326 0 650474 134981 177480 -1 3325
3327 0 650366 134957 177440 -1 3326
3328 0 650130 134893 177240 -1 3327
3329 0 649822 134995 177160 -1 3328
3330 0 649642 134967 177160 -1 3329
3331 0 649586 134855 177120 -1 3330
3332 0 648806 135201 180360 -1 3265
3333 0 648846 135245 180280 -1 3332
3334 0 648538 135273 180240 -1 3333
3335 0 648470 135273 180200 -1 3334
3336 0 648454 135273 180160 -1 3335
3337 0 648266 135355 180080 -1 3336
3338 0 648154 135421 180200 -1 3337
3339 0 648246 135359 180000 -1 3337
3340 0 648186 135349 179920 -1 3339
3341 0 648180 135549 179880 -1 3340
3342 0 648170 135829 179880 -1 3341
3343 0 648230 135817 179920 -1 3342
3344 0 648254 135841 179960 -1 3343
3345 0 648114 135623 179840 -1 3341
3346 0 648078 135663 179760 -1 3345
3347 0 648046 135741 179680 -1 3346
3348 0 647878 135671 179600 -1 3347
3349 0 647806 135801 179520 -1 3348
3350 0 647322 135871 179520 -1 3349
3351 0 647002 135735 179520 -1 3350
3352 0 647850 135729 179440 -1 3349
3353 0 648046 135527 179280 -1 3352
3354 0 648210 135551 179160 -1 3353
3355 0 648366 135627 179040 -1 3354
3356 0 648410 135723 178880 -1 3355
3357 0 648506 135957 178760 -1 3356
3358 0 649002 136089 178760 -1 3357
3359 0 648554 135993 178680 -1 3357
3360 0 648550 136145 178520 -1 3359
3361 0 648594 136311 178400 -1 3360
3362 0 648794 136743 178280 -1 3361
3363 0 648858 136741 178200 -1 3362
3364 0 648894 136837 178080 -1 3363
3365 0 648978 136893 177960 -1 3364
3366 0 648982 136981 177880 -1 3365
3367 0 649066 137099 177760 -1 3366
3368 0 649094 137179 177680 -1 3367
3369 0 649006 137219 177600 -1 3368
3370 0 648934 137295 177520 -1 3369
3371 0 648670 137529 177520 -1 3370
3372 0 649386 137415 177520 -1 3370
3373 0 649394 137469 177440 -1 3372
3374 0 649398 137457 177360 -1 3373
3375 0 649386 137509 177280 -1 3374
3376 0 649322 137501 177160 -1 3375
3377 0 649314 137529 177040 -1 3376
3378 0 649326 137445 176920 -1 3377
3379 0 649426 137269 176920 -1 3378
3380 0 649470 137247 176840 -1 3379
3381 0 649502 137183 176760 -1 3380
3382 0 649510 137191 176680 -1 3381
3383 0 649514 137223 176600 -1 3382
3384 0 649490 137271 176520 -1 3383
3385 0 649498 137301 176480 -1 3384
3386 0 649506 137341 176440 -1 3385
3387 0 649482 137397 176400 -1 3386
3388 0 648946 137023 178280 -1 3362
3389 0 649370 137183 178280 -1 3388
3390 0 649374 137227 178360 -1 3389
3391 0 649338 137207 178440 -1 3390
3392 0 648570 135773 178400 -1 3361
3393 0 648578 135669 178280 -1 3392
3394 0 648582 135709 178160 -1 3393
3395 0 648602 135765 178040 -1 3394
3396 0 648605 135823.5 177920 -1 3395
3397 0 648606 135843 177880 -1 3396
3398 0 648622 135557 177880 -1 3397
3399 0 648602 135911 177840 -1 3397
3400 0 648690 135947 177720 -1 3399
3401 0 648770 135979 177640 -1 3400
3402 0 648814 135991 177520 -1 3401
3403 0 648846 136057 177400 -1 3402
3404 0 648878 136103 177360 -1 3403
3405 0 648938 136123 177280 -1 3404
3406 0 648942 136144 177240 -1 3405
3407 0 648954 136207 177120 -1 3406
3408 0 648962 135999 177000 -1 3407
3409 0 649030 136031 176840 -1 3408
3410 0 649162 135991 176680 -1 3409
3411 0 649346 135985 176560 -1 3410
3412 0 650342 135795 176560 -1 3411
3413 0 650670 135581 176600 -1 3412
3414 0 650890 135461 176720 -1 3413
3415 0 650750 135291 176600 -1 3414
3416 0 650578 135239 176520 -1 3415
3417 0 650474 135211 176440 -1 3416
3418 0 650334 135287 176360 -1 3417
3419 0 650298 135335 176280 -1 3418
3420 0 650238 135359 176200 -1 3419
3421 0 650206 135387 176120 -1 3420
3422 0 650140 135397 176040 -1 3421
3423 0 650028 135393 175960 -1 3422
3424 0 650016 135373 175880 -1 3423
3425 0 649888 135461 175800 -1 3424
3426 0 649810 135527 175760 -1 3425
3427 0 649814 135567 175680 -1 3426
3428 0 649668 135725 175600 -1 3427
3429 0 649576 136205 175600 -1 3428
3430 0 649482 136471 175520 -1 3429
3431 0 649712 136873 175480 -1 3430
3432 0 649806 137119 175440 -1 3431
3433 0 649782 137195 175320 -1 3432
3434 0 649818 137203 175200 -1 3433
3435 0 649826 137211 175160 -1 3434
3436 0 649838 137291 175000 -1 3435
3437 0 649826 137323 174920 -1 3436
3438 0 649822 137427 174800 -1 3437
3439 0 649890 137483 174640 -1 3438
3440 0 649928 137545 174600 -1 3439
3441 0 649988 137605 174520 -1 3440
3442 0 650016 137693 174440 -1 3441
3443 0 650020 137737 174360 -1 3442
3444 0 650048 137861 174280 -1 3443
3445 0 650160 138105 174200 -1 3444
3446 0 650312 138325 174280 -1 3445
3447 0 650360 138741 174360 -1 3446
3448 0 650476 138945 174320 -1 3447
3449 0 650612 139045 174240 -1 3448
3450 0 650888 139229 174200 -1 3449
3451 0 651034 139343 174160 -1 3450
3452 0 651194 139479 174080 -1 3451
3453 0 651354 139535 174040 -1 3452
3454 0 651522 139729 174040 -1 3453
3455 0 651542 139757 174000 -1 3454
3456 0 651566 139705 173880 -1 3455
3457 0 651278 139793 173880 -1 3456
3458 0 651090 139741 173800 -1 3457
3459 0 651030 139725 173760 -1 3458
3460 0 651030 139697 173600 -1 3459
3461 0 650958 139713 173520 -1 3460
3462 0 650878 139725 173440 -1 3461
3463 0 650754 139737 173360 -1 3462
3464 0 651626 139629 173840 -1 3456
3465 0 651646 139571 173800 -1 3464
3466 0 651666 139513 173760 -1 3465
3467 0 651674 139421 173680 -1 3466
3468 0 651670 139409 173640 -1 3467
3469 0 651774 139625 173800 -1 3465
3470 0 651970 139601 173840 -1 3469
3471 0 652082 139537 173920 -1 3470
3472 0 651122 139595 174160 -1 3452
3473 0 651058 139635 174200 -1 3472
3474 0 651042 139671 174280 -1 3473
3475 0 650958 139675 174360 -1 3474
3476 0 650934 139663 174440 -1 3475
3477 0 650182 138821 174280 -1 3447
3478 0 650130 138793 174160 -1 3477
3479 0 650010 138709 174080 -1 3478
3480 0 649990 138617 174040 -1 3479
3481 0 650170 138497 174040 -1 3480
3482 0 650222 138545 174200 -1 3481
3483 0 649442 136491 175440 -1 3430
3484 0 649382 136503 175360 -1 3483
3485 0 649362 136511 175280 -1 3484
3486 0 649258 136459 175200 -1 3485
3487 0 649090 136391 175120 -1 3486
3488 0 648974 136351 175040 -1 3487
3489 0 648834 136387 174960 -1 3488
3490 0 648690 136575 174920 -1 3489
3491 0 648562 136591 174760 -1 3490
3492 0 648358 136719 174720 -1 3491
3493 0 648346 136691 174600 -1 3492
3494 0 648322 136683 174560 -1 3493
3495 0 651022 135367 176840 -1 3414
3496 0 651170 134801 176840 -1 3495
3497 0 651254 134741 176960 -1 3496
3498 0 651306 134673 177040 -1 3497
3499 0 651346 134671 177080 -1 3498
3500 0 651386 134663 177120 -1 3499
3501 0 651398 134675 177160 -1 3500
3502 0 651474 134651 177240 -1 3501
3503 0 651494 134647 177280 -1 3502
3504 0 651334 135463 176960 -1 3495
3505 0 651402 135447 177000 -1 3504
3506 0 651618 135549 177040 -1 3505
3507 0 651798 135695 177080 -1 3506
3508 0 652110 135785 177120 -1 3507
3509 0 652278 135941 177040 -1 3508
3510 0 652370 136117 177000 -1 3509
3511 0 652498 136143 176920 -1 3510
3512 0 652478 136227 176800 -1 3511
3513 0 652502 136247 176760 -1 3512
3514 0 652406 136221 176680 -1 3513
3515 0 652970 136403 176600 -1 3514
3516 0 652954 136463 176560 -1 3515
3517 0 652910 136539 176520 -1 3516
3518 0 652810 136559 176520 -1 3517
3519 0 652970 136547 176480 -1 3517
3520 0 653066 136561 176400 -1 3519
3521 0 653422 136529 176400 -1 3520
3522 0 653190 136615 176280 -1 3521
3523 0 653426 136471 176200 -1 3522
3524 0 653400 136306 176200 -1 3523
3525 0 653542 135914 176160 -1 3524
3526 0 653546 135848 176120 -1 3525
3527 0 653548 135784 176080 -1 3526
3528 0 653524 135772 176040 -1 3527
3529 0 653448 135745 176000 -1 3528
3530 0 653056 135769 175920 -1 3529
3531 0 652946 135788 175840 -1 3530
3532 0 652786 135859 175760 -1 3531
3533 0 652656 135891 175680 -1 3532
3534 0 652640 135929 175640 -1 3533
3535 0 652612 135895 175600 -1 3534
3536 0 652594 136135 175560 -1 3535
3537 0 652600 136020 175520 -1 3536
3538 0 652620 136052 175400 -1 3537
3539 0 652642 136051 175320 -1 3538
3540 0 652806 136111 175320 -1 3539
3541 0 652854 136135 175280 -1 3540
3542 0 652616 136052 175280 -1 3539
3543 0 652554 136042 175240 -1 3542
3544 0 652506 136022 175200 -1 3543
3545 0 652468 136037 175160 -1 3544
3546 0 652470 136091 175040 -1 3545
3547 0 652486 136119 174960 -1 3546
3548 0 652484 136166 174800 -1 3547
3549 0 652450 136145 174720 -1 3548
3550 0 652776 135988 175720 -1 3532
3551 0 652794 136066 175680 -1 3550
3552 0 652848 136110 175640 -1 3551
3553 0 652868 136066 175600 -1 3552
3554 0 652848 136288 175560 -1 3553
3555 0 652984 136208 175520 -1 3554
3556 0 652968 136595 175560 -1 3555
3557 0 652956 136451 175640 -1 3556
3558 0 652849.3 136557.67 175720 -1 3557
3559 0 652796 136611 175760 -1 3558
3560 0 652812 136563 175840 -1 3559
3561 0 654050 136675 176400 -1 3521
3562 0 654138 136719 176360 -1 3561
3563 0 654190 136723 176320 -1 3562
3564 0 654202 136739 176280 -1 3563
3565 0 654250 136771 176240 -1 3564
3566 0 654298 136787 176200 -1 3565
3567 0 654322 136755 176160 -1 3566
3568 0 654382 136811 176120 -1 3567
3569 0 654438 136863 176080 -1 3568
3570 0 654458 136919 176040 -1 3569
3571 0 654614 137141 175960 -1 3570
3572 0 654690 137339 175920 -1 3571
3573 0 654578 137663 175920 -1 3572
3574 0 654646 137633 176000 -1 3573
3575 0 654662 137637 176080 -1 3574
3576 0 654694 137621 176160 -1 3575
3577 0 654670 137715 176240 -1 3576
3578 0 654694 137793 176320 -1 3577
3579 0 654710 137897 176400 -1 3578
3580 0 654770 137877 176480 -1 3579
3581 0 654790 137937 176560 -1 3580
3582 0 654890 137627 176240 -1 3577
3583 0 655192 137367 176200 -1 3582
3584 0 655284 137327 176160 -1 3583
3585 0 655368 137343 176120 -1 3584
3586 0 654498 137733 175880 -1 3573
3587 0 654434 137729 175840 -1 3586
3588 0 654386 137709 175800 -1 3587
3589 0 654346 137713 175760 -1 3588
3590 0 654354 137682 175720 -1 3589
3591 0 654406 137494 175600 -1 3590
3592 0 654402 137562 175520 -1 3591
3593 0 654378 137610 175440 -1 3592
3594 0 654330 137554 175360 -1 3593
3595 0 654346 137534 175280 -1 3594
3596 0 654630 137231 175840 -1 3572
3597 0 652374 136441 176520 -1 3514
3598 0 652382 136537 176480 -1 3597
3599 0 652338 136631 176440 -1 3598
3600 0 652274 136659 176360 -1 3599
3601 0 652254 136675 176320 -1 3600
3602 0 652196 136684 176280 -1 3601
3603 0 652156 136684 176200 -1 3602
3604 0 652122 136694 176120 -1 3603
3605 0 652130 136722 176040 -1 3604
3606 0 652040 136770 175960 -1 3605
3607 0 651962 136740 175880 -1 3606
3608 0 651970 136704 175800 -1 3607
3609 0 651978 136665 175720 -1 3608
3610 0 652062 136629 175640 -1 3609
3611 0 652086 136564 175600 -1 3610
3612 0 652074 136778 175560 -1 3611
3613 0 652088 136628 175520 -1 3612
3614 0 652072 136638 175480 -1 3613
3615 0 652014 136684 175440 -1 3614
3616 0 652056 136710 175400 -1 3615
3617 0 652120 136752 175360 -1 3616
3618 0 652066 136726 175200 -1 3617
3619 0 652074 136654 175120 -1 3618
3620 0 652130 136622 175040 -1 3619
3621 0 652210 136606 174960 -1 3620
3622 0 652742 135755 176800 -1 3512
3623 0 652694 135771 176720 -1 3622
3624 0 652602 135759 176680 -1 3623
3625 0 652466 135827 176640 -1 3624
3626 0 652404 135821 176560 -1 3625
3627 0 652328 135821 176480 -1 3626
3628 0 652076 135733 176440 -1 3627
3629 0 649418 136479 177240 -1 3406
3630 0 649442 136673 177200 -1 3629
3631 0 649386 136825 177280 -1 3630
3632 0 649442 137065 177320 -1 3631
3633 0 649446 137097 177200 -1 3632
3634 0 649510 137129 177040 -1 3633
3635 0 649506 136985 176920 -1 3634
3636 0 649518 136909 176840 -1 3635
3637 0 649510 136837 176760 -1 3636
3638 0 649486 136841 176680 -1 3637
3639 0 649450 136925 176600 -1 3638
3640 0 649650 137265 177280 -1 3632
3641 0 649626 137257 177200 -1 3640
3642 0 647894 135267 179240 -1 3353
3643 0 647850 135147 179200 -1 3642
3644 0 644030 134615 185720 -1 3119
3645 0 644124 134516 185800 -1 3644
3646 0 644162 134494 185880 -1 3645
3647 0 644224 134484 185920 -1 3646
3648 0 644256 134462 185960 -1 3647
3649 0 644202 134400 186000 -1 3648
3650 0 644234 134318 186080 -1 3649
3651 0 644286 134316 186120 -1 3650
3652 0 644298 134248 186200 -1 3651
3653 0 644386 134108 186280 -1 3652
3654 0 644470 133702 186280 -1 3653
3655 0 644574 133584 186200 -1 3654
3656 0 644778 133488 186160 -1 3655
3657 0 644854 133354 186120 -1 3656
3658 0 644862 133322 186080 -1 3657
3659 0 644878 133340 186000 -1 3658
3660 0 644866 133322 185960 -1 3659
3661 0 644878 133278 185920 -1 3660
3662 0 644922 133178 185880 -1 3661
3663 0 644906 133178 185840 -1 3662
3664 0 644974 133138 185800 -1 3663
3665 0 645002 133122 185760 -1 3664
3666 0 645042 133122 185720 -1 3665
3667 0 645034 133116 185680 -1 3666
3668 0 645070 133104 185640 -1 3667
3669 0 645098 133096 185600 -1 3668
3670 0 645098 133088 185560 -1 3669
3671 0 645094 133092 185520 -1 3670
3672 0 645114 133068 185480 -1 3671
3673 0 645180 133021 185440 -1 3672
3674 0 645220 132956 185400 -1 3673
3675 0 645230 132896 185360 -1 3674
3676 0 645188 132820 185280 -1 3675
3677 0 645180 132788 185200 -1 3676
3678 0 645160 132752 185120 -1 3677
3679 0 645132 132654 185080 -1 3678
3680 0 645102 132551 185040 -1 3679
3681 0 645076 132301 184960 -1 3680
3682 0 645096 132225 184920 -1 3681
3683 0 645104 132183 184880 -1 3682
3684 0 645064 132121 184840 -1 3683
3685 0 645020 132070 184800 -1 3684
3686 0 644968 132002 184760 -1 3685
3687 0 645000 132000 184680 -1 3686
3688 0 645016 131946 184600 -1 3687
3689 0 645084 131900 184520 -1 3688
3690 0 645186 131858 184480 -1 3689
3691 0 645190 131872 184440 -1 3690
3692 0 645188 131822 184400 -1 3691
3693 0 645200 131740 184360 -1 3692
3694 0 669586 143935 195080 -1 6
3695 0 669682 143687 195240 -1 3694
3696 0 669766 143635 195480 -1 3695
3697 0 669754 143531 195680 -1 3696
3698 0 669890 143375 195880 -1 3697
3699 0 669926 143331 196080 -1 3698
3700 0 669986 143211 196240 -1 3699
3701 0 669778 143097 196400 -1 3700
3702 0 669798 143033 196600 -1 3701
3703 0 669906 143019 196720 -1 3702
