# Supplementary material for: Connectomics Analysis Reveals First-, Second-, and Third-Order Thermosensory and Hygrosensory Neurons in the Adult Drosophila Brain
Source: Curr Biol. 2020 Aug 17;30(16):3167–3182.e4. doi: 10.1016/j.cub.2020.06.028 (PMC7443704; doi:10.1016/j.cub.2020.06.028)
Supplement: Data S1. Skeletons and Meshes, Related to STAR Methods — marin2020-skeletons contains files describing the morphology of each neuron in this study (in FAFB14 space, .swc format). glomeruli_meshes contains the glomerular meshes (in FAFB14 space, .stl format). neuropil_meshes contains the glomerular meshes (in FAFB14 space, .stl format). [file mmc5.zip › VP_SI/marin2020-skeletons/9027601.swc]

# SWC format file
# based on specifications at http://www.neuronland.org/NLMorphologyConverter/MorphologyFormats/SWC/Spec.html
# Created by nat::write.neuron.swc
# PointNo Label X Y Z Radius Parent 
1 0 577004 248875 62400 120 -1
2 0 576794.4 249801.17 62400 -1 1
3 0 576889 250009 62480 -1 2
4 0 576764 250059 62640 -1 3
5 0 576705 250115 62840 -1 4
6 0 576678 250021 63240 -1 5
7 0 576826 249953 63400 -1 6
8 0 576992 249824 63480 148 7
9 0 577216 249888 63600 157 8
10 0 577440 250016 63600 139 9
11 0 577600 250176 63720 90 10
12 0 577728 250304 63720 102 11
13 0 576736 249888 63480 178 8
14 0 576832 249888 63720 108 13
15 0 576928 249984 63960 32 14
16 0 576896 250080 64200 115 15
17 0 576864 250240 64400 64 16
18 0 576896 250464 64520 40 17
19 0 576976 250576 64480 36 18
20 0 577056 250688 64440 32 19
21 0 577077 250729 64560 -1 19
22 0 577131 250926 64680 -1 21
23 0 577195 250984 64800 -1 22
24 0 577289 251027 64960 -1 23
25 0 577439 251075 65120 -1 24
26 0 577535 251154 65280 -1 25
27 0 577696 251136 65360 75 26
28 0 577856 251200 65400 75 27
29 0 578080 251328 65400 80 28
30 0 578272 251520 65400 120 29
31 0 578304 251605.33 65360 106 30
32 0 578368 251776 65280 80 31
33 0 578400 251968 65120 124 32
34 0 578336 252160 64960 107 33
35 0 578240 252416 64920 75 34
36 0 578144 252640 64840 32 35
37 0 578048 252832 64680 32 36
38 0 578208 252960 64520 60 37
39 0 578432 253024 64400 81 38
40 0 578624 253216 64360 120 39
41 0 578816 253408 64320 120 40
42 0 578944 253632 64320 86 41
43 0 579136 253856 64320 40 42
44 0 579328 254048 64240 98 43
45 0 579520 254240 64120 80 44
46 0 579776 254336 64120 86 45
47 0 579968 254496 64040 107 46
48 0 580160 254656 63960 102 47
49 0 580352 254848 63840 108 48
50 0 580544 254816 63840 108 49
51 0 580768 254880 63960 32 50
52 0 580992 254944 64080 32 51
53 0 580512 254944 63640 51 49
54 0 580704 254912 63480 96 53
55 0 580864 254880 63400 98 54
56 0 581088 254752 63360 32 55
57 0 581280 254592 63320 80 56
58 0 581504 254432 63360 75 57
59 0 581696 254240 63440 32 58
60 0 581824 254176 63480 45 59
61 0 581808 254052 63520 -1 60
62 0 581801 253982 63560 -1 61
63 0 581808 253874 63600 -1 62
64 0 581823 253640 63640 -1 63
65 0 581696 253440 63720 40 64
66 0 581888 253600 63680 32 65
67 0 581696 253184 63720 80 65
68 0 581824 252928 63720 107 67
69 0 581696 252672 63760 107 68
70 0 581440 252672 63760 71 69
71 0 581184 252608 63720 32 70
72 0 581056 252608 63720 40 71
73 0 581696 252448 63880 102 69
74 0 581728 252192 63920 115 73
75 0 581824 251936 63880 64 74
76 0 581952 251712 64000 101 75
77 0 581952 251456 64040 98 76
78 0 581824 251232 64080 134 77
79 0 581824 250976 64160 98 78
80 0 581760 250752 64320 32 79
81 0 581600 250656 64360 51 80
82 0 581646.6 250816.89 64520 -1 81
83 0 581639.94 250934.55 64720 -1 82
84 0 581591.1 250871.1 64920 -1 83
85 0 581556.3 250941.03 64960 -1 84
86 0 581501.1 251298.1 65040 -1 85
87 0 580896 255136 63400 98 55
88 0 580960 255328 63200 230 87
89 0 581152 255456 63040 226 88
90 0 581376 255424 62880 181 89
91 0 581568 255264 62800 120 90
92 0 581792 255104 62720 32 91
93 0 582016 255232 62760 64 92
94 0 582176 255200 62960 120 93
95 0 582272 255136 62880 98 94
96 0 582957 255174 62800 -1 95
97 0 583390 255312 62680 -1 96
98 0 583547 255354 62640 -1 97
99 0 583907 255607 62520 -1 98
100 0 584211 255665 62480 -1 99
101 0 584846 255858 62400 -1 100
102 0 585676 256127 62440 -1 101
103 0 585691 256244 62280 -1 102
104 0 585853 256315 62200 -1 103
105 0 585888 256352 62160 40 104
106 0 586016 256352 62160 64 105
107 0 586272 256384 62160 75 106
108 0 586304 256416 61880 71 107
109 0 586336 256576 61680 104 108
110 0 586336 256704 61440 98 109
111 0 586464 256896 61240 81 110
112 0 586464 257056 61040 90 111
113 0 586528 257120 60800 163 112
114 0 586688 257248 60640 136 113
115 0 586880 257344 60480 163 114
116 0 587072 257472 60680 139 115
117 0 587232 257632 60880 122 116
118 0 587392 257696 61120 148 117
119 0 587616 257792 61280 75 118
120 0 587776 257856 61480 32 119
121 0 587936 257856 61680 51 120
122 0 588096 257984 61880 135 121
123 0 588224 258048 62120 81 122
124 0 588310.94 258095.8 62200 -1 123
125 0 587360 257664 61400 172 118
126 0 587328 257664 61680 115 125
127 0 587328 257504 61880 60 126
128 0 587296 257248 61800 124 127
129 0 587040 257152 61760 91 128
130 0 586880 257184 61800 102 129
131 0 586976 257376 60360 104 115
132 0 587008 257408 60080 40 131
133 0 587040 257600 59920 96 132
134 0 587104 257856 59840 136 133
135 0 587168 258016 59640 153 134
136 0 587200 258240 59800 181 135
137 0 587506.9 258346.84 60040 71 136
138 0 587438 258436.4 60160 47 137
139 0 587392 258496 60240 32 138
140 0 587360 258656 60440 32 139
141 0 587299.5 258880.61 60160 -1 138
142 0 586989.6 259241.81 60200 -1 141
143 0 586596.6 259372 60200 -1 142
144 0 586475.94 259611.81 60280 -1 143
145 0 586440.3 259832.06 60400 -1 144
146 0 586364.8 259828.06 60560 -1 145
147 0 586153.7 260137.84 60600 -1 146
148 0 586186.5 260229 60640 -1 147
149 0 586785.25 260191.94 60640 -1 148
150 0 585951.75 260620.19 60680 -1 148
151 0 585870.5 260826.6 60720 -1 150
152 0 585829 261051.48 60880 -1 151
153 0 585847.5 261251.16 60960 -1 152
154 0 585819.56 261441.17 61040 -1 153
155 0 585748.75 261485.69 61120 -1 154
156 0 585754.75 261694.88 61160 -1 155
157 0 585867.44 262038.44 61200 -1 156
158 0 585928.8 262179.06 61280 -1 157
159 0 586067.75 262449.4 61360 -1 158
160 0 586063.75 262551.8 61440 -1 159
161 0 586102.5 262596.72 61480 -1 160
162 0 586207.2 262572.12 61600 -1 161
163 0 587200 258016 59600 141 135
164 0 587328 258144 59400 122 163
165 0 587424 258336 59200 178 164
166 0 587584 258464 59040 175 165
167 0 587744 258560 58840 120 166
168 0 587872 258752 58680 80 167
169 0 588064 258880 58480 64 168
170 0 588224 258880 58280 101 169
171 0 588448 258784 58160 124 170
172 0 588544 258560 58000 115 171
173 0 588704 258400 57800 80 172
174 0 588832 258208 57680 75 173
175 0 588960 257952 57680 107 174
176 0 589120 257792 57560 60 175
177 0 589120 257984 57360 96 176
178 0 589120 258144 57160 140 177
179 0 589184 258304 56960 75 178
180 0 589177.6 258336 56920 91 179
181 0 589152 258464 56760 157 180
182 0 589152 258464 56480 98 181
183 0 589184 258464 56400 81 182
184 0 589248 257568 57560 80 176
185 0 589440 257376 57560 86 184
186 0 589568 257120 57600 71 185
187 0 589760 256928 57600 81 186
188 0 589856 256672 57600 80 187
189 0 589920 256416 57600 124 188
190 0 590048 256160 57560 163 189
191 0 590144 255904 57520 164 190
192 0 590304 255744 57400 102 191
193 0 590496 255552 57320 71 192
194 0 590720 255424 57360 98 193
195 0 590976 255392 57360 124 194
196 0 591232 255392 57360 86 195
197 0 591488 255328 57280 81 196
198 0 591680 255296 57080 60 197
199 0 591872 255360 57000 32 198
200 0 592332 255380 56960 -1 199
201 0 592352 255424 56880 32 200
202 0 592416 255424 56880 51 201
203 0 592640 255552 56800 160 202
204 0 592896 255648 56800 190 203
205 0 593120 255680 56640 176 204
206 0 593216 255936 56600 107 205
207 0 593376 256128 56640 90 206
208 0 593440 256288 56400 51 207
209 0 593440 256384 56120 98 208
210 0 593280 256352 55920 128 209
211 0 593024 256352 55880 120 210
212 0 592800 256256 56000 51 211
213 0 592704 256096 56000 40 212
214 0 593263.75 256405.06 55760 -1 211
215 0 593219.1 256656.34 55640 -1 214
216 0 593258.75 256708.92 55560 -1 215
217 0 593209.8 257023.16 55400 -1 216
218 0 593391.94 256637.16 55440 -1 216
219 0 593453.2 256559.27 55240 -1 218
220 0 593437.2 256626.48 55120 -1 219
221 0 593350.9 256779.22 55000 -1 220
222 0 593305.2 256834.42 54920 -1 221
223 0 593376 256128 56680 81 207
224 0 593312 256192 56920 90 223
225 0 593248 256352 57160 75 224
226 0 593248 256480 57400 51 225
227 0 593248 256608 57640 64 226
228 0 593184 256736 57880 64 227
229 0 593056 256768 58120 75 228
230 0 592928 256864 58360 32 229
231 0 592768 256992 58560 81 230
232 0 592608 257024 58760 71 231
233 0 592480 257184 58960 75 232
234 0 592352 257312 59160 51 233
235 0 592288 257472 59360 40 234
236 0 592318.4 257523.34 59400 -1 235
237 0 592225.25 257598.34 59480 -1 236
238 0 592211.1 257661.4 59560 -1 237
239 0 592223 257779.86 59640 -1 238
240 0 592228.5 257914.34 59680 -1 239
241 0 592187.1 258216.73 59720 -1 240
242 0 592019.44 258550.72 59760 -1 241
243 0 591917 259126.62 59800 -1 242
244 0 591897.5 259403.64 59760 -1 243
245 0 591805.6 259714.92 59680 -1 244
246 0 591887 260052.03 59600 -1 245
247 0 591892.44 260193.78 59480 -1 246
248 0 591928 260207.58 59360 -1 247
249 0 591927.5 260195.38 59200 -1 248
250 0 592005 260131.1 59040 -1 249
251 0 592027.56 260098.92 58920 -1 250
252 0 592069.7 260115.73 58800 -1 251
253 0 591942.3 259063.67 59880 -1 243
254 0 591955.44 259032.22 59920 -1 253
255 0 592390.9 259022.08 60040 -1 254
256 0 592537.25 258987.33 60160 -1 255
257 0 592476.75 259196.23 60240 -1 256
258 0 588608 258976 58160 137 171
259 0 588608 259040 58160 98 258
260 0 588608 259296 58160 40 259
261 0 588480 259488 58320 64 260
262 0 588256 259456 58440 32 261
263 0 588800 259136 58040 45 258
264 0 589056 259264 58000 120 263
265 0 589312 259360 57960 172 264
266 0 589440 259520 57800 257 265
267 0 589344 259680 57760 232 266
268 0 589248 259808 57960 200 267
269 0 589120 259936 58160 96 268
270 0 588960 260096 58320 32 269
271 0 588736 260192 58400 96 270
272 0 588512 260352 58480 148 271
273 0 589472 259904 57880 141 267
274 0 589472 260160 57920 60 273
275 0 589600 260384 57960 156 274
276 0 589664 260640 57960 136 275
277 0 589824 260800 57840 139 276
278 0 589984 260960 57720 102 277
279 0 590016 261216 57640 124 278
280 0 590048 261440 57520 128 279
281 0 590048 261664 57360 102 280
282 0 590048 261920 57320 90 281
283 0 590112 262112 57320 64 282
284 0 590048 262336 57240 51 283
285 0 590176 262592 57160 40 284
286 0 590219 262667 57200 58 285
287 0 590304 262816 57280 96 286
288 0 590336 263008 57480 40 287
289 0 590091 263019 57200 104 286
290 0 590112 262944 57160 102 289
291 0 590080 262688 57080 80 290
292 0 590080 262528 57080 60 291
293 0 590048 263168 57280 107 289
294 0 590048 263424 57280 120 293
295 0 590080 263680 57280 153 294
296 0 590112 263936 57280 175 295
297 0 590112 264192 57320 120 296
298 0 590208 264416 57440 134 297
299 0 590304 264672 57480 163 298
300 0 590336 264928 57480 139 299
301 0 590400 265184 57480 150 300
302 0 590464 265440 57480 163 301
303 0 590592 265664 57440 128 302
304 0 590592 265920 57400 168 303
305 0 590656 266176 57400 135 304
306 0 590784 266400 57400 115 305
307 0 590880 266656 57360 80 306
308 0 591008 266880 57360 80 307
309 0 591040 267136 57320 80 308
310 0 591040 267392 57320 71 309
311 0 591072 267648 57360 91 310
312 0 591296 267552 57280 150 311
313 0 591552 267424 57240 136 312
314 0 591776 267296 57240 128 313
315 0 592032 267232 57240 120 314
316 0 592288 267200 57240 64 315
317 0 592544 267200 57320 75 316
318 0 592768 267200 57440 60 317
319 0 592992 267232 57600 101 318
320 0 593248 267168 57720 86 319
321 0 593376 267040 57800 64 320
322 0 593536 266880 58000 32 321
323 0 593696 266720 58200 96 322
324 0 593920 266560 58280 124 323
325 0 594112 266400 58240 163 324
326 0 594272 266208 58080 86 325
327 0 594304 265952 58160 40 326
328 0 594205.9 265955.7 57960 -1 326
329 0 594221 265943 57880 -1 328
330 0 594251.5 265950.5 57840 -1 329
331 0 594282 265958.2 57800 -1 330
332 0 593408 267328 57520 122 320
333 0 593472 267424 57280 98 332
334 0 593632 267488 57080 153 333
335 0 593792 267648 56880 104 334
336 0 593888 267680 56800 81 335
337 0 594304 267712 56840 108 336
338 0 594112 267584 56960 60 337
339 0 594528 267648 56720 115 337
340 0 594752 267520 56640 60 339
341 0 595008 267488 56600 40 340
342 0 595264 267392 56600 32 341
343 0 595456 267232 56520 32 342
344 0 595552 267008 56440 86 343
345 0 595520 266752 56400 98 344
346 0 595456 266496 56480 104 345
347 0 595648 266272 56480 124 346
348 0 595840 266112 56360 160 347
349 0 596064 266048 56480 120 348
350 0 596192 266176 56680 71 349
351 0 596192 266432 56600 90 350
352 0 596160 266688 56600 64 351
353 0 596032 266784 56480 32 352
354 0 595741.5 266257.3 56240 -1 348
355 0 595609.9 266242 56160 -1 354
356 0 591072 267904 57360 86 311
357 0 591072 268160 57360 81 356
358 0 591072 268416 57360 98 357
359 0 591040 268640 57360 71 358
360 0 590880 268672 57560 91 359
361 0 590848 268800 57800 104 360
362 0 590784 268992 57960 124 361
363 0 590560 269120 57960 166 362
364 0 590432 269152 57920 128 363
365 0 590944 268864 57240 81 359
366 0 590784 269088 57240 101 365
367 0 590656 269312 57160 134 366
368 0 590496 269504 57080 120 367
369 0 590432 269632 57080 136 368
370 0 590368 269632 57360 75 369
371 0 590496 269728 57560 154 370
372 0 590560 269728 57840 143 371
373 0 590592 269792 58120 71 372
374 0 590688 269952 58320 122 373
375 0 590816 269952 58560 150 374
376 0 590976 270080 58760 131 375
377 0 591040 270144 58840 140 376
378 0 591296 270080 58800 32 377
379 0 591200 270272 58320 32 378
380 0 591040 270368 59000 230 377
381 0 591072 270592 59120 312 380
382 0 591328 270592 59160 141 381
383 0 591552 270432 59160 32 382
384 0 591552 270304 58840 32 383
385 0 591552 270400 58680 32 384
386 0 590975 270430 59320 -1 381
387 0 590923 270311 59520 -1 386
388 0 590816 270336 59560 45 387
389 0 590944 270208 59560 32 388
390 0 590944 270144 59680 32 388
391 0 590990 270144 59880 37 390
392 0 591008 270144 59960 40 391
393 0 591008 270147 60000 -1 391
394 0 591797 270232 60040 -1 393
395 0 591536 270101 60440 109 394
396 0 591477 270080 60520 131 395
397 0 591456 270016 60680 154 396
398 0 591392 269952 60920 124 397
399 0 591200 269792 61000 136 398
400 0 591200 269568 61120 128 399
401 0 591200 269312 61200 86 400
402 0 591264 269056 61280 148 401
403 0 591104 269024 61480 71 402
404 0 590912 268896 61680 71 403
405 0 590816 268768 61880 81 404
406 0 590864 268624 62000 110 405
407 0 590880 268576 62040 120 406
408 0 590880 268320 62120 80 407
409 0 590752 268096 62240 86 408
410 0 590592 268224 62400 108 409
411 0 590592 268256 62400 120 410
412 0 590251.4 268856.66 62480 -1 411
413 0 590311.5 268980.2 62400 -1 412
414 0 590154 268833.38 62640 -1 412
415 0 591360 269056 61240 120 402
416 0 591392 268800 61200 101 415
417 0 591392 268544 61160 136 416
418 0 591392 268288 61200 120 417
419 0 591392 268032 61200 102 418
420 0 591360 267776 61240 80 419
421 0 591384 267357.12 61200 40 420
422 0 591045.6 267337.56 61200 40 421
423 0 590963.2 267300.22 61200 40 422
424 0 590575.94 267267.2 61120 -1 423
425 0 589808.1 267111.06 61160 -1 424
426 0 589151.1 266852.66 61240 -1 425
427 0 588899.3 266570.3 61280 -1 426
428 0 588683.9 266427.75 61360 -1 427
429 0 588663.5 266421.56 61480 -1 428
430 0 591456 269120 61160 120 415
431 0 591712 269184 61160 163 430
432 0 591968 269248 61240 124 431
433 0 592064 269504 61240 136 432
434 0 592256 269728 61240 120 433
435 0 592352 269888 61440 90 434
436 0 592352 270048 61640 64 435
437 0 592416 270240 61840 86 436
438 0 592512 270464 61960 86 437
439 0 592608 270688 62080 108 438
440 0 592448 270912 62120 124 439
441 0 592256 271072 62200 131 440
442 0 592128 271168 62400 128 441
443 0 591936 271360 62480 32 442
444 0 592177.06 271098.4 62520 -1 442
445 0 592141.3 271131.06 62760 -1 444
446 0 592227.6 271132.75 62920 -1 445
447 0 591968 268992 61240 120 432
448 0 592096 268768 61360 40 447
449 0 592128 268512 61400 60 448
450 0 592288 268288 61440 108 449
451 0 592480 268128 61520 148 450
452 0 592608 268032 61720 176 451
453 0 592736 267872 61920 160 452
454 0 592896 267680 62080 181 453
455 0 592928 267456 62280 139 454
456 0 592960 267264 62240 124 455
457 0 592800 267232 62000 120 456
458 0 592672 267232 61760 160 457
459 0 593120 267040 62160 40 456
460 0 593280 266848 62120 60 459
461 0 593376 266592 62120 80 460
462 0 593504 266368 62120 80 461
463 0 593568 266112 62080 91 462
464 0 593568 265856 62080 75 463
465 0 593536 265600 62080 91 464
466 0 593600 265344 62040 120 465
467 0 593568 265088 62000 148 466
468 0 593472 264896 61840 154 467
469 0 593440 264640 61800 120 468
470 0 593472 264384 61800 136 469
471 0 593440 264160 61920 120 470
472 0 593408 263904 61920 153 471
473 0 593248 263712 62040 115 472
474 0 593056 263552 62080 96 473
475 0 592832 263360 62080 160 474
476 0 592832 263104 62080 98 475
477 0 592896 262880 61920 98 476
478 0 592832 262656 61800 60 477
479 0 592704 262432 61800 108 478
480 0 592576 262208 61880 148 479
481 0 592352 262080 61960 120 480
482 0 592128 261952 62000 136 481
483 0 591968 261728 62080 102 482
484 0 591744 261568 62120 75 483
485 0 591488 261504 62120 80 484
486 0 591232 261472 62120 80 485
487 0 590976 261440 62160 60 486
488 0 590720 261408 62160 75 487
489 0 590656 261504 62400 64 488
490 0 590146 261511.34 62440 -1 489
491 0 589947.4 261484.38 62480 -1 490
492 0 589902.25 261444.27 62520 -1 491
493 0 589676.4 261414.98 62640 -1 492
494 0 589482.3 261432.48 62800 -1 493
495 0 589788.5 261615.12 63000 -1 494
496 0 589705.25 261621.31 63200 -1 495
497 0 589720.5 261552.5 63360 -1 496
498 0 589753.06 261479.05 63480 -1 497
499 0 589763.9 261440.11 63560 -1 498
500 0 589754.5 261389.48 63680 -1 499
501 0 589768.6 261181.33 63800 -1 500
502 0 589820.25 261093.3 63840 -1 501
503 0 589846.6 261037.6 64000 -1 502
504 0 589828.7 261026.42 64120 -1 503
505 0 589842 261073.36 64240 -1 504
506 0 589870 261161.84 64320 -1 505
507 0 589862.4 261256.95 64400 -1 506
508 0 589685.8 261427.31 64520 -1 507
509 0 589580.7 261651.39 64600 -1 508
510 0 589602.25 261798.02 64680 -1 509
511 0 589624.56 261848.39 64760 -1 510
512 0 589719.5 261863.73 64840 -1 511
513 0 589806.44 261886.1 64960 -1 512
514 0 589767.06 261904.23 65040 -1 513
515 0 589788.7 261899.22 65120 -1 514
516 0 589774.4 261941.22 65160 -1 515
517 0 589562.8 262104.69 65240 -1 516
518 0 588998.75 262512.22 65320 -1 517
519 0 588962.94 262515.06 65440 -1 518
520 0 588585.25 262886.12 65480 -1 519
521 0 588446.44 263134.5 65520 -1 520
522 0 588431.7 263199.44 65560 -1 521
523 0 588428.2 263226.3 65600 -1 522
524 0 593143.25 267438.94 62440 -1 455
525 0 593230.75 267450.94 62520 -1 524
526 0 593283.25 267434.22 62640 -1 525
527 0 593379.75 267444 62800 -1 526
528 0 593440.6 267470.94 62920 -1 527
529 0 593509.2 267485.6 63080 -1 528
530 0 593547.94 267454.97 63240 -1 529
531 0 593700 267454.25 63400 -1 530
532 0 593843.5 267466.47 63560 -1 531
533 0 593924.25 267486.94 63720 -1 532
534 0 593969.7 267374.88 63800 -1 533
535 0 594082 267239.7 63920 -1 534
536 0 594159.6 267137.03 64000 -1 535
537 0 594287.25 267077.44 64120 -1 536
538 0 594356.75 267088.8 64280 -1 537
539 0 594416.4 267304 64440 -1 538
540 0 594585.4 267438.2 64520 -1 539
541 0 594713.44 267579.9 64600 -1 540
542 0 594903 267726.47 64640 -1 541
543 0 594981.25 267744.03 64720 -1 542
544 0 595034.75 267683.88 64840 -1 543
545 0 594985.25 267539.56 64960 -1 544
546 0 594962.7 267459.3 65120 -1 545
547 0 594969.44 267420.53 65240 -1 546
548 0 595019.4 267460.4 65440 -1 547
549 0 594979.44 267456.28 65640 -1 548
550 0 594943.3 267435.75 65840 -1 549
551 0 594988.94 267437.06 65920 -1 550
552 0 594992.8 267426.88 65960 -1 551
553 0 594858.25 267394.38 66120 -1 552
554 0 594782.5 267341.5 66320 -1 553
555 0 594841.3 267356.34 66360 -1 554
556 0 594820.6 267241.3 66520 -1 555
557 0 594836.7 267218.34 66560 -1 556
558 0 594868 267173.3 66640 -1 557
559 0 595015.5 267205.22 66720 -1 558
560 0 595123.25 267256 66760 -1 559
561 0 595321.9 267226.06 66880 -1 560
562 0 595371 267953.44 66880 -1 561
563 0 595207.75 267955.12 66960 -1 562
564 0 595119.2 267906.12 67040 -1 563
565 0 594960.1 267912.06 67120 -1 564
566 0 594774.4 267967.88 67200 -1 565
567 0 594595.9 268088.2 67280 -1 566
568 0 594609.75 268290.4 67400 -1 567
569 0 594444.1 268404.2 67520 -1 568
570 0 594235.4 268572.3 67560 -1 569
571 0 594333.5 268666.56 67600 -1 570
572 0 594266.44 268779.62 67720 -1 571
573 0 594312.3 268834.16 67880 -1 572
574 0 594361 268846.25 68000 -1 573
575 0 594378.56 268846.25 68160 -1 574
576 0 594420.2 268824.44 68280 -1 575
577 0 594482.75 268795.8 68440 -1 576
578 0 594538.2 268796.9 68640 -1 577
579 0 594621.25 268782.75 68760 -1 578
580 0 594649.2 268777.7 68800 -1 579
581 0 594663.44 268763.94 68920 -1 580
582 0 594692.4 268716.94 69000 -1 581
583 0 594723 268652.88 69120 -1 582
584 0 594746.9 268603.7 69280 -1 583
585 0 594843.56 268596.94 69440 -1 584
586 0 594967.06 268537.88 69600 -1 585
587 0 595046.9 268489.62 69760 -1 586
588 0 595163.56 268491.38 69920 -1 587
589 0 595401.4 268612.12 70080 -1 588
590 0 595576.6 268500.6 70200 -1 589
591 0 595760.75 268509.97 70280 -1 590
592 0 595849.75 268627.06 70360 -1 591
593 0 595996.3 268807.78 70440 -1 592
594 0 596106.9 268865.88 70520 -1 593
595 0 596330.1 268942.66 70640 -1 594
596 0 596528.5 269022.66 70760 -1 595
597 0 596660.5 269094.06 70880 -1 596
598 0 596881.5 269161.6 70960 -1 597
599 0 597202 269402.8 71000 -1 598
600 0 597408.8 269585.25 71040 -1 599
601 0 597926.75 269752.94 71080 -1 600
602 0 597783 269675.8 71200 -1 601
603 0 597815 269696 71280 -1 602
604 0 597831.1 269705.6 71320 -1 603
605 0 598034.1 269731.47 71440 -1 604
606 0 598059.7 269616.38 71600 -1 605
607 0 598127.1 269644.56 71640 -1 606
608 0 598233.2 269693 71760 -1 607
609 0 598242.25 269671.25 71840 -1 608
610 0 598209.5 269649.5 71920 -1 609
611 0 598022.5 269511.56 71960 -1 610
612 0 598010.2 269507.44 72120 -1 611
613 0 597931.75 269426.72 72200 -1 612
614 0 597931.75 269426.72 72320 -1 613
615 0 597902.6 269309.03 72400 -1 614
616 0 598860.4 270013.44 71920 -1 610
617 0 599753.6 270218.12 71920 -1 616
618 0 600389.2 270424.47 71960 -1 617
619 0 600804.25 270676.2 71840 -1 618
620 0 600956.56 270813.94 71800 -1 619
621 0 601029.25 270867.25 71680 -1 620
622 0 601097.3 270973.88 71560 -1 621
623 0 601151.8 271087.2 71480 -1 622
624 0 601298.5 271294.2 71360 -1 623
625 0 601360.6 271483.22 71320 -1 624
626 0 601460 271664.1 71280 -1 625
627 0 601502.06 271746.66 71240 -1 626
628 0 601504.4 271858.84 71200 -1 627
629 0 601249.4 272362.16 71200 -1 628
630 0 600969 272527.38 71320 -1 629
631 0 600853.75 272698.1 71480 -1 630
632 0 600796.5 272997.94 71640 -1 631
633 0 600756.7 273093.12 71760 -1 632
634 0 600624.6 273134.3 71880 -1 633
635 0 600541.8 273192.75 72040 -1 634
636 0 600536.8 273233.16 72200 -1 635
637 0 600505.1 273298.6 72320 -1 636
638 0 600445.6 273380.94 72480 -1 637
639 0 600422.9 273453.12 72640 -1 638
640 0 600421.56 273475.5 72840 -1 639
641 0 600410.8 273436.1 73040 -1 640
642 0 600418 273434.12 73120 -1 641
643 0 600424.06 273368 73280 -1 642
644 0 600421.75 273370.34 73360 -1 643
645 0 599574.4 273314.38 73360 -1 644
646 0 599274.9 273180.6 73400 -1 645
647 0 598965.9 272966.4 73440 -1 646
648 0 598686.25 272920.56 73520 -1 647
649 0 598398.06 272738.3 73560 -1 648
650 0 598141.56 272544.34 73600 -1 649
651 0 597892.25 272445 73680 -1 650
652 0 597723.4 272011.62 73720 -1 651
653 0 597655.25 271795.44 73800 -1 652
654 0 597549 271680.22 73880 -1 653
655 0 597332.06 271580.6 73960 -1 654
656 0 597213.4 271522.44 74040 -1 655
657 0 597135.8 271477.53 74160 -1 656
658 0 596808.06 271440.47 74320 -1 657
659 0 596572.9 271425.88 74440 -1 658
660 0 596463.3 271420.7 74560 -1 659
661 0 596285.94 271380.94 74720 -1 660
662 0 596286.7 271364.12 74880 -1 661
663 0 596291.8 271377.34 74920 -1 662
664 0 600614.5 273270.34 73520 -1 644
665 0 600646.56 273093.8 73680 -1 664
666 0 600737.1 273022.06 73840 -1 665
667 0 600794.75 272986.2 74000 -1 666
668 0 600838.1 272976.44 74160 -1 667
669 0 600895.75 272871.25 74320 -1 668
670 0 600764.4 272783.75 74400 -1 669
671 0 600745.6 272737.25 74520 -1 670
672 0 600646.56 272736.7 74640 -1 671
673 0 600564.9 272680.12 74760 -1 672
674 0 600324 272506.38 74920 -1 673
675 0 600408.1 272415.7 75080 -1 674
676 0 600383.6 272493.2 75160 -1 675
677 0 600349.25 272586.22 75280 -1 676
678 0 600369.1 272696.3 75400 -1 677
679 0 600724.1 272554.06 75440 -1 678
680 0 600960.4 272434.56 75560 -1 679
681 0 601113.44 272473.7 75640 -1 680
682 0 601230.75 272554.94 75720 -1 681
683 0 601247.25 272602.6 75800 -1 682
684 0 601253.4 272646.88 75880 -1 683
685 0 601270.75 272623.88 75960 -1 684
686 0 599942.1 272914.62 75480 -1 678
687 0 599773.25 273277.62 75480 -1 686
688 0 599523.9 273455.94 75600 -1 687
689 0 599308.25 273775.72 75680 -1 688
690 0 598986.6 274297.84 75920 -1 689
691 0 598885.3 274649.8 76040 -1 690
692 0 598900 274931 76160 -1 691
693 0 598836.5 275541 76240 -1 692
694 0 598564.44 276016.34 76320 -1 693
695 0 598659.4 276085.72 76400 -1 694
696 0 598748.56 276179.62 76520 -1 695
697 0 599437.6 276949.53 76520 -1 696
698 0 599458.5 277041.2 76400 -1 697
699 0 599491.56 277118.06 76240 -1 698
700 0 599741.8 277445.8 76120 -1 699
701 0 599736.1 277753 76080 -1 700
702 0 599678.56 277891.75 76000 -1 701
703 0 599192.44 278454.2 75920 -1 702
704 0 599165.56 278548.7 75880 -1 703
705 0 599392.5 278642.25 75680 -1 704
706 0 599493.3 278610 75600 -1 705
707 0 599543.6 278593.6 75560 -1 706
708 0 600000.75 278431.25 75520 -1 707
709 0 600087.1 278441.72 75440 -1 708
710 0 598771.8 276209.38 76560 -1 696
711 0 598565.8 276211.88 76720 -1 710
712 0 598482.5 276334.7 76920 -1 711
713 0 598441.6 276402.75 77000 -1 712
714 0 598348.2 276350.4 77320 -1 713
715 0 598002.56 276192.6 77480 -1 714
716 0 597842.06 276140.56 77600 -1 715
717 0 597507 276132.7 77720 -1 716
718 0 596954.5 275739.8 77720 -1 717
719 0 596987.75 275646.25 77840 -1 718
720 0 596998.6 275614.8 77880 -1 719
721 0 596926.9 275567.62 77960 -1 720
722 0 601499.3 271877.88 71080 -1 628
723 0 601486.5 271871.78 70960 -1 722
724 0 601514.1 271832.25 70800 -1 723
725 0 595368.9 266766.84 66880 -1 561
726 0 595403.8 266536.5 66960 -1 725
727 0 595381 266492.06 67000 -1 726
728 0 593928.2 266978.9 66560 -1 557
729 0 593724.7 266848.75 66680 -1 728
730 0 593594.7 266702.78 66840 -1 729
731 0 593506.1 266473.8 66960 -1 730
732 0 593365.6 266319.8 67040 -1 731
733 0 593329.5 266042.6 67120 -1 732
734 0 593339.4 265935.06 67200 -1 733
735 0 593353.5 265828.88 67320 -1 734
736 0 593479.56 265808.7 67480 -1 735
737 0 593566.44 265955.16 67640 -1 736
738 0 593576.94 266044.25 67760 -1 737
739 0 593588.4 265971.62 67880 -1 738
740 0 593679.9 265889.88 67960 -1 739
741 0 593779.44 265825.44 68080 -1 740
742 0 593860.3 265776.38 68200 -1 741
743 0 593937.44 265699.25 68320 -1 742
744 0 594130.1 265612.88 68440 -1 743
745 0 594490.9 265629.88 68480 -1 744
746 0 594788 265713.12 68520 -1 745
747 0 594939.1 265719.47 68600 -1 746
748 0 595067.06 265643.28 68720 -1 747
749 0 595222.4 265596.62 68840 -1 748
750 0 595454.8 265442.38 68960 -1 749
751 0 595759 265330.8 69120 -1 750
752 0 595899.1 265281.28 69240 -1 751
753 0 595926.5 265221.16 69360 -1 752
754 0 596017.9 265127.12 69520 -1 753
755 0 596174.5 265029.1 69680 -1 754
756 0 596302.94 264975.44 69800 -1 755
757 0 596384.1 264915.62 69960 -1 756
758 0 596438.75 264812.5 70120 -1 757
759 0 596630.1 264700.12 70240 -1 758
760 0 596705.44 264573.94 70360 -1 759
761 0 596798.44 264481.25 70480 -1 760
762 0 596889.25 264422.62 70640 -1 761
763 0 597038.06 264348.44 70760 -1 762
764 0 597138.5 264274.88 70880 -1 763
765 0 597242.8 264210.7 71040 -1 764
766 0 597285.6 264109.12 71200 -1 765
767 0 597265.9 264015.38 71360 -1 766
768 0 597201.8 263903.56 71520 -1 767
769 0 597148.2 263771.62 71640 -1 768
770 0 597087.56 263645.8 71800 -1 769
771 0 596979.25 263580.22 71920 -1 770
772 0 596885.44 263557.94 72080 -1 771
773 0 596859 263500.7 72240 -1 772
774 0 596821.4 263496.38 72400 -1 773
775 0 596731.2 263464.56 72600 -1 774
776 0 596689.3 263403 72800 -1 775
777 0 596670.56 263515.75 72960 -1 776
778 0 596791.3 263531.06 73120 -1 777
779 0 596827.5 263622.2 73320 -1 778
780 0 596815.5 263658.5 73480 -1 779
781 0 596863.4 263477.62 73640 -1 780
782 0 597029.3 263346.2 73800 -1 781
783 0 590432 269888 57000 150 369
784 0 590464 270144 56880 120 783
785 0 590464 270400 56800 81 784
786 0 590464 270432 56760 101 785
787 0 590240 270304 56680 80 786
788 0 590016 270208 56600 51 787
789 0 589824 270144 56440 71 788
790 0 589664 270016 56320 32 789
791 0 589536 269920 56120 64 790
792 0 589440 269856 55920 32 791
793 0 589536 270240 56160 40 790
794 0 589312 270240 55960 32 793
795 0 589152 270272 55720 32 794
796 0 589088 270240 55640 86 795
797 0 589312 270080 55640 32 796
798 0 589280 269888 55440 32 797
799 0 589088 269952 55040 32 798
800 0 589024 270304 55400 101 796
801 0 588928 270304 55160 108 800
802 0 588800 270304 55000 141 801
803 0 588608 270432 55160 98 802
804 0 588384 270496 55280 64 803
805 0 588128 270496 55360 40 804
806 0 587936 270496 55360 64 805
807 0 588704 270176 54760 136 802
808 0 588608 270016 54560 71 807
809 0 588384 269952 54440 81 808
810 0 588160 269824 54400 124 809
811 0 587936 269696 54320 80 810
812 0 587744 269504 54320 91 811
813 0 587488 269408 54320 175 812
814 0 587584 269408 54080 136 813
815 0 587840 269344 54040 148 814
816 0 588032 269440 53880 143 815
817 0 588224 269600 53760 120 816
818 0 588480 269696 53800 137 817
819 0 588672 269760 53960 131 818
820 0 588800 269760 54080 71 819
821 0 588220 269597 53640 -1 817
822 0 588254 269645 53480 -1 821
823 0 588384 269779 53320 64 822
824 0 588480 269856 53440 32 823
825 0 588512 269856 53480 32 824
826 0 588320 269728 53240 86 823
827 0 588160 269664 53040 64 826
828 0 588096 269696 52800 64 827
829 0 587968 269792 52600 75 828
830 0 587712 269888 52480 75 829
831 0 587456 269856 52560 75 830
832 0 587328 269696 52400 64 831
833 0 587296 269664 52120 60 832
834 0 587040 269632 52000 40 833
835 0 590464 270688 56720 153 786
836 0 590560 270944 56720 163 835
837 0 590688 271200 56720 156 836
838 0 590816 271456 56760 163 837
839 0 590912 271712 56840 136 838
840 0 590976 271968 56880 186 839
841 0 591040 272224 56880 160 840
842 0 590944 272480 56880 128 841
843 0 590816 272704 56880 120 842
844 0 590656 272896 56840 108 843
845 0 590656 273152 56760 148 844
846 0 590656 273376 56640 181 845
847 0 590688 273632 56560 200 846
848 0 590784 273856 56440 200 847
849 0 590944 274016 56280 197 848
850 0 591072 274208 56160 143 849
851 0 591104 274464 56040 128 850
852 0 591136 274656 55840 160 851
853 0 591136 274912 55720 141 852
854 0 591168 275072 55520 137 853
855 0 591296 275296 55400 172 854
856 0 591296 275552 55320 156 855
857 0 591296 275808 55320 189 856
858 0 591296 276064 55240 181 857
859 0 591296 276320 55200 200 858
860 0 591200 276576 55160 172 859
861 0 591104 276832 55120 178 860
862 0 591008 276992 55120 209 861
863 0 590912 277024 55560 32 862
864 0 590560 277184 55440 32 863
865 0 590912 277248 55080 172 862
866 0 590816 277504 55080 172 865
867 0 590752 277760 55080 172 866
868 0 590688 278016 55000 200 867
869 0 590624 278272 55000 219 868
870 0 590560 278528 55000 207 869
871 0 590432 278784 55000 260 870
872 0 590272 278976 54960 240 871
873 0 590112 279200 54880 163 872
874 0 589920 279392 54880 186 873
875 0 589728 279488 54720 221 874
876 0 589472 279488 54640 206 875
877 0 589216 279552 54560 186 876
878 0 588960 279520 54560 45 877
879 0 588736 279680 54520 154 878
880 0 588480 279712 54520 143 879
881 0 588224 279680 54520 96 880
882 0 588032 279584 54480 51 881
883 0 588619 279467 54520 61 880
884 0 588640 279424 54640 32 883
885 0 588576 279552 54280 120 883
886 0 588320 279616 54240 160 885
887 0 588064 279648 54160 181 886
888 0 587808 279648 54080 196 887
889 0 587552 279680 54080 197 888
890 0 587296 279648 54000 163 889
891 0 587040 279584 53920 172 890
892 0 586816 279456 53920 120 891
893 0 586560 279488 53800 141 892
894 0 586304 279488 53760 172 893
895 0 586080 279360 53760 139 894
896 0 585824 279264 53720 131 895
897 0 585568 279264 53760 140 896
898 0 585344 279232 53880 86 897
899 0 585088 279296 53880 102 898
900 0 584832 279328 53920 120 899
901 0 584608 279424 53840 163 900
902 0 584384 279520 53920 163 901
903 0 584128 279552 53960 150 902
904 0 583904 279648 54040 172 903
905 0 583648 279648 54080 148 904
906 0 583392 279744 54160 163 905
907 0 583168 279840 54240 153 906
908 0 583008 280032 54320 186 907
909 0 582752 280096 54320 183 908
910 0 582496 280160 54360 186 909
911 0 582240 280224 54320 163 910
912 0 581984 280192 54400 160 911
913 0 581728 280256 54440 163 912
914 0 581504 280384 54520 120 913
915 0 581248 280448 54520 163 914
916 0 581024 280576 54480 168 915
917 0 580800 280768 54480 135 916
918 0 580640 280960 54560 217 917
919 0 580416 281120 54560 181 918
920 0 580288 281280 54560 168 919
921 0 580352 281408 55000 32 920
922 0 580384 281696 54920 32 921
923 0 580128 281472 54520 168 920
924 0 580000 281728 54520 175 923
925 0 579872 281984 54560 139 924
926 0 579744 282208 54560 136 925
927 0 579680 282464 54560 136 926
928 0 579648 282720 54600 107 927
929 0 579616 282944 54720 139 928
930 0 579616 283168 54840 128 929
931 0 579648 283424 54920 160 930
932 0 579648 283680 55040 176 931
933 0 579584 283936 55120 175 932
934 0 579648 284192 55200 156 933
935 0 579680 284448 55280 204 934
936 0 579680 284704 55280 176 935
937 0 579616 284960 55200 164 936
938 0 579488 285184 55160 202 937
939 0 579392 285408 55040 122 938
940 0 579200 285568 55120 186 939
941 0 578976 285696 55120 101 940
942 0 578848 285888 55280 196 941
943 0 578656 286016 55480 183 942
944 0 578432 286016 55680 102 943
945 0 578272 286080 55880 150 944
946 0 578112 286144 56080 134 945
947 0 577984 286304 56280 141 946
948 0 577792 286368 56480 91 947
949 0 577632 286368 56680 104 948
950 0 577376 286400 56800 91 949
951 0 577184 286528 56920 86 950
952 0 576992 286720 56960 102 951
953 0 576864 286912 57080 139 952
954 0 576704 287136 57120 124 953
955 0 576544 287328 57200 124 954
956 0 576416 287552 57200 160 955
957 0 576256 287744 57320 124 956
958 0 576096 287904 57480 124 957
959 0 576000 288032 57680 115 958
960 0 575904 288064 57920 160 959
961 0 575776 288096 58160 80 960
962 0 575712 288128 58280 40 961
963 0 575616 288240 58280 56 962
964 0 575712 288160 58120 32 963
965 0 575680 288160 58080 32 964
966 0 575520 288320 58440 81 963
967 0 575360 288416 58640 64 966
968 0 575200 288416 58880 32 967
969 0 575040 288448 59120 32 968
970 0 574987 288171 59120 127 969
971 0 575136 288128 59040 140 970
972 0 575328 288096 58840 166 971
973 0 575552 288128 58720 128 972
974 0 575712 288096 58520 98 973
975 0 574912 288192 59160 120 970
976 0 574784 288320 59360 96 975
977 0 574752 288416 59600 150 976
978 0 574688 288448 59840 120 977
979 0 574656 288448 59920 51 978
980 0 574581 288470 59960 -1 979
981 0 574571 288492 60000 -1 980
982 0 575409 288527 60040 -1 981
983 0 575401 288529 60080 -1 982
984 0 575257 288518 60120 -1 983
985 0 575319 288571 60160 -1 984
986 0 575328 288544 60200 32 985
987 0 575200 288704 60360 122 986
988 0 575104 288864 60560 108 987
989 0 575104 288960 60800 120 988
990 0 575008 289120 61000 164 989
991 0 574912 289344 61160 178 990
992 0 574944 289600 61280 160 991
993 0 575008 289856 61320 175 992
994 0 575040 290112 61360 160 993
995 0 575168 290368 61400 160 994
996 0 575264 290624 61440 139 995
997 0 575328 290880 61480 148 996
998 0 575360 291136 61560 148 997
999 0 575456 291392 61680 178 998
1000 0 575456 291616 61800 150 999
1001 0 575520 291872 61880 148 1000
1002 0 575648 292064 62000 153 1001
1003 0 575808 292256 62120 90 1002
1004 0 575936 292480 62160 75 1003
1005 0 575936 292736 62160 80 1004
1006 0 575936 292992 62280 71 1005
1007 0 576128 293152 62360 80 1006
1008 0 576352 293280 62400 86 1007
1009 0 576544 293440 62440 80 1008
1010 0 576736 293600 62400 75 1009
1011 0 577099 293771 62320 112 1010
1012 0 577024 293760 62280 98 1011
1013 0 576768 293664 62240 60 1012
1014 0 576512 293568 62200 40 1013
1015 0 576320 293408 62160 60 1014
1016 0 576096 293216 62160 40 1015
1017 0 576064 293120 61920 32 1016
1018 0 577248 293792 62400 139 1011
1019 0 577472 293920 62360 153 1018
1020 0 577696 294080 62320 139 1019
1021 0 577920 294240 62280 120 1020
1022 0 577984 294432 62080 136 1021
1023 0 578048 294528 61840 122 1022
1024 0 578176 294624 61640 98 1023
1025 0 578080 294560 61400 140 1024
1026 0 578144 294560 61120 108 1025
1027 0 578304 294656 60920 135 1026
1028 0 578368 294688 60640 137 1027
1029 0 578400 294560 60400 122 1028
1030 0 578528 294432 60200 81 1029
1031 0 578371 294420 60080 -1 1030
1032 0 578200 294424 60040 -1 1031
1033 0 577184 294304 60000 96 1032
1034 0 577408 294240 59880 122 1033
1035 0 577440 294208 59600 134 1034
1036 0 577536 294080 59400 122 1035
1037 0 577632 294048 59160 168 1036
1038 0 577760 294016 58920 168 1037
1039 0 577856 293920 58680 131 1038
1040 0 577920 293888 58440 115 1039
1041 0 577952 293792 58200 122 1040
1042 0 578048 293728 57960 96 1041
1043 0 578144 293664 57720 101 1042
1044 0 578208 293568 57480 108 1043
1045 0 578272 293440 57240 32 1044
1046 0 578272 293344 57000 148 1045
1047 0 578240 293216 56760 148 1046
1048 0 578208 293056 56560 139 1047
1049 0 578176 292928 56320 124 1048
1050 0 578176 292704 56120 104 1049
1051 0 578112 292576 55880 115 1050
1052 0 578048 292416 55680 122 1051
1053 0 578016 292256 55480 120 1052
1054 0 577984 292064 55280 101 1053
1055 0 577856 292064 55320 32 1054
1056 0 577760 292064 55000 32 1055
1057 0 577920 291904 55080 107 1054
1058 0 577856 291744 54880 134 1057
1059 0 577824 291584 54680 141 1058
1060 0 577824 291360 54480 128 1059
1061 0 577760 291168 54280 128 1060
1062 0 577728 291136 54240 131 1061
1063 0 577600 290944 54440 104 1062
1064 0 577408 291072 54680 32 1063
1065 0 577600 291072 54720 32 1064
1066 0 577696 291072 54000 137 1062
1067 0 577600 290976 53760 128 1066
1068 0 577600 290912 53480 81 1067
1069 0 577536 290784 53240 128 1068
1070 0 577472 290688 53000 128 1069
1071 0 577344 290560 52760 137 1070
1072 0 577312 290496 52520 124 1071
1073 0 577248 290400 52280 128 1072
1074 0 577248 290368 52000 128 1073
1075 0 577248 290336 51720 131 1074
1076 0 577184 290304 51480 131 1075
1077 0 577184 290272 51200 160 1076
1078 0 577184 290272 50920 108 1077
1079 0 577152 290208 50680 139 1078
1080 0 577152 290080 50440 143 1079
1081 0 577088 289984 50200 140 1080
1082 0 577024 289920 49960 135 1081
1083 0 576960 289856 49720 104 1082
1084 0 576800 289856 49480 115 1083
1085 0 576672 289792 49240 115 1084
1086 0 576512 289728 49040 120 1085
1087 0 576416 289728 49040 108 1086
1088 0 576481 289719 48920 -1 1087
1089 0 576480 289716 48880 -1 1088
1090 0 576289 289470 48840 -1 1089
1091 0 576022 289589 48800 -1 1090
1092 0 576024 289570 48760 -1 1091
1093 0 576224 289472 48720 -1 1092
1094 0 576233 289472 48680 -1 1093
1095 0 576729 289210 48640 -1 1094
1096 0 576896 289168 48640 77 1095
1097 0 576800 289248 48680 80 1096
1098 0 576704 289248 48680 80 1097
1099 0 576992 289088 48600 75 1096
1100 0 577088 288864 48440 104 1099
1101 0 577312 288832 48320 32 1100
1102 0 577120 288928 48280 32 1100
1103 0 577280 288736 48200 80 1102
1104 0 577184 288544 47920 32 1103
1105 0 577248 288800 47960 51 1104
1106 0 577408 288832 47920 32 1105
1107 0 577280 288576 47800 51 1104
1108 0 577472 288672 47800 32 1107
1109 0 577088 288800 47800 122 1107
1110 0 577024 288768 47920 108 1109
1111 0 577024 288512 48000 80 1110
1112 0 576928 288256 48080 75 1111
1113 0 576736 288416 48080 80 1112
1114 0 576992 288864 48160 32 1110
1115 0 576960 289088 48320 45 1114
1116 0 576800 289152 48520 81 1115
1117 0 576800 288992 48520 75 1116
1118 0 577120 288832 47640 120 1109
1119 0 577120 288864 47360 90 1118
1120 0 577280 288832 47120 139 1119
1121 0 577312 288896 46880 150 1120
1122 0 577280 288896 46600 148 1121
1123 0 577376 288960 46360 137 1122
1124 0 577440 289088 46120 157 1123
1125 0 577440 289024 45840 51 1124
1126 0 577408 289056 45560 150 1125
1127 0 577408 289024 45280 96 1126
1128 0 577408 288928 45000 122 1127
1129 0 577440 288896 44720 128 1128
1130 0 577472 288832 44480 154 1129
1131 0 577600 288832 44240 131 1130
1132 0 577664 288832 43960 128 1131
1133 0 577728 288864 43720 148 1132
1134 0 577824 288896 43480 128 1133
1135 0 577888 288928 43200 108 1134
1136 0 578016 289024 42960 120 1135
1137 0 578112 289120 42720 140 1136
1138 0 578208 289248 42520 98 1137
1139 0 578304 289440 42320 120 1138
1140 0 578400 289632 42120 104 1139
1141 0 578464 289824 41960 91 1140
1142 0 578560 290048 41840 101 1141
1143 0 578688 290240 41640 115 1142
1144 0 578816 290304 41400 107 1143
1145 0 578912 290176 41200 102 1144
1146 0 579008 290048 41000 91 1145
1147 0 579072 289888 40760 120 1146
1148 0 579200 289760 40560 128 1147
1149 0 579296 289664 40320 124 1148
1150 0 579328 289568 40040 128 1149
1151 0 579488 289472 39840 124 1150
1152 0 579552 289504 39600 131 1151
1153 0 579680 289504 39360 131 1152
1154 0 579808 289536 39120 124 1153
1155 0 579968 289568 38920 107 1154
1156 0 580128 289600 38720 120 1155
1157 0 580256 289600 38480 124 1156
1158 0 580416 289568 38240 122 1157
1159 0 580576 289568 38000 137 1158
1160 0 580736 289600 37800 115 1159
1161 0 580896 289632 37560 137 1160
1162 0 580960 289408 37400 75 1161
1163 0 580960 289152 37320 40 1162
1164 0 580960 288928 37200 75 1163
1165 0 580960 288768 36960 98 1164
1166 0 581120 288896 36800 75 1165
1167 0 581184 289152 36720 40 1166
1168 0 581280 289376 36640 40 1167
1169 0 581472 289568 36600 40 1168
1170 0 581632 289728 36480 71 1169
1171 0 581792 289856 36280 140 1170
1172 0 581952 289888 36080 137 1171
1173 0 582112 289920 35880 128 1172
1174 0 582272 289952 35640 131 1173
1175 0 582528 290016 35520 128 1174
1176 0 582720 290016 35320 107 1175
1177 0 582880 290016 35120 131 1176
1178 0 582912 289984 34840 107 1177
1179 0 583104 290016 34640 176 1178
1180 0 583328 289952 34520 140 1179
1181 0 583392 289920 34240 122 1180
1182 0 583136 289888 34160 148 1181
1183 0 582944 289760 34040 101 1182
1184 0 582816 289536 34040 51 1183
1185 0 582656 289408 34200 32 1184
1186 0 582656 289408 34240 32 1185
1187 0 583456 289920 34240 104 1181
1188 0 583680 289920 34080 150 1187
1189 0 583840 289888 33840 115 1188
1190 0 583808 289888 33560 122 1189
1191 0 583840 289856 33280 115 1190
1192 0 583872 289792 33040 122 1191
1193 0 583872 289696 32800 135 1192
1194 0 583808 289600 32560 107 1193
1195 0 583776 289536 32320 128 1194
1196 0 583744 289440 32080 122 1195
1197 0 583808 289376 31840 102 1196
1198 0 583936 289376 31600 131 1197
1199 0 584000 289408 31360 115 1198
1200 0 584096 289472 31120 81 1199
1201 0 584096 289600 30880 102 1200
1202 0 584160 289760 30640 96 1201
1203 0 584288 289888 30440 75 1202
1204 0 584416 290048 30280 75 1203
1205 0 584448 290208 30080 75 1204
1206 0 584544 290336 29880 104 1205
1207 0 584640 290304 29640 128 1206
1208 0 584608 290208 29400 128 1207
1209 0 584576 290112 29160 134 1208
1210 0 584384 290048 28960 134 1209
1211 0 584224 290016 28720 137 1210
1212 0 584224 289920 28480 108 1211
1213 0 584192 289824 28240 104 1212
1214 0 584160 289664 28040 81 1213
1215 0 584096 289664 27760 80 1214
1216 0 584032 289824 27520 98 1215
1217 0 584096 290016 27360 81 1216
1218 0 584160 290208 27200 102 1217
1219 0 584140 290274 27120 -1 1218
1220 0 584157 290333 27040 -1 1219
1221 0 584134 290417 26960 -1 1220
1222 0 584163 290568 26880 -1 1221
1223 0 584175 290600 26840 -1 1222
1224 0 584226 290584 26800 -1 1223
1225 0 584160 290816 26760 52 1224
1226 0 584160 290784 26800 64 1225
1227 0 584160 290848 26720 40 1225
1228 0 584128 291040 26560 51 1227
1229 0 584096 291264 26400 51 1228
1230 0 584032 291488 26280 80 1229
1231 0 584000 291680 26120 98 1230
1232 0 583936 291872 25920 107 1231
1233 0 583866 291974 25800 -1 1232
1234 0 583744 292000 25680 81 1233
1235 0 583648 292096 25560 86 1234
1236 0 583488 292128 25360 108 1235
1237 0 583424 292160 25120 120 1236
1238 0 583424 292288 24880 128 1237
1239 0 583328 292320 24640 128 1238
1240 0 583168 292320 24400 81 1239
1241 0 583008 292288 24200 80 1240
1242 0 582991 292312 24080 -1 1241
1243 0 582912 292224 24040 81 1242
1244 0 583072 292064 23840 71 1243
1245 0 583072 291904 23640 40 1244
1246 0 583296 291776 23560 32 1245
1247 0 583392 291712 23400 32 1246
1248 0 583253 291616 23400 61 1247
1249 0 583168 291648 23440 51 1248
1250 0 583008 291808 23640 32 1249
1251 0 583424 291552 23320 81 1248
1252 0 583552 291456 23120 91 1251
1253 0 583712 291424 22880 115 1252
1254 0 583776 291488 22640 102 1253
1255 0 583840 291584 22400 96 1254
1256 0 583872 291456 22160 98 1255
1257 0 583968 291328 21920 107 1256
1258 0 584064 291168 21680 102 1257
1259 0 584070 291124 21600 -1 1258
1260 0 584104 291088 21520 -1 1259
1261 0 584161 290978 21400 -1 1260
1262 0 584193 291003 21280 -1 1261
1263 0 584188 291015 21240 -1 1262
1264 0 584314.8 289469.25 21200 -1 1263
1265 0 584334.7 289439.66 21160 -1 1264
1266 0 584380.94 289380.56 21080 -1 1265
1267 0 584394.1 289316.5 20960 -1 1266
1268 0 584429.4 289226.88 20840 -1 1267
1269 0 584456.94 289148.8 20720 -1 1268
1270 0 584486.6 289082.38 20600 -1 1269
1271 0 584518.5 288965.3 20480 -1 1270
1272 0 584543.75 288902.25 20360 -1 1271
1273 0 584563.1 288840.25 20240 -1 1272
1274 0 584611.25 288755.5 20120 -1 1273
1275 0 584615.25 288668.2 20000 -1 1274
1276 0 584619.1 288588.88 19840 -1 1275
1277 0 584604.06 288502.9 19720 -1 1276
1278 0 584646.1 288408.94 19560 -1 1277
1279 0 584710.5 288375.06 19400 -1 1278
1280 0 584839 288322.2 19240 -1 1279
1281 0 584877 288181.44 19040 -1 1280
1282 0 584997.9 288117.34 18880 -1 1281
1283 0 585153.1 288088.2 18800 -1 1282
1284 0 585253.44 288075.66 18680 -1 1283
1285 0 585356.5 288053.25 18520 -1 1284
1286 0 585419.25 288045.97 18400 -1 1285
1287 0 585468.75 288090.2 18240 -1 1286
1288 0 585484.2 288040.53 18160 -1 1287
1289 0 585531.25 288011.25 18040 -1 1288
1290 0 585551.75 287966.4 17920 -1 1289
1291 0 585636.2 287942.03 17800 -1 1290
1292 0 585642.6 287947.3 17640 -1 1291
1293 0 585665.1 287942.1 17480 -1 1292
1294 0 585662.7 288029.2 17360 -1 1293
1295 0 585645.9 287999.94 17200 -1 1294
1296 0 585630.7 288013 17040 -1 1295
1297 0 585598.06 287999.34 16880 -1 1296
1298 0 585572.56 287993.6 16680 -1 1297
1299 0 585588.75 287924.8 16520 -1 1298
1300 0 585559.6 287856.62 16400 -1 1299
1301 0 585601.75 287763.06 16240 -1 1300
1302 0 585626.56 287724.12 16120 -1 1301
1303 0 585690.9 287623.12 16000 -1 1302
1304 0 585746.5 287536.56 15920 -1 1303
1305 0 585786.3 287464.5 15840 -1 1304
1306 0 585838 287348.88 15760 -1 1305
1307 0 585846.6 287328.6 15680 -1 1306
1308 0 585849.94 287267.3 15560 -1 1307
1309 0 585891.4 287151.94 15440 -1 1308
1310 0 585939.75 286956.16 15320 -1 1309
1311 0 585994.9 286865.5 15240 -1 1310
1312 0 586027.44 286887 15120 -1 1311
1313 0 586043.1 286829.88 15000 -1 1312
1314 0 586051 286759.38 14880 -1 1313
1315 0 586083 286755.97 14840 -1 1314
1316 0 586085.94 286969.2 14800 -1 1315
1317 0 586144.4 286674.3 14760 -1 1316
1318 0 586103.44 286746.3 14720 -1 1317
1319 0 586118.2 286715.88 14680 -1 1318
1320 0 586135.1 286689.25 14640 -1 1319
1321 0 586124.4 286784.2 14600 -1 1320
1322 0 586124 286622.84 14560 -1 1321
1323 0 586119.06 286609.75 14520 -1 1322
1324 0 586138.3 286569.44 14440 -1 1323
1325 0 586088.5 286244.78 14280 -1 1324
1326 0 586068.1 286228.25 14200 -1 1325
1327 0 586073.3 286287.22 14040 -1 1326
1328 0 586033.9 286374.7 13880 -1 1327
1329 0 586041.25 286446.44 13720 -1 1328
1330 0 586032.1 286495.8 13560 -1 1329
1331 0 586080.25 286436.38 13400 -1 1330
1332 0 586129.06 286369.44 13240 -1 1331
1333 0 586215.94 286493.66 13120 -1 1332
1334 0 586103.44 286383.94 13080 -1 1333
1335 0 586041.94 286330.4 12960 -1 1334
1336 0 586036.25 286298.2 12840 -1 1335
1337 0 585982.56 286235.7 12720 -1 1336
1338 0 585960.56 286129.12 12600 -1 1337
1339 0 585935.7 286092.97 12480 -1 1338
1340 0 585894.25 285990.5 12320 -1 1339
1341 0 585794.2 285838.7 12160 -1 1340
1342 0 585696.9 285740.25 12040 -1 1341
1343 0 585399.6 285607.28 11560 -1 1342
1344 0 585448.8 285449.62 11480 -1 1343
1345 0 585496.5 285306.1 11440 -1 1344
1346 0 585383.3 285052.66 11400 -1 1345
1347 0 585517.06 285041.25 11360 -1 1346
1348 0 585535.9 285012.56 11320 -1 1347
1349 0 585666.7 284875.44 11240 -1 1348
1350 0 585757.8 284658 11160 -1 1349
1351 0 585868.1 284538.12 11080 -1 1350
1352 0 585920.5 284511.38 11040 -1 1351
1353 0 586116.9 284271.06 10960 -1 1352
1354 0 586194.75 284159.47 10920 -1 1353
1355 0 586258.75 284051.75 10880 -1 1354
1356 0 586369.4 284003.88 10840 -1 1355
1357 0 586473.1 283802.6 10800 -1 1356
1358 0 586522.9 283846.25 10760 -1 1357
1359 0 586577.6 283843.8 10720 -1 1358
1360 0 586646.8 283854.3 10640 -1 1359
1361 0 586752.56 283805.66 10560 -1 1360
1362 0 586818.1 283719.2 10440 -1 1361
1363 0 586944.8 283289.44 10360 -1 1362
1364 0 587065.9 283100.5 10320 -1 1363
1365 0 587276.44 282854.5 10280 -1 1364
1366 0 587478.94 282630.4 10240 -1 1365
1367 0 587684.4 282423.22 10200 -1 1366
1368 0 587808 282268 10160 -1 1367
1369 0 587977.94 282063.12 10120 -1 1368
1370 0 588082.56 282098.5 10080 -1 1369
1371 0 588173.06 282051.25 10040 -1 1370
1372 0 588228.9 281965.88 10000 -1 1371
1373 0 588304 281911.06 9960 -1 1372
1374 0 588377.5 281824.16 9920 -1 1373
1375 0 588482.25 281748.94 9880 -1 1374
1376 0 588558.25 281693.44 9840 -1 1375
1377 0 588636.56 281577.47 9800 -1 1376
1378 0 588718.8 281515.53 9760 -1 1377
1379 0 588773.4 281472.38 9720 -1 1378
1380 0 588852.25 281415 9680 -1 1379
1381 0 588911.5 281287.25 9640 -1 1380
1382 0 588985 281227.38 9600 -1 1381
1383 0 589022.6 281180.88 9560 -1 1382
1384 0 589084.75 281164.75 9520 -1 1383
1385 0 589254.94 281048.62 9480 -1 1384
1386 0 589333.8 281003.25 9440 -1 1385
1387 0 589419.25 280947.06 9400 -1 1386
1388 0 589530.3 280921.2 9360 -1 1387
1389 0 589661.3 280842.8 9320 -1 1388
1390 0 589744.94 280764.62 9280 -1 1389
1391 0 589925.94 280760.62 9240 -1 1390
1392 0 589912.6 280621.12 9200 -1 1391
1393 0 590038.6 280574.25 9160 -1 1392
1394 0 590092.8 280449.94 9120 -1 1393
1395 0 590256.2 280371.44 9080 -1 1394
1396 0 590389.9 280337 9040 -1 1395
1397 0 590433.7 280276.8 9000 -1 1396
1398 0 590522.9 280324.38 8960 -1 1397
1399 0 590574.44 280210.28 8920 -1 1398
1400 0 590640.6 280123.94 8880 -1 1399
1401 0 590684 279983.3 8840 -1 1400
1402 0 590775.9 279976.97 8800 -1 1401
1403 0 590858.4 279852.47 8760 -1 1402
1404 0 590997.75 279846.88 8720 -1 1403
1405 0 591013.4 279688.72 8680 -1 1404
1406 0 591145.75 279650 8640 -1 1405
1407 0 591243 279502.88 8600 -1 1406
1408 0 591318.8 279458.3 8560 -1 1407
1409 0 591377.75 279412.94 8520 -1 1408
1410 0 591459.8 279342.12 8480 -1 1409
1411 0 591568.3 279316.25 8440 -1 1410
1412 0 591653.94 279270.56 8400 -1 1411
1413 0 591694.94 279216.7 8360 -1 1412
1414 0 591739.56 279142.8 8320 -1 1413
1415 0 591793 279097.66 8280 -1 1414
1416 0 591880.44 279043.97 8240 -1 1415
1417 0 591907.7 278998.44 8200 -1 1416
1418 0 591976.44 278973.25 8160 -1 1417
1419 0 591992.7 278946.53 8120 -1 1418
1420 0 592027.4 278917.8 8080 -1 1419
1421 0 592123.06 278922.94 8040 -1 1420
1422 0 576829.6 248899.44 62120 106 1
1423 0 576947.25 248878.72 61920 96 1422
1424 0 576736 248544 61440 75 1423
1425 0 576768 248512 61160 64 1424
1426 0 576768 248480 60880 71 1425
1427 0 576864 248352 60640 32 1426
1428 0 576992 248224 60440 32 1427
1429 0 576736 248096 60360 32 1428
1430 0 576800 247936 60160 32 1429
1431 0 576832 247712 60120 60 1430
1432 0 576640 247648 59960 40 1431
1433 0 576448 247520 59760 51 1432
1434 0 576384 247584 59760 51 1433
1435 0 576992 247488 60080 40 1431
1436 0 577184 247296 60080 40 1435
1437 0 577024 247232 59880 32 1436
1438 0 576864 247264 59880 40 1437
1439 0 577376 247104 60200 80 1436
1440 0 577600 247040 60320 51 1439
1441 0 577824 246816 59920 51 1440
1442 0 577760 246784 59840 71 1441
1443 0 577760 246944 60520 96 1440
1444 0 577920 246720 60640 156 1443
1445 0 578016 246592 60840 51 1444
1446 0 577856 246784 61120 40 1445
1447 0 577728 247008 61080 80 1446
1448 0 577216 246944 60000 75 1439
1449 0 576992 246816 60040 32 1448
1450 0 577024 246560 60040 75 1449
1451 0 576960 246592 59800 139 1450
1452 0 576992 246784 59520 45 1451
1453 0 576832 247008 59480 102 1452
1454 0 576576 246944 59360 51 1453
1455 0 576480 246720 59480 40 1454
1456 0 576288 246560 59520 91 1455
1457 0 576320 246496 59600 98 1456
1458 0 577279.56 249373.94 61920 -1 1423
1459 0 577727.44 249015.27 61880 -1 1458
1460 0 577859.75 248913.12 61920 -1 1459
1461 0 577956.7 248977.42 62000 -1 1460
1462 0 578021 248944.62 62080 -1 1461
