# Supplementary material for: Connectomics Analysis Reveals First-, Second-, and Third-Order Thermosensory and Hygrosensory Neurons in the Adult Drosophila Brain
Source: Curr Biol. 2020 Aug 17;30(16):3167–3182.e4. doi: 10.1016/j.cub.2020.06.028 (PMC7443704; doi:10.1016/j.cub.2020.06.028)
Supplement: Data S1. Skeletons and Meshes, Related to STAR Methods — marin2020-skeletons contains files describing the morphology of each neuron in this study (in FAFB14 space, .swc format). glomeruli_meshes contains the glomerular meshes (in FAFB14 space, .stl format). neuropil_meshes contains the glomerular meshes (in FAFB14 space, .stl format). [file mmc5.zip › VP_SI/marin2020-skeletons/3813424.swc]

# SWC format file
# based on specifications at http://www.neuronland.org/NLMorphologyConverter/MorphologyFormats/SWC/Spec.html
# Created by nat::write.neuron.swc
# PointNo Label X Y Z Radius Parent 
1 0 437289.47 293148.2 54720 1831 -1
2 0 438926 291533 55600 -1 1
3 0 439024 291427 55720 -1 2
4 0 439350 291097 55960 -1 3
5 0 439700 290727 56280 -1 4
6 0 440082 290241 56640 -1 5
7 0 440324 289843 56960 -1 6
8 0 440544 289459 57280 -1 7
9 0 440568 289195 57600 -1 8
10 0 440642 288909 57880 -1 9
11 0 440670 288641 58200 -1 10
12 0 440756 288319 58520 -1 11
13 0 440956 288167 58760 -1 12
14 0 441274 288049 59080 -1 13
15 0 441636 287843 59360 -1 14
16 0 442124 287567 59680 -1 15
17 0 442414 287449 60000 -1 16
18 0 443002 287185 60240 -1 17
19 0 443296 286895 60440 -1 18
20 0 443512 286579 60640 -1 19
21 0 443828 286311 60680 -1 20
22 0 443884 286207 60760 -1 21
23 0 444020 286139 60840 -1 22
24 0 444132 286167 60920 -1 23
25 0 444308 286103 61000 -1 24
26 0 444838 286021 61320 -1 25
27 0 445206 286041 61600 -1 26
28 0 445648 285795 61920 -1 27
29 0 445914 285565 62240 -1 28
30 0 446038 285269 62520 -1 29
31 0 446048 284891 62880 -1 30
32 0 446156 284471 63200 -1 31
33 0 446212 284207 63480 -1 32
34 0 446470 283773 63800 -1 33
35 0 446970 283405 64120 -1 34
36 0 446986 282957 64400 -1 35
37 0 446872 282779 64720 -1 36
38 0 446956 282295 65040 -1 37
39 0 447098 281925 65360 -1 38
40 0 447300 281607 65680 -1 39
41 0 447380 281231 66000 -1 40
42 0 447394 280737 66320 -1 41
43 0 447326 280357 66600 -1 42
44 0 447388 279787 66920 -1 43
45 0 447428 279315 67240 -1 44
46 0 447178 279081 67560 -1 45
47 0 446718 278685 67880 -1 46
48 0 446486 278193 68320 -1 47
49 0 446368 277911 68600 -1 48
50 0 446180 277431 68880 -1 49
51 0 445740 276955 69160 -1 50
52 0 445526.25 276641.3 69560 -1 51
53 0 445446.25 276413.3 69960 -1 52
54 0 445398 276367.28 70000 -1 53
55 0 445110.25 276093.3 70240 -1 54
56 0 444998.25 275853.3 70560 -1 55
57 0 444788.25 275523.3 70880 -1 56
58 0 444668.25 275263.3 71120 -1 57
59 0 444544.25 274959.3 71320 -1 58
60 0 444418.25 274605.3 71640 -1 59
61 0 444322.25 274317.3 71800 -1 60
62 0 444202.25 273829.3 72120 -1 61
63 0 444062.25 273493.3 72440 -1 62
64 0 444020.25 273163.3 72760 -1 63
65 0 444036.25 272779.3 73040 -1 64
66 0 443924.25 272331.3 73480 -1 65
67 0 443878.25 272085.3 73720 -1 66
68 0 443766.25 271721.3 74040 -1 67
69 0 443654.25 271429.3 74360 -1 68
70 0 443630.25 271265.3 74600 -1 69
71 0 443548.25 271015.3 74880 -1 70
72 0 443496.25 270627.3 75160 -1 71
73 0 443304.25 270327.3 75520 -1 72
74 0 443201 270192 75800 -1 73
75 0 443057 269984 76200 -1 74
76 0 442873 269744 76600 -1 75
77 0 442761 269464 77080 -1 76
78 0 442657 269096 77520 -1 77
79 0 442573 268760 77840 -1 78
80 0 442377.78 268386.06 78160 -1 79
81 0 442124.84 268171.72 78520 -1 80
82 0 441929.78 268006.66 78960 -1 81
83 0 441715.4 267788 79360 -1 82
84 0 441486.06 267678.7 79760 -1 83
85 0 441417.47 267588.66 79960 -1 84
86 0 441233.12 267331.44 80280 -1 85
87 0 441093.78 267037.78 80640 -1 86
88 0 440956.6 266767.7 81000 -1 87
89 0 440795.84 266521.2 81320 -1 88
90 0 440646.53 266174.1 81680 -1 89
91 0 440540.2 265858.72 82040 -1 90
92 0 440361.03 265575.1 82440 -1 91
93 0 440260.28 265418.34 82680 -1 92
94 0 440165.1 265140.28 83000 -1 93
95 0 440041.94 264864.1 83240 -1 94
96 0 439819.88 264492.75 83560 -1 95
97 0 439689.25 264130.75 83840 -1 96
98 0 439743.38 263692.22 84120 -1 97
99 0 439823.6 263223.84 84400 -1 98
100 0 439857.2 262973.78 84560 -1 99
101 0 439997.16 262535.25 84800 -1 100
102 0 440166.97 261969.84 85040 -1 101
103 0 440415.16 261348.44 85280 -1 102
104 0 440523.38 260900.58 85400 -1 103
105 0 440741.72 260428.47 85560 -1 104
106 0 440928.3 260170.95 85680 -1 105
107 0 441266.06 259680.17 85840 -1 106
108 0 441406.03 259484.23 85960 -1 107
109 0 442096.47 258375.8 85960 -1 108
110 0 442377.3 258019.89 86040 -1 109
111 0 442497.34 257839.83 86120 -1 110
112 0 442797.44 257243.92 86120 -1 111
113 0 443101.84 256768.05 86120 -1 112
114 0 443329.06 256275.03 86160 -1 113
115 0 443560.56 255970.66 86200 -1 114
116 0 443697.75 255696.28 86280 -1 115
117 0 444160.75 254980.33 86280 -1 116
118 0 444469.4 254714.53 86400 -1 117
119 0 444953.88 254225.81 86400 -1 118
120 0 445528.34 253625.61 86400 -1 119
121 0 445635.5 253527.02 86520 -1 120
122 0 446051.34 253064 86520 -1 121
123 0 446432.9 252553.84 86560 -1 122
124 0 446861.62 252279.47 86760 -1 123
125 0 447011.66 252159.42 86840 -1 124
126 0 447504.7 251644.97 86840 -1 125
127 0 448516.44 250847.58 86840 -1 126
128 0 448525 250864.72 86960 -1 127
129 0 449245.25 250466.03 86960 -1 128
130 0 450034.06 250153.06 86960 -1 129
131 0 450154.1 250075.9 86880 -1 130
132 0 450604.25 249900.12 86760 -1 131
133 0 451474.53 249664.34 86760 -1 132
134 0 452164.75 249377.11 86760 -1 133
135 0 452730.66 249312.8 86640 -1 134
136 0 453069.34 249197.05 86520 -1 135
137 0 453781 248991.27 86400 -1 136
138 0 454083.22 248920.53 86240 -1 137
139 0 454434.78 248689.03 86080 -1 138
140 0 454756.3 248427.52 86080 -1 139
141 0 455193.6 248161.72 86080 -1 140
142 0 455446.53 248037.39 86000 -1 141
143 0 455759.47 247865.9 85880 -1 142
144 0 456599.75 247450.05 85880 -1 143
145 0 457654.38 247051.36 85880 -1 144
146 0 458344.6 246798.42 85880 -1 145
147 0 459249.2 246575.48 85880 -1 146
148 0 459699.3 246425.44 85840 -1 147
149 0 460316.66 246228.23 85760 -1 148
150 0 461212.66 245958.14 85760 -1 149
151 0 462820.3 245520.86 85760 -1 150
152 0 464179.34 245233.62 85760 -1 151
153 0 464942.44 245027.84 85760 -1 152
154 0 465615.5 244667.73 85760 -1 153
155 0 465804.16 244551.98 85760 -1 154
156 0 466271.44 244487.67 85760 -1 155
157 0 466545.8 244397.64 85840 -1 156
158 0 467161 244241.17 85960 -1 157
159 0 467662.6 244146.84 86080 -1 158
160 0 468177.06 243949.64 86160 -1 159
161 0 469180 243737.06 86160 -1 160
162 0 469636 243597.06 86120 -1 161
163 0 470284 243381.06 86040 45 162
164 0 470712 243181.06 86120 45 163
165 0 470900 242985.03 86160 51 164
166 0 471572 242677.03 86120 160 165
167 0 471724 242681.06 86040 160 166
168 0 471848 242745.06 85920 160 167
169 0 472176 242701.11 85640 153 168
170 0 472288 242685.14 85480 153 169
171 0 472348 242641.17 85280 122 170
172 0 472488 242797.03 85160 120 171
173 0 472460 242993.03 85080 120 172
174 0 472420 243121.03 84960 122 173
175 0 472316 243345.03 84840 139 174
176 0 472168 243485.03 84760 164 175
177 0 472124 243573.03 84600 164 176
178 0 472036 243681.03 84480 150 177
179 0 471936 243793.03 84360 154 178
180 0 471856 243853.03 84240 154 179
181 0 471804 243957.06 84120 150 180
182 0 471700 244005.06 84000 150 181
183 0 471616 244069.06 83920 134 182
184 0 471604 244169.06 83800 134 183
185 0 471624 244189.06 83680 120 184
186 0 471684 244253.06 83600 120 185
187 0 471748 244381.11 83440 51 186
188 0 471868 244433.11 83320 32 187
189 0 472084 244521.11 83240 32 188
190 0 472200 244569.11 83080 120 189
191 0 472308 244641.11 82960 163 190
192 0 472440 244657.11 82880 163 191
193 0 472468 244609.11 82760 163 192
194 0 472508 244625.11 82600 163 193
195 0 472532 244637.11 82480 -1 194
196 0 472484 244677.11 82360 310 195
197 0 472196 244709.14 82280 310 196
198 0 472140 244713.14 82160 310 197
199 0 471936 244737.14 82080 214 198
200 0 471572 244773.14 82040 181 199
201 0 471200 244885.17 81920 160 200
202 0 470936 244929.17 81840 160 201
203 0 470916 244957.03 81720 137 202
204 0 470816 244981.06 81560 160 203
205 0 470872 245065.11 81360 160 204
206 0 470784 245069.14 81240 51 205
207 0 470740 245145.14 81080 51 206
208 0 470724 245245.14 80960 101 207
209 0 470696 245305.14 80880 101 208
210 0 470692 245373.14 80720 96 209
211 0 470700 245453.14 80560 71 210
212 0 470688 245485.14 80400 71 211
213 0 470684 245577.14 80320 160 212
214 0 470668 245601.14 80080 160 213
215 0 470628 245633.14 79960 196 214
216 0 470516 245617.14 79800 209 215
217 0 470452 245621.14 79640 209 216
218 0 470372 245601.14 79480 224 217
219 0 470240 245553.14 79360 194 218
220 0 470000 245441.03 79240 194 219
221 0 469884 245461.03 79120 217 220
222 0 469776 245529.03 78960 194 221
223 0 469724 245449.06 78760 194 222
224 0 469604 245565.06 78600 128 223
225 0 469456 245705.06 78400 75 224
226 0 469360 245809.06 78280 108 225
227 0 469328 245845.06 78120 108 226
228 0 469248 245889.06 78000 86 227
229 0 469204 245949.06 77880 86 228
230 0 469164 245993.06 77760 148 229
231 0 469100 246025.06 77600 148 230
232 0 469156 246077.06 77480 75 231
233 0 469244 246057.06 77320 75 232
234 0 469292 246081.06 77200 206 233
235 0 469288 246225.06 77000 176 234
236 0 469312 246221.06 76840 176 235
237 0 469368 246201.06 76720 160 236
238 0 469376 246225.06 76600 160 237
239 0 469476 246253.06 76440 140 238
240 0 469612 246253.06 76280 208 239
241 0 469720 246281.06 76120 208 240
242 0 469812 246293.06 75960 198 241
243 0 469992 246449.11 75800 163 242
244 0 470120 246477.11 75680 226 243
245 0 470224 246513.11 75520 226 244
246 0 470296 246533.11 75400 178 245
247 0 470376 246613.03 75240 226 246
248 0 470604 246421.03 75280 45 247
249 0 470868 246333.03 75240 51 248
250 0 470944 246217.03 75160 71 249
251 0 471072 246129.03 75080 71 250
252 0 471124 246049.03 74960 96 251
253 0 471212 245997.03 74880 96 252
254 0 471224 245981.03 74840 96 253
255 0 471364 245780.19 74680 71 254
256 0 471434.72 245751.89 74640 71 255
257 0 471536.53 245686.84 74560 71 256
258 0 471536.53 245686.84 74560 71 257
259 0 471601.6 245587.84 74480 60 258
260 0 471728.88 245514.31 74400 60 259
261 0 471779.78 245486.03 74360 75 260
262 0 471816.56 245471.89 74320 75 261
263 0 471827.88 245466.22 74280 75 262
264 0 471932.53 245423.8 74240 75 263
265 0 472000.4 245398.34 74200 80 264
266 0 472099.4 245361.58 74160 80 265
267 0 472172.94 245330.47 74120 75 266
268 0 472235.16 245288.03 74080 75 267
269 0 472252.12 245228.64 74040 75 268
270 0 472337 245239.95 74000 75 269
271 0 472356.78 245251.27 73960 75 270
272 0 472438.8 245310.66 73920 124 271
273 0 472450.12 245109.84 73880 124 272
274 0 472532.16 245095.7 73840 124 273
275 0 472529.3 245027.81 73800 98 274
276 0 472645.28 244928.83 73720 98 275
277 0 472679.22 244897.72 73680 98 276
278 0 472752.75 244872.25 73640 120 277
279 0 472820.66 244776.1 73600 120 278
280 0 472860.25 244657.3 73520 81 279
281 0 473012.97 244575.27 73480 81 280
282 0 473103.5 244538.5 73440 75 281
283 0 473168.53 244518.7 73400 75 282
284 0 473216.62 244504.56 73360 75 283
285 0 473386.34 244448 73320 90 284
286 0 473411.78 244428.19 73280 90 285
287 0 473488.16 244391.42 73240 91 286
288 0 473626.75 244329.2 73160 91 287
289 0 473892.62 244269.8 73080 102 288
290 0 474087.78 244213.23 73040 160 289
291 0 474152.84 244187.78 72960 160 290
292 0 474209.4 244179.3 72880 200 291
293 0 474280.12 244167.98 72800 200 292
294 0 474398.9 244196.27 72720 128 293
295 0 474509.22 244244.34 72640 128 294
296 0 474721.34 244255.66 72600 120 295
297 0 474978.75 244156.67 72520 98 296
298 0 475108.84 244122.72 72480 160 297
299 0 475323.8 244080.3 72360 160 298
300 0 475369.06 244088.78 72240 164 299
301 0 475980 244173.64 72200 115 300
302 0 476395.78 244216.06 72160 51 301
303 0 476698.4 244179.3 72120 51 302
304 0 476228.9 244230.2 72080 51 303
305 0 475388.84 244190.61 71960 136 304
306 0 475496.34 244306.58 71760 71 305
307 0 475623.62 244380.11 71680 71 306
308 0 475663.22 244349 71600 60 307
309 0 475742.4 244405.56 71520 60 308
310 0 475745.25 244436.67 71480 60 309
311 0 475742.4 244484.77 71440 60 310
312 0 475739.6 244501.73 71400 71 311
313 0 475745.25 244507.39 71360 71 312
314 0 475784.84 244538.5 71280 71 313
315 0 475796.16 244535.67 71240 71 314
316 0 475827.25 244549.81 71200 71 315
317 0 475878.2 244575.27 71160 60 316
318 0 475889.5 244583.75 71120 60 317
319 0 475903.62 244583.75 71080 60 318
320 0 475948.88 244595.08 71040 60 319
321 0 475980 244617.7 71000 60 320
322 0 476011.12 244629.02 70960 60 321
323 0 476033.75 244634.67 70920 60 322
324 0 476042.22 244643.16 70880 60 323
325 0 476115.75 244660.12 70800 60 324
326 0 476186.47 244637.5 70720 64 325
327 0 476274.16 244640.33 70640 64 326
328 0 476344.88 244645.98 70560 64 327
329 0 476407.1 244637.5 70480 64 328
330 0 476424.06 244631.84 70400 64 329
331 0 476458 244623.36 70320 64 330
332 0 476486.28 244589.4 70240 64 331
333 0 476537.2 244569.61 70160 64 332
334 0 476562.66 244552.64 70080 64 333
335 0 476605.1 244572.44 70000 115 334
336 0 476630.53 244586.58 69920 115 335
337 0 476658.8 244614.88 69800 115 336
338 0 476715.4 244580.92 69680 115 337
339 0 476715.4 244580.92 69640 60 338
340 0 476523.06 244860.94 69600 115 339
341 0 476525.88 244900.55 69560 115 340
342 0 476537.2 244928.83 69520 115 341
343 0 476921.88 244589.4 69480 60 339
344 0 476984.1 244592.25 69440 60 343
345 0 477020.88 244597.9 69400 60 344
346 0 477068.94 244575.27 69320 60 345
347 0 477235.8 244578.1 69280 96 346
348 0 477233.75 244595.67 69240 96 347
349 0 477238.66 244589.4 69200 96 348
350 0 477295.22 244586.58 69120 96 349
351 0 477402.7 244614.88 68880 108 350
352 0 477453.62 244617.7 68720 81 351
353 0 477521.5 244566.78 68560 75 352
354 0 477657.25 244589.4 68440 75 353
355 0 477753.44 244603.56 68360 51 354
356 0 477793.03 244617.7 68320 51 355
357 0 477951.4 244623.36 68240 60 356
358 0 477959.9 244685.58 68160 60 357
359 0 477962.72 244725.17 68120 60 358
360 0 477959.9 244744.98 68080 60 359
361 0 477968.38 244761.95 68040 60 360
362 0 477982.53 244781.75 68000 60 361
363 0 478002.3 244807.2 67960 51 362
364 0 478013.62 244841.14 67920 51 363
365 0 478030.62 244841.14 67880 51 364
366 0 478078.7 244889.23 67800 51 365
367 0 478095.66 244923.17 67760 80 366
368 0 478169.2 244926 67680 80 367
369 0 478307.78 244965.6 67600 81 368
370 0 478469.03 244988.22 67520 81 369
371 0 478658.53 245019.33 67480 75 370
372 0 478907.44 245140.95 67400 81 371
373 0 479176.12 245231.47 67320 81 372
374 0 479249.66 245259.75 67240 80 373
375 0 479478.75 245330.47 67200 80 374
376 0 479246.84 245372.89 67040 96 375
377 0 479241.2 245528.45 66840 91 376
378 0 479311.88 245633.11 66720 91 377
379 0 479560.78 245757.55 66600 136 378
380 0 479665.44 245814.12 66480 136 379
381 0 479727.66 245862.2 66360 64 380
382 0 479823.84 245952.72 66160 81 381
383 0 480007.7 246077.17 66040 81 382
384 0 480010.5 246102.62 66000 150 383
385 0 480202.84 246374.16 65760 104 384
386 0 480216.97 246473.14 65720 104 385
387 0 480313.16 246608.9 65680 60 386
388 0 480347.1 246702.25 65640 60 387
389 0 480347.1 246702.25 65600 60 388
390 0 480590.34 246812.56 65560 60 389
391 0 480669.53 246883.27 65520 -1 390
392 0 480901.47 246973.78 65520 -1 391
393 0 481209.75 247242.48 65520 -1 392
394 0 481173 247267.94 65560 -1 393
395 0 481229.56 247310.36 65600 -1 394
396 0 480296.2 246705.08 65560 60 389
397 0 480233.97 246744.67 65520 60 396
398 0 480188.7 246761.64 65480 71 397
399 0 480168.9 246772.95 65440 71 398
400 0 480112.34 246815.39 65400 71 399
401 0 480089.72 246838.02 65360 71 400
402 0 480041.62 246917.2 65200 60 401
403 0 479922.8 246939.84 65120 60 402
404 0 479733.3 247047.31 65000 91 403
405 0 479557.97 247101.06 64920 80 404
406 0 479371.28 247284.9 64840 75 405
407 0 479272.28 247327.33 64800 75 406
408 0 479088.44 247505.52 64720 32 407
409 0 478986.62 247629.97 64680 32 408
410 0 479017.72 247675.23 64640 32 409
411 0 478703.78 248034.44 64600 71 410
412 0 478435.06 248399.31 64640 51 411
413 0 478002.3 248535.06 64680 51 412
414 0 477835.44 248634.06 64720 80 413
415 0 477665.75 248713.27 64760 51 414
416 0 477377.25 248806.6 64800 71 415
417 0 477179.25 248902.77 64840 60 416
418 0 477001.06 249024.39 64880 80 417
419 0 476913.38 249129.05 64920 80 418
420 0 476755 249564.61 64960 40 419
421 0 476650.34 249762.61 65000 51 420
422 0 476525.88 250000.19 65040 51 421
423 0 476144.06 250461.23 65000 80 422
424 0 476104.44 250565.88 64960 120 423
425 0 475971.5 250622.45 64880 120 424
426 0 475694.34 250707.3 64840 64 425
427 0 475289.88 250857.2 64800 75 426
428 0 475258.75 250910.95 64760 75 427
429 0 475120.16 250978.83 64720 90 428
430 0 474738.3 251140.05 64640 51 429
431 0 474333.84 251544.52 64640 51 430
432 0 474328.2 251623.72 64600 104 431
433 0 474398.9 251697.25 64520 104 432
434 0 474418.72 251748.16 64440 104 433
435 0 474441.34 251753.81 64400 104 434
436 0 474452.66 251765.14 64360 104 435
437 0 474257.5 251920.7 64320 64 436
438 0 474229.22 251999.89 64280 81 437
439 0 474215.06 252019.69 64240 81 438
440 0 474206.56 252050.8 64200 81 439
441 0 474195.25 252087.58 64160 91 440
442 0 474135.88 252144.14 64080 91 441
443 0 480050.1 245254.1 67200 51 375
444 0 480194.34 245242.78 67160 51 443
445 0 480301.84 245234.3 67120 51 444
446 0 480352.75 245242.78 67080 51 445
447 0 477080.25 244182.12 72160 60 303
448 0 477193.4 244193.44 72200 60 447
449 0 477487.56 244266.97 72240 81 448
450 0 478180.25 244381.86 72880 102 449
451 0 478816 244256 72760 75 450
452 0 479072 244256 72800 75 451
453 0 479328 244256 72880 91 452
454 0 479552 244416 73000 60 453
455 0 479712 244608 73120 81 454
456 0 479872 244800 73200 75 455
457 0 480032 244992 73280 60 456
458 0 480160 245248 73360 104 457
459 0 480384 245408 73400 108 458
460 0 480544 245568 73560 80 459
461 0 480768 245696 73600 156 460
462 0 481024 245792 73680 143 461
463 0 481248 245888 73760 139 462
464 0 481472 246016 73800 120 463
465 0 481632 246208 73920 163 464
466 0 481792 246368 74120 202 465
467 0 481952 246496 74320 137 466
468 0 482112 246528 74560 64 467
469 0 482176 246624 74800 128 468
470 0 482336 246592 75000 71 469
471 0 482496 246592 75200 104 470
472 0 482656 246624 75400 86 471
473 0 482848 246656 75560 51 472
474 0 483040 246656 75760 64 473
475 0 483232 246656 75960 51 474
476 0 483392 246592 76160 75 475
477 0 483552 246496 76360 32 476
478 0 483584 246432 76440 32 477
479 0 483951.62 246463.2 76640 -1 478
480 0 484131.97 246404.12 76800 -1 479
481 0 484253.38 246333.8 77000 -1 480
482 0 484400.25 246250.17 77200 -1 481
483 0 484590.22 246238.3 77360 -1 482
484 0 484854.3 246115.84 77560 -1 483
485 0 485281.1 245684.19 77760 -1 484
486 0 485477.25 245604.47 77960 -1 485
487 0 485589.25 245354.1 78120 -1 486
488 0 485550.25 245377.67 78320 -1 487
489 0 485780.5 245580.4 78680 -1 488
490 0 486272.62 245499.4 78880 -1 489
491 0 486139.9 245371 79240 -1 490
492 0 486129.12 245330.73 79400 -1 491
493 0 486153.06 245261.14 79600 -1 492
494 0 486742.1 245077.92 79800 -1 493
495 0 486892.44 245028.06 79960 -1 494
496 0 487045.72 244952.12 80120 -1 495
497 0 487177.97 244748.12 80280 -1 496
498 0 487225.25 244538.5 80520 -1 497
499 0 487344.62 244314.88 80760 -1 498
500 0 487634 244019.73 80880 -1 499
501 0 488538.25 243564.7 80800 -1 500
502 0 488944.94 243372.08 80960 -1 501
503 0 489065.5 243248.17 81120 -1 502
504 0 489328.53 243100.75 81320 -1 503
505 0 489353.7 243112.83 81520 -1 504
506 0 489383.3 242992.88 81760 -1 505
507 0 489356.88 242910.2 81920 -1 506
508 0 489518.56 242765.94 82120 -1 507
509 0 489653.38 242542.45 82360 -1 508
510 0 490058.75 242185.7 82560 -1 509
511 0 490511.5 242102.23 82560 -1 510
512 0 490674.6 242059.83 82400 -1 511
513 0 490606.88 242156.27 82280 -1 512
514 0 490830 242031.27 82920 -1 511
515 0 490792.34 242170.05 83040 -1 514
516 0 486208.5 244900.27 78240 -1 487
517 0 486337.75 244772.73 78280 -1 516
518 0 486155.2 244524.7 78320 -1 517
519 0 486163.1 244401.97 78320 -1 518
520 0 486357.75 244254.56 78280 -1 519
521 0 486394.44 244256.95 78240 -1 520
522 0 486685.44 244191.25 78200 -1 521
523 0 487192.8 244104.19 78160 -1 522
524 0 470472 246817.03 75200 208 247
525 0 470604 247377.03 75120 139 524
526 0 470592 248029.03 75200 163 525
527 0 470592 247973.03 75320 163 526
528 0 470672 247817.03 75360 163 527
529 0 470488 248293.03 75240 209 526
530 0 470448 248305.03 75320 209 529
531 0 470340 248349.03 75400 230 530
532 0 470348 248365.03 75480 230 531
533 0 470556 247809.03 75040 163 525
534 0 470420 248245.03 74960 230 533
535 0 470040.03 249213.11 74960 150 534
536 0 470108.03 249637.14 75000 212 535
537 0 470160 249769.03 75120 197 536
538 0 470156 250005.03 75240 197 537
539 0 470140 250165.03 75360 197 538
540 0 470188 249625.03 75400 197 539
541 0 470132 249489.03 75360 212 540
542 0 470112 249445.03 75440 212 541
543 0 470096 249449.03 75520 212 542
544 0 470268 250361.03 75400 166 539
545 0 470280 250689.03 75560 181 544
546 0 469864 251253.06 75600 205 545
547 0 469620 251685.03 75680 175 546
548 0 469504 251865.03 75760 226 547
549 0 469168 252521.11 76000 217 548
550 0 468832 252921.11 76080 226 549
551 0 468608 253185.11 76200 181 550
552 0 468216 253817.17 76320 217 551
553 0 467872 254585.06 76400 163 552
554 0 467960 254777.06 76520 163 553
555 0 467976 254849.06 76680 163 554
556 0 467973.34 254814.33 76720 163 555
557 0 467968 254745.06 76800 163 556
558 0 468024 254681.14 76920 245 557
559 0 468024 254665.14 77040 200 558
560 0 468032 254721.14 77160 -1 559
561 0 467312 254569.14 77200 60 560
562 0 467168 254577.14 77280 51 561
563 0 467104 254613.03 77400 51 562
564 0 467032 254629.03 77520 80 563
565 0 466904 254649.03 77640 51 564
566 0 466740 254645.03 77760 51 565
567 0 466576 254689.03 77920 90 566
568 0 466536 254785.03 78080 60 567
569 0 466372 254825.03 78160 60 568
570 0 466302.66 254831.67 78200 64 569
571 0 466164 254845.03 78280 64 570
572 0 465864.03 254841.08 78360 51 571
573 0 465684 254829.03 78440 51 572
574 0 465484 254873.03 78480 51 573
575 0 465312 254889.03 78560 51 574
576 0 464896 254869.03 78520 40 575
577 0 464660 254853.03 78560 96 576
578 0 464124 254633.06 78520 71 577
579 0 463828 254561.06 78440 51 578
580 0 463520 254409.03 78360 60 579
581 0 463344 254237.03 78280 51 580
582 0 463060 254113.03 78200 51 581
583 0 462616 254009.03 78080 40 582
584 0 462472 253937.03 78120 40 583
585 0 461960 254013.03 78120 -1 584
586 0 461348 253901.03 78160 -1 585
587 0 461072 253729.03 78240 -1 586
588 0 460952 253701.03 78360 -1 587
589 0 460736 253657.03 78480 -1 588
590 0 460328 253465.03 78560 -1 589
591 0 460044 253329.03 78640 -1 590
592 0 459672 253181.03 78760 -1 591
593 0 459552 253057.03 78840 -1 592
594 0 459336 252993.03 78960 -1 593
595 0 459004 252905.03 79040 -1 594
596 0 458748.03 252869.08 79080 -1 595
597 0 458616 252581.03 79160 -1 596
598 0 458524 252317.03 79120 -1 597
599 0 458492 252293.03 79040 -1 598
600 0 458292 252145.03 78960 -1 599
601 0 457708 252001.03 78880 -1 600
602 0 457336 251965.03 78920 -1 601
603 0 459416 253029.03 79000 -1 594
604 0 459368 253045.03 79080 -1 603
605 0 468040 254761.14 77280 148 560
606 0 468064 254865.14 77400 148 605
607 0 468056 255073.14 77520 148 606
608 0 468136 255225.14 77640 156 607
609 0 468088 255249.14 77760 156 608
610 0 468000 255377.14 77920 163 609
611 0 468000 255521.2 78080 124 610
612 0 467928 255529.2 78240 124 611
613 0 467904 255542.33 78280 124 612
614 0 467856 255569.2 78360 131 613
615 0 467880 255609.2 78440 131 614
616 0 467816 255617.06 78560 131 615
617 0 467776 255617.06 78720 108 616
618 0 467672 255593.06 78840 108 617
619 0 467576 255593.06 78960 128 618
620 0 467616 255617.06 79120 134 619
621 0 467616 255649.06 79240 134 620
622 0 467536 255721.06 79360 140 621
623 0 467520 255841.06 79520 140 622
624 0 467552 256013.03 79680 134 623
625 0 467500 256049.06 79840 96 624
626 0 467472 256157.06 79960 96 625
627 0 467432 256285.11 80120 128 626
628 0 467424 256317.11 80240 128 627
629 0 467456 256365.11 80360 135 628
630 0 467484 256385.11 80480 135 629
631 0 467428 256513.11 80600 107 630
632 0 467344 256617.11 80680 107 631
633 0 467180 256693.11 80840 160 632
634 0 467100 256921.11 80920 160 633
635 0 466980 257049.14 81040 120 634
636 0 466852 257153.03 81160 190 635
637 0 466804 257197.03 81320 172 636
638 0 466720 257141.03 81520 172 637
639 0 467636 256869.03 81480 -1 638
640 0 467000 257925.03 81480 81 638
641 0 467028 257981.06 81520 81 640
642 0 467160 258161.06 81600 51 641
643 0 467152 258225.06 81560 51 642
644 0 467180 258297.06 81440 71 643
645 0 467240 258429.06 81360 71 644
646 0 467448 258817.06 81360 75 645
647 0 467680 259232 81120 51 646
648 0 467808 259392 80960 81 647
649 0 467936 259552 80800 60 648
650 0 467968 259712 80600 51 649
651 0 468128 259872 80400 81 650
652 0 468224 260064 80200 81 651
653 0 468352 260256 80000 45 652
654 0 468544 260416 79840 75 653
655 0 468704 260544 79680 60 654
656 0 468832 260704 79520 75 655
657 0 468928 260864 79280 75 656
658 0 468992 261024 79040 107 657
659 0 468960 261216 78880 71 658
660 0 468768 261408 78800 71 659
661 0 468576 261568 78760 45 660
662 0 468448 261792 78680 60 661
663 0 468448 262048 78640 60 662
664 0 468448 262304 78640 80 663
665 0 468416 262560 78600 60 664
666 0 468288 262784 78600 40 665
667 0 468256 263040 78720 75 666
668 0 468384 263296 78720 75 667
669 0 468544 263488 78680 80 668
670 0 468448 263712 78600 51 669
671 0 468352 263936 78520 60 670
672 0 468192 264096 78360 60 671
673 0 467968 264192 78240 64 672
674 0 467712 264256 78360 40 673
675 0 467488 264384 78400 71 674
676 0 467296 264512 78560 64 675
677 0 467104 264512 78760 107 676
678 0 466848 264576 78800 75 677
679 0 466592 264576 78800 51 678
680 0 466336 264576 78760 64 679
681 0 466080 264544 78720 71 680
682 0 465824 264544 78720 51 681
683 0 465568 264480 78640 86 682
684 0 465312 264384 78560 80 683
685 0 465056 264352 78440 32 684
686 0 464832 264256 78360 60 685
687 0 464608 264128 78360 71 686
688 0 464416 264000 78280 60 687
689 0 464095.12 263953.25 78160 -1 688
690 0 463911.3 263885.44 78080 -1 689
691 0 467248 258425.06 81280 71 645
692 0 467248 258409.06 81200 71 691
693 0 467260 258225.06 81720 98 642
694 0 467314 258277 81800 86 693
695 0 467474 258365 81840 86 694
696 0 467618 258457 81880 75 695
697 0 467838 258549 82040 96 696
698 0 468074 258621 82160 71 697
699 0 468122 258705 82200 71 698
700 0 468118 258741 82240 75 699
701 0 468186 258953 82320 86 700
702 0 468260 259105 82360 86 701
703 0 468284 259219 82400 91 702
704 0 468298 259311 82440 91 703
705 0 468304 259355 82480 91 704
706 0 468310 259443 82520 64 705
707 0 468328 259513 82560 64 706
708 0 468366 259523 82600 64 707
709 0 468410 259547 82640 64 708
710 0 468452 259569 82680 64 709
711 0 468528 259633 82760 81 710
712 0 468570 259685 82840 81 711
713 0 468714 259723 82920 102 712
714 0 468768 259725 83000 102 713
715 0 468870 259727 83080 104 714
716 0 469298 259747 83240 107 715
717 0 469460 259759 83320 120 716
718 0 469512 259793 83360 120 717
719 0 469718 259913 83400 80 718
720 0 470106 260139 83440 51 719
721 0 470572 260245 83480 60 720
722 0 470730 260239 83520 80 721
723 0 470912 260279 83560 80 722
724 0 471176 260329 83640 64 723
725 0 471190 260327 83680 64 724
726 0 471210 260329 83760 81 725
727 0 471278 260355 83840 81 726
728 0 471338 260313 83920 81 727
729 0 471396 260313 84000 86 728
730 0 471502 260301 84080 86 729
731 0 471796 260371 84160 107 730
732 0 471834 260365 84200 107 731
733 0 471892 260427 84320 124 732
734 0 471932 260459 84400 124 733
735 0 471960 260499 84480 81 734
736 0 472002 260579 84520 81 735
737 0 472066 260677 84600 81 736
738 0 472078 260717 84640 91 737
739 0 472122 260819 84680 91 738
740 0 472152 260839 84720 91 739
741 0 472180 260951 84760 86 740
742 0 472192 260979 84800 86 741
743 0 472228 261073 84840 86 742
744 0 472282 261181 84880 75 743
745 0 472380 261305 84920 75 744
746 0 472842 261679 84960 86 745
747 0 473142 261851 84920 60 746
748 0 473490 262059 84880 80 747
749 0 474070 262411 84840 91 748
750 0 474838 262631 84800 80 749
751 0 475262 262807 84760 156 750
752 0 475210 262787 84680 156 751
753 0 475566 262991 85000 124 750
754 0 475946 263135 85200 101 753
755 0 476530 263423 85200 128 754
756 0 476598 263639 85160 128 755
757 0 477046 263343 85120 -1 756
758 0 477082 263343 85080 -1 757
759 0 476606 264611 85120 86 756
760 0 476534 264771 85080 91 759
761 0 476478 264879 85040 91 760
762 0 476466 264883 85000 91 761
763 0 475754 265635 85000 51 762
764 0 475610 265731 84720 81 763
765 0 475530 265747 84600 51 764
766 0 475306 265867 84560 51 765
767 0 475274 266599 84520 75 766
768 0 475266 266715 84480 75 767
769 0 475274 266815 84440 60 768
770 0 475294 266919 84400 60 769
771 0 475306 266987 84360 60 770
772 0 475294 267047 84320 60 771
773 0 475306 267135 84280 60 772
774 0 475314 267251 84240 60 773
775 0 475306 267387 84200 75 774
776 0 475270 267459 84160 75 775
777 0 475222 267555 84120 98 776
778 0 475102 267795 84080 81 777
779 0 475018 267919 84040 81 778
780 0 474918 268071 84000 51 779
781 0 474758 268315 83960 75 780
782 0 474734 268403 83920 60 781
783 0 474650 268595 83880 60 782
784 0 474610 268663 83840 60 783
785 0 474630 268707 83800 60 784
786 0 474610 268895 83760 32 785
787 0 474650 269163 83720 124 786
788 0 474690 269219 83680 124 787
789 0 474726 269287 83600 120 788
790 0 474702 269347 83520 80 789
791 0 474490 269799 83480 40 790
792 0 474418 269995 83400 51 791
793 0 474338 270107 83360 71 792
794 0 474334 270195 83320 71 793
795 0 474310 270251 83280 71 794
796 0 474310 270311 83200 40 795
797 0 474030 270663 83160 75 796
798 0 473934 270763 83120 75 797
799 0 473870 270823 83080 75 798
800 0 473822 270855 83040 75 799
801 0 473778 270903 83000 75 800
802 0 466584 257225.03 81600 175 638
803 0 466388 257217.03 81760 175 802
804 0 466060 257273.03 81880 143 803
805 0 465736 257297.03 82000 140 804
806 0 465508 257237.03 82160 140 805
807 0 465144 257273.03 82240 96 806
808 0 465005.34 257339.67 82320 96 807
809 0 464936 257373.03 82360 60 808
810 0 464296 257645.03 82400 71 809
811 0 463996 257693.03 82440 102 810
812 0 464080 257637.03 82520 102 811
813 0 463476 258309.03 82400 153 811
814 0 462988 258545.06 82480 131 813
815 0 462832 258633.06 82600 32 814
816 0 462772 258689.06 82720 32 815
817 0 462524 258989.11 82800 45 816
818 0 462280 259153.11 82880 75 817
819 0 462064 259353.11 83000 60 818
820 0 461836 259529.03 83080 81 819
821 0 461812 259689.03 83200 98 820
822 0 461648 259809.03 83360 75 821
823 0 461464 259929.03 83440 51 822
824 0 461284 260085.06 83560 91 823
825 0 461156 260177.06 83680 91 824
826 0 460884 260325.06 83840 64 825
827 0 460596 260565.11 83960 91 826
828 0 460044 260849.11 84040 212 827
829 0 459916 260953.03 84160 128 828
830 0 459744 260973.03 84240 32 829
831 0 459748 261001.03 84400 32 830
832 0 459752 261077.06 84520 32 831
833 0 459644 261141.06 84640 75 832
834 0 459500 261229.06 84720 80 833
835 0 459236 261541.06 84800 101 834
836 0 459080 261853.11 84880 75 835
837 0 459048 262129.03 84840 75 836
838 0 459028 262369.03 84720 86 837
839 0 458948 262717.03 84680 51 838
840 0 458748 262917.03 84600 51 839
841 0 458488 263225.03 84560 148 840
842 0 458124 263205.03 84520 91 841
843 0 458008 263233.03 84400 91 842
844 0 457756 263369.03 84360 134 843
845 0 457440 263577.03 84240 101 844
846 0 456868 263897.03 84160 75 845
847 0 456196 264061.03 84160 80 846
848 0 456104.06 264085.06 84120 80 847
849 0 455592 264041.03 84160 81 848
850 0 455404 264005.03 84280 64 849
851 0 455240 264009.03 84360 64 850
852 0 455092 264005.03 84480 64 851
853 0 454884 264005.03 84560 75 852
854 0 454684 264009.03 84640 81 853
855 0 454520 264045.03 84720 75 854
856 0 454216 264053.06 84760 98 855
857 0 453940 264065.03 84840 102 856
858 0 453736 264137.03 84920 128 857
859 0 453592 264245.03 85000 120 858
860 0 453428 264329.06 85120 60 859
861 0 453276 264529.06 85240 60 860
862 0 453132 264689.03 85320 51 861
863 0 453060 264949.03 85280 51 862
864 0 453076 265157.03 85240 51 863
865 0 453012 265337.03 85160 -1 864
866 0 452840 265537.03 85080 -1 865
867 0 452736 265693.03 85000 -1 866
868 0 452648 265745.03 84960 -1 867
869 0 452676 265829.03 85000 -1 868
870 0 452596 265977.03 85040 -1 869
871 0 452612 266037.03 85120 -1 870
872 0 452620 266165.03 85080 -1 871
873 0 452684 266293.03 85000 -1 872
874 0 452756 266425.03 85080 -1 873
875 0 452840 266593.03 85040 -1 874
876 0 452884 266849.03 84960 -1 875
877 0 452920 266965.03 84880 -1 876
878 0 452940 267229.03 84800 -1 877
879 0 453024 267425.03 84840 -1 878
880 0 453008 267389.03 84920 -1 879
881 0 452972 267389.03 85000 -1 880
882 0 452964 267377.03 85080 -1 881
883 0 453072 267485.03 84760 -1 879
884 0 453200 267641.03 84680 -1 883
885 0 453248 267717.03 84720 -1 884
886 0 453376 267809.03 84800 -1 885
887 0 453521.66 267905.16 84840 -1 886
888 0 453714 268046.6 84880 -1 887
889 0 452640 266049.03 85200 -1 871
890 0 456200 264121.03 84040 80 848
891 0 456188 264221.03 83920 80 890
892 0 456176 264365.03 83800 -1 891
893 0 458992 261909.03 84920 75 836
894 0 458836 261973.03 85000 75 893
895 0 458644 262101.03 85040 75 894
896 0 458668 262113.03 85120 75 895
897 0 462304 258880 82240 71 815
898 0 462144 259040 82120 71 897
899 0 461888 259136 82000 75 898
900 0 461632 259168 81920 86 899
901 0 461376 259168 81840 60 900
902 0 461120 259168 81760 91 901
903 0 460864 259168 81680 75 902
904 0 460608 259136 81600 96 903
905 0 460384 259104 81440 86 904
906 0 460160 259072 81320 80 905
907 0 459936 259072 81160 104 906
908 0 459712 259040 81040 81 907
909 0 459520 259008 80880 71 908
910 0 459328 259040 80720 51 909
911 0 459072 259104 80680 51 910
912 0 458848 259136 80560 75 911
913 0 458592 259168 80520 96 912
914 0 458368 259168 80400 60 913
915 0 458144 259168 80280 60 914
916 0 457888 259200 80240 60 915
917 0 457664 259200 80080 51 916
918 0 457472 259168 79920 75 917
919 0 457280 259104 79760 60 918
920 0 457056 259008 79680 75 919
921 0 456832 258880 79600 51 920
922 0 456576 258784 79560 75 921
923 0 456320 258816 79560 64 922
924 0 456064 258848 79520 51 923
925 0 455808 258912 79440 60 924
926 0 455552 258976 79360 81 925
927 0 455296 258976 79240 75 926
928 0 455072 258944 79120 51 927
929 0 454848 258944 79000 91 928
930 0 454592 258944 78920 96 929
931 0 454336 258912 78880 71 930
932 0 454080 259008 78800 75 931
933 0 453856 259008 78640 51 932
934 0 453632 258976 78480 71 933
935 0 453440 258976 78280 75 934
936 0 453216 259008 78160 51 935
937 0 452960 259040 78040 51 936
938 0 452704 259008 77960 71 937
939 0 452480 258976 77840 60 938
940 0 452288 258912 77640 45 939
941 0 452160 258688 77560 81 940
942 0 452096 258432 77520 86 941
943 0 452064 258304 77400 51 942
944 0 452076.16 258197.92 77240 -1 943
945 0 451953.25 258079.69 77040 -1 944
946 0 451858.62 257949.77 76800 -1 945
947 0 451624.5 257671.72 76600 -1 946
948 0 451655.72 257483.03 76360 -1 947
949 0 451716.38 257330.17 76160 -1 948
950 0 451711.5 257086.06 75880 -1 949
951 0 451655.75 256813.11 75640 -1 950
952 0 451557.03 256459.12 75400 -1 951
953 0 451384.7 256168.9 75160 -1 952
954 0 451435.53 255896.95 74920 -1 953
955 0 451376.06 255599.31 74680 -1 954
956 0 451235.94 255239.52 74440 -1 955
957 0 450787.8 254969.31 74240 -1 956
958 0 450526.8 254551.95 74000 -1 957
959 0 450249.06 254204.48 73880 -1 958
960 0 450169.75 253994.03 73680 -1 959
961 0 449625.9 253496.34 73480 -1 960
962 0 449625.5 253038.97 73400 -1 961
963 0 449543.25 252578.27 73200 -1 962
964 0 449096.56 252390.31 73000 -1 963
965 0 448836.56 252016.86 72760 -1 964
966 0 448390.9 251737.8 72560 -1 965
967 0 448395.94 251771.11 72360 -1 966
968 0 448121.12 251674.11 72080 -1 967
969 0 447661.88 251445.14 71800 -1 968
970 0 446996.22 251176.44 71600 -1 969
971 0 446702.16 250859.12 71320 -1 970
972 0 445989.25 250333.27 71120 -1 971
973 0 445025.25 249836.28 71120 -1 972
974 0 444851.16 249556.11 71160 -1 973
975 0 444373.88 249036 71200 -1 974
976 0 444186.38 248802.5 71320 -1 975
977 0 443779.12 248500.88 71520 -1 976
978 0 443545.66 248029.62 71560 -1 977
979 0 443429.66 247644.05 71360 -1 978
980 0 443369.1 247488.55 71160 -1 979
981 0 443379.8 247404.33 70960 -1 980
982 0 443299.25 247350.9 70720 -1 981
983 0 443121.7 247128.56 70520 -1 982
984 0 442908.2 247040.39 70320 -1 983
985 0 442653 246805.28 70080 -1 984
986 0 442489.12 246770.52 69840 -1 985
987 0 442377.5 246667.02 69600 -1 986
988 0 442428.4 246406.4 69400 -1 987
989 0 442452.34 246369.75 69200 -1 988
990 0 442091.88 245836.73 69080 -1 989
991 0 441840.28 245414.05 68960 -1 990
992 0 441554.2 245132.8 68760 -1 991
993 0 441396.44 245000.77 68520 -1 992
994 0 441149.9 244857.27 68320 -1 993
995 0 440646.84 244420.56 68120 -1 994
996 0 440464.62 244184.36 67920 -1 995
997 0 440386.84 244107.78 67680 -1 996
998 0 440336.06 243842.28 67400 -1 997
999 0 440462.2 243742.62 67160 -1 998
1000 0 440275.44 243645.9 67040 -1 999
1001 0 440206.12 243604.06 66960 -1 1000
1002 0 463424 258045.06 82520 153 814
1003 0 465312 257197.03 82360 98 808
1004 0 465300 257017.03 82440 98 1003
1005 0 465312 256913.03 82520 75 1004
1006 0 465272 256785.03 82640 75 1005
1007 0 465256 256713.03 82760 51 1006
1008 0 465336 256573.03 82840 104 1007
1009 0 465362.88 256442.89 82960 108 1008
1010 0 465295 256541.89 83120 64 1009
1011 0 465289.34 256544.72 83160 64 1010
1012 0 465266.72 256505.12 83240 64 1011
1013 0 465255.38 256496.62 83320 64 1012
1014 0 465261.03 256423.1 83440 75 1013
1015 0 465204.47 256369.36 83520 75 1014
1016 0 465207.3 256349.55 83560 75 1015
1017 0 465196 256312.78 83600 60 1016
1018 0 465120 255968 84120 75 1017
1019 0 465120 255840 84360 75 1018
1020 0 465088 255680 84600 71 1019
1021 0 465120 255616 84840 96 1020
1022 0 465152 255584 85120 81 1021
1023 0 465152 255584 85400 98 1022
1024 0 465184 255680 85640 60 1023
1025 0 465216 255840 85880 71 1024
1026 0 465216 255936 86120 64 1025
1027 0 465120 255968 86360 75 1026
1028 0 464960 255968 86600 71 1027
1029 0 464960 255968 86800 71 1028
1030 0 464838.94 256068.89 87000 -1 1029
1031 0 464875.5 256232.95 87200 -1 1030
1032 0 464789.62 256216.36 87440 -1 1031
1033 0 464085.7 257016.48 87640 -1 1032
1034 0 464004.5 257156.31 87720 -1 1033
1035 0 463748.25 257568.19 87520 -1 1034
1036 0 463621.9 258104.64 87280 -1 1035
1037 0 465594.8 255950.75 82960 51 1009
1038 0 465789.97 255495.38 82920 51 1037
1039 0 465965.3 255416.17 82880 75 1038
1040 0 466412.22 255116.36 82920 71 1039
1041 0 466511.22 255034.33 82960 71 1040
1042 0 466613.03 254949.48 83000 51 1041
1043 0 466604.56 254861.8 83040 51 1042
1044 0 466638.5 254740.17 83080 40 1043
1045 0 466729 254505.42 83120 40 1044
1046 0 466771.44 254471.48 83160 40 1045
1047 0 467088.22 254078.33 83200 -1 1046
1048 0 467141.94 253928.42 83160 -1 1047
1049 0 467156.1 253857.7 83120 -1 1048
1050 0 467198.53 253767.2 83080 -1 1049
1051 0 467252.25 253719.11 83040 -1 1050
1052 0 467325.8 253535.27 83000 -1 1051
1053 0 467388.03 253487.19 82960 -1 1052
1054 0 467461.56 253393.84 82920 -1 1053
1055 0 467489.84 253365.56 82880 -1 1054
1056 0 467645.4 253292.03 82840 -1 1055
1057 0 467812.28 253161.92 82800 -1 1056
1058 0 467885.8 253136.47 82760 -1 1057
1059 0 468052.72 253074.23 82720 -1 1058
1060 0 468205.44 253028.98 82680 -1 1059
1061 0 468293.12 253009.19 82640 -1 1060
1062 0 468431.72 252958.27 82600 -1 1061
1063 0 468527.88 252944.12 82560 -1 1062
1064 0 468612.72 252958.27 82520 -1 1063
1065 0 468762.62 252881.9 82480 -1 1064
1066 0 468858.8 252862.11 82440 -1 1065
1067 0 468858.8 252862.11 82400 -1 1066
1068 0 469031.34 252830.98 82360 -1 1067
1069 0 469116.2 252785.73 82320 -1 1068
1070 0 469172.75 252748.97 82280 -1 1069
1071 0 469266.1 252698.06 82240 -1 1070
1072 0 469376.4 252649.97 82200 -1 1071
1073 0 469430.16 252624.52 82160 -1 1072
1074 0 469466.9 252582.1 82120 -1 1073
1075 0 469498.03 252565.12 82080 -1 1074
1076 0 469543.28 252559.47 82040 -1 1075
1077 0 469585.72 252556.64 82000 -1 1076
1078 0 469599.84 252522.69 81960 -1 1077
1079 0 469605.5 252519.86 81920 -1 1078
1080 0 469679.06 252514.2 81800 -1 1079
1081 0 469799.22 252468.75 81600 -1 1080
1082 0 469838.8 252440.45 81520 -1 1081
1083 0 469867.1 252440.45 81480 -1 1082
1084 0 469886.88 252420.66 81440 -1 1083
1085 0 469946.28 252355.61 81400 -1 1084
1086 0 469940.62 252361.27 81360 -1 1085
1087 0 469951.94 252366.92 81320 -1 1086
1088 0 469977.4 252375.4 81240 -1 1087
1089 0 469997.2 252437.62 81160 -1 1088
1090 0 470033.97 252465.92 81120 -1 1089
1091 0 470079.22 252457.44 81080 -1 1090
1092 0 470096.2 252463.1 81040 -1 1091
1093 0 470121.66 252460.27 80960 -1 1092
1094 0 470166.9 252474.4 80880 -1 1093
1095 0 470198.03 252460.27 80800 -1 1094
1096 0 470263.06 252448.95 80720 -1 1095
1097 0 470398.84 252463.1 80640 -1 1096
1098 0 470523.28 252451.78 80560 -1 1097
1099 0 470608.12 252415 80480 -1 1098
1100 0 470780.7 252415 80400 -1 1099
1101 0 470953.22 252440.45 80320 -1 1100
1102 0 471086.16 252443.3 80240 -1 1101
1103 0 471117.25 252443.3 80200 -1 1102
1104 0 471244.53 252463.1 80120 -1 1103
1105 0 471267.16 252465.92 80080 -1 1104
1106 0 471270 252465.92 80000 -1 1105
1107 0 471278.47 252415 79920 -1 1106
1108 0 471326.56 252420.66 79840 -1 1107
1109 0 471363.34 252426.31 79800 -1 1108
1110 0 471388.78 252420.66 79760 -1 1109
1111 0 471394.44 252417.83 79720 -1 1110
1112 0 471425.56 252400.86 79680 -1 1111
1113 0 471434.03 252372.58 79640 -1 1112
1114 0 471507.6 252366.92 79560 -1 1113
1115 0 471583.94 252335.81 79480 -1 1114
1116 0 471600.9 252321.67 79400 -1 1115
1117 0 471623.53 252338.64 79320 -1 1116
1118 0 471643.34 252316.02 79240 -1 1117
1119 0 471731.03 252307.53 79160 -1 1118
1120 0 471824.38 252299.05 79080 -1 1119
1121 0 471900.72 252335.81 79000 -1 1120
1122 0 471948.8 252316.02 78920 -1 1121
1123 0 472019.53 252332.98 78800 -1 1122
1124 0 472064.78 252364.1 78680 -1 1123
1125 0 472163.78 252378.23 78560 -1 1124
1126 0 472211.84 252417.83 78480 -1 1125
1127 0 472271.25 252474.4 78320 -1 1126
1128 0 472242.97 252533.8 78240 -1 1127
1129 0 472237.3 252511.17 78160 -1 1128
1130 0 472271.25 252511.17 78120 -1 1129
1131 0 472319.34 252559.25 78040 -1 1130
1132 0 472341.97 252587.55 78000 -1 1131
1133 0 472381.56 252596.03 77960 -1 1132
1134 0 472412.7 252629.97 77880 -1 1133
1135 0 472474.9 252700.67 77760 -1 1134
1136 0 472627.62 252740.28 77640 -1 1135
1137 0 472720.97 252751.6 77520 -1 1136
1138 0 472885.03 252796.84 77440 -1 1137
1139 0 472930.28 252864.72 77320 -1 1138
1140 0 472944.4 252796.84 77200 -1 1139
1141 0 472938.75 252799.67 77000 -1 1140
1142 0 472963.97 252924.39 76840 -1 1141
1143 0 472856.75 252830.78 76680 -1 1142
1144 0 472831.28 252799.67 76440 -1 1143
1145 0 472879.38 252635.62 76240 -1 1144
1146 0 472771.88 252550.77 76040 -1 1145
1147 0 472720.97 252533.8 75920 -1 1146
1148 0 472704 252494.2 75840 -1 1147
1149 0 472709.66 252494.2 75760 -1 1148
1150 0 472720.97 252480.06 75600 -1 1149
1151 0 468256 255481.06 76480 226 554
1152 0 468168 255857.06 76360 200 1151
1153 0 468176 256081.06 76200 197 1152
1154 0 468144 256201.06 76120 197 1153
1155 0 468208 256441.06 75960 217 1154
1156 0 468272 256477.03 75840 224 1155
1157 0 468288 256553.06 75760 224 1156
1158 0 468132 256893.06 75760 197 1157
1159 0 468356 256545.11 75640 197 1157
1160 0 468448 256661.11 75520 157 1159
1161 0 468608 256893.11 75440 148 1160
1162 0 468756 257069.11 75320 200 1161
1163 0 468892 257297.03 75200 209 1162
1164 0 469084 257533.03 75040 229 1163
1165 0 469168 257693.03 74920 150 1164
1166 0 469244 257889.03 74800 150 1165
1167 0 469280 258133.03 74600 124 1166
1168 0 469240 258437.06 74520 240 1167
1169 0 469192 258793.03 74440 186 1168
1170 0 469152 258933.03 74360 204 1169
1171 0 469212 259089.06 74200 163 1170
1172 0 469288 259153.06 74080 163 1171
1173 0 469420 259229.06 73880 150 1172
1174 0 469276 259261.06 73840 -1 1173
1175 0 468540 259577.06 73840 71 1174
1176 0 468384 259737.06 73800 71 1175
1177 0 468244 259853.06 73720 64 1176
1178 0 468007.8 260138.67 73520 108 1177
1179 0 467995.7 260176 73440 108 1178
1180 0 467249.8 260579.9 73400 86 1179
1181 0 466695.44 261060.73 73360 150 1180
1182 0 466695.44 261060.73 73320 150 1181
1183 0 466681.28 261176.7 73240 86 1182
1184 0 466664.3 261476.52 73160 81 1183
1185 0 466703.9 261544.4 73120 81 1184
1186 0 466692.6 261589.66 73080 81 1185
1187 0 466630.38 261759.36 73000 98 1186
1188 0 466486.12 262022.4 72920 122 1187
1189 0 466276.84 262398.6 72920 90 1188
1190 0 466276.84 262407.06 72880 90 1189
1191 0 466146.72 262777.6 72800 75 1190
1192 0 466138.25 262952.97 72760 86 1191
1193 0 466172.2 263077.4 72680 60 1192
1194 0 465685.7 263193.38 72680 -1 1193
1195 0 465711.16 263227.3 72640 -1 1194
1196 0 465708.3 263241.47 72600 -1 1195
1197 0 466299.47 263459.25 72560 91 1193
1198 0 466330.56 263498.84 72520 91 1197
1199 0 466576.66 263801.47 72480 81 1198
1200 0 466551.2 264013.62 72400 140 1199
1201 0 466689.78 264248.38 72120 200 1200
1202 0 466819.88 264358.7 72040 120 1201
1203 0 467436.47 264627.38 72040 71 1202
1204 0 468123.78 265371.25 72040 194 1203
1205 0 468372.7 265515.5 72000 181 1204
1206 0 468531.1 265620.16 71960 90 1205
1207 0 468664.03 265733.3 71920 81 1206
1208 0 469266.47 266830.72 71920 96 1207
1209 0 469682.25 267195.6 71920 131 1208
1210 0 469837.8 267246.5 71800 98 1209
1211 0 469984.9 267303.06 71720 98 1210
1212 0 470250.78 267492.6 71520 75 1211
1213 0 470290.38 267498.25 71480 75 1212
1214 0 470329.97 267568.94 71360 75 1213
1215 0 470443.1 267602.88 71280 64 1214
1216 0 470499.66 267665.12 71200 64 1215
1217 0 470547.75 267679.25 71120 64 1216
1218 0 470612.8 267772.6 71000 98 1217
1219 0 470561.9 267863.1 70800 90 1218
1220 0 470576.03 267933.8 70680 90 1219
1221 0 470604.3 267998.88 70560 75 1220
1222 0 470677.88 268086.56 70480 75 1221
1223 0 470700.5 268154.44 70360 71 1222
1224 0 470751.4 268191.22 70240 71 1223
1225 0 470748.56 268225.16 70160 71 1224
1226 0 470782.5 268310 70040 80 1225
1227 0 470805.16 268377.88 69920 80 1226
1228 0 470878.7 268389.2 69800 134 1227
1229 0 470836.25 268425.97 69600 131 1228
1230 0 470824.94 268536.28 69480 90 1229
1231 0 471056.88 268672.03 69440 75 1230
1232 0 471173 268805 69360 75 1231
1233 0 470717.47 268516.47 69360 101 1232
1234 0 470185.72 268394.84 69320 156 1233
1235 0 470098.03 268434.44 69280 156 1234
1236 0 470038.62 268440.1 69160 156 1235
1237 0 470007.53 268451.4 69040 140 1236
1238 0 469999.03 268459.9 68880 140 1237
1239 0 469989.1 268420.4 68600 134 1238
1240 0 469921 268378.66 68520 134 1239
1241 0 468886 268295.94 68560 75 1240
1242 0 468832.28 268270.5 68600 75 1241
1243 0 468772.88 268262 68640 75 1242
1244 0 468631.47 268222.4 68720 60 1243
1245 0 468450.44 268239.38 68800 71 1244
1246 0 468359.94 268233.72 68840 71 1245
1247 0 468272.25 268236.56 68880 71 1246
1248 0 468139.3 268256.34 68920 75 1247
1249 0 467805.56 268194.12 68960 136 1248
1250 0 467658.47 268151.7 69000 136 1249
1251 0 467587.78 268160.2 69080 190 1250
1252 0 467324.72 268219.6 69560 242 1251
1253 0 467321.9 268230.9 69600 166 1252
1254 0 466049.1 268273.3 69560 71 1253
1255 0 466043.44 268287.47 69520 71 1254
1256 0 465887.88 268366.66 69400 32 1255
1257 0 465675.75 268476.97 69360 32 1256
1258 0 465576.75 268553.34 69320 -1 1257
1259 0 465573.94 268609.9 69280 -1 1258
1260 0 465647.47 268768.3 69240 -1 1259
1261 0 465633.3 268762.66 69160 -1 1260
1262 0 465602.22 268742.84 69120 -1 1261
1263 0 465596.56 268728.7 69080 -1 1262
1264 0 465579.6 268711.72 69040 -1 1263
1265 0 465774.75 268431.72 69320 32 1257
1266 0 465752.12 268409.1 69240 32 1265
1267 0 465619.2 268377.97 69200 32 1266
1268 0 465562.62 268361 69160 -1 1267
1269 0 465548.47 268361 69120 -1 1268
1270 0 465554.12 268349.7 69080 -1 1269
1271 0 467310.6 268253.53 69720 166 1253
1272 0 467276.62 268264.84 69960 166 1271
1273 0 467276.62 268264.84 70200 -1 1272
1274 0 467768.78 268406.25 70480 -1 1273
1275 0 467737.7 268431.72 70600 -1 1274
1276 0 469887.28 268358.2 68480 134 1240
1277 0 470481.25 268225.25 68440 -1 1276
1278 0 470580.25 268222.4 68400 -1 1277
1279 0 470732.97 268250.7 68360 -1 1278
1280 0 470766.9 268273.3 68320 -1 1279
1281 0 470851.78 268307.25 68280 -1 1280
1282 0 470911.16 268352.53 68240 -1 1281
1283 0 471157.25 268516.56 68200 -1 1282
1284 0 471372.2 268493.94 68160 -1 1283
1285 0 471448.56 268567.47 68120 -1 1284
1286 0 471827.6 268833.34 68160 -1 1285
1287 0 471853.03 268833.34 68200 -1 1286
1288 0 471988.8 268810.72 68240 -1 1287
1289 0 472107.6 268836.2 68280 -1 1288
1290 0 472217.9 268878.6 68320 -1 1289
1291 0 472345.2 268929.53 68360 -1 1290
1292 0 471539.1 268635.38 68080 -1 1285
1293 0 471270.38 268680.62 67840 -1 1292
1294 0 471213.8 268725.88 67720 -1 1293
1295 0 471061.06 268561.8 67680 -1 1294
1296 0 471109.16 268544.84 67640 -1 1295
1297 0 471174.22 268525.06 67600 -1 1296
1298 0 471213.8 268510.9 67560 -1 1297
1299 0 471273.22 268474.16 67520 -1 1298
1300 0 469069.88 268352.53 68440 90 1276
1301 0 469069.88 268352.53 68400 90 1300
1302 0 469069.88 268352.53 68360 90 1301
1303 0 469075.53 268363.84 68240 90 1302
1304 0 469092.5 268355.34 68200 90 1303
1305 0 469098.16 268321.4 68160 90 1304
1306 0 469095.3 268310.1 68120 90 1305
1307 0 469084 268278.97 68080 90 1306
1308 0 471288.8 268937.9 69280 51 1232
1309 0 471257.7 268901.12 69120 51 1308
1310 0 471198.28 268929.44 69040 51 1309
1311 0 471198.28 268926.6 69000 51 1310
1312 0 471464.16 269167 69320 98 1308
1313 0 471498.1 269305.6 69360 98 1312
1314 0 471520.72 269393.28 69400 75 1313
1315 0 471554.7 269435.72 69440 75 1314
1316 0 471616.9 269430.06 69560 75 1315
1317 0 471622.56 269449.84 69640 75 1316
1318 0 471676.28 269489.44 69760 64 1317
1319 0 471653.66 269557.34 69880 64 1318
1320 0 471826.2 269729.88 69920 51 1319
1321 0 471871.47 269738.34 69960 51 1320
1322 0 471730.03 269602.6 70000 51 1321
1323 0 471947.8 269865.62 70000 51 1321
1324 0 472010.06 269936.34 70040 51 1323
1325 0 472089.25 270026.84 70080 71 1324
1326 0 472089.25 270026.84 70120 71 1325
1327 0 472128.84 270052.3 70160 71 1326
1328 0 472250.47 270120.2 70200 45 1327
1329 0 472465.44 270207.88 70240 45 1328
1330 0 472657.75 270442.62 70280 98 1329
1331 0 472680.38 270535.97 70360 98 1330
1332 0 472762.4 270615.16 70480 98 1331
1333 0 472864.25 270677.38 70520 60 1332
1334 0 473039.6 270815.97 70600 75 1333
1335 0 473138.6 270858.4 70680 75 1334
1336 0 473333.75 270985.7 70800 71 1335
1337 0 473469.53 271096 70840 75 1336
1338 0 473579.8 271107.3 70880 75 1337
1339 0 473758.03 271163.88 70920 81 1338
1340 0 473845.7 271180.84 70960 81 1339
1341 0 474001.25 271248.72 71000 75 1340
1342 0 474162.47 271342.06 71080 75 1341
1343 0 474394.4 271438.25 71240 81 1342
1344 0 474436.84 271477.84 71280 81 1343
1345 0 474623.53 271551.38 71320 81 1344
1346 0 474889.38 271670.16 71400 64 1345
1347 0 475115.66 271738.06 71480 64 1346
1348 0 475211.84 271735.22 71520 64 1347
1349 0 475237.28 271735.22 71560 64 1348
1350 0 475381.53 271738.06 71600 40 1349
1351 0 475664.38 271692.78 71640 60 1350
1352 0 476278.16 271650.38 71640 64 1351
1353 0 477579.22 271571.2 71640 192 1352
1354 0 477638.62 271624.9 71480 192 1353
1355 0 478258.03 271755.03 71520 51 1354
1356 0 478334.4 271755.03 71560 51 1355
1357 0 478458.88 271706.94 71600 51 1356
1358 0 478693.62 271698.44 71640 64 1357
1359 0 479016.06 271740.88 71680 45 1358
1360 0 479584.6 271958.66 71720 75 1359
1361 0 479615.7 271839.88 71840 51 1360
1362 0 479621.34 271805.94 71880 51 1361
1363 0 479641.16 271709.78 71920 51 1362
1364 0 479714.7 271664.5 71960 51 1363
1365 0 479765.6 271633.4 72000 51 1364
1366 0 479827.8 271588.16 72040 51 1365
1367 0 479892.88 271557.03 72080 51 1366
1368 0 479844.78 271576.84 72120 51 1367
1369 0 477440.62 271384.5 72040 71 1353
1370 0 477361.44 271350.56 72200 -1 1369
1371 0 477296.38 271392.97 72360 -1 1370
1372 0 477236.97 271356.22 72440 -1 1371
1373 0 466896.25 264406.78 72000 120 1202
1374 0 469648 259257.06 73840 150 1173
1375 0 469776 259345.06 73720 181 1374
1376 0 469920 259393.06 73600 96 1375
1377 0 470204 259425.11 73440 101 1376
1378 0 470768 259437.11 73360 120 1377
1379 0 471636 259345.14 73320 200 1378
1380 0 472252 259445.03 73360 221 1379
1381 0 472672 259481.03 73280 148 1380
1382 0 472744 259517.03 73160 148 1381
1383 0 472848 259585.03 73040 176 1382
1384 0 473120 259617.03 72920 98 1383
1385 0 473388.03 259573.12 72800 91 1384
1386 0 472980 259857.06 72760 120 1385
1387 0 472984 260097.06 72680 86 1386
1388 0 472919.72 260562.42 72440 136 1387
1389 0 472909.03 260640.06 72400 136 1388
1390 0 472860.97 260809.77 72280 71 1389
1391 0 472824.2 260863.5 72240 71 1390
1392 0 472739.34 261098.27 72160 104 1391
1393 0 472739.34 261101.1 72120 104 1392
1394 0 472688.44 261208.58 72040 104 1393
1395 0 472677.12 261366.97 71960 91 1394
1396 0 472575.28 261686.58 71880 81 1395
1397 0 472538.53 261833.66 71800 101 1396
1398 0 472493.28 261918.5 71720 128 1397
1399 0 472473.47 262006.19 71640 128 1398
1400 0 472476.3 262068.4 71560 128 1399
1401 0 472490.44 262164.6 71480 124 1400
1402 0 472470.62 262207 71400 124 1401
1403 0 472431.03 262339.94 71320 64 1402
1404 0 472405.6 262373.88 71200 64 1403
1405 0 472459.3 262430.44 71080 120 1404
1406 0 472131.22 262433.28 71080 32 1405
1407 0 471757.88 262701.97 71080 71 1406
1408 0 471752.22 262707.62 71040 71 1407
1409 0 471681.5 262741.6 71000 71 1408
1410 0 471627.78 262786.84 70960 32 1409
1411 0 471593.8 262834.9 70920 32 1410
1412 0 472600.75 262515.3 70840 122 1405
1413 0 472648.84 262537.94 70720 96 1412
1414 0 472702.56 262563.38 70600 96 1413
1415 0 472730.84 262574.7 70480 115 1414
1416 0 472804.4 262529.44 70360 115 1415
1417 0 472807.22 262520.97 70240 128 1416
1418 0 472807.22 262520.97 70080 128 1417
1419 0 472815.72 262478.53 69880 131 1418
1420 0 472866.62 262447.44 69720 131 1419
1421 0 472849.66 262427.62 69520 120 1420
1422 0 472824.2 262382.38 69320 124 1421
1423 0 472677.12 262450.25 69120 122 1422
1424 0 472674.28 262365.4 68920 96 1423
1425 0 472547 262407.8 68680 96 1424
1426 0 472563.97 262421.97 68520 75 1425
1427 0 472504.6 262470.06 68320 108 1426
1428 0 472479.12 262481.38 68160 108 1427
1429 0 472473.47 262506.8 68040 122 1428
1430 0 472467.8 262506.8 67920 122 1429
1431 0 472436.7 262518.12 67800 90 1430
1432 0 472442.34 262535.1 67640 90 1431
1433 0 472699.75 262546.4 67400 71 1432
1434 0 472654.5 262710.47 67200 122 1433
1435 0 472532.88 262973.5 67080 166 1434
1436 0 472235.88 263208.28 66880 175 1435
1437 0 472077.5 263344.03 66680 107 1436
1438 0 472057.7 263363.84 66520 107 1437
1439 0 472196.28 263559 66400 107 1438
1440 0 472292.44 263652.34 66360 154 1439
1441 0 472422.56 263827.7 66240 124 1440
1442 0 472558.3 264014.38 66120 124 1441
1443 0 472662.97 264288.72 66000 128 1442
1444 0 472841.16 264554.6 65840 107 1443
1445 0 472965.62 264746.94 65720 120 1444
1446 0 473109.88 264857.25 65640 108 1445
1447 0 473217.34 264942.1 65520 108 1446
1448 0 473370.1 264984.53 65440 104 1447
1449 0 473907.47 265114.62 65280 124 1448
1450 0 474006.47 265157.06 65240 120 1449
1451 0 474685.3 265476.66 65080 120 1450
1452 0 474606.1 264885.53 65080 107 1451
1453 0 474623.06 264851.6 65120 107 1452
1454 0 474620.25 264837.44 65160 -1 1453
1455 0 474447.72 264636.62 65160 -1 1454
1456 0 474524.1 264399.03 65160 -1 1455
1457 0 474518.4 264322.66 65200 -1 1456
1458 0 474526.9 264288.72 65240 -1 1457
1459 0 475217.03 265536.06 64880 120 1451
1460 0 475465.94 265485.16 64720 96 1459
1461 0 475635.66 265428.6 64640 86 1460
1462 0 475813.84 265338.06 64560 75 1461
1463 0 475836.47 265306.97 64520 75 1462
1464 0 475994.88 265196.66 64440 60 1463
1465 0 476006.2 265196.66 64400 60 1464
1466 0 476099.5 265165.53 64320 60 1465
1467 0 476187.2 265159.88 64240 32 1466
1468 0 476243.75 265142.9 64160 32 1467
1469 0 476272.03 265176.84 64080 32 1468
1470 0 476252.25 265233.44 64000 91 1469
1471 0 476144.78 265253.22 63920 91 1470
1472 0 476105.16 265278.7 63840 91 1471
1473 0 475943.94 265301.3 63760 108 1472
1474 0 475873.25 265352.22 63680 108 1473
1475 0 475873.25 265250.4 63600 108 1474
1476 0 475884.56 265247.56 63520 108 1475
1477 0 475958.1 265145.75 63440 172 1476
1478 0 476082.53 265009.97 63360 172 1477
1479 0 476167.4 264882.7 63160 209 1478
1480 0 476156.1 264913.8 63000 209 1479
1481 0 476074.06 264976.03 62960 209 1480
1482 0 476619.94 265570 62920 -1 1481
1483 0 476676.5 265592.62 62880 -1 1482
1484 0 476710.44 265626.56 62840 -1 1483
1485 0 476829.25 265702.94 62800 -1 1484
1486 0 476996.12 265830.22 62760 -1 1485
1487 0 477123.4 265985.78 62720 -1 1486
1488 0 476029 264904 62920 32 1481
1489 0 476676.5 263960.62 62880 -1 1488
1490 0 476747.22 263782.44 62840 -1 1489
1491 0 476843.38 263641.03 62800 -1 1490
1492 0 476973.5 263457.16 62760 -1 1491
1493 0 477358.16 262931.1 62720 -1 1492
1494 0 477556.16 262605.8 62680 -1 1493
1495 0 478503.66 261215.83 62560 -1 1494
1496 0 478725.3 260936.1 62520 -1 1495
1497 0 479152.84 260577.19 62480 -1 1496
1498 0 479247.84 260498.02 62440 -1 1497
1499 0 479363.97 260344.95 62400 -1 1498
1500 0 479881.22 259859.38 62360 -1 1499
1501 0 479902.3 259452.95 62400 -1 1500
1502 0 480197.9 259173.22 62480 -1 1501
1503 0 480314 259104.61 62520 -1 1502
1504 0 480844.5 258493 62560 -1 1503
1505 0 481288.5 257717 62680 -1 1504
1506 0 481636.5 257593 62720 -1 1505
1507 0 481884.5 257385 62760 -1 1506
1508 0 482052.5 257305 62800 -1 1507
1509 0 482100.5 257277 62840 -1 1508
1510 0 482244.5 257221 62880 -1 1509
1511 0 482244.5 257221 62920 -1 1510
1512 0 482416.5 257161 62960 -1 1511
1513 0 482516.5 257125 63000 -1 1512
1514 0 482572.5 257105 63040 -1 1513
1515 0 482616.5 257109 63080 -1 1514
1516 0 482712.5 257093 63120 -1 1515
1517 0 482976.5 257109 63160 -1 1516
1518 0 483068.5 257097 63200 -1 1517
1519 0 483128.5 257093 63240 -1 1518
1520 0 483136.5 257129 63360 -1 1519
1521 0 483148.5 257161 63440 -1 1520
1522 0 483188.5 257233 63520 -1 1521
1523 0 483212.5 257277 63560 -1 1522
1524 0 483296.5 257453 63680 -1 1523
1525 0 483324.5 257449 63760 -1 1524
1526 0 483400.5 257425 63880 -1 1525
1527 0 483516.5 257421 63960 -1 1526
1528 0 483616.5 257381 64000 -1 1527
1529 0 483620.5 257381 64080 -1 1528
1530 0 483576.5 257725 64120 -1 1529
1531 0 483576.5 257725 64160 -1 1530
1532 0 483572.5 257769 64240 -1 1531
1533 0 483572.5 257829 64320 -1 1532
1534 0 483460.5 257897 64400 -1 1533
1535 0 483416.5 257873 64440 -1 1534
1536 0 483380.5 257817 64480 -1 1535
1537 0 483524.5 256681 63600 -1 1523
1538 0 483596.5 256641 63640 -1 1537
1539 0 483640.5 256573 63680 -1 1538
1540 0 483700.5 256505 63720 -1 1539
1541 0 483748.75 256443.75 63760 -1 1540
1542 0 483817.9 256398.92 63800 -1 1541
1543 0 479627.88 259748.53 62120 -1 1500
1544 0 479627.88 259748.53 62040 -1 1543
1545 0 477817.5 262487.8 62560 -1 1494
1546 0 475983.56 264831.78 62880 32 1488
1547 0 475983.56 264840.28 62840 32 1546
1548 0 475983.56 264840.28 62800 32 1547
1549 0 475893.03 264871.38 62760 32 1548
1550 0 475839.3 264891.2 62720 32 1549
1551 0 474716.4 266070.62 65040 75 1451
1552 0 474784.28 266285.6 65000 51 1551
1553 0 474772.97 266370.44 64960 51 1552
1554 0 474651.34 266667.44 64840 75 1553
1555 0 474679.66 266715.53 64800 75 1554
1556 0 474682.47 266738.16 64760 75 1555
1557 0 474713.6 266834.3 64680 75 1556
1558 0 474558.03 267343.44 64640 45 1557
1559 0 474617.4 267787.5 64640 -1 1558
1560 0 474628.72 267793.16 64600 108 1559
1561 0 474724.9 267790.3 64520 108 1560
1562 0 474970.97 267682.84 64400 -1 1561
1563 0 475024.72 267530.1 64200 108 1562
1564 0 474985.12 267532.94 64080 -1 1563
1565 0 474710.75 267583.84 63960 96 1564
1566 0 474470.34 267663.03 63840 86 1565
1567 0 474082.84 267663.03 63760 51 1566
1568 0 473978.2 267719.62 63720 51 1567
1569 0 473774.53 267753.56 63680 71 1568
1570 0 473669.9 267756.38 63640 120 1569
1571 0 473466.25 267767.7 63600 120 1570
1572 0 473392.72 267781.84 63560 81 1571
1573 0 473203.2 267759.22 63480 81 1572
1574 0 473075.94 267722.44 63400 80 1573
1575 0 472996.72 267711.12 63360 156 1574
1576 0 473002.38 267668.7 63280 156 1575
1577 0 473010.88 267564.06 63240 156 1576
1578 0 472046.38 267332.12 63200 51 1577
1579 0 471995.47 267334.94 63160 51 1578
1580 0 471477.88 267165.25 63120 40 1579
1581 0 470963.1 266972.9 63080 32 1580
1582 0 473064.62 267781.84 62960 156 1577
1583 0 473152.28 267798.8 62840 -1 1582
1584 0 473180.56 260812.6 72480 60 1388
1585 0 473669.9 261086.95 72480 32 1584
1586 0 473879.2 261432.02 72440 45 1585
1587 0 473938.6 261505.56 72400 45 1586
1588 0 474043.25 261590.4 72360 45 1587
1589 0 474091.34 261641.33 72320 45 1588
1590 0 474368 262144 72040 81 1589
1591 0 474464 262400 72080 64 1590
1592 0 474464 262656 72120 40 1591
1593 0 474592 262880 72160 45 1592
1594 0 474784 263072 72120 60 1593
1595 0 475008 263200 72040 45 1594
1596 0 475264 263264 72000 40 1595
1597 0 475520 263360 71960 40 1596
1598 0 475776 263456 71920 60 1597
1599 0 476032 263488 71880 45 1598
1600 0 476288 263584 71800 51 1599
1601 0 476544 263616 71720 32 1600
1602 0 476640 263488 71880 60 1601
1603 0 473604 259401.06 72760 163 1385
1604 0 473688 259293.06 72640 163 1603
1605 0 473868 259129.06 72520 107 1604
1606 0 474024 259149.11 72400 91 1605
1607 0 474144 259157.11 72240 128 1606
1608 0 474592 259197.11 72080 91 1607
1609 0 475292 259305.11 72120 96 1608
1610 0 475524 259321 72200 96 1609
1611 0 476231.06 259598.64 72160 90 1610
1612 0 476347.03 259641.06 72120 71 1611
1613 0 476471.5 259686.31 72080 71 1612
1614 0 476624.22 259768.34 72040 71 1613
1615 0 476813.72 259878.66 72000 75 1614
1616 0 477048.5 259949.36 71960 98 1615
1617 0 477147.47 260045.53 71880 98 1616
1618 0 477204 260104 71840 71 1617
1619 0 477260.62 260161.5 71800 71 1618
1620 0 477563.25 260319.89 71720 102 1619
1621 0 478459.88 260585.75 71720 81 1620
1622 0 478513.62 260650.81 71680 102 1621
1623 0 478567.34 260681.92 71600 102 1622
1624 0 478604.12 260814.86 71480 104 1623
1625 0 478575.84 260905.38 71400 104 1624
1626 0 478567.34 260908.2 71320 104 1625
1627 0 478587.16 261024.16 71200 96 1626
1628 0 478587.16 261083.56 71080 96 1627
1629 0 478581.5 261125.98 71000 96 1628
1630 0 478567.34 261157.1 70920 96 1629
1631 0 478635.25 261295.69 70560 124 1630
1632 0 479002.94 261386.2 70360 75 1631
1633 0 479373.47 261445.6 70320 96 1632
1634 0 479746.8 261456.9 70240 96 1633
1635 0 479865.6 261456.9 70200 96 1634
1636 0 480004.2 261445.6 70160 81 1635
1637 0 480165.4 261408.83 70040 81 1636
1638 0 480530.28 261349.44 69920 128 1637
1639 0 480615.12 261386.2 69840 128 1638
1640 0 480677.38 261343.78 69720 98 1639
1641 0 480763.66 261300.67 69640 98 1640
1642 0 480807.47 261278.72 69600 98 1641
1643 0 480948.88 261309.83 69480 120 1642
1644 0 481095.97 261363.58 69400 120 1643
1645 0 481237.38 261445.6 69320 136 1644
1646 0 481508.9 261660.56 69280 175 1645
1647 0 481593.78 261736.92 69040 175 1646
1648 0 481644.7 261926.44 68840 143 1647
1649 0 481735.2 262141.39 68600 134 1648
1650 0 481820.03 262285.66 68440 102 1649
1651 0 481893.6 262429.9 68320 71 1650
1652 0 481955.8 262537.38 68240 71 1651
1653 0 481958.62 262622.22 68120 128 1652
1654 0 481950.16 262678.78 67960 128 1653
1655 0 481944.5 262811.72 67760 160 1654
1656 0 481964.28 262817.38 67560 143 1655
1657 0 482088.75 262726.88 67360 128 1656
1658 0 482094.4 262806.06 67160 128 1657
1659 0 481947.3 262947.5 66960 128 1658
1660 0 481791.75 263023.88 66760 90 1659
1661 0 481904.9 263035.2 66600 90 1660
1662 0 481989.75 263049.3 66480 104 1661
1663 0 482826.97 262837.2 66440 60 1662
1664 0 483061.72 262791.94 66360 81 1663
1665 0 483367.2 262786.28 66240 51 1664
1666 0 483488.8 262741.03 66200 51 1665
1667 0 483811.25 262602.44 66160 51 1666
1668 0 484201.6 262441.22 66120 80 1667
1669 0 484442 262294.12 66080 102 1668
1670 0 484557.97 261980.17 66040 139 1669
1671 0 484560.78 261954.72 66000 139 1670
1672 0 484589.06 261886.83 65960 139 1671
1673 0 484733.3 261796.33 65760 124 1672
1674 0 485332.94 261697.33 65560 86 1673
1675 0 485550.75 261595.5 65520 40 1674
1676 0 485805.3 261408.83 65480 60 1675
1677 0 486096.62 261148.61 65440 80 1676
1678 0 486458.66 260888.4 65480 45 1677
1679 0 486506.75 260800.72 65520 32 1678
1680 0 486532.22 260746.98 65560 32 1679
1681 0 486554.84 260713.03 65600 32 1680
1682 0 486577.47 260681.92 65640 32 1681
1683 0 486594.44 260639.5 65680 40 1682
1684 0 486526.56 260503.73 65920 40 1683
1685 0 486509.56 260481.11 65960 40 1684
1686 0 482029.34 263060.62 66400 104 1662
1687 0 481998.25 263156.8 66360 104 1686
1688 0 475640 259329.11 72240 75 1610
1689 0 474560 259293.03 71880 32 1608
1690 0 474500 259289.03 71760 60 1689
1691 0 474496 259249.03 71640 60 1690
1692 0 474508 259113.03 71600 60 1691
1693 0 474624 259105.03 71520 60 1692
1694 0 474776 259045.03 71440 60 1693
1695 0 474728 259025.03 71320 45 1694
1696 0 474576 258897.03 71360 45 1695
1697 0 474536 258681.03 71360 45 1696
1698 0 474696 258545.03 71400 -1 1697
1699 0 474632 258285.03 71440 -1 1698
1700 0 474664 258141.03 71480 -1 1699
1701 0 474636 258133.06 71560 -1 1700
1702 0 474592 258093.06 71640 -1 1701
1703 0 474676 259061.06 71240 45 1695
1704 0 474636 259025.06 71120 45 1703
1705 0 474624 259029.11 70960 64 1704
1706 0 474588 259021.11 70800 64 1705
1707 0 474572 258937.14 70640 60 1706
1708 0 474584 258913.14 70560 60 1707
1709 0 474540 258917.14 70480 60 1708
1710 0 474565.1 258916.44 70440 60 1709
1711 0 474509 258848.03 70320 60 1710
1712 0 474493 258816.03 70160 51 1711
1713 0 474517 258768.03 70040 71 1712
1714 0 474537 258748.06 69920 71 1713
1715 0 474601 258684.06 69840 71 1714
1716 0 474377 258752.06 69800 71 1715
1717 0 474265 258772.06 69680 71 1716
1718 0 474225 258776.06 69560 140 1717
1719 0 474253 258804.06 69400 140 1718
1720 0 474349 258820.06 69240 96 1719
1721 0 474393 258844.06 69080 96 1720
1722 0 474337 258944.06 68920 90 1721
1723 0 474169 259024.06 68800 134 1722
1724 0 473957 259108.06 68760 134 1723
1725 0 473669 259120.03 68720 81 1724
1726 0 473397 259136.03 68640 86 1725
1727 0 473077 259204.06 68520 102 1726
1728 0 472921 259304.06 68440 81 1727
1729 0 472545 259412.06 68320 81 1728
1730 0 471865 259496.06 68280 124 1729
1731 0 471657 259460.03 68160 198 1730
1732 0 471701 259508.03 68000 198 1731
1733 0 471741 259540.06 67840 198 1732
1734 0 471873 259592.06 67720 198 1733
1735 0 472169 259680.06 67680 -1 1734
1736 0 472345 259664.06 67600 -1 1735
1737 0 472533 259640.06 67480 -1 1736
1738 0 471301 259348.03 68320 136 1730
1739 0 470997 259196.03 68360 98 1738
1740 0 470885 259188.03 68480 71 1739
1741 0 470601 259088.03 68600 40 1740
1742 0 470217 259072.03 68640 80 1741
1743 0 470021 259064.03 68720 122 1742
1744 0 470009 259064.03 68800 122 1743
1745 0 469677 259180.06 68920 80 1744
1746 0 469025 259236.03 68880 75 1745
1747 0 468545 259048.03 68840 64 1746
1748 0 467973 258988.06 68880 60 1747
1749 0 467681 258924.06 68800 40 1748
1750 0 467405 258836.06 68720 40 1749
1751 0 467257 258776.11 68800 40 1750
1752 0 466913 258632.11 68880 -1 1751
1753 0 466581 258432.11 68960 -1 1752
1754 0 466249 258236.03 69000 -1 1753
1755 0 466073 258048.03 69040 -1 1754
1756 0 465961 257984.03 69120 -1 1755
1757 0 465845 257924.03 69280 -1 1756
1758 0 465557 257884.06 69520 -1 1757
1759 0 465213 257904.06 69640 -1 1758
1760 0 464453 257808.06 69680 -1 1759
1761 0 464029 257740.03 69640 -1 1760
1762 0 463789 257628.03 69560 -1 1761
1763 0 463737 257396.03 69560 -1 1762
1764 0 463701 257656.03 69480 -1 1762
1765 0 463473 257688.06 69360 -1 1764
1766 0 463289 257632.06 69280 -1 1765
1767 0 463145 257600.06 69200 -1 1766
1768 0 462965 257592.06 69080 -1 1767
1769 0 462729 257532.06 69000 -1 1768
1770 0 462637 257440.06 68880 -1 1769
1771 0 462473 257348.06 68800 -1 1770
1772 0 462409 257332.06 68720 -1 1771
1773 0 462609 257248.06 68720 -1 1772
1774 0 462649 257264.06 68640 -1 1773
1775 0 462129 257408.06 68680 -1 1772
1776 0 461753 257412.11 68600 -1 1775
1777 0 461129 257344.11 68560 -1 1776
1778 0 460397 257348.14 68520 -1 1777
1779 0 460117 257400.03 68480 -1 1778
1780 0 459301 257536.03 68440 -1 1779
1781 0 458217 257684.06 68400 -1 1780
1782 0 457529 257884.03 68320 -1 1781
1783 0 457021 258020.03 68280 -1 1782
1784 0 456853 258060.03 68200 -1 1783
1785 0 456617 258008.03 68160 -1 1784
1786 0 456357 258068.03 68120 -1 1785
1787 0 455717 257924.06 68080 -1 1786
1788 0 455285 257820.06 68000 -1 1787
1789 0 454857 257596.11 67920 -1 1788
1790 0 454741 257320.11 67920 -1 1789
1791 0 454581 257188.11 67840 -1 1790
1792 0 454377 257136.11 67760 -1 1791
1793 0 454201 257028.03 67720 -1 1792
1794 0 454093 256964.03 67640 -1 1793
1795 0 453845 256924.03 67520 -1 1794
1796 0 453461 256912.03 67480 -1 1795
1797 0 453445 256904.03 67400 -1 1796
1798 0 453357 256888.03 67320 -1 1797
1799 0 453273 256920.03 67240 -1 1798
1800 0 453273 256936.03 67160 -1 1799
1801 0 453205 256972.03 67120 -1 1800
1802 0 453029 257000.03 67040 -1 1801
1803 0 452781 257020.03 66960 -1 1802
1804 0 452457 256888.03 66880 -1 1803
1805 0 452089 256840.03 66760 -1 1804
1806 0 451833 256792.03 66640 -1 1805
1807 0 451649 256788.03 66480 -1 1806
1808 0 451217 256704.03 66320 -1 1807
1809 0 451205 256736.03 66120 -1 1808
1810 0 450932.06 256843.48 65840 -1 1809
1811 0 450768 256625.69 65360 -1 1810
1812 0 450697.3 256608.72 65240 -1 1811
1813 0 450652.03 256639.83 65160 -1 1812
1814 0 450485.16 256668.12 64960 -1 1813
1815 0 450437.1 256693.58 64920 -1 1814
1816 0 450335.25 256747.31 64840 -1 1815
1817 0 450321.12 256772.77 64800 -1 1816
1818 0 450298.5 256786.9 64760 -1 1817
1819 0 450179.7 256874.6 64640 -1 1818
1820 0 450188.2 256857.62 64560 -1 1819
1821 0 450340.9 256849.14 64480 -1 1820
1822 0 450369.2 256843.48 64440 -1 1821
1823 0 450411.62 256823.69 64400 -1 1822
1824 0 450445.56 256801.05 64360 -1 1823
1825 0 474785 258544.06 69800 64 1715
1826 0 474997 258480.06 69760 64 1825
1827 0 475053 258460.06 69840 40 1826
1828 0 475069 258432.06 69920 40 1827
1829 0 475121 258448.06 70000 40 1828
1830 0 475209 258292.06 69720 40 1826
1831 0 475385.06 258196.1 69680 71 1830
1832 0 475361 258196.06 69760 71 1831
1833 0 475353 258204.06 69840 71 1832
1834 0 475273 258216.06 69920 71 1833
1835 0 475265 258208.06 70000 71 1834
1836 0 475769 258004.06 69600 60 1831
1837 0 475925 257972.06 69520 75 1836
1838 0 476069 257888.03 69360 45 1837
1839 0 476201 257744.03 69200 45 1838
1840 0 476297 257698 69120 71 1839
1841 0 476389.06 257660.08 69040 71 1840
1842 0 476473 257568.03 68920 75 1841
1843 0 476705.06 257320.11 68800 71 1842
1844 0 476785.06 257140.14 68720 108 1843
1845 0 476801.06 257168.14 68600 108 1844
1846 0 476893 257144.03 68480 108 1845
1847 0 476921 257020.03 68400 101 1846
1848 0 476953 257012.03 68320 101 1847
1849 0 477090 256686.58 68240 60 1848
1850 0 477061 256696.03 68160 60 1849
1851 0 477213 256676.03 68040 60 1850
1852 0 477601 256604.06 67920 96 1851
1853 0 477777 256740.06 67960 96 1852
1854 0 477861 256912.06 68040 96 1853
1855 0 477753 256576.06 67880 96 1852
1856 0 477801 256532.06 67800 86 1855
1857 0 477917 256404.06 67720 86 1856
1858 0 478277 256284.11 67720 51 1857
1859 0 478425 256268.11 67800 51 1858
1860 0 478817 256160.11 67880 80 1859
1861 0 479125 256036.03 67960 75 1860
1862 0 479341 255972.03 67960 75 1861
1863 0 479405 255844.03 68040 75 1862
1864 0 479601 255776.03 68080 -1 1863
1865 0 479561 255688.03 68160 -1 1864
1866 0 479445 255448.03 68160 -1 1865
1867 0 479421 255360.03 68240 -1 1866
1868 0 479581 255768.03 68200 -1 1865
1869 0 479661 255800.03 68000 -1 1864
1870 0 477981 256404.11 67640 51 1857
1871 0 472324 259517.03 73480 264 1380
1872 0 472340 259541.03 73600 264 1871
1873 0 472316 259625.03 73720 264 1872
1874 0 472340 259561.03 73800 264 1873
1875 0 472376 259509.03 73840 264 1874
1876 0 473728 259365.03 73480 122 1871
1877 0 473892 259233.06 73520 60 1876
1878 0 474300 259181.06 73640 51 1877
1879 0 474848 259008 73720 64 1878
1880 0 475104 259008 73720 71 1879
1881 0 475264 258880 73880 71 1880
1882 0 475488 258816 74000 60 1881
1883 0 475744 258720 74040 45 1882
1884 0 476000 258624 74080 51 1883
1885 0 476224 258496 74120 96 1884
1886 0 476480 258400 74160 80 1885
1887 0 476672 258240 74240 45 1886
1888 0 476864 258080 74360 60 1887
1889 0 477056 257920 74480 75 1888
1890 0 477248 257792 74600 75 1889
1891 0 477440 257664 74720 75 1890
1892 0 477664 257536 74840 51 1891
1893 0 477920 257472 74960 60 1892
1894 0 478144 257408 75120 81 1893
1895 0 478368 257248 75200 75 1894
1896 0 478560 257024 75240 51 1895
1897 0 478720 256832 75320 75 1896
1898 0 478912 256672 75360 71 1897
1899 0 479136 256544 75400 71 1898
1900 0 479392 256416 75400 64 1899
1901 0 479648 256352 75440 81 1900
1902 0 479904 256320 75480 51 1901
1903 0 480160 256256 75560 75 1902
1904 0 480352 256096 75640 81 1903
1905 0 480544 256000 75840 98 1904
1906 0 480704 255872 76040 122 1905
1907 0 480960 255872 76080 135 1906
1908 0 481216 255840 76120 120 1907
1909 0 481472 255904 76080 120 1908
1910 0 481728 255904 76200 75 1909
1911 0 481984 255904 76280 75 1910
1912 0 482240 255904 76320 81 1911
1913 0 482496 255872 76320 45 1912
1914 0 482720 255808 76200 51 1913
1915 0 482976 255680 76160 51 1914
1916 0 483200 255552 76160 86 1915
1917 0 483392 255584 76360 172 1916
1918 0 483552 255648 76560 230 1917
1919 0 483808 255648 76520 128 1918
1920 0 470448 248041.03 74840 209 534
1921 0 470440.03 248041.08 74760 209 1920
1922 0 470436.03 247969.11 74600 -1 1921
1923 0 470448.03 247921.11 74480 -1 1922
1924 0 470524.03 247677.11 74360 -1 1923
1925 0 470588.03 247581.11 74200 -1 1924
1926 0 470648.03 247501.11 74080 -1 1925
1927 0 471660 242433.03 86240 51 166
1928 0 471672 242317.03 86360 71 1927
1929 0 471692 242245.03 86480 71 1928
1930 0 471712 242149.11 86640 108 1929
1931 0 471724 242137.11 86800 108 1930
1932 0 471724 242153.06 86960 71 1931
1933 0 471920 242017.06 87120 71 1932
1934 0 472120 241853.06 87240 71 1933
1935 0 472244 241681.06 87400 -1 1934
1936 0 472348 241573.06 87520 -1 1935
1937 0 472416 241445.06 87600 -1 1936
1938 0 472488 241353.06 87720 -1 1937
1939 0 472612 241273.03 87880 -1 1938
1940 0 472680 241105.06 87960 -1 1939
1941 0 472700 241049.06 88080 -1 1940
1942 0 472868 241041.06 88200 -1 1941
1943 0 473008 240941.06 88320 -1 1942
1944 0 473152 240853.03 88480 -1 1943
1945 0 473216 240953.03 88560 -1 1944
1946 0 473392 240949.03 88600 -1 1945
1947 0 473404 241237.03 88640 -1 1946
1948 0 473336 240789.03 88720 -1 1947
1949 0 473336 240637.03 88760 -1 1948
1950 0 473292 240569.14 88800 -1 1949
1951 0 473216 240329.14 88920 -1 1950
1952 0 473208 240261.14 89080 -1 1951
1953 0 473152 240233.14 89200 -1 1952
1954 0 473268 240009.14 89320 -1 1953
1955 0 473400 239809.14 89440 -1 1954
1956 0 473408 239593.11 89560 -1 1955
1957 0 473432 239373.06 89800 -1 1956
1958 0 473468 239189.06 89960 -1 1957
1959 0 473536 239029.06 90080 -1 1958
1960 0 473564 238929.06 90200 -1 1959
1961 0 473620 238753.06 90320 -1 1960
1962 0 473840 238493.03 90480 -1 1961
1963 0 473840 238369.03 90560 -1 1962
1964 0 473020 238353.03 90600 -1 1963
1965 0 475608 238361.14 90640 -1 1964
1966 0 475592 238213.11 90800 -1 1965
1967 0 475580 238125.11 90960 -1 1966
1968 0 475584 238029.11 91040 -1 1967
1969 0 475668 237873.11 91200 -1 1968
1970 0 475676 237793.11 91320 -1 1969
1971 0 475720 237729.11 91480 -1 1970
1972 0 475756 237661.11 91600 -1 1971
1973 0 475804 237517.11 91720 -1 1972
1974 0 475988 237337.11 91840 -1 1973
1975 0 476016 237201.06 91960 -1 1974
1976 0 476244 236973.06 92040 -1 1975
1977 0 476580 236633.06 92120 -1 1976
1978 0 476840 236477.06 92160 -1 1977
1979 0 476892 236201.03 92240 -1 1978
1980 0 476948 236025.03 92320 -1 1979
1981 0 477168 235721.03 92480 -1 1980
1982 0 477200 235577.03 92560 -1 1981
1983 0 477280 235509.03 92720 -1 1982
1984 0 477336 235341.03 92800 -1 1983
1985 0 477508 235189.03 92920 -1 1984
1986 0 477680 234905.34 93040 -1 1985
1987 0 477760 234793.34 93120 -1 1986
1988 0 478032 234669.34 93200 -1 1987
1989 0 478296 234469.31 93360 -1 1988
1990 0 478492 234265.31 93480 -1 1989
1991 0 478724 233793.31 93560 -1 1990
1992 0 479068 233381.27 93680 -1 1991
1993 0 479268 233233.27 93800 -1 1992
1994 0 479588 233129.27 93920 -1 1993
1995 0 479704 233045.27 94040 -1 1994
1996 0 479788 232933.27 94120 -1 1995
1997 0 479956 232829.23 94280 -1 1996
1998 0 480064 232729.23 94400 -1 1997
1999 0 480116 232701.2 94520 -1 1998
2000 0 480168 232457.2 94680 -1 1999
2001 0 480244 232129.2 94760 -1 2000
2002 0 480392 231705.17 94880 -1 2001
2003 0 480552 231433.17 95040 -1 2002
2004 0 480624 231325.17 95160 -1 2003
2005 0 480776 231197.17 95320 -1 2004
2006 0 480780 231117.17 95400 -1 2005
2007 0 480872 231009.17 95600 -1 2006
2008 0 481072 230769.17 95680 -1 2007
2009 0 481172 230573.17 95800 -1 2008
2010 0 481204 230461.14 95920 -1 2009
2011 0 481360 230301.14 96080 -1 2010
2012 0 481444 230257.14 96200 -1 2011
2013 0 481516 230177.14 96360 -1 2012
2014 0 481616 230097.14 96440 -1 2013
2015 0 481700 230065.14 96560 -1 2014
2016 0 481780 229977.14 96680 -1 2015
2017 0 481844 229945.14 96800 -1 2016
2018 0 481880 229853.14 96920 -1 2017
2019 0 481928 229777.14 97040 -1 2018
2020 0 481952 229733.14 97120 -1 2019
2021 0 482008 229621.11 97240 -1 2020
2022 0 482072 229457.11 97320 -1 2021
2023 0 482200 229281.11 97440 -1 2022
2024 0 482256 229149.11 97640 -1 2023
2025 0 482424 228865.11 97760 -1 2024
2026 0 482476 228693.11 97920 -1 2025
2027 0 482508 228589.11 98040 -1 2026
2028 0 482560 228417.06 98240 -1 2027
2029 0 482668 228301.06 98400 -1 2028
2030 0 482676 228269.06 98400 -1 2029
2031 0 482700 228213.06 98520 -1 2030
2032 0 482768 228105.06 98640 -1 2031
2033 0 482856 227913.06 98720 -1 2032
2034 0 482912 227697.03 98840 -1 2033
2035 0 483092 227377.03 98920 -1 2034
2036 0 483144 227109.03 99120 -1 2035
2037 0 483176 227005.03 99240 -1 2036
2038 0 483252 226805.03 99360 -1 2037
2039 0 483308 226725.03 99480 -1 2038
2040 0 483360 226529.03 99640 -1 2039
2041 0 483636 226193.17 99760 -1 2040
2042 0 483693.34 226137 99800 -1 2041
2043 0 483808 226025.17 99880 -1 2042
2044 0 483884 225925.17 99960 -1 2043
2045 0 484060 225621.14 100120 -1 2044
2046 0 484212 225345.14 100360 -1 2045
2047 0 484380 225081.14 100640 -1 2046
2048 0 484564 224645.14 100960 -1 2047
2049 0 484780 224341.11 101240 -1 2048
2050 0 484932 224185.11 101400 -1 2049
2051 0 485216 224017.11 101640 -1 2050
2052 0 485288 223701.11 101920 -1 2051
2053 0 485336 223489.11 102200 -1 2052
2054 0 485316 223421.11 102320 -1 2053
2055 0 485328 223285.11 102440 -1 2054
2056 0 485420 222985.06 102720 -1 2055
2057 0 485440 222909.03 102840 -1 2056
2058 0 485503.75 222745.44 102960 -1 2057
2059 0 485564 222473.03 103200 -1 2058
2060 0 485700 222261.03 103480 -1 2059
2061 0 485780 222001.03 103840 -1 2060
2062 0 485672 221557.03 104200 -1 2061
2063 0 485428 221337.03 104200 -1 2062
2064 0 485380 221301.06 104360 -1 2063
2065 0 485508 221129.11 104520 -1 2064
2066 0 485548 220993.14 104680 -1 2065
2067 0 485616 220873.17 104840 -1 2066
2068 0 485644 220617.17 104960 -1 2067
2069 0 485564 220369.17 105080 -1 2068
2070 0 485532 220141.17 105200 -1 2069
2071 0 485532 219993.2 105360 -1 2070
2072 0 485700 219841.23 105600 -1 2071
2073 0 485708 219637.23 105760 -1 2072
2074 0 485732 219457.03 106000 -1 2073
2075 0 485764 218913.03 106320 -1 2074
2076 0 485652 218353.03 106760 -1 2075
2077 0 485604 217717.03 107000 -1 2076
2078 0 485888 217285.03 107200 -1 2077
2079 0 485860 217105.03 107400 -1 2078
2080 0 485936 216989.03 107520 -1 2079
2081 0 486112 216897.03 107840 -1 2080
2082 0 486320 216785.03 108040 -1 2081
2083 0 486452 216541.03 108240 -1 2082
2084 0 486424 216473.03 108280 -1 2083
2085 0 486360 216085.03 108520 -1 2084
2086 0 486484 215637.03 108560 -1 2085
2087 0 486540 215277.03 108840 -1 2086
2088 0 486532 215121.03 109000 -1 2087
2089 0 486544 214737.03 109360 -1 2088
2090 0 486424 214373.03 109800 -1 2089
2091 0 486280 213717.03 110200 -1 2090
2092 0 486104 213453.06 110280 -1 2091
2093 0 485860 213133.06 110560 -1 2092
2094 0 485816 212873.03 110600 -1 2093
2095 0 485892 212573.03 110920 -1 2094
2096 0 485992 212293.03 111200 -1 2095
2097 0 485756 211709.03 111400 -1 2096
2098 0 485552 211577.06 111440 -1 2097
2099 0 485452 211329.03 111640 -1 2098
2100 0 485372 210861.03 112000 -1 2099
2101 0 485220 210365.03 112040 -1 2100
2102 0 484864 210105.06 112120 -1 2101
2103 0 484716 209981.06 112240 -1 2102
2104 0 484564 209897.06 112360 -1 2103
2105 0 484516 209793.06 112480 -1 2104
2106 0 484580 209553.06 112760 -1 2105
2107 0 484580 209049.06 112800 -1 2106
2108 0 484212 208505.11 112800 -1 2107
2109 0 484172 208217.03 112880 -1 2108
2110 0 484284 207625.03 113200 -1 2109
2111 0 483996 207289.03 113240 -1 2110
2112 0 483912 207173.03 113280 -1 2111
2113 0 483776 206869.03 113400 -1 2112
2114 0 483468 206269.03 113600 -1 2113
2115 0 483400 205949.03 113640 -1 2114
2116 0 482992 205141.06 113680 -1 2115
2117 0 482892 204641.11 113640 -1 2116
2118 0 482824 204637.11 113480 -1 2117
2119 0 482700 204501.11 113400 -1 2118
2120 0 482500 204317.03 113320 -1 2119
2121 0 482172 203981.03 113280 -1 2120
2122 0 481924 203605.03 113200 -1 2121
2123 0 481852 203361.03 113160 -1 2122
2124 0 481660 203217.06 113000 -1 2123
2125 0 481492 203065.06 112920 -1 2124
2126 0 481300 202797.06 112640 -1 2125
2127 0 481092 202457.06 112600 -1 2126
2128 0 480904 202205.06 112520 -1 2127
2129 0 480752 201937.06 112360 -1 2128
2130 0 480504 201413.11 112000 -1 2129
2131 0 480156 201013.11 111880 -1 2130
2132 0 479836 200673.11 111800 -1 2131
2133 0 479736 200497.11 111760 -1 2132
2134 0 479520 200257.14 111680 -1 2133
2135 0 479404 200201.14 111560 -1 2134
2136 0 479160 200153.14 111440 -1 2135
2137 0 478704 200065.14 111360 -1 2136
2138 0 478308 199785.17 111320 -1 2137
2139 0 478220 199577.03 111280 -1 2138
2140 0 478132 199341.03 111200 -1 2139
2141 0 478040 199033.03 111120 -1 2140
2142 0 477920 198573.03 111040 -1 2141
2143 0 477596 197889.06 110720 -1 2142
2144 0 477360 197633.06 110440 -1 2143
2145 0 476900 197581.06 110200 -1 2144
2146 0 476520 197413.11 110160 -1 2145
2147 0 476160 197197.11 110120 -1 2146
2148 0 475812 196853.11 110040 -1 2147
2149 0 475308 196173.14 110000 -1 2148
2150 0 474648 195653.17 109960 -1 2149
2151 0 474492 195433.17 109880 -1 2150
2152 0 474264 195245.03 109720 -1 2151
2153 0 474040 195125.03 109520 -1 2152
2154 0 473756 195053.03 109480 -1 2153
2155 0 473532 195009.03 109400 -1 2154
2156 0 473224 194777.06 109480 -1 2155
2157 0 473092 194729.06 109560 -1 2156
2158 0 472936 194585.06 109720 -1 2157
2159 0 472820 194397.06 109840 -1 2158
2160 0 472424 194101.06 109880 -1 2159
2161 0 472192 193945.11 109800 -1 2160
2162 0 472008 193753.11 109680 -1 2161
2163 0 471408 193709.11 109640 -1 2162
2164 0 471004 193677.14 109600 -1 2163
2165 0 470832 193613.17 109640 -1 2164
2166 0 470748 193565.17 109760 -1 2165
2167 0 470472 193329.17 109800 -1 2166
2168 0 470056 192921.17 109840 -1 2167
2169 0 469504 192529.2 109880 -1 2168
2170 0 469360 192509.2 110000 -1 2169
2171 0 468664 192349.23 110080 -1 2170
2172 0 467872 191981.03 110040 -1 2171
2173 0 467252 191601.06 110000 -1 2172
2174 0 466436 191601.11 110040 -1 2173
2175 0 466016 191353.14 110080 -1 2174
2176 0 465560 190829.14 110120 -1 2175
2177 0 465244 190649.14 110160 -1 2176
2178 0 464788 190641.03 110200 -1 2177
2179 0 464352 190737.03 110240 -1 2178
2180 0 463500 190581.06 110280 -1 2179
2181 0 463216 190173.06 110320 -1 2180
2182 0 462616 189785.11 110320 -1 2181
2183 0 462440 189745.11 110240 -1 2182
2184 0 462184 189661.03 110160 -1 2183
2185 0 461696 189609.03 110120 -1 2184
2186 0 461296 189509.06 110200 -1 2185
2187 0 460496 189361.06 110240 -1 2186
2188 0 459912 189189.11 110200 -1 2187
2189 0 459492 188981.11 110080 -1 2188
2190 0 459012 188729.14 109880 -1 2189
2191 0 458656 188677.14 109760 -1 2190
2192 0 458328 188661.14 109760 -1 2191
2193 0 457728 188577.17 109720 -1 2192
2194 0 456996 188345.2 109760 -1 2193
2195 0 456388 188121.23 109880 -1 2194
2196 0 455748 187825.03 110000 -1 2195
2197 0 455152 187657.03 110040 -1 2196
2198 0 454552 187401.06 110080 -1 2197
2199 0 454328 187125.06 110160 -1 2198
2200 0 453760 186773.11 110360 -1 2199
2201 0 452956 186749.14 110360 -1 2200
2202 0 452452 186605.06 110280 -1 2201
2203 0 451700 186381.06 110240 -1 2202
2204 0 451140 186333.06 110280 -1 2203
2205 0 450948 186141.06 110360 -1 2204
2206 0 450692 185965.06 110560 -1 2205
2207 0 450420 185781.06 110720 -1 2206
2208 0 449948.03 185573.19 110760 -1 2207
2209 0 449236 185565.06 110800 -1 2208
2210 0 448708 185365.14 110760 -1 2209
2211 0 447796 184853.14 110760 -1 2210
2212 0 447132 184565.2 110840 -1 2211
2213 0 446748 184565.2 110920 -1 2212
2214 0 446212 184557.03 111080 -1 2213
2215 0 445944 184513.03 111160 -1 2214
2216 0 445528 184301.03 111240 -1 2215
2217 0 445004 183653.03 111280 -1 2216
2218 0 444116 183637.06 111320 -1 2217
2219 0 443804 183537.11 111480 -1 2218
2220 0 443772 183545.11 111600 -1 2219
2221 0 443652 183509.11 111800 -1 2220
2222 0 443496 183253.11 111920 -1 2221
2223 0 443328 183173.11 112040 -1 2222
2224 0 443108 183041.11 112160 -1 2223
2225 0 442944 182985.11 112280 -1 2224
2226 0 442652 183013.11 112400 -1 2225
2227 0 442284 182929.11 112520 -1 2226
2228 0 442032 182601.11 112640 -1 2227
2229 0 441068 182529.14 112960 -1 2228
2230 0 440840 182601.14 113040 -1 2229
2231 0 440404 182377.14 113400 -1 2230
2232 0 440252 181993.03 113560 -1 2231
2233 0 440036 181913.03 113640 -1 2232
2234 0 439820 181889.03 113760 -1 2233
2235 0 439356 181753.03 114040 -1 2234
2236 0 438832 181621.03 114280 -1 2235
2237 0 438576 181429.03 114480 -1 2236
2238 0 438372 181273.03 114680 -1 2237
2239 0 438196 181113.03 114760 -1 2238
2240 0 437544 180809.06 115240 -1 2239
2241 0 437088 180593.06 115640 -1 2240
2242 0 436604 180185.06 116080 -1 2241
2243 0 436080 180061.06 116400 -1 2242
2244 0 436000 180081.06 116440 -1 2243
2245 0 435696 179929.11 116840 -1 2244
2246 0 435452 179901.11 117200 -1 2245
2247 0 435324 179745.11 117480 -1 2246
2248 0 435080 179609.11 117760 -1 2247
2249 0 434820 179697.11 117800 -1 2248
2250 0 434668 179721.11 118120 -1 2249
2251 0 434424 179665.11 118440 -1 2250
2252 0 434036 179605.11 118760 -1 2251
2253 0 433720 179513.11 119080 -1 2252
2254 0 433268 179477.14 119640 -1 2253
2255 0 432924 179589.14 120120 -1 2254
2256 0 432740 179737.14 120480 -1 2255
2257 0 432416 179741.14 120760 -1 2256
2258 0 431964 179833.14 121160 -1 2257
2259 0 431664 179733.03 121360 -1 2258
2260 0 431388 179677.03 121720 -1 2259
2261 0 430928 179525.03 122120 -1 2260
2262 0 430460 179445.03 122360 -1 2261
2263 0 430080 179325.03 122720 -1 2262
2264 0 429596.03 179113.1 123240 -1 2263
2265 0 429364 179017.03 123320 -1 2264
2266 0 429188 179013.03 123440 -1 2265
2267 0 429036 179025.03 123560 -1 2266
2268 0 428836 179049.03 123880 -1 2267
2269 0 428928 179137.03 124120 -1 2268
2270 0 429068 179129.03 124320 -1 2269
2271 0 429036 179121.03 124600 -1 2270
2272 0 428864 179049.03 125000 -1 2271
2273 0 428364 178973.03 125440 -1 2272
2274 0 427892 178961.03 125760 -1 2273
2275 0 427600 178749.03 126200 -1 2274
2276 0 427508 178645.03 126440 -1 2275
2277 0 427504 178529.03 126560 -1 2276
2278 0 427452 178497.03 126680 -1 2277
2279 0 427392 178449.06 126920 -1 2278
2280 0 427312 178409.06 127200 -1 2279
2281 0 427000 178441.06 127280 -1 2280
2282 0 426744 178409.06 127600 -1 2281
2283 0 426516 178405.06 127760 -1 2282
2284 0 426400 178365.06 128120 -1 2283
2285 0 426348 178309.06 128440 -1 2284
2286 0 426288 178285.06 128640 -1 2285
2287 0 426084 178273.06 128840 -1 2286
2288 0 425628 178297.06 129200 -1 2287
2289 0 425376 178293.06 129480 -1 2288
2290 0 424864 178293.03 130120 -1 2289
2291 0 424524 178341.03 130600 -1 2290
2292 0 423992 178149.03 131320 -1 2291
2293 0 423480 178153.03 131760 -1 2292
2294 0 423516 178021.03 132160 -1 2293
2295 0 423452 178197.03 132480 -1 2294
2296 0 423376 178285.03 132720 -1 2295
2297 0 423112 178289.03 133120 -1 2296
2298 0 422716 178225.03 133400 -1 2297
2299 0 422666.12 178134.16 133440 -1 2298
2300 0 422590.4 178046.78 133600 -1 2299
2301 0 422617.25 178016.33 133680 -1 2300
2302 0 422559 177873.03 133760 -1 2301
2303 0 422428.62 177812.39 133840 -1 2302
2304 0 422385.34 177739.47 133920 -1 2303
2305 0 422338.56 177623.22 134000 -1 2304
2306 0 422260.12 177599.02 134080 -1 2305
2307 0 422190.06 177541.22 134160 -1 2306
2308 0 422131.7 177504.03 134240 -1 2307
2309 0 422059.56 177466.78 134320 -1 2308
2310 0 422014.22 177429.17 134400 -1 2309
2311 0 421944.9 177428.38 134480 -1 2310
2312 0 421892.16 177391.72 134560 -1 2311
2313 0 421776.75 177388.6 134680 -1 2312
2314 0 421744.34 177369.42 134760 -1 2313
2315 0 421721.75 177370.12 134800 -1 2314
2316 0 421679.7 177366.3 134880 -1 2315
2317 0 421600.44 177353.61 134960 -1 2316
2318 0 421528.94 177326.62 135040 -1 2317
2319 0 421294.34 177244.75 135280 -1 2318
2320 0 421234.03 177234.56 135360 -1 2319
2321 0 421179.4 177223.03 135440 -1 2320
2322 0 421134.12 177205.3 135520 -1 2321
2323 0 421111.16 177199.95 135600 -1 2322
2324 0 421124.94 177156.39 135680 -1 2323
2325 0 421031.47 177148.62 135760 -1 2324
2326 0 421012.22 177156.98 135800 -1 2325
2327 0 420958.16 177153.31 135880 -1 2326
2328 0 420917.8 177113.16 135920 -1 2327
2329 0 420681.06 176993.55 136240 -1 2328
2330 0 420539.1 176830.3 136360 -1 2329
2331 0 420207.53 176728.88 136520 -1 2330
2332 0 420073.3 176693.47 136680 -1 2331
2333 0 419980.4 176658.2 136760 -1 2332
2334 0 419878.25 176605.97 136920 -1 2333
2335 0 419863.38 176608.98 137040 -1 2334
2336 0 419888.3 176577.88 137120 -1 2335
2337 0 419835.5 176561.27 137200 -1 2336
2338 0 419864.3 176550.31 137280 -1 2337
2339 0 419837.34 176479.17 137360 -1 2338
2340 0 419729.8 176391.72 137440 -1 2339
2341 0 419707.06 176358.94 137480 -1 2340
2342 0 419675.28 176344.2 137560 -1 2341
2343 0 419638.5 176307.75 137600 -1 2342
2344 0 419644.4 176308.61 137680 -1 2343
2345 0 419589.28 176290.12 137800 -1 2344
2346 0 419542.47 176202.55 137920 -1 2345
2347 0 419416.88 176110.81 138080 -1 2346
2348 0 419285.94 176042.56 138160 -1 2347
2349 0 419277.53 176132.83 138200 -1 2348
2350 0 419167.7 176129.88 138280 -1 2349
2351 0 419087.2 176082.42 138360 -1 2350
2352 0 419014.25 176047.36 138440 -1 2351
2353 0 418823 176109.52 138880 -1 2352
2354 0 418636.53 176108.58 139240 -1 2353
2355 0 418162.22 176362.2 139280 -1 2354
2356 0 418552.5 176160.44 139320 -1 2355
2357 0 418528.6 176032.39 139760 -1 2356
2358 0 418390.28 175973.66 140040 -1 2357
2359 0 418325.38 175880.16 140160 -1 2358
2360 0 418255.4 175798.38 140240 -1 2359
2361 0 418190.25 175736.27 140360 -1 2360
2362 0 418120.66 175642.02 140480 -1 2361
2363 0 418090.97 175621.4 140560 -1 2362
2364 0 418088.75 175641.9 140640 -1 2363
2365 0 418017.03 175603.58 140720 -1 2364
2366 0 417980.06 175556.22 140800 -1 2365
2367 0 417980.66 175555.7 140880 -1 2366
2368 0 417923.2 175464.44 141000 -1 2367
2369 0 417856.12 175389.39 141080 -1 2368
2370 0 417757.78 175268.48 141200 -1 2369
2371 0 417679.16 175163.52 141320 -1 2370
2372 0 417566.2 175093.86 141560 -1 2371
2373 0 417529.44 175028.45 141640 -1 2372
2374 0 417400.44 174802.28 141920 -1 2373
2375 0 417245.7 174665.98 142160 -1 2374
2376 0 417202.06 174593.94 142280 -1 2375
2377 0 417052.56 174418.12 142640 -1 2376
2378 0 416919.1 173975.83 143400 -1 2377
2379 0 416806.72 173701.2 143600 -1 2378
2380 0 416826.84 173497.12 143720 -1 2379
2381 0 416839.28 173459.64 143760 -1 2380
2382 0 416825.72 173313.31 143920 -1 2381
2383 0 416799.22 173236.5 144000 -1 2382
2384 0 416769.88 173133.36 144120 -1 2383
2385 0 416665.1 173063.05 144280 -1 2384
2386 0 416581.22 172898.9 144440 -1 2385
2387 0 416537.2 172897.86 144520 -1 2386
2388 0 416473.72 172830.05 144600 -1 2387
2389 0 416408.28 172791.8 144680 -1 2388
2390 0 416357.47 172704.45 144760 -1 2389
2391 0 416306.28 172655.11 144840 -1 2390
2392 0 416269.9 172617.03 144880 -1 2391
2393 0 416142 172532.03 144960 -1 2392
2394 0 416072.3 172506.58 145040 -1 2393
2395 0 416002.47 172451.45 145120 -1 2394
2396 0 415980 172428.17 145200 -1 2395
2397 0 415949.25 172408.28 145280 -1 2396
2398 0 415939.4 172405.67 145360 -1 2397
2399 0 415915.28 172405.56 145440 -1 2398
2400 0 415905.75 172427.9 145600 -1 2399
2401 0 415853.38 172521.38 145680 -1 2400
2402 0 415880.28 172478.88 145760 -1 2401
2403 0 415872.94 172310.44 145840 -1 2402
2404 0 415860.72 172239.17 145920 -1 2403
2405 0 415865.06 172193.22 146000 -1 2404
2406 0 415859.8 172128.5 146080 -1 2405
2407 0 415849.34 172111.72 146160 -1 2406
2408 0 415838.78 172077.55 146240 -1 2407
2409 0 415813 172014.25 146320 -1 2408
2410 0 415722.66 171969.45 146400 -1 2409
2411 0 415660.44 171875.86 146480 -1 2410
2412 0 415641.28 171736.52 146560 -1 2411
2413 0 415629.4 171575.94 146720 -1 2412
2414 0 415642.84 171517.22 146760 -1 2413
2415 0 415709.75 171363.72 147040 -1 2414
2416 0 415597.38 171197.77 147400 -1 2415
2417 0 415539.84 171102.73 147560 -1 2416
2418 0 415432.75 171034.2 147720 -1 2417
2419 0 415277.94 171048.31 147840 -1 2418
2420 0 415175.34 170996.86 147920 -1 2419
2421 0 415103.34 170975.4 148000 -1 2420
2422 0 414996.1 170988.16 148080 -1 2421
2423 0 414942.44 170895.17 148160 -1 2422
2424 0 414823.53 170862.11 148240 -1 2423
2425 0 414748.03 170804.45 148320 -1 2424
2426 0 414681.34 170801.97 148400 -1 2425
2427 0 414576.66 170765.73 148480 -1 2426
2428 0 414478.44 170746.67 148520 -1 2427
2429 0 414375.12 170721.3 148640 -1 2428
2430 0 414249.53 170714.66 148680 -1 2429
2431 0 414124.6 170656.16 148760 -1 2430
2432 0 414014.53 170638.44 148800 -1 2431
2433 0 413940.34 170622.38 148840 -1 2432
2434 0 413817.2 170616.8 148920 -1 2433
2435 0 413786.5 170652.97 149000 -1 2434
2436 0 413748.16 170649.56 149040 -1 2435
2437 0 413711.06 170645.2 149120 -1 2436
2438 0 413664.75 170615.23 149200 -1 2437
2439 0 413576.28 170581.16 149320 -1 2438
2440 0 413525.22 170547.17 149440 -1 2439
2441 0 413459.84 170480.28 149520 -1 2440
2442 0 413402.4 170598.44 149600 -1 2441
2443 0 413411.72 170695.94 149640 -1 2442
2444 0 413512.84 170838.92 149720 -1 2443
2445 0 413604.88 171076.62 149840 -1 2444
2446 0 413624.3 171213.84 149920 -1 2445
2447 0 413662.56 171317.56 150000 -1 2446
2448 0 413660.75 171354.97 150080 -1 2447
2449 0 413719.53 171324.03 150160 -1 2448
2450 0 413694.4 171273.62 150240 -1 2449
2451 0 413676.38 171125.78 150320 -1 2450
2452 0 413593.56 170963.3 150400 -1 2451
2453 0 413516.06 170772.89 150480 -1 2452
2454 0 413393.9 170531.36 150560 -1 2453
2455 0 413276.75 170298.14 150640 -1 2454
2456 0 413192.56 170142.78 150680 -1 2455
2457 0 413124.47 170029.33 150760 -1 2456
2458 0 413079.34 169953.12 150840 -1 2457
2459 0 412984 169965.2 150880 -1 2458
2460 0 412904.38 169874.14 150960 -1 2459
2461 0 412834.94 169838.06 151040 -1 2460
2462 0 412740.25 169630.5 151240 -1 2461
2463 0 412616.56 169469.58 151480 -1 2462
2464 0 412264.75 169138.52 151520 -1 2463
2465 0 412529.56 169384.3 151560 -1 2464
2466 0 412358.22 169163.2 151920 -1 2465
2467 0 412183.4 169050.16 152320 -1 2466
2468 0 412032.2 168973.1 152480 -1 2467
2469 0 411864.78 168917.52 152640 -1 2468
2470 0 411750.47 168859.05 152720 -1 2469
2471 0 411600.22 168765.98 152840 -1 2470
2472 0 411502 168726.52 152880 -1 2471
2473 0 411414 168716.17 152960 -1 2472
2474 0 411323.53 168759.44 153040 -1 2473
2475 0 411263.5 168821.48 153120 -1 2474
2476 0 411179.62 168776.53 153200 -1 2475
2477 0 411124.5 168825.45 153280 -1 2476
2478 0 411118.25 168877.55 153400 -1 2477
2479 0 411079.7 168861.95 153480 -1 2478
2480 0 410963.7 168836.36 153640 -1 2479
2481 0 410918.38 168822.48 153720 -1 2480
2482 0 410863.75 168804.9 153800 -1 2481
2483 0 410475.06 168606.3 153920 -1 2482
2484 0 410242.06 168402.73 154000 -1 2483
2485 0 410059.88 168271.31 154240 -1 2484
2486 0 409964.8 168224.88 154360 -1 2485
2487 0 409801.3 168218.6 154440 -1 2486
2488 0 409763.88 168277.84 154520 -1 2487
2489 0 409697.06 168273.98 154600 -1 2488
2490 0 409565.53 168271.19 154720 -1 2489
2491 0 409489.94 168246.94 154840 -1 2490
2492 0 409440.94 168163.92 154920 -1 2491
2493 0 409337.97 168081.1 155000 -1 2492
2494 0 409161.8 167964.36 155080 -1 2493
2495 0 408985.78 167885.34 155160 -1 2494
2496 0 408882.25 167862.52 155240 -1 2495
2497 0 408817.44 167863.17 155320 -1 2496
2498 0 408709.34 167821.69 155400 -1 2497
2499 0 408486.75 167773.33 155480 -1 2498
2500 0 408440.53 167787.58 155560 -1 2499
2501 0 408374.2 167764.72 155640 -1 2500
2502 0 408166.8 167703.7 155680 -1 2501
2503 0 408133.5 167623.78 155800 -1 2502
2504 0 407986.3 167530.66 155880 -1 2503
2505 0 407935.2 167515.34 155920 -1 2504
2506 0 407865.78 167458.03 156000 -1 2505
2507 0 407714.72 167398.36 156040 -1 2506
2508 0 407645.28 167347.9 156080 -1 2507
2509 0 407574.7 167294.3 156160 -1 2508
2510 0 407435.1 167185.1 156240 -1 2509
2511 0 407394.06 167100.36 156320 -1 2510
2512 0 407344.9 167016.52 156400 -1 2511
2513 0 407239.38 166913.02 156480 -1 2512
2514 0 407007.9 166654.28 156560 -1 2513
2515 0 406619.9 166410.36 156560 -1 2514
2516 0 406439.62 166402.39 156640 -1 2515
2517 0 406342.6 166358.73 156720 -1 2516
2518 0 406252.75 166353.31 156800 -1 2517
2519 0 406208.94 166352.36 156920 -1 2518
2520 0 406167.16 166347.19 157000 -1 2519
2521 0 406127 166362.03 157080 -1 2520
2522 0 406086.34 166328.5 157160 -1 2521
2523 0 406047.12 166341.5 157280 -1 2522
2524 0 405987 166267.33 157360 -1 2523
2525 0 405943.16 166212.42 157440 -1 2524
2526 0 405689.28 166112.5 157520 -1 2525
2527 0 405384.75 165991.94 157560 -1 2526
2528 0 405112.56 165878.88 157680 -1 2527
2529 0 404834.22 165714.7 157760 -1 2528
2530 0 404640.78 165620.16 157840 -1 2529
2531 0 404448.84 165486.69 157960 -1 2530
2532 0 404388.97 165416.83 158040 -1 2531
2533 0 404287.22 165439.52 158160 -1 2532
2534 0 404212.44 165401.58 158280 -1 2533
2535 0 404019.66 165358.9 158400 -1 2534
2536 0 403815.62 165251.94 158560 -1 2535
2537 0 403685.66 165198.56 158640 -1 2536
2538 0 403585.28 165196.64 158720 -1 2537
2539 0 403461.3 165115.83 158800 -1 2538
2540 0 403451.4 165113.52 158920 -1 2539
2541 0 403385.12 165033.92 159000 -1 2540
2542 0 403318.9 164985.52 159080 -1 2541
2543 0 403229.53 164924.08 159200 -1 2542
2544 0 403199.25 164905.75 159280 -1 2543
2545 0 403132.84 164900.1 159360 -1 2544
2546 0 403074.62 164863.89 159440 -1 2545
2547 0 402961.9 164853.7 159520 -1 2546
2548 0 402758.7 164792.89 159560 -1 2547
2549 0 402570.44 164730.22 159600 -1 2548
2550 0 402368.25 164640.94 159680 -1 2549
2551 0 402206.25 164561.9 159760 -1 2550
2552 0 402020.38 164512.77 159840 -1 2551
2553 0 401914.5 164502 159920 -1 2552
2554 0 401750.5 164451.73 160080 -1 2553
2555 0 401645.9 164382.06 160200 -1 2554
2556 0 401399.84 164373.44 160440 -1 2555
2557 0 401236.75 164291.55 160560 -1 2556
2558 0 401104.03 164231.06 160640 -1 2557
2559 0 400969.06 164176.42 160720 -1 2558
2560 0 400667.06 164089.48 160840 -1 2559
2561 0 400574.1 163966.94 160880 -1 2560
2562 0 400530.25 163923.7 160960 -1 2561
2563 0 400433.56 163840.78 161080 -1 2562
2564 0 400412.8 163844.02 161160 -1 2563
2565 0 400314.4 163762.33 161240 -1 2564
2566 0 400260.53 163721.9 161320 -1 2565
2567 0 400139.03 163643.9 161440 -1 2566
2568 0 400110.2 163577.05 161480 -1 2567
2569 0 400051.5 163523.14 161560 -1 2568
2570 0 399892.88 163469.12 161640 -1 2569
2571 0 399870.12 163478.84 161720 -1 2570
2572 0 399717.25 163456.31 161920 -1 2571
2573 0 399591.28 163407.3 162000 -1 2572
2574 0 399383.2 163357.47 162120 -1 2573
2575 0 399299.7 163349.86 162160 -1 2574
2576 0 399154 163335.16 162240 -1 2575
2577 0 399079.44 163314.47 162320 -1 2576
2578 0 399023.8 163298.2 162360 -1 2577
2579 0 398923.1 163322.5 162440 -1 2578
2580 0 398832.97 163259.62 162520 -1 2579
2581 0 398770.2 163226.11 162600 -1 2580
2582 0 398672.3 163230.33 162680 -1 2581
2583 0 398566.03 163189.16 162720 -1 2582
2584 0 398458.56 163129.06 162760 -1 2583
2585 0 398393 163063 162840 -1 2584
2586 0 398237.97 163022.31 162960 -1 2585
2587 0 398086.3 162968.17 163040 -1 2586
2588 0 398040.6 162907.73 163120 -1 2587
2589 0 397833.12 162881.5 163200 -1 2588
2590 0 397699.7 162849.75 163280 -1 2589
2591 0 397537.44 162803.56 163360 -1 2590
2592 0 397390.1 162761.56 163440 -1 2591
2593 0 397279.6 162726.48 163480 -1 2592
2594 0 397073.97 162695.14 163560 -1 2593
2595 0 396937.78 162651.23 163600 -1 2594
2596 0 396790.12 162643.58 163680 -1 2595
2597 0 396527.28 162550.61 163800 -1 2596
2598 0 396330.7 162487.89 163880 -1 2597
2599 0 396196.97 162479.17 163960 -1 2598
2600 0 395813.2 162279.73 164040 -1 2599
2601 0 395769.75 162185.94 164120 -1 2600
2602 0 395609.5 162108.17 164160 -1 2601
2603 0 395598.56 162047.23 164240 -1 2602
2604 0 395557.66 162007.77 164280 -1 2603
2605 0 395457.78 161982.5 164320 -1 2604
2606 0 395334.12 161950.47 164360 -1 2605
2607 0 395262.78 161885.3 164440 -1 2606
2608 0 395142.56 161768.25 164520 -1 2607
2609 0 395046.06 161685.58 164600 -1 2608
2610 0 394834.8 161771.19 164640 -1 2609
2611 0 394796.6 161740.34 164680 -1 2610
2612 0 394748.75 161691.19 164760 -1 2611
2613 0 394650.62 161636.72 164880 -1 2612
2614 0 394506.66 161550.7 164960 -1 2613
2615 0 394432.12 161503.11 165040 -1 2614
2616 0 394311.34 161379.84 165120 -1 2615
2617 0 394219.4 161228.03 165160 -1 2616
2618 0 394111.88 161187.67 165240 -1 2617
2619 0 394065.84 161126.27 165320 -1 2618
2620 0 393997.16 161091.67 165360 -1 2619
2621 0 393918.53 161017.8 165400 -1 2620
2622 0 393874 160965.88 165440 -1 2621
2623 0 393750.6 160883.12 165480 -1 2622
2624 0 393644.8 160863.84 165520 -1 2623
2625 0 393481.12 160876.98 165600 -1 2624
2626 0 393231.78 160858.33 165680 -1 2625
2627 0 392881.1 160834.1 165720 -1 2626
2628 0 392700.66 160742.61 165760 -1 2627
2629 0 392568.78 160552.58 165840 -1 2628
2630 0 392425.75 160396.66 165920 -1 2629
2631 0 392175.75 160283.67 166000 -1 2630
2632 0 391820 160128.03 166120 -1 2631
2633 0 391408 159892.06 166360 -1 2632
2634 0 390916 159592.03 166560 -1 2633
2635 0 390184 159392.03 166640 -1 2634
2636 0 389628 159260.03 166800 -1 2635
2637 0 389376 159244.03 166920 -1 2636
2638 0 389340 159204.03 166960 -1 2637
2639 0 389382 159004.03 167040 -1 2638
2640 0 389394 158820.03 167160 -1 2639
2641 0 389338 158536.03 167240 -1 2640
2642 0 389294 158020.03 167400 -1 2641
2643 0 389206 157820.03 167520 -1 2642
2644 0 389034 157744.03 167640 -1 2643
2645 0 388862 157708.03 167840 -1 2644
2646 0 388742 157700.03 167960 -1 2645
2647 0 388514 157636.03 168080 -1 2646
2648 0 388398 157560.06 168200 -1 2647
2649 0 388258 157520.06 168280 -1 2648
2650 0 388054 157436.06 168440 -1 2649
2651 0 387954 157384.06 168560 -1 2650
2652 0 387654 157108.06 168680 -1 2651
2653 0 387530 157036.06 168800 -1 2652
2654 0 387354 156900.06 168920 -1 2653
2655 0 386946 156688.06 169080 -1 2654
2656 0 386462 156272.11 169160 -1 2655
2657 0 385994 156124.14 169240 -1 2656
2658 0 385834 156056.14 169400 -1 2657
2659 0 385578 155860.17 169600 -1 2658
2660 0 385534 155832.17 169680 -1 2659
2661 0 385442 155792.17 169880 -1 2660
2662 0 385286 155712.17 170000 -1 2661
2663 0 385102 155680.17 170120 -1 2662
2664 0 384974 155660.17 170240 -1 2663
2665 0 384902 155624.17 170400 -1 2664
2666 0 384850 155672.17 170520 -1 2665
2667 0 384774 155708.17 170600 -1 2666
2668 0 384734 155724.17 170760 -1 2667
2669 0 384666 155752.17 170880 -1 2668
2670 0 384594 155732.17 171000 -1 2669
2671 0 384462 155652.17 171120 -1 2670
2672 0 384234 155612.17 171280 -1 2671
2673 0 383958 155508.17 171360 -1 2672
2674 0 383374 155404.2 171800 -1 2673
2675 0 382886 155488.2 171840 -1 2674
2676 0 382806 155520.2 171960 -1 2675
2677 0 382506 155488.2 172080 -1 2676
2678 0 382206 155580.23 172200 -1 2677
2679 0 382010 155532.27 172320 -1 2678
2680 0 381922 155436.27 172480 -1 2679
2681 0 381846 155364.27 172600 -1 2680
2682 0 381750 155292.27 172720 -1 2681
2683 0 381374 155184.27 173080 -1 2682
2684 0 380870 155172.27 173160 -1 2683
2685 0 380654 155268.03 173320 -1 2684
2686 0 380554 155296.03 173400 -1 2685
2687 0 380470 155220.03 173560 -1 2686
2688 0 380274 155108.03 173680 -1 2687
2689 0 380138 155108.03 173800 -1 2688
2690 0 379858 155104.03 173880 -1 2689
2691 0 379510 155044.03 174040 -1 2690
2692 0 379078 155032.03 174200 -1 2691
2693 0 378746 155052.06 174320 -1 2692
2694 0 378574 155088.06 174400 -1 2693
2695 0 378318 155104.06 174560 -1 2694
2696 0 377898 155196.06 174680 -1 2695
2697 0 377502 155268.03 174640 -1 2696
2698 0 377338 155260.03 174560 -1 2697
2699 0 377182 155416.03 174400 -1 2698
2700 0 376746 155804.03 174360 -1 2699
2701 0 376538 155880.06 174240 -1 2700
2702 0 376178 156144.03 174280 -1 2701
2703 0 375958 156240.03 174400 -1 2702
2704 0 375686 156360.03 174480 -1 2703
2705 0 375338 156572.03 174560 -1 2704
2706 0 375034 156744.03 174640 -1 2705
2707 0 374734 156972.06 174760 -1 2706
2708 0 374438 157276.03 174840 -1 2707
2709 0 374170 157464.03 174920 -1 2708
2710 0 373846 157592.03 175000 -1 2709
2711 0 373482 157788.03 175040 -1 2710
2712 0 373166 157904.06 175080 -1 2711
2713 0 372766 158428.06 175120 -1 2712
2714 0 372450 158724.11 175040 -1 2713
2715 0 372354 158812.11 174880 -1 2714
2716 0 372082 158900.11 174760 -1 2715
2717 0 371702 159028.11 174720 -1 2716
2718 0 370958 159456.03 174680 -1 2717
2719 0 370622 159692.03 174600 -1 2718
2720 0 370090 159872.06 174560 -1 2719
2721 0 369862 160028.06 174440 -1 2720
2722 0 369490 160220.03 174360 -1 2721
2723 0 369150 160408.03 174320 -1 2722
2724 0 368850 160492.03 174200 -1 2723
2725 0 368738 160616.06 174000 -1 2724
2726 0 368490.3 160820.17 173920 -1 2725
2727 0 367860.2 161178.1 173920 -1 2726
2728 0 367582.1 161720.88 173920 -1 2727
2729 0 367469.22 161819.22 173800 -1 2728
2730 0 367491.9 161805.36 173720 -1 2729
2731 0 367094.8 162233.39 173720 -1 2730
2732 0 366589.72 162811.45 173720 -1 2731
2733 0 365865.56 163163.61 173720 -1 2732
2734 0 365815.8 163144.16 173520 -1 2733
2735 0 365808.12 163131.89 173400 -1 2734
2736 0 365617.06 163111.89 173360 -1 2735
2737 0 365418.1 163080.88 173360 -1 2736
2738 0 365328.12 163205.86 173360 -1 2737
2739 0 365213.7 163334.8 173280 -1 2738
2740 0 364863.06 163506.22 173240 -1 2739
2741 0 364804.03 163540.73 173200 -1 2740
2742 0 364621.8 163561.67 173120 -1 2741
2743 0 364452.47 163563.81 173040 -1 2742
2744 0 364327.62 163593.92 172920 -1 2743
2745 0 364293.5 163644.89 172800 -1 2744
2746 0 364144.16 163615.84 172600 -1 2745
2747 0 363958.72 163742.28 172360 -1 2746
2748 0 363841.62 163849.67 172200 -1 2747
2749 0 363657.78 163829.69 172000 -1 2748
2750 0 363529.94 163802.78 171760 -1 2749
2751 0 363341.28 163847.27 171600 -1 2750
2752 0 363072.16 163825.27 171400 -1 2751
2753 0 362998.16 163823.56 171240 -1 2752
2754 0 362834.5 163755.72 171040 -1 2753
2755 0 362787.38 163658.23 170880 -1 2754
2756 0 362822.03 163559.19 170600 -1 2755
2757 0 362786.94 163442.62 170360 -1 2756
2758 0 362746.06 163392.19 170120 -1 2757
2759 0 362610.6 163427.08 169920 -1 2758
2760 0 362374.78 163480.75 169680 -1 2759
2761 0 362297.34 163600.45 169440 -1 2760
2762 0 362457.25 163709.67 169160 -1 2761
2763 0 362705.62 163772.11 168880 -1 2762
2764 0 362938.28 163738.81 168680 -1 2763
2765 0 363014.3 163615.84 168480 -1 2764
2766 0 363122.38 163538.56 168200 -1 2765
2767 0 363265.72 163353.98 168040 -1 2766
2768 0 363531.47 163022.45 167840 -1 2767
2769 0 363806.94 162954.64 167640 -1 2768
2770 0 364000.6 162946.02 167480 -1 2769
2771 0 364255.1 163059.27 167280 -1 2770
2772 0 364328 163096.8 167160 -1 2771
2773 0 364529.22 163108.36 166960 -1 2772
2774 0 364997.53 162945.77 166800 -1 2773
2775 0 365360.2 162846.78 166640 -1 2774
2776 0 365525.72 162728.31 166440 -1 2775
2777 0 365528.62 162722.45 166400 -1 2776
2778 0 365573.88 162737.7 166360 -1 2777
2779 0 365379.53 162601.45 166320 -1 2778
2780 0 366127.8 163166.06 166200 -1 2779
2781 0 366229.2 163115.48 166080 -1 2780
2782 0 366541.22 163108.39 165880 -1 2781
2783 0 366733.12 163126.66 165720 -1 2782
2784 0 366852.97 163087.94 165480 -1 2783
2785 0 367031.47 163037.81 165280 -1 2784
2786 0 367017.1 162974.56 165080 -1 2785
2787 0 367061.03 162930.02 164960 -1 2786
2788 0 367131.34 162946.03 164760 -1 2787
2789 0 367192.3 163001.95 164560 -1 2788
2790 0 367194.06 163001.52 164440 -1 2789
2791 0 367285.72 163044.42 164400 -1 2790
2792 0 368258.16 162803.11 164400 -1 2791
2793 0 368717.44 162834.03 164400 -1 2792
2794 0 368980 162562.03 164360 -1 2793
2795 0 369228 162518.03 164400 -1 2794
2796 0 369392 162518.03 164480 -1 2795
2797 0 369572 162574.03 164560 -1 2796
2798 0 369668 162610.03 164640 -1 2797
2799 0 369680 162642.03 164760 -1 2798
2800 0 369840 162782.03 164840 -1 2799
2801 0 369940 162854.03 164800 -1 2800
2802 0 369076 162438.03 164240 -1 2794
2803 0 369232 162226.03 164160 -1 2802
2804 0 369124 162038.03 164080 -1 2803
2805 0 369020 162840.97 164400 -1 2793
2806 0 369154.8 162966.94 164400 -1 2805
2807 0 369159.62 163028.47 164360 -1 2806
2808 0 369213.72 163103.53 164360 -1 2807
2809 0 369322.88 163197.69 164360 -1 2808
2810 0 369551.25 163407.98 164360 -1 2809
2811 0 369721.22 163595.72 164320 -1 2810
2812 0 369716.97 163602.2 164240 -1 2811
2813 0 367325.53 163001.77 164200 -1 2791
2814 0 367477.44 163057.38 164080 -1 2813
2815 0 368086.75 162864.66 164080 -1 2814
2816 0 368393.9 162812.28 164080 -1 2815
2817 0 368414.97 162662.31 164080 -1 2816
2818 0 368632.88 162436.94 163920 -1 2817
2819 0 368641.22 162319.42 163760 -1 2818
2820 0 368620.5 162271.94 163640 -1 2819
2821 0 367371 163052.5 164040 -1 2814
2822 0 367052.78 163039.12 163920 -1 2821
2823 0 366952 163070.56 163800 -1 2822
2824 0 366965.66 163056.92 163600 -1 2823
2825 0 366961.5 163057.33 163560 -1 2824
2826 0 366938.62 163059.25 163360 -1 2825
2827 0 366863.97 163135.56 163080 -1 2826
2828 0 366611.44 163093.1 162840 -1 2827
2829 0 366921.22 163150.06 162680 -1 2828
2830 0 366924.53 163128.92 162480 -1 2829
2831 0 366748.06 163164 162360 -1 2830
2832 0 366790.25 163368.95 162360 -1 2831
2833 0 366940.38 163396.94 162360 -1 2832
2834 0 367117.47 163274.98 162360 -1 2833
2835 0 367178.53 163238.73 162240 -1 2834
2836 0 367243.56 163213.67 162200 -1 2835
2837 0 367357.75 163153.16 162120 -1 2836
2838 0 367472.62 163195.95 162040 -1 2837
2839 0 367469.97 162680.64 161880 -1 2838
2840 0 367640.16 162548.62 161680 -1 2839
2841 0 367773.8 162406.02 161560 -1 2840
2842 0 367699.1 161917.64 161360 -1 2841
2843 0 367751.5 161736.73 161160 -1 2842
2844 0 367912.22 161739.23 161000 -1 2843
2845 0 368256.16 161752.19 160760 -1 2844
2846 0 368410.8 161766.31 160720 -1 2845
2847 0 365776 163283.08 173840 -1 2733
2848 0 365684.1 163326.88 173920 -1 2847
2849 0 365862.22 163367.75 174000 -1 2848
2850 0 365686.78 163335.88 174160 -1 2849
2851 0 365684.6 163369.06 174280 -1 2850
2852 0 365683.78 163425.06 174360 -1 2851
2853 0 365540.22 163602.34 174480 -1 2852
2854 0 365446.5 163675.86 174600 -1 2853
2855 0 365329.62 163663.94 174760 -1 2854
2856 0 365067.62 163777.02 174920 -1 2855
2857 0 364562 163772.03 174880 -1 2856
2858 0 364274 163944.03 174960 -1 2857
2859 0 364238 163876.03 175040 -1 2858
2860 0 365049.53 163750.97 174960 -1 2856
2861 0 365097.5 163659.94 174960 -1 2860
2862 0 364990.28 163675.72 175080 -1 2860
2863 0 364987.22 163702.7 175200 -1 2862
2864 0 364998.25 163651.83 175360 -1 2863
2865 0 364444.56 164072.81 175360 -1 2864
2866 0 364433.7 164068.94 175280 -1 2865
2867 0 364430.8 164078.23 175200 -1 2866
2868 0 365203.22 163542.95 175480 -1 2864
2869 0 365346.97 163480.62 175560 -1 2868
2870 0 365279.84 163488.25 175680 -1 2869
2871 0 365272.84 163596.31 175840 -1 2870
2872 0 365269.75 163481.28 176000 -1 2871
2873 1 365344.6 163400.61 176120 -1 2872
2874 0 365353.66 163390.95 176200 -1 2873
2875 0 365340.47 163363 176280 -1 2874
2876 0 365346.94 163268.55 176320 -1 2875
2877 0 365295.34 163278.61 176400 -1 2876
2878 0 365242.16 163226.05 176480 -1 2877
2879 0 364987.12 163199.31 176600 -1 2878
2880 0 364871.7 163184.22 176680 -1 2879
2881 0 364911.66 163178.2 176720 -1 2880
2882 0 364820.03 163203.53 176760 -1 2881
2883 0 364942.5 163176.47 176840 -1 2882
2884 0 365057.94 163153.67 176920 -1 2883
2885 0 365078.78 163159.69 177000 -1 2884
2886 0 365035.56 163271.8 177080 -1 2885
2887 0 364959.75 163368.78 177160 -1 2886
2888 0 365293.4 163294.5 177200 -1 2887
2889 0 365397.88 163181.88 177240 -1 2888
2890 0 365491.88 163138.64 177320 -1 2889
2891 0 365618.34 162940.64 177400 -1 2890
2892 0 365649.3 162879.25 177440 -1 2891
2893 0 365503.38 163201.62 177400 -1 2890
2894 0 365485 163235.1 177480 -1 2893
2895 0 365373.9 163293.03 177560 -1 2894
2896 0 365449.56 163372.6 177640 -1 2895
2897 0 365534.47 163469.45 177720 -1 2896
2898 0 365482.28 163486.25 177880 -1 2897
2899 0 365512.38 163442.45 178000 -1 2898
2900 0 365635.94 163453.3 178160 -1 2899
2901 0 365632.53 163539.97 178400 -1 2900
2902 0 365708.8 163725.7 178560 -1 2901
2903 0 365784.72 163977.62 178680 -1 2902
2904 0 365727.94 164027.77 178760 -1 2903
2905 0 365641.6 164100.5 178840 -1 2904
2906 0 366154.6 164389.5 178920 -1 2905
2907 0 366129.44 164337.86 179040 -1 2906
2908 0 366078.16 164391.78 179120 -1 2907
2909 0 366069.5 164444.5 179160 -1 2908
2910 0 366060.66 164497.1 179200 -1 2909
2911 0 366031.8 164449.11 179320 -1 2910
2912 0 365948.2 164489.5 179400 -1 2911
2913 0 365937.25 164536.38 179480 -1 2912
2914 0 365938.47 164539.27 179560 -1 2913
2915 0 365938.06 164518.22 179640 -1 2914
2916 0 365946.47 164495 179680 -1 2915
2917 0 365931.5 164458.5 179720 -1 2916
2918 0 365933.72 164457.77 179800 -1 2917
2919 0 365911.16 164460.6 179960 -1 2918
2920 0 366116.72 164457.62 180080 -1 2919
2921 0 366210.4 164484.05 180160 -1 2920
2922 0 366231.5 164427.47 180320 -1 2921
2923 0 366201.25 164458.5 180440 -1 2922
2924 0 366191.25 164468.56 180480 -1 2923
2925 0 366173.1 164453.36 180520 -1 2924
2926 0 366124.22 164416.53 180720 -1 2925
2927 0 366069.8 164305.23 180880 -1 2926
2928 0 365941.75 164501.94 181080 -1 2927
2929 0 365953.75 164528.22 181200 -1 2928
2930 0 365608.38 164778.08 181320 -1 2929
2931 0 365416.75 165183.9 181440 -1 2930
2932 0 365391.94 165176.28 181600 -1 2931
2933 0 365297.72 165360.8 181720 -1 2932
2934 0 365193.78 165518.08 181840 -1 2933
2935 0 365096.44 165595.1 181960 -1 2934
2936 0 365012.6 165595.58 182120 -1 2935
2937 0 364819.34 165629.81 182200 -1 2936
2938 0 364783.44 165551.34 182400 -1 2937
2939 0 364671.4 165465.36 182560 -1 2938
2940 0 364592.6 165429.77 182600 -1 2939
2941 0 366109.56 164209.47 179160 -1 2908
2942 0 366116.62 164197.03 179200 -1 2941
2943 0 365808.97 164673.5 178680 -1 2903
2944 0 365814 164766.38 178560 -1 2943
2945 0 365757.78 164876.16 178440 -1 2944
2946 0 365768.1 164918.69 178320 -1 2945
2947 0 366095 164998.61 178240 -1 2946
2948 0 366231.2 165130.83 178160 -1 2947
2949 0 366300.6 165207.6 178120 -1 2948
2950 0 366199.5 165313.27 178040 -1 2949
2951 0 366182.22 165537.69 177960 -1 2950
2952 0 366251.44 165729.34 177880 -1 2951
2953 0 366353.94 165868.45 177800 -1 2952
2954 0 366276.06 166003.95 177720 -1 2953
2955 0 366283.2 166057.9 177640 -1 2954
2956 0 366279.12 166172.7 177560 -1 2955
2957 0 366342.34 166316.28 177440 -1 2956
2958 0 366304.5 166384.83 177360 -1 2957
2959 0 366359.7 166485.12 177280 -1 2958
2960 0 366520.28 166628.98 177200 -1 2959
2961 0 366642.38 166773.98 177120 -1 2960
2962 0 366709.4 166628.05 176960 -1 2961
2963 0 366752.03 166652.58 176920 -1 2962
2964 0 366817.16 166735.36 176840 -1 2963
2965 0 367023.8 166843.31 176760 -1 2964
2966 0 367084.6 166877.9 176680 -1 2965
2967 0 367167.4 166970.08 176600 -1 2966
2968 0 367205.78 166959.66 176480 -1 2967
2969 0 367283.66 167077.88 176400 -1 2968
2970 0 367456.47 167181.97 176320 -1 2969
2971 0 367537.12 167206.5 176240 -1 2970
2972 0 367845.16 167449.23 176160 -1 2971
2973 0 368093.7 167719.38 176080 -1 2972
2974 0 368185.3 167752.12 175920 -1 2973
2975 0 368261.88 167821.83 175760 -1 2974
2976 0 368438.8 167832.34 175640 -1 2975
2977 0 368466.72 167846.3 175480 -1 2976
2978 0 368490.28 168010.53 175400 -1 2977
2979 0 368535.03 167882.06 175360 -1 2978
2980 0 368464.72 168269.66 175280 -1 2979
2981 0 368508.8 168235.95 175200 -1 2980
2982 0 368501.78 168466.33 175120 -1 2981
2983 0 368409.47 168653.03 175040 -1 2982
2984 0 368471.62 168864.02 174920 -1 2983
2985 0 368348.62 168926.45 174800 -1 2984
2986 0 368370.7 168922.97 174680 -1 2985
2987 0 368377.06 169089.14 174520 -1 2986
2988 0 368367.53 169177.44 174400 -1 2987
2989 0 368434 169249 174320 -1 2988
2990 0 368467.25 169284.77 174280 -1 2989
2991 0 368494.97 169284.62 174200 -1 2990
2992 0 368533.3 169364.83 174080 -1 2991
2993 0 368611.84 169452.47 174000 -1 2992
2994 0 368635.38 169501.77 173920 -1 2993
2995 0 368627.78 169511.53 173840 -1 2994
2996 0 368624.66 169587.67 173760 -1 2995
2997 0 368578.1 169669.62 173680 -1 2996
2998 0 368545.97 169805.56 173560 -1 2997
2999 0 368580.25 169897.84 173440 -1 2998
3000 0 368549.62 170015.98 173360 -1 2999
3001 0 368575.2 170089.19 173280 -1 3000
3002 0 368565.38 170053.86 173200 -1 3001
3003 0 368666.44 170051.78 173120 -1 3002
3004 0 368727.4 170133.9 173040 -1 3003
3005 0 368676.06 170277.86 172960 -1 3004
3006 0 368665.1 170349.94 172840 -1 3005
3007 0 368770.28 170418.48 172760 -1 3006
3008 0 368779.25 170549.2 172680 -1 3007
3009 0 368780.94 170680.89 172600 -1 3008
3010 0 368826.88 170759.33 172520 -1 3009
3011 0 368850.22 170825.4 172440 -1 3010
3012 0 368863.53 170841.38 172360 -1 3011
3013 0 368895.25 170857.4 172280 -1 3012
3014 0 368963.03 171014.75 172160 -1 3013
3015 0 369021.8 171101.72 172080 -1 3014
3016 0 369052.53 171158.08 172000 -1 3015
3017 0 369008.7 171283.61 171880 -1 3016
3018 0 369052.78 171259.27 171800 -1 3017
3019 0 369017.84 171288.28 171760 -1 3018
3020 0 368995.94 171314.73 171680 -1 3019
3021 0 369069.75 171320.89 171600 -1 3020
3022 0 369149.94 171318.52 171520 -1 3021
3023 0 369048.1 171310.48 171400 -1 3022
3024 0 369132.72 171374.12 171320 -1 3023
3025 0 369113.47 171405.6 171200 -1 3024
3026 0 369207.7 171403.2 171080 -1 3025
3027 0 369247.7 171381.92 171000 -1 3026
3028 0 369370.06 171345.45 170880 -1 3027
3029 0 369436.1 171371.67 170760 -1 3028
3030 0 369448.88 171336.38 170680 -1 3029
3031 0 369526.44 171371.64 170560 -1 3030
3032 0 369550.44 171379.03 170440 -1 3031
3033 0 369484.4 171408.33 170320 -1 3032
3034 0 369581.62 171363.73 170240 -1 3033
3035 0 369609.53 171371.08 170160 -1 3034
3036 0 369578.56 171384.52 170080 -1 3035
3037 0 369551.9 171374.19 169960 -1 3036
3038 0 369578.1 171398.5 169800 -1 3037
3039 0 369660.88 171400.08 169720 -1 3038
3040 0 369710.5 171450.11 169640 -1 3039
3041 0 369729.5 171356.08 169560 -1 3040
3042 0 369909.9 171575.84 169400 -1 3041
3043 0 370099.7 171676.7 169280 -1 3042
3044 0 370245.2 171680.45 169160 -1 3043
3045 0 370265.44 171701.67 169040 -1 3044
3046 0 370400.8 171683.31 168920 -1 3045
3047 0 370607.16 171833.94 168800 -1 3046
3048 0 370820.53 171801.69 168720 -1 3047
3049 0 370915.34 171760.89 168640 -1 3048
3050 0 371207.78 171688.17 168520 -1 3049
3051 0 371253.2 171741.8 168480 -1 3050
3052 0 371517.25 171815.55 168360 -1 3051
3053 0 371963.6 171882.97 168280 -1 3052
3054 0 372102 171939.2 168160 -1 3053
3055 0 372128.16 172075.33 168080 -1 3054
3056 0 372126.12 172084.1 168040 -1 3055
3057 0 372377.44 172089.06 167960 -1 3056
3058 0 372651.9 172152.88 167880 -1 3057
3059 0 373112.1 172261.1 167800 -1 3058
3060 0 373276.8 172395.22 167760 -1 3059
3061 0 373474.1 172660.97 167600 -1 3060
3062 0 373661.84 172762.52 167480 -1 3061
3063 0 373932.84 172871.94 167280 -1 3062
3064 0 374221.47 172939.44 167120 -1 3063
3065 0 374777.66 173038.14 166920 -1 3064
3066 0 374963.53 173065.81 166800 -1 3065
3067 0 374846.88 172997.69 167200 -1 3064
3068 0 375137.9 173020.39 167240 -1 3067
3069 0 375301.22 172791.75 167400 -1 3068
3070 0 374919.75 172756.39 167520 -1 3069
3071 0 374819.12 172709.64 167720 -1 3070
3072 0 374934.78 172805.67 167960 -1 3071
3073 0 375065.34 172846.66 168080 -1 3072
3074 0 375228.1 172882.05 168160 -1 3073
3075 0 375378.16 172933.12 168320 -1 3074
3076 0 375509.34 172954.03 168400 -1 3075
3077 0 375500.28 173026.7 168480 -1 3076
3078 0 375621 173133.25 168600 -1 3077
3079 0 375723 173263.42 168720 -1 3078
3080 0 375527.3 173323.92 168840 -1 3079
3081 0 375482.62 173336.38 168880 -1 3080
3082 0 376330.53 173407.1 168760 -1 3079
3083 0 376344.2 173419.03 168800 -1 3082
3084 0 365244 162927.03 173920 -1 2848
3085 0 365040 162883.03 173920 -1 3084
3086 0 364980 162799.03 173880 -1 3085
3087 0 364828 162711.03 173800 -1 3086
3088 0 364696 162715.03 173840 -1 3087
3089 0 364540 162667.03 173920 -1 3088
3090 0 364216 162439.03 174000 -1 3089
3091 0 363976 162183.03 174040 -1 3090
3092 0 363884 161995.06 174000 -1 3091
3093 0 363680 161775.03 174040 -1 3092
3094 0 363612 161751.03 174160 -1 3093
3095 0 364092 162059.06 174160 -1 3091
3096 0 368789.22 160768.61 173800 -1 2726
3097 0 368785.16 160765.47 173640 -1 3096
3098 0 368792.9 160693.42 173600 -1 3097
3099 0 368765.4 160677.55 173520 -1 3098
3100 0 368848 160658.56 173440 -1 3099
3101 0 368899.9 160627.97 173360 -1 3100
3102 0 368910.47 160634.9 173280 -1 3101
3103 0 368971.03 160638.88 173200 -1 3102
3104 0 369091.9 160691.77 173120 -1 3103
3105 0 369190.22 160708.73 173040 -1 3104
3106 0 369286.8 160741.69 172960 -1 3105
3107 0 369311.94 160716.61 172880 -1 3106
3108 0 369415.72 160745.03 172800 -1 3107
3109 0 369576.94 160735.88 172720 -1 3108
3110 0 369626.72 160781.34 172640 -1 3109
3111 0 369733.4 160853.81 172560 -1 3110
3112 0 369785.44 160830.05 172480 -1 3111
3113 0 370123.97 160924.66 172400 -1 3112
3114 0 370221.25 160936.88 172320 -1 3113
3115 0 370321.16 160951.77 172240 -1 3114
3116 0 370378 161017.31 172160 -1 3115
3117 0 370408.4 161041.14 172080 -1 3116
3118 0 370546.4 161079.64 172000 -1 3117
3119 0 370600.8 161153.83 171920 -1 3118
3120 0 370642.03 161147.62 171840 -1 3119
3121 0 370674.06 161150.06 171720 -1 3120
3122 0 370641.84 161222.5 171600 -1 3121
3123 0 371355.66 161551.17 171480 -1 3122
3124 0 371292.62 161402.5 171280 -1 3123
3125 0 371279.22 161234.03 171120 -1 3124
3126 0 371390.97 161201.66 171000 -1 3125
3127 0 371849.62 161934.05 171480 -1 3123
3128 0 372139.97 162358.5 171680 -1 3127
3129 0 372131.5 162533.16 171800 -1 3128
3130 0 372142 162623.31 171920 -1 3129
3131 0 372170.16 162637.42 172040 -1 3130
3132 0 372330.94 162726.95 172200 -1 3131
3133 0 372393.47 162815.25 172400 -1 3132
3134 0 372464.97 162929.17 172440 -1 3133
3135 0 372646.97 163263.95 172560 -1 3134
3136 0 372655.22 163499.53 172680 -1 3135
3137 0 372865.16 163654.64 172760 -1 3136
3138 0 372964.53 163829.03 172880 -1 3137
3139 0 373376.53 164175.08 172880 -1 3138
3140 0 373652.44 164336.22 172920 -1 3139
3141 0 374021.34 164470.05 172920 -1 3140
3142 0 374100.1 164621.83 173000 -1 3141
3143 0 374257.22 164948.06 173120 -1 3142
3144 0 374309.5 165230.61 173200 -1 3143
3145 0 374191.34 165390.4 173320 -1 3144
3146 0 374260.84 165549.11 173440 -1 3145
3147 0 374300.12 165856.19 173560 -1 3146
3148 0 374344.28 165897.23 173640 -1 3147
3149 0 374501.6 166017.36 173880 -1 3148
3150 0 374511.9 166211.61 174040 -1 3149
3151 0 374542.94 166173.3 174400 -1 3150
3152 0 374509.88 166356.52 174600 -1 3151
3153 0 374377.78 166457.23 174680 -1 3152
3154 0 374426.9 167129.5 174680 -1 3153
3155 0 374830.44 167347.69 174880 -1 3154
3156 0 374950.3 167343.94 175000 -1 3155
3157 0 374984.47 167351.36 175120 -1 3156
3158 0 375114.2 167317.53 175160 -1 3157
3159 0 375250.75 167359.08 175200 -1 3158
3160 0 375316.75 167657.05 175200 -1 3159
3161 0 375506.3 167689.36 175280 -1 3160
3162 0 375628.97 167835.08 175360 -1 3161
3163 0 375739.9 168115 175360 -1 3162
3164 0 375790.88 168321.94 175360 -1 3163
3165 0 375830.84 168555.84 175360 -1 3164
3166 0 375910.4 168777.06 175480 -1 3165
3167 0 375910.3 169088.14 175640 -1 3166
3168 0 375971.94 169309.39 175760 -1 3167
3169 0 376082.38 169682.16 175880 -1 3168
3170 0 376072.1 169843.61 176040 -1 3169
3171 0 376132.56 170071.02 176200 -1 3170
3172 0 376066.9 170094.19 176360 -1 3171
3173 0 376035.12 170160.17 176480 -1 3172
3174 0 376175.25 170393.55 176200 -1 3171
3175 0 376139.03 170759.92 176200 -1 3174
3176 0 376307.3 170952.4 176200 -1 3175
3177 0 376317 171390.19 176200 -1 3176
3178 0 376303.16 171654.19 176200 -1 3177
3179 0 376248.1 171780.17 176040 -1 3178
3180 0 376237.1 171956.28 175920 -1 3179
3181 0 376123.16 172137.83 175840 -1 3180
3182 0 375545.5 172751.83 175720 -1 3181
3183 0 375536.5 172843.64 175640 -1 3182
3184 0 374701.03 173319.48 175640 -1 3183
3185 0 374421.22 173475.42 175640 -1 3184
3186 0 374177.4 173635.36 175640 -1 3185
3187 0 373941.62 173807.3 175640 -1 3186
3188 0 373510.56 174063.22 175640 -1 3187
3189 0 373330.6 174235.2 175640 -1 3188
3190 0 373184.16 174407.34 175520 -1 3189
3191 0 372934 174658.94 175440 -1 3190
3192 0 372917.84 174668.94 175360 -1 3191
3193 0 372721.03 174909.73 175200 -1 3192
3194 0 372326.25 175241.72 175120 -1 3193
3195 0 372199.34 175241.53 175040 -1 3194
3196 0 372294.5 175366.58 174920 -1 3195
3197 0 372238.9 175409.17 174800 -1 3196
3198 0 375741.47 172735.39 175440 -1 3183
3199 0 375778.28 172754.22 175280 -1 3198
3200 0 375821.12 172808.88 175200 -1 3199
3201 0 374249.56 166558.4 174760 -1 3153
3202 0 374196.5 166488.7 174880 -1 3201
3203 0 374476.84 166397.69 174920 -1 3202
3204 0 374659.62 166320.84 175040 -1 3203
3205 0 374813.56 166157.22 175200 -1 3204
3206 0 375174.94 166035.61 175320 -1 3205
3207 0 375296 165990.31 175440 -1 3206
3208 0 375189.8 166014.34 175600 -1 3207
3209 0 375213 166105.73 175760 -1 3208
3210 0 375299.22 166122.33 175920 -1 3209
3211 0 375358.53 166152.22 176080 -1 3210
3212 0 375453.22 166230.7 176280 -1 3211
3213 0 375649.3 166362.27 176440 -1 3212
3214 0 375763.34 166287.9 176640 -1 3213
3215 0 375852.16 166289.8 176840 -1 3214
3216 0 376017.34 166325.36 177000 -1 3215
3217 0 376251.84 166299.45 177200 -1 3216
3218 0 376596.72 166335.05 177400 -1 3217
3219 0 376751.84 166345.67 177520 -1 3218
3220 0 377237.6 166055.88 177840 -1 3219
3221 0 377430.03 165975.34 177920 -1 3220
3222 0 377488.53 165770.81 178080 -1 3221
3223 0 377930.44 165442.02 178240 -1 3222
3224 0 378179.25 165263.66 178280 -1 3223
3225 0 378242.12 165274.05 178360 -1 3224
3226 0 379257.44 165555.78 178360 -1 3225
3227 0 379388.56 165935.72 178360 -1 3226
3228 0 379399.88 166082.28 178240 -1 3227
3229 0 378306.47 165283.17 178440 -1 3225
3230 0 378586.6 165436.16 178600 -1 3229
3231 0 378427.56 165221.9 178800 -1 3230
3232 0 378767.72 165630.5 179000 -1 3231
3233 0 378977.28 165756.83 179120 -1 3232
3234 0 378998.4 165783.2 179160 -1 3233
3235 0 378634.8 165659.3 179280 -1 3234
3236 0 379212.84 165987.27 179240 -1 3234
3237 0 379303.03 166166 179280 -1 3236
3238 0 379527.1 166393.88 179280 -1 3237
3239 0 380184.1 166274.8 179280 -1 3238
3240 0 380445.44 166383.12 179400 -1 3239
3241 0 381242.5 166275.89 179400 -1 3240
3242 0 381355.53 166305.42 179480 -1 3241
3243 0 381355.75 166352.83 179560 -1 3242
3244 0 381497.9 166393.73 179640 -1 3243
3245 0 381636.38 166536.94 179720 -1 3244
3246 0 381747.34 166495.17 179760 -1 3245
3247 0 381700.4 166486.83 179800 -1 3246
3248 0 381630.38 166461.81 179840 -1 3247
3249 0 381717.94 166497.77 179880 -1 3248
3250 0 380623.56 166450.66 179480 -1 3240
3251 0 380487.3 166406.53 179520 -1 3250
3252 0 379384.4 166237.61 179520 -1 3251
3253 0 379186.6 166110.31 179640 -1 3252
3254 0 379015.06 166105.61 179760 -1 3253
3255 0 379017.66 166046 179840 -1 3254
3256 0 379018.94 166016.14 179880 -1 3255
3257 0 379061.44 166066.36 180000 -1 3256
3258 0 379069 166070.03 180040 -1 3257
3259 0 379065 166098.03 180120 -1 3258
3260 0 378941 166090.03 180200 -1 3259
3261 0 379049 166126.03 180280 -1 3260
3262 0 379037 166170.03 180400 -1 3261
3263 0 379193 166178.03 180480 -1 3262
3264 0 379221 166242.03 180520 -1 3263
3265 0 380223 166345.69 179600 -1 3251
3266 0 380181.22 166289.48 179720 -1 3265
3267 0 378391.1 164629.6 178280 -1 3224
3268 0 378690 164099.52 178280 -1 3267
3269 0 378933.5 163865.05 178240 -1 3268
3270 0 378981.12 163849.42 178160 -1 3269
3271 0 379209.53 163849.67 178040 -1 3270
3272 0 379588.34 163768.02 177920 -1 3271
3273 0 379922.66 163653.73 177800 -1 3272
3274 0 380564.47 163519.67 177800 -1 3273
3275 0 380978.28 163250.69 177800 -1 3274
3276 0 380924.5 163043.3 177840 -1 3275
3277 0 381067.2 162816.33 177960 -1 3276
3278 0 381171.56 162580.5 178120 -1 3277
3279 0 381294.62 162314.62 178280 -1 3278
3280 0 381482.1 162252.3 178520 -1 3279
3281 0 381343.38 162213.27 178800 -1 3280
3282 0 381706.22 161867.8 178920 -1 3281
3283 0 381835.75 161453.44 179080 -1 3282
3284 0 381967.25 161098.55 179160 -1 3283
3285 0 382041.44 160852.56 179240 -1 3284
3286 0 382065.8 160850.72 179400 -1 3285
3287 0 382165.5 160716.02 179600 -1 3286
3288 0 382184.38 160736.08 179720 -1 3287
3289 0 381097.4 163552.6 177800 -1 3275
3290 0 381366.53 163933.42 177800 -1 3289
3291 0 381365.4 164073.88 177920 -1 3290
3292 0 381375.94 164174.75 177640 -1 3290
3293 0 377207.66 166292.58 177160 -1 3219
3294 0 388912 159700.03 166960 -1 2638
3295 0 388498.03 159728.06 167000 -1 3294
3296 0 388060 159508.06 166920 -1 3295
3297 0 387428 159292.03 166960 -1 3296
3298 0 387396 159296.03 166880 -1 3297
3299 0 387288 159316.03 166760 -1 3298
3300 0 387248 159364.03 166680 -1 3299
3301 0 387188 159352.03 166520 -1 3300
3302 0 387172 159352.03 166360 -1 3301
3303 0 387124 159264.03 166280 -1 3302
3304 0 387476 159444.03 166200 -1 3303
3305 0 387576 159460.03 166080 -1 3304
3306 0 387641.12 159525.17 166040 -1 3305
3307 0 387628 159692.03 165960 -1 3306
3308 0 387796 159208.03 166080 -1 3305
3309 0 387864 158976.03 166040 -1 3308
3310 0 387884 158776.03 166000 -1 3309
3311 0 387944 158380.03 165920 -1 3310
3312 0 387524 158148.06 165840 -1 3311
3313 0 387282 158124.03 165760 -1 3312
3314 0 387242 158072 165720 -1 3313
3315 0 387202 158020.03 165680 -1 3314
3316 0 387110 157876.03 165560 -1 3315
3317 0 386874 157664.03 165560 -1 3316
3318 0 386722 157704.03 165520 -1 3317
3319 0 386682 157784.03 165440 -1 3318
3320 0 386594 157756.03 165320 -1 3319
3321 0 386550 157636.03 165200 -1 3320
3322 0 386338 157552.03 165120 -1 3321
3323 0 386254 157532.03 165080 -1 3322
3324 0 386936 157908.06 165920 -1 3312
3325 0 386512 157916.06 165920 -1 3324
3326 0 385920 158260.06 165920 -1 3325
3327 0 385712 158332.11 165960 -1 3326
3328 0 385504 158324.11 166000 -1 3327
3329 0 385476 158384.03 165960 -1 3328
3330 0 385996 158260.03 165880 -1 3326
3331 0 386028 158268.03 165840 -1 3330
3332 0 386718 157816.03 166000 -1 3324
3333 0 386538 157792.03 166080 -1 3332
3334 0 386490 157732.03 166160 -1 3333
3335 0 388218 158008.03 165960 -1 3311
3336 0 388294 157620.03 166000 -1 3335
3337 0 388458 157360.03 166040 -1 3336
3338 0 388806 156912.03 166080 -1 3337
3339 0 388886 156840.03 166040 -1 3338
3340 0 389454 156384.03 166000 -1 3339
3341 0 389758 156180.03 165920 -1 3340
3342 0 389954 156092.03 165840 -1 3341
3343 0 390154 156076.06 165760 -1 3342
3344 0 390330 155880.03 165720 -1 3343
3345 0 390410 155820.03 165600 -1 3344
3346 0 390462 155744.03 165560 -1 3345
3347 0 390530 155744.03 165480 -1 3346
3348 0 390586 155648.03 165360 -1 3347
3349 0 390762 155536.03 165280 -1 3348
3350 0 390846 155472.03 165160 -1 3349
3351 0 391054 155332.03 165000 -1 3350
3352 0 391338 155268.06 164920 -1 3351
3353 0 391402 155184.06 164880 -1 3352
3354 0 391562 155080.06 164800 -1 3353
3355 0 391674 154856.06 164720 -1 3354
3356 0 391666 154624.11 164640 -1 3355
3357 0 391642 154364.11 164560 -1 3356
3358 0 391614 154188.11 164480 -1 3357
3359 0 391574 154004.14 164320 -1 3358
3360 0 391486 153788.14 164160 -1 3359
3361 0 391398 153548.14 164040 -1 3360
3362 0 391282 153388.17 164080 -1 3361
3363 0 391258 153296.17 164160 -1 3362
3364 0 391162 153108.17 164280 -1 3363
3365 0 391066 153064.17 164320 -1 3364
3366 0 390222 156344.03 165720 -1 3343
3367 0 390230 156388.03 165600 -1 3366
3368 0 390250 156488.03 165520 -1 3367
3369 0 390294 156504.03 165480 -1 3368
3370 0 388910 156764.03 166000 -1 3339
3371 0 389070 156836.03 165920 -1 3370
3372 0 389234 157004.03 165880 -1 3371
3373 0 389110 157204.03 165840 -1 3372
3374 0 389154 157332.03 165760 -1 3373
3375 0 389210 157388.03 165600 -1 3374
3376 0 389038 156548.03 166120 -1 3338
3377 0 389030 156508.03 166240 -1 3376
3378 0 388930 156332.03 166360 -1 3377
3379 0 387308 159288.03 167040 -1 3297
3380 0 387240 159300.03 167080 -1 3379
3381 0 388466 159852.03 167040 -1 3295
3382 0 388386 160016.03 167160 -1 3381
3383 0 388334 160124.03 167280 -1 3382
3384 0 388198 160880.03 167320 -1 3383
3385 0 388130 161088.03 167400 -1 3384
3386 0 387994 161116.06 167520 -1 3385
3387 0 387878.03 161452.06 167600 -1 3386
3388 0 387902 161564.03 167760 -1 3387
3389 0 387866 161528.03 167840 -1 3388
3390 0 387822 161512.06 167960 -1 3389
3391 0 387830 161544.06 168040 -1 3390
3392 0 387850 161568.11 168160 -1 3391
3393 0 387894 161560.03 168280 -1 3392
3394 0 387902 161664.03 168440 -1 3393
3395 0 388334 161644.03 168480 -1 3394
3396 0 388442 161680.03 168560 -1 3395
3397 0 388558 161696.03 168640 -1 3396
3398 0 388690 161748.03 168760 -1 3397
3399 0 388754 161784.06 168880 -1 3398
3400 0 388866 161784.06 169040 -1 3399
3401 0 388890 161836.06 169200 -1 3400
3402 0 388810 161992.06 169320 -1 3401
3403 0 388742 161952.06 169480 -1 3402
3404 0 388798 161872.06 169640 -1 3403
3405 0 388834 161924.06 169800 -1 3404
3406 0 388866 161988.06 169960 -1 3405
3407 0 388878 162004.06 170120 -1 3406
3408 0 388850 162072.06 170280 -1 3407
3409 0 388918 162084.06 170400 -1 3408
3410 0 388994 162124.06 170520 -1 3409
3411 0 389118 162072.06 170560 -1 3410
3412 0 389526 161792.06 170640 -1 3411
3413 0 389874 161788.03 170680 -1 3412
3414 0 389914 161780.03 170800 -1 3413
3415 0 389910 161772.03 170920 -1 3414
3416 0 389906 161720.03 171040 -1 3415
3417 0 389950 161656.03 171200 -1 3416
3418 0 390054 161600.03 171280 -1 3417
3419 0 390138 161612.03 171400 -1 3418
3420 0 390050 161564.03 171520 -1 3419
3421 0 390078 161528.03 171640 -1 3420
3422 0 390098 161488.03 171760 -1 3421
3423 0 390102 161472.03 171880 -1 3422
3424 0 390090 161424.03 172000 -1 3423
3425 0 390078 161200.06 172160 -1 3424
3426 0 390102 161168.06 172280 -1 3425
3427 0 390106 161024.06 172400 -1 3426
3428 0 390186 160944.06 172520 -1 3427
3429 0 390158 160944.11 172640 -1 3428
3430 0 390202 160904.11 172800 -1 3429
3431 0 390142 160840.11 172920 -1 3430
3432 0 390094 160832.11 173040 -1 3431
3433 0 389966 160804.11 173160 -1 3432
3434 0 389894 160793.33 173240 -1 3433
3435 0 389858 160788.11 173280 -1 3434
3436 0 389838 160748.03 173400 -1 3435
3437 0 389814 160696.03 173520 -1 3436
3438 0 389782 160664.03 173640 -1 3437
3439 0 389734 160648.06 173800 -1 3438
3440 0 389770 160700.06 173960 -1 3439
3441 0 389666 160688.06 174160 -1 3440
3442 0 389606 160636.06 174320 -1 3441
3443 0 389578 160624.06 174440 -1 3442
3444 0 389518 160600.06 174600 -1 3443
3445 0 389418 160608.06 174720 -1 3444
3446 0 389338 160732.11 174880 -1 3445
3447 0 389322 160740.11 175000 -1 3446
3448 0 389290 160664.11 175080 -1 3447
3449 0 389353 160501 175280 -1 3448
3450 0 389238.94 160650.83 175360 -1 3449
3451 0 389095 160743.03 175480 -1 3450
3452 0 388967 160895.03 175640 -1 3451
3453 0 388920 160986.92 175720 -1 3452
3454 0 388936 160843.03 175880 -1 3453
3455 0 388880 160847.03 176000 -1 3454
3456 0 388949.34 160751 176080 -1 3455
3457 0 388828 160895.03 176120 -1 3456
3458 0 388784 160939.03 176200 -1 3457
3459 0 388660 160991.03 176320 -1 3458
3460 0 388600 161039.03 176360 -1 3459
3461 0 388460 161107.03 176560 -1 3460
3462 0 388336 161135.03 176680 -1 3461
3463 0 388188 161243.06 176840 -1 3462
3464 0 388096 161259.06 176880 -1 3463
3465 0 387956 161367.03 176960 -1 3464
3466 0 387620 161499.03 177000 -1 3465
3467 0 387544 161675.03 176960 -1 3466
3468 0 387460 161743.03 176920 -1 3467
3469 0 388984 160703.03 176120 -1 3456
3470 0 389068 160767.03 176160 -1 3469
3471 0 389112 160791.03 176240 -1 3470
3472 0 389096 160775.03 176280 -1 3471
3473 0 389124 160767.03 176400 -1 3472
3474 0 389156 160767.03 176480 -1 3473
3475 0 389144 160695.03 176600 -1 3474
3476 0 389156 160811.03 176680 -1 3475
3477 0 386950 161800.03 168120 -1 3392
3478 0 386618 161860.03 168080 -1 3477
3479 0 386374 161876.03 168040 -1 3478
3480 0 385778 161928.03 168080 -1 3479
3481 0 385378 162056.03 168040 -1 3480
3482 0 384986 162172.06 168080 -1 3481
3483 0 384766 162180.06 167960 -1 3482
3484 0 384666 162236.03 167880 -1 3483
3485 0 384514 162300.03 167760 -1 3484
3486 0 384270 162356.03 167640 -1 3485
3487 0 384138 162440.06 167520 -1 3486
3488 0 384074 162588.06 167400 -1 3487
3489 0 383910 162720.06 167280 -1 3488
3490 0 383626 162708.06 167200 -1 3489
3491 0 383474 162740.06 167120 -1 3490
3492 0 383330 162788.03 167000 -1 3491
3493 0 383298 162876.03 166840 -1 3492
3494 0 383250 162912.03 166680 -1 3493
3495 0 383170 162972.03 166600 -1 3494
3496 0 383266 162812.03 166600 -1 3495
3497 0 383342 162828.03 166520 -1 3496
3498 0 382902 163056.03 166560 -1 3495
3499 0 382778 163192.03 166480 -1 3498
3500 0 382602 163360.03 166400 -1 3499
3501 0 382254 163656.03 166360 -1 3500
3502 0 381378.03 164020.1 166320 -1 3501
3503 0 381522 164464.06 166200 -1 3502
3504 0 381486 164492.06 166080 -1 3503
3505 0 381551.34 164597.33 166040 -1 3504
3506 0 381682 164808.06 165960 -1 3505
3507 0 381630 164996.03 165880 -1 3506
3508 0 381602 165100.03 165800 -1 3507
3509 0 381598 165164.03 165680 -1 3508
3510 0 381534 165260.03 165560 -1 3509
3511 0 381310 165304.03 165520 -1 3510
3512 0 381262 165372.03 165440 -1 3511
3513 0 381238 165472.03 165320 -1 3512
3514 0 381206 165488.06 165160 -1 3513
3515 0 381170 165516.06 165000 -1 3514
3516 0 381234 165616.06 164920 -1 3515
3517 0 381274 165740.06 164800 -1 3516
3518 0 381377.4 166236.92 164640 -1 3517
3519 0 381007 166733.17 164480 -1 3518
3520 0 380755.5 166553.34 164240 -1 3519
3521 0 380636.38 166525.6 164080 -1 3520
3522 0 380248.5 166976.2 163840 -1 3521
3523 0 380111 167063.31 163640 -1 3522
3524 0 381918 164288.06 166000 -1 3505
3525 0 382082 164308.06 165920 -1 3524
3526 0 381006 164092.06 166400 -1 3502
3527 0 380978 164140.03 166520 -1 3526
3528 0 380994 164748.03 166520 -1 3527
3529 0 380790 164984.03 166560 -1 3528
3530 0 380682 164992.03 166520 -1 3529
3531 0 380634 165084.03 166440 -1 3530
3532 0 380602 165120.03 166360 -1 3531
3533 0 380802 164972.06 166680 -1 3529
3534 0 380756.66 164980 166760 -1 3533
3535 0 380734 164984.06 166800 -1 3534
3536 0 380690 164980.06 166880 -1 3535
3537 0 380558 164972.06 167000 -1 3536
3538 0 380342 164956.03 167120 -1 3537
3539 0 380230 164980.03 167320 -1 3538
3540 0 380198 165012.03 167400 -1 3539
3541 0 380178 165004.03 167520 -1 3540
3542 0 380230 165052.03 167640 -1 3541
3543 0 380138 165112.03 167800 -1 3542
3544 0 380154 165236.03 167920 -1 3543
3545 0 380178 165280.03 168000 -1 3544
3546 0 380198 165348.03 168080 -1 3545
3547 0 380114 165436.03 168120 -1 3546
3548 0 380058 165436.03 168240 -1 3547
3549 0 380818 164820.06 166760 -1 3534
3550 0 380850 164796.06 166800 -1 3549
3551 0 382790 163168.03 166360 -1 3500
3552 0 387822 161552.03 167560 -1 3387
3553 0 387842 161632.03 167480 -1 3552
