# Supplementary material for: Connectomics Analysis Reveals First-, Second-, and Third-Order Thermosensory and Hygrosensory Neurons in the Adult Drosophila Brain
Source: Curr Biol. 2020 Aug 17;30(16):3167–3182.e4. doi: 10.1016/j.cub.2020.06.028 (PMC7443704; doi:10.1016/j.cub.2020.06.028)
Supplement: Data S1. Skeletons and Meshes, Related to STAR Methods — marin2020-skeletons contains files describing the morphology of each neuron in this study (in FAFB14 space, .swc format). glomeruli_meshes contains the glomerular meshes (in FAFB14 space, .stl format). neuropil_meshes contains the glomerular meshes (in FAFB14 space, .stl format). [file mmc5.zip › VP_SI/marin2020-skeletons/4129363.swc]

# SWC format file
# based on specifications at http://www.neuronland.org/NLMorphologyConverter/MorphologyFormats/SWC/Spec.html
# Created by nat::write.neuron.swc
# PointNo Label X Y Z Radius Parent 
1 0 434822 78329.9 139800 3156 -1
2 0 434178 77665.9 138760 -1 1
3 0 429334 78097.9 138760 -1 2
4 0 427147.72 77451.69 138920 -1 3
5 0 426483.72 77563.69 138960 -1 4
6 0 425558 77833.9 139040 -1 5
7 0 425270 77633.9 139240 -1 6
8 0 425666 79277.9 139400 -1 7
9 0 425598 79257.9 139480 -1 8
10 0 425546 79057.9 139560 -1 9
11 0 425490 79161.9 139800 -1 10
12 0 425266 79145.9 140040 -1 11
13 0 424942 79189.9 140280 -1 12
14 0 424670 79085.9 140480 -1 13
15 0 425106 79457.9 140640 -1 14
16 0 424944 79513.9 140840 -1 15
17 0 424716 79489.9 141040 -1 16
18 0 424376 79433.9 141280 -1 17
19 0 424248 79501.9 141520 -1 18
20 0 423840 79485.9 141760 -1 19
21 0 423746.66 79515.9 141960 -1 20
22 0 423728 79521.9 142000 -1 21
23 0 423564 79681.9 142240 -1 22
24 0 423484 79893.9 142440 -1 23
25 0 423412 80165.9 142680 -1 24
26 0 423296 80373.9 142960 -1 25
27 0 423268 80469.9 143200 -1 26
28 0 423216 80317.9 143440 -1 27
29 0 423052 80021.9 143600 -1 28
30 0 422736 79801.9 143920 -1 29
31 0 422584 79641.9 144120 -1 30
32 0 422374 79665.9 144320 -1 31
33 0 422190 79817.9 144520 -1 32
34 0 422090 79901.9 144720 -1 33
35 0 421990 80025.9 144920 -1 34
36 0 421790 80185.9 145080 -1 35
37 0 421570 80341.9 145280 -1 36
38 0 421310 80509.9 145480 -1 37
39 0 421066 80693.9 145680 -1 38
40 0 420956 80849.9 145840 -1 39
41 0 420756 81065.9 146000 -1 40
42 0 420600 81233.9 146160 -1 41
43 0 420540 81349.9 146360 -1 42
44 0 420312 81501.9 146560 -1 43
45 0 420116 81665.9 146720 -1 44
46 0 419782 81881.9 146920 -1 45
47 0 419670 82129.9 147120 -1 46
48 0 419570 82293.9 147320 -1 47
49 0 419540 82713.9 147480 -1 48
50 0 419556 83089.9 147680 -1 49
51 0 419580 83401.9 147840 -1 50
52 0 419538 83829.9 148000 -1 51
53 0 419474 84129.9 148120 -1 52
54 0 419426 84445.9 148240 -1 53
55 0 418652 84969.9 148400 -1 54
56 0 418620 85121.9 148560 -1 55
57 0 418548 85445.9 148720 -1 56
58 0 418486.12 85637.914 148880 -1 57
59 0 418464.34 86257.914 149200 -1 58
60 0 418383.66 86935.04 149560 -1 59
61 0 419440.06 88681.03 149880 -1 60
62 0 419803 89656.28 150160 -1 61
63 0 419434.72 89508.3 150480 -1 62
64 0 418508.53 88328.234 150920 -1 63
65 0 418686.97 88514.26 151400 -1 64
66 0 418717.78 88883.81 151560 -1 65
67 0 418721.22 89032.96 151840 -1 66
68 0 418877.1 89379.97 152280 -1 67
69 0 418921.66 89745.29 152600 -1 68
70 0 418958.25 89758.81 152760 -1 69
71 0 419042.4 90270.945 153000 -1 70
72 0 419461.25 90530.29 153600 -1 71
73 0 419880.44 91116.19 154120 -1 72
74 0 419828.12 91283.46 154600 -1 73
75 0 420058.44 91689.76 155040 -1 74
76 0 420126.28 91781.74 155720 -1 75
77 0 420274.66 91828.37 156120 -1 76
78 0 420349.28 91851.664 156320 -1 77
79 0 420655.16 92100.3 156920 -1 78
80 0 420869.06 92415.18 157520 -1 79
81 0 421315.5 92753 158160 -1 80
82 0 421455.22 93010.79 158520 -1 81
83 0 421683.6 93174.52 158960 -1 82
84 0 421680.06 93340.28 159280 -1 83
85 0 421757.8 93426 159320 -1 84
86 0 421807.8 93443.29 159400 -1 85
87 0 421761.53 93190.25 159440 -1 86
88 0 421881.53 93465.48 159520 -1 87
89 0 421905.9 93512.28 159720 -1 88
90 0 422220.06 93523.17 160360 -1 89
91 0 422562.47 93744.62 161240 -1 90
92 0 422953.3 93681.46 161840 -1 91
93 0 423423.9 93859.45 162600 -1 92
94 0 423630.84 94177.47 163200 -1 93
95 0 424098.03 94049.79 163760 -1 94
96 0 424766.3 93756.086 164280 -1 95
97 0 425243.22 93765.95 164840 -1 96
98 0 425734.34 93741.11 165480 -1 97
99 0 425864.38 93652.125 165960 -1 98
100 0 426026.28 93282.11 166520 -1 99
101 0 426472.16 93088.16 167120 -1 100
102 0 426992.44 92717.9 167800 -1 101
103 0 426965.38 92553.04 168120 -1 102
104 0 427009.3 92607.71 168320 -1 103
105 0 426854.28 92965.17 168640 -1 104
106 0 426726.25 92948.94 168920 -1 105
107 0 426732.1 93160.1 169200 -1 106
108 0 427172.72 93949.36 169480 -1 107
109 0 426689.97 93311.1 169720 -1 108
110 0 426653.97 93699.71 170000 -1 109
111 0 426556.28 93998.35 170320 -1 110
112 0 426504.12 94137.766 170600 -1 111
113 0 426361.88 94252.21 170840 -1 112
114 0 426276.78 94353.11 171040 -1 113
115 0 426139.62 94715.2 171320 -1 114
116 0 426117.3 94714.72 171560 -1 115
117 0 425895.06 94993.805 171760 -1 116
118 0 425865 95032.234 172000 -1 117
119 0 425650.8 95334.53 172240 -1 118
120 0 425564.5 95172.195 172480 -1 119
121 0 425433.25 94992.234 172640 -1 120
122 0 425226.5 95185.13 172800 -1 121
123 0 425010.72 95184.07 173040 -1 122
124 0 424643.7 95318.11 173240 -1 123
125 0 424291.84 95527.68 173400 -1 124
126 0 423906.94 95613.875 173600 -1 125
127 0 423654 95867.4 173840 -1 126
128 0 423390.72 95912.73 174040 -1 127
129 0 423091.1 96251.54 174240 -1 128
130 0 422748.72 96293.805 174440 -1 129
131 0 422572.8 96687.71 174640 -1 130
132 0 422276.47 96944.22 174920 -1 131
133 0 422056.16 97116.12 175120 -1 132
134 0 421960.34 97467.57 175360 -1 133
135 0 421650.06 97682.28 175520 -1 134
136 0 421643 97721.54 175560 -1 135
137 0 421546.3 97806.484 175760 -1 136
138 0 421249.16 97973.29 175920 -1 137
139 0 421004.7 97982.516 176000 -1 138
140 0 420532.72 98062.99 176160 -1 139
141 0 420036.97 98058.04 176400 -1 140
142 0 419587.44 98293.2 176560 -1 141
143 0 419262.5 98308.445 176760 -1 142
144 0 418937.53 98566.29 176960 -1 143
145 0 418597.7 98668.64 177200 -1 144
146 0 418295.16 99041.055 177400 -1 145
147 0 417866.9 98978.3 177600 -1 146
148 0 417075.4 98774.35 177800 -1 147
149 0 416198.44 98772.234 178080 -1 148
150 0 415047.1 99476.44 178080 -1 149
151 0 415075.06 99531.66 178160 -1 150
152 0 414892.12 99740.47 178440 -1 151
153 0 414663.94 99833.36 178600 -1 152
154 0 414568.25 99843.945 178800 -1 153
155 0 414629.06 100503.23 179080 -1 154
156 0 414693 100773 179160 -1 155
157 0 414613 100929 179320 -1 156
158 0 414801 101407 179520 -1 157
159 0 414837 101713 179680 -1 158
160 0 414953 101955 179800 -1 159
161 0 415021 102191 179920 -1 160
162 0 415229 102525 180040 -1 161
163 0 415341 102699 180160 -1 162
164 0 415569 103011 180320 -1 163
165 0 415697 103127 180560 -1 164
166 0 415913 103363 180680 -1 165
167 0 416093 103531 180880 -1 166
168 0 416269 103747 181080 -1 167
169 0 416441 103817 181320 -1 168
170 0 416641 103973 181440 -1 169
171 0 416673 104025 181600 -1 170
172 0 416965 104381 181760 -1 171
173 0 417517 104927 181800 -1 172
174 0 417537 105269 181920 -1 173
175 0 417621 106275 182040 -1 174
176 0 417741 106573 182160 -1 175
177 0 417757 106821 182280 -1 176
178 0 417797 107355 182440 -1 177
179 0 417341 108191 182440 -1 178
180 0 417317 109337 182400 -1 179
181 0 417393 109723 182200 -1 180
182 0 417157 110305 182000 -1 181
183 0 416709 110723 181880 -1 182
184 0 415909 111357 182000 -1 183
185 0 415761 111447 182160 -1 184
186 0 415689 111435 182360 -1 185
187 0 415345 111435 182560 -1 186
188 0 414613 111591 182680 -1 187
189 0 413977 112125 182800 -1 188
190 0 413501 113087 182680 -1 189
191 0 413881 113881 182680 -1 190
192 0 414713 114427 182840 -1 191
193 0 414721 114349 182960 -1 192
194 0 414840.9 114363.93 183000 -1 193
195 0 415321 114214 183160 -1 194
196 0 415565 114090 183320 -1 195
197 0 415949 114162 183480 -1 196
198 0 415981 114290 183720 -1 197
199 0 416029 114490 183840 -1 198
200 0 416098.4 114632.62 183920 -1 199
201 0 416694 115703 184000 -1 200
202 0 417176.9 116832.055 184000 -1 201
203 0 417460.6 117364.914 184120 -1 202
204 0 417443.8 117616.125 184320 -1 203
205 0 417376.28 118032.39 184600 -1 204
206 0 417520.34 118246.195 184840 -1 205
207 0 417605.62 118719.09 185120 -1 206
208 0 417539.44 118995.22 185360 -1 207
209 0 417717.88 119218.67 185560 -1 208
210 0 417758.66 119451.375 185720 -1 209
211 0 417796.2 119735.58 185920 -1 210
212 0 417546.97 120132.586 186160 -1 211
213 0 417545.84 120303.805 186360 -1 212
214 0 417237.12 120594.94 186600 -1 213
215 0 417187.88 120494.12 186800 -1 214
216 0 417165.78 120531.9 186840 -1 215
217 0 417122.66 120604.664 186920 -1 216
218 0 417101.28 120641.24 186960 -1 217
219 0 416895.6 121077.74 187240 -1 218
220 0 417484.22 121704.93 187520 -1 219
221 0 417402 121747.664 187600 -1 220
222 0 417237.94 121832.586 187760 -1 221
223 0 417196.4 121877.8 187920 -1 222
224 0 417186.5 121889.49 187960 -1 223
225 0 417001.56 121832.62 188160 -1 224
226 0 416406 122129.64 188400 -1 225
227 0 415940 122312 188480 -1 226
228 0 415008.25 122675.98 188640 -1 227
229 0 414973.8 122681 188680 -1 228
230 0 414836.9 122700.62 188840 -1 229
231 0 414769.97 122732.29 188880 -1 230
232 0 414032.4 123165.23 189120 -1 231
233 0 413500.66 123617.336 189200 -1 232
234 0 414311.5 123015.664 189200 -1 233
235 0 414031.5 123155.664 189320 -1 234
236 0 413983.5 123119.664 189400 -1 235
237 0 412437.88 124522.164 189360 -1 233
238 0 411981.7 125139.92 189600 -1 237
239 0 411658.97 125466.44 189800 -1 238
240 0 411191.5 125990.83 189960 -1 239
241 0 411073.2 126122.195 190000 -1 240
242 0 410868.44 126190.64 190240 -1 241
243 0 410252.5 126664.64 190440 -1 242
244 0 409993.25 126925.63 190640 -1 243
245 0 409512.78 127213.8 190880 -1 244
246 0 408838.84 127308.72 190880 -1 245
247 0 408644.22 127349.7 190800 -1 246
248 0 408487.78 127634.8 190720 -1 247
249 0 408227.8 128369.33 190680 -1 248
250 0 408346 128875 190680 -1 249
251 0 407916 129721 190640 -1 250
252 0 408076 129611 190480 -1 251
253 0 408178 129585 190120 -1 252
254 0 408064 129619 190080 -1 253
255 0 409275.06 127831.57 191080 -1 245
256 0 409151.6 127988.94 191280 -1 255
257 0 408932.22 128064.4 191480 -1 256
258 0 408716.66 128251.336 191600 -1 257
259 0 408286.4 128625.75 191840 -1 258
260 0 407915.16 129440.86 192160 -1 259
261 0 407636.66 130052.45 192400 -1 260
262 0 407562.72 130097.71 192480 -1 261
263 0 407377.12 130212.125 192680 -1 262
264 0 407340.28 130235.15 192720 -1 263
265 0 407347.47 130227.86 192960 -1 264
266 0 407023.38 130649.414 193200 -1 265
267 0 406839 130873 193240 -1 266
268 0 406703 130921 193280 -1 267
269 0 406503 130985 193320 -1 268
270 0 406311 131005 193440 -1 269
271 0 406175 131097 193560 -1 270
272 0 406005 131199 193680 -1 271
273 0 405965 131207 193800 -1 272
274 0 405837 131175 193880 -1 273
275 0 405667 131161 193920 -1 274
276 0 407489.6 131981.27 192280 -1 261
277 0 407322 133178.7 192080 -1 276
278 0 406031.47 133014.16 192080 -1 277
279 0 406039 133014 192040 -1 278
280 0 406177 133004 191880 -1 279
281 0 405601 134272 191880 -1 280
282 0 406191 133046 191640 -1 280
283 0 405989 133012 192120 -1 278
284 0 406009 133060 192160 -1 283
285 0 405959 133146 192360 -1 284
286 0 405875 133306 192480 -1 285
287 0 405301 133260 192600 -1 286
288 0 405227 133206 192720 -1 287
289 0 404691 133470 192840 -1 288
290 0 404381 133676 192960 -1 289
291 0 404137 133808 193040 -1 290
292 0 404045 133872 193120 -1 291
293 0 407183.4 134315.98 191880 -1 277
294 0 407074.3 135348.67 191880 -1 293
295 0 406479.22 136498.47 191880 -1 294
296 0 406515 136336 192120 -1 295
297 0 406483 136432 191760 -1 295
298 0 406523 136392 191680 -1 297
299 0 407053 136638 191640 -1 298
300 0 407277 136606 191560 -1 299
301 0 407385 136602 191440 -1 300
302 0 407641 136494 191240 -1 301
303 0 407797 136430 191080 -1 302
304 0 407977 136394 190960 -1 303
305 0 407996 136377 190920 -1 304
306 0 408015 136360 190880 -1 305
307 0 408125 136170 190800 -1 306
308 0 408201 136066 190640 -1 307
309 0 408339 135952 190520 -1 308
310 0 408689 135722 190400 -1 309
311 0 408701 135721 190320 -1 310
312 0 408809 135634 190480 -1 309
313 0 408917 135498 190480 -1 312
314 0 408927 135468 190600 -1 313
315 0 408987 135508 190680 -1 314
316 0 406013 136774 191960 -1 295
317 0 405780 136911.5 192000 -1 316
318 0 405080.78 137324.62 192120 -1 317
319 0 404863 137421 192200 -1 318
320 0 404536.47 137564.8 192320 -1 319
321 0 403892.12 138301.62 192520 -1 320
322 0 403637 138484.67 192600 -1 321
323 0 403127.22 138849.53 192760 -1 322
324 0 402198 139534.25 192760 -1 323
325 0 400662.03 140236.88 192760 -1 324
326 0 400852 140080 192640 -1 325
327 0 400869.16 140012.28 192520 -1 326
328 0 400892 139922 192360 -1 327
329 0 400472 140361 192360 -1 328
330 0 400284 140419 192280 -1 329
331 0 400296 140431 192160 -1 330
332 0 400396 140283 192080 -1 331
333 0 400484 140225 192000 -1 332
334 0 400556 140209 191960 -1 333
335 0 400560 140169 191880 -1 334
336 0 400580 140133 191840 -1 335
337 0 401156 139523 192320 -1 328
338 0 398044 141073.73 192760 -1 325
339 0 397303 141275.5 192440 -1 338
340 0 396839.94 141580.23 192240 -1 339
341 0 396376.12 141638.5 192080 -1 340
342 0 395353.5 141754.55 191960 -1 341
343 0 394035.8 141738.22 192160 -1 342
344 0 393828.66 141721.83 192200 -1 343
345 0 393899.34 141679.17 192520 -1 344
346 0 393911.34 141807.17 192720 -1 345
347 0 393907.34 141839.17 192760 -1 346
348 0 392791.5 141641.47 192400 -1 344
349 0 392369.22 141644.62 192480 -1 348
350 0 391839.8 141453.39 192680 -1 349
351 0 391647 141520.4 192880 -1 350
352 0 391556.28 141661.66 193040 -1 351
353 0 391122.62 141463.89 193240 -1 352
354 0 390970.88 141451.9 193440 -1 353
355 0 390856.47 141415.89 193680 -1 354
356 0 390908.75 141422.61 193720 -1 355
357 0 390729.03 141446.05 193960 -1 356
358 0 390498.72 141439.88 194200 -1 357
359 0 390157.12 141538.62 194440 -1 358
360 0 390024.7 141442.36 194720 -1 359
361 0 389938.1 141412.58 194960 -1 360
362 0 389968.8 141527.81 195200 -1 361
363 0 389869.84 141635.14 195440 -1 362
364 0 390153.8 141767.78 195640 -1 363
365 0 390452.72 141907.88 195920 -1 364
366 0 390576.2 142050.4 196080 -1 365
367 0 390607.22 142086.03 196120 -1 366
368 0 390661.47 142150.72 196200 -1 367
369 0 390635.5 142311 196360 -1 368
370 0 390610.4 142470.52 196520 -1 369
371 0 390626.97 142509.1 196800 -1 370
372 0 390621 142517.2 196840 -1 371
373 0 390596.7 142549.52 197000 -1 372
374 0 390311 142645 197120 -1 373
375 0 390227 142757 197240 -1 374
376 0 390087 142833 197360 -1 375
377 0 389951 142909 197480 -1 376
378 0 389757 143003 197600 -1 377
379 0 389689 143251 197720 -1 378
380 0 389565 143451 197840 -1 379
381 0 389469 143603 197960 -1 380
382 0 388601 144391 198160 -1 381
383 0 388455 144377 198080 -1 382
384 0 388453 144435 198400 -1 382
385 0 388331 144429 198520 -1 384
386 0 388233 144479 198640 -1 385
387 0 388113 144623 198760 -1 386
388 0 388147 144585 198880 -1 387
389 0 388113 144659 199080 -1 388
390 0 387959 144741 199120 -1 389
391 0 391630.6 142759.16 197000 -1 373
392 0 392249.38 143064 197200 -1 391
393 0 392403.2 143207.4 197320 -1 392
394 0 392826.6 142725.2 197320 -1 393
395 0 392874.6 142589.2 197240 -1 394
396 0 392910.6 142533.2 197120 -1 395
397 0 392930.6 142329.2 196920 -1 396
398 0 392925 142303 196880 -1 397
399 0 392953 142207 196800 -1 398
400 0 393069 142091 196720 -1 399
401 0 393141 142063 196640 -1 400
402 0 393153 142027 196520 -1 401
403 0 393261 141899 196400 -1 402
404 0 393111 141533 196360 -1 403
405 0 393189 141407 196160 -1 404
406 0 393651 141029 196160 -1 405
407 0 393607 140973 196280 -1 406
408 0 393267 141317 196040 -1 405
409 0 393373 141259 196000 -1 408
410 0 393331 141117 195840 -1 409
411 0 393361 141067 195720 -1 410
412 0 393473 141003 195560 -1 411
413 0 393583 140961 195520 -1 412
414 0 393649 140803 195440 -1 413
415 0 393609 140619 195360 -1 414
416 0 393707 140509 195240 -1 415
417 0 393717 140423 195160 -1 416
418 0 393963 140529 195160 -1 417
419 0 393983 140405 195080 -1 418
420 0 393959 140289 195000 -1 419
421 0 393979 140201 194920 -1 420
422 0 393987 140185 194800 -1 421
423 0 394067 140137 194680 -1 422
424 0 393959 140157 194520 -1 423
425 0 393883 140193 194480 -1 424
426 0 393815 140213 194360 -1 425
427 0 392506.3 143303.03 197400 -1 393
428 0 392615.25 143680.78 197560 -1 427
429 0 392766.03 143868.05 197760 -1 428
430 0 393050.56 144198.61 198000 -1 429
431 0 392921.75 144469.83 198240 -1 430
432 0 393179.94 144580.25 198440 -1 431
433 0 393309.6 144650.78 198680 -1 432
434 0 393617.44 144897.34 198920 -1 433
435 0 393659.16 145175.42 199200 -1 434
436 0 393713.53 145209.02 199440 -1 435
437 0 393621.97 145252.86 199640 -1 436
438 0 393515.7 145570.05 199840 -1 437
439 0 393436.12 145887.05 200040 -1 438
440 0 393795.88 146518.45 200280 -1 439
441 0 393852.78 146768.47 200480 -1 440
442 0 393749.12 146827.8 200720 -1 441
443 0 393511.3 146645.19 201000 -1 442
444 0 393354.25 146895.23 201240 -1 443
445 0 393339.4 147167.27 201480 -1 444
446 0 393353.22 147425.08 201680 -1 445
447 0 393434.03 147709.47 201920 -1 446
448 0 393448.7 147930.4 202080 -1 447
449 0 393557.72 148188.44 202280 -1 448
450 0 393433.25 148666.67 202480 -1 449
451 0 393002.6 149315.52 202720 -1 450
452 0 392781.62 149643.34 202880 -1 451
453 0 392817.34 149859.28 203120 -1 452
454 0 392772.6 150186.78 203360 -1 453
455 0 392724.5 150256.25 203400 -1 454
456 0 392579 150464.33 203520 -1 455
457 0 392482.28 150603.4 203600 -1 456
458 0 392519 150760.64 203840 -1 457
459 0 392498.16 150749 203880 -1 458
460 0 392393.66 150688.8 204080 -1 459
461 0 391521.47 151274.23 204080 -1 460
462 0 391192.34 151805.67 204240 -1 461
463 0 390976.34 152373.67 204320 -1 462
464 0 391240 153460 204400 -1 463
465 0 391417.34 153710.67 204480 -1 464
466 0 391505.88 153836.19 204520 -1 465
467 0 391822.66 154384.89 204720 -1 466
468 0 391771.75 154761.08 204880 -1 467
469 0 391833.97 155029.78 204960 -1 468
470 0 391800.06 155355.27 205080 -1 469
471 0 391808.5 155492.5 205120 -1 470
472 0 391817.03 155629.62 205160 -1 471
473 0 391669.9 155904.36 205240 -1 472
474 0 391760.44 156161.75 205320 -1 473
475 0 391862 156273.5 205360 -1 474
476 0 391202.5 157920 205360 -1 475
477 0 391142.5 157778 205240 -1 476
478 0 391122.5 157744 205160 -1 477
479 0 391066.5 157754 205040 -1 478
480 0 391098.5 157714 204880 -1 479
481 0 391098 157702 204840 -1 480
482 0 391098.5 157678 204760 -1 481
483 0 391100.66 157676.67 204720 -1 482
484 0 391106.5 157674 204640 -1 483
485 0 391022 157704 204560 -1 484
486 0 390994 157736 204480 -1 485
487 0 390958 157752 204400 -1 486
488 0 390978 157814 204320 -1 487
489 0 390954 157680 204160 -1 488
490 0 390886 157586 203960 -1 489
491 0 390962 157604 203840 -1 490
492 0 391222 157482 203680 -1 491
493 0 391326 157460 203560 -1 492
494 0 390838 157872 203560 -1 493
495 0 390806 157906 203400 -1 494
496 0 390818 157918 203280 -1 495
497 0 391402 157462 203480 -1 493
498 0 391963.66 156385.45 205400 -1 475
499 0 391989.5 156460 205440 -1 498
500 0 392014.9 156534.9 205480 -1 499
501 0 392026.34 157412.67 205520 -1 500
502 0 393242.56 157958.55 205600 -1 501
503 0 393667.25 157792.12 205520 -1 502
504 0 394001.03 157729.89 205440 -1 503
505 0 394074.56 157554.53 205360 -1 504
506 0 394176.38 157469.69 205240 -1 505
507 0 394272.56 157497.97 205120 -1 506
508 0 394447.9 157497.97 205000 -1 507
509 0 394481.84 157481 204880 -1 508
510 0 394540.34 157473.33 204840 -1 509
511 0 394657.22 157458.38 204760 -1 510
512 0 394889.16 157384.83 204600 -1 511
513 0 395087 157399 204520 -1 512
514 0 395235 157455 204440 -1 513
515 0 395459 157475 204360 -1 514
516 0 395587 157587 204240 -1 515
517 0 395719 157795 204120 -1 516
518 0 395733 157869 204040 -1 517
519 0 395777 157945 203920 -1 518
520 0 395845 158001 203760 -1 519
521 0 395929 157997 203640 -1 520
522 0 396005 158025 203480 -1 521
523 0 396025 158013 203360 -1 522
524 0 396123 157983 203200 -1 523
525 0 396059 157963 203080 -1 524
526 0 396027 157955 202920 -1 525
527 0 396051 158067 202760 -1 526
528 0 396127 158155 202600 -1 527
529 0 396347 158215 202440 -1 528
530 0 396435 158291 202280 -1 529
531 0 396595 158263 202160 -1 530
532 0 396721 158293 202040 -1 531
533 0 396861 158273 201920 -1 532
534 0 397049 158253 201800 -1 533
535 0 397137 158197 201640 -1 534
536 0 397325 158129 201480 -1 535
537 0 397451 158015 201400 -1 536
538 0 397517 157965 201360 -1 537
539 0 397327 157923 201240 -1 538
540 0 397397 157817 201120 -1 539
541 0 397623 157415 201040 -1 540
542 0 397649 156989 201040 -1 541
543 0 397625 156993 201120 -1 542
544 0 397745 157077 201200 -1 543
545 0 397757 157077 201240 -1 544
546 0 397681 157469 201000 -1 541
547 0 397835 157587 200880 -1 546
548 0 397019 158331 200880 -1 547
549 0 397115 158463 200800 -1 548
550 0 397141 158501 200760 -1 549
551 0 398041 157805 200760 -1 547
552 0 398183 157991 200680 -1 551
553 0 398167 157891 200640 -1 552
554 0 398211 157931 200600 -1 553
555 0 398343 158051 200480 -1 554
556 0 398199 157811 200320 -1 555
557 0 398221 157725 200240 -1 556
558 0 397621 157277 200240 -1 557
559 0 397353 156841 200240 -1 558
560 0 397287 156767 200200 -1 559
561 0 397225 156649 200160 -1 560
562 0 396813 156465 200120 -1 561
563 0 396683 156319 200040 -1 562
564 0 396873 156305 199960 -1 563
565 0 396903 156291 199920 -1 564
566 0 397307 158359 200240 -1 557
567 0 398579 157439 200160 -1 557
568 0 398713 157245 200080 -1 567
569 0 398967 157099 2e+05 -1 568
570 0 399075 157015 199840 -1 569
571 0 399471 157031 199680 -1 570
572 0 399712 156984 199640 -1 571
573 0 399698 156834 199520 -1 572
574 0 399752 156748 199400 -1 573
575 0 399848 156620 199320 -1 574
576 0 399942 156470 199160 -1 575
577 0 400356 156508 199080 -1 576
578 0 400902 156454 199120 -1 577
579 0 400832 156408 199240 -1 578
580 0 400624 156196 199440 -1 579
581 0 400482 156130 199560 -1 580
582 0 399806 156138 199040 -1 577
583 0 399798 155966 198960 -1 582
584 0 399812 155916 198920 -1 583
585 0 399856 155868 198840 -1 584
586 0 399928 155716 198720 -1 585
587 0 399972 155564 198600 -1 586
588 0 399982 154682 198600 -1 587
589 0 399980 154652 198560 -1 588
590 0 400034 154734 198440 -1 589
591 0 399956 154736 198760 -1 588
592 0 399312 154316 198760 -1 591
593 0 399088 154208 198800 -1 592
594 0 399025 154227 198840 -1 593
595 0 398962 154246 198880 -1 594
596 0 399008 154280 198920 -1 595
597 0 400038 154814 198920 -1 591
598 0 400198 154938 199040 -1 597
599 0 400082 154922 199120 -1 598
600 0 399910 154970 199240 -1 599
601 0 399794 154866 199360 -1 600
602 0 399726 154838 199440 -1 601
603 0 399698 154822 199480 -1 602
604 0 399953 156937 199600 -1 572
605 0 400135 156911 199680 -1 604
606 0 400167 156899 199720 -1 605
607 0 392037.5 158290.5 205560 -1 501
608 0 392015 158755.31 205480 -1 607
609 0 391941.47 158619.55 205400 -1 608
610 0 391867.9 158585.61 205360 -1 609
611 0 392048.94 159168.27 205600 -1 607
612 0 391562.5 160126.84 205600 -1 611
613 0 391612.9 159954.47 205560 -1 612
614 0 391550.78 159917.23 205520 -1 613
615 0 391375.62 159970.73 205400 -1 614
616 0 391251.56 159951.2 205320 -1 615
617 0 391150.2 159931.2 205240 -1 616
618 0 391138.88 159914.23 205160 -1 617
619 0 391076.62 159953.83 205040 -1 618
620 0 391031.38 159965.14 204920 -1 619
621 0 390889.97 159965.14 204800 -1 620
622 0 390867.34 159959.48 204760 -1 621
623 0 390856.03 159987.77 204640 -1 622
624 0 390861.7 159987.77 204480 -1 623
625 0 390861.7 159982.11 204400 -1 624
626 0 390669.66 159888.66 204360 -1 625
627 0 390528.25 159837.75 204280 -1 626
628 0 390471.7 159718.95 204200 -1 627
629 0 390562.5 159608.69 204160 -1 628
630 0 390590.28 159589.2 204120 -1 629
631 0 390573.3 159515.66 204040 -1 630
632 0 390503 159482 203960 -1 631
633 0 390471 159418 203880 -1 632
634 0 390341 159452 203840 -1 633
635 0 390219 159454 203720 -1 634
636 0 390079 159398 203600 -1 635
637 0 390107 159306 203440 -1 636
638 0 390063 159278 203360 -1 637
639 0 389739 159050 203200 -1 638
640 0 389533 159044 203280 -1 639
641 0 390005 159112 203120 -1 639
642 0 389987 159058 202960 -1 641
643 0 389825 158952 202920 -1 642
644 0 389711 158810 202760 -1 643
645 0 389495 158630 202640 -1 644
646 0 388877 158380 202600 -1 645
647 0 388841 158168 202600 -1 646
648 0 388761 158148 202720 -1 647
649 0 388479 158014 202760 -1 648
650 0 388449 157984 202840 -1 649
651 0 388405 157996 202920 -1 650
652 0 388275 157918 203000 -1 651
653 0 388449 158128 203000 -1 652
654 0 388473 158144 203080 -1 653
655 0 388441 158112 203160 -1 654
656 0 388421 158124 203240 -1 655
657 0 388369 158128 203280 -1 656
658 0 388915 158238 202520 -1 646
659 0 388727 157906 202360 -1 658
660 0 388749 157764 202320 -1 659
661 0 388663 157586 202240 -1 660
662 0 388433 157448 202160 -1 661
663 0 388323 157274 202120 -1 662
664 0 388165 157076 202000 -1 663
665 0 388135 156950 201880 -1 664
666 0 387925 156676 201800 -1 665
667 0 387719 156438 201680 -1 666
668 0 387553 156236 201560 -1 667
669 0 387519 156186 201520 -1 668
670 0 387271 156170 201520 -1 669
671 0 387229 156108 201440 -1 670
672 0 387187 155830 201360 -1 671
673 0 387089 155632 201280 -1 672
674 0 386979 155506 201240 -1 673
675 0 386781 155408 201200 -1 674
676 0 386667 155302 201120 -1 675
677 0 386659 155230 201040 -1 676
678 0 386649 155308 200920 -1 677
679 0 386681 155372 200840 -1 678
680 0 386725 155416 200760 -1 679
681 0 386731 155550 200680 -1 680
682 0 386769 155504 200600 -1 681
683 0 386713 155396 200480 -1 682
684 0 386547 155282 200400 -1 683
685 0 386165 154712 200360 -1 684
686 0 385971 154218 200280 -1 685
687 0 385989 154304 200240 -1 686
688 0 385887 153970 200160 -1 687
689 0 385801 153876 200120 -1 688
690 0 385527 153542 2e+05 -1 689
691 0 385496 153259.03 199920 -1 690
692 0 385646 153401 199800 -1 691
693 0 385712 153059 199640 -1 692
694 0 385758 153029 199480 -1 693
695 0 385754 153081 199320 -1 694
696 0 385950 153101 199200 -1 695
697 0 386298 153117 199120 -1 696
698 0 386524 153283 199040 -1 697
699 0 386584 153315 199000 -1 698
700 0 386772 153383 198920 -1 699
701 0 386820 153455 198840 -1 700
702 0 386900 153495 198720 -1 701
703 0 387076 153595 198640 -1 702
704 0 387174 153637 198560 -1 703
705 0 387494 153837 198440 -1 704
706 0 387608 153895 198320 -1 705
707 0 387766 154045 198240 -1 706
708 0 387984 154159 198160 -1 707
709 0 388102 154141 198080 -1 708
710 0 388188 154279 197960 -1 709
711 0 388370 154397 197880 -1 710
712 0 388476 154603 197800 -1 711
713 0 388916 154823 197760 -1 712
714 0 389314 155201 197720 -1 713
715 0 389276 155415 197920 -1 714
716 0 389394 155693 198120 -1 715
717 0 389472 155883 198280 -1 716
718 0 389504 155923 198360 -1 717
719 0 389932 156215 198400 -1 718
720 0 390382 156549 198480 -1 719
721 0 390424 156647 198560 -1 720
722 0 390568 156863 198640 -1 721
723 0 390864 157527 198760 -1 722
724 0 390762 157705 198600 -1 723
725 0 390794 158161 198440 -1 724
726 0 390682 158281 198520 -1 725
727 0 390716 158295 198600 -1 726
728 0 389284 155287 197560 -1 714
729 0 389286 155633 197560 -1 728
730 0 389222 155585 197480 -1 729
731 0 389340 155559 197320 -1 730
732 0 389310 155505 197200 -1 731
733 0 389194 155405 197080 -1 732
734 0 389194 155473 196960 -1 733
735 0 389178 155477 196800 -1 734
736 0 389170 155429 196680 -1 735
737 0 389188 155419 196640 -1 736
738 0 388795.66 155921.38 197480 -1 730
739 0 388770 154757 197560 -1 728
740 0 388804 154711 197440 -1 739
741 0 388792 154611 197360 -1 740
742 0 388492 154035 198080 -1 709
743 0 388460 153983 197960 -1 742
744 0 390629 159444 203840 -1 633
745 0 390877 159420 203840 -1 744
746 0 391197 159196 203840 -1 745
747 0 391363 159302 203760 -1 746
748 0 391439 159254 203680 -1 747
749 0 391457.66 159243.33 203640 -1 748
750 0 391093.6 160106.56 204400 -1 625
751 0 391176 160101 204320 -1 750
752 0 391316 160065 204240 -1 751
753 0 391452 160061 204160 -1 752
754 0 391528 160057 204120 -1 753
755 0 391620 159997 204040 -1 754
756 0 391652.5 160177.25 205640 -1 612
757 0 391924.03 160327.81 205760 -1 756
758 0 391901.4 160418.33 205880 -1 757
759 0 391686.44 160401.36 206120 -1 758
760 0 391511.1 160650.27 206280 -1 759
761 0 391233.8 160833.84 206400 -1 760
762 0 391494.22 161821.12 206520 -1 761
763 0 391827.75 162604.47 206640 -1 762
764 0 392110.84 163506.27 206640 -1 763
765 0 391963.75 163653.34 206480 -1 764
766 0 391935.47 163828.7 206440 -1 765
767 0 392121.7 165709.9 206400 -1 766
768 0 391658.12 167998.2 206240 -1 767
769 0 392342.47 170037.3 206040 -1 768
770 0 392347.66 170379.23 205880 -1 769
771 0 392059.5 170528.9 205760 -1 770
772 0 391691.8 170800.44 205600 -1 771
773 0 391601.28 170851.34 205480 -1 772
774 0 391454.22 170675.98 205320 -1 773
775 0 391548.66 170778 205240 -1 774
776 0 391595.62 170828.72 205200 -1 775
777 0 391573.38 170888.39 205120 -1 776
778 0 391827.56 171026.6 205000 -1 777
779 0 391901.1 171060.53 204880 -1 778
780 0 392144.34 171218.92 204720 -1 779
781 0 392376.28 171456.52 204560 -1 780
782 0 392670.44 171682.78 204400 -1 781
783 0 392857.1 171883.61 204280 -1 782
784 0 393202.06 172033.9 204160 -1 783
785 0 393513.2 172316.75 204080 -1 784
786 0 394022.12 172653.58 203880 -1 785
787 0 394288 172899.66 203760 -1 786
788 0 394553.88 173205.12 203640 -1 787
789 0 394808.4 173657.67 203480 -1 788
790 0 395000.75 173926.38 203320 -1 789
791 0 395662.6 175261.39 203120 -1 790
792 0 395832.72 175343.03 202680 -1 791
793 0 395397.12 175727.69 202680 -1 792
794 0 395327 175714 202640 -1 793
795 0 395219 175702 202600 -1 794
796 0 395139 175662 202560 -1 795
797 0 394855 175982 202520 -1 796
798 0 394773 176140 202600 -1 797
799 0 394717 176204 202640 -1 798
800 0 394673 176256 202720 -1 799
801 0 395371.5 175890.5 203080 -1 791
802 0 395080.34 176519.66 203040 -1 801
803 0 395063.03 177071.55 202880 -1 802
804 0 394497.3 177821.53 202760 -1 803
805 0 394344.6 178163.77 202640 -1 804
806 0 394050.44 178520.16 202480 -1 805
807 0 393886.38 178941.6 202320 -1 806
808 0 393858.1 179518.6 202200 -1 807
809 0 393739.22 179988.52 202040 -1 808
810 0 393150.7 180987.44 201960 -1 809
811 0 392833.9 182181.03 201880 -1 810
812 0 393060.28 182936.19 202160 -1 811
813 0 392703.62 183770.39 202200 -1 812
814 0 392800.16 184310.23 202000 -1 813
815 0 392828.44 184601.56 201840 -1 814
816 0 392437.7 185481.64 201840 -1 815
817 0 392262.62 186191.94 202040 -1 816
818 0 391510.28 187504.33 202040 -1 817
819 0 391040.47 188112.11 202040 -1 818
820 0 391024.88 188254.67 202120 -1 819
821 0 390987.16 188611.42 202320 -1 820
822 0 390972.12 188754.05 202400 -1 821
823 0 390915.44 189050.98 202600 -1 822
824 0 390558.62 189845.78 202800 -1 823
825 0 390377.97 190131.67 202960 -1 824
826 0 389970.72 190581.72 203000 -1 825
827 0 389490.16 191026.06 203160 -1 826
828 0 389348.6 191294.7 203360 -1 827
829 0 389117.8 191568.6 203520 -1 828
830 0 389060.1 191636.94 203560 -1 829
831 0 389122.22 193104.95 203680 -1 830
832 0 388918.34 193435.92 203840 -1 831
833 0 388720 193812.19 204040 -1 832
834 0 388708.7 194038.45 204240 -1 833
835 0 388374.56 194770.86 204440 -1 834
836 0 388640.4 195523.22 204440 -1 835
837 0 388646.1 195636.36 204280 -1 836
838 0 388787.4 196029.16 204040 -1 837
839 0 389035.9 196569.23 204240 -1 838
840 0 389041.56 196874.7 204400 -1 839
841 0 388945.4 197001.98 204640 -1 840
842 0 389109.66 196991.11 205200 -1 841
843 0 389257.1 196722.3 205360 -1 842
844 0 389316.5 196722.75 205400 -1 843
845 0 388943.4 196250 205400 -1 844
846 0 388483.4 196270 205400 -1 845
847 0 388199 196132 205360 -1 846
848 0 388103 196206 205400 -1 847
849 0 388199 196338 205480 -1 848
850 0 388199 196408 205520 -1 849
851 0 389494.6 196724.83 205520 -1 844
852 0 389789.16 197095.53 205760 -1 851
853 0 389806.12 197106.84 205840 -1 852
854 0 389709.84 197008 206040 -1 853
855 0 389410.03 196685.56 206240 -1 854
856 0 389036.66 196385.75 206440 -1 855
857 0 389008.38 196275.44 206600 -1 856
858 0 389076.28 196252.81 206880 -1 857
859 0 389014 196259 207000 -1 858
860 0 389088 196289 207040 -1 859
861 0 389262 196347 207160 -1 860
862 0 389542 196255 207280 -1 861
863 0 389580 196257 207320 -1 862
864 0 389618 196259 207360 -1 863
865 0 389640 196145 207400 -1 864
866 0 389654 196031 207480 -1 865
867 0 389584 196445 207000 -1 859
868 0 389654 196415 207080 -1 867
869 0 389720 196405 207120 -1 868
870 0 388510 195991 207000 -1 859
871 0 388182 195783 207120 -1 870
872 0 388040 195677 207240 -1 871
873 0 387734 195699 207320 -1 872
874 0 387644 195805 207480 -1 873
875 0 387706 195839 207640 -1 874
876 0 387753 195822 207760 -1 875
877 0 387800 195805 207880 -1 876
878 0 387836 195885 207960 -1 877
879 0 388042 195915 208080 -1 878
880 0 388104 195901 208200 -1 879
881 0 388877.5 198387.9 204840 -1 841
882 0 388465 198977.5 204800 -1 881
883 0 388052.1 199567.45 204760 -1 882
884 0 387384.5 200084.61 204640 -1 883
885 0 386343.62 201337.6 204560 -1 884
886 0 386298.75 201363.45 204320 -1 885
887 0 386253.75 201473.31 204160 -1 886
888 0 386316.22 201526.73 204000 -1 887
889 0 386349.94 201592.05 203840 -1 888
890 0 386163.25 201917.33 203640 -1 889
891 0 386061.44 202157.73 203480 -1 890
892 0 386100.6 202415.39 203360 -1 891
893 0 386157.56 202870.38 203200 -1 892
894 0 386451.72 203240.9 203000 -1 893
895 0 386661.3 203735.97 202800 -1 894
896 0 386695.25 204131.95 202480 -1 895
897 0 386915.88 204785.33 202120 -1 896
898 0 387266.6 205206.75 201920 -1 897
899 0 387606 205758.3 201800 -1 898
900 0 387436.28 206507.53 201800 -1 899
901 0 387198.72 206292.58 201960 -1 900
902 0 387085.56 206122.86 202120 -1 901
903 0 386825.34 206173.78 202280 -1 902
904 0 386582.12 206326.52 202520 -1 903
905 0 386480 206553 202640 -1 904
906 0 386268 207049 202840 -1 905
907 0 386170 207475 202760 -1 906
908 0 386148 207725 202640 -1 907
909 0 386438 208351 202520 -1 908
910 0 386400 208741 202520 -1 909
911 0 386546 209235 202640 -1 910
912 0 385948 210405 202640 -1 911
913 0 385590 211447 202480 -1 912
914 0 385636 211505 202320 -1 913
915 0 385662 211555 202200 -1 914
916 0 385604 211709 202040 -1 915
917 0 385554 211779 202000 -1 916
918 0 385574 211751 201920 -1 917
919 0 387515.5 206388.73 201320 -1 900
920 0 387465.1 207065 201080 -1 919
921 0 387815.8 207582.6 200840 -1 920
922 0 388257.06 208182.22 200520 -1 921
923 0 388375.78 208835.36 200320 -1 922
924 0 387883.84 209013.19 200080 -1 923
925 0 387883.84 209363.92 199920 -1 924
926 0 387895.16 209955.06 199680 -1 925
927 0 387759.4 210365.17 199440 -1 926
928 0 387448.28 210761.16 199240 -1 927
929 0 386803.12 211595.39 199000 -1 928
930 0 386525.8 211982.5 198760 -1 929
931 0 386463.78 212369.5 198600 -1 930
932 0 386254.38 212680.97 198400 -1 931
933 0 385530.28 212760.16 198400 -1 932
934 0 385044 212186 198480 -1 933
935 0 384918 211932 198600 -1 934
936 0 384975.03 212177.4 198680 -1 935
937 0 384893 212227 198840 -1 936
938 0 384851 212233 198920 -1 937
939 0 384477 212091 199040 -1 938
940 0 384519 212205 199200 -1 939
941 0 384583 212241 199360 -1 940
942 0 384593 212339 199520 -1 941
943 0 384503 212373 199680 -1 942
944 0 384371 212429 199800 -1 943
945 0 384209 212451 199920 -1 944
946 0 383123 213129 199920 -1 945
947 0 383097 213175 2e+05 -1 946
948 0 386207 212668.67 198320 -1 932
949 0 386112.6 212644.23 198160 -1 948
950 0 386073.4 212669.45 197920 -1 949
951 0 385925.9 213248.83 197760 -1 950
952 0 385744.97 213585.58 197600 -1 951
953 0 385620.56 213894.3 197400 -1 952
954 0 385575.75 213970.38 197240 -1 953
955 0 385581.4 214106.12 197000 -1 954
956 0 385592.72 214258.86 196840 -1 955
957 0 385762.4 214468.17 196640 -1 956
958 0 386090.53 214751.02 196480 -1 957
959 0 386200.34 214881 196400 -1 958
960 0 386254.56 214946.17 196360 -1 959
961 0 387148.34 216134.11 196240 -1 960
962 0 387543.97 216617.66 196080 -1 961
963 0 388268.06 217752.2 195960 -1 962
964 0 388692.25 218365.77 195840 -1 963
965 0 388816.72 218674.06 195680 -1 964
966 0 389201.66 219344.34 195560 -1 965
967 0 389642.9 221083.81 195480 -1 966
968 0 389829.7 223558.88 195480 -1 967
969 0 389948.78 223833.36 195720 -1 968
970 0 390197.7 224775.22 195800 -1 969
971 0 390090.53 226537.11 195880 -1 970
972 0 390249.4 226992.38 195720 -1 971
973 0 390373.84 227266.73 195520 -1 972
974 0 390470 227487.34 195360 -1 973
975 0 390594.44 227602.97 195240 -1 974
976 0 390673.66 228001.78 195000 -1 975
977 0 390583.5 228174.53 194840 -1 976
978 0 390408.12 228327.27 194640 -1 977
979 0 390379.84 228457.38 194440 -1 978
980 0 390283.84 228618.22 194240 -1 979
981 0 390295.16 228787.92 194000 -1 980
982 0 390249.9 228932.17 193760 -1 981
983 0 390204.62 229053.8 193520 -1 982
984 0 390142.4 229110.36 193320 -1 983
985 0 390204.62 229217.84 193120 -1 984
986 0 390221.6 229325.33 192880 -1 985
987 0 390198.97 229650.6 192640 -1 986
988 0 390210.3 229795.25 192440 -1 987
989 0 390119.8 229902.73 192240 -1 988
990 0 390232.94 230134.66 192000 -1 989
991 0 390312.12 230341.14 191800 -1 990
992 0 390345.94 230417.38 191680 -1 991
993 0 390328.97 230643.64 191440 -1 992
994 0 391296.3 231404.84 191280 -1 993
995 0 391109.3 231549.25 191120 -1 994
996 0 390984.56 231732.84 190960 -1 995
997 0 390837.9 231882.9 190760 -1 996
998 0 390787 232024.33 190640 -1 997
999 0 390589 232388.86 190480 -1 998
1000 0 390340.1 232736.89 190280 -1 999
1001 0 390243.94 232997.11 190040 -1 1000
1002 0 390108.16 233189.44 189880 -1 1001
1003 0 389808.34 233627.84 189640 -1 1002
1004 0 389610 233891.05 189400 -1 1003
1005 0 389429 234026.81 189160 -1 1004
1006 0 389287.56 234190.86 188960 -1 1005
1007 0 389172.2 234252.2 188840 -1 1006
1008 0 389095.25 234292.69 188760 -1 1007
1009 0 389021.47 234448.56 188520 -1 1008
1010 0 388840.44 234550.39 188280 -1 1009
1011 0 388789.53 234711.61 188080 -1 1010
1012 0 388863.06 234756.86 187920 -1 1011
1013 0 388784 234864 187800 -1 1012
1014 0 388580.34 235087.45 187600 -1 1013
1015 0 388331.44 235248.67 187400 -1 1014
1016 0 388308.38 235534.67 187200 -1 1015
1017 0 388059.1 235758.45 187000 -1 1016
1018 0 387793.22 235701.88 186800 -1 1017
1019 0 387549.97 235577.42 186600 -1 1018
1020 0 387436.88 235534.58 186400 -1 1019
1021 0 387306.75 235427.1 186160 -1 1020
1022 0 387165.34 235260.22 185920 -1 1021
1023 0 387006.6 234974.33 185640 -1 1022
1024 0 386961.3 234940.34 185520 -1 1023
1025 0 386740.38 235146.47 185360 -1 1024
1026 0 386745.66 235109.23 185160 -1 1025
1027 0 386604.25 235047 184960 -1 1026
1028 0 386525.03 235018.72 184760 -1 1027
1029 0 386281.78 234950.84 184560 -1 1028
1030 0 386163 234945.19 184360 -1 1029
1031 0 385851.88 234874.3 184320 -1 1030
1032 0 385687.94 234973 184240 -1 1031
1033 0 385303.34 235049.38 184120 -1 1032
1034 0 385093.7 234978.3 183960 -1 1033
1035 0 384776.9 235012.23 183800 -1 1034
1036 0 383911.4 235136.69 183600 -1 1035
1037 0 383616.84 235196.39 183440 -1 1036
1038 0 383237.84 235309.53 183240 -1 1037
1039 0 383017.22 235476.4 183040 -1 1038
1040 0 382898.44 235714 182880 -1 1039
1041 0 382852.75 235954.42 182680 -1 1040
1042 0 382773.8 236126.53 182520 -1 1041
1043 0 382643.7 236635.66 182440 -1 1042
1044 0 382468.34 236621.52 182400 -1 1043
1045 0 382411.44 236715.34 182200 -1 1044
1046 0 382422.3 236672.58 182160 -1 1045
1047 0 382371.1 236721.08 182000 -1 1046
1048 0 382122.2 236947.36 181880 -1 1047
1049 0 381754.5 237261.31 181680 -1 1048
1050 0 381573.47 237428.19 181560 -1 1049
1051 0 381364.16 237572.44 181480 -1 1050
1052 0 381143.38 237784.12 181320 -1 1051
1053 0 380775.3 238013.11 181160 -1 1052
1054 0 380390.62 238361 181040 -1 1053
1055 0 380164.38 238423.22 180880 -1 1054
1056 0 379689.16 238900.42 180640 -1 1055
1057 0 380005.6 238188.23 180640 -1 1056
1058 0 379649.22 238335.31 180440 -1 1057
1059 0 379513.47 238403.2 180400 -1 1058
1060 0 379609.62 238980.2 180600 -1 1056
1061 0 378897.25 239384.47 180440 -1 1060
1062 0 378212.75 239568.31 180320 -1 1061
1063 0 377064.66 239898.92 180160 -1 1062
1064 0 375967.56 240212.95 179960 -1 1063
1065 0 375633.8 240340.23 179800 -1 1064
1066 0 375226.53 240442.06 179600 -1 1065
1067 0 374700.44 240606.11 179320 -1 1066
1068 0 374270.5 240713.6 179080 -1 1067
1069 0 373495.53 240778.64 178840 -1 1068
1070 0 372861.97 240928.55 178600 -1 1069
1071 0 372618.72 241166.14 178440 -1 1070
1072 0 372239.72 241239.67 178280 -1 1071
1073 0 371821.4 241242.83 178080 -1 1072
1074 0 371532.9 241322.03 177840 -1 1073
1075 0 371448.03 241418.19 177640 -1 1074
1076 0 371380.16 241559.61 177440 -1 1075
1077 0 371153.88 241661.44 177240 -1 1076
1078 0 371148.22 241819.83 177040 -1 1077
1079 0 370944.6 242029.12 176840 -1 1078
1080 0 370401.53 242212.98 176640 -1 1079
1081 0 370050.8 242309.14 176480 -1 1080
1082 0 369609.75 242402.34 176320 -1 1081
1083 0 369293.22 242387.86 176160 -1 1082
1084 0 368829.34 242523.62 176000 -1 1083
1085 0 368314.6 242772.53 175840 -1 1084
1086 0 367901.62 242964.86 175760 -1 1085
1087 0 367183.6 243426.03 175560 -1 1086
1088 0 366997.3 243564.6 175400 -1 1087
1089 0 366789 243783 175200 -1 1088
1090 0 366473 244071 174960 -1 1089
1091 0 366233 244253 174800 -1 1090
1092 0 365829 244477 174600 -1 1091
1093 0 365581 244659 174440 -1 1092
1094 0 365285 244777 174240 -1 1093
1095 0 364965 244917 174000 -1 1094
1096 0 364737 245017 173800 -1 1095
1097 0 364161 245105 173640 -1 1096
1098 0 363653 245187 173480 -1 1097
1099 0 363321 245307 173320 -1 1098
1100 0 362989 245493 173120 -1 1099
1101 0 362585 245633 172880 -1 1100
1102 0 362329 245759 172680 -1 1101
1103 0 362037 245859 172440 -1 1102
1104 0 361577 245987 172240 -1 1103
1105 0 361385 246089 172040 -1 1104
1106 0 361005 246265 171840 -1 1105
1107 0 360761 246369 171720 -1 1106
1108 0 360333 246515 171560 -1 1107
1109 0 359825 246721 171360 -1 1108
1110 0 359473 246997 171160 -1 1109
1111 0 359193 247263 170960 -1 1110
1112 0 359013 247383 170760 -1 1111
1113 0 358661 247431 170480 -1 1112
1114 0 358465 247455 170280 -1 1113
1115 0 358121 247431 169960 -1 1114
1116 0 357773 247351 169680 -1 1115
1117 0 357605 247299 169400 -1 1116
1118 0 357573 247453 169160 -1 1117
1119 0 357069 247513 168920 -1 1118
1120 0 356757 247565 168760 -1 1119
1121 0 356589 247557 168560 -1 1120
1122 0 356473.8 247553.4 168440 -1 1121
1123 0 356397 247551 168360 -1 1122
1124 0 356289 247567 168160 -1 1123
1125 0 356205 247515 167920 -1 1124
1126 0 356257 247471 167640 -1 1125
1127 0 355981 247315 167440 -1 1126
1128 0 355733 247277 167240 -1 1127
1129 0 355753 247261 167120 -1 1128
1130 0 355611 247207 166920 -1 1129
1131 0 355349 247221 166760 -1 1130
1132 0 355243 247223 166680 -1 1131
1133 0 355198.66 247216.67 166640 -1 1132
1134 0 354977 247185 166440 -1 1133
1135 0 354211 246743 166320 -1 1134
1136 0 354505 247353 166200 -1 1135
1137 0 354595 247487 165920 -1 1136
1138 0 354313 247581 165800 -1 1137
1139 0 354056.5 247606.5 165680 -1 1138
1140 0 353971 247615 165640 -1 1139
1141 0 353461 247669 165480 -1 1140
1142 0 353437.5 247688.5 165440 -1 1141
1143 0 353367 247747 165320 -1 1142
1144 0 353145 247769 165160 -1 1143
1145 0 352945.5 247806.5 165040 -1 1144
1146 0 352656 247832 164880 -1 1145
1147 0 352470 247890 164680 -1 1146
1148 0 352376 247920 164600 -1 1147
1149 0 351802 247994 164280 -1 1148
1150 0 351740 247992 164240 -1 1149
1151 0 351418 248174 164000 -1 1150
1152 0 351313 248225 163920 -1 1151
1153 0 351208 248276 163840 -1 1152
1154 0 351054 248358 163680 -1 1153
1155 0 350854 248426 163520 -1 1154
1156 0 350622 248562 163320 -1 1155
1157 0 350296 248616 163120 -1 1156
1158 0 350074 248658 162960 -1 1157
1159 0 349836 248804 162800 -1 1158
1160 0 349762 248870 162720 -1 1159
1161 0 349554 248914 162640 -1 1160
1162 0 349172 248864 162480 -1 1161
1163 0 348910 248838 162320 -1 1162
1164 0 348678 248926 162200 -1 1163
1165 0 348504 248956 162040 -1 1164
1166 0 348322 248990 161840 -1 1165
1167 0 348208 249060 161680 -1 1166
1168 0 347902 248934 161520 -1 1167
1169 0 347744 248908 161320 -1 1168
1170 0 346950 248242 161320 -1 1169
1171 0 346962 248238 161240 -1 1170
1172 0 347870 249054 161200 -1 1169
1173 0 347892 249228 161000 -1 1172
1174 0 347782 249370 160800 -1 1173
1175 0 347736 249472 160640 -1 1174
1176 0 347370 249358 160600 -1 1175
1177 0 347332 249144 160480 -1 1176
1178 0 347226 249122 160320 -1 1177
1179 0 347162 249198 160160 -1 1178
1180 0 347094 249118 159960 -1 1179
1181 0 346946 249178 159720 -1 1180
1182 0 346790 249238 159520 -1 1181
1183 0 346706 249302 159320 -1 1182
1184 0 346378 249426 159040 -1 1183
1185 0 346190 249482 158760 -1 1184
1186 0 345672 249540 158400 -1 1185
1187 0 345522 249594 158200 -1 1186
1188 0 345412 249548 157960 -1 1187
1189 0 345350 249590 157760 -1 1188
1190 0 345272 249592 157520 -1 1189
1191 0 345158 249710 157360 -1 1190
1192 0 345032 249796 157200 -1 1191
1193 0 344982 249818 157080 -1 1192
1194 0 344908 249776 156920 -1 1193
1195 0 344986 249874 156760 -1 1194
1196 0 344880 250028 156560 -1 1195
1197 0 344714 250138 156400 -1 1196
1198 0 344516 250260 156240 -1 1197
1199 0 344422 250322 156120 -1 1198
1200 0 344420 250452 155960 -1 1199
1201 0 344102 250634 155720 -1 1200
1202 0 344052 250664 155680 -1 1201
1203 0 343990 250822 155480 -1 1202
1204 0 344008 250936 155280 -1 1203
1205 0 343884 251024 155040 -1 1204
1206 0 343640 251296 154760 -1 1205
1207 0 343428 251660 154480 -1 1206
1208 0 343182 252014 154160 -1 1207
1209 0 343010 252198 153840 -1 1208
1210 0 342822 252314 153560 -1 1209
1211 0 342782 252198 153280 -1 1210
1212 0 342658 252222 153000 -1 1211
1213 0 342654 252214 152760 -1 1212
1214 0 342616 252232 152640 -1 1213
1215 0 342472 252192 152480 -1 1214
1216 0 342268 252208 152200 -1 1215
1217 0 342156 252204 151920 -1 1216
1218 0 341582 252606 151720 -1 1217
1219 0 341052 253108 151560 -1 1218
1220 0 340934 253382 151360 -1 1219
1221 0 340950 253502 151160 -1 1220
1222 0 340946 253626 150920 -1 1221
1223 0 340994 253758 150720 -1 1222
1224 0 341286 254026 150560 -1 1223
1225 0 341648 254336 150360 -1 1224
1226 0 341732 254608 150160 -1 1225
1227 0 341616 254692 149960 -1 1226
1228 0 341318 254698 149760 -1 1227
1229 0 340994 254622 149520 -1 1228
1230 0 341018 254648.4 149440 -1 1229
1231 0 341042 254664.4 149400 -1 1230
1232 0 341082 254676.4 149360 -1 1231
1233 0 341254 255030 149320 -1 1232
1234 0 341986 255826 149160 -1 1233
1235 0 342156 255952 148960 -1 1234
1236 0 342056 256056 148560 -1 1235
1237 0 341698 256762 148400 -1 1236
1238 0 341264 257124 148160 -1 1237
1239 0 341108 257188 148000 -1 1238
1240 0 340992 257168 147800 -1 1239
1241 0 341008 257456 147480 -1 1240
1242 0 341016 257728 147280 -1 1241
1243 0 340926 257758 147120 -1 1242
1244 0 340332 257720 147040 -1 1243
1245 0 340068 257892 146880 -1 1244
1246 0 339892 258576 146800 -1 1245
1247 0 339456 258916 146800 -1 1246
1248 0 338598 259214 146920 -1 1247
1249 0 338436 259408 146960 -1 1248
1250 0 338314 260486 146960 -1 1249
1251 0 337464 261436 146960 -1 1250
1252 0 337132 262780 146800 -1 1251
1253 0 336864 263680 146800 -1 1252
1254 0 335484 265092 146800 -1 1253
1255 0 335494.9 265524.72 146640 -1 1254
1256 0 335514 266282 146360 -1 1255
1257 0 335534 266590 146160 -1 1256
1258 0 336192 268092 146120 -1 1257
1259 0 336306 268538 145760 -1 1258
1260 0 337184 270168 145640 -1 1259
1261 0 337114 270610 145480 -1 1260
1262 0 337028 270824 145320 -1 1261
1263 0 336998 271098 144960 -1 1262
1264 0 336840 271272 144840 -1 1263
1265 0 336934 272230 144760 -1 1264
1266 0 336772 272780 144600 -1 1265
1267 0 336426 272966 144320 -1 1266
1268 0 335950 273458 144080 -1 1267
1269 0 335548 274112 143920 -1 1268
1270 0 335406 274426 144080 -1 1269
1271 0 335220 274588 144280 -1 1270
1272 0 335048 274688 144480 -1 1271
1273 0 334978 274746 144640 -1 1272
1274 0 334944 274780 144800 -1 1273
1275 0 334964 274916 145000 -1 1274
1276 0 335136 275032 145160 -1 1275
1277 0 335440 275116 145240 -1 1276
1278 0 335698 275066 145280 -1 1277
1279 0 335684 274620 145400 -1 1278
1280 0 335670 274558 145720 -1 1279
1281 0 335696 274416 145960 -1 1280
1282 0 335734 274198 146160 -1 1281
1283 0 336084 273632 146160 -1 1282
1284 0 336190 273570 146280 -1 1283
1285 0 336358 273458 146480 -1 1284
1286 0 337210 272506 146640 -1 1285
1287 0 337132 272520 146760 -1 1286
1288 0 337346 272162 146960 -1 1287
1289 0 338146 271190 147160 -1 1288
1290 0 338680 271336 147360 -1 1289
1291 0 338684 271292 147520 -1 1290
1292 0 338582 271266 147640 -1 1291
1293 0 338600 271424 147840 -1 1292
1294 0 338624 271544 148080 -1 1293
1295 0 338638 271510 148240 -1 1294
1296 0 337224 272496 146480 -1 1286
1297 0 335408.9 265506.72 147040 -1 1255
1298 0 335587 265705 147440 -1 1297
1299 0 337182 262770 147040 -1 1252
1300 0 337106 262898 147400 -1 1299
1301 0 342614 256650 149160 -1 1234
1302 0 342962 256846 149160 -1 1301
1303 0 343218 257094 149360 -1 1302
1304 0 343456 257304 149480 -1 1303
1305 0 343884 257536 149680 -1 1304
1306 0 344384 257724 149840 -1 1305
1307 0 344760 257892 150000 -1 1306
1308 0 345056 258016 150200 -1 1307
1309 0 345206 257982 150360 -1 1308
1310 0 345122 257894 150560 -1 1309
1311 0 345050 257798 150760 -1 1310
1312 0 345194 257738 150960 -1 1311
1313 0 345306 257726 151160 -1 1312
1314 0 345426 257734 151400 -1 1313
1315 0 345570 257678 151640 -1 1314
1316 0 345758 257558 151920 -1 1315
1317 0 345894 257326 152160 -1 1316
1318 0 346034 256882 152440 -1 1317
1319 0 345904 256752 152600 -1 1318
1320 0 345764 256468 152840 -1 1319
1321 0 345790 256418 153280 -1 1320
1322 0 345896 256368 153640 -1 1321
1323 0 343312 251292 155680 -1 1202
1324 0 343232 251476 155680 -1 1323
1325 0 343176 251492 155800 -1 1324
1326 0 350210 249262 162640 -1 1161
1327 0 350326 249422 162520 -1 1326
1328 0 350588.34 248344.33 164000 -1 1151
1329 0 350592.34 248296.33 164120 -1 1328
1330 0 350560.34 248160.33 164400 -1 1329
1331 0 350376.34 248080.33 164520 -1 1330
1332 0 350008 247938 164600 -1 1331
1333 0 349740 247824 164680 -1 1332
1334 0 348996 247734 164720 -1 1333
1335 0 348248 247352 164680 -1 1334
1336 0 347952 247278 164560 -1 1335
1337 0 347772 247186 164440 -1 1336
1338 0 347716 247096 164280 -1 1337
1339 0 347628 247076 164240 -1 1338
1340 0 347364 247082 164120 -1 1339
1341 0 347244 247120 163960 -1 1340
1342 0 345972 246656 163960 -1 1341
1343 0 345248 246074 163840 -1 1342
1344 0 344856 245976 163800 -1 1343
1345 0 343732 246222 163800 -1 1344
1346 0 343700 246308 163640 -1 1345
1347 0 343376 246288 163480 -1 1346
1348 0 343112 246310 163280 -1 1347
1349 0 342488 246440 163120 -1 1348
1350 0 342480 246456 163080 -1 1349
1351 0 342232 246482 162760 -1 1350
1352 0 342468 247086 162760 -1 1351
1353 0 342212 247660 162760 -1 1352
1354 0 342132 247682 162600 -1 1353
1355 0 341988 247834 162440 -1 1354
1356 0 341916 247910 162240 -1 1355
1357 0 341844 247918 162080 -1 1356
1358 0 341828 247934 161880 -1 1357
1359 0 341728 247918 161720 -1 1358
1360 0 341604 247974 161520 -1 1359
1361 0 341468 247982 161400 -1 1360
1362 0 341440 247972 161360 -1 1361
1363 0 341408 247978 161280 -1 1362
1364 0 341836 246564 162560 -1 1351
1365 0 341616 246664 162440 -1 1364
1366 0 341296 246718 162320 -1 1365
1367 0 340964 246698 162120 -1 1366
1368 0 340912 246754 161920 -1 1367
1369 0 340804 246694 161720 -1 1368
1370 0 340704 246658 161520 -1 1369
1371 0 340696 246684 161400 -1 1370
1372 0 340688 246670 161280 -1 1371
1373 0 340700 246712 161120 -1 1372
1374 0 340636 246770 161000 -1 1373
1375 0 340536 246846 160880 -1 1374
1376 0 340396 247102 160760 -1 1375
1377 0 340332 247360 160640 -1 1376
1378 0 340044 247850 160560 -1 1377
1379 0 339872 248316 160680 -1 1378
1380 0 339600 248410 160720 -1 1379
1381 0 338972 248576 160760 -1 1380
1382 0 338728 248574 160600 -1 1381
1383 0 338360 248368 160440 -1 1382
1384 0 338196 248182 160520 -1 1383
1385 0 338056 248208 160640 -1 1384
1386 0 337944 248148 160760 -1 1385
1387 0 337920 248188 160920 -1 1386
1388 0 337956 248228 161080 -1 1387
1389 0 337952 248160 161200 -1 1388
1390 0 337928 248224 161320 -1 1389
1391 0 337940 248148 161520 -1 1390
1392 0 337916 248144 161560 -1 1391
1393 0 340632 246916 161400 -1 1371
1394 0 343748 246396 163960 -1 1345
1395 0 343752 246506 164160 -1 1394
1396 0 344556 246088 164160 -1 1395
1397 0 344688 245920 164320 -1 1396
1398 0 343708 246868 164280 -1 1395
1399 0 343804 247162 164320 -1 1398
1400 0 343972 247248 164400 -1 1399
1401 0 344064 247368 164520 -1 1400
1402 0 344288 247496 164680 -1 1401
1403 0 344348 247682 164800 -1 1402
1404 0 344468 247842 164920 -1 1403
1405 0 344648 247914 165040 -1 1404
1406 0 345204 248110 165160 -1 1405
1407 0 345408 248192 165240 -1 1406
1408 0 345496 248284 165360 -1 1407
1409 0 345540 248316 165400 -1 1408
1410 0 345580 248280 165160 -1 1406
1411 0 345620 248322 165080 -1 1410
1412 0 345916 248638 165000 -1 1411
1413 0 352057 248641 165160 -1 1144
1414 0 351961 248761 165280 -1 1413
1415 0 351867 248871 165400 -1 1414
1416 0 351763 249035 165560 -1 1415
1417 0 351771 249071 165600 -1 1416
1418 0 351683 249239 165720 -1 1417
1419 0 351527 249367 165880 -1 1418
1420 0 351411 249419 166000 -1 1419
1421 0 351343 249403 166120 -1 1420
1422 0 351053 249397 166200 -1 1421
1423 0 354063 247815 166200 -1 1136
1424 0 354235 248363 166200 -1 1423
1425 0 355633 247793 166760 -1 1131
1426 0 355567 248019 166880 -1 1425
1427 0 355515 248111 167000 -1 1426
1428 0 355487 248135 167080 -1 1427
1429 0 387340.75 234592.16 185520 -1 1024
1430 0 387329.44 234467.72 185400 -1 1429
1431 0 387295 234402 185360 -1 1430
1432 0 387151 234334 185320 -1 1431
1433 0 387087 234318 185280 -1 1432
1434 0 391744.8 231694.38 191320 -1 994
1435 0 391856.8 231638.38 191400 -1 1434
1436 0 391912.8 231618.38 191520 -1 1435
1437 0 392056.8 231606.38 191640 -1 1436
1438 0 392172.8 231606.38 191840 -1 1437
1439 0 392208.8 231594.38 192080 -1 1438
1440 0 392240.8 231502.38 192320 -1 1439
1441 0 392352.8 231482.38 192440 -1 1440
1442 0 392448.8 231434.38 192640 -1 1441
1443 0 392408.8 231246.38 192840 -1 1442
1444 0 392532.8 231082.38 193040 -1 1443
1445 0 392564.8 230878.38 193240 -1 1444
1446 0 392660.8 230754.38 193440 -1 1445
1447 0 392680.8 230494.38 193640 -1 1446
1448 0 392712.8 230282.38 193760 -1 1447
1449 0 392821 230108 193880 -1 1448
1450 0 392893 229902 194000 -1 1449
1451 0 393565 229132 194040 -1 1450
1452 0 393277 228650 194040 -1 1451
1453 0 393301 228672 194000 -1 1452
1454 0 393145 228542 193760 -1 1453
1455 0 393273 228652 193640 -1 1454
1456 0 392749 228516 193640 -1 1455
1457 0 392697 228478 193520 -1 1456
1458 0 392661 228398 193440 -1 1457
1459 0 392589 228326 193360 -1 1458
1460 0 393357 228298 193560 -1 1455
1461 0 393373 228028 193440 -1 1460
1462 0 393293 228020 193400 -1 1461
1463 0 393325 228020 193360 -1 1462
1464 0 393381 227654 193240 -1 1463
1465 0 393385 227576 193200 -1 1464
1466 0 393145 227420 193200 -1 1465
1467 0 393105 227352 193120 -1 1466
1468 0 393049 227292 193080 -1 1467
1469 0 393069 227304 193040 -1 1468
1470 0 393469 227570 193120 -1 1465
1471 0 393421 227576 193000 -1 1470
1472 0 393405 227592 192880 -1 1471
1473 0 393393 227552 192720 -1 1472
1474 0 393437 227580 192600 -1 1473
1475 0 393285 228728 194080 -1 1452
1476 0 393393 228894 194320 -1 1475
1477 0 393429 228902 194440 -1 1476
1478 0 393465 229098 195160 -1 1477
1479 0 393561 229058 195280 -1 1478
1480 0 393725 228892 195400 -1 1479
1481 0 393869 228778 195560 -1 1480
1482 0 393981 228638 195680 -1 1481
1483 0 394101 228510 195840 -1 1482
1484 0 394469 228422 195960 -1 1483
1485 0 394717 228142 195920 -1 1484
1486 0 394673 228238 195800 -1 1485
1487 0 394665 228270 195640 -1 1486
1488 0 394633 228294 195480 -1 1487
1489 0 394613 228326 195280 -1 1488
1490 0 394541 228282 195120 -1 1489
1491 0 394493 228190 194960 -1 1490
1492 0 394501 228158 194880 -1 1491
1493 0 394545 228300 196000 -1 1484
1494 0 394561 228282 196120 -1 1493
1495 0 394725 228228 196280 -1 1494
1496 0 394949 228222 196400 -1 1495
1497 0 395001 228224 196600 -1 1496
1498 0 395101 228278 196800 -1 1497
1499 0 395477 228296 196960 -1 1498
1500 0 395557 228362 197080 -1 1499
1501 0 395341 228372 197200 -1 1500
1502 0 395193 229900 197200 -1 1501
1503 0 395213 230030 197280 -1 1502
1504 0 395841 228462 197440 -1 1501
1505 0 395857 228496 197480 -1 1504
1506 0 395657 227876 197480 -1 1505
1507 0 395949 228586 197600 -1 1505
1508 0 395909 228580 197640 -1 1507
1509 0 395921 228578 197760 -1 1508
1510 0 395965 228756 197920 -1 1509
1511 0 396157 228802 198080 -1 1510
1512 0 396265 228572 198240 -1 1511
1513 0 396177 228542 198400 -1 1512
1514 0 396037 228400 198560 -1 1513
1515 0 395965 228309.33 198640 -1 1514
1516 0 395929 228264 198680 -1 1515
1517 0 395957 228228 198760 -1 1516
1518 0 395985 228098 198880 -1 1517
1519 0 396009 228018 199040 -1 1518
1520 0 395993 227946 199240 -1 1519
1521 0 395933 227802 199400 -1 1520
1522 0 395933 227744 199520 -1 1521
1523 0 395849 227640 199680 -1 1522
1524 0 395781 227524 199880 -1 1523
1525 0 395901 227460 200080 -1 1524
1526 0 396097 227400 200240 -1 1525
1527 0 396345 227390 200320 -1 1526
1528 0 396313 227312 200440 -1 1527
1529 0 396373 227316 200560 -1 1528
1530 0 396257 227224 200680 -1 1529
1531 0 396393 226958 200720 -1 1530
1532 0 396285 226756 200880 -1 1531
1533 0 396185 226488 201000 -1 1532
1534 0 396213 226348 201120 -1 1533
1535 0 396213 226292 201280 -1 1534
1536 0 396305 226256 201400 -1 1535
1537 0 396293 226274 201520 -1 1536
1538 0 396269 226316 201600 -1 1537
1539 0 395333 228076 197760 -1 1509
1540 0 395329 228088 197840 -1 1539
1541 0 395333 228046 197920 -1 1540
1542 0 395169 228024 197960 -1 1541
1543 0 395269 227918 198000 -1 1542
1544 0 395217 227824 198080 -1 1543
1545 0 395233 227786 198160 -1 1544
1546 0 395197 227834 198280 -1 1545
1547 0 390298.5 225986 196040 -1 971
1548 0 387217 216201 196320 -1 961
1549 0 388443 198883.5 204920 -1 882
1550 0 388454.2 194745.55 204640 -1 835
1551 0 388420 194757 204720 -1 1550
1552 0 388352.38 194779.48 204880 -1 1551
1553 0 388137.4 194734.23 205080 -1 1552
1554 0 387633.94 194700.3 205200 -1 1553
1555 0 387068.28 194672 205320 -1 1554
1556 0 387135.88 194720.08 205360 -1 1555
1557 0 387162 194414 205400 -1 1556
1558 0 387148 194440 205480 -1 1557
1559 0 387268 194436 205640 -1 1558
1560 0 387352 194504 205760 -1 1559
1561 0 387312 194588 205920 -1 1560
1562 0 387192 194484 206080 -1 1561
1563 0 386986 194326 206200 -1 1562
1564 0 386510 193866 206320 -1 1563
1565 0 386432 193404 206440 -1 1564
1566 0 386438 193286 206640 -1 1565
1567 0 386524 193188 206800 -1 1566
1568 0 386734 192930 207000 -1 1567
1569 0 387112 192592 207120 -1 1568
1570 0 386606 195214 205360 -1 1556
1571 0 386590 195382 205400 -1 1570
1572 0 386466 195550 205440 -1 1571
1573 0 385294 195942 205400 -1 1572
1574 0 384476 196704 205400 -1 1573
1575 0 384562 197062 205520 -1 1574
1576 0 384726 197442 205640 -1 1575
1577 0 384204 198592 205680 -1 1576
1578 0 383554 198386 205200 -1 1577
1579 0 383594 198350 205160 -1 1578
1580 0 384270 198634 205720 -1 1577
1581 0 384300 198660 206120 -1 1580
1582 0 389061.22 191882.56 204080 -1 829
1583 0 390061.2 189718.72 202800 -1 824
1584 0 389942.4 189599.92 202640 -1 1583
1585 0 389920 189526 202600 -1 1584
1586 0 390643.9 189350.8 202320 -1 821
1587 0 390440.25 189288.58 202320 -1 1586
1588 0 390219.62 189265.94 202240 -1 1587
1589 0 390117.8 189271.61 202320 -1 1588
1590 0 390957.12 188404.9 201960 -1 819
1591 0 390114.25 188252.17 201960 -1 1590
1592 0 391132 188284 201720 -1 1590
1593 0 390712 187964 201720 -1 1592
1594 0 390738 187766 201640 -1 1593
1595 0 390490 187802 201560 -1 1594
1596 0 390660 187612 201600 -1 1594
1597 0 390626 187514 201520 -1 1596
1598 0 390602 187434 201440 -1 1597
1599 0 390538 187370 201320 -1 1598
1600 0 390464 187256 201280 -1 1599
1601 0 390470 187390 201240 -1 1600
1602 0 390442 187354 201200 -1 1601
1603 0 390414 187334 201080 -1 1602
1604 0 390442 187338 201000 -1 1603
1605 0 392189.88 165995.67 206280 -1 767
1606 0 393344 165851.75 206280 -1 1605
1607 0 393570.28 166038.42 206160 -1 1606
1608 0 393711.7 166134.6 206080 -1 1607
1609 0 393794 166225 206000 -1 1608
1610 0 393922 166321 205880 -1 1609
1611 0 394030 166217 205800 -1 1610
1612 0 393970 166101 205680 -1 1611
1613 0 393878 165945 205560 -1 1612
1614 0 393806 165865 205520 -1 1613
1615 0 393732 165767 205480 -1 1614
1616 0 393630 165605 205400 -1 1615
1617 0 393548 165427 205320 -1 1616
1618 0 393576.66 165373 205280 -1 1617
1619 0 393634 165265 205200 -1 1618
1620 0 393680 165039 205120 -1 1619
1621 0 393740 164935 205000 -1 1620
1622 0 393814 164777 204920 -1 1621
1623 0 393820 164743 204840 -1 1622
1624 0 393896 164647 204720 -1 1623
1625 0 393920 164623 204640 -1 1624
1626 0 393918 164549 204520 -1 1625
1627 0 393994 164553 204400 -1 1626
1628 0 394092 164543 204320 -1 1627
1629 0 394286 164553 204240 -1 1628
1630 0 394364 164503 204120 -1 1629
1631 0 394448 164543 204000 -1 1630
1632 0 394588 164527 203880 -1 1631
1633 0 394664 164463 203800 -1 1632
1634 0 394778 164373 203680 -1 1633
1635 0 394842 164413 203560 -1 1634
1636 0 394984 164335 203440 -1 1635
1637 0 395186 164297 203320 -1 1636
1638 0 395286 164205 203200 -1 1637
1639 0 395420 164107 203120 -1 1638
1640 0 395618 164033 202960 -1 1639
1641 0 395764 163859 202760 -1 1640
1642 0 395842 163705 202600 -1 1641
1643 0 395928 163699 202440 -1 1642
1644 0 396030 163633 202280 -1 1643
1645 0 396012 163639 202240 -1 1644
1646 0 396384 164063 202240 -1 1645
1647 0 396372 164067 202160 -1 1646
1648 0 396378 164045 202080 -1 1647
1649 0 396400 164063 202040 -1 1648
1650 0 396042 163653 202200 -1 1645
1651 0 396096 163504.06 202040 -1 1650
1652 0 396230 163426 201920 -1 1651
1653 0 396342 163382 201800 -1 1652
1654 0 396342 163286 201600 -1 1653
1655 0 396412 163156 201560 -1 1654
1656 0 396482 163098 201440 -1 1655
1657 0 396598 163002 201320 -1 1656
1658 0 396696 162876 201200 -1 1657
1659 0 396904 162720 201040 -1 1658
1660 0 397038 162758 201000 -1 1659
1661 0 396530 163789 202200 -1 1650
1662 0 396674 163821 202120 -1 1661
1663 0 396808 163811 202000 -1 1662
1664 0 396980 163815 201920 -1 1663
1665 0 397060 163763 201800 -1 1664
1666 0 397142 163733 201760 -1 1665
1667 0 397294 163717 201720 -1 1666
1668 0 397522 163697 201600 -1 1667
1669 0 397604 163623 201480 -1 1668
1670 0 397682 163529 201440 -1 1669
1671 0 393484 165355 205080 -1 1618
1672 0 393450 165332 205000 -1 1671
1673 0 392320 166326 206080 -1 1605
1674 0 391282 166156 206080 -1 1673
1675 0 391230 166292 205960 -1 1674
1676 0 391074 166268 205760 -1 1675
1677 0 390730 165972 205600 -1 1676
1678 0 390444 165986 205480 -1 1677
1679 0 390304 165870 205400 -1 1678
1680 0 390120 165722 205320 -1 1679
1681 0 390020 165722 205160 -1 1680
1682 0 389960 165737 205120 -1 1681
1683 0 389902 165794 205080 -1 1682
1684 0 389884 165853 205040 -1 1683
1685 0 389790 165866 204960 -1 1684
1686 0 389642 165965 204920 -1 1685
1687 0 389524 165984 204840 -1 1686
1688 0 389434 165929 204800 -1 1687
1689 0 389320 166010 204760 -1 1688
1690 0 389288 166051 204680 -1 1689
1691 0 389244.66 166050.33 204640 -1 1690
1692 0 389158 166049 204560 -1 1691
1693 0 389064 166077 204440 -1 1692
1694 0 389004 166143 204360 -1 1693
1695 0 388760 166294 204240 -1 1694
1696 0 388720 166307 204200 -1 1695
1697 0 388696 166334 204160 -1 1696
1698 0 388466 166275 204120 -1 1697
1699 0 388570 166308 204040 -1 1698
1700 0 388536 166317 203960 -1 1699
1701 0 388402 166281 203880 -1 1700
1702 0 388344 166279 203840 -1 1701
1703 0 388242 166262 203720 -1 1702
1704 0 388134 166316 203600 -1 1703
1705 0 388112 166321 203560 -1 1704
1706 0 391873.22 165840.44 206520 -1 767
1707 0 391811 165891.34 206560 -1 1706
1708 0 391946.75 166091.81 206920 -1 1707
1709 0 390934.2 166182.33 206920 -1 1708
1710 0 390764.47 165939.08 206960 -1 1709
1711 0 390764.47 165956.05 207080 -1 1710
1712 0 390802 165914 207160 -1 1711
1713 0 390838 165974 207240 -1 1712
1714 0 392020.3 166057.88 206960 -1 1708
1715 0 392065.25 166043.86 207000 -1 1714
1716 0 392144.44 166072.14 207120 -1 1715
1717 0 392071.6 154212.58 204480 -1 465
1718 0 392156.44 154172.98 204360 -1 1717
1719 0 392174 154171 204320 -1 1718
1720 0 392586 153999 204240 -1 1719
1721 0 392788 153877 204160 -1 1720
1722 0 392950 153735 204040 -1 1721
1723 0 393066 153635 203920 -1 1722
1724 0 393398 153439 203840 -1 1723
1725 0 393452 153421 203760 -1 1724
1726 0 393836 153433 203640 -1 1725
1727 0 393954 153275 203600 -1 1726
1728 0 394024 153149 203560 -1 1727
1729 0 394242 153043 203480 -1 1728
1730 0 394220 152989 203400 -1 1729
1731 0 394356 152921 203280 -1 1730
1732 0 394500 152873 203120 -1 1731
1733 0 394690 152835 203040 -1 1732
1734 0 394803 152814 203000 -1 1733
1735 0 394916 152793 202960 -1 1734
1736 0 395174 152695 202920 -1 1735
1737 0 395310 152671 202880 -1 1736
1738 0 395456 152573 202800 -1 1737
1739 0 395630 152499 202720 -1 1738
1740 0 395854 152383 202640 -1 1739
1741 0 395932 152293 202560 -1 1740
1742 0 396064 152253 202440 -1 1741
1743 0 396346 152359 202360 -1 1742
1744 0 396396 152389 202320 -1 1743
1745 0 396510 152423 202200 -1 1744
1746 0 396626 152415 202040 -1 1745
1747 0 396806 152343 201960 -1 1746
1748 0 396950 152323 201880 -1 1747
1749 0 397186 152219 201760 -1 1748
1750 0 397492 152257 201640 -1 1749
1751 0 397694 152335 201520 -1 1750
1752 0 397802 152383 201400 -1 1751
1753 0 397872 152265 201320 -1 1752
1754 0 397936 152269 201240 -1 1753
1755 0 398024 152217 201160 -1 1754
1756 0 398072 152149 201080 -1 1755
1757 0 398152 152149 201040 -1 1756
1758 0 398486 152343 200880 -1 1757
1759 0 398768 152505 200840 -1 1758
1760 0 398994 152735 200760 -1 1759
1761 0 399108 152885 200720 -1 1760
1762 0 399126 152575 200720 -1 1761
1763 0 399304 152709 200640 -1 1762
1764 0 399364 152753 200600 -1 1763
1765 0 399510 152831 200560 -1 1764
1766 0 399270 153183 200680 -1 1761
1767 0 399504 153397 200640 -1 1766
1768 0 399644 153533 200520 -1 1767
1769 0 397908 152313 200880 -1 1758
1770 0 397960 152377 200840 -1 1769
1771 0 396488 152625 202360 -1 1743
1772 0 396480 152725 202440 -1 1771
1773 0 396546 152823 202520 -1 1772
1774 0 396506 152855 202560 -1 1773
1775 0 394654 152735 202880 -1 1734
1776 0 394698 152743 202800 -1 1775
1777 0 394674 152739 202720 -1 1776
1778 0 394656 152697 202680 -1 1777
1779 0 391684.03 142418.2 196120 -1 367
1780 0 392014.66 142569.6 196080 -1 1779
1781 0 392247.03 142662.94 196040 -1 1780
1782 0 392479.56 142674.2 195920 -1 1781
1783 0 399038 140927 192920 -1 338
1784 0 399506 141905 192920 -1 1783
1785 0 399880 142155 192880 -1 1784
1786 0 400364 141871 192880 -1 1785
1787 0 400306 142029 193040 -1 1786
1788 0 400638 141577 192720 -1 1786
1789 0 400784 141575 192560 -1 1788
1790 0 400650 141849 192400 -1 1789
1791 0 400632 142003 192280 -1 1790
1792 0 400556 142355 192200 -1 1791
1793 0 400562 142541 192080 -1 1792
1794 0 400416 142667 192080 -1 1793
1795 0 400334 142901 192160 -1 1794
1796 0 401194 142465 192800 -1 1786
1797 0 401510 142749 192720 -1 1796
1798 0 401792 142843 192680 -1 1797
1799 0 402438 143741 192600 -1 1798
1800 0 402084 144595 192760 -1 1799
1801 0 402102 144541 192920 -1 1800
1802 0 402058 144589 193000 -1 1801
1803 0 401574 145325 192840 -1 1800
1804 0 401540 145383 192680 -1 1803
1805 0 401626 145277 192960 -1 1803
1806 0 401534 145273 193040 -1 1805
1807 0 401480 145227 193080 -1 1806
1808 0 402664 143871 192800 -1 1799
1809 0 403052 143963 192880 -1 1808
1810 0 403108 143999 192960 -1 1809
1811 0 402388 143511 192480 -1 1799
1812 0 402498 143605 192320 -1 1811
1813 0 402706 143573 192200 -1 1812
1814 0 403118 143501 192120 -1 1813
1815 0 403482 143505 192040 -1 1814
1816 0 403734 143517 191920 -1 1815
1817 0 404138 143541 191840 -1 1816
1818 0 404266 143493 191760 -1 1817
1819 0 404686 143521 191600 -1 1818
1820 0 404766 143449 191520 -1 1819
1821 0 404986 143421 191400 -1 1820
1822 0 405256 143431 191280 -1 1821
1823 0 405524 143427 191200 -1 1822
1824 0 405964 142923 191200 -1 1823
1825 0 406168 142823 191240 -1 1824
1826 0 406430 142637 191200 -1 1825
1827 0 406638 142481 191120 -1 1826
1828 0 407052 142307 191040 -1 1827
1829 0 407370 142185 191120 -1 1828
1830 0 407540 142111 191200 -1 1829
1831 0 407648 141963 191280 -1 1830
1832 0 407738 141945 191360 -1 1831
1833 0 407762 141993 191400 -1 1832
1834 0 407856 142115 191520 -1 1833
1835 0 407808 142335 191640 -1 1834
1836 0 407662 142549 191720 -1 1835
1837 0 407694 142609 191800 -1 1836
1838 0 407560 142623 191960 -1 1837
1839 0 407448 142659 192040 -1 1838
1840 0 407396 142695 192080 -1 1839
1841 0 405638 143349 191080 -1 1823
1842 0 405850 143389 190960 -1 1841
1843 0 406018 143533 190840 -1 1842
1844 0 406206 143581 190680 -1 1843
1845 0 406210 143573 190560 -1 1844
1846 0 406262 143557 190440 -1 1845
1847 0 406310 143489 190320 -1 1846
1848 0 406290 143461 190160 -1 1847
1849 0 406110 143409 190040 -1 1848
1850 0 405788 143443 190040 -1 1849
1851 0 405854 143425 189960 -1 1850
1852 0 405830 143457 189880 -1 1851
1853 0 406432 143491 189960 -1 1849
1854 0 406480 143503 189840 -1 1853
1855 0 406852 143503 189720 -1 1854
1856 0 406890 143461 189520 -1 1855
1857 0 406946 143381 189320 -1 1856
1858 0 407012 143387 189160 -1 1857
1859 0 406922 143325 189040 -1 1858
1860 0 406836 143215 188880 -1 1859
1861 0 406830 143081 188760 -1 1860
1862 0 406850 143005 188720 -1 1861
1863 0 406830 142993 188680 -1 1862
1864 0 406742 142973 188640 -1 1863
1865 0 406770 142949 188520 -1 1864
1866 0 406854 142889 188360 -1 1865
1867 0 406980 142795 188280 -1 1866
1868 0 407180 142515 188160 -1 1867
1869 0 407326 142217 188240 -1 1868
1870 0 407350 142217 188360 -1 1869
1871 0 407048 142671 189160 -1 1858
1872 0 406844 142527 189160 -1 1871
1873 0 406792 142287 189160 -1 1872
1874 0 406682 142133 189080 -1 1873
1875 0 406634 142081 189040 -1 1874
1876 0 407390 143793 189160 -1 1858
1877 0 407482 143653 189000 -1 1876
1878 0 407498 143617 188840 -1 1877
1879 0 407778 143625 188720 -1 1878
1880 0 407842 143561 188640 -1 1879
1881 0 407890.8 143560.2 188600 -1 1880
1882 0 408086 143557 188440 -1 1881
1883 0 408230 143565 188280 -1 1882
1884 0 408410 143577 188080 -1 1883
1885 0 408652 143619 187920 -1 1884
1886 0 408996 143591 187760 -1 1885
1887 0 409154 143641 187720 -1 1886
1888 0 409180 143687 187680 -1 1887
1889 0 409226 143733 187640 -1 1888
1890 0 409204 143695 187560 -1 1889
1891 0 409386 143509 187400 -1 1890
1892 0 410528 143187 187280 -1 1891
1893 0 411162 142801 187280 -1 1892
1894 0 411098 142853 187400 -1 1893
1895 0 411062 142885 187480 -1 1894
1896 0 411070 142853 187560 -1 1895
1897 0 410834 143089 187120 -1 1892
1898 0 411188 142735 187040 -1 1897
1899 0 411426 142745 186960 -1 1898
1900 0 411436 142739 186920 -1 1899
1901 0 409344 143239 187560 -1 1890
1902 0 409316 143179 187640 -1 1901
1903 0 409264 143135 187720 -1 1902
1904 0 401172 142919 192680 -1 1797
1905 0 401176 142895 192640 -1 1904
1906 0 398724 141168 193160 -1 1783
1907 0 398536 141396 193280 -1 1906
1908 0 398616 141328 193400 -1 1907
1909 0 398300 141444 193480 -1 1908
1910 0 398132 141672 193600 -1 1909
1911 0 398072 141776 193680 -1 1910
1912 0 397848 141882 193840 -1 1911
1913 0 397660 142006 194000 -1 1912
1914 0 397500 142218 194120 -1 1913
1915 0 397434 142368 194160 -1 1914
1916 0 397444 142426 194360 -1 1915
1917 0 397448 142582 194480 -1 1916
1918 0 397392 142842 194600 -1 1917
1919 0 397338 142956 194760 -1 1918
1920 0 397330 143208 194920 -1 1919
1921 0 397360 143522 195080 -1 1920
1922 0 397462 143876 195120 -1 1921
1923 0 398156 144282 195120 -1 1922
1924 0 398206 144328 195200 -1 1923
1925 0 397984 144374 195240 -1 1924
1926 0 397344 143818 195240 -1 1925
1927 0 397532 143482 195240 -1 1926
1928 0 397570 143504 195320 -1 1927
1929 0 397602 143544 195360 -1 1928
1930 0 398190 144428 195320 -1 1925
1931 0 398047 144376.06 195440 -1 1930
1932 0 398549 144518 195760 -1 1931
1933 0 399383 144352 195760 -1 1932
1934 0 399439 144352 195600 -1 1933
1935 0 399611 144464 195440 -1 1934
1936 0 399291 144388 195920 -1 1933
1937 0 399455.44 144355.11 196040 -1 1936
1938 0 398467 144576 195960 -1 1932
1939 0 398351 144600 196160 -1 1938
1940 0 398211 144724 196280 -1 1939
1941 0 398031 144816 196400 -1 1940
1942 0 397823 144916 196480 -1 1941
1943 0 397687 144672 196480 -1 1942
1944 0 397467 144612 196560 -1 1943
1945 0 396893 145538 195480 -1 1931
1946 0 396807 145704 195600 -1 1945
1947 0 396569 146022 195600 -1 1946
1948 0 396197 146206 195480 -1 1947
1949 0 395755 146500 195400 -1 1948
1950 0 395533 146630 195320 -1 1949
1951 0 395113 146530 195320 -1 1950
1952 0 394783 146668 195320 -1 1951
1953 0 394389 146674 195360 -1 1952
1954 0 394159 146888 195440 -1 1953
1955 0 393881 147402 195480 -1 1954
1956 0 393447 148252 195440 -1 1955
1957 0 393689 148850 195440 -1 1956
1958 0 393355 149564 195440 -1 1957
1959 0 393375 149728 195560 -1 1958
1960 0 393215 149896 195680 -1 1959
1961 0 392841 150138 195800 -1 1960
1962 0 392589 150346 195960 -1 1961
1963 0 392313 150870 196120 -1 1962
1964 0 392359 151204 196000 -1 1963
1965 0 392049 151846 195880 -1 1964
1966 0 391803 151972 195720 -1 1965
1967 0 391469 152130 195680 -1 1966
1968 0 391185 152370 195640 -1 1967
1969 0 391167 152540 195600 -1 1968
1970 0 393607 148960 195840 -1 1957
1971 0 393507 148960 196000 -1 1970
1972 0 393535 148996 196120 -1 1971
1973 0 393679 148648 195240 -1 1957
1974 0 396961 145510 195720 -1 1946
1975 0 396917 145514 195760 -1 1974
1976 0 398572 144442 195040 -1 1923
1977 0 398596 144478 194960 -1 1976
1978 0 403813 138576 192400 -1 322
1979 0 403825 138644 192360 -1 1978
1980 0 403809 138600 192280 -1 1979
1981 0 403813 138620 192240 -1 1980
1982 0 407096.62 135363.31 192240 -1 294
1983 0 406886.38 135435.98 192440 -1 1982
1984 0 406616 135543.61 192640 -1 1983
1985 0 406483.25 135789.02 192840 -1 1984
1986 0 406461 135927 192960 -1 1985
1987 0 406373 135951 193080 -1 1986
1988 0 406297 136023 193200 -1 1987
1989 0 406237 136143 193400 -1 1988
1990 0 406149 136191 193600 -1 1989
1991 0 406074 136320 193720 -1 1990
1992 0 406207 136005 193720 -1 1991
1993 0 406175 136053 193800 -1 1992
1994 0 406049 136363 193760 -1 1991
1995 0 405967 136481 193880 -1 1994
1996 0 405951 136649 194000 -1 1995
1997 0 406139 136849 194120 -1 1996
1998 0 406215 136801 194240 -1 1997
1999 0 406363 136745 194280 -1 1998
2000 0 406351 136789 194320 -1 1999
2001 0 406285 136955 194440 -1 2000
2002 0 406301 137003 194520 -1 2001
2003 0 406329 137111 194600 -1 2002
2004 0 406175 136673 194600 -1 2003
2005 0 406173 136739 194720 -1 2004
2006 0 406261 136707 194840 -1 2005
2007 0 406261 136711 194880 -1 2006
2008 0 406471 137445 194600 -1 2003
2009 0 406475 137661 194720 -1 2008
2010 0 406489 137807 194840 -1 2009
2011 0 406453 137863 194960 -1 2010
2012 0 406321 138171 195080 -1 2011
2013 0 406225 138507 195240 -1 2012
2014 0 406119 138997 195320 -1 2013
2015 0 406133 139091 195400 -1 2014
2016 0 405967 139429 195560 -1 2015
2017 0 405879 139593 195760 -1 2016
2018 0 405575 139909 195920 -1 2017
2019 0 405181 140515 196000 -1 2018
2020 0 405051 140777 196120 -1 2019
2021 0 404866 141000.03 196160 -1 2020
2022 0 406331 136625 194240 -1 1999
2023 0 406355 136653 194160 -1 2022
2024 0 406340.56 136617.14 194120 -1 2023
2025 0 409156.88 127828.78 191600 -1 258
2026 0 409220.88 127840.78 191640 -1 2025
2027 0 409220.88 127832.78 191680 -1 2026
2028 0 409236.88 127844.78 191720 -1 2027
2029 0 409478 127539 191080 -1 255
2030 0 409536 127419 191120 -1 2029
2031 0 409588 127355 191160 -1 2030
2032 0 409580 127479 191200 -1 2031
2033 0 409688 127195 191240 -1 2032
2034 0 409712 127099 191280 -1 2033
2035 0 409716 127059 191320 -1 2034
2036 0 409692 127043 191360 -1 2035
2037 0 409684 127027 191400 -1 2036
2038 0 409688 126983 191440 -1 2037
2039 0 409656 126923 191480 -1 2038
2040 0 409688 126863 191520 -1 2039
2041 0 409457 126886 191560 -1 2040
2042 0 409326 126925 191640 -1 2041
2043 0 409126 126995 191760 -1 2042
2044 0 408948 127113 191840 -1 2043
2045 0 408706 127403 192000 -1 2044
2046 0 408166 127651 192160 -1 2045
2047 0 407628 127701 192320 -1 2046
2048 0 406790 127671 192520 -1 2047
2049 0 406576 127717 192560 -1 2048
2050 0 405892 128123 192600 -1 2049
2051 0 405572 128381 192680 -1 2050
2052 0 405328 128611 192720 -1 2051
2053 0 405216 128769 192840 -1 2052
2054 0 405180 128949 193000 -1 2053
2055 0 405196 129325 193200 -1 2054
2056 0 405204 129479 193320 -1 2055
2057 0 405244 129591 193480 -1 2056
2058 0 405244 129589 193600 -1 2057
2059 0 405236 129854.336 193680 -1 2058
2060 0 405236 129981 193720 -1 2059
2061 0 404952 130219 193720 -1 2060
2062 0 404628 130789 193760 -1 2061
2063 0 404740 130979 193680 -1 2062
2064 0 404696 131343 193680 -1 2063
2065 0 404808 131361 193760 -1 2064
2066 0 404728 131421 193880 -1 2065
2067 0 405168 129923 193880 -1 2060
2068 0 405276 129837 194000 -1 2067
2069 0 405320 130241 193680 -1 2059
2070 0 405320 130161 193560 -1 2069
2071 0 409720 126803 191560 -1 2040
2072 0 409704 126703 191640 -1 2071
2073 0 409688 126731 191680 -1 2072
2074 0 409616 126747 191760 -1 2073
2075 0 409564 126771 191840 -1 2074
2076 0 409528 126763 191920 -1 2075
2077 0 409488 126783 192000 -1 2076
2078 0 409356 126911 192120 -1 2077
2079 0 409336 126911 192160 -1 2078
2080 0 409816 126603 191520 -1 2071
2081 0 409884 126483 191480 -1 2080
2082 0 409976 126375 191400 -1 2081
2083 0 410056 126319 191360 -1 2082
2084 0 410116 126275 191320 -1 2083
2085 0 410276 126103 191280 -1 2084
2086 0 410432 126075 191320 -1 2085
2087 0 410596 125879 191360 -1 2086
2088 0 410652 125763 191440 -1 2087
2089 0 410780 125619 191520 -1 2088
2090 0 410824 125511 191600 -1 2089
2091 0 410844 125463 191640 -1 2090
2092 0 410916 125295 191800 -1 2091
2093 0 410996 125187 191840 -1 2092
2094 0 411076 125079 191880 -1 2093
2095 0 411240 124879 191960 -1 2094
2096 0 411476 124663 191840 -1 2095
2097 0 411840 124363 191840 -1 2096
2098 0 412312 124119 191680 -1 2097
2099 0 412704 123879 191240 -1 2098
2100 0 412904 123787 191160 -1 2099
2101 0 413576 123655 191160 -1 2100
2102 0 413728 124259 191200 -1 2101
2103 0 413892 123623 191240 -1 2102
2104 0 414040 123607 191320 -1 2103
2105 0 414360 123423 191360 -1 2104
2106 0 414658 123737 191320 -1 2105
2107 0 414812 123865 191400 -1 2106
2108 0 414856 123885 191480 -1 2107
2109 0 414854 123885 191520 -1 2108
2110 0 414938 123866 191560 -1 2109
2111 0 415172 124122 191520 -1 2110
2112 0 415220 124100 191640 -1 2111
2113 0 415492 124044 191680 -1 2112
2114 0 415680 124150 191640 -1 2113
2115 0 415676 124178 191760 -1 2113
2116 0 415700 124210 191800 -1 2115
2117 0 415672 124188 191840 -1 2116
2118 0 414044 123719 191360 -1 2104
2119 0 414108 123759 191400 -1 2118
2120 0 414160 123755 191480 -1 2119
2121 0 414196 123743 191560 -1 2120
2122 0 414276 123719 191640 -1 2121
2123 0 414148 123959 191640 -1 2122
2124 0 414136 123963 191680 -1 2123
2125 0 413998 124228 191680 -1 2124
2126 0 414018 124402 191720 -1 2125
2127 0 414320 123691 191680 -1 2122
2128 0 414376 123679 191720 -1 2127
2129 0 414440 123683 191760 -1 2128
2130 0 414580 123671 191800 -1 2129
2131 0 414732 123623 191840 -1 2130
2132 0 414764 123623 191880 -1 2131
2133 0 414908 123567 191920 -1 2132
2134 0 415040 123519 191960 -1 2133
2135 0 415164 123487 192000 -1 2134
2136 0 415288 123383 192040 -1 2135
2137 0 415476 123243 192000 -1 2136
2138 0 415653 123229 191960 -1 2137
2139 0 415292 123375 192080 -1 2136
2140 0 415324 123359 192120 -1 2139
2141 0 415320 123395 192160 -1 2140
2142 0 415300 123447 192240 -1 2141
2143 0 415240 123483 192280 -1 2142
2144 0 415204 123515 192320 -1 2143
2145 0 415204 123545 192360 -1 2144
2146 0 412868 123803 191040 -1 2100
2147 0 413104 123711 190920 -1 2146
2148 0 413128 123791 190840 -1 2147
2149 0 413148 123579 190720 -1 2148
2150 0 413364 123667 190600 -1 2149
2151 0 413376 123659 190560 -1 2150
2152 0 413376 123683 190480 -1 2151
2153 0 413308 123683 190440 -1 2152
2154 0 410844 125451 191880 -1 2093
2155 0 410816 125523 191960 -1 2154
2156 0 410804 125527 192000 -1 2155
2157 0 410776 125579 192040 -1 2156
2158 0 411552.16 126188.8 189880 -1 240
2159 0 411751.47 126528.2 189800 -1 2158
2160 0 411932.62 126690.26 189640 -1 2159
2161 0 412905.1 126671.01 189560 -1 2160
2162 0 413629.16 126463.34 189320 -1 2161
2163 0 413641.72 126395.86 189280 -1 2162
2164 0 413680 126194.5 189160 -1 2163
2165 0 413718.5 125993.2 189040 -1 2164
2166 0 413696 125811 188840 -1 2165
2167 0 413750 125901 188640 -1 2166
2168 0 414548 125667 188600 -1 2167
2169 0 414782 125657 188480 -1 2168
2170 0 414636 125703 188320 -1 2169
2171 0 414628 125727 188160 -1 2170
2172 0 414772 125867 188040 -1 2171
2173 0 414982 125837 187960 -1 2172
2174 0 415200 125791 187880 -1 2173
2175 0 415264 125795 187840 -1 2174
2176 0 415368 125895 187720 -1 2175
2177 0 415436 125827 187600 -1 2176
2178 0 415460 125835 187480 -1 2177
2179 0 415472 125871 187360 -1 2178
2180 0 415472 125939 187280 -1 2179
2181 0 415458 125909 187240 -1 2180
2182 0 415490 125849 187160 -1 2181
2183 0 415502 125821 187040 -1 2182
2184 0 415542 125925 186880 -1 2183
2185 0 415602 126133 186760 -1 2184
2186 0 415594 126137 186720 -1 2185
2187 0 415100 126478 189160 -1 2164
2188 0 415566 126264 189080 -1 2187
2189 0 416020 126178 189000 -1 2188
2190 0 416332 126258 188960 -1 2189
2191 0 416874 126308 188880 -1 2190
2192 0 417888 126482 188920 -1 2191
2193 0 418006 126440 188840 -1 2192
2194 0 418194 126392 188720 -1 2193
2195 0 418692 126410 188600 -1 2194
2196 0 418946 126420 188640 -1 2195
2197 0 419058 126436 188720 -1 2196
2198 0 413560 127235 189280 -1 2163
2199 0 413616 127439 189280 -1 2198
2200 0 413394 127708 189360 -1 2199
2201 0 418794.3 121790.31 187600 -1 221
2202 0 418770.3 121830.31 187520 -1 2201
2203 0 419142.3 121810.31 187440 -1 2202
2204 0 419628 121796 187360 -1 2203
2205 0 420196 121652 187240 -1 2204
2206 0 420514 121438 187160 -1 2205
2207 0 420684 121292 187080 -1 2206
2208 0 420920 121188 186960 -1 2207
2209 0 421164 121240 186760 -1 2208
2210 0 421284 121272 186640 -1 2209
2211 0 421344 121360 186560 -1 2210
2212 0 421378 121406 186520 -1 2211
2213 0 421424 121440 186400 -1 2212
2214 0 421468 121444 186280 -1 2213
2215 0 421456 121684 186160 -1 2214
2216 0 417846.66 120410.664 186920 -1 217
2217 0 418014.66 120294.664 186920 -1 2216
2218 0 418273 120109 186960 -1 2217
2219 0 418573 119805 187040 -1 2218
2220 0 418707 119647 187120 -1 2219
2221 0 418919 119495 187200 -1 2220
2222 0 419415 119003 187280 -1 2221
2223 0 419665 118801 187200 -1 2222
2224 0 419933 118569 187080 -1 2223
2225 0 420247 118511 186960 -1 2224
2226 0 420519 118415 186800 -1 2225
2227 0 420919 118275 186640 -1 2226
2228 0 421309 118197 186520 -1 2227
2229 0 421653 118189 186360 -1 2228
2230 0 422003 118035 186200 -1 2229
2231 0 422225 117969 186080 -1 2230
2232 0 422241 117929 186000 -1 2231
2233 0 422361 118041 185880 -1 2232
2234 0 422433 118093 185760 -1 2233
2235 0 422525 118061 185640 -1 2234
2236 0 422565 118013 185480 -1 2235
2237 0 422659 117971 185360 -1 2236
2238 0 422819 118011 185200 -1 2237
2239 0 422995 117987 185000 -1 2238
2240 0 423115 117983 184880 -1 2239
2241 0 423269 117905 184760 -1 2240
2242 0 423355 117859 184680 -1 2241
2243 0 423337 117905 184520 -1 2242
2244 0 424169 118213 184400 -1 2243
2245 0 424191 117903 184240 -1 2244
2246 0 424313 117853 184160 -1 2245
2247 0 424483 117703 184040 -1 2246
2248 0 424445 117485 183960 -1 2247
2249 0 424528 117420 183880 -1 2248
2250 0 424611 117355 183800 -1 2249
2251 0 424428 117268 183760 -1 2250
2252 0 425232 117652 183760 -1 2251
2253 0 425420 117618 183680 -1 2252
2254 0 425856 117882 183680 -1 2253
2255 0 426208 117938 183720 -1 2254
2256 0 426356 118078 183720 -1 2255
2257 0 426700 117856 183720 -1 2256
2258 0 426740 117898 183800 -1 2257
2259 0 426980 118088 183800 -1 2258
2260 0 427340 118050 183760 -1 2259
2261 0 427444 117936 183680 -1 2260
2262 0 427480 117956 183640 -1 2261
2263 0 427488 117944 183600 -1 2262
2264 0 427508 117896 183520 -1 2263
2265 0 427512 117848 183480 -1 2264
2266 0 424245 117181 183720 -1 2251
2267 0 424275 117127 183560 -1 2266
2268 0 424147 117187 183360 -1 2267
2269 0 423995 117279 183240 -1 2268
2270 0 424053 117389 183120 -1 2269
2271 0 424105 117453 183000 -1 2270
2272 0 424105 117621 182840 -1 2271
2273 0 423927 117591 182800 -1 2272
2274 0 423855 117695 182680 -1 2273
2275 0 423885 117745 182600 -1 2274
2276 0 423917 117833 182520 -1 2275
2277 0 423941 117849 182480 -1 2276
2278 0 424263 117735 182760 -1 2272
2279 0 424363 117835 182640 -1 2278
2280 0 424357 117941 182600 -1 2279
2281 0 424491 118067 182520 -1 2280
2282 0 424631 118187 182440 -1 2281
2283 0 424799 118335 182320 -1 2282
2284 0 424869 118457 182160 -1 2283
2285 0 425143 118579 182080 -1 2284
2286 0 425449 118677 181960 -1 2285
2287 0 425655 118695 181920 -1 2286
2288 0 425869 118717 181800 -1 2287
2289 0 426105 118777 181680 -1 2288
2290 0 426389 118969 181560 -1 2289
2291 0 426481 119097 181400 -1 2290
2292 0 426587 119203 181320 -1 2291
2293 0 426719 119047 181200 -1 2292
2294 0 426857 119181 181040 -1 2293
2295 0 427009 119157 180880 -1 2294
2296 0 427313 119285 180680 -1 2295
2297 0 427655 119319 180520 -1 2296
2298 0 427845 119445 180480 -1 2297
2299 0 428943 119207 180480 -1 2298
2300 0 428967 119295 180560 -1 2299
2301 0 428827 119507 180920 -1 2300
2302 0 428850 119600.1 181000 -1 2301
2303 0 428700 119826 181320 -1 2302
2304 0 428786 120460 181400 -1 2303
2305 0 429032 120778 181560 -1 2304
2306 0 428914 121020 181680 -1 2305
2307 0 428814 121352 181800 -1 2306
2308 0 428666 121568 181960 -1 2307
2309 0 428572 121586 182040 -1 2308
2310 0 428390 121736 182160 -1 2309
2311 0 428310 121720 182320 -1 2310
2312 0 428242 121714 182400 -1 2311
2313 0 428250 121708 182440 -1 2312
2314 0 428470 122024 182480 -1 2313
2315 0 428866 122190 182400 -1 2314
2316 0 429026 122224 182280 -1 2315
2317 0 429114 122248 182160 -1 2316
2318 0 429198 122396 182000 -1 2317
2319 0 429334 122428 181840 -1 2318
2320 0 429358 122364 181800 -1 2319
2321 0 429594 122212 181760 -1 2320
2322 0 429946 122122 181720 -1 2321
2323 0 430086 122064 181640 -1 2322
2324 0 430318 122022 181560 -1 2323
2325 0 429866 122096 181520 -1 2324
2326 0 429798 122120 181480 -1 2325
2327 0 430770 122000 181560 -1 2324
2328 0 430870 121978 181480 -1 2327
2329 0 430982 121964 181400 -1 2328
2330 0 431090 122034 181360 -1 2329
2331 0 428490 122066 182520 -1 2314
2332 0 428514 121918 182640 -1 2331
2333 0 428394 121826 182760 -1 2332
2334 0 428358 121790 182880 -1 2333
2335 0 428222 121744 182960 -1 2334
2336 0 428146 121738 183000 -1 2335
2337 0 427786 121936 183040 -1 2336
2338 0 427798 121870 183120 -1 2337
2339 0 427766 121888 183160 -1 2338
2340 0 427670 121956 183200 -1 2339
2341 0 416774.75 120131.95 186840 -1 216
2342 0 416666.3 120129.14 186680 -1 2341
2343 0 416602.97 120078.305 186520 -1 2342
2344 0 416434.62 120028.23 186360 -1 2343
2345 0 415123.8 119824.06 186200 -1 2344
2346 0 415121.16 119812.016 186160 -1 2345
2347 0 414854.16 119487.81 186160 -1 2346
2348 0 414775.6 119695.39 186280 -1 2347
2349 0 414780.1 119680.266 186440 -1 2348
2350 0 414648.8 119719.85 186560 -1 2349
2351 0 414622.34 119709.336 186600 -1 2350
2352 0 414569.25 119688.086 186680 -1 2351
2353 0 414371.4 119696.22 186920 -1 2352
2354 0 414162.94 119737.336 187080 -1 2353
2355 0 413869 119833.32 187080 -1 2354
2356 0 414775.62 119285.34 186280 -1 2348
2357 0 415102.7 119760.06 186000 -1 2346
2358 0 414778.44 119879.586 185880 -1 2357
2359 0 414424 120027.09 185640 -1 2358
2360 0 413851.34 120399.89 185600 -1 2359
2361 0 413511 120718 185600 -1 2360
2362 0 413527 120786 185640 -1 2361
2363 0 413535 120850 185680 -1 2362
2364 0 413567 120970 185760 -1 2363
2365 0 413550.25 120288.375 185400 -1 2360
2366 0 413571.34 120110.664 185240 -1 2365
2367 0 413581.66 120022.336 185160 -1 2366
2368 0 413560.44 119814.414 184920 -1 2367
2369 0 413493.56 119388.19 184640 -1 2368
2370 0 413471.34 119331.336 184600 -1 2369
2371 0 413426.03 119217.695 184520 -1 2370
2372 0 413405.22 119179.18 184480 -1 2371
2373 0 417657 116535.16 183400 -1 202
2374 0 417785.34 116455.66 183240 -1 2373
2375 0 418114.16 116256 183040 -1 2374
2376 0 418180.5 116216.45 183000 -1 2375
2377 0 418202.72 116261.625 182960 -1 2376
2378 0 418254.7 116341.8 182920 -1 2377
2379 0 419259.5 115879.52 182920 -1 2378
2380 0 419534.5 115736.6 182760 -1 2379
2381 0 419588.06 115692.805 182680 -1 2380
2382 0 419655.34 115642.43 182600 -1 2381
2383 0 419570.7 115643.05 182480 -1 2382
2384 0 419652.84 115564.695 182280 -1 2383
2385 0 419669.8 115624.33 182080 -1 2384
2386 0 419722.97 115625.07 181840 -1 2385
2387 0 419755.34 115626.664 181720 -1 2386
2388 0 419863.34 115606.664 181560 -1 2387
2389 0 419913 115613 181480 -1 2388
2390 0 420085 115633 181320 -1 2389
2391 0 420295 115419 181200 -1 2390
2392 0 420433 115289 181080 -1 2391
2393 0 420485 115225 180920 -1 2392
2394 0 420553 115145 180800 -1 2393
2395 0 420687 115231 180680 -1 2394
2396 0 420757 115313 180600 -1 2395
2397 0 420889 115297 180440 -1 2396
2398 0 421377 115161 180320 -1 2397
2399 0 421599 115107 180240 -1 2398
2400 0 421825 115033 180160 -1 2399
2401 0 422021 114949 180040 -1 2400
2402 0 422199 114963 180000 -1 2401
2403 0 422661 114777 179840 -1 2402
2404 0 422943 114783 179920 -1 2403
2405 0 423191 114811 180040 -1 2404
2406 0 423443 114883 180160 -1 2405
2407 0 423633 114997 180240 -1 2406
2408 0 423977 115105 180360 -1 2407
2409 0 425293 115045 180400 -1 2408
2410 0 425315 114951 180280 -1 2409
2411 0 425277 114861 180080 -1 2410
2412 0 425433 114809 179880 -1 2411
2413 0 425455 114839 179720 -1 2412
2414 0 425667 114879 179560 -1 2413
2415 0 425901 114945 179520 -1 2414
2416 0 426015 114903 179480 -1 2415
2417 0 426779 114875 179360 -1 2416
2418 0 426973 114861 179280 -1 2417
2419 0 427319 114619 179240 -1 2418
2420 0 427469 114569 179160 -1 2419
2421 0 428067 114211 179120 -1 2420
2422 0 428589 114005 179040 -1 2421
2423 0 428665 113897 179120 -1 2422
2424 0 428597 113865 179200 -1 2423
2425 0 428577 113839 179240 -1 2424
2426 0 428605 113847 179320 -1 2425
2427 0 428701 113879 179440 -1 2426
2428 0 428717 113869 179520 -1 2427
2429 0 428697 113841 179640 -1 2428
2430 0 428589 113861 179760 -1 2429
2431 0 428685 113885 179840 -1 2430
2432 0 428947 113823 178880 -1 2422
2433 0 429061 113817 178840 -1 2432
2434 0 429247 113783 178800 -1 2433
2435 0 429641 113717 178720 -1 2434
2436 0 429755 113779 178600 -1 2435
2437 0 429783 113827 178520 -1 2436
2438 0 429911 113819 178440 -1 2437
2439 0 430205 113737 178360 -1 2438
2440 0 430643 113599 178320 -1 2439
2441 0 432001 113721 178240 -1 2440
2442 0 432295 113771 178120 -1 2441
2443 0 432519 113887 177960 -1 2442
2444 0 432665 113893 177800 -1 2443
2445 0 432791 113979 177640 -1 2444
2446 0 433013 114205 177360 -1 2445
2447 0 425296 115117 180520 -1 2409
2448 0 425171 115363 180600 -1 2447
2449 0 425214 115499 180720 -1 2448
2450 0 418403.3 116594.805 182760 -1 2378
2451 0 418446 116651 182720 -1 2450
2452 0 418617.84 116874.81 182560 -1 2451
2453 0 419158.22 116880.47 182360 -1 2452
2454 0 419152 117022 182240 -1 2453
2455 0 419190 117052 182200 -1 2454
2456 0 417318.47 116696.836 182960 -1 2377
2457 0 416981.1 117085.46 182840 -1 2456
2458 0 416982 117537.71 182640 -1 2457
2459 0 416760.78 117880.81 182400 -1 2458
2460 0 416630.56 118102.34 182160 -1 2459
2461 0 416073.94 118558.46 182040 -1 2460
2462 0 415696.2 118592.09 181960 -1 2461
2463 0 414969.5 119191.84 181800 -1 2462
2464 0 414645.84 119952.586 181640 -1 2463
2465 0 414411.34 120453.65 181800 -1 2464
2466 0 414260.75 120631.36 181880 -1 2465
2467 0 414285.22 120567.01 181920 -1 2466
2468 0 414026.25 120758.95 182040 -1 2467
2469 0 413316.4 121170.4 182080 -1 2468
2470 0 413217.44 121260.86 182160 -1 2469
2471 0 413104 121992 182160 -1 2470
2472 0 413308 122028 182080 -1 2471
2473 0 413396 121980 181960 -1 2472
2474 0 413528 122000 181840 -1 2473
2475 0 413688 121940 181720 -1 2474
2476 0 413740 121912 181560 -1 2475
2477 0 414052 122016 181520 -1 2476
2478 0 414248 122044 181560 -1 2477
2479 0 414336 122102 181520 -1 2478
2480 0 414408 122096 181440 -1 2479
2481 0 414516 122048 181360 -1 2480
2482 0 414560 122078 181320 -1 2481
2483 0 412971.28 121488.35 182360 -1 2470
2484 0 412788.5 121457.5 182480 -1 2483
2485 0 413636.5 121785 182480 -1 2484
2486 0 413700.5 121849 182440 -1 2485
2487 0 412606.2 121427.4 182600 -1 2484
2488 0 412362.88 121386.85 182760 -1 2487
2489 0 412293.16 121394.164 182800 -1 2488
2490 0 411943.9 121430.37 183000 -1 2489
2491 0 411418.84 121533.43 183160 -1 2490
2492 0 411025.2 121611.31 183280 -1 2491
2493 0 410849 121599 183360 -1 2492
2494 0 410845 121631 183400 -1 2493
2495 0 416417.34 98841.4 178160 -1 149
2496 0 416550.88 98721 178240 -1 2495
2497 0 416387.75 98979.78 178440 -1 2496
2498 0 416079.22 98999.53 178640 -1 2497
2499 0 415912.38 99327.75 178920 -1 2498
2500 0 415248.6 99801.31 179440 -1 2499
2501 0 414921.9 100061.586 179600 -1 2500
2502 0 415292.16 99535.836 179840 -1 2501
2503 0 415325.28 100487.28 180080 -1 2502
2504 0 415294.9 101052.72 180600 -1 2503
2505 0 415488 101530.83 181080 -1 2504
2506 0 415189 102168.44 181440 -1 2505
2507 0 414937.97 104076.79 181440 -1 2506
2508 0 414956.9 104186.234 181680 -1 2507
2509 0 414672.7 104556.92 181960 -1 2508
2510 0 414685.75 105146.766 182200 -1 2509
2511 0 414554.3 105508.195 182520 -1 2510
2512 0 414266.78 105698.516 182760 -1 2511
2513 0 414750.06 106280.13 183000 -1 2512
2514 0 415451.9 106886.484 183280 -1 2513
2515 0 415391.1 107406.82 183520 -1 2514
2516 0 415347.1 108158.74 183760 -1 2515
2517 0 415442.47 108905.336 183960 -1 2516
2518 0 415676 109822.266 184200 -1 2517
2519 0 415780.4 110001.6 184280 -1 2518
2520 0 415937.25 110270.766 184400 -1 2519
2521 0 416389.78 110777.8 184640 -1 2520
2522 0 416456.38 111133.484 184880 -1 2521
2523 0 416593.9 111501.82 185120 -1 2522
2524 0 416654 111554 185200 -1 2523
2525 0 416744.5 111632 185320 -1 2524
2526 0 416491.3 111987.945 185520 -1 2525
2527 0 416393.44 112709.38 185760 -1 2526
2528 0 416116.8 113078.83 185960 -1 2527
2529 0 415443.84 113721.09 186200 -1 2528
2530 0 415053.84 114466.68 186440 -1 2529
2531 0 414955.75 114776.234 186720 -1 2530
2532 0 414860.28 114941.71 186800 -1 2531
2533 0 414620.84 115356.1 187000 -1 2532
2534 0 414543.8 115936.37 187280 -1 2533
2535 0 414853.53 116709.484 187600 -1 2534
2536 0 415020.4 117135.664 187840 -1 2535
2537 0 414597.72 117492.27 188160 -1 2536
2538 0 413795.9 117986.13 188240 -1 2537
2539 0 413289.06 119744.69 188240 -1 2538
2540 0 413162.47 120351.44 188480 -1 2539
2541 0 412270.12 121539.07 188480 -1 2540
2542 0 411057.1 123397.71 188640 -1 2541
2543 0 410816.6 123885.6 188720 -1 2542
2544 0 411748.4 124241.4 188720 -1 2543
2545 0 411704.4 124217.4 188640 -1 2544
2546 0 410455.56 124617.02 188840 -1 2543
2547 0 409759.62 125645.7 189000 -1 2546
2548 0 409067.03 126892.84 189280 -1 2547
2549 0 408116.38 128023.055 189560 -1 2548
2550 0 407784 128391.5 189680 -1 2549
2551 0 407451.8 128759.945 189800 -1 2550
2552 0 405794 129692 189840 -1 2551
2553 0 404984 130340 189920 -1 2552
2554 0 403120 131088 190040 -1 2553
2555 0 402506.38 131678.64 190040 -1 2554
2556 0 401798 132420 190000 -1 2555
2557 0 401036 133452 190040 -1 2556
2558 0 400978.66 133528 190080 -1 2557
2559 0 400864 133680 190160 -1 2558
2560 0 400820 133736 190280 -1 2559
2561 0 400450 134356 190360 -1 2560
2562 0 400342 134568 190480 -1 2561
2563 0 400202 134680 190560 -1 2562
2564 0 400206 134744 190680 -1 2563
2565 0 399856 134884 190760 -1 2564
2566 0 399572 134992 190880 -1 2565
2567 0 399096 135424 191000 -1 2566
2568 0 398578 136192 191080 -1 2567
2569 0 397806 136824 191120 -1 2568
2570 0 397934 136784 191240 -1 2569
2571 0 397372 137592 191320 -1 2570
2572 0 396624 138104 191320 -1 2571
2573 0 396328 138304 191400 -1 2572
2574 0 396166 138500 191480 -1 2573
2575 0 396050 138560 191600 -1 2574
2576 0 395926 138572 191680 -1 2575
2577 0 395814 138688 191600 -1 2576
2578 0 395806 138724 191480 -1 2577
2579 0 395590 138804 191400 -1 2578
2580 0 395142 138956 191360 -1 2579
2581 0 395246 139064 191280 -1 2580
2582 0 395250 139224 191200 -1 2581
2583 0 395250 139490.03 191200 -1 2582
2584 0 395022 139786.03 191200 -1 2583
2585 0 394786 139786.03 191240 -1 2584
2586 0 394584 139882 191280 -1 2585
2587 0 394500 139858 191320 -1 2586
2588 0 394320 139674 191360 -1 2587
2589 0 394228 139486 191320 -1 2588
2590 0 393992 139346 191320 -1 2589
2591 0 394020 139322 191440 -1 2590
2592 0 393992 139306 191560 -1 2591
2593 0 393964 139318 191640 -1 2592
2594 0 393936 139302 191720 -1 2593
2595 0 395222 139206.03 191160 -1 2582
2596 0 395102 139162.03 191080 -1 2595
2597 0 394986 139116 191040 -1 2596
2598 0 394826 139126 191080 -1 2597
2599 0 395130 138902.03 191400 -1 2580
2600 0 397638 138352 191240 -1 2571
2601 0 398250 139044 191280 -1 2600
2602 0 398708 139428 191360 -1 2601
2603 0 398945.62 139885.06 191480 -1 2602
2604 0 399228 139884 191360 -1 2603
2605 0 399344 139896 191320 -1 2604
2606 0 398919.22 139930.89 191520 -1 2603
2607 0 398483.56 140158.55 191840 -1 2606
2608 0 396717.28 141846.42 191840 -1 2607
2609 0 395781.84 142135.14 192080 -1 2608
2610 0 395210.97 142530.34 192360 -1 2609
2611 0 394946.28 142725.1 192600 -1 2610
2612 0 394965.97 142793.84 192800 -1 2611
2613 0 394584.8 143077.9 193040 -1 2612
2614 0 394407.4 143227.11 193280 -1 2613
2615 0 393248.72 143761.5 193320 -1 2614
2616 0 392030.8 144295.33 193320 -1 2615
2617 0 391422.38 144614.44 193640 -1 2616
2618 0 391034.94 144731.2 193840 -1 2617
2619 0 391033 145197.62 194080 -1 2618
2620 0 391145.22 145538.42 194320 -1 2619
2621 0 390902.25 145617.86 194560 -1 2620
2622 0 390891.84 145702.28 194600 -1 2621
2623 0 390831.06 146207.69 194840 -1 2622
2624 0 390847.1 146591.84 195160 -1 2623
2625 0 390825.56 146961.6 195400 -1 2624
2626 0 390663.06 147208.22 195600 -1 2625
2627 0 390241.84 147861.19 195880 -1 2626
2628 0 389754.72 148541.88 196120 -1 2627
2629 0 389196.53 148878.52 196400 -1 2628
2630 0 388404.84 149363.55 196680 -1 2629
2631 0 388280 149552.73 196640 -1 2630
2632 0 387879.53 150159.8 196480 -1 2631
2633 0 388018.7 150720.14 196760 -1 2632
2634 0 388048 151029.16 197000 -1 2633
2635 0 388022 151209 197200 -1 2634
2636 0 388062 151233 197320 -1 2635
2637 0 388142 151187 197440 -1 2636
2638 0 388342 150835 197520 -1 2637
2639 0 388058 150575 197560 -1 2638
2640 0 388114 150695 197680 -1 2639
2641 0 388118 150791 197760 -1 2640
2642 0 387950 151359 197560 -1 2637
2643 0 387878 151471 197640 -1 2642
2644 0 387894 151595 197720 -1 2643
2645 0 387894 151935 197800 -1 2644
2646 0 387898 152027 197880 -1 2645
2647 0 387952 152121 197960 -1 2646
2648 0 388024 152193 198080 -1 2647
2649 0 388052 152277 198160 -1 2648
2650 0 387964 152369 198280 -1 2649
2651 0 387848 152417 198360 -1 2650
2652 0 387720 152501 198440 -1 2651
2653 0 387684 152597 198520 -1 2652
2654 0 387574 152847 198600 -1 2653
2655 0 387562 152951 198680 -1 2654
2656 0 387574 153023 198800 -1 2655
2657 0 387638 153107 198920 -1 2656
2658 0 387718 153179 199080 -1 2657
2659 0 387736 153213 199240 -1 2658
2660 0 387812 153205 199360 -1 2659
2661 0 388116 153097 199480 -1 2660
2662 0 388256 153081 199560 -1 2661
2663 0 388408 153033 199640 -1 2662
2664 0 388432 152961 199720 -1 2663
2665 0 388584 152873 199800 -1 2664
2666 0 388848 152717 199840 -1 2665
2667 0 389036 152649 199920 -1 2666
2668 0 386533.9 150432.9 196720 -1 2632
2669 0 386051.44 150606.52 196960 -1 2668
2670 0 385733.66 150900.64 197200 -1 2669
2671 0 385744.38 151040.2 197400 -1 2670
2672 0 385659.12 151297.9 197520 -1 2671
2673 0 385675.5 151504.12 197640 -1 2672
2674 0 385683.66 152329.28 197520 -1 2673
2675 0 385177 152976.22 197640 -1 2674
2676 0 384851.16 153316.38 197840 -1 2675
2677 0 384813.28 153432.58 197960 -1 2676
2678 0 384763.22 153587.55 198120 -1 2677
2679 0 384686.06 153871.97 198360 -1 2678
2680 0 384545.62 155253.42 198360 -1 2679
2681 0 384523.4 155840.81 198560 -1 2680
2682 0 383978.22 156305.52 198600 -1 2681
2683 0 383716.16 157038.38 198440 -1 2682
2684 0 383861.7 157193.95 198240 -1 2683
2685 0 383784.75 157350 198120 -1 2684
2686 0 383831.6 156749.4 197960 -1 2685
2687 0 384019.6 156409.4 197920 -1 2686
2688 0 383939.6 156225.4 197880 -1 2687
2689 0 383907.6 156189.4 197840 -1 2688
2690 0 383843.6 156045.4 197760 -1 2689
2691 0 383699.6 155833.4 197720 -1 2690
2692 0 383508 155723 197720 -1 2691
2693 0 383516 155751 197800 -1 2692
2694 0 383758.84 157401.69 198080 -1 2685
2695 0 383518 157506 198000 -1 2694
2696 0 383221.75 157751.53 197920 -1 2695
2697 0 382863.06 158192.42 197720 -1 2696
2698 0 382618.56 159074.73 197720 -1 2697
2699 0 382598.66 158998 197680 -1 2698
2700 0 382497 158613 197480 -1 2699
2701 0 382321 158389 197360 -1 2700
2702 0 382049 158349 197280 -1 2701
2703 0 381985 158373 197240 -1 2702
2704 0 381945 158425 197200 -1 2703
2705 0 381601 158383 197160 -1 2704
2706 0 381261 158233 197080 -1 2705
2707 0 381097 158107 197000 -1 2706
2708 0 380633 158095 197000 -1 2707
2709 0 380533 157789 197000 -1 2708
2710 0 380469 157847 196880 -1 2709
2711 0 380337 157915 196720 -1 2710
2712 0 380241 157997 196640 -1 2711
2713 0 380241 158047 196560 -1 2712
2714 0 380205 158127 196520 -1 2713
2715 0 379937 158187 196520 -1 2714
2716 0 379893 158077 196400 -1 2715
2717 0 379905 158027 196280 -1 2716
2718 0 379877 158017 196240 -1 2717
2719 0 379793 158055 196120 -1 2718
2720 0 379705 158031 196000 -1 2719
2721 0 379857 158037 195840 -1 2720
2722 0 379885 158023 195800 -1 2721
2723 0 380017 158141 195760 -1 2722
2724 0 380177 158137 195720 -1 2723
2725 0 380221 158141 195680 -1 2724
2726 0 380397 158187 195600 -1 2725
2727 0 380401 158151 195560 -1 2726
2728 0 380265 158231 195520 -1 2727
2729 0 380157 158301 195480 -1 2728
2730 0 380121 158373 195440 -1 2729
2731 0 380125 158339 195360 -1 2730
2732 0 380097 158361 195320 -1 2731
2733 0 380081 158401 195200 -1 2732
2734 0 380061 158381 195120 -1 2733
2735 0 380049 158385 195080 -1 2734
2736 0 380593 158169 195560 -1 2727
2737 0 380585 158149 195480 -1 2736
2738 0 380557 158161 195400 -1 2737
2739 0 380569 158161 195280 -1 2738
2740 0 380565 158121 195160 -1 2739
2741 0 380649 158089 195080 -1 2740
2742 0 379661 157907 195800 -1 2722
2743 0 379593 157853 195720 -1 2742
2744 0 379337 157885 195680 -1 2743
2745 0 379177 157915 195760 -1 2744
2746 0 379049 157933 195720 -1 2745
2747 0 379033 157977 195640 -1 2746
2748 0 378961 158021 195560 -1 2747
2749 0 378981 158005 195480 -1 2748
2750 0 380357 158035 196960 -1 2709
2751 0 380365 158179 197000 -1 2750
2752 0 380497 157671 197040 -1 2709
2753 0 380725 157619 197040 -1 2752
2754 0 380873 157657 197160 -1 2753
2755 0 380885 157697 197240 -1 2754
2756 0 380433 157621 197120 -1 2752
2757 0 380469 157643 197160 -1 2756
2758 0 380461 157663 197200 -1 2757
2759 0 382141 159741 197720 -1 2698
2760 0 381578.72 160386.62 197720 -1 2759
2761 0 381351 160631.2 197600 -1 2760
2762 0 381359 160671 197760 -1 2761
2763 0 381457 160695.67 197880 -1 2762
2764 0 381542.72 160738.86 198080 -1 2763
2765 0 381577 160755.67 198160 -1 2764
2766 0 381275 160712.5 197560 -1 2761
2767 0 381198.75 160793.84 197520 -1 2766
2768 0 380445.84 161739.33 197440 -1 2767
2769 0 380663.6 162587.95 197440 -1 2768
2770 0 380927.47 162851.95 197440 -1 2769
2771 0 380977 162999.28 197320 -1 2770
2772 0 381075.53 163156.03 197280 -1 2771
2773 0 381089.03 163211.39 197240 -1 2772
2774 0 381000.72 163241.8 197200 -1 2773
2775 0 380831.6 163483.4 197080 -1 2774
2776 0 380575.5 163808.5 196960 -1 2775
2777 0 380489.94 163917.19 196920 -1 2776
2778 0 380085.06 164236.34 196760 -1 2777
2779 0 380026 164291.67 196680 -1 2778
2780 0 379908.16 164403.02 196520 -1 2779
2781 0 379858 164499.72 196240 -1 2780
2782 0 379868 164552 196120 -1 2781
2783 0 379868 164632 196000 -1 2782
2784 0 379812 164652 195880 -1 2783
2785 0 379792 164904 195760 -1 2784
2786 0 379748 164892 195680 -1 2785
2787 0 379712 164988 195600 -1 2786
2788 0 379224 165108 195600 -1 2787
2789 0 379234 165122 195560 -1 2788
2790 0 378954 165058 195640 -1 2788
2791 0 378686 164914 195640 -1 2790
2792 0 378670 165034 195720 -1 2791
2793 0 378674 165138 195760 -1 2792
2794 0 378470 165286 195800 -1 2793
2795 0 378462 165378 195920 -1 2794
2796 0 378570 165518 196000 -1 2795
2797 0 378614 165622 196120 -1 2796
2798 0 381269.03 163289.6 197080 -1 2772
2799 0 381471 163558 197120 -1 2798
2800 0 381575 163826 197160 -1 2799
2801 0 381639 164030 197200 -1 2800
2802 0 381695 164142 197280 -1 2801
2803 0 381791 164286 197360 -1 2802
2804 0 381935 164314 197440 -1 2803
2805 0 382195 164210 197480 -1 2804
2806 0 382283 164202 197600 -1 2805
2807 0 382369 164256 197640 -1 2806
2808 0 382605 164164 197680 -1 2807
2809 0 382753 163876 197680 -1 2808
2810 0 382969 163844 197640 -1 2809
2811 0 383041 163816 197600 -1 2810
2812 0 383233 163808 197560 -1 2811
2813 0 383313 163792 197520 -1 2812
2814 0 383349 163772 197480 -1 2813
2815 0 383413 163768 197440 -1 2814
2816 0 383449 163788 197400 -1 2815
2817 0 383573 163812 197320 -1 2816
2818 0 383797 163808 197240 -1 2817
2819 0 382769 163880 197760 -1 2809
2820 0 379884 161477 197440 -1 2768
2821 0 380072 161423 197240 -1 2820
2822 0 379988 161519 197200 -1 2821
2823 0 379900 161515 197120 -1 2822
2824 0 379744 161663 197000 -1 2823
2825 0 379328 161823 196840 -1 2824
2826 0 379244 161867 196800 -1 2825
2827 0 378796 161875 196640 -1 2826
2828 0 378422 161974 196600 -1 2827
2829 0 378182 162035 196680 -1 2828
2830 0 378114 162002.5 196720 -1 2829
2831 0 378046 161970 196760 -1 2830
2832 0 377978 161968 196800 -1 2831
2833 0 377508 162191 196800 -1 2832
2834 0 377530 162242 196920 -1 2833
2835 0 378364 161959 196440 -1 2828
2836 0 378354 161947 196360 -1 2835
2837 0 378132 161904 196360 -1 2836
2838 0 378454 161960 196280 -1 2836
2839 0 378460 161936 196200 -1 2838
2840 0 378450 161870 196120 -1 2839
2841 0 378398 161800 196000 -1 2840
2842 0 378352 161768 195960 -1 2841
2843 0 378264 161740 195840 -1 2842
2844 0 380116 161553 197640 -1 2820
2845 0 380064 161557 197720 -1 2844
2846 0 380092 161537 197840 -1 2845
2847 0 380064 161497 197880 -1 2846
2848 0 380104 161533 197960 -1 2847
2849 0 380148 161463 198000 -1 2848
2850 0 380352 161367 198120 -1 2849
2851 0 380332 161397 198200 -1 2850
2852 0 381329 160542.33 197360 -1 2766
2853 0 381273 160498.33 197240 -1 2852
2854 0 381397 160334.33 197080 -1 2853
2855 0 381425 160262.33 196960 -1 2854
2856 0 381469 160158.33 196880 -1 2855
2857 0 381525 160182.33 196760 -1 2856
2858 0 381497 160164 196640 -1 2857
2859 0 381521 160216 196520 -1 2858
2860 0 381517 160232 196360 -1 2859
2861 0 381529 160152 196200 -1 2860
2862 0 381531.66 160104 196120 -1 2861
2863 0 381533 160080 196080 -1 2862
2864 0 381505 160288 195960 -1 2863
2865 0 381505 160318 195880 -1 2864
2866 0 381473 160302 195720 -1 2865
2867 0 381429 160258 195600 -1 2866
2868 0 381533 160452 195560 -1 2867
2869 0 381577 160494 195440 -1 2868
2870 0 381573 160584 195360 -1 2869
2871 0 381629 160586 195280 -1 2870
2872 0 381621 160594 195160 -1 2871
2873 0 381713 160570 195000 -1 2872
2874 0 381925 160572 194880 -1 2873
2875 0 382005 160570 194760 -1 2874
2876 0 382085 160550 194640 -1 2875
2877 0 382193 160514 194560 -1 2876
2878 0 382197 160486 194480 -1 2877
2879 0 382273 160478 194440 -1 2878
2880 0 382625 160542 194440 -1 2879
2881 0 382837 160238 194440 -1 2880
2882 0 383033 159908 194520 -1 2881
2883 0 383153 159650 194440 -1 2882
2884 0 383149 159528 194360 -1 2883
2885 0 383577 159052 194320 -1 2884
2886 0 383629 158954 194400 -1 2885
2887 0 380457 160356 197400 -1 2852
2888 0 382553 160057 197840 -1 2759
2889 0 382801 160093 197960 -1 2888
2890 0 383269 160137 198080 -1 2889
2891 0 383497 160285 198160 -1 2890
2892 0 383593 160329 198200 -1 2891
2893 0 383669 160357 198240 -1 2892
2894 0 383685 160405 198320 -1 2893
2895 0 383813 160453 198400 -1 2894
2896 0 383813 160469 198440 -1 2895
2897 0 383869 160587 198560 -1 2896
2898 0 383997 160643 198680 -1 2897
2899 0 384065 160925 198760 -1 2898
2900 0 384117 161009 198880 -1 2899
2901 0 384113 161251 198960 -1 2900
2902 0 384109 161341 199040 -1 2901
2903 0 383833 161681 199120 -1 2902
2904 0 383633 161875 199120 -1 2903
2905 0 383691 161933 199000 -1 2904
2906 0 383711 162245 199000 -1 2905
2907 0 383743 162277 198880 -1 2906
2908 0 383773 162307 198760 -1 2907
2909 0 383501 161829 199160 -1 2904
2910 0 383397 161807 199240 -1 2909
2911 0 383265 161847 199240 -1 2910
2912 0 383257 161817 199280 -1 2911
2913 0 383277 161813 199360 -1 2912
2914 0 383305 161789 199440 -1 2913
2915 0 383305 161737 199520 -1 2914
2916 0 383765 160349 198680 -1 2898
2917 0 383801 160289 198760 -1 2916
2918 0 383921 160311 198840 -1 2917
2919 0 383785 160259 198840 -1 2918
2920 0 383697 160225 198880 -1 2919
2921 0 383673 160217 198920 -1 2920
2922 0 383681 160209 199000 -1 2921
2923 0 383713 160165 199080 -1 2922
2924 0 383733 160153 199160 -1 2923
2925 0 383741 160145 199240 -1 2924
2926 0 383777 160147 199280 -1 2925
2927 0 383805 160095 199320 -1 2926
2928 0 383853 159979 199400 -1 2927
2929 0 384029 160237 198880 -1 2918
2930 0 384197 160187 198840 -1 2929
2931 0 384213 160189 198800 -1 2930
2932 0 383574 157184 198600 -1 2682
2933 0 383546 157240 198680 -1 2932
2934 0 383522 157300 198760 -1 2933
2935 0 383486 157340 198840 -1 2934
2936 0 383430 157416 198960 -1 2935
2937 0 383294 157484 199040 -1 2936
2938 0 383010 157582 199040 -1 2937
2939 0 382994 157576 199120 -1 2938
2940 0 382974 157576 199200 -1 2939
2941 0 382558 157516 199320 -1 2940
2942 0 382646 157710 199320 -1 2941
2943 0 382694 157660 199400 -1 2942
2944 0 382658 157668 199480 -1 2943
2945 0 382654 157656 199560 -1 2944
2946 0 382626 157700 199640 -1 2945
2947 0 382546 157740 199720 -1 2946
2948 0 382418 157792 199840 -1 2947
2949 0 382538 157774 199880 -1 2948
2950 0 382662 157850 199960 -1 2949
2951 0 382798 157994 200040 -1 2950
2952 0 382270 157852 199880 -1 2949
2953 0 382126 157924 199960 -1 2952
2954 0 382138 158194 200080 -1 2953
2955 0 382254 158506 200200 -1 2954
2956 0 382326 158674 200280 -1 2955
2957 0 382442 158902 200400 -1 2956
2958 0 382458 158932 200480 -1 2957
2959 0 382390 158928 200600 -1 2958
2960 0 382286 158800 200720 -1 2959
2961 0 382038 158628 200840 -1 2960
2962 0 381862 158496 200920 -1 2961
2963 0 381602 158422 201040 -1 2962
2964 0 380874 158864 201120 -1 2963
2965 0 380422 159010 201120 -1 2964
2966 0 379938 158940 201040 -1 2965
2967 0 379698 159006 200960 -1 2966
2968 0 379558 159148 200840 -1 2967
2969 0 379366 159266 200760 -1 2968
2970 0 379490 159360 200680 -1 2969
2971 0 379514 159314 200640 -1 2970
2972 0 379890 159512 200520 -1 2971
2973 0 379702 159346 200360 -1 2972
2974 0 379598 159316 200320 -1 2973
2975 0 379110 159794 200640 -1 2971
2976 0 379062 160176 200520 -1 2975
2977 0 378962 160326 200480 -1 2976
2978 0 378730 160394 200360 -1 2977
2979 0 378522 160642 200320 -1 2978
2980 0 378398 160492 200240 -1 2979
2981 0 378210 160334 200160 -1 2980
2982 0 378022 160204 200080 -1 2981
2983 0 377658 160010 2e+05 -1 2982
2984 0 377586 159972 199880 -1 2983
2985 0 377502 159914 199760 -1 2984
2986 0 377434 159928 199640 -1 2985
2987 0 377338 159926 199520 -1 2986
2988 0 377170 160032 199360 -1 2987
2989 0 377182 160056 199280 -1 2988
2990 0 377262 160326 199280 -1 2989
2991 0 377254 160666 199280 -1 2990
2992 0 377194 160766 199480 -1 2991
2993 0 377178 160768 199520 -1 2992
2994 0 377134 160784 199560 -1 2993
2995 0 377114 160796 199600 -1 2994
2996 0 377130 160820 199640 -1 2995
2997 0 377142 160844 199680 -1 2996
2998 0 377214 160888 199720 -1 2997
2999 0 376534 160238 199160 -1 2989
3000 0 376062 160476 199160 -1 2999
3001 0 375986 160586 199040 -1 3000
3002 0 375738 160672 198920 -1 3001
3003 0 375538 160874 198880 -1 3002
3004 0 375070 160820 198800 -1 3003
3005 0 374734 160770 198840 -1 3004
3006 0 374346 160884 198880 -1 3005
3007 0 373898 161044 198880 -1 3006
3008 0 373870 161054 198960 -1 3007
3009 0 373714 160924 199040 -1 3008
3010 0 373162 161008 199040 -1 3009
3011 0 373114 161070 199120 -1 3010
3012 0 373094 161084 199160 -1 3011
3013 0 379062 160496 200400 -1 2977
3014 0 383314 157382 199120 -1 2937
3015 0 383314 157196 199160 -1 3014
3016 0 383330 157166 199240 -1 3015
3017 0 383218 156864 199280 -1 3016
3018 0 383342 156468 199240 -1 3017
3019 0 383406 156366 199120 -1 3018
3020 0 383326 156344 199040 -1 3019
3021 0 383298 156284 199000 -1 3020
3022 0 383230 156142 198960 -1 3021
3023 0 383302 156020 198920 -1 3022
3024 0 383314 155952 198840 -1 3023
3025 0 383342 155868 198760 -1 3024
3026 0 383314 155706 198720 -1 3025
3027 0 383286 155790 198640 -1 3026
3028 0 383254 155758 198560 -1 3027
3029 0 383530 156114 199280 -1 3018
3030 0 383786 155952 199360 -1 3029
3031 0 383946 155870 199320 -1 3030
3032 0 384050 155822 199280 -1 3031
3033 0 384002 156384 198960 -1 2682
3034 0 383806 156426 199080 -1 3033
3035 0 384610 155140 198200 -1 2680
3036 0 384654 155172 198080 -1 3035
3037 0 384610 155052 197920 -1 3036
3038 0 384630 155080 197880 -1 3037
3039 0 391116.84 146298.28 194600 -1 2622
3040 0 391132.84 146258.28 194520 -1 3039
3041 0 391236.84 146306.28 194480 -1 3040
3042 0 391192.84 146374.28 194440 -1 3041
3043 0 391244.84 146326.28 194400 -1 3042
3044 0 391260.84 146338.28 194360 -1 3043
3045 0 391320.84 146354.28 194320 -1 3044
3046 0 391512.84 146454.28 194280 -1 3045
3047 0 391657 146496 194200 -1 3046
3048 0 391809 146468 194120 -1 3047
3049 0 392045 146508 194040 -1 3048
3050 0 392177 146580 194000 -1 3049
3051 0 392337 146588 193880 -1 3050
3052 0 392513 146580 193800 -1 3051
3053 0 392685 146634 193760 -1 3052
3054 0 392865 146588 193720 -1 3053
3055 0 393121 146702 193720 -1 3054
3056 0 393189 146698 193680 -1 3055
3057 0 393365 146710 193640 -1 3056
3058 0 393217 146656 193480 -1 3057
3059 0 393963 143560 193440 -1 2614
3060 0 393979 143648 193520 -1 3059
3061 0 393955 143640 193560 -1 3060
3062 0 396863.66 141916.67 192000 -1 2608
3063 0 396939.66 142364.67 192040 -1 3062
3064 0 396951.66 142552.67 192040 -1 3063
3065 0 396867.66 142576.67 192080 -1 3064
3066 0 396839.66 142628.67 192120 -1 3065
3067 0 396872 142723 192200 -1 3066
3068 0 396888 142809 192240 -1 3067
3069 0 396956 142897 192280 -1 3068
3070 0 397008 142937 192320 -1 3069
3071 0 396904 143287 192360 -1 3070
3072 0 397292 143481 192280 -1 3071
3073 0 396764 143317 192400 -1 3071
3074 0 396712 143383 192480 -1 3073
3075 0 396652 143423 192560 -1 3074
3076 0 396408 143405 192640 -1 3075
3077 0 396204 143507 192680 -1 3076
3078 0 396228 143701 192760 -1 3077
3079 0 398752 139884 191960 -1 2607
3080 0 398720 139968 192120 -1 3079
3081 0 400695.22 139494.62 191520 -1 2606
3082 0 401247.16 139348.3 191280 -1 3081
3083 0 401486.88 139324.92 191200 -1 3082
3084 0 401806.84 139223.38 191040 -1 3083
3085 0 402366.16 139006.31 190840 -1 3084
3086 0 402625.97 139030.11 190600 -1 3085
3087 0 403041.06 138909.72 190360 -1 3086
3088 0 403794.84 139150.33 190120 -1 3087
3089 0 405302.16 139037.86 190240 -1 3088
3090 0 406146.1 138589.25 190360 -1 3089
3091 0 406724.03 138302 190600 -1 3090
3092 0 407354.47 137913.25 190840 -1 3091
3093 0 408157.47 137222.72 191000 -1 3092
3094 0 408842.75 136702.27 191000 -1 3093
3095 0 409369.6 136555.9 191000 -1 3094
3096 0 409557.9 136702.56 191200 -1 3095
3097 0 409659.97 136686.16 191400 -1 3096
3098 0 409677 136680 191440 -1 3097
3099 0 409694 136674 191480 -1 3098
3100 0 409630 136702 191600 -1 3099
3101 0 409526 136718 191720 -1 3100
3102 0 409506 136750 191880 -1 3101
3103 0 409422 136826 192080 -1 3102
3104 0 409414 136886 192160 -1 3103
3105 0 409370 136926 192240 -1 3104
3106 0 409274 136998 192400 -1 3105
3107 0 409322 137082 192560 -1 3106
3108 0 409250 137178 192720 -1 3107
3109 0 409210 137258 192840 -1 3108
3110 0 409198 137378 192960 -1 3109
3111 0 409154 137334 193120 -1 3110
3112 0 409230 137370 193280 -1 3111
3113 0 409222 137338 193440 -1 3112
3114 0 409218 137358 193600 -1 3113
3115 0 409090 137358 193800 -1 3114
3116 0 408918 137354 193960 -1 3115
3117 0 408658 137258 194200 -1 3116
3118 0 408394 137014 194360 -1 3117
3119 0 408250 136830 194440 -1 3118
3120 0 408206 136738 194480 -1 3119
3121 0 408162 136646 194520 -1 3120
3122 0 408074 136410 194640 -1 3121
3123 0 407998 136150 194720 -1 3122
3124 0 408046 135830 194800 -1 3123
3125 0 408022 135634 194880 -1 3124
3126 0 407942 135526 194960 -1 3125
3127 0 407946 135522 195000 -1 3126
3128 0 407842 135386 195080 -1 3127
3129 0 407834 135306 195200 -1 3128
3130 0 407812 135202 195280 -1 3129
3131 0 407744 135050 195360 -1 3130
3132 0 407684 134538 195440 -1 3131
3133 0 407632 134226 195520 -1 3132
3134 0 407492 133866 195600 -1 3133
3135 0 407418 133586 195680 -1 3134
3136 0 407394 132938 195760 -1 3135
3137 0 407430 132166 195800 -1 3136
3138 0 407430 132094 195880 -1 3137
3139 0 407456 131890 195960 -1 3138
3140 0 407456 131834 196040 -1 3139
3141 0 407484 131686 196160 -1 3140
3142 0 407496 131242 196280 -1 3141
3143 0 407564 130938 196400 -1 3142
3144 0 407650 130598 196520 -1 3143
3145 0 407986 129882 196600 -1 3144
3146 0 408137 129578 196640 -1 3145
3147 0 408129 129715 196480 -1 3146
3148 0 408001 129771 196280 -1 3147
3149 0 408097 129739 196200 -1 3148
3150 0 408193 129831 196040 -1 3149
3151 0 408369 129879 195920 -1 3150
3152 0 408669 129879 195840 -1 3151
3153 0 408677 129667 195800 -1 3152
3154 0 408735 129581 195760 -1 3153
3155 0 408871 129557 195680 -1 3154
3156 0 409119 129437 195640 -1 3155
3157 0 409159 129289 195560 -1 3156
3158 0 409289 129215 195520 -1 3157
3159 0 409373 129119 195480 -1 3158
3160 0 409489 129043 195440 -1 3159
3161 0 409577 128983 195400 -1 3160
3162 0 409753 128815 195320 -1 3161
3163 0 409805 128707 195240 -1 3162
3164 0 409665 128583 195200 -1 3163
3165 0 409689 128547 195120 -1 3164
3166 0 409705 128507 195080 -1 3165
3167 0 409993 128755 195200 -1 3163
3168 0 410157 128595 195160 -1 3167
3169 0 410157 128443 195200 -1 3168
3170 0 410169 128451 195240 -1 3169
3171 0 410113 128383 195280 -1 3170
3172 0 410101 128283 195360 -1 3171
3173 0 410069 128227 195440 -1 3172
3174 0 410027.4 128252.72 195520 -1 3173
3175 0 408288 129274 196680 -1 3146
3176 0 408600 129134.664 196640 -1 3175
3177 0 409020 128670 196560 -1 3176
3178 0 409960 127922 196680 -1 3177
3179 0 410430 127586 196600 -1 3178
3180 0 410546 127522 196480 -1 3179
3181 0 410650 127462 196320 -1 3180
3182 0 410814 127190 196160 -1 3181
3183 0 411154 127042 196000 -1 3182
3184 0 411530 126894 195880 -1 3183
3185 0 411674 126618 195760 -1 3184
3186 0 411938 126542 195640 -1 3185
3187 0 412182 126314 195520 -1 3186
3188 0 412408 126202 195440 -1 3187
3189 0 412636 125998 195360 -1 3188
3190 0 412924 125818 195240 -1 3189
3191 0 413128 125694 195160 -1 3190
3192 0 413118 125636 195080 -1 3191
3193 0 413444 125394 195000 -1 3192
3194 0 413632 125218 194880 -1 3193
3195 0 413984 125014 194800 -1 3194
3196 0 414124 124838 194680 -1 3195
3197 0 414236 124594 194560 -1 3196
3198 0 414578 124438 194480 -1 3197
3199 0 414746 124334 194400 -1 3198
3200 0 415170 124270 194320 -1 3199
3201 0 415750 124254 194240 -1 3200
3202 0 416550 124362 194160 -1 3201
3203 0 416734 124382 194080 -1 3202
3204 0 416924 124462 194320 -1 3203
3205 0 416976 124558 194480 -1 3204
3206 0 417180 124718 194640 -1 3205
3207 0 417220 125078 194680 -1 3206
3208 0 417200 125214 194760 -1 3207
3209 0 417216 125338 194840 -1 3208
3210 0 417142 125402 194920 -1 3209
3211 0 417114 125486 195040 -1 3210
3212 0 417134 125682 195120 -1 3211
3213 0 417158 125750 195240 -1 3212
3214 0 417130 125798 195360 -1 3213
3215 0 417074 125878 195520 -1 3214
3216 0 417166 126014 195640 -1 3215
3217 0 417114 126074 195760 -1 3216
3218 0 417030 126258 195880 -1 3217
3219 0 416986 126278 196040 -1 3218
3220 0 417006 126338 196200 -1 3219
3221 0 417074 126498 196280 -1 3220
3222 0 417078 126466 196400 -1 3221
3223 0 417186 126390 196520 -1 3222
3224 0 417254 126386 196640 -1 3223
3225 0 417282 126394 196760 -1 3224
3226 0 417358 126474 196880 -1 3225
3227 0 417562 126550 197000 -1 3226
3228 0 417798 126490 197080 -1 3227
3229 0 417914 126406 197160 -1 3228
3230 0 417934 126390 197200 -1 3229
3231 0 417982 126334 197360 -1 3230
3232 0 418046 126418 197520 -1 3231
3233 0 418142 126414 197680 -1 3232
3234 0 418246 126386 197800 -1 3233
3235 0 418350 126398 197960 -1 3234
3236 0 418474 126298 198120 -1 3235
3237 0 418566 126298 198280 -1 3236
3238 0 418654 126134 198400 -1 3237
3239 0 418558 125878 198520 -1 3238
3240 0 418634 125710 198640 -1 3239
3241 0 418642 125734 198800 -1 3240
3242 0 418674 125786 199000 -1 3241
3243 0 418698 125786 199160 -1 3242
3244 0 418758 125706 199360 -1 3243
3245 0 418650 125630 199520 -1 3244
3246 0 418658 125622 199720 -1 3245
3247 0 418406 125702 199760 -1 3246
3248 0 418326 125714 199880 -1 3247
3249 0 418330 125762 2e+05 -1 3248
3250 0 418350 125864 200040 -1 3249
3251 0 418438 126004 200080 -1 3250
3252 0 418538 126144 200120 -1 3251
3253 0 418626 126308 200160 -1 3252
3254 0 418702 126400 200200 -1 3253
3255 0 418778 126516 200240 -1 3254
3256 0 418814 126608 200280 -1 3255
3257 0 418846 126672 200320 -1 3256
3258 0 418874 126794 200400 -1 3257
3259 0 418878 126798 200480 -1 3258
3260 0 418902 126722 200640 -1 3259
3261 0 418818 126526 200760 -1 3260
3262 0 418782 126370 200840 -1 3261
3263 0 418678 126182 200920 -1 3262
3264 0 418506 125846 201040 -1 3263
3265 0 418488 125861 201120 -1 3264
3266 0 418460 125897 201240 -1 3265
3267 0 418482 125939 201360 -1 3266
3268 0 418480 126029 201480 -1 3267
3269 0 418346 126103 201600 -1 3268
3270 0 418378 126253 201640 -1 3269
3271 0 418380.66 126277.664 201680 -1 3270
3272 0 418794 126483 201680 -1 3271
3273 0 418836 126504 201640 -1 3272
3274 0 418872 126590 201600 -1 3273
3275 0 418962 126660 201560 -1 3274
3276 0 418888 126703 201480 -1 3275
3277 0 418820 126762 201400 -1 3276
3278 0 418386 126327 201760 -1 3271
3279 0 418294 126499 201920 -1 3278
3280 0 418248 126594 202000 -1 3279
3281 0 418232 126657 202080 -1 3280
3282 0 418126 126795 202120 -1 3281
3283 0 418076 126850 202200 -1 3282
3284 0 418058 126860 202320 -1 3283
3285 0 418104 126910 202480 -1 3284
3286 0 418092 126967 202600 -1 3285
3287 0 418136 127017 202720 -1 3286
3288 0 418192 127157 202880 -1 3287
3289 0 418186 127292 203040 -1 3288
3290 0 418046 127572 203160 -1 3289
3291 0 418022 127775 203240 -1 3290
3292 0 417948 127972 203360 -1 3291
3293 0 417924 128039 203400 -1 3292
3294 0 418388 125911 201040 -1 3264
3295 0 418332 125900 201120 -1 3294
3296 0 418770 125630 199840 -1 3246
3297 0 418802 125722 2e+05 -1 3296
3298 0 418978 125958 200080 -1 3297
3299 0 419154 126234 200160 -1 3298
3300 0 419314 126454 200240 -1 3299
3301 0 419470 126658 200320 -1 3300
3302 0 419554 126770 200400 -1 3301
3303 0 419622 126822 200520 -1 3302
3304 0 419592 126724 200600 -1 3303
3305 0 419520 126592 200680 -1 3304
3306 0 419440 126436 200760 -1 3305
3307 0 419360 126280 200840 -1 3306
3308 0 419268 126084 200920 -1 3307
3309 0 419168 125856 201000 -1 3308
3310 0 419104 125788 201080 -1 3309
3311 0 419200 125880 201240 -1 3310
3312 0 419300 125928 201400 -1 3311
3313 0 419348 125984 201520 -1 3312
3314 0 419392 126004 201560 -1 3313
3315 0 419404 126228 201640 -1 3314
3316 0 419456 126336 201600 -1 3315
3317 0 419532 126404 201520 -1 3316
3318 0 419608 126568 201440 -1 3317
3319 0 419568 126668 201360 -1 3318
3320 0 419516 126764 201240 -1 3319
3321 0 419520 127068 201160 -1 3320
3322 0 419444 127188 201240 -1 3321
3323 0 419460 127260 201320 -1 3322
3324 0 415796 124260 194040 -1 3201
3325 0 416032 124260 193960 -1 3324
3326 0 416320 124328 193840 -1 3325
3327 0 416428 124412 193720 -1 3326
3328 0 416720 124516 193480 -1 3327
3329 0 417212 124292 193240 -1 3328
3330 0 417498 124256 193000 -1 3329
3331 0 417512 124196 192960 -1 3330
3332 0 417536 124084 192880 -1 3331
3333 0 417724 123936 192720 -1 3332
3334 0 417895 123798 192600 -1 3333
3335 0 417952 123752 192560 -1 3334
3336 0 418080 123720 192480 -1 3335
3337 0 418064 123716 192400 -1 3336
3338 0 418404 123604 192160 -1 3337
3339 0 418008 123676 192200 -1 3338
3340 0 417868 123856 192240 -1 3339
3341 0 417832 123872 192280 -1 3340
3342 0 417768 123872 192320 -1 3341
3343 0 417648 123856 192400 -1 3342
3344 0 417592 123856 192440 -1 3343
3345 0 417536 123892 192520 -1 3344
3346 0 417492 123904 192560 -1 3345
3347 0 417448 123924 192600 -1 3346
3348 0 417388 123968 192640 -1 3347
3349 0 417344 124012 192680 -1 3348
3350 0 417288 124032 192720 -1 3349
3351 0 417264 124092 192760 -1 3350
3352 0 417140 124256 192840 -1 3351
3353 0 416792 124340 192840 -1 3352
3354 0 416736 124376 192800 -1 3353
3355 0 416380 124520 192800 -1 3354
3356 0 416304 124524 192840 -1 3355
3357 0 416244 124580 192880 -1 3356
3358 0 416188 124604 192960 -1 3357
3359 0 416184 124646 193000 -1 3358
3360 0 418744 123472 192000 -1 3338
3361 0 419260 123448 191880 -1 3360
3362 0 419808 123684 191800 -1 3361
3363 0 419952 123832 191720 -1 3362
3364 0 420136 124052 191600 -1 3363
3365 0 420260 124140 191520 -1 3364
3366 0 420400 124328 191320 -1 3365
3367 0 420412 124360 191280 -1 3366
3368 0 420464 124400 191240 -1 3367
3369 0 420504 124428 191160 -1 3368
3370 0 420540 124524 191040 -1 3369
3371 0 420624 124488 190880 -1 3370
3372 0 420696 124600 190760 -1 3371
3373 0 420656 124488 190680 -1 3372
3374 0 420656 124464 190600 -1 3373
3375 0 420644 124432 190520 -1 3374
3376 0 420584 124440 190320 -1 3375
3377 0 420512 124506 190200 -1 3376
3378 0 420488 124528 190160 -1 3377
3379 0 420536 124556 190000 -1 3378
3380 0 420528 124652 189960 -1 3379
3381 0 420512 124644 189840 -1 3380
3382 0 420496 124624 189680 -1 3381
3383 0 420516 124536 189520 -1 3382
3384 0 420524 124454 189480 -1 3383
3385 0 420488 124394 189360 -1 3384
3386 0 420556 124398 189320 -1 3385
3387 0 420832 124136 189200 -1 3386
3388 0 421040 124068 189080 -1 3387
3389 0 421164 123950 188960 -1 3388
3390 0 421260 123942 188880 -1 3389
3391 0 421312 123834 188800 -1 3390
3392 0 421468 123714 188680 -1 3391
3393 0 421708 123654 188480 -1 3392
3394 0 421864 123662 188320 -1 3393
3395 0 421908 123648 188240 -1 3394
3396 0 422112 123644 188160 -1 3395
3397 0 422492 123832 188080 -1 3396
3398 0 422444 123782 187960 -1 3397
3399 0 422396 123744 187840 -1 3398
3400 0 422876 124030 187760 -1 3399
3401 0 422984 124152 187640 -1 3400
3402 0 423004 124150.664 187600 -1 3401
3403 0 423044 124148 187520 -1 3402
3404 0 423248 124150 187440 -1 3403
3405 0 423476 124166 187280 -1 3404
3406 0 423712 124198 187160 -1 3405
3407 0 423916 124158 187120 -1 3406
3408 0 423996 124122 187080 -1 3407
3409 0 424206 124208 187120 -1 3408
3410 0 424270 124168 187160 -1 3409
3411 0 424318 124180 187200 -1 3410
3412 0 424369 124178 187280 -1 3411
3413 0 424152 124074 187000 -1 3408
3414 0 424324 124024 186880 -1 3413
3415 0 424420 123992 186760 -1 3414
3416 0 424473 124010 186720 -1 3415
3417 0 425125 124472 186720 -1 3416
3418 0 425393 124562 186640 -1 3417
3419 0 425421 124594 186600 -1 3418
3420 0 425749 124686 186520 -1 3419
3421 0 426081 124708 186440 -1 3420
3422 0 426265 124744 186360 -1 3421
3423 0 426465 124732 186240 -1 3422
3424 0 426841 124656 186120 -1 3423
3425 0 427113 124598 185960 -1 3424
3426 0 427265 124636 185920 -1 3425
3427 0 427293 124552 185880 -1 3426
3428 0 427357 124454 185840 -1 3427
3429 0 427477 124382 185800 -1 3428
3430 0 427525 124346 185760 -1 3429
3431 0 427661 124282 185680 -1 3430
3432 0 427753 124158 185600 -1 3431
3433 0 427849 123970 185480 -1 3432
3434 0 427773 123904 185400 -1 3433
3435 0 427725 123500 185400 -1 3434
3436 0 427697 123502 185360 -1 3435
3437 0 428069 123964 185400 -1 3434
3438 0 428173 123946 185360 -1 3437
3439 0 428277 123860 185320 -1 3438
3440 0 428341 123766 185280 -1 3439
3441 0 428541 123736 185240 -1 3440
3442 0 428693 123750 185200 -1 3441
3443 0 428825 123640 185120 -1 3442
3444 0 428945 123570 185080 -1 3443
3445 0 429145 123512 185040 -1 3444
3446 0 429629 123482 185000 -1 3445
3447 0 429909 123658 184880 -1 3446
3448 0 429737 123884 185000 -1 3446
3449 0 429781 123910 185040 -1 3448
3450 0 429805 123990 185120 -1 3449
3451 0 429785 124094 185200 -1 3450
3452 0 429833 124178 185320 -1 3451
3453 0 429973 124306 185360 -1 3452
3454 0 430161 124394 185400 -1 3453
3455 0 429889 124308 185480 -1 3454
3456 0 429841 124344 185600 -1 3455
3457 0 430165 124422 185720 -1 3456
3458 0 430133 124432 185760 -1 3457
3459 0 422936 124358 187600 -1 3402
3460 0 422950 124431 187640 -1 3459
3461 0 422994 124479 187720 -1 3460
3462 0 423000 124499 187760 -1 3461
3463 0 422852 124655 187800 -1 3462
3464 0 422810 124680 187880 -1 3463
3465 0 422716 124757 187920 -1 3464
3466 0 422710 124818 187960 -1 3465
3467 0 422656 124888 188040 -1 3466
3468 0 422192 123775 187680 -1 3399
3469 0 421950 124117 187640 -1 3468
3470 0 421856 124284 187680 -1 3469
3471 0 421462 124457 187680 -1 3470
3472 0 421390 124550 187760 -1 3471
3473 0 421398 124579 187800 -1 3472
3474 0 420232 124702 189320 -1 3386
3475 0 420152 124506 189200 -1 3474
3476 0 420192 124440 189160 -1 3475
3477 0 420180 124300 189120 -1 3476
3478 0 420128 124244 189000 -1 3477
3479 0 420140 124238 188960 -1 3478
3480 0 420008 124284 188880 -1 3479
3481 0 419872 124292 188800 -1 3480
3482 0 419828 124248 188680 -1 3481
3483 0 419740 124176 188520 -1 3482
3484 0 419712 124216 188400 -1 3483
3485 0 419556 124288 188280 -1 3484
3486 0 419616 124346 188160 -1 3485
3487 0 419636 124374 188040 -1 3486
3488 0 419604 124426 187880 -1 3487
3489 0 419636 124482 187720 -1 3488
3490 0 419720 124500 187600 -1 3489
3491 0 419752 124412 187480 -1 3490
3492 0 419840 124452 187320 -1 3491
3493 0 420000 124450 187240 -1 3492
3494 0 419988 124486 187120 -1 3493
3495 0 419976 124478 187000 -1 3494
3496 0 419936 124466 186880 -1 3495
3497 0 420016 124578 186760 -1 3496
3498 0 420056 124576 186720 -1 3497
3499 0 419824 124584 186680 -1 3498
3500 0 420276 124542 186600 -1 3499
3501 0 420536 124468 186520 -1 3500
3502 0 420636 124474 186400 -1 3501
3503 0 420600 124466 186320 -1 3502
3504 0 420640 124402 186200 -1 3503
3505 0 420920 124270 186120 -1 3504
3506 0 420984 124224 186000 -1 3505
3507 0 420988 124150 185880 -1 3506
3508 0 421040 124106 185760 -1 3507
3509 0 420956 123976 185680 -1 3508
3510 0 420940 123914 185600 -1 3509
3511 0 420808 123724 185560 -1 3510
3512 0 420524 123150 185520 -1 3511
3513 0 420808 122876 185440 -1 3512
3514 0 420796 122858 185400 -1 3513
3515 0 420536 123742 185400 -1 3514
3516 0 420460 123804 185360 -1 3515
3517 0 420440 123780 185280 -1 3516
3518 0 420384 123792 185200 -1 3517
3519 0 420384 123780 185160 -1 3518
3520 0 420396 123708 185080 -1 3519
3521 0 420896 122858 185360 -1 3514
3522 0 420920 122704 185320 -1 3521
3523 0 420952 122650 185080 -1 3522
3524 0 421008 122484 184960 -1 3523
3525 0 421072 122446 184800 -1 3524
3526 0 421076 122628 184680 -1 3525
3527 0 421214 122640 184640 -1 3526
3528 0 421352.2 122652.19 184600 -1 3527
3529 0 421504 122606 184520 -1 3528
3530 0 421652 122474 184400 -1 3529
3531 0 421936 122238 184280 -1 3530
3532 0 422152 122272 184240 -1 3531
3533 0 422312 122342 184200 -1 3532
3534 0 422384 122288 184160 -1 3533
3535 0 422564 122346 184120 -1 3534
3536 0 422648 122316 184080 -1 3535
3537 0 422896 122100 184040 -1 3536
3538 0 423220 122066 184040 -1 3537
3539 0 423396 122048 184000 -1 3538
3540 0 423532 121810 183920 -1 3539
3541 0 423840 121728 183880 -1 3540
3542 0 423740 121718 183760 -1 3541
3543 0 423724 121718 183680 -1 3542
3544 0 423972 121694 183920 -1 3541
3545 0 424044 121716 183960 -1 3544
3546 0 424064 121710 184000 -1 3545
3547 0 424028 121770 184040 -1 3546
3548 0 423952 121726 184120 -1 3547
3549 0 423952 121746 184200 -1 3548
3550 0 423980 121768 184240 -1 3549
3551 0 424348 121750 184040 -1 3547
3552 0 420812 122008 184680 -1 3526
3553 0 420816 121898 184560 -1 3552
3554 0 420672 121738 184440 -1 3553
3555 0 420672 121662 184360 -1 3554
3556 0 420748 121460 184360 -1 3555
3557 0 420612 122100 185320 -1 3522
3558 0 420702 121831 185360 -1 3557
3559 0 420496 121425 185400 -1 3558
3560 0 420354 121374 185440 -1 3559
3561 0 420408 121259 185520 -1 3560
3562 0 420420 121186 185560 -1 3561
3563 0 420372 120640 185560 -1 3562
3564 0 421152 124666 189520 -1 3383
3565 0 421348 124448 189440 -1 3564
3566 0 421492 124340 189320 -1 3565
3567 0 421484 124300 189280 -1 3566
3568 0 421504 124256 189240 -1 3567
3569 0 421584 124512 189240 -1 3568
3570 0 421774 124647 189240 -1 3569
3571 0 418792 123344 191720 -1 3360
3572 0 418800 123364 191680 -1 3571
3573 0 418828 123388 191640 -1 3572
3574 0 418848 123412 191520 -1 3573
3575 0 418924 123412 191440 -1 3574
3576 0 418935 123409 191400 -1 3575
3577 0 418892 123432 191320 -1 3576
3578 0 418248 123480 192440 -1 3336
3579 0 418372 123188 192400 -1 3578
3580 0 418468 123108 192360 -1 3579
3581 0 418490 123048 192320 -1 3580
3582 0 418670 122938 192280 -1 3581
3583 0 418702 122874 192200 -1 3582
3584 0 418766 122824 192080 -1 3583
3585 0 419338 122900 191960 -1 3584
3586 0 419482 122858 191840 -1 3585
3587 0 419550 122774 191720 -1 3586
3588 0 419639 122765 191600 -1 3587
3589 0 419691 122743 191520 -1 3588
3590 0 419684 122642 191360 -1 3589
3591 0 415256 124362 194120 -1 3200
3592 0 415308 124386 193960 -1 3591
3593 0 415228 124474 193800 -1 3592
3594 0 415136 124534 193720 -1 3593
3595 0 415113 124495 193680 -1 3594
3596 0 415177 124307 193600 -1 3595
3597 0 415197 124235 193520 -1 3596
3598 0 415049 124119 193480 -1 3597
3599 0 415101 123983 193320 -1 3598
3600 0 415143 123923 193240 -1 3599
3601 0 415167 123875 193160 -1 3600
3602 0 415181 123853.336 193120 -1 3601
3603 0 414905 124163 193560 -1 3598
3604 0 414745 124127 193640 -1 3603
3605 0 414605 124163 193720 -1 3604
3606 0 414461 124289.336 193680 -1 3605
3607 0 414255 124349 193760 -1 3606
3608 0 414139 124389 193880 -1 3607
3609 0 413835 124593 193960 -1 3608
3610 0 413623 124717 193920 -1 3609
3611 0 413527 124513 193920 -1 3610
3612 0 413335 124537 193960 -1 3611
3613 0 413611 124773 194000 -1 3610
3614 0 413467 124993 194080 -1 3613
3615 0 414060 125170 194640 -1 3196
3616 0 414376 125382 194600 -1 3615
3617 0 414532 125374 194560 -1 3616
3618 0 414776 125456 194520 -1 3617
3619 0 414920 125584 194440 -1 3618
3620 0 414992 125852 194440 -1 3619
3621 0 415264 125908 194440 -1 3620
3622 0 415456 125948 194480 -1 3621
3623 0 415524 125984 194520 -1 3622
3624 0 415531 126011 194560 -1 3623
3625 0 415537.66 126037.664 194600 -1 3624
3626 0 414004 125622 194560 -1 3615
3627 0 413998 125646 194520 -1 3626
3628 0 413992 125670 194480 -1 3627
3629 0 412746 126112 195080 -1 3192
3630 0 412778 126020 195000 -1 3629
3631 0 412296 126398 195440 -1 3188
3632 0 412346 126542 195400 -1 3631
3633 0 412360 126538 195360 -1 3632
3634 0 412426 126523 195280 -1 3633
3635 0 412482 126473 195240 -1 3634
3636 0 412504 126461 195160 -1 3635
3637 0 412498 126443 195080 -1 3636
3638 0 412492 126435 195040 -1 3637
3639 0 412512 126487 194960 -1 3638
3640 0 412572 126480 194880 -1 3639
3641 0 410205 127832 196840 -1 3178
3642 0 410313 128200 196960 -1 3641
3643 0 410705 128456 197040 -1 3642
3644 0 410893 128706 197040 -1 3643
3645 0 410893 128878 197080 -1 3644
3646 0 410881 128942 197160 -1 3645
3647 0 410905 129196 197160 -1 3646
3648 0 410897 129506 197200 -1 3647
3649 0 411045 129728 197240 -1 3648
3650 0 411109 129792 197320 -1 3649
3651 0 411237 129952 197400 -1 3650
3652 0 411281 130052 197480 -1 3651
3653 0 411313 130114 197520 -1 3652
3654 0 411481 130374 197600 -1 3653
3655 0 411477 130458 197680 -1 3654
3656 0 411629 130888 197760 -1 3655
3657 0 411873 131176 197760 -1 3656
3658 0 411885 131496 197760 -1 3657
3659 0 411821 132046 197840 -1 3658
3660 0 411929 132460 197840 -1 3659
3661 0 411889 132532 197800 -1 3660
3662 0 411877 132656 197760 -1 3661
3663 0 411913 132820 197680 -1 3662
3664 0 411945 132858 197640 -1 3663
3665 0 412021 132930 197560 -1 3664
3666 0 412113 133078 197520 -1 3665
3667 0 412261 133326 197560 -1 3666
3668 0 412213 133850 197600 -1 3667
3669 0 412117 133806 197680 -1 3668
3670 0 412053 134376 197680 -1 3669
3671 0 412093 134416 197760 -1 3670
3672 0 412069 133784 197720 -1 3669
3673 0 412033 133659 197760 -1 3672
3674 0 411941 133634 197800 -1 3673
3675 0 411763 133588 197840 -1 3674
3676 0 411243 133567 197880 -1 3675
3677 0 411181 133580 197960 -1 3676
3678 0 411105 133609 198080 -1 3677
3679 0 411097 133550 198120 -1 3678
3680 0 411063 133531 198160 -1 3679
3681 0 411045 133563 198200 -1 3680
3682 0 411009 133614 198280 -1 3681
3683 0 410957 133626 198320 -1 3682
3684 0 410853 133576 198400 -1 3683
3685 0 410831 133597 198520 -1 3684
3686 0 410841 133633 198640 -1 3685
3687 0 412341 134124 197520 -1 3668
3688 0 412485 134400 197480 -1 3687
3689 0 412481 134448 197440 -1 3688
3690 0 412537 134498 197520 -1 3689
3691 0 412561 134490 197600 -1 3690
3692 0 412601 134530 197640 -1 3691
3693 0 412641 134566 197680 -1 3692
3694 0 412405 134606 197280 -1 3689
3695 0 412349 134638 197160 -1 3694
3696 0 412281 134678 197040 -1 3695
3697 0 412277 134688 196960 -1 3696
3698 0 412293 134832 196880 -1 3697
3699 0 412369 134854 196760 -1 3698
3700 0 412454.34 134912.67 196680 -1 3699
3701 0 412497 134942 196640 -1 3700
3702 0 412521 135024 196520 -1 3701
3703 0 412525 135148 196400 -1 3702
3704 0 412537 135196 196320 -1 3703
3705 0 412585 135286 196280 -1 3704
3706 0 412617 135334 196200 -1 3705
3707 0 412645 135338 196080 -1 3706
3708 0 412733 135374 195960 -1 3707
3709 0 412777 135396 195920 -1 3708
3710 0 412773 135400 195840 -1 3709
3711 0 412745 135525 195800 -1 3710
3712 0 412739 135558 195760 -1 3711
3713 0 412727 135539 195680 -1 3712
3714 0 412835 135607 195560 -1 3713
3715 0 412997 135655 195440 -1 3714
3716 0 412945 135608 195400 -1 3715
3717 0 413043 135632 195280 -1 3716
3718 0 413285 135624 195160 -1 3717
3719 0 413411 135579 195120 -1 3718
3720 0 407991 130729 196240 -1 3142
3721 0 408063 130717 196080 -1 3720
3722 0 408167 130661 195880 -1 3721
3723 0 408199 130533 195760 -1 3722
3724 0 408215 130573 195640 -1 3723
3725 0 408227 130377 195520 -1 3724
3726 0 408259 130233 195360 -1 3725
3727 0 408191 130101 195240 -1 3726
3728 0 408075 129973 195120 -1 3727
3729 0 407995 129881 195040 -1 3728
3730 0 407935 129769 194920 -1 3729
3731 0 407892.34 129551.664 194920 -1 3730
3732 0 407883 129569 194880 -1 3731
3733 0 407847 129621 194840 -1 3732
3734 0 407807 129769 194800 -1 3733
3735 0 407731 129753 194760 -1 3734
3736 0 407655 129705 194680 -1 3735
3737 0 407555 129621 194640 -1 3736
3738 0 407455 129587 194600 -1 3737
3739 0 407911 129517 195000 -1 3731
3740 0 408212 130517 195520 -1 3724
3741 0 408256 130429 195400 -1 3740
3742 0 408256 130389 195320 -1 3741
3743 0 408240 130321 195240 -1 3742
3744 0 408228 130253 195160 -1 3743
3745 0 408240 130245 195120 -1 3744
3746 0 408296 130289 195040 -1 3745
3747 0 408264 130277 194920 -1 3746
3748 0 408152 130485 194880 -1 3747
3749 0 408146 130547 194840 -1 3748
3750 0 408284 130193 194880 -1 3747
3751 0 408304 130145 194840 -1 3750
3752 0 408312 130057 194760 -1 3751
3753 0 408268 129997 194720 -1 3752
3754 0 408288 129973 194640 -1 3753
3755 0 408384 129937 194560 -1 3754
3756 0 408472 129821 194520 -1 3755
3757 0 408612 129657 194480 -1 3756
3758 0 408952 129573 194440 -1 3757
3759 0 409092 129573 194400 -1 3758
3760 0 409232 129573 194320 -1 3759
3761 0 409496 129669 194240 -1 3760
3762 0 409488 129629 194160 -1 3761
3763 0 409432 129585 194040 -1 3762
3764 0 409456 129565 193920 -1 3763
3765 0 409328 129557 193800 -1 3764
3766 0 409204 129569 193680 -1 3765
3767 0 409236 129581 193560 -1 3766
3768 0 409244 129497 193480 -1 3767
3769 0 409212 129441 193440 -1 3768
3770 0 409104 129329 193440 -1 3769
3771 0 409268 129225 193480 -1 3770
3772 0 409231 129223 193520 -1 3771
3773 0 407621 133327 195520 -1 3135
3774 0 407801 133235 195520 -1 3773
3775 0 407837 133227 195480 -1 3774
3776 0 407913 133039 195440 -1 3775
3777 0 407973 132971 195400 -1 3776
3778 0 407933 133099 195360 -1 3777
3779 0 408017 133083 195280 -1 3778
3780 0 408074.8 133093.16 195200 -1 3779
3781 0 408041 132883 195440 -1 3777
3782 0 408273 132795 195400 -1 3781
3783 0 408306.8 132853.22 195480 -1 3782
3784 0 407891 133240 195400 -1 3775
3785 0 407917 133250 195320 -1 3784
3786 0 408010 133423 195280 -1 3785
3787 0 410006 136790 191440 -1 3098
3788 0 410126 136882 191360 -1 3787
3789 0 410202 136982 191280 -1 3788
3790 0 410226 137094 191200 -1 3789
3791 0 410290 137078 191120 -1 3790
3792 0 410346 136926 191040 -1 3791
3793 0 410446 136886 190920 -1 3792
3794 0 410470 136926 190800 -1 3793
3795 0 410510 136866 190680 -1 3794
3796 0 410542 136766 190600 -1 3795
3797 0 410702 136690 190520 -1 3796
3798 0 410898 136582 190400 -1 3797
3799 0 411102 136474 190280 -1 3798
3800 0 411198 136410 190160 -1 3799
3801 0 411386 136342 190040 -1 3800
3802 0 411530 136270 189920 -1 3801
3803 0 411592 136180 189880 -1 3802
3804 0 411788 136064 189840 -1 3803
3805 0 412000 135960 189800 -1 3804
3806 0 412124 135932 189760 -1 3805
3807 0 412256 135892 189680 -1 3806
3808 0 412260 135900 189600 -1 3807
3809 0 412208 135928 189520 -1 3808
3810 0 412476 135780 189520 -1 3809
3811 0 412536 135664 189560 -1 3810
3812 0 412700 135442 189600 -1 3811
3813 0 412756 135336 189560 -1 3812
3814 0 412828 135244 189520 -1 3813
3815 0 412964 135200 189480 -1 3814
3816 0 412996 135112 189440 -1 3815
3817 0 413020 135052 189400 -1 3816
3818 0 413104 134960 189360 -1 3817
3819 0 413184 134814 189320 -1 3818
3820 0 413260 134734 189280 -1 3819
3821 0 413312 134662 189240 -1 3820
3822 0 413348 134558 189160 -1 3821
3823 0 413508 134300 189080 -1 3822
3824 0 413728 134180 189040 -1 3823
3825 0 413728 134030 188960 -1 3824
3826 0 413748 133886 188880 -1 3825
3827 0 413760 133810 188800 -1 3826
3828 0 413636 133732 188760 -1 3827
3829 0 412108 136132 189480 -1 3809
3830 0 412102 136116 189440 -1 3829
3831 0 411958 136218 189320 -1 3830
3832 0 411958 136168 189240 -1 3831
3833 0 411814 136462 189160 -1 3832
3834 0 411546 136620 189120 -1 3833
3835 0 411498 136608 189040 -1 3834
3836 0 404693 139787 190160 -1 3088
3837 0 405269.66 140406 190120 -1 3836
3838 0 405589.66 141042 190040 -1 3837
3839 0 405657.66 141074 190200 -1 3838
3840 0 405733.66 141182 190360 -1 3839
3841 0 406507.66 141678 190320 -1 3840
3842 0 406576 141750 190280 -1 3841
3843 0 406643.66 141822 190240 -1 3842
3844 0 407131.66 142326 190160 -1 3843
3845 0 407279.66 142678 190120 -1 3844
3846 0 407911.66 142966 190160 -1 3845
3847 0 408325.66 143470 190200 -1 3846
3848 0 408825.66 143798 190160 -1 3847
3849 0 409113.66 143970 190040 -1 3848
3850 0 409265.66 143958 189920 -1 3849
3851 0 409493.66 144054 189800 -1 3850
3852 0 409989.66 144482 189720 -1 3851
3853 0 410339.66 145066 189680 -1 3852
3854 0 410523.66 145226 189600 -1 3853
3855 0 410663.66 145330 189520 -1 3854
3856 0 410691.66 145994 189480 -1 3855
3857 0 410731.66 145966 189360 -1 3856
3858 0 410759.66 145950 189200 -1 3857
3859 0 410715.66 145910 189040 -1 3858
3860 0 410723.66 145834 188880 -1 3859
3861 0 410743.66 145762 188840 -1 3860
3862 0 410735.66 145770 188720 -1 3861
3863 0 410843.66 145718 188640 -1 3862
3864 0 410827.66 145778 188520 -1 3863
3865 0 410735.66 145798 188400 -1 3864
3866 0 410983.66 145846 188240 -1 3865
3867 0 411063.66 145854 188040 -1 3866
3868 0 411103.66 145858 187880 -1 3867
3869 0 411207.66 145878 187720 -1 3868
3870 0 411347.66 145922 187600 -1 3869
3871 0 411407.66 145974 187440 -1 3870
3872 0 411491.66 146058 187320 -1 3871
3873 0 411591.66 146194 187200 -1 3872
3874 0 411687.66 146338 187080 -1 3873
3875 0 411827.66 146434 186960 -1 3874
3876 0 411935.66 146574 186840 -1 3875
3877 0 412063.66 146774 186760 -1 3876
3878 0 412243.66 146870 186640 -1 3877
3879 0 412495.66 146894 186480 -1 3878
3880 0 411975.66 146970 186800 -1 3877
3881 0 411827.66 147218 186880 -1 3880
3882 0 411775.66 147510 186920 -1 3881
3883 0 411507.66 147758 187000 -1 3882
3884 0 411351.66 147886 187080 -1 3883
3885 0 411163.66 148010 187160 -1 3884
3886 0 410983.66 148110 187240 -1 3885
3887 0 410803.66 148410 187320 -1 3886
3888 0 410665.66 148638 187400 -1 3887
3889 0 410601.66 148726 187480 -1 3888
3890 0 410501.66 148794 187560 -1 3889
3891 0 410433.66 148830 187640 -1 3890
3892 0 410313.66 148914 187720 -1 3891
3893 0 410141.66 148938 187800 -1 3892
3894 0 410025.66 148982 187880 -1 3893
3895 0 409965.66 149018 187960 -1 3894
3896 0 410017.66 149042 188040 -1 3895
3897 0 409989.66 149062 188120 -1 3896
3898 0 410193.66 149102 188200 -1 3897
3899 0 410262 149056 188240 -1 3898
3900 0 410274 149086 188280 -1 3899
3901 0 410298 149090 188320 -1 3900
3902 0 410290 149098 188360 -1 3901
3903 0 410282 149170 188400 -1 3902
3904 0 410270 149232 188440 -1 3903
3905 0 410194 149278 188480 -1 3904
3906 0 409789.66 149038 188160 -1 3897
3907 0 409597.66 149006 188280 -1 3906
3908 0 409568.66 149030 188320 -1 3907
3909 0 409509.66 149078 188400 -1 3908
3910 0 409385.66 149306 188480 -1 3909
3911 0 409409.66 149418 188600 -1 3910
3912 0 409337.66 149466 188720 -1 3911
3913 0 409213.66 149582 188840 -1 3912
3914 0 409005.66 149742 188920 -1 3913
3915 0 408905.66 149822 189000 -1 3914
3916 0 408819.66 149930 189080 -1 3915
3917 0 408763.66 150030 189160 -1 3916
3918 0 408731.66 150058 189240 -1 3917
3919 0 408623.66 150266 189320 -1 3918
3920 0 408531.66 150422 189440 -1 3919
3921 0 408495.66 150594 189520 -1 3920
3922 0 408459.66 150654 189600 -1 3921
3923 0 408407.66 150694 189760 -1 3922
3924 0 408211.66 150714 189880 -1 3923
3925 0 407923.66 150874 190000 -1 3924
3926 0 407807.66 150998 190080 -1 3925
3927 0 407767.66 151078 190160 -1 3926
3928 0 407705.66 151166 190240 -1 3927
3929 0 407617.66 151218 190320 -1 3928
3930 0 407505.66 151322 190440 -1 3929
3931 0 407389.66 151450 190520 -1 3930
3932 0 407281.66 151502 190600 -1 3931
3933 0 407249.66 151566 190680 -1 3932
3934 0 407009.66 151642 190760 -1 3933
3935 0 406829.66 151682 190880 -1 3934
3936 0 406737.66 151718 190960 -1 3935
3937 0 406642 151880 191000 -1 3936
3938 0 406545.66 152042 191040 -1 3937
3939 0 406473.66 152174 191120 -1 3938
3940 0 406393.66 152214 191200 -1 3939
3941 0 406317.66 152158 191280 -1 3940
3942 0 406318 152147.33 191320 -1 3941
3943 0 406343 152154 191360 -1 3942
3944 0 406317.66 152126 191400 -1 3943
3945 0 405784 152366 191400 -1 3944
3946 0 405600 152398 191480 -1 3945
3947 0 405476 152410 191600 -1 3946
3948 0 405468 152470 191720 -1 3947
3949 0 405392 152530 191800 -1 3948
3950 0 405292 152646 191920 -1 3949
3951 0 405272 152742 192000 -1 3950
3952 0 405212 152782 192040 -1 3951
3953 0 405096 152826 192120 -1 3952
3954 0 405032 152870 192160 -1 3953
3955 0 404956 152926 192200 -1 3954
3956 0 404788 153030 192240 -1 3955
3957 0 404652 153182 192360 -1 3956
3958 0 404352 153318 192440 -1 3957
3959 0 404184 153398 192480 -1 3958
3960 0 403868 153506 192520 -1 3959
3961 0 403708 153514 192600 -1 3960
3962 0 403592 153498 192720 -1 3961
3963 0 403508 153606 192800 -1 3962
3964 0 403262 153716 192800 -1 3963
3965 0 403002 153896 192840 -1 3964
3966 0 402738 154064 192880 -1 3965
3967 0 402608 154159 192960 -1 3966
3968 0 402620 154273 193040 -1 3967
3969 0 402474 154214 193040 -1 3968
3970 0 402458 154230.33 193080 -1 3969
3971 0 402426 154263 193160 -1 3970
3972 0 402294 154365 193280 -1 3971
3973 0 402192 154420 193360 -1 3972
3974 0 402104 154497 193440 -1 3973
3975 0 401988 154579 193480 -1 3974
3976 0 401976 154585 193520 -1 3975
3977 0 402056 154729 193600 -1 3976
3978 0 402094 154760 193640 -1 3977
3979 0 402086 154838 193720 -1 3978
3980 0 402000 154944 193800 -1 3979
3981 0 401788 155023 193800 -1 3980
3982 0 401518 155551 193840 -1 3981
3983 0 401330 155586 193960 -1 3982
3984 0 401262 155653 193880 -1 3983
3985 0 401328 155589 193800 -1 3984
3986 0 401288 155581 193720 -1 3985
3987 0 401144 155636 193680 -1 3986
3988 0 401070 155640 193720 -1 3987
3989 0 400752 155727 193760 -1 3988
3990 0 400770 155722 193680 -1 3989
3991 0 400724 155681 193600 -1 3990
3992 0 400710 155676 193520 -1 3991
3993 0 400738 155694 193440 -1 3992
3994 0 400744 155680 193400 -1 3993
3995 0 410362 145226 189800 -1 3853
3996 0 410158 145294 189880 -1 3995
3997 0 410102 145386 189960 -1 3996
3998 0 410106 145422 190000 -1 3997
3999 0 410008.75 144732.38 189800 -1 3852
4000 0 409944.75 144796.38 189880 -1 3999
4001 0 409776.75 144728.38 190160 -1 4000
4002 0 409801 144718 190200 -1 4001
4003 0 409797 144738 190240 -1 4002
4004 0 409785 144734 190320 -1 4003
4005 0 409717 144726 190400 -1 4004
4006 0 409513 144886 190440 -1 4005
4007 0 409405 144918 190480 -1 4006
4008 0 409349 145010 190560 -1 4007
4009 0 409145 145078 190680 -1 4008
4010 0 408125.66 142682 190120 -1 3846
4011 0 408243.34 142668.67 190040 -1 4010
4012 0 408301.66 142662 190000 -1 4011
4013 0 408629.66 142478 189960 -1 4012
4014 0 408680 142392 189880 -1 4013
4015 0 408741.34 142341.33 189800 -1 4014
4016 0 408516 142378 189800 -1 4015
4017 0 408500 142284 189680 -1 4016
4018 0 408480 142268 189560 -1 4017
4019 0 408444 142236 189400 -1 4018
4020 0 408368 142236 189240 -1 4019
4021 0 408400 142126 189160 -1 4020
4022 0 408384 142034 189040 -1 4021
4023 0 408400 141946 188960 -1 4022
4024 0 408772 142316 189760 -1 4015
4025 0 408860 142260 189640 -1 4024
4026 0 408892 142172 189520 -1 4025
4027 0 408948 142124 189400 -1 4026
4028 0 408964 142048 189280 -1 4027
4029 0 408872 141984 189200 -1 4028
4030 0 408756 141916 189120 -1 4029
4031 0 408756 141884 189080 -1 4030
4032 0 408800 141824 188960 -1 4031
4033 0 408956 141788 188880 -1 4032
4034 0 408976 141768 188800 -1 4033
4035 0 408952 141684 188720 -1 4034
4036 0 408956 141664 188600 -1 4035
4037 0 408880 141664 188480 -1 4036
4038 0 408868 141676 188440 -1 4037
4039 0 408804 141920 188800 -1 4032
4040 0 408732 141892 188720 -1 4039
4041 0 408724 141840 188600 -1 4040
4042 0 408712 141752 188480 -1 4041
4043 0 408640 141704 188440 -1 4042
4044 0 408524 141652 188400 -1 4043
4045 0 408380 141668 188360 -1 4044
4046 0 408268 141652 188280 -1 4045
4047 0 408152 141628 188200 -1 4046
4048 0 407936 141652 188160 -1 4047
4049 0 407728 141568 188120 -1 4048
4050 0 408020 141656 188120 -1 4049
4051 0 408164 141620 188120 -1 4050
4052 0 408168 141608 188040 -1 4051
4053 0 408200 141568 188000 -1 4052
4054 0 407656 141536 188000 -1 4049
4055 0 407276 141268 188000 -1 4054
4056 0 407096 140996 188080 -1 4055
4057 0 406960 140956 188120 -1 4056
4058 0 406956 142760 190280 -1 3845
4059 0 406752 142804 190400 -1 4058
4060 0 405533.66 141134 189920 -1 3838
4061 0 405526 141216 189800 -1 4060
4062 0 405402 141182 189720 -1 4061
4063 0 405490 141210 189600 -1 4062
4064 0 405402 141206 189480 -1 4063
4065 0 405350 141242 189360 -1 4064
4066 0 405454 141330 189240 -1 4065
4067 0 405434 141342 189200 -1 4066
4068 0 405686 141388 189200 -1 4067
4069 0 405750 141328 189120 -1 4068
4070 0 405930 141252 189000 -1 4069
4071 0 406030 141270 188880 -1 4070
4072 0 405974 141216 188800 -1 4071
4073 0 405958 141148 188720 -1 4072
4074 0 406006 141192 188560 -1 4073
4075 0 406130 141208 188440 -1 4074
4076 0 406178 141208 188320 -1 4075
4077 0 406182 141170 188200 -1 4076
4078 0 406258 141134 188080 -1 4077
4079 0 406290 141178 188000 -1 4078
4080 0 406318 141200 187960 -1 4079
4081 0 406310 141224 187920 -1 4080
4082 0 406314 141256 187880 -1 4081
4083 0 406350 141268 187840 -1 4082
4084 0 406418 141276 187760 -1 4083
4085 0 406414 141256 187720 -1 4084
4086 0 406514 141332 187640 -1 4085
4087 0 406594 141416 187600 -1 4086
4088 0 406618 141428 187520 -1 4087
4089 0 406666 141404 187400 -1 4088
4090 0 406642 141412 187320 -1 4089
4091 0 406762 141440 187240 -1 4090
4092 0 406782 141516 187200 -1 4091
4093 0 406822 141600 187120 -1 4092
4094 0 406866 141620 187040 -1 4093
4095 0 406922 141664 186960 -1 4094
4096 0 405298 141244 189120 -1 4067
4097 0 405242 141364 189040 -1 4096
4098 0 405178 141308 188920 -1 4097
4099 0 405166 141316 188880 -1 4098
4100 0 405062 141316 188760 -1 4099
4101 0 405106 141408 188640 -1 4100
4102 0 405158 141592 188520 -1 4101
4103 0 405174 141770 188400 -1 4102
4104 0 405274 142490 188360 -1 4103
4105 0 405258 142568 188480 -1 4104
4106 0 405182 142840 188600 -1 4105
4107 0 405110 143086 188680 -1 4106
4108 0 405062 143278 188760 -1 4107
4109 0 404698 143358 188760 -1 4108
4110 0 405378 142548 188120 -1 4104
4111 0 405434 142574 188000 -1 4110
4112 0 405462 142598 187880 -1 4111
4113 0 405534 142542 187800 -1 4112
4114 0 405690 142526 187720 -1 4113
4115 0 405490 142590 187600 -1 4114
4116 0 405206 142784 187520 -1 4115
4117 0 404602 142950 187440 -1 4116
4118 0 404186 143148 187400 -1 4117
4119 0 403958 143186 187320 -1 4118
4120 0 403790 143254 187200 -1 4119
4121 0 403822 143242 187080 -1 4120
4122 0 403746 143246 186920 -1 4121
4123 0 403786 143234 186800 -1 4122
4124 0 403726 143210 186640 -1 4123
4125 0 403758 143242 186560 -1 4124
4126 0 403042 143288 186560 -1 4125
4127 0 402950 143310 186600 -1 4126
4128 0 402650 143274 186640 -1 4127
4129 0 402458 143244 186720 -1 4128
4130 0 402210 143266 186800 -1 4129
4131 0 401950 143350 186880 -1 4130
4132 0 401810 143316 186840 -1 4131
4133 0 401478 143336 186760 -1 4132
4134 0 401426 143346 186640 -1 4133
4135 0 401434 143310 186480 -1 4134
4136 0 401570 143218 186360 -1 4135
4137 0 401754 143096 186280 -1 4136
4138 0 401718 143088 186240 -1 4137
4139 0 401690 143008 186120 -1 4138
4140 0 401674 142812 186000 -1 4139
4141 0 401686 142754 185920 -1 4140
4142 0 401698 142658 185800 -1 4141
4143 0 401726 142470 185680 -1 4142
4144 0 401738 142400 185640 -1 4143
4145 0 401666 142268 185520 -1 4144
4146 0 401582 142156 185440 -1 4145
4147 0 401542 142064 185320 -1 4146
4148 0 401646 142032 185200 -1 4147
4149 0 401698 142028 185120 -1 4148
4150 0 401746 141920 185000 -1 4149
4151 0 401870 141862 184960 -1 4150
4152 0 401966 141794 184920 -1 4151
4153 0 402246 141518 184880 -1 4152
4154 0 402270 141352 184760 -1 4153
4155 0 402590 141282 184760 -1 4154
4156 0 402686 141192 184680 -1 4155
4157 0 402734 140964 184560 -1 4156
4158 0 402734 140804 184440 -1 4157
4159 0 402758 140600 184320 -1 4158
4160 0 402802 140510 184240 -1 4159
4161 0 402875 140368 184200 -1 4160
4162 0 405308 140411 190040 -1 3837
4163 0 404370.66 139460.67 189920 -1 3088
4164 0 404621 139403 189720 -1 4163
4165 0 404665 139363 189560 -1 4164
4166 0 404737 139335 189480 -1 4165
4167 0 405482.66 140492.67 189920 -1 4163
4168 0 405550.66 140536.67 189800 -1 4167
4169 0 405695 140671 189680 -1 4168
4170 0 405719 140633 189600 -1 4169
4171 0 405715 140635 189520 -1 4170
4172 0 405743 140647 189480 -1 4171
4173 0 405887 140667 189440 -1 4172
4174 0 405907 140659 189400 -1 4173
4175 0 405975 140663 189360 -1 4174
4176 0 406003 140647 189320 -1 4175
4177 0 406031 140643 189280 -1 4176
4178 0 406019 140655 189240 -1 4177
4179 0 406043 140611 189200 -1 4178
4180 0 406083 140551 189160 -1 4179
4181 0 406103 140523 189120 -1 4180
4182 0 406135 140463 189080 -1 4181
4183 0 406163 140419 189040 -1 4182
4184 0 406239 140361 189000 -1 4183
4185 0 406271 140341 188960 -1 4184
4186 0 406291 140317 188880 -1 4185
4187 0 406343 140309 188800 -1 4186
4188 0 406611 140307 188720 -1 4187
4189 0 406671 140415 188800 -1 4188
4190 0 406695 140463 188840 -1 4189
4191 0 406675 140411 188600 -1 4188
4192 0 406699 140391 188560 -1 4191
4193 0 405839 140645 189720 -1 4169
4194 0 405991 140609 189760 -1 4193
4195 0 406003 140581 189800 -1 4194
4196 0 406107 140561 189880 -1 4195
4197 0 406151 140563 189960 -1 4196
4198 0 406179 140595 190040 -1 4197
4199 0 406155 140635 190120 -1 4198
4200 0 406107 140609 190160 -1 4199
4201 0 398594 136268 190960 -1 2568
4202 0 398747.6 136275.17 190920 -1 4201
4203 0 400990 133210 190440 -1 2558
4204 0 400954 133202 190600 -1 4203
4205 0 400890 133210 190680 -1 4204
4206 0 400790 133194 190760 -1 4205
4207 0 400766 133254 190840 -1 4206
4208 0 401074 133470 189880 -1 2557
4209 0 401302 133422 189680 -1 4208
4210 0 402110 133286 189680 -1 4209
4211 0 402150 133310 189760 -1 4210
4212 0 402234 133346 189880 -1 4211
4213 0 401498 133346 189600 -1 4209
4214 0 401446 133398 189520 -1 4213
4215 0 401722 133238 189360 -1 4214
4216 0 401894 133078 189280 -1 4215
4217 0 402006 133022 189160 -1 4216
4218 0 401990 132996 189080 -1 4217
4219 0 401994 132912 189000 -1 4218
4220 0 401986 132856 188920 -1 4219
4221 0 401982 132820 188800 -1 4220
4222 0 402014 132784 188680 -1 4221
4223 0 402114 132800 188560 -1 4222
4224 0 402086 132792 188440 -1 4223
4225 0 402190 132736 188320 -1 4224
4226 0 402262 132664 188200 -1 4225
4227 0 402306 132644 188080 -1 4226
4228 0 402350 132688 187960 -1 4227
4229 0 402414 132724 187840 -1 4228
4230 0 402574 132692 187720 -1 4229
4231 0 402638 132688 187640 -1 4230
4232 0 402642 132650 187600 -1 4231
4233 0 402694 132632 187520 -1 4232
4234 0 403010 132526 187480 -1 4233
4235 0 403114 132456 187400 -1 4234
4236 0 403142 132420 187320 -1 4235
4237 0 403190 132348 187240 -1 4236
4238 0 403222 132300 187120 -1 4237
4239 0 403346 132154 187000 -1 4238
4240 0 403562 132152 187000 -1 4239
4241 0 403694 132150 186920 -1 4240
4242 0 403794 132110 186840 -1 4241
4243 0 403970 132066 186720 -1 4242
4244 0 404162 131982 186600 -1 4243
4245 0 404386 131838 186480 -1 4244
4246 0 404462 131756 186440 -1 4245
4247 0 404578 131686 186360 -1 4246
4248 0 404650 131612 186280 -1 4247
4249 0 404802 131458 186200 -1 4248
4250 0 405010 131234 186080 -1 4249
4251 0 405190 131044 186000 -1 4250
4252 0 405630 130566 185920 -1 4251
4253 0 405846 130336 185840 -1 4252
4254 0 406290 130136 185840 -1 4253
4255 0 406342 130072 185920 -1 4254
4256 0 406458 129952 186000 -1 4255
4257 0 406606 129790 185920 -1 4256
4258 0 406646 129670 185840 -1 4257
4259 0 406682 129536 185800 -1 4258
4260 0 405730 130190 185720 -1 4253
4261 0 405886 130070 185560 -1 4260
4262 0 401894 133274 187600 -1 4232
4263 0 401830 133432 187680 -1 4262
4264 0 401582 133792 187760 -1 4263
4265 0 401586 133942 187800 -1 4264
4266 0 401558 133994 187880 -1 4265
4267 0 401478 134094 187960 -1 4266
4268 0 401346 134096 188080 -1 4267
4269 0 401330 134116 188160 -1 4268
4270 0 401278 134252 188280 -1 4269
4271 0 401322 134434 188360 -1 4270
4272 0 401786 134814 188360 -1 4271
4273 0 401842 134839.33 188280 -1 4272
4274 0 402042 135077 188440 -1 4272
4275 0 402022 135193 188520 -1 4274
4276 0 402118 135475 188480 -1 4275
4277 0 402150 135599 188440 -1 4276
4278 0 402174 135745 188360 -1 4277
4279 0 402002 136207 188360 -1 4278
4280 0 401910 136285 188440 -1 4279
4281 0 401894 136287 188480 -1 4280
4282 0 401862 136491 188520 -1 4281
4283 0 401854 136585 188560 -1 4282
4284 0 401778 136787 188640 -1 4283
4285 0 401742 136847 188680 -1 4284
4286 0 401758 136879 188720 -1 4285
4287 0 401778 136911 188760 -1 4286
4288 0 401810 136915 188800 -1 4287
4289 0 401818 136931 188840 -1 4288
4290 0 402006 135259 188640 -1 4275
4291 0 401922 135331 188720 -1 4290
4292 0 401782 135375 188840 -1 4291
4293 0 401774 135399 188880 -1 4292
4294 0 401754 135563 188960 -1 4293
4295 0 401750 135655 189040 -1 4294
4296 0 401694 135723 189120 -1 4295
4297 0 401602 135779 189200 -1 4296
4298 0 401546 135847 189280 -1 4297
4299 0 401550 135907 189360 -1 4298
4300 0 401426 136033 189440 -1 4299
4301 0 401346 136169 189520 -1 4300
4302 0 401362 136309 189600 -1 4301
4303 0 401370 136385 189680 -1 4302
4304 0 401206 136789 189800 -1 4303
4305 0 401166 136843 189840 -1 4304
4306 0 401222 136915 189880 -1 4305
4307 0 401930 134517 188440 -1 4272
4308 0 402366 134257 188480 -1 4307
4309 0 402502 134333 188520 -1 4308
4310 0 402518 134361 188560 -1 4309
4311 0 402542 134405 188640 -1 4310
4312 0 402554 134469 188720 -1 4311
4313 0 402488 131697 189880 -1 2555
4314 0 402272 131913 189760 -1 4313
4315 0 402396 131785 189680 -1 4314
4316 0 402436 131777 189600 -1 4315
4317 0 403030 131222 190080 -1 2554
4318 0 403586 131786 190080 -1 4317
4319 0 403686 131770 190000 -1 4318
4320 0 403638 131776 189920 -1 4319
4321 0 403666 131848 189840 -1 4320
4322 0 403678 131896 189760 -1 4321
4323 0 403726 131892 189680 -1 4322
4324 0 403730 131876 189600 -1 4323
4325 0 403758 131864 189520 -1 4324
4326 0 403794 131824 189440 -1 4325
4327 0 403898 131880 189360 -1 4326
4328 0 403966 131924 189280 -1 4327
4329 0 404142 132270 189240 -1 4328
4330 0 404135.34 132289.33 189200 -1 4329
4331 0 404482 132310 189200 -1 4330
4332 0 404546 132282 189120 -1 4331
4333 0 404594 132198 189040 -1 4332
4334 0 404742 132092 188960 -1 4333
4335 0 404906 132178 188880 -1 4334
4336 0 404946 132186 188840 -1 4335
4337 0 404986 132194 188800 -1 4336
4338 0 405070 132234 188720 -1 4337
4339 0 405170 132272 188680 -1 4338
4340 0 405310 132212 188600 -1 4339
4341 0 405398 132192 188520 -1 4340
4342 0 405530 132084 188440 -1 4341
4343 0 405566 132036 188400 -1 4342
4344 0 405650 131896 188360 -1 4343
4345 0 405678 131848 188320 -1 4344
4346 0 405770 131784 188240 -1 4345
4347 0 405870 131724 188200 -1 4346
4348 0 406010 131724 188120 -1 4347
4349 0 406146 131732 188040 -1 4348
4350 0 406198 131734 188000 -1 4349
4351 0 406294 131648 187920 -1 4350
4352 0 406342 131624 187840 -1 4351
4353 0 406390 131596 187800 -1 4352
4354 0 406690 131428 187760 -1 4353
4355 0 406914 131614 187720 -1 4354
4356 0 406926 131624 187680 -1 4355
4357 0 406994 131688 187640 -1 4356
4358 0 407054 131780 187560 -1 4357
4359 0 407198 131864 187480 -1 4358
4360 0 407286 131896 187400 -1 4359
4361 0 407358 131828 187360 -1 4360
4362 0 407446 131748 187320 -1 4361
4363 0 407506 131750 187280 -1 4362
4364 0 407558 131740 187240 -1 4363
4365 0 407622 131784 187160 -1 4364
4366 0 407634 131844 187120 -1 4365
4367 0 407714 131824 187080 -1 4366
4368 0 407890 131664 187040 -1 4367
4369 0 407878 131686 187120 -1 4368
4370 0 405070 132404 188720 -1 4338
4371 0 405010 132458 188760 -1 4370
4372 0 404122 132328 189120 -1 4330
4373 0 407350 128876 189560 -1 2551
4374 0 407415.34 129216 189520 -1 4373
4375 0 407546 129896 189440 -1 4374
4376 0 407790 130160 189520 -1 4375
4377 0 407982 130308 189560 -1 4376
4378 0 408920 130852 189640 -1 4377
4379 0 410120 131308 189600 -1 4378
4380 0 410358 131384 189640 -1 4379
4381 0 410596 131460 189680 -1 4380
4382 0 410640 131453.33 189720 -1 4381
4383 0 410728 131440 189800 -1 4382
4384 0 410872 131380 189960 -1 4383
4385 0 411104 131236 190040 -1 4384
4386 0 411328 131144 190120 -1 4385
4387 0 411926 131096 190240 -1 4386
4388 0 412052 131160 190200 -1 4387
4389 0 412178 131224 190160 -1 4388
4390 0 412278 131272 190040 -1 4389
4391 0 412430 131264 189920 -1 4390
4392 0 412546 131288 189800 -1 4391
4393 0 412642 131284 189680 -1 4392
4394 0 412702 131240 189600 -1 4393
4395 0 412778 131200 189520 -1 4394
4396 0 412878 131116 189440 -1 4395
4397 0 412920 131063 189400 -1 4396
4398 0 413038 130988 189320 -1 4397
4399 0 413234 130904 189240 -1 4398
4400 0 413538 130876 189160 -1 4399
4401 0 413670 130764 189080 -1 4400
4402 0 413706 130624 189000 -1 4401
4403 0 413842 130516 188920 -1 4402
4404 0 414154 130432 188840 -1 4403
4405 0 414498 130340 188800 -1 4404
4406 0 414566 130272 188720 -1 4405
4407 0 414630 130204 188640 -1 4406
4408 0 414732 130160 188560 -1 4407
4409 0 414824 130136 188440 -1 4408
4410 0 414888 130108 188320 -1 4409
4411 0 415048 130056 188160 -1 4410
4412 0 415152 130036 188040 -1 4411
4413 0 415272 129964 187920 -1 4412
4414 0 415380 129920 187840 -1 4413
4415 0 415512 129912 187720 -1 4414
4416 0 415704 129900 187600 -1 4415
4417 0 415788 129924 187480 -1 4416
4418 0 415972 129904 187360 -1 4417
4419 0 416220 129940 187240 -1 4418
4420 0 416360 130000 187120 -1 4419
4421 0 416508 130048 187000 -1 4420
4422 0 416620 130064 186880 -1 4421
4423 0 416780 129868 186840 -1 4422
4424 0 416848 129780 186760 -1 4423
4425 0 416892 129700 186680 -1 4424
4426 0 417028 129596 186600 -1 4425
4427 0 417212 129036 186520 -1 4426
4428 0 417310 128784 186440 -1 4427
4429 0 417414 128684 186320 -1 4428
4430 0 417446 128636 186200 -1 4429
4431 0 417494 128512 186080 -1 4430
4432 0 417510 128348 185920 -1 4431
4433 0 417294 128156 185800 -1 4432
4434 0 417318 128104 185760 -1 4433
4435 0 417222 127908 185640 -1 4434
4436 0 417062 127760 185520 -1 4435
4437 0 417082 127656 185400 -1 4436
4438 0 417274 127568 185280 -1 4437
4439 0 417374 127504 185200 -1 4438
4440 0 417502 127376 185080 -1 4439
4441 0 417534 127192 184960 -1 4440
4442 0 417576 127112 184840 -1 4441
4443 0 417740 126988 184760 -1 4442
4444 0 417824 126868 184640 -1 4443
4445 0 417860 126716 184520 -1 4444
4446 0 417912 126592 184400 -1 4445
4447 0 417928 126360 184280 -1 4446
4448 0 417936 126200 184200 -1 4447
4449 0 417956 126080 184120 -1 4448
4450 0 417984 125980 184040 -1 4449
4451 0 418000 125852 183960 -1 4450
4452 0 418008 125780 183880 -1 4451
4453 0 418060 125740 183800 -1 4452
4454 0 418056 125660 183680 -1 4453
4455 0 418040 125580 183600 -1 4454
4456 0 418056 125464 183520 -1 4455
4457 0 418120 125380 183440 -1 4456
4458 0 418232 125324 183360 -1 4457
4459 0 418388 125288 183280 -1 4458
4460 0 418754 125052 183200 -1 4459
4461 0 418778 125020 183120 -1 4460
4462 0 418982 124940 183040 -1 4461
4463 0 419058 124872 182960 -1 4462
4464 0 419130 124844 182880 -1 4463
4465 0 419150 124844 182800 -1 4464
4466 0 419210 124780 182720 -1 4465
4467 0 419406 124500 182680 -1 4466
4468 0 419778 124508 182560 -1 4467
4469 0 420190 124696 182480 -1 4468
4470 0 420444 124840 182400 -1 4469
4471 0 420584 124884 182320 -1 4470
4472 0 420788 124892 182240 -1 4471
4473 0 420940 124900 182120 -1 4472
4474 0 421272 125016 182040 -1 4473
4475 0 421492 125032 181960 -1 4474
4476 0 421616 125044 181880 -1 4475
4477 0 421872 125148 181760 -1 4476
4478 0 422240 125068 181680 -1 4477
4479 0 422480 125184 181600 -1 4478
4480 0 422640 125192 181520 -1 4479
4481 0 422908 125208 181440 -1 4480
4482 0 423146 125228 181360 -1 4481
4483 0 423306 125204 181320 -1 4482
4484 0 423378 125244 181280 -1 4483
4485 0 423658 125326 181240 -1 4484
4486 0 423890 125086 181200 -1 4485
4487 0 424034 125142 181160 -1 4486
4488 0 424838 125414 181120 -1 4487
4489 0 425030 125462 181040 -1 4488
4490 0 425106 125408 180960 -1 4489
4491 0 425126 125388 180880 -1 4490
4492 0 425190 125340 180800 -1 4491
4493 0 425978 125424 180800 -1 4492
4494 0 426350 125424 180760 -1 4493
4495 0 426374 125400 180720 -1 4494
4496 0 426398 125376 180680 -1 4495
4497 0 426526 125300 180600 -1 4496
4498 0 426918 125076 180520 -1 4497
4499 0 427010 124844 180360 -1 4498
4500 0 426970 124796 180240 -1 4499
4501 0 426886 124630 180040 -1 4500
4502 0 427294 124510 180040 -1 4501
4503 0 427258 124422 179920 -1 4502
4504 0 427318 124406 179800 -1 4503
4505 0 427322 124406 179680 -1 4504
4506 0 427390 124298 179520 -1 4505
4507 0 427386 124262 179400 -1 4506
4508 0 427438 124278 179240 -1 4507
4509 0 427510 124022 179200 -1 4508
4510 0 427522 123886 179120 -1 4509
4511 0 427510 123702 179040 -1 4510
4512 0 427622 123454 179000 -1 4511
4513 0 427782.66 123328 178920 -1 4512
4514 0 427879 123345 178840 -1 4513
4515 0 428007 123346 178760 -1 4514
4516 0 428053 123381 178640 -1 4515
4517 0 428335 123306 178560 -1 4516
4518 0 428343 123337 178480 -1 4517
4519 0 428455 123320 178400 -1 4518
4520 0 428617 123291 178320 -1 4519
4521 0 428669 123352 178240 -1 4520
4522 0 428749 123393 178200 -1 4521
4523 0 428817 123395 178160 -1 4522
4524 0 428829 123441 178120 -1 4523
4525 0 427470 123830 179000 -1 4511
4526 0 426428 125412 180840 -1 4495
4527 0 426464 125444 180920 -1 4526
4528 0 426512 125520 181040 -1 4527
4529 0 426516 125584 181120 -1 4528
4530 0 426526 125591 181160 -1 4529
4531 0 426540 125581 181200 -1 4530
4532 0 414474 130447 188960 -1 4405
4533 0 414586 130483 189000 -1 4532
4534 0 414662.7 130687.914 189000 -1 4533
4535 0 414635 130706 188920 -1 4534
4536 0 414624 130686 188880 -1 4535
4537 0 414578 130507 189040 -1 4533
4538 0 414570 130435 189120 -1 4537
4539 0 414546 130375 189160 -1 4538
4540 0 414514 130325 189240 -1 4539
4541 0 414562 130273 189320 -1 4540
4542 0 414570 130161 189400 -1 4541
4543 0 414654 130097 189480 -1 4542
4544 0 414786 130041 189560 -1 4543
4545 0 414842 130059 189640 -1 4544
4546 0 414894 130053 189680 -1 4545
4547 0 414990 130013 189760 -1 4546
4548 0 415030 129965 189800 -1 4547
4549 0 415006 129709 189800 -1 4548
4550 0 414982 129617 189840 -1 4549
4551 0 414930 129545 189880 -1 4550
4552 0 414898 129541 189960 -1 4551
4553 0 414926 129513 190040 -1 4552
4554 0 414950 129517 190080 -1 4553
4555 0 414950 129541 190120 -1 4554
4556 0 414982 129549 190160 -1 4555
4557 0 415062 129589 190200 -1 4556
4558 0 415094 129583 190280 -1 4557
4559 0 415066 129613 190360 -1 4558
4560 0 415078 129605 190440 -1 4559
4561 0 415091.34 129587.664 190480 -1 4560
4562 0 414914 129677 190520 -1 4561
4563 0 414794 129713 190600 -1 4562
4564 0 414790 129733 190680 -1 4563
4565 0 415182 129628 190280 -1 4558
4566 0 415236 129658 190320 -1 4565
4567 0 415244 129662 190360 -1 4566
4568 0 415244 129666 190400 -1 4567
4569 0 415248 129690 190440 -1 4568
4570 0 415248 129734 190480 -1 4569
4571 0 415268 129766 190520 -1 4570
4572 0 415252 129826 190560 -1 4571
4573 0 415276 129922 190640 -1 4572
4574 0 415284 129954 190680 -1 4573
4575 0 415352 130138 190720 -1 4574
4576 0 415424 130186 190680 -1 4575
4577 0 415448 130226 190640 -1 4576
4578 0 415432 130226 190600 -1 4577
4579 0 415416 130222 190560 -1 4578
4580 0 415380 130178 190520 -1 4579
4581 0 415368 130060 190760 -1 4575
4582 0 414894 129349 190080 -1 4554
4583 0 414770 129213 190120 -1 4582
4584 0 414682 129165 190080 -1 4583
4585 0 414526 129153 190040 -1 4584
4586 0 414310 128923 190040 -1 4585
4587 0 414870 129417 189840 -1 4551
4588 0 414790 129345 189760 -1 4587
4589 0 414710 129361 189680 -1 4588
4590 0 414686 129357 189600 -1 4589
4591 0 414634 129361 189520 -1 4590
4592 0 414534 129421 189440 -1 4591
4593 0 414162 129593 189360 -1 4592
4594 0 414094 129595 189280 -1 4593
4595 0 413798 129593 189320 -1 4594
4596 0 413786 129601 189400 -1 4595
4597 0 413762 129577 189440 -1 4596
4598 0 414514 129145 189520 -1 4591
4599 0 415022 129675 189720 -1 4549
4600 0 415094 129989 189840 -1 4548
4601 0 415262 130088 189880 -1 4600
4602 0 415332 129921 189920 -1 4601
4603 0 415366 129938 189960 -1 4602
4604 0 415446 129974 190000 -1 4603
4605 0 415494 129950 190080 -1 4604
4606 0 415434 129982 190160 -1 4605
4607 0 415444 130012 190200 -1 4606
4608 0 412714 131279 189400 -1 4397
4609 0 412662 131383 189360 -1 4608
4610 0 412546 131425 189320 -1 4609
4611 0 412468 131413 189280 -1 4610
4612 0 412392 131421 189240 -1 4611
4613 0 412352 131415 189160 -1 4612
4614 0 412346 131359 189080 -1 4613
4615 0 412322 131391 189000 -1 4614
4616 0 412280 131381 188960 -1 4615
4617 0 411014 131176.67 189720 -1 4382
4618 0 411010 131088.67 189600 -1 4617
4619 0 411082 131004.664 189480 -1 4618
4620 0 411054 130904.664 189320 -1 4619
4621 0 411026 130804.664 189160 -1 4620
4622 0 411086 130716.664 189080 -1 4621
4623 0 411246 130560.664 189000 -1 4622
4624 0 411380 130511 188920 -1 4623
4625 0 411680 130406 188800 -1 4624
4626 0 411688 130340 188720 -1 4625
4627 0 411812 130272 188600 -1 4626
4628 0 411904 130292 188480 -1 4627
4629 0 412032 130270 188440 -1 4628
4630 0 412068 130313 188400 -1 4629
4631 0 412116 130295 188280 -1 4630
4632 0 412224 130324 188240 -1 4631
4633 0 412324 130539 188200 -1 4632
4634 0 412193.5 130595.89 188240 -1 4633
4635 0 412226 130671 188080 -1 4634
4636 0 412250 130813 187960 -1 4635
4637 0 412348 130824 187880 -1 4636
4638 0 412356 130853 187840 -1 4637
4639 0 412370 130867 187800 -1 4638
4640 0 412444 130834 187760 -1 4639
4641 0 412608 130970 187720 -1 4640
4642 0 412664 131150 187840 -1 4641
4643 0 412673.62 131190.7 187920 -1 4642
4644 0 412346 130466 188080 -1 4633
4645 0 412388 130471 188000 -1 4644
4646 0 412430 130495 187880 -1 4645
4647 0 408996 130904 189720 -1 4378
4648 0 408942 130864 189840 -1 4647
4649 0 408870 130804 189960 -1 4648
4650 0 408826 130780 190000 -1 4649
4651 0 407432 129212 189360 -1 4374
4652 0 407472 129112 189280 -1 4651
4653 0 407492 129092 189240 -1 4652
4654 0 407440 129028 189120 -1 4653
4655 0 407315.94 129260.516 189080 -1 4654
4656 0 412281.25 121869.62 188360 -1 2541
4657 0 412166 121819 188160 -1 4656
4658 0 412118 121793 187920 -1 4657
4659 0 411906 121879 187800 -1 4658
4660 0 411894 121685 187560 -1 4659
4661 0 411862 121665 187440 -1 4660
4662 0 411786 121811 187320 -1 4661
4663 0 411702 121745 187160 -1 4662
4664 0 411774 121759 187040 -1 4663
4665 0 411614 121786 186960 -1 4664
4666 0 411454 121813 186880 -1 4665
4667 0 411538 121837 186760 -1 4666
4668 0 411558 121905 186680 -1 4667
4669 0 411578 121965 186600 -1 4668
4670 0 411578 121913 186520 -1 4669
4671 0 411630 121933 186440 -1 4670
4672 0 411626 121949 186360 -1 4671
4673 0 411670 121933 186280 -1 4672
4674 0 411694 121893 186200 -1 4673
4675 0 411750 121753 186120 -1 4674
4676 0 411802 121687 186080 -1 4675
4677 0 411834 121615 186000 -1 4676
4678 0 411806 121579 185920 -1 4677
4679 0 411170 121371 187800 -1 4659
4680 0 411142 120919 187800 -1 4679
4681 0 411370 120397 187880 -1 4680
4682 0 411274 120535 188000 -1 4681
4683 0 411206 120449 188080 -1 4682
4684 0 411122 120185 188080 -1 4683
4685 0 411174 120147 188000 -1 4684
4686 0 411250 120123 187920 -1 4685
4687 0 411266 120107 187880 -1 4686
4688 0 411294 119987 187800 -1 4687
4689 0 411390 119859 187720 -1 4688
4690 0 411466 119741 187640 -1 4689
4691 0 411590 119617 187560 -1 4690
4692 0 411682 119431 187480 -1 4691
4693 0 411698 119377 187440 -1 4692
4694 0 411842 119245 187360 -1 4693
4695 0 411918 119097 187280 -1 4694
4696 0 412234 119017 187280 -1 4695
4697 0 413218 121943 187920 -1 4658
4698 0 413282 121923 187800 -1 4697
4699 0 413422 121995 187640 -1 4698
4700 0 413674 121993 187560 -1 4699
4701 0 413698 122071 187440 -1 4700
4702 0 413698 122123 187320 -1 4701
4703 0 413666 122163 187200 -1 4702
4704 0 413710 122209 187080 -1 4703
4705 0 413746 122315 187000 -1 4704
4706 0 413792 122309.5 186960 -1 4705
4707 0 413466 122663 186960 -1 4706
4708 0 413606 122993 186960 -1 4707
4709 0 413774 123227 186800 -1 4708
4710 0 413778 123347 186720 -1 4709
4711 0 413826 123465 186640 -1 4710
4712 0 413814 123645 186560 -1 4711
4713 0 413678 123883 186560 -1 4712
4714 0 413622 124099 186480 -1 4713
4715 0 413950 123419 186520 -1 4711
4716 0 414074 123415 186440 -1 4715
4717 0 413534 122907 187120 -1 4708
4718 0 413494 122929 187160 -1 4717
4719 0 413930 122293 186840 -1 4706
4720 0 414026 122399 186760 -1 4719
4721 0 414138 122523 186680 -1 4720
4722 0 414078 122537 186560 -1 4721
4723 0 414162 122425 186440 -1 4722
4724 0 414082 122517 186320 -1 4723
4725 0 414122 122421 186160 -1 4724
4726 0 414058 122309 186120 -1 4725
4727 0 414078 122307 186000 -1 4726
4728 0 414022 122347 185960 -1 4727
4729 0 414014 122331 185880 -1 4728
4730 0 414002 122253 185760 -1 4729
4731 0 414090 122169 185640 -1 4730
4732 0 414094 122001 185520 -1 4731
4733 0 414074 121911 185440 -1 4732
4734 0 414451.34 121932.336 185360 -1 4733
4735 0 414607.34 122168.336 185360 -1 4734
4736 0 414615.34 122132.336 185280 -1 4735
4737 0 414615.34 122140.336 185240 -1 4736
4738 0 414671.34 122180.336 185200 -1 4737
4739 0 414775.34 122216.336 185160 -1 4738
4740 0 414851.34 122204.336 185080 -1 4739
4741 0 414903.34 122212.336 185000 -1 4740
4742 0 414927.34 122092.336 184880 -1 4741
4743 0 414915.34 121992.336 184760 -1 4742
4744 0 414895.34 121884.336 184640 -1 4743
4745 0 414899.34 121864.336 184520 -1 4744
4746 0 414867 121878 184440 -1 4745
4747 0 414867 121814 184360 -1 4746
4748 0 414817 121721 184280 -1 4747
4749 0 414751 121551 184160 -1 4748
4750 0 413790 121669 185320 -1 4733
4751 0 413750 121493 185200 -1 4750
4752 0 413746 121365 185080 -1 4751
4753 0 413666 121335 185000 -1 4752
4754 0 413610 121261 184920 -1 4753
4755 0 413462 121183 184880 -1 4754
4756 0 413342 121141 184840 -1 4755
4757 0 413190 121111 184800 -1 4756
4758 0 413022 121095 184720 -1 4757
4759 0 412470 121089 184680 -1 4758
4760 0 412406 121039 184560 -1 4759
4761 0 412302 120967 184440 -1 4760
4762 0 412146 120929 184400 -1 4761
4763 0 412214 120743 184280 -1 4762
4764 0 412230 120791 184200 -1 4763
4765 0 412250 120735 184120 -1 4764
4766 0 412386 120533 184000 -1 4765
4767 0 412454 120323 183880 -1 4766
4768 0 412550 120221 183760 -1 4767
4769 0 412522 120209 183640 -1 4768
4770 0 412554 120313 183560 -1 4769
4771 0 412542 120277 183480 -1 4770
4772 0 413682 120801 183480 -1 4771
4773 0 414002 120651 183480 -1 4772
4774 0 414358 120699 183520 -1 4773
4775 0 414394 120791 183560 -1 4774
4776 0 414482 120835 183640 -1 4775
4777 0 414586 120745 183680 -1 4776
4778 0 414622 120837 183720 -1 4777
4779 0 411510 120817 183480 -1 4771
4780 0 411510 121565 183360 -1 4779
4781 0 411466 121719 183280 -1 4780
4782 0 411430 121879 183200 -1 4781
4783 0 411346 121979 183120 -1 4782
4784 0 411506 122069 183120 -1 4783
4785 0 410942 122093 183040 -1 4783
4786 0 410802 122347 182960 -1 4785
4787 0 410866 122561 182920 -1 4786
4788 0 410854 123139 182880 -1 4787
4789 0 411030 124073 182920 -1 4788
4790 0 411096.34 124190.375 183120 -1 4789
4791 0 411097 124180.5 182880 -1 4789
4792 0 411298 124503 182760 -1 4791
4793 0 411376 124705.5 182640 -1 4792
4794 0 411402 124773 182600 -1 4793
4795 0 411518 124958 182520 -1 4794
4796 0 411634 125143 182440 -1 4795
4797 0 411718 125261 182320 -1 4796
4798 0 411798 125509 182200 -1 4797
4799 0 411838 125541 182120 -1 4798
4800 0 411898 125595 182080 -1 4799
4801 0 412262 124505 182760 -1 4792
4802 0 412294 124481 182800 -1 4801
4803 0 412310 124433 182880 -1 4802
4804 0 412682 124213 182920 -1 4803
4805 0 413010 124357 182920 -1 4804
4806 0 413074 124347 182960 -1 4805
4807 0 413286 124263 183000 -1 4806
4808 0 413402 124285 183040 -1 4807
4809 0 412734 120367 183240 -1 4771
4810 0 412726 120365 183200 -1 4809
4811 0 412850 120359 183080 -1 4810
4812 0 412850 120321 182960 -1 4811
4813 0 412554 120473.664 182920 -1 4812
4814 0 412554 120427.664 182800 -1 4813
4815 0 412606 120422 182720 -1 4814
4816 0 412618 120474 182640 -1 4815
4817 0 412646 120518 182600 -1 4816
4818 0 412814 120574 182560 -1 4817
4819 0 412766 120556 182480 -1 4818
4820 0 412678 120644 182360 -1 4819
4821 0 412690 120684 182280 -1 4820
4822 0 412698 120772 182200 -1 4821
4823 0 412726 120840 182120 -1 4822
4824 0 412782 120870 182080 -1 4823
4825 0 412774 120928 182040 -1 4824
4826 0 412794 120912 182000 -1 4825
4827 0 412854 120996 181920 -1 4826
4828 0 412766 121022 181800 -1 4827
4829 0 412726 121070 181720 -1 4828
4830 0 412630 121122 181640 -1 4829
4831 0 412582 121242 181560 -1 4830
4832 0 412550 121348 181480 -1 4831
4833 0 412422 121448 181400 -1 4832
4834 0 412050 121586 181360 -1 4833
4835 0 411818 121724 181400 -1 4834
4836 0 411722 121700 181480 -1 4835
4837 0 411510 121814 181520 -1 4836
4838 0 411402 121792 181480 -1 4837
4839 0 411406 121774 181440 -1 4838
4840 0 411426 121790 181360 -1 4839
4841 0 411370 122001 181360 -1 4840
4842 0 411116 121974 181400 -1 4841
4843 0 411060 121939 181360 -1 4842
4844 0 411068 121920 181320 -1 4843
4845 0 411096 121893 181280 -1 4844
4846 0 411190 121853 181240 -1 4845
4847 0 411184 121748 181200 -1 4846
4848 0 410872 121781 181200 -1 4847
4849 0 410834 121764 181160 -1 4848
4850 0 410802 121784 181080 -1 4849
4851 0 410778 121792 181000 -1 4850
4852 0 410760 121808 180880 -1 4851
4853 0 410738 121813 180800 -1 4852
4854 0 411962 120779 182840 -1 4813
4855 0 411914 120753 182760 -1 4854
4856 0 411938 120741 182720 -1 4855
4857 0 411682 120749 182680 -1 4856
4858 0 411650 120813 182600 -1 4857
4859 0 412414 121391 184760 -1 4759
4860 0 416289.62 118240.1 188080 -1 2536
4861 0 416681.03 118871.26 188240 -1 4860
4862 0 416771.44 119079.05 188360 -1 4861
4863 0 416326.38 118407.33 188680 -1 4862
4864 0 417720.5 120479.31 188680 -1 4863
4865 0 417416 120824.336 188960 -1 4864
4866 0 417303.2 121002.8 189040 -1 4865
4867 0 417190.34 121181.664 189120 -1 4866
4868 0 417134.34 121270.555 189160 -1 4867
4869 0 417029.9 121431.29 189240 -1 4868
4870 0 416831.94 121744.53 189360 -1 4869
4871 0 416498.3 121839.67 189560 -1 4870
4872 0 416484.9 121823.82 189760 -1 4871
4873 0 415103 123102 189760 -1 4872
4874 0 415047 123166 189880 -1 4873
4875 0 415003 123250 190000 -1 4874
4876 0 415019 123192 190040 -1 4875
4877 0 415039 123176 190080 -1 4876
4878 0 416390 121891 189840 -1 4872
4879 0 416295 121958 189920 -1 4878
4880 0 415677 122208 189920 -1 4879
4881 0 415317 122164 189920 -1 4880
4882 0 414937 122392 189800 -1 4881
4883 0 415576.78 123608.836 189360 -1 4870
4884 0 415627 123636.71 189440 -1 4883
4885 0 416573 123222.43 189440 -1 4884
4886 0 417065 123202.43 189440 -1 4885
4887 0 416969 123270.43 189560 -1 4886
4888 0 416909 123190.43 189640 -1 4887
4889 0 416861 123186.43 189760 -1 4888
4890 0 416685 123002.43 189880 -1 4889
4891 0 416529 123002.43 190040 -1 4890
4892 0 416485 123094.43 190200 -1 4891
4893 0 416409 123090.43 190320 -1 4892
4894 0 416329 123082.43 190360 -1 4893
4895 0 415752 123706 189640 -1 4884
4896 0 415776 123750 189720 -1 4895
4897 0 415788 123754 189800 -1 4896
4898 0 415856 123838 189840 -1 4897
4899 0 415868 123867 189960 -1 4898
4900 0 415888 123874 190000 -1 4899
4901 0 415948 123926 190040 -1 4900
4902 0 415988 123954 190080 -1 4901
4903 0 416058 123995 190120 -1 4902
4904 0 416092 124026 190160 -1 4903
4905 0 416236 124118 190200 -1 4904
4906 0 416236 124130 190240 -1 4905
4907 0 416276 124146 190320 -1 4906
4908 0 416308 124174 190360 -1 4907
4909 0 416388 124138 190400 -1 4908
4910 0 416494 124040 190400 -1 4909
4911 0 416498 124060 190440 -1 4910
4912 0 416514 124100 190480 -1 4911
4913 0 416550 124144 190520 -1 4912
4914 0 416562 124168 190560 -1 4913
4915 0 416642 124228 190640 -1 4914
4916 0 416662 124268 190680 -1 4915
4917 0 416714 124192 190720 -1 4916
4918 0 416710 124344 190760 -1 4917
4919 0 416706 124368 190840 -1 4918
4920 0 416702 124392 190880 -1 4919
4921 0 416718 124432 190920 -1 4920
4922 0 416714 124544 191000 -1 4921
4923 0 416722 124624 191080 -1 4922
4924 0 416738 124656 191160 -1 4923
4925 0 416742 124664 191240 -1 4924
4926 0 416726 124648 191280 -1 4925
4927 0 416714 124644 191320 -1 4926
4928 0 416666 124620 191400 -1 4927
4929 0 416654 124616 191440 -1 4928
4930 0 416590 124620 191480 -1 4929
4931 0 416532 124586 191560 -1 4930
4932 0 416481 124057 190360 -1 4910
4933 0 416482 124040 190320 -1 4932
4934 0 416474 124052 190280 -1 4933
4935 0 415936 123874 190160 -1 4903
4936 0 415940 123834 190240 -1 4935
4937 0 415628 123838 190280 -1 4936
4938 0 415360 123846 190240 -1 4937
4939 0 415252 123766 190360 -1 4938
4940 0 415252 123654 190480 -1 4939
4941 0 415268 123550 190560 -1 4940
4942 0 415288 123526 190640 -1 4941
4943 0 415280 123934 190200 -1 4938
4944 0 415316 123996 190120 -1 4943
4945 0 413841.84 125070.28 189560 -1 4883
4946 0 413593.66 125203.336 189640 -1 4945
4947 0 413096.8 125470.35 189800 -1 4946
4948 0 412970.9 125529.56 190040 -1 4947
4949 0 412834.2 125670.8 190120 -1 4948
4950 0 412628.7 125882.05 190240 -1 4949
4951 0 411897.12 126648.32 190400 -1 4950
4952 0 411599.5 127154.5 190480 -1 4951
4953 0 411778 127093 190560 -1 4952
4954 0 412250 127184 190560 -1 4953
4955 0 412346 127212 190640 -1 4954
4956 0 412168 127504 190680 -1 4955
4957 0 412412 127537 190760 -1 4956
4958 0 412532 127139 190680 -1 4955
4959 0 412640 127177 190720 -1 4958
4960 0 411986 126597 190600 -1 4953
4961 0 411994 126637 190720 -1 4960
4962 0 412034 126649 190800 -1 4961
4963 0 412006 126625 190920 -1 4962
4964 0 411923.34 126571 191000 -1 4963
4965 0 411886 126597 191120 -1 4964
4966 0 411872 126629 191240 -1 4965
4967 0 411796 126597 191320 -1 4966
4968 0 411668 126573 191440 -1 4967
4969 0 411560 126501 191560 -1 4968
4970 0 411328 126469 191680 -1 4969
4971 0 411124 126465 191800 -1 4970
4972 0 411040 126461 191920 -1 4971
4973 0 410928 126437 192040 -1 4972
4974 0 410872 126434.336 192120 -1 4973
4975 0 410844 126433 192160 -1 4974
4976 0 410676 126505 192280 -1 4975
4977 0 410732 126501 192400 -1 4976
4978 0 410788 126557 192520 -1 4977
4979 0 410776 126677 192560 -1 4978
4980 0 410772 126805 192720 -1 4979
4981 0 410668 126929 192840 -1 4980
4982 0 410576 126925 192880 -1 4981
4983 0 410532 126981 192960 -1 4982
4984 0 410436 126937 193040 -1 4983
4985 0 410340 126913 193160 -1 4984
4986 0 410172 126933 193320 -1 4985
4987 0 410148 127105 193440 -1 4986
4988 0 410004 127205 193600 -1 4987
4989 0 410004 126953 193640 -1 4988
4990 0 409956 126841 193680 -1 4989
4991 0 409926 126777 193720 -1 4990
4992 0 409866 126585 193800 -1 4991
4993 0 409842 126453 193920 -1 4992
4994 0 409842 126333 194120 -1 4993
4995 0 409818 126341 194280 -1 4994
4996 0 409734 126345 194400 -1 4995
4997 0 409670 126321 194520 -1 4996
4998 0 409598 126345 194600 -1 4997
4999 0 409530 126393 194720 -1 4998
5000 0 409471.78 126424.95 194800 -1 4999
5001 0 409888 127349 193680 -1 4988
5002 0 409832 127477 193760 -1 5001
5003 0 410952 126435 192560 -1 4978
5004 0 410923 126301 192160 -1 4974
5005 0 411147 126237 192160 -1 5004
5006 0 411147 126249 192240 -1 5005
5007 0 411141.34 126247.09 192280 -1 5006
5008 0 411207 126193 192080 -1 5005
5009 0 411263 126109 192000 -1 5008
5010 0 411289 125927 192000 -1 5009
5011 0 411383 125889 192040 -1 5010
5012 0 411379 125881 192080 -1 5011
5013 0 411367 125901 192120 -1 5012
5014 0 411343 125909 192160 -1 5013
5015 0 411307 125777 192200 -1 5014
5016 0 411571 125781 192160 -1 5015
5017 0 411591 125793 192120 -1 5016
5018 0 411683 125837 192080 -1 5017
5019 0 411779 125893 192120 -1 5018
5020 0 411803 125893 192200 -1 5019
5021 0 411811 125885 192240 -1 5020
5022 0 411811 125861 192320 -1 5021
5023 0 411911 125765 192360 -1 5022
5024 0 411859 125785 192480 -1 5023
5025 0 411838 125797 192560 -1 5024
5026 0 411709 125823 192040 -1 5018
5027 0 411451 127407.5 190520 -1 4952
5028 0 411302.44 127660.984 190560 -1 5027
5029 0 411172 127977.336 190640 -1 5028
5030 0 410911.97 128609.79 190800 -1 5029
5031 0 410648.56 128952.375 191000 -1 5030
5032 0 410669.75 128974.25 191120 -1 5031
5033 0 410965.9 128521.414 191120 -1 5032
5034 0 410733.9 128237.414 191120 -1 5033
5035 0 410732 129041 191480 -1 5032
5036 0 410538 128705 191560 -1 5035
5037 0 410454 128645 191640 -1 5036
5038 0 410410 128549 191720 -1 5037
5039 0 410386 128517 191760 -1 5038
5040 0 410260 128515 191840 -1 5039
5041 0 410346 128481 191880 -1 5040
5042 0 410322 128457 191960 -1 5041
5043 0 410284.53 128459.27 192000 -1 5042
5044 0 410022 128385 192080 -1 5043
5045 0 410002 128261 192040 -1 5044
5046 0 409952 128085 192080 -1 5045
5047 0 409840.03 129758.836 191200 -1 5031
5048 0 409618 129805 191320 -1 5047
5049 0 409395.97 129851.336 191440 -1 5048
5050 0 409310 129913.75 191480 -1 5049
5051 0 408742 129847.75 191480 -1 5050
5052 0 408626 129611.75 191480 -1 5051
5053 0 408634 129439.75 191560 -1 5052
5054 0 408634 129415.75 191600 -1 5053
5055 0 409051.6 130101.8 191600 -1 5050
5056 0 408972.62 130172.055 191640 -1 5055
5057 0 408904 130269.5 191760 -1 5056
5058 0 408835.4 130367.01 191880 -1 5057
5059 0 408706.62 130695.18 192120 -1 5058
5060 0 408867.38 130994.836 192360 -1 5059
5061 0 408856.8 131420.31 192600 -1 5060
5062 0 408650.6 131805.6 192760 -1 5061
5063 0 408599.25 131901.7 192800 -1 5062
5064 0 408513.53 131974.97 193040 -1 5063
5065 0 408480.47 132207.03 193280 -1 5064
5066 0 408193.97 132509.97 193480 -1 5065
5067 0 407980.66 132871.33 193640 -1 5066
5068 0 407874.22 133052.16 193720 -1 5067
5069 0 407673.03 133340.36 193960 -1 5068
5070 0 407565.1 133682.7 194200 -1 5069
5071 0 407436.6 133810.6 194280 -1 5070
5072 0 407244.4 134001.92 194400 -1 5071
5073 0 407247 134097 194440 -1 5072
5074 0 407258.56 134477.08 194600 -1 5073
5075 0 407099.2 134683.4 194640 -1 5074
5076 0 406460.38 135508.61 194800 -1 5075
5077 0 406380.34 135656.33 194880 -1 5076
5078 0 406220.9 135950.52 195040 -1 5077
5079 0 406039.78 136394.16 195240 -1 5078
5080 0 406056.2 136500.6 195280 -1 5079
5081 0 406121.1 136926.77 195440 -1 5080
5082 0 406155.94 137495.61 195600 -1 5081
5083 0 405865.34 138679.58 195800 -1 5082
5084 0 405545 139086.33 196000 -1 5083
5085 0 405133.72 139785.22 196240 -1 5084
5086 0 404967.38 140518.6 196440 -1 5085
5087 0 404637.97 140582.28 196640 -1 5086
5088 0 403746.53 141297.4 196640 -1 5087
5089 0 403760.6 142160.16 196640 -1 5088
5090 0 403525.8 142191.42 196880 -1 5089
5091 0 403354.84 142161.61 197160 -1 5090
5092 0 403883.78 143470.84 197160 -1 5091
5093 0 403131.56 144523.78 197360 -1 5092
5094 0 403013.44 145048.62 197640 -1 5093
5095 0 403194.5 145379 197760 -1 5094
5096 0 403376.06 145708.88 197880 -1 5095
5097 0 403422.12 145995.61 198200 -1 5096
5098 0 402796.3 147052.83 198440 -1 5097
5099 0 402604.22 147562.73 198640 -1 5098
5100 0 402366.34 148675.89 198880 -1 5099
5101 0 402144.62 149042.53 199080 -1 5100
5102 0 401937.9 149449.6 199320 -1 5101
5103 0 401694.88 149681.1 199560 -1 5102
5104 0 401350.97 150089.84 199840 -1 5103
5105 0 401193.1 150753.5 200080 -1 5104
5106 0 401309.56 151570.86 200320 -1 5105
5107 0 401328.62 151706.56 200360 -1 5106
5108 0 401092.5 152310.44 200560 -1 5107
5109 0 400862.62 152580.84 200760 -1 5108
5110 0 400608.03 152842.77 200960 -1 5109
5111 0 400493.97 153064.66 201200 -1 5110
5112 0 400426.75 153205.05 201240 -1 5111
5113 0 400407.62 153439.62 201440 -1 5112
5114 0 400367.22 154270.86 201440 -1 5113
5115 0 400404.6 154500.58 201600 -1 5114
5116 0 399598.56 154428.03 201600 -1 5115
5117 0 399525 154470 201480 -1 5116
5118 0 399537 154346 201280 -1 5117
5119 0 399485 154246 201200 -1 5118
5120 0 400409 154542.6 201760 -1 5115
5121 0 400410 154552.67 201800 -1 5120
5122 0 400410.84 154563.08 201840 -1 5121
5123 0 400171 154704.42 202080 -1 5122
5124 0 400131.44 154727.92 202120 -1 5123
5125 0 400074.1 154844.03 202400 -1 5124
5126 0 399162.28 154359.31 202400 -1 5125
5127 0 398916.03 153702.48 202400 -1 5126
5128 0 398910 153756 202440 -1 5127
5129 0 398874 153740 202520 -1 5128
5130 0 398758 153364 202560 -1 5129
5131 0 398874 153148 202520 -1 5130
5132 0 398874 153128 202480 -1 5131
5133 0 398962 153000 202400 -1 5132
5134 0 399070 152952 202320 -1 5133
5135 0 399166 152896 202200 -1 5134
5136 0 399238 152856 202120 -1 5135
5137 0 399314 152768 202040 -1 5136
5138 0 399406 152604 201920 -1 5137
5139 0 399430 152428 201840 -1 5138
5140 0 399454 152392 201800 -1 5139
5141 0 399963.03 155196.16 202680 -1 5125
5142 0 399603.5 156425.02 202840 -1 5141
5143 0 399604.88 156585.02 202920 -1 5142
5144 0 399456.1 156693.69 203040 -1 5143
5145 0 399243.66 157287.78 203120 -1 5144
5146 0 399109.25 157860.6 203000 -1 5145
5147 0 399063.4 158681.55 203160 -1 5146
5148 0 399348.9 159421.2 203160 -1 5147
5149 0 399457 159633.5 203360 -1 5148
5150 0 399601 159801.5 203480 -1 5149
5151 0 399744.7 159969 203600 -1 5150
5152 0 399898.4 160126.03 203840 -1 5151
5153 0 400154.47 160423.89 204040 -1 5152
5154 0 400112.9 160961.92 204240 -1 5153
5155 0 400221.06 161227.6 204240 -1 5154
5156 0 400106.72 161346.45 204360 -1 5155
5157 0 400029.75 161587.5 204480 -1 5156
5158 0 400004.2 161667.69 204520 -1 5157
5159 0 399659.3 161988.73 204720 -1 5158
5160 0 399724.4 162479.97 204920 -1 5159
5161 0 399939.1 162836.75 204960 -1 5160
5162 0 399795.94 163258.6 205000 -1 5161
5163 0 399924.22 163715.92 205200 -1 5162
5164 0 399966.5 163898.5 205240 -1 5163
5165 0 399608.5 164040.5 205240 -1 5164
5166 0 399528.5 164092.5 205320 -1 5165
5167 0 399560 164226 205360 -1 5166
5168 0 399564 164342 205400 -1 5167
5169 0 399592 164482 205440 -1 5168
5170 0 399548 164568 205480 -1 5169
5171 0 399604 164792 205560 -1 5170
5172 0 399640 165008 205640 -1 5171
5173 0 399736 165226 205760 -1 5172
5174 0 399632 165374 205840 -1 5173
5175 0 399576 165410 205920 -1 5174
5176 0 399444 165402 206040 -1 5175
5177 0 399256 165450 206160 -1 5176
5178 0 399100 165338 206280 -1 5177
5179 0 399044 165298 206400 -1 5178
5180 0 399052 165258 206520 -1 5179
5181 0 399276 165286 206600 -1 5180
5182 0 399344 165576 206680 -1 5181
5183 0 399464 166094 206760 -1 5182
5184 0 399652 166472 206840 -1 5183
5185 0 399608 166878 206920 -1 5184
5186 0 399724 167296 207000 -1 5185
5187 0 399640 167286 207120 -1 5186
5188 0 399436 167280 207240 -1 5187
5189 0 399192 167286 207360 -1 5188
5190 0 399208 167450 207520 -1 5189
5191 0 398648 167656 207520 -1 5190
5192 0 398712 167758 207600 -1 5191
5193 0 398544 167750 207640 -1 5192
5194 0 398500 167802 207680 -1 5193
5195 0 398488 167826 207720 -1 5194
5196 0 400008.72 164080.92 205280 -1 5164
5197 0 400207.62 164554.7 205400 -1 5196
5198 0 400334.66 165034.39 205400 -1 5197
5199 0 400670.72 165389.02 205400 -1 5198
5200 0 401065.97 165877.89 205560 -1 5199
5201 0 401344.53 166130.11 205640 -1 5200
5202 0 401409.72 166710.58 205640 -1 5201
5203 0 401666.38 167389.83 205640 -1 5202
5204 0 401991.9 167719.61 205760 -1 5203
5205 0 402286.62 167903.6 205720 -1 5204
5206 0 402337.3 168099.81 205640 -1 5205
5207 0 402247.6 168248.77 205520 -1 5206
5208 0 402384.56 168466.78 205480 -1 5207
5209 0 402682.25 168901.27 205600 -1 5208
5210 0 402887 169184.06 205600 -1 5209
5211 0 402869.88 169194.53 205440 -1 5210
5212 0 403503.38 170288.61 205440 -1 5211
5213 0 404143.6 170927.81 205440 -1 5212
5214 0 404108.8 170868.8 205360 -1 5213
5215 0 404056.1 170779.78 205240 -1 5214
5216 0 404174.25 170858.75 205000 -1 5215
5217 0 404398.53 171084.34 204960 -1 5216
5218 0 404389.22 171067.98 204920 -1 5217
5219 0 404498.5 171162.56 204880 -1 5218
5220 0 404556.22 171310.33 204840 -1 5219
5221 0 404478.47 171288.11 204720 -1 5220
5222 0 404594.88 171379.86 204560 -1 5221
5223 0 404594.44 171358.05 204440 -1 5222
5224 0 404216 170781 204880 -1 5216
5225 0 404196 170797 204840 -1 5224
5226 0 403489 170299 205400 -1 5212
5227 0 403477 170183 205320 -1 5226
5228 0 403549 170175 205200 -1 5227
5229 0 403469 170135 205120 -1 5228
5230 0 399299 159871 203480 -1 5150
5231 0 399216 157712 202960 -1 5146
5232 0 399236 157660 202840 -1 5231
5233 0 399312 157608 202800 -1 5232
5234 0 399384 157588 202720 -1 5233
5235 0 399480 157504 202640 -1 5234
5236 0 399616 157500 202560 -1 5235
5237 0 399780 157576 202480 -1 5236
5238 0 399812 157668 202440 -1 5237
5239 0 399792 157660 202400 -1 5238
5240 0 399768 157746 202280 -1 5239
5241 0 399768 157762 202160 -1 5240
5242 0 399776 157820 202040 -1 5241
5243 0 399868 157836 201960 -1 5242
5244 0 399992 157852 201880 -1 5243
5245 0 400120 157826 201840 -1 5244
5246 0 400360 157808 201840 -1 5245
5247 0 400422 157705 201760 -1 5246
5248 0 400438 157612 201640 -1 5247
5249 0 400404 157548 201520 -1 5248
5250 0 400534 157545 201480 -1 5249
5251 0 400656 157539 201400 -1 5250
5252 0 400668 157405 201320 -1 5251
5253 0 400766 157362 201240 -1 5252
5254 0 400706 157319 201120 -1 5253
5255 0 400382 157193 201120 -1 5254
5256 0 400354 157171 201080 -1 5255
5257 0 400322 157091 201040 -1 5256
5258 0 400342 157001 201000 -1 5257
5259 0 400390 157005 200960 -1 5258
5260 0 400498 157033 200880 -1 5259
5261 0 400602 157073 200840 -1 5260
5262 0 400654 157089 200800 -1 5261
5263 0 400670 156949 200760 -1 5262
5264 0 400598 156871 200840 -1 5263
5265 0 400522 156809 200880 -1 5264
5266 0 400454 156747 200920 -1 5265
5267 0 400382 156673 200960 -1 5266
5268 0 399932 157966 201920 -1 5244
5269 0 399900 158030 202000 -1 5268
5270 0 399872 158122 202080 -1 5269
5271 0 399816 158150 202200 -1 5270
5272 0 398767.9 156214.47 203040 -1 5144
5273 0 398644.12 156278.44 203280 -1 5272
5274 0 398315.12 156180.06 203520 -1 5273
5275 0 397665.16 156271.6 203800 -1 5274
5276 0 396420.25 156812.81 203600 -1 5275
5277 0 396132.12 156881.58 203400 -1 5276
5278 0 395410.25 156772.11 203200 -1 5277
5279 0 395514 156690 203040 -1 5278
5280 0 395682 156660 202920 -1 5279
5281 0 395725 156645.5 202880 -1 5280
5282 0 395458 157086 202880 -1 5281
5283 0 395630 157330 202880 -1 5282
5284 0 395526 157364 203000 -1 5283
5285 0 395382 157456 203080 -1 5284
5286 0 395290 157576 203160 -1 5285
5287 0 395110 157696 203200 -1 5286
5288 0 395098 157796 203280 -1 5287
5289 0 395078 157860 203400 -1 5288
5290 0 395044 157950 203480 -1 5289
5291 0 395854 156602 202760 -1 5281
5292 0 395876.66 156522.67 202720 -1 5291
5293 0 395922 156364 202640 -1 5292
5294 0 395898 156290 202480 -1 5293
5295 0 396038 156036 202400 -1 5294
5296 0 395994 156074 202280 -1 5295
5297 0 396046 155946 202120 -1 5296
5298 0 396058 155868 201920 -1 5297
5299 0 396106 155740 201720 -1 5298
5300 0 396198 155582 201480 -1 5299
5301 0 396090 155452 201320 -1 5300
5302 0 396070 155282 201200 -1 5301
5303 0 396134 155220 201080 -1 5302
5304 0 396258 155318 200920 -1 5303
5305 0 396410 155318 200800 -1 5304
5306 0 396646 155360 200640 -1 5305
5307 0 396746 155278 200520 -1 5306
5308 0 396778 155388 200400 -1 5307
5309 0 396562 155350 200320 -1 5308
5310 0 395214 155078 200320 -1 5309
5311 0 394926 155092 200360 -1 5310
5312 0 395194 154752 200400 -1 5311
5313 0 395154 154632 200320 -1 5312
5314 0 395266 154968 200240 -1 5310
5315 0 395110 154742 200120 -1 5314
5316 0 394862 154432 2e+05 -1 5315
5317 0 394846 154454 199880 -1 5316
5318 0 394830 154516 199800 -1 5317
5319 0 394738 154778 199680 -1 5318
5320 0 394666 154908 199560 -1 5319
5321 0 394654 155110 199480 -1 5320
5322 0 394650 155222 199400 -1 5321
5323 0 394654 155460 199280 -1 5322
5324 0 394730 155810 199160 -1 5323
5325 0 394854 156040 199040 -1 5324
5326 0 394774 156766 198920 -1 5325
5327 0 394482 157372 198960 -1 5326
5328 0 394530 157674 199040 -1 5327
5329 0 394518 157908 199200 -1 5328
5330 0 394894 158394 199200 -1 5329
5331 0 394650 159036 199280 -1 5330
5332 0 394542 159332 199320 -1 5331
5333 0 394474 159682 199360 -1 5332
5334 0 394530 159640 199440 -1 5333
5335 0 394586 159598 199520 -1 5334
5336 0 394638 159646 199600 -1 5335
5337 0 394230 159430 199440 -1 5334
5338 0 394098 159462 199520 -1 5337
5339 0 393690 159594 199600 -1 5338
5340 0 393598 159690 199720 -1 5339
5341 0 393614 159692 199840 -1 5340
5342 0 393614 159721 199920 -1 5341
5343 0 393720 159979 199960 -1 5342
5344 0 393758 160042 199920 -1 5343
5345 0 393906 160124 199880 -1 5344
5346 0 394426 159838 199240 -1 5332
5347 0 394466 160108 199200 -1 5346
5348 0 394438 160766 199160 -1 5347
5349 0 393978 160868 199280 -1 5348
5350 0 394006 160914 199120 -1 5348
5351 0 393854 161040 199000 -1 5350
5352 0 393678 160946 198920 -1 5351
5353 0 393530 160680 198800 -1 5352
5354 0 393570 160686 198720 -1 5353
5355 0 393446 160692 198600 -1 5354
5356 0 393426 160718 198560 -1 5355
5357 0 393126 160464 198600 -1 5355
5358 0 394182 161454 198920 -1 5352
5359 0 394410 161436 198880 -1 5358
5360 0 394322 161436 198840 -1 5359
5361 0 394298 161476 198760 -1 5360
5362 0 394294 161600 198640 -1 5361
5363 0 394350 161612 198560 -1 5362
5364 0 394446 161564 198480 -1 5363
5365 0 394514 161604 198360 -1 5364
5366 0 394510 161604 198320 -1 5365
5367 0 394730 156636 198800 -1 5326
5368 0 394710 156238 198760 -1 5367
5369 0 394642 156088 198600 -1 5368
5370 0 394678 155968 198480 -1 5369
5371 0 394762 155864 198320 -1 5370
5372 0 394742 155826 198160 -1 5371
5373 0 394894 155936 198160 -1 5372
5374 0 395046 156052 198240 -1 5373
5375 0 397022 154560 200400 -1 5308
5376 0 396894 154194 200360 -1 5375
5377 0 396930 153960 200320 -1 5376
5378 0 397122 153718 200320 -1 5377
5379 0 397330 153500 200320 -1 5378
5380 0 395837.34 155736.83 202400 -1 5295
5381 0 395665 155731 202360 -1 5380
5382 0 395461 155635 202360 -1 5381
5383 0 396208 156655 202720 -1 5292
5384 0 396708 156421 202640 -1 5383
5385 0 397036 156249 202680 -1 5384
5386 0 397136 156229 202640 -1 5385
5387 0 397260 156239 202600 -1 5386
5388 0 397332 156229 202560 -1 5387
5389 0 397376 156255 202520 -1 5388
5390 0 397520 156283 202480 -1 5389
5391 0 397560 156247 202440 -1 5390
5392 0 397624 156253 202360 -1 5391
5393 0 397928 156061 202320 -1 5392
5394 0 397952 156037 202280 -1 5393
5395 0 398036 156055 202240 -1 5394
5396 0 398160 156105.33 202200 -1 5395
5397 0 398260 156209.33 202160 -1 5396
5398 0 398328 156221.33 202120 -1 5397
5399 0 398340 156241.33 202080 -1 5398
5400 0 393919.44 157354.31 203200 -1 5278
5401 0 393520.28 157485.8 203400 -1 5400
5402 0 392978.72 157823.97 203640 -1 5401
5403 0 392618.62 158158.73 203800 -1 5402
5404 0 392572.9 158533.88 203960 -1 5403
5405 0 392610.34 158777.34 204120 -1 5404
5406 0 392823.4 159301.66 204240 -1 5405
5407 0 393242.25 159663.05 204440 -1 5406
5408 0 393222.4 159755.47 204520 -1 5407
5409 0 393250.8 159969.9 204680 -1 5408
5410 0 393271.72 160310.8 204920 -1 5409
5411 0 393125.75 160664.66 205160 -1 5410
5412 0 393057.12 161040.5 205400 -1 5411
5413 0 393096.25 161648.67 205600 -1 5412
5414 0 392856.53 161994.38 205720 -1 5413
5415 0 392491.6 162136.7 205640 -1 5414
5416 0 391987.88 161669.72 205400 -1 5415
5417 0 391349.88 161474.55 205400 -1 5416
5418 0 391196.72 160817.5 205240 -1 5417
5419 0 391181.4 160777.2 205200 -1 5418
5420 0 391119.4 160613.77 205040 -1 5419
5421 0 390901.22 160549.17 204880 -1 5420
5422 0 391437.2 161571.4 205480 -1 5417
5423 0 391568.16 161715.6 205600 -1 5422
5424 0 391648 161694 205680 -1 5423
5425 0 391744 161678 205800 -1 5424
5426 0 391712 161502 205840 -1 5425
5427 0 391504 161478 205920 -1 5426
5428 0 391348 161506 205960 -1 5427
5429 0 402647.06 144867.47 197760 -1 5095
5430 0 402513.06 144873.47 197880 -1 5429
5431 0 402457.06 144805.47 197920 -1 5430
5432 0 402373.06 144765.47 198000 -1 5431
5433 0 401353.06 144781.47 198120 -1 5432
5434 0 401361 144935 198240 -1 5433
5435 0 400705 144855 198240 -1 5434
5436 0 400589 144833 198200 -1 5435
5437 0 400449 144959 198240 -1 5436
5438 0 400413 145063 198320 -1 5437
5439 0 400409 145143 198440 -1 5438
5440 0 400589 145125 198480 -1 5439
5441 0 400625 145117 198520 -1 5440
5442 0 400573 144719 198120 -1 5436
5443 0 400585 144665 198080 -1 5442
5444 0 400497 144487 197960 -1 5443
5445 0 400441 144403 197880 -1 5444
5446 0 400425 144341 197840 -1 5445
5447 0 400445 144199 197760 -1 5446
5448 0 400477 144061 197720 -1 5447
5449 0 400473 143915 197640 -1 5448
5450 0 400549 143729 197600 -1 5449
5451 0 400581 143703 197520 -1 5450
5452 0 400641 143693 197480 -1 5451
5453 0 400657 143665 197440 -1 5452
5454 0 400673 143585 197360 -1 5453
5455 0 400661 143201 197280 -1 5454
5456 0 400617 143199 197200 -1 5455
5457 0 400621 143109 197160 -1 5456
5458 0 400777 142987 197160 -1 5457
5459 0 400781 142941 197120 -1 5458
5460 0 400749 142889 197080 -1 5459
5461 0 400717 142835 197000 -1 5460
5462 0 400749 142795 196920 -1 5461
5463 0 400749 142759 196840 -1 5462
5464 0 401249 144917 198360 -1 5434
5465 0 401093 144919 198440 -1 5464
5466 0 401057 144931 198520 -1 5465
5467 0 401557 144917 198520 -1 5466
5468 0 401481 144925 198600 -1 5467
5469 0 400853 145079 198640 -1 5466
5470 0 400777 144869 198640 -1 5469
5471 0 400757 144999 198760 -1 5470
5472 0 400769 145135 198880 -1 5471
5473 0 400729 145271 198960 -1 5472
5474 0 400697 145359 199040 -1 5473
5475 0 400645 145383 199120 -1 5474
5476 0 400513 145447 199240 -1 5475
5477 0 400541 145415 199320 -1 5476
5478 0 400401 145467 199440 -1 5477
5479 0 400173 145529 199520 -1 5478
5480 0 399753 145721 199560 -1 5479
5481 0 399621 145777 199680 -1 5480
5482 0 399525 146125 199680 -1 5481
5483 0 399533 146211 199800 -1 5482
5484 0 399481 146277 199880 -1 5483
5485 0 400709 144943 198520 -1 5470
5486 0 401229 144803 198000 -1 5433
5487 0 401049 145165 197920 -1 5486
5488 0 400961 145295 197840 -1 5487
5489 0 400969 145319 197800 -1 5488
5490 0 400965 145363 197720 -1 5489
5491 0 400873 145495 197680 -1 5490
5492 0 400801 145577 197600 -1 5491
5493 0 400781 145647 197520 -1 5492
5494 0 400797 145903 197400 -1 5493
5495 0 400745 145965 197320 -1 5494
5496 0 400645 146013 197200 -1 5495
5497 0 400593 146059 197160 -1 5496
5498 0 400537 146145 197120 -1 5497
5499 0 400421 146163 197080 -1 5498
5500 0 400185 146361 197080 -1 5499
5501 0 400197 146282 196960 -1 5500
5502 0 400145 146237 196880 -1 5501
5503 0 400099 146224 196800 -1 5502
5504 0 399723 146420 196720 -1 5503
5505 0 399829 146507 196600 -1 5504
5506 0 399829 146504 196560 -1 5505
5507 0 399381 146575 196560 -1 5506
5508 0 399187 146544 196640 -1 5507
5509 0 399101 146544 196680 -1 5508
5510 0 399937 146339 197120 -1 5500
5511 0 399877 146175 197160 -1 5510
5512 0 399833 146049 197080 -1 5511
5513 0 399833 146005 197040 -1 5512
5514 0 399965 146281 197200 -1 5511
5515 0 399985 146305 197240 -1 5514
5516 0 400029 146345 197320 -1 5515
5517 0 400069 146365 197400 -1 5516
5518 0 400049 146401 197480 -1 5517
5519 0 400025 146549 197600 -1 5518
5520 0 400085 146661 197640 -1 5519
5521 0 400113 146705 197680 -1 5520
5522 0 400137 146749 197720 -1 5521
5523 0 400185 146771 197760 -1 5522
5524 0 400189 146791 197800 -1 5523
5525 0 400193 146911 197880 -1 5524
5526 0 400189 146983 197960 -1 5525
5527 0 400197 147035 198000 -1 5526
5528 0 400277 147067 198080 -1 5527
5529 0 400337 147107 198120 -1 5528
5530 0 400513 147223 198200 -1 5529
5531 0 400565 147291 198280 -1 5530
5532 0 400633 147291 198320 -1 5531
5533 0 400181 146635 197120 -1 5500
5534 0 400237 146741 197160 -1 5533
5535 0 400253 146827 197160 -1 5534
5536 0 400337 146829 197240 -1 5534
5537 0 400449 146853 197360 -1 5536
5538 0 400469 146801 197440 -1 5537
5539 0 400617 146565 197440 -1 5538
5540 0 400625 146491 197400 -1 5539
5541 0 400261 145933 197080 -1 5499
5542 0 400361 146059 197000 -1 5541
5543 0 403781 141923 196520 -1 5089
5544 0 404087 142137 196440 -1 5543
5545 0 404003 142137 196320 -1 5544
5546 0 403939 142085 196200 -1 5545
5547 0 403931 141943 196120 -1 5546
5548 0 403891 141875 196080 -1 5547
5549 0 403879 141847 196040 -1 5548
5550 0 403859 141795 196000 -1 5549
5551 0 404145 142395 196160 -1 5546
5552 0 404223 142389 196080 -1 5551
5553 0 404267 142377 196000 -1 5552
5554 0 404275 142501 195960 -1 5553
5555 0 404299 142545 195920 -1 5554
5556 0 404363 142545 195800 -1 5555
5557 0 404391 142569 195680 -1 5556
5558 0 404379 142561 195640 -1 5557
5559 0 406247 135461 194680 -1 5077
5560 0 406131 135109 194600 -1 5559
5561 0 405867 135173 194600 -1 5560
5562 0 405691 135243 194520 -1 5561
5563 0 407249.6 133638.2 194640 -1 5075
5564 0 407269.6 133510.2 194720 -1 5563
5565 0 407305.6 133486.2 194800 -1 5564
5566 0 407301.6 133446.2 194920 -1 5565
5567 0 407353.6 133434.2 195000 -1 5566
5568 0 407394 133304 195040 -1 5567
5569 0 407362 133248 195120 -1 5568
5570 0 407330 133208 195200 -1 5569
5571 0 407326 133188 195280 -1 5570
5572 0 407264.94 132964.34 195320 -1 5571
5573 0 407486 133148 195040 -1 5568
5574 0 407553.3 133020.78 194960 -1 5573
5575 0 407609 132983 194920 -1 5574
5576 0 407769 132891 194880 -1 5575
5577 0 407833 132839 194840 -1 5576
5578 0 407809 132847 194800 -1 5577
5579 0 407865 132809 194720 -1 5578
5580 0 407476 133536 194440 -1 5073
5581 0 407420 133432 194480 -1 5580
5582 0 407424 133416 194520 -1 5581
5583 0 407436 133336 194600 -1 5582
5584 0 407520 133220 194640 -1 5583
5585 0 407497 133170 194720 -1 5584
5586 0 407592 133108 194600 -1 5584
5587 0 407692 132948 194560 -1 5586
5588 0 407716 132856 194480 -1 5587
5589 0 407696 132756 194400 -1 5588
5590 0 407730.38 132642.23 194360 -1 5589
5591 0 408136 132323 193640 -1 5067
5592 0 408048 132277 193680 -1 5591
5593 0 407974 132231 193840 -1 5592
5594 0 408208 132053 193880 -1 5593
5595 0 408630 132253 193840 -1 5594
5596 0 408660 132313 193800 -1 5595
5597 0 408154 131855 193960 -1 5594
5598 0 408332 131705 194000 -1 5597
5599 0 408332 131637 194040 -1 5598
5600 0 408296 131613 194080 -1 5599
5601 0 408305.9 131606.1 194120 -1 5600
5602 0 407846 132189 193880 -1 5593
5603 0 407708 132137 193920 -1 5602
5604 0 407540 132165 193960 -1 5603
5605 0 407380 132103 194040 -1 5604
5606 0 406508 131959 194080 -1 5605
5607 0 406398 131651 194040 -1 5606
5608 0 406290 131521 194080 -1 5607
5609 0 406158 131699 194080 -1 5608
5610 0 406062 131713 194120 -1 5609
5611 0 406022 131709 194160 -1 5610
5612 0 406018 131681 194200 -1 5611
5613 0 405970 131713 194280 -1 5612
5614 0 406226 131351 194080 -1 5608
5615 0 406182 131317 194120 -1 5614
5616 0 405938 131023 194160 -1 5615
5617 0 405950 130907 194080 -1 5616
5618 0 406042 130839 194000 -1 5617
5619 0 406118 130799 193840 -1 5618
5620 0 406230 130695 193720 -1 5619
5621 0 406470 130497 193640 -1 5620
5622 0 406734 130263 193720 -1 5621
5623 0 406514 131695 193920 -1 5607
5624 0 406698 131641 193920 -1 5623
5625 0 406790 131595 193880 -1 5624
5626 0 406914 131569 193840 -1 5625
5627 0 406890 131517 193800 -1 5626
5628 0 407050 131279 193720 -1 5627
5629 0 407166 131213 193640 -1 5628
5630 0 407162 130821 193640 -1 5629
5631 0 407294 130131 193600 -1 5630
5632 0 407538 129725 193600 -1 5631
5633 0 407398 129459 193680 -1 5632
5634 0 407398 129437 193760 -1 5633
5635 0 407450 129385 193800 -1 5634
5636 0 407578 129327 193840 -1 5635
5637 0 407606 129243 193880 -1 5636
5638 0 407562 129199 193920 -1 5637
5639 0 407514 129183 194000 -1 5638
5640 0 407538 129111 194080 -1 5639
5641 0 407422 129047 194120 -1 5640
5642 0 407362 128775 194120 -1 5641
5643 0 407330 128761 194200 -1 5642
5644 0 407250 128673 194240 -1 5643
5645 0 407178 128563 194280 -1 5644
5646 0 407050 128695 194360 -1 5645
5647 0 407074 128707 194440 -1 5646
5648 0 406226 131947 194120 -1 5606
5649 0 406096 131947 194200 -1 5648
5650 0 405944 131997 194280 -1 5649
5651 0 405808 132037 194400 -1 5650
5652 0 404902 132429 194480 -1 5651
5653 0 404710 132463 194360 -1 5652
5654 0 404438 132403 194360 -1 5653
5655 0 404430 132399 194320 -1 5654
5656 0 404418 132285 194240 -1 5655
5657 0 404198 132125 194160 -1 5656
5658 0 404190 132059 194040 -1 5657
5659 0 404138 131997 193960 -1 5658
5660 0 404170 132013 193880 -1 5659
5661 0 403946 132041 193760 -1 5660
5662 0 403662 132107 193720 -1 5661
5663 0 403630 132105 193640 -1 5662
5664 0 403674 132061 193520 -1 5663
5665 0 403558 132057 193440 -1 5664
5666 0 403354 131815 193400 -1 5665
5667 0 403182 131885 193320 -1 5666
5668 0 403090 131755 193240 -1 5667
5669 0 403022 131741 193160 -1 5668
5670 0 402930 131701 193120 -1 5669
5671 0 402870 131691 193080 -1 5670
5672 0 402762 131631 193000 -1 5671
5673 0 402718 131577 192960 -1 5672
5674 0 402682 131525 192920 -1 5673
5675 0 402606 131453 192880 -1 5674
5676 0 402494 131311 192840 -1 5675
5677 0 402398 131149 192760 -1 5676
5678 0 402354 131043 192680 -1 5677
5679 0 402246 130971 192600 -1 5678
5680 0 402062 130893 192520 -1 5679
5681 0 401978 130815 192440 -1 5680
5682 0 401830 130673 192360 -1 5681
5683 0 401470 130607 192280 -1 5682
5684 0 401114 130705 192320 -1 5683
5685 0 401018 130791 192360 -1 5684
5686 0 400946 130793 192400 -1 5685
5687 0 400706 130901 192480 -1 5686
5688 0 400478 131035 192560 -1 5687
5689 0 400230 131009 192640 -1 5688
5690 0 400050 131087 192720 -1 5689
5691 0 399934 131095 192680 -1 5690
5692 0 399874 131123 192640 -1 5691
5693 0 399854 131187 192600 -1 5692
5694 0 399890 131311 192560 -1 5693
5695 0 399870 131427 192600 -1 5694
5696 0 399774 131543 192680 -1 5695
5697 0 399794 131635 192720 -1 5696
5698 0 399766 131783 192720 -1 5697
5699 0 399786 131839 192760 -1 5698
5700 0 399802 131855 192800 -1 5699
5701 0 399754 131887 192880 -1 5700
5702 0 404874 132589 194600 -1 5652
5703 0 404842 132545 194720 -1 5702
5704 0 404794 132629 194840 -1 5703
5705 0 408912 131181 192800 -1 5061
5706 0 409044 131165 192880 -1 5705
5707 0 409172 131133 192960 -1 5706
5708 0 409232 131197 193080 -1 5707
5709 0 409422 131067 193040 -1 5708
5710 0 409560 130897 193080 -1 5709
5711 0 409582 130859 193160 -1 5710
5712 0 409180 131209 193240 -1 5708
5713 0 409120 131225 193400 -1 5712
5714 0 409040 131201 193560 -1 5713
5715 0 409016 130817 193600 -1 5714
5716 0 408918 130671 193640 -1 5715
5717 0 408748 130525 193720 -1 5716
5718 0 408500 130257 193760 -1 5717
5719 0 408516 129897 193720 -1 5718
5720 0 408680 129817 193600 -1 5719
5721 0 408739 129811 193560 -1 5720
5722 0 408998 131201 193680 -1 5714
5723 0 408914 131165 193800 -1 5722
5724 0 408814 131137 193920 -1 5723
5725 0 408808 131123 194000 -1 5724
5726 0 408686 131081 194040 -1 5725
5727 0 408566 130973 194120 -1 5726
5728 0 408438 130887 194200 -1 5727
5729 0 408350 130953 194320 -1 5728
5730 0 408298 131031 194440 -1 5729
5731 0 408287.6 131633.8 191760 -1 5057
5732 0 408336 132132 191760 -1 5731
5733 0 408371.6 132425.8 191760 -1 5732
5734 0 408492 132548 191640 -1 5733
5735 0 408508 132692 191560 -1 5734
5736 0 408548 132704 191480 -1 5735
5737 0 408568 132788 191400 -1 5736
5738 0 408566.4 132736.73 191360 -1 5737
5739 0 408460 132970 191400 -1 5738
5740 0 408788 133222 191400 -1 5739
5741 0 408258.3 132985.58 191120 -1 5738
5742 0 407764.5 133282.84 191000 -1 5741
5743 0 407524.34 133778.84 191000 -1 5742
5744 0 407488 133925 190960 -1 5743
5745 0 407452 133875 190840 -1 5744
5746 0 407472 133739 190680 -1 5745
5747 0 407668 133289 190680 -1 5746
5748 0 407736 133251 190640 -1 5747
5749 0 407744 133247 190600 -1 5748
5750 0 407804 133227 190520 -1 5749
5751 0 407786.22 133194.67 190440 -1 5750
5752 0 407454.34 134037.3 191120 -1 5743
5753 0 407371.4 134129.06 191320 -1 5752
5754 0 407319.25 134217.1 191480 -1 5753
5755 0 407590.84 134182.06 191680 -1 5754
5756 0 407468.03 134308.97 191840 -1 5755
5757 0 407446.66 134149.67 191920 -1 5756
5758 0 407466.66 134479.67 191960 -1 5757
5759 0 407506.66 134627.67 192040 -1 5758
5760 0 407642.66 134907.67 192120 -1 5759
5761 0 407435.53 134070.06 191960 -1 5757
5762 0 407317.44 134058.44 192080 -1 5761
5763 0 407359.75 134079.4 192120 -1 5762
5764 0 407328.44 134103.4 192160 -1 5763
5765 0 407332.8 134127.28 192200 -1 5764
5766 0 407271.1 134093.8 192240 -1 5765
5767 0 407211.03 134166.9 192320 -1 5766
5768 0 407194.25 134147.25 192360 -1 5767
5769 0 407143.97 134087.56 192480 -1 5768
5770 0 407057.9 133990.84 192520 -1 5769
5771 0 406756.97 134010.92 192720 -1 5770
5772 0 406399 134231.92 192960 -1 5771
5773 0 406141.3 134313.34 193120 -1 5772
5774 0 405721.97 134321.77 193360 -1 5773
5775 0 405486.72 134331.16 193480 -1 5774
5776 0 405226.7 134342.77 193680 -1 5775
5777 0 404763.88 134199.55 193880 -1 5776
5778 0 404553.3 134136.83 194080 -1 5777
5779 0 404367.88 134093.16 194320 -1 5778
5780 0 404246.3 134153.89 194520 -1 5779
5781 0 404072.8 134300.58 194760 -1 5780
5782 0 404020.56 134455.17 194960 -1 5781
5783 0 403903.75 134621.12 195120 -1 5782
5784 0 403666.06 134875 195240 -1 5783
5785 0 403463 135178.45 195480 -1 5784
5786 0 403320.1 135202.34 195640 -1 5785
5787 0 403033.28 135457.78 195800 -1 5786
5788 0 402665.4 135771.83 196000 -1 5787
5789 0 402525 135941.25 196040 -1 5788
5790 0 402105.38 136448.88 196160 -1 5789
5791 0 401892.97 136618.23 196200 -1 5790
5792 0 401941 136800 196000 -1 5791
5793 0 401957 137026 195880 -1 5792
5794 0 401901 137208 195760 -1 5793
5795 0 401929 137224 195640 -1 5794
5796 0 401753 136840 196320 -1 5791
5797 0 401209 137732 196320 -1 5796
5798 0 400805 137788 196320 -1 5797
5799 0 400741 137848 196400 -1 5798
5800 0 400705 137962 196520 -1 5799
5801 0 400605 137914 196600 -1 5800
5802 0 400509 137948 196720 -1 5801
5803 0 400577 138198 196800 -1 5802
5804 0 400525 138330 196880 -1 5803
5805 0 400477 138454 196960 -1 5804
5806 0 400409 138598 197040 -1 5805
5807 0 400301 139038 197160 -1 5806
5808 0 400213 139200 197200 -1 5807
5809 0 400149 139392 197240 -1 5808
5810 0 400117 139438 197320 -1 5809
5811 0 399997 139686 197400 -1 5810
5812 0 399913 139750 197440 -1 5811
5813 0 399725 140036 197520 -1 5812
5814 0 399609 140254 197600 -1 5813
5815 0 399361 140588 197640 -1 5814
5816 0 399261 140850 197720 -1 5815
5817 0 399229 141018 197800 -1 5816
5818 0 399209 141142 197920 -1 5817
5819 0 399093 141212 198000 -1 5818
5820 0 398901 141468 198160 -1 5819
5821 0 398877 141622 198280 -1 5820
5822 0 398717 141820 198400 -1 5821
5823 0 398093 142132 198520 -1 5822
5824 0 398189 142274 198600 -1 5823
5825 0 398229 142306 198760 -1 5824
5826 0 398325 142242 198880 -1 5825
5827 0 398353 142210 198960 -1 5826
5828 0 398545 142076 198960 -1 5827
5829 0 398665 141994 198840 -1 5828
5830 0 398741 141882 198720 -1 5829
5831 0 398913 141502 198560 -1 5830
5832 0 397885 142450 198520 -1 5823
5833 0 397865 142486 198400 -1 5832
5834 0 397789 142470 198280 -1 5833
5835 0 397693 142408 198200 -1 5834
5836 0 397665 142388 198120 -1 5835
5837 0 397129 142696 198080 -1 5836
5838 0 396941 142738 198000 -1 5837
5839 0 396713 143324 198120 -1 5837
5840 0 396513 143566 198200 -1 5839
5841 0 396553 143856 198200 -1 5840
5842 0 396449 144072 198240 -1 5841
5843 0 396445 144216 198240 -1 5842
5844 0 396269 144304 198240 -1 5843
5845 0 396229 144530 198240 -1 5844
5846 0 396301 144646 198280 -1 5845
5847 0 396433 144758 198320 -1 5846
5848 0 396501 144726 198240 -1 5847
5849 0 396565 144754 198160 -1 5848
5850 0 396351 144967 198160 -1 5849
5851 0 396367 144977 198120 -1 5850
5852 0 396385 145159 198080 -1 5851
5853 0 401777 136866 196400 -1 5796
5854 0 406867 134197 192360 -1 5768
5855 0 406687 134187 192320 -1 5854
5856 0 406051 134005 192280 -1 5855
5857 0 408224 132084 191880 -1 5732
5858 0 408224 132136 191960 -1 5857
5859 0 408188 132312 192080 -1 5858
5860 0 408168 132380 192160 -1 5859
5861 0 408148 132490 192280 -1 5860
5862 0 408312 132820 192280 -1 5861
5863 0 408268 132770 192320 -1 5862
5864 0 408264 132846 192400 -1 5863
5865 0 408212 132930 192480 -1 5864
5866 0 408260 132924 192520 -1 5865
5867 0 408372 133026 192600 -1 5866
5868 0 408780 132974 192600 -1 5867
5869 0 410920 129367 191240 -1 5031
5870 0 411160 129735 191360 -1 5869
5871 0 411160 129759 191480 -1 5870
5872 0 411112 129771.8 191640 -1 5871
5873 0 411100 129775 191680 -1 5872
5874 0 411096 129791 191760 -1 5873
5875 0 411040 129819 191880 -1 5874
5876 0 411052 129847 192000 -1 5875
5877 0 411108 129907 192120 -1 5876
5878 0 411132 129931 192240 -1 5877
5879 0 411492 129859 192240 -1 5878
5880 0 411652 129831 192320 -1 5879
5881 0 411774 129831 192360 -1 5880
5882 0 411532 129859 192160 -1 5879
5883 0 411420 129805 192080 -1 5882
5884 0 411420 129793 192040 -1 5883
5885 0 411398 129823 191960 -1 5884
5886 0 411156 129935 192320 -1 5878
5887 0 411144 129971 192440 -1 5886
5888 0 411152 129979 192560 -1 5887
5889 0 411096 129979 192680 -1 5888
5890 0 411088 129999 192800 -1 5889
5891 0 411024 130047 192920 -1 5890
5892 0 411018 130063 193040 -1 5891
5893 0 411140 130075 193120 -1 5892
5894 0 411268 130083 193240 -1 5893
5895 0 411290.66 130089.664 193280 -1 5894
5896 0 411336 130103 193360 -1 5895
5897 0 411240 130023 193520 -1 5896
5898 0 411276 129871 193640 -1 5897
5899 0 411356 129695 193760 -1 5898
5900 0 411440 129663 193880 -1 5899
5901 0 411482 129527 194000 -1 5900
5902 0 411696 129239 194080 -1 5901
5903 0 412048 128739 194000 -1 5902
5904 0 412180 128667 193920 -1 5903
5905 0 412720 128407 193880 -1 5904
5906 0 413421.7 128352.266 193880 -1 5905
5907 0 413426 128346.336 193840 -1 5906
5908 0 413434 128335 193760 -1 5907
5909 0 413398 128367 193640 -1 5908
5910 0 413522 128275 193560 -1 5909
5911 0 413510 128243 193480 -1 5910
5912 0 413554 128219 193400 -1 5911
5913 0 413646 128139 193320 -1 5912
5914 0 413732 128115 193240 -1 5913
5915 0 413878 128057 193200 -1 5914
5916 0 414024 127999 193160 -1 5915
5917 0 414548 127791 193120 -1 5916
5918 0 414608 127695 193000 -1 5917
5919 0 414792 127559 192880 -1 5918
5920 0 414776 127527 192800 -1 5919
5921 0 414240 127823 192800 -1 5920
5922 0 414086 127673 192800 -1 5921
5923 0 414090 127629 192760 -1 5922
5924 0 414038 127409 192720 -1 5923
5925 0 414036 127323 192640 -1 5924
5926 0 414086 127295 192520 -1 5925
5927 0 414768 127511 192760 -1 5920
5928 0 414328 127815 192680 -1 5927
5929 0 414344 127835 192600 -1 5928
5930 0 414368 127771 192520 -1 5929
5931 0 414366 127759 192440 -1 5930
5932 0 414344 127763 192360 -1 5931
5933 0 414280 127713 192320 -1 5932
5934 0 414204 128059 192600 -1 5929
5935 0 414200 128003 192480 -1 5934
5936 0 415500 127679 192880 -1 5919
5937 0 415584 127739 193120 -1 5936
5938 0 415492 127669 193240 -1 5937
5939 0 415408 127773 193360 -1 5938
5940 0 415372 127829 193480 -1 5939
5941 0 415428 127473 193480 -1 5940
5942 0 415552 127353 193600 -1 5941
5943 0 415620 127205 193680 -1 5942
5944 0 415612 127173 193720 -1 5943
5945 0 415668 127041 193840 -1 5944
5946 0 415836 127005 193920 -1 5945
5947 0 415338 127811 193560 -1 5940
5948 0 415296 127717 193640 -1 5947
5949 0 415156 127641 193720 -1 5948
5950 0 415088 127505 193800 -1 5949
5951 0 415072 127393 193880 -1 5950
5952 0 415016 127253 193960 -1 5951
5953 0 415021 127149 194000 -1 5952
5954 0 415432 128281 193520 -1 5940
5955 0 415442 128527 193560 -1 5954
5956 0 415580 128873 193600 -1 5955
5957 0 415536 128998 193560 -1 5956
5958 0 415492 129123 193520 -1 5957
5959 0 415312 129449 193440 -1 5958
5960 0 415316 129455 193400 -1 5959
5961 0 415340 129471 193360 -1 5960
5962 0 415360 129475 193320 -1 5961
5963 0 415372 129519 193280 -1 5962
5964 0 415360 129511 193240 -1 5963
5965 0 415336 129611 193200 -1 5964
5966 0 415324 129747 193160 -1 5965
5967 0 415328 129785 193080 -1 5966
5968 0 415368 129789 193000 -1 5967
5969 0 415112 129999 192960 -1 5968
5970 0 415190 129943 192880 -1 5969
5971 0 415062 130041 193000 -1 5969
5972 0 415031 127380 193160 -1 5917
5973 0 415079 127292 193200 -1 5972
5974 0 415329 127114 193200 -1 5973
5975 0 415349 127040 193160 -1 5974
5976 0 415377 126998 193120 -1 5975
5977 0 415389 126930 193080 -1 5976
5978 0 415405 126894 193040 -1 5977
5979 0 415469 126782 192960 -1 5978
5980 0 415517 126586 192920 -1 5979
5981 0 415585 126538 192840 -1 5980
5982 0 415757 126398 192760 -1 5981
5983 0 415801 126370 192720 -1 5982
5984 0 415827 126356 192680 -1 5983
5985 0 415629 126378 193000 -1 5980
5986 0 415645 126378 193040 -1 5985
5987 0 415633 126298 193120 -1 5986
5988 0 415613 126326 193160 -1 5987
5989 0 413921.8 127731.87 193160 -1 5915
5990 0 413794 127722 193240 -1 5989
5991 0 413718 127794 193320 -1 5990
5992 0 413590 127846 193400 -1 5991
5993 0 413426 127898 193480 -1 5992
5994 0 413342 127894 193520 -1 5993
5995 0 413294 127860 193560 -1 5994
5996 0 413190 127832 193640 -1 5995
5997 0 413154 127818 193680 -1 5996
5998 0 413085.94 127801.25 193760 -1 5997
5999 0 412870 128547 193640 -1 5909
6000 0 412902 128615 193520 -1 5999
6001 0 412950 128707 193400 -1 6000
6002 0 413790 128923 193840 -1 5907
6003 0 414076 128941 193800 -1 6002
6004 0 414376 129185 193760 -1 6003
6005 0 414528 129281 193720 -1 6004
6006 0 414712 129349 193680 -1 6005
6007 0 414612 129553 193600 -1 6006
6008 0 414576 129693 193560 -1 6007
6009 0 414586 129726 193520 -1 6008
6010 0 414566 129786 193440 -1 6009
6011 0 414550 129870 193360 -1 6010
6012 0 414502 129894 193320 -1 6011
6013 0 414306 129974 193280 -1 6012
6014 0 414286 129998 193160 -1 6013
6015 0 414246 130170 193120 -1 6014
6016 0 414226 130178 193080 -1 6015
6017 0 414178 130178 193040 -1 6016
6018 0 414154 130102 192920 -1 6017
6019 0 414162 130062 192840 -1 6018
6020 0 414122 130070 192760 -1 6019
6021 0 414114 130094 192640 -1 6020
6022 0 414226 130210 192520 -1 6021
6023 0 414246 130242 192400 -1 6022
6024 0 414282 130246 192280 -1 6023
6025 0 414298 130298 192160 -1 6024
6026 0 414318 130342 192080 -1 6025
6027 0 414342 130318 192000 -1 6026
6028 0 414326 130378 191920 -1 6027
6029 0 414334 130386 191880 -1 6028
6030 0 414354 130410 191840 -1 6029
6031 0 414390 130466 191800 -1 6030
6032 0 414434 130542 191760 -1 6031
6033 0 414458 130566 191720 -1 6032
6034 0 414510 130574 191680 -1 6033
6035 0 414556 130596 191640 -1 6034
6036 0 414172 128985 193680 -1 6003
6037 0 414264 129037 193600 -1 6036
6038 0 414328 129069 193480 -1 6037
6039 0 414372 129053 193360 -1 6038
6040 0 412716 128311 194040 -1 5905
6041 0 412520 128163 194080 -1 6040
6042 0 412404 128111 194160 -1 6041
6043 0 412288 128027 194240 -1 6042
6044 0 412216 127895 194280 -1 6043
6045 0 412204.4 127903.2 194320 -1 6044
6046 0 412188 127989 194400 -1 6045
6047 0 412356 128077 194400 -1 6046
6048 0 412324 128157 194440 -1 6047
6049 0 412208 128193 194480 -1 6048
6050 0 412128 128269 194560 -1 6049
6051 0 411948 128369 194640 -1 6050
6052 0 411900 128467 194680 -1 6051
6053 0 411888 128531 194720 -1 6052
6054 0 411600 128469 194760 -1 6053
6055 0 411638 129231 194200 -1 5902
6056 0 411538 129123 194320 -1 6055
6057 0 411518 129023 194400 -1 6056
6058 0 411534 128979 194480 -1 6057
6059 0 411272 130267 193880 -1 5900
6060 0 411388.3 130672.55 193880 -1 6059
6061 0 411620 130903 193920 -1 6060
6062 0 411800 130859 194000 -1 6061
6063 0 412088 130863 193960 -1 6062
6064 0 412173.34 130908.336 193880 -1 6063
6065 0 412216 130931 193840 -1 6064
6066 0 412312 130981 193760 -1 6065
6067 0 412384 130949 193680 -1 6066
6068 0 412444 130929 193600 -1 6067
6069 0 412516 130877 193520 -1 6068
6070 0 412488 130629 193480 -1 6069
6071 0 412428 130533 193400 -1 6070
6072 0 412516 130513 193280 -1 6071
6073 0 412716 130557 193120 -1 6072
6074 0 412832 130397 193040 -1 6073
6075 0 412844 130341 193000 -1 6074
6076 0 412352 130621 193560 -1 6070
6077 0 412320 130661 193640 -1 6076
6078 0 412288 130661 193680 -1 6077
6079 0 412210 130954 194000 -1 6064
6080 0 412162 130902 194080 -1 6079
6081 0 412182 130886 194120 -1 6080
6082 0 412206 130842 194160 -1 6081
6083 0 412274 130850 194200 -1 6082
6084 0 412326 130818 194280 -1 6083
6085 0 412290 130762 194360 -1 6084
6086 0 412242 130726 194400 -1 6085
6087 0 412230 130686 194440 -1 6086
6088 0 412206 130682 194480 -1 6087
6089 0 412190 130678 194520 -1 6088
6090 0 412156 130616 194560 -1 6089
6091 0 412142 130514 194600 -1 6090
6092 0 412242 130378 194680 -1 6091
6093 0 412254 130310 194720 -1 6092
6094 0 412266 130286 194760 -1 6093
6095 0 412294 130266 194800 -1 6094
6096 0 412171 130084 194840 -1 6095
6097 0 411146 130312 194000 -1 6059
6098 0 411054 130328 194080 -1 6097
6099 0 410806 130368 194200 -1 6098
6100 0 410774 130370.664 194240 -1 6099
6101 0 410554 130280 194240 -1 6100
6102 0 410478 130280 194200 -1 6101
6103 0 410710 130376 194320 -1 6100
6104 0 410705 130405 194360 -1 6103
6105 0 410700 130434 194400 -1 6104
6106 0 410592 130566 194480 -1 6105
6107 0 410536 130622 194520 -1 6106
6108 0 410460 130702 194560 -1 6107
6109 0 410404 130782 194600 -1 6108
6110 0 410438 131043 194640 -1 6109
6111 0 410512 131218 194560 -1 6110
6112 0 410608 131282 194440 -1 6111
6113 0 410696 131418 194400 -1 6112
6114 0 410736 131870 194400 -1 6113
6115 0 410709.88 131947.88 194440 -1 6114
6116 0 410691.75 132059.75 194480 -1 6115
6117 0 410744 131866 194360 -1 6114
6118 0 410064 130982 194640 -1 6110
6119 0 409880 131214 194680 -1 6118
6120 0 409920 131594 194680 -1 6119
6121 0 409946 131608 194720 -1 6120
6122 0 410104 131894 194600 -1 6120
6123 0 410210.62 132026.55 194520 -1 6122
6124 0 410248 132201 194520 -1 6123
6125 0 410168 132269 194560 -1 6124
6126 0 410176 132401 194520 -1 6125
6127 0 410260 132405 194480 -1 6126
6128 0 410300 132439 194440 -1 6127
6129 0 410072 132363 194400 -1 6128
6130 0 410024 132355 194320 -1 6129
6131 0 409968 132307 194280 -1 6130
6132 0 409944 132199 194240 -1 6131
6133 0 409900 132107 194200 -1 6132
6134 0 409828 132079 194160 -1 6133
6135 0 409824 132075 194080 -1 6134
6136 0 409864 132111 194000 -1 6135
6137 0 409896 132151 193920 -1 6136
6138 0 409920 132195 193840 -1 6137
6139 0 409912 132171 193760 -1 6138
6140 0 409928 132161 193720 -1 6139
6141 0 409988 132103 193680 -1 6140
6142 0 410020 132115 193600 -1 6141
6143 0 410036 132083 193520 -1 6142
6144 0 410092 132143 193960 -1 6136
6145 0 410180 132179 193880 -1 6144
6146 0 410172 132151 193800 -1 6145
6147 0 410380 132479 194400 -1 6128
6148 0 409858 131237 194800 -1 6119
6149 0 409830 131281 194880 -1 6148
6150 0 409810 131377 194920 -1 6149
6151 0 409810 131341 195040 -1 6150
6152 0 409726 131365 195160 -1 6151
6153 0 409750 131361 195240 -1 6152
6154 0 409812.06 131330.58 195280 -1 6153
6155 0 410000 131021 195280 -1 6154
6156 0 410280 130979 195320 -1 6155
6157 0 410468 130955 195400 -1 6156
6158 0 410684 130741 195400 -1 6157
6159 0 410784 130699 195360 -1 6158
6160 0 411008 130703 195320 -1 6159
6161 0 409718 131597 194960 -1 6150
6162 0 409696 131609 195000 -1 6161
6163 0 410432 131014 194680 -1 6110
6164 0 410484 131014 194800 -1 6163
6165 0 410635 130655 194520 -1 6106
6166 0 410685.12 130767.7 194560 -1 6165
6167 0 411762.25 129294 193880 -1 5900
6168 0 412050.25 129166 193840 -1 6167
6169 0 412066.25 129158 193760 -1 6168
6170 0 412058.25 129230 193680 -1 6169
6171 0 412070.25 129254 193600 -1 6170
6172 0 412054.25 129230 193520 -1 6171
6173 0 411998.25 129134 193440 -1 6172
6174 0 411994.25 129130 193360 -1 6173
6175 0 412009 129121 193280 -1 6174
6176 0 411328 130551 193280 -1 5895
6177 0 411372 130563 193200 -1 6176
6178 0 411520 130615 193120 -1 6177
6179 0 411534 130649 193080 -1 6178
6180 0 411498 130727 193040 -1 6179
6181 0 411462 130769 193000 -1 6180
6182 0 411416 131003 193000 -1 6181
6183 0 411212 131247 193040 -1 6182
6184 0 411178 131376 193000 -1 6183
6185 0 410992 131608 193000 -1 6184
6186 0 411008 131693 193040 -1 6185
6187 0 410996 131746 193080 -1 6186
6188 0 410970 131772 193120 -1 6187
6189 0 410976 131863 193160 -1 6188
6190 0 410942 131900 193200 -1 6189
6191 0 410970 131937 193240 -1 6190
6192 0 410950 132074 193280 -1 6191
6193 0 410897.7 132036.64 193400 -1 6192
6194 0 411355 132061 193400 -1 6193
6195 0 411527 132329 193400 -1 6194
6196 0 411503 132355 193360 -1 6195
6197 0 411303 132543 193360 -1 6196
6198 0 411185 132897 193360 -1 6197
6199 0 410965 133094 193440 -1 6198
6200 0 410913 133220 193520 -1 6199
6201 0 411487 132369 193320 -1 6196
6202 0 411178 131962 193000 -1 6185
6203 0 411185 131953 192920 -1 6202
6204 0 411177 131935 192840 -1 6203
6205 0 411177 131907 192800 -1 6204
6206 0 411183 131867 192760 -1 6205
6207 0 411205 131817 192720 -1 6206
6208 0 411265 131753 192680 -1 6207
6209 0 411285 131733 192640 -1 6208
6210 0 411335 131729 192560 -1 6209
6211 0 411147 132063 192960 -1 6202
6212 0 411095 132169 193000 -1 6211
6213 0 411029 132193 193040 -1 6212
6214 0 410961 132089 193080 -1 6213
6215 0 411286 131361 192960 -1 6184
6216 0 411304 131329 192920 -1 6215
6217 0 411320 131297 192880 -1 6216
6218 0 411020 130635 193440 -1 6176
6219 0 410936 130641 193480 -1 6218
6220 0 410824 130705 193520 -1 6219
6221 0 410748 130769 193600 -1 6220
6222 0 410604 130945 193680 -1 6221
6223 0 410568 131009 193760 -1 6222
6224 0 410548 131013 193840 -1 6223
6225 0 410536 130003 192560 -1 5888
6226 0 410484 130035 192680 -1 6225
6227 0 410296 130231 192720 -1 6226
6228 0 410192 130343 192800 -1 6227
6229 0 410118 130351 192840 -1 6228
6230 0 410096 130411 192880 -1 6229
6231 0 410028 130471 192920 -1 6230
6232 0 409954 130519 193000 -1 6231
6233 0 409872 130507 193120 -1 6232
6234 0 409848 130543 193240 -1 6233
6235 0 409844 130615 193360 -1 6234
6236 0 409774 130663 193440 -1 6235
6237 0 411904 130819 191640 -1 5872
6238 0 412550 131883 191640 -1 6237
6239 0 412762 132769 191600 -1 6238
6240 0 412802 133851 191560 -1 6239
6241 0 413138 134391 191520 -1 6240
6242 0 413246 134567 191440 -1 6241
6243 0 413314 134757 191360 -1 6242
6244 0 413410 134877 191280 -1 6243
6245 0 413458 135017 191200 -1 6244
6246 0 413578 135033 191120 -1 6245
6247 0 413694 135077 191040 -1 6246
6248 0 413790 135157 190960 -1 6247
6249 0 413966 135353 190880 -1 6248
6250 0 414122 135553 190840 -1 6249
6251 0 414226 135733 190800 -1 6250
6252 0 414298 135865 190760 -1 6251
6253 0 414382 136005 190720 -1 6252
6254 0 414490 136143 190680 -1 6253
6255 0 414634 136387 190640 -1 6254
6256 0 414670 136531 190560 -1 6255
6257 0 414814 136875 190480 -1 6256
6258 0 414910 137003 190400 -1 6257
6259 0 415090 137183 190320 -1 6258
6260 0 415850 137575 190320 -1 6259
6261 0 415900 137624 190360 -1 6260
6262 0 415950 137673 190400 -1 6261
6263 0 416462 138605 190440 -1 6262
6264 0 416594 138893 190320 -1 6263
6265 0 416730 139061 190240 -1 6264
6266 0 416918 139181 190200 -1 6265
6267 0 417174 139409 190160 -1 6266
6268 0 417594 139659 190080 -1 6267
6269 0 418522 139943 190120 -1 6268
6270 0 419086 139995 190160 -1 6269
6271 0 419438 140043 190240 -1 6270
6272 0 419886 140157 190200 -1 6271
6273 0 420294 140277 190120 -1 6272
6274 0 420614 140485 190040 -1 6273
6275 0 420870 140511 189960 -1 6274
6276 0 421274 140587 189880 -1 6275
6277 0 421530 140627 189800 -1 6276
6278 0 421742 140735 189720 -1 6277
6279 0 421998 140859 189640 -1 6278
6280 0 422506 141129 189560 -1 6279
6281 0 423134 141401 189480 -1 6280
6282 0 423470 141655 189440 -1 6281
6283 0 423934 142099 189400 -1 6282
6284 0 424138 142187 189320 -1 6283
6285 0 424246 142299 189240 -1 6284
6286 0 424442 142279 189160 -1 6285
6287 0 424642 142355 189080 -1 6286
6288 0 424878 142423 189000 -1 6287
6289 0 425094 142465 188920 -1 6288
6290 0 425334 142509 188840 -1 6289
6291 0 425546 142549 188760 -1 6290
6292 0 425706 142617 188680 -1 6291
6293 0 425914 142681 188600 -1 6292
6294 0 426154 142783 188520 -1 6293
6295 0 426506 143047 188440 -1 6294
6296 0 426702 143211 188360 -1 6295
6297 0 427130 143447 188280 -1 6296
6298 0 427386 143565 188200 -1 6297
6299 0 427566 143705 188120 -1 6298
6300 0 427806 143769 188040 -1 6299
6301 0 427918 143813 187960 -1 6300
6302 0 428158 143933 187880 -1 6301
6303 0 428378 143997 187800 -1 6302
6304 0 428506 144069 187720 -1 6303
6305 0 428570 144045 187640 -1 6304
6306 0 428718 144109 187560 -1 6305
6307 0 428950 144337 187440 -1 6306
6308 0 429162 144489 187360 -1 6307
6309 0 429258 144619 187280 -1 6308
6310 0 429382 144707 187200 -1 6309
6311 0 429550 144795 187120 -1 6310
6312 0 429962 144959 187040 -1 6311
6313 0 430318 145063 186960 -1 6312
6314 0 430530 145195 186880 -1 6313
6315 0 430590 145357 186800 -1 6314
6316 0 430610 145411 186760 -1 6315
6317 0 430922 145045 186760 -1 6316
6318 0 431038 145065 186640 -1 6317
6319 0 431314 145153 186560 -1 6318
6320 0 431462 145109 186520 -1 6319
6321 0 431738 145117 186400 -1 6320
6322 0 431896 145073 186360 -1 6321
6323 0 431940 144905 186360 -1 6322
6324 0 431976 144901 186320 -1 6323
6325 0 432208 144953 186240 -1 6324
6326 0 432444 144989 186160 -1 6325
6327 0 432456 144957 186120 -1 6326
6328 0 432612 144645 186000 -1 6327
6329 0 430630 145465 186720 -1 6316
6330 0 430618 145789 186640 -1 6329
6331 0 430810 146427 186560 -1 6330
6332 0 431262 146887 186520 -1 6331
6333 0 431404 146961 186480 -1 6332
6334 0 431546 147035 186440 -1 6333
6335 0 431686 147051 186360 -1 6334
6336 0 431910 147011 186280 -1 6335
6337 0 432022 146957 186200 -1 6336
6338 0 432130 146841 186120 -1 6337
6339 0 432282 146745 186000 -1 6338
6340 0 432374 146721 185920 -1 6339
6341 0 432462 146697 185800 -1 6340
6342 0 432550 146669 185680 -1 6341
6343 0 432682 146621 185560 -1 6342
6344 0 432802 146621 185440 -1 6343
6345 0 432914 146557 185320 -1 6344
6346 0 433006 146457 185200 -1 6345
6347 0 433070 146405 185080 -1 6346
6348 0 433166 146353 184960 -1 6347
6349 0 433246 146265 184840 -1 6348
6350 0 433286 146173 184720 -1 6349
6351 0 433334 146105 184600 -1 6350
6352 0 433442 146043 184480 -1 6351
6353 0 433526 145927 184360 -1 6352
6354 0 433610 145827 184240 -1 6353
6355 0 433666 145791 184120 -1 6354
6356 0 433814 145735 184000 -1 6355
6357 0 433930 145639 183880 -1 6356
6358 0 434002 145539 183760 -1 6357
6359 0 434106 145479 183640 -1 6358
6360 0 434198 145443 183520 -1 6359
6361 0 434326 145367 183400 -1 6360
6362 0 434390 145323 183280 -1 6361
6363 0 434442 145377 183160 -1 6362
6364 0 434558 145417 183040 -1 6363
6365 0 434658 145437 182960 -1 6364
6366 0 434838 145469 182840 -1 6365
6367 0 434886 145557 182760 -1 6366
6368 0 435082 145633 182640 -1 6367
6369 0 435254 145637 182560 -1 6368
6370 0 435402 145661 182440 -1 6369
6371 0 435530 145681 182320 -1 6370
6372 0 435718 145671 182200 -1 6371
6373 0 436106 145559 182080 -1 6372
6374 0 436366 145623 182000 -1 6373
6375 0 436474 145583 181920 -1 6374
6376 0 436630 145515 181840 -1 6375
6377 0 436702 145527 181800 -1 6376
6378 0 436728 145517 181760 -1 6377
6379 0 436754 145507 181720 -1 6378
6380 0 436974 145643 181640 -1 6379
6381 0 437194 145931 181520 -1 6380
6382 0 437438 146195 181480 -1 6381
6383 0 437686 146283 181440 -1 6382
6384 0 437870 146351 181360 -1 6383
6385 0 438122 146465 181320 -1 6384
6386 0 438574 146385 181200 -1 6385
6387 0 438718 146365 181120 -1 6386
6388 0 438842 146357 181000 -1 6387
6389 0 438974 146289 180880 -1 6388
6390 0 439210 146229 180760 -1 6389
6391 0 439526 146249 180640 -1 6390
6392 0 439694 146257 180520 -1 6391
6393 0 439886 146337 180440 -1 6392
6394 0 440262 146283 180360 -1 6393
6395 0 440618 146151 180320 -1 6394
6396 0 440946 146083 180400 -1 6395
6397 0 441066 146023 180520 -1 6396
6398 0 441178 146055 180640 -1 6397
6399 0 441230 146139 180760 -1 6398
6400 0 441278 146231 180920 -1 6399
6401 0 441290 146327 181040 -1 6400
6402 0 441364.66 146324.33 181080 -1 6401
6403 0 441514 146319 181160 -1 6402
6404 0 441798 146391 181120 -1 6403
6405 0 441794 146395 181080 -1 6404
6406 0 441426 146455 181360 -1 6402
6407 0 441394 146383 181480 -1 6406
6408 0 441378 146347 181600 -1 6407
6409 0 441418 146315 181720 -1 6408
6410 0 441481.34 146281 181840 -1 6409
6411 0 437190 146291 181480 -1 6382
6412 0 437120 146333 181520 -1 6411
6413 0 437050 146375 181560 -1 6412
6414 0 437010 146441 181640 -1 6413
6415 0 436890 146501 181720 -1 6414
6416 0 436590 146509 181800 -1 6415
6417 0 436442 146537 181840 -1 6416
6418 0 436210 146609 181880 -1 6417
6419 0 435834 146629 181920 -1 6418
6420 0 435782 146755 182000 -1 6419
6421 0 435598 146751 182040 -1 6420
6422 0 435530 146855 182080 -1 6421
6423 0 435406 146823 182160 -1 6422
6424 0 435318 146763 182200 -1 6423
6425 0 431298 147115 186640 -1 6333
6426 0 431244 147097 186840 -1 6425
6427 0 431184 147117 186960 -1 6426
6428 0 431142 147135 187000 -1 6427
6429 0 431070 147175 187120 -1 6428
6430 0 431028 147241 187160 -1 6429
6431 0 430992 147277 187200 -1 6430
6432 0 430928 147329 187280 -1 6431
6433 0 430896 147385 187400 -1 6432
6434 0 430948 147473 187560 -1 6433
6435 0 430910 147647 187600 -1 6434
6436 0 430874 147719 187680 -1 6435
6437 0 430890 147791 187800 -1 6436
6438 0 430970 147931 187840 -1 6437
6439 0 431382 147251 186760 -1 6425
6440 0 431370 147387 186840 -1 6439
6441 0 431466 147459 187000 -1 6440
6442 0 431614 147487 187120 -1 6441
6443 0 431722 147561 187160 -1 6442
6444 0 431858 147649 187200 -1 6443
6445 0 431994 147709 187320 -1 6444
6446 0 432164 147813 187360 -1 6445
6447 0 432280 147849 187400 -1 6446
6448 0 432392 147889 187480 -1 6447
6449 0 432420 147941 187560 -1 6448
6450 0 432444 147921 187640 -1 6449
6451 0 432460 147965 187760 -1 6450
6452 0 432452 147993 187840 -1 6451
6453 0 432524 148013 187920 -1 6452
6454 0 432476 148069 188000 -1 6453
6455 0 432472 148073 188080 -1 6454
6456 0 432444 148113 188200 -1 6455
6457 0 432464 148161 188320 -1 6456
6458 0 432472 148145 188400 -1 6457
6459 0 432500 148125 188480 -1 6458
6460 0 432516 148153 188600 -1 6459
6461 0 432520 148237 188720 -1 6460
6462 0 432480 148321 188800 -1 6461
6463 0 432500 148401 188920 -1 6462
6464 0 432576 148493 189040 -1 6463
6465 0 432622 148625 189160 -1 6464
6466 0 432570 148749 189360 -1 6465
6467 0 432578 148837 189520 -1 6466
6468 0 432574 148849 189640 -1 6467
6469 0 432502 148909 189800 -1 6468
6470 0 432382 148937 189960 -1 6469
6471 0 432262 148993 190120 -1 6470
6472 0 432162 149041 190160 -1 6471
6473 0 432022 149113 190240 -1 6472
6474 0 416512 137393 190360 -1 6261
6475 0 416636 137435 190320 -1 6474
6476 0 416744 137347 190280 -1 6475
6477 0 417036 137175 190280 -1 6476
6478 0 417036 137153 190200 -1 6477
6479 0 417168 136981 190080 -1 6478
6480 0 417172 136871 190120 -1 6479
6481 0 417168 136863 190160 -1 6480
6482 0 417180 136819 190240 -1 6481
6483 0 417208 136703 190280 -1 6482
6484 0 417208 136665 190320 -1 6483
6485 0 417224 136613 190400 -1 6484
6486 0 417228 136621 190480 -1 6485
6487 0 417244 136583 190560 -1 6486
6488 0 417188 136519 190640 -1 6487
6489 0 417120 136487 190720 -1 6488
6490 0 417288 136519 190760 -1 6489
6491 0 417296 136527 190840 -1 6490
6492 0 417312 136533 190880 -1 6491
6493 0 417336 136547 190920 -1 6492
6494 0 417360 136561 190960 -1 6493
6495 0 417344 136569 191000 -1 6494
6496 0 417364 136633 191120 -1 6495
6497 0 417428 136687 191240 -1 6496
6498 0 417500 136749 191320 -1 6497
6499 0 417412 136841 191360 -1 6498
6500 0 416936 136493 190840 -1 6489
6501 0 416852 136485 190920 -1 6500
6502 0 416836 136501 191040 -1 6501
6503 0 416828 136539 191160 -1 6502
6504 0 416848 136601 191200 -1 6503
6505 0 416832 136507 191240 -1 6504
6506 0 412278 134175 191560 -1 6240
6507 0 412182 134211 191440 -1 6506
6508 0 412178 134219 191360 -1 6507
6509 0 412306 134199 191680 -1 6506
6510 0 412242 134251 191800 -1 6509
6511 0 412210 134309 191840 -1 6510
6512 0 412622 133831 191440 -1 6240
6513 0 412426 133751 191360 -1 6512
6514 0 412526 132101 191720 -1 6238
6515 0 412482 132189 191800 -1 6514
6516 0 412289.1 132184.92 191880 -1 6515
6517 0 412054 130601 191560 -1 6237
6518 0 412146 130533 191480 -1 6517
6519 0 412184 130499 191400 -1 6518
6520 0 412240 130431 191320 -1 6519
6521 0 412400 130243 191280 -1 6520
6522 0 412452 129953 191280 -1 6521
6523 0 412456 129921 191320 -1 6522
6524 0 412664 129881 191360 -1 6523
6525 0 412880 129789 191440 -1 6524
6526 0 413000 129653 191480 -1 6525
6527 0 413200 129397 191520 -1 6526
6528 0 413352 129305 191560 -1 6527
6529 0 413388 129353 191440 -1 6528
6530 0 413390 129343 191360 -1 6529
6531 0 413408 129269 191600 -1 6528
6532 0 413424 129221 191640 -1 6531
6533 0 413460 129167 191680 -1 6532
6534 0 413580 128977 191720 -1 6533
6535 0 413546 128851 191760 -1 6534
6536 0 413552 128841 191800 -1 6535
6537 0 413568 128781 191840 -1 6536
6538 0 413580 128693 191920 -1 6537
6539 0 413636 128477 191960 -1 6538
6540 0 413752 128315 192000 -1 6539
6541 0 413748 128203 192040 -1 6540
6542 0 413760 128194 192200 -1 6541
6543 0 413768 128021 192040 -1 6541
6544 0 413760 127959 191960 -1 6543
6545 0 412284 129775 191280 -1 6522
6546 0 412280 129885 191200 -1 6545
6547 0 412268 129645 191080 -1 6546
6548 0 412268 129577 191000 -1 6547
6549 0 412336 129453 190960 -1 6548
6550 0 411884 129035 190920 -1 6549
6551 0 411864 128941 190840 -1 6550
6552 0 411860 128903 190800 -1 6551
6553 0 412022 130985 191560 -1 6237
6554 0 412106 130993 191480 -1 6553
6555 0 412178 130973 191400 -1 6554
6556 0 412294 130945 191320 -1 6555
6557 0 412354 130877 191280 -1 6556
6558 0 412454 130837 191240 -1 6557
6559 0 412606 130789 191160 -1 6558
6560 0 412674 130753 191120 -1 6559
6561 0 412758 130729 191040 -1 6560
6562 0 412794 130713 190960 -1 6561
6563 0 412854 130709 190880 -1 6562
6564 0 412886 130753 190840 -1 6563
6565 0 412938 130781 190800 -1 6564
6566 0 413040 130847 190760 -1 6565
6567 0 413026 130921 190720 -1 6566
6568 0 413026 130873 190680 -1 6567
6569 0 413026 130901 190640 -1 6568
6570 0 413042 130977 190560 -1 6569
6571 0 413066 131005 190480 -1 6570
6572 0 413070 131033 190440 -1 6571
6573 0 413122 131069 190400 -1 6572
6574 0 413178 131105 190320 -1 6573
6575 0 413258 131097 190240 -1 6574
6576 0 413298 131161 190160 -1 6575
6577 0 413362 131249 190080 -1 6576
6578 0 413386 131333 190040 -1 6577
6579 0 413386 131353 190000 -1 6578
6580 0 413378 131357 189920 -1 6579
6581 0 413362 131357 189880 -1 6580
6582 0 411552 127382 190680 -1 5029
6583 0 411636 127534 190680 -1 6582
6584 0 411632 127858 190720 -1 6583
6585 0 411652 128042 190760 -1 6584
6586 0 411580 128082 190800 -1 6585
6587 0 411544 127958 190840 -1 6586
6588 0 411524 127826 190880 -1 6587
6589 0 411728 127724 190880 -1 6588
6590 0 411730.62 127722.68 190840 -1 6589
6591 0 411741.2 127717.41 190800 -1 6590
6592 0 411468 127834 190960 -1 6588
6593 0 411404 127854 191000 -1 6592
6594 0 411300 127926 191040 -1 6593
6595 0 411340 128026 191040 -1 6594
6596 0 411360 128018 191000 -1 6595
6597 0 411388 127990 190960 -1 6596
6598 0 411550 127380 190400 -1 5027
6599 0 411902 127740 190440 -1 6598
6600 0 411950 127832 190520 -1 6599
6601 0 412114 127996 190560 -1 6600
6602 0 412290 128004 190560 -1 6601
6603 0 412386 128196 190560 -1 6602
6604 0 412654 128136 190600 -1 6603
6605 0 412858 128172 190560 -1 6604
6606 0 412978 128200 190480 -1 6605
6607 0 413056 128232 190400 -1 6606
6608 0 413130 128260 190320 -1 6607
6609 0 413162 128280 190280 -1 6608
6610 0 413332 128276 190240 -1 6609
6611 0 412334 127904 190520 -1 6602
6612 0 412330 127772 190440 -1 6611
6613 0 412276 127688 190360 -1 6612
6614 0 411912 127772 190560 -1 6600
6615 0 410707 127506 190360 -1 6598
6616 0 412771 125681 190320 -1 4949
6617 0 412703 125749 190440 -1 6616
6618 0 412711 125785 190560 -1 6617
6619 0 412735 125779.664 190640 -1 6618
6620 0 412747 125777 190680 -1 6619
6621 0 412515 125553 190760 -1 6620
6622 0 412607 125569 190840 -1 6621
6623 0 412599 125573 190960 -1 6622
6624 0 412507 125441 191040 -1 6623
6625 0 412927 125705 191040 -1 6623
6626 0 412991 125769 191120 -1 6625
6627 0 413063 125801 191160 -1 6626
6628 0 413377 125651 191160 -1 6627
6629 0 413087 125789 191240 -1 6627
6630 0 413065 125867 191320 -1 6629
6631 0 412999 125857 191400 -1 6630
6632 0 412927 125841 191480 -1 6631
6633 0 412807 125769 191600 -1 6632
6634 0 412651 125677 191680 -1 6633
6635 0 412507.34 125691 191720 -1 6634
6636 0 412559 125693 191080 -1 6623
6637 0 412571 125821 191160 -1 6636
6638 0 412489 126183 191200 -1 6637
6639 0 412613 125823 191240 -1 6638
6640 0 414140 125042 189640 -1 4946
6641 0 414900 125046.664 189720 -1 6640
6642 0 414830 125042 189800 -1 6641
6643 0 414798 125022 189840 -1 6642
6644 0 414790 125010 189880 -1 6643
6645 0 414742 124982 189960 -1 6644
6646 0 414754 124978 190000 -1 6645
6647 0 414698 124866 190120 -1 6646
6648 0 414684 124808 190200 -1 6647
6649 0 415280 125049 189760 -1 6641
6650 0 415492 125226 189880 -1 6649
6651 0 415496 125282 189960 -1 6650
6652 0 415556 125326 190040 -1 6651
6653 0 415626 125353 190120 -1 6652
6654 0 415728 125420 190200 -1 6653
6655 0 415886 125505 190280 -1 6654
6656 0 416060 125386 190320 -1 6655
6657 0 416200 125222 190280 -1 6656
6658 0 416240 125234 190240 -1 6657
6659 0 416294 125228 190160 -1 6658
6660 0 416332 125306 190080 -1 6659
6661 0 416296 125410 190000 -1 6660
6662 0 416330 125449 189920 -1 6661
6663 0 416378 125468 189880 -1 6662
6664 0 416250 125175 190360 -1 6657
6665 0 416266 125193 190400 -1 6664
6666 0 416268 125151 190440 -1 6665
6667 0 415750 125789 190240 -1 6654
6668 0 415778 126144 190320 -1 6667
6669 0 416275 123085 189240 -1 4883
6670 0 417419 123133 189280 -1 6669
6671 0 417733 123057 189160 -1 6670
6672 0 417617 123037 189120 -1 6671
6673 0 418269 123025 189120 -1 6672
6674 0 418341 123033 189080 -1 6673
6675 0 418337 123021 189040 -1 6674
6676 0 417731 123325 189320 -1 6670
6677 0 418043 123389 189360 -1 6676
6678 0 418271 123349 189320 -1 6677
6679 0 418011 123429 189400 -1 6677
6680 0 418215 123597 189440 -1 6679
6681 0 418347 123793 189520 -1 6680
6682 0 418435 123865 189600 -1 6681
6683 0 418495 123925 189720 -1 6682
6684 0 418643 124053 189720 -1 6683
6685 0 418635 124037 189760 -1 6684
6686 0 418623 124101 189920 -1 6685
6687 0 418685 124273 189920 -1 6686
6688 0 418769 124369 190040 -1 6687
6689 0 418821 124428 190200 -1 6688
6690 0 418911 124549 190240 -1 6689
6691 0 418947 124737 190280 -1 6690
6692 0 418943 124821 190320 -1 6691
6693 0 418939 124961 190400 -1 6692
6694 0 418971 125301 190480 -1 6693
6695 0 418999 125677 190480 -1 6694
6696 0 418979 125797 190440 -1 6695
6697 0 419055 125789 190360 -1 6696
6698 0 419147 125969 190320 -1 6697
6699 0 419223 126229 190360 -1 6698
6700 0 419315 126301 190320 -1 6699
6701 0 419455 126347 190280 -1 6700
6702 0 419579 126327 190200 -1 6701
6703 0 419619 126311 190120 -1 6702
6704 0 419651 126319 190000 -1 6703
6705 0 419715 126339 189920 -1 6704
6706 0 419811 126507 189880 -1 6705
6707 0 419807 126871 189840 -1 6706
6708 0 419747 126931 189920 -1 6707
6709 0 419143 127047 190000 -1 6708
6710 0 419043 127049 189920 -1 6709
6711 0 419027 127063 189800 -1 6710
6712 0 419019 127007 189680 -1 6711
6713 0 418991 126925 189640 -1 6712
6714 0 418939 126715 189560 -1 6713
6715 0 418927 126625 189520 -1 6714
6716 0 418931 126571 189480 -1 6715
6717 0 418919 126501 189440 -1 6716
6718 0 418907 126431 189400 -1 6717
6719 0 418895 126425 189360 -1 6718
6720 0 418831 126439 189320 -1 6719
6721 0 418747 126419 189280 -1 6720
6722 0 418711 126327 189200 -1 6721
6723 0 418635 126339 189160 -1 6722
6724 0 418951 127299 190040 -1 6709
6725 0 418863 127343 190120 -1 6724
6726 0 418723 127343 190200 -1 6725
6727 0 418635 127279 190240 -1 6726
6728 0 419831 126599 189760 -1 6706
6729 0 419907 126623 189640 -1 6728
6730 0 420107 126599 189560 -1 6729
6731 0 420291 126499 189560 -1 6730
6732 0 420279 126407 189480 -1 6731
6733 0 420263 126387 189360 -1 6732
6734 0 420259 126243 189240 -1 6733
6735 0 420298 126175 189160 -1 6734
6736 0 420335 126083 189080 -1 6735
6737 0 420355 125991 189000 -1 6736
6738 0 420371 125931 188960 -1 6737
6739 0 420434 125775 188800 -1 6738
6740 0 418757 124481 190320 -1 6689
6741 0 418713 124566 190440 -1 6740
6742 0 418407 124916 190600 -1 6741
6743 0 418441 124961 190760 -1 6742
6744 0 418405 124971 190960 -1 6743
6745 0 418299 125141 191160 -1 6744
6746 0 418211 125174 191240 -1 6745
6747 0 417933 125405 191280 -1 6746
6748 0 417697 125371 191320 -1 6747
6749 0 418594 124119 189960 -1 6686
6750 0 418651 124069 189680 -1 6684
6751 0 418591 124209 189680 -1 6750
6752 0 418503 124177 189600 -1 6751
6753 0 418399 124193 189520 -1 6752
6754 0 418379 124317 189440 -1 6753
6755 0 418363 124337 189400 -1 6754
6756 0 418359 124457 189320 -1 6755
6757 0 418345 124537 189240 -1 6756
6758 0 418294 120347.5 188480 -1 4864
6759 0 418868.47 120216 188280 -1 6758
6760 0 419141.2 120054.4 188200 -1 6759
6761 0 419551.1 119812.47 188080 -1 6760
6762 0 420011.47 119598.516 187800 -1 6761
6763 0 420570.28 119409.62 187520 -1 6762
6764 0 421017.16 119390.98 187320 -1 6763
6765 0 421155.8 119377.61 187040 -1 6764
6766 0 421513.12 119458.375 186720 -1 6765
6767 0 422820.2 119061.16 186480 -1 6766
6768 0 423148.22 118944.016 186280 -1 6767
6769 0 424301.75 118734.53 186000 -1 6768
6770 0 424572 118750 185920 -1 6769
6771 0 425111.62 118779.8 185760 -1 6770
6772 0 425658.03 118719.88 185520 -1 6771
6773 0 426087.94 118668.68 185240 -1 6772
6774 0 426373.47 118509.48 185040 -1 6773
6775 0 426701.53 118336.01 184840 -1 6774
6776 0 426993.5 118215.5 184760 -1 6775
6777 0 426362.5 118057.93 184760 -1 6776
6778 0 426094.5 118057.93 184720 -1 6777
6779 0 426026.5 118017.93 184680 -1 6778
6780 0 425938.5 117977.93 184640 -1 6779
6781 0 425878.5 117933.93 184560 -1 6780
6782 0 425878.5 117897.93 184520 -1 6781
6783 0 425858.5 117869.93 184440 -1 6782
6784 0 427285.38 118094.68 184680 -1 6776
6785 0 427403.25 117769.375 184480 -1 6784
6786 0 427920.94 117656.98 184320 -1 6785
6787 0 428227.97 117735.875 184160 -1 6786
6788 0 428638.2 117661.3 183960 -1 6787
6789 0 429544.66 117573.81 183760 -1 6788
6790 0 430126 117634.88 183720 -1 6789
6791 0 430563.34 117839 183640 -1 6790
6792 0 430781.9 117940.766 183600 -1 6791
6793 0 431195.56 118299.38 183400 -1 6792
6794 0 432393.34 118313.586 183240 -1 6793
6795 0 433219.6 118343.53 183080 -1 6794
6796 0 433480.72 118404.26 182880 -1 6795
6797 0 433774.53 118655.8 182680 -1 6796
6798 0 434203.34 118762.14 182520 -1 6797
6799 0 434777.34 119049.734 182400 -1 6798
6800 0 435049.3 119170.71 182160 -1 6799
6801 0 435122.34 119262.664 182080 -1 6800
6802 0 435269.06 119446.305 181920 -1 6801
6803 0 435503.72 119612.83 181680 -1 6802
6804 0 435878.16 119719.445 181440 -1 6803
6805 0 436154.4 119757.52 181320 -1 6804
6806 0 436620.12 119590.86 181160 -1 6805
6807 0 436778.5 119575 181040 -1 6806
6808 0 436937.03 119558.61 180920 -1 6807
6809 0 437244.34 119446.336 180760 -1 6808
6810 0 437397.75 119390.37 180680 -1 6809
6811 0 437839.5 119103.5 180440 -1 6810
6812 0 438158.94 119041.664 180200 -1 6811
6813 0 438599.56 119016.82 179960 -1 6812
6814 0 439019.6 119234.18 179720 -1 6813
6815 0 439490.5 119198.83 179480 -1 6814
6816 0 439757.34 119380.49 179200 -1 6815
6817 0 440073.78 119840.89 179000 -1 6816
6818 0 440040.22 120650.72 178880 -1 6817
6819 0 439434.22 121268.61 178880 -1 6818
6820 0 439497.84 121347.86 178760 -1 6819
6821 0 439583.03 121452.59 178600 -1 6820
6822 0 439587 121744.2 178520 -1 6821
6823 0 439592.75 122180.68 178400 -1 6822
6824 0 439229.53 122681.5 178160 -1 6823
6825 0 439308.5 123050.01 177920 -1 6824
6826 0 439419.66 123375.96 177640 -1 6825
6827 0 439495 123600 177560 -1 6826
6828 0 439570.1 123824.125 177480 -1 6827
6829 0 439826.6 124232.15 177240 -1 6828
6830 0 439784.7 124310.016 177200 -1 6829
6831 0 439921.34 124726.31 176960 -1 6830
6832 0 439912.16 124949.18 176720 -1 6831
6833 0 440049.97 125034.91 176600 -1 6832
6834 0 440027.8 125184.805 176560 -1 6833
6835 0 440089.62 125030.48 176520 -1 6834
6836 0 440214.3 124930.44 176480 -1 6835
6837 0 440198.6 125105.125 176440 -1 6836
6838 0 440375.44 125243.195 176200 -1 6837
6839 0 440310.78 125493.125 176440 -1 6838
6840 0 440317.3 125660.484 176360 -1 6839
6841 0 440581.28 125904.31 176360 -1 6840
6842 0 440646.5 126091.625 176240 -1 6841
6843 0 441039.53 126512.1 176080 -1 6842
6844 0 441855.44 126932.35 176080 -1 6843
6845 0 442512.47 127090.19 176160 -1 6844
6846 1 442829.03 127194.055 176160 -1 6845
6847 0 443115.75 127312.27 176200 -1 6846
6848 0 443116.88 127286.04 176240 -1 6847
6849 0 443223 127258.664 176320 -1 6848
6850 0 443276.03 127245.23 176360 -1 6849
6851 0 443740.12 127285.22 176360 -1 6850
6852 0 444120.06 127153.57 176320 -1 6851
6853 0 444317.1 127029.29 176280 -1 6852
6854 0 444619.66 126977.45 176200 -1 6853
6855 0 445107.7 127060.34 176200 -1 6854
6856 0 445230.94 127171.54 176080 -1 6855
6857 0 445341 127220 176040 -1 6856
6858 0 445405 127252 175960 -1 6857
6859 0 445533 127304 175880 -1 6858
6860 0 445725 127332 175800 -1 6859
6861 0 445965 127348 175720 -1 6860
6862 0 446153 127328 175640 -1 6861
6863 0 446425 127284 175560 -1 6862
6864 0 446509 127280 175480 -1 6863
6865 0 446765 127408 175400 -1 6864
6866 0 446981 127384 175320 -1 6865
6867 0 446993 127412 175200 -1 6866
6868 0 446989 127444 175040 -1 6867
6869 0 447065 127504 174880 -1 6868
6870 0 447193 127592 174720 -1 6869
6871 0 447293 127624 174560 -1 6870
6872 0 447405 127716 174440 -1 6871
6873 0 447477 127792 174320 -1 6872
6874 0 447505 127868 174200 -1 6873
6875 0 447673 128024 174080 -1 6874
6876 0 447819 128204 174000 -1 6875
6877 0 448115 128484 173960 -1 6876
6878 0 448159 128600 173840 -1 6877
6879 0 448299 128696 173720 -1 6878
6880 0 448403 128812 173600 -1 6879
6881 0 448473 129040 173480 -1 6880
6882 0 448545 129140 173360 -1 6881
6883 0 448597 129232 173240 -1 6882
6884 0 448869 129660 173120 -1 6883
6885 0 448905 129696 173040 -1 6884
6886 0 448965 129724 172920 -1 6885
6887 0 448989 129792 172800 -1 6886
6888 0 448981 129776 172680 -1 6887
6889 0 448921 129684 172560 -1 6888
6890 0 448825 129660 172480 -1 6889
6891 0 448641 129660 172400 -1 6890
6892 0 448637 129680 172320 -1 6891
6893 0 448661 129716 172160 -1 6892
6894 0 448637 129772 171960 -1 6893
6895 0 448397 129740 171760 -1 6894
6896 0 447869 129524 171600 -1 6895
6897 0 447545 129368 171480 -1 6896
6898 0 447625 129348 171360 -1 6897
6899 0 447025 129368 171480 -1 6897
6900 0 446881 129768 171480 -1 6899
6901 0 446589 129748 171400 -1 6900
6902 0 446349 129816 171360 -1 6901
6903 0 446081 129816 171280 -1 6902
6904 0 445861 129864 171200 -1 6903
6905 0 445857 129592 171240 -1 6903
6906 0 445697 129568 171160 -1 6905
6907 0 445461 129536 171240 -1 6906
6908 0 445273 129552 171320 -1 6907
6909 0 445135 129620 171400 -1 6908
6910 0 445059 129652 171480 -1 6909
6911 0 445019 129772 171600 -1 6910
6912 0 445011 129820 171680 -1 6911
6913 0 445051 129912 171800 -1 6912
6914 0 445051 129948 171920 -1 6913
6915 0 445031 129932 172000 -1 6914
6916 0 445019 129932 172080 -1 6915
6917 0 444987 130008 172120 -1 6916
6918 0 445035 130016 172240 -1 6917
6919 0 445047 129988 172360 -1 6918
6920 0 445015 130004 172520 -1 6919
6921 0 444975 129944 172680 -1 6920
6922 0 444929 129910 172760 -1 6921
6923 0 444865 129798 172800 -1 6922
6924 0 444787 129764 172840 -1 6923
6925 0 444767 129732 172880 -1 6924
6926 0 444621 129566 172960 -1 6925
6927 0 444601 129542 173040 -1 6926
6928 0 444553 129470 173120 -1 6927
6929 0 444365 129490 173240 -1 6928
6930 0 444341 129486 173320 -1 6929
6931 0 444281 129478 173400 -1 6930
6932 0 439160.56 124053.54 177200 -1 6830
6933 0 439007 124042 177080 -1 6932
6934 0 438839 124190 177000 -1 6933
6935 0 438771 124350 176920 -1 6934
6936 0 438707 124498 176880 -1 6935
6937 0 438723 124526 176800 -1 6936
6938 0 438591 124650 176720 -1 6937
6939 0 438507 124854 176640 -1 6938
6940 0 438369 125034 176560 -1 6939
6941 0 438601 124902 176480 -1 6940
6942 0 438441 124934 176320 -1 6941
6943 0 438385 124982 176240 -1 6942
6944 0 438341 124994 176200 -1 6943
6945 0 438297 125034 176160 -1 6944
6946 0 438249 125042 176120 -1 6945
6947 0 438089 125058 176040 -1 6946
6948 0 437921 125178 175960 -1 6947
6949 0 437893 125278 175880 -1 6948
6950 0 437813 125442 175800 -1 6949
6951 0 437793 125546 175680 -1 6950
6952 0 437647 125834 175640 -1 6951
6953 0 437571 126022 175600 -1 6952
6954 0 437563 126134 175480 -1 6953
6955 0 437555 126170 175440 -1 6954
6956 0 439824.16 123983.93 177560 -1 6827
6957 0 440124.16 124035.93 177560 -1 6956
6958 0 440264.16 123971.93 177600 -1 6957
6959 0 440388.16 123955.93 177560 -1 6958
6960 0 440432.16 123927.93 177520 -1 6959
6961 0 440572.16 123955.93 177440 -1 6960
6962 0 440680.16 123987.93 177400 -1 6961
6963 0 440724.16 123967.93 177320 -1 6962
6964 0 440816.16 123979.93 177240 -1 6963
6965 0 440916.16 123983.93 177160 -1 6964
6966 0 440904 124159 177120 -1 6965
6967 0 440908 124231 177040 -1 6966
6968 0 440934 124237 177000 -1 6967
6969 0 439768.12 122207.516 178520 -1 6822
6970 0 440100.12 122343.516 178520 -1 6969
6971 0 440372 122506 178480 -1 6970
6972 0 440516 122560 178400 -1 6971
6973 0 440512 122580 178320 -1 6972
6974 0 440528 122648 178240 -1 6973
6975 0 440612 122676 178160 -1 6974
6976 0 440692 122648 178080 -1 6975
6977 0 440704 122644 178040 -1 6976
6978 0 440764 122668 178000 -1 6977
6979 0 440828 122684 177920 -1 6978
6980 0 440936 122706 177840 -1 6979
6981 0 441044 122747 177800 -1 6980
6982 0 441112 122777 177720 -1 6981
6983 0 441320 122785 177640 -1 6982
6984 0 441458 122848 177600 -1 6983
6985 0 441636 122999 177560 -1 6984
6986 0 440036 122346 178600 -1 6970
6987 0 440096 122289 178680 -1 6986
6988 0 440150 122315 178760 -1 6987
6989 0 440178 122303 178800 -1 6988
6990 0 440194 122313 178840 -1 6989
6991 0 440156 122343 178880 -1 6990
6992 0 440150 122353 178920 -1 6991
6993 0 440252 122457 179000 -1 6992
6994 0 440296 122486 179080 -1 6993
6995 0 440362 122686 179160 -1 6994
6996 0 440382 122727 179200 -1 6995
6997 0 440378 122759 179240 -1 6996
6998 0 440360 122763 179320 -1 6997
6999 0 440458 122812 179400 -1 6998
7000 0 440502 122799 179440 -1 6999
7001 0 440528 122780 179480 -1 7000
7002 0 440582 122758 179560 -1 7001
7003 0 440588 122763 179600 -1 7002
7004 0 440690 122613 179640 -1 7003
7005 0 440754 122563 179720 -1 7004
7006 0 440806 122512 179800 -1 7005
7007 0 440860 122542 179880 -1 7006
7008 0 440918 122554 179960 -1 7007
7009 0 440898 122667 180160 -1 7008
7010 0 440922 122736 180280 -1 7009
7011 0 440986 122748 180360 -1 7010
7012 0 441064 122745 180440 -1 7011
7013 0 441052 122759 180480 -1 7012
7014 0 441030 122764 180600 -1 7013
7015 0 441026 122776 180680 -1 7014
7016 0 441050 122738 180720 -1 7015
7017 0 441102 122704 180800 -1 7016
7018 0 441034 122740 180880 -1 7017
7019 0 441026 122812 181000 -1 7018
7020 0 441032 122883 181120 -1 7019
7021 0 441046 122877 181160 -1 7020
7022 0 441074 122895 181200 -1 7021
7023 0 441094 122998 181240 -1 7022
7024 0 440906 122974 180720 -1 7016
7025 0 440874 123010 180800 -1 7024
7026 0 440840 123077 180880 -1 7025
7027 0 440818 123221 180960 -1 7026
7028 0 440778 123329 181040 -1 7027
7029 0 440832 123393 181160 -1 7028
7030 0 440858 123438 181200 -1 7029
7031 0 440898 123602 181240 -1 7030
7032 0 440782 123590 181280 -1 7031
7033 0 440780 123590 181320 -1 7032
7034 0 440840 123579 181400 -1 7033
7035 0 440846 123567 181560 -1 7034
7036 0 440788 123549 181720 -1 7035
7037 0 440766 123547 181760 -1 7036
7038 0 440632 122981 179640 -1 7003
7039 0 440658 123016 179680 -1 7038
7040 0 440712 122970 179760 -1 7039
7041 0 440764 122954 179840 -1 7040
7042 0 440870 122982 179920 -1 7041
7043 0 440938 123052 180000 -1 7042
7044 0 440974 123074 180040 -1 7043
7045 0 441070 123115 180120 -1 7044
7046 0 441160 123190 180160 -1 7045
7047 0 441208 123214 180200 -1 7046
7048 0 441242 123232 180240 -1 7047
7049 0 441230 123356 180320 -1 7048
7050 0 441198 123398 180400 -1 7049
7051 0 441174 123400 180520 -1 7050
7052 0 441220 123474 180680 -1 7051
7053 0 441194 123456 180800 -1 7052
7054 0 441212 123486 180920 -1 7053
7055 0 440510.22 119998.9 178880 -1 6817
7056 0 440726.6 119878.29 178720 -1 7055
7057 0 441014.28 119915.18 178520 -1 7056
7058 0 441284.3 120023.92 178280 -1 7057
7059 0 441842.66 120175.99 178040 -1 7058
7060 0 442060 120343.766 177800 -1 7059
7061 0 442738.2 120507.5 177600 -1 7060
7062 0 442879.2 120490 177520 -1 7061
7063 0 443090.97 120462.79 177400 -1 7062
7064 0 443409.1 120188.164 177120 -1 7063
7065 0 443638.2 119944.9 176920 -1 7064
7066 0 443655.5 119941.5 176880 -1 7065
7067 0 443673.25 119938.055 176840 -1 7066
7068 0 443702.66 119977.71 176760 -1 7067
7069 0 443770.12 120067.91 176640 -1 7068
7070 0 443993.84 119942.51 176440 -1 7069
7071 0 444310.6 119705.19 176280 -1 7070
7072 0 444384.53 119734.66 176040 -1 7071
7073 0 444429.62 119736.586 175840 -1 7072
7074 0 444457.53 119828.36 175600 -1 7073
7075 0 444464.62 119837.04 175560 -1 7074
7076 0 444569.2 119866.47 175400 -1 7075
7077 0 444503.44 120152.06 175360 -1 7076
7078 0 444631.5 119899.9 175320 -1 7077
7079 0 444783.56 119780.46 175280 -1 7078
7080 0 445238.2 119537.48 175120 -1 7079
7081 0 445411 119568.445 174920 -1 7080
7082 0 445740.97 119557.36 174720 -1 7081
7083 0 446005.34 119428.24 174520 -1 7082
7084 0 446203.03 119486.51 174360 -1 7083
7085 0 446494.06 119439.945 174080 -1 7084
7086 0 446825.56 118983.5 173920 -1 7085
7087 0 447149.4 118944.73 173680 -1 7086
7088 0 447250.7 119028.13 173440 -1 7087
7089 0 447372.75 119042.73 173400 -1 7088
7090 0 447948 119333.39 173240 -1 7089
7091 0 448230.38 119373.02 173080 -1 7090
7092 0 448741.66 119368.94 172840 -1 7091
7093 0 448954.84 119541.56 172680 -1 7092
7094 0 449108.3 119569.86 172520 -1 7093
7095 0 449381.28 119686.555 172360 -1 7094
7096 0 449812.94 119779.69 172200 -1 7095
7097 0 449997.1 119746.04 172040 -1 7096
7098 0 450196.62 119700.59 171840 -1 7097
7099 0 450471.44 119472.78 171680 -1 7098
7100 0 450856.9 119427.08 171560 -1 7099
7101 0 451122.47 119291.664 171440 -1 7100
7102 0 451342.62 119145.17 171280 -1 7101
7103 0 451579.4 118986.17 171080 -1 7102
7104 0 451686.12 118846.5 170880 -1 7103
7105 0 451789.97 118712.06 170680 -1 7104
7106 0 451875.3 118562.414 170480 -1 7105
7107 0 452015.4 118389.4 170240 -1 7106
7108 0 452199.28 118175.93 170080 -1 7107
7109 0 452375.22 117885.51 169840 -1 7108
7110 0 452561.7 117700 169640 -1 7109
7111 0 452814.34 117583.61 169440 -1 7110
7112 0 453062.75 117585.93 169240 -1 7111
7113 0 453329.56 117680.35 169040 -1 7112
7114 0 453581.75 117765.15 168880 -1 7113
7115 0 453725.97 117802.984 168680 -1 7114
7116 0 453967.38 117859.266 168520 -1 7115
7117 0 454162.3 117876.91 168320 -1 7116
7118 0 454223.5 117884.48 168120 -1 7117
7119 0 454371.88 117929.98 167880 -1 7118
7120 0 454379.8 117917.266 167640 -1 7119
7121 0 454356.25 118054.36 167440 -1 7120
7122 0 454391 118095.266 167400 -1 7121
7123 0 454428 118140 167360 -1 7122
7124 0 454465.38 118184.805 167320 -1 7123
7125 0 454653.12 118125.41 167160 -1 7124
7126 0 454788.9 118032.24 167040 -1 7125
7127 0 454859.06 118043.08 166840 -1 7126
7128 0 454980.12 118169.7 166680 -1 7127
7129 0 455054.22 118297.05 166520 -1 7128
7130 0 455140.1 118430.336 166320 -1 7129
7131 0 455198.2 118620.086 166120 -1 7130
7132 0 455480.1 118823.84 165960 -1 7131
7133 0 455636.9 119033.37 165800 -1 7132
7134 0 455553.75 119123.88 165680 -1 7133
7135 0 455734.6 119475.055 165480 -1 7134
7136 0 455915.84 119441.484 165280 -1 7135
7137 0 455998.5 119511.5 165160 -1 7136
7138 0 456026.1 119534.69 165120 -1 7137
7139 0 456233.2 119647.164 164960 -1 7138
7140 0 456332.34 119668.336 164800 -1 7139
7141 0 456382.2 119678.945 164720 -1 7140
7142 0 456628.62 119783.625 164520 -1 7141
7143 0 456749.97 119822.32 164320 -1 7142
7144 0 456838.03 119858.625 164280 -1 7143
7145 0 456879.53 119856.23 164240 -1 7144
7146 0 456929.4 119840.625 164200 -1 7145
7147 0 456941.88 119890.305 164160 -1 7146
7148 0 457000.6 120039.74 164000 -1 7147
7149 0 457042.88 120123.34 163800 -1 7148
7150 0 457105.4 120238.12 163560 -1 7149
7151 0 457159.03 120377.92 163320 -1 7150
7152 0 457398.53 120347.67 163160 -1 7151
7153 0 457614.5 120340.47 162960 -1 7152
7154 0 457746 120292.72 162760 -1 7153
7155 0 457820 120330.2 162680 -1 7154
7156 0 457931.28 120386.24 162560 -1 7155
7157 0 458208.4 120454.25 162360 -1 7156
7158 0 458825.03 120450.73 162160 -1 7157
7159 0 459113.22 120363.06 161920 -1 7158
7160 0 459284.22 120245.94 161680 -1 7159
7161 0 459696.72 120217.305 161440 -1 7160
7162 0 459854.72 120222.14 161280 -1 7161
7163 0 459880.38 120280.62 161240 -1 7162
7164 0 460147.8 120437.52 161000 -1 7163
7165 0 460783.62 120837.555 160760 -1 7164
7166 0 460959.94 121008.26 160560 -1 7165
7167 0 461332.72 121343.79 160320 -1 7166
7168 0 461560 121329.27 160240 -1 7167
7169 0 461702.53 121245.055 160000 -1 7168
7170 0 461742 121181 159960 -1 7169
7171 0 463559.47 120896.46 160240 -1 7168
7172 0 463830.72 120755.11 160000 -1 7171
7173 0 463820.56 120731.96 159760 -1 7172
7174 0 464926.38 120561.06 159640 -1 7173
7175 0 465564.9 120367.87 159440 -1 7174
7176 0 466066.8 120407.26 159200 -1 7175
7177 0 466473.53 120431.97 158960 -1 7176
7178 0 466616.12 120515.56 158680 -1 7177
7179 0 466769.3 120599.69 158440 -1 7178
7180 0 466985.5 120518.48 158240 -1 7179
7181 0 467659.8 120307.086 158000 -1 7180
7182 0 467763.78 120243.83 157840 -1 7181
7183 0 467816.25 120261.914 157640 -1 7182
7184 0 467874.47 120423.85 157440 -1 7183
7185 0 467915.25 120439.75 157320 -1 7184
7186 0 467928.62 120445.18 157280 -1 7185
7187 0 467944.75 120415.25 157240 -1 7186
7188 0 467991.9 120325.58 157120 -1 7187
7189 0 467997 120345.84 156960 -1 7188
7190 0 468087.44 120313.08 156760 -1 7189
7191 0 468286.84 120253.9 156520 -1 7190
7192 0 468374.62 120209.37 156360 -1 7191
7193 0 468421.22 120186.445 156160 -1 7192
7194 0 468421.88 120151.81 156080 -1 7193
7195 0 468458 120119.02 155960 -1 7194
7196 0 468536 120091 155880 -1 7195
7197 0 468696 120011 155800 -1 7196
7198 0 469080 119771 155760 -1 7197
7199 0 469456 119659 155720 -1 7198
7200 0 469736 119619 155600 -1 7199
7201 0 469852 119567 155480 -1 7200
7202 0 469964 119531 155400 -1 7201
7203 0 469936 119531 155240 -1 7202
7204 0 470028 119519 155120 -1 7203
7205 0 470088 119487 155000 -1 7204
7206 0 470024 119431 154880 -1 7205
7207 0 470088 119499 154720 -1 7206
7208 0 470025 119589 154640 -1 7207
7209 0 470164 119627 154560 -1 7208
7210 0 470216 119641 154480 -1 7209
7211 0 470092 119709 154400 -1 7210
7212 0 470024 119725 154320 -1 7211
7213 0 469940 119737 154240 -1 7212
7214 0 469960 119749 154200 -1 7213
7215 0 469984 119797 154120 -1 7214
7216 0 470112 119853 154000 -1 7215
7217 0 470224 119945 153920 -1 7216
7218 0 470284 119961 153880 -1 7217
7219 0 470624 120085 153920 -1 7218
7220 0 470768 120185 153960 -1 7219
7221 0 470856 120221 154000 -1 7220
7222 0 471028 120293 154120 -1 7221
7223 0 471124 120349 154240 -1 7222
7224 0 471168 120335 154280 -1 7223
7225 0 471228 120379 154360 -1 7224
7226 0 471276 120419 154440 -1 7225
7227 0 471248 120455 154520 -1 7226
7228 0 470572 120089 154000 -1 7219
7229 0 470428 120101 154160 -1 7228
7230 0 470356 120099 154200 -1 7229
7231 0 470188 120051 154280 -1 7230
7232 0 470136 120015 154320 -1 7231
7233 0 470264 119888 154360 -1 7232
7234 0 470302 119880 154320 -1 7233
7235 0 470338 119838 154280 -1 7234
7236 0 470444 119841 154240 -1 7235
7237 0 470482 119835 154280 -1 7236
7238 0 470486 119857 154320 -1 7237
7239 0 470564 119843 154400 -1 7238
7240 0 470696 119769 154440 -1 7239
7241 0 470766 119753 154400 -1 7240
7242 0 470764 119743 154360 -1 7241
7243 0 467444 120808 157240 -1 7187
7244 0 467452 120832 157200 -1 7243
7245 0 467444 120834.5 157160 -1 7244
7246 0 467436 120837 157120 -1 7245
7247 0 467446 120925 157080 -1 7246
7248 0 467440 120999 157000 -1 7247
7249 0 467412 121119 156920 -1 7248
7250 0 467524 121279 156840 -1 7249
7251 0 467486 121364 156760 -1 7250
7252 0 467426 121478 156640 -1 7251
7253 0 467176 121638 156520 -1 7252
7254 0 467112 121724 156440 -1 7253
7255 0 466972 121868 156360 -1 7254
7256 0 466944 121980 156280 -1 7255
7257 0 466736 122460 156200 -1 7256
7258 0 466460 122762 156160 -1 7257
7259 0 466344 123112 156160 -1 7258
7260 0 466376 123148 156080 -1 7259
7261 0 466372 123236 156000 -1 7260
7262 0 466360 123288 155920 -1 7261
7263 0 466144 123868 156200 -1 7259
7264 0 466104 124098 156320 -1 7263
7265 0 465976 124274 156400 -1 7264
7266 0 465980 124270 156480 -1 7265
7267 0 465708 124482 156480 -1 7266
7268 0 465682 124547 156560 -1 7267
7269 0 465640 124693 156680 -1 7268
7270 0 465582 124868 156760 -1 7269
7271 0 465400 125094 156880 -1 7270
7272 0 465250 125319 156960 -1 7271
7273 0 465156 125480 157040 -1 7272
7274 0 465096 125806 157120 -1 7273
7275 0 465072 125940 157200 -1 7274
7276 0 464956 126068 157280 -1 7275
7277 0 465012 126056 157360 -1 7276
7278 0 465044 126148 157400 -1 7277
7279 0 464756 125936 157360 -1 7278
7280 0 464652 125902 157440 -1 7279
7281 0 464160 125901 157440 -1 7280
7282 0 464204 125926 157320 -1 7281
7283 0 464278 125906 157240 -1 7282
7284 0 464498 125998 157200 -1 7283
7285 0 464456 126034 157160 -1 7284
7286 0 464468 126032 157080 -1 7285
7287 0 463924 125876 157400 -1 7281
7288 0 463895 120406 160240 -1 7171
7289 0 463859 120374 160280 -1 7288
7290 0 463679 120338 160320 -1 7289
7291 0 463591 120282 160360 -1 7290
7292 0 463495 120198 160400 -1 7291
7293 0 463555 120224 160440 -1 7292
7294 0 463439 120416 160480 -1 7293
7295 0 463367 120566 160520 -1 7294
7296 0 457446.62 119997.7 162680 -1 7155
7297 0 457406.62 119981.7 162640 -1 7296
7298 0 457354.62 119941.7 162600 -1 7297
7299 0 457346.62 119917.7 162560 -1 7298
7300 0 455927.5 119798.5 165160 -1 7137
7301 0 455874 119835 165240 -1 7300
7302 0 455872 119878 165280 -1 7301
7303 0 455826 119829 165360 -1 7302
7304 0 455822 119766 165400 -1 7303
7305 0 455786 119780 165480 -1 7304
7306 0 455760 119789 165520 -1 7305
7307 0 455790 119783 165560 -1 7306
7308 0 455770 119789 165600 -1 7307
7309 0 455784 119791 165640 -1 7308
7310 0 455854 119769 165680 -1 7309
7311 0 455832 119767 165720 -1 7310
7312 0 455738 119845 165760 -1 7311
7313 0 454468 118242 167360 -1 7123
7314 0 454452 118226 167400 -1 7313
7315 0 454442 118215 167440 -1 7314
7316 0 454420 118173 167520 -1 7315
7317 0 454386 118111 167600 -1 7316
7318 0 454382 118092 167640 -1 7317
7319 0 454394 118071 167720 -1 7318
7320 0 446972.72 119266.81 173400 -1 7089
7321 0 447068.38 119232.62 173240 -1 7320
7322 0 447109.2 119246.125 173160 -1 7321
7323 0 447036.62 119319.42 173120 -1 7322
7324 0 442869.66 120796.04 177520 -1 7062
7325 0 442929.66 120852.04 177440 -1 7324
7326 0 443025.66 120976.04 177360 -1 7325
7327 0 443089.66 121036.04 177240 -1 7326
7328 0 443110 121034 177160 -1 7327
7329 0 443122 121058 177040 -1 7328
7330 0 443152 121059 176920 -1 7329
7331 0 443312 120965 176920 -1 7330
7332 0 443332 120964 176840 -1 7331
7333 0 443340 120941 176760 -1 7332
7334 0 443348 120974 176640 -1 7333
7335 0 443364 120958 176520 -1 7334
7336 0 443260 120980 176480 -1 7335
7337 0 443292 120910 176440 -1 7336
7338 0 443380 120898 176320 -1 7337
7339 0 443476 120874 176280 -1 7338
7340 0 443600 120930 176240 -1 7339
7341 0 443648 120950 176200 -1 7340
7342 0 443628 120962 176160 -1 7341
7343 0 443676 120970 176040 -1 7342
7344 0 443688 120990 176000 -1 7343
7345 0 443700 121014 175960 -1 7344
7346 0 443704 121048 175840 -1 7345
7347 0 443708 121092 175760 -1 7346
7348 0 443664 121108 175680 -1 7347
7349 0 443620 121096 175600 -1 7348
7350 0 443644 121128 175480 -1 7349
7351 0 443640 121188 175400 -1 7350
7352 0 443468 121610 175360 -1 7351
7353 0 443664 121190 175320 -1 7352
7354 0 443728 121046 175240 -1 7353
7355 0 443764 121078 175200 -1 7354
7356 0 443800 121070 175120 -1 7355
7357 0 443876 121042 175000 -1 7356
7358 0 443912 121042 174920 -1 7357
7359 0 443924 120990 174800 -1 7358
7360 0 443956 120978 174680 -1 7359
7361 0 443940 120950 174640 -1 7360
7362 0 443908 120960 174520 -1 7361
7363 0 443932 120936 174400 -1 7362
7364 0 443984 120946 174360 -1 7363
7365 0 444008 120878 174320 -1 7364
7366 0 443996 120876 174240 -1 7365
7367 0 444012 120884 174200 -1 7366
7368 0 444104 120840 174160 -1 7367
7369 0 444100 120810 174040 -1 7368
7370 0 444076 120784 174000 -1 7369
7371 0 444052 120760 173920 -1 7370
7372 0 444064 120732 173880 -1 7371
7373 0 444040 120732 173800 -1 7372
7374 0 444052 120736 173720 -1 7373
7375 0 444136 120732 173600 -1 7374
7376 0 430063.88 117476.664 183640 -1 6791
7377 0 429515.88 117368.664 183640 -1 7376
7378 0 429679.88 117368.664 183600 -1 7377
7379 0 423960.6 118672.79 185920 -1 6770
7380 0 423668.6 118820.79 185880 -1 7379
7381 0 423652.6 118816.79 185800 -1 7380
7382 0 423605 118779 185760 -1 7381
7383 0 423581 118739 185680 -1 7382
7384 0 423613 118776 185600 -1 7383
7385 0 423577 118774 185560 -1 7384
7386 0 423555 118778 185520 -1 7385
7387 0 423453 118760 185440 -1 7386
7388 0 423423 118761 185400 -1 7387
7389 0 423389 118701 185320 -1 7388
7390 0 423221 118679 185160 -1 7389
7391 0 422939 119218 185040 -1 7390
7392 0 423015 119104 184920 -1 7391
7393 0 423103 119046 184800 -1 7392
7394 0 423147 119016 184720 -1 7393
7395 0 423115 118776 184480 -1 7394
7396 0 423003 118614 184320 -1 7395
7397 0 422755 118456 184200 -1 7396
7398 0 422719 118282 184080 -1 7397
7399 0 422695 118104 183960 -1 7398
7400 0 422679 118054 183880 -1 7399
7401 0 422699 117958 183760 -1 7400
7402 0 422699 117932 183680 -1 7401
7403 0 422743 117902 183600 -1 7402
7404 0 422755 117916 183480 -1 7403
7405 0 422831 118000 183400 -1 7404
7406 0 422951 117988 183280 -1 7405
7407 0 422991 117992 183200 -1 7406
7408 0 423187 118096 183080 -1 7407
7409 0 423211 118108 183000 -1 7408
7410 0 423159 118186 182920 -1 7409
7411 0 423307 118214 182840 -1 7410
7412 0 423319 118296 182760 -1 7411
7413 0 424263 118400 182680 -1 7412
7414 0 424471 118462 182560 -1 7413
7415 0 425027 118290 182600 -1 7414
7416 0 425547 118340 182520 -1 7415
7417 0 426371 118366 182480 -1 7416
7418 0 427243 118700 182480 -1 7417
7419 0 427215 118478 182640 -1 7418
7420 0 427087 118440 182720 -1 7419
7421 0 427071 118372 182880 -1 7420
7422 0 427151 118394 183000 -1 7421
7423 0 427199 118398 183080 -1 7422
7424 0 427171 118350 183200 -1 7423
7425 0 427163 118374 183320 -1 7424
7426 0 427143 118426 183440 -1 7425
7427 0 427183 118474 183560 -1 7426
7428 0 427607 118666 182480 -1 7418
7429 0 427691 118576 182440 -1 7428
7430 0 427687 118594 182400 -1 7429
7431 0 427947 118442 182360 -1 7430
7432 0 428015 118412 182280 -1 7431
7433 0 428231 118456 182120 -1 7432
7434 0 428407 118490 182080 -1 7433
7435 0 428423 118480 182000 -1 7434
7436 0 428703 118502 181880 -1 7435
7437 0 428741 118537 181840 -1 7436
7438 0 428831 118579 181800 -1 7437
7439 0 428719 118556 181760 -1 7437
7440 0 428689 118588 181720 -1 7439
7441 0 428631 118663 181640 -1 7440
7442 0 428621 118781 181560 -1 7441
7443 0 428653 118804 181520 -1 7442
7444 0 424679 118184 182560 -1 7414
7445 0 424723 118172 182520 -1 7444
7446 0 424787 118132 182440 -1 7445
7447 0 424799 118076 182400 -1 7446
7448 0 424863 117992 182360 -1 7447
7449 0 424859 117946 182280 -1 7448
7450 0 424971 117918 182200 -1 7449
7451 0 424959 118018 182080 -1 7450
7452 0 423053.72 118682.29 186280 -1 6768
7453 0 423045.72 118570.29 186240 -1 7452
7454 0 423077.72 118222.29 186200 -1 7453
7455 0 423114 118024 186160 -1 7454
7456 0 423090 117932 186080 -1 7455
7457 0 423118 117882 186000 -1 7456
7458 0 423166 117870 185960 -1 7457
7459 0 423098 117710 185880 -1 7458
7460 0 423070 117486 185800 -1 7459
7461 0 423278 117424 185760 -1 7460
7462 0 423362 117362 185680 -1 7461
7463 0 423366 117318 185640 -1 7462
7464 0 423386 117298 185600 -1 7463
7465 0 422742 117260 185800 -1 7460
7466 0 422482 116956 185680 -1 7465
7467 0 422114 116650 185640 -1 7466
7468 0 421542 116660 185640 -1 7467
7469 0 421322 116690 185680 -1 7468
7470 0 421054 116462 185680 -1 7469
7471 0 420878 116572 185760 -1 7470
7472 0 420758 116546 185800 -1 7471
7473 0 420594 116454 185840 -1 7472
7474 0 420210 116686 185880 -1 7473
7475 0 420242 116600 185800 -1 7474
7476 0 420262 116536 185760 -1 7475
7477 0 421106 116254 185680 -1 7470
7478 0 421242 116228 185760 -1 7477
7479 0 421270 116224 185840 -1 7478
7480 0 421446 115948 185920 -1 7479
7481 0 421486 115842 185840 -1 7480
7482 0 421630 115742 185760 -1 7481
7483 0 421698 115570 185640 -1 7482
7484 0 421798 115442 185520 -1 7483
7485 0 421922 115326 185360 -1 7484
7486 0 421990 115234 185240 -1 7485
7487 0 422150 115120 185120 -1 7486
7488 0 422250 114996 185040 -1 7487
7489 0 421026 116370 185600 -1 7470
7490 0 421034 116312 185520 -1 7489
7491 0 421166 116254 185480 -1 7490
7492 0 421378 116170 185480 -1 7491
7493 0 421474 116024 185400 -1 7492
7494 0 421642 115900 185280 -1 7493
7495 0 421670 115808 185200 -1 7494
7496 0 421130 116568 185520 -1 7490
7497 0 421130 116544 185440 -1 7496
7498 0 421110 116458 185400 -1 7497
7499 0 421102 116362 185320 -1 7498
7500 0 421110 116214 185240 -1 7499
7501 0 421094 116060 185200 -1 7500
7502 0 421094 115834 185120 -1 7501
7503 0 421244.34 119451.336 186600 -1 6766
7504 0 421056 119365 186560 -1 7503
7505 0 421572 118817 186560 -1 7504
7506 0 422024 118613 186520 -1 7505
7507 0 422064 118581 186440 -1 7506
7508 0 422248 118429 186320 -1 7507
7509 0 422308 118399 186280 -1 7508
7510 0 422384 118307 186200 -1 7509
7511 0 422436 118219 186120 -1 7510
7512 0 422400 118183 186080 -1 7511
7513 0 422496 118163 186000 -1 7512
7514 0 422516 118139 185920 -1 7513
7515 0 422580 118039 185840 -1 7514
7516 0 422644 117955 185760 -1 7515
7517 0 422656 117871 185680 -1 7516
7518 0 422744 117807 185600 -1 7517
7519 0 422736 117667 185520 -1 7518
7520 0 422820 117599 185480 -1 7519
7521 0 422836 117543 185440 -1 7520
7522 0 423008 117385 185440 -1 7521
7523 0 423012 117293 185360 -1 7522
7524 0 423080 117165 185280 -1 7523
7525 0 423168 117069 185160 -1 7524
7526 0 423272 117041 185080 -1 7525
7527 0 423368 116933 185000 -1 7526
7528 0 423372 116891 184960 -1 7527
7529 0 423408 116823 184920 -1 7528
7530 0 423564 116707 184880 -1 7529
7531 0 423680 116663 184840 -1 7530
7532 0 423660 116599 184800 -1 7531
7533 0 423700 116547 184760 -1 7532
7534 0 423812 116491 184720 -1 7533
7535 0 423920 116419 184640 -1 7534
7536 0 424204 116355 184520 -1 7535
7537 0 424948 116731 184520 -1 7536
7538 0 424920 116533 184400 -1 7537
7539 0 424680 116301 184320 -1 7538
7540 0 425036 116415 184280 -1 7539
7541 0 425056 116353 184200 -1 7540
7542 0 425140 116261 184120 -1 7541
7543 0 425328 116183 184080 -1 7542
7544 0 425552 116201 184040 -1 7543
7545 0 425812 116145 183960 -1 7544
7546 0 425972 116099 183920 -1 7545
7547 0 426044 116033 183840 -1 7546
7548 0 426092 115985 183760 -1 7547
7549 0 426208 115921 183680 -1 7548
7550 0 426308 115877 183600 -1 7549
7551 0 426404 115849 183520 -1 7550
7552 0 426528 115865 183400 -1 7551
7553 0 426724 115893 183320 -1 7552
7554 0 426848 115997 183240 -1 7553
7555 0 426880 115993 183160 -1 7554
7556 0 426956 115963 183080 -1 7555
7557 0 426988 115971 183040 -1 7556
7558 0 426932 116027 182920 -1 7557
7559 0 427224 115899 182920 -1 7558
7560 0 427292 115925 182840 -1 7559
7561 0 427424 115945 182760 -1 7560
7562 0 427484 115915 182720 -1 7561
7563 0 427600 115887 182600 -1 7562
7564 0 427608 115963 182560 -1 7563
7565 0 427684 115951 182520 -1 7564
7566 0 427724 115975 182480 -1 7565
7567 0 427820 116067 182400 -1 7566
7568 0 427800 116063 182320 -1 7567
7569 0 427812 116079 182240 -1 7568
7570 0 428020 116159 182160 -1 7569
7571 0 428120 116139 182080 -1 7570
7572 0 428132 116103 182000 -1 7571
7573 0 428316 116099 181920 -1 7572
7574 0 428428 116095 181840 -1 7573
7575 0 428544 116099 181760 -1 7574
7576 0 428704 116051 181680 -1 7575
7577 0 428800 116043 181600 -1 7576
7578 0 429012 116075 181560 -1 7577
7579 0 429000 116065 181520 -1 7578
7580 0 429012 116073 181440 -1 7579
7581 0 429084 116093 181360 -1 7580
7582 0 429068 116087 181320 -1 7581
7583 0 429096 116099 181280 -1 7582
7584 0 429242 115978 181200 -1 7583
7585 0 429342 116053 181120 -1 7584
7586 0 429340 115993 180960 -1 7585
7587 0 429502 116044 180920 -1 7586
7588 0 429578 116029 180840 -1 7587
7589 0 429640 115992 180720 -1 7588
7590 0 429494 116299 180720 -1 7589
7591 0 429500 116300 180680 -1 7590
7592 0 429494 116330 180640 -1 7591
7593 0 429486 116286 180560 -1 7592
7594 0 429420 116262 180480 -1 7593
7595 0 429354 116330 180400 -1 7594
7596 0 429320 116378 180320 -1 7595
7597 0 429052 116318 180280 -1 7596
7598 0 428894 116209 180320 -1 7597
7599 0 428828 116189 180400 -1 7598
7600 0 428572 116185 180520 -1 7599
7601 0 428556 116192 180640 -1 7600
7602 0 429152 116357 180200 -1 7597
7603 0 429152 116426 180160 -1 7602
7604 0 429102 116491 180120 -1 7603
7605 0 428986 116648 180160 -1 7604
7606 0 429018 116805 180240 -1 7605
7607 0 428954 116934 180320 -1 7606
7608 0 428910 116991 180400 -1 7607
7609 0 428918 116986 180480 -1 7608
7610 0 429730 115923 180640 -1 7589
7611 0 429826 115844 180560 -1 7610
7612 0 429954 115715 180400 -1 7611
7613 0 430018 115664 180280 -1 7612
7614 0 430082 115574 180160 -1 7613
7615 0 430104 115525 180120 -1 7614
7616 0 430176 115330 180040 -1 7615
7617 0 430162 115231 179920 -1 7616
7618 0 430130 115258 179800 -1 7617
7619 0 430286 115297 179720 -1 7618
7620 0 430378 115274 179640 -1 7619
7621 0 430502 115293 179600 -1 7620
7622 0 430508 115307 179560 -1 7621
7623 0 430584 115357 179520 -1 7622
7624 0 430740 115278 179480 -1 7623
7625 0 430796 115301 179400 -1 7624
7626 0 430834 115332 179320 -1 7625
7627 0 430868 115284 179200 -1 7626
7628 0 430880 115270 179080 -1 7627
7629 0 430896 115272 178880 -1 7628
7630 0 430934 115362 178720 -1 7629
7631 0 430930 115413 178640 -1 7630
7632 0 431004 115403 178560 -1 7631
7633 0 431122 115374 178480 -1 7632
7634 0 431254 115380 178400 -1 7633
7635 0 431224 115383 178360 -1 7634
7636 0 431336 115384 178280 -1 7635
7637 0 431436 115498 178160 -1 7636
7638 0 431494 115562 178040 -1 7637
7639 0 431588 115654 177880 -1 7638
7640 0 431578 115685 177800 -1 7639
7641 0 431684 115782 177760 -1 7640
7642 0 431960 115783 177640 -1 7641
7643 0 432092 115838 177560 -1 7642
7644 0 432294 115875 177480 -1 7643
7645 0 432796 116086 177480 -1 7644
7646 0 433342 115846 177480 -1 7645
7647 0 433430 115821 177440 -1 7646
7648 0 432126 115786 177360 -1 7644
7649 0 432116 115724 177280 -1 7648
7650 0 421708 117845 186000 -1 7512
7651 0 421702 117719 185840 -1 7650
7652 0 421570 117659 185760 -1 7651
7653 0 421526 117611 185720 -1 7652
7654 0 421558 117575 185680 -1 7653
7655 0 421384 117803 185920 -1 7650
7656 0 421044 117679 185920 -1 7655
7657 0 421144 117645 185840 -1 7656
7658 0 421192 117601 185760 -1 7657
7659 0 421156 117569 185720 -1 7658
7660 0 420920 117649 185960 -1 7656
7661 0 420648 117769 186000 -1 7660
7662 0 420500 117741 186080 -1 7661
7663 0 419964 117789 186120 -1 7662
7664 0 419688 118155 186120 -1 7663
7665 0 419600 118061 186000 -1 7664
7666 0 419224 118289 186000 -1 7665
7667 0 419740 118187 185960 -1 7665
7668 0 418337.2 120296.4 188160 -1 6760
7669 0 418341.2 120276.4 188080 -1 7668
7670 0 418353.2 120252.4 188000 -1 7669
7671 0 418309.2 120152.4 187920 -1 7670
7672 0 418349.2 120156.4 187840 -1 7671
7673 0 418329.2 120168.4 187760 -1 7672
7674 0 414903.4 113077 185200 -1 2524
7675 0 414599.4 113093 185120 -1 7674
7676 0 414475 113195 185080 -1 7675
7677 0 414363 113187 185040 -1 7676
7678 0 414291 113123 184960 -1 7677
7679 0 413935 113499 184920 -1 7678
7680 0 413735 113553 184880 -1 7679
7681 0 413619 113749 184880 -1 7680
7682 0 413563 113843 184920 -1 7681
7683 0 413363 114011 185000 -1 7682
7684 0 413347 114103 185040 -1 7683
7685 0 413323 114147 185080 -1 7684
7686 0 413307 114219 185120 -1 7685
7687 0 417277.28 110344.89 184280 -1 2519
7688 0 417501.28 110236.89 184240 -1 7687
7689 0 417625.28 110220.89 184200 -1 7688
7690 0 417657.28 110104.89 184120 -1 7689
7691 0 417769.28 109928.89 184040 -1 7690
7692 0 417961.28 109728.89 183960 -1 7691
7693 0 418133 109627 183880 -1 7692
7694 0 418229 109451 183800 -1 7693
7695 0 418241 109135 183680 -1 7694
7696 0 418321 108887 183560 -1 7695
7697 0 418361 108413 183440 -1 7696
7698 0 418309 108183 183360 -1 7697
7699 0 418289 108013 183280 -1 7698
7700 0 418261 107803 183200 -1 7699
7701 0 418297 107691 183120 -1 7700
7702 0 418305 107657 183080 -1 7701
7703 0 418393 107709 183000 -1 7702
7704 0 418505 107681 182920 -1 7703
7705 0 418517 107557 182840 -1 7704
7706 0 418521 107641 182760 -1 7705
7707 0 418725 107693 182680 -1 7706
7708 0 418873 107669 182600 -1 7707
7709 0 419021 107411 182560 -1 7708
7710 0 419013 107651 182520 -1 7709
7711 0 419069 107671 182480 -1 7710
7712 0 419189 107631 182440 -1 7711
7713 0 419277 107699 182360 -1 7712
7714 0 419233 107767 182280 -1 7713
7715 0 419253 107795 182200 -1 7714
7716 0 419289 107859 182080 -1 7715
7717 0 419277 107997 182040 -1 7716
7718 0 419269 107801 182000 -1 7717
7719 0 419309 107931 181960 -1 7718
7720 0 419321 107923 181920 -1 7719
7721 0 419261 107905 181760 -1 7720
7722 0 419409 108099 181760 -1 7721
7723 0 419465 108179 181640 -1 7722
7724 0 419481 108263 181520 -1 7723
7725 0 419641 108327 181440 -1 7724
7726 0 419693 108295 181360 -1 7725
7727 0 419749 108265 181320 -1 7726
7728 0 419913 108155 181240 -1 7727
7729 0 419957 108189 181120 -1 7728
7730 0 419961 107867 181120 -1 7729
7731 0 419993 107803 181040 -1 7730
7732 0 420033 107759 180960 -1 7731
7733 0 420293 107769 180840 -1 7732
7734 0 420329 107655 180760 -1 7733
7735 0 420457 107571 180680 -1 7734
7736 0 420749 107691 180680 -1 7735
7737 0 420821 107663 180600 -1 7736
7738 0 421109 107531 180520 -1 7737
7739 0 421133 107499 180480 -1 7738
7740 0 420621 107307 180680 -1 7735
7741 0 420649 107189 180640 -1 7740
7742 0 420585 107123 180600 -1 7741
7743 0 420537 107059 180560 -1 7742
7744 0 420465 106967 180520 -1 7743
7745 0 420281 106911 180480 -1 7744
7746 0 420185 106883 180440 -1 7745
7747 0 420257 106851 180400 -1 7746
7748 0 419885 108387 181040 -1 7729
7749 0 419957 108479 180920 -1 7748
7750 0 419965 108427 180720 -1 7749
7751 0 419957 108451 180520 -1 7750
7752 0 420017 108431 180400 -1 7751
7753 0 420053 108399 180280 -1 7752
7754 0 420089 108331 180120 -1 7753
7755 0 420165 108293 180000 -1 7754
7756 0 420141 108289 179960 -1 7755
7757 0 420069 108233 179800 -1 7756
7758 0 420189 108245 179640 -1 7757
7759 0 420257 108235 179520 -1 7758
7760 0 420293 108247 179360 -1 7759
7761 0 420373 108331 179160 -1 7760
7762 0 420517 108441 179000 -1 7761
7763 0 420513 108493 178800 -1 7762
7764 0 420589 108493 178640 -1 7763
7765 0 420669 108525 178440 -1 7764
7766 0 420809 108527 178320 -1 7765
7767 0 420809 108533 178200 -1 7766
7768 0 420801 108391 178080 -1 7767
7769 0 420761 108339 177960 -1 7768
7770 0 420785 108407 177800 -1 7769
7771 0 420729 108375 177640 -1 7770
7772 0 420617 108399 177480 -1 7771
7773 0 420537 108405 177400 -1 7772
7774 0 420229 108345 177400 -1 7773
7775 0 420121 108213 177520 -1 7774
7776 0 420057 108041 177640 -1 7775
7777 0 420005 108007 177680 -1 7776
7778 0 419961 107971 177720 -1 7777
7779 0 419709 107983 177760 -1 7778
7780 0 419725 107865 177840 -1 7779
7781 0 419733 107651 177840 -1 7780
7782 0 419721 107573 177960 -1 7781
7783 0 419677 107525 178080 -1 7782
7784 0 420661 108479 177280 -1 7773
7785 0 420741 108607 177120 -1 7784
7786 0 420721 108499 176960 -1 7785
7787 0 420813 108493 176920 -1 7786
7788 0 420817 108431 176760 -1 7787
7789 0 420833 108537 176640 -1 7788
7790 0 420869 108531 176480 -1 7789
7791 0 420881 108541 176400 -1 7790
7792 0 421037 108511 176240 -1 7791
7793 0 421133 108439 176080 -1 7792
7794 0 421345 108467 175960 -1 7793
7795 0 421513 108507 175840 -1 7794
7796 0 421766.34 108563 175760 -1 7795
7797 0 421893 108591 175720 -1 7796
7798 0 422005 108557 175640 -1 7797
7799 0 422189 108731 175640 -1 7798
7800 0 422205 108809 175600 -1 7799
7801 0 422297 108873 175560 -1 7800
7802 0 422305 108911 175520 -1 7801
7803 0 422325 108967 175440 -1 7802
7804 0 422113 109075 175400 -1 7803
7805 0 422017 109205 175360 -1 7804
7806 0 421517 108485 175720 -1 7796
7807 0 421473 108465 175600 -1 7806
7808 0 421417 108447 175560 -1 7807
7809 0 421393 108511 175480 -1 7808
7810 0 421225 108507 175440 -1 7809
7811 0 421013 108663 175440 -1 7810
7812 0 421029 108725 175400 -1 7811
7813 0 420381 109173 176400 -1 7791
7814 0 420317 109457 176400 -1 7813
7815 0 419393 107735 181720 -1 7721
7816 0 419421 107663 181640 -1 7815
7817 0 419457 107557 181600 -1 7816
7818 0 419569 107579 181520 -1 7817
7819 0 419677 107529 181480 -1 7818
7820 0 419885 107439 181480 -1 7819
7821 0 420245 107461 181480 -1 7820
