# Supplementary material for: Connectomics Analysis Reveals First-, Second-, and Third-Order Thermosensory and Hygrosensory Neurons in the Adult Drosophila Brain
Source: Curr Biol. 2020 Aug 17;30(16):3167–3182.e4. doi: 10.1016/j.cub.2020.06.028 (PMC7443704; doi:10.1016/j.cub.2020.06.028)
Supplement: Data S1. Skeletons and Meshes, Related to STAR Methods — marin2020-skeletons contains files describing the morphology of each neuron in this study (in FAFB14 space, .swc format). glomeruli_meshes contains the glomerular meshes (in FAFB14 space, .stl format). neuropil_meshes contains the glomerular meshes (in FAFB14 space, .stl format). [file mmc5.zip › VP_SI/marin2020-skeletons/12713426.swc]

# SWC format file
# based on specifications at http://www.neuronland.org/NLMorphologyConverter/MorphologyFormats/SWC/Spec.html
# Created by nat::write.neuron.swc
# PointNo Label X Y Z Radius Parent 
1 0 431256.88 255856.84 29680 -1 -1
2 0 431183.94 255826.77 29800 -1 1
3 0 431072.25 255823.39 29960 -1 2
4 0 430905.47 255780.9 30120 -1 3
5 0 430734.1 255768.9 30240 -1 4
6 0 430621.3 255727.1 30360 -1 5
7 0 430549.56 255665.69 30480 -1 6
8 0 430405.06 255531.52 30600 -1 7
9 0 429889.12 255242.06 30800 -1 8
10 0 429712.9 255167.67 31000 -1 9
11 0 429593.1 255169.02 31200 -1 10
12 0 429534.97 255146.4 31360 -1 11
13 0 429539.8 255203.95 31560 -1 12
14 0 429280.5 255133.8 31600 -1 13
15 0 429000.97 255187.1 31720 -1 14
16 0 428924.44 255329.67 31880 -1 15
17 0 428906.38 255419.89 32040 -1 16
18 0 428843.8 255436.97 32200 -1 17
19 0 428748 255423.33 32400 -1 18
20 0 428600.5 255435.34 32600 -1 19
21 0 428457.28 255445.64 32800 -1 20
22 0 428327.97 255456.2 32920 -1 21
23 0 428169.38 255440.53 33040 -1 22
24 0 428079.25 255416.33 33120 -1 23
25 0 427894.5 255383.14 33280 -1 24
26 0 427612.16 255306.77 33440 -1 25
27 0 427444.75 255236.2 33640 -1 26
28 0 427265.88 255224.19 33840 -1 27
29 0 427088.12 255278.55 34040 -1 28
30 0 426745.3 255400.83 34280 -1 29
31 0 426565.88 255407.89 34520 -1 30
32 0 426444.88 255329.16 34760 -1 31
33 0 426302.56 255187.56 34920 -1 32
34 0 426167.25 255077.97 35120 -1 33
35 0 425929.2 255036.02 35200 -1 34
36 0 425695.8 255019.4 35320 -1 35
37 0 425654.12 254983.72 35400 -1 36
38 0 425559.62 254944.44 35480 -1 37
39 0 425491.84 254893.14 35560 -1 38
40 0 425430.06 254867.78 35640 -1 39
41 0 425382.7 254836 35720 -1 40
42 0 425328.5 254825.67 35800 -1 41
43 0 425302.78 254812.38 35840 -1 42
44 0 425261.94 254795.66 35880 -1 43
45 0 425207.34 254761.66 35920 -1 44
46 0 425159.62 254753.17 35960 -1 45
47 0 425102.56 254721.36 36000 -1 46
48 0 425027.2 254636.6 36040 -1 47
49 0 424964.22 254602.12 36080 -1 48
50 0 424945.25 254615.73 36120 -1 49
51 0 424811.06 254487.97 36200 -1 50
52 0 424728.7 254417.6 36280 -1 51
53 0 424552.44 254333.61 36400 -1 52
54 0 424548.47 254290 36440 -1 53
55 0 424625.3 254247.16 36480 -1 54
56 0 424771.47 254194.27 36520 -1 55
57 0 424882.25 254157.84 36560 -1 56
58 0 425062.2 254096.56 36600 -1 57
59 0 425203.84 254046.58 36640 -1 58
60 0 425334.03 254006.72 36680 -1 59
61 0 425606.56 253902.67 36760 -1 60
62 0 425762.75 253805.77 36880 -1 61
63 0 425774.62 253728.75 37000 -1 62
64 0 425614.25 253668.38 37080 -1 63
65 0 425530.97 253648.88 37120 -1 64
66 0 425364.78 253641.66 37160 -1 65
67 0 425111.88 253631.23 37200 -1 66
68 0 424873.2 253617.34 37240 -1 67
69 0 424692.7 253610.1 37280 -1 68
70 0 424501.88 253611.8 37320 -1 69
71 0 424287.88 253612.53 37360 -1 70
72 0 424118.62 253613.55 37400 -1 71
73 0 423949.5 253615.72 37440 -1 72
74 0 423862.7 253600.44 37480 -1 73
75 0 423855.56 253581.23 37560 -1 74
76 0 423863.84 253521.55 37760 -1 75
77 0 423838.38 253508.61 37880 -1 76
78 0 423767.38 253508.73 38040 -1 77
79 0 423699.44 253465.05 38200 -1 78
80 0 423618 253422.2 38320 -1 79
81 0 423561.94 253362.77 38440 -1 80
82 0 423388.5 253241.22 38600 -1 81
83 0 423331.62 253179.08 38720 -1 82
84 0 423224.62 253142.98 38880 -1 83
85 0 423102.66 253068.2 39080 -1 84
86 0 423043.12 253001.12 39240 -1 85
87 0 423013.1 252934.02 39360 -1 86
88 0 422990.88 252846.86 39520 -1 87
89 0 422985.7 252777.08 39680 -1 88
90 0 422925.12 252710.88 39880 -1 89
91 0 422859.1 252678.08 40080 -1 90
92 0 422817.4 252650.9 40240 -1 91
93 0 422748.88 252665.38 40400 -1 92
94 0 422632.3 252594.75 40560 -1 93
95 0 422485.06 252548.05 40760 -1 94
96 0 422363.3 252522 40960 -1 95
97 0 422228.7 252471.75 41160 -1 96
98 0 422181.94 252429.33 41320 -1 97
99 0 422170.06 252395.6 41400 -1 98
100 0 422137.12 252350.56 41520 -1 99
101 0 422062.03 252275.4 41680 -1 100
102 0 421983.44 252215.33 41800 -1 101
103 0 421906.44 252156.95 41880 -1 102
104 0 421796.06 252033.03 42040 -1 103
105 0 421691.5 251950.52 42240 -1 104
106 0 421620.56 251888.4 42440 -1 105
107 0 421515.4 251802.69 42640 -1 106
108 0 421461.16 251763.28 42840 -1 107
109 0 421401.66 251743.19 42960 -1 108
110 0 421293.72 251633.14 43040 -1 109
111 0 421191.5 251168.08 43200 -1 110
112 0 421191.5 251168.08 43440 -1 111
113 0 421200.38 251187.12 43680 -1 112
114 0 421191.72 251190.4 43960 -1 113
115 0 421119.25 251187.3 44200 -1 114
116 0 420827.03 251460.25 44400 -1 115
117 0 420739 251461.36 44560 -1 116
118 0 420673.62 251462.14 44720 -1 117
119 0 420626.12 251443.62 44880 -1 118
120 0 420536.94 251444.8 45040 -1 119
121 0 420442.2 251392.8 45200 -1 120
122 0 420367.44 251366.77 45360 -1 121
123 0 420236.7 251327.86 45520 -1 122
124 0 420137.7 251304.23 45600 -1 123
125 0 419911.56 251355.7 45720 -1 124
126 0 419872 251292.89 45800 -1 125
127 0 419895.4 251189.77 45880 -1 126
128 0 419977 251056.33 45920 -1 127
129 0 419870.25 251071.27 46080 -1 128
130 0 419925.72 250972.62 46200 -1 129
131 0 420019.5 250802.47 46360 -1 130
132 0 419933.94 250733.81 46520 -1 131
133 0 419908.4 250692.34 46640 -1 132
134 0 419853.12 250658.55 46720 -1 133
135 0 419773.38 250461.73 46880 -1 134
136 0 419749.84 250380.17 47040 -1 135
137 0 419679.84 250342.27 47200 -1 136
138 0 419610.2 250275.44 47360 -1 137
139 0 419600.06 250295.75 47400 -1 138
140 0 419533.88 250292.1 47440 -1 139
141 0 419445.6 250379.23 47480 -1 140
142 0 419164.2 250455.9 47600 -1 141
143 0 418936.34 250329.9 47760 -1 142
144 0 418811.75 250254.39 47960 -1 143
145 0 418978.56 250202.73 48160 -1 144
146 0 418810.94 250265.25 48360 -1 145
147 0 418620.94 250237.88 48560 -1 146
148 0 418485.7 250205.56 48720 -1 147
149 0 418367.62 250197.36 48840 -1 148
150 0 418237.84 250194.1 48960 -1 149
151 0 418046.12 250173.55 49080 -1 150
152 0 417954.3 250154.17 49160 -1 151
153 0 417961.7 250130.88 49200 -1 152
154 0 418242.7 249943.12 49240 -1 153
155 0 418244.28 249892.97 49320 -1 154
156 0 418242.88 249812 49400 -1 155
157 0 418241.88 249775.88 49440 -1 156
158 0 418318.25 249623.67 49480 -1 157
159 0 418282.38 249547.69 49520 -1 158
160 0 418237.12 249229.73 49680 -1 159
161 0 418285.56 248971 49880 -1 160
162 0 418297.94 248950.94 49920 -1 161
163 0 418821.72 248465.16 49960 -1 162
164 0 418613.5 248625.77 50000 -1 163
165 0 418481.3 248687.25 50040 -1 164
166 0 418514.2 248680.61 50080 -1 165
167 0 418142.75 248881.17 50280 -1 166
168 0 417983.94 248934.27 50480 -1 167
169 0 417910 249046.64 50720 -1 168
170 0 418133.7 249156.42 50920 -1 169
171 0 417973 249086.83 51080 -1 170
172 0 417791.8 248990.47 51280 -1 171
173 0 417685.97 248864.14 51440 -1 172
174 0 417580.53 248759.12 51600 -1 173
175 0 417473.88 248664.4 51760 -1 174
176 0 417388.7 248460.69 51920 -1 175
177 0 417319.97 248326.2 52080 -1 176
178 0 417255.06 248190.45 52280 -1 177
179 0 417162.66 248120.2 52480 -1 178
180 0 417095.34 248087.69 52600 -1 179
181 0 417044.62 248013.67 52800 -1 180
182 0 416960.34 247957.02 53000 -1 181
183 0 416894.56 247944.67 53160 -1 182
184 0 416853.9 247931.69 53240 -1 183
185 0 416842.2 247924.7 53280 -1 184
186 0 416707.97 247958.48 53320 -1 185
187 0 416639.16 247970.97 53360 -1 186
188 0 416746.12 247898.44 53400 -1 187
189 0 417024.4 247847.5 53440 -1 188
190 0 416776.5 247837.33 53480 -1 189
191 0 416676 247730.39 53680 -1 190
192 0 416602.44 247570.81 53920 -1 191
193 0 416526.25 247409.73 54160 -1 192
194 0 416472.62 247276.44 54360 -1 193
195 0 416416.8 247172.42 54560 -1 194
196 0 416391.9 247072.38 54760 -1 195
197 0 416304.7 246932.81 55000 -1 196
198 0 416245.25 246805.73 55240 -1 197
199 0 416182.56 246742.97 55480 -1 198
200 0 416160.25 246653.28 55680 -1 199
201 0 416068.94 246530.27 55920 -1 200
202 0 416029.3 246402.06 56160 -1 201
203 0 416017.3 246258.97 56360 -1 202
204 0 416003 246106.22 56560 -1 203
205 0 415954.47 246020.55 56720 -1 204
206 0 415899.94 245882.5 56880 -1 205
207 0 415867.25 245777.92 57000 -1 206
208 0 415818.88 245680.61 57120 -1 207
209 0 415808 245683.56 57160 -1 208
210 0 415630.75 245347.52 57200 -1 209
211 0 415557.7 245203.28 57240 -1 210
212 0 415574.12 245230.47 57440 -1 211
213 0 415545.2 245105.7 57600 -1 212
214 0 415514 244939.73 57800 -1 213
215 0 415457.97 244805 57960 -1 214
216 0 415369.25 244669.4 58120 -1 215
217 0 415299.7 244490.44 58280 -1 216
218 0 415214.94 244255.45 58480 -1 217
219 0 415130.34 244107.47 58680 -1 218
220 0 415100.06 243981.16 58880 -1 219
221 0 415152.56 243835.4 59080 -1 220
222 0 415177.12 243686.38 59320 -1 221
223 0 415222.5 243627.83 59560 -1 222
224 0 415402.8 243523.83 59800 -1 223
225 0 415558.25 243388.95 60000 -1 224
226 0 415773.44 243289.22 60240 -1 225
227 0 415955.03 243160.56 60480 -1 226
228 0 416051.5 242998.52 60680 -1 227
229 0 416151.3 242822.89 60840 -1 228
230 0 416300.3 242434.4 61000 -1 229
231 0 416375.56 242776.3 61080 -1 230
232 0 416483.56 242767.52 61320 -1 231
233 0 416548.88 242774.31 61480 -1 232
234 0 416715.5 242711.45 61680 -1 233
235 0 416823.4 242656.95 61840 -1 234
236 0 416939.62 242614.83 62000 -1 235
237 0 417086.6 242598.67 62200 -1 236
238 0 417212.62 242592.11 62400 -1 237
239 0 417301.3 242568.6 62560 -1 238
240 0 417428.12 242355.45 62680 -1 239
241 0 417445.38 242347.27 62720 -1 240
242 0 417491.88 242304.67 62920 -1 241
243 0 417542.9 242249.39 63120 -1 242
244 0 417599.3 242204.78 63320 -1 243
245 0 417679.1 242168.81 63520 -1 244
246 0 417751.3 242163.86 63680 -1 245
247 0 417964.06 242185.7 63840 -1 246
248 0 418181.53 242227.98 64040 -1 247
249 0 418301.38 242266.73 64280 -1 248
250 0 418231.47 242251.52 64480 -1 249
251 0 418177.9 242245.62 64720 -1 250
252 0 418332.88 242260.11 64960 -1 251
253 0 418363.88 242316.47 65200 -1 252
254 0 418401 242282.38 65480 -1 253
255 0 418487.75 242347.9 65720 -1 254
256 0 418579.9 242446.19 65960 -1 255
257 0 418799.7 242636.02 66200 -1 256
258 0 418910.78 242697.78 66400 -1 257
259 0 419037.06 242781.61 66600 -1 258
260 0 419134.5 242829.89 66760 -1 259
261 0 419451.25 242905.34 66960 -1 260
262 0 419744.75 242966.42 67200 -1 261
263 0 419778.78 243066.88 67440 -1 262
264 0 419676.22 243142.3 67680 -1 263
265 0 419757.47 243248.4 67920 -1 264
266 0 419868 243342.64 68120 -1 265
267 0 419948.44 243473.12 68320 -1 266
268 0 420041.28 243560.27 68560 -1 267
269 0 420027.8 243656.7 68800 -1 268
270 0 419993.12 243698.55 69000 -1 269
271 0 420000.2 243782.95 69200 -1 270
272 0 419993.8 243832.52 69400 -1 271
273 0 419973.28 243918.27 69640 -1 272
274 0 419946.56 244032.64 69880 -1 273
275 0 419907.94 244123.77 70080 -1 274
276 0 419919.72 244296.78 70240 -1 275
277 0 419872.88 244468.77 70440 -1 276
278 0 419804.06 244698.44 70680 -1 277
279 0 419773 244855.02 70880 -1 278
280 0 419718.9 244992.69 71080 -1 279
281 0 419739.78 245094.38 71320 -1 280
282 0 419686.66 245167.73 71520 -1 281
283 0 419588.56 245179.89 71800 -1 282
284 0 419522.75 245109.69 72040 -1 283
285 0 419536.12 245019.5 72320 -1 284
286 0 419560.25 245016.73 72520 -1 285
287 0 419573.78 245009.47 72720 -1 286
288 0 419570.16 245030.78 72960 -1 287
289 0 419538.88 245088.83 73120 -1 288
290 0 419460.16 245156.39 73360 -1 289
291 0 419464.2 245277.66 73600 -1 290
292 0 419461.66 245340.98 73840 -1 291
293 0 419358.12 245554.97 74120 -1 292
294 0 419286.56 245595.08 74320 -1 293
295 0 419192.75 245463.56 74360 -1 294
296 0 419310.25 245610.12 74400 -1 295
297 0 419298.72 245623.14 74440 -1 296
298 0 419363.88 245694.64 74640 -1 297
299 0 419441.94 245730.66 74880 -1 298
300 0 419496.9 245755.05 75080 -1 299
301 0 419548 245783.67 75320 -1 300
302 0 419653.88 245835.95 75560 -1 301
303 0 419787.5 245883.2 75840 -1 302
304 0 419901.66 245932.17 76120 -1 303
305 0 420003.7 245960.53 76360 -1 304
306 0 420088.12 245957.33 76560 -1 305
307 0 420302.22 245971.7 76800 -1 306
308 0 420535.94 246043.88 77040 -1 307
309 0 420739.06 246100.94 77240 -1 308
310 0 420941.7 246195.86 77480 -1 309
311 0 421164.06 246238.11 77680 -1 310
312 0 421324.03 246273.75 77920 -1 311
313 0 421551.25 246282.7 78120 -1 312
314 0 421878.1 246320.56 78320 -1 313
315 0 422045.12 246343.75 78520 -1 314
316 0 422227.62 246390.17 78760 -1 315
317 0 422327.62 246459.66 78960 -1 316
318 0 422472.5 246639.86 79200 -1 317
319 0 422587.66 246821.5 79440 -1 318
320 0 422643.25 247003.62 79680 -1 319
321 0 422904.8 246999.06 79840 -1 320
322 0 423316.22 246795.31 79920 -1 321
323 0 423669.78 246684.36 80160 -1 322
324 0 423911.7 246658.11 80360 -1 323
325 0 424105.06 246619.06 80560 -1 324
326 0 424359.62 246595.27 80760 -1 325
327 0 424631.88 246537.61 80960 -1 326
328 0 424895.38 246517.28 81080 -1 327
329 0 425033.25 246485.55 81160 -1 328
330 0 425239.2 246555.19 81360 -1 329
331 0 425520.3 246621.3 81520 -1 330
332 0 425615.3 246630.27 81640 -1 331
333 0 425872.56 246717.39 81760 -1 332
334 0 426329.4 246839.92 81880 -1 333
335 0 426755.6 246984.22 82000 -1 334
336 0 427283.2 247104.02 82160 -1 335
337 0 427505.56 247163.98 82280 -1 336
338 0 428014.3 247300.89 82400 -1 337
339 0 428313.5 247345.12 82560 -1 338
340 0 428621.16 247445.14 82640 -1 339
341 0 429045.06 247501.14 82720 -1 340
342 0 429552.34 247544.69 82800 -1 341
343 0 429963.44 247546.36 82840 -1 342
344 0 430599.5 247560.53 82920 -1 343
345 0 431122.16 247571.3 83000 -1 344
346 0 431596.44 247579.7 83080 -1 345
347 0 432211.16 247596.8 83200 -1 346
348 0 432561.94 247642.66 83360 -1 347
349 0 432934.8 247672.1 83480 -1 348
350 0 433579.22 247693.17 83600 -1 349
351 0 433780.5 247727.4 83680 -1 350
352 0 434204.62 247814.94 83760 -1 351
353 0 434957.66 247941.95 83800 -1 352
354 0 435565.1 247901.6 84000 -1 353
355 0 436121.3 247708.34 84080 -1 354
356 0 437046.56 247412.17 84120 -1 355
357 0 437510.5 247253 84200 -1 356
358 0 437774.03 247108.84 84280 -1 357
359 0 438128.97 246937.69 84400 -1 358
360 0 438642 246653.31 84280 -1 359
361 0 439622.94 246404.75 84280 -1 360
362 0 439979.75 246127.89 84440 -1 361
363 0 440708.6 245920.2 84560 -1 362
364 0 441378.66 245704.69 84680 -1 363
365 0 441439.25 245712.75 84720 -1 364
366 0 441619.88 245736.23 84840 -1 365
367 0 441700.5 245745.75 84880 -1 366
368 0 441942.12 245774.72 85000 -1 367
369 0 442311.75 245677.5 85120 -1 368
370 0 442919.44 245552.12 85120 -1 369
371 0 443080.3 245723.45 85120 -1 370
372 0 443133.03 245764.31 85080 -1 371
373 0 443188 245753.77 85000 -1 372
374 0 443351.12 245741.58 84840 -1 373
375 0 443417.12 245757.03 84760 -1 374
376 0 443550.62 245793.2 84680 -1 375
377 0 444000.75 245869.56 84560 -1 376
378 0 444142.78 245899.9 84480 -1 377
379 0 444129 245898.95 84400 -1 378
380 0 444141.38 245940.08 84240 -1 379
381 0 444158.12 245961.56 84200 -1 380
382 0 444246.34 245967.56 84160 -1 381
383 0 444261.44 246022.25 84000 -1 382
384 0 444202.56 246052.56 83920 -1 383
385 0 444280.2 246067.2 83800 -1 384
386 0 444325.28 246141.16 83760 -1 385
387 0 442434.62 245645.22 85160 -1 369
388 0 442723.12 245620.92 85240 -1 387
389 0 442885.7 245600.97 85400 -1 388
390 0 443066.5 245547 85480 -1 389
391 0 443247.03 245492.64 85560 -1 390
392 0 443571.38 245395.1 85640 -1 391
393 0 444030.88 245357.2 85680 -1 392
394 0 444618.3 245546.48 85640 -1 393
395 0 444931 245564.72 85600 -1 394
396 0 445225.56 245627.8 85560 -1 395
397 0 445439.94 245476.27 85520 -1 396
398 0 445771.75 245145.52 85480 -1 397
399 0 446032.44 244934.14 85440 -1 398
400 0 446390.28 244711.28 85400 -1 399
401 0 446794.7 244538.34 85360 -1 400
402 0 447580.66 244174.02 85320 -1 401
403 0 448158.5 244013.4 85280 -1 402
404 0 448147.6 243996.45 85240 -1 403
405 0 448192 243884 85160 -1 404
406 0 447274.94 244331 85160 -1 405
407 0 447244.25 244367.84 85080 -1 406
408 0 446837.8 244501.14 85160 -1 406
409 0 446165.62 244682.89 85160 -1 408
410 0 445852.2 244815.02 85080 -1 409
411 0 445797.3 244797.02 85040 -1 410
412 0 448214.5 243827.5 85120 -1 405
413 0 448281.06 243658.83 85000 -1 412
414 0 448248.25 243611.94 84960 -1 413
415 0 448305.3 243547.1 84920 -1 414
416 0 448264.3 243569.78 84880 -1 415
417 0 448501.75 243766.86 85320 -1 403
418 0 448665.53 243645.58 85400 -1 417
419 0 449097.34 243409.45 85440 -1 418
420 0 449476.06 243257.11 85480 -1 419
421 0 450507.16 243014.27 85520 -1 420
422 0 450416.34 242969.33 85440 -1 421
423 0 450371.2 242946.64 85400 -1 422
424 0 450318.5 242928.5 85320 -1 423
425 0 450265.8 242910.5 85240 -1 424
426 0 450081.94 242824.69 85120 -1 425
427 0 449922.28 242718.34 85040 -1 426
428 0 451021.7 242719.44 85560 -1 421
429 0 451172.78 242633.19 85640 -1 428
430 0 451908.8 242529.69 85840 -1 429
431 0 452627.2 241958.94 85760 -1 430
432 0 453107.06 241853.73 85800 -1 431
433 0 453842.5 241867.25 85840 -1 432
434 0 454599.12 241714.52 85880 -1 433
435 0 454795.3 241778.92 85920 -1 434
436 0 455250.8 241835.56 85960 -1 435
437 0 455935.06 241770.64 86000 -1 436
438 0 456520.12 241801.11 86120 -1 437
439 0 456851.12 241740.02 86200 -1 438
440 0 457585.9 241773.55 86280 -1 439
441 0 458402.53 241844.5 86280 -1 440
442 0 459295.62 241783.44 86320 -1 441
443 0 460237.2 241756.8 86360 -1 442
444 0 460916.75 241650.55 86400 -1 443
445 0 461330.5 241502.5 86360 -1 444
446 0 461744.47 241353.75 86320 -1 445
447 0 461293.7 241580.47 86240 -1 446
448 0 461285.56 241545.4 86200 -1 447
449 0 461350.12 241471.23 86160 -1 448
450 0 461318.06 241508.06 86120 -1 449
451 0 461328.88 241448.6 86080 -1 450
452 0 461258.5 241417.88 86040 -1 451
453 0 461175.62 241442.23 85960 -1 452
454 0 462593.25 241145.3 86360 -1 446
455 0 462742.56 241066.5 86520 -1 454
456 0 462883.75 240956.72 86680 -1 455
457 0 463105.9 240847.8 86840 -1 456
458 0 463291.2 240635.58 86960 -1 457
459 0 463623.53 240358.17 86880 -1 458
460 0 463759.4 240253.75 86800 -1 459
461 0 464035.25 240165.25 86680 -1 460
462 0 464146.75 240152.64 86600 -1 461
463 0 464191.84 240136.83 86440 -1 462
464 0 464328.38 240153.7 86280 -1 463
465 0 464457 240133 86200 -1 464
466 0 464586.12 240112.25 86120 -1 465
467 0 465385.97 240070.33 86040 -1 466
468 0 465915.7 239746.92 86000 -1 467
469 0 466335.56 239555.66 85960 -1 468
470 0 466365.5 239516.5 85920 -1 469
471 0 466394.66 239477.33 85880 -1 470
472 0 466423.8 239437.61 85840 -1 471
473 0 466438.7 239356.47 85720 -1 472
474 0 466625.25 239039.8 85560 -1 473
475 0 467131.12 238804.27 85520 -1 474
476 0 467581.97 238423.27 85560 -1 475
477 0 468026.03 238046.9 85680 -1 476
478 0 468053.12 237978.86 85760 -1 477
479 0 468206.7 237909.14 85920 -1 478
480 0 468362.2 237790.19 86040 -1 479
481 0 468583.28 237723.89 86160 -1 480
482 0 468911.2 237780.45 86280 -1 481
483 0 470075.1 237936.77 86640 -1 482
484 0 470591.62 237875.66 86600 -1 483
485 0 471161.8 237669.81 86560 -1 484
486 0 471549.3 237562.62 86480 -1 485
487 0 472166.3 237378.58 86400 -1 486
488 0 472591 237358.1 86320 -1 487
489 0 472699.66 237360 86280 -1 488
490 0 472917.4 237363.69 86200 -1 489
491 0 473197.94 237342.55 86120 -1 490
492 0 473198.84 237340.42 86080 -1 491
493 0 473202.34 237330 85920 -1 492
494 0 473204.34 237325.12 85840 -1 493
495 0 473407.25 237134.22 85560 -1 494
496 0 473184.1 237057.19 85520 -1 495
497 0 472908.44 237054.58 85400 -1 496
498 0 472913.88 237084.67 85360 -1 497
499 0 472295.2 237428.23 86080 -1 492
500 0 471400.2 237462.05 86080 -1 499
501 0 471130.62 237506 86080 -1 500
502 0 471142.3 237503.38 86000 -1 501
503 0 471095.78 237460.4 85960 -1 502
504 0 471022.34 237434.47 85920 -1 503
505 0 473481.06 237410.05 86000 -1 491
506 0 473707.4 237367.3 85880 -1 505
507 0 473892.25 237360.61 85840 -1 506
508 0 474143.12 237303.94 85800 -1 507
509 0 474361.12 237267.28 85760 -1 508
510 0 474449.34 237255.28 85720 -1 509
511 0 474533.62 237250.36 85640 -1 510
512 0 475142.78 237269.58 85560 -1 511
513 0 475736.84 237397.14 85480 -1 512
514 0 476319.8 237466.6 85440 -1 513
515 0 477218.25 237466.92 85400 -1 514
516 0 478021.38 237380.28 85360 -1 515
517 0 478838.38 237472.56 85320 -1 516
518 0 479290.8 237552.45 85280 -1 517
519 0 479766.38 237710.97 85200 -1 518
520 0 480278.03 237761.23 85160 -1 519
521 0 480353.4 237747.05 85120 -1 520
522 0 480393.03 237747.06 85080 -1 521
523 0 480440 237891.11 85040 -1 522
524 0 480589.34 237937.67 84960 -1 523
525 0 480664.03 237961.33 84920 -1 524
526 0 480691.22 237981.95 84880 -1 525
527 0 480809.06 238029.42 84800 -1 526
528 0 480748.8 238048.34 84760 -1 527
529 0 480611.88 237758.9 85240 -1 522
530 0 480842.56 237793.6 85400 -1 529
531 0 480993.88 237841.23 85560 -1 530
532 0 481343.44 237886.9 85680 -1 531
533 0 481492.47 237922.8 85760 -1 532
534 0 481724.47 237959.05 85840 -1 533
535 0 482010.44 238033.36 85920 -1 534
536 0 482436.94 238123.45 85960 -1 535
537 0 482695.4 238211.77 86000 -1 536
538 0 482922.7 238235.06 86080 -1 537
539 0 483067 238217.62 86160 -1 538
540 0 483316.8 238239.53 86280 -1 539
541 0 483559.62 238222.64 86400 -1 540
542 0 484040.8 238232.66 86480 -1 541
543 0 484431.8 238290.25 86440 -1 542
544 0 484668.25 238383.16 86400 -1 543
545 0 485235.7 238270.77 86360 -1 544
546 0 485273.94 238293.2 86320 -1 545
547 0 485191.16 238311.12 86240 -1 546
548 0 485057.44 238278.45 86080 -1 547
549 0 485295.4 238290.36 86000 -1 548
550 0 485372.22 238237.81 85880 -1 549
551 0 485372.22 238251.88 85800 -1 550
552 0 485380.66 238238.33 85760 -1 551
553 0 485392.25 238214.72 85720 -1 552
554 0 485657 238125.53 86440 -1 545
555 0 486106.3 238134.05 86480 -1 554
556 0 486625.62 238101.06 86560 -1 555
557 0 487363.62 238021.56 86520 -1 556
558 0 487602.56 238035.12 86480 -1 557
559 0 487765.38 238097.98 86440 -1 558
560 0 487847.5 238162 86400 -1 559
561 0 487930.4 238225.58 86360 -1 560
562 0 487876 238286 86240 -1 561
563 0 487858.06 238305.97 86200 -1 562
564 0 487909.34 238384.81 86000 -1 563
565 0 488040.4 238430.6 85880 -1 564
566 0 488127.88 238461.44 85800 -1 565
567 0 488365.9 238517.42 85640 -1 566
568 0 488382 238525.4 85560 -1 567
569 0 488405.72 238538.48 85440 -1 568
570 0 488465 238556.67 85400 -1 569
571 0 488582.75 238594.47 85320 -1 570
572 0 488611.4 238632.4 85280 -1 571
573 0 488725.06 238786.11 85120 -1 572
574 0 488918.6 238730 84960 -1 573
575 0 488967.44 238715.86 84920 -1 574
576 0 489045 238683 84840 -1 575
577 0 489123.3 238649.84 84760 -1 576
578 0 489196.3 238615.84 84680 -1 577
579 0 489264.5 238605.72 84440 -1 578
580 0 489286.94 238557.84 84360 -1 579
581 0 489263.38 238603.66 84320 -1 580
582 0 466997.1 238787.33 85480 -1 475
583 0 466997.5 238758.97 85320 -1 582
584 0 466962 238741 85280 -1 583
585 0 466890.44 238705.31 85200 -1 584
586 0 454660.44 241478.53 85720 -1 434
587 0 454690.03 241262.44 85640 -1 586
588 0 454702 241181.67 85600 -1 587
589 0 454714 241101.5 85560 -1 588
590 0 454725.56 241021.16 85520 -1 589
591 0 454653.2 240710.08 85440 -1 590
592 0 454626.94 240649.4 85360 -1 591
593 0 454520.2 240471.23 85240 -1 592
594 0 454404.56 240353.1 85200 -1 593
595 0 454444.8 240324.64 85080 -1 594
596 0 454483.94 240294.95 84880 -1 595
597 0 454481 240194.5 84800 -1 596
598 0 454477.6 240093.77 84720 -1 597
599 0 454426.8 239990.31 84560 -1 598
600 0 454361.56 239872.97 84400 -1 599
601 0 454389 239751.77 84240 -1 600
602 0 454537.75 239442.1 84080 -1 601
603 0 454686.38 239260.75 84000 -1 602
604 0 454896.5 239151.61 83840 -1 603
605 0 455213.25 239147.5 83720 -1 604
606 0 455318.75 239146.12 83680 -1 605
607 0 455911.12 238603.14 83720 -1 606
608 0 456125.25 238292.78 83640 -1 607
609 0 456434.3 238183.08 83520 -1 608
610 0 456397.7 238188.6 83400 -1 609
611 0 456365.7 238218.88 83320 -1 610
612 0 456406.78 238047 83160 -1 611
613 0 455307.2 239324.36 83560 -1 606
614 0 455362.38 239474.11 83480 -1 613
615 0 455249.34 239619.33 83400 -1 614
616 0 455193.2 239692.22 83360 -1 615
617 0 455343.5 239717.48 83320 -1 616
618 0 455820.62 240303.08 83320 -1 617
619 0 455864.72 240345.42 83240 -1 618
620 0 455789.2 240390.33 83200 -1 619
621 0 447469.62 244420.28 85480 -1 400
622 0 447594 244454.67 85560 -1 621
623 0 447655.62 244472 85600 -1 622
624 0 447507.56 244525.83 85680 -1 623
625 0 447702.25 244625.73 85800 -1 624
626 0 447934.84 244855.67 85880 -1 625
627 0 448027.56 244959.06 86040 -1 626
628 0 439573.62 246459.88 84080 -1 361
629 0 439573.62 246600.8 83880 -1 628
630 0 439484.62 246891.78 83720 -1 629
631 0 439450 246993.33 83680 -1 630
632 0 439380.5 247196.14 83600 -1 631
633 0 439300.1 247420.31 83400 -1 632
634 0 439257.56 247554.03 83320 -1 633
635 0 439207 247593 83280 -1 634
636 0 438661.28 248490.69 83280 -1 635
637 0 438438.56 248797.55 83280 -1 636
638 0 438461.94 248732.12 83320 -1 637
639 0 439105.3 247671.14 83200 -1 635
640 0 438877.94 247989.3 83160 -1 639
641 0 438596.75 248578.17 83120 -1 640
642 0 438337.94 248838.27 83160 -1 641
643 0 437773.3 248945.25 83200 -1 642
644 0 437241.6 248985.88 83240 -1 643
645 0 436671.06 249125.42 83280 -1 644
646 0 435901.97 249670.66 83240 -1 645
647 0 435879.62 249925.19 83080 -1 646
648 0 435940.6 250253.92 82960 -1 647
649 0 436054.28 250581.89 82880 -1 648
650 0 436262.06 250964.52 82840 -1 649
651 0 436318.2 251397.34 82760 -1 650
652 0 436284.7 251799.17 82680 -1 651
653 0 436362.7 252166.34 82600 -1 652
654 0 436496.94 252389.39 82480 -1 653
655 0 436552.1 252585.53 82400 -1 654
656 0 436612.62 252742.05 82320 -1 655
657 0 436601.16 252799.77 82160 -1 656
658 0 436695 252939.5 82120 -1 657
659 0 436788.75 253078.55 82080 -1 658
660 0 437512.7 253622.28 82120 -1 659
661 0 437848.8 253749.67 82160 -1 660
662 0 438173.7 253749.11 82200 -1 661
663 0 438428.2 253801.7 82240 -1 662
664 0 439793.25 253870.98 82240 -1 663
665 0 440270.44 254009.86 82240 -1 664
666 0 440425.66 253952.8 82160 -1 665
667 0 440559.66 254086.55 82040 -1 666
668 0 440579.3 254258.47 81960 -1 667
669 0 440633.62 254246.05 81920 -1 668
670 0 438667.12 253869.81 82280 -1 663
671 0 439233.72 253969.83 82320 -1 670
672 0 439799.53 254084.67 82360 -1 671
673 0 440040.66 254132.33 82440 -1 672
674 0 440160.56 254156.05 82480 -1 673
675 0 440337.66 254182 82560 -1 674
676 0 440425.8 254195.23 82600 -1 675
677 0 440545 254205 82640 -1 676
678 0 440664.3 254215.17 82680 -1 677
679 0 440786.5 254230 82720 -1 678
680 0 440909 254244.55 82760 -1 679
681 0 441173.94 254248.55 82800 -1 680
682 0 439793.03 253937.52 82800 -1 681
683 0 439791.53 253826.11 82920 -1 682
684 0 439785.44 253756.06 83000 -1 683
685 0 439727.06 253778.36 83080 -1 684
686 0 439706.12 253795.23 83160 -1 685
687 0 439693.7 253705.53 83240 -1 686
688 0 441576.7 254285.38 82840 -1 681
689 0 442383.38 254270.19 82880 -1 688
690 0 442934.56 254058.17 82840 -1 689
691 0 443361.94 253739.28 82800 -1 690
692 0 443748.1 253497.58 82720 -1 691
693 0 444088 253263.12 82600 -1 692
694 0 444333.7 253084.33 82480 -1 693
695 0 444568.88 252875.86 82360 -1 694
696 0 444824.1 252699.97 82240 -1 695
697 0 444993.7 252552.77 82120 -1 696
698 0 445230.22 252366.88 82000 -1 697
699 0 445445.2 252221.92 81880 -1 698
700 0 445661.62 251993.52 81720 -1 699
701 0 445894.88 251792.42 81600 -1 700
702 0 446049 251637.95 81480 -1 701
703 0 446264.12 251506.02 81360 -1 702
704 0 446500.34 251255.34 81240 -1 703
705 0 446678.88 251034.94 81120 -1 704
706 0 446898.5 250729.88 80960 -1 705
707 0 447038.75 250695.25 80840 -1 706
708 0 447087 250650.75 80720 -1 707
709 0 447103.44 250636.25 80680 -1 708
710 0 447252.62 250538.98 80560 -1 709
711 0 447465 250406.56 80440 -1 710
712 0 447657.6 250323.23 80240 -1 711
713 0 447728.78 249905.28 80080 -1 712
714 0 447740.5 249489.64 79920 -1 713
715 0 447767.12 249374.03 79840 -1 714
716 0 447834.7 249260.39 79800 -1 715
717 0 447969.5 248928.45 79600 -1 716
718 0 448044.97 248755.92 79400 -1 717
719 0 448068.25 248651.22 79280 -1 718
720 0 448125.94 248492.89 79120 -1 719
721 0 448200.38 248275.06 78960 -1 720
722 0 448239.12 248086.17 78800 -1 721
723 0 448268.7 247953.81 78640 -1 722
724 0 448284.56 247861.3 78480 -1 723
725 0 448320.62 247663.36 78320 -1 724
726 0 448429.44 247446.83 78160 -1 725
727 0 448523.25 247278.27 78040 -1 726
728 0 448712.88 247081.4 77840 -1 727
729 0 448805.7 246961.28 77640 -1 728
730 0 448896.8 246832.16 77440 -1 729
731 0 449042.8 246754.22 77240 -1 730
732 0 449208.03 246600.25 77080 -1 731
733 0 449439.3 246501.75 76920 -1 732
734 0 449670.3 246336.05 76720 -1 733
735 0 449910.47 246101.77 76480 -1 734
736 0 450070.8 245957.53 76280 -1 735
737 0 450156.94 245896.23 76080 -1 736
738 0 450209.56 245847.45 75880 -1 737
739 0 450370.88 245740.4 75760 -1 738
740 0 450713.2 245399.36 75680 -1 739
741 0 450786.5 245325 75640 -1 740
742 0 450860.5 245251 75600 -1 741
743 0 451008.16 245103.16 75520 -1 742
744 0 451146.84 245014 75360 -1 743
745 0 451249.47 244890.95 75160 -1 744
746 0 451445.44 244805.17 75000 -1 745
747 0 451605.44 244704.44 74800 -1 746
748 0 451752.38 244636.36 74640 -1 747
749 0 451936.25 244581.92 74480 -1 748
750 0 452071.75 244520.5 74360 -1 749
751 0 452117.2 244500.4 74320 -1 750
752 0 452252.94 244424.08 74240 -1 751
753 0 452395.6 244351.1 74200 -1 752
754 0 452597.66 244206.95 74160 -1 753
755 0 452824.16 244114.2 74080 -1 754
756 0 452957.2 244009.33 74040 -1 755
757 0 453102.3 243915.16 74000 -1 756
758 0 453439.16 243686.61 73960 -1 757
759 0 454014.62 243316.06 73920 -1 758
760 0 454483.4 242903.81 73880 -1 759
761 0 455183.62 242466.62 73840 -1 760
762 0 455497.28 242300 73800 -1 761
763 0 456027.3 241796.95 73840 -1 762
764 0 456273 241706.23 73960 -1 763
765 0 456604.12 241596.47 74040 -1 764
766 0 456838.8 241537.22 74120 -1 765
767 0 456972.56 241503.25 74200 -1 766
768 0 457059.16 241475.31 74240 -1 767
769 0 457199.2 241404.55 74280 -1 768
770 0 457398.7 241385.38 74320 -1 769
771 0 457601.16 241319.08 74360 -1 770
772 0 457724.62 241249.83 74400 -1 771
773 0 457891.5 241150.83 74440 -1 772
774 0 458057.25 241041.42 74520 -1 773
775 0 458189.75 240900.28 74600 -1 774
776 0 458464.25 240664.19 74640 -1 775
777 0 458670.12 240339.58 74800 -1 776
778 0 458778.12 240222.17 74920 -1 777
779 0 459041.3 240039.34 74960 -1 778
780 0 459743.88 239508.62 74920 -1 779
781 0 459957.62 239360.77 74840 -1 780
782 0 460105.5 239152.9 74720 -1 781
783 0 460354.47 238993.25 74600 -1 782
784 0 460531.53 238898.28 74520 -1 783
785 0 460691.4 238783.72 74480 -1 784
786 0 460988.75 238563.33 74400 -1 785
787 0 461140.8 238472.39 74360 -1 786
788 0 461460.5 238277.92 74280 -1 787
789 0 461817.22 238180.28 74240 -1 788
790 0 462403.44 237826.36 74200 -1 789
791 0 462963.3 237455.27 74320 -1 790
792 0 463381.94 237206.31 74360 -1 791
793 0 463741.12 237016.83 74400 -1 792
794 0 464036.25 236827.75 74480 -1 793
795 0 464328.56 236671.08 74640 -1 794
796 0 464469.12 236538.67 74840 -1 795
797 0 464584.25 236438.1 75040 -1 796
798 0 464631.8 236391.12 75240 -1 797
799 0 464700.88 236383.03 75440 -1 798
800 0 464844.3 236391.88 75680 -1 799
801 0 464974.56 236390.14 75920 -1 800
802 0 465053.44 236335.66 76080 -1 801
803 0 465163.3 236298.27 76240 -1 802
804 0 465263.7 236267.08 76440 -1 803
805 0 465379.06 236211.78 76600 -1 804
806 0 465533.62 236115.88 76800 -1 805
807 0 465645.88 236087.8 77000 -1 806
808 0 465759.88 236025.03 77160 -1 807
809 0 465916.2 235916.94 77320 -1 808
810 0 466013.25 235861.72 77440 -1 809
811 0 466200.12 235719.94 77600 -1 810
812 0 466273.25 235641.05 77760 -1 811
813 0 466411.1 235600.88 77920 -1 812
814 0 466478.2 235554.86 78080 -1 813
815 0 466520.34 235534.67 78120 -1 814
816 0 466604.53 235494.03 78200 -1 815
817 0 466822.3 235491.53 78280 -1 816
818 0 466856.75 235454.52 78320 -1 817
819 0 466949.06 235370.33 78480 -1 818
820 0 467035.3 235238.34 78600 -1 819
821 0 467221.72 235012.58 78720 -1 820
822 0 467302.34 234925.27 78840 -1 821
823 0 467431.38 234854.6 78960 -1 822
824 0 467545.2 234821.94 79080 -1 823
825 0 467585.44 234816.03 79240 -1 824
826 0 467704.62 234775.8 79360 -1 825
827 0 467825.4 234751.64 79520 -1 826
828 0 467905.47 234805.52 79680 -1 827
829 0 467918.44 234803.48 79840 -1 828
830 0 467897.88 234784.19 79920 -1 829
831 0 468009.3 234832.69 80040 -1 830
832 0 468042.5 234821 80120 -1 831
833 0 468075.75 234809.14 80200 -1 832
834 0 468147 234792.84 80320 -1 833
835 0 468259.53 234681.78 80480 -1 834
836 0 468419.1 234624.64 80720 -1 835
837 0 468521.44 234494.8 80880 -1 836
838 0 468667.44 234476.02 81000 -1 837
839 0 468702.2 234423.08 81120 -1 838
840 0 468880.8 234245.31 81240 -1 839
841 0 468953.47 234162.45 81360 -1 840
842 0 469031.9 234044.14 81480 -1 841
843 0 469182.38 233929.92 81560 -1 842
844 0 469367.2 233848.47 81640 -1 843
845 0 469507.47 233805.42 81720 -1 844
846 0 469665.72 233707.45 81800 -1 845
847 0 469848.94 233624.67 81840 -1 846
848 0 470014.5 233534.5 81880 -1 847
849 0 470179.94 233443.56 81920 -1 848
850 0 470435 233319.44 82000 -1 849
851 0 470682.62 233205.14 82080 -1 850
852 0 470839.94 233141.89 82160 -1 851
853 0 470993.12 233129.16 82200 -1 852
854 0 471286.8 233064.7 82280 -1 853
855 0 471503.44 233030.22 82320 -1 854
856 0 471759.56 233064.5 82360 -1 855
857 0 471887.38 233133.22 82400 -1 856
858 0 472037.5 233139 82440 -1 857
859 0 472188.25 233144.56 82480 -1 858
860 0 472401.9 233143.05 82520 -1 859
861 0 472709.4 233076.06 82560 -1 860
862 0 473072.47 232928.47 82600 -1 861
863 0 473335.94 232815.61 82720 -1 862
864 0 473455.4 232760.48 82840 -1 863
865 0 473649.62 232681.78 82920 -1 864
866 0 473901.1 232641.22 83000 -1 865
867 0 474047.5 232636.5 83040 -1 866
868 0 474193.7 232632.42 83080 -1 867
869 0 474415.38 232630.16 83160 -1 868
870 0 474781.84 232639.12 83200 -1 869
871 0 475081.3 232675.64 83240 -1 870
872 0 475562.3 232627.69 83280 -1 871
873 0 476204.56 232508.5 83320 -1 872
874 0 476865.2 232402.78 83400 -1 873
875 0 477468.28 232102.44 83320 -1 874
876 0 478120.88 231838.69 83240 -1 875
877 0 478119.4 231794.03 83160 -1 876
878 0 478151.2 231851.9 83360 -1 875
879 0 479737.34 232046.05 83360 -1 878
880 0 479750.8 232083.48 83320 -1 879
881 0 480005.44 232126.8 83200 -1 880
882 0 479967.8 232211.86 83080 -1 881
883 0 479987.3 232210.25 83040 -1 882
884 0 479999.47 232158.06 83000 -1 883
885 0 480001.03 232189.67 82960 -1 884
886 0 478529.94 231784.64 83400 -1 878
887 0 479484.12 232046.56 83400 -1 886
888 0 479926.28 231873.34 83480 -1 887
889 0 480192 231943 83440 -1 888
890 0 480457.97 232012.92 83400 -1 889
891 0 481284.62 231950.88 83440 -1 890
892 0 482007.62 232054.62 83480 -1 891
893 0 482216.44 232054.38 83560 -1 892
894 0 482764.8 232394.03 83600 -1 893
895 0 482781.7 232350.3 83640 -1 894
896 0 482797.4 232342.66 83680 -1 895
897 0 482694.8 232360.75 83520 -1 893
898 0 482890.5 232574 83480 -1 897
899 0 483085.78 232787.2 83440 -1 898
900 0 483487.94 233005.75 83400 -1 899
901 0 483992.3 232759.08 83480 -1 900
902 0 484324.44 232581.77 83440 -1 901
903 0 484589.2 232329.9 83400 -1 902
904 0 484948.5 231998.34 83360 -1 903
905 0 485283.8 231640.67 83400 -1 904
906 0 485315.25 231491.75 83440 -1 905
907 0 485331.25 231169.11 83520 -1 906
908 0 485294.38 231042.47 83600 -1 907
909 0 485294 230825.27 83720 -1 908
910 0 485305.38 230552.31 83760 -1 909
911 0 485380.44 230348.19 83800 -1 910
912 0 485538.5 230115.23 83840 -1 911
913 0 485764.62 229799.06 83920 -1 912
914 0 485919.38 229622.9 84000 -1 913
915 0 486356.62 229111.6 84040 -1 914
916 0 487015.84 228766.55 84000 -1 915
917 0 487251.12 228660.17 83960 -1 916
918 0 487736.44 228436.38 83920 -1 917
919 0 488189.1 228184.11 84000 -1 918
920 0 488499.94 227984.61 84040 -1 919
921 0 488681.88 227801.84 84120 -1 920
922 0 488814 227695.14 84160 -1 921
923 0 488934.94 227553.03 84240 -1 922
924 0 489109.03 227476.03 84320 -1 923
925 0 489404.44 227401.47 84400 -1 924
926 0 489818.22 227294.42 84440 -1 925
927 0 490150.3 227169.5 84480 -1 926
928 0 490568.16 226960 84520 -1 927
929 0 491078.38 226608.14 84560 -1 928
930 0 491606.38 226399.86 84600 -1 929
931 0 491787.6 226234.69 84680 -1 930
932 0 491975.94 226067.03 84760 -1 931
933 0 492079.62 226015.34 84840 -1 932
934 0 492325.56 225954.4 84720 -1 933
935 0 492580.38 225954.62 84640 -1 934
936 0 492832.5 225885.31 84560 -1 935
937 0 493257.62 225827.55 84520 -1 936
938 0 493676.28 225745.62 84560 -1 937
939 0 493914.2 225702.8 84600 -1 938
940 0 494290.56 225611.81 84640 -1 939
941 0 494605 225615.97 84680 -1 940
942 0 494989 225497.94 84720 -1 941
943 0 495460.06 225343.55 84640 -1 942
944 0 495725.25 225312.03 84600 -1 943
945 0 495945.88 225297.77 84520 -1 944
946 0 496407.22 225272.89 84480 -1 945
947 0 496777 225186.12 84520 -1 946
948 0 496942.8 225195.92 84640 -1 947
949 0 497041.5 225242.39 84720 -1 948
950 0 497159.5 225272.36 84800 -1 949
951 0 497280.2 225259.88 84880 -1 950
952 0 497434.44 225257.39 84960 -1 951
953 0 497615.5 225265.7 85040 -1 952
954 0 497850.94 225229.14 85120 -1 953
955 0 498016.66 225188.42 85200 -1 954
956 0 498781.5 224855.1 85280 -1 955
957 0 498923.12 224805.11 85320 -1 956
958 0 499682.12 224885.45 85400 -1 957
959 0 499830.5 224928.8 85520 -1 958
960 0 500028.75 224953.5 85600 -1 959
961 0 500071.78 224929.88 85640 -1 960
962 0 500074.5 224927.61 85680 -1 961
963 0 500017.38 224940.19 85720 -1 962
964 0 500001.7 224939.55 85760 -1 963
965 0 499968.97 225025.81 85840 -1 964
966 0 499942.78 225067.75 85920 -1 965
967 0 499918.2 225067.77 86040 -1 966
968 0 499861.7 225129.81 86160 -1 967
969 0 499677.12 225114.62 86320 -1 968
970 0 499585.28 225146.38 86360 -1 969
971 0 499584.4 225156.03 86400 -1 970
972 0 500181 224864.64 85360 -1 958
973 0 500453.25 224899.64 85280 -1 972
974 0 500776.84 224964.5 85240 -1 973
975 0 501193.12 225004.58 85200 -1 974
976 0 501552.34 225132.62 85160 -1 975
977 0 502240.75 224790.34 85120 -1 976
978 0 502770.2 224680.61 85160 -1 977
979 0 502951.34 224696.73 85280 -1 978
980 0 503241.7 224600.84 85360 -1 979
981 0 503629.12 224443.44 85440 -1 980
982 0 503843.5 224463.52 85560 -1 981
983 0 504131.88 224579.62 85680 -1 982
984 0 504283.06 224634.61 85800 -1 983
985 0 504337.03 224529.44 85840 -1 984
986 0 504559.06 224484.6 85920 -1 985
987 0 504700.56 224515.95 86000 -1 986
988 0 505234.62 224446.9 86040 -1 987
989 0 505445.6 224446.05 86240 -1 988
990 0 505554.75 224504.55 86440 -1 989
991 0 505874.78 224694.47 86640 -1 990
992 0 506087.8 224770.8 86800 -1 991
993 0 506224.66 225827.23 86800 -1 992
994 0 505794.66 226077.34 86800 -1 993
995 0 506141.12 224789.66 86840 -1 992
996 0 506407.3 225096.53 86920 -1 995
997 0 506470.25 225336.12 87000 -1 996
998 0 506702.88 225439.83 87080 -1 997
999 0 506853.03 225765.1 87160 -1 998
1000 0 507123.75 225799.22 87280 -1 999
1001 0 507317 226011.17 87360 -1 1000
1002 0 507319.62 226231.11 87440 -1 1001
1003 0 507596.3 226759.67 87480 -1 1002
1004 0 508040.7 226971.77 87520 -1 1003
1005 0 507826.28 226788.72 87720 -1 1004
1006 0 507752.75 226759.81 87760 -1 1005
1007 0 507685.22 226650.08 87880 -1 1006
1008 0 507810.3 226670.05 88080 -1 1007
1009 0 507873.44 226672.03 88120 -1 1008
1010 0 507938.25 226718.53 88320 -1 1009
1011 0 508026.94 226650.5 88480 -1 1010
1012 0 507873.2 226488.33 88640 -1 1011
1013 0 508240.56 227139.11 87400 -1 1004
1014 0 508251.3 227196.61 87320 -1 1013
1015 0 508510.97 227457.44 87240 -1 1014
1016 0 508659.7 228015.25 87200 -1 1015
1017 0 508833 228736.86 87160 -1 1016
1018 0 508829.72 228626.1 87280 -1 1017
1019 0 509047.62 229133.6 87120 -1 1017
1020 0 509727.72 229186.98 87080 -1 1019
1021 0 509959.66 229250.67 87000 -1 1020
1022 0 510791.8 229441.55 86840 -1 1021
1023 0 510963.22 229394.12 86720 -1 1022
1024 0 511006.28 229370.47 86560 -1 1023
1025 0 511044.22 229334.5 86400 -1 1024
1026 0 511166.12 229278.77 86280 -1 1025
1027 0 511266.9 229218.72 86120 -1 1026
1028 0 511306.06 229114.67 85960 -1 1027
1029 0 511332.88 228908.27 85800 -1 1028
1030 0 511331.66 228842.67 85720 -1 1029
1031 0 511330.62 228809.5 85680 -1 1030
1032 0 511453.62 228687.19 85520 -1 1031
1033 0 511670 228532.5 85400 -1 1032
1034 0 511742.44 228480.72 85360 -1 1033
1035 0 511800.3 228030.2 85320 -1 1034
1036 0 512428.44 227809.6 85320 -1 1035
1037 0 512786.47 227532.33 85360 -1 1036
1038 0 513172 227002.77 85400 -1 1037
1039 0 513323.38 226964.42 85560 -1 1038
1040 0 513565.88 226874.28 85720 -1 1039
1041 0 513628.34 226857.67 85760 -1 1040
1042 0 513752.9 226825.45 85840 -1 1041
1043 0 514230 226668.67 85880 -1 1042
1044 0 514474.44 226582.72 85920 -1 1043
1045 0 514640.3 226495.67 85960 -1 1044
1046 0 514858.12 226386.02 86040 -1 1045
1047 0 514943.44 226307.88 86160 -1 1046
1048 0 515034.38 226244.16 86240 -1 1047
1049 0 515098.75 226184.92 86360 -1 1048
1050 0 515149.47 226095.38 86480 -1 1049
1051 0 515160.34 226062.33 86520 -1 1050
1052 0 515183.44 225996.95 86600 -1 1051
1053 0 515265.12 225878.11 86720 -1 1052
1054 0 515346.06 225791.2 86800 -1 1053
1055 0 515417.56 225600.48 86880 -1 1054
1056 0 515500.2 225424.33 87000 -1 1055
1057 0 515502.7 225283.48 87080 -1 1056
1058 0 515544.7 225159.69 87160 -1 1057
1059 0 515603.25 224960.6 87280 -1 1058
1060 0 515700.2 224824.4 87360 -1 1059
1061 0 515808.62 224729.77 87440 -1 1060
1062 0 515900.6 224696.48 87560 -1 1061
1063 0 516051.9 224661.94 87720 -1 1062
1064 0 516426.3 224630.39 87840 -1 1063
1065 0 516632.62 224822.72 87880 -1 1064
1066 0 516810.44 225047.6 87920 -1 1065
1067 0 516927.22 225088.45 88080 -1 1066
1068 0 517070.62 225034.64 88200 -1 1067
1069 0 517172.16 224933.66 88360 -1 1068
1070 0 517436.3 224715.17 88400 -1 1069
1071 0 517403.2 224577.36 88520 -1 1070
1072 0 517324.1 224415.52 88640 -1 1071
1073 0 517439.7 224526.16 88760 -1 1072
1074 0 517519.34 224509.67 88800 -1 1073
1075 0 517677.72 224476.61 88880 -1 1074
1076 0 517911.12 224374.31 88960 -1 1075
1077 0 518302.2 224375.47 89000 -1 1076
1078 0 518835.03 224560.86 89040 -1 1077
1079 0 519057.4 224579.84 89160 -1 1078
1080 0 519196.47 224571.61 89280 -1 1079
1081 0 519316.3 224605.44 89440 -1 1080
1082 0 519415.53 224609.6 89600 -1 1081
1083 0 519282.66 224513.48 89680 -1 1082
1084 0 519505.2 224604.81 89720 -1 1083
1085 0 519552.62 224630 89760 -1 1084
1086 0 519595.7 224651.73 89880 -1 1085
1087 0 519701.6 224691.64 90040 -1 1086
1088 0 519886.44 224747.56 90200 -1 1087
1089 0 520358.44 224759.98 90240 -1 1088
1090 0 520797.12 224628.34 90280 -1 1089
1091 0 520999.3 224544.42 90360 -1 1090
1092 0 521242.2 224564.55 90520 -1 1091
1093 0 521458.94 224540.6 90600 -1 1092
1094 0 521631.8 224558.19 90720 -1 1093
1095 0 521932.5 224618.2 90800 -1 1094
1096 0 522603.44 224669.64 90840 -1 1095
1097 0 523100.38 224543.28 90760 -1 1096
1098 0 523716.2 224406.2 90720 -1 1097
1099 0 524213.12 224400.05 90760 -1 1098
1100 0 524341.4 224430.22 90800 -1 1099
1101 0 524582.5 224460.3 90760 -1 1100
1102 0 524880 224633.31 90680 -1 1101
1103 0 525139 224733.77 90640 -1 1102
1104 0 525907.25 224821.7 90600 -1 1103
1105 0 526047.75 224790.14 90480 -1 1104
1106 0 526231.75 224780.77 90360 -1 1105
1107 0 526803.8 224711.25 90320 -1 1106
1108 0 526965.2 224645.62 90240 -1 1107
1109 0 527223.75 224534.4 90120 -1 1108
1110 0 527382.6 224448.83 90040 -1 1109
1111 0 527477.6 224419.1 89960 -1 1110
1112 0 527544.7 224383.86 89880 -1 1111
1113 0 527625.4 224381.62 89760 -1 1112
1114 0 527694.2 224380.02 89720 -1 1113
1115 0 527747.7 224301.45 89640 -1 1114
1116 0 527909.75 224315.06 89560 -1 1115
1117 0 528066.75 224317.44 89480 -1 1116
1118 0 528272.94 224324.3 89400 -1 1117
1119 0 528448.5 224388.28 89320 -1 1118
1120 0 528550.1 224493.7 89200 -1 1119
1121 0 528840.2 224602.5 89120 -1 1120
1122 0 529428.06 224695.27 89080 -1 1121
1123 0 529856.6 224614.44 89200 -1 1122
1124 0 530539.75 224546.72 89360 -1 1123
1125 0 530787.44 224499.33 89240 -1 1124
1126 0 530910.7 224465.34 89120 -1 1125
1127 0 531295.75 224607.67 88960 -1 1126
1128 0 531462.9 224671.75 88880 -1 1127
1129 0 531575.56 224696.8 88760 -1 1128
1130 0 531766.6 224656.12 88640 -1 1129
1131 0 532118.25 224632.06 88560 -1 1130
1132 0 532333.1 224606.31 88480 -1 1131
1133 0 532560.6 224611.88 88400 -1 1132
1134 0 532804.5 224649.62 88280 -1 1133
1135 0 533031.4 224691.39 88160 -1 1134
1136 0 533194 224746.03 88040 -1 1135
1137 0 533335.56 224820.3 87840 -1 1136
1138 0 533403.25 224856.22 87600 -1 1137
1139 0 533515.6 224925.94 87400 -1 1138
1140 0 533633.06 224980.94 87200 -1 1139
1141 0 533840.6 225093.03 86960 -1 1140
1142 0 534057.56 225089.66 86800 -1 1141
1143 0 534355 225039.52 86640 -1 1142
1144 0 534666.3 225116.62 86480 -1 1143
1145 0 534919.25 225155.14 86360 -1 1144
1146 0 535088 225226.2 86240 -1 1145
1147 0 535231.25 225237.31 86080 -1 1146
1148 0 535368.06 225280.66 85920 -1 1147
1149 0 535538.5 225205.16 85840 -1 1148
1150 0 535646.4 225178.81 85720 -1 1149
1151 0 535753.5 225133.53 85560 -1 1150
1152 0 535955.1 225159.03 85360 -1 1151
1153 0 536272.6 225319.95 85200 -1 1152
1154 0 536420 225423.61 85040 -1 1153
1155 0 536521 225518.3 84920 -1 1154
1156 0 536568.44 225571.05 84760 -1 1155
1157 0 536692.3 225683.8 84520 -1 1156
1158 0 536783.56 225752.17 84280 -1 1157
1159 0 536895.8 225793.86 84080 -1 1158
1160 0 536941.8 225818 84040 -1 1159
1161 0 537171.2 225937.97 83840 -1 1160
1162 0 537867.5 225880.81 83800 -1 1161
1163 0 538344.06 225906.97 83760 -1 1162
1164 0 538600.5 225964.36 83720 -1 1163
1165 0 538527.25 225999.16 83640 -1 1164
1166 0 538600.1 226053.27 83520 -1 1165
1167 0 538744.7 226179.08 83360 -1 1166
1168 0 538867.7 226287.52 83200 -1 1167
1169 0 538922.7 226346 83120 -1 1168
1170 0 538950 226375.28 83080 -1 1169
1171 0 539267.6 226383.73 82920 -1 1170
1172 0 539454.9 226367.67 82800 -1 1171
1173 0 539786 226356.47 82680 -1 1172
1174 0 540038.06 226339.52 82560 -1 1173
1175 0 540209 226357.84 82440 -1 1174
1176 0 540409.7 226330.83 82280 -1 1175
1177 0 540641.5 226271.92 82080 -1 1176
1178 0 541105.06 226364.44 81960 -1 1177
1179 0 541375.3 226393.31 81880 -1 1178
1180 0 541556.2 226436.98 81800 -1 1179
1181 0 541722.94 226494.17 81680 -1 1180
1182 0 541845 226586.36 81560 -1 1181
1183 0 541875.9 226597.81 81400 -1 1182
1184 0 541930.6 226660 81200 -1 1183
1185 0 541963.75 226639.33 81000 -1 1184
1186 0 542123.5 226537.77 80760 -1 1185
1187 0 542350.4 226524.33 80520 -1 1186
1188 0 542658.4 226512.73 80320 -1 1187
1189 0 542983.4 226445.52 80240 -1 1188
1190 0 543404.4 226427.08 80120 -1 1189
1191 0 543843.3 226450.83 80000 -1 1190
1192 0 544357.25 226507.52 79840 -1 1191
1193 0 544495.5 226534.5 79720 -1 1192
1194 0 544634.5 226560.62 79600 -1 1193
1195 0 544775.9 226479.16 79360 -1 1194
1196 0 544958.6 226420.98 79120 -1 1195
1197 0 545307.3 226467.22 78920 -1 1196
1198 0 545430.6 226450.8 78800 -1 1197
1199 0 545512.56 226440.22 78720 -1 1198
1200 0 545733.75 226457.58 78560 -1 1199
1201 0 545698.94 226483.34 78520 -1 1200
1202 0 545874 226485.08 78320 -1 1201
1203 0 545760 226478.8 78240 -1 1202
1204 0 545739.25 226658.81 78120 -1 1203
1205 0 545695.4 226897.97 78000 -1 1204
1206 0 545733.25 227075.69 77840 -1 1205
1207 0 545729.6 227272.81 77680 -1 1206
1208 0 545774.8 227357.5 77560 -1 1207
1209 0 546072.25 227541.84 77520 -1 1208
1210 0 546331.56 227671.31 77440 -1 1209
1211 0 546606.25 227544.61 77320 -1 1210
1212 0 547258.94 227613.7 77400 -1 1211
1213 0 547492.56 227672.66 77440 -1 1212
1214 0 547700.2 227888.2 77600 -1 1213
1215 0 547752 227941.52 77640 -1 1214
1216 0 547789.8 227927.6 77760 -1 1215
1217 0 548131.4 228679.69 77760 -1 1216
1218 0 548116 228855.02 77760 -1 1217
1219 0 548125.25 228876.98 77800 -1 1218
1220 0 548133.06 228865.3 77840 -1 1219
1221 0 548137.1 228851.42 77880 -1 1220
1222 0 547814.9 227917.64 77840 -1 1216
1223 0 547969.9 228429.67 77560 -1 1214
1224 0 547985 228501 77480 -1 1223
1225 0 547999.9 228572.44 77400 -1 1224
1226 0 548099.9 228754.53 77240 -1 1225
1227 0 548132.3 228788.67 77200 -1 1226
1228 0 548197.3 228856.2 77120 -1 1227
1229 0 548221.75 228889 77000 -1 1228
1230 0 548230.2 228900.23 76960 -1 1229
1231 0 548461.4 229094.19 76880 -1 1230
1232 0 548502.9 229347.61 76760 -1 1231
1233 0 548612 229507.97 76640 -1 1232
1234 0 548606.56 229497.31 76600 -1 1233
1235 0 548605.4 229612.02 76520 -1 1234
1236 0 548595.9 229634.8 76360 -1 1235
1237 0 548585.9 229644.44 76320 -1 1236
1238 0 548613.9 229680.33 76200 -1 1237
1239 0 548643 229724 76120 -1 1238
1240 0 548672.4 229768 76040 -1 1239
1241 0 548687.4 229790 76000 -1 1240
1242 0 548718.4 229669.31 75880 -1 1241
1243 0 548708.4 229847.11 75760 -1 1242
1244 0 548728.94 230032.42 75640 -1 1243
1245 0 548767 230180.4 75520 -1 1244
1246 0 548720.6 230260 75360 -1 1245
1247 0 548709.1 230280.48 75320 -1 1246
1248 0 548678.56 230451.89 75240 -1 1247
1249 0 548688.4 230577.3 75160 -1 1248
1250 0 548648.9 230722.38 75040 -1 1249
1251 0 548656.4 230821.72 75000 -1 1250
1252 0 548659.5 230919.12 74880 -1 1251
1253 0 548651.4 231093.16 74760 -1 1252
1254 0 548611.1 231160.11 74640 -1 1253
1255 0 548646.6 231196.88 74520 -1 1254
1256 0 548693.9 231267.28 74400 -1 1255
1257 0 548756.5 231340.86 74280 -1 1256
1258 0 548902.6 231432.3 74120 -1 1257
1259 0 549025.75 231510.44 73960 -1 1258
1260 0 549183.56 231585.6 73840 -1 1259
1261 0 549373.56 231637.92 73760 -1 1260
1262 0 549433.5 231686.77 73640 -1 1261
1263 0 549654.9 231783.1 73520 -1 1262
1264 0 549788.5 231818.5 73480 -1 1263
1265 0 550476.6 232065.62 73480 -1 1264
1266 0 550474 232091 73520 -1 1265
1267 0 550465.25 232166.28 73640 -1 1266
1268 0 550540.75 232255.8 73680 -1 1267
1269 0 550523.4 232298.12 73720 -1 1268
1270 0 550479.4 232321.64 73760 -1 1269
1271 0 549922.3 231853.67 73440 -1 1264
1272 0 550055.6 231889.03 73400 -1 1271
1273 0 550311 232057.16 73360 -1 1272
1274 0 550685.7 232103.34 73320 -1 1273
1275 0 550771.2 232126.83 73280 -1 1274
1276 0 550891.6 232238.88 73120 -1 1275
1277 0 550943 232268 73040 -1 1276
1278 0 550994.25 232296.62 72960 -1 1277
1279 0 551033.3 232293.47 72800 -1 1278
1280 0 551036.1 232159.05 72760 -1 1279
1281 0 551631.5 232106.92 72720 -1 1280
1282 0 552117.06 231924.56 72680 -1 1281
1283 0 552461.5 231817.31 72640 -1 1282
1284 0 552616.9 231696.92 72560 -1 1283
1285 0 552673.25 231672.5 72520 -1 1284
1286 0 553019.8 231645.3 72440 -1 1285
1287 0 551988.44 231974.19 72440 -1 1286
1288 0 551615.44 232190.58 72440 -1 1287
1289 0 551710.4 232200.36 72160 -1 1288
1290 0 553139.6 231512.52 72360 -1 1286
1291 0 553142.75 231516.58 72320 -1 1290
1292 0 553277.4 231447.69 72200 -1 1291
1293 0 553434.2 231410.53 72080 -1 1292
1294 0 553534.5 231461.86 71960 -1 1293
1295 0 553657.4 231584.23 71800 -1 1294
1296 0 553795.7 231652.28 71680 -1 1295
1297 0 553941.4 231677.08 71520 -1 1296
1298 0 554168.56 231690.08 71400 -1 1297
1299 0 554303.25 231684.81 71280 -1 1298
1300 0 554468.06 231630.8 71200 -1 1299
1301 0 554566 231526.94 71120 -1 1300
1302 0 554808.25 231409.39 71040 -1 1301
1303 0 554960.7 231231.12 70960 -1 1302
1304 0 555058.25 231240.11 70840 -1 1303
1305 0 555234.3 231156.81 70680 -1 1304
1306 0 555689.56 230925.06 70600 -1 1305
1307 0 556081.5 230844.33 70760 -1 1306
1308 0 556551.94 230674.62 70920 -1 1307
1309 0 556792.6 230544.48 71000 -1 1308
1310 0 557122 230508.36 71080 -1 1309
1311 0 557569.1 230651.58 71040 -1 1310
1312 0 557758.44 230789.31 70920 -1 1311
1313 0 558010.1 230885.81 70760 -1 1312
1314 0 558146 230973.4 70640 -1 1313
1315 0 558219.3 231053.47 70560 -1 1314
1316 0 558305.1 231105.34 70440 -1 1315
1317 0 558414.6 231196.72 70320 -1 1316
1318 0 558505.2 231268.61 70200 -1 1317
1319 0 558669.4 231395.23 70080 -1 1318
1320 0 559095.4 231515.05 70040 -1 1319
1321 0 559258.4 231588.05 70000 -1 1320
1322 0 559503 231673.7 70080 -1 1321
1323 0 559726.8 231738.61 70160 -1 1322
1324 0 560016.4 231867.11 70200 -1 1323
1325 0 560205.5 232002.14 70160 -1 1324
1326 0 560446.6 232174.47 70080 -1 1325
1327 0 560602.1 232239.89 70000 -1 1326
1328 0 560698.7 232314.3 69920 -1 1327
1329 0 560745.7 232368.7 69840 -1 1328
1330 0 560984.8 232464.67 69720 -1 1329
1331 0 561203.4 232565.3 69640 -1 1330
1332 0 561322.75 232670.69 69560 -1 1331
1333 0 561501.5 232807.4 69440 -1 1332
1334 0 561710 232898.89 69320 -1 1333
1335 0 561859.25 232995.69 69200 -1 1334
1336 0 562019.4 233100.55 69080 -1 1335
1337 0 562205.9 233269.23 68960 -1 1336
1338 0 562443.5 233349.22 68880 -1 1337
1339 0 562653.44 233455.56 68800 -1 1338
1340 0 562819.25 233567.14 68720 -1 1339
1341 0 562988.06 233665.67 68680 -1 1340
1342 0 563102.9 233759.16 68640 -1 1341
1343 0 563193.9 233846.3 68600 -1 1342
1344 0 563332.06 233923.11 68560 -1 1343
1345 0 563575.6 234053.08 68520 -1 1344
1346 0 563809.1 234173.42 68480 -1 1345
1347 0 564284 234480.47 68400 -1 1346
1348 0 564594.6 234673.8 68360 -1 1347
1349 0 564680.06 234784.47 68280 -1 1348
1350 0 564834.9 235080.9 68240 -1 1349
1351 0 565223.25 235303.53 68200 -1 1350
1352 0 565370.4 235461.36 68240 -1 1351
1353 0 565813.56 235575.94 68200 -1 1352
1354 0 566112.3 235743.9 68160 -1 1353
1355 0 566487.7 235904.95 68120 -1 1354
1356 0 566719.5 236073.92 68080 -1 1355
1357 0 566978.06 236223.25 68040 -1 1356
1358 0 567089.06 236271.84 68000 -1 1357
1359 0 567431.06 236405.88 67920 -1 1358
1360 0 567781.94 236546.25 67840 -1 1359
1361 0 568022.4 236602.31 67800 -1 1360
1362 0 568140.6 236765.14 67680 -1 1361
1363 0 568159.1 236776.34 67520 -1 1362
1364 0 568146.44 236848.2 67320 -1 1363
1365 0 568164.4 237030.4 67240 -1 1364
1366 0 568367.6 237548.47 67120 -1 1365
1367 0 568512.75 237726.56 66960 -1 1366
1368 0 569137.2 238082.81 66840 -1 1367
1369 0 569571 238408.48 66800 -1 1368
1370 0 569707 238960.84 66720 -1 1369
1371 0 569861 238931.19 66520 -1 1370
1372 0 569868.1 238950.66 66480 -1 1371
1373 0 569939.75 239014.89 66400 -1 1372
1374 0 570035.8 239223.9 66320 -1 1373
1375 0 570036.4 239209.31 66280 -1 1374
1376 0 509970.44 229303.53 86760 -1 1021
1377 0 509884.56 229348.44 86680 -1 1376
1378 0 509787.34 229376.73 86640 -1 1377
1379 0 510022.2 229411.53 86560 -1 1378
1380 0 510336.5 229256.56 87280 -1 1020
1381 0 510387.4 229251.8 87320 -1 1380
1382 0 510593.38 229231.27 87480 -1 1381
1383 0 510555.7 229198.97 87640 -1 1382
1384 0 510541.38 229184.14 87800 -1 1383
1385 0 510408.25 229235.73 88040 -1 1384
1386 0 510468.9 229197.47 88200 -1 1385
1387 0 505572 226179.02 87080 -1 999
1388 0 505476.8 226342.4 87120 -1 1387
1389 0 505095.62 226996.06 87280 -1 1388
1390 0 504571.5 227516.2 87360 -1 1389
1391 0 504476.66 227657.3 87520 -1 1390
1392 0 504369.78 227493.6 87720 -1 1391
1393 0 504313.4 227450.19 87800 -1 1392
1394 0 504255.8 227680.52 88000 -1 1393
1395 0 504238.34 227693.94 88160 -1 1394
1396 0 504307.2 227627.8 88320 -1 1395
1397 0 504221.2 227786.33 87160 -1 1390
1398 0 504115.88 227895.61 87120 -1 1397
1399 0 504045.2 227841.53 87080 -1 1398
1400 0 503926.62 227751.98 86960 -1 1399
1401 0 503949.44 227809.47 86920 -1 1400
1402 0 503927.25 227862.81 86880 -1 1401
1403 0 504596.2 224898.25 85800 -1 984
1404 0 502223.62 224804.36 85080 -1 977
1405 0 502319.8 224824.48 84960 -1 1404
1406 0 502275.56 224998.6 84880 -1 1405
1407 0 483555 233040 83240 -1 900
1408 0 483549.38 233015.62 83200 -1 1407
1409 0 483479.06 232963.16 83040 -1 1408
1410 0 483508.62 232902.05 82960 -1 1409
1411 0 483504.2 232954.03 82920 -1 1410
1412 0 483511.7 232946.16 82880 -1 1411
1413 0 483496.53 232975.17 82840 -1 1412
1414 0 454431.56 242866.47 74040 -1 760
1415 0 454283.5 242857 74120 -1 1414
1416 0 454135.47 242848.25 74200 -1 1415
1417 0 454023.94 242775.98 74280 -1 1416
1418 0 454945.34 242518.36 74160 -1 1414
1419 0 455072.53 242399.84 74320 -1 1418
1420 0 455467.3 242496.36 74440 -1 1419
1421 0 455546.8 242456.58 74600 -1 1420
1422 0 455306.06 242352.67 74800 -1 1421
