# Supplementary material for: Connectomics Analysis Reveals First-, Second-, and Third-Order Thermosensory and Hygrosensory Neurons in the Adult Drosophila Brain
Source: Curr Biol. 2020 Aug 17;30(16):3167–3182.e4. doi: 10.1016/j.cub.2020.06.028 (PMC7443704; doi:10.1016/j.cub.2020.06.028)
Supplement: Data S1. Skeletons and Meshes, Related to STAR Methods — marin2020-skeletons contains files describing the morphology of each neuron in this study (in FAFB14 space, .swc format). glomeruli_meshes contains the glomerular meshes (in FAFB14 space, .stl format). neuropil_meshes contains the glomerular meshes (in FAFB14 space, .stl format). [file mmc5.zip › VP_SI/marin2020-skeletons/9612147.swc]

# SWC format file
# based on specifications at http://www.neuronland.org/NLMorphologyConverter/MorphologyFormats/SWC/Spec.html
# Created by nat::write.neuron.swc
# PointNo Label X Y Z Radius Parent 
1 0 576034 285473.03 63840 -1 -1
2 0 576158 285553.03 63800 -1 1
3 0 576414 285713.06 63600 -1 2
4 0 576734 285781.1 63440 -1 3
5 0 576998 285769.1 63280 -1 4
6 0 577350 285837.1 63040 -1 5
7 0 577934 285845.03 62880 -1 6
8 0 578370 285769.03 62760 -1 7
9 0 579090 285597.06 62600 -1 8
10 0 580730 285557.03 62680 -1 9
11 0 581910 285817.06 62720 -1 10
12 0 582611 285917.06 62680 -1 11
13 0 582975 285917.06 62480 -1 12
14 0 583131 285961.06 62320 -1 13
15 0 583187 285921.06 62080 -1 14
16 0 583299 285905.06 61920 -1 15
17 0 583407 285905.06 61720 -1 16
18 0 583503 285917.06 61560 -1 17
19 0 583575 285937.06 61400 -1 18
20 0 583663 285949.06 61280 -1 19
21 0 583799 286013.06 61240 -1 20
22 0 583875 286045.1 61080 -1 21
23 0 583931 286145.1 60920 -1 22
24 0 583931 286261.1 60800 -1 23
25 0 583859 286341.1 60640 -1 24
26 0 583827 286349.1 60520 -1 25
27 0 583863 286441.1 60400 -1 26
28 0 583955 286421.1 60280 -1 27
29 0 583931 286405.1 60120 -1 28
30 0 582767 286357.06 60000 -1 29
31 0 582835 286341.03 59920 -1 30
32 0 582835 286429.03 59840 -1 31
33 0 582795 286457.03 59800 -1 32
34 0 582611 286465.06 59720 -1 33
35 0 582595 286465.03 59560 -1 34
36 0 582451 286541.03 59400 -1 35
37 0 582371 286669.03 59280 -1 36
38 0 582327 286745.03 59200 -1 37
39 0 582367 286773.03 59040 -1 38
40 0 582399 286897.03 58920 -1 39
41 0 582495 287045.03 58800 -1 40
42 0 582587 287225.06 58640 -1 41
43 0 582747 287365.06 58480 -1 42
44 0 583183 287681.06 58400 -1 43
45 0 583667 287885.1 58240 -1 44
46 0 583827 288017.1 58040 -1 45
47 0 583727 288197.1 57880 -1 46
48 0 583655 288301.1 57720 -1 47
49 0 583527 288365.1 57480 -1 48
50 0 583503 288421.1 57320 -1 49
51 0 583519 288553.1 57160 -1 50
52 0 583315 288753.1 56960 -1 51
53 0 583287 288833.12 56800 -1 52
54 0 583143 289069.12 56560 -1 53
55 0 583055 289385.12 56280 -1 54
56 0 583039 289689.12 56120 -1 55
57 0 583499 290229.16 56040 -1 56
58 0 583687 290629.16 55920 -1 57
59 0 583695 290989.16 55760 -1 58
60 0 583911 291293.06 55520 -1 59
61 0 583863 291421.06 55360 -1 60
62 0 583887 291533.06 55160 -1 61
63 0 584135 291933.06 55000 -1 62
64 0 584273.1 292166.66 54800 -1 63
65 0 584340.7 292296.84 54600 -1 64
66 0 584454.56 292483.66 54400 -1 65
67 0 584505.06 292594.75 54160 -1 66
68 0 584542.25 292661.8 53920 -1 67
69 0 584585.94 292743.12 53720 -1 68
70 0 584524.44 292808.03 53480 -1 69
71 0 584154.6 292759.5 53440 -1 70
72 0 584646.5 292770.12 53400 -1 71
73 0 584732.4 292868.28 53320 -1 72
74 0 584767.1 293041.06 53160 -1 73
75 0 584796.44 293210.44 52920 -1 74
76 0 584840 293269.3 52720 -1 75
77 0 584972.44 293327.56 52520 -1 76
78 0 584999.44 293327.56 52280 -1 77
79 0 585143.3 293319.7 52080 -1 78
80 0 585348.8 293328.47 51840 -1 79
81 0 585467.75 293291.12 51680 -1 80
82 0 585624.06 293275.88 51480 -1 81
83 0 585682.25 293177.16 51280 -1 82
84 0 585794.4 293168.6 51080 -1 83
85 0 585875.75 293059.44 50880 -1 84
86 0 586052.25 293099.78 50680 -1 85
87 0 586113.25 293047.22 50440 -1 86
88 0 586152.25 293015.28 50280 -1 87
89 0 586246.5 293006.22 50040 -1 88
90 0 586265.9 292990.22 49800 -1 89
91 0 586335 293183.94 49480 -1 90
92 0 586365.06 293233.5 49240 -1 91
93 0 586293.75 293226.25 49000 -1 92
94 0 585818.2 292937.6 48760 -1 93
95 0 585999.25 292820.84 48560 -1 94
96 0 586149 292801.1 48440 -1 95
97 0 586218.1 292774.9 48240 -1 96
98 0 586340.1 292300.38 48000 -1 97
99 0 586618.75 292494.66 47880 -1 98
100 0 586658.1 292544.38 47680 -1 99
101 0 586651.75 292460.53 47480 -1 100
102 0 586559.5 292186.78 47280 -1 101
103 0 586698.3 292105.7 47040 -1 102
104 0 586756.5 291905.6 46800 -1 103
105 0 586872.6 291892.28 46600 -1 104
106 0 586920.9 291851.66 46360 -1 105
107 0 587080.5 291960.34 46120 -1 106
108 0 587245.44 292069.84 45880 -1 107
109 0 587294 292108.56 45640 -1 108
110 0 587265.4 292120.1 45440 -1 109
111 0 587433.06 292125.53 45200 -1 110
112 0 587510.94 292095.47 45000 -1 111
113 0 587643.06 292047.4 44760 -1 112
114 0 587756.3 291999.6 44520 -1 113
115 0 587817.3 291976.2 44280 -1 114
116 0 587891.4 291935.3 44080 -1 115
117 0 588018.9 291902.3 43880 -1 116
118 0 588116 291921.03 43640 -1 117
119 0 588268.25 291934.47 43400 -1 118
120 0 588403 291959 43200 -1 119
121 0 588508.25 292017.75 42960 -1 120
122 0 588605.75 292133 42720 -1 121
123 0 588666.1 292315.2 42440 -1 122
124 0 588823.06 292587.25 42240 -1 123
125 0 588795.5 292777.88 42040 -1 124
126 0 588862.44 293220.03 41840 -1 125
127 0 588925.56 293480.78 41680 -1 126
128 0 588981.44 293742.28 41520 -1 127
129 0 589058.5 293563.9 41320 -1 128
130 0 589150.9 293322.6 41160 -1 129
131 0 589360.25 293088.94 40960 -1 130
132 0 589547.1 292856.53 40720 -1 131
133 0 589688.4 292656.2 40520 -1 132
134 0 589819.94 292549.94 40320 -1 133
135 0 589859.4 292445.88 40080 -1 134
136 0 589819.75 292385.4 39880 -1 135
137 0 589786.9 292413.78 39640 -1 136
138 0 589772.5 292458.28 39400 -1 137
139 0 589736 292462.5 39160 -1 138
140 0 589627.4 292434.28 38960 -1 139
141 0 589463.75 292415.75 38760 -1 140
142 0 589422.3 292418.7 38560 -1 141
143 0 589723.75 292339.7 38200 -1 142
144 0 589858.9 292269.06 37960 -1 143
145 0 590065.3 292208.56 37720 -1 144
146 0 590182.44 292190.2 37480 -1 145
147 0 590176.3 291927.2 37360 -1 146
148 0 590151.9 291773.84 37320 -1 147
149 0 590115.4 291643.47 37280 -1 148
150 0 590081.4 291571.38 37240 -1 149
151 0 590031.2 291424.3 37200 -1 150
152 0 589987.4 291303.8 37160 -1 151
153 0 589951.56 291180.62 37120 -1 152
154 0 589917.94 291088.06 37080 -1 153
155 0 589883.4 290985.53 37000 -1 154
156 0 589862.8 290888.9 36920 -1 155
157 0 589966.6 290939.94 36840 -1 156
158 0 590105 291019.6 36760 -1 157
159 0 590146.75 291140.44 36720 -1 158
160 0 590235.8 291251.88 36680 -1 159
161 0 590350.56 291374.94 36640 -1 160
162 0 590427.5 291572.16 36600 -1 161
163 0 590488.06 291677.62 36560 -1 162
164 0 590559.5 291823.88 36520 -1 163
165 0 590648.56 291934.8 36480 -1 164
166 0 590673.9 292014.62 36440 -1 165
167 0 590734 292049.75 36400 -1 166
168 0 590795.25 292071.4 36320 -1 167
169 0 590796.25 292070.44 36160 -1 168
170 0 590799.3 292071.38 35920 -1 169
171 0 590802.25 292074.3 35680 -1 170
172 0 590772.7 292047.28 35440 -1 171
173 0 590729.9 291969.44 35240 -1 172
174 0 590727.6 291844.3 35040 -1 173
175 0 590731.25 291716.34 34880 -1 174
176 0 590759.44 291565 34720 -1 175
177 0 590889.8 291392.03 34560 -1 176
178 0 591005.3 291186.12 34400 -1 177
179 0 591216.44 291090.7 34240 -1 178
180 0 591398.2 291069.38 34080 -1 179
181 0 591503.4 291048.88 33920 -1 180
182 0 591615.4 291049.12 33720 -1 181
183 0 591678.9 291056.75 33560 -1 182
184 0 591670.3 291024.44 33400 -1 183
185 0 591670.3 291024.44 33160 -1 184
186 0 591557.5 290950.53 32920 -1 185
187 0 591504.9 290886.12 32680 -1 186
188 0 591431.1 290827.88 32480 -1 187
189 0 591364 290791.62 32280 -1 188
190 0 591332.2 290780.5 32040 -1 189
191 0 591415.25 290779 31840 -1 190
192 0 591519.8 290814.34 31640 -1 191
193 0 591580 290828.44 31440 -1 192
194 0 591504.25 290970.4 31200 -1 193
195 0 591445.3 291146.3 31000 -1 194
196 0 591507.9 291359.25 30800 -1 195
197 0 591530 291553.12 30600 -1 196
198 0 591643.1 291755.06 30400 -1 197
199 0 591776.2 291942.94 30240 -1 198
200 0 591966.94 292137.2 30080 -1 199
201 0 592077 292318.25 29920 -1 200
202 0 592182.75 292434.44 29720 -1 201
203 0 592227.9 292364.97 29480 -1 202
204 0 592219.75 292242.03 29280 -1 203
205 0 592191.56 292141.5 29080 -1 204
206 0 592161.06 291968.62 28880 -1 205
207 0 591990.06 291950.44 28640 -1 206
208 0 591945.8 291918.72 28440 -1 207
209 0 591831.5 291828.94 28240 -1 208
210 0 591674.4 291758.6 28000 -1 209
211 0 591457.2 291691.2 27760 -1 210
212 0 591323.44 291749.94 27520 -1 211
213 0 591210.4 292066.9 27280 -1 212
214 0 591014.8 292267.62 27080 -1 213
215 0 590826.5 292491.44 26880 -1 214
216 0 590619.5 292637.44 26680 -1 215
217 0 590423.25 292796.88 26480 -1 216
218 0 590225.8 293059 26280 -1 217
219 0 590075.94 293324.3 26120 -1 218
220 0 589971.6 293487.47 25920 -1 219
221 0 589712.5 293709.06 25720 -1 220
222 0 589460.6 293780.5 25480 -1 221
223 0 589161.7 293972.7 25240 -1 222
224 0 589070.25 294007.9 25000 -1 223
225 0 589038.75 294027.5 24760 -1 224
226 0 588941.1 293986.03 24520 -1 225
227 0 588832.75 293825.3 24280 -1 226
228 0 588669.44 293752.5 24040 -1 227
229 0 588671.5 293601.75 23840 -1 228
230 0 588804.75 293324.06 23640 -1 229
231 0 588866.75 293062.12 23440 -1 230
232 0 589099.2 292832.2 23240 -1 231
233 0 589277.6 292688.8 23040 -1 232
234 0 589580.2 292893.44 22840 -1 233
235 0 589777 293051.44 22600 -1 234
236 0 589741.7 293265.44 22400 -1 235
237 0 589682.56 293201.72 22200 -1 236
238 0 589663 293163.7 22000 -1 237
239 0 589640.4 293024.44 21760 -1 238
240 0 589699.2 292860.8 21560 -1 239
241 0 589689.9 292731.62 21400 -1 240
242 0 589719.25 292742.62 21240 -1 241
243 0 589753.25 290716.22 21200 -1 242
244 0 589859.2 290661.16 21160 -1 243
245 0 589952.1 290601.6 21080 -1 244
246 0 590031.06 290515.56 20960 -1 245
247 0 590075.25 290439.25 20800 -1 246
248 0 590137.75 290342.25 20640 -1 247
249 0 590215.94 290241.44 20480 -1 248
250 0 590310.06 290154.44 20320 -1 249
251 0 590393.9 290041.7 20160 -1 250
252 0 590464.3 289938.03 20000 -1 251
253 0 590568.1 289841.97 19840 -1 252
254 0 590631.44 289762.2 19680 -1 253
255 0 590663.3 289619.3 19480 -1 254
256 0 590705.2 289563.06 19280 -1 255
257 0 590777.75 289438.66 19040 -1 256
258 0 590810.9 289366.2 18880 -1 257
259 0 590844.75 289342.56 18680 -1 258
260 0 590837.2 289333.53 18480 -1 259
261 0 590892.75 289422.22 18240 -1 260
262 0 590900.1 289418.88 18080 -1 261
263 0 590894.4 289482.44 17880 -1 262
264 0 591032.06 289497.7 17680 -1 263
265 0 591189.25 289481.22 17480 -1 264
266 0 591268.6 289469.9 17280 -1 265
267 0 591652.9 289297.44 17200 -1 266
268 0 591907.44 289265.44 17080 -1 267
269 0 592017.9 289270.4 17000 -1 268
270 0 592063.06 289234.2 16800 -1 269
271 0 592087.06 289108.7 16600 -1 270
272 0 592122.25 289011.75 16360 -1 271
273 0 592209.8 288968.06 16120 -1 272
274 0 592321.44 288966.06 15880 -1 273
275 0 592794.94 288669.38 15800 -1 274
276 0 593189.7 288436.28 15760 -1 275
277 0 593252.3 288274.88 15680 -1 276
278 0 593274.75 288235.94 15560 -1 277
279 0 593395 287950.62 15400 -1 278
280 0 593370.75 287896.25 15320 -1 279
281 0 593458.06 287725.62 15240 -1 280
282 0 593505.1 287642.25 15160 -1 281
283 0 593547.3 287724.3 15120 -1 282
284 0 593604.56 287670.88 15080 -1 283
285 0 593626.06 287599 14920 -1 284
286 0 593609.9 287647.88 14720 -1 285
287 0 593780.2 287352.22 14560 -1 286
288 0 593815.75 287261.5 14440 -1 287
289 0 593752.3 286801.12 14280 -1 288
290 0 593814.75 286678.3 14120 -1 289
291 0 593899.6 286661.7 13960 -1 290
292 0 594016.4 286693.75 13800 -1 291
293 0 594098.44 286735.8 13600 -1 292
294 0 594112 286693.2 13480 -1 293
295 0 594216.6 286484.38 13360 -1 294
296 0 594469.9 286117 13280 -1 295
297 0 594564.4 285960.34 13200 -1 296
298 0 594558.9 286046.38 13120 -1 297
299 0 594783.3 285884.12 13040 -1 298
300 0 594916.06 285768.06 12920 -1 299
301 0 594989.6 285597.56 12800 -1 300
302 0 595196 285429.7 12640 -1 301
303 0 595310.9 285291.62 12480 -1 302
304 0 595433.1 285135.3 12320 -1 303
305 0 595486.5 284900.6 12160 -1 304
306 0 595407.6 284771.7 11960 -1 305
307 0 595390.9 284710.62 11720 -1 306
308 0 595716.56 284443.06 11520 -1 307
309 0 595781.06 284480.56 11480 -1 308
310 0 595832.2 284341.5 11440 -1 309
311 0 595605.3 284024.38 11400 -1 310
312 0 595882.9 284098.78 11360 -1 311
313 0 595937.5 284194.3 11320 -1 312
314 0 595897.6 284198.72 11200 -1 313
315 0 595993.4 284038.5 11040 -1 314
316 0 596269.9 283803.5 10920 -1 315
317 0 597045.25 283465.8 10880 -1 316
318 0 597758.1 282967.5 10920 -1 317
319 0 598521.2 282384.47 10840 -1 318
320 0 599627.9 281510.84 10840 -1 319
321 0 600937.75 280675.3 10840 -1 320
322 0 601938.2 280219.56 10840 -1 321
323 0 601969.5 280064.3 10720 -1 322
324 0 601988.8 279825 10600 -1 323
325 0 602771.75 279251.25 10600 -1 324
326 0 603405.56 278801 10680 -1 325
327 0 603469.5 278664.56 10720 -1 326
328 0 603682.6 278515.2 10760 -1 327
329 0 604163.5 278210.47 10840 -1 328
330 0 604755.7 277304.44 10880 -1 329
331 0 605186.6 276726.8 10960 -1 330
332 0 605326.4 276620.53 11080 -1 331
333 0 605694.1 276204.2 11120 -1 332
334 0 605823.6 276123.47 11200 -1 333
335 0 606218.44 276092.5 11440 -1 334
336 0 606798.44 275856.28 11480 -1 335
337 0 607164 275649.3 11560 -1 336
338 0 607536.44 275589.97 11600 -1 337
339 0 608106.56 275624.75 11640 -1 338
340 0 608666.1 275527.56 11680 -1 339
341 0 609248.3 275421.97 11720 -1 340
342 0 609493.4 275376.94 11760 -1 341
343 0 609662.44 275227.06 11800 -1 342
344 0 609882.6 275178.8 11840 -1 343
345 0 610244.56 275094 11880 -1 344
346 0 610519.06 275055.88 11920 -1 345
347 0 610789.06 275046.75 11960 -1 346
348 0 611131.7 275017.44 12000 -1 347
349 0 611498.7 274989.44 12040 -1 348
350 0 611719.75 274977.7 12080 -1 349
351 0 611886.3 275024.66 12120 -1 350
352 0 612071.8 275061.66 12160 -1 351
353 0 612159.06 275065.94 12200 -1 352
354 0 612476.44 275062.75 12240 -1 353
355 0 612700.6 275095.7 12320 -1 354
356 0 613191.56 275080.62 12400 -1 355
357 0 613635 275127.62 12440 -1 356
358 0 614028.4 275267.34 12480 -1 357
359 0 614228 275367.12 12520 -1 358
360 0 584171 286773.1 58080 -1 46
361 0 584667 286393.1 58200 -1 360
362 0 584803 286213.1 58280 -1 361
363 0 585059 285661.06 58360 -1 362
364 0 585131 285453.06 58440 -1 363
365 0 585307 284869.12 58560 -1 364
366 0 585299 284829.12 58720 -1 365
367 0 585339 284717.12 58840 -1 366
368 0 585747 284013.12 58520 -1 365
369 0 586603 283197.12 58480 -1 368
370 0 587331 283005.22 58600 -1 369
371 0 587603 282805.22 58760 -1 370
372 0 587931 282757.22 58880 -1 371
373 0 588011.06 282805.25 58920 -1 372
374 0 588163 282805.22 59000 -1 373
375 0 588307 282717.12 59080 -1 374
376 0 588467 282685.06 59200 -1 375
377 0 588755 282717.06 59360 -1 376
378 0 588851 282829.06 59440 -1 377
379 0 589355 282645.06 59640 -1 378
380 0 589811.06 282405.12 59760 -1 379
381 0 589975.4 282255.44 60000 -1 380
382 0 590619.6 282596.72 60080 -1 381
383 0 591860.6 281717 60160 -1 382
384 0 591887.75 281745.88 60320 -1 383
385 0 591941.8 281334.4 60360 -1 384
386 0 591859.1 281009 60480 -1 385
387 0 591706.06 280811.34 60600 -1 386
388 0 591618.56 280667.2 60720 -1 387
389 0 591622.25 280594.75 60840 -1 388
390 0 591753.06 280634.2 60960 -1 389
391 0 591805.3 280512 61080 -1 390
392 0 591925.75 280343.84 61160 -1 391
393 0 592123.25 280182.12 61280 -1 392
394 0 592237.06 280179.03 61400 -1 393
395 0 592274.9 280168.88 61480 -1 394
396 0 592342 280087.62 61600 -1 395
397 0 592502.75 280054.84 61760 -1 396
398 0 592655.4 280018.9 61880 -1 397
399 0 592761.25 279948.2 61920 -1 398
400 0 592970.1 279681.78 61960 -1 399
401 0 593044.9 279693.03 62080 -1 400
402 0 593206.4 279696.9 62280 -1 401
403 0 593352.4 279739.1 62480 -1 402
404 0 593275.6 279732.25 62640 -1 403
405 0 593289.6 279727.8 62760 -1 404
406 0 593263.75 279675.5 62880 -1 405
407 0 593254.9 279658.1 62920 -1 406
408 0 593243.25 279564.84 63080 -1 407
409 0 593377.6 279633.72 63280 -1 408
410 0 593104.6 279585.9 63400 -1 409
411 0 593044.25 279628.53 63520 -1 410
412 0 593059.1 279665.94 63640 -1 411
413 0 592951.1 279525.47 63760 -1 412
414 0 592865.9 279317.7 63880 -1 413
415 0 592782.9 279253.84 64040 -1 414
416 0 592722.1 279235.97 64160 -1 415
417 0 592567.6 279311.03 64280 -1 416
418 0 592494.6 279427.2 64400 -1 417
419 0 592383.06 279584.4 64520 -1 418
420 0 592384.8 279730 64600 -1 419
421 0 592383.25 279804.2 64640 -1 420
422 0 592277.9 279857.97 64680 -1 421
423 0 592233.44 279881.03 64720 -1 422
424 0 592074.2 279925.88 64880 -1 423
425 0 591901.3 279939.84 65040 -1 424
426 0 591805.4 279943.8 65200 -1 425
427 0 591625.1 279887.5 65360 -1 426
428 0 591454.2 279799.25 65520 -1 427
429 0 591677.9 279609.94 65680 -1 428
430 0 591850 279571.72 65800 -1 429
431 0 591924.5 279633.47 65960 -1 430
432 0 591936.75 279681.22 66080 -1 431
433 0 592338.6 279238.06 66080 -1 432
434 0 592609.2 279216.7 66120 -1 433
435 0 592768.5 279171.06 66160 -1 434
436 0 592915.75 279121.47 66240 -1 435
437 0 591957.7 279716 66120 -1 432
438 0 591998.6 279786.16 66200 -1 437
439 0 592324 280324.78 66120 -1 437
440 0 592341.5 280397.22 66040 -1 439
441 0 592862.1 280889.75 65960 -1 440
442 0 593205.94 281129.1 66040 -1 441
443 0 593315.75 281114.2 66160 -1 442
444 0 592894.5 279252.1 61960 -1 400
445 0 592589.9 279009 61920 -1 444
446 0 592449.9 279038.2 61840 -1 445
447 0 592503.75 278884.94 61760 -1 446
448 0 592502.4 278639.3 61720 -1 447
449 0 592708.06 278177.94 61760 -1 448
450 0 592632.4 277957 61680 -1 449
451 0 592726 277659.6 61640 -1 450
452 0 592698.6 277560.16 61560 -1 451
453 0 592678.9 277558.06 61480 -1 452
454 0 582486 285965.1 62880 -1 11
455 0 582582 285977.1 63120 -1 454
456 0 582574 285981.1 63320 -1 455
457 0 582538 285961.1 63480 -1 456
458 0 582570 285893.1 63640 -1 457
459 0 582590 285785.1 63760 -1 458
460 0 582662 285477.1 63880 -1 459
461 0 582790 285225.1 64040 -1 460
462 0 582886 285069.1 64240 -1 461
463 0 582859 285153.03 64360 -1 462
464 0 582851 285405.06 64480 -1 463
465 0 582944.1 285643.97 64640 -1 464
466 0 583253.5 285551.9 64840 -1 465
467 0 583431.1 285434.75 65040 -1 466
468 0 583628.1 285279.5 65240 -1 467
469 0 583728.3 285187.6 65440 -1 468
470 0 583814.2 285107.8 65640 -1 469
471 0 583976.7 284980.38 65840 -1 470
472 0 584098.1 284839.97 66040 -1 471
473 0 584236.9 284709.1 66240 -1 472
474 0 584425 284524.72 66480 -1 473
475 0 584402.75 284484.25 66600 -1 474
476 0 584536.9 284411.47 66800 -1 475
477 0 584532.5 284076.4 67000 -1 476
478 0 584670.25 283808.03 67160 -1 477
479 0 584766.9 283663.4 67320 -1 478
480 0 584817.94 283850.4 67520 -1 479
481 0 584842.6 283951.7 67720 -1 480
482 0 585017 283571.62 67920 -1 481
483 0 585000 283337.2 68120 -1 482
484 0 584944.25 283009.47 68320 -1 483
485 0 584987.5 282986.94 68480 -1 484
486 0 584476.4 282155.72 68560 -1 485
487 0 584105.25 282108.75 68720 -1 486
488 0 583982 281740 68760 -1 487
489 0 583916.9 281330.38 68800 -1 488
490 0 583779.4 281011.28 68880 -1 489
491 0 583598.6 280622.44 68960 -1 490
492 0 583368.2 280357.25 69040 -1 491
493 0 583327.9 280241.56 69120 -1 492
494 0 583265.4 280239.03 69240 -1 493
495 0 583125.75 280086.47 69400 -1 494
496 0 583012.56 279813.6 69560 -1 495
497 0 583016.56 279628.34 69720 -1 496
498 0 583043.6 279546.06 69880 -1 497
499 0 583108.6 279290.6 70040 -1 498
500 0 583067.1 279243.34 70160 -1 499
501 0 583064.25 279123.78 70320 -1 500
502 0 583164.25 278516.28 70440 -1 501
503 0 583211.06 278172.75 70560 -1 502
504 0 583362.44 277728.53 70680 -1 503
505 0 583528.7 277531.88 70800 -1 504
506 0 583621.6 277332.84 70960 -1 505
507 0 583727.56 277117.7 71160 -1 506
508 0 583901.9 276727.06 71320 -1 507
509 0 583837.25 276427.1 71440 -1 508
510 0 583670.5 276214.94 71560 -1 509
511 0 583305.6 275484.97 71640 -1 510
512 0 583170.1 275138.3 71720 -1 511
513 0 582984.6 274153.7 71840 -1 512
514 0 582955.44 273837.53 72000 -1 513
515 0 582894 273739.8 72080 -1 514
516 0 582811.75 273571.4 72160 -1 515
517 0 582683.1 273136.53 72280 -1 516
518 0 582505.9 272865.72 72400 -1 517
519 0 582243.8 272418.3 72480 -1 518
520 0 581906 271337.44 72440 -1 519
521 0 581938.8 270465.84 72360 -1 520
522 0 581820 269773.2 72440 -1 521
523 0 581564.25 269346.22 72520 -1 522
524 0 581101.5 268629.2 72600 -1 523
525 0 580406.25 267486.03 72600 -1 524
526 0 580340.5 267240.47 72440 -1 525
527 0 580310.75 266811.47 72280 -1 526
528 0 580087.9 266129.34 72240 -1 527
529 0 580088.1 266506.3 72160 -1 528
530 0 580075.5 266890.8 72040 -1 529
531 0 579994.9 267060.72 71880 -1 530
532 0 579578.5 267173.47 71720 -1 531
533 0 579410 267094.56 71600 -1 532
534 0 579003.2 266783.03 71640 -1 533
535 0 578649.06 266630.94 71680 -1 534
536 0 578221.2 266486.56 71720 -1 535
537 0 577813.6 266266 71600 -1 536
538 0 577326.75 265747.47 71640 -1 537
539 0 576858.4 265126.75 71720 -1 538
540 0 576578 264449.53 71760 -1 539
541 0 576350.5 264185.7 71560 -1 540
542 0 576195.6 263596.9 71480 -1 541
543 0 575480.3 262611.75 71440 -1 542
544 0 575201.4 262323.3 71360 -1 543
545 0 575201.4 262323.3 71160 -1 544
546 0 574667.4 261897.16 71000 -1 545
547 0 574379.1 261589.16 70840 -1 546
548 0 574245.8 261150.56 70760 -1 547
549 0 574387.4 260454.88 70680 -1 548
550 0 574397.56 260364.9 70600 -1 549
551 0 574377.75 260319.53 70440 -1 550
552 0 574460.2 260252.28 70280 -1 551
553 0 574799 259603.84 70200 -1 552
554 0 574743.06 259033.2 70240 -1 553
555 0 574717.8 258908.34 70080 -1 554
556 0 580720.9 265598.28 72360 -1 528
557 0 580653.5 264944.1 72440 -1 556
558 0 580895.1 264682.47 72360 -1 557
559 0 580983.25 264787.56 72240 -1 558
560 0 582261.4 272529.56 72600 -1 519
561 0 582274 272556 72880 -1 560
562 0 582308.94 272500.28 72960 -1 561
563 0 581875.4 272397.3 73080 -1 562
564 0 581589.4 272437.88 73200 -1 563
565 0 581406 272513.25 73360 -1 564
566 0 581287.2 272642.12 73480 -1 565
567 0 581091.44 272848.34 73600 -1 566
568 0 580944.4 272941.1 73760 -1 567
569 0 580783.1 272966 73960 -1 568
570 0 580699.1 272961.84 74160 -1 569
571 0 580578.1 272974.25 74320 -1 570
572 0 580416.06 272937.94 74480 -1 571
573 0 580275.6 272888 74680 -1 572
574 0 584907.75 281569.25 68520 -1 486
575 0 585673 281295.16 68440 -1 574
576 0 586553.6 280853.03 68400 -1 575
577 0 586746.9 280903.56 68320 -1 576
578 0 586877.4 281005.28 68240 -1 577
579 0 587052.8 281052.5 68120 -1 578
580 0 587170.5 280961 68000 -1 579
581 0 587376.1 280944.44 67920 -1 580
582 0 587469.5 280890.5 67840 -1 581
583 0 587650.6 280842.66 67760 -1 582
584 0 587729.6 280636.3 67680 -1 583
585 0 587859.5 280430.44 67600 -1 584
586 0 588045.44 280116.6 67520 -1 585
587 0 588196.6 280002.5 67400 -1 586
588 0 588392.1 279680.28 67280 -1 587
589 0 588495.75 279599.6 67160 -1 588
590 0 588608.25 279801.1 67000 -1 589
591 0 588573.44 280066.62 66840 -1 590
592 0 588642.6 280276.66 66720 -1 591
593 0 588696.1 280361.78 66600 -1 592
594 0 588800 280270.53 66480 -1 593
595 0 588844.9 280253.72 66320 -1 594
596 0 589008.75 280357.12 66200 -1 595
597 0 586831.75 280623.22 68600 -1 576
598 0 586940.75 280452.6 68720 -1 597
599 0 586970.6 280253.47 68920 -1 598
600 0 587028.1 280036.25 69120 -1 599
601 0 587018.5 280061.78 69320 -1 600
602 0 586984.75 279825.1 69360 -1 601
603 0 587010.7 279722.06 69400 -1 602
604 0 587014.5 279656.66 69480 -1 603
605 0 587087.75 279551.3 69600 -1 604
606 0 587117.25 279474.94 69760 -1 605
607 0 587121.56 279425.56 69920 -1 606
608 0 587085.25 279388.72 70080 -1 607
609 0 587044.44 279259 70200 -1 608
610 0 587089.44 279228.7 70360 -1 609
611 0 587181.8 279193.25 70560 -1 610
612 0 587232.8 279194.12 70760 -1 611
613 0 587262.56 279169.3 70920 -1 612
614 0 587241.75 279103.62 71120 -1 613
615 0 587178.9 279037.94 71320 -1 614
616 0 587138.1 278987.25 71520 -1 615
617 0 587109.7 278906.94 71720 -1 616
618 0 587047.6 278857.1 71920 -1 617
619 0 587019.25 278897.53 72080 -1 618
620 0 586983.6 278828.75 72160 -1 619
621 0 586951.4 278781.4 72320 -1 620
622 0 586867.06 278833.28 72520 -1 621
623 0 586782.8 278782.75 72680 -1 622
624 0 586628.75 278721.62 72840 -1 623
625 0 586535.8 278641.4 73000 -1 624
626 0 586372.4 278708.25 73200 -1 625
627 0 586114.9 278923.8 73320 -1 626
628 0 585746.56 278986 73440 -1 627
629 0 585560.5 279107.62 73520 -1 628
630 0 585459.4 278919.12 73560 -1 629
631 0 585349 278749.78 73680 -1 630
632 0 585048.75 278617.56 73800 -1 631
633 0 584908.6 278595.78 73960 -1 632
634 0 584722.25 278595.38 74120 -1 633
635 0 584531.8 278662.62 74240 -1 634
636 0 584351.44 278885 74360 -1 635
637 0 584307.75 279756.4 74360 -1 636
638 0 584286.06 279563.3 74000 -1 637
639 0 584158.44 278911.62 74480 -1 636
640 0 584032.2 278883.1 74640 -1 639
641 0 583919.94 278991.66 74720 -1 640
642 0 583597.75 279149.16 74800 -1 641
643 0 585525.8 279441.3 73600 -1 629
644 0 585591.75 279604.3 73640 -1 643
645 0 585645.5 279659.28 73720 -1 644
646 0 585648.25 279678.75 73800 -1 645
647 0 585569.6 279648.1 73880 -1 646
648 0 585579.75 283495.38 68520 -1 485
649 0 586059.1 283448.84 68600 -1 648
650 0 586239.25 283413.06 68760 -1 649
651 0 586779.94 283336.25 68880 -1 650
652 0 587136.06 283333.9 69080 -1 651
653 0 587113.8 283342.47 69280 -1 652
654 0 587297.6 283284.06 69520 -1 653
655 0 587522.75 283348.97 69720 -1 654
656 0 587574.1 283411.7 69960 -1 655
657 0 587898 283401.7 70160 -1 656
658 0 588146.6 283482.8 70400 -1 657
659 0 588521.5 283381.16 70560 -1 658
660 0 588806 283186.62 70720 -1 659
661 0 589160 282892.4 70840 -1 660
662 0 589380.1 282616.75 70960 -1 661
663 0 589410.44 282405 71080 -1 662
664 0 589546.1 282192.1 71200 -1 663
665 0 589835.2 281997.3 71000 -1 664
666 0 589946.8 281839.62 70920 -1 665
667 0 590041.5 281755.8 70840 -1 666
668 0 590103.8 281645.94 70760 -1 667
669 0 590110 281534.44 70720 -1 668
670 0 590231.4 281330.38 70560 -1 669
671 0 590315.8 281211.72 70480 -1 670
672 0 590322.4 281106.5 70360 -1 671
673 0 590668.94 280802.4 70240 -1 672
674 0 590761.6 280676.75 70080 -1 673
675 0 591024.9 280624.88 69920 -1 674
676 0 591173.2 280508.03 69760 -1 675
677 0 591503.75 280383.56 69640 -1 676
678 0 591856 280347.4 69560 -1 677
679 0 592588.56 280530.44 69560 -1 678
680 0 593214.1 280709.94 69560 -1 679
681 0 593589.75 280773.16 69440 -1 680
682 0 593750.25 280806.75 69360 -1 681
683 0 593926.5 280879.84 69280 -1 682
684 0 594145 280929.84 69200 -1 683
685 0 594378.7 281018.62 69080 -1 684
686 0 594822.25 281110.22 69040 -1 685
687 0 595509 281313.8 69000 -1 686
688 0 595961.75 281295.28 68960 -1 687
689 0 597034.1 281079.72 68960 -1 688
690 0 597327.4 281198.47 68840 -1 689
691 0 597651.94 281344.28 68640 -1 690
692 0 598011.4 281486.1 68440 -1 691
693 0 598259.25 281663 68320 -1 692
694 0 598842.75 281922.34 68240 -1 693
695 0 599050.1 281950.28 68120 -1 694
696 0 599025.06 281934.8 67920 -1 695
697 0 598985 281953.5 67840 -1 696
698 0 599605.4 282026.38 68280 -1 694
699 0 599886.6 281895.88 68440 -1 698
700 0 600291.75 281900.2 68520 -1 699
701 0 600440.25 281955.5 68600 -1 700
702 0 600479.7 281901 68680 -1 701
703 0 590035.56 280937.4 70360 -1 672
704 0 589902.06 280836 70440 -1 703
705 0 589792.9 280801.5 70520 -1 704
706 0 589747.3 280808.62 70600 -1 705
707 0 589786.4 281002.2 70760 -1 706
708 0 589812.6 281022.47 70880 -1 707
709 0 575930 285237.03 64000 -1 1
710 0 575898 285081.03 64160 -1 709
711 0 575818 285025.03 64240 -1 710
712 0 575730 285157.03 64360 -1 711
713 0 575538 285357.03 64520 -1 712
714 0 575394 285489.03 64640 -1 713
715 0 575238 285653.03 64720 -1 714
716 0 575190 285609.06 64800 -1 715
717 0 575106 285629.06 64840 -1 716
718 0 575010 285565.03 65000 -1 717
719 0 574942 285481.03 65160 -1 718
720 0 574722 285341.03 65360 -1 719
721 0 574630 285425.03 65440 -1 720
722 0 574394 285405.03 65600 -1 721
723 0 573634 285409.1 65720 -1 722
724 0 573170 285333.03 65680 -1 723
725 0 573194 285333.03 65600 -1 724
726 0 573122 285269.03 65520 -1 725
727 0 573130 285165.03 65400 -1 726
728 0 573678 285433.03 65920 -1 723
729 0 573538 285529.03 66080 -1 728
730 0 573446 285657.03 66200 -1 729
731 0 573414 285741.03 66320 -1 730
732 0 573282 285761.03 66480 -1 731
733 0 573210 285765.03 66600 -1 732
734 0 573174 285765.03 66720 -1 733
735 0 572982 285717.03 66840 -1 734
736 0 572966 285293.03 67000 -1 735
737 0 572898 284945.03 67200 -1 736
738 0 572730 284913.03 67360 -1 737
739 0 572646 284961.03 67440 -1 738
740 0 572606 285205.03 67600 -1 739
741 0 572634 285485.03 67760 -1 740
742 0 572566 285553.03 67920 -1 741
743 0 572498 285497.03 68080 -1 742
744 0 572370 285509.03 68200 -1 743
745 0 572190 285353.06 68360 -1 744
746 0 571950 285293.06 68520 -1 745
747 0 571766 285197.06 68640 -1 746
748 0 572098 284837.06 69280 -1 747
749 0 572134 284897.06 69480 -1 748
750 0 572158 284893.06 69560 -1 749
751 0 572242 284805.06 69840 -1 750
752 0 572450 284629.06 70280 -1 751
753 0 573150 284129.06 70440 -1 752
754 0 573422 283949.1 70400 -1 753
755 0 573686 283873.1 70240 -1 754
756 0 574050 283805.1 70080 -1 755
757 0 574150 283765.1 69920 -1 756
758 0 574354 283693.03 69720 -1 757
759 0 574394 283805.03 69560 -1 758
760 0 574386 283877.03 69440 -1 759
761 0 573322 283993.03 70600 -1 753
762 0 573594 283857.03 70640 -1 761
763 0 573950 283789.03 70720 -1 762
764 0 574246 283489.03 70800 -1 763
765 0 574670 283357.03 70960 -1 764
766 0 575098 283145.03 71040 -1 765
