# Supplementary material for: Connectomics Analysis Reveals First-, Second-, and Third-Order Thermosensory and Hygrosensory Neurons in the Adult Drosophila Brain
Source: Curr Biol. 2020 Aug 17;30(16):3167–3182.e4. doi: 10.1016/j.cub.2020.06.028 (PMC7443704; doi:10.1016/j.cub.2020.06.028)
Supplement: Data S1. Skeletons and Meshes, Related to STAR Methods — marin2020-skeletons contains files describing the morphology of each neuron in this study (in FAFB14 space, .swc format). glomeruli_meshes contains the glomerular meshes (in FAFB14 space, .stl format). neuropil_meshes contains the glomerular meshes (in FAFB14 space, .stl format). [file mmc5.zip › VP_SI/marin2020-skeletons/5038422.swc]

# SWC format file
# based on specifications at http://www.neuronland.org/NLMorphologyConverter/MorphologyFormats/SWC/Spec.html
# Created by nat::write.neuron.swc
# PointNo Label X Y Z Radius Parent 
1 0 436238.3 260952.36 24920 -1 -1
2 0 436454.7 261007.92 25040 -1 1
3 0 436634.72 261146 25160 -1 2
4 0 436801 261332.77 25280 -1 3
5 0 436936.38 261358.95 25400 -1 4
6 0 437077.47 261290.03 25520 -1 5
7 0 437237 261254.45 25640 -1 6
8 0 437362.28 261171.81 25720 -1 7
9 0 437594.66 261226.6 25800 -1 8
10 0 437856.9 261300.03 25880 -1 9
11 0 438261.97 261340.11 26080 -1 10
12 0 438524.62 261445.73 26120 -1 11
13 0 438761.53 261506.69 26240 -1 12
14 0 438882.47 261667.81 26320 -1 13
15 0 439435.47 261986.52 26360 -1 14
16 0 439602.28 261851.12 26520 -1 15
17 0 439768.7 261752.36 26680 -1 16
18 0 440028.88 261683.88 26800 -1 17
19 0 440124.8 261525.11 26920 -1 18
20 0 440391.44 261370.67 27040 -1 19
21 0 440755.78 261558.62 26960 -1 20
22 0 440908.78 261788.22 26800 -1 21
23 0 441273.1 261881.17 26840 -1 22
24 0 441913.4 262197.22 26840 -1 23
25 0 442267.34 262494.2 26920 -1 24
26 0 442694.53 262877.75 26960 -1 25
27 0 443178.88 263526.06 26920 -1 26
28 0 443458.03 263572.84 26920 -1 27
29 0 443548.25 263500.6 27000 -1 28
30 0 443851.88 263581.88 27120 -1 29
31 0 444087.5 263603.12 27280 -1 30
32 0 444467.03 263766.88 27360 -1 31
33 0 444846.6 263987 27400 -1 32
34 0 445223.06 264295.72 27400 -1 33
35 0 445775.84 264832.7 27400 -1 34
36 0 446392.25 265391.9 27520 -1 35
37 0 446926.72 265835.12 27560 -1 36
38 0 447072.97 266317.38 27680 -1 37
39 0 447072.1 266318.94 27840 -1 38
40 0 447055.75 266342.75 28000 -1 39
41 0 447057.4 266354.78 28200 -1 40
42 0 447212.4 266475.84 28360 -1 41
43 0 447415.22 266689 28480 -1 42
44 0 447839.12 266956.7 28600 -1 43
45 0 448070.62 267093.6 28720 -1 44
46 0 448417.38 267378.72 28720 -1 45
47 0 448813.97 267895.84 28840 -1 46
48 0 448943.78 268005.5 28960 -1 47
49 0 449271.94 268227.38 29040 -1 48
50 0 449558.7 268381.38 29120 -1 49
51 0 449765.28 268443.25 29200 -1 50
52 0 450015.25 268367.25 29320 -1 51
53 0 450295.3 268507.25 29320 -1 52
54 0 450713.06 268956.53 29400 -1 53
55 0 450871.4 269217.7 29560 -1 54
56 0 450990.7 269410.62 29720 -1 55
57 0 451031.72 269586.8 29920 -1 56
58 0 451076.12 269697.4 30080 -1 57
59 0 451108.9 269847.12 30240 -1 58
60 0 451309.5 270137.72 30400 -1 59
61 0 451544.7 270330.7 30560 -1 60
62 0 451765.56 270460 30720 -1 61
63 0 451937.2 270623.1 30880 -1 62
64 0 452257.53 270820.12 31040 -1 63
65 0 452624.1 270914.9 31160 -1 64
66 0 452793.38 271124.03 31280 -1 65
67 0 452911.06 271185.44 31400 -1 66
68 0 453072.72 271323.66 31560 -1 67
69 0 453298.72 271524.88 31720 -1 68
70 0 453479.34 271802.84 31880 -1 69
71 0 453679.1 271964.66 32000 -1 70
72 0 453944.62 272230.94 32160 -1 71
73 0 454148.5 272358.53 32320 -1 72
74 0 454346.84 272482.5 32480 -1 73
75 0 454530.5 272602.4 32680 -1 74
76 0 454717.94 272752.16 32880 -1 75
77 0 455101 272918.3 33040 -1 76
78 0 455291.25 273094.38 33240 -1 77
79 0 455404.5 273215 33440 -1 78
80 0 455446.34 273315.6 33680 -1 79
81 0 455472.4 273423.44 33880 -1 80
82 0 455486.53 273479.3 34040 -1 81
83 0 455544.28 273598.62 34280 -1 82
84 0 455607.53 273690.78 34400 -1 83
85 0 455680.28 273890.25 34440 -1 84
86 0 455721.1 274016.5 34640 -1 85
87 0 455765.2 274118 34840 -1 86
88 0 455997.88 274224.75 35040 -1 87
89 0 456403.16 274363.22 35200 -1 88
90 0 456671.66 274426.47 35360 -1 89
91 0 456856.4 274467.6 35520 -1 90
92 0 457161.6 274492.5 35680 -1 91
93 0 457305.62 274504.84 35840 -1 92
94 0 457530.56 274460.03 36000 -1 93
95 0 457634.94 274431.03 36200 -1 94
96 0 457731.7 274416.44 36400 -1 95
97 0 458255.28 274270.1 36600 -1 96
98 0 458808.84 274156.7 36800 -1 97
99 0 459012.6 274135.66 37000 -1 98
100 0 458976.53 274266.06 37160 -1 99
101 0 458511.62 274441.12 37360 -1 100
102 0 458573.12 274566.9 37560 -1 101
103 0 458889.97 274742.7 37720 -1 102
104 0 459228.75 274845.1 37880 -1 103
105 0 459520.94 274908.34 38040 -1 104
106 0 459872.88 275023.28 38160 -1 105
107 0 460316.44 275196.34 38320 -1 106
108 0 460745 275254.78 38480 -1 107
109 0 461048.4 275277.56 38640 -1 108
110 0 461666.56 275440.88 38800 -1 109
111 0 462408.53 275576.34 38920 -1 110
112 0 462657.7 275641.16 39080 -1 111
113 0 463045.4 275731.72 39240 -1 112
114 0 463321.88 275835.22 39360 -1 113
115 0 463601.16 275840.88 39520 -1 114
116 0 463849.7 275787.9 39680 -1 115
117 0 464320.94 275842.28 39840 -1 116
118 0 464858.25 275915.7 39960 -1 117
119 0 465353.06 276034.47 40120 -1 118
120 0 465908.94 276110.47 40120 -1 119
121 0 466616.8 276210.44 40120 -1 120
122 0 466815.2 276267.1 40240 -1 121
123 0 467211.47 276339.78 40400 -1 122
124 0 467584.4 276377.66 40560 -1 123
125 0 468061.72 276399.1 40720 -1 124
126 0 468525.56 276407.16 40880 -1 125
127 0 468847.2 276463.9 41040 -1 126
128 0 469107.97 276391.9 41240 -1 127
129 0 469312.12 276313.72 41440 -1 128
130 0 469525.97 276238.75 41680 -1 129
131 0 469631.34 276121.88 41880 -1 130
132 0 469752.75 276047.84 42080 -1 131
133 0 469848.97 276019.94 42240 -1 132
134 0 469923.28 276022.66 42440 -1 133
135 0 469972.8 276035.53 42680 -1 134
136 0 470049.62 276046.38 42920 -1 135
137 0 470128.44 276031.7 43120 -1 136
138 0 470211.9 276042.7 43280 -1 137
139 0 470228.78 276111.16 43440 -1 138
140 0 470208.53 276178.62 43600 -1 139
141 0 470261.34 276222.56 43800 -1 140
142 0 470312.5 276294.6 44000 -1 141
143 0 470361.06 276398.9 44200 -1 142
144 0 470433.28 276438.8 44360 -1 143
145 0 470468.9 276521.8 44520 -1 144
146 0 470537.06 276647.38 44720 -1 145
147 0 470648.7 276782.9 44920 -1 146
148 0 470745.2 276905.78 45120 -1 147
149 0 470796.3 276975.78 45320 -1 148
150 0 470824.62 277133.03 45520 -1 149
151 0 470762.2 277381.4 45760 -1 150
152 0 470788.5 277465.06 45960 -1 151
153 0 471037.2 277322.62 46200 -1 152
154 0 471297.47 277154.44 46440 -1 153
155 0 471400.2 277144.12 46640 -1 154
156 0 471510.06 277109.12 46800 -1 155
157 0 471686.8 276757.72 46960 -1 156
158 0 471691.16 276827.72 47080 -1 157
159 0 471700.94 276899.2 47280 -1 158
160 0 471732.9 277042.2 47440 -1 159
161 0 471607.06 277448.16 47600 -1 160
162 0 471512.62 277324.97 47800 -1 161
163 0 471373.25 277134.5 48000 -1 162
164 0 471775.47 277718.38 48240 -1 163
165 0 471809.7 277827.62 48440 -1 164
166 0 471821.22 277945.28 48640 -1 165
167 0 471928.06 278007.97 48840 -1 166
168 0 471960.72 278122.62 49000 -1 167
169 0 472009.16 278206.8 49160 -1 168
170 0 471771.47 278309.4 49360 -1 169
171 0 471753.06 278408.62 49600 -1 170
172 0 471784.75 278465.03 49760 -1 171
173 0 471818.03 278522.22 49920 -1 172
174 0 471892.97 278545.4 50080 -1 173
175 0 471986.6 278584.75 50240 -1 174
176 0 472115.3 278559 50400 -1 175
177 0 472211.47 278629.78 50600 -1 176
178 0 472399.66 278686.94 50800 -1 177
179 0 472592.47 278532.1 50960 -1 178
180 0 472583.84 278491.2 51120 -1 179
181 0 472625.72 278363.03 51280 -1 180
182 0 472611.62 278295.84 51440 -1 181
183 0 472625.9 278276.06 51600 -1 182
184 0 472670.12 278239.78 51800 -1 183
185 0 472664.6 278240.25 51960 -1 184
186 0 472652.6 278204.44 52120 -1 185
187 0 472715.25 278129.97 52320 -1 186
188 0 472857.3 278200 52560 -1 187
189 0 472850.7 278202.66 52760 -1 188
190 0 472828.66 278229.28 52920 -1 189
191 0 472756.2 278216.97 53120 -1 190
192 0 472712.7 278194.88 53320 -1 191
193 0 472776.44 278199.34 53520 -1 192
194 0 472852.53 278207.06 53720 -1 193
195 0 472909.28 278251.62 53920 -1 194
196 0 472985.56 278294.22 54080 -1 195
197 0 473056.47 278334.88 54280 -1 196
198 0 473176.72 278367.38 54480 -1 197
199 0 473251.5 278388.97 54680 -1 198
200 0 473319.66 278423.22 54840 -1 199
201 0 473380.34 278518.3 55040 -1 200
202 0 473436.72 278491.03 55240 -1 201
203 0 473473 278558.62 55440 -1 202
204 0 473528.78 278575.28 55640 -1 203
205 0 473600.97 278603.06 55840 -1 204
206 0 473648.38 278603.28 56080 -1 205
207 0 473724 278605.94 56360 -1 206
208 0 473761.62 278587.1 56560 -1 207
209 0 473799.84 278554.75 56720 -1 208
210 0 473816.53 278539 56880 -1 209
211 0 473812.53 278475 57080 -1 210
212 0 473851.25 278466.5 57280 -1 211
213 0 473856.94 278434.78 57440 -1 212
214 0 473925.56 278326.84 57600 -1 213
215 0 473919.97 278297.94 57800 -1 214
216 0 473871.7 278245.94 58000 -1 215
217 0 473847.88 278126.72 58200 -1 216
218 0 473832.2 278139 58400 -1 217
219 0 473847.88 278095.53 58600 -1 218
220 0 473928.72 278083.5 58800 -1 219
221 0 474020.4 278050.78 59000 -1 220
222 0 474112.38 278037.9 59200 -1 221
223 0 474216.12 278054.22 59360 -1 222
224 0 474316.53 278121.16 59520 -1 223
225 0 474460.5 278131.66 59680 -1 224
226 0 474580.56 278183.97 59840 -1 225
227 0 474740.22 278198.9 60000 -1 226
228 0 474993.12 278161.5 60200 -1 227
229 0 475087.16 278090.94 60360 -1 228
230 0 475191.1 277951.4 60560 -1 229
231 0 475381.66 277458.44 60840 -1 230
232 0 475643.28 277730.3 61000 -1 231
233 0 475799.97 277948.47 61160 -1 232
234 0 475994.66 278059.94 61320 -1 233
235 0 476207.6 278116.84 61520 -1 234
236 0 476386.03 278222.56 61720 -1 235
237 0 476521.5 278306.34 61880 -1 236
238 0 476695.94 278365.34 62040 -1 237
239 0 476799.47 278420.03 62200 -1 238
240 0 476995.47 278520.12 62400 -1 239
241 0 477159.5 278557.97 62560 -1 240
242 0 477081.2 278491.72 62720 -1 241
243 0 477232.75 278475 62880 -1 242
244 0 477332.06 278454.3 63040 -1 243
245 0 477513 278371.6 63240 -1 244
246 0 477678.47 278312.3 63440 -1 245
247 0 477836.94 278222.66 63600 -1 246
248 0 478134.72 278056.97 63800 -1 247
249 0 478433.34 277912.56 63960 -1 248
250 0 478705.25 277813.6 64120 -1 249
251 0 478787.22 277888.3 64280 -1 250
252 0 478853.1 278012.94 64440 -1 251
253 0 478687.12 278148.38 64600 -1 252
254 0 478586.88 278236.34 64800 -1 253
255 0 478631.06 278268.56 64960 -1 254
256 0 478674.94 278284.66 65160 -1 255
257 0 478735.5 278308.88 65360 -1 256
258 0 478777.03 278329.16 65560 -1 257
259 0 478708.94 278357.72 65760 -1 258
260 0 478666.2 278397.44 65960 -1 259
261 0 478666.12 278409.75 66160 -1 260
262 0 478652.8 278365.7 66320 -1 261
263 0 478714.78 278265.56 66480 -1 262
264 0 478722.62 278221.62 66640 -1 263
265 0 478770.88 278099.38 66800 -1 264
266 0 478905.8 277974.84 66960 -1 265
267 0 479018.22 277882.56 67120 -1 266
268 0 479011.78 277827.7 67280 -1 267
269 0 478955.6 277789.16 67440 -1 268
270 0 478797.62 277840.2 67640 -1 269
271 0 478711.97 277806.6 67840 -1 270
272 0 478596.56 277730.3 68040 -1 271
273 0 478577.34 277634.62 68200 -1 272
274 0 478560.9 277585.75 68360 -1 273
275 0 478552.2 277548.2 68560 -1 274
276 0 478480.53 277494.34 68720 -1 275
277 0 478512.12 277430.22 68880 -1 276
278 0 478363.34 277347.38 69080 -1 277
279 0 478264.28 277250.56 69320 -1 278
280 0 478253.16 277201.78 69480 -1 279
281 0 478108.78 277167 69640 -1 280
282 0 478009.22 277138.62 69840 -1 281
283 0 477901.1 277135.16 70000 -1 282
284 0 477744.44 277179.34 70160 -1 283
285 0 477588.25 277206.28 70320 -1 284
286 0 477445.44 277235.16 70520 -1 285
287 0 477295.8 277246.4 70680 -1 286
288 0 477120.53 277262.72 70840 -1 287
289 0 476905.12 277234.6 71000 -1 288
290 0 476644.5 277239.8 71200 -1 289
291 0 476452.97 277207.47 71440 -1 290
292 0 476277.8 277177.12 71600 -1 291
293 0 475952.7 277127.2 71800 -1 292
294 0 475740.34 277086.94 71960 -1 293
295 0 475502.84 277070.53 72120 -1 294
296 0 475275.34 277033.8 72240 -1 295
297 0 474927 276951.66 72360 -1 296
298 0 474784.28 276943.2 72480 -1 297
299 0 474392.56 276843.44 72600 -1 298
300 0 474144.94 276843.38 72720 -1 299
301 0 473684.6 276738.8 72840 -1 300
302 0 473296.75 276679 72960 -1 301
303 0 473136.4 276622.47 73080 -1 302
304 0 473017.5 276627.06 73240 -1 303
305 0 472669.16 276494.84 73400 -1 304
306 0 472503.22 276450.94 73520 -1 305
307 0 472268.62 276391.22 73680 -1 306
308 0 471963.44 276175.28 73840 -1 307
309 0 471668.22 275951.84 74000 -1 308
310 0 471444.7 275775.8 74120 -1 309
311 0 471269.4 275639.16 74240 -1 310
312 0 471104.12 275503.28 74360 -1 311
313 0 471009.16 275349.84 74440 -1 312
314 0 470936.47 275183.4 74520 -1 313
315 0 470968.94 274999.75 74680 -1 314
316 0 471011.56 274772.6 74840 -1 315
317 0 471091.62 274507.7 74960 -1 316
318 0 471279.47 274103.97 75080 -1 317
319 0 471711.56 273387.97 75080 -1 318
320 0 472005.8 272961.88 75120 -1 319
321 0 472321.12 272526.1 75160 -1 320
322 0 472563.2 272188.22 75280 -1 321
323 0 472782.3 272437.03 75400 -1 322
324 0 473041.72 272481.7 75560 -1 323
325 0 473386.12 272661.03 75640 -1 324
326 0 473720.94 272765 75760 -1 325
327 0 474030.84 272796.75 75840 -1 326
328 0 474475.9 272855.34 75960 -1 327
329 0 474859.7 272954.62 76040 -1 328
330 0 475083.97 272959.53 76160 -1 329
331 0 475270.75 272966.88 76280 -1 330
332 0 475470.2 272988.5 76400 -1 331
333 0 475742.44 272973.78 76520 -1 332
334 0 475998.12 272982.38 76640 -1 333
335 0 476298.6 272985.1 76760 -1 334
336 0 476626.28 272977.25 76880 -1 335
337 0 476979.4 273030.12 77000 -1 336
338 0 477125.6 273038.78 77080 -1 337
339 0 477353.84 273087.06 77160 -1 338
340 0 477604.1 273092.9 77240 -1 339
341 0 477828.66 273080.25 77320 -1 340
342 0 478056.9 273106.06 77400 -1 341
343 0 478249.6 273132.34 77480 -1 342
344 0 479084.66 273193.5 77560 -1 343
345 0 479652.22 273554.4 77560 -1 344
346 0 479709.78 273515.78 77680 -1 345
347 0 479713.8 273481.5 77760 -1 346
348 0 479862.72 273472.3 77880 -1 347
349 0 479841.94 273526.3 77920 -1 348
350 0 480006.62 273556.72 78000 -1 349
351 0 480141.22 273527.44 78120 -1 350
352 0 480354.28 273613.84 78200 -1 351
353 0 480426.62 273646.44 78320 -1 352
354 0 480570.03 273579.8 78440 -1 353
355 0 480736.72 273549.03 78520 -1 354
356 0 480809.75 273523.34 78600 -1 355
357 0 480941.62 273457.94 78720 -1 356
358 0 481015.75 273430.25 78840 -1 357
359 0 481050.72 273395.72 78960 -1 358
360 0 481070 273382.03 79080 -1 359
361 0 481102.34 273425.7 79240 -1 360
362 0 481118.62 273505.94 79360 -1 361
363 0 481197.03 273734.5 79400 -1 362
364 0 481457.78 274049.4 79480 -1 363
365 0 481402.84 273946.78 79600 -1 364
366 0 481978.94 274874.44 79600 -1 365
367 0 482847.16 275146.25 79600 -1 366
368 0 482926.66 275128.25 79560 -1 367
369 0 483004.34 275114.66 79480 -1 368
370 0 483042.75 275108.06 79440 -1 369
371 0 483238.62 275059.5 79360 -1 370
372 0 483422.78 275032.34 79240 -1 371
373 0 483546.6 275016.4 79160 -1 372
374 0 483542.84 275007.06 79080 -1 373
375 0 483554.72 275008.78 78960 -1 374
376 0 483665.7 274912.4 78880 -1 375
377 0 483744.38 274911.75 78840 -1 376
378 0 483786.4 274922.78 78720 -1 377
379 0 483864.28 274994.28 78640 -1 378
380 0 483898.16 275035.06 78560 -1 379
381 0 483998 275042.66 78480 -1 380
382 0 484074.47 275064.44 78400 -1 381
383 0 484711.66 275207.22 78320 -1 382
384 0 484854.44 275067.16 78200 -1 383
385 0 486113.6 274795.3 78200 -1 384
386 0 486881.34 274453.56 78360 -1 385
387 0 487093.25 274375.84 78480 -1 386
388 0 487218.78 274296.22 78560 -1 387
389 0 487491.03 273890.44 78640 -1 388
390 0 487796.75 273515.66 78680 -1 389
391 0 487933.44 273357.03 78760 -1 390
392 0 487705.34 272630.88 78840 -1 391
393 0 487307.53 272596.1 78760 -1 392
394 0 487328.03 272575.72 78720 -1 393
395 0 487398.1 272509.94 78600 -1 394
396 0 487564.38 272452.1 78520 -1 395
397 0 487766.72 272301 78480 -1 396
398 0 487843.44 272090.84 78440 -1 397
399 0 487865.2 272075.4 78400 -1 398
400 0 487889.2 272065.78 78360 -1 399
401 0 487842.44 272479.8 78920 -1 392
402 0 487949.8 272495.7 79000 -1 401
403 0 487948.78 272524.66 79040 -1 402
404 0 488025.3 272504.5 79120 -1 403
405 0 488438.03 271974.44 79160 -1 404
406 0 488438.03 271586.66 79160 -1 405
407 0 488441.03 271586.8 79120 -1 406
408 0 488424.88 271509.8 79040 -1 407
409 0 488482.28 271440.5 78960 -1 408
410 0 488532.9 271463.47 78880 -1 409
411 0 488657.5 271475.16 78800 -1 410
412 0 488755.72 271467.84 78720 -1 411
413 0 488799.38 271500.94 78640 -1 412
414 0 488861.44 271522.38 78560 -1 413
415 0 488841.97 271474.25 78480 -1 414
416 0 488580.97 271455.94 78440 -1 415
417 0 488506.22 271428.75 78400 -1 416
418 0 488414.06 271608.53 79200 -1 406
419 0 488389.62 271800 79280 -1 418
420 0 488422.6 271901.16 79360 -1 419
421 0 488373.88 271930.97 79480 -1 420
422 0 488313.5 272011.56 79560 -1 421
423 0 488282.34 272052.75 79600 -1 422
424 0 488314.97 271843.06 79680 -1 423
425 0 488317.94 271879.16 79800 -1 424
426 0 488110.66 272569.72 79240 -1 404
427 0 488162.7 272564.75 79360 -1 426
428 0 488181.2 272687.38 79520 -1 427
429 0 487983.22 272659.72 79640 -1 428
430 0 487312.78 272396.7 79040 -1 403
431 0 487021.2 272240.56 79120 -1 430
432 0 487014.16 272230.44 79160 -1 431
433 0 486958.12 272143.72 79200 -1 432
434 0 486890.03 272145.56 79280 -1 433
435 0 487093.78 271674.56 79080 -1 431
436 0 486703.03 271293.47 79080 -1 435
437 0 486594.4 271259.28 79200 -1 436
438 0 486698.3 271274.7 78960 -1 436
439 0 486737.6 271337.3 78840 -1 438
440 0 486755.2 271409.7 78760 -1 439
441 0 486732.62 271385.97 78720 -1 440
442 0 486864.2 271678.38 78680 -1 441
443 0 486860.9 271638.4 78640 -1 442
444 0 487465.34 272616.47 79120 -1 430
445 0 487450.6 272704.06 79240 -1 444
446 0 487466.6 272766.62 79360 -1 445
447 0 481350.9 273926.16 79720 -1 365
448 0 481314.06 273818.1 79840 -1 447
449 0 481314.16 273842.78 79960 -1 448
450 0 481237.84 273878.56 80080 -1 449
451 0 481225.88 273807.5 80160 -1 450
452 0 481230.25 273778.53 80280 -1 451
453 0 481263.06 273738.47 80360 -1 452
454 0 481330.56 273714.25 80480 -1 453
455 0 481418.9 273649.16 80600 -1 454
456 0 481438.66 273599.4 80640 -1 455
457 0 481457.47 273554.6 80680 -1 456
458 0 481570.53 273474.8 80760 -1 457
459 0 481573.4 273458.56 80840 -1 458
460 0 481622.12 273442.5 80960 -1 459
461 0 481637.84 273381.84 81080 -1 460
462 0 481657.34 273355 81120 -1 461
463 0 481677.56 273295.84 81160 -1 462
464 0 481673.97 273151.72 81240 -1 463
465 0 481633.97 273126.34 81320 -1 464
466 0 479897.03 273812.75 77480 -1 345
467 0 479876.6 273800.03 77360 -1 466
468 0 480040.38 273798.4 77280 -1 467
469 0 480033.78 273829.4 77200 -1 468
470 0 480069.03 273845.94 77160 -1 469
471 0 480138.34 273880.44 77080 -1 470
472 0 480143.6 273917.03 77000 -1 471
473 0 479957.2 274065.12 76920 -1 472
474 0 480030.28 274017.38 76800 -1 473
475 0 472911.34 271308 75280 -1 322
476 0 473171.5 270535.8 75280 -1 475
477 0 473150.97 270539.66 75240 -1 476
478 0 473056.53 270502.62 75160 -1 477
479 0 472724.1 269627.06 75160 -1 478
480 0 472563.97 269371.25 75160 -1 479
481 0 472539.94 269308.66 75080 -1 480
482 0 472594.25 269255.88 74960 -1 481
483 0 472582.97 269272.06 74920 -1 482
484 0 472579 269208.72 74800 -1 483
485 0 472598.88 269148.38 74680 -1 484
486 0 472595.03 269079.7 74600 -1 485
487 0 472547.75 269067.34 74560 -1 486
488 0 472430.88 269040.62 74480 -1 487
489 0 472335.44 269010.84 74280 -1 488
490 0 472331.25 269008.06 74200 -1 489
491 0 472295.47 269047.38 74080 -1 490
492 0 472322.66 269055.97 74000 -1 491
493 0 472319.5 269014.72 73880 -1 492
494 0 472386.78 269019.16 73760 -1 493
495 0 472539.7 268999.47 73640 -1 494
496 0 472754.97 268987.6 73600 -1 495
497 0 472887.72 268871.5 73520 -1 496
498 0 472443.62 268895.6 73520 -1 497
499 0 472354.47 268873.34 73480 -1 498
500 0 472336.12 268851.38 73400 -1 499
501 0 472330.6 268814.62 73320 -1 500
502 0 472063.8 268967.47 73440 -1 499
503 0 472050.6 268964.06 73360 -1 502
504 0 472042.7 268954.6 73320 -1 503
505 0 472867.97 268792.1 73400 -1 497
506 0 472794.4 268774.66 73320 -1 505
507 0 473351.78 268895.44 73520 -1 497
508 0 473351.72 268851.38 73440 -1 507
509 0 473380.66 268791.2 73320 -1 508
510 0 473374.72 268744.62 73240 -1 509
511 0 473575.78 268995.38 73520 -1 507
512 0 473927.84 269067.34 73520 -1 511
513 0 473947.84 268964 73400 -1 512
514 0 473989.94 268934.78 73320 -1 513
515 0 474047.94 268971.12 73280 -1 514
516 0 474086.78 269008.5 73240 -1 515
517 0 473886.88 269075.28 73600 -1 512
518 0 473614.9 269043.03 73760 -1 511
519 0 473212.34 270527.44 75360 -1 476
520 0 473388.22 270551.66 75440 -1 519
521 0 473603.2 270520.03 75560 -1 520
522 0 473735.16 270476 75680 -1 521
523 0 473864.25 270447.56 75800 -1 522
524 0 474179.78 270503.4 75960 -1 523
525 0 475055.75 270799.16 75960 -1 524
526 0 475387.4 270950.94 76040 -1 525
527 0 475355.03 271035.44 76000 -1 526
528 0 475775.47 270998.94 76040 -1 526
529 0 475767.7 270922.97 75960 -1 528
530 0 475008.47 270818.88 75840 -1 525
531 0 474960.28 270831.56 75800 -1 530
532 0 475007.34 270983.3 75720 -1 531
533 0 475115.84 271154.56 75600 -1 532
534 0 475132 271178.22 75480 -1 533
535 0 475939.94 271678 75480 -1 534
536 0 476043.47 271723.38 75560 -1 535
537 0 475892.4 271579.2 75360 -1 535
538 0 475946.78 271583.72 75240 -1 537
539 0 476284.62 271658.28 75160 -1 538
540 0 476488.4 271751.66 75080 -1 539
541 0 476636.56 271766.5 75000 -1 540
542 0 476720.2 271766.84 74960 -1 541
543 0 476791.16 271766.6 74880 -1 542
544 0 476842.3 271780.78 74800 -1 543
545 0 476795.9 271775.2 74680 -1 544
546 0 476800.47 271772.12 74600 -1 545
547 0 476804.53 271771 74560 -1 546
548 0 476784.53 271595 74560 -1 547
549 0 476044.66 271535.03 74560 -1 548
550 0 475773.2 271550.97 74560 -1 549
551 0 475569.1 271383 74560 -1 550
552 0 475547.66 271387.7 74440 -1 551
553 0 475552.56 271395.3 74360 -1 552
554 0 475449.03 271447.03 74560 -1 551
555 0 476847.7 271887.66 74440 -1 547
556 0 476912.28 271946.6 74360 -1 555
557 0 476951.6 272002.53 74280 -1 556
558 0 477036.44 272015.4 74200 -1 557
559 0 477091.9 272007.28 74160 -1 558
560 0 478338.1 271572.9 74800 -1 544
561 0 478371.9 271614.8 74960 -1 560
562 0 478427.56 271651.44 75120 -1 561
563 0 478491.03 271662.53 75200 -1 562
564 0 478987 271299.34 74840 -1 560
565 0 479227.7 271246.84 74960 -1 564
566 0 479250.72 271232.16 75000 -1 565
567 0 479271.34 271219.8 75040 -1 566
568 0 479416.25 271318.38 75160 -1 567
569 0 479443.03 271326.56 75200 -1 568
570 0 479492.38 271342.53 75360 -1 569
571 0 479743.97 271246.88 75520 -1 570
572 0 480059.88 271202.12 75600 -1 571
573 0 480148 271162.8 75680 -1 572
574 0 480012.66 271173.88 75760 -1 573
575 0 479944.38 271178.75 75800 -1 574
576 0 480008.5 271154.72 75920 -1 575
577 0 480303.75 271023.28 76000 -1 576
578 0 480319.38 271026.1 76120 -1 577
579 0 480291.06 271023.62 76240 -1 578
580 0 480215.62 271061 76280 -1 579
581 0 480527.75 271051.25 76000 -1 577
582 0 476758.94 271843.6 75240 -1 541
583 0 475028.16 271189.28 75320 -1 534
584 0 474995.34 271165.8 75280 -1 583
585 0 474900.56 271092.5 75160 -1 584
586 0 474588.4 270906.03 75080 -1 585
587 0 474591.78 270840.9 75000 -1 586
588 0 474314.97 270490.4 76080 -1 524
589 0 474432.25 270383.8 76200 -1 588
590 0 474516.25 270402.56 76320 -1 589
591 0 474516 270404.72 76400 -1 590
592 0 474513.78 270404.56 76480 -1 591
593 0 474635.66 270372.25 76680 -1 592
594 0 474716.34 270367.22 76760 -1 593
595 0 474811.28 270403.78 76840 -1 594
596 0 475224.06 270406.66 76960 -1 595
597 0 475475.2 270367.66 77120 -1 596
598 0 475499.1 270367.1 77160 -1 597
599 0 475572.34 270360.25 77280 -1 598
600 0 475670.12 270357.8 77440 -1 599
601 0 475998.06 270355.25 77600 -1 600
602 0 476206.72 270417.3 77680 -1 601
603 0 476241.88 270188.72 77800 -1 602
604 0 476397.28 270125.3 77960 -1 603
605 0 476671.9 269987.06 78040 -1 604
606 0 476741.12 270533.6 78040 -1 605
607 0 476860.28 270519.94 78160 -1 606
608 0 476971.78 270572.06 78320 -1 607
609 0 477151.2 270658 78400 -1 608
610 0 477392.97 270702 78480 -1 609
611 0 477541.4 270820.72 78560 -1 610
612 0 477987.84 270816.2 78640 -1 611
613 0 478143.44 270872.6 78600 -1 612
614 0 478260.78 270909.94 78680 -1 613
615 0 478638.2 270927.84 78760 -1 614
616 0 478739.47 270926.97 78880 -1 615
617 0 478724.3 271003.53 78960 -1 616
618 0 478911.44 270965.97 78720 -1 615
619 0 479392.25 270988.1 78680 -1 618
620 0 479626.47 270963.7 78760 -1 619
621 0 476784.97 269939.84 78080 -1 605
622 0 477463.7 269535.9 78160 -1 621
623 0 477861 269206.44 78320 -1 622
624 0 478073.2 269039.3 78480 -1 623
625 0 478171.47 268907.75 78640 -1 624
626 0 478155.88 268829.72 78800 -1 625
627 0 478189.47 268711.44 78960 -1 626
628 0 478298.5 268631.7 79080 -1 627
629 0 478380.16 268514.9 79200 -1 628
630 0 479179 267939.3 79320 -1 629
631 0 479282 267775.3 79440 -1 630
632 0 479447.22 267647.06 79600 -1 631
633 0 479944.88 267026.9 79800 -1 632
634 0 480163.56 266969.22 79560 -1 633
635 0 480191.8 266911.88 79360 -1 634
636 0 480268.22 266999.97 79240 -1 635
637 0 480447.8 267038.97 79120 -1 636
638 0 480507.44 267053.53 79000 -1 637
639 0 480655.6 267054.2 78880 -1 638
640 0 480828.4 267069.62 78760 -1 639
641 0 480997.25 267054.75 78640 -1 640
642 0 481157.6 267014.22 78560 -1 641
643 0 481343.9 267054.38 78480 -1 642
644 0 481511.97 267017.5 78400 -1 643
645 0 481756.2 266969.4 78320 -1 644
646 0 481961.34 266929.4 78280 -1 645
647 0 482191.38 266809.5 78200 -1 646
648 0 482554.47 266728.56 78080 -1 647
649 0 482882.47 266713 78000 -1 648
650 0 482971.5 266723.5 77960 -1 649
651 0 483061.16 266734.1 77920 -1 650
652 0 483213.5 266743.5 77880 -1 651
653 0 483365.78 266753.25 77840 -1 652
654 0 483848.5 266812.22 77800 -1 653
655 0 485072.2 267113.28 77800 -1 654
656 0 485565.53 267222.84 77880 -1 655
657 0 485981.28 267049.6 77800 -1 656
658 0 486529.7 267044.53 77800 -1 657
659 0 486945.1 267195.4 77800 -1 658
660 0 487137.25 267506.78 77960 -1 659
661 0 487146.84 267556.03 78040 -1 660
662 0 487013.75 267475.3 78120 -1 661
663 0 487021.47 267470.4 78160 -1 662
664 0 486958.16 267471.94 78200 -1 663
665 0 487195.72 267459.1 78280 -1 664
666 0 487226.72 267444.62 78400 -1 665
667 0 487299.94 267501.84 78480 -1 666
668 0 487317.84 267630.12 78560 -1 667
669 0 487379.5 267654.5 78640 -1 668
670 0 487273.25 267640.97 78720 -1 669
671 0 487221.34 267733.53 78800 -1 670
672 0 487024.1 267916.5 78880 -1 671
673 0 486824.75 268446.5 78920 -1 672
674 0 486897.78 268506.56 79000 -1 673
675 0 486904.1 268598.5 79040 -1 674
676 0 486897.53 268649.7 79080 -1 675
677 0 486874.12 268710.25 79120 -1 676
678 0 486880.53 268830.94 79280 -1 677
679 0 486926.3 268972.2 79400 -1 678
680 0 486951.06 269185.78 79520 -1 679
681 0 487052.88 269216.75 79600 -1 680
682 0 487149.9 269133.1 79680 -1 681
683 0 487041.03 269200.28 79760 -1 682
684 0 486630.9 268609.44 78840 -1 673
685 0 486588.9 268629.6 78760 -1 684
686 0 486566.03 268640.34 78720 -1 685
687 0 486502.12 268613.9 78640 -1 686
688 0 486527.9 268583.7 78560 -1 687
689 0 486517.53 268585.6 78520 -1 688
690 0 486511.2 268581.9 78480 -1 689
691 0 485802.34 267292.25 78000 -1 656
692 0 485670.28 267434.38 78120 -1 691
693 0 485659.44 267452.94 78160 -1 692
694 0 485580.34 267453 78200 -1 693
695 0 485743.06 267519.3 78240 -1 694
696 0 485992.3 267616.03 78360 -1 695
697 0 485423.25 267453.3 78280 -1 694
698 0 485145.47 267413.94 78480 -1 697
699 0 485105.97 267408.94 78560 -1 698
700 0 485119.62 267396.88 78680 -1 699
701 0 485069.3 267129.8 77720 -1 655
702 0 484969.44 267126.44 77640 -1 701
703 0 484861.75 267142.1 77560 -1 702
704 0 484819.94 267142.84 77480 -1 703
705 0 484692.62 267164.4 77400 -1 704
706 0 484673.22 267243.03 77360 -1 705
707 0 484605.25 267181 77280 -1 706
708 0 484599.5 267180.4 77240 -1 707
709 0 484501.16 267220.84 77160 -1 708
710 0 484465 267152.88 77040 -1 709
711 0 484476.06 267131.84 77000 -1 710
712 0 484460.34 267028.16 76920 -1 711
713 0 484395.97 266912.22 76840 -1 712
714 0 484351.94 266792.75 76760 -1 713
715 0 484289 266752.34 76680 -1 714
716 0 484235.5 266703.5 76640 -1 715
717 0 484237.7 266789.8 76560 -1 716
718 0 484768.3 267874.12 77360 -1 706
719 0 484746.53 267938.7 77480 -1 718
720 0 484658.44 267907.53 77640 -1 719
721 0 480600.78 266099.06 79800 -1 633
722 0 481184.66 265454.84 79800 -1 721
723 0 481564.66 265090.94 79680 -1 722
724 0 481860 264881.94 79480 -1 723
725 0 482648.44 264327.16 79680 -1 724
726 0 483272.34 263971.25 79680 -1 725
727 0 483428.22 264029.84 79840 -1 726
728 0 483590.22 263951.06 79960 -1 727
729 0 484440.22 264162.94 79960 -1 728
730 0 484628.25 264298.9 79960 -1 729
731 0 484931.25 264437.72 80040 -1 730
732 0 485331.25 264605.72 80040 -1 731
733 0 485475.3 264785.75 80040 -1 732
734 0 485495.47 264632.38 79880 -1 733
735 0 485457.38 264594.97 79760 -1 734
736 0 486113.94 264805.6 79840 -1 734
737 0 485386.84 264854.34 80200 -1 733
738 0 485578.2 265014.84 80320 -1 737
739 0 485763.44 265010.4 80360 -1 738
740 0 483660.78 263870.44 80080 -1 728
741 0 483671.66 263843.5 80200 -1 740
742 0 483716.22 263763.7 80360 -1 741
743 0 483855.94 263642.78 80520 -1 742
744 0 484007.25 263539.47 80680 -1 743
745 0 484095.44 263474.4 80840 -1 744
746 0 484175.22 263419 80960 -1 745
747 0 484323.88 263327.72 81120 -1 746
748 0 484487.8 263175.72 81240 -1 747
749 0 484661.16 263110.56 81400 -1 748
750 0 484818.75 263066.44 81560 -1 749
751 0 484965.62 263047.25 81720 -1 750
752 0 485062.62 263066.9 81840 -1 751
753 0 485046.44 262379.1 81840 -1 752
754 0 485029.94 262234.78 81920 -1 753
755 0 484893.1 261919.62 82040 -1 754
756 0 484844.94 261775.22 82160 -1 755
757 0 484841.16 261763.5 82200 -1 756
758 0 484733.9 261615.8 82320 -1 757
759 0 484085.16 261467.67 82200 -1 758
760 0 483801.12 261391 82280 -1 759
761 0 483529.75 261330.12 82360 -1 760
762 0 483233.1 261195.8 82440 -1 761
763 0 482821.4 260999.88 82520 -1 762
764 0 482765.06 260971.95 82680 -1 763
765 0 482585.4 261004.03 82800 -1 764
766 0 482565.75 260975.34 82880 -1 765
767 0 482244.78 260727.44 82880 -1 766
768 0 481981.66 261199.42 82880 -1 766
769 0 481837.62 261227.95 82960 -1 768
770 0 481453.62 261295.27 83040 -1 769
771 0 481189.56 261291.88 83120 -1 770
772 0 481041.38 261206.16 83200 -1 771
773 0 481022.97 261185.88 83280 -1 772
774 0 480690.06 261410.95 83280 -1 773
775 0 480565.06 261428.03 83360 -1 774
776 0 480447.47 261495.06 83480 -1 775
777 0 480448.1 261507.64 83520 -1 776
778 0 480450.03 261521.36 83560 -1 777
779 0 480344.12 261564.19 83640 -1 778
780 0 480232.8 261576.67 83720 -1 779
781 0 480209.66 261615.75 83840 -1 780
782 0 480201.84 261619.88 83880 -1 781
783 0 480169.94 261603.16 84000 -1 782
784 0 480217.44 261607.33 84120 -1 783
785 0 480205.22 261587.5 84280 -1 784
786 0 480145.6 261580.28 84440 -1 785
787 0 480021.34 261590.94 84560 -1 786
788 0 479998.66 261558 84600 -1 787
789 0 479954.12 261491.78 84680 -1 788
790 0 479830.1 261394.62 84800 -1 789
791 0 479765.47 261340.81 84840 -1 790
792 0 479630.53 261234.62 84960 -1 791
793 0 479441.66 261499.7 85040 -1 792
794 0 479473 261519.42 85200 -1 793
795 0 479376.2 261601.6 85320 -1 794
796 0 479330.1 261667.81 85440 -1 795
797 0 479244.7 261749.84 85520 -1 796
798 0 479152.16 261823.64 85640 -1 797
799 0 479086.5 261893.9 85760 -1 798
800 0 479081.47 262006.56 85880 -1 799
801 0 479137.22 262081.92 86000 -1 800
802 0 479146.1 262098.16 86120 -1 801
803 0 479180.2 262098.48 86280 -1 802
804 0 479177.34 262143.66 86440 -1 803
805 0 479127.3 262126.03 86600 -1 804
806 0 479047.84 262073.36 86760 -1 805
807 0 478939.38 261995.38 86920 -1 806
808 0 478793.22 261824.42 87080 -1 807
809 0 478780.75 261990.52 87240 -1 808
810 0 478847.3 261886.44 87400 -1 809
811 0 478860.38 261736.89 87560 -1 810
812 0 478868.44 261626.31 87720 -1 811
813 0 478873 261494.97 87880 -1 812
814 0 478936.75 261429.83 88040 -1 813
815 0 479003.2 261243.98 88200 -1 814
816 0 479100.56 261037.02 88360 -1 815
817 0 479245.12 260714.08 88520 -1 816
818 0 479332.03 260401.17 88640 -1 817
819 0 479016.75 260982.36 88720 -1 818
820 0 479026.66 260899.92 88840 -1 819
821 0 478932.22 260826.08 88960 -1 820
822 0 478908.22 260797.23 89040 -1 821
823 0 478845.7 260686.36 89120 -1 822
824 0 478809.62 260567.92 89200 -1 823
825 0 478838.62 260450.89 89280 -1 824
826 0 478789.1 260390.48 89360 -1 825
827 0 478773.53 260376.34 89440 -1 826
828 0 478846.25 260267 89560 -1 827
829 0 478689.7 260137.4 89640 -1 828
830 0 478677.34 260143.39 89720 -1 829
831 0 478393.28 260275.16 89720 -1 830
832 0 478081.2 260242.92 89720 -1 831
833 0 477914.75 260242.06 89840 -1 832
834 0 477805.47 260176.78 89960 -1 833
835 0 477723.66 260150.36 90120 -1 834
836 0 477485.38 260136.16 90240 -1 835
837 0 477405.62 260201.55 90360 -1 836
838 0 477237.3 260251.98 90480 -1 837
839 0 478673.47 260147.39 89760 -1 830
840 0 478834.44 259833.86 89840 -1 839
841 0 478713.22 259844.89 89960 -1 840
842 0 478480.16 259938.27 90040 -1 841
843 0 478528.75 260051.66 90160 -1 842
844 0 478505.38 260072.33 90240 -1 843
845 0 478706.1 260058.03 90360 -1 844
846 0 478595.22 260093.97 90480 -1 845
847 0 478164.84 260103.83 90600 -1 846
848 0 480160.22 260006.84 90640 -1 847
849 0 480172 259967.22 90680 -1 848
850 0 479277.34 259518.95 89760 -1 840
851 0 479587.88 259282.66 89640 -1 850
852 0 480225.28 259094.73 89560 -1 851
853 0 480497.9 258862.78 89480 -1 852
854 0 480825.78 258350.9 89480 -1 853
855 0 481273.78 258398.9 89480 -1 854
856 0 481322.8 258241.55 89640 -1 855
857 0 481449.44 258114.25 89720 -1 856
858 0 481500.84 257895.38 89800 -1 857
859 0 481522.12 257851.02 89880 -1 858
860 0 481554.1 257899.97 89920 -1 859
861 0 481838.12 258015.89 89920 -1 860
862 0 482181.47 258180.1 89960 -1 861
863 0 482217.4 258271.6 90080 -1 862
864 0 482205.66 258346.27 90160 -1 863
865 0 482203.2 258385.44 90200 -1 864
866 0 482607.97 258435.36 90280 -1 865
867 0 483095.25 258418.8 90320 -1 866
868 0 483589.94 258735.88 90240 -1 867
869 0 483717 258891.7 90160 -1 868
870 0 483220.4 259059.98 90040 -1 869
871 0 483217.47 259064.61 90000 -1 870
872 0 483898.38 258970.27 90120 -1 869
873 0 484169.3 259084.52 90000 -1 872
874 0 484462.34 259279.05 89920 -1 873
875 0 484476.16 259290.22 89880 -1 874
876 0 484501.66 259315.1 89800 -1 875
877 0 484477.34 259291.72 89720 -1 876
878 0 484670.84 259304.6 89560 -1 877
879 0 484766.06 259298.61 89480 -1 878
880 0 484797 259360.5 89360 -1 879
881 0 484926.03 259487.25 89320 -1 880
882 0 484961.78 259535.66 89200 -1 881
883 0 485129.66 259327.5 89440 -1 879
884 0 485173.7 259407.47 89440 -1 883
885 0 485206.12 259422.52 89480 -1 884
886 0 484617.28 259176.44 90000 -1 875
887 0 484946 259314.06 90120 -1 886
888 0 485085.16 259339.98 90040 -1 887
889 0 482714.56 258432.9 90560 -1 866
890 0 481875.6 258331.02 90360 -1 864
891 0 481845.7 258337.22 90400 -1 890
892 0 482010.28 258311.86 89920 -1 862
893 0 481509.3 258043.77 90080 -1 860
894 0 481090.1 257935.1 89880 -1 859
895 0 481030.22 258012.31 89960 -1 894
896 0 480915.06 258162.7 90120 -1 895
897 0 479928.66 260944.56 85120 -1 792
898 0 479968.9 260843.48 85200 -1 897
899 0 479944.94 260767.58 85280 -1 898
900 0 479949.53 260712.06 85360 -1 899
901 0 479785.22 260583.08 85600 -1 900
902 0 479837.22 260371 85600 -1 901
903 0 480329.22 260214.8 85600 -1 902
904 0 480445 260040.6 85520 -1 903
905 0 480516.75 260027.62 85480 -1 904
906 0 481152.56 259896.55 85400 -1 905
907 0 481188.6 259900.3 85320 -1 906
908 0 481712.75 259908.17 85320 -1 907
909 0 481773.12 259913.14 85280 -1 908
910 0 481833.84 259919 85240 -1 909
911 0 481908.53 259943.47 85200 -1 910
912 0 481906.88 259961.77 85160 -1 911
913 0 480302.53 260223.8 85640 -1 903
914 0 481013.47 261176.19 83320 -1 773
915 0 481089.4 260920.28 83320 -1 914
916 0 481080.56 260745.14 83440 -1 915
917 0 481340.56 260597.08 83440 -1 916
918 0 481274.3 260240.69 83560 -1 917
919 0 481344.3 260040.11 83640 -1 918
920 0 481333.2 260013.44 83720 -1 919
921 0 481388.84 260075.53 83760 -1 920
922 0 481369.8 260091.75 83840 -1 921
923 0 481264.25 259756.17 83640 -1 919
924 0 481314.12 259779.47 83600 -1 923
925 0 481656.53 260544.97 83440 -1 917
926 0 481740.5 260337.02 83440 -1 925
927 0 484753.9 261255.75 82320 -1 758
928 0 484737.84 260972.34 82400 -1 927
929 0 484654.06 260955.17 82480 -1 928
930 0 485022.12 261115.25 82480 -1 929
931 0 484981.06 260979.47 82600 -1 930
932 0 484266.03 260939.2 82480 -1 929
933 0 484197 260923.6 82600 -1 932
934 0 485306.84 263486.7 81840 -1 752
935 0 485289.6 263460.38 82000 -1 934
936 0 485401.7 263527.47 82160 -1 935
937 0 485518 263575.34 82320 -1 936
938 0 485574.03 263644.16 82440 -1 937
939 0 485624.72 263667.28 82600 -1 938
940 0 485678.06 263752.38 82760 -1 939
941 0 485648.1 263795.03 82880 -1 940
942 0 485743.56 263806.66 83040 -1 941
943 0 485812.22 263862.1 83200 -1 942
944 0 485811.9 263858.47 83360 -1 943
945 0 485742.22 263839.4 83520 -1 944
946 0 485623.78 263792.16 83680 -1 945
947 0 485590 263772 83760 -1 946
948 0 485555.78 263751.66 83840 -1 947
949 0 485540.7 263755.34 84000 -1 948
950 0 485579.66 263710.88 84120 -1 949
951 0 485579.62 263691.2 84280 -1 950
952 0 485580.6 263690.94 84440 -1 951
953 0 485599.03 263671.2 84560 -1 952
954 0 485712.1 263690.78 84680 -1 953
955 0 485839.9 263642.66 84800 -1 954
956 0 485960.22 263586.12 84920 -1 955
957 0 486064.34 263527.47 85040 -1 956
958 0 486112.3 263447.62 85160 -1 957
959 0 486168.6 263446.28 85240 -1 958
960 0 486196.88 263445.56 85280 -1 959
961 0 486248.6 263431.28 85400 -1 960
962 0 486247.12 263433.1 85520 -1 961
963 0 486079.06 262560.62 85520 -1 962
964 0 486623.22 262180.22 85520 -1 963
965 0 486943.6 261934.56 85640 -1 964
966 0 487089.5 261774.05 85800 -1 965
967 0 487258.66 261621.6 85840 -1 966
968 0 487273.84 261582.48 85960 -1 967
969 0 487301 261553 86000 -1 968
970 0 487354.84 261494.78 86080 -1 969
971 0 487543.94 261164.45 86200 -1 970
972 0 487592.34 261028.31 86320 -1 971
973 0 487591.4 260938.9 86440 -1 972
974 0 487514.03 260884.92 86600 -1 973
975 0 487558.28 260817.64 86640 -1 974
976 0 487855.2 260567.28 86640 -1 975
977 0 487594.97 260762.97 86760 -1 975
978 0 487730.38 260652 86880 -1 977
979 0 487844.6 260442.66 87000 -1 978
980 0 487996.66 260321.62 87080 -1 979
981 0 488056.6 260266.02 87120 -1 980
982 0 488187.6 260393.42 87200 -1 981
983 0 488544.75 260023.4 87280 -1 982
984 0 489226 259878 87200 -1 983
985 0 489574 259582 87120 -1 984
986 0 489894 259490 87000 -1 985
987 0 489930 259450 86920 -1 986
988 0 490030 259398 86840 -1 987
989 0 490082 259386 86800 -1 988
990 0 490078 259434 86680 -1 989
991 0 490090 259442 86560 -1 990
992 0 490102 259450 86520 -1 991
993 0 490066 259474 86440 -1 992
994 0 490076 259486 86320 -1 993
995 0 490116 259594 86240 -1 994
996 0 490124 259590 86200 -1 995
997 0 490192 259562 86120 -1 996
998 0 490280 259518 86040 -1 997
999 0 490356 259514 86000 -1 998
1000 0 490340 259526 85920 -1 999
1001 0 490372 259638 85840 -1 1000
1002 0 490368 259990 85760 -1 1001
1003 0 490314.66 259979.33 85680 -1 1002
1004 0 490288 259974 85640 -1 1003
1005 0 490180 259906 85560 -1 1004
1006 0 490328 259234 85760 -1 1001
1007 0 490336 259106 85680 -1 1006
1008 0 490436 259102 85600 -1 1007
1009 0 490508 259002 85520 -1 1008
1010 0 490676 258970 85440 -1 1009
1011 0 490808 258958 85360 -1 1010
1012 0 490804 258966 85240 -1 1011
1013 0 490920 258946 85160 -1 1012
1014 0 490956 258938 85080 -1 1013
1015 0 491012 258970 85000 -1 1014
1016 0 491080 258970 84920 -1 1015
1017 0 491204 258962 84840 -1 1016
1018 0 491348 258946 84760 -1 1017
1019 0 491452 258966 84640 -1 1018
1020 0 491496 259002 84560 -1 1019
1021 0 491608 259038 84480 -1 1020
1022 0 491738 259070 84400 -1 1021
1023 0 491902 259126 84320 -1 1022
1024 0 492094 259158 84240 -1 1023
1025 0 492222 259234 84120 -1 1024
1026 0 492370 259258 84040 -1 1025
1027 0 492554 259286 83960 -1 1026
1028 0 492634 259386 83880 -1 1027
1029 0 492698 259398 83800 -1 1028
1030 0 492844.66 259419.33 83720 -1 1029
1031 0 493546.3 259243.66 83760 -1 1030
1032 0 493959.28 258976.94 83920 -1 1031
1033 0 493870.25 258882.08 84080 -1 1032
1034 0 492918 259430 83680 -1 1030
1035 0 493410 259342 83560 -1 1034
1036 0 493382 259382 83520 -1 1035
1037 0 493338 259390 83440 -1 1036
1038 0 493386 259390 83400 -1 1037
1039 0 492824 260118 83320 -1 1038
1040 0 492812 260198 83240 -1 1039
1041 0 492848 260270 83160 -1 1040
1042 0 492852 260346 83120 -1 1041
1043 0 492868 260482 83040 -1 1042
1044 0 493048 260714 82960 -1 1043
1045 0 493312 260894 83000 -1 1044
1046 0 493446 261358 83000 -1 1045
1047 0 493494 261594 82960 -1 1046
1048 0 493006 261178 83040 -1 1045
1049 0 492770 261402 83120 -1 1048
1050 0 492378 261494 83080 -1 1049
1051 0 492334 261454 83000 -1 1050
1052 0 492286 261558 82960 -1 1051
1053 0 493370 260826 83120 -1 1045
1054 0 493428 259370 83360 -1 1038
1055 0 493660.94 259306.31 83280 -1 1054
1056 0 493858.03 259236.45 83160 -1 1055
1057 0 494089.97 259204.8 83080 -1 1056
1058 0 493855.9 259216.11 82840 -1 1057
1059 0 493862.28 259234.88 82720 -1 1058
1060 0 488619.9 259881.75 87360 -1 983
1061 0 488574.9 259872.64 87440 -1 1060
1062 0 488505.66 259903.47 87560 -1 1061
1063 0 488660.16 259843.36 87680 -1 1062
1064 0 488693.22 259821.33 87800 -1 1063
1065 0 488812.78 259714.88 87920 -1 1064
1066 0 488740.28 259754.11 88000 -1 1065
1067 0 488705.62 259764.97 88040 -1 1066
1068 0 488618.38 259842.8 88160 -1 1067
1069 0 488678.4 260006.75 88240 -1 1068
1070 0 488775.6 259928.86 88320 -1 1069
1071 0 489125 259821.31 88400 -1 1070
1072 0 489499.16 259620.92 88520 -1 1071
1073 0 488924.34 259244.45 88320 -1 1066
1074 0 489075.9 259014.58 88440 -1 1073
1075 0 489194.12 258904.66 88520 -1 1074
1076 0 489501.72 259394.08 87920 -1 1065
1077 0 489998.3 259207.6 88040 -1 1076
1078 0 490251.66 259025.55 88200 -1 1077
1079 0 490343.72 258886.92 88360 -1 1078
1080 0 490604.38 258593.88 88520 -1 1079
1081 0 490317.53 258542.4 88600 -1 1080
1082 0 490277.03 258836.61 88760 -1 1081
1083 0 490302.84 258886.69 88840 -1 1082
1084 0 490475.03 258960.27 88960 -1 1083
1085 0 490489.28 259013.69 89000 -1 1084
1086 0 490969.34 258781.66 89000 -1 1085
1087 0 491004.38 258906.7 89120 -1 1086
1088 0 491068.7 258916.98 89240 -1 1087
1089 0 491372.5 258901.61 89360 -1 1088
1090 0 491484.16 258909.22 89440 -1 1089
1091 0 491570.28 258930.78 89560 -1 1090
1092 0 491621.53 258966 89600 -1 1091
1093 0 491653.5 258949 89640 -1 1092
1094 0 491110 259582 89760 -1 1093
1095 0 490762 259766 89840 -1 1094
1096 0 490590 260126 89920 -1 1095
1097 0 490394 260562 90000 -1 1096
1098 0 490360 260782 90000 -1 1097
1099 0 490240 260722 90080 -1 1098
1100 0 490168 260730 90200 -1 1099
1101 0 490000 260722 90320 -1 1100
1102 0 489900 260714 90400 -1 1101
1103 0 489892 260714 90520 -1 1102
1104 0 491685.16 258932.19 89680 -1 1093
1105 0 492517.53 258848.23 89800 -1 1104
1106 0 493723.56 258604 89800 -1 1105
1107 0 495075.6 258011.64 89800 -1 1106
1108 0 495421.6 257831.53 89800 -1 1107
1109 0 495650.75 257894.78 89720 -1 1108
1110 0 495709.4 257958.31 89600 -1 1109
1111 0 496114.56 257876.94 89480 -1 1110
1112 0 496463.7 257805.92 89400 -1 1111
1113 0 496785.6 257674.45 89280 -1 1112
1114 0 496899.28 257588.61 89120 -1 1113
1115 0 497088.75 257508.72 89040 -1 1114
1116 0 497122.88 257563.52 88960 -1 1115
1117 0 497234.38 257555.9 88840 -1 1116
1118 0 497370.88 257439.92 88720 -1 1117
1119 0 497357.38 257357.69 88640 -1 1118
1120 0 497805.9 257456.55 88520 -1 1119
1121 0 497906.4 257567.56 88400 -1 1120
1122 0 497979.2 257691.77 88280 -1 1121
1123 0 498078.94 257852.9 88160 -1 1122
1124 0 498239.34 257807.8 88040 -1 1123
1125 0 494697.97 256771.23 89800 -1 1108
1126 0 494289.06 256284.39 89680 -1 1125
1127 0 494290.25 256197.17 89520 -1 1126
1128 0 494257.62 256164.45 89400 -1 1127
1129 0 494270.9 256156.67 89320 -1 1128
1130 0 494016.94 255944.61 89320 -1 1129
1131 0 493883.5 255705.84 89160 -1 1130
1132 0 493871.88 255283.56 89080 -1 1131
1133 0 493768.62 254966.52 89000 -1 1132
1134 0 493570.12 254586.28 88920 -1 1133
1135 0 493405.22 254434.77 88800 -1 1134
1136 0 493217.12 253999.45 88960 -1 1135
1137 0 493155.1 253929.3 89080 -1 1136
1138 0 492454.75 253270.14 89080 -1 1137
1139 0 492188.8 253066.12 89160 -1 1138
1140 0 491783.94 252761.64 89000 -1 1139
1141 0 491439.62 252542.61 88920 -1 1140
1142 0 491169.1 252346.05 88880 -1 1141
1143 0 490905.25 252181.97 88800 -1 1142
1144 0 490262.34 252072.83 88760 -1 1143
1145 0 489783.53 252021.88 88720 -1 1144
1146 0 489799 252198 88520 -1 1145
1147 0 489855 252166 88480 -1 1146
1148 0 489867 252198 88400 -1 1147
1149 0 489879 252230 88320 -1 1148
1150 0 489943 252278 88200 -1 1149
1151 0 489959 252310 88120 -1 1150
1152 0 490245 252350 88000 -1 1151
1153 0 490309 252402 87920 -1 1152
1154 0 490293 252434 87880 -1 1153
1155 0 489683 252334 88080 -1 1151
1156 0 489407 252358 88040 -1 1155
1157 0 489473 252390 87920 -1 1156
1158 0 489465 252398 87880 -1 1157
1159 0 488967.75 252058.05 88840 -1 1145
1160 0 488903 252211 88640 -1 1159
1161 0 488783 252623 88720 -1 1160
1162 0 488875 252695 88640 -1 1161
1163 0 488705 252947 88600 -1 1162
1164 0 488385 253287 88640 -1 1163
1165 0 488069 253583 88720 -1 1164
1166 0 487957 253715 88760 -1 1165
1167 0 487849 253875 88800 -1 1166
1168 0 487817 254123 88880 -1 1167
1169 0 487761 254195 89000 -1 1168
1170 0 487747.66 254228.33 89040 -1 1169
1171 0 487721 254295 89120 -1 1170
1172 0 487665 254327 89200 -1 1171
1173 0 487529 254343 89320 -1 1172
1174 0 487005 254535 89360 -1 1173
1175 0 486485 254599 89280 -1 1174
1176 0 486433 254615 89240 -1 1175
1177 0 486345 254607 89120 -1 1176
1178 0 486279 254635 89040 -1 1177
1179 0 485983 254679 89000 -1 1178
1180 0 485727 254743 88840 -1 1179
1181 0 485503 254599 88640 -1 1180
1182 0 485239 254843 88640 -1 1181
1183 0 484545.66 255225.67 88640 -1 1182
1184 0 484547 255195 88600 -1 1183
1185 0 484417 255399 88520 -1 1184
1186 0 484191 255659 88400 -1 1185
1187 0 484043 255839 88360 -1 1186
1188 0 483947 255787 88520 -1 1187
1189 0 483915 255627 88640 -1 1188
1190 0 483739 255947 88720 -1 1189
1191 0 483679 255967 88840 -1 1190
1192 0 483567 255979 88920 -1 1191
1193 0 483635 255895 89040 -1 1192
1194 0 483731 255775 89160 -1 1193
1195 0 483647 255735 89280 -1 1194
1196 0 483555 255751 89400 -1 1195
1197 0 483499 255775 89520 -1 1196
1198 0 483487 255803 89560 -1 1197
1199 0 483391 255827 89640 -1 1198
1200 0 483959 256023 88240 -1 1187
1201 0 483891 256283 88120 -1 1200
1202 0 483738.4 256581.75 87880 -1 1201
1203 0 483659.38 256625.66 87800 -1 1202
1204 0 484543 255287 88720 -1 1183
1205 0 484611 255223 88800 -1 1204
1206 0 484367 255351 88880 -1 1205
1207 0 484235 255299 88960 -1 1206
1208 0 484219 255271 89080 -1 1207
1209 0 485359 254863 88520 -1 1182
1210 0 485216.34 254891 88480 -1 1209
1211 0 484931 254947 88400 -1 1210
1212 0 484675 255059 88320 -1 1211
1213 0 488255.88 252086.11 88840 -1 1159
1214 0 488185 252027.97 88760 -1 1213
1215 0 488073.2 252006.1 88720 -1 1214
1216 0 488030.38 251967.48 88640 -1 1215
1217 0 487855.28 252026.19 88560 -1 1216
1218 0 487633.44 252120.45 88520 -1 1217
1219 0 487561.66 252172.34 88480 -1 1218
1220 0 487358.6 252245.36 88400 -1 1219
1221 0 487047.97 252294.53 88320 -1 1220
1222 0 486623.2 252214.6 88240 -1 1221
1223 0 485966.66 252052.73 88240 -1 1222
1224 0 485281.1 251985.06 88240 -1 1223
1225 0 485312.94 251898.9 88120 -1 1224
1226 0 485232.3 251838.58 88000 -1 1225
1227 0 485145.03 251841.19 87880 -1 1226
1228 0 484940.2 251943.22 87760 -1 1227
1229 0 484685.4 251910.8 87680 -1 1228
1230 0 484526.44 251928.94 87600 -1 1229
1231 0 484327.44 251868.47 87600 -1 1230
1232 0 484220.44 251886.84 87520 -1 1231
1233 0 484061.3 251956.55 87440 -1 1232
1234 0 483934.12 252037.72 87360 -1 1233
1235 0 483895.66 252067.75 87280 -1 1234
1236 0 483834.2 252261.05 87200 -1 1235
1237 0 483788.75 252204 87120 -1 1236
1238 0 483810.7 252072.03 87080 -1 1237
1239 0 483801.94 252027.38 87000 -1 1238
1240 0 483821.56 251956.73 86920 -1 1239
1241 0 483854.4 251907.47 86840 -1 1240
1242 0 483899.84 251861.84 86760 -1 1241
1243 0 483994.03 251842.17 86680 -1 1242
1244 0 484025.66 251838.12 86600 -1 1243
1245 0 484004.88 251859.06 86520 -1 1244
1246 0 483961.16 251921.77 86400 -1 1245
1247 0 483983.62 251969.95 86320 -1 1246
1248 0 483955.84 252029.11 86240 -1 1247
1249 0 483963.53 252109.08 86160 -1 1248
1250 0 483959 252138.95 86080 -1 1249
1251 0 483950.5 252145.78 86000 -1 1250
1252 0 483915.56 252136.33 85920 -1 1251
1253 0 483878.72 252129.56 85840 -1 1252
1254 0 483866.5 252065.8 85760 -1 1253
1255 0 483859.56 251959.86 85680 -1 1254
1256 0 483780.53 251948.36 85600 -1 1255
1257 0 483739.47 251921.39 85520 -1 1256
1258 0 483755.72 251864.5 85440 -1 1257
1259 0 483783.44 251860.38 85360 -1 1258
1260 0 483799.72 251856.47 85280 -1 1259
1261 0 483782 251842.67 85200 -1 1260
1262 0 483773.4 251836.02 85160 -1 1261
1263 0 483791.53 251828.95 85040 -1 1262
1264 0 483791.44 251812.38 84920 -1 1263
1265 0 483767.7 251816.86 84800 -1 1264
1266 0 483771.44 251816.73 84680 -1 1265
1267 0 483678.8 251853.3 84560 -1 1266
1268 0 483631.62 251880.47 84480 -1 1267
1269 0 483632.1 251900.66 84360 -1 1268
1270 0 483734.94 251885.69 84240 -1 1269
1271 0 483752.9 251887.97 84120 -1 1270
1272 0 483755 251855.98 84000 -1 1271
1273 0 483795.75 251813.05 83960 -1 1272
1274 0 483727.12 251310.78 83920 -1 1273
1275 0 483503.2 250911.08 83920 -1 1274
1276 0 483507.5 250948.33 83840 -1 1275
1277 0 483459.3 250845.81 83720 -1 1276
1278 0 483539.72 250813.03 83600 -1 1277
1279 0 483608.47 250673.11 83520 -1 1278
1280 0 483682 250646.33 83440 -1 1279
1281 0 483718.88 250632.88 83400 -1 1280
1282 0 483791.78 250705.52 83280 -1 1281
1283 0 483807.2 250737.84 83160 -1 1282
1284 0 483856.88 250736.11 83080 -1 1283
1285 0 483861.03 250747.03 83040 -1 1284
1286 0 483864.62 250757.12 83000 -1 1285
1287 0 483848.47 250625.9 82880 -1 1286
1288 0 483859.7 250620.03 82800 -1 1287
1289 0 483994.03 250897.12 82920 -1 1285
1290 0 484071.38 250892.89 82840 -1 1289
1291 0 484247.34 250792.83 82720 -1 1290
1292 0 484312.9 250867.62 82600 -1 1291
1293 0 484391.7 250888.89 82520 -1 1292
1294 0 484583.8 250937.47 82400 -1 1293
1295 0 484731.75 251001.27 82320 -1 1294
1296 0 484187.7 250845.33 82320 -1 1295
1297 0 484170.44 250852.64 82240 -1 1296
1298 0 484826.97 250976.67 82280 -1 1295
1299 0 484906.66 250788.58 82240 -1 1298
1300 0 484895 250708.55 82160 -1 1299
1301 0 484999.06 251188.69 82280 -1 1298
1302 0 485024.62 251162.44 82240 -1 1301
1303 0 485051.7 251136.62 82200 -1 1302
1304 0 483755.06 251189.2 83040 -1 1285
1305 0 483271.16 251277.36 83040 -1 1304
1306 0 483726.62 250542.9 83320 -1 1281
1307 0 483611.78 250069.34 83280 -1 1306
1308 0 483197.97 250971.86 83640 -1 1277
1309 0 483068.53 251088.97 83520 -1 1308
1310 0 482986.4 251130.67 83440 -1 1309
1311 0 482990.8 251124.66 83400 -1 1310
1312 0 482758.8 250872.75 83400 -1 1311
1313 0 482734.4 250935.33 83320 -1 1312
1314 0 483479.2 250872.88 83960 -1 1276
1315 0 483958.2 251965.86 83800 -1 1273
1316 0 484154.1 252113.9 83800 -1 1315
1317 0 484314.72 252168.69 83680 -1 1316
1318 0 484428 252189.03 83600 -1 1317
1319 0 484483.5 252237.25 83560 -1 1318
1320 0 484650.12 252382.5 83440 -1 1319
1321 0 484721.25 252441.53 83360 -1 1320
1322 0 484795.7 252513.77 83280 -1 1321
1323 0 484820.12 252584.12 83200 -1 1322
1324 0 484872.97 252655.83 83080 -1 1323
1325 0 484955 252736.7 82960 -1 1324
1326 0 485032.28 252795.4 82840 -1 1325
1327 0 485111 252820.11 82720 -1 1326
1328 0 485166.62 252876.12 82600 -1 1327
1329 0 485254.28 252904.67 82480 -1 1328
1330 0 485334.94 252925.19 82360 -1 1329
1331 0 485539.16 252924.83 82240 -1 1330
1332 0 485723.8 252903.8 82120 -1 1331
1333 0 485793.88 252840.78 82040 -1 1332
1334 0 485818.9 252836.28 82000 -1 1333
1335 0 486095.62 252708.22 81920 -1 1334
1336 0 486339.47 252620.64 81840 -1 1335
1337 0 486559.6 252581.16 81720 -1 1336
1338 0 486727.66 252476.58 81600 -1 1337
1339 0 486950.94 252343.38 81480 -1 1338
1340 0 487046.84 252223.23 81400 -1 1339
1341 0 487183.62 252121 81320 -1 1340
1342 0 487341.56 251957.61 81240 -1 1341
1343 0 487427.6 251772.73 81160 -1 1342
1344 0 487455.6 251340.1 81080 -1 1343
1345 0 487627.62 250984.47 81040 -1 1344
1346 0 487731.75 250700.42 80960 -1 1345
1347 0 487838.38 250695.67 80880 -1 1346
1348 0 487854.3 250672.19 80840 -1 1347
1349 0 487915.12 250668.95 80800 -1 1348
1350 0 487895.28 250681.27 80680 -1 1349
1351 0 487830.16 250629.95 80600 -1 1350
1352 0 487724.72 250575.03 80520 -1 1351
1353 0 487667.22 250500.47 80440 -1 1352
1354 0 487442.53 250217.06 80360 -1 1353
1355 0 487377 250155 80320 -1 1354
1356 0 487311.03 250092.7 80280 -1 1355
1357 0 487152.9 249987.1 80160 -1 1356
1358 0 486894.72 249881.38 80080 -1 1357
1359 0 486888 249918.83 80040 -1 1358
1360 0 486752.12 250562.4 80040 -1 1359
1361 0 486878.34 249960.39 80000 -1 1359
1362 0 486843.06 249832.5 79920 -1 1361
1363 0 486935.1 249752.77 79840 -1 1362
1364 0 486913.56 249664.62 79760 -1 1363
1365 0 486621.3 249168.56 79760 -1 1364
1366 0 486311.16 249076.86 79840 -1 1365
1367 0 486351.1 249084.48 79920 -1 1366
1368 0 486322.8 249088.17 79960 -1 1367
1369 0 486294.06 249092.38 80000 -1 1368
1370 0 486118.06 249224.4 80000 -1 1369
1371 0 486115.72 249255.39 80040 -1 1370
1372 0 486051.12 249176.9 79840 -1 1366
1373 0 486930.56 249564.7 79600 -1 1364
1374 0 486994.78 249536.38 79520 -1 1373
1375 0 486463.34 249816.92 80120 -1 1358
1376 0 487559.56 251000.9 81160 -1 1345
1377 0 487514.84 250992.06 81200 -1 1376
1378 0 493316.28 254029.94 89160 -1 1136
1379 0 493505.25 253981.19 89280 -1 1378
1380 0 493589.22 254000.19 89320 -1 1379
1381 0 493575.97 253844.45 89440 -1 1380
1382 0 493513.25 254407.55 88960 -1 1135
1383 0 493840.8 255054.67 88880 -1 1133
1384 0 493825.28 255046.2 88800 -1 1383
1385 0 493706 255055.39 88760 -1 1384
1386 0 493739.78 255110.73 88600 -1 1385
1387 0 494083.7 255057.88 88520 -1 1386
1388 0 493687.9 255399.22 88360 -1 1387
1389 0 493696.53 255481.75 88200 -1 1388
1390 0 493759.47 255643.77 88040 -1 1389
1391 0 493774.53 255667.95 87920 -1 1390
1392 0 493771.66 255686.67 87880 -1 1391
1393 0 493765 255723.88 87800 -1 1392
1394 0 493801.2 255782.69 87640 -1 1393
1395 0 493773.8 255815.19 87480 -1 1394
1396 0 493907.34 255917 87400 -1 1395
1397 0 493973.88 255968.42 87360 -1 1396
1398 0 494197.8 256216.47 87360 -1 1397
1399 0 494642.75 256177.7 87360 -1 1398
1400 0 494768.62 256472.3 87200 -1 1399
1401 0 494747.44 256185.4 87000 -1 1400
1402 0 494744.75 256115.25 86880 -1 1401
1403 0 494744.22 256092.06 86840 -1 1402
1404 0 495091.78 256091.44 86720 -1 1403
1405 0 495383.53 256038.28 86560 -1 1404
1406 0 495472 256068 86480 -1 1405
1407 0 495560.34 256097.94 86400 -1 1406
1408 0 495778.1 256191.66 86240 -1 1407
1409 0 496326.28 256325.23 86120 -1 1408
1410 0 496638.22 256396.44 86040 -1 1409
1411 0 497094.16 256560.73 86040 -1 1410
1412 0 497286 256527.5 86000 -1 1411
1413 0 497477.75 256494.08 85960 -1 1412
1414 0 497696.94 256482.7 85840 -1 1413
1415 0 497818.66 256431.33 85800 -1 1414
1416 0 498061.88 256327.75 85720 -1 1415
1417 0 498171.5 256196.11 85560 -1 1416
1418 0 498227.88 256038.64 85400 -1 1417
1419 0 498351.16 255902.31 85240 -1 1418
1420 0 498427.62 255877.77 85120 -1 1419
1421 0 498440.16 255860.61 84960 -1 1420
1422 0 498542.84 255733.17 84800 -1 1421
1423 0 498731.12 255720.5 84640 -1 1422
1424 0 498836.16 255702.14 84520 -1 1423
1425 0 499051.94 255556.83 84320 -1 1424
1426 0 498935.97 255490.33 84160 -1 1425
1427 0 498883.9 255509.38 84000 -1 1426
1428 0 498915.25 255497.34 83840 -1 1427
1429 0 498953.34 255294.22 83720 -1 1428
1430 0 498920.5 255254.5 83680 -1 1429
1431 0 498888.5 255215 83640 -1 1430
1432 0 498953.78 254583.27 83680 -1 1431
1433 0 498917.12 254391.88 83880 -1 1432
1434 0 498824.25 255136 83560 -1 1431
1435 0 498785.22 255032.92 83440 -1 1434
1436 0 498725.06 254971.06 83240 -1 1435
1437 0 498565.25 254725 83120 -1 1436
1438 0 498511.78 254642.86 83080 -1 1437
1439 0 498399.12 254146 83160 -1 1438
1440 0 498355.2 253738.97 83240 -1 1439
1441 0 498388.3 253239.92 83280 -1 1440
1442 0 498581.53 253070.64 83400 -1 1441
1443 0 498693.34 252894.94 83520 -1 1442
1444 0 498777.88 252851.11 83680 -1 1443
1445 0 498784.5 252825.5 83720 -1 1444
1446 0 498803.56 252748.72 83840 -1 1445
1447 0 499061.84 252769.5 83920 -1 1446
1448 0 499233.62 252868.97 84040 -1 1447
1449 0 499486 252547 84080 -1 1448
1450 0 499737.56 252224.61 84120 -1 1449
1451 0 499896.06 252027.5 84200 -1 1450
1452 0 499889 251969.72 84280 -1 1451
1453 0 499832.38 251893.36 84400 -1 1452
1454 0 499736.4 251733.55 84480 -1 1453
1455 0 499056.4 251497.47 84480 -1 1454
1456 0 498812.4 251345.42 84480 -1 1455
1457 0 498535.75 251433.16 84400 -1 1456
1458 0 498208.38 251170.19 84360 -1 1457
1459 0 498185.56 251061.3 84320 -1 1458
1460 0 498048.4 251002 84200 -1 1459
1461 0 497786.5 251011.39 84080 -1 1460
1462 0 497560.72 250973.98 83960 -1 1461
1463 0 497448.34 250994.73 83880 -1 1462
1464 0 497300.12 250986.44 83800 -1 1463
1465 0 496800.25 250642.42 83800 -1 1464
1466 0 496701.8 250643.69 83880 -1 1465
1467 0 496662.97 250593.02 83920 -1 1466
1468 0 496110.34 250525.3 84000 -1 1467
1469 0 495758.38 250809.2 84000 -1 1468
1470 0 495521.4 250943.23 84080 -1 1469
1471 0 495530.66 250899.05 84200 -1 1470
1472 0 495500.1 251126.95 84320 -1 1471
1473 0 495550.72 251192.62 84400 -1 1472
1474 0 495732.94 251182.77 84520 -1 1473
1475 0 495811.78 251195.22 84640 -1 1474
1476 0 495911.34 251181.23 84720 -1 1475
1477 0 495960.34 251173.42 84760 -1 1476
1478 0 496021.3 251122.25 84840 -1 1477
1479 0 495486.25 251090.33 84840 -1 1478
1480 0 495616.7 251069.95 84960 -1 1479
1481 0 495639.72 251134.52 85080 -1 1480
1482 0 495689.2 251163.27 85200 -1 1481
1483 0 495819.38 251110.42 85320 -1 1482
1484 0 495880.6 251054.86 85400 -1 1483
1485 0 495892.12 251016.42 85440 -1 1484
1486 0 495907.94 250992.97 85480 -1 1485
1487 0 496051.44 251098.53 84880 -1 1478
1488 0 496160.6 251116.88 85000 -1 1487
1489 0 496157.53 251110.11 85040 -1 1488
1490 0 496155.6 251102.56 85080 -1 1489
1491 0 496544.16 250986.31 85120 -1 1490
1492 0 496456.44 250964.88 85000 -1 1491
1493 0 495543.72 250838.61 84360 -1 1471
1494 0 499771.5 251718.25 84520 -1 1454
1495 0 499806.5 251701.89 84560 -1 1494
1496 0 500381.72 251366.77 84640 -1 1495
1497 0 500756.8 251065.64 84720 -1 1496
1498 0 500927.94 250948.12 84840 -1 1497
1499 0 501104.47 250800.9 84960 -1 1498
1500 0 501263.72 250681.9 85080 -1 1499
1501 0 501328.75 250410.52 85200 -1 1500
1502 0 501335.34 250402.98 85240 -1 1501
1503 0 501344.53 250397.61 85280 -1 1502
1504 0 501693.12 250226.16 85400 -1 1503
1505 0 501914.88 250069.98 85520 -1 1504
1506 0 502030.56 249878.75 85640 -1 1505
1507 0 501987.1 249345.14 85760 -1 1506
1508 0 502016.47 249276.19 85920 -1 1507
1509 0 502453.84 248745.98 85920 -1 1508
1510 0 502652.78 248269.25 85760 -1 1509
1511 0 502690.16 248051.4 85640 -1 1510
1512 0 502496.1 247704.48 85600 -1 1511
1513 0 502457.12 247420.28 85480 -1 1512
1514 0 502251.7 246806.2 85400 -1 1513
1515 0 502143.06 246657.83 85280 -1 1514
1516 0 501930.4 246602.23 85200 -1 1515
1517 0 501471.94 246349.77 85120 -1 1516
1518 0 501073.53 246137.89 85040 -1 1517
1519 0 500901.6 246077.88 84960 -1 1518
1520 0 500650.3 245933.3 84880 -1 1519
1521 0 500485.6 245825.42 84800 -1 1520
1522 0 500426.62 245809.75 84720 -1 1521
1523 0 500094.25 245502.36 84640 -1 1522
1524 0 499921.9 245421.52 84560 -1 1523
1525 0 499924.9 245354.64 84480 -1 1524
1526 0 499532.78 245134.47 84440 -1 1525
1527 0 498944.72 244962.4 84440 -1 1526
1528 0 498771.4 244970.61 84320 -1 1527
1529 0 498576.12 244894.03 84240 -1 1528
1530 0 498225.62 244627.64 84160 -1 1529
1531 0 498019.56 244462.61 84080 -1 1530
1532 0 497868.4 244511.38 84000 -1 1531
1533 0 497594.97 244510.45 83960 -1 1532
1534 0 497417.88 244452.44 83880 -1 1533
1535 0 497320.12 244434.05 83800 -1 1534
1536 0 497230.9 244452.88 83720 -1 1535
1537 0 497072.44 244514.27 83640 -1 1536
1538 0 496836.66 244548.8 83560 -1 1537
1539 0 496488.1 244553.52 83440 -1 1538
1540 0 496365.44 244579.47 83320 -1 1539
1541 0 496148.75 244591.08 83240 -1 1540
1542 0 495929.78 244581.84 83160 -1 1541
1543 0 495845.56 244599.25 83080 -1 1542
1544 0 495777.75 244634.11 82960 -1 1543
1545 0 495661.7 244663.22 82840 -1 1544
1546 0 495601.47 244670.45 82720 -1 1545
1547 0 495526.75 244690.78 82600 -1 1546
1548 0 495439.84 244681.89 82480 -1 1547
1549 0 495282.72 244665 82360 -1 1548
1550 0 495132.4 244570.66 82240 -1 1549
1551 0 495107.78 244554.1 82200 -1 1550
1552 0 495047.7 244443.2 82120 -1 1551
1553 0 494491.6 244299.23 82120 -1 1552
1554 0 494310.53 244338.66 82240 -1 1553
1555 0 493716.62 244365.7 82240 -1 1554
1556 0 493690.66 244365.89 82280 -1 1555
1557 0 494260.75 244409.53 82360 -1 1554
1558 0 494281.9 244409.55 82400 -1 1557
1559 0 494304.22 244482.9 82440 -1 1558
1560 0 494434.78 244297.58 82080 -1 1553
1561 0 494321.75 244295.55 82000 -1 1560
1562 0 494256.66 244264.56 81880 -1 1561
1563 0 493509.22 244251.84 81880 -1 1562
1564 0 493417.72 244253.19 81840 -1 1563
1565 0 493381.72 244166.95 81960 -1 1564
1566 0 493233.03 244234.86 81760 -1 1564
1567 0 492650.2 244335.47 81640 -1 1566
1568 0 491931.06 244223.48 81720 -1 1567
1569 0 491039 244043.73 81720 -1 1568
1570 0 491047.44 243959.14 81600 -1 1569
1571 0 490605.38 243899.16 81600 -1 1570
1572 0 489929.38 243963.16 81600 -1 1571
1573 0 489880.88 244118.81 81800 -1 1572
1574 0 489853.38 244158.9 81960 -1 1573
1575 0 489373.3 244166.98 81960 -1 1574
1576 0 489293.8 244211.08 82080 -1 1575
1577 0 489278.5 244221.75 82120 -1 1576
1578 0 489247.34 244243.33 82200 -1 1577
1579 0 489231.7 244254.25 82240 -1 1578
1580 0 488992.38 244607.45 82360 -1 1579
1581 0 488926.44 244676.16 82400 -1 1580
1582 0 488918.38 244579.38 82600 -1 1581
1583 0 488864.16 244591.86 82680 -1 1582
1584 0 488813.8 244603.05 82720 -1 1583
1585 0 488715.34 244887.47 82520 -1 1581
1586 0 488592.06 244975.8 82680 -1 1585
1587 0 488367.66 245080.11 82800 -1 1586
1588 0 488099.9 245262.88 82920 -1 1587
1589 0 488007.66 245346.58 83040 -1 1588
1590 0 487949.5 245347.38 83160 -1 1589
1591 0 487941.9 245336.3 83320 -1 1590
1592 0 487821.2 245295.81 83440 -1 1591
1593 0 487720.5 245336.08 83560 -1 1592
1594 0 487768.84 245298.72 83600 -1 1593
1595 0 487245.28 245767.69 83640 -1 1594
1596 0 487194.16 245559.42 83760 -1 1595
1597 0 487226.72 245401.6 83880 -1 1596
1598 0 487318.1 245376.08 84000 -1 1597
1599 0 487802.12 245127.53 83760 -1 1594
1600 0 488310.03 244563.64 83760 -1 1599
1601 0 488276.97 244544.23 83800 -1 1600
1602 0 488276 244517.61 83880 -1 1601
1603 0 487805.72 244973.2 83920 -1 1599
1604 0 487845.5 244860.73 84040 -1 1603
1605 0 487853.4 244843.52 84160 -1 1604
1606 0 488449.88 244869.73 84200 -1 1605
1607 0 488498 244818.7 84240 -1 1606
1608 0 489005.88 245058.34 84200 -1 1606
1609 0 488853.44 245006.92 84080 -1 1608
1610 0 489065.7 245020.31 84000 -1 1609
1611 0 489206.28 245008.7 83920 -1 1610
1612 0 489305 245041.97 83840 -1 1611
1613 0 489358 245059.39 83760 -1 1612
1614 0 489485.94 245188.34 83680 -1 1613
1615 0 489310.34 244970.9 83720 -1 1613
1616 0 489329.56 244963 83640 -1 1615
1617 0 489421.56 245116.3 84000 -1 1610
1618 0 489053.9 244963.6 84320 -1 1608
1619 0 489074.3 244894.3 84400 -1 1618
1620 0 487977.94 244882.83 84240 -1 1605
1621 0 488085.94 244823.81 84320 -1 1620
1622 0 487701.3 244683.61 84160 -1 1605
1623 0 487865.25 244499.62 84160 -1 1622
1624 0 487974.03 245890.66 82920 -1 1588
1625 0 488097.25 245691.7 82760 -1 1624
1626 0 488377.62 245579.72 82600 -1 1625
1627 0 487618 246094.58 82920 -1 1624
1628 0 487665.97 246172.23 83120 -1 1627
1629 0 487642.12 246220.02 83320 -1 1628
1630 0 491049.47 243931.33 81560 -1 1570
1631 0 491001.38 243882.84 81520 -1 1630
1632 0 491025.88 243855.16 81480 -1 1631
1633 0 491269.5 244073.84 81440 -1 1632
1634 0 494413.1 244255.12 81800 -1 1562
1635 0 494420.9 244182.89 81680 -1 1634
1636 0 494438.06 244026.62 81560 -1 1635
1637 0 494405.72 243929.94 81440 -1 1636
1638 0 494409.06 243931.11 81320 -1 1637
1639 0 494413.6 244050.86 81160 -1 1638
1640 0 494412.97 244153.44 81000 -1 1639
1641 0 494419.78 244160.84 80960 -1 1640
1642 0 494657.84 243906.53 82080 -1 1560
1643 0 494749.72 243559.11 82120 -1 1642
1644 0 494569.7 243335.1 82120 -1 1643
1645 0 494505.8 243358.53 82080 -1 1644
1646 0 494657.12 243506.95 82160 -1 1643
1647 0 494664.5 243382.92 82280 -1 1646
1648 0 494789.72 243437.75 82400 -1 1647
1649 0 494821.7 243169.8 82400 -1 1648
1650 0 494806 243167.33 82520 -1 1649
1651 0 494937.75 243597.72 82400 -1 1648
1652 0 494959.88 243623.3 82520 -1 1651
1653 0 494953.8 243602.53 82600 -1 1652
1654 0 502937.6 245889.56 85400 -1 1514
1655 0 502931.1 245944.9 85480 -1 1654
1656 0 502923.72 245737.23 85600 -1 1655
1657 0 502962.16 245569.61 85760 -1 1656
1658 0 503060.88 245310.47 85920 -1 1657
1659 0 503194.56 245280.78 86040 -1 1658
1660 0 503379.7 245484.28 86160 -1 1659
1661 0 503409.3 245358.72 86240 -1 1660
1662 0 503366.8 245306.86 86360 -1 1661
1663 0 503351.94 245335.42 86400 -1 1662
1664 0 503348.72 245368.27 86440 -1 1663
1665 0 503211.44 245437.69 86560 -1 1664
1666 0 503161.62 245460.05 86640 -1 1665
1667 0 502672.16 244837.78 85640 -1 1656
1668 0 502483.25 244786.56 85760 -1 1667
1669 0 502234.3 244812.28 85920 -1 1668
1670 0 502272.97 244558.42 86000 -1 1669
1671 0 502283.97 244409.58 86040 -1 1670
1672 0 502220.12 244391.61 86200 -1 1671
1673 0 502205.97 244337.36 86240 -1 1672
1674 0 502197.8 244354.69 86280 -1 1673
1675 0 502063.22 244293.84 86360 -1 1674
1676 0 502093.72 244229.05 86400 -1 1675
1677 0 501798.78 244047.11 85760 -1 1668
1678 0 501540.88 243769.16 85880 -1 1677
1679 0 501308.8 243461.64 86000 -1 1678
1680 0 501166.97 243290.9 86120 -1 1679
1681 0 501071.62 243186.94 86240 -1 1680
1682 0 501001.44 243111.19 86360 -1 1681
1683 0 500908.56 243012.23 86480 -1 1682
1684 0 500863.44 242932.78 86640 -1 1683
1685 0 500759.62 242984.61 86800 -1 1684
1686 0 500607.22 242974.67 86960 -1 1685
1687 0 500480.22 243000.12 87080 -1 1686
1688 0 500411.34 243014.4 87160 -1 1687
1689 0 500279.2 242885.08 87320 -1 1688
1690 0 500213.8 242718.67 87480 -1 1689
1691 0 500131.47 242641.19 87680 -1 1690
1692 0 500128.22 242627.48 87840 -1 1691
1693 0 500080.78 242605.08 88000 -1 1692
1694 0 499991.03 242554.38 88160 -1 1693
1695 0 499902.8 242516.36 88320 -1 1694
1696 0 499672.6 242464.52 88480 -1 1695
1697 0 499597.44 242490.48 88520 -1 1696
1698 0 499598.72 242411.27 88600 -1 1697
1699 0 499486.94 242333.05 88640 -1 1698
1700 0 499569.44 241749.89 88720 -1 1699
1701 0 499292.38 241958.28 88840 -1 1700
1702 0 498952.4 241962.83 88960 -1 1701
1703 0 498576.7 242110.47 88840 -1 1702
1704 0 498203.06 242214.12 88760 -1 1703
1705 0 497903.84 242664.03 88640 -1 1704
1706 0 497748.9 242758.3 88560 -1 1705
1707 0 497114.97 243054.12 88560 -1 1706
1708 0 496944.38 243087.94 88360 -1 1707
1709 0 496779.03 243129.3 88240 -1 1708
1710 0 496663.94 243250.92 88160 -1 1709
1711 0 496265.4 243413.5 88080 -1 1710
1712 0 495557.06 243464.39 88080 -1 1711
1713 0 495509.4 243542.97 87920 -1 1712
1714 0 495330.28 243805.16 87800 -1 1713
1715 0 495194.56 243919.28 87680 -1 1714
1716 0 495223.03 244031.4 87560 -1 1715
1717 0 495013.62 244211.2 87560 -1 1716
1718 0 494894 243567.8 88080 -1 1712
1719 0 494293.16 243624.12 88080 -1 1718
1720 0 494199.03 243681.25 88200 -1 1719
1721 0 494100 243785.23 88360 -1 1720
1722 0 494046.84 244035.16 88480 -1 1721
1723 0 494291.12 244440.45 88480 -1 1722
1724 0 494320.12 244449.19 88400 -1 1723
1725 0 494341.22 244364.88 88320 -1 1724
1726 0 494319.7 244386.73 88240 -1 1725
1727 0 494313 244377.78 88200 -1 1726
1728 0 494357.06 244469.27 88040 -1 1727
1729 0 494500.5 244519.58 87920 -1 1728
1730 0 497854.8 242750.2 88400 -1 1706
1731 0 497809.8 242747.02 88280 -1 1730
1732 0 502654.1 244820.16 85480 -1 1667
1733 0 502908.8 245898.03 85240 -1 1654
1734 0 503760.97 245757.7 85240 -1 1733
1735 0 503832.1 245697.45 85200 -1 1734
1736 0 503813.94 245747.95 85120 -1 1735
1737 0 502028.66 249291.89 86040 -1 1508
1738 0 501937.3 249291.23 86200 -1 1737
1739 0 501744.66 249288.48 86360 -1 1738
1740 0 501571.28 249218.97 86520 -1 1739
1741 0 501422.16 249209.84 86640 -1 1740
1742 0 501240.94 249165.52 86760 -1 1741
1743 0 501116.16 249153.67 86880 -1 1742
1744 0 500955.47 249134 87000 -1 1743
1745 0 500890.25 249189.72 87120 -1 1744
1746 0 500671.4 249011.22 87240 -1 1745
1747 0 500480.72 248910.03 87280 -1 1746
1748 0 500520.34 248823.17 87400 -1 1747
1749 0 500481.2 248689.08 87560 -1 1748
1750 0 500244.38 248551.72 87640 -1 1749
1751 0 500155.06 248500.1 87760 -1 1750
1752 0 500005.75 248320 88000 -1 1751
1753 0 499955.62 248259.81 88080 -1 1752
1754 0 499765.56 248183.42 88160 -1 1753
1755 0 499697.7 248133.36 88240 -1 1754
1756 0 499594.7 248130.31 88320 -1 1755
1757 0 499183.62 248139.1 88440 -1 1756
1758 0 498448.56 248440.73 88440 -1 1757
1759 0 498269.53 248428.81 88240 -1 1758
1760 0 498251.2 248457.8 88160 -1 1759
1761 0 498223.2 248501.45 88040 -1 1760
1762 0 497908.1 248633.08 87880 -1 1761
1763 0 497888.75 248677 87840 -1 1762
1764 0 497830.75 248809.19 87720 -1 1763
1765 0 497676.3 248843.98 87560 -1 1764
1766 0 497545.7 248925.25 87400 -1 1765
1767 0 497475.12 248963.44 87320 -1 1766
1768 0 497406.94 249047.67 87240 -1 1767
1769 0 496532.8 248998.4 87240 -1 1768
1770 0 496462.1 249120.61 87000 -1 1769
1771 0 496357.53 248991.72 87120 -1 1769
1772 0 496120.9 248665.86 86920 -1 1771
1773 0 495841.12 248768.89 87080 -1 1772
1774 0 495742.16 248868.9 87120 -1 1773
1775 0 498962.25 248238.39 88640 -1 1757
1776 0 499047.34 248110 88720 -1 1775
1777 0 499090.47 248046.5 88760 -1 1776
1778 0 499115.38 248044.14 88800 -1 1777
1779 0 499181.8 247920.61 88960 -1 1778
1780 0 499309.3 247788.06 89080 -1 1779
1781 0 499438.2 247663.38 89120 -1 1780
1782 0 499529.75 247661.05 89280 -1 1781
1783 0 499477.6 247690.03 89320 -1 1782
1784 0 499448.56 247735.38 89400 -1 1783
1785 0 499434.38 247752.25 89480 -1 1784
1786 0 499381.06 247749.25 89560 -1 1785
1787 0 499406.56 247741.53 89600 -1 1786
1788 0 498649.4 254618.98 83080 -1 1438
1789 0 498458.97 255861.47 83840 -1 1428
1790 0 498396.16 255958.47 83680 -1 1789
1791 0 498076.2 256442.11 83680 -1 1790
1792 0 497915.16 256678.17 83560 -1 1791
1793 0 497928.03 256952.12 83440 -1 1792
1794 0 497868.97 257055.92 83320 -1 1793
1795 0 497722.97 257043.03 83160 -1 1794
1796 0 497697.38 257023.1 83080 -1 1795
1797 0 497672.22 257000.92 83000 -1 1796
1798 0 497752.44 256805.67 82840 -1 1797
1799 0 497879.34 257048.34 83560 -1 1792
1800 0 497879.22 256820.83 83640 -1 1792
1801 0 497899.72 256824.08 83720 -1 1800
1802 0 498261 255919.89 83920 -1 1789
1803 0 498184 255731.42 84000 -1 1802
1804 0 498166.56 255640.14 84080 -1 1803
1805 0 498158.8 255632.14 84200 -1 1804
1806 0 498192.22 255600.36 84240 -1 1805
1807 0 498324.3 255756.3 84240 -1 1806
1808 0 498347.94 255710.92 84320 -1 1807
1809 0 494452.9 256256.7 89320 -1 1129
1810 0 494532.2 256223.9 89200 -1 1809
1811 0 494602.9 256201.08 89120 -1 1810
1812 0 494605.16 256221.84 89040 -1 1811
1813 0 492221.3 259040.6 89280 -1 1091
1814 0 492440.06 259109.44 89200 -1 1813
1815 0 492456.34 259153.66 89360 -1 1814
1816 0 492940.75 259232.52 89240 -1 1815
1817 0 493002 259275 89200 -1 1816
1818 0 493124.06 259358.55 89120 -1 1817
1819 0 493383.88 259565.84 89000 -1 1818
1820 0 493441 259627 88960 -1 1819
1821 0 493340 259666 89200 -1 1820
1822 0 493268 259682 89280 -1 1821
1823 0 493555 259749.06 88880 -1 1820
1824 0 493877.34 259859.64 88880 -1 1823
1825 0 493869.3 260160.39 88800 -1 1824
1826 0 494006.78 260166.84 88720 -1 1825
1827 0 493610.84 260519.16 88720 -1 1826
1828 0 493585 260656.64 88800 -1 1827
1829 0 493815.75 260248.12 88640 -1 1826
1830 0 493928.47 260269.33 88600 -1 1829
1831 0 494134.94 260367.92 88520 -1 1830
1832 0 493915.6 260499.78 88440 -1 1831
1833 0 488070.38 260359.11 87240 -1 980
1834 0 488102.12 260263.48 87480 -1 1833
1835 0 487714.78 261297.4 85840 -1 967
1836 0 486458.78 264016.25 85400 -1 962
1837 0 486528.34 264210.62 85360 -1 1836
1838 0 486432.16 264140.06 85160 -1 1837
1839 0 486687.7 264326.78 85120 -1 1838
1840 0 486572.1 264513.78 84920 -1 1839
1841 0 486447.94 264714.72 84800 -1 1840
1842 0 486391.56 264815.03 84760 -1 1841
1843 0 486366.8 264950.28 84600 -1 1842
1844 0 486340.66 264962.9 84440 -1 1843
1845 0 486336.1 264968.56 84400 -1 1844
1846 0 486104.56 264836.12 84360 -1 1845
1847 0 485979.62 264775.44 84280 -1 1846
1848 0 485904.4 264774.56 84200 -1 1847
1849 0 485783.8 264762.8 84120 -1 1848
1850 0 485714.22 264778.8 84040 -1 1849
1851 0 485680.8 264787.84 84000 -1 1850
1852 0 486467.66 265119.53 84280 -1 1845
1853 0 486592.88 265174.25 84160 -1 1852
1854 0 486916.06 264914.44 84200 -1 1853
1855 0 487175.53 264802.62 84120 -1 1854
1856 0 486628.88 265458.3 84160 -1 1853
1857 0 486759.7 265494.72 84120 -1 1856
1858 0 486742.8 265478.7 84040 -1 1857
1859 0 486791.5 265543.7 83960 -1 1858
1860 0 486808.12 265642.38 83840 -1 1859
1861 0 486865.1 265863.9 83720 -1 1860
1862 0 487160.4 266306.84 83640 -1 1861
1863 0 487168.5 266236.8 83480 -1 1862
1864 0 487200.84 266213.94 83360 -1 1863
1865 0 487145.28 266257.1 83280 -1 1864
1866 0 487077.1 266394.34 83200 -1 1865
1867 0 487045.44 266466.25 83080 -1 1866
1868 0 486994.66 266489.03 83040 -1 1867
1869 0 486936.78 266508.5 83000 -1 1868
1870 0 486911.94 266539.75 82920 -1 1869
1871 0 486925.3 266691.75 82840 -1 1870
1872 0 486990.9 266778.16 82760 -1 1871
1873 0 487005.25 266743.25 82680 -1 1872
1874 0 487066.47 266747.38 82600 -1 1873
1875 0 487056.7 266722.78 82520 -1 1874
1876 0 487087.6 266730.75 82480 -1 1875
1877 0 487151.88 266747.28 82400 -1 1876
1878 0 487236.38 266763.03 82320 -1 1877
1879 0 487271.62 266774.9 82240 -1 1878
1880 0 487369.22 266427.16 83560 -1 1862
1881 0 487492.62 266497 83480 -1 1880
1882 0 487673 266561.88 83360 -1 1881
1883 0 488309.12 266809.78 83360 -1 1882
1884 0 488567.2 266878.9 83240 -1 1883
1885 0 488769.28 267193.38 83280 -1 1884
1886 0 488797.12 267094.97 83160 -1 1885
1887 0 488826.94 267093.6 83120 -1 1886
1888 0 488857.56 267094.06 83080 -1 1887
1889 0 489089.5 266918.06 83080 -1 1888
1890 0 488976.56 267518.28 83320 -1 1885
1891 0 489210.66 267575.34 83440 -1 1890
1892 0 489244.94 267562.4 83520 -1 1891
1893 0 489249.47 267486.38 83560 -1 1892
1894 0 489091.97 267379.06 83680 -1 1893
1895 0 489047.4 267249.8 83760 -1 1894
1896 0 486445.1 263920.38 85560 -1 1836
1897 0 486444.56 263970.75 85720 -1 1896
1898 0 486433.28 264142.56 85840 -1 1897
1899 0 486420.88 264247.1 85960 -1 1898
1900 0 486427.22 264240.6 86080 -1 1899
1901 0 486403.78 264195.62 86160 -1 1900
1902 0 486354 264158.66 86240 -1 1901
1903 0 486433 263989 86360 -1 1902
1904 0 486363 263941 86520 -1 1903
1905 0 486331 263865 86600 -1 1904
1906 0 486251 263857 86760 -1 1905
1907 0 486243 263801 86800 -1 1906
1908 0 486383 263633 86880 -1 1907
1909 0 486443 263605 87000 -1 1908
1910 0 486351 263481 87120 -1 1909
1911 0 486273.44 263999.75 87160 -1 1910
1912 0 486257.1 263931.4 87200 -1 1911
1913 0 486349.06 263800.75 87240 -1 1912
1914 0 486426.1 263728.22 87320 -1 1913
1915 0 486466.12 263646.88 87440 -1 1914
1916 0 486328.56 264139.9 86280 -1 1902
1917 0 486190.4 264308.6 86360 -1 1916
1918 0 486184.7 264527.34 86440 -1 1917
1919 0 486291.22 265040.22 86520 -1 1918
1920 0 486511.84 265462.84 86600 -1 1919
1921 0 486704.47 266087.03 86640 -1 1920
1922 0 487463.62 266308.03 86640 -1 1921
1923 0 487955 266218.9 86640 -1 1922
1924 0 488350.47 265966.97 86640 -1 1923
1925 0 488825.94 266103.62 86640 -1 1924
1926 0 489288.72 266076.53 86720 -1 1925
1927 0 489722.4 265821.56 86600 -1 1926
1928 0 489787.47 265837.4 86520 -1 1927
1929 0 489958.3 265813.94 86440 -1 1928
1930 0 490056.97 265705.84 86360 -1 1929
1931 0 490161.88 265744.66 86280 -1 1930
1932 0 489889.38 265311.47 86360 -1 1931
1933 0 489729.3 265263.75 86400 -1 1932
1934 0 489821.75 265106.88 86440 -1 1933
1935 0 489609.6 264963.4 86440 -1 1934
1936 0 489397.7 265062.12 86440 -1 1935
1937 0 489551.06 265161.6 86520 -1 1933
1938 0 489439 265184.84 86600 -1 1937
1939 0 489383 265283.22 86680 -1 1938
1940 0 489162.4 265316.72 86760 -1 1939
1941 0 490333.2 265764.5 86200 -1 1931
1942 0 490487.56 265745.72 86120 -1 1941
1943 0 490715.3 265705.03 86040 -1 1942
1944 0 490780.7 265677.06 85960 -1 1943
1945 0 490813 265621.94 85880 -1 1944
1946 0 490905.6 265549.3 85800 -1 1945
1947 0 491005 265483.75 85760 -1 1946
1948 0 491057.8 265447.97 85680 -1 1947
1949 0 491152.8 265403.6 85600 -1 1948
1950 0 491221 265373.66 85520 -1 1949
1951 0 491265.12 265348.38 85440 -1 1950
1952 0 491365.12 265276.06 85360 -1 1951
1953 0 491480.56 265211.56 85280 -1 1952
1954 0 491572.66 265124.25 85200 -1 1953
1955 0 491616.94 265105.75 85080 -1 1954
1956 0 491710 265005.2 85000 -1 1955
1957 0 491760.66 264985.75 84880 -1 1956
1958 0 491835.9 264939.28 84760 -1 1957
1959 0 491934.25 264940.66 84640 -1 1958
1960 0 491992.88 264933.9 84560 -1 1959
1961 0 492048.9 264943.2 84440 -1 1960
1962 0 492044.47 264970.78 84320 -1 1961
1963 0 492020.7 264918.34 84240 -1 1962
1964 0 491990.25 264921.9 84160 -1 1963
1965 0 492073.5 264987.25 84080 -1 1964
1966 0 492117.94 264993.53 84040 -1 1965
1967 0 492161.44 265002.78 84000 -1 1966
1968 0 492208.3 265038.1 83920 -1 1967
1969 0 492212.12 265049.4 83880 -1 1968
1970 0 491748.12 265005.4 83880 -1 1969
1971 0 492340.6 265089.34 83760 -1 1969
1972 0 492420.2 265121.9 83640 -1 1971
1973 0 492485.22 265150.4 83520 -1 1972
1974 0 492672.06 265230.4 83400 -1 1973
1975 0 492801.66 265284.4 83280 -1 1974
1976 0 492905.9 265291.34 83160 -1 1975
1977 0 492873.06 265258.06 83040 -1 1976
1978 0 493169.3 265634.16 83040 -1 1977
1979 0 493240.5 265624.22 82920 -1 1978
1980 0 493277.78 265651.28 82800 -1 1979
1981 0 493325.72 265685.9 82680 -1 1980
1982 0 493346.47 265742.2 82560 -1 1981
1983 0 493336.6 265862.1 82400 -1 1982
1984 0 493380.5 266002.25 82280 -1 1983
1985 0 493510.5 266065 82160 -1 1984
1986 0 493688.03 266032.7 82040 -1 1985
1987 0 493761.25 266074.22 81920 -1 1986
1988 0 493770.12 266145.72 81840 -1 1987
1989 0 493720.9 266223.78 81800 -1 1988
1990 0 493745.6 266295.97 81680 -1 1989
1991 0 493796.5 266269.28 81640 -1 1990
1992 0 493805.66 266279.62 81560 -1 1991
1993 0 492748.28 265064.7 82920 -1 1977
1994 0 492744.16 265049.06 82880 -1 1993
1995 0 492739 265036.5 82840 -1 1994
1996 0 492734 265023.56 82800 -1 1995
1997 0 492736.84 264970.34 82720 -1 1996
1998 0 492709.06 264795.94 82640 -1 1997
1999 0 492679.88 264750.1 82600 -1 1998
2000 0 492645.4 264737.12 82520 -1 1999
2001 0 492596.9 264742.84 82480 -1 2000
2002 0 492324.94 264674.16 82400 -1 2001
2003 0 492021.03 264406.16 82400 -1 2002
2004 0 491861.25 264288.97 82520 -1 2003
2005 0 491815.94 264266.12 82600 -1 2004
2006 0 491873.06 264214.47 82680 -1 2005
2007 0 492484.06 264718.47 82320 -1 2002
2008 0 492824.25 264814.25 82280 -1 2007
2009 0 486675.16 266008 86720 -1 1921
2010 0 486494.53 266674.75 86760 -1 2009
2011 0 486380.7 266738.44 86840 -1 2010
2012 0 486318.34 266683.03 86960 -1 2011
2013 0 485733.94 266389.22 86960 -1 2012
2014 0 485426.72 266290.3 87000 -1 2013
2015 0 485302.06 266132 87080 -1 2014
2016 0 484918.47 266278.38 87160 -1 2015
2017 0 484538.78 266240.7 87200 -1 2016
2018 0 484302.1 265991.03 87280 -1 2017
2019 0 484024.25 265833.84 87360 -1 2018
2020 0 483804.62 265713.56 87440 -1 2019
2021 0 483557.16 265606.97 87520 -1 2020
2022 0 483133.1 265598.3 87560 -1 2021
2023 0 482543.9 265758.7 87480 -1 2022
2024 0 482118.25 265950.72 87400 -1 2023
2025 0 481907.78 266238.06 87280 -1 2024
2026 0 481386.1 266688.03 87200 -1 2025
2027 0 480542.34 266968.66 87240 -1 2026
2028 0 479833.12 267229.84 87280 -1 2027
2029 0 479653 267270.56 87360 -1 2028
2030 0 479429.97 267300.9 87440 -1 2029
2031 0 479305.5 267340.5 87480 -1 2030
2032 0 479180.53 267379.6 87520 -1 2031
2033 0 479121.88 267396.1 87600 -1 2032
2034 0 479051.4 267383.16 87680 -1 2033
2035 0 478951.16 267384.3 87760 -1 2034
2036 0 478264.66 267863.6 87880 -1 2035
2037 0 477983.8 267968.94 88000 -1 2036
2038 0 477636.3 268028.66 88160 -1 2037
2039 0 477270.2 268090.88 88360 -1 2038
2040 0 477134.6 268049.3 88520 -1 2039
2041 0 476713.72 268663.4 88720 -1 2040
2042 0 476738.56 269037.25 89120 -1 2041
2043 0 477345.9 269444.2 89280 -1 2042
2044 0 477336.16 269483.8 89440 -1 2043
2045 0 477420.25 269577.56 89600 -1 2044
2046 0 477463.5 269598.5 89800 -1 2045
2047 0 477458.88 269611.62 90000 -1 2046
2048 0 477426 269618.53 90200 -1 2047
2049 0 477007.56 269406.9 90400 -1 2048
2050 0 476892.06 269560.47 90600 -1 2049
2051 0 478539.5 269601.06 90640 -1 2050
2052 0 478533.5 269662.12 90680 -1 2051
2053 0 478485.5 269806.5 90840 -1 2052
2054 0 478250.06 269947.7 91000 -1 2053
2055 0 477832.75 270152.75 91080 -1 2054
2056 0 477796.8 270788.25 90800 -1 2055
2057 0 477669.5 271156.47 90640 -1 2056
2058 0 475883.56 271269.7 90600 -1 2057
2059 0 476246.03 271269.62 90560 -1 2058
2060 0 476224.75 271197 90520 -1 2059
2061 0 476160.62 270978.28 90400 -1 2060
2062 0 476203 270993.34 90320 -1 2061
2063 0 476223.78 271000.9 90280 -1 2062
2064 0 476292.56 271060.25 90200 -1 2063
2065 0 476381.25 271626.7 90440 -1 2060
2066 0 476269.06 272051.4 90280 -1 2065
2067 0 476483.03 272455.94 90120 -1 2066
2068 0 476652.3 272838.5 90440 -1 2067
2069 0 476684.2 272944.6 90520 -1 2068
2070 0 476484.03 272519.22 89920 -1 2067
2071 0 476393 272542.5 89800 -1 2070
2072 0 476302.34 272566 89680 -1 2071
2073 0 476300.7 272306.25 89480 -1 2072
2074 0 476943.3 273047.16 89920 -1 2070
2075 0 477149.2 273086.16 89720 -1 2074
2076 0 477189.5 273061.25 89600 -1 2075
2077 0 477202.94 273053.2 89560 -1 2076
2078 0 477285.06 273041 89440 -1 2077
2079 0 477407 270475.88 91200 -1 2055
2080 0 477321.25 270478.75 91400 -1 2079
2081 0 477419.44 270403.88 91480 -1 2080
2082 0 477200.62 269222.34 88600 -1 2041
2083 0 477332.56 269734.06 88360 -1 2082
2084 0 477727.8 270348.44 88240 -1 2083
2085 0 477972.12 270704.25 88080 -1 2084
2086 0 478499.84 271432.5 88080 -1 2085
2087 0 478558.3 271646.38 88000 -1 2086
2088 0 478406.84 271203.44 87960 -1 2087
2089 0 478343.12 271202.6 87920 -1 2088
2090 0 478113.75 271262.06 87760 -1 2089
2091 0 478609.56 271886 87920 -1 2087
2092 0 478619.4 271960.2 87880 -1 2091
2093 0 478656.56 272257.44 87720 -1 2092
2094 0 478533.7 272884.2 87520 -1 2093
2095 0 478570.03 273051 87560 -1 2094
2096 0 478493.47 273035 87760 -1 2095
2097 0 478582.38 272776.72 88000 -1 2096
2098 0 478369.94 273204.7 87480 -1 2094
2099 0 478354.4 273275.8 87400 -1 2098
2100 0 478330.62 273381.94 87280 -1 2099
2101 0 478351.66 273282 87200 -1 2100
2102 0 478316.53 273385.94 87040 -1 2101
2103 0 478511.8 273498.2 86920 -1 2102
2104 0 479255 267013.16 87880 -1 2035
2105 0 479309 266890.03 88000 -1 2104
2106 0 479323.5 266711.72 88120 -1 2105
2107 0 480671.22 267132.16 87040 -1 2027
2108 0 480769.7 267515.88 86800 -1 2107
2109 0 480817.8 267552.38 86760 -1 2108
2110 0 480980.4 267697.3 86600 -1 2109
2111 0 481157.06 267733.53 86400 -1 2110
2112 0 486569.1 267122.62 87000 -1 2012
2113 0 486573.56 267354.3 87080 -1 2112
2114 0 486495.84 267582.3 87200 -1 2113
2115 0 486573.66 267673.2 87320 -1 2114
2116 0 486673.44 267714.9 87480 -1 2115
2117 0 486888.4 267755.16 87640 -1 2116
2118 0 487020.6 267762.4 87760 -1 2117
2119 0 487048.6 267755.25 87880 -1 2118
2120 0 487092.5 267774.78 88000 -1 2119
2121 0 487136.38 267704.56 88120 -1 2120
2122 0 487115.2 267680 88200 -1 2121
2123 0 487104.53 267604.88 88320 -1 2122
2124 0 487111.28 267528.8 88400 -1 2123
2125 0 487096.56 267700.34 88480 -1 2124
2126 0 487174.47 267648.75 88640 -1 2125
2127 0 487066 267859.53 88720 -1 2126
2128 0 487082.5 267916.25 88840 -1 2127
2129 0 487100.16 268039.47 88960 -1 2128
2130 0 487117.38 268004.03 89000 -1 2129
2131 0 487092.62 268050.56 89040 -1 2130
2132 0 487058.06 268056.6 89120 -1 2131
2133 0 487077.5 268116.53 89160 -1 2132
2134 0 487025.47 267596.5 89160 -1 2133
2135 0 486946.34 267604 89240 -1 2134
2136 0 486906.9 267608.03 89280 -1 2135
2137 0 486779.62 267605.3 89400 -1 2136
2138 0 486674.22 267515.1 89520 -1 2137
2139 0 486746.06 267467.5 89600 -1 2138
2140 0 486777.56 267406.84 89680 -1 2139
2141 0 486757.8 267389.62 89720 -1 2140
2142 0 487041.5 268195 89200 -1 2133
2143 0 487004.56 268272.7 89240 -1 2142
2144 0 486951.78 268380.72 89360 -1 2143
2145 0 486844.16 268548.1 89480 -1 2144
2146 0 486725.4 268643.25 89560 -1 2145
2147 0 486562.6 268636.03 89680 -1 2146
2148 0 486417.97 268699.88 89800 -1 2147
2149 0 486009.94 268600.03 89800 -1 2148
2150 0 485769.94 268644.03 89800 -1 2149
2151 0 486382.03 268661.06 89880 -1 2148
2152 0 486285.56 268670.28 89960 -1 2151
2153 0 486236.4 268717.12 90000 -1 2152
2154 0 485941.97 268844.84 90080 -1 2153
2155 0 485677.94 268716.88 90080 -1 2154
2156 0 485625.62 268777.1 90160 -1 2155
2157 0 485555.03 268796.78 90240 -1 2156
2158 0 486313.34 268711.16 89560 -1 2146
2159 0 485984.53 268892.25 89600 -1 2158
2160 0 486575.75 268872.03 89040 -1 2131
2161 0 486623.97 268875.44 88960 -1 2160
2162 0 486551 269059.8 88840 -1 2161
2163 0 486490.03 269107 88760 -1 2162
2164 0 486439.16 269310.12 88720 -1 2163
2165 0 486295.1 269564.84 88720 -1 2164
2166 0 486471.2 269316.38 88640 -1 2165
2167 0 486394.5 269337.6 88520 -1 2166
2168 0 486277.66 269571.62 88440 -1 2167
2169 0 486124.12 269691.22 88360 -1 2168
2170 0 485875.88 269892.03 88280 -1 2169
2171 0 485774.78 270015.25 88160 -1 2170
2172 0 485672.06 270085.9 88080 -1 2171
2173 0 485569.56 270142.72 88000 -1 2172
2174 0 485472.12 270207.88 87920 -1 2173
2175 0 485455.38 270291.38 87840 -1 2174
2176 0 485362.47 270373.06 87760 -1 2175
2177 0 485350.28 270388.44 87680 -1 2176
2178 0 485313.38 270498.16 87600 -1 2177
2179 0 485291.2 270530.78 87520 -1 2178
2180 0 485271 270567 87480 -1 2179
2181 0 485250.62 270603.44 87440 -1 2180
2182 0 485249.6 270640.16 87360 -1 2181
2183 0 485212.12 270691.03 87280 -1 2182
2184 0 485155.06 270667.44 87200 -1 2183
2185 0 485065.66 270605.06 87160 -1 2184
2186 0 484986.03 270156.94 87120 -1 2185
2187 0 484850.25 270353.94 87120 -1 2186
2188 0 484680.47 270930.25 87080 -1 2187
2189 0 484557.2 271074.78 87040 -1 2188
2190 0 483977.4 271366.1 86960 -1 2189
2191 0 483924.7 271334.2 87080 -1 2190
2192 0 483783.03 271490.06 87160 -1 2191
2193 0 483542.16 271788.72 87200 -1 2192
2194 0 483365.4 271914.62 87280 -1 2193
2195 0 483138.5 271994.8 87320 -1 2194
2196 0 482830.56 272042.44 87360 -1 2195
2197 0 482854.7 271957.2 87480 -1 2196
2198 0 482631.1 271992.03 87320 -1 2197
2199 0 482509.44 271857.8 87240 -1 2198
2200 0 482447.53 271683.22 87200 -1 2199
2201 0 482456.53 271094.4 87120 -1 2200
2202 0 482287.16 271484.56 87040 -1 2201
2203 0 482134.94 271517.7 86960 -1 2202
2204 0 481825.66 271529.94 86880 -1 2203
2205 0 481665.4 271569.53 86800 -1 2204
2206 0 481341.84 271295.84 86800 -1 2205
2207 0 481315.12 271301.94 86720 -1 2206
2208 0 481375.2 271329.2 86640 -1 2207
2209 0 481421.2 271391.22 86560 -1 2208
2210 0 481426.03 271402.28 86520 -1 2209
2211 0 481766.78 271759.84 86520 -1 2210
2212 0 481805.28 271812.06 86480 -1 2211
2213 0 481433.25 271405.6 86480 -1 2210
2214 0 481425.75 271380.66 86400 -1 2213
2215 0 481437.94 271356.78 86320 -1 2214
2216 0 481433.2 271387.6 86240 -1 2215
2217 0 481473.75 271454.72 86200 -1 2216
2218 0 481369.66 271466.44 86120 -1 2217
2219 0 481128.78 271496.2 86040 -1 2218
2220 0 481921.03 271598.78 86240 -1 2217
2221 0 482157.66 271729.25 86120 -1 2220
2222 0 482465.2 271759.22 86040 -1 2221
2223 0 482582.4 271730.7 85960 -1 2222
2224 0 482657.44 271622.25 85880 -1 2223
2225 0 482710.03 271583.94 85840 -1 2224
2226 0 483977.88 271404.62 86920 -1 2190
2227 0 483855.72 270997.56 86920 -1 2226
2228 0 481194.1 265375.47 79600 -1 722
2229 0 481201.66 265366.2 79440 -1 2228
2230 0 480921.66 265346.3 79440 -1 2229
2231 0 480899.2 265383.47 79320 -1 2230
2232 0 480870.56 265376.47 79280 -1 2231
2233 0 480102.03 267055.44 79920 -1 633
2234 0 480098.3 267106 80000 -1 2233
2235 0 480225.8 267033.88 80120 -1 2234
2236 0 480353.56 266971.56 80240 -1 2235
2237 0 480465.6 266975.12 80360 -1 2236
2238 0 480569.2 266970.4 80440 -1 2237
2239 0 480697.25 266990.44 80520 -1 2238
2240 0 480705.62 267069.97 80640 -1 2239
2241 0 480849.66 267190.6 80760 -1 2240
2242 0 480817.53 267491.25 80840 -1 2241
2243 0 480611.94 267704.8 80720 -1 2242
2244 0 480534.53 267846.9 80640 -1 2243
2245 0 480721.06 267795.88 80960 -1 2242
2246 0 480514.56 268260.2 81040 -1 2245
2247 0 480349.44 268526.4 81160 -1 2246
2248 0 480259.34 268518.66 81240 -1 2247
2249 0 479859.47 269062.75 81240 -1 2248
2250 0 479795.78 269174.7 81320 -1 2249
2251 0 479822.97 269654.53 81400 -1 2250
2252 0 479825.25 269670 81440 -1 2251
2253 0 479831.56 269715.03 81560 -1 2252
2254 0 479903.47 269938.88 81720 -1 2253
2255 0 480239.8 270061.44 81640 -1 2254
2256 0 480759.66 269974.94 81560 -1 2255
2257 0 480806.25 269905.03 81640 -1 2256
2258 0 480780.78 269886.12 81760 -1 2257
2259 0 480888.75 269818.78 81880 -1 2258
2260 0 480951.9 269767.1 82000 -1 2259
2261 0 481107.9 269697.88 82120 -1 2260
2262 0 481105.8 269700.8 82160 -1 2261
2263 0 481103.34 269702.7 82200 -1 2262
2264 0 481091.28 269706.62 82280 -1 2263
2265 0 481131.97 269699.4 82360 -1 2264
2266 0 481752.25 269669.56 82440 -1 2265
2267 0 482242.53 269714.6 82480 -1 2266
2268 0 482636.44 269758.56 82480 -1 2267
2269 0 482547.78 269763.16 82360 -1 2268
2270 0 482483.28 269822.3 82240 -1 2269
2271 0 482385.66 270072.78 82160 -1 2270
2272 0 482966.84 269817.16 82560 -1 2268
2273 0 483193.2 269786.3 82640 -1 2272
2274 0 483327.12 269866.66 82680 -1 2273
2275 0 483429.22 269989.16 82760 -1 2274
2276 0 483484.38 270063.6 82840 -1 2275
2277 0 483624.84 270098.8 82960 -1 2276
2278 0 483722.2 270138.2 83080 -1 2277
2279 0 483682.1 270172.56 83200 -1 2278
2280 0 483666.7 270206.97 83280 -1 2279
2281 0 483665.2 270218.56 83320 -1 2280
2282 0 483651.97 270318.3 83440 -1 2281
2283 0 483657.66 270480.6 83520 -1 2282
2284 0 483547.94 270556.56 83600 -1 2283
2285 0 483460.2 270710.66 83680 -1 2284
2286 0 483443.78 270922.44 83760 -1 2285
2287 0 483295.28 271276 83800 -1 2286
2288 0 482980.12 271500.88 83880 -1 2287
2289 0 483024.03 271574.72 84000 -1 2288
2290 0 483045.25 271621.1 84080 -1 2289
2291 0 483050.06 271654.44 84160 -1 2290
2292 0 483040.94 271664.03 84280 -1 2291
2293 0 483012 271810.3 84360 -1 2292
2294 0 482496.1 272114.38 84360 -1 2293
2295 0 482309.8 272403.8 84280 -1 2294
2296 0 483115.22 271889.88 84480 -1 2293
2297 0 483180.1 271841.78 84600 -1 2296
2298 0 483236.47 271844.3 84680 -1 2297
2299 0 483371.06 271850.94 84800 -1 2298
2300 0 483428.34 271822.03 84880 -1 2299
2301 0 483475.06 271817.97 84920 -1 2300
2302 0 483583.03 271820 85040 -1 2301
2303 0 483665.28 271728.97 85160 -1 2302
2304 0 483780.9 271661.34 85240 -1 2303
2305 0 484082.94 271578.72 85320 -1 2304
2306 0 484168.53 271539.22 85400 -1 2305
2307 0 484329.1 271426.97 85480 -1 2306
2308 0 484768.62 271465.56 85360 -1 2307
2309 0 484747.6 271458.12 85200 -1 2308
2310 0 484698.9 271478.22 85120 -1 2309
2311 0 484367.44 271418.1 85560 -1 2307
2312 0 484511.03 271395.16 85640 -1 2311
2313 0 484628.9 271397.97 85720 -1 2312
2314 0 484596.16 271445.84 85800 -1 2313
2315 0 484627.78 271405.2 85920 -1 2314
2316 0 484544.03 271386.03 85960 -1 2315
2317 0 483553.44 272036.7 84080 -1 2290
2318 0 483627.88 272078.62 84000 -1 2317
2319 0 483724.25 272076.38 83880 -1 2318
2320 0 483781.88 272153.88 83760 -1 2319
2321 0 483874.28 272182.25 83680 -1 2320
2322 0 483950.88 272188.2 83600 -1 2321
2323 0 483770.9 272360.25 83600 -1 2322
2324 0 483670.9 272360.25 83600 -1 2323
2325 0 483370.9 272640.3 83600 -1 2324
2326 0 484114.47 272209.25 83520 -1 2322
2327 0 484294.2 272158.03 83480 -1 2326
2328 0 484410.62 272201.25 83440 -1 2327
2329 0 484665.1 272050.4 83320 -1 2328
2330 0 484750.78 271992.7 83280 -1 2329
2331 0 484904.75 271940.6 83280 -1 2330
2332 0 484452.66 271998.34 83120 -1 2330
2333 0 484020.56 272022.38 83120 -1 2332
2334 0 483816.53 272054.38 83120 -1 2333
2335 0 483838.6 271985.94 83240 -1 2334
2336 0 483818.9 271976.66 83280 -1 2335
2337 0 483901.28 271866.12 83360 -1 2336
2338 0 484746.56 271894.72 83080 -1 2330
2339 0 484761.12 271854.34 82960 -1 2338
2340 0 484701.62 271889.72 82920 -1 2339
2341 0 484654.56 271873.97 82800 -1 2340
2342 0 484650.75 271946.06 82680 -1 2341
2343 0 484626.2 272061.7 82560 -1 2342
2344 0 480971.78 269362.88 82160 -1 2262
2345 0 481857.34 269070.38 82080 -1 2261
2346 0 476210.78 270520.38 77560 -1 602
2347 0 476212.5 270532.62 77440 -1 2346
2348 0 474459.56 269932.3 76680 -1 593
2349 0 474647.53 269692.3 76680 -1 2348
