# Supplementary material for: Connectomics Analysis Reveals First-, Second-, and Third-Order Thermosensory and Hygrosensory Neurons in the Adult Drosophila Brain
Source: Curr Biol. 2020 Aug 17;30(16):3167–3182.e4. doi: 10.1016/j.cub.2020.06.028 (PMC7443704; doi:10.1016/j.cub.2020.06.028)
Supplement: Data S1. Skeletons and Meshes, Related to STAR Methods — marin2020-skeletons contains files describing the morphology of each neuron in this study (in FAFB14 space, .swc format). glomeruli_meshes contains the glomerular meshes (in FAFB14 space, .stl format). neuropil_meshes contains the glomerular meshes (in FAFB14 space, .stl format). [file mmc5.zip › VP_SI/marin2020-skeletons/2600341.swc]

# SWC format file
# based on specifications at http://www.neuronland.org/NLMorphologyConverter/MorphologyFormats/SWC/Spec.html
# Created by nat::write.neuron.swc
# PointNo Label X Y Z Radius Parent 
1 0 402823 252559 52280 2659 -1
2 0 402807 252581 52320 2495 1
3 0 402791 252603 52360 -1 2
4 0 404311 254735 52360 -1 3
5 0 405551 255217 52480 -1 4
6 0 405983 255547 52600 -1 5
7 0 406455 256039 52760 -1 6
8 0 406451 256083 52920 -1 7
9 0 406479 256143 53080 -1 8
10 0 406587 256295 53280 -1 9
11 0 406571 256395 53480 -1 10
12 0 406523 256545 53600 -1 11
13 0 406547 256773 53760 -1 12
14 0 406439 256973 53920 -1 13
15 0 406319 257157 54120 -1 14
16 0 406327 257233 54320 -1 15
17 0 406483 257257 54560 -1 16
18 0 406551 257253 54760 -1 17
19 0 406483 257293 55040 -1 18
20 0 406271 257325 55280 -1 19
21 0 406595 257185 55640 -1 20
22 0 406615 257157 55840 -1 21
23 0 406623 257149 56040 -1 22
24 0 406631 257121 56280 -1 23
25 0 406691 257125 56520 -1 24
26 0 406763 257169 56760 -1 25
27 0 406779 257185 56960 -1 26
28 0 406735 256973 57320 -1 27
29 0 406719 257273 57440 -1 28
30 0 406823 257419 57560 -1 29
31 0 406999 257555 57720 -1 30
32 0 407107 257723 57920 -1 31
33 0 407123 257955 58080 -1 32
34 0 407139 258119 58240 -1 33
35 0 407383 258475 58400 -1 34
36 0 407515 258619 58520 -1 35
37 0 407703 258677 58640 -1 36
38 0 407959 258733 58800 -1 37
39 0 408243 259253 58840 -1 38
40 0 408499 259525 59000 -1 39
41 0 408551 259597 59200 -1 40
42 0 409047 259675 59320 -1 41
43 0 409263 259635 59440 -1 42
44 0 409507 259655 59600 -1 43
45 0 409755 259611 59760 -1 44
46 0 410011 259537 59920 -1 45
47 0 410219 259573 60080 -1 46
48 0 410459 259601 60240 -1 47
49 0 410643 259685 60440 -1 48
50 0 410771 259757 60600 -1 49
51 0 410891 259863 60720 -1 50
52 0 411115 260179 60920 -1 51
53 0 411223 260503 61000 -1 52
54 0 411363 260375 61120 -1 53
55 0 411411 259963 61240 -1 54
56 0 411515 259915 61440 -1 55
57 0 411575 259939 61600 -1 56
58 0 411707 260047 61760 -1 57
59 0 411903 260305 61920 -1 58
60 0 412027 260485 62040 -1 59
61 0 412187 260641 62160 -1 60
62 0 412363 260793 62320 -1 61
63 0 412599 260933 62480 -1 62
64 0 412731 260811 62680 -1 63
65 0 412807 260843 62720 -1 64
66 0 412863 260923 62880 -1 65
67 0 412955 260999 63000 -1 66
68 0 413163 261071 63160 -1 67
69 0 413399 261165 63280 -1 68
70 0 413619 261301 63440 -1 69
71 0 413779 261405 63520 -1 70
72 0 414007 261465 63640 -1 71
73 0 414347 261471 63760 -1 72
74 0 414747 261407 63920 -1 73
75 0 415079 261351 64080 -1 74
76 0 415271 261327 64280 -1 75
77 0 415203 261403 64480 -1 76
78 0 415143 261427 64760 -1 77
79 0 415371 261371 64920 -1 78
80 0 415635 261319 65080 -1 79
81 0 415815 261307 65280 -1 80
82 0 415903 261303 65480 -1 81
83 0 416035 261337 65640 -1 82
84 0 416319 261361 65840 -1 83
85 0 416495 261365 66040 -1 84
86 0 416563 261385 66200 -1 85
87 0 416659 261325 66400 -1 86
88 0 416855 261285 66640 -1 87
89 0 417015 261241 66800 -1 88
90 0 417303 261201 66960 -1 89
91 0 417571 261129 67160 -1 90
92 0 417675 261125 67400 -1 91
93 0 417611 261245 67600 -1 92
94 0 417539 261297 67800 -1 93
95 0 417611 261199 68040 -1 94
96 0 417723 261135 68240 -1 95
97 0 417819 261043 68440 -1 96
98 0 417863 260935 68640 -1 97
99 0 417963 260827 68840 -1 98
100 0 418091 260783 69000 -1 99
101 0 418151 260743 69120 -1 100
102 0 418423 260871 69240 -1 101
103 0 419063 260817 69360 -1 102
104 0 419899 260725 69440 -1 103
105 0 420403 260661 69520 -1 104
106 0 420759 260617 69600 -1 105
107 0 421271 260637 69680 -1 106
108 0 421451 260635 69800 -1 107
109 0 421651 260587 69920 -1 108
110 0 421935 260563 70040 -1 109
111 0 422171 260611 70200 -1 110
112 0 422315 260655 70400 -1 111
113 0 422443 260691 70600 -1 112
114 0 422631 260715 70760 -1 113
115 0 422755 260747 70960 -1 114
116 0 422859 260755 71160 -1 115
117 0 422971 260719 71360 -1 116
118 0 423115 260689 71560 -1 117
119 0 423219 260649 71760 -1 118
120 0 423323 260633 71920 -1 119
121 0 423455 260645 72120 -1 120
122 0 423623 260661 72280 -1 121
123 0 423759 260669 72440 -1 122
124 0 423963 260649 72600 -1 123
125 0 424151 260657 72720 -1 124
126 0 424327 260665 72880 -1 125
127 0 424503 260669 73000 -1 126
128 0 424615 260705 73160 -1 127
129 0 424879 260693 73320 -1 128
130 0 425107 260681 73480 -1 129
131 0 425363 260671 73680 -1 130
132 0 425783 260599 73800 -1 131
133 0 426191 260547 73960 -1 132
134 0 426275 260555 74080 -1 133
135 0 426407 260571 74200 -1 134
136 0 426599 260659 74320 -1 135
137 0 426739 260695 74440 -1 136
138 0 426999 260727 74560 -1 137
139 0 427327 260763 74640 -1 138
140 0 427627 260881 74760 -1 139
141 0 428027 261009 74880 -1 140
142 0 428467 261117 75000 -1 141
143 0 428703 261249 75160 -1 142
144 0 429195 261415 75280 -1 143
145 0 430215 261667 75360 -1 144
146 0 430503 261751 75480 -1 145
147 0 430763 261813 75600 -1 146
148 0 431079 261849 75720 -1 147
149 0 431571 261953 75760 -1 148
150 0 432279 262279 75640 -1 149
151 0 432931 262391 75560 -1 150
152 0 433207 262531 75480 -1 151
153 0 433727 262729 75400 -1 152
154 0 434271 263085 75360 -1 153
155 0 435167 263475 75360 -1 154
156 0 435703 263635 75280 -1 155
157 0 436235 263805 75120 -1 156
158 0 436887 264021 75000 -1 157
159 0 437671 264249 74960 -1 158
160 0 438799 264533 75040 -1 159
161 0 439563 264727 75080 -1 160
162 0 440059 264823 75160 -1 161
163 0 440279 264879 75240 -1 162
164 0 440519 264935 75320 -1 163
165 0 440711 264999 75400 -1 164
166 0 440903 265059 75520 -1 165
167 0 441099 265087 75600 -1 166
168 0 441343 265153 75720 -1 167
169 0 441535 265257 75800 -1 168
170 0 441755 265353 75920 -1 169
171 0 442043 265497 76040 -1 170
172 0 442335 265633 76160 -1 171
173 0 442559 265765 76280 -1 172
174 0 442819 265917 76400 -1 173
175 0 443147 266067 76520 -1 174
176 0 443423 266215 76640 -1 175
177 0 443687 266407 76800 -1 176
178 0 444071 266555 76960 -1 177
179 0 444275 266587 77160 -1 178
180 0 444347 266571 77360 -1 179
181 0 444591 266593 77480 -1 180
182 0 444879 266619 77640 -1 181
183 0 445003 266639 77800 -1 182
184 0 445143 266687 77960 -1 183
185 0 445331 266807 78080 -1 184
186 0 445583 266911 78240 -1 185
187 0 445735 266971 78360 -1 186
188 0 445831 267043 78480 -1 187
189 0 445975 267107 78640 -1 188
190 0 446183 267259 78760 -1 189
191 0 446327 267381 78960 -1 190
192 0 446475 267529 79120 122 191
193 0 446587 267581 79280 122 192
194 0 446763 267657 79440 122 193
195 0 446887 267725 79640 98 194
196 0 447079 267801 79840 90 195
197 0 447115 267813 79920 96 196
198 0 447259 267875 80040 96 197
199 0 447363 267895 80200 98 198
200 0 447527 267979 80360 107 199
201 0 447735 268023 80480 107 200
202 0 447907 268075 80600 102 201
203 0 448095 268135 80760 108 202
204 0 448207 268159 80920 108 203
205 0 448327 268201 81080 102 204
206 0 448487 268245 81280 81 205
207 0 448615 268309 81440 75 206
208 0 448835 268349 81600 60 207
209 0 449059 268493 81760 51 208
210 0 449235 268593 81920 51 209
211 0 449475 268673 82080 107 210
212 0 449739 268711 82240 104 211
213 0 450047 268667 82360 81 212
214 0 450655 268679 82440 102 213
215 0 450951 268639 82560 148 214
216 0 451199 268595 82680 160 215
217 0 451459 268519 82800 135 216
218 0 451839 268409 82920 80 217
219 0 452123 268297 83000 108 218
220 0 452439 268141 83080 91 219
221 0 452623 268029 83160 86 220
222 0 452779 267937 83240 102 221
223 0 452979 267909 83320 96 222
224 0 453247 267813 83400 104 223
225 0 453395 267737 83480 104 224
226 0 453619 267637 83600 86 225
227 0 453795 267549 83680 102 226
228 0 453935 267459 83800 122 227
229 0 454123 267419 83880 101 228
230 0 454351 267351 83960 86 229
231 0 454619 267251 84040 91 230
232 0 454883 267155 84120 81 231
233 0 455131 267071 84200 86 232
234 0 455335 267003 84280 86 233
235 0 455559 266955 84360 86 234
236 0 455791 266855 84440 101 235
237 0 456087 266753 84520 91 236
238 0 456435 266637 84600 80 237
239 0 456791 266497 84680 104 238
240 0 457123 266373 84800 122 239
241 0 457479 266219 84920 101 240
242 0 457759 266131 85040 75 241
243 0 458063 266039 85160 81 242
244 0 458323 265995 85240 60 243
245 0 458647 265977 85360 86 244
246 0 458935 265965 85480 102 245
247 0 459267 265937 85600 80 246
248 0 459483 265921 85680 80 247
249 0 459739 265949 85800 102 248
250 0 459955 266001 85920 98 249
251 0 460143 266001 86000 101 250
252 0 460447 265947 86120 90 251
253 0 460775 265843 86280 90 252
254 0 460995 265775 86400 90 253
255 0 461155 265727 86520 71 254
256 0 461231 265687 86640 71 255
257 0 461295 265627 86720 71 256
258 0 461567 265479 86800 102 257
259 0 461755 265331 86880 120 258
260 0 461915 265127 87040 86 259
261 0 461971 265093 87200 86 260
262 0 462043 264897 87320 71 261
263 0 462111 264765 87440 81 262
264 0 462223 264597 87600 75 263
265 0 462299 264461 87800 51 264
266 0 462307 264331 88000 51 265
267 0 462335 264187 88160 71 266
268 0 462459 263995 88320 75 267
269 0 462575 263799 88440 75 268
270 0 462655 263523 88600 60 269
271 0 462495 263963 88720 75 270
272 0 462495 263963 88760 75 271
273 0 462603 263921 88960 60 272
274 0 462707 263809 89120 60 273
275 0 462783 263741 89280 -1 274
276 0 462919 263701 89480 -1 275
277 0 463115 263761 89640 -1 276
278 0 463291 263737 89840 -1 277
279 0 463515 263689 90040 -1 278
280 0 463659 263685 90240 -1 279
281 0 463883 263733 90440 -1 280
282 0 464115 263719 90560 -1 281
283 0 465799 263639 90640 108 282
284 0 465707 263567 90840 108 283
285 0 465739 263519 91040 108 284
286 0 465827 263423 91240 122 285
287 0 465895 263349 91400 108 286
288 0 465999 263253 91560 104 287
289 0 466163 263193 91720 98 288
290 0 466299 263109 91920 96 289
291 0 466455 263065 92120 108 290
292 0 466663 263133 92280 104 291
293 0 466783 263133 92440 104 292
294 0 466943 263033 92640 81 293
295 0 467067 262917 92800 90 294
296 0 467143 262813 92960 64 295
297 0 467287 262729 93120 64 296
298 0 467447 262781 93280 96 297
299 0 467527 262855 93400 131 298
300 0 467739 262943 93560 124 299
301 0 467951 263015 93760 124 300
302 0 468243 263087 93880 64 301
303 0 468351 263155 94040 64 302
304 0 468351 263251 94200 71 303
305 0 468411 263419 94360 101 304
306 0 468451 263591 94520 131 305
307 0 468527 263691 94640 131 306
308 0 468763 263799 94760 90 307
309 0 468983 263875 94880 75 308
310 0 469243 263881 95000 71 309
311 0 469343 263789 95120 120 310
312 0 470039 263145 95120 40 311
313 0 470319 262967 95040 150 312
314 0 470507 262803 94880 102 313
315 0 470735 262563 94760 115 314
316 0 470935 262407 94600 154 315
317 0 471079 262307 94480 137 316
318 0 471287 262207 94360 96 317
319 0 471475 262095 94240 128 318
320 0 471723 261977 94120 98 319
321 0 471959 261877 93960 45 320
322 0 472039 261733 93800 51 321
323 0 472211 261569 93640 45 322
324 0 472551 261309 93520 91 323
325 0 472671 261103 93440 51 324
326 0 473023 260799 93360 90 325
327 0 473267 260567 93240 86 326
328 0 473491 260347 93160 64 327
329 0 473743 260265 93000 104 328
330 0 474103 260157 92840 71 329
331 0 474599 259937 92680 71 330
332 0 474919 259713 92520 90 331
333 0 475103 259603 92400 101 332
334 0 475303 259511 92320 98 333
335 0 475551 259347 92240 98 334
336 0 475759 259171 92160 91 335
337 0 476075 258971 92080 91 336
338 0 476359 258703 91960 124 337
339 0 476567 258705 91840 91 338
340 0 476987 258549 91720 51 339
341 0 477295 258493 91600 60 340
342 0 477687 258277 91480 64 341
343 0 478007 257963 91360 128 342
344 0 478259 257875 91240 75 343
345 0 478551 257659 91080 81 344
346 0 478727 257575 90920 120 345
347 0 478879 257483 90800 86 346
348 0 479127 257245 90680 75 347
349 0 479519 256561 90640 80 348
350 0 477339 255801 90600 75 349
351 0 477859 255749 90560 75 350
352 0 478155 255583 90400 71 351
353 0 478331 255503 90280 75 352
354 0 478551 255383 90160 75 353
355 0 478843 255231 90040 81 354
356 0 479039 255091 89880 98 355
357 0 479263 254969 89800 75 356
358 0 479507 254741 89720 90 357
359 0 479795 254561 89560 86 358
360 0 479935 254405 89400 139 359
361 0 480119 254225 89240 102 360
362 0 480359 254043 89080 64 361
363 0 480579 254003 88880 32 362
364 0 480667 253929 88800 32 363
365 0 480983 253621 88640 64 364
366 0 480967 253737 88520 64 365
367 0 480927 253929 88280 115 366
368 0 480979 253901 88080 115 367
369 0 481187 253689 87920 108 368
370 0 481407 253475 87760 141 369
371 0 481547 253307 87640 98 370
372 0 481947 252825 87520 102 371
373 0 482255 252637 87360 91 372
374 0 482539 252613 87200 40 373
375 0 482751 252421 87120 75 374
376 0 483519 251941 87080 32 375
377 0 484203 252091 87200 122 376
378 0 483684.7 253013.25 87200 221 377
379 0 486583.03 251181.14 87240 202 378
380 0 488045.7 250752.14 87200 197 379
381 0 488770.97 250205.03 87000 249 380
382 0 489094.3 249784.3 86840 229 381
383 0 490456.6 248828.53 86600 248 382
384 0 492040.75 248718.23 86480 96 383
385 0 494066.22 248041 86160 354 384
386 0 494223.3 247914.69 86120 186 385
387 0 494607.34 248096.03 86040 32 386
388 0 495072.34 247903.83 85400 183 387
389 0 495255.84 248144.77 85160 75 388
390 0 495511.62 248223.11 84880 175 389
391 0 495666.28 248228.33 84600 128 390
392 0 495865.38 248126.88 84400 197 391
393 0 495994.38 248135.86 84160 206 392
394 0 496242.62 248079.81 83960 202 393
395 0 496664.03 248031 83720 197 394
396 0 497059.62 248108.88 83520 257 395
397 0 497299 248064.05 83280 275 396
398 0 497543.6 247993.45 83040 273 397
399 0 497772 247775.48 82840 163 398
400 0 497974.28 247722.89 82600 163 399
401 0 497840 247390.89 82480 128 400
402 0 497523.7 246761.48 82440 153 401
403 0 496586.56 246669.69 82360 224 402
404 0 496060.44 246625.5 82200 186 403
405 0 495994.4 246624.02 81880 257 404
406 0 495811.3 246739.03 81760 257 405
407 0 495388.88 246878.08 81560 160 406
408 0 495234.03 246909.38 81480 160 407
409 0 495155.78 246922.58 81440 98 408
410 0 494911.78 247106.72 81440 51 409
411 0 494785.5 247167 81400 51 410
412 0 494659.3 247227.17 81360 75 411
413 0 494427.44 247356.81 81280 51 412
414 0 494204.34 247475.75 81240 51 413
415 0 493968.84 247573.4 81160 40 414
416 0 493769.5 247636.3 81040 45 415
417 0 493604.47 247747.98 80880 51 416
418 0 493384.84 247779.02 80680 51 417
419 0 493231 247811 80560 51 418
420 0 493131 247835 80440 -1 419
421 0 493119 247855 80240 -1 420
422 0 492883 247815 80200 -1 421
423 0 492819 247815 80120 -1 422
424 0 492539 247695 80080 -1 423
425 0 492503 247647 80000 -1 424
426 0 492399 247599 79920 -1 425
427 0 492367 247575 79840 -1 426
428 0 492403 247475 79760 -1 427
429 0 492223 247355 79760 -1 428
430 0 491983 247631 79720 -1 429
431 0 491643 247711 79680 -1 430
432 0 491439 247771 79720 -1 431
433 0 495371.78 246838.5 81440 160 408
434 0 495415.25 246764.83 81280 160 433
435 0 498155.5 247984.8 82440 200 401
436 0 498543.62 248282.62 82280 156 435
437 0 499107.94 248710.61 82040 124 436
438 0 499908.34 249624.39 82080 90 437
439 0 499691.34 250149.97 82240 273 438
440 0 500195.5 250093.5 82800 -1 439
441 0 500076.62 250073.34 83000 -1 440
442 0 500148.66 250063.02 83200 -1 441
443 0 500164.4 250043.2 83240 -1 442
444 0 499956.56 250146.77 83280 -1 443
445 0 499950 250135.33 83320 -1 444
446 0 499936.44 250111.94 83400 -1 445
447 0 499840.88 250111.1 83480 -1 446
448 0 500196.66 250001.67 83320 -1 443
449 0 500213.4 249980.95 83360 -1 448
450 0 500219.16 249957.78 83440 -1 449
451 0 498555.22 251335.2 82280 270 439
452 0 497413.88 253541.1 82240 200 451
453 0 495828.34 254630.92 82200 226 452
454 0 495365.16 255248.39 82120 260 453
455 0 495212.4 255278.3 81960 181 454
456 0 495092.22 255351.44 81760 181 455
457 0 494948.1 255456.36 81640 64 456
458 0 494925.72 255438.3 81520 51 457
459 0 495008 255240 81440 260 458
460 0 495064 255208 81400 260 459
461 0 495110.38 255203.94 81320 260 460
462 0 495161 255231.44 81280 -1 461
463 0 494077.16 256903.89 82160 160 454
464 0 493964.72 258311.97 82200 296 463
465 0 493276.66 259231.47 82160 120 464
466 0 493373.25 259960 82200 120 465
467 0 493541.6 260199.48 82280 75 466
468 0 493782.1 260328.77 82400 75 467
469 0 493757.06 260376.7 82480 102 468
470 0 493626 260423 82560 102 469
471 0 493588 260479 82640 102 470
472 0 493576 260519 82680 86 471
473 0 493580 260611 82760 86 472
474 0 493608 260675 82880 60 473
475 0 493636 260695 83040 60 474
476 0 493852 260743 83120 40 475
477 0 494272 260764 83240 71 476
478 0 494412 260771 83280 71 477
479 0 494864 260863 83400 32 478
480 0 494924 260863 83600 32 479
481 0 494966 260859 83720 32 480
482 0 495094 260835 83840 98 481
483 0 495258 260819 83960 98 482
484 0 495406 261183 83920 160 483
485 0 495398 261209 83960 160 484
486 0 495390 261235 84000 160 485
487 0 495322 260783 84080 160 483
488 0 495338 260807 84280 160 487
489 0 495306 260887 84440 91 488
490 0 495238 260967 84520 91 489
491 0 495190 261039 84640 64 490
492 0 495146 261115 84760 64 491
493 0 495078 261199 84920 71 492
494 0 495044 261207 85040 71 493
495 0 495048 261223 85200 32 494
496 0 495040 261287 85360 32 495
497 0 495020 261339 85480 32 496
498 0 495028 261367 85640 32 497
499 0 494984 261427 85800 32 498
500 0 494930 261451 85920 -1 499
501 0 494912 261459 85960 -1 500
502 0 494812 261447 86120 -1 501
503 0 494628 261451 86240 -1 502
504 0 494229.94 260200.7 82400 75 468
505 0 494453.62 260230.9 82360 -1 504
506 0 493157.8 259368 82000 227 465
507 0 493037.22 259567.78 81800 186 506
508 0 493005.62 259718.9 81600 186 507
509 0 493173.8 260049.05 81400 160 508
510 0 493149.38 260391.75 81240 80 509
511 0 492790.28 261159.05 81200 81 510
512 0 492421.5 261736.42 81240 172 511
513 0 492165.47 261592.47 81240 172 512
514 0 492382.28 262313 81360 153 512
515 0 492071.03 263385.4 81360 101 514
516 0 491838.25 263671.16 81440 75 515
517 0 491670.3 263847.6 81560 80 516
518 0 491650 264020 81680 80 517
519 0 491582 264088 81800 107 518
520 0 491258 264284 81920 107 519
521 0 491110 264488 82040 186 520
522 0 491098 264564 82160 137 521
523 0 491030 264676 82320 128 522
524 0 491526 264852 82360 137 523
525 0 491734 264936 82400 -1 524
526 0 491946 265092 82440 -1 525
527 0 491982 265120 82520 -1 526
528 0 492062 265432 82520 -1 527
529 0 490918 264748 82400 128 523
530 0 490834 264920 82520 81 529
531 0 490718 265016 82640 45 530
532 0 490562 265096 82760 45 531
533 0 490458 265176 82880 32 532
534 0 490522 265232 83040 32 533
535 0 490558 265360 83200 75 534
536 0 490406 265472 83360 115 535
537 0 490234 265592 83520 140 536
538 0 490122 265668 83640 137 537
539 0 490066 265712 83760 137 538
540 0 489946 265800 83880 101 539
541 0 489750 265880 84040 140 540
542 0 489638 265984 84120 140 541
543 0 488810 266564 84240 150 542
544 0 488462 266776 84160 175 543
545 0 488082 266968 84000 136 544
546 0 487834 267044 83880 104 545
547 0 487786 267132 83720 86 546
548 0 487650 267280 83560 75 547
549 0 487629.2 267286.4 83480 75 548
550 0 487598 267296 83360 75 549
551 0 487086 267320 83320 164 550
552 0 486970 267268 83200 120 551
553 0 486943.34 267233.34 83160 120 552
554 0 486890 267164 83080 120 553
555 0 486770 267240 82880 40 554
556 0 486735.34 267274.66 82840 40 555
557 0 486666 267116 82760 40 556
558 0 486558 266924 82720 40 557
559 0 486398 266928 82600 40 558
560 0 486594 266784 82720 40 558
561 0 486546 266716 82840 40 560
562 0 486458 266564 82880 40 561
563 0 486658 266540 83000 40 562
564 0 486648.7 266483.1 83040 40 563
565 0 486666 267344 82760 40 556
566 0 486686 267440 82680 40 565
567 0 486794 267508 82600 120 566
568 0 486830 267596 82480 -1 567
569 0 486862 267668 82400 -1 568
570 0 486830 266984 83080 40 554
571 0 486758 266744 83160 40 570
572 0 486737.1 266742.56 83200 40 571
573 0 486682 266744 83280 40 572
574 0 486646 266676 83400 40 573
575 0 486602 266638 83440 40 574
576 0 488414 267320 83320 32 550
577 0 488514 267292 83240 32 576
578 0 488650 267416 83160 -1 577
579 0 488668.94 267437.53 83120 -1 578
580 0 488682 267528 83080 -1 579
581 0 488730 267632 83000 -1 580
582 0 488870 267732 82920 -1 581
583 0 488950 267768 82840 -1 582
584 0 489042 268052 82800 -1 583
585 0 489022 268180 82720 -1 584
586 0 488970 268288 82640 -1 585
587 0 488970 268368 82560 -1 586
588 0 488954 268412 82480 -1 587
589 0 488886 268452 82400 -1 588
590 0 488858 268744 82360 -1 589
591 0 488862 268780 82280 -1 590
592 0 488830 268960 82240 -1 591
593 0 488822 269020 82160 -1 592
594 0 488666 269144 82120 -1 593
595 0 488662 269156 82040 -1 594
596 0 488690 269148 82000 -1 595
597 0 488362 269588 82000 -1 596
598 0 488386 269668 81960 -1 597
599 0 488534 269660 81840 -1 598
600 0 488810 269592 81800 -1 599
601 0 489006 269516 81720 -1 600
602 0 489134 269512 81640 -1 601
603 0 488455.25 269654.78 81760 -1 599
604 0 488962 267752 82760 -1 583
605 0 488480 267168 85000 128 544
606 0 488320 267264 85200 86 605
607 0 488128 267424 85280 75 606
608 0 487936 267552 85400 86 607
609 0 487680 267648 85400 91 608
610 0 487456 267808 85400 120 609
611 0 487200 267872 85440 122 610
612 0 486944 267936 85440 139 611
613 0 486816 267936 85440 120 612
614 0 486688 268064 85240 51 613
615 0 486528 268224 85040 71 614
616 0 486368 268416 84920 107 615
617 0 486176 268576 84840 115 616
618 0 486016 268800 84840 91 617
619 0 485952 268864 84840 102 618
620 0 485856 268736 84640 32 619
621 0 485632 268608 84560 40 620
622 0 485376 268480 84600 40 621
623 0 485312 268416 84600 40 622
624 0 485760 269056 84880 71 619
625 0 485568 269280 84880 98 624
626 0 485344 269440 84880 80 625
627 0 485120 269600 84880 71 626
628 0 484896 269696 84800 32 627
629 0 484768 269920 84800 51 628
630 0 484339.84 270628.1 84880 150 629
631 0 486592 267936 85640 80 613
632 0 486400 267936 85840 32 631
633 0 486304 267936 86080 60 632
634 0 486112 267904 86240 107 633
635 0 485856 267872 86240 139 634
636 0 485600 267840 86240 107 635
637 0 485408 268000 86120 107 636
638 0 485152 268064 86080 75 637
639 0 484896 268064 86000 75 638
640 0 484640 268064 85920 75 639
641 0 484384 268064 85880 81 640
642 0 484128 268064 85840 102 641
643 0 483872 268096 85840 71 642
644 0 483616 268096 85840 64 643
645 0 483360 268096 85840 81 644
646 0 483104 268096 85880 101 645
647 0 482848 268128 85880 51 646
648 0 482592 268160 85960 64 647
649 0 482336 268192 86040 75 648
650 0 482080 268192 86040 75 649
651 0 481824 268160 86040 71 650
652 0 481568 268160 86040 64 651
653 0 481312 268128 86040 64 652
654 0 481056 268128 86120 60 653
655 0 480800 268096 86120 80 654
656 0 480544 268096 86120 80 655
657 0 480320 267968 86120 86 656
658 0 480064 267840 86200 45 657
659 0 479840 267776 86320 51 658
660 0 479680 267648 86520 45 659
661 0 479520 267488 86720 81 660
662 0 479328 267296 86800 139 661
663 0 479072 267200 86840 136 662
664 0 478848 267168 87000 219 663
665 0 478720 266976 87200 137 664
666 0 478528 266784 87240 204 665
667 0 478272 266752 87320 102 666
668 0 478048 266624 87480 102 667
669 0 477888 266464 87680 128 668
670 0 477888 266272 87880 139 669
671 0 477856 266208 87960 128 670
672 0 477632 266272 88080 32 671
673 0 477440 266080 88120 32 672
674 0 477376 266016 88160 40 673
675 0 477824 266048 88160 137 671
676 0 477792 265856 88360 102 675
677 0 477888 265632 88440 40 676
678 0 477824 265408 88560 51 677
679 0 477696 265280 88600 40 678
680 0 477728 265142 88680 -1 679
681 0 477504 265702 88720 -1 680
682 0 477412 265746 88760 -1 681
683 0 477388 265794 88880 -1 682
684 0 477364 265714 88960 -1 683
685 0 477176 265710 89120 -1 684
686 0 476964 265790 89320 -1 685
687 0 476700 265794 89520 -1 686
688 0 476332 265622 89760 -1 687
689 0 475916 265170 89720 -1 688
690 0 475836 265446 90320 -1 689
691 0 475676 265398 90360 -1 690
692 0 493213.28 260303.28 80880 104 510
693 0 493214.2 260304.06 80640 104 692
694 0 493285.6 260447.64 80440 160 693
695 0 493324 260487 80320 148 694
696 0 493368 260539 80120 189 695
697 0 493408 260543 79920 189 696
698 0 493372 260595 79720 156 697
699 0 493356 260911 79600 176 698
700 0 493240 261243 79480 208 699
701 0 493212 261423 79320 208 700
702 0 493132 261519 79160 275 701
703 0 493074 261615 79000 240 702
704 0 493066 261651 78920 240 703
705 0 493040 261831 78800 209 704
706 0 492876 262479 78680 202 705
707 0 492807 262760 78560 266 706
708 0 492746 263099 78440 198 707
709 0 492658 263315 78320 197 708
710 0 492510 263575 78200 200 709
711 0 492126 263855 78080 283 710
712 0 491452 264571 78000 221 711
713 0 491228 264755 77920 221 712
714 0 491414 265519 78000 153 713
715 0 491714 266131 78120 175 714
716 0 491792 266831 78160 172 715
717 0 492278 267887 78160 292 716
718 0 492352 267827 78280 292 717
719 0 492404 267943 78400 292 718
720 0 492459.38 267984.06 78480 292 719
721 0 492501.44 268034.8 78600 292 720
722 0 492382.72 268154.3 78720 292 721
723 0 492354 267863 78120 292 717
724 0 493658 267559 78120 107 723
725 0 494462 267551 78080 80 724
726 0 494922 267559 78040 -1 725
727 0 495144 267499 77960 102 726
728 0 495240 267423 77800 102 727
729 0 495376 267319 77640 102 728
730 0 495468 267191 77480 139 729
731 0 495468 267191 77320 139 730
732 0 495458.4 267157.4 77200 139 731
733 0 495167.5 267590.06 77240 80 732
734 0 495075.25 267748.12 77280 80 733
735 0 494980.7 267824.6 77240 80 734
736 0 495452 267135 77120 139 732
737 0 495508 267039 76960 96 736
738 0 495568 267031 76800 75 737
739 0 495776 266999 76680 90 738
740 0 496176 266791 76560 40 739
741 0 496344 266639 76400 140 740
742 0 496416 266587 76280 140 741
743 0 496526 266463 76200 98 742
744 0 496726 266159 76120 141 743
745 0 496838 265951 76040 98 744
746 0 496894 265687 76160 98 745
747 0 496794 265659 76280 98 746
748 0 496666 265627 76400 98 747
749 0 496754 265467 76480 -1 748
750 0 496878 265307 76520 -1 749
751 0 496822 265999 75920 98 745
752 0 496938 265871 75800 98 751
753 0 497058 265735 75720 98 752
754 0 497286 265607 75600 128 753
755 0 498050 265519 75520 150 754
756 0 498278 265497 75480 124 755
757 0 498197.3 265424.28 75520 124 756
758 0 498046.1 265313.2 75600 150 757
759 0 497965.44 265215.9 75680 150 758
760 0 497895.53 265092.6 75760 150 759
761 0 497836.94 264898.6 75840 150 760
762 0 497825 264898.34 75880 150 761
763 0 497801.28 264897.34 75960 -1 762
764 0 497709.25 264962.88 76080 -1 763
765 0 497690.97 264983.06 76120 -1 764
766 0 497665.16 264970.53 76240 -1 765
767 0 497589.94 264922.12 76400 -1 766
768 0 497667.8 264818.3 76560 -1 767
769 0 497775.12 264677.97 76520 -1 768
770 0 497829.03 264620.66 76480 -1 769
771 0 497828.84 264582.72 76440 -1 770
772 0 497810.7 264656.38 76560 -1 769
773 0 497905.5 264835.78 75920 -1 762
774 0 498033.5 264740.2 75960 -1 773
775 0 498506 265475 75440 175 756
776 0 498610 265459 75400 136 775
777 0 498894 265451 75280 98 776
778 0 499040 265499 75200 120 777
779 0 499228 265463 75080 120 778
780 0 499324 265439 74960 32 779
781 0 499480 265319 74800 108 780
782 0 499576 265167 74640 108 781
783 0 499700 265059 74480 108 782
784 0 499756 265007 74320 120 783
785 0 499864 264923 74160 120 784
786 0 499944 264787 74000 96 785
787 0 500020 264751 73880 96 786
788 0 500300 264711 73800 98 787
789 0 500610 264431 73720 91 788
790 0 500786 264359 73600 181 789
791 0 500826 264363 73480 181 790
792 0 500836.66 264360.34 73440 160 791
793 0 500708.25 264001 73440 181 792
794 0 500858 264355 73360 160 792
795 0 501012.44 264381.3 73240 128 794
796 0 501102.9 264414.75 73120 128 795
797 0 501200.22 264459.88 72920 96 796
798 0 501345.38 264520.7 72760 120 797
799 0 501538.38 264568.53 72560 122 798
800 0 501637.25 264587.25 72520 71 799
801 0 501935.06 264641.97 72400 64 800
802 0 502108.56 264675.88 72280 75 801
803 0 502179.88 264727.47 72200 75 802
804 0 502289.72 264783.9 72080 45 803
805 0 502384.44 264837.88 72120 45 804
806 0 502527.62 264887.25 72160 45 805
807 0 502233.7 264772.88 72040 75 804
808 0 502132.84 264835.25 71960 75 807
809 0 502075.72 264899.5 71880 75 808
810 0 501897.62 264957.16 71840 75 809
811 0 501840.1 265034.7 71760 75 810
812 0 501844.5 265077.5 71720 75 811
813 0 501849.06 265119.88 71680 -1 812
814 0 501861.7 265141.38 71640 -1 813
815 0 501331.7 264510.38 72480 96 800
816 0 501226.8 264509.8 72360 96 815
817 0 501152.2 264482.8 72240 128 816
818 0 501128.47 264444.34 72160 128 817
819 0 501147.28 264409.3 72120 128 818
820 0 501097.2 264422 71960 71 819
821 0 501105.94 264436.78 71840 71 820
822 0 501170 264429 71680 101 821
823 0 501186.2 264426.94 71640 101 822
824 0 501377.03 264203.62 71480 90 823
825 0 501560.62 264160.8 71360 81 824
826 0 501703.84 264152.34 71320 98 825
827 0 501792.3 264195.3 71200 98 826
828 0 501765.44 264181.94 71040 75 827
829 0 501765.5 264120.25 70880 75 828
830 0 501798 264094.66 70800 71 829
831 0 501813.84 264081.94 70760 71 830
832 0 501857.62 264103.53 70720 71 831
833 0 501977.78 264157.84 70600 75 832
834 0 502104.25 264208.38 70480 75 833
835 0 502229.2 264248.47 70360 143 834
836 0 502297.34 264238.7 70240 143 835
837 0 502331.4 264229.5 70080 185 836
838 0 502386.38 264203.7 69920 185 837
839 0 502476.75 264198.1 69720 108 838
840 0 502583.88 264216.2 69560 160 839
841 0 502788.44 264287.34 69360 157 840
842 0 502960.75 264413.78 69200 81 841
843 0 503003.16 264427.2 69040 81 842
844 0 503044.66 264526.62 68880 91 843
845 0 502981.47 264622.06 68720 91 844
846 0 503061.75 264618.03 68560 102 845
847 0 503272.88 264636.84 68440 102 846
848 0 503477.44 264775.06 68320 135 847
849 0 503531.75 264909.94 68240 135 848
850 0 503612.9 265052.03 68080 150 849
851 0 503746.38 265186.38 67920 120 850
852 0 503948.72 265214.06 67720 102 851
853 0 504265.4 265065.12 67520 102 852
854 0 504444.78 264944.3 67360 -1 853
855 0 504609.66 264867.53 67240 -1 854
856 0 504847.12 264795.44 67160 -1 855
857 0 504844.94 264930.1 67000 -1 856
858 0 504792.12 264979.3 66960 -1 857
859 0 504618.88 265161.12 66880 -1 858
860 0 504948.6 264799.1 67280 -1 855
861 0 505095.94 264728.75 67320 -1 860
862 0 504008.03 264831.78 67360 102 854
863 0 501671.25 263900.22 70840 75 830
864 0 501202.44 264078.97 71720 60 822
865 0 499784 264395 73720 71 787
866 0 499768 264215 73760 71 865
867 0 499714 264159 73800 71 866
868 0 499660 264103 73840 71 867
869 0 499612 263991 73920 96 868
870 0 499624 263891 74040 -1 869
871 0 499576 263795 74120 -1 870
872 0 499592 263567 74160 -1 871
873 0 499382 263391 74120 -1 872
874 0 499290 263299 74200 -1 873
875 0 499506 263235 74160 -1 874
876 0 499526 263255 74080 -1 875
877 0 499162 263243 74280 -1 874
878 0 499066 263231 74360 -1 877
879 0 498950 263175 74480 -1 878
880 0 498874 263115 74560 -1 879
881 0 499886 264799 73680 71 787
882 0 499738 264667 73520 64 881
883 0 499686 264615 73360 64 882
884 0 499658 264523 73240 71 883
885 0 499550 264539 73120 71 884
886 0 499490 264503 73000 90 885
887 0 499442 264495 72960 90 886
888 0 499374 264515 72800 120 887
889 0 499378 264567 72760 120 888
890 0 499154 264579 72640 81 889
891 0 498994 264603 72560 81 890
892 0 498746 264635 72600 81 891
893 0 498570 264563 72680 81 892
894 0 498522 264539 72720 81 893
895 0 498978 264679 72320 108 891
896 0 498974 264719 72120 96 895
897 0 498902 264815 71920 115 896
898 0 498842 264963 71720 51 897
899 0 498738 265063 71520 148 898
900 0 498750 265095 71360 148 899
901 0 498744 265163 71160 148 900
902 0 498704 265175 70960 101 901
903 0 498700 265191 70760 101 902
904 0 498556 265263 70520 71 903
905 0 498520 265323 70360 71 904
906 0 498472 265327 70160 148 905
907 0 498408 265355 69960 141 906
908 0 498332 265403 69760 172 907
909 0 498332 265427 69680 172 908
910 0 498508 265831 69680 172 909
911 0 498712 265951 69600 172 910
912 0 498752 265987 69520 -1 911
913 0 498496 265839 69560 172 910
914 0 498384 266131 69440 -1 913
915 0 498384 266199 69320 -1 914
916 0 498248 266343 69040 -1 915
917 0 498524 266295 69280 -1 915
918 0 498580 266347 69200 -1 917
919 0 498648 266447 69120 -1 918
920 0 497952 265531 69760 45 908
921 0 497936 265627 69840 45 920
922 0 497916 265695 69920 45 921
923 0 497916 265731 70040 32 922
924 0 497852 265915 70160 32 923
925 0 497784 266115 70240 81 924
926 0 497684 266467 70320 51 925
927 0 497656 266539 70240 51 926
928 0 497668 266639 70160 51 927
929 0 497652 266675 70040 51 928
930 0 499602 264903 73600 64 881
931 0 499426 264911 73520 64 930
932 0 499398 264919 73480 64 931
933 0 495008 267015 76720 32 738
934 0 494848 266971 76600 71 933
935 0 494692 266995 76480 124 934
936 0 494436 267051 76440 51 935
937 0 494540 267243 76400 51 936
938 0 494076 267003 76400 60 936
939 0 493912 266995 76320 75 938
940 0 493732 266919 76200 51 939
941 0 493576 266947 76080 51 940
942 0 493736 266827 76080 51 940
943 0 493644 266719 76040 60 942
944 0 493616 266695 75960 60 943
945 0 493672 266467 75840 71 944
946 0 493844 266355 75760 32 945
947 0 493994 266139 75720 60 946
948 0 494050 266063 75640 60 947
949 0 494050 265983 75560 60 948
950 0 494026 265911 75480 60 949
951 0 494046 265831 75320 60 950
952 0 494018 265755 75200 -1 951
953 0 493922 265611 75120 -1 952
954 0 493946 265551 75000 -1 953
955 0 494066 265375 74880 -1 954
956 0 494034 265403 74760 -1 955
957 0 493834 265547 74680 -1 956
958 0 493930 265603 74640 -1 957
959 0 494030 265591 74560 -1 958
960 0 494058 265591 74480 -1 959
961 0 494394 265251 74800 -1 955
962 0 494438 265219 74720 -1 961
963 0 494710 265071 74680 -1 962
964 0 494758 265079 74760 -1 963
965 0 493184 266727 75920 60 944
966 0 492900 266723 75920 60 965
967 0 492896 266691 75840 -1 966
968 0 492684 266739 75960 -1 966
969 0 492182 267795 78040 288 723
970 0 492104 267781 78000 288 969
971 0 492396 268659 78000 202 970
972 0 492408 268607 77840 202 971
973 0 492232 269423 77720 256 972
974 0 492560 270015 77680 178 973
975 0 492530.94 270069.44 77640 178 974
976 0 492414.06 270214.56 77440 218 975
977 0 492254.8 270395.8 77240 64 976
978 0 492376.62 270330.22 77200 128 977
979 0 492453.2 270181.1 77080 128 978
980 0 492411.12 270005.88 76920 128 979
981 0 492627.5 270225.4 76680 128 980
982 0 492871.88 270131.44 76560 128 981
983 0 492876.8 269937.72 76520 150 982
984 0 492931 270122.7 76520 150 982
985 0 492941.12 270133.53 76480 150 984
986 0 491947.16 270737.5 77160 120 977
987 0 490942.62 271078.94 77040 71 986
988 0 490768.75 271131.3 77000 102 987
989 0 490661.53 271219.8 76920 60 988
990 0 490432.94 271292.12 76840 75 989
991 0 490041.22 271410.8 76760 75 990
992 0 489885.5 271505 76720 60 991
993 0 489730.06 271598.53 76680 60 992
994 0 489493.1 271758.12 76600 90 993
995 0 489116.22 271967.25 76440 45 994
996 0 493663.12 269936.22 77640 64 974
997 0 494224.7 269972.4 77560 60 996
998 0 494489.2 269950.22 77400 104 997
999 0 494545.88 269906.28 77360 128 998
1000 0 494606.84 269887.3 77160 128 999
1001 0 494729.84 269860.44 76920 115 1000
1002 0 494959.97 269892.3 76720 124 1001
1003 0 495251.7 269921.28 76600 81 1002
1004 0 495490.4 269937.8 76400 98 1003
1005 0 495710.38 269927.2 76280 140 1004
1006 0 495837.12 269925.38 76120 163 1005
1007 0 496063.25 269959 75920 143 1006
1008 0 496261.25 270005.34 75720 80 1007
1009 0 496336.2 270022.2 75640 80 1008
1010 0 495953.12 269955.7 75640 143 1009
1011 0 495918.56 269653.88 75640 143 1010
1012 0 496448.8 270047.75 75520 32 1009
1013 0 496642.94 270091.16 75400 90 1012
1014 0 496751.8 270100.53 75240 60 1013
1015 0 496823.28 270082.53 75000 71 1014
1016 0 496876.84 270077.4 74760 108 1015
1017 0 496972.38 270123.12 74520 148 1016
1018 0 497026.66 270127 74360 148 1017
1019 0 496940.2 269751.62 74360 148 1018
1020 0 497054.3 270129.25 74280 148 1018
1021 0 497155.2 270164.25 74120 104 1020
1022 0 497145.88 270247.94 74080 104 1021
1023 0 497012.94 270345.8 73960 104 1022
1024 0 496995.94 270396.44 73800 122 1023
1025 0 497019.56 270495.06 73640 122 1024
1026 0 497104.38 270463.56 73600 122 1025
1027 0 497173.84 270469.8 73480 122 1026
1028 0 497070.7 270516.12 73280 122 1027
1029 0 496988.7 270582.6 73080 128 1028
1030 0 496937.72 270514.7 72960 104 1029
1031 0 496623.75 270583.78 72920 104 1030
1032 0 496978.25 270556.62 72920 104 1030
1033 0 497078.06 270597.38 72760 120 1032
1034 0 497224.2 270657.84 72560 120 1033
1035 0 497258.38 270661.97 72360 86 1034
1036 0 497297.2 270669.34 72280 150 1035
1037 0 497341.2 270697.2 72080 150 1036
1038 0 497406.34 270771.9 71880 164 1037
1039 0 497473.88 270885.56 71760 108 1038
1040 0 497539.88 270935.72 71640 108 1039
1041 0 497608.25 270926.25 71440 181 1040
1042 0 497677.03 270909.9 71200 86 1041
1043 0 497601 270962.4 71120 148 1042
1044 0 497704.2 270752.8 71080 86 1043
1045 0 498057.8 270711.62 70920 108 1044
1046 0 498298.3 270733.94 70800 104 1045
1047 0 498508.78 270706.2 70640 98 1046
1048 0 498675.5 270669.25 70520 120 1047
1049 0 498658 270453.5 70520 120 1048
1050 0 498731.34 270656.78 70480 120 1048
1051 0 498915.94 270673.06 70320 98 1050
1052 0 499083.03 270693.94 70200 98 1051
1053 0 499186.12 270598.94 70000 98 1052
1054 0 499312.6 270499.9 69800 104 1053
1055 0 499424.38 270494.75 69600 90 1054
1056 0 499454.3 270607.34 69400 96 1055
1057 0 499589.38 270621.88 69200 71 1056
1058 0 499682 270680.62 69040 71 1057
1059 0 499798.94 270776.75 68880 71 1058
1060 0 499920.38 270909.22 68680 75 1059
1061 0 500125.22 270951.78 68480 115 1060
1062 0 500339.38 270957.4 68320 157 1061
1063 0 500453.7 271059.4 68160 157 1062
1064 0 500351.06 271198.66 67960 175 1063
1065 0 500294.7 271384.56 67720 128 1064
1066 0 499734.6 271798.3 67720 -1 1065
1067 0 500363.16 271390.03 67680 128 1065
1068 0 500527.28 271287.38 67560 154 1067
1069 0 500638.38 271184.28 67400 128 1068
1070 0 500613 271213.5 67360 128 1069
1071 0 500857.9 270782.78 67360 154 1070
1072 0 500538 271302.5 67240 90 1070
1073 0 500330.06 271480.47 67080 90 1072
1074 0 500249.03 271535.25 67000 81 1073
1075 0 500097.5 271693 66920 80 1074
1076 0 500643.3 271456.44 66920 90 1075
1077 0 499945.88 271851.28 66840 80 1075
1078 0 499850.88 271950.72 66760 71 1077
1079 0 499730.1 272049.44 66640 102 1078
1080 0 499877.47 272330.9 66640 102 1079
1081 0 499679.34 272135 66560 102 1079
1082 0 499654.38 272177.66 66520 102 1081
1083 0 499674 272216.2 66440 86 1082
1084 0 499749.53 272227.53 66280 86 1083
1085 0 499770.9 272314.34 66120 51 1084
1086 0 499816.38 272347.6 65920 124 1085
1087 0 499835.5 272362 65840 124 1086
1088 0 500165.38 272427.25 65840 124 1087
1089 0 499855.2 272375.9 65760 124 1087
1090 0 499609.53 272586.34 65640 60 1089
1091 0 499485.75 272751.47 65520 75 1090
1092 0 499531 272853.75 65360 75 1091
1093 0 499529.2 272955.8 65200 75 1092
1094 0 499475 273127.56 65160 86 1093
1095 0 499613.7 273015.97 65120 86 1094
1096 0 499693.84 273005.88 64920 128 1095
1097 0 499611.25 273056.22 64720 75 1096
1098 0 499585.8 273006 64640 75 1097
1099 0 499983.4 273071.97 64640 128 1098
1100 0 499548.28 272930.62 64520 91 1098
1101 0 499606.8 272892.22 64480 91 1100
1102 0 499691.94 272755.12 64360 91 1101
1103 0 499747.16 272621.34 64240 90 1102
1104 0 499715.03 272544.94 64160 90 1103
1105 0 499513.06 272673.62 64000 71 1104
1106 0 499386.5 272784.97 63880 60 1105
1107 0 499227.78 272966.56 63800 60 1106
1108 0 499106.78 273064 63720 75 1107
1109 0 498965.5 273235.12 63640 75 1108
1110 0 498909.3 273276.56 63600 81 1109
1111 0 498826.53 273304.66 63480 81 1110
1112 0 498787.7 273172.06 63320 104 1111
1113 0 498777.16 273053.8 63160 96 1112
1114 0 498784.56 272596.94 63120 120 1113
1115 0 498753.28 272251.44 63000 107 1114
1116 0 498489.3 271972.56 62960 81 1115
1117 0 498232.6 271694.75 63080 102 1116
1118 0 498037.75 271410.25 63120 98 1117
1119 0 497877.88 271243.8 63240 51 1118
1120 0 497758.62 271201.9 63400 60 1119
1121 0 497614.94 271128.88 63520 81 1120
1122 0 497373 270969.28 63680 75 1121
1123 0 497422.56 270891 63720 75 1122
1124 0 497570.56 270684.06 63880 75 1123
1125 0 497715.03 270564.12 63960 81 1124
1126 0 496663.38 270752.94 63680 80 1122
1127 0 496532.34 270892.22 63640 80 1126
1128 0 496208.88 270639.06 63640 80 1126
1129 0 495839 270520.88 63600 75 1128
1130 0 495561.1 270409.75 63640 131 1129
1131 0 495464.12 270384.25 63600 131 1130
1132 0 495250.6 270364.72 63520 120 1131
1133 0 495129.66 270353 63440 51 1132
1134 0 495068.75 270347.44 63400 51 1133
1135 0 494876.66 270275.06 63280 101 1134
1136 0 494831.7 270230.6 63240 101 1135
1137 0 494756.97 270189.1 63120 139 1136
1138 0 494610 270138.56 62960 32 1137
1139 0 494567.44 270085.16 62880 32 1138
1140 0 494534.56 269993.88 62720 32 1139
1141 0 494603.88 269844.78 62640 32 1140
1142 0 494554.62 269770.38 62600 32 1141
1143 0 494621.34 269659.16 62560 32 1142
1144 0 494649.03 269559.62 62480 32 1143
1145 0 494553.5 269639.3 62320 32 1144
1146 0 494515.78 269477.38 62280 32 1145
1147 0 494259.25 269421.78 62280 -1 1146
1148 0 494502.5 269377 62240 -1 1146
1149 0 494479.78 269194.1 62280 -1 1148
1150 0 494439.28 269083.3 62320 -1 1149
1151 0 494488.88 269277.3 62200 -1 1148
1152 0 494440.25 269298.78 62160 -1 1151
1153 0 494417.22 269352.1 62120 -1 1152
1154 0 494675.34 270319.2 63440 101 1134
1155 0 495322.25 270418.75 63400 120 1133
1156 0 495553.16 270514.56 63360 131 1155
1157 0 495729.75 270519.28 63320 81 1156
1158 0 495808.53 270536.97 63240 81 1157
1159 0 495362.3 270389.3 63680 120 1130
1160 0 495257.3 270302.97 63720 120 1159
1161 0 495321.06 270246.78 63760 120 1160
1162 0 498809.88 272257.94 62960 107 1115
1163 0 498896.78 272356.75 62760 120 1162
1164 0 498884.3 272388.47 62680 120 1163
1165 0 498887.5 272409.2 62640 120 1164
1166 0 498701.7 273281.88 63080 96 1113
1167 0 498535.12 273159.97 63040 71 1166
1168 0 498279.03 272975.38 63000 71 1167
1169 0 498361.25 273317.97 62880 60 1167
1170 0 498191.47 273538.97 62840 60 1169
1171 0 498033.44 273852.12 62880 60 1170
1172 0 497992.97 273982.25 62800 60 1171
1173 0 498172.47 274132.75 62760 60 1172
1174 0 497844.62 274043.38 62760 60 1172
1175 0 497728.78 274113.75 62720 -1 1174
1176 0 497702.1 274097.72 62680 -1 1175
1177 0 499335.2 273321.3 63720 75 1108
1178 0 499198.3 273375.38 65200 40 1094
1179 0 499391.28 272089 66560 102 1081
1180 0 497487.16 271041 71000 148 1043
1181 0 497257.03 271200.5 70920 71 1180
1182 0 497083.66 271344.97 70760 71 1181
1183 0 497016.62 271391 70720 71 1182
1184 0 497021.6 271433.78 70640 71 1183
1185 0 496928.38 271651.12 70680 71 1184
1186 0 497028.2 271384.12 70600 71 1184
1187 0 496945.12 271306.66 70520 96 1186
1188 0 496874.47 271256.06 70400 96 1187
1189 0 496601.88 271256.16 70280 98 1188
1190 0 496499 271314.38 70120 135 1189
1191 0 496346.84 271342.84 69960 120 1190
1192 0 496154.78 271318.94 69840 120 1191
1193 0 496181.25 271386.94 69680 104 1192
1194 0 496091.12 271481.56 69520 135 1193
1195 0 496035.06 271681.53 69400 135 1194
1196 0 495992.72 272010.75 69360 102 1195
1197 0 496008.75 272155.4 69320 128 1196
1198 0 495903.9 272297 69360 128 1197
1199 0 495670.56 272487 69400 148 1198
1200 0 495417.1 272723.97 69440 160 1199
1201 0 495120.94 272768.3 69520 160 1200
1202 0 495264.62 272671.38 69560 160 1201
1203 0 495451.3 272543.5 69640 181 1202
1204 0 495489.25 272518 69680 181 1203
1205 0 495335.03 272120.7 69680 181 1204
1206 0 495604.4 272440.12 69800 168 1204
1207 0 495677.94 272474.44 69840 168 1206
1208 0 495586.66 272592.94 69960 168 1207
1209 0 495497.88 272614.53 70080 181 1208
1210 0 494503.62 273035.9 69600 154 1201
1211 0 494209.66 273100.9 69720 166 1210
1212 0 494101.97 273133.56 69760 166 1211
1213 0 493872.94 273254.7 69840 189 1212
1214 0 493440.94 273425.4 69880 137 1213
1215 0 492730.7 273671.06 69920 164 1214
1216 0 492014.56 273955.94 69840 124 1215
1217 0 491832.78 274055.66 69680 60 1216
1218 0 491720.2 274109.2 69600 96 1217
1219 0 491607.34 274204.25 69440 108 1218
1220 0 491266.25 274261.34 69400 60 1219
1221 0 490910.8 274342.6 69320 32 1220
1222 0 490741 274348 69280 45 1221
1223 0 491016.3 274334.88 69240 32 1222
1224 0 491244.94 274291.2 69160 60 1223
1225 0 491566.22 274265.4 69120 108 1224
1226 0 491849.06 274268.8 69160 60 1225
1227 0 491972.1 274266.34 69120 60 1226
1228 0 490571.1 274352.56 69240 101 1222
1229 0 490479.75 274355 69200 101 1228
1230 0 490205.62 274360.9 69080 98 1229
1231 0 490067.62 274380.28 69040 51 1230
1232 0 489787.72 274384.25 69000 51 1231
1233 0 489248.62 274342.34 68960 -1 1232
1234 0 489124.34 274313.2 68920 -1 1233
1235 0 488948.25 274278.75 68800 -1 1234
1236 0 488799.06 274255.44 68720 -1 1235
1237 0 488691.84 274294.78 68680 -1 1236
1238 0 488631.12 274349.34 68640 -1 1237
1239 0 488957 274353.34 69040 -1 1233
1240 0 488421.75 274239.78 69040 60 1239
1241 0 488811.2 274358.78 69080 60 1239
1242 0 488743.22 274373.4 69200 60 1241
1243 0 488517.94 274333.22 69360 60 1242
1244 0 488509.62 274298.1 69440 60 1243
1245 0 488399.3 274276.78 69560 60 1244
1246 0 488237.56 274269.97 69720 128 1245
1247 0 488018.78 274244.53 69680 131 1246
1248 0 487873.7 274271.5 69560 131 1247
1249 0 487794.12 274282.66 69480 131 1248
1250 0 487968.47 274286.6 69880 131 1246
1251 0 487895.3 274302.75 69920 131 1250
1252 0 487827.3 274323.72 70080 150 1251
1253 0 487767.2 274367.62 70240 107 1252
1254 0 487752.75 274409.5 70280 107 1253
1255 0 487710.25 274533.9 70400 104 1254
1256 0 487663.3 274616.9 70480 104 1255
1257 0 487589.97 274733.22 70520 104 1256
1258 0 487328.47 274811.2 70560 90 1257
1259 0 487180.34 274826.2 70600 45 1258
1260 0 487379.84 274784.5 70640 90 1259
1261 0 487582.6 274740.03 70800 90 1260
1262 0 487668.16 274663.5 70920 90 1261
1263 0 487678 274631.12 70960 90 1262
1264 0 486955.75 274807.16 70520 81 1259
1265 0 486722.3 274806 70400 81 1264
1266 0 486674.03 274807.56 70360 81 1265
1267 0 486610.88 274780.28 70240 104 1266
1268 0 486499.84 274792.34 70040 75 1267
1269 0 486402.6 274826.7 69880 75 1268
1270 0 486378 274833.6 69840 75 1269
1271 0 486277.9 274859.5 69680 81 1270
1272 0 486169.66 274833.03 69600 108 1271
1273 0 486161 274863.8 69480 108 1272
1274 0 486210.4 274900.4 69360 108 1273
1275 0 486142.75 274959.34 69200 51 1274
1276 0 486157 274798.5 69160 51 1275
1277 0 486169.5 275048.06 69120 51 1275
1278 0 486175.38 275083.12 69000 98 1277
1279 0 486230.38 275251.38 68880 98 1278
1280 0 486184.44 275401.88 68720 124 1279
1281 0 485975 275501.94 68480 71 1280
1282 0 485910.25 275638.5 68320 71 1281
1283 0 485792.22 275718.2 68160 71 1282
1284 0 485727.34 275756.44 68000 71 1283
1285 0 485759.75 275697.56 67840 71 1284
1286 0 485770.44 275747.62 67640 -1 1285
1287 0 486002 275636.8 67520 -1 1286
1288 0 486251.2 275518.94 67400 -1 1287
1289 0 486328.25 275541.7 67280 -1 1288
1290 0 486488 275480.44 67200 -1 1289
1291 0 486559.75 275440.44 67080 -1 1290
1292 0 486538.94 275587.53 66920 -1 1291
1293 0 486581 275789.6 66760 -1 1292
1294 0 486750.75 275934 66600 -1 1293
1295 0 486927.7 275914.6 66560 -1 1294
1296 0 486937.62 275886.97 66480 -1 1295
1297 0 486296.3 274650.06 69840 81 1270
1298 0 487746.56 274013.3 70320 150 1254
1299 0 487765.56 273888.53 70360 150 1298
1300 0 494128.1 272787.97 69760 166 1212
1301 0 496060.7 271990.2 69280 102 1197
1302 0 496065.66 271780.1 69160 51 1301
1303 0 496047.47 271885.16 69000 51 1302
1304 0 496072.5 271949.75 68960 51 1303
1305 0 496074.22 272010.94 68840 32 1304
1306 0 496106.3 272153.7 68680 96 1305
1307 0 496044.38 272199.3 68560 96 1306
1308 0 495975.5 272235.62 68400 81 1307
1309 0 496062.75 272353.97 68200 86 1308
1310 0 496104.72 272369.25 68160 86 1309
1311 0 496159.9 272405.47 68000 86 1310
1312 0 496278.38 272485.44 67840 86 1311
1313 0 496318.38 272433.22 67800 86 1312
1314 0 496359.94 272290.7 67680 120 1313
1315 0 496363.72 272161.12 67600 120 1314
1316 0 496488.94 272075.84 67480 120 1315
1317 0 496791.7 271962.53 67480 120 1316
1318 0 496399.75 271925.44 67400 120 1316
1319 0 496216.47 271807.06 67320 81 1318
1320 0 496137.34 271647 67240 32 1319
1321 0 496235.9 271549.44 67280 32 1320
1322 0 496098.12 271566.7 67200 32 1320
1323 0 496068.88 271492.3 67160 32 1322
1324 0 496036 271354.06 67120 32 1323
1325 0 496079.94 271227.75 67080 32 1324
1326 0 496112.25 271004.94 67040 32 1325
1327 0 495989.75 271060.12 66960 32 1326
1328 0 495813.97 271122.56 66880 -1 1327
1329 0 495489.56 270933.88 66920 -1 1328
1330 0 495362.75 270826.62 66960 -1 1329
1331 0 495337.38 270717.53 67000 -1 1330
1332 0 495176.1 270393.97 67000 -1 1331
1333 0 495312.22 270624.88 67080 -1 1331
1334 0 495261.3 270649.03 67120 -1 1333
1335 0 495157.88 270656.53 67240 -1 1334
1336 0 495008.28 270662.47 67400 -1 1335
1337 0 494928.38 270748.25 67440 -1 1336
1338 0 495798.8 271177.3 66840 -1 1328
1339 0 495753.06 271333.88 66720 -1 1338
1340 0 495804.56 271558.38 66600 -1 1339
1341 0 495771.47 271633.84 66480 -1 1340
1342 0 495699.9 271677.25 66320 -1 1341
1343 0 495624.5 271816 66240 -1 1342
1344 0 495548.84 271955.2 66160 -1 1343
1345 0 495579.06 272179.25 66080 -1 1344
1346 0 495448.34 272263.94 66000 -1 1345
1347 0 495473.06 272342.9 65880 -1 1346
1348 0 495506.22 272383 65840 -1 1347
1349 0 495656.84 271503.06 66200 -1 1343
1350 0 495633.5 271622.56 66040 -1 1349
1351 0 495580.66 271619.66 65960 -1 1350
1352 0 495284.53 271401.44 66000 -1 1351
1353 0 495553.56 271617.97 65920 -1 1351
1354 0 495600.4 271635.06 65840 -1 1353
1355 0 495676 271493.1 65720 -1 1354
1356 0 495818.56 271340.94 65600 -1 1355
1357 0 496095.78 271319.84 65440 -1 1356
1358 0 496207.7 271283.3 65360 -1 1357
1359 0 496509.56 271046.88 65360 -1 1358
1360 0 496218.78 272553.75 67800 86 1312
1361 0 496146.25 272706.78 67760 86 1360
1362 0 496913.44 271103.72 71880 150 1038
1363 0 496874.66 270736 73600 122 1025
1364 0 492026 267767 77960 288 970
1365 0 491370 267707 77960 75 1364
1366 0 490654 268107 77920 107 1365
1367 0 490190 268375 77840 107 1366
1368 0 489860 268451 77760 120 1367
1369 0 489216 268691 77640 81 1368
1370 0 488452 268915 77560 96 1369
1371 0 488376 268887 77800 96 1370
1372 0 488144 268483 77840 96 1371
1373 0 488169.3 268444.78 77880 96 1372
1374 0 487656 269243 77520 141 1370
1375 0 486966 269431 77440 168 1374
1376 0 486807.56 269467.44 77480 168 1375
1377 0 486652.03 269475 77560 120 1376
1378 0 486411.84 269461.44 77680 120 1377
1379 0 486266 269499.38 77840 75 1378
1380 0 486382.94 269536.4 78040 75 1379
1381 0 486587.1 269547.44 78200 51 1380
1382 0 486641.97 269514.88 78400 60 1381
1383 0 486634.8 269471.53 78480 60 1382
1384 0 486609.72 269421.56 78600 64 1383
1385 0 486629.9 269406.38 78760 64 1384
1386 0 486572 269382 78840 64 1385
1387 0 486513.88 269357.84 78920 75 1386
1388 0 486396.75 269329.47 79040 98 1387
1389 0 486376 269322.66 79080 98 1388
1390 0 486334 269310.03 79160 98 1389
1391 0 486297.78 269291.44 79240 98 1390
1392 0 486255.7 269144.06 79280 75 1391
1393 0 486221.3 268631.03 79360 51 1392
1394 0 486111.44 269594.97 79280 32 1391
1395 0 486018.03 269840.34 79240 51 1394
1396 0 485995.25 269904.25 79280 51 1395
1397 0 485997.3 270013.47 79240 102 1396
1398 0 486018.44 270073.62 79160 102 1397
1399 0 486052.3 270103.25 79080 102 1398
1400 0 485926.97 270097.2 79400 102 1396
1401 0 485833.8 270195.5 79520 60 1400
1402 0 485707.3 270302.1 79640 60 1401
1403 0 485582.34 270404.9 79800 60 1402
1404 0 485346.25 270467.5 79840 75 1403
1405 0 484983.1 270462.62 79960 75 1404
1406 0 484766.25 270531.72 80120 96 1405
1407 0 484584.62 270560.12 80280 101 1406
1408 0 484423.9 270554.66 80400 101 1407
1409 0 484266.44 270481.22 80560 60 1408
1410 0 484147.44 270433.03 80680 71 1409
1411 0 483906.88 270477.25 80840 81 1410
1412 0 483778.34 270523.66 80920 81 1411
1413 0 483713.88 270547.28 80960 104 1412
1414 0 483439.25 270790.84 81080 81 1413
1415 0 483023.38 271082.16 81040 148 1414
1416 0 482938.44 271096.25 81000 148 1415
1417 0 482819.6 271122.56 80880 164 1416
1418 0 482773.9 271132.56 80760 164 1417
1419 0 482597.2 271450.3 81120 140 1415
1420 0 482540.25 271479.2 81080 140 1419
1421 0 482480.8 271536.2 80920 140 1420
1422 0 482365.25 271560 80760 140 1421
1423 0 482330.12 271555.88 80720 140 1422
1424 0 482337.62 271546.3 80600 140 1423
1425 0 482337.62 271546.3 80520 140 1424
1426 0 482542.25 271586.5 81240 178 1419
1427 0 482523.66 271632.5 81280 178 1426
1428 0 482417.8 271768.8 81520 143 1427
1429 0 482319.84 271842.72 81600 122 1428
1430 0 482321.03 271813.75 81680 122 1429
1431 0 482622.06 271485.53 81280 178 1426
1432 0 483024.5 271133.8 81360 148 1431
1433 0 483231.75 271086.38 81400 141 1432
1434 0 483443.9 271036.1 81440 141 1433
1435 0 483595.7 271046.06 81480 141 1434
1436 0 483707.62 270771.06 81120 104 1414
1437 0 483771.66 270808.84 81200 104 1436
1438 0 483771.28 270449.38 80960 81 1412
1439 0 483735.16 270398.34 81000 104 1438
1440 0 483678.88 270386.88 81040 104 1439
1441 0 486590.03 269213.66 78800 64 1386
1442 0 486966 269431 77280 172 1375
1443 0 486966 269431 77240 172 1442
1444 0 486726 269491 77080 91 1443
1445 0 486430 269579 76960 131 1444
1446 0 486138 269639 76840 108 1445
1447 0 485674 269723 76760 64 1446
1448 0 485522 269727 76640 32 1447
1449 0 485398 269779 76520 32 1448
1450 0 484986 269743 76360 120 1449
1451 0 484594 269775 76240 135 1450
1452 0 484536 269767 76160 122 1451
1453 0 484482 269767 76080 122 1452
1454 0 484296 269555 75920 71 1453
1455 0 484212 269499 75840 71 1454
1456 0 484100 269435 75720 96 1455
1457 0 484028 269415 75640 96 1456
1458 0 483740 269507 75640 101 1457
1459 0 483552 269024 75080 150 1458
1460 0 483360 268960 74880 153 1459
1461 0 483104 268896 74760 104 1460
1462 0 482944 268832 74560 60 1461
1463 0 482784 268672 74360 40 1462
1464 0 482656 268576 74200 81 1463
1465 0 482496 268448 74000 51 1464
1466 0 482336 268320 73800 86 1465
1467 0 482112 268224 73720 107 1466
1468 0 481888 268256 73520 107 1467
1469 0 481632 268288 73400 104 1468
1470 0 481408 268320 73200 90 1469
1471 0 481216 268256 73000 134 1470
1472 0 481056 268224 72800 104 1471
1473 0 480896 268224 72600 104 1472
1474 0 480640 268288 72480 96 1473
1475 0 480480 268416 72280 75 1474
1476 0 480288 268480 72120 81 1475
1477 0 480096 268640 71960 96 1476
1478 0 479904 268768 71800 75 1477
1479 0 479680 268896 71640 122 1478
1480 0 479488 268928 71440 107 1479
1481 0 479296 268992 71280 102 1480
1482 0 479072 268992 71160 128 1481
1483 0 478848 269024 71040 104 1482
1484 0 478193.9 268912.62 70400 172 1483
1485 0 477376 268800 70040 140 1484
1486 0 477152 268800 69880 135 1485
1487 0 477024 268928 69720 101 1486
1488 0 477152 269184 69680 178 1487
1489 0 477312 269376 69560 166 1488
1490 0 477184 269600 69440 266 1489
1491 0 477120 269728 69360 288 1490
1492 0 476864 269664 69320 189 1491
1493 0 476640 269664 69160 136 1492
1494 0 476384 269664 69160 75 1493
1495 0 476128 269696 69240 122 1494
1496 0 475904 269760 69320 124 1495
1497 0 475900 269834 69360 -1 1496
1498 0 475840 269718 69440 -1 1497
1499 0 475824 269710 69480 -1 1498
1500 0 477248 269952 69280 217 1491
1501 0 477440 270144 69280 75 1500
1502 0 477632 270240 69480 64 1501
1503 0 477888 270272 69480 75 1502
1504 0 478016 270304 69480 71 1503
1505 0 476800 268928 69560 156 1487
1506 0 476576 268832 69440 128 1505
1507 0 476320 268736 69440 32 1506
1508 0 476064 268640 69440 64 1507
1509 0 475808 268576 69400 98 1508
1510 0 475552 268544 69400 128 1509
1511 0 475296 268544 69400 102 1510
1512 0 475040 268576 69400 51 1511
1513 0 474784 268576 69400 75 1512
1514 0 474528 268512 69400 51 1513
1515 0 474304 268384 69440 150 1514
1516 0 474048 268320 69480 122 1515
1517 0 473824 268320 69600 134 1516
1518 0 473568 268320 69600 104 1517
1519 0 473312 268288 69600 64 1518
1520 0 473056 268288 69600 64 1519
1521 0 472800 268288 69600 64 1520
1522 0 472544 268288 69680 81 1521
1523 0 472288 268320 69680 75 1522
1524 0 472032 268352 69720 75 1523
1525 0 471776 268384 69720 64 1524
1526 0 471520 268384 69720 75 1525
1527 0 471264 268352 69680 98 1526
1528 0 471008 268288 69600 81 1527
1529 0 470784 268256 69480 75 1528
1530 0 470528 268256 69440 64 1529
1531 0 470272 268192 69440 81 1530
1532 0 470016 268192 69440 75 1531
1533 0 469760 268160 69440 71 1532
1534 0 469504 268160 69440 96 1533
1535 0 469248 268064 69560 60 1534
1536 0 469024 268032 69720 104 1535
1537 0 468832 268064 69920 71 1536
1538 0 468672 268064 70120 96 1537
1539 0 468416 268064 70160 122 1538
1540 0 468160 268096 70240 160 1539
1541 0 467936 268064 70440 185 1540
1542 0 467744 268064 70560 186 1541
1543 0 467520 267936 70440 143 1542
1544 0 467264 267936 70440 150 1543
1545 0 467008 267904 70440 157 1544
1546 0 466784 267872 70600 243 1545
1547 0 466720 267840 70840 186 1546
1548 0 466464 267840 70960 163 1547
1549 0 466240 267744 71120 124 1548
1550 0 465984 267616 71160 166 1549
1551 0 465792 267456 71280 122 1550
1552 0 465600 267328 71400 32 1551
1553 0 465408 267200 71520 75 1552
1554 0 465152 267136 71520 75 1553
1555 0 464896 267040 71560 32 1554
1556 0 464672 266880 71560 120 1555
1557 0 464416 266848 71560 71 1556
1558 0 464160 266720 71600 51 1557
1559 0 463936 266592 71760 51 1558
1560 0 463680 266528 71840 80 1559
1561 0 463424 266496 71840 107 1560
1562 0 463168 266400 71800 71 1561
1563 0 462944 266368 71680 51 1562
1564 0 462688 266368 71600 32 1563
1565 0 462496 266400 71440 96 1564
1566 0 462240 266368 71360 91 1565
1567 0 461984 266336 71360 96 1566
1568 0 461728 266304 71400 64 1567
1569 0 461472 266208 71520 120 1568
1570 0 461244 265950 71520 -1 1569
1571 0 461212 266046 71440 -1 1570
1572 0 461160 266114 71320 -1 1571
1573 0 461060 266098 71200 -1 1572
1574 0 460940 266178 71040 -1 1573
1575 0 460976 266410 70880 -1 1574
1576 0 467648 268192 70760 176 1542
1577 0 467584 268192 71040 140 1576
1578 0 467520 268192 71320 150 1577
1579 0 467520 268096 71560 135 1578
1580 0 467392 268320 71640 135 1579
1581 0 467136 268384 71640 160 1580
1582 0 466880 268320 71760 143 1581
1583 0 466752 268288 71920 104 1582
1584 0 466572 268326 71960 -1 1583
1585 0 466636 268318 72000 -1 1584
1586 0 466628 268330 72040 -1 1585
1587 0 482816 268640 74000 96 1464
1588 0 483040 268640 73880 81 1587
1589 0 483232 268480 73920 32 1588
1590 0 483072 268320 74120 32 1589
1591 0 483712 268800 75200 40 1459
1592 0 483936 268672 75360 45 1591
1593 0 484160 268576 75480 45 1592
1594 0 484416 268448 75520 45 1593
1595 0 484640 268256 75520 51 1594
1596 0 484832 268064 75520 40 1595
1597 0 484992 267840 75520 40 1596
1598 0 485056 267648 75560 51 1597
1599 0 484996 267622 75600 -1 1598
1600 0 483516 269611 75760 101 1458
1601 0 483538.66 269624.34 75800 101 1600
1602 0 483104 269707 75800 -1 1601
1603 0 482848 269615 75760 -1 1602
1604 0 482652 269503 75640 -1 1603
1605 0 482476 269447 75520 -1 1604
1606 0 482340 269423 75400 -1 1605
1607 0 482224 269391 75360 -1 1606
1608 0 482016 269251 75320 -1 1607
1609 0 483584 269651 75880 101 1601
1610 0 484388 270075 76080 81 1453
1611 0 483972 270319 76000 64 1610
1612 0 483880 270439 75880 120 1611
1613 0 483544 270763 75800 32 1612
1614 0 483224 270999 75720 104 1613
1615 0 483120 271143 75640 148 1614
1616 0 482976 271291 75520 115 1615
1617 0 482866 271419 75440 115 1616
1618 0 482694 271531 75320 98 1617
1619 0 482330 271623 75240 64 1618
1620 0 481966 271679 75160 71 1619
1621 0 481880.88 271723.16 75200 71 1620
1622 0 481850.97 271820.66 75240 71 1621
1623 0 481908.3 271866.7 75280 71 1622
1624 0 482020.78 271927.5 75360 71 1623
1625 0 481806 271699 75040 81 1620
1626 0 481738 271655 74920 81 1625
1627 0 481574 271627 74760 136 1626
1628 0 481518 271571 74640 136 1627
1629 0 481406 271555 74520 101 1628
1630 0 481318 271587 74360 71 1629
1631 0 481158 271783 74240 51 1630
1632 0 480846 272031 74120 98 1631
1633 0 480314 272275 74040 115 1632
1634 0 480394 272375 73920 40 1633
1635 0 480230 272607 73800 51 1634
1636 0 480222 272731 73680 45 1635
1637 0 480374 272767 73560 51 1636
1638 0 480442 272779 73480 51 1637
1639 0 480726 272799 73360 51 1638
1640 0 480770 272827 73240 51 1639
1641 0 480066 272875 73640 45 1636
1642 0 480030 273083 73560 98 1641
1643 0 479994 273155 73400 71 1642
1644 0 479952 272315 74160 98 1633
1645 0 479416 272167 74320 136 1644
1646 0 479272 272183 74440 175 1645
1647 0 479112 272195 74560 175 1646
1648 0 478968 272215 74680 214 1647
1649 0 478688 272171 74840 178 1648
1650 0 478360 272119 75000 104 1649
1651 0 477868 272039 75120 71 1650
1652 0 477752 272007 75240 81 1651
1653 0 477504 272003 75320 81 1652
1654 0 477320 271987 75360 122 1653
1655 0 476916 271963 75400 91 1654
1656 0 476932.34 271955.1 75360 91 1655
1657 0 476938 271903 75560 91 1655
1658 0 476796.66 271865.66 75640 91 1657
1659 0 476726 271847 75680 32 1658
1660 0 476454 271787 75800 90 1659
1661 0 476166 271711 75920 101 1660
1662 0 475994 271575 76040 80 1661
1663 0 475850 271467 76160 91 1662
1664 0 475614 271347 76320 124 1663
1665 0 475466 271167 76400 160 1664
1666 0 475362 270775 76360 160 1665
1667 0 475258 270679 76240 160 1666
1668 0 475454 270639 76160 160 1667
1669 0 475654 270603 76080 107 1668
1670 0 475166 270655 76120 160 1667
1671 0 475058 270603 75960 -1 1670
1672 0 474954 270527 75840 -1 1671
1673 0 474906 270483.97 75760 -1 1672
1674 0 474836 270372 75640 -1 1673
1675 0 474720 270268 75520 -1 1674
1676 0 474520 270220 75440 -1 1675
1677 0 474416 270204 75360 -1 1676
1678 0 474284 270188 75280 -1 1677
1679 0 474196 270192 75200 -1 1678
1680 0 474128 270188 75120 -1 1679
1681 0 474124 270304 74880 -1 1680
1682 0 474188 270344 74840 -1 1681
1683 0 474320 270464 74760 -1 1682
1684 0 474332 270404 74640 -1 1683
1685 0 474396 270360 74520 -1 1684
1686 0 474512 270352 74440 -1 1685
1687 0 474500 270768 74800 -1 1683
1688 0 474500 270876 74880 -1 1687
1689 0 474508.38 270933.1 74960 -1 1688
1690 0 475519.22 271055.53 77120 51 1665
1691 0 475709 270925.3 77440 60 1690
1692 0 491248 264711 77800 226 713
1693 0 491200 264695 77640 226 1692
1694 0 490996 264727 77480 207 1693
1695 0 490664 264751 77320 196 1694
1696 0 490560 264747 77280 192 1695
1697 0 490446 264691 77160 235 1696
1698 0 490326 264643 77000 234 1697
1699 0 490190 264531 76880 226 1698
1700 0 489774 264571 76760 186 1699
1701 0 489318 264607 76600 160 1700
1702 0 488722 264651 76480 128 1701
1703 0 488442 264655 76360 128 1702
1704 0 488250 264659 76240 108 1703
1705 0 488022 264643 76120 75 1704
1706 0 487814 264647 76000 139 1705
1707 0 487666 264551 75840 156 1706
1708 0 487490 264503 75680 122 1707
1709 0 487378 264451 75520 122 1708
1710 0 487350 264371 75320 60 1709
1711 0 487226 264359 75160 86 1710
1712 0 486942 264359 75040 90 1711
1713 0 486946 264359 74880 90 1712
1714 0 486914 264311 74720 120 1713
1715 0 486862 264311 74560 120 1714
1716 0 486926 264343 74360 96 1715
1717 0 486942 264363 74200 64 1716
1718 0 486898 264463 74040 64 1717
1719 0 486818 264535 73960 98 1718
1720 0 486558 264043 73960 71 1719
1721 0 486450 263927 74040 71 1720
1722 0 486346 263887 74160 96 1721
1723 0 486230 263839 74320 75 1722
1724 0 486042 263719 74440 64 1723
1725 0 485938 263687 74520 64 1724
1726 0 485810 263675 74640 60 1725
1727 0 485558 263695 74760 40 1726
1728 0 485458 263699 74920 64 1727
1729 0 485214 263675 75000 32 1728
1730 0 485190 263667 75080 32 1729
1731 0 485222 263271 75160 71 1730
1732 0 485206 263159 75280 71 1731
1733 0 485138 263143 75400 71 1732
1734 0 485314 263007 75520 196 1733
1735 0 485378 263003 75600 196 1734
1736 0 485408 263025 75640 196 1735
1737 0 485336.2 262631.25 75680 196 1736
1738 0 485359.03 262611.44 75720 196 1737
1739 0 485590.56 262632.8 75840 75 1738
1740 0 485438 263047 75680 196 1736
1741 0 485534.3 263080.62 75720 75 1740
1742 0 485668.38 263126.56 75840 75 1741
1743 0 486001 262981.56 75880 80 1742
1744 0 484582 263007 75480 71 1733
1745 0 484606 262975 75560 71 1744
1746 0 484636.66 262959 75600 71 1745
1747 0 484504.8 262948.47 75640 71 1746
1748 0 484956.6 262792.25 75640 190 1746
1749 0 486688 264832 73160 104 1719
1750 0 486656 264992 72960 154 1749
1751 0 486624 265152 72760 122 1750
1752 0 486496 265280 72560 160 1751
1753 0 486496 265376 72320 192 1752
1754 0 486464 265504 72080 168 1753
1755 0 486592 265600 71880 160 1754
1756 0 486592 265664 71600 108 1755
1757 0 486592 265792 71360 115 1756
1758 0 486592 265760 71080 122 1757
1759 0 486496 265792 70840 96 1758
1760 0 486400 265984 70640 122 1759
1761 0 486240 266016 70400 124 1760
1762 0 486144 265984 70160 137 1761
1763 0 486144 266080 69880 164 1762
1764 0 486144 266112 69600 98 1763
1765 0 486080 266176 69360 104 1764
1766 0 486016 266176 69080 64 1765
1767 0 486048 266304 68840 64 1766
1768 0 486144 266304 68600 134 1767
1769 0 486336 266304 68400 104 1768
1770 0 486368 266272 68120 108 1769
1771 0 486336 266336 67880 102 1770
1772 0 486336 266272 67600 32 1771
1773 0 486272 266112 67360 64 1772
1774 0 486240 266176 67080 104 1773
1775 0 486272 266176 66920 64 1774
1776 0 486272 266016 66720 102 1775
1777 0 486304 265760 66640 98 1776
1778 0 486336 265504 66560 107 1777
1779 0 486432 265248 66600 98 1778
1780 0 486496 265056 66760 98 1779
1781 0 486624 264832 66800 124 1780
1782 0 486624 264576 66800 80 1781
1783 0 486752 264384 66680 101 1782
1784 0 486752 264224 66640 102 1783
1785 0 486720 263968 66600 71 1784
1786 0 486752 263712 66560 51 1785
1787 0 486784 263456 66600 75 1786
1788 0 486912 263328 66600 86 1787
1789 0 487072 263136 66640 32 1788
1790 0 487136 262880 66720 102 1789
1791 0 487136 262656 66600 134 1790
1792 0 487264 262432 66560 131 1791
1793 0 487520 262400 66600 107 1792
1794 0 487776 262400 66600 120 1793
1795 0 487968 262368 66680 120 1794
1796 0 487968 262624 66680 60 1795
1797 0 487808 262848 66680 32 1796
1798 0 487744 262944 66640 40 1797
1799 0 488160 262176 66760 96 1795
1800 0 488320 261984 66880 75 1799
1801 0 488448 261760 66960 86 1800
1802 0 488544 261664 66960 86 1801
1803 0 488668 261478 66920 -1 1802
1804 0 488856 261330 67000 -1 1803
1805 0 488996 261174 67120 -1 1804
1806 0 489168 260790 67280 -1 1805
1807 0 489052 260506 67200 -1 1806
1808 0 488760 260254 67120 -1 1807
1809 0 488656 260266 67040 -1 1808
1810 0 487168 263424 66480 32 1788
1811 0 487168 263424 66440 32 1810
1812 0 487360 263296 66240 32 1811
1813 0 487072 263648 66360 96 1811
1814 0 486976 263488 66160 32 1813
1815 0 487040 263392 66080 32 1814
1816 0 487008 264160 66680 71 1784
1817 0 487136 264000 66880 40 1816
1818 0 487136 263936 66920 32 1817
1819 0 486188 266074 66520 -1 1778
1820 0 486180 266162 66400 -1 1819
1821 0 486072 266234 66240 -1 1820
1822 0 485968 266218 66080 -1 1821
1823 0 485972 266214 66040 -1 1822
1824 0 485796 266210 66000 -1 1823
1825 0 486160 266250 66000 -1 1823
1826 0 486244 266254 65960 -1 1825
1827 0 486204 266226 65880 -1 1826
1828 0 486112 266368 66800 80 1775
1829 0 486176 266624 66720 32 1828
1830 0 486080 266848 66640 51 1829
1831 0 485952 267072 66520 51 1830
1832 0 485952 267296 66440 60 1831
1833 0 485936 267482 66280 -1 1832
1834 0 494108.75 258399.31 82320 296 464
1835 0 494220.28 258560.81 82560 189 1834
1836 0 494276.72 258648.17 82840 60 1835
1837 0 494482.75 258732.14 83000 60 1836
1838 0 494805.6 258727.36 83040 32 1837
1839 0 494692.38 258736.67 83080 60 1838
1840 0 494781.1 258664.25 83160 32 1839
1841 0 494921.06 258616.25 83280 75 1840
1842 0 494900.7 258622.34 83400 75 1841
1843 0 494993.4 258411.95 83560 51 1842
1844 0 495043 258357 83520 51 1843
1845 0 495093.44 258302.02 83480 51 1844
1846 0 495152.62 258322.27 83400 51 1845
1847 0 495152.28 258836.64 83080 45 1838
1848 0 495225.22 258940.16 83160 45 1847
1849 0 495144.66 259135.67 83120 45 1848
1850 0 495187 259156 83080 45 1849
1851 0 495287 259240 83000 45 1850
1852 0 495279 259288 82960 45 1851
1853 0 495219 259372 82920 45 1852
1854 0 495171 259404 82880 45 1853
1855 0 494871 259472 82840 45 1854
1856 0 494743 259484 82800 -1 1855
1857 0 494511 259580 82720 -1 1856
1858 0 494471 259640 82680 -1 1857
1859 0 496708.47 253894.75 82200 217 452
1860 0 496621.03 253919.5 82040 262 1859
1861 0 496493.56 253926.66 81880 262 1860
1862 0 496395.56 253780.38 81680 183 1861
1863 0 496380.62 253711.38 81520 183 1862
1864 0 496260.5 253689.5 81400 96 1863
1865 0 496298 253618 81240 96 1864
1866 0 496330 253514 81040 71 1865
1867 0 496658 253434 80880 51 1866
1868 0 496842 253230 80760 80 1867
1869 0 497070 252914 80640 120 1868
1870 0 497088 252750 80520 120 1869
1871 0 497060 252626 80360 64 1870
1872 0 497064 252490 80240 60 1871
1873 0 497076 252494 80080 60 1872
1874 0 496964 252402 79960 60 1873
1875 0 496788 252202 79760 60 1874
1876 0 496604 252094 79640 40 1875
1877 0 496074 251778 79600 75 1876
1878 0 496042 251766 79520 75 1877
1879 0 495810 251858 79480 40 1878
1880 0 495306 251782 79480 40 1879
1881 0 495022 251802 79440 -1 1880
1882 0 494774 251830 79400 -1 1881
1883 0 494374 251914 79320 -1 1882
1884 0 494272 251978 79240 -1 1883
1885 0 494180 252062 79200 -1 1884
1886 0 494148 252130 79120 -1 1885
1887 0 494124 252126 79040 -1 1886
1888 0 494124 252122 78920 -1 1887
1889 0 494008 252286 78840 -1 1888
1890 0 493912 252514 78840 -1 1889
1891 0 493928 252566 78720 -1 1890
1892 0 493812 252658 78640 -1 1891
1893 0 493632 252690 78640 -1 1892
1894 0 498016 253120 82440 115 452
1895 0 498208 253312 82440 40 1894
1896 0 498432 253472 82400 102 1895
1897 0 498688 253504 82400 75 1896
1898 0 498944 253504 82480 64 1897
1899 0 499136 253504 82680 40 1898
1900 0 499328 253440 82880 81 1899
1901 0 499488 253376 83080 60 1900
1902 0 499648 253280 83320 81 1901
1903 0 499840 253184 83480 150 1902
1904 0 500032 252992 83560 148 1903
1905 0 500192 252832 83680 176 1904
1906 0 500352 252672 83880 104 1905
1907 0 500480 252448 83960 80 1906
1908 0 500608 252192 84040 51 1907
1909 0 500736 251936 84040 51 1908
1910 0 500768 251840 84080 40 1909
1911 0 500156 252794 84000 -1 1907
1912 0 500104 252742 84120 -1 1911
1913 0 500252 252666 84280 -1 1912
1914 0 500484 252666 84480 -1 1913
1915 0 500564 252442 84640 -1 1914
1916 0 500596 252386 84680 -1 1915
1917 0 500872 252442 84800 -1 1916
1918 0 500976 252482 84920 -1 1917
1919 0 501080 252506 85040 -1 1918
1920 0 501184 252526 85240 -1 1919
1921 0 500392 252222 84600 -1 1915
1922 0 499008 248896 81280 128 437
1923 0 498944 248928 81040 81 1922
1924 0 498944 248992 80760 81 1923
1925 0 498944 248992 80480 120 1924
1926 0 499008 249056 80240 96 1925
1927 0 499168 249088 80040 81 1926
1928 0 499200 249024 79800 90 1927
1929 0 499168 248896 79560 80 1928
1930 0 499104 248800 79320 71 1929
1931 0 499040 248768 79080 98 1930
1932 0 499040 248704 78800 32 1931
1933 0 499040 248704 78520 45 1932
1934 0 499104 248768 78440 45 1933
1935 0 499068 248790 78360 -1 1934
1936 0 499096 248826 78280 -1 1935
1937 0 498956 248874 78200 -1 1936
1938 0 498900 248838 78120 -1 1937
1939 0 498888 248718 78080 -1 1938
1940 0 498768 248598 77960 -1 1939
1941 0 498508 248558 77840 -1 1940
1942 0 498260 249006 77800 -1 1941
1943 0 498472 248526 77760 -1 1941
1944 0 498404 248494 77600 -1 1943
1945 0 498504 248414 77480 -1 1944
1946 0 498424 248446 77280 -1 1945
1947 0 498384 248442 77080 -1 1946
1948 0 498412 248342 76880 -1 1947
1949 0 498240 248210 76680 -1 1948
1950 0 498020 248110 76560 -1 1949
1951 0 495028.28 247249.47 85920 209 386
1952 0 496943.88 245631.39 85720 275 1951
1953 0 498271.72 243503.66 85680 251 1952
1954 0 498798.9 242305.45 85720 217 1953
1955 0 498727.72 241981.33 85920 154 1954
1956 0 498429.2 242168.05 86240 131 1955
1957 0 498180.22 242112.67 86400 86 1956
1958 0 497907.62 242128.22 86480 64 1957
1959 0 497683.9 241978.88 86520 32 1958
1960 0 497923.2 242152.16 86520 64 1958
1961 0 497894.38 242106.14 86600 64 1960
1962 0 499151.22 242144.4 85680 150 1954
1963 0 499118.5 242063.55 85200 75 1962
1964 0 499279.06 242295.36 85080 32 1963
1965 0 499463.47 242376.9 84960 71 1964
1966 0 499887.1 242543.2 84880 51 1965
1967 0 500231.16 242799.1 84880 86 1966
1968 0 500510.4 242846.69 84840 136 1967
1969 0 500661.03 242905.84 84880 102 1968
1970 0 500732.78 242933.72 84960 102 1969
1971 0 500725 242868.31 85040 136 1970
1972 0 500799.44 242912.6 85080 102 1971
1973 0 501004.75 242984.69 84800 154 1968
1974 0 501230.25 243178.03 84640 120 1973
1975 0 501291.6 243240.58 84600 166 1974
1976 0 501385.78 243388.34 84560 166 1975
1977 0 501473 243492.33 84520 107 1976
1978 0 501647.4 243701 84440 60 1977
1979 0 501810.75 243862.98 84320 60 1978
1980 0 501664.38 243868.22 84280 60 1979
1981 0 501475.38 243956.56 84080 32 1980
1982 0 501429.53 244053.61 83920 32 1981
1983 0 501587.25 244115.16 83760 32 1982
1984 0 501654.25 244083.23 83720 32 1983
1985 0 502388.22 243957.94 84200 98 1979
1986 0 502820.22 244216.6 84080 128 1985
1987 0 503328.9 244411.33 84120 71 1986
1988 0 503955.1 244526.47 84240 80 1987
1989 0 504216.44 244612.47 84200 51 1988
1990 0 504563.47 244577.52 84160 32 1989
1991 0 504642.4 244523.69 84080 45 1990
1992 0 504749.62 244533.78 83880 45 1991
1993 0 504993.7 244492.78 83720 45 1992
1994 0 505170.5 244440.03 83560 45 1993
1995 0 505255.06 244251.9 83360 45 1994
1996 0 505235.03 244045.84 83200 60 1995
1997 0 505232.3 243921.05 83080 60 1996
1998 0 505247.22 243723.28 82920 60 1997
1999 0 505267.12 243604.61 82800 81 1998
2000 0 505364.22 243526.06 82640 81 1999
2001 0 505411 243462.42 82480 81 2000
2002 0 505429.3 243313.38 82400 60 2001
2003 0 505278.44 242998.39 82240 86 2002
2004 0 505354.2 242876.94 82080 90 2003
2005 0 505405.62 242701.03 81920 124 2004
2006 0 505497.75 242585.72 81880 124 2005
2007 0 505491 242516 81680 80 2006
2008 0 505485 242425.56 81480 60 2007
2009 0 505486.8 242417.22 81280 90 2008
2010 0 505605.03 242342.86 81040 75 2009
2011 0 505784.97 242173.78 80880 102 2010
2012 0 505765.88 242008.94 80800 102 2011
2013 0 505873.12 241851.62 80760 102 2012
2014 0 506034.84 241687.28 80640 131 2013
2015 0 506213.25 241452.19 80560 102 2014
2016 0 506317.53 241381.08 80520 122 2015
2017 0 506395.44 241321.77 80320 122 2016
2018 0 506712.84 241059.19 80000 80 2017
2019 0 506732.88 241008.56 79760 80 2018
2020 0 506613.72 241037.66 79680 45 2019
2021 0 506509.47 241002.03 79640 45 2020
2022 0 506605.72 240910.4 79600 45 2021
2023 0 506711.84 240826.98 79480 45 2022
2024 0 506649.88 240759.12 79320 45 2023
2025 0 506545.38 240728.31 79160 -1 2024
2026 0 506567.62 240727.98 79120 -1 2025
2027 0 506409.2 241114.06 79520 45 2021
2028 0 506186.25 241175.5 79400 40 2027
2029 0 506373.06 241170.5 79360 40 2028
2030 0 506394.34 241133.33 79320 40 2029
2031 0 506436.75 241060.16 79240 40 2030
2032 0 506606.47 240994.28 79120 40 2031
2033 0 506720.88 241016.47 78960 -1 2032
2034 0 506786.94 240967.12 78800 -1 2033
2035 0 506773.03 240997.4 78640 -1 2034
2036 0 506757.56 240935.33 78600 -1 2035
2037 0 506112.2 241195.6 79360 40 2028
2038 0 505916.3 241182.97 79400 40 2037
2039 0 505551.66 240888.81 79360 64 2038
2040 0 505507.66 240886.33 79320 64 2039
2041 0 505419 240881.44 79240 64 2040
2042 0 505323.9 240894.39 79080 71 2041
2043 0 505048.38 240995.44 78920 71 2042
2044 0 505858.8 241154.98 79520 81 2038
2045 0 505728.34 241139.34 79720 81 2044
2046 0 505831.62 241318.94 79880 156 2045
2047 0 506038.3 241216.34 79320 40 2037
2048 0 505991.72 241242.31 79200 40 2047
2049 0 506146.2 241223.14 79080 40 2048
2050 0 506186.8 241230.5 79040 40 2049
2051 0 506346.3 241267.81 78880 40 2050
2052 0 506246.66 241212.4 78840 40 2051
2053 0 506287.34 241167.39 78720 -1 2052
2054 0 506465.7 241284.14 78840 -1 2051
2055 0 506547.53 241296.39 78720 -1 2054
2056 0 506589.38 241327.78 78640 -1 2055
2057 0 506607.25 241316.81 78520 -1 2056
2058 0 506714.8 241347.62 78440 -1 2057
2059 0 506367.8 241255 78480 -1 2057
2060 0 506266 241225.58 78360 -1 2059
2061 0 506339.47 241196.14 79880 80 2017
2062 0 506387.84 241059.12 80600 45 2015
2063 0 506362.06 240898.44 80640 45 2062
2064 0 506160 240858.39 80800 96 2063
2065 0 506036.88 240767.58 80920 71 2064
2066 0 505979.94 240689.06 81000 71 2065
2067 0 506156.25 241847.06 80840 71 2012
2068 0 506291.47 241909.56 80960 45 2067
2069 0 506299.38 241708.25 81120 45 2068
2070 0 506261.94 241627.72 81200 45 2069
2071 0 501765.94 243791.64 84680 81 1974
2072 0 499606.84 241496.05 85680 200 1954
2073 0 501622.56 241103.4 85600 392 2072
2074 0 502199.28 239486.7 85320 300 2073
2075 0 504286.03 238743.34 85280 278 2074
2076 0 505631.1 238934.56 85120 341 2075
2077 0 506999.88 239093.14 85160 374 2076
2078 0 507214.97 239134.98 85600 332 2077
2079 0 507847.12 238792.22 85840 248 2078
2080 0 508395.72 238603.9 86160 45 2079
2081 0 508868.8 238270.08 86320 75 2080
2082 0 509750.8 237673.56 86640 251 2081
2083 0 510107.2 237290.12 86800 128 2082
2084 0 510509.94 237135.17 87000 176 2083
2085 0 510641.9 236893.7 87440 290 2084
2086 0 510789.94 236688.5 87920 282 2085
2087 0 511165.3 236320.61 88080 229 2086
2088 0 511401.8 235935.11 88400 240 2087
2089 0 511866.97 235388.38 88640 181 2088
2090 0 511677.28 235336.84 88680 181 2089
2091 0 511950 235286.56 88720 239 2090
2092 0 512393.8 235202.23 88880 261 2091
2093 0 512842.88 234934.03 89080 309 2092
2094 0 512930.28 235080.92 89200 338 2093
2095 0 513228.03 234871.48 89320 315 2094
2096 0 513538.88 234680.6 89440 314 2095
2097 0 514016.38 234336.42 89800 360 2096
2098 0 514105.44 234177.02 90280 267 2097
2099 0 514499.3 234248.7 90720 178 2098
2100 0 515035.28 233912.58 91080 257 2099
2101 0 515319.2 233471.81 91480 237 2100
2102 0 515481.62 233077.92 91800 327 2101
2103 0 515641.38 232453.27 92280 268 2102
2104 0 515718.12 232156.53 92680 256 2103
2105 0 515792.72 231809.02 93000 256 2104
2106 0 515961.1 231234.9 93640 226 2105
2107 0 516209.62 230913.81 93920 164 2106
2108 0 516417 230682.48 94160 134 2107
2109 0 516471.75 230382.06 94400 124 2108
2110 0 516606.25 230188.03 94640 218 2109
2111 0 516720.7 229905.1 94920 163 2110
2112 0 516944.9 229651.86 95080 257 2111
2113 0 517081.12 229386.22 95320 209 2112
2114 0 517174.8 229136.89 95520 234 2113
2115 0 517173.8 228908.1 95760 331 2114
2116 0 517213.8 228775.92 96000 203 2115
2117 0 517218.22 228597.27 96200 203 2116
2118 0 516990.6 229059 96240 122 2117
2119 0 517043.53 229040.53 96480 122 2118
2120 0 516992.62 228898.12 96840 178 2119
2121 0 516995 228700.92 97120 178 2120
2122 0 516934.62 228607.61 97360 -1 2121
2123 0 516866.9 228534.27 97480 -1 2122
2124 0 517429.22 228116.03 96360 140 2117
2125 0 517748.38 227913.2 96480 148 2124
2126 0 517936.97 227865.22 96720 154 2125
2127 0 518060.78 227801.25 96880 160 2126
2128 0 518395 227517 97000 102 2127
2129 0 518575 227333 97120 176 2128
2130 0 518667 227213 97280 176 2129
2131 0 518979 226969 97440 298 2130
2132 0 519075 226909 97560 298 2131
2133 0 519255 226849 97720 328 2132
2134 0 519381 226777 97840 377 2133
2135 0 519525 226693 98000 377 2134
2136 0 519669 226645 98160 301 2135
2137 0 519733 226593 98320 301 2136
2138 0 520457 226129 98480 324 2137
2139 0 521875 225721 98600 307 2138
2140 0 523329 225097 98720 241 2139
2141 0 524649 225169 98800 185 2140
2142 0 524829 225129 98640 160 2141
2143 0 525115 225045 98440 139 2142
2144 0 525459 225117 98240 98 2143
2145 0 526599 225189 98080 189 2144
2146 0 527207 225089 97960 221 2145
2147 0 527407 225157 97800 256 2146
2148 0 527695 225225 97600 284 2147
2149 0 528141 225257 97440 189 2148
2150 0 528545 225241 97280 235 2149
2151 0 528781 225229 97120 235 2150
2152 0 529085 225233 96960 257 2151
2153 0 529393 225241 96800 189 2152
2154 0 529761 225301 96640 229 2153
2155 0 529935 225377 96480 340 2154
2156 0 530031 225389 96320 340 2155
2157 0 530187 225421 96160 274 2156
2158 0 530443 225481 96000 236 2157
2159 0 530607 225521 95840 246 2158
2160 0 531793 225533 95720 175 2159
2161 0 532105 225565 95560 217 2160
2162 0 532669 225857 95400 245 2161
2163 0 532917 226073 95280 200 2162
2164 0 533099 226125 95120 168 2163
2165 0 533271 226269 94960 217 2164
2166 0 533423 226337 94800 244 2165
2167 0 533523 226349 94640 212 2166
2168 0 533615 226301 94480 212 2167
2169 0 533991 226513 94280 198 2168
2170 0 534135 226569 94080 168 2169
2171 0 534197 226577 93880 168 2170
2172 0 534261 226517 93680 181 2171
2173 0 534353 226473 93480 185 2172
2174 0 534445 226501 93280 210 2173
2175 0 534525 226549 93120 210 2174
2176 0 534649 226725 92920 235 2175
2177 0 534685 226845 92760 235 2176
2178 0 534757 226949 92600 164 2177
2179 0 534831 227021 92400 208 2178
2180 0 534927 227105 92240 242 2179
2181 0 534983 227185 92040 284 2180
2182 0 535159 227429 91840 300 2181
2183 0 535417 227801 91680 322 2182
2184 0 535601 228077 91520 270 2183
2185 0 535705 228305 91360 163 2184
2186 0 535903 228737 91200 164 2185
2187 0 536127 228977 91080 176 2186
2188 0 536219 229117 90920 251 2187
2189 0 536291 229177 90720 251 2188
2190 0 536421 229173 90480 320 2189
2191 0 536501 229169 90280 304 2190
2192 0 536557 229105 90080 315 2191
2193 0 536665 229085 89880 235 2192
2194 0 536673 229117 89720 235 2193
2195 0 536781 229165 89520 203 2194
2196 0 536797 229129 89320 189 2195
2197 0 536885 229165 89120 175 2196
2198 0 537105 229261 88880 189 2197
2199 0 537709 229485 88720 230 2198
2200 0 537901 229561 88480 207 2199
2201 0 538175 229669 88320 207 2200
2202 0 538867 229925 88160 200 2201
2203 0 538895 229993 88000 237 2202
2204 0 539139 230213 87800 251 2203
2205 0 539325 230273 87640 275 2204
2206 0 539393 230329 87480 256 2205
2207 0 539437 230365 87320 353 2206
2208 0 539541 230473 87080 259 2207
2209 0 539597 230489 86920 259 2208
2210 0 539611 230589 86720 310 2209
2211 0 539687 230745 86440 166 2210
2212 0 539835 230885 86280 203 2211
2213 0 540059 231029 86080 154 2212
2214 0 540143 231165 85920 178 2213
2215 0 540291 231137 85760 140 2214
2216 0 540479 231701 85600 64 2215
2217 0 540621 231729 85400 51 2216
2218 0 540701 231769 85240 51 2217
2219 0 540809 231809 85080 51 2218
2220 0 540881 231845 84920 202 2219
2221 0 540987 231869 84760 212 2220
2222 0 541019 231937 84600 212 2221
2223 0 541163 232129 84400 202 2222
2224 0 541775 232393 84240 98 2223
2225 0 541875 232609 84120 124 2224
2226 0 542021 232869 84000 139 2225
2227 0 542169 233041 83880 156 2226
2228 0 542497 233281 83760 163 2227
2229 0 542797 233493 83640 172 2228
2230 0 542971 233745 83520 150 2229
2231 0 543103 233909 83400 160 2230
2232 0 543219 234169 83280 178 2231
2233 0 543369 234349 83200 178 2232
2234 0 543551 234433 83080 197 2233
2235 0 543711 234517 82920 178 2234
2236 0 543859 234665 82760 139 2235
2237 0 544027 234865 82600 164 2236
2238 0 544233 235441 82520 172 2237
2239 0 544241 235701 82400 221 2238
2240 0 544319 235993 82320 204 2239
2241 0 544345 236305 82240 245 2240
2242 0 544621 236997 82120 204 2241
2243 0 544629 237241 82000 186 2242
2244 0 544647 237357 81880 181 2243
2245 0 544587 237489 81680 186 2244
2246 0 544479 237761 81560 178 2245
2247 0 544391 237909 81400 178 2246
2248 0 544385 238001 81240 135 2247
2249 0 544349 238161 81080 256 2248
2250 0 544337 238309 80920 331 2249
2251 0 544333 238477 80720 331 2250
2252 0 544387 238673 80560 331 2251
2253 0 544479 238809 80400 331 2252
2254 0 544655 239081 80280 315 2253
2255 0 544785 239297 80160 273 2254
2256 0 544817 239505 80040 241 2255
2257 0 544829 239705 79920 226 2256
2258 0 544975 239909 79760 200 2257
2259 0 545075 240025 79640 200 2258
2260 0 545231 240145 79520 210 2259
2261 0 545527 240389 79440 164 2260
2262 0 545753 240529 79320 154 2261
2263 0 545981 240769 79200 156 2262
2264 0 546149 241177 79080 163 2263
2265 0 546267 241477 78960 153 2264
2266 0 546395 241729 78840 246 2265
2267 0 546377 241949 78680 249 2266
2268 0 546413 242205 78560 230 2267
2269 0 546517 242433 78440 186 2268
2270 0 546639 242605 78320 124 2269
2271 0 546651 242757 78200 124 2270
2272 0 546427 242869 78040 124 2271
2273 0 546263 243033 77920 186 2272
2274 0 546055 243201 77760 240 2273
2275 0 545959 243317 77600 166 2274
2276 0 545903 243461 77440 166 2275
2277 0 545873 243581 77280 288 2276
2278 0 545845 243605 77120 315 2277
2279 0 545761 243657 76920 315 2278
2280 0 545617 243649 76720 386 2279
2281 0 545597 243617 76560 386 2280
2282 0 545585 243545 76440 435 2281
2283 0 545553 243685 76280 413 2282
2284 0 547061 244885 76240 189 2283
2285 0 547859 245441 76200 175 2284
2286 0 548083 245673 76080 200 2285
2287 0 548251 246025 75960 183 2286
2288 0 548491 246281 75840 221 2287
2289 0 548797 246609 75760 246 2288
2290 0 549013 246793 75640 226 2289
2291 0 549157 246929 75520 101 2290
2292 0 549215 246937 75360 197 2291
2293 0 549275 247005 75160 307 2292
2294 0 549467 247249 75080 307 2293
2295 0 550051 247513 75000 226 2294
2296 0 550419 247593 74800 91 2295
2297 0 550875 247853 74640 122 2296
2298 0 550911 247793 74520 189 2297
2299 0 551119 247905 74320 256 2298
2300 0 551215 248081 74120 197 2299
2301 0 551239 248125.8 73960 197 2300
2302 0 551245 248137 73920 197 2301
2303 0 551341 248233 73760 124 2302
2304 0 551597 248633 73600 229 2303
2305 0 551693 248877 73400 186 2304
2306 0 551773 249029 73200 205 2305
2307 0 551847 249097 73080 205 2306
2308 0 551875 249249 72960 157 2307
2309 0 551915 249357 72800 226 2308
2310 0 551931 249485 72640 197 2309
2311 0 552023 249709 72440 221 2310
2312 0 552095 249833 72280 200 2311
2313 0 552121 249921 72120 190 2312
2314 0 552233 250065 71920 209 2313
2315 0 552293 250237 71760 209 2314
2316 0 552361 250461 71600 178 2315
2317 0 552407 250617 71440 175 2316
2318 0 552431 250725 71280 166 2317
2319 0 552471 250829 71080 208 2318
2320 0 552515 250917 70880 284 2319
2321 0 552575 250929 70680 325 2320
2322 0 552671 250997 70480 334 2321
2323 0 552741 251069 70320 334 2322
2324 0 552713 251137 70200 334 2323
2325 0 552769 251069 70040 334 2324
2326 0 552769 251069 69920 335 2325
2327 0 552749 250945 69760 318 2326
2328 0 552749 250929 69560 -1 2327
2329 0 552709 251029 69360 -1 2328
2330 0 552661 251069 69160 -1 2329
2331 0 552601 251073 69000 -1 2330
2332 0 552505 251121 68880 -1 2331
2333 0 552445 251185 68720 -1 2332
2334 0 552805 252621 69760 303 2327
2335 0 553203 253063 69680 224 2334
2336 0 553215 253069 69480 224 2335
2337 0 553451 253057 69200 315 2336
2338 0 553695 253181 69040 367 2337
2339 0 553731 253181 68960 375 2338
2340 0 553601 253505 69600 367 2335
2341 0 553677 253637 69440 367 2340
2342 0 554291 254625 69240 434 2341
2343 0 554979 255925 69120 305 2342
2344 0 554975 255925 69280 305 2343
2345 0 554975 255925 69480 335 2344
2346 0 554931 255905 69680 335 2345
2347 0 554871 255821 69800 424 2346
2348 0 554815 255845 69880 424 2347
2349 0 554723 255789 70040 422 2348
2350 0 554343 256309 70160 -1 2349
2351 0 554367 256377 70320 -1 2350
2352 0 554371 256369 70440 -1 2351
2353 0 555007 255961 69000 305 2343
2354 0 554963 255893 68960 305 2353
2355 0 555855 257273 68960 277 2354
2356 0 555633 258437 69040 294 2355
2357 0 556160 258912 69320 256 2356
2358 0 556352 258848 69480 221 2357
2359 0 556608 258880 69520 120 2358
2360 0 556768 258912 69720 75 2359
2361 0 557024 258976 69800 122 2360
2362 0 557184 258944 70000 131 2361
2363 0 557408 258944 70120 104 2362
2364 0 557600 258944 70320 101 2363
2365 0 557792 258944 70520 102 2364
2366 0 557984 258912 70720 120 2365
2367 0 558144 258880 70920 115 2366
2368 0 558336 258816 71120 124 2367
2369 0 558496 258752 71320 120 2368
2370 0 558752 258784 71400 128 2369
2371 0 558976 258784 71600 134 2370
2372 0 559168 258848 71760 122 2371
2373 0 559296 258752 71920 160 2372
2374 0 559424 258656 72160 176 2373
2375 0 559488 258592 72440 131 2374
2376 0 559552 258624 72720 120 2375
2377 0 559552 258688 73000 104 2376
2378 0 559552 258784 73280 107 2377
2379 0 559552 258880 73520 115 2378
2380 0 559616 259040 73720 81 2379
2381 0 559712 259136 73840 98 2380
2382 0 559808 259296 74040 81 2381
2383 0 559936 259456 74200 98 2382
2384 0 560128 259616 74240 141 2383
2385 0 560352 259776 74280 120 2384
2386 0 560544 259936 74360 128 2385
2387 0 560704 260096 74560 107 2386
2388 0 560800 260256 74760 120 2387
2389 0 560832 260448 74920 128 2388
2390 0 560960 260640 75040 120 2389
2391 0 561120 260832 75160 98 2390
2392 0 561280 261024 75240 108 2391
2393 0 561472 261184 75280 98 2392
2394 0 561696 261312 75400 98 2393
2395 0 561888 261536 75440 141 2394
2396 0 562048 261696 75520 148 2395
2397 0 562048 261952 75400 75 2396
2398 0 561952 262144 75200 81 2397
2399 0 561984 262336 75000 136 2398
2400 0 562144 262464 74840 81 2399
2401 0 562368 262592 74680 90 2400
2402 0 562560 262784 74640 71 2401
2403 0 562720 262944 74480 81 2402
2404 0 562848 263168 74480 91 2403
2405 0 562976 263392 74480 107 2404
2406 0 563136 263584 74440 124 2405
2407 0 563264 263808 74320 131 2406
2408 0 563424 263968 74160 98 2407
2409 0 563616 264160 74120 153 2408
2410 0 563872 264256 74000 108 2409
2411 0 564064 264448 73920 98 2410
2412 0 564256 264608 73880 120 2411
2413 0 564512 264736 73800 45 2412
2414 0 564672 264864 73640 45 2413
2415 0 564864 265088 73600 102 2414
2416 0 564992 265248 73440 75 2415
2417 0 565120 265440 73280 60 2416
2418 0 565280 265600 73120 181 2417
2419 0 565440 265792 73240 64 2418
2420 0 565600 265984 73120 71 2419
2421 0 565792 266112 73000 91 2420
2422 0 566016 266240 72920 80 2421
2423 0 566240 266368 72760 64 2422
2424 0 566240 266208 72520 45 2423
2425 0 566144 266112 72480 71 2424
2426 0 562176 261824 75760 124 2396
2427 0 562272 261952 75960 81 2426
2428 0 562240 262048 76200 60 2427
2429 0 562112 262144 76400 32 2428
2430 0 562112 262144 76440 32 2429
2431 0 562080 262080 76680 51 2430
2432 0 562112 261984 76920 86 2431
2433 0 562208 262016 77200 120 2432
2434 0 562208 262016 77480 160 2433
2435 0 562144 261984 77720 141 2434
2436 0 562112 262016 77960 64 2435
2437 0 561888 262304 76440 40 2430
2438 0 561632 262400 76520 51 2437
2439 0 561408 262432 76480 40 2438
2440 0 559552 259072 74040 86 2381
2441 0 559424 258912 74200 45 2440
2442 0 559264 258784 74360 86 2441
2443 0 559136 258784 74400 40 2442
2444 0 559552 258880 71920 122 2373
2445 0 559776 259008 71920 124 2444
2446 0 560032 259072 71920 102 2445
2447 0 560288 259136 71920 80 2446
2448 0 560544 259200 71920 75 2447
2449 0 560800 259296 71920 124 2448
2450 0 561024 259424 71920 81 2449
2451 0 561280 259424 71840 86 2450
2452 0 561504 259520 71720 96 2451
2453 0 561760 259616 71720 120 2452
2454 0 562016 259648 71720 139 2453
2455 0 562272 259616 71720 64 2454
2456 0 562528 259680 71680 64 2455
2457 0 562784 259712 71640 115 2456
2458 0 563008 259840 71520 90 2457
2459 0 563232 259776 71360 45 2458
2460 0 563456 259712 71240 115 2459
2461 0 563648 259616 71080 102 2460
2462 0 563680 259584 70800 71 2461
2463 0 563616 259424 70600 45 2462
2464 0 563584 259424 70320 104 2463
2465 0 563456 259424 70080 75 2464
2466 0 563392 259456 69840 51 2465
2467 0 563328 259680 69720 40 2466
2468 0 556267 259641 69040 328 2356
2469 0 556365 260325 68880 260 2468
2470 0 556517 261249 68760 207 2469
2471 0 556991 262265 68680 210 2470
2472 0 557467 264769 68800 291 2471
2473 0 557703 265945 68840 154 2472
2474 0 557679 265753 69040 237 2473
2475 0 557671 265633 69240 237 2474
2476 0 557647 265745 69400 237 2475
2477 0 557651 265787 69520 237 2476
2478 0 557771 266115 69680 230 2477
2479 0 557911 266535 69760 120 2478
2480 0 557903 266733 69880 120 2479
2481 0 557927 266809 70040 140 2480
2482 0 557911 266805 70240 140 2481
2483 0 557911 266821 70440 192 2482
2484 0 557931 266845 70640 194 2483
2485 0 557959 266929 70840 176 2484
2486 0 557963 266909 71040 204 2485
2487 0 557967 266897 71240 204 2486
2488 0 557979 266881 71440 202 2487
2489 0 557983 266861 71600 185 2488
2490 0 557959 266937 71760 185 2489
2491 0 557915 266925 71960 196 2490
2492 0 557835 266941 72160 181 2491
2493 0 557943 266633 72320 196 2492
2494 0 557719 267107 72280 128 2492
2495 0 557695 267323 72360 128 2494
2496 0 557699 267567 72440 81 2495
2497 0 557815 267803 72520 124 2496
2498 0 557927 268027 72600 131 2497
2499 0 558063 268303 72680 86 2498
2500 0 558227 268433 72760 86 2499
2501 0 558463 268597 72840 86 2500
2502 0 558675 268705 72920 60 2501
2503 0 558779 268753 73040 108 2502
2504 0 558943 268843 73200 148 2503
2505 0 559031 268911 73320 148 2504
2506 0 559111 268987 73440 143 2505
2507 0 559183 269063 73560 160 2506
2508 0 559287 269135 73720 160 2507
2509 0 559375 269235 73880 156 2508
2510 0 559495 269391 74000 124 2509
2511 0 559403 269011 74000 40 2510
2512 0 559495 268763 74120 51 2511
2513 0 559651 268615 74240 60 2512
2514 0 559735 268531 74360 60 2513
2515 0 559863 268375 74480 81 2514
2516 0 560007 268195 74600 86 2515
2517 0 560147 268067 74760 71 2516
2518 0 560275 267867 74880 81 2517
2519 0 560287 267743 75000 91 2518
2520 0 560295 267603 75120 91 2519
2521 0 560295 267447 75240 81 2520
2522 0 560291 267291 75360 75 2521
2523 0 560283 267215 75480 75 2522
2524 0 560343 267167 75640 60 2523
2525 0 560471 267047 75800 60 2524
2526 0 560563 266927 75920 90 2525
2527 0 559631 269523 74120 120 2510
2528 0 559763 269677 74200 122 2527
2529 0 559863 269833 74280 122 2528
2530 0 559995 269981 74360 190 2529
2531 0 560191 270189 74440 160 2530
2532 0 560259 270261 74560 160 2531
2533 0 560259 270281 74680 160 2532
2534 0 560423 270393 74840 202 2533
2535 0 560743 271143 74880 104 2534
2536 0 561075 271715 74920 148 2535
2537 0 561267 272179 74960 75 2536
2538 0 561295 272127 74840 175 2537
2539 0 561355 272123 74720 175 2538
2540 0 561343 272135 74600 175 2539
2541 0 561295 272155 74480 175 2540
2542 0 561307 272159 74400 175 2541
2543 0 561333.5 272165.12 74320 175 2542
2544 0 557875 267157 69720 120 2479
2545 0 557883 267209 69560 120 2544
2546 0 557943 267393 69440 -1 2545
2547 0 557631 267705 69440 -1 2546
2548 0 557567 267945 69400 -1 2547
2549 0 557559 268021 69280 -1 2548
2550 0 557527 268065 69240 -1 2549
2551 0 557551 268253 69160 -1 2550
2552 0 557547 268281 69040 -1 2551
2553 0 557727 266105 68680 154 2473
2554 0 557871 266345 68560 32 2553
2555 0 557967 266497 68440 32 2554
2556 0 558023 266713 68280 60 2555
2557 0 558271 267137 68160 120 2556
2558 0 558327 267585 68040 32 2557
2559 0 558343 267801 67960 322 2558
2560 0 558453 268205 67840 316 2559
2561 0 558493 268589 67760 172 2560
2562 0 558525 268773 67640 160 2561
2563 0 558629 269029 67560 232 2562
2564 0 558805 269253 67480 232 2563
2565 0 558965 269485 67360 283 2564
2566 0 559189 269685 67240 228 2565
2567 0 559225 269965 67160 204 2566
2568 0 559337 270669 67080 221 2567
2569 0 559793 271469 67000 168 2568
2570 0 560089 272053 66880 139 2569
2571 0 560233 272413 66760 160 2570
2572 0 560350.3 272573 66680 163 2571
2573 0 559488 272768 66400 64 2572
2574 0 559232 272768 66400 80 2573
2575 0 559040 272704 66240 40 2574
2576 0 558912 272896 66480 32 2575
2577 0 558848 273088 66560 40 2576
2578 0 558880 272608 66040 128 2575
2579 0 558752 272608 65800 96 2578
2580 0 558688 272640 65520 107 2579
2581 0 558688 272640 65240 122 2580
2582 0 558688 272608 64960 150 2581
2583 0 558624 272576 64680 32 2582
2584 0 558464 272416 64480 75 2583
2585 0 558336 272256 64320 107 2584
2586 0 558336 272224 64280 107 2585
2587 0 560409 272653 66640 163 2572
2588 0 560641 273037 66520 200 2587
2589 0 560877 273421 66400 183 2588
2590 0 560989 273597 66320 186 2589
2591 0 561165 273725 66200 200 2590
2592 0 561429 273949 66040 202 2591
2593 0 561805 274221 65880 128 2592
2594 0 562101 274533 65760 235 2593
2595 0 562321 274661 65600 260 2594
2596 0 562369 274685 65440 32 2595
2597 0 562369 274693 65400 32 2596
2598 0 562489 274709 65280 32 2597
2599 0 562601 274693 65120 240 2598
2600 0 563225 274725 64960 141 2599
2601 0 563297 274757 64880 141 2600
2602 0 563393 274837 64720 178 2601
2603 0 563481 274661 64560 178 2602
2604 0 563617 274725 64400 178 2603
2605 0 563729 274781 64280 148 2604
2606 0 564073 275165 64120 75 2605
2607 0 564257 275493 63960 32 2606
2608 0 564281 275765 63800 104 2607
2609 0 564317 276101 63640 32 2608
2610 0 564229 276581 63560 163 2609
2611 0 564461 277037 63480 178 2610
2612 0 564677 277653 63360 150 2611
2613 0 564781 277845 63240 124 2612
2614 0 564917 277941 63120 137 2613
2615 0 565061 278069 63000 137 2614
2616 0 565213 278253 62880 150 2615
2617 0 565309 278293 62760 128 2616
2618 0 565365 278333 62640 128 2617
2619 0 565489 278517 62520 172 2618
2620 0 565585 278653 62400 172 2619
2621 0 565593 278725 62240 75 2620
2622 0 565553 278917 62120 75 2621
2623 0 565497 278997 62000 160 2622
2624 0 565437 279045 61880 160 2623
2625 0 565417 279061 61840 160 2624
2626 0 564481 278989 61840 75 2625
2627 0 563833 279109 61760 81 2626
2628 0 563225 278781 61800 131 2627
2629 0 562465 278461 61760 108 2628
2630 0 562337 278285 61640 178 2629
2631 0 562113 278125 61560 122 2630
2632 0 561873 278029 61400 122 2631
2633 0 561689 277949 61240 120 2632
2634 0 565705 279205 61760 163 2625
2635 0 565929 279365 61640 122 2634
2636 0 566161 279693 61560 200 2635
2637 0 566201 279805 61440 200 2636
2638 0 566437 279781 61320 140 2637
2639 0 566557 279773 61200 96 2638
2640 0 566757 279773 61040 51 2639
2641 0 566337 280261 61320 107 2637
2642 0 566437 280709 61480 134 2641
2643 0 566381 280869 61600 134 2642
2644 0 566269 281453 61720 107 2643
2645 0 566261 281941 61600 98 2644
2646 0 566301 282477 61520 166 2645
2647 0 566325 282645 61400 128 2646
2648 0 566333 282925 61240 120 2647
2649 0 566277 283069 61120 120 2648
2650 0 566253 283165 60960 51 2649
2651 0 566253 283277 60840 71 2650
2652 0 566177 283381 60680 32 2651
2653 0 565769 283541 60520 81 2652
2654 0 565625 283445 60360 60 2653
2655 0 565313 283245 60240 51 2654
2656 0 564961 283013 60120 64 2655
2657 0 564145 282797 60080 -1 2656
2658 0 563289 282781 60240 150 2657
2659 0 563057 282933 60400 150 2658
2660 0 562875.7 283007.66 60480 150 2659
2661 0 562193 282965 60480 51 2660
2662 0 561721 283029 60440 80 2661
2663 0 561097 282821 60480 51 2662
2664 0 560625 282893 60520 51 2663
2665 0 560281 282661 60400 107 2664
2666 0 560089 282493 60320 102 2665
2667 0 562785 283045 60520 120 2660
2668 0 563097 283165 60640 124 2667
2669 0 564677 275741 63520 120 2609
2670 0 564901 275717 63320 137 2669
2671 0 564941 275749 63120 122 2670
2672 0 558880 270240 66360 32 2567
2673 0 558880 270208 66080 71 2672
2674 0 558880 270176 65800 32 2673
2675 0 558624 270240 65800 32 2674
2676 0 558400 270368 65880 75 2675
2677 0 558144 270400 65960 51 2676
2678 0 558880 270176 65520 64 2674
2679 0 558880 270144 65240 64 2678
2680 0 558912 270112 64960 96 2679
2681 0 558592 269696 64920 32 2680
2682 0 558432 269536 64760 75 2681
2683 0 558432 269376 64560 51 2682
2684 0 558432 269152 64360 71 2683
2685 0 558304 269152 64120 75 2684
2686 0 558304 269376 63960 51 2685
2687 0 558272 269632 63840 40 2686
2688 0 558240 269888 63760 40 2687
2689 0 558208 270080 63640 51 2688
2690 0 558907 268003 67360 316 2562
2691 0 559111 267963 67200 32 2690
2692 0 559319 268087 67080 80 2691
2693 0 559673 268279 66960 80 2692
2694 0 559925 268443 66840 75 2693
2695 0 560105 268583 66680 128 2694
2696 0 560241 268547 66440 75 2695
2697 0 560473 268523 66280 120 2696
2698 0 560769 268527 66080 120 2697
2699 0 560853 268533 66000 101 2698
2700 0 561025 268553 65880 96 2699
2701 0 561241 268601 65720 115 2700
2702 0 561393 268617 65600 115 2701
2703 0 561533 268585 65440 128 2702
2704 0 561749 268613 65320 128 2703
2705 0 561961 268657 65200 102 2704
2706 0 562153 268741 65080 107 2705
2707 0 562305 268753 65000 107 2706
2708 0 562381 268841 64840 75 2707
2709 0 562585 268949 64720 45 2708
2710 0 562737 268985 64640 45 2709
2711 0 562873 268895 64520 40 2710
2712 0 562969 268767 64400 40 2711
2713 0 562974.3 268721.66 64320 40 2712
2714 0 563253 268583 64320 40 2713
2715 0 563257 268611 64360 40 2714
2716 0 562977 268699 64280 60 2713
2717 0 562989 268699 64120 60 2716
2718 0 562937 268859 64000 98 2717
2719 0 562937 268991 63840 107 2718
2720 0 562889 269159 63720 107 2719
2721 0 562885 269243 63640 107 2720
2722 0 562469 268419 63640 71 2721
2723 0 562309 268275 63520 107 2722
2724 0 562313 268031 63360 107 2723
2725 0 562317 267983 63200 137 2724
2726 0 562269 267983 63040 137 2725
2727 0 562325 268031 62920 137 2726
2728 0 562325 268031 62840 137 2727
2729 0 562381 268347 63040 32 2726
2730 0 562517 268547 62920 51 2729
2731 0 562757 268687 62880 51 2730
2732 0 562037 267687 63000 32 2726
2733 0 561697 267599 62800 40 2732
2734 0 562405 268219 63760 75 2722
2735 0 562453 267919 63880 32 2734
2736 0 562717 267675 63920 40 2735
2737 0 562809 267455 63960 81 2736
2738 0 562953 267239 63920 40 2737
2739 0 563089 266979 64040 45 2738
2740 0 563097 266823 64160 45 2739
2741 0 563648 266656 64800 128 2740
2742 0 563840 266624 64960 96 2741
2743 0 564032 266528 65160 104 2742
2744 0 564192 266368 65360 40 2743
2745 0 564352 266240 65560 122 2744
2746 0 564512 266176 65760 98 2745
2747 0 564672 266016 65960 71 2746
2748 0 564864 265824 66080 104 2747
2749 0 565088 265696 66160 136 2748
2750 0 565152 265632 66160 140 2749
2751 0 565312 265728 65960 139 2750
2752 0 565504 265920 65880 120 2751
2753 0 565696 266112 65920 32 2752
2754 0 565920 266240 66000 75 2753
2755 0 566112 266400 65920 64 2754
2756 0 566208 266592 65760 75 2755
2757 0 566208 266656 65760 71 2756
2758 0 565344 265440 66160 141 2750
2759 0 565504 265216 66200 75 2758
2760 0 565600 264960 66240 75 2759
2761 0 565760 264736 66360 32 2760
2762 0 565952 264544 66480 86 2761
2763 0 566176 264416 66560 102 2762
2764 0 566432 264320 66600 51 2763
2765 0 566688 264192 66640 60 2764
2766 0 566880 264000 66680 71 2765
2767 0 567040 263776 66680 40 2766
2768 0 567136 263520 66680 80 2767
2769 0 567232 263264 66680 91 2768
2770 0 567424 263072 66600 51 2769
2771 0 567488 262848 66440 60 2770
2772 0 567648 262624 66360 80 2771
2773 0 567680 262400 66240 122 2772
2774 0 567776 262272 66040 164 2773
2775 0 567712 262240 65800 75 2774
2776 0 567616 262112 65600 45 2775
2777 0 567552 261984 65360 71 2776
2778 0 567520 261952 65360 60 2777
2779 0 563193.5 269578.8 63320 75 2721
2780 0 563972.4 270355.34 62520 81 2779
2781 0 564224 270304 61560 108 2780
2782 0 564384 270464 61360 186 2781
2783 0 564448 270656 61200 128 2782
2784 0 564640 270688 61000 40 2783
2785 0 564832 270496 60880 40 2784
2786 0 565024 270304 60840 51 2785
2787 0 565248 270176 60840 98 2786
2788 0 565440 270016 60800 75 2787
2789 0 565600 269824 60760 51 2788
2790 0 565696 269632 60560 51 2789
2791 0 565792 269408 60440 75 2790
2792 0 565856 269152 60360 60 2791
2793 0 565856 268896 60240 51 2792
2794 0 565856 268640 60200 60 2793
2795 0 565856 268384 60200 71 2794
2796 0 565856 268128 60160 51 2795
2797 0 555936 261632 69400 71 2470
2798 0 555680 261632 69400 71 2797
2799 0 555488 261760 69280 90 2798
2800 0 555264 261888 69120 86 2799
2801 0 555008 261984 69120 40 2800
2802 0 554752 262048 69160 104 2801
2803 0 554528 262048 69360 81 2802
2804 0 554304 262048 69520 81 2803
2805 0 554048 262016 69520 75 2804
2806 0 553856 262080 69360 60 2805
2807 0 553632 262080 69160 75 2806
2808 0 553600 262112 69120 71 2807
2809 0 553792 262176 68920 32 2808
2810 0 553952 262144 68720 40 2809
2811 0 553408 262144 68920 64 2808
2812 0 553248 262304 68760 75 2811
2813 0 553024 262400 68680 120 2812
2814 0 552832 262496 68520 104 2813
2815 0 552640 262592 68320 32 2814
2816 0 552512 262592 68080 98 2815
2817 0 552448 262656 67840 75 2816
2818 0 552416 262656 67560 64 2817
2819 0 552320 262656 67320 40 2818
2820 0 552128 262752 67120 51 2819
2821 0 551936 262912 67080 40 2820
2822 0 551808 263136 67000 75 2821
2823 0 551776 263392 66960 75 2822
2824 0 551744 263648 66880 40 2823
2825 0 551680 263872 66760 75 2824
2826 0 551616 264096 66640 81 2825
2827 0 551584 264352 66560 80 2826
2828 0 551616 264608 66480 120 2827
2829 0 551648 264832 66360 80 2828
2830 0 551712 265056 66240 75 2829
2831 0 551744 265312 66120 102 2830
2832 0 551808 265536 66000 128 2831
2833 0 551872 265760 65880 90 2832
2834 0 551904 266016 65800 80 2833
2835 0 551808 266272 65800 75 2834
2836 0 551744 266496 65680 75 2835
2837 0 551648 266688 65520 75 2836
2838 0 551584 266848 65280 71 2837
2839 0 551488 267008 65080 140 2838
2840 0 551392 267168 64880 40 2839
2841 0 551424 267232 64640 75 2840
2842 0 551424 267136 64400 32 2841
2843 0 551360 267104 64160 75 2842
2844 0 551328 267296 64000 75 2843
2845 0 551296 267520 63880 81 2844
2846 0 551264 267776 63760 101 2845
2847 0 551232 268000 63640 137 2846
2848 0 551264 268160 63440 176 2847
2849 0 551296 268256 63200 148 2848
2850 0 551424 268512 63200 120 2849
2851 0 551616 268672 63040 98 2850
2852 0 551840 268800 63000 32 2851
2853 0 552000 268992 62840 51 2852
2854 0 551904 269056 62600 120 2853
2855 0 551840 269120 62600 120 2854
2856 0 553793 250433 69920 64 2326
2857 0 553953 250425 69760 64 2856
2858 0 554141 250381 69680 71 2857
2859 0 554257 250413 69560 71 2858
2860 0 554341 250447 69480 71 2859
2861 0 554741 250435 69400 64 2860
2862 0 554981 250399 69320 96 2861
2863 0 555063.7 250403 69280 91 2862
2864 0 555229 250411 69200 91 2863
2865 0 555681 250183 69160 91 2864
2866 0 556077 249915 69120 107 2865
2867 0 556289 249873 69000 71 2866
2868 0 557089 249741 68920 104 2867
2869 0 558177 249665 68840 202 2868
2870 0 558449 249629 68960 202 2869
2871 0 559197 249991 68960 81 2870
2872 0 559997 250063 68920 128 2871
2873 0 560745 249925 68840 80 2872
2874 0 560725 250025 68720 160 2873
2875 0 561561 249813 68880 168 2873
2876 0 561753 249925 68960 214 2875
2877 0 561821 249873 69040 214 2876
2878 0 561881 249893 69200 178 2877
2879 0 562133 249907 69280 178 2878
2880 0 562405 250055 69320 200 2879
2881 0 563129 250027 69440 81 2880
2882 0 563369 250043 69600 81 2881
2883 0 563569 250075 69720 71 2882
2884 0 563905 250035 69840 64 2883
2885 0 564625 250079 69720 160 2884
2886 0 564617 250100 69640 131 2885
2887 0 564609 250121 69560 131 2886
2888 0 565305 250441 69560 64 2887
2889 0 565653 250589 69520 71 2888
2890 0 565741 250653 69440 71 2889
2891 0 565981 250781 69360 81 2890
2892 0 566121 250855 69240 71 2891
2893 0 566517 250879 69160 86 2892
2894 0 566621 250895 69080 86 2893
2895 0 566705 250943 69000 86 2894
2896 0 566849 251051 68840 51 2895
2897 0 566857 251103 68800 51 2896
2898 0 566829 250943 69160 51 2893
2899 0 566957 250859 69240 51 2898
2900 0 567117 250891 69280 51 2899
2901 0 567245 250927 69400 51 2900
2902 0 567329 250855 69560 51 2901
2903 0 565285 249997 69640 64 2886
2904 0 565577 250125 69680 71 2903
2905 0 565941 250089 69640 71 2904
2906 0 566009 250081 69480 71 2905
2907 0 566017 250093 69400 71 2906
2908 0 565365 249793 69520 64 2903
2909 0 565669 249597 69480 -1 2908
2910 0 565801 249481 69320 -1 2909
2911 0 565913 249453 69120 -1 2910
2912 0 562333 250023 69520 200 2880
2913 0 558625 249475 69080 202 2870
2914 0 558625 249431 69200 202 2913
2915 0 558661 249403 69320 202 2914
2916 0 558733 249447 69480 202 2915
2917 0 555021 250311 69440 96 2862
2918 0 555013 250219 69520 96 2917
2919 0 554993 250171 69640 96 2918
2920 0 555057 250119 69760 96 2919
2921 0 555145 250063 69840 96 2920
2922 0 551169 248649 74280 176 2300
2923 0 551181 248697 74480 176 2922
2924 0 551653 249433 74520 107 2923
2925 0 551765 249521 74440 101 2924
2926 0 551815 249581 74320 101 2925
2927 0 551855 249681 74240 101 2926
2928 0 551871 249801 74160 -1 2927
2929 0 551355 249249 74640 107 2297
2930 0 551551 249429 74800 101 2929
2931 0 551623 249485 74960 81 2930
2932 0 551759 249569 75080 81 2931
2933 0 552009 249713 75200 64 2932
2934 0 552169 249849 75320 75 2933
2935 0 552133 250405 75280 40 2934
2936 0 552185 250477 75240 45 2935
2937 0 552501 250717 75200 45 2936
2938 0 552579 250801 75160 45 2937
2939 0 552639 250865 75040 40 2938
2940 0 552719 251081 74960 40 2939
2941 0 552727 251321 75040 51 2940
2942 0 552759 251485 75160 51 2941
2943 0 552799 251613 75240 51 2942
2944 0 552837 251773 75320 40 2943
2945 0 552917 251881 75240 40 2944
2946 0 552305 249929 75480 98 2934
2947 0 552373 249933 75640 139 2946
2948 0 552477 249945 75800 137 2947
2949 0 552625 249977 75960 137 2948
2950 0 552693 249969 76120 104 2949
2951 0 552749 249945 76280 102 2950
2952 0 552769 249813 76440 102 2951
2953 0 552825 249693 76600 32 2952
2954 0 552901 249585 76760 75 2953
2955 0 553013 249473 76880 75 2954
2956 0 553181 249413 77000 107 2955
2957 0 553397 249349 77120 107 2956
2958 0 553643 249367 77200 122 2957
2959 0 553943 249351 77320 122 2958
2960 0 554223 249367 77400 51 2959
2961 0 554447 249371 77480 51 2960
2962 0 554443 249319 77560 51 2961
2963 0 554769 249389 77160 101 2957
2964 0 555449 249629 77200 124 2963
2965 0 556081 249949 77240 120 2964
2966 0 557201 250541 77360 214 2965
2967 0 558525 251189 77360 115 2966
2968 0 558885 251237 77240 115 2967
2969 0 559165 251221 77080 120 2968
2970 0 559757 251165 76880 134 2969
2971 0 560637 251109 76720 60 2970
2972 0 561245 251029 76600 120 2971
2973 0 561317 250997 76440 120 2972
2974 0 561501 251013 76280 128 2973
2975 0 561753 251045 76120 81 2974
2976 0 562721 251045 76000 64 2975
2977 0 562457 250901 75840 81 2976
2978 0 562505 250781 75760 128 2977
2979 0 563737 251445 76040 178 2976
2980 0 564097 251661 75920 163 2979
2981 0 564697 251957 75880 91 2980
2982 0 565613 252637 75840 98 2981
2983 0 566157 252933 75920 135 2982
2984 0 566725 253253 76040 98 2983
2985 0 567037 253477 76160 32 2984
2986 0 567157 253565 76280 32 2985
2987 0 567285 253709 76400 102 2986
2988 0 567469 253917 76480 71 2987
2989 0 567813 254117 76600 102 2988
2990 0 568209 254421 76680 107 2989
2991 0 569121 254845 76760 101 2990
2992 0 569865 255341 76800 124 2991
2993 0 570801 256117 76840 131 2992
2994 0 571729 256693 76880 150 2993
2995 0 572065 256973 76960 120 2994
2996 0 572557 257309 77040 32 2995
2997 0 572861 257461 77120 96 2996
2998 0 573405 257733 77160 80 2997
2999 0 573877 258021 77240 101 2998
3000 0 574293 258325 77320 136 2999
3001 0 574797 258349 77480 120 3000
3002 0 576153 257869 77560 120 3001
3003 0 576265 257829 77680 115 3002
3004 0 576505 257853 77800 75 3003
3005 0 576927 257743 77880 51 3004
3006 0 577179 257779 78000 40 3005
3007 0 577391 257759 78080 40 3006
3008 0 577583 257959 78160 40 3007
3009 0 577651 258143 78280 -1 3008
3010 0 577875 258015 78360 -1 3009
3011 0 578077 257937 78480 -1 3010
3012 0 578465 257957 78640 -1 3011
3013 0 578697 258133 78760 -1 3012
3014 0 578949 258337 78840 -1 3013
3015 0 579045 258449 78960 -1 3014
3016 0 579279 258691 79000 101 3015
3017 0 579279 258831 79040 101 3016
3018 0 579415 258871 79120 101 3017
3019 0 580187 259027 79200 86 3018
3020 0 581161 259269 79240 96 3019
3021 0 581489 259473 79280 45 3020
3022 0 581565 259637 79360 60 3021
3023 0 581643 259831 79440 75 3022
3024 0 581715 260019 79520 60 3023
3025 0 581819 260215 79600 60 3024
3026 0 581881 260449 79680 102 3025
3027 0 581885 260605 79800 156 3026
3028 0 581925 260625 79840 156 3027
3029 0 581975 260707 80000 163 3028
3030 0 582187 260755 80120 98 3029
3031 0 582571 260831 80160 80 3030
3032 0 583055 260971 80240 80 3031
3033 0 583367 261079 80320 86 3032
3034 0 583629 261125 80440 32 3033
3035 0 583933 261205 80560 96 3034
3036 0 583993 261193 80680 96 3035
3037 0 584081 261289 80840 137 3036
3038 0 584201 261373 80960 71 3037
3039 0 584377 261573 81040 40 3038
3040 0 584467 261971 81080 86 3039
3041 0 584611 262139 81160 86 3040
3042 0 584703 262267 81280 128 3041
3043 0 584965 262609 81400 81 3042
3044 0 585285 263129 81520 -1 3043
3045 0 585487 263399 81640 80 3044
3046 0 585575 263463 81800 80 3045
3047 0 585703 263695 81920 80 3046
3048 0 585891 264051 82000 102 3047
3049 0 586043 264379 82040 51 3048
3050 0 586797 264877 82080 115 3049
3051 0 587455 265727 82040 86 3050
3052 0 587423 265847 82000 86 3051
3053 0 587143 266215 82040 86 3052
3054 0 587091 266437 82080 -1 3053
3055 0 587099 266601 82160 -1 3054
3056 0 587207 266761 82200 -1 3055
3057 0 587183 266913 82240 -1 3056
3058 0 587147 267053 82320 -1 3057
3059 0 587159 267225 82400 -1 3058
3060 0 587147 267345 82480 -1 3059
3061 0 587131 267409 82600 -1 3060
3062 0 588315 266179 82000 60 3051
3063 0 588743 266359 82080 60 3062
3064 0 589195 266427 82160 75 3063
3065 0 589553 266437 82280 60 3064
3066 0 589693 266405 82440 81 3065
3067 0 589941 266497 82520 91 3066
3068 0 590121 266657 82600 120 3067
3069 0 590677 267405 82720 101 3068
3070 0 590687 267471 82800 101 3069
3071 0 590843 267955 82800 51 3070
3072 0 590907 268299 82680 75 3071
3073 0 590847 268539 82600 60 3072
3074 0 590815 268715 82480 51 3073
3075 0 590593 268797 82440 51 3074
3076 0 590381 269133 82480 107 3075
3077 0 590205 269325 82600 120 3076
3078 0 589743 270175 82640 124 3077
3079 0 589703 269995 82800 90 3078
3080 0 589577 271457 82520 90 3078
3081 0 589665 271833 82600 80 3080
3082 0 589575 272179 82680 102 3081
3083 0 589483 272611 82800 80 3082
3084 0 589451 272919 82880 96 3083
3085 0 589493 273249 82960 60 3084
3086 0 589241 273825 83000 81 3085
3087 0 589089 273961 83120 75 3086
3088 0 588817 274269 83240 75 3087
3089 0 588587 274431 83320 86 3088
3090 0 588567 274503 83400 86 3089
3091 0 588455 274995 83480 60 3090
3092 0 588227 275147 83560 75 3091
3093 0 587931 275615 83640 200 3092
3094 0 587769 275733 83720 200 3093
3095 0 587557 275701 83840 200 3094
3096 0 587509 275699 83880 200 3095
3097 0 587461 275697 83920 102 3096
3098 0 586879 275671 84160 120 3097
3099 0 590687 267459 82920 131 3070
3100 0 590655 267475 82960 131 3099
3101 0 590515 267659 83080 40 3100
3102 0 590455 267735 83240 51 3101
3103 0 590451 267847 83400 75 3102
3104 0 590403 267959 83560 75 3103
3105 0 590375 268079 83720 60 3104
3106 0 590435 268103 83880 60 3105
3107 0 590627 268175 84040 51 3106
3108 0 590879 268227 84160 51 3107
3109 0 591099 268327 84280 51 3108
3110 0 591343 268391 84360 -1 3109
3111 0 591823 268587 84480 -1 3110
3112 0 592247 268831 84560 -1 3111
3113 0 592421 268861 84640 -1 3112
3114 0 592717 268845 84720 -1 3113
3115 0 592789 268869 84840 -1 3114
3116 0 592873 268925 85000 -1 3115
3117 0 592929 268905 85120 -1 3116
3118 0 592869 268845 85200 -1 3117
3119 0 592885 268809 85240 -1 3118
3120 0 572493 257325 76920 32 2996
3121 0 572397 257309 76800 32 3120
3122 0 572285 257573 76720 90 3121
3123 0 572125 257717 76600 32 3122
3124 0 571981 257805 76480 64 3123
3125 0 571861 257925 76320 81 3124
3126 0 571717 258021 76200 115 3125
3127 0 571613 258055 76280 115 3126
3128 0 571573 258063 76440 51 3127
3129 0 571573 258079 76560 51 3128
3130 0 571565 258071 76600 32 3129
3131 0 571485 258027 76720 32 3130
3132 0 571201 258135 76800 40 3131
3133 0 571653 258067 76120 120 3126
3134 0 571581 258063 76040 120 3133
3135 0 571473 258091 75920 90 3134
3136 0 571229 258183 75800 80 3135
3137 0 571089 258183 75720 75 3136
3138 0 570993 258283 75640 75 3137
3139 0 570857 258459 75560 163 3138
3140 0 570769 258547 75480 163 3139
3141 0 570661 258519 75320 134 3140
3142 0 570561 258523 75160 139 3141
3143 0 570509 258459 75000 139 3142
3144 0 570389 258439 74840 185 3143
3145 0 570185 258565 74760 166 3144
3146 0 570061 259193 74760 86 3145
3147 0 570005 259573 74840 107 3146
3148 0 569861 259877 74760 71 3147
3149 0 569845 259865 74640 71 3148
3150 0 569605 259901 74640 71 3149
3151 0 569445 260021 74640 71 3150
3152 0 569449 260085 74760 71 3151
3153 0 569421 260093 74800 71 3152
3154 0 570145 258581 74680 166 3145
3155 0 570105 258565 74560 166 3154
3156 0 570053 258505 74400 172 3155
3157 0 569645 258245 74320 124 3156
3158 0 569485 258049 74280 40 3157
3159 0 569501 258113 74400 40 3158
3160 0 569409 258141 74520 40 3159
3161 0 569301 258237 74560 40 3160
3162 0 569085 258317 74560 40 3161
3163 0 568985 258325 74640 40 3162
3164 0 568973 258369 74720 40 3163
3165 0 568781 258349 74800 -1 3164
3166 0 569281 258257 74600 40 3161
3167 0 569217 258329 74640 40 3166
3168 0 569389 257989 74160 51 3158
3169 0 569297 257889 74040 51 3168
3170 0 569349 257557 74000 40 3169
3171 0 569421 257457 73960 40 3170
3172 0 569529 257265 73880 40 3171
3173 0 552563 249739 77200 75 2957
3174 0 552523 250035 77280 -1 3173
3175 0 552611 249155 77120 75 2957
3176 0 551795 249331 76880 -1 3175
3177 0 551683 249311 76680 -1 3176
3178 0 553775 248903 77160 64 2957
3179 0 553935 248679 77160 51 3178
3180 0 554263 248547 77120 45 3179
3181 0 554463 248415 77000 45 3180
3182 0 554623 248295 76920 51 3181
3183 0 554747 248167 76840 51 3182
3184 0 554811 248077 76760 32 3183
3185 0 554967 247969 76680 45 3184
3186 0 555239 247773 76600 51 3185
3187 0 555571 247601 76600 45 3186
3188 0 555879 247489 76680 51 3187
3189 0 556275 247333 76720 40 3188
3190 0 556683 246861 76720 40 3189
3191 0 556919 246765 76760 -1 3190
3192 0 557083 246501 76720 -1 3191
3193 0 557239 246477 76640 -1 3192
3194 0 557227 246315 76440 -1 3193
3195 0 557295 246131 76320 -1 3194
3196 0 557775 246479 76640 -1 3193
3197 0 557767 246451 76600 -1 3196
3198 0 553759 248867 77120 64 3178
3199 0 503424 238816 85400 313 2075
3200 0 503456 238656 85160 264 3199
3201 0 503616 238592 84960 245 3200
3202 0 503584 238528 84720 120 3201
3203 0 503520 238528 84440 86 3202
3204 0 503520 238528 84160 64 3203
3205 0 503680 238528 83960 98 3204
3206 0 503904 238528 83800 91 3205
3207 0 504160 238464 83720 81 3206
3208 0 504416 238368 83720 75 3207
3209 0 504608 238208 83720 32 3208
3210 0 504768 238368 83600 60 3209
3211 0 504992 238400 83480 80 3210
3212 0 505056 238400 83400 60 3211
3213 0 505114 238493 83200 -1 3212
3214 0 504736 237984 83600 32 3209
3215 0 504736 237952 83320 32 3214
3216 0 504608 237920 83080 156 3215
3217 0 504768 237984 82840 115 3216
3218 0 504992 238016 82800 60 3217
3219 0 504760 238051 82680 -1 3218
3220 0 504356 238373 82640 -1 3219
3221 0 504330 238457 82600 -1 3220
3222 0 504304 238545 82560 -1 3221
3223 0 504278 238587 82480 -1 3222
3224 0 504236 238641 82360 -1 3223
3225 0 504186 238759 82240 -1 3224
3226 0 504102 239049 82200 -1 3225
3227 0 503996 239135 82160 -1 3226
3228 0 503826 239201 82040 -1 3227
3229 0 504240 238585 82040 -1 3225
3230 0 504232 238537 81880 -1 3229
3231 0 504118 238521 81760 -1 3230
3232 0 503998 238435 81600 -1 3231
3233 0 503860 238327 81440 -1 3232
3234 0 503704 238191 81320 -1 3233
3235 0 501728.12 240303.66 85640 400 2073
3236 0 502031.72 239878.55 85880 480 3235
3237 0 501934.34 240310.73 86040 450 3236
3238 0 501638.97 241110.72 86040 342 3237
3239 0 501742.25 241576.52 86080 -1 3238
3240 0 501509.7 241406.36 86120 -1 3239
3241 0 501445.16 241369.75 86280 -1 3240
3242 0 501974.06 241687.12 86120 -1 3239
3243 0 501989.8 241715.11 86240 -1 3242
3244 0 502044.25 239731.36 86080 350 3237
3245 0 502126.72 239549.39 86280 -1 3244
3246 0 491808 248000 86560 140 384
3247 0 491840 247744 86560 45 3246
3248 0 491744 247488 86680 64 3247
3249 0 491648 247264 86760 75 3248
3250 0 491488 247072 86840 51 3249
3251 0 491296 246880 86920 60 3250
3252 0 491168 246656 87000 40 3251
3253 0 491104 246400 87040 32 3252
3254 0 491168 246208 87200 102 3253
3255 0 491168 245984 87320 120 3254
3256 0 491424 245920 87240 104 3255
3257 0 491552 245728 87120 108 3256
3258 0 491648 245472 87160 40 3257
3259 0 491744 245216 87240 40 3258
3260 0 491829.34 245088 87320 53 3259
3261 0 491872 245024 87360 60 3260
3262 0 491872 244992 87360 80 3261
3263 0 491980 244697 87400 -1 3262
3264 0 491962 244653 87480 -1 3263
3265 0 492116 244985 87320 -1 3260
3266 0 492202 245121 87280 -1 3265
3267 0 492068 245215 87240 -1 3266
3268 0 491008 245792 87440 141 3255
3269 0 490880 245664 87680 51 3268
3270 0 490816 245504 87880 115 3269
3271 0 490688 245376 88080 120 3270
3272 0 490432 245376 88160 128 3271
3273 0 490176 245312 88240 120 3272
3274 0 489920 245248 88280 160 3273
3275 0 489664 245216 88360 163 3274
3276 0 489408 245248 88440 124 3275
3277 0 489216 245248 88240 96 3276
3278 0 489056 245152 88040 40 3277
3279 0 489024 245184 87800 32 3278
3280 0 489424 245243 88440 -1 3277
3281 0 489006 244913 88440 -1 3280
3282 0 489158 244603 88240 -1 3281
3283 0 489014 244511 88080 -1 3282
3284 0 488918 244249 87880 -1 3283
3285 0 488984 244183 87720 -1 3284
3286 0 489072 244061 87600 -1 3285
3287 0 489056 243850 87560 -1 3286
3288 0 488972 243778 87440 -1 3287
3289 0 488944 243724 87280 -1 3288
3290 0 488898 243698 87120 -1 3289
3291 0 488952 243640 87080 -1 3290
3292 0 489204 243546 86920 -1 3291
3293 0 489188 243472 86760 -1 3292
3294 0 489230 243538 86720 -1 3293
3295 0 489428 243432 86960 -1 3292
3296 0 489404 243366 87000 -1 3295
3297 0 488102 245127 88400 -1 3281
3298 0 487816 245167 88320 -1 3297
3299 0 486974 245296 88360 -1 3298
3300 0 486792 245164 88480 -1 3299
3301 0 486454 245134 88360 -1 3300
3302 0 486022 245042 88240 -1 3301
3303 0 485668 245126 88160 -1 3302
3304 0 485374 245260 88040 -1 3303
3305 0 485176 245358 88200 -1 3304
3306 0 484814 245414 88280 -1 3305
3307 0 484396 245532 88120 -1 3306
3308 0 484092 245620 88000 -1 3307
3309 0 482776 245592 87880 -1 3308
3310 0 481852 245588 88000 -1 3309
3311 0 481176 245840 88080 -1 3310
3312 0 480700 246108 88200 -1 3311
3313 0 480528 246200 88360 -1 3312
3314 0 479736 246168 88400 -1 3313
3315 0 479336 246288 88520 -1 3314
3316 0 478040 246588 88440 -1 3315
3317 0 477268 246996 88360 -1 3316
3318 0 476256 247224 88480 -1 3317
3319 0 475624 247444 88640 -1 3318
3320 0 475380 247546 88720 -1 3319
3321 0 475400 247274 88760 -1 3320
3322 0 475316 247270 88800 -1 3321
3323 0 475216 247278 88880 -1 3322
3324 0 475036 247206 89000 -1 3323
3325 0 474724 247306 89040 -1 3324
3326 0 474664 247426 89080 -1 3325
3327 0 474612 247550 89120 -1 3326
3328 0 474432 247690 89200 -1 3327
3329 0 474300 247746 89320 -1 3328
3330 0 474132 247870 89440 -1 3329
3331 0 473824 247954 89600 -1 3330
3332 0 473492 248238 89640 -1 3331
3333 0 473204 248446 89880 -1 3332
3334 0 472572 248634 90120 -1 3333
3335 0 472236 249066 90080 -1 3334
3336 0 471804 249134 90200 -1 3335
3337 0 471668 249106 90360 -1 3336
3338 0 471598.56 249013.78 90520 -1 3337
3339 0 471468 249098 90560 -1 3338
3340 0 473540 249026 90640 -1 3339
3341 0 473136 249066 90720 -1 3340
3342 0 472332 249470 90760 -1 3341
3343 0 472024 249386 90880 -1 3342
3344 0 471888 249274 90960 -1 3343
3345 0 471765.1 249278.75 91040 -1 3344
3346 0 471588 249182 91160 -1 3345
3347 0 472916 248882 90960 -1 3341
3348 0 472876 248878 91040 -1 3347
3349 0 472616 248566 91080 -1 3348
3350 0 472432 248366 91160 -1 3349
3351 0 472376 248278 91280 -1 3350
3352 0 473080 249038 91240 -1 3348
3353 0 472976 248998 91360 -1 3352
3354 0 472268 249710 90200 -1 3336
3355 0 472032 249922 90240 -1 3354
3356 0 471884 249914 90320 -1 3355
3357 0 472872 249470 90040 -1 3335
3358 0 472840 249538 89880 -1 3357
3359 0 474796 247254 89120 -1 3326
3360 0 474688 247258 89280 -1 3359
3361 0 484792 245760 88520 -1 3306
3362 0 484810 245872 88640 -1 3361
3363 0 484596 245518 88760 -1 3362
3364 0 482953.72 253714.64 87320 242 378
3365 0 482646.5 253801.5 87560 232 3364
3366 0 482253.75 253901.92 87720 257 3365
3367 0 481961.8 253878.98 87920 256 3366
3368 0 481745.94 253960.97 88120 269 3367
3369 0 481468.12 254026.67 88280 221 3368
3370 0 481355.38 254010.36 88480 221 3369
3371 0 481362.44 253901.03 88520 221 3370
3372 0 481168.78 253959.55 88560 210 3371
3373 0 481069.53 254001.84 88640 210 3372
3374 0 480832.66 254337.81 88720 120 3373
3375 0 480862.94 254348.84 88760 120 3374
3376 0 480637.9 254724.02 88840 268 3375
3377 0 480206.72 255021.05 89040 301 3376
3378 0 480620.12 255942.16 89040 81 3377
3379 0 480614.56 256163.52 89120 81 3378
3380 0 480577.2 256505.62 89240 81 3379
3381 0 480448.6 256721.66 89360 60 3380
3382 0 480361.25 256970.31 89440 60 3381
3383 0 480180.97 257446.45 89600 64 3382
3384 0 480296.5 257421 89640 64 3383
3385 0 480412.34 257396 89680 64 3384
3386 0 480544.34 257416 89800 64 3385
3387 0 480724.34 257472 89960 64 3386
3388 0 480788.34 257576 90160 -1 3387
3389 0 481020.34 257676 90360 -1 3388
3390 0 481056.34 257868 90320 -1 3389
3391 0 481132.34 257968 90280 -1 3390
3392 0 481164.34 257948 90240 -1 3391
3393 0 481264.34 257680 90280 -1 3389
3394 0 481432.34 257656 90160 -1 3393
3395 0 481876.34 257712 90120 -1 3394
3396 0 482428.34 257928 90120 -1 3395
3397 0 482472.34 257984 90160 -1 3396
3398 0 482848.34 258028 90120 -1 3397
3399 0 482896.34 257968 90040 -1 3398
3400 0 482866.53 258075.84 90160 -1 3398
3401 0 479905.8 257545.11 89760 91 3383
3402 0 479713.94 257817.33 89880 86 3401
3403 0 479396.97 258006.36 90080 81 3402
3404 0 478816.38 258429.4 90160 98 3403
3405 0 478087.5 259068.53 90120 140 3404
3406 0 477828.53 259369.66 90160 156 3405
3407 0 477739.8 259442.2 90280 75 3406
3408 0 478072.1 259749.6 90320 156 3407
3409 0 478185.9 259999.83 90360 -1 3408
3410 0 478460.5 260220.5 90320 -1 3409
3411 0 478879.78 260272.7 90200 -1 3410
3412 0 479192.5 260304.5 90000 -1 3411
3413 0 479432.5 260192.5 89920 -1 3412
3414 0 479616.5 260192.5 89800 -1 3413
3415 0 479673.72 260242.81 89760 -1 3414
3416 0 479692.6 260036.44 89840 -1 3414
3417 0 477004.3 259893.92 90320 90 3407
3418 0 476434.84 260261.3 90480 102 3417
3419 0 476207.9 260370.36 90520 102 3418
3420 0 476086 260430.28 90560 40 3419
3421 0 475457.5 260544.89 90600 51 3420
3422 0 476529.78 260630.66 90560 102 3421
3423 0 476880 260656 90480 102 3422
3424 0 477200 260792 90400 -1 3423
3425 0 477172 261200 90440 -1 3424
3426 0 477064 261280 90520 -1 3425
3427 0 477644.75 260402.72 90640 -1 3421
3428 0 477454.25 260433.5 90680 -1 3427
3429 0 477090.34 260537.08 90800 102 3428
3430 0 476407.1 260762.23 90920 40 3429
3431 0 475900.94 260935.61 91040 40 3430
3432 0 475635.22 260922.25 91160 71 3431
3433 0 475514.28 261045.12 91280 71 3432
3434 0 475424.22 261045.31 91320 71 3433
3435 0 475184.5 260972.28 91320 71 3434
3436 0 475048 260976 91280 71 3435
3437 0 475347.9 261041.48 91360 71 3434
3438 0 475264.56 261118.11 91480 60 3437
3439 0 475060.5 261242.45 91640 75 3438
3440 0 474629 261554.19 91800 120 3439
3441 0 474455.6 261848.97 91840 51 3440
3442 0 474194.56 261984.53 91880 128 3441
3443 0 473985.47 262208.34 91960 194 3442
3444 0 473802.4 262239.22 92160 194 3443
3445 0 473699.6 262280.25 92240 137 3444
3446 0 473723.4 262567.62 92240 137 3445
3447 0 473523.66 262676.12 92280 137 3446
3448 0 473450.4 262682.75 92360 120 3447
3449 0 473467 262894 92440 90 3448
3450 0 473323 263160 92440 115 3449
3451 0 473395 263356 92360 -1 3450
3452 0 473543 263620 92280 -1 3451
3453 0 473603 263748 92120 -1 3452
3454 0 473559 263868 92040 -1 3453
3455 0 473463.47 262239.16 92400 120 3445
3456 0 474085.84 261995.25 92440 208 3455
3457 0 473036.8 262516.47 92560 115 3455
3458 0 472457 262838.78 92800 98 3457
3459 0 472161.7 262985.88 93040 81 3458
3460 0 471841.1 263210.16 93160 98 3459
3461 0 471400.3 263607.2 93320 81 3460
3462 0 470797.03 263971.8 93400 107 3461
3463 0 470011.38 264454.12 93640 101 3462
3464 0 469333.06 265026.84 93840 80 3463
3465 0 468905.3 265190.25 93880 108 3464
3466 0 468734.75 265420.34 93920 120 3465
3467 0 468613.72 265731.5 94080 115 3466
3468 0 468604.62 265751.62 94160 115 3467
3469 0 468391.34 265654.38 94160 32 3468
3470 0 468367.03 265651.8 94200 32 3469
3471 0 468067.2 265562.53 94160 32 3469
3472 0 467903.25 265580.66 94200 32 3471
3473 0 467832.97 265640.06 94320 32 3472
3474 0 468622.62 265925.78 94200 45 3468
3475 0 468522.56 266073.56 94280 45 3474
3476 0 468233.25 266231.97 94440 81 3475
3477 0 468062.62 266288.75 94680 75 3476
3478 0 466943 266657 94760 60 3477
3479 0 465311 267461 94800 214 3478
3480 0 465299 267501 94840 214 3479
3481 0 465235 267445 94920 214 3480
3482 0 465235 267473 95000 176 3481
3483 0 465227 267453 95160 176 3482
3484 0 465163 267505 95200 176 3483
3485 0 465590.03 267509.88 95240 150 3484
3486 0 465772.75 267432.06 95280 176 3485
3487 0 465936.44 267362.2 95400 176 3486
3488 0 465878.22 267427.2 95600 176 3487
3489 0 465911.56 267325.97 95680 176 3488
3490 0 465083.38 267549.06 95240 176 3484
3491 0 464959.25 267592.06 95400 176 3490
3492 0 464973.84 267775.75 95560 176 3491
3493 0 465020.38 267725.06 95640 176 3492
3494 0 465103 267549 94760 214 3479
3495 0 465003 267581 94680 260 3494
3496 0 464915 267677 94560 260 3495
3497 0 465015 267725 94480 260 3496
3498 0 465055 267821 94400 210 3497
3499 0 465007 267965 94280 210 3498
3500 0 465051 267957 94200 210 3499
3501 0 464774.06 268154.7 94160 210 3500
3502 0 464342 268327.62 94040 178 3501
3503 0 465096.88 267700.94 94120 260 3500
3504 0 465100.03 267723.97 93960 210 3503
3505 0 463627 268161 94480 136 3496
3506 0 463259 268411 94440 164 3505
3507 0 462891 268661 94400 108 3506
3508 0 462811 268789 94320 108 3507
3509 0 462783 269061 94160 32 3508
3510 0 462771 269369 94080 32 3509
3511 0 462783 269581 94160 32 3510
3512 0 462707 269965 94280 80 3511
3513 0 462727 270057 94320 80 3512
3514 0 462719 270189 94400 75 3513
3515 0 462819 270293 94480 75 3514
3516 0 462595 270441 94640 128 3515
3517 0 462535 270481 94680 128 3516
3518 0 462479 270537 94760 189 3517
3519 0 462805.75 270821.25 94720 189 3518
3520 0 462912.9 270906.75 94600 128 3519
3521 0 462977.5 270903.56 94480 128 3520
3522 0 462451 270565 94800 189 3518
3523 0 462375 270601 94920 189 3522
3524 0 462263 270593 95000 172 3523
3525 0 461903 270677 95160 137 3524
3526 0 461671 270617 95320 154 3525
3527 0 461615 270597 95440 154 3526
3528 0 461539 270617 95480 148 3527
3529 0 461451 270645 95600 148 3528
3530 0 460943 271089 95680 122 3529
3531 0 460779 271109 95840 81 3530
3532 0 460651 271141 95960 64 3531
3533 0 460395 271153 96080 75 3532
3534 0 460215 271065 96160 81 3533
3535 0 460087 270985 96240 81 3534
3536 0 459931 270953 96360 60 3535
3537 0 459679 270969 96440 64 3536
3538 0 459303 270845 96560 71 3537
3539 0 459059 270717 96680 104 3538
3540 0 458967 270657 96840 104 3539
3541 0 458863 270637 96960 81 3540
3542 0 458687 270629 97040 64 3541
3543 0 458491 270641 97120 64 3542
3544 0 458251 270617 97200 64 3543
3545 0 458147 270605 97320 137 3544
3546 0 458043 270549 97440 178 3545
3547 0 457959 270513 97600 178 3546
3548 0 457859 270417 97720 122 3547
3549 0 457647 270149 97800 80 3548
3550 0 457135 269897 97880 90 3549
3551 0 456783 269657 97960 90 3550
3552 0 456027 269473 98000 75 3551
3553 0 455759 269249 98080 51 3552
3554 0 455619 269225 98160 51 3553
3555 0 455295 269061 98240 80 3554
3556 0 455087 269001 98320 51 3555
3557 0 454651 268677 98400 71 3556
3558 0 454247 268277 98360 51 3557
3559 0 453711 267789 98280 51 3558
3560 0 453183 267249 98240 91 3559
3561 0 452875 266961 98160 140 3560
3562 0 452867 266853 98080 140 3561
3563 0 452755 266497 98000 60 3562
3564 0 452655 266405 97880 60 3563
3565 0 452535 266301 97760 60 3564
3566 0 452423 266105 97640 -1 3565
3567 0 452227 265953 97560 -1 3566
3568 0 451987 265745 97520 -1 3567
3569 0 451911 265417 97600 -1 3568
3570 0 451885.7 265324.9 97560 -1 3569
3571 0 451846.88 265221.9 97480 -1 3570
3572 0 451887 265425 97640 -1 3569
3573 0 451863 265433 97680 -1 3572
3574 0 451911.22 265881.25 97440 -1 3568
3575 0 452263 266725 98160 60 3561
3576 0 452255 266741 98240 60 3575
3577 0 451971 266621 98240 -1 3576
3578 0 451739 266585 98360 -1 3577
3579 0 451371 266557 98320 -1 3578
3580 0 451127 266465 98240 -1 3579
3581 0 450955 266361 98200 -1 3580
3582 0 450851 266289 98160 -1 3581
3583 0 450847 266225 98080 -1 3582
3584 0 452251 266749 98280 60 3576
3585 0 457231 270077 98040 81 3550
3586 0 457187 270193 98240 51 3585
3587 0 457243 270553 98440 45 3586
3588 0 457195 270689 98600 45 3587
3589 0 457171 270861 98760 32 3588
3590 0 457115 271517 98760 75 3589
3591 0 456999 272033 98800 51 3590
3592 0 457077 272131 98840 51 3591
3593 0 457155 272229 98880 51 3592
3594 0 457143 272269 98920 51 3593
3595 0 456811 272253 98880 40 3591
3596 0 456771 272433 99000 75 3595
3597 0 456773.66 272511.66 99040 75 3596
3598 0 457039 272597 99080 75 3597
3599 0 457051 272761 99200 75 3598
3600 0 457003 272841 99280 40 3599
3601 0 457047 273013 99400 40 3600
3602 0 457115 273121 99480 40 3601
3603 0 457071 273313 99600 -1 3602
3604 0 456779 272669 99120 51 3597
3605 0 456563 272805 99240 40 3604
3606 0 456475 272933 99360 32 3605
3607 0 456243 273001 99480 32 3606
3608 0 455995 273049 99600 32 3607
3609 0 455845 273017 99640 32 3608
3610 0 456773 273341 99680 32 3609
3611 0 456817 273301 99760 32 3610
3612 0 456849 273261 99880 32 3611
3613 0 456909 273221 100040 -1 3612
3614 0 456931 273217 100120 -1 3613
3615 0 456953 273213 100200 -1 3614
3616 0 457089 273153 100360 -1 3615
3617 0 457165 273129 100480 -1 3616
3618 0 457349 273161 100680 -1 3617
3619 0 457433 273261 100880 -1 3618
3620 0 457489 273405 101000 -1 3619
3621 0 457485 273457 101080 -1 3620
3622 0 457385 273457 101200 -1 3621
3623 0 457161 273601 101280 -1 3622
3624 0 457101 274009 101320 -1 3623
3625 0 457221 274357 101320 -1 3624
3626 0 457121 274653 101280 -1 3625
3627 0 462607 269221 93960 51 3510
3628 0 461759 269277 93920 75 3627
3629 0 461335 269317 93840 120 3628
3630 0 461377 269321 94000 120 3629
3631 0 461377 269325 94120 120 3630
3632 0 461369 269353 94240 120 3631
3633 0 460785 269473 93840 60 3629
3634 0 460401 269505 93680 71 3633
3635 0 460121 269517 93520 60 3634
3636 0 459985 269513 93400 96 3635
3637 0 459909 269565 93200 45 3636
3638 0 459805 269621 93120 45 3637
3639 0 459681 269813 92880 51 3638
3640 0 459645 269965 92760 75 3639
3641 0 459637 270105 92600 108 3640
3642 0 459697 270101 92400 108 3641
3643 0 459509 270361 92200 71 3642
3644 0 459461 270545 92080 71 3643
3645 0 459577 270673 91920 40 3644
3646 0 459789 270769 91800 45 3645
3647 0 459905 270861 91680 71 3646
3648 0 459909 270917 91560 71 3647
3649 0 459847 270973 91400 71 3648
3650 0 459879 271017 91240 71 3649
3651 0 459947 271105 91040 122 3650
3652 0 459915 271145 90880 163 3651
3653 0 459947 271137 90720 163 3652
3654 0 459939 271137 90600 163 3653
3655 0 458547 271301 90480 -1 3654
3656 0 458521 271261 90360 -1 3655
3657 0 458589 271253 90240 -1 3656
3658 0 458725 271213 90120 -1 3657
3659 0 458829 271181 90000 -1 3658
3660 0 458897 271137 89920 -1 3659
3661 0 458897 271137 89880 -1 3660
3662 0 458897 271137 89840 -1 3661
3663 0 458929 271085 89760 -1 3662
3664 0 459043.25 271044.25 89680 -1 3663
3665 0 459129.8 271129.56 89640 -1 3664
3666 0 458884.5 270831 89600 -1 3665
3667 0 458626.56 270974.62 89560 -1 3666
3668 0 458526 270998.25 89520 -1 3667
3669 0 458517.88 270965.8 89480 -1 3668
3670 0 459009.44 270722.47 89560 -1 3666
3671 0 459036.38 270697.66 89520 -1 3670
3672 0 458761 271669 89880 -1 3661
3673 0 458841 271805 89800 -1 3672
3674 0 458881 271805 89760 -1 3673
3675 0 457673 271365 90240 -1 3657
3676 0 457465 271377 90120 -1 3675
3677 0 457357 271345 90000 -1 3676
3678 0 457291 271369 89840 -1 3677
3679 0 457271 271345 89680 107 3678
3680 0 456835 270993 89560 107 3679
3681 0 456611 271029 89440 107 3680
3682 0 456347 271089 89280 71 3681
3683 0 456183 271177 89160 51 3682
3684 0 456263 271141 88960 51 3683
3685 0 456279 271125 88880 64 3684
3686 0 456211 271065 88760 64 3685
3687 0 456203 270961 88520 45 3686
3688 0 456003 271033 88360 51 3687
3689 0 455855 271217 88160 75 3688
3690 0 455795 271445 88000 51 3689
3691 0 455735 271637 87840 75 3690
3692 0 455675 271749 87640 71 3691
3693 0 455655 271841 87480 71 3692
3694 0 455603 271953 87280 51 3693
3695 0 455467 272121 87120 90 3694
3696 0 455405 272217 86960 45 3695
3697 0 455241 272361 86800 51 3696
3698 0 455085 272425 86680 51 3697
3699 0 455057 272477 86480 45 3698
3700 0 455029 272585 86280 32 3699
3701 0 454937 272669 86120 45 3700
3702 0 455013 272681 86000 45 3701
3703 0 455549 272605 85960 80 3702
3704 0 455265 272249 85760 75 3703
3705 0 455217 271969 85560 51 3704
3706 0 455145 271833 85320 75 3705
3707 0 454985 271721 85120 45 3706
3708 0 454733 271437 85000 107 3707
3709 0 454665 271057 84920 136 3708
3710 0 454321 270769 84800 91 3709
3711 0 454229 270775 84760 91 3710
3712 0 454137 270781 84720 91 3711
3713 0 454117 270853 84600 91 3712
3714 0 454148.7 270888.47 84480 91 3713
3715 0 454251 270143 84760 60 3711
3716 0 454235 269955 84800 60 3715
3717 0 453935 269947 84840 60 3716
3718 0 453803 269967 84920 60 3717
3719 0 453771 269919 85000 60 3718
3720 0 455977 272653 86000 60 3703
3721 0 455813.62 272656.56 86080 102 3720
3722 0 455708.97 272546.88 86200 102 3721
3723 0 463239 268317 94560 164 3506
3724 0 463255 268273 94640 164 3723
3725 0 463255 268305 94720 164 3724
3726 0 463249.38 268303.3 94800 164 3725
3727 0 463198.97 268299.2 94960 164 3726
3728 0 468784.22 265123.47 93800 91 3464
3729 0 468562.7 265092.4 93720 75 3728
3730 0 468372.62 264983.03 93600 108 3729
3731 0 468185.25 264931.97 93440 45 3730
3732 0 468070.3 264951.1 93280 40 3731
3733 0 467990.2 264872.28 93240 40 3732
3734 0 468010.34 265052.25 93240 40 3732
3735 0 468011.06 265158.5 93120 40 3734
3736 0 468073.5 265365.5 93120 40 3735
3737 0 468229.5 265549.5 93080 40 3736
3738 0 468517.5 265749.5 93040 -1 3737
3739 0 477872.5 259370.58 90080 156 3406
3740 0 478340.66 259574.47 90080 140 3739
3741 0 478002.97 259226.55 89920 140 3739
3742 0 479950.7 255189.95 89320 372 3377
3743 0 479913.44 255226.69 89360 372 3742
3744 0 479738.97 255558.02 89320 409 3743
3745 0 479629.25 255685.44 89240 452 3744
3746 0 479534.28 255707.7 89120 452 3745
3747 0 479333.84 255804.1 88840 -1 3746
3748 0 479332.94 255879.33 88720 -1 3747
3749 0 479684.94 255380.92 89600 452 3743
3750 0 479374.56 255824.11 89760 296 3749
3751 0 479040.8 256098.02 89960 335 3750
3752 0 478700 256452.34 90200 248 3751
3753 0 478397.62 256984.27 90400 235 3752
3754 0 478229.47 257221.44 90560 240 3753
3755 0 477724.88 257205.1 90600 214 3754
3756 0 479685.5 257196.48 90640 228 3755
3757 0 479494.8 257435.98 90720 189 3756
3758 0 479252.94 257645.39 90920 175 3757
3759 0 478966.94 257918.9 91120 296 3758
3760 0 478634.28 258096.08 91400 237 3759
3761 0 478336.12 258270 91520 202 3760
3762 0 478305.97 257689.42 91560 75 3761
3763 0 478147.5 257497.28 91680 75 3762
3764 0 478038.94 258480.03 91640 178 3761
3765 0 477498.28 258613.86 91880 212 3764
3766 0 476774.38 258743.72 92080 214 3765
3767 0 476220.84 259111.44 92440 219 3766
3768 0 475516.3 259806.64 92520 301 3767
3769 0 474712.7 260141.28 92720 194 3768
3770 0 474098.6 260369.03 92920 218 3769
3771 0 473650.72 260576.52 93160 249 3770
3772 0 473415.97 261011.94 93360 209 3771
3773 0 472959.56 261488.83 93520 281 3772
3774 0 472570 261819.42 93680 226 3773
3775 0 472396.03 262097.52 93880 209 3774
3776 0 472286.88 262194.06 94080 259 3775
3777 0 472162.8 262284.03 94240 259 3776
3778 0 471820.34 262410.03 94560 178 3777
3779 0 471595.53 262515.06 94760 234 3778
3780 0 471475 262563.84 94960 234 3779
3781 0 471217.06 262808.88 95160 271 3780
3782 0 470791.53 263043.03 95320 209 3781
3783 0 470471.56 263349.53 95480 271 3782
3784 0 470317.84 263674.7 95640 334 3783
3785 0 470196.72 264070.72 95800 256 3784
3786 0 470247.7 264422.1 96040 235 3785
3787 0 470382.16 264661.4 96240 186 3786
3788 0 470326.62 264732.75 96480 150 3787
3789 0 470178.8 264717.25 96680 163 3788
3790 0 469966.38 264747.44 96920 120 3789
3791 0 469791.8 264814.8 97160 120 3790
3792 0 469588.97 264894.66 97400 135 3791
3793 0 469599 265084.97 97640 203 3792
3794 0 469414.44 265277.66 98200 185 3793
3795 0 469217.1 265469.78 98520 202 3794
3796 0 469110.38 265698.22 98800 202 3795
3797 0 468827 266026.03 99200 86 3796
3798 0 468590.8 266254.5 99600 40 3797
3799 0 468571.16 266231.34 99640 91 3798
3800 0 469077.53 266470.53 99680 120 3799
3801 0 469289.75 266494.94 99840 120 3800
3802 0 469454.53 266473.25 100080 122 3801
3803 0 469618.66 266466.97 100560 186 3802
3804 0 469602.47 266530.2 100960 192 3803
3805 0 469518.53 266555 101160 226 3804
3806 0 469470.2 266598.75 101440 208 3805
3807 0 469402.4 266642.84 101600 197 3806
3808 0 469395.12 266611.12 101800 197 3807
3809 0 469338.9 266754.3 102000 181 3808
3810 0 469253.7 266802.88 102160 154 3809
3811 0 469191.62 266845.47 102320 154 3810
3812 0 469171.06 266961.94 102520 51 3811
3813 0 469303.1 266994.94 102720 164 3812
3814 0 469337.7 266987.8 102800 164 3813
3815 0 469394.5 266998.38 102920 150 3814
3816 0 469614.38 267015 103080 122 3815
3817 0 469734.2 267039.12 103320 194 3816
3818 0 469758.5 267047.44 103480 194 3817
3819 0 469926.03 267031.88 103680 71 3818
3820 0 470060.78 266983.25 103880 75 3819
3821 0 470182.75 266891.47 104080 178 3820
3822 0 470450.94 266815.5 104280 226 3821
3823 0 470646.94 266834.94 104560 128 3822
3824 0 470679.38 266826.78 104800 115 3823
3825 0 470824.72 266705.12 105160 40 3824
3826 0 470779.97 266655.97 105400 154 3825
3827 0 470745.66 266664.12 105480 154 3826
3828 0 470986.25 266678.22 105520 154 3827
3829 0 470899.44 266544.16 105960 128 3828
3830 0 471037.4 266495.06 106240 124 3829
3831 0 470994.62 266337.75 106520 124 3830
3832 0 471163.34 266032.94 107040 32 3831
3833 0 471504.56 266041.53 107760 32 3832
3834 0 471740.16 265938.53 108000 172 3833
3835 0 471802.25 265818.12 108240 212 3834
3836 0 472091.3 265701.3 108520 150 3835
3837 0 472130.72 265379.03 108800 150 3836
3838 0 472044.3 265113.75 109080 150 3837
3839 0 471995.53 265056.72 109400 198 3838
3840 0 472085.38 264961.53 109600 101 3839
3841 0 471981.4 264802.47 109920 104 3840
3842 0 471842.38 264550.22 110160 150 3841
3843 0 471580.47 264448.28 110400 172 3842
3844 0 471370.06 264459.88 110720 172 3843
3845 0 471362.16 264369.38 111000 122 3844
3846 0 471348.03 264337.9 111360 80 3845
3847 0 471133.78 264201.06 111840 160 3846
3848 0 470650.78 263971.12 112320 128 3847
3849 0 470384.16 263657.5 112800 128 3848
3850 0 470293.97 263438.12 113160 140 3849
3851 0 470301.03 263083.3 113520 143 3850
3852 0 470320.62 262797.2 113760 122 3851
3853 0 470082.1 262435.72 114120 81 3852
3854 0 469602.9 262091.73 114720 175 3853
3855 0 469496.34 262030.2 115120 176 3854
3856 0 469073.56 261712.16 115920 176 3855
3857 0 468848.62 261461.84 116320 190 3856
3858 0 468569.22 260987.02 116840 137 3857
3859 0 468490.12 260793.78 117160 150 3858
3860 0 468238.66 260521.28 117520 168 3859
3861 0 468080.3 260320.94 118040 98 3860
3862 0 467989.2 260251.03 118280 96 3861
3863 0 467884.78 260175.64 118680 218 3862
3864 0 467978.6 260080.05 119160 227 3863
3865 0 467935 259540.98 119560 115 3864
3866 0 467950.3 259113.6 120040 186 3865
3867 0 467482.12 258263.11 121560 156 3866
3868 0 467352.66 258025.25 121880 166 3867
3869 0 467125.6 257725.8 122160 166 3868
3870 0 467062.2 257462.36 122360 134 3869
3871 0 467037.78 257095.05 122600 120 3870
3872 0 466901.84 256807.03 122840 140 3871
3873 0 466546.9 256042.52 123320 124 3872
3874 0 466152.53 255814.75 123440 51 3873
3875 0 465832.3 255469.23 123880 150 3874
3876 0 465776.88 255315.23 124280 157 3875
3877 0 465711.53 255168.25 124560 141 3876
3878 0 465526.6 254810.23 124960 166 3877
3879 0 465511.78 254503.8 125240 156 3878
3880 0 465403.66 254251.84 125400 168 3879
3881 0 465379.34 254134.6 125520 157 3880
3882 0 465023.7 253158.06 126400 136 3881
3883 0 464867.66 252463.88 126960 102 3882
3884 0 464492.1 252263.17 127280 124 3883
3885 0 464228.53 252048.75 127520 139 3884
3886 0 464155.34 251714.66 127760 128 3885
3887 0 464155.7 251412.38 127960 163 3886
3888 0 464033.75 251194.14 128240 150 3887
3889 0 463747.78 250844.97 128520 140 3888
3890 0 463613.66 250507.02 128680 141 3889
3891 0 463413.56 250086.95 128880 136 3890
3892 0 463130.3 249879.12 129200 148 3891
3893 0 462742.88 249668.73 129400 141 3892
3894 0 462279.1 249381.92 129600 102 3893
3895 0 462058.34 248882.05 130200 262 3894
3896 0 461170.5 248345.42 130440 163 3895
3897 0 460654.4 247895.06 130800 86 3896
3898 0 460288.3 247378.39 131120 128 3897
3899 0 460113.7 246907.7 131400 153 3898
3900 0 459593.66 246344.36 131720 157 3899
3901 0 459046.8 245970.17 131960 176 3900
3902 0 458530.34 246017.03 132480 140 3901
3903 0 458244.7 245625.69 132720 166 3902
3904 0 457993.9 245066.73 132960 150 3903
3905 0 457834.5 244792.11 133160 102 3904
3906 0 457648.84 244524.52 133400 102 3905
3907 0 457358.1 244297.2 133680 166 3906
3908 0 457034.12 243822.11 133880 107 3907
3909 0 456558.44 243300.05 134080 107 3908
3910 0 455925.66 242573.42 134320 153 3909
3911 0 455088.16 241687.44 134760 148 3910
3912 0 454346.75 241151.81 135000 136 3911
3913 0 453009.88 240651.67 135400 166 3912
3914 0 452162.75 240497.38 135800 137 3913
3915 0 451489.03 240397.64 136080 150 3914
3916 0 450350.25 240488.92 136120 134 3915
3917 0 449080.2 240400.44 136320 160 3916
3918 0 448085.25 240558.73 136520 189 3917
3919 0 446385.06 241060.58 136600 136 3918
3920 0 444391.97 241346.1 136520 150 3919
3921 0 443060.25 241748.97 136480 160 3920
3922 0 442496.78 242581.22 136440 160 3921
3923 0 442279.84 243285.88 136240 176 3922
3924 0 441879.75 243420.69 136040 156 3923
3925 0 441131.2 243147.06 135720 120 3924
3926 0 440902.25 242407.64 135360 163 3925
3927 0 440943.8 242219.61 135160 157 3926
3928 0 440893.25 241631.89 134640 204 3927
3929 0 440547.94 241166.27 134320 160 3928
3930 0 440253.66 240903.92 133840 120 3929
3931 0 440101.03 240791.53 133600 120 3930
3932 0 439733 240667.34 133520 163 3931
3933 0 437964.44 240442.06 133600 124 3932
3934 0 436778.16 240250.42 133360 164 3933
3935 0 436068.53 240174.16 132920 156 3934
3936 0 435892.25 240090.23 132640 45 3935
3937 0 435532.66 239877.95 132200 102 3936
3938 0 435035.56 239855.56 131960 204 3937
3939 0 434104.3 239791.19 131840 124 3938
3940 0 433342.34 239557.89 131640 139 3939
3941 0 432939.7 239416.12 131400 107 3940
3942 0 431843.66 239326.6 131040 153 3941
3943 0 430880.94 239412.33 130600 91 3942
3944 0 429995.4 238894.92 130160 172 3943
3945 0 428804.28 238263.23 129760 189 3944
3946 0 428073.62 238223.45 129560 205 3945
3947 0 427633.94 238135.69 129480 209 3946
3948 0 427352.56 237766.56 129360 186 3947
3949 0 426971.25 237432.8 129080 120 3948
3950 0 426061.34 237114.36 128880 153 3949
3951 0 425410.22 237087.33 128520 209 3950
3952 0 425029.3 236895.25 128400 172 3951
3953 0 423464.4 236279.31 128440 197 3952
3954 0 421683.5 235983.81 128400 128 3953
3955 0 420706.06 235552.84 128320 200 3954
3956 0 419697.53 234581.8 128240 224 3955
3957 0 418609.8 234315.3 128000 226 3956
3958 0 417446.44 233749.75 127880 157 3957
3959 0 417345 233575.11 128040 157 3958
3960 0 415680.34 232823.92 128240 210 3959
3961 0 413276.03 231739.25 128520 202 3960
3962 0 411689.7 231056.94 128880 200 3961
3963 0 410434.97 230558.22 129120 141 3962
3964 0 409603.16 229731.38 129560 135 3963
3965 0 409072.28 229380.66 129920 224 3964
3966 0 408487.1 229110.36 130120 246 3965
3967 0 407946.44 228505.86 130680 175 3966
3968 0 407024.9 227502.1 131200 153 3967
3969 0 406171.53 226699.14 131720 32 3968
3970 0 405648.7 225994.66 132000 181 3969
3971 0 405035.16 224993.27 132080 150 3970
3972 0 404465.12 223580.44 132160 197 3971
3973 0 403971.03 222677.69 132720 200 3972
3974 0 403335.6 221544.6 132880 160 3973
3975 0 402644.16 220743.27 133160 189 3974
3976 0 401709.62 219387.81 133680 175 3975
3977 0 401228.5 218566.16 134000 176 3976
3978 0 400812.4 218011.27 134280 178 3977
3979 0 400506.03 217067.78 134880 156 3978
3980 0 400270.75 216585.27 135120 186 3979
3981 0 399792.66 215657.9 135560 156 3980
3982 0 399218.62 214890.3 135680 124 3981
3983 0 398760.6 213995.17 135800 160 3982
3984 0 398250.38 213252.22 136320 107 3983
3985 0 398095.66 212669.72 136520 122 3984
3986 0 397303.62 210912.62 136560 172 3985
3987 0 396519.38 209599.94 137360 175 3986
3988 0 396359.88 208428.34 137560 178 3987
3989 0 396103.7 207695.05 138000 183 3988
3990 0 395958.2 207497.48 138240 81 3989
3991 0 395507.84 206895.19 138480 124 3990
3992 0 395648.1 206816.78 138800 98 3991
3993 0 395801.25 206597.94 139040 214 3992
3994 0 395827.78 206304.72 139360 181 3993
3995 0 395286 205839.72 139760 190 3994
3996 0 394829 204494.58 139800 219 3995
3997 0 394484.75 203712.23 140120 178 3996
3998 0 394515.16 202860.84 140920 107 3997
3999 0 394384.25 202223.47 141240 178 3998
4000 0 393816.56 201500.7 141600 237 3999
4001 0 393534.12 201164.67 141760 183 4000
4002 0 393575.03 200786.48 142040 172 4001
4003 0 393629.22 200526.06 142240 128 4002
4004 0 393455.66 200168.83 142560 135 4003
4005 0 392639.8 199253.58 142600 101 4004
4006 0 392032.34 198850.58 142960 176 4005
4007 0 391873.97 198448.72 143160 163 4006
4008 0 392031.16 198130.34 143400 91 4007
4009 0 391932.7 197670.8 143920 108 4008
4010 0 391830 197262.08 144160 32 4009
4011 0 391804.53 196426.62 144360 175 4010
4012 0 391657.34 196138.4 144640 154 4011
4013 0 391537.22 195808.98 144880 120 4012
4014 0 391439.7 195374 145160 128 4013
4015 0 391274.62 194922.94 145280 207 4014
4016 0 390835.97 193964.17 145360 157 4015
4017 0 390691.34 193339.39 145600 172 4016
4018 0 390900.75 192170.58 146240 141 4017
4019 0 390738.16 191602.14 146480 120 4018
4020 0 390247.78 191079.12 146720 175 4019
4021 0 390070.3 190362.28 146840 202 4020
4022 0 389642.97 189331.05 147400 200 4021
4023 0 389268.06 188563.88 147720 200 4022
4024 0 388966.38 187299.47 148160 202 4023
4025 0 388851.03 186897.36 148440 178 4024
4026 0 388683.03 186594.56 148680 164 4025
4027 0 388328.06 185948.25 148760 160 4026
4028 0 388137.56 185165.17 148960 150 4027
4029 0 388154.56 184740.75 149120 156 4028
4030 0 387869.28 183848.17 149160 143 4029
4031 0 388230.06 184723.17 149200 156 4030
4032 0 388414.6 185025.6 149360 154 4031
4033 0 388636.22 185236.36 149680 -1 4032
4034 0 387854.06 182756.2 149200 186 4030
4035 0 388140.7 182429.88 149280 229 4034
4036 0 388689.22 182039.25 149720 128 4035
4037 0 389155.5 182163.22 149920 124 4036
4038 0 389406.3 182101.47 150200 98 4037
4039 0 389192.9 181490.84 150440 51 4038
4040 0 389034.6 180455.58 150800 75 4039
4041 0 389158.25 179713.89 151360 150 4040
4042 0 389170.56 179219.73 151640 176 4041
4043 0 389150.47 178756.08 151840 192 4042
4044 0 389569.16 178513.73 152720 101 4043
4045 0 389377.4 178121.48 153040 128 4044
4046 0 389329 177656.72 153320 196 4045
4047 0 389522.28 177250.25 153640 98 4046
4048 0 389917.75 176855.55 154080 81 4047
4049 0 390042.88 176775.64 154440 172 4048
4050 0 389930.38 176350.33 154960 189 4049
4051 0 389518.16 176054.6 155200 178 4050
4052 0 389284.8 175917.47 155400 160 4051
4053 0 389132.38 175753.05 155600 163 4052
4054 0 389190 174932.48 156080 120 4053
4055 0 389203.03 174588.83 156440 98 4054
4056 0 389202.75 174392.14 156720 122 4055
4057 0 389413.4 173995.34 156960 150 4056
4058 0 389371.62 173590 157120 207 4057
4059 0 389459.03 173553.67 157400 186 4058
4060 0 389606.16 173449.7 157640 107 4059
4061 0 389714.9 173418.73 157960 107 4060
4062 0 389660.94 173088.4 158680 163 4061
4063 0 389937.94 172764.23 159080 60 4062
4064 0 389989.44 172576.38 159320 96 4063
4065 0 389841.4 172366.73 159760 150 4064
4066 0 389837.1 172255.03 160000 134 4065
4067 0 389970 172409.77 160240 32 4066
4068 0 390036.2 172385.52 160480 156 4067
4069 0 390049.12 172228.81 160760 156 4068
4070 0 390039.3 172234.6 161000 80 4069
4071 0 390111.03 172049.62 161240 181 4070
4072 0 390216.8 171842.27 161480 172 4071
4073 0 390225.3 171698.61 161720 143 4072
4074 0 390351.75 171507.23 162000 124 4073
4075 0 390214.06 171519.36 162320 176 4074
4076 0 390246.6 171376.27 162600 148 4075
4077 0 390299.3 171265.28 163280 120 4076
4078 0 390294.47 171089.83 163560 104 4077
4079 0 390002.5 170614.1 163840 90 4078
4080 0 389952.7 170045.25 164080 203 4079
4081 0 390072.03 169898.66 164200 203 4080
4082 0 390454.9 169794.4 164440 163 4081
4083 0 390765.03 169363.05 164840 262 4082
4084 0 390549.5 169165.58 165200 258 4083
4085 0 390440.88 168742.67 165520 148 4084
4086 0 390364.47 168440.81 165760 108 4085
4087 0 390302 168333.25 165840 122 4086
4088 0 390115.88 168009.53 166080 102 4087
4089 0 389658.9 167326.33 166480 32 4088
4090 0 389368.38 166855.34 166840 128 4089
4091 0 389180.7 166400.48 167040 98 4090
4092 0 388908.94 165974.27 167320 124 4091
4093 0 388766.5 165612.97 167520 86 4092
4094 0 388509 165316.4 167640 163 4093
4095 0 388028.3 164862.9 167800 124 4094
4096 0 387333 164293.95 168160 80 4095
4097 0 386300.38 164039.31 168360 -1 4096
4098 0 385739.78 163729.58 168520 -1 4097
4099 0 384992.3 163693.44 168720 -1 4098
4100 0 384635.72 163683.73 168960 -1 4099
4101 0 384408.28 163691.66 169200 -1 4100
4102 0 384255.1 163738.22 169480 -1 4101
4103 0 384228.5 163689.19 169720 -1 4102
4104 0 384084.4 163413.22 169720 -1 4103
4105 0 384055.8 163363.55 169800 -1 4104
4106 0 384128.5 163398.33 169960 -1 4105
4107 0 384059.75 163386 170040 -1 4106
4108 0 383992.16 163332.45 170120 -1 4107
4109 0 383891.7 163257.7 170240 -1 4108
4110 0 384320.34 164017.7 170160 -1 4103
4111 0 384164.1 164271.16 170440 -1 4110
4112 0 384108.72 164462.81 170680 -1 4111
4113 0 384208.78 164664.67 171000 -1 4112
4114 0 384476.66 164806.1 171160 -1 4113
4115 0 384480.47 164835.34 171280 -1 4114
4116 0 384436.44 164886.27 171520 -1 4115
4117 0 384556.6 164871.86 171680 -1 4116
4118 0 384968.3 164363.6 171680 -1 4117
4119 0 385036.47 164302.47 171760 -1 4118
4120 0 385088.6 164238.64 171840 -1 4119
4121 0 385301.22 163963.5 171920 -1 4120
4122 0 385410.44 163880.67 171840 -1 4121
4123 0 385489.47 163820.47 171800 -1 4122
4124 0 384550.2 164897.2 171760 -1 4117
4125 0 383917 164619 171760 -1 4124
4126 0 383885 164363 171760 -1 4125
4127 0 383805 164387 171600 -1 4126
4128 0 384540.38 164934.53 171880 -1 4124
4129 0 384497.38 164957.36 172160 -1 4128
4130 0 384259.5 165211.89 172560 -1 4129
4131 0 384364.72 165470.8 172800 -1 4130
4132 0 384328.38 166137.81 173000 -1 4131
4133 0 384462.56 166490.33 173280 -1 4132
4134 0 384501.1 166591.39 173360 -1 4133
4135 0 384731.94 167266.97 173880 -1 4134
4136 0 384711.3 167846.38 174240 -1 4135
4137 0 384572.9 168201.61 174480 -1 4136
4138 0 384505.06 168546.6 174840 -1 4137
4139 0 384564.22 168830.47 175080 -1 4138
4140 0 384821.78 169181.66 175280 -1 4139
4141 0 384819.06 169262.53 175320 -1 4140
4142 0 384813.2 169649.53 175520 -1 4141
4143 0 384791.2 169864.42 175720 -1 4142
4144 0 384702.1 170245.81 175920 -1 4143
4145 0 384765.03 170695.28 176120 -1 4144
4146 0 384873 171014.84 176320 -1 4145
4147 0 384904.3 171582.64 176560 -1 4146
4148 0 384820.16 172015 176800 -1 4147
4149 0 384906.3 172918.34 177200 -1 4148
4150 0 384653.9 173098.84 177480 -1 4149
4151 0 384634.53 173138.23 177640 -1 4150
4152 0 384701.4 173307.8 177880 -1 4151
4153 0 384716.25 173320.75 177920 -1 4152
4154 0 384762.34 173359.45 178040 -1 4153
4155 0 384837.25 173652.72 178200 -1 4154
4156 0 384717 173479.19 178320 -1 4155
4157 0 384729 173618.06 178520 -1 4156
4158 0 384733.97 173654.7 178560 -1 4157
4159 0 384957.66 174422.02 178760 -1 4158
4160 0 384930.44 174243.39 178920 -1 4159
4161 0 385030.62 175206.36 178920 -1 4160
4162 0 385039.94 175903.81 179040 -1 4161
4163 0 384887.1 175726.12 179120 -1 4162
4164 0 384798.53 175753.86 179200 -1 4163
4165 0 384990.53 176854.31 179240 -1 4164
4166 0 384997.72 178006.7 179360 -1 4165
4167 0 384983 178179.5 179400 -1 4166
4168 0 384907.75 179042.22 179600 -1 4167
4169 0 384233.78 181036.92 179600 -1 4168
4170 0 384229.84 181944.75 179760 -1 4169
4171 0 384351.06 181681.05 179920 -1 4170
4172 0 384445.47 182528.44 179880 -1 4171
4173 0 384602.72 183069.47 180040 -1 4172
4174 0 384700.47 183254.86 180080 -1 4173
4175 0 385037.06 184647.67 180120 -1 4174
4176 0 385607.53 185977.67 180160 -1 4175
4177 0 385356 185694.06 180040 -1 4176
4178 0 385313.34 185603.33 179960 -1 4177
4179 0 385292 185558.06 179920 -1 4178
4180 0 385276 185334.06 179880 -1 4179
4181 0 385172 185222.06 179760 -1 4180
4182 0 385280 185170.06 179600 -1 4181
4183 0 385455.44 186166.06 179960 -1 4178
4184 0 386336.75 186596.53 179960 -1 4183
4185 0 386582.03 187047.31 179960 -1 4184
4186 0 386612.7 187355.06 179920 -1 4185
4187 0 386664 187409 179880 -1 4186
4188 0 386715 187463 179840 -1 4187
4189 0 386918.8 187679.14 179680 -1 4188
4190 0 386264.72 186552.5 179840 -1 4184
4191 0 386125.2 186550.34 179760 -1 4190
4192 0 386125 186550 179680 -1 4191
4193 0 386125.2 186550.34 179560 -1 4192
4194 0 386150.84 186595.05 179520 -1 4193
4195 0 385646.2 186069.2 180200 -1 4176
4196 0 385799.1 186433.92 180360 -1 4195
4197 0 386495.12 187551.67 180400 -1 4196
4198 0 386560.5 187736.5 180440 -1 4197
4199 0 386757.4 188289.6 180560 -1 4198
4200 0 386953.4 188773.69 180600 -1 4199
4201 0 387582.44 190496.61 180680 -1 4200
4202 0 388695.56 191847.53 180640 -1 4201
4203 0 389502.78 193608.1 180480 -1 4202
4204 0 390367.03 194952.33 180520 -1 4203
4205 0 390944.16 195776.16 180800 -1 4204
4206 0 390983.3 195862.67 181040 -1 4205
4207 0 391127.97 196614.64 181080 -1 4206
4208 0 391152.8 196904.12 181200 -1 4207
4209 0 391087.8 197103.64 181360 -1 4208
4210 0 390721.06 197432.27 181840 -1 4209
4211 0 390449 198881.44 181920 -1 4210
4212 0 390392.66 199464.16 182160 -1 4211
4213 0 390289.84 200190.39 182600 -1 4212
4214 0 390267.75 200348.75 182640 -1 4213
4215 0 390200.72 200825.06 182760 -1 4214
4216 0 390337.75 201567.28 182880 -1 4215
4217 0 390336.47 202539.39 183080 -1 4216
4218 0 390265.75 203246.2 183200 -1 4217
4219 0 390332.5 204112.5 183160 -1 4218
4220 0 390399.22 204979.36 183120 -1 4219
4221 0 390668.47 205614.16 183080 -1 4220
4222 0 390873.56 206034.56 182880 -1 4221
4223 0 391037.8 206370.81 182720 -1 4222
4224 0 391079 206455 182680 -1 4223
4225 0 391119.9 206538.92 182640 -1 4224
4226 0 391161.06 206622.52 182600 -1 4225
4227 0 390705 205956.06 182560 -1 4226
4228 0 390641 205932.06 182480 -1 4227
4229 0 390530 205909 182440 -1 4228
4230 0 390446 205353.06 182480 -1 4229
4231 0 390558 205305.06 182440 -1 4230
4232 0 390334 205977.06 182320 -1 4229
4233 0 390270 206105.06 182200 -1 4232
4234 0 390358 206289.06 182120 -1 4233
4235 0 390314 206005.06 182080 -1 4234
4236 0 390114 207157.06 182040 -1 4235
4237 0 390466 206213.1 182000 -1 4236
4238 0 390442 206117.06 181960 -1 4237
4239 0 391300 207010 182520 -1 4226
4240 0 391369.5 207203.5 182480 -1 4239
4241 0 391577.62 207783.9 182360 -1 4240
4242 0 392314.66 208920.05 182120 -1 4241
4243 0 392472.75 209068 182080 -1 4242
4244 0 392836.75 208800.06 182080 -1 4243
4245 0 392836.75 208816.06 182000 -1 4244
4246 0 392788.34 209364 182000 -1 4243
4247 0 392946.22 209511.52 181960 -1 4246
4248 0 393250 209931 182000 -1 4247
4249 0 393278 210043 182080 -1 4248
4250 0 393214 210103 182160 -1 4249
4251 0 393022 209947 182280 -1 4250
4252 0 392974 209943 182360 -1 4251
4253 0 392974 210015 182480 -1 4252
4254 0 393026 209603 181840 -1 4247
4255 0 393162.6 209742.98 181680 -1 4254
4256 0 393237.66 209733 181520 -1 4255
4257 0 393275.12 209727.7 181440 -1 4256
4258 0 393275.1 209697.27 181360 -1 4257
4259 0 393131.97 209251.02 181320 -1 4258
4260 0 393586.7 210007.2 181280 -1 4259
4261 0 393533.6 209853.4 181160 -1 4260
4262 0 393497.78 209751.12 181080 -1 4261
4263 0 393633.38 210014.7 180720 -1 4262
4264 0 393721.25 210806.39 180400 -1 4263
4265 0 394595.8 212830.83 180120 -1 4264
4266 0 395788.22 214623.42 180200 -1 4265
4267 0 395984 215134.5 180280 -1 4266
4268 0 396179.75 215645.89 180360 -1 4267
4269 0 396492.12 216725.89 180160 -1 4268
4270 0 396562.56 217219.89 179960 -1 4269
4271 0 396605 217516.25 179840 -1 4270
4272 0 396618.7 217615.3 179800 -1 4271
4273 0 397178.9 218974.58 179520 -1 4272
4274 0 397195.47 220222.45 179280 -1 4273
4275 0 397570.06 220894.44 179000 -1 4274
4276 0 397946.34 222573.5 178760 -1 4275
4277 0 398692.06 224203.67 178680 -1 4276
4278 0 398787.47 224870.14 178360 -1 4277
4279 0 398807.16 224958.52 178320 -1 4278
4280 0 398921.5 225486.88 178080 -1 4279
4281 0 398940.34 225573.12 178040 -1 4280
4282 0 398980.16 226302.89 177920 -1 4281
4283 0 399072.8 226679.8 177760 -1 4282
4284 0 399096.16 226774.16 177720 -1 4283
4285 0 399133.06 226901.78 177680 -1 4284
4286 0 399222 227948.53 177400 -1 4285
4287 0 399273.4 228126.8 177360 -1 4286
4288 0 399479.03 228838.02 177200 -1 4287
4289 0 399740.25 229726.69 177000 -1 4288
4290 0 399781.28 229949.8 176960 -1 4289
4291 0 399869.84 230126.23 176920 -1 4290
4292 0 399900.38 230334.53 176840 -1 4291
4293 0 399897.12 230271.11 176720 -1 4292
4294 0 399869.78 230451.36 176520 -1 4293
4295 0 399908.7 230678.2 176320 -1 4294
4296 1 399915.9 230909.5 176160 -1 4295
4297 0 400003.3 231141.8 176040 -1 4296
4298 0 400078.12 231582.98 175800 -1 4297
4299 0 400254.53 231942.92 175600 -1 4298
4300 0 400237.53 232228.86 175480 -1 4299
4301 0 400276.78 233264.23 175440 -1 4300
4302 0 400495.03 234621.98 175480 -1 4301
4303 0 400556.34 234927.38 175560 -1 4302
4304 0 401244.84 235654.36 175560 -1 4303
4305 0 401501.9 235923.88 175680 -1 4304
4306 0 401645.53 236006.25 175840 -1 4305
4307 0 401690 236162.06 175960 -1 4306
4308 0 401698 236290.06 176040 -1 4307
4309 0 401721 236311 176080 -1 4308
4310 0 401767 236353 176160 -1 4309
4311 0 401790 236374.14 176200 -1 4310
4312 0 401758 236446.14 176280 -1 4311
4313 0 401618 236562.06 176400 -1 4312
4314 0 401550 236638.06 176520 -1 4313
4315 0 402193 236221.95 176160 -1 4310
4316 0 402196.16 235967.6 176160 -1 4315
4317 0 402241.5 235829.81 176160 -1 4316
4318 0 402422.84 235870.84 176160 -1 4317
4319 0 402500.94 235966 176160 -1 4318
4320 0 402504.5 236098.39 176160 -1 4319
4321 0 402534.62 236162.95 176160 -1 4320
4322 0 402624.3 236269.22 176160 -1 4321
4323 0 402648 236241 176240 -1 4322
4324 0 402660.5 236227.28 176280 -1 4323
4325 0 402615.94 236197.19 176440 -1 4324
4326 0 400461.12 234997.9 175720 -1 4303
4327 0 400405.4 234932.53 175880 -1 4326
4328 0 400185.84 234521.33 176080 -1 4327
4329 0 400142.1 234439.39 176120 -1 4328
4330 0 400239.6 234235.06 176200 -1 4329
4331 0 400557.3 234974.81 175400 -1 4302
4332 0 400660 235367.06 175240 -1 4331
4333 0 400821.75 235444.52 175120 -1 4332
4334 0 400854.03 235597.27 174920 -1 4333
4335 0 400958.94 235830.56 174880 -1 4334
4336 0 400990.16 235943.53 174760 -1 4335
4337 0 401030.3 236045.45 174600 -1 4336
4338 0 401101.22 236246.23 174320 -1 4337
4339 0 401102.06 236207.05 174280 -1 4338
4340 0 401175.12 236438.9 174200 -1 4339
4341 0 401298.5 236650.5 174080 -1 4340
4342 0 401421.78 236862.11 173960 -1 4341
4343 0 401510.8 237303.11 173720 -1 4342
4344 0 401734.25 237903.2 173320 -1 4343
4345 0 401797.44 238013.23 173280 -1 4344
4346 0 401846.34 238142.33 173200 -1 4345
4347 0 401870.78 238206.97 173160 -1 4346
4348 0 401941.84 238238.45 173120 -1 4347
4349 0 402244.66 238717.39 172960 -1 4348
4350 0 402380 239054.2 172840 -1 4349
4351 0 402470.38 239278.58 172760 -1 4350
4352 0 402589.72 239709.11 172560 -1 4351
4353 0 402632 239818.08 172440 -1 4352
4354 0 402577.84 239986.67 172280 -1 4353
4355 0 402790.94 240294.42 172080 -1 4354
4356 0 402926.56 240597.48 172000 -1 4355
4357 0 402950.4 240565.66 171840 -1 4356
4358 0 402997.9 240683.34 171600 -1 4357
4359 0 403014.38 240781.98 171520 -1 4358
4360 0 402983.2 240789.66 171360 -1 4359
4361 0 402838.6 241350.8 170720 -1 4360
4362 0 402687.1 241743.22 170480 -1 4361
4363 0 402583.1 242094.38 170280 -1 4362
4364 0 402551.3 242388.88 170160 -1 4363
4365 0 402118.72 243470.28 170120 -1 4364
4366 0 402095.1 243613.72 169880 -1 4365
4367 0 402095 243757.92 169760 -1 4366
4368 0 402107.4 243778.8 169720 -1 4367
4369 0 402156.97 243861.53 169560 -1 4368
4370 0 402198.53 243902.3 169440 -1 4369
4371 0 402232.88 243876.6 169280 -1 4370
4372 0 402524.9 244002.6 169040 -1 4371
4373 0 402710.12 244350.45 168760 -1 4372
4374 0 402920.56 244797.88 168560 -1 4373
4375 0 402870.78 245126.66 168280 -1 4374
4376 0 402847 245439.03 168120 -1 4375
4377 0 402833.4 245716.11 167880 -1 4376
4378 0 402784.5 246966.48 167840 -1 4377
4379 0 402769.6 247081.03 167760 -1 4378
4380 0 402784.6 247197.56 167720 -1 4379
4381 0 402855.28 247389.34 167440 -1 4380
4382 0 402992.1 247674.6 167240 -1 4381
4383 0 403136.84 247927.95 167160 -1 4382
4384 0 403599.94 248885.78 167040 -1 4383
4385 0 404122.56 249749.4 166880 -1 4384
4386 0 404280.03 249956.88 166800 -1 4385
4387 0 404556.06 250259.22 166720 -1 4386
4388 0 404744.94 250998.28 166680 -1 4387
4389 0 404753 251582.56 166520 -1 4388
4390 0 404652.06 251706.33 166320 -1 4389
4391 0 404637.84 252126.5 166080 -1 4390
4392 0 404655.78 252512.52 165960 -1 4391
4393 0 404702.28 253168.64 165720 -1 4392
4394 0 404857.97 253564.9 165480 -1 4393
4395 0 404913.12 254221.48 165160 -1 4394
4396 0 405066.88 254439.02 164960 -1 4395
4397 0 405182.06 254596.52 164920 -1 4396
4398 0 405377.5 254926.12 164840 -1 4397
4399 0 405449.94 254901.5 164680 -1 4398
4400 0 405481 254901.38 164640 -1 4399
4401 0 405567.62 254925.31 164520 -1 4400
4402 0 405600.38 255099.39 164320 -1 4401
4403 0 405600.03 255124.52 164280 -1 4402
4404 0 405633.5 255206.5 164240 -1 4403
4405 0 405667.2 255288.48 164200 -1 4404
4406 0 405679.9 255372.23 164000 -1 4405
4407 0 405662 255473.48 163800 -1 4406
4408 0 405846.88 255350.6 163640 -1 4407
4409 0 406126.72 255407.16 163520 -1 4408
4410 0 406287.56 255429.73 163480 -1 4409
4411 0 406633.6 255693.77 163280 -1 4410
4412 0 407030.9 256037.16 163120 -1 4411
4413 0 407313.28 256549.23 163080 -1 4412
4414 0 408105.22 257764.33 163080 -1 4413
4415 0 408184.84 259189.77 163120 -1 4414
4416 0 408080.78 259774.72 163000 -1 4415
4417 0 408044.75 259861.7 162960 -1 4416
4418 0 407919.6 260864.47 162800 -1 4417
4419 0 407456.38 261921.83 162760 -1 4418
4420 0 407480.72 262164.47 162560 -1 4419
4421 0 407619.84 262478.3 162400 -1 4420
4422 0 407651.4 262652.97 162280 -1 4421
4423 0 407648.9 262797.8 162200 -1 4422
4424 0 408193.4 264053.75 162200 -1 4423
4425 0 408988.2 264654.8 162200 -1 4424
4426 0 409518.1 265646.78 162120 -1 4425
4427 0 410011.75 265062.62 162040 -1 4426
4428 0 410462.94 264876.56 161880 -1 4427
4429 0 410457.12 264773.53 161720 -1 4428
4430 0 410465.1 264715.78 161680 -1 4429
4431 0 410415.34 264560.1 161520 -1 4430
4432 0 410289.47 264736.34 161480 -1 4431
4433 0 410266 264804.1 161400 -1 4432
4434 0 410330.9 264909.72 161320 -1 4433
4435 0 410426.44 264961.62 161240 -1 4434
4436 0 410454.75 264947.22 161160 -1 4435
4437 0 410474 264505.5 161480 -1 4431
4438 0 410650.6 264342.5 161360 -1 4437
4439 0 410716.25 264360.03 161200 -1 4438
4440 0 410808.25 264439.9 161200 -1 4439
4441 0 410592.6 264763.7 161960 -1 4428
4442 0 410572.9 264845.4 162080 -1 4441
4443 0 409498.44 265980.22 161920 -1 4426
4444 0 409533.3 266380.3 161840 -1 4443
4445 0 409559.62 266925.66 161720 -1 4444
4446 0 409728.9 267169.9 161600 -1 4445
4447 0 409683.47 267651.47 161440 -1 4446
4448 0 409677 268030.5 161320 -1 4447
4449 0 409675.34 268156.84 161280 -1 4448
4450 0 409630.06 268174.75 161040 -1 4449
4451 0 409549.06 268255.94 160960 -1 4450
4452 0 409478.84 268854.66 160880 -1 4451
4453 0 409468.25 269972.25 160920 -1 4452
4454 0 409178.25 271118.1 160960 -1 4453
4455 0 409138.16 271325.88 161040 -1 4454
4456 0 409129 271351.66 161080 -1 4455
4457 0 409110.94 271402.62 161160 -1 4456
4458 0 409213.75 271479.9 160880 -1 4454
4459 0 409256 271592.28 160800 -1 4458
4460 0 409296.1 271687.66 160720 -1 4459
4461 0 409307.97 271743.34 160680 -1 4460
4462 0 409354.9 271978.8 160520 -1 4461
4463 0 409441.78 271852.06 160400 -1 4462
4464 0 409568.62 272044.7 160200 -1 4463
4465 0 409674.38 272115.12 160040 -1 4464
4466 0 409658.34 271508.25 160040 -1 4465
4467 0 409791.5 271359.75 159960 -1 4466
4468 0 409759.56 272192.1 159960 -1 4465
4469 0 410047.62 272433.97 159920 -1 4468
4470 0 410124.66 272526.66 159760 -1 4469
4471 0 410163.1 272573.03 159680 -1 4470
4472 0 410193.22 272651.78 159640 -1 4471
4473 0 410497.66 273013.8 159480 -1 4472
4474 0 410953 273574.75 159520 -1 4473
4475 0 411072.53 273997.7 159560 -1 4474
4476 0 411225.6 274155.56 159640 -1 4475
4477 0 411314.22 274280.25 159800 -1 4476
4478 0 411811.22 274801.28 159840 -1 4477
4479 0 413029.2 275817.94 159880 -1 4478
4480 0 413118.56 275879.4 160000 -1 4479
4481 0 413188.44 276037.38 160200 -1 4480
4482 0 413359.5 276254 160320 -1 4481
4483 0 413603.25 276259.7 160400 -1 4482
4484 0 413830.7 276332.06 160520 -1 4483
4485 0 413854.16 276627.5 160560 -1 4484
4486 0 413641.56 276904.38 160640 -1 4485
4487 0 413432.56 277124.62 160840 -1 4486
4488 0 413431.3 277429.4 161080 -1 4487
4489 0 413510.44 277601.5 161200 -1 4488
4490 0 413967.12 278625.4 161200 -1 4489
4491 0 414244.72 278992.03 161280 -1 4490
4492 0 414091.16 279271.25 161440 -1 4491
4493 0 414098.6 279526.4 161600 -1 4492
4494 0 413732.4 280209.06 161640 -1 4493
4495 0 413361.3 280662.1 161600 -1 4494
4496 0 413394.47 280877.56 161480 -1 4495
4497 0 413594.6 281101.06 161280 -1 4496
4498 0 413939.06 281040.66 161120 -1 4497
4499 0 413951.03 281047.62 160920 -1 4498
4500 0 414121.72 280911.06 160880 -1 4499
4501 0 414159.62 280897.34 160720 -1 4500
4502 0 414187.6 280794.5 160600 -1 4501
4503 0 414120.1 281134.34 160600 -1 4502
4504 0 413884.3 281274.4 160600 -1 4503
4505 0 413839.6 281343.62 160680 -1 4504
4506 0 413986.06 281415.2 160880 -1 4499
4507 0 413962.16 281517.12 160840 -1 4506
4508 0 413549.66 280405.22 161920 -1 4494
4509 0 412882.12 281181.12 161920 -1 4508
4510 0 412467.97 282146.53 161960 -1 4509
4511 0 412311.03 282500.62 161800 -1 4510
4512 0 412278.44 282474.72 161600 -1 4511
4513 0 412210.88 282505.25 161520 -1 4512
4514 0 412055.1 282545.84 161360 -1 4513
4515 0 411915.28 282614.03 161280 -1 4514
4516 0 411843.5 282753.7 161200 -1 4515
4517 0 412030.2 282603.94 161160 -1 4516
4518 0 412301.78 282469.5 161120 -1 4517
4519 0 412341.88 282500.44 161080 -1 4518
4520 0 412433.44 282545.56 161000 -1 4519
4521 0 412597.03 282693.53 160960 -1 4520
4522 0 412462 283054.03 160880 -1 4521
4523 0 411713.3 282962.22 161080 -1 4516
4524 0 411544.97 282793.4 161000 -1 4523
4525 0 411582.06 282820.38 160960 -1 4524
4526 0 411529.03 282867.53 160840 -1 4525
4527 0 412414.75 282161.53 162080 -1 4510
4528 0 412330.75 282181.53 162200 -1 4527
4529 0 413568.03 280389.4 162080 -1 4508
4530 0 413692.6 280380.25 162200 -1 4529
4531 0 413644.97 280429.3 162400 -1 4530
4532 0 413667.38 280458.34 162440 -1 4531
4533 0 413978.6 280426.9 162480 -1 4532
4534 0 413676 277868.03 161360 -1 4489
4535 0 413864 277784.03 161440 -1 4534
4536 0 414042 277710.03 161560 -1 4535
4537 0 414126 277710.03 161640 -1 4536
4538 0 413838 277518.03 161680 -1 4537
4539 0 413710 277534.03 161760 -1 4538
4540 0 414202 277762.03 161720 -1 4537
4541 0 414246 277818.03 161760 -1 4540
4542 0 414232 277836.03 161800 -1 4541
4543 0 413127.38 275876.88 159800 -1 4479
4544 0 413162.6 275976.25 159720 -1 4543
4545 0 413194.5 276111 159640 -1 4544
4546 0 412975.2 276107.12 159480 -1 4545
4547 0 413038.88 276242.72 159280 -1 4546
4548 0 413136.03 276221.44 159080 -1 4547
4549 0 413176.34 276273 159040 -1 4548
4550 0 413257.16 276376.78 158960 -1 4549
4551 0 413236.47 276372.66 158840 -1 4550
4552 0 413242.34 276394 158800 -1 4551
4553 0 413254.97 276435.88 158720 -1 4552
4554 0 413211.47 276489.66 158640 -1 4553
4555 0 413151 276654.06 158520 -1 4554
4556 0 413159 276782.06 158360 -1 4555
4557 0 413135 276862.06 158160 -1 4556
4558 0 413023 277006.06 157960 -1 4557
4559 0 412951 277078.06 157800 -1 4558
4560 0 412855 277134.06 157640 -1 4559
4561 0 412823 277262.06 157400 -1 4560
4562 0 412815 277142.06 157120 -1 4561
4563 0 413095 277238.06 157000 -1 4562
4564 0 413435 277642.06 157040 -1 4563
4565 0 413467 277746.06 157160 -1 4564
4566 0 413547 277914.06 157360 -1 4565
4567 0 413619 277986.06 157480 -1 4566
4568 0 413147 277162.06 156880 -1 4563
4569 0 413187 277114.1 156840 -1 4568
4570 0 413322 277003 156720 -1 4569
4571 0 413367 276966.16 156680 -1 4570
4572 0 413491 276954.06 156520 -1 4571
4573 0 413575 277030.12 156360 -1 4572
4574 0 413431 277126.12 156200 -1 4573
4575 0 413111 277078.12 156120 -1 4574
4576 0 413031 277238.12 155960 -1 4575
4577 0 412919 277510.12 155840 -1 4576
4578 0 412851 277666.06 155680 -1 4577
4579 0 413003 277578.06 155560 -1 4578
4580 0 413027 277626.06 155440 -1 4579
4581 0 412987 277714.06 155320 -1 4580
4582 0 413027 277722.06 155160 -1 4581
4583 0 412939 277826.06 155000 -1 4582
4584 0 412995 277858.06 154800 -1 4583
4585 0 412923 277906.06 154600 -1 4584
4586 0 412875 277874.06 154360 -1 4585
4587 0 412923 277802.06 154160 -1 4586
4588 0 412987 277834.06 153960 -1 4587
4589 0 413107 277850.06 153720 -1 4588
4590 0 413255 277774.06 153560 -1 4589
4591 0 413359 277710.06 153280 -1 4590
4592 0 413415 277470.06 153040 -1 4591
4593 0 413527 277374.06 152800 -1 4592
4594 0 413595 277330.12 152640 -1 4593
4595 0 413563 277298.12 152480 -1 4594
4596 0 413567 277222.06 152360 -1 4595
4597 0 413727 277246.06 152120 -1 4596
4598 0 413815 277254.06 151920 -1 4597
4599 0 414031 277206.06 151800 -1 4598
4600 0 414107 277138.06 151640 -1 4599
4601 0 414107 277122.06 151520 -1 4600
4602 0 414155 277074.06 151320 -1 4601
4603 0 414299 277090.06 151200 -1 4602
4604 0 414327 277096.66 151120 -1 4603
4605 0 414227 277126.5 151120 -1 4604
4606 0 414383 277110.12 150960 -1 4604
4607 0 414375 277182.12 150800 -1 4606
4608 0 414455 277182.12 150680 -1 4607
4609 0 414483 277242.22 150520 -1 4608
4610 0 414675 277290.22 150400 -1 4609
4611 0 414923 277242.22 150280 -1 4610
4612 0 414947 277154.22 150200 -1 4611
4613 0 415019 277106.22 150040 -1 4612
4614 0 415075 277082.22 149920 -1 4613
4615 0 415139 277042.22 149840 -1 4614
4616 0 415115 277098.22 149720 -1 4615
4617 0 415035 277226.22 149600 -1 4616
4618 0 414835 277130.22 149480 -1 4617
4619 0 414963 276994.22 149360 -1 4618
4620 0 414979 277002.22 149200 -1 4619
4621 0 415039 276854.28 149040 -1 4620
4622 0 415295 276782.28 148880 -1 4621
4623 0 415111 276742.28 148800 -1 4622
4624 0 414887 276622.28 148680 -1 4623
4625 0 414859 276626.06 148480 -1 4624
4626 0 414827 276598 148440 -1 4625
4627 0 414731 276514.06 148320 -1 4626
4628 0 414607 276318.06 148200 -1 4627
4629 0 414463 276246.06 148080 -1 4628
4630 0 414375 276142.06 148000 -1 4629
4631 0 413747 276234.06 147960 -1 4630
4632 0 413667 276050.06 147960 -1 4631
4633 0 413547 275954.06 147880 -1 4632
4634 0 413403 275954.06 147840 -1 4633
4635 0 413397.75 275964.3 147720 -1 4634
4636 0 414627 276106.06 147960 -1 4630
4637 0 414803 276154.06 147920 -1 4636
4638 0 414883 276106.06 147800 -1 4637
4639 0 414899 275906.06 147640 -1 4638
4640 0 410978.34 273981.12 159840 -1 4477
4641 0 410997.75 273828.12 159880 -1 4640
4642 0 410354.6 272696.5 159440 -1 4473
4643 0 410399.94 272540.4 159360 -1 4642
4644 0 410483.8 272373.1 159240 -1 4643
4645 0 410569.72 272210.88 159160 -1 4644
4646 0 410682.72 272018.3 159120 -1 4645
4647 0 410759.66 271815.47 158920 -1 4646
4648 0 410957.4 271706.66 158720 -1 4647
4649 0 411043.78 271708.72 158520 -1 4648
4650 0 411067.72 271763.6 158360 -1 4649
4651 0 410814.3 271842.78 158280 -1 4650
4652 0 410766 271880 158200 -1 4651
4653 0 410717.6 271916.53 158120 -1 4652
4654 0 411164.6 271368.12 158120 -1 4653
4655 0 411538.94 271178.56 158080 -1 4654
4656 0 411606.84 271137.44 158000 -1 4655
4657 0 411824.16 270920.1 157960 -1 4656
4658 0 412041 270644.94 157920 -1 4657
4659 0 411953.16 270577.72 157760 -1 4658
4660 0 411913.12 270581.1 157520 -1 4659
4661 0 412005.97 270499.4 157400 -1 4660
4662 0 412077.66 270458.84 157280 -1 4661
4663 0 410615.84 271968.84 158040 -1 4653
4664 0 410606.53 272010.84 157880 -1 4663
4665 0 410693.47 271922.12 157640 -1 4664
4666 0 410657.47 272102.6 157520 -1 4665
4667 0 410660 272228.84 157480 -1 4666
4668 0 410836.16 271660.03 157600 -1 4665
4669 0 411093.38 271660.94 157560 -1 4668
4670 0 411268.94 271692.88 157440 -1 4669
4671 0 411417.5 271769.94 157320 -1 4670
4672 0 411441.3 271787.56 157240 -1 4671
4673 0 409295.75 271852 159920 -1 4468
4674 0 409252.62 271942 159840 -1 4673
4675 0 409184.28 272049.62 159720 -1 4674
4676 0 409063.22 272217.3 159480 -1 4675
4677 0 409880.56 272515.66 160720 -1 4460
4678 0 409936.1 272499.66 160680 -1 4677
4679 0 409957.3 272572.22 160600 -1 4678
4680 0 409943.5 272570 160520 -1 4679
4681 0 409345.2 269741.44 161000 -1 4453
4682 0 409320.4 269631.84 161120 -1 4681
4683 0 409249.88 269271.16 161160 -1 4682
4684 0 409192.4 269215.12 161200 -1 4683
4685 0 409185.4 269164.94 161240 -1 4684
4686 0 409201.38 269136.47 161280 -1 4685
4687 0 409280.66 269895.84 161160 -1 4682
4688 0 409272.62 270020.62 161240 -1 4687
4689 0 409174.88 270404.03 161280 -1 4688
4690 0 409032.88 270512.12 161480 -1 4689
4691 0 409488.4 268772.2 160680 -1 4452
4692 0 409448.78 268558.9 160600 -1 4691
4693 0 409445.47 268514.7 160520 -1 4692
4694 0 409552.88 268478.25 160360 -1 4693
4695 0 409603.3 268474.7 160240 -1 4694
4696 0 409559.38 268412.8 160080 -1 4695
4697 0 409632.34 268282.28 160000 -1 4696
4698 0 409716.7 268291.97 159840 -1 4697
4699 0 409765.97 268311.44 159720 -1 4698
4700 0 409784.9 268428.03 159600 -1 4699
4701 0 409764.1 268532.34 159440 -1 4700
4702 0 409720 268507 159320 -1 4701
4703 0 409752.2 268467.66 159200 -1 4702
4704 0 410204.53 268355.3 159200 -1 4703
4705 0 410407.25 268272.62 159280 -1 4704
4706 0 410533.88 268325.84 159400 -1 4705
4707 0 410586.2 268262.2 159480 -1 4706
4708 0 410680.1 268195.7 159560 -1 4707
4709 0 409759.5 268392.34 159080 -1 4703
4710 0 409744.22 268284.84 159000 -1 4709
4711 0 409882.4 267905.34 158880 -1 4710
4712 0 409986.34 267744.34 158800 -1 4711
4713 0 410037.3 267603.53 158720 -1 4712
4714 0 410088.16 267591.38 158640 -1 4713
4715 0 410229.53 267328 158440 -1 4714
4716 0 410299.62 267172.53 158360 -1 4715
4717 0 410240.72 266975.28 158280 -1 4716
4718 0 410325.66 266852.97 158120 -1 4717
4719 0 410029.34 267196.72 162120 -1 4426
4720 0 410187.9 267405.66 162200 -1 4719
4721 0 410334.7 267534.06 162360 -1 4720
4722 0 410404.84 267543.6 162480 -1 4721
4723 0 410356.66 267627.8 162760 -1 4722
4724 0 410361.94 267646.75 163000 -1 4723
4725 0 410516.25 267779.78 163200 -1 4724
4726 0 410656.22 267849.1 163400 -1 4725
4727 0 411110.84 267922.16 163600 -1 4726
4728 0 411070 267990 163640 -1 4727
4729 0 410910.75 269020.4 163640 -1 4728
4730 0 410046.44 269662.44 163680 -1 4729
4731 0 409835.9 269827.8 163720 -1 4730
4732 0 409631.25 269802.94 163840 -1 4731
4733 0 409366.7 269839.53 163960 -1 4732
4734 0 409242.7 269844.16 164080 -1 4733
4735 0 409139.12 269872.94 164240 -1 4734
4736 0 409111.5 269991.94 164360 -1 4735
4737 0 408862.66 270031.34 164440 -1 4736
4738 0 408737.78 270051.03 164480 -1 4737
4739 0 408455.28 269962.25 164520 -1 4738
4740 0 407896.6 270106 164440 -1 4739
4741 0 407870.2 270155.44 164400 -1 4740
4742 0 407252.97 271047.12 164520 -1 4739
4743 0 406646.88 270971.84 164480 -1 4742
4744 0 406373.88 270623.94 164520 -1 4743
4745 0 406125.47 270333.53 164680 -1 4744
4746 0 405792.72 270174.47 164840 -1 4745
4747 0 405585.28 270136.12 165040 -1 4746
4748 0 405508.84 270159.66 165200 -1 4747
4749 0 405501.5 270182.75 165240 -1 4748
4750 0 405478.6 270250.7 165360 -1 4749
4751 0 405457.03 270283.3 165440 -1 4750
4752 0 405417.22 270561.38 165480 -1 4751
4753 0 405538.56 270612.94 165560 -1 4752
4754 0 405448.2 270000.38 165480 -1 4751
4755 0 405439.97 269957.84 165560 -1 4754
4756 0 408489.06 269972.75 164600 -1 4739
4757 0 408483.5 269981.5 164640 -1 4756
4758 0 408467.34 270006.53 164760 -1 4757
4759 0 408477.7 270076.1 164920 -1 4758
4760 0 408430.6 270157.22 165080 -1 4759
4761 0 408363.72 270244.22 165280 -1 4760
4762 0 408642.88 270515.72 165320 -1 4761
4763 0 408759.34 270643.16 165360 -1 4762
4764 0 408612.88 270706.8 165480 -1 4763
4765 0 408544 270730.44 165560 -1 4764
4766 0 408541.62 270773.1 165680 -1 4765
4767 0 408539.84 270786.53 165760 -1 4766
4768 0 408359.03 270190.84 165360 -1 4761
4769 0 408376.34 270110.3 165560 -1 4768
4770 0 408448.9 270143 165600 -1 4769
4771 0 410352.84 270339.62 163720 -1 4731
4772 0 410445.9 270363.1 163840 -1 4771
4773 0 410399.66 270465.66 164000 -1 4772
4774 0 410303.1 270492.2 164080 -1 4773
4775 0 411216 267780 163680 -1 4728
4776 0 411210 267698 163760 -1 4775
4777 0 411248 267660 163880 -1 4776
4778 0 411536 267848 164000 -1 4777
4779 0 411712 267920 164200 -1 4778
4780 0 411808 268040 164320 -1 4779
4781 0 411960 268064 164440 -1 4780
4782 0 412066 268066 164640 -1 4781
4783 0 412296 268076 164760 -1 4782
4784 0 412410 268114 164880 -1 4783
4785 0 413196 267592 164880 -1 4784
4786 0 413528 267592 164880 -1 4785
4787 0 413500 267504 164800 -1 4786
4788 0 413474.3 267493 164720 -1 4787
4789 0 413606 267678 164920 -1 4786
4790 0 412554 268182 164960 -1 4784
4791 0 412578 268242 165000 -1 4790
4792 0 412622 268318 165080 -1 4791
4793 0 412644 268356 165120 -1 4792
4794 0 412858 268486 165240 -1 4793
4795 0 413420 268560 165280 -1 4794
4796 0 413490 268554 165400 -1 4795
4797 0 413642 268634 165560 -1 4796
4798 0 413650 268634 165760 -1 4797
4799 0 414068 268928 165800 -1 4798
4800 0 414726 269278 165760 -1 4799
4801 0 414868 269268 165640 -1 4800
4802 0 415276 269284 165600 -1 4801
4803 0 415666 269254 165560 -1 4802
4804 0 416520 269180 165600 -1 4803
4805 0 416452 269192 165640 -1 4804
4806 0 416412 268928 165720 -1 4805
4807 0 416380 268892 165760 -1 4806
4808 0 416412 268860 165840 -1 4807
4809 0 416618 268534 165920 -1 4808
4810 0 416986 268178 166000 -1 4809
4811 0 417340 267868 166080 -1 4810
4812 0 417242 267858 166160 -1 4811
4813 0 417202 267802 166280 -1 4812
4814 0 417226 267738 166400 -1 4813
4815 0 417228 267664 166480 -1 4814
4816 0 417250 267658 166560 -1 4815
4817 0 417298 267586 166640 -1 4816
4818 0 417138 267674 166720 -1 4817
4819 0 417006 267458 166840 -1 4818
4820 0 417050 267474 166960 -1 4819
4821 0 417066 267506 167080 -1 4820
4822 0 417048 267584 167160 -1 4821
4823 0 417136 267536 167240 -1 4822
4824 0 417216 267396 167320 -1 4823
4825 0 417356 267268 167360 -1 4824
4826 0 417312 267160 167440 -1 4825
4827 0 417260 267128 167520 -1 4826
4828 0 417268 267208 167600 -1 4827
4829 0 416776.66 267539.4 166760 -1 4819
4830 0 416752.66 267491.4 166720 -1 4829
4831 0 417906 268070 166040 -1 4811
4832 0 418174 268378 165960 -1 4831
4833 0 418660 268600 165880 -1 4832
4834 0 418900 268652 165800 -1 4833
4835 0 418890 268786 165720 -1 4834
4836 0 418964 268736 165640 -1 4835
4837 0 419048 268796 165440 -1 4836
4838 0 419146 268790 165320 -1 4837
4839 0 419158 268754 165200 -1 4838
4840 0 419278 268678 165080 -1 4839
4841 0 419386 268646 164960 -1 4840
4842 0 419330 268650 164840 -1 4841
4843 0 418784 269188 165760 -1 4835
4844 0 418616 269364 165840 -1 4843
4845 0 418580 269424 165920 -1 4844
4846 0 418482 269402 166040 -1 4845
4847 0 418286 269498 166120 -1 4846
4848 0 418052 269580 166160 -1 4847
4849 0 418104 269660.06 166200 -1 4848
4850 0 418184 269724.06 166320 -1 4849
4851 0 418136 269820.06 166400 -1 4850
4852 0 418072 269788.06 166480 -1 4851
4853 0 415684 269252 165480 -1 4803
4854 0 415686 269276 165440 -1 4853
4855 0 415688 269300 165400 -1 4854
4856 0 415656 269412 165280 -1 4855
4857 0 416156 269204 165280 -1 4856
4858 0 416556 269284 165200 -1 4857
4859 0 416636 269256 165120 -1 4858
4860 0 416626 269106 165040 -1 4859
4861 0 416760 269180 164960 -1 4860
4862 0 416864 269364 164880 -1 4861
4863 0 416824 269460 164800 -1 4862
4864 0 416844 269596 164720 -1 4863
4865 0 416842.9 269610.16 164680 -1 4864
4866 0 415292 269508 165080 -1 4856
4867 0 415178 269538 165000 -1 4866
4868 0 415094 269626 164880 -1 4867
4869 0 415166 269750 164760 -1 4868
4870 0 415242 269766 164680 -1 4869
4871 0 414026 268886 165880 -1 4799
4872 0 413948 268838 165920 -1 4871
4873 0 413870 268790 165960 -1 4872
4874 0 413818 268722 166080 -1 4873
4875 0 413772 268608 166200 -1 4874
4876 0 413640 268516 166320 -1 4875
4877 0 413584 268428 166440 -1 4876
4878 0 413516 268396 166520 -1 4877
4879 0 413552 268468 166640 -1 4878
4880 0 413428 268444 166720 -1 4879
4881 0 413456 268400 166840 -1 4880
4882 0 412198 268742 164880 -1 4784
4883 0 411912 268824 164920 -1 4882
4884 0 411910 268990 164840 -1 4883
4885 0 411874.12 269050.56 164800 -1 4884
4886 0 411866.5 269039.12 164760 -1 4885
4887 0 411874.7 269007.8 164720 -1 4886
4888 0 407594.6 262789.88 162120 -1 4423
4889 0 407545.78 262822.94 161960 -1 4888
4890 0 407484.1 262823 161880 -1 4889
4891 0 407441.94 262819.75 161640 -1 4890
4892 0 407649.4 262764.44 161600 -1 4891
4893 0 408041.16 263099.88 161600 -1 4892
4894 0 408112.44 263228.9 161520 -1 4893
4895 0 407447.6 262683.12 161560 -1 4892
4896 0 407398.88 262668.1 161440 -1 4895
4897 0 407126.75 262642.5 161320 -1 4896
4898 0 407027.34 262645.38 161280 -1 4897
4899 0 406920.72 262100.11 161320 -1 4898
4900 0 406963.4 261965.44 161280 -1 4899
4901 0 406975.4 261869.45 161200 -1 4900
4902 0 406951.94 261732.95 161120 -1 4901
4903 0 406973.5 261686.5 161080 -1 4902
4904 0 406994.94 261640.45 161040 -1 4903
4905 0 406961 262022.36 161400 -1 4899
4906 0 406720.6 262809.66 161240 -1 4898
4907 0 406083.84 263485.9 161280 -1 4906
4908 0 405890.84 263430.03 161400 -1 4907
4909 0 405520.5 263444.8 161560 -1 4908
4910 0 405379.94 263486.72 161680 -1 4909
4911 0 405139.22 263604.25 161840 -1 4910
4912 0 405156.7 263723.12 161960 -1 4911
4913 0 405090.3 263889.56 162120 -1 4912
4914 0 406832.28 262816.2 161080 -1 4906
4915 0 406921.66 262895.53 160960 -1 4914
4916 0 406913.6 262916.78 160880 -1 4915
4917 0 406827.75 262995.78 160760 -1 4916
4918 0 406788.97 262979.72 160600 -1 4917
4919 0 406699.03 263077.16 160400 -1 4918
4920 0 406688.16 263282.94 160200 -1 4919
4921 0 406679.94 263367.25 160120 -1 4920
4922 0 406718.53 263457.5 160040 -1 4921
4923 0 406767.7 263518.2 159960 -1 4922
4924 0 406827.6 263580.62 159880 -1 4923
4925 0 407390.1 262711.72 162800 -1 4419
4926 0 407394.5 262924.25 162880 -1 4925
4927 0 407184.62 262953.8 163080 -1 4926
4928 0 407208.22 262818.12 163240 -1 4927
4929 0 408137.34 259668.22 162920 -1 4417
4930 0 408345.53 259638.34 162760 -1 4929
4931 0 408585.2 259923.16 162640 -1 4930
4932 0 408748.88 260059.14 162440 -1 4931
4933 0 408772.75 260070.75 162400 -1 4932
4934 0 408843.84 260106.42 162280 -1 4933
4935 0 408914.75 260141.7 162160 -1 4934
4936 0 408963.3 259992.52 162080 -1 4935
4937 0 409200.03 259815.02 161920 -1 4936
4938 0 409572.03 259487.22 161920 -1 4937
4939 0 409640.75 259146.47 161880 -1 4938
4940 0 410070.25 259026.52 161720 -1 4939
4941 0 410215.28 259196.03 161480 -1 4940
4942 0 410173.22 259344.22 161280 -1 4941
4943 0 410362 259489.11 161160 -1 4942
4944 0 410419.2 259543.47 161040 -1 4943
4945 0 410558.4 259586.8 160840 -1 4944
4946 0 410526.66 259652 160680 -1 4945
4947 0 410679.34 259759.17 160440 -1 4946
4948 0 411068.25 259787.42 160240 -1 4947
4949 0 411295.44 259863.89 160080 -1 4948
4950 0 411681.38 260325.56 159640 -1 4949
4951 0 411980.62 260631.17 159320 -1 4950
4952 0 412099.62 260754.98 159240 -1 4951
4953 0 412020.1 260960.36 158960 -1 4952
4954 0 412210.25 261067.94 158920 -1 4953
4955 0 412287 261004.48 158680 -1 4954
4956 0 412290.84 261046.36 158480 -1 4955
4957 0 412203.16 261062.33 158360 -1 4956
4958 0 411852.97 261248.9 158080 -1 4957
4959 0 412190.28 261203.55 158000 -1 4958
4960 0 412245.44 261311.66 157840 -1 4959
4961 0 412352.97 261515.8 157680 -1 4960
4962 0 412370.66 261609.67 157600 -1 4961
4963 0 412380.03 261751.97 157520 -1 4962
4964 0 412463.9 261741.42 157400 -1 4963
4965 0 412596.25 261850.6 157240 -1 4964
4966 0 412726.8 261976.66 157200 -1 4965
4967 0 412282.12 262184.34 157160 -1 4966
4968 0 412065.2 262368.3 157080 -1 4967
4969 0 412273.94 262439.3 156960 -1 4968
4970 0 412333.94 262283.75 156920 -1 4969
4971 0 412303.34 262127.84 156800 -1 4970
4972 0 412890.47 261776.67 157160 -1 4966
4973 0 413114.56 261838.53 157000 -1 4972
4974 0 413238.34 261856.06 156920 -1 4973
4975 0 413368.47 261862.88 156720 -1 4974
4976 0 413440.47 262006.69 156640 -1 4975
4977 0 413721.62 262036.72 156440 -1 4976
4978 0 414069.97 262198.03 156240 -1 4977
4979 0 413888.2 262573.1 156200 -1 4978
4980 0 414016.53 263349.72 156200 -1 4979
4981 0 414111.03 263511.97 156400 -1 4980
4982 0 414463.06 263897.9 156520 -1 4981
4983 0 414794.53 264304.3 156560 -1 4982
4984 0 414662.88 264804.5 156560 -1 4983
4985 0 414576.78 265435.66 156480 -1 4984
4986 0 414959.22 265989 156440 -1 4985
4987 0 415318.47 266444.66 156320 -1 4986
4988 0 415414.75 266532.44 156280 -1 4987
4989 0 415890.8 266723.22 156240 -1 4988
4990 0 417037.06 267467.2 156240 -1 4989
4991 0 417629.6 268419.8 156240 -1 4990
4992 0 417704.6 268563.47 156280 -1 4991
4993 0 417629.66 268602.34 156360 -1 4992
4994 0 417592.03 268622 156400 -1 4993
4995 0 417674.72 269118.1 156480 -1 4994
4996 0 417570.38 269310.22 156440 -1 4995
4997 0 417533.9 269372.28 156240 -1 4996
4998 0 417383.75 269428.78 156080 -1 4997
4999 0 417252 269505.06 156000 -1 4998
5000 0 417276 269593.06 155800 -1 4999
5001 0 417324 269665.06 155640 -1 5000
5002 0 417340 269689.06 155440 -1 5001
5003 0 417428 269857.06 155320 -1 5002
5004 0 417468 269945.06 155160 -1 5003
5005 0 417324 269945.06 155000 -1 5004
5006 0 416836 270057.06 154920 -1 5005
5007 0 416328 270333.06 154880 -1 5006
5008 0 416068 270641.06 154840 -1 5007
5009 0 415844 270769.06 154760 -1 5008
5010 0 415500 270897.06 154720 -1 5009
5011 0 415512 270973.06 154880 -1 5010
5012 0 415552 270861.06 155080 -1 5011
5013 0 415509.5 270788.44 155120 -1 5012
5014 0 415504.75 270774.22 155160 -1 5013
5015 0 415568 270965.06 154560 -1 5010
5016 0 415568 271085.06 154400 -1 5015
5017 0 415680 271101.06 154240 -1 5016
5018 0 415696 271261.06 154040 -1 5017
5019 0 415704 271261.06 153960 -1 5018
5020 0 415872 271333.06 153600 -1 5019
5021 0 417668.44 269171.88 156600 -1 4995
5022 0 417704.28 269153.22 156840 -1 5021
5023 0 417812 269165.06 157000 -1 5022
5024 0 417924 269253.06 157200 -1 5023
5025 0 417984 269240.03 157240 -1 5024
5026 0 418076 269508.06 157440 -1 5025
5027 0 418214 269640 157600 -1 5026
5028 0 418210 269716.06 157800 -1 5027
5029 0 418606 270168.06 157800 -1 5028
5030 0 418758 270168.06 157840 -1 5029
5031 0 418822 270152.06 157920 -1 5030
5032 0 418802 270204.06 158040 -1 5031
5033 0 418166 269640.06 157920 -1 5028
5034 0 418056 269546 158080 -1 5033
5035 0 417908 269566.06 158280 -1 5034
5036 0 417884 269694.06 158400 -1 5035
5037 0 417828 270046.06 158560 -1 5036
5038 0 417740 270320.03 158640 -1 5037
5039 0 417616 270484.06 158800 -1 5038
5040 0 417568 270644.06 159000 -1 5039
5041 0 417448 270892.06 159320 -1 5040
5042 0 417568 270940.06 159480 -1 5041
5043 0 417600 270980.06 159640 -1 5042
5044 0 417544 271036.06 159760 -1 5043
5045 0 417536 271052.06 159920 -1 5044
5046 0 417520 271028.06 160120 -1 5045
5047 0 417504 271388.06 160280 -1 5046
5048 0 417416 271444.06 160440 -1 5047
5049 0 417336 271428.06 160600 -1 5048
5050 0 417568 271412.06 160920 -1 5049
5051 0 417496 271692.06 161320 -1 5050
5052 0 417448 271756.06 161560 -1 5051
5053 0 417314 271854.03 161760 -1 5052
5054 0 417262 272002.03 161880 -1 5053
5055 0 417234 272066.03 162000 -1 5054
5056 0 417142 272130.03 162200 -1 5055
5057 0 417058 272334.03 162400 -1 5056
5058 0 417114 272702.03 162600 -1 5057
5059 0 417236 273072.06 162840 -1 5058
5060 0 417244 273508.06 162920 -1 5059
5061 0 417266 273566.03 163120 -1 5060
5062 0 417214 273594.03 163280 -1 5061
5063 0 417302 273718.03 163440 -1 5062
5064 0 417746 273922.03 163680 -1 5063
5065 0 417824 273984.06 163960 -1 5064
5066 0 417830 274126.12 164040 -1 5065
5067 0 417840 274332.03 164200 -1 5066
5068 0 417772 274652.03 164400 -1 5067
5069 0 417792 274768.03 164640 -1 5068
5070 0 417968 274852.03 164800 -1 5069
5071 0 418006 274910.06 164920 -1 5070
5072 0 418052 274856.03 165040 -1 5071
5073 0 418080 274904.03 165120 -1 5072
5074 0 418186 274934.06 165320 -1 5073
5075 0 418390 274866.06 165440 -1 5074
5076 0 419410 273982.12 165480 -1 5075
5077 0 419598 273906.06 165560 -1 5076
5078 0 419458 273862.06 165640 -1 5077
5079 0 419430 273762.06 165760 -1 5078
5080 0 419454 273562.06 165880 -1 5079
5081 0 419414 273514.06 166000 -1 5080
5082 0 419382 273586.06 166080 -1 5081
5083 0 419986 273318.06 166080 -1 5082
5084 0 420074 273294.06 166160 -1 5083
5085 0 419690 272934.06 166240 -1 5084
5086 0 420050 273230.06 166320 -1 5085
5087 0 420074 273318.06 166480 -1 5086
5088 0 419375.84 273600.66 166120 -1 5082
5089 0 419360.78 273618.25 166160 -1 5088
5090 0 416907.5 267259.78 156160 -1 4990
5091 0 417038.25 267259.72 156040 -1 5090
5092 0 417343.34 267460.3 155920 -1 5091
5093 0 417535.72 267587.94 155840 -1 5092
5094 0 417734.88 267883.75 155760 -1 5093
5095 0 417758.16 267836 155720 -1 5094
5096 0 417873.56 267595.84 155520 -1 5095
5097 0 418070.34 267460.1 155360 -1 5096
5098 0 417677.78 267435.84 155360 -1 5097
5099 0 418322.03 267444.53 155320 -1 5097
5100 0 418427.03 267339.7 155240 -1 5099
5101 0 418598 267433.06 155080 -1 5100
5102 0 418614 267385.06 155000 -1 5101
5103 0 415340.56 266532.03 156160 -1 4989
5104 0 415430.1 266803.2 156080 -1 5103
5105 0 415512.53 266996 155960 -1 5104
5106 0 415630.4 266828.78 155840 -1 5105
5107 0 414799.6 265827.78 156120 -1 5103
5108 0 414351.88 265708.5 156040 -1 5107
5109 0 414244 265912.06 155920 -1 5108
5110 0 414140 265984.06 155840 -1 5109
5111 0 414044 266040.06 155800 -1 5110
5112 0 414169.2 266075.94 155680 -1 5111
5113 0 414257.12 266111.88 155640 -1 5112
5114 0 415536.78 266670 156360 -1 4988
5115 0 415537.06 266780.2 156400 -1 5114
5116 0 415576 266757.28 156440 -1 5115
5117 0 415391.25 266587.53 156640 -1 5116
5118 0 415222 266636.6 156760 -1 5117
5119 0 415335.7 266709.38 156840 -1 5118
5120 0 414922.28 267572.66 156400 -1 5115
5121 0 414556 262049.06 156200 -1 4979
5122 0 414636 262017.06 156080 -1 5121
5123 0 414868 262017.06 156000 -1 5122
5124 0 414980 261985.06 155960 -1 5123
5125 0 411818.12 262123.81 157560 -1 4963
5126 0 411724.47 262244.4 157680 -1 5125
5127 0 411758.34 262270.38 157720 -1 5126
5128 0 411801.47 262332.75 157880 -1 5127
5129 0 410942.22 261307.02 158120 -1 4958
5130 0 410761.88 261382.6 157960 -1 5129
5131 0 410637.2 261288.48 157880 -1 5130
5132 0 410626.62 261230.38 157800 -1 5131
5133 0 410441.62 260851.95 157640 -1 5132
5134 0 410174.97 260787.89 157520 -1 5133
5135 0 410899.03 261290.08 157840 -1 5131
5136 0 411132.75 261278.23 157720 -1 5135
5137 0 411177.97 261240.53 157560 -1 5136
5138 0 411111.88 261214.19 157440 -1 5137
5139 0 409938.47 260695.11 157920 -1 5131
5140 0 409902.1 260671.19 158040 -1 5139
5141 0 409779.47 260647.92 158160 -1 5140
5142 0 410673.38 261617.45 158240 -1 5129
5143 0 410309.34 261717.34 158240 -1 5142
5144 0 409996.1 259003.48 161920 -1 4939
5145 0 407968.62 258071.61 163000 -1 4414
5146 0 407992.84 258245.11 162840 -1 5145
5147 0 407785.94 258341.62 162640 -1 5146
5148 0 407931.06 258262.44 162480 -1 5147
5149 0 407992.84 258274.67 162320 -1 5148
5150 0 408019 258253 162240 -1 5149
5151 0 408019 258253 162160 -1 5150
5152 0 408027 258265 162120 -1 5151
5153 0 408123.12 257797.97 163160 -1 4414
5154 0 408115.06 257860.5 163240 -1 5153
5155 0 408109.03 257812.86 163400 -1 5154
5156 0 408160.44 257814.1 163560 -1 5155
5157 0 407359.72 256328.53 163000 -1 4413
5158 0 407269 256222.06 162920 -1 5157
5159 0 407277 256191.33 162840 -1 5158
5160 0 407281.12 256175.53 162800 -1 5159
5161 0 407449 256374.66 162720 -1 5160
5162 0 406958 255738 162720 -1 5161
5163 0 406990 255730 162640 -1 5162
5164 0 406986 255690 162480 -1 5163
5165 0 407054 255654 162320 -1 5164
5166 0 407090 255586 162200 -1 5165
5167 0 407108 255552 162120 -1 5166
5168 0 407130 255662 161960 -1 5167
5169 0 407010 255494 161840 -1 5168
5170 0 406826 255334 161760 -1 5169
5171 0 406807 255328.03 161680 -1 5170
5172 0 407040 255272 161640 -1 5171
5173 0 407046 255246 161600 -1 5172
5174 0 407079 255252 161480 -1 5173
5175 0 407090 255254 161440 -1 5174
5176 0 407206 255214 161360 -1 5175
5177 0 407286 255210.03 161280 -1 5176
5178 0 407366 255206 161200 -1 5177
5179 0 407387 255196.11 161160 -1 5178
5180 0 407382 255254 161120 -1 5179
5181 0 407420 255268 161080 -1 5180
5182 0 407466 255302 161040 -1 5181
5183 0 407492 255320 160960 -1 5182
5184 0 407520 255256 160880 -1 5183
5185 0 407524 255226 160840 -1 5184
5186 0 407340 255132 160800 -1 5185
5187 0 407340 255100 160760 -1 5186
5188 0 407320 254796 160680 -1 5187
5189 0 407498 254726 160520 -1 5188
5190 0 407560 254702.67 160480 -1 5189
5191 0 407684 254656 160400 -1 5190
5192 0 408006 254738.06 160280 -1 5191
5193 0 408198 254722.03 160160 -1 5192
5194 0 408156 254808 160120 -1 5193
5195 0 408164 254812 160080 -1 5194
5196 0 408196 254860 160040 -1 5195
5197 0 408316 254888 160000 -1 5196
5198 0 408408 254892 159960 -1 5197
5199 0 408540 254912 159920 -1 5198
5200 0 408640 254896 159880 -1 5199
5201 0 408828 255020 159800 -1 5200
5202 0 408856 255012 159760 -1 5201
5203 0 408912 254996 159680 -1 5202
5204 0 408868 254916 159520 -1 5203
5205 0 408940 254880 159360 -1 5204
5206 0 409112 254840 159280 -1 5205
5207 0 409204 254828 159160 -1 5206
5208 0 409256 254776 159080 -1 5207
5209 0 409364 254716 159000 -1 5208
5210 0 409520 254612 158840 -1 5209
5211 0 409832 254224 158840 -1 5210
5212 0 410528 253808 158840 -1 5211
5213 0 410532 253760 158760 -1 5212
5214 0 410536 253744 158720 -1 5213
5215 0 410536 253736 158680 -1 5214
5216 0 410548 253740 158640 -1 5215
5217 0 410540 253740 158600 -1 5216
5218 0 410568 253796 158520 -1 5217
5219 0 410624 253840 158400 -1 5218
5220 0 410732 253812 158280 -1 5219
5221 0 411212 253052 158280 -1 5220
5222 0 411064 252740 158280 -1 5221
5223 0 411048 252600 158280 -1 5222
5224 0 411492 252252 158280 -1 5223
5225 0 411492 252252 158200 -1 5224
5226 0 411484 252252 158160 -1 5225
5227 0 411484 252252 158080 -1 5226
5228 0 411496 252244 158040 -1 5227
5229 0 411512 252236 158000 -1 5228
5230 0 411540 252276 157680 -1 5229
5231 0 410585 253856.03 158960 -1 5212
5232 0 410592 253812 159000 -1 5231
5233 0 407438 255420 160480 -1 5190
5234 0 407438 255418 160440 -1 5233
5235 0 407486 255486 160360 -1 5234
5236 0 407486 255490 160280 -1 5235
5237 0 407329.4 256629.58 163200 -1 4412
5238 0 407271.66 256752.92 163320 -1 5237
5239 0 404303.38 254532.2 164640 -1 4400
5240 0 403680.8 254558.1 164600 -1 5239
5241 0 403838.44 254540.48 164480 -1 5240
5242 0 403656.22 254488.42 164360 -1 5241
5243 0 404048.1 254568.84 164320 -1 5242
5244 0 404176.38 254549.27 164280 -1 5243
5245 0 404252 254641.1 164160 -1 5244
5246 0 404100 254825.06 164160 -1 5245
5247 0 403924 254937.06 164240 -1 5246
5248 0 403956 255001.06 164360 -1 5247
5249 0 403934.66 254985.94 164400 -1 5248
5250 0 403632.84 254474.06 164320 -1 5242
5251 0 403290.28 254741.53 164320 -1 5250
5252 0 405121.62 255726.05 164840 -1 4398
5253 0 404503.84 256429.7 164880 -1 5252
5254 0 404355.06 256469.7 164800 -1 5253
5255 0 404113.7 256574.03 164640 -1 5254
5256 0 403500.06 256759.61 164520 -1 5255
5257 0 403392 256916.06 164560 -1 5256
5258 0 403240 257164.06 164680 -1 5257
5259 0 402616 257780.06 164720 -1 5258
5260 0 402256 258764 164720 -1 5259
5261 0 402252 258688.06 164480 -1 5260
5262 0 402244 258728.06 164360 -1 5261
5263 0 402292 258776.06 164280 -1 5262
5264 0 402372 258672.06 164160 -1 5263
5265 0 402384 258828.06 164000 -1 5264
5266 0 402588 258912.1 163840 -1 5265
5267 0 402420 258384.06 163760 -1 5266
5268 0 402404 258224.06 163640 -1 5267
5269 0 402452 258144.06 163480 -1 5268
5270 0 402396 258360.06 163360 -1 5269
5271 0 402444 258320.06 163240 -1 5270
5272 0 402461 258339.98 163160 -1 5271
5273 0 402932 259176.06 163800 -1 5266
5274 0 403164 259160.06 163640 -1 5273
5275 0 403172 259120.06 163480 -1 5274
5276 0 404423.7 256551.33 165000 -1 5253
5277 0 404550.4 256681.11 165080 -1 5276
5278 0 404792.97 256958.28 165120 -1 5277
5279 0 404361.25 249806.39 166680 -1 4387
5280 0 404277 249595.69 166640 -1 5279
5281 0 404298.2 249574.2 166600 -1 5280
5282 0 404383.1 249486.72 166440 -1 5281
5283 0 404410.06 249542.19 166360 -1 5282
5284 0 404344.7 249677.73 166280 -1 5283
5285 0 402720.88 248917.77 167720 -1 4380
5286 0 402448.94 248997.83 167720 -1 5285
5287 0 402412.78 248966.52 167760 -1 5286
5288 0 402392.8 248999.08 167920 -1 5287
5289 0 402318.9 248964.8 167960 -1 5288
5290 0 402285.5 248905.06 168040 -1 5289
5291 0 402189.5 248761.06 168120 -1 5290
5292 0 402194 248757.06 168240 -1 5291
5293 0 402282 248741.06 168360 -1 5292
5294 0 402233.44 248750.27 168440 -1 5293
5295 0 402560.22 247929.34 167880 -1 4378
5296 0 402549.34 247955.97 167960 -1 5295
5297 0 402607.2 247863.27 168040 -1 5296
5298 0 402559.03 247846.14 168160 -1 5297
5299 0 402354.16 247516.1 168200 -1 5298
5300 0 402306.16 247540.06 168360 -1 5299
5301 0 402178.16 247524.06 168440 -1 5300
5302 0 402010.16 247580.06 168520 -1 5301
5303 0 401909 243776 170360 -1 4365
5304 0 401838.75 243877.98 170440 -1 5303
5305 0 401723 244194.06 170560 -1 5304
5306 0 401675 244346.06 170680 -1 5305
5307 0 401675 244458.06 170760 -1 5306
5308 0 402998.53 241165.4 172000 -1 4356
5309 0 403214.1 241455.66 172040 -1 5308
5310 0 403182.44 242116.77 172160 -1 5309
5311 0 403301.34 242521.22 172120 -1 5310
5312 0 403406.53 242573.08 172000 -1 5311
5313 0 403439.44 242606.19 171880 -1 5312
5314 0 403468.12 242603.83 171840 -1 5313
5315 0 403123 242154.06 172240 -1 5310
5316 0 403167 242206.06 172400 -1 5315
5317 0 403167 242214.06 172640 -1 5316
5318 0 403127 242142.06 172680 -1 5317
5319 0 403071 241926.06 172720 -1 5318
5320 0 402990.56 241747.75 172800 -1 5319
5321 0 403199 242462.06 172680 -1 5318
5322 0 403139 242594.06 172720 -1 5321
5323 0 401413.97 235215.3 174280 -1 4339
5324 0 400236.22 230870.69 177000 -1 4290
5325 0 400320.22 230903 177040 -1 5324
5326 0 400700.28 231126.58 177000 -1 5325
5327 0 401045.62 231373.97 176920 -1 5326
5328 0 400406.75 230933.52 177080 -1 5325
5329 0 400308.34 230821.48 177200 -1 5328
5330 0 400237.12 230710.56 177280 -1 5329
5331 0 400269.5 230638.03 177400 -1 5330
5332 0 400245.88 230463.28 177480 -1 5331
5333 0 400382 230483.03 177560 -1 5332
5334 0 400398 230431.03 177680 -1 5333
5335 0 400405 230436.5 177800 -1 5334
5336 0 400376 230003.06 177800 -1 5335
5337 0 400288 229763.06 177840 -1 5336
5338 0 400352 229387.06 177920 -1 5337
5339 0 400484 229151.06 178040 -1 5338
5340 0 400464 228939.06 178160 -1 5339
5341 0 400384 228795.06 178280 -1 5340
5342 0 400312 228683.06 178440 -1 5341
5343 0 400266.5 228552.1 178480 -1 5342
5344 0 400249.38 228523.62 178520 -1 5343
5345 0 400412 230442.03 177920 -1 5335
5346 0 398699.94 225183.42 178720 -1 4277
5347 0 398805.16 225743.45 179040 -1 5346
5348 0 398697 225907.06 179240 -1 5347
5349 0 398618.84 225753.86 179280 -1 5348
5350 0 398603.84 225697.69 179400 -1 5349
5351 0 398638.66 224104.67 178760 -1 4277
5352 0 398612.1 224054.56 178800 -1 5351
5353 0 398623.34 224022.33 178880 -1 5352
5354 0 398628.66 224006.19 178920 -1 5353
5355 0 399364.56 224382.27 178920 -1 5354
5356 0 398667.72 224046.72 179080 -1 5354
5357 0 398731.3 224158.31 179120 -1 5356
5358 0 398540.47 224061.38 179240 -1 5357
5359 0 398444.22 224093.73 179360 -1 5358
5360 0 398061.28 224359.31 179440 -1 5359
5361 0 397988.28 224350.12 179480 -1 5360
5362 0 397923.78 224311.25 179560 -1 5361
5363 0 397892.38 224277.53 179600 -1 5362
5364 0 397820.16 224270.25 179720 -1 5363
5365 0 397616.47 224150.08 179840 -1 5364
5366 0 396348 215670.14 180440 -1 4268
5367 0 396508 215878.14 180520 -1 5366
5368 0 396636 216006.14 180560 -1 5367
5369 0 396748 216038.14 180720 -1 5368
5370 0 396854 216044.03 180760 -1 5369
5371 0 393151 208989.06 181520 -1 4256
5372 0 393091 208889.06 181600 -1 5371
5373 0 393155 208953.06 181680 -1 5372
5374 0 392380.75 208672.06 181960 -1 4246
5375 0 392540.75 208544.06 181920 -1 5374
5376 0 392652.75 208520.06 182000 -1 5375
5377 0 390775.22 205149.03 182640 -1 4225
5378 0 390870.94 204957.62 182640 -1 5377
5379 0 390638.06 204786.6 182640 -1 5378
5380 0 390573.3 204789.39 182560 -1 5379
5381 0 390564.8 204790.31 182480 -1 5380
5382 0 390564.3 204724.78 182320 -1 5381
5383 0 390394.3 204470.33 182080 -1 5382
5384 0 390295.94 204330.4 182000 -1 5383
5385 0 390349.34 203278.4 183320 -1 4218
5386 0 390277.34 203222.4 183440 -1 5385
5387 0 390237.34 203006.4 183480 -1 5386
5388 0 389743.78 200834.3 182640 -1 4214
5389 0 389599.2 200945.94 182560 -1 5388
5390 0 389300.44 201449.72 182360 -1 5389
5391 0 389266 201475.5 182320 -1 5390
5392 0 389231.8 201500.55 182280 -1 5391
5393 0 389254.3 201495.78 182240 -1 5392
5394 0 388124 191444.06 180760 -1 4202
5395 0 388052 191476.1 180840 -1 5394
5396 0 387888 191440.1 180920 -1 5395
5397 0 384956.62 185006.97 180360 -1 4196
5398 0 384852.7 183990.78 180360 -1 5397
5399 0 384878 184021.03 180680 -1 5398
5400 0 384844.66 184110.78 180760 -1 5399
5401 0 384846.5 184193.28 180840 -1 5400
5402 0 384233.6 181119.6 179560 -1 4169
5403 0 384232.03 181450.33 179400 -1 5402
5404 0 384233 181462.5 179360 -1 5403
5405 0 384234.4 181474.8 179320 -1 5404
5406 0 384237.66 181512.08 179200 -1 5405
5407 0 384417.9 181524.69 179120 -1 5406
5408 0 384525.5 181609.89 179080 -1 5407
5409 0 384680 179054.06 179760 -1 4168
5410 0 384624 179078.06 179880 -1 5409
5411 0 384399 179014 179960 -1 5410
5412 0 384395 179066.06 180040 -1 5411
5413 0 384483 179098.1 180120 -1 5412
5414 0 384813.3 176455.48 179280 -1 4165
5415 0 384732.78 176376.14 179560 -1 5414
5416 0 384766.6 176551.14 179680 -1 5415
5417 0 384735 176573.95 179760 -1 5416
5418 0 384723.7 176635.53 179840 -1 5417
5419 0 384719.03 176582.69 179920 -1 5418
5420 0 384670.16 175566.6 179240 -1 4164
5421 0 384668.7 174848.28 179280 -1 5420
5422 0 384337.1 174611.4 179400 -1 5421
5423 0 384284.9 174519.34 179560 -1 5422
5424 0 384278.56 174478.94 179680 -1 5423
5425 0 384293.2 174389.4 179720 -1 5424
5426 0 385300.53 175224.3 179280 -1 5420
5427 0 385378.72 175191.44 179320 -1 5426
5428 0 385359.06 175209.55 179400 -1 5427
5429 0 385331 175150.06 179520 -1 5428
5430 0 385686.78 175451.42 179320 -1 5426
5431 0 385761.66 175526.98 179360 -1 5430
5432 0 385221.6 176436.7 179000 -1 4162
5433 0 385229 176983 179040 -1 5432
5434 0 385273 177675.06 179000 -1 5433
5435 0 385217 177923.06 178880 -1 5434
5436 0 385025 178091.06 178800 -1 5435
5437 0 385326.62 176512 178880 -1 5432
5438 0 385501.28 176636.9 178680 -1 5437
5439 0 385681.62 176848.23 178640 -1 5438
5440 0 385734.5 176925.98 178560 -1 5439
5441 0 385765.38 176965.88 178520 -1 5440
5442 0 385158.7 175054.34 178720 -1 4159
5443 0 385141.62 175077.77 178520 -1 5442
5444 0 385165.4 175263.38 178440 -1 5443
5445 0 385273.34 175266.86 178400 -1 5444
5446 0 385490.1 175291.22 178360 -1 5445
5447 0 385462.12 175284.81 178240 -1 5446
5448 0 389715.62 182427.42 150280 75 4038
5449 0 389747.12 182105.7 150440 51 5448
5450 0 389442.7 181510.72 150640 51 5449
