# Supplementary material for: Connectomics Analysis Reveals First-, Second-, and Third-Order Thermosensory and Hygrosensory Neurons in the Adult Drosophila Brain
Source: Curr Biol. 2020 Aug 17;30(16):3167–3182.e4. doi: 10.1016/j.cub.2020.06.028 (PMC7443704; doi:10.1016/j.cub.2020.06.028)
Supplement: Data S1. Skeletons and Meshes, Related to STAR Methods — marin2020-skeletons contains files describing the morphology of each neuron in this study (in FAFB14 space, .swc format). glomeruli_meshes contains the glomerular meshes (in FAFB14 space, .stl format). neuropil_meshes contains the glomerular meshes (in FAFB14 space, .stl format). [file mmc5.zip › VP_SI/marin2020-skeletons/13599868.swc]

# SWC format file
# based on specifications at http://www.neuronland.org/NLMorphologyConverter/MorphologyFormats/SWC/Spec.html
# Created by nat::write.neuron.swc
# PointNo Label X Y Z Radius Parent 
1 0 587680 261312 58720 107 -1
2 0 587776 261568 58680 102 1
3 0 587904 261824 58600 81 2
4 0 588032 262048 58560 86 3
5 0 588096 262304 58560 80 4
6 0 588160 262560 58560 86 5
7 0 588256 262816 58560 80 6
8 0 588352 263072 58520 107 7
9 0 588544 263264 58480 120 8
10 0 588736 263456 58480 86 9
11 0 588928 263648 58400 102 10
12 0 589088 263840 58360 98 11
13 0 589248 264064 58360 86 12
14 0 589440 264288 58360 115 13
15 0 589632 264480 58360 120 14
16 0 589760 264736 58360 91 15
17 0 589888 264960 58320 120 16
18 0 589984 265216 58320 108 17
19 0 590080 265440 58240 102 18
20 0 590176 265696 58200 102 19
21 0 590304 265920 58200 140 20
22 0 590336 266176 58280 166 21
23 0 590464 266400 58280 181 22
24 0 590592 266624 58440 163 23
25 0 590848 266752 58480 186 24
26 0 590912 266816 58480 205 25
27 0 590912 267072 58480 186 26
28 0 590752 267264 58520 120 27
29 0 590656 267456 58680 163 28
30 0 590656 267712 58720 107 29
31 0 590656 267936 58840 81 30
32 0 590592 268192 58800 107 31
33 0 590592 268448 58800 120 32
34 0 590720 268672 58800 98 33
35 0 590880 268896 58800 128 34
36 0 591008 269056 58640 64 35
37 0 591040 269248 58560 163 36
38 0 591072 269408 58360 134 37
39 0 591136 269536 58120 176 38
40 0 591136 269568 58080 178 39
41 0 590976 269728 57960 128 40
42 0 590880 269952 57800 128 41
43 0 590816 269984 57560 153 42
44 0 590752 270176 57400 175 43
45 0 590784 270400 57280 139 44
46 0 590688 270656 57280 197 45
47 0 590592 270912 57280 214 46
48 0 590688 271168 57200 150 47
49 0 590688 271424 57200 136 48
50 0 590688 271680 57320 128 49
51 0 590688 271936 57360 186 50
52 0 590688 272192 57360 176 51
53 0 590528 272416 57480 163 52
54 0 590432 272672 57520 202 53
55 0 590432 272928 57600 134 54
56 0 590432 273184 57600 124 55
57 0 590400 273440 57600 217 56
58 0 590368 273664 57480 246 57
59 0 590304 273920 57520 200 58
60 0 590304 274176 57480 175 59
61 0 590304 274432 57440 136 60
62 0 590304 274688 57360 163 61
63 0 590240 274944 57360 160 62
64 0 590080 275136 57320 141 63
65 0 589888 275328 57280 200 64
66 0 589696 275520 57280 189 65
67 0 589504 275680 57240 172 66
68 0 589280 275840 57240 139 67
69 0 589184 276064 57160 156 68
70 0 589184 276320 57160 168 69
71 0 589248 276480 56960 137 70
72 0 589248 276640 56760 115 71
73 0 589088 276864 56760 101 72
74 0 588992 277088 56640 98 73
75 0 588992 277312 56440 120 74
76 0 589024 277472 56240 148 75
77 0 588896 277632 56080 178 76
78 0 588832 277792 55960 186 77
79 0 588768 278016 55840 150 78
80 0 588608 278240 55720 175 79
81 0 588448 278464 55760 120 80
82 0 588256 278656 55680 166 81
83 0 588032 278752 55600 197 82
84 0 587776 278752 55680 175 83
85 0 587520 278848 55640 175 84
86 0 587360 279008 55520 178 85
87 0 587136 279072 55400 178 86
88 0 586912 279232 55360 202 87
89 0 586720 279264 55160 153 88
90 0 586464 279296 55080 124 89
91 0 586272 279360 54920 128 90
92 0 586080 279424 54760 104 91
93 0 585856 279424 54600 75 92
94 0 585632 279488 54480 102 93
95 0 585408 279584 54360 120 94
96 0 585216 279776 54360 120 95
97 0 585216 280000 54240 163 96
98 0 584960 280096 54160 120 97
99 0 584704 280192 54160 102 98
100 0 584480 280320 54160 120 99
101 0 584224 280352 54160 91 100
102 0 584000 280480 54160 120 101
103 0 583808 280640 54240 166 102
104 0 583584 280768 54280 183 103
105 0 583392 280928 54440 189 104
106 0 583200 281088 54520 160 105
107 0 583008 281248 54640 197 106
108 0 582816 281408 54720 214 107
109 0 582624 281600 54760 200 108
110 0 582432 281760 54800 175 109
111 0 582176 281824 54760 186 110
112 0 581920 281856 54720 172 111
113 0 581664 281952 54680 200 112
114 0 581408 281984 54640 160 113
115 0 581184 282144 54640 139 114
116 0 581024 282272 54680 154 115
117 0 580864 282464 54760 137 116
118 0 580768 282688 54880 157 117
119 0 580672 282912 55000 128 118
120 0 580640 283168 55080 164 119
121 0 580608 283424 55120 150 120
122 0 580576 283648 55240 181 121
123 0 580544 283872 55360 139 122
124 0 580512 284096 55480 160 123
125 0 580512 284352 55520 166 124
126 0 580480 284608 55600 196 125
127 0 580416 284864 55680 176 126
128 0 580320 285120 55680 172 127
129 0 580192 285344 55640 120 128
130 0 580000 285568 55640 160 129
131 0 579840 285792 55600 153 130
132 0 579648 285984 55600 120 131
133 0 579424 286112 55640 124 132
134 0 579168 286080 55680 160 133
135 0 579008 286112 55760 139 134
136 0 578784 286144 55880 75 135
137 0 578592 286208 56040 128 136
138 0 578400 286240 56240 120 137
139 0 578208 286240 56440 102 138
140 0 578016 286304 56640 98 139
141 0 577856 286336 56840 115 140
142 0 577664 286464 57040 131 141
143 0 577472 286656 57080 150 142
144 0 577248 286816 57200 124 143
145 0 577024 286976 57320 136 144
146 0 576832 287136 57400 154 145
147 0 576608 287264 57480 150 146
148 0 576416 287456 57600 102 147
149 0 576256 287488 57800 176 148
150 0 576128 287616 58000 98 149
151 0 575936 287616 58200 134 150
152 0 575712 287616 58360 32 151
153 0 575616 287744 58600 137 152
154 0 575552 287776 58840 160 153
155 0 575552 287872 59080 101 154
156 0 575520 287840 59360 134 155
157 0 575392 287840 59600 102 156
158 0 575264 288000 59800 96 157
159 0 575104 288128 59960 75 158
160 0 575072 287936 60000 45 159
161 0 575782 288101 60040 -1 160
162 0 575758 288101 60080 -1 161
163 0 575716 288157 60200 -1 162
164 0 575608 288314 60360 -1 163
165 0 575520 288384 60480 175 164
166 0 575360 288544 60680 150 165
167 0 575360 288672 60920 160 166
168 0 575232 288768 61120 164 167
169 0 575104 288960 61280 124 168
170 0 575104 289184 61400 135 169
171 0 575072 289440 61480 120 170
172 0 575104 289696 61600 139 171
173 0 575168 289952 61680 128 172
174 0 575232 290208 61720 96 173
175 0 575232 290432 61840 137 174
176 0 575264 290688 61840 131 175
177 0 575360 290944 61880 134 176
178 0 575392 291200 61960 107 177
179 0 575360 291424 62080 136 178
180 0 575392 291680 62160 139 179
181 0 575424 291904 62280 124 180
182 0 575552 292096 62400 156 181
183 0 575616 292352 62480 122 182
184 0 575776 292544 62560 136 183
185 0 575968 292640 62720 122 184
186 0 576096 292864 62880 131 185
187 0 576256 293056 63000 122 186
188 0 576288 293280 62880 124 187
189 0 576544 293408 62800 137 188
190 0 576768 293536 62760 120 189
191 0 577024 293632 62800 115 190
192 0 577280 293632 62800 75 191
193 0 577632 293856 62760 80 192
194 0 577728 294080 62680 120 193
195 0 577952 294240 62600 115 194
196 0 578144 294432 62520 120 195
197 0 578240 294656 62400 164 196
198 0 578240 294720 62120 91 197
199 0 578208 294848 61880 64 198
200 0 578368 294912 61680 143 199
201 0 578432 294912 61400 128 200
202 0 578400 294912 61120 124 201
203 0 578240 294976 60880 45 202
204 0 578368 295072 60680 45 203
205 0 578528 295008 60440 71 204
206 0 578624 295008 60200 32 205
207 0 578790 294835 60120 -1 206
208 0 578753 294816 60080 -1 207
209 0 578760 294803 60040 -1 208
210 0 577934 294733 60000 -1 209
211 0 577568 294688 59880 64 210
212 0 577664 294816 59680 90 211
213 0 577920 294880 59640 75 212
214 0 578144 294720 59600 81 213
215 0 578176 294560 59400 137 214
216 0 578144 294400 59160 137 215
217 0 578112 294304 58920 168 216
218 0 578112 294208 58680 128 217
219 0 578208 294144 58440 128 218
220 0 578240 294048 58200 122 219
221 0 578304 293952 57960 104 220
222 0 578368 293888 57720 128 221
223 0 578432 293824 57480 150 222
224 0 578528 293728 57240 134 223
225 0 578592 293632 57000 134 224
226 0 578624 293536 56760 134 225
227 0 578592 293408 56520 137 226
228 0 578528 293312 56280 122 227
229 0 578464 293120 56080 137 228
230 0 578400 292896 55920 137 229
231 0 578336 292736 55720 128 230
232 0 578304 292576 55520 148 231
233 0 578272 292384 55360 128 232
234 0 578240 292224 55160 124 233
235 0 578208 292064 54960 128 234
236 0 578112 291904 54760 115 235
237 0 578048 291744 54520 128 236
238 0 577984 291552 54320 124 237
239 0 577920 291392 54080 139 238
240 0 577856 291296 53840 122 239
241 0 577856 291200 53600 128 240
242 0 577888 291104 53360 137 241
243 0 577792 290976 53120 128 242
244 0 577728 290816 52880 128 243
245 0 577632 290816 52640 115 244
246 0 577568 290784 52400 128 245
247 0 577536 290688 52160 131 246
248 0 577568 290560 51920 141 247
249 0 577536 290592 51640 148 248
250 0 577504 290528 51400 131 249
251 0 577472 290464 51160 131 250
252 0 577472 290592 50920 148 251
253 0 577472 290432 50680 107 252
254 0 577344 290304 50440 115 253
255 0 577280 290240 50200 115 254
256 0 577280 290176 49920 135 255
257 0 577120 290112 49680 128 256
258 0 576960 290112 49480 128 257
259 0 576800 290048 49280 128 258
260 0 576576 290048 49080 124 259
261 0 576544 290016 49040 120 260
262 0 576496 289992 48880 -1 261
263 0 576350 289773 48840 -1 262
264 0 576013 289886 48800 -1 263
265 0 575963 289913 48760 -1 264
266 0 576165 289815 48720 -1 265
267 0 576130 289826 48680 -1 266
268 0 576679 289605 48640 -1 267
269 0 576672 289504 48600 60 268
270 0 576768 289504 48560 86 269
271 0 576896 289344 48360 102 270
272 0 576896 289120 48160 51 271
273 0 577024 289120 47920 101 272
274 0 577184 289120 47720 60 273
275 0 577152 289216 47480 98 274
276 0 577088 289216 47200 101 275
277 0 577088 289216 46920 107 276
278 0 577056 289248 46640 122 277
279 0 576960 289152 46400 150 278
280 0 576928 289280 46160 154 279
281 0 577120 289376 46000 122 280
282 0 577056 289280 45760 140 281
283 0 576992 289152 45520 150 282
284 0 576992 289056 45240 140 283
285 0 577024 288960 45000 131 284
286 0 577024 288864 44760 108 285
287 0 577024 288768 44520 124 286
288 0 577088 288736 44280 122 287
289 0 577184 288736 44040 143 288
290 0 577248 288736 43760 160 289
291 0 577376 288768 43520 168 290
292 0 577536 288768 43320 122 291
293 0 577632 288800 43080 98 292
294 0 577760 288928 42880 101 293
295 0 577856 289056 42640 120 294
296 0 577984 289216 42440 64 295
297 0 578048 289376 42240 90 296
298 0 578112 289568 42080 102 297
299 0 578176 289760 41920 101 298
300 0 578272 289984 41760 86 299
301 0 578336 290176 41600 96 300
302 0 578400 290208 41360 80 301
303 0 578496 290048 41120 98 302
304 0 578624 289920 40880 124 303
305 0 578784 289760 40680 96 304
306 0 578816 289632 40440 104 305
307 0 578880 289536 40200 122 306
308 0 579008 289472 39960 101 307
309 0 579136 289408 39720 104 308
310 0 579232 289440 39440 108 309
311 0 579360 289440 39200 128 310
312 0 579488 289408 38960 90 311
313 0 579456 289408 38680 81 312
314 0 579520 289472 38440 107 313
315 0 579680 289504 38240 124 314
316 0 579840 289568 38000 128 315
317 0 580000 289568 37760 90 316
318 0 580192 289664 37600 124 317
319 0 580384 289568 37440 60 318
320 0 580416 289344 37320 40 319
321 0 580416 289088 37240 51 320
322 0 580416 288832 37120 75 321
323 0 580576 288800 36880 75 322
324 0 580768 288992 36760 51 323
325 0 580928 289184 36720 40 324
326 0 581024 289408 36640 40 325
327 0 581120 289632 36560 51 326
328 0 581216 289824 36400 115 327
329 0 581408 289888 36240 128 328
330 0 581568 289920 36040 120 329
331 0 581696 289920 35800 104 330
332 0 581760 289984 35560 148 331
333 0 581856 289984 35320 160 332
334 0 581952 289984 35080 135 333
335 0 582048 289952 34840 120 334
336 0 582080 289824 34600 115 335
337 0 582176 289728 34360 120 336
338 0 582272 289728 34120 108 337
339 0 582432 289760 33920 96 338
340 0 582624 289792 33720 134 339
341 0 582848 289824 33600 160 340
342 0 582848 289728 33360 120 341
343 0 582944 289632 33200 64 342
344 0 582880 289568 32760 108 343
345 0 583136 289600 32680 137 344
346 0 583360 289536 32560 120 345
347 0 583520 289696 32440 102 346
348 0 583488 289600 32200 122 347
349 0 583488 289568 31920 134 348
350 0 583616 289472 31720 96 349
351 0 583680 289408 31480 96 350
352 0 583648 289408 31200 124 351
353 0 583616 289472 30960 102 352
354 0 583712 289632 30760 91 353
355 0 583808 289792 30560 98 354
356 0 583872 289952 30360 86 355
357 0 583968 290112 30160 51 356
358 0 584064 290240 29960 81 357
359 0 584224 290272 29760 90 358
360 0 584256 290208 29480 122 359
361 0 584160 290080 29280 108 360
362 0 584096 290016 29040 102 361
363 0 583968 289920 28840 120 362
364 0 583968 289856 28560 107 363
365 0 583904 289728 28320 96 364
366 0 583904 289600 28080 96 365
367 0 583808 289600 27800 128 366
368 0 583776 289728 27560 102 367
369 0 583776 289952 27360 60 368
370 0 583744 290144 27200 80 369
371 0 583680 290336 27000 45 370
372 0 583552 290560 26880 32 371
373 0 583764 290535 26800 -1 372
374 0 583648 290720 26760 98 373
375 0 583680 290912 26600 86 374
376 0 583648 291136 26440 75 375
377 0 583584 291360 26320 80 376
378 0 583520 291584 26200 80 377
379 0 583456 291776 26040 80 378
380 0 583392 291968 25880 91 379
381 0 583232 292096 25680 75 380
382 0 583040 292224 25480 91 381
383 0 582944 292352 25280 107 382
384 0 582880 292448 25040 128 383
385 0 582816 292512 24800 86 384
386 0 582720 292576 24560 90 385
387 0 582720 292480 24320 45 386
388 0 582688 292384 24040 60 387
389 0 582720 292320 23800 122 388
390 0 582848 292128 23640 120 389
391 0 582976 291968 23480 120 390
392 0 583104 291808 23320 128 391
393 0 583296 291712 23120 107 392
394 0 583456 291648 22920 108 393
395 0 583584 291680 22680 101 394
396 0 583712 291808 22480 90 395
397 0 583744 291680 22240 96 396
398 0 583904 291616 22000 64 397
399 0 584032 291488 21800 81 398
400 0 584096 291328 21560 91 399
401 0 584160 291328 21520 81 400
402 0 584161.6 291317.5 21480 -1 401
403 0 584161.6 291305 21440 -1 402
404 0 584165.94 291261.62 21400 -1 403
405 0 584176 291269.94 21360 -1 404
406 0 584227.44 291299.72 21280 -1 405
407 0 584289.6 291301.84 21240 -1 406
408 0 584453.6 289733.03 21200 -1 407
409 0 584459 289698.44 21160 -1 408
410 0 584479.9 289680.2 21120 -1 409
411 0 584559.3 289618.97 21040 -1 410
412 0 584584.06 289593.75 20960 -1 411
413 0 584624.25 289516.06 20880 -1 412
414 0 584703.4 289500 20800 -1 413
415 0 584758.9 289450.2 20720 -1 414
416 0 584856.8 289385.94 20640 -1 415
417 0 584902.4 289364.62 20560 -1 416
418 0 585001.25 289298.34 20480 -1 417
419 0 585058.4 289250.2 20400 -1 418
420 0 585171.5 289204.88 20280 -1 419
421 0 585239.44 289106.7 20160 -1 420
422 0 585299.56 289004.8 20040 -1 421
423 0 585376.94 288893.12 19920 -1 422
424 0 585425 288809.34 19800 -1 423
425 0 585475.44 288747.25 19680 -1 424
426 0 585555.1 288651.7 19560 -1 425
427 0 585635.4 288590.5 19440 -1 426
428 0 585685.9 288500.5 19320 -1 427
429 0 585713.6 288378.94 19160 -1 428
430 0 585756.56 288272.4 19040 -1 429
431 0 585759.7 288171.34 18880 -1 430
432 0 585790.9 288120.75 18760 -1 431
433 0 585842.8 288083 18600 -1 432
434 0 585858.6 288072.56 18480 -1 433
435 0 585896.25 288073 18320 -1 434
436 0 585897.3 288087.28 18160 -1 435
437 0 585955.75 288022.3 18000 -1 436
438 0 586002.2 288004.75 17880 -1 437
439 0 586001.8 288026.94 17760 -1 438
440 0 586021 288031.5 17600 -1 439
441 0 586027 288058.94 17480 -1 440
442 0 586037.3 288077.44 17320 -1 441
443 0 586023.75 288066 17160 -1 442
444 0 586028.5 288046.2 17040 -1 443
445 0 585961.8 288013.03 16880 -1 444
446 0 585947.5 287952.06 16720 -1 445
447 0 585943.8 287874.5 16560 -1 446
448 0 585941.1 287787.28 16440 -1 447
449 0 585982.4 287692.06 16280 -1 448
450 0 586046.9 287611.2 16120 -1 449
451 0 586206.25 287431.97 15960 -1 450
452 0 586275.44 287316.62 15840 -1 451
453 0 586337.56 287133.34 15720 -1 452
454 0 586377.94 287092.06 15600 -1 453
455 0 586400.6 286994.4 15440 -1 454
456 0 586431 286833.47 15280 -1 455
457 0 586415.75 286822.7 15120 -1 456
458 0 586463.4 286706.78 14960 -1 457
459 0 586477.1 286676.3 14840 -1 458
460 0 586456.3 286904.56 14800 -1 459
461 0 586481.44 286614.6 14760 -1 460
462 0 586510.4 286664.8 14720 -1 461
463 0 586558.4 286615.8 14680 -1 462
464 0 586626.2 286626.8 14640 -1 463
465 0 586603.6 286790.8 14600 -1 464
466 0 586676.3 286577.56 14560 -1 465
467 0 586689.1 286545.6 14520 -1 466
468 0 586750.4 286535.06 14440 -1 467
469 0 586754.5 286245.16 14280 -1 468
470 0 586656.4 286223.16 14120 -1 469
471 0 586568 286228.2 13960 -1 470
472 0 586525.1 286233.12 13800 -1 471
473 0 586467.1 286284.75 13640 -1 472
474 0 586459.56 286176.75 13480 -1 473
475 0 586488 286070.8 13320 -1 474
476 0 586474.1 286045.75 13280 -1 475
477 0 586503.4 286039.72 13240 -1 476
478 0 586564.2 285979.06 13200 -1 477
479 0 586592.56 286106.94 13120 -1 478
480 0 586460.4 286037.3 13080 -1 479
481 0 586445.1 286026.44 13040 -1 480
482 0 586493.9 285949.84 12920 -1 481
483 0 586447 285793.75 12760 -1 482
484 0 586449.4 285633.2 12640 -1 483
485 0 586408.4 285437.44 12480 -1 484
486 0 586337.75 285215.44 12320 -1 485
487 0 586211.56 285093.06 12200 -1 486
488 0 586132.6 284945.3 12080 -1 487
489 0 585969.25 284809.12 11920 -1 488
490 0 585908.44 284744.84 11800 -1 489
491 0 585907.7 284630.56 11640 -1 490
492 0 586024.9 284510.44 11480 -1 491
493 0 586150.4 284376.25 11320 -1 492
494 0 586317.25 284219.88 11200 -1 493
495 0 586497.44 284047.25 11080 -1 494
496 0 586757.1 283925.66 10960 -1 495
497 0 586938.7 283833.75 10920 -1 496
498 0 587064.44 283712.94 10840 -1 497
499 0 587303.7 283545.25 10760 -1 498
500 0 587535 283420.47 10680 -1 499
501 0 587765.9 283304.38 10640 -1 500
502 0 587917 283269.1 10600 -1 501
503 0 588085.1 283219.66 10560 -1 502
504 0 588216.25 283069.25 10520 -1 503
505 0 588409.75 283151.56 10480 -1 504
506 0 588421.75 283057.78 10440 -1 505
507 0 588483.9 283064.06 10400 -1 506
508 0 588604.4 282892.12 10360 -1 507
509 0 588692.94 282812.97 10320 -1 508
510 0 588763.75 282838.22 10280 -1 509
511 0 588891.75 282707 10240 -1 510
512 0 588927.94 282716.88 10200 -1 511
513 0 589004.5 282593.62 10160 -1 512
514 0 589152.1 282288.78 10120 -1 513
515 0 589217.6 282462.28 10080 -1 514
516 0 589299.9 282460.4 10040 -1 515
517 0 589371.94 282387.84 10000 -1 516
518 0 589413.6 282417.3 9960 -1 517
519 0 589466.4 282372.5 9920 -1 518
520 0 589552.4 282302.16 9880 -1 519
521 0 589635.9 282204.66 9840 -1 520
522 0 589698.6 282156.2 9800 -1 521
523 0 589759.44 282114.75 9760 -1 522
524 0 589842.56 282050.44 9720 -1 523
525 0 589915.7 282009.12 9680 -1 524
526 0 589986.8 281937.25 9640 -1 525
527 0 590081.1 281907.06 9600 -1 526
528 0 590163.75 281843.88 9560 -1 527
529 0 590214.7 281878.28 9520 -1 528
530 0 590224.1 281862.25 9480 -1 529
531 0 590335.5 281849.62 9440 -1 530
532 0 590403.7 281827.34 9400 -1 531
533 0 590499.44 281781.2 9360 -1 532
534 0 590552.75 281717.28 9320 -1 533
535 0 590693.25 281651.84 9280 -1 534
536 0 590865 281653.7 9240 -1 535
537 0 590792.25 281509.3 9200 -1 536
538 0 590881.3 281371.28 9160 -1 537
539 0 590843.56 281203 9120 -1 538
540 0 591117.06 281007.75 9080 -1 539
541 0 591214.5 280964.12 9040 -1 540
542 0 591267.25 280978.53 8960 -1 541
543 0 591329.9 280827.2 8880 -1 542
544 0 591422.9 280605.7 8760 -1 543
545 0 591605.25 280393.62 8680 -1 544
546 0 591709.1 280210.3 8600 -1 545
547 0 591817.06 280087.56 8520 -1 546
548 0 591902.75 279978.5 8480 -1 547
549 0 591945.94 279912.62 8440 -1 548
550 0 592037.8 279830.38 8360 -1 549
551 0 592130.25 279654.75 8280 -1 550
552 0 592169 279569.12 8240 -1 551
553 0 592220.06 279467.75 8200 -1 552
554 0 592233.75 279443.25 8160 -1 553
555 0 592318.3 279383.2 8080 -1 554
556 0 592450.94 279304.3 8000 -1 555
557 0 592537.8 279310.2 7960 -1 556
558 0 592605.4 279229.28 7920 -1 557
559 0 592606.44 279145.38 7880 -1 558
560 0 592588.44 279121.2 7840 -1 559
561 0 592618.06 279065.66 7800 -1 560
562 0 592640.5 279030.38 7760 -1 561
563 0 592628.1 278984.7 7720 -1 562
564 0 592644.3 278862.62 7680 -1 563
565 0 592715.44 278930.75 7640 -1 564
566 0 592712.5 278774 7600 -1 565
567 0 583552 289728 32480 90 347
568 0 583456 289888 32680 32 567
569 0 583360 289952 32920 32 568
570 0 583392 289952 33200 45 569
571 0 583488 289984 33440 32 570
572 0 583520 289984 33480 32 571
573 0 583360 289920 32920 32 569
574 0 583360 289760 33120 32 573
575 0 582656 289536 32640 124 344
576 0 582496 289472 32440 60 575
577 0 582496 289440 32200 32 576
578 0 577600 288800 42720 71 294
579 0 577344 288864 42720 32 578
580 0 577408 289024 42520 32 579
581 0 577504 289248 42360 32 580
582 0 575712 288224 60440 81 165
583 0 575808 288128 60440 40 582
584 0 579072 286080 56040 60 135
585 0 579200 285888 56160 32 584
586 0 579232 285856 56160 32 585
587 0 581216 282464 54600 40 116
588 0 581376 282592 54800 32 587
589 0 581440 282688 55000 32 588
590 0 588576 277728 55960 107 78
591 0 588416 277568 56080 60 590
592 0 588160 277504 56120 128 591
593 0 588064 277696 55960 139 592
594 0 587936 277856 55800 91 593
595 0 587808 277984 55800 51 594
596 0 590416 271483 57080 -1 48
597 0 590186 271436 56880 -1 596
598 0 589932 271390 56760 -1 597
599 0 589859 271249 56640 -1 598
600 0 589779 271250 56520 -1 599
601 0 589757 271195 56480 -1 600
602 0 589726 271163 56440 -1 601
603 0 589671 271137 56400 -1 602
604 0 589639 271093 56360 -1 603
605 0 589600 271008 56320 60 604
606 0 589536 270848 56080 81 605
607 0 589536 270592 55960 108 606
608 0 589600 270400 55800 81 607
609 0 589632 270208 55600 115 608
610 0 589600 270112 55360 141 609
611 0 589408 270208 55200 120 610
612 0 589216 270272 55040 60 611
613 0 589152 270272 54960 50 612
614 0 589343 270286 54800 -1 613
615 0 589291 270191 54640 -1 614
616 0 589195 270171 54480 -1 615
617 0 589029 270114 54320 -1 616
618 0 588640 270080 54280 90 617
619 0 588416 270048 54120 101 618
620 0 588192 269984 54000 128 619
621 0 587968 269824 53960 150 620
622 0 587776 269728 53800 108 621
623 0 587616 269728 53600 134 622
624 0 587456 269600 53440 156 623
625 0 587232 269664 53560 163 624
626 0 587008 269728 53720 131 625
627 0 586752 269760 53800 150 626
628 0 586496 269824 53840 163 627
629 0 586240 269760 53760 150 628
630 0 585984 269664 53720 131 629
631 0 585856 269632 53680 124 630
632 0 585632 269600 53520 160 631
633 0 585440 269472 53360 189 632
634 0 585184 269376 53360 150 633
635 0 585024 269248 53520 71 634
636 0 584896 269152 53760 91 635
637 0 584857.6 269126.4 53800 93 636
638 0 584704 269024 53960 101 637
639 0 584576 268800 54080 122 638
640 0 584544 268544 54080 102 639
641 0 584736 268352 54080 80 640
642 0 584832 268256 54080 80 641
643 0 584587.5 268803.16 54160 -1 639
644 0 584587.5 268803.16 54240 -1 643
645 0 585728 269760 53880 64 631
646 0 585696 269888 54120 64 645
647 0 585728 269920 54160 71 646
648 0 588896 269984 54280 32 618
649 0 589120 270272 54920 45 613
650 0 591360 269664 58200 122 40
651 0 591488 269824 58400 71 650
652 0 591488 270080 58480 101 651
653 0 591616 270240 58680 45 652
654 0 591456 270080 58920 32 653
655 0 591168 269344 58760 164 37
656 0 591232 269440 59000 141 655
657 0 591424 269632 59120 115 656
658 0 591584 269824 59240 101 657
659 0 591648 270016 59440 98 658
660 0 591712 270208 59640 115 659
661 0 591744 270368 59840 108 660
662 0 591776 270464 59960 128 661
663 0 591936 270656 60080 32 662
664 0 591901.8 270746.94 60160 75 663
665 0 591840 270752 60240 51 664
666 0 591648 270816 60400 40 665
667 0 590288.3 270522.44 60400 -1 666
668 0 590111.3 270356.12 60280 -1 667
669 0 590048.6 270234.2 60160 -1 668
670 0 589980.25 270235.56 60080 -1 669
671 0 589978.5 270218 60040 -1 670
672 0 589129.6 270126.3 60000 -1 671
673 0 589138.2 270106.2 59960 -1 672
674 0 589022.4 270095.7 59880 -1 673
675 0 588864.06 270051.06 59800 -1 674
676 0 588750.6 270022 59720 -1 675
677 0 588720.2 270046.88 59640 -1 676
678 0 588686 270082.94 59560 -1 677
679 0 588632.2 270145.88 59480 -1 678
680 0 588633 270167.44 59360 -1 679
681 0 588568.8 270180.5 59240 -1 680
682 0 588545.75 270185.7 59120 -1 681
683 0 588471.7 270199.7 59000 -1 682
684 0 588280.44 270247.88 58880 -1 683
685 0 588155.56 270284.38 58760 -1 684
686 0 588127.4 270252.3 58640 -1 685
687 0 588019.75 270247.12 58600 -1 686
688 0 587976.25 270250.9 58480 -1 687
689 0 587958.94 269983.3 58400 -1 688
690 0 587933.6 269918.8 58360 -1 689
691 0 591456 271040 60440 75 666
692 0 591200 270944 60480 120 691
693 0 590976 270816 60560 178 692
694 0 590752 270816 60680 253 693
695 0 590528 270720 60760 303 694
696 0 590464 270528 60960 51 695
697 0 590464 270368 61160 120 696
698 0 590432 270112 61200 186 697
699 0 590272 269888 61200 202 698
700 0 590272 269632 61200 107 699
701 0 590272 269408 61320 108 700
702 0 590272 269184 61440 134 701
703 0 590288 269104 61480 155 702
704 0 590304 269024 61520 176 703
705 0 590304 268768 61600 124 704
706 0 590304 268512 61640 120 705
707 0 590304 268320 61840 107 706
708 0 590304 268096 62000 163 707
709 0 590176 267872 62000 156 708
710 0 590080 267648 61920 175 709
711 0 590080 267392 61920 200 710
712 0 590112 267232 61920 176 711
713 0 590048 267008 61800 120 712
714 0 590048 266784 61680 60 713
715 0 590048 266528 61600 80 714
716 0 590016 266432 61560 75 715
717 0 589920 266176 61560 80 716
718 0 589856 265920 61560 60 717
719 0 589664 265696 61520 134 718
720 0 589568 265504 61320 75 719
721 0 589440 265312 61120 64 720
722 0 589344 265120 60960 120 721
723 0 589280 264896 60840 131 722
724 0 589120 264704 60800 122 723
725 0 588928 264480 60800 32 724
726 0 588832 264384 60800 81 725
727 0 588608 264256 60720 108 726
728 0 588352 264224 60720 102 727
729 0 588096 264160 60720 91 728
730 0 587872 264000 60720 86 729
731 0 587648 263808 60720 120 730
732 0 587456 263616 60800 160 731
733 0 587296 263456 60920 75 732
734 0 587296 263232 61040 91 733
735 0 587296 263072 61160 128 734
736 0 587232 262816 61240 160 735
737 0 587200 262560 61320 128 736
738 0 587040 262336 61360 91 737
739 0 586912 262112 61360 91 738
740 0 586784 261888 61360 120 739
741 0 586592 261696 61360 136 740
742 0 586464 261440 61400 163 741
743 0 586432 261184 61440 176 742
744 0 586240 261024 61480 172 743
745 0 586016 260896 61480 172 744
746 0 585824 260736 61400 163 745
747 0 585632 260544 61400 192 746
748 0 585600 260512 61360 202 747
749 0 585472 260288 61360 128 748
750 0 585376 260064 61280 124 749
751 0 585344 259808 61280 122 750
752 0 585184 259584 61320 51 751
753 0 585088 259328 61360 51 752
754 0 585088 259072 61360 64 753
755 0 585088 258816 61320 86 754
756 0 585088 258560 61320 124 755
757 0 585152 258304 61360 148 756
758 0 585216 258208 61360 163 757
759 0 585120 258208 61640 224 758
760 0 584896 258176 61760 202 759
761 0 584640 258176 61800 60 760
762 0 584384 258176 61800 150 761
763 0 584128 258176 61800 91 762
764 0 583904 258080 61960 40 763
765 0 583968 258112 62240 60 764
766 0 584122 258163 62400 99 765
767 0 583797 258069 62400 38 766
768 0 583872 258080 62440 32 767
769 0 583808 258272 62920 101 768
770 0 583648 258240 63120 148 769
771 0 583456 258208 63320 163 770
772 0 583264 258080 63520 139 771
773 0 583104 258016 63720 140 772
774 0 583104 257856 63920 120 773
775 0 583072 257696 64120 75 774
776 0 583072 257728 64400 75 775
777 0 583200 257888 64600 60 776
778 0 583264 257920 64840 71 777
779 0 583264 257856 65120 64 778
780 0 583200 257760 65360 81 779
781 0 583200 257664 65600 90 780
782 0 583200 257632 65880 98 781
783 0 583136 257504 66120 60 782
784 0 583040 257376 66320 60 783
785 0 582880 257216 66520 75 784
786 0 582848 257056 66720 51 785
787 0 582720 256864 66880 51 786
788 0 582592 256640 67040 71 787
789 0 582464 256416 67120 60 788
790 0 582272 256224 67200 40 789
791 0 582080 256064 67320 104 790
792 0 581856 255936 67400 163 791
793 0 581728 255840 67600 98 792
794 0 581600 255788.8 67760 139 793
795 0 581568 255776 67800 150 794
796 0 581408 255776 68000 75 795
797 0 581152 255776 68000 124 796
798 0 580992 255616 68160 102 797
799 0 580832 255424 68240 80 798
800 0 580640 255232 68280 108 799
801 0 580512 255040 68480 137 800
802 0 580480 254880 68680 137 801
803 0 580352 254720 68880 244 802
804 0 580192 254880 69000 136 803
805 0 580032 255040 69200 101 804
806 0 579904 255200 69360 101 805
807 0 579712 255392 69400 75 806
808 0 579680 255424 69400 60 807
809 0 579520 255648 69400 108 808
810 0 579424 255872 69240 115 809
811 0 579424 256032 69040 175 810
812 0 579456 256256 68920 175 811
813 0 579456 256448 68720 150 812
814 0 579488 256640 68520 96 813
815 0 579520 256704 68480 102 814
816 0 579552 255200 69320 32 808
817 0 579392 255040 69200 64 816
818 0 580416 254752 68920 219 803
819 0 580608 254784 69120 137 818
820 0 580704 254816 69360 135 819
821 0 580800 254912 69600 186 820
822 0 580992 255040 69720 148 821
823 0 581184 255264 69720 139 822
824 0 581440 255328 69720 128 823
825 0 581696 255328 69760 60 824
826 0 581952 255360 69800 64 825
827 0 582144 255392 69640 108 826
828 0 580160 254496 68880 156 803
829 0 580000 254272 68880 178 828
830 0 579840 254112 69040 104 829
831 0 579616 254080 69200 96 830
832 0 579360 254144 69240 90 831
833 0 579200 254336 69280 115 832
834 0 579104 254464 69120 91 833
835 0 583648 258048 62320 51 767
836 0 583456 258144 62480 80 835
837 0 583424 258144 62480 80 836
838 0 584160 258176 62440 108 766
839 0 584256 258304 62520 51 838
840 0 585280 257952 61240 160 758
841 0 585280 257728 61120 200 840
842 0 585057.1 257621.56 61040 -1 841
843 0 584997.8 257718.12 60880 -1 842
844 0 584761.7 257904.42 60760 -1 843
845 0 584773.44 257905.23 60720 -1 844
846 0 585408 257504 61160 160 841
847 0 585472 257248 61200 181 846
848 0 585696 257152 61280 164 847
849 0 585920 257184 61480 96 848
850 0 586176 257216 61520 75 849
851 0 586432 257280 61520 98 850
852 0 586624 257376 61720 122 851
853 0 586784 257376 61920 107 852
854 0 587008 257440 62040 139 853
855 0 587301 257519 62120 -1 854
856 0 587435 257613 62280 -1 855
857 0 587610 257686 62400 -1 856
858 0 587836 257757 62480 -1 857
859 0 587901 257732 62520 -1 858
860 0 588042 257596 62640 -1 859
861 0 588151 257615 62760 -1 860
862 0 588270 257745 62800 -1 861
863 0 588482 257975 62840 -1 862
864 0 588758 258014 62880 -1 863
865 0 588999 258050 62920 -1 864
866 0 589202 258121 62960 -1 865
867 0 589652 258256 63000 -1 866
868 0 590022 258463 63080 -1 867
869 0 590498 258600 63160 -1 868
870 0 590560 258560 63240 122 869
871 0 590784 258688 63280 90 870
872 0 591008 258848 63320 115 871
873 0 591200 258976 63480 140 872
874 0 590368 258432 63360 124 870
875 0 590272 258304 63560 75 874
876 0 590048 258144 63560 40 875
877 0 589920 257920 63560 45 876
878 0 589696 258016 63480 101 877
879 0 589600 258240 63320 32 878
880 0 587104 257632 61880 45 854
881 0 587200 257856 61800 80 880
882 0 585440 260544 61160 98 748
883 0 585216 260544 61000 75 882
884 0 585056 260448 60800 81 883
885 0 585017.6 260384 60720 61 884
886 0 587456 263232 61320 108 735
887 0 587680 263360 61400 71 886
888 0 587744 263392 61440 40 887
889 0 587936 263392 61640 60 888
890 0 588096 263296 61840 71 889
891 0 588192 263104 62040 32 890
892 0 588224 263072 62080 32 891
893 0 588172.94 263098.5 62200 -1 892
894 0 588024.25 263063.12 62320 -1 893
895 0 588000.7 263079.06 62440 -1 894
896 0 587984.75 263095.12 62480 -1 895
897 0 587781.4 263078.28 62520 -1 896
898 0 587574.25 262981.56 62640 -1 897
899 0 587400.75 262852.62 62760 -1 898
900 0 587256.7 262728.7 62880 -1 899
901 0 587210.5 262578.34 62920 -1 900
902 0 587168.2 262443.7 63040 -1 901
903 0 587109.5 262464.44 63200 -1 902
904 0 587125 262508 63280 -1 903
905 0 587139.9 262551.84 63360 -1 904
906 0 587904 263584 61320 81 888
907 0 588096 263776 61280 32 906
908 0 588160 263776 61280 32 907
909 0 588416 264032 60560 32 728
910 0 588288 263872 60400 120 909
911 0 588096 263680 60280 90 910
912 0 588064 263616 60280 60 911
913 0 588992 264320 60600 80 726
914 0 589152 264192 60400 40 913
915 0 589184 264160 60400 32 914
916 0 589792 266464 61680 40 716
917 0 589632 266464 61680 45 916
918 0 590368 267232 61960 178 712
919 0 590624 267232 61960 91 918
920 0 590880 267200 61960 128 919
921 0 591072 267136 62160 122 920
922 0 591232 267008 62360 98 921
923 0 591392 266848 62520 80 922
924 0 591424 266848 62520 80 923
925 0 591832 266571 62640 -1 924
926 0 592165 266284 62720 -1 925
927 0 592368 265904 63000 240 926
928 0 592480 265984 63040 280 927
929 0 592672 265824 63120 168 928
930 0 592832 265664 63280 104 929
931 0 593056 265600 63400 81 930
932 0 593248 265568 63560 51 931
933 0 593248 265536 63840 143 932
934 0 593376 265536 64080 102 933
935 0 593536 265536 64320 148 934
936 0 593536 265600 64440 163 935
937 0 593664 265760 64640 120 936
938 0 593824 265920 64840 131 937
939 0 593984 266080 65000 75 938
940 0 594144 266112 65200 98 939
941 0 594240 266240 65440 90 940
942 0 594240 266240 65720 81 941
943 0 594304 266336 65960 135 942
944 0 594400 266336 66080 71 943
945 0 594560 266336 66280 51 944
946 0 594784 266272 66440 137 945
947 0 594976 266176 66600 122 946
948 0 595136 266208 66800 148 947
949 0 595232 266176 67040 32 948
950 0 595328 266176 67280 122 949
951 0 595488 266176 67480 51 950
952 0 595648 266176 67680 102 951
953 0 595744 266304 67880 108 952
954 0 595744 266400 68120 96 953
955 0 595744 266560 68320 51 954
956 0 595712 266720 68560 60 955
957 0 595680 266880 68760 98 956
958 0 595552 267040 68920 131 957
959 0 595552 267200 69120 122 958
960 0 595552 267360 69320 102 959
961 0 595584 267616 69360 150 960
962 0 595584 267872 69360 80 961
963 0 595712 268128 69360 197 962
964 0 595904 268320 69400 139 963
965 0 596128 268480 69520 122 964
966 0 596352 268672 69520 160 965
967 0 596608 268800 69520 148 966
968 0 596864 268832 69560 137 967
969 0 597120 268896 69600 140 968
970 0 597344 269024 69600 128 969
971 0 597408 269024 69600 124 970
972 0 597632 269056 69480 90 971
973 0 597856 269088 69320 75 972
974 0 598112 269088 69240 90 973
975 0 598336 269184 69160 102 974
976 0 598592 269184 69120 107 975
977 0 598816 269216 69000 120 976
978 0 598912 269216 68960 102 977
979 0 599136 269216 68800 75 978
980 0 599392 269184 68720 60 979
981 0 599616 269120 68600 75 980
982 0 599872 269088 68480 75 981
983 0 600032 269088 68280 75 982
984 0 600192 269120 68080 81 983
985 0 600320 269216 67880 32 984
986 0 600416 269184 67640 60 985
987 0 600320 269120 67400 131 986
988 0 600224 269120 67240 163 987
989 0 600192 269120 67120 163 988
990 0 600192 269280 66920 71 989
991 0 600192 269440 66720 96 990
992 0 600224 269504 66480 98 991
993 0 600192 269472 66200 81 992
994 0 599936 269440 66200 64 993
995 0 599776 269376 66160 60 994
996 0 600064 269344 67120 91 989
997 0 599936 269568 67120 75 996
998 0 599936 269824 67000 60 997
999 0 599936 270048 66880 40 998
1000 0 599936 270080 66880 40 999
1001 0 600064 268960 67400 45 988
1002 0 600032 268800 67600 51 1001
1003 0 600256 268640 67640 40 1002
1004 0 600480 268704 67600 32 1003
1005 0 598912 269472 69000 136 978
1006 0 599040 269728 69000 204 1005
1007 0 599104 269984 68920 122 1006
1008 0 599168 270240 68880 90 1007
1009 0 599360 270400 68880 45 1008
1010 0 597440 269024 69880 81 971
1011 0 597376 269024 70160 150 1010
1012 0 597344 269024 70440 140 1011
1013 0 597344 268928 70680 101 1012
1014 0 597344 268896 70960 137 1013
1015 0 597344 268864 71240 160 1014
1016 0 597344 268768 71480 137 1015
1017 0 597504 268640 71680 64 1016
1018 0 597664 268640 71880 90 1017
1019 0 597760 268736 72000 45 1018
1020 0 598184.7 269001.4 72080 -1 1019
1021 0 598599.75 269193.4 72160 -1 1020
1022 0 598691.1 268605.34 72080 -1 1021
1023 0 598565.3 268447.22 72040 -1 1022
1024 0 598327.7 268338.12 72000 -1 1023
1025 0 598184.94 268297 71920 -1 1024
1026 0 597990.75 268184.72 71840 -1 1025
1027 0 597565.9 267728.06 71840 -1 1026
1028 0 597410.25 267386.28 71880 -1 1027
1029 0 597338.4 267043.88 71920 -1 1028
1030 0 597372.25 266554.16 71960 -1 1029
1031 0 597355.3 266342.12 72000 -1 1030
1032 0 597370.8 266235.53 72040 -1 1031
1033 0 597421.94 266111.06 72200 -1 1032
1034 0 597507.9 266062.97 72360 -1 1033
1035 0 597512.7 266011.94 72480 -1 1034
1036 0 597527.3 265999 72520 -1 1035
1037 0 597555.9 265973.38 72600 -1 1036
1038 0 597497 265918.5 72680 -1 1037
1039 0 597437.5 265864.06 72760 -1 1038
1040 0 597407.44 265787.1 72920 -1 1039
1041 0 597300.06 265736.56 72960 -1 1040
1042 0 598574.94 269180 72280 -1 1021
1043 0 598500.75 269211.5 72400 -1 1042
1044 0 598476.25 269222.06 72440 -1 1043
1045 0 598418.6 269291.38 72560 -1 1044
1046 0 598358.9 269386.28 72720 -1 1045
1047 0 598308.94 269886.38 72880 -1 1046
1048 0 598265.56 269936.38 73040 -1 1047
1049 0 598125.9 270117.75 73240 -1 1048
1050 0 597921.9 270216.2 73440 -1 1049
1051 0 597924.9 270309.7 73560 -1 1050
1052 0 597940.1 270375.16 73720 -1 1051
1053 0 598013.56 270463.47 73920 -1 1052
1054 0 598057.75 270457.72 74120 -1 1053
1055 0 598062.8 270426.8 74240 -1 1054
1056 0 598065.9 270405.94 74320 -1 1055
1057 0 597945.75 270307.4 74480 -1 1056
1058 0 598899.5 270755 74240 -1 1055
1059 0 599144.75 271021.25 74280 -1 1058
1060 0 599505.1 271332.2 74320 -1 1059
1061 0 599583.3 271549.44 74360 -1 1060
1062 0 599729.75 271738.97 74480 -1 1061
1063 0 599884.3 271775.4 74640 -1 1062
1064 0 599877.7 271684.94 74760 -1 1063
1065 0 599904.4 271677.62 74800 -1 1064
1066 0 599990.4 271766.06 74440 -1 1062
1067 0 600083.2 271852.2 74320 -1 1066
1068 0 600177.75 271902.2 74200 -1 1067
1069 0 600228.8 271907.5 74120 -1 1068
1070 0 600258.7 271919.06 74080 -1 1069
1071 0 600258.25 271925.84 74000 -1 1070
1072 0 595296 267360 69400 101 960
1073 0 595104 267328 69560 107 1072
1074 0 594848 267296 69600 96 1073
1075 0 594592 267264 69600 96 1074
1076 0 594560 267424 69360 60 1075
1077 0 594560 267520 69120 32 1076
1078 0 594464 267616 68960 32 1077
1079 0 594864.1 267239.94 69680 -1 1074
1080 0 594870.1 267167.12 69800 -1 1079
1081 0 594856.06 267087.06 69920 -1 1080
1082 0 594846.5 267041.03 69960 -1 1081
1083 0 594885.3 266997.2 70120 -1 1082
1084 0 594898.25 266997.2 70240 -1 1083
1085 0 595552 267168 69160 128 959
1086 0 595552 267008 69360 148 1085
1087 0 595552 266752 69440 104 1086
1088 0 595552 266496 69440 75 1087
1089 0 595296 266496 69360 32 1088
1090 0 595328 266880 68880 64 958
1091 0 595136 266688 68880 51 1090
1092 0 594944 266496 68880 75 1091
1093 0 594752 266304 68960 51 1092
1094 0 594528 266208 69040 98 1093
1095 0 594368 266176 69240 98 1094
1096 0 594240 266124.8 69400 96 1095
1097 0 594208 266112 69440 96 1096
1098 0 594048 265952 69640 32 1097
1099 0 593920 265824 69720 32 1098
1100 0 594040.8 266180.25 69040 -1 1094
1101 0 594025.2 266238.06 68920 -1 1100
1102 0 593938.94 266272.3 68800 -1 1101
1103 0 593811.1 266442.8 68720 -1 1102
1104 0 593818.4 266425.47 68560 -1 1103
1105 0 594112 266496 66040 160 943
1106 0 594016 266752 66040 137 1105
1107 0 593824 266944 66040 107 1106
1108 0 593760 267200 66040 96 1107
1109 0 593824 267456 66040 120 1108
1110 0 593880.25 267556.12 66160 -1 1109
1111 0 593851.3 267679.06 66280 -1 1110
1112 0 593663.9 267649.94 65960 81 1109
1113 0 593675.25 267760.06 65840 -1 1112
1114 0 593763.06 267997.62 65960 45 1112
1115 0 593604.8 268012.12 66040 -1 1114
1116 0 593547.25 268020.16 66080 -1 1115
1117 0 594080 268192 65960 32 1114
1118 0 594080 268416 65920 60 1117
1119 0 594176 265888 65320 40 940
1120 0 594272 265696 65400 32 1119
1121 0 593696 265536 64120 60 935
1122 0 593888 265568 63960 75 1121
1123 0 594144 265568 63920 102 1122
1124 0 594240 265344 64040 91 1123
1125 0 594336 265248 64240 64 1124
1126 0 592256 265824 62960 200 927
1127 0 592064 265632 62880 120 1126
1128 0 591936 265408 62840 32 1127
1129 0 591712 265280 62840 80 1128
1130 0 591584 265280 62840 80 1129
1131 0 591567.56 265265.47 62800 -1 1130
1132 0 591353.5 264916.84 62800 -1 1131
1133 0 591258.6 264670.06 62760 -1 1132
1134 0 591095.75 264349.75 62800 -1 1133
1135 0 590992.25 264226.06 62960 -1 1134
1136 0 590654.6 264203.03 63320 -1 1135
1137 0 590630 264178.72 63440 -1 1136
1138 0 590988.56 264039.94 63000 -1 1135
1139 0 590884 263915.56 63120 -1 1138
1140 0 590853.6 263673.38 63160 -1 1139
1141 0 590966 263569.72 63240 -1 1140
1142 0 591068.3 263424.66 63320 -1 1141
1143 0 591101.6 263351.88 63400 -1 1142
1144 0 591139.3 263244.47 63480 -1 1143
1145 0 591164.1 263167.25 63560 -1 1144
1146 0 591163.1 263026.78 63640 -1 1145
1147 0 591111.1 262924.3 63720 -1 1146
1148 0 591123.8 262630.16 63760 -1 1147
1149 0 591100.25 262151.94 63800 -1 1148
1150 0 590898.4 261626.28 63840 -1 1149
1151 0 590656.7 261412.92 63760 -1 1150
1152 0 590490.3 261530.61 63680 -1 1151
1153 0 590493.5 261530.5 63600 -1 1152
1154 0 590497.25 261529.62 63520 -1 1153
1155 0 590361.44 261582.47 63360 -1 1154
1156 0 590393.75 261774.66 63200 -1 1155
1157 0 590431 261905.05 63120 -1 1156
1158 0 590409.44 261932.84 63080 -1 1157
1159 0 590368 269184 61720 120 704
1160 0 590368 269344 61920 71 1159
1161 0 590208 269408 62160 81 1160
1162 0 590112 269408 62280 56 1161
1163 0 590048 269408 62360 40 1162
1164 0 589975.5 269357.44 62480 32 1163
1165 0 589991.06 269316.62 62520 -1 1164
1166 0 589927.75 269377.12 62720 -1 1165
1167 0 589946.25 269485.8 62880 -1 1166
1168 0 590026.9 269534.9 63040 -1 1167
1169 0 590125.25 269717.94 63160 -1 1168
1170 0 590450.9 270033.16 63280 -1 1169
1171 0 590570.8 270082.94 63360 -1 1170
1172 0 590720.6 270083.97 63520 -1 1171
1173 0 590944.25 269997.25 63640 -1 1172
1174 0 591301.7 269993.3 63680 -1 1173
1175 0 591361 269960.5 63720 -1 1174
1176 0 591419.8 269927.9 63760 -1 1175
1177 0 591624.5 269709.38 63800 -1 1176
1178 0 591753.75 269482.9 63920 -1 1177
1179 0 590851.6 270112.97 63240 -1 1170
1180 0 590823.5 270182.06 63160 -1 1179
1181 0 590727.25 270242.72 63080 -1 1180
1182 0 590790.94 270291.2 63000 -1 1181
1183 0 590778.94 270367 62960 -1 1182
1184 0 591680 271168 60480 75 691
1185 0 591648 271424 60520 51 1184
1186 0 591392 271424 60720 32 1185
1187 0 591616 270624 59840 71 662
1188 0 591360 270656 59840 51 1187
1189 0 591136 266784 58360 186 26
1190 0 591392 266848 58360 120 1189
1191 0 591584 267008 58280 86 1190
1192 0 591840 267072 58160 81 1191
1193 0 592064 267072 58040 75 1192
1194 0 592320 267072 58040 91 1193
1195 0 592320 267296 57920 102 1194
1196 0 592304 267344 57880 94 1195
1197 0 592288 267392 57840 86 1196
1198 0 592334.7 267482.06 57760 -1 1197
1199 0 592261.7 267508.3 57720 -1 1198
1200 0 590368 265856 58160 107 21
1201 0 590528 265696 58000 60 1200
1202 0 590688 265536 57880 51 1201
1203 0 590880 265344 57880 40 1202
1204 0 591072 265152 57840 60 1203
1205 0 591296 265024 57840 81 1204
1206 0 591552 264992 57840 75 1205
1207 0 591808 264960 57840 71 1206
1208 0 592064 264960 57840 71 1207
1209 0 592320 264960 57880 81 1208
1210 0 592576 264928 57880 75 1209
1211 0 592832 264896 57880 96 1210
1212 0 593088 264928 57800 51 1211
1213 0 593344 264960 57760 32 1212
1214 0 593600 264896 57720 75 1213
1215 0 593600 264832 57760 90 1214
1216 0 593664 264672 57560 32 1215
1217 0 593760 264544 57360 32 1216
1218 0 593760 264544 57280 32 1217
1219 0 594196 264695 57040 -1 1218
1220 0 594196 264781 56880 -1 1219
1221 0 594190 264780 56720 -1 1220
1222 0 594210 264968 56560 -1 1221
1223 0 594272 265024 56400 91 1222
1224 0 594336 265216 56200 107 1223
1225 0 594240 265440 56040 150 1224
1226 0 594368 265632 55920 134 1225
1227 0 594560 265824 56040 102 1226
1228 0 594816 265856 56080 120 1227
1229 0 595040 265952 56000 115 1228
1230 0 595168 266144 55880 197 1229
1231 0 595328 266368 55880 86 1230
1232 0 593760 264672 57960 32 1215
1233 0 593888 264480 58120 40 1232
1234 0 593920 264352 58360 32 1233
1235 0 593920 264384 58520 32 1234
1236 0 593792 264896 57640 80 1214
1237 0 594048 264896 57560 120 1236
1238 0 594304 264864 57600 153 1237
1239 0 594368 264864 57880 115 1238
1240 0 594336 264928 58000 64 1239
1241 0 594272 264992 58240 90 1240
1242 0 594112 264864 58400 80 1241
1243 0 594016 264736 58600 136 1242
1244 0 593792 264736 58480 40 1243
1245 0 594464 264640 58000 108 1239
1246 0 594496 264448 58160 32 1245
1247 0 594400 264416 58400 45 1246
1248 0 594368 264416 58440 32 1247
1249 0 587616 261056 58720 128 1
1250 0 587552 260800 58640 148 1249
1251 0 587488 260544 58600 189 1250
1252 0 587360 260352 58760 140 1251
1253 0 587232 260128 58760 153 1252
1254 0 587392 259936 58720 143 1253
1255 0 587520 259840 58720 141 1254
1256 0 587680 259712 58520 32 1255
1257 0 587840 259584 58360 40 1256
1258 0 587936 259424 58160 143 1257
1259 0 587936 259360 57880 86 1258
1260 0 588000 259296 57800 81 1259
1261 0 588000 259296 57520 32 1260
1262 0 588032 259136 57280 102 1261
1263 0 588064 258976 57080 148 1262
1264 0 588256 258784 57040 172 1263
1265 0 588416 258592 56960 128 1264
1266 0 588416 258336 56960 166 1265
1267 0 588416 258080 56960 131 1266
1268 0 588512 257856 57080 154 1267
1269 0 588384 257632 57200 136 1268
1270 0 588352 257376 57240 153 1269
1271 0 588384 257152 57360 102 1270
1272 0 588480 256896 57360 75 1271
1273 0 588512 256640 57360 102 1272
1274 0 588672 256416 57400 81 1273
1275 0 588864 256224 57400 32 1274
1276 0 589056 256000 57400 168 1275
1277 0 589312 256000 57320 221 1276
1278 0 589504 255776 57320 197 1277
1279 0 589664 255584 57160 137 1278
1280 0 589888 255584 57000 115 1279
1281 0 590112 255680 56920 81 1280
1282 0 590240 255904 56880 71 1281
1283 0 590464 256064 56800 128 1282
1284 0 590720 256192 56800 91 1283
1285 0 590944 256320 56800 90 1284
1286 0 591200 256416 56880 122 1285
1287 0 591456 256480 56920 124 1286
1288 0 591712 256608 56880 107 1287
1289 0 591968 256704 56920 122 1288
1290 0 592224 256800 56840 137 1289
1291 0 592480 256800 56840 186 1290
1292 0 592736 256800 56840 192 1291
1293 0 592928 256960 56760 107 1292
1294 0 593184 256992 56840 134 1293
1295 0 593440 256992 56840 131 1294
1296 0 593632 257088 56880 96 1295
1297 0 593728 257184 57120 90 1296
1298 0 593760 257344 57320 90 1297
1299 0 593856 257536 57520 81 1298
1300 0 593920 257760 57640 102 1299
1301 0 593984 257984 57800 86 1300
1302 0 593920 258208 57920 86 1301
1303 0 593856 258432 58080 81 1302
1304 0 593728 258656 58160 102 1303
1305 0 593664 258912 58240 80 1304
1306 0 593632 259168 58280 86 1305
1307 0 593632 259424 58360 80 1306
1308 0 593600 259680 58400 75 1307
1309 0 593568 259840 58480 75 1308
1310 0 593376 259712 58560 51 1309
1311 0 593312 259904 58760 137 1310
1312 0 593152 260064 58920 140 1311
1313 0 592992 260224 59040 134 1312
1314 0 592736 260288 59040 164 1313
1315 0 592512 260320 59200 186 1314
1316 0 592416 260192 59400 96 1315
1317 0 592416 260032 59600 40 1316
1318 0 592601.6 259862.39 59680 80 1317
1319 0 592626.5 259871.8 59720 51 1318
1320 0 592660.5 259750.14 59840 51 1319
1321 0 592670.44 259719.7 59880 -1 1320
1322 0 593376 259552 58560 60 1310
1323 0 593792 257088 56680 71 1296
1324 0 593984 257056 56480 80 1323
1325 0 594144 257120 56280 108 1324
1326 0 594368 257152 56160 64 1325
1327 0 594592 257184 56040 75 1326
1328 0 594848 257216 56000 160 1327
1329 0 594944 257248 55880 189 1328
1330 0 595168 257216 55760 80 1329
1331 0 595328 257280 55560 128 1330
1332 0 595520 257312 55360 140 1331
1333 0 595776 257376 55360 91 1332
1334 0 596032 257344 55320 160 1333
1335 0 596288 257376 55280 163 1334
1336 0 596544 257408 55280 164 1335
1337 0 596800 257408 55280 154 1336
1338 0 597056 257312 55280 156 1337
1339 0 597184 257088 55280 32 1338
1340 0 597440 256992 55320 51 1339
1341 0 597696 256992 55400 102 1340
1342 0 597952 256928 55400 160 1341
1343 0 598176 256800 55360 209 1342
1344 0 597920 256736 55480 139 1343
1345 0 597696 256608 55600 86 1344
1346 0 597632 256544 55600 71 1345
1347 0 594688 257248 55840 128 1329
1348 0 594496 257152 55640 101 1347
1349 0 594368 257024 55400 96 1348
1350 0 594208 256992 55200 71 1349
1351 0 593952 256960 55120 51 1350
1352 0 593824 256896 54960 81 1351
1353 0 589288 255774 57440 -1 1276
1354 0 589257 255701 57600 -1 1353
1355 0 589279 255576 57800 -1 1354
1356 0 589362 255479 57960 -1 1355
1357 0 588256 259232 57880 64 1260
1358 0 588512 259136 57880 71 1357
1359 0 588768 259040 57840 81 1358
1360 0 588928 258944 57640 71 1359
1361 0 589120 258912 57480 75 1360
1362 0 589280 258912 57440 51 1361
1363 0 587776 259264 58320 107 1258
1364 0 587680 259168 58320 40 1363
1365 0 587616 259104 58280 45 1364
1366 0 587744 258976 58160 75 1365
1367 0 587584 258976 57960 51 1366
1368 0 587520 258944 57720 60 1367
1369 0 587456 258880 57640 32 1368
1370 0 587840 258720 58200 32 1366
1371 0 588032 258688 58200 40 1370
1372 0 587488 258880 58320 45 1365
1373 0 587424 258720 58520 64 1372
1374 0 587488 259328 58400 60 1364
1375 0 587232 259360 58400 60 1374
1376 0 587104 259392 58560 32 1375
1377 0 587680 259904 58920 157 1255
1378 0 587712 259808 59160 107 1377
1379 0 587584 259616 59360 75 1378
1380 0 587488 259520 59600 136 1379
1381 0 587296 259328 59520 120 1380
1382 0 587136 259200 59320 104 1381
1383 0 586944 259072 59120 115 1382
1384 0 586912 259040 59120 115 1383
