# Supplementary material for: Connectomics Analysis Reveals First-, Second-, and Third-Order Thermosensory and Hygrosensory Neurons in the Adult Drosophila Brain
Source: Curr Biol. 2020 Aug 17;30(16):3167–3182.e4. doi: 10.1016/j.cub.2020.06.028 (PMC7443704; doi:10.1016/j.cub.2020.06.028)
Supplement: Data S1. Skeletons and Meshes, Related to STAR Methods — marin2020-skeletons contains files describing the morphology of each neuron in this study (in FAFB14 space, .swc format). glomeruli_meshes contains the glomerular meshes (in FAFB14 space, .stl format). neuropil_meshes contains the glomerular meshes (in FAFB14 space, .stl format). [file mmc5.zip › VP_SI/marin2020-skeletons/12819089.swc]

# SWC format file
# based on specifications at http://www.neuronland.org/NLMorphologyConverter/MorphologyFormats/SWC/Spec.html
# Created by nat::write.neuron.swc
# PointNo Label X Y Z Radius Parent 
1 0 610605 281126 15640 -1 -1
2 0 610529 281290 15880 -1 1
3 0 610351 281287 16080 -1 2
4 0 610366 281134 16280 -1 3
5 0 610498 281066 16360 -1 4
6 0 610590 281006 16440 -1 5
7 0 610734 280869 16520 -1 6
8 0 610858 280758 16600 -1 7
9 0 611001 280484 16680 -1 8
10 0 611052 280348 16760 -1 9
11 0 611127 280273 16800 -1 10
12 0 611193 280154 16840 -1 11
13 0 611425 279992 16880 -1 12
14 0 611488 279687 16920 -1 13
15 0 611781 279301 16960 -1 14
16 0 611939 279081 17000 -1 15
17 0 612134 278955 17040 -1 16
18 0 612238 278859 17080 -1 17
19 0 612349 278782 17120 -1 18
20 0 612578 278346 17160 -1 19
21 0 612674 278059 17240 -1 20
22 0 612762 277868 17320 -1 21
23 0 612839 277652 17360 -1 22
24 0 612903 277394 17440 -1 23
25 0 612989 277152 17480 -1 24
26 0 613123 276908 17520 -1 25
27 0 613246 276487 17560 -1 26
28 0 613513 276132 17600 -1 27
29 0 613748 275844 17680 -1 28
30 0 613977 275611 17760 -1 29
31 0 614095 275538 17800 -1 30
32 0 614152 275475 17840 -1 31
33 0 614298 275318 17880 -1 32
34 0 614459 275214 17920 -1 33
35 0 614598 274998 18000 -1 34
36 0 614786 274800 18040 -1 35
37 0 614936 274691 18080 -1 36
38 0 615339 274493 18160 -1 37
39 0 615511 274395 18200 -1 38
40 0 615793 274183 18280 -1 39
41 0 616030 274051 18320 -1 40
42 0 616155 273990 18400 -1 41
43 0 616304 273884 18480 -1 42
44 0 616429 273792 18560 -1 43
45 0 616593 273683 18680 -1 44
46 0 616805 273584 18800 -1 45
47 0 616925 273570 18920 -1 46
48 0 617085 273523 19080 -1 47
49 0 617280 273563 19200 -1 48
50 0 617374 273545 19280 -1 49
51 0 617572 273533 19400 -1 50
52 0 617696 273599 19520 -1 51
53 0 617964 273550 19560 -1 52
54 0 617969 273649 19640 -1 53
55 0 618172 273700 19760 -1 54
56 0 618177 273807 19880 -1 55
57 0 618227 273996 20080 -1 56
58 0 618423 274057 20200 -1 57
59 0 618781 273976 20240 -1 58
60 0 619242 274030 20320 -1 59
61 0 619347 274056 20400 -1 60
62 0 619512 274152 20480 -1 61
63 0 619557 274183 20520 -1 62
64 0 619675 274257 20600 -1 63
65 0 619749 274276 20640 -1 64
66 0 619790 274410 20680 -1 65
67 0 619867 274465 20760 -1 66
68 0 619951 274588 20840 -1 67
69 0 620037 274617 20920 -1 68
70 0 620076 274652 20960 -1 69
71 0 620159 274803 21040 -1 70
72 0 620187 274870 21080 -1 71
73 0 620194 274944 21120 -1 72
74 0 620220 274964 21160 -1 73
75 0 620264 275026 21200 -1 74
76 0 620316 275509 21240 -1 75
77 0 620374 275533 21280 -1 76
78 0 620445 275635 21360 -1 77
79 0 620570 275693 21520 -1 78
80 0 620651 275764 21640 -1 79
81 0 620666 275869 21720 -1 80
82 0 620804 275984 21840 -1 81
83 0 620964 276201 22080 -1 82
84 0 620999 276254 22200 -1 83
85 0 621029 276343 22320 -1 84
86 0 621056 276408 22440 -1 85
87 0 621142 276264 22520 -1 86
88 0 621178 276115 22600 -1 87
89 0 621200 275935 22720 -1 88
90 0 621263 275846 22880 -1 89
91 0 621264 275831 23000 -1 90
92 0 621190 275868 23080 -1 91
93 0 621229 275836 23160 -1 92
94 0 621140 275791 23280 -1 93
95 0 621126 275701 23360 -1 94
96 0 621043 275784 23520 -1 95
97 0 620960 276032 23560 32 96
98 0 620928 276032 23600 32 97
99 0 620736 275968 23760 32 98
100 0 620864 276192 23840 71.5542 99
101 0 621024 276352 24040 102.45 100
102 0 621216 276352 24240 80 101
103 0 621440 276352 24360 40 102
104 0 621632 276224 24440 51.225 103
105 0 621856 276192 24560 71.5542 104
106 0 622048 276064 24680 71.5542 105
107 0 622093 276017 24720 -1 106
108 0 622167 276001 24800 -1 107
109 0 622251 275926 24880 -1 108
110 0 622243 275783 24960 -1 109
111 0 622347 275655 25040 -1 110
112 0 622409 275544 25120 -1 111
113 0 622509 275374 25200 -1 112
114 0 622506 275262 25280 -1 113
115 0 622512 275180 25320 -1 114
116 0 622681 275031 25360 -1 115
117 0 622735 274958 25440 -1 116
118 0 622876 274860 25520 -1 117
119 0 623003 274775 25600 -1 118
120 0 623185 274674 25680 -1 119
121 0 623136 274688 25720 51.225 120
122 0 623072 274688 25720 64 121
123 0 623296 274528 25840 45.2548 121
124 0 623488 274368 25920 60.3987 123
125 0 623648 274176 26000 45.2548 124
126 0 623701 274123 26040 47 125
127 0 623808 274016 26120 51.225 126
128 0 623968 273792 26200 32 127
129 0 623959 273755 26160 -1 126
130 0 624021 273677 26200 -1 129
131 0 624083 273482 26240 -1 130
132 0 624117 273370 26280 -1 131
133 0 624160 273280 26320 40 132
134 0 624288 273088 26440 51.225 133
135 0 624384 272864 26520 51.225 134
136 0 624480 272640 26640 51.225 135
137 0 624584 272575 26680 -1 136
138 0 624683 272427 26800 -1 137
139 0 624771 272272 26920 -1 138
140 0 624841 272069 27040 -1 139
141 0 624878 271873 27200 -1 140
142 0 624986 271710 27360 -1 141
143 0 624985 271631 27520 -1 142
144 0 625059 271539 27680 -1 143
145 0 625137 271487 27840 -1 144
146 0 625148 271543 28000 -1 145
147 0 625167 271638 28120 -1 146
148 0 625163 271773 28280 -1 147
149 0 625086 272035 28360 -1 148
150 0 624862 272265 28480 -1 149
151 0 624640 272512 28600 81.9756 150
152 0 624480 272704 28560 122.115 151
153 0 624288 272896 28560 124.964 152
154 0 624032 273024 28600 102.45 153
155 0 623872 273184 28720 91.913 154
156 0 623712 273408 28760 80 155
157 0 623616 273504 28760 71.5542 156
158 0 623298 273903 28760 -1 157
159 0 622978 274505 28800 -1 158
160 0 622987 274965 28880 -1 159
161 0 623082 275053 28960 -1 160
162 0 623260 275103 29040 -1 161
163 0 623407 275129 29120 -1 162
164 0 623586 275140 29240 -1 163
165 0 623665 275182 29320 -1 164
166 0 623948 275288 29560 -1 165
167 0 624046 275278 29760 -1 166
168 0 624009 275196 29880 -1 167
169 0 623994 275107 29960 -1 168
170 0 623968 275040 30040 51.225 169
171 0 623936 274816 30160 51.225 170
172 0 623936 274592 30320 60.3987 171
173 0 623968 274368 30440 51.225 172
174 0 624000 274176 30600 60.3987 173
175 0 624032 274048 30680 60.3987 174
176 0 624064 273888 30920 32 175
177 0 624096 273696 31080 60.3987 176
178 0 624000 273504 31240 64 177
179 0 623872 273344 31440 81.9756 178
180 0 623680 273216 31560 107.331 179
181 0 623456 273216 31680 90.5097 180
182 0 623200 273120 31720 107.331 181
183 0 623424 272928 31720 86.1626 182
184 0 623552 272832 31840 32 183
185 0 623415 272996 31920 -1 182
186 0 623349 273046 32000 -1 185
187 0 623261 273067 32200 -1 186
188 0 623202 273050 32360 -1 187
189 0 623141 273101 32520 -1 188
190 0 623085 273117 32680 -1 189
191 0 623158 273180 32800 -1 190
192 0 623166 273219 32960 -1 191
193 0 623279 273270 33120 -1 192
194 0 623316 273339 33320 -1 193
195 0 623353 273393 33480 -1 194
196 0 623447 273443 33640 -1 195
197 0 623360 273472 33720 45.2548 196
198 0 623424 273504 34000 71.5542 197
199 0 623424 273664 34200 71.5542 198
200 0 623296 273888 34320 71.5542 199
201 0 623264 274048 34520 81.9756 200
202 0 623232 274208 34720 75.4718 201
203 0 623200 274304 35000 96 202
204 0 623104 274368 35440 32 203
205 0 623159 274535 36000 -1 204
206 0 623087 274701 36080 -1 205
207 0 623073 274819 36200 -1 206
208 0 623054 274827 36320 -1 207
209 0 623016 274791 36400 -1 208
210 0 622972 274724 36440 -1 209
211 0 622861 274624 36480 -1 210
212 0 622694 274523 36520 -1 211
213 0 622530 274396 36560 -1 212
214 0 622362 274272 36600 -1 213
215 0 622203 274155 36640 -1 214
216 0 622059 274070 36680 -1 215
217 0 621910 273958 36720 -1 216
218 0 621761 273884 36760 -1 217
219 0 621628 273753 36840 -1 218
220 0 621525 273716 36920 -1 219
221 0 621560 273728 37000 -1 220
222 0 621620 273839 37080 -1 221
223 0 621660 273915 37120 -1 222
224 0 621720 274043 37160 -1 223
225 0 621794 274197 37200 -1 224
226 0 621979 274257 37240 -1 225
227 0 622131 274345 37280 -1 226
228 0 622249 274482 37320 -1 227
229 0 622389 274549 37360 -1 228
230 0 622534 274674 37400 -1 229
231 0 622675 274774 37440 -1 230
232 0 622693 274877 37600 -1 231
233 0 622779 274920 37760 -1 232
234 0 622836 274959 37880 -1 233
235 0 622916 275002 38040 -1 234
236 0 622976 274944 38240 32 235
237 0 623040 274976 38480 64 236
238 0 623136 275136 38720 96 237
239 0 623200 275200 38960 71.5542 238
240 0 623264 275232 39200 90.5097 239
241 0 623264 275264 39480 90.5097 240
242 0 623296 275328 39720 107.331 241
243 0 623328 275392 39960 96 242
244 0 623360 275488 40200 96 243
245 0 623392 275584 40440 101.193 244
246 0 623424 275712 40680 81.9756 245
247 0 623488 275840 40920 60.3987 246
248 0 623552 275904 41160 90.5097 247
249 0 623648 275968 41400 51.225 248
250 0 623616 275968 41680 32 249
251 0 623616 275968 41960 45.2548 250
252 0 623520 276000 42200 122.115 251
253 0 623552 276032 42480 115.378 252
254 0 623552 276064 42760 90.5097 253
255 0 623648 276064 43040 81.9756 254
256 0 623680 276064 43320 71.5542 255
257 0 623680 276096 43600 60.3987 256
258 0 623680 276032 43880 71.5542 257
259 0 623680 275968 44160 101.193 258
260 0 623680 275968 44440 115.378 259
261 0 623552 276032 44680 80 260
262 0 623456 276032 44920 64 261
263 0 623456 276128 45160 45.2548 262
264 0 623488 276160 45240 45.2548 263
265 0 623889 275994 45840 -1 264
266 0 623870 276024 46000 -1 265
267 0 623705 276090 46120 -1 266
268 0 623623 276094 46200 -1 267
269 0 623500 276079 46320 -1 268
270 0 623462 276053 46480 -1 269
271 0 623452 276039 46680 -1 270
272 0 623446 276022 46840 -1 271
273 0 623446 276025 47000 -1 272
274 0 623450 276014 47080 -1 273
275 0 623427 275993 47120 -1 274
276 0 623350 276017 47160 -1 275
277 0 623425 275997 47320 -1 276
278 0 623431 276010 47400 -1 277
279 0 623524 276043 47480 -1 278
280 0 623650 276081 47560 -1 279
281 0 623795 276093 47640 -1 280
282 0 623729 276063 47720 -1 281
283 0 623731 276069 47800 -1 282
284 0 623697 276059 47840 -1 283
285 0 623261 275885 47920 -1 284
286 0 623012 275646 47960 -1 285
287 0 623030 275547 48040 -1 286
288 0 623109 275678 48080 -1 287
289 0 623180 275819 48120 -1 288
290 0 623249 275972 48160 -1 289
291 0 623325 276178 48240 -1 290
292 0 623345 276195 48320 -1 291
293 0 623342 276310 48480 -1 292
294 0 623356 276384 48640 -1 293
295 0 623411 276474 48800 -1 294
296 0 623462 276551 48960 -1 295
297 0 623515 276638 49080 -1 296
298 0 623520 276672 49160 60.3987 297
299 0 623520 276672 49200 64 298
300 0 623520 276608 49480 75.4718 299
301 0 623520 276544 49760 60.3987 300
302 0 623520 276512 50040 96 301
303 0 623488 276480 50320 81.9756 302
304 0 623488 276384 50560 75.4718 303
305 0 623360 276224 50760 60.3987 304
306 0 623347 276138 50800 -1 305
307 0 623322 276097 50840 -1 306
308 0 623147 275996 50880 -1 307
309 0 623122 276071 51040 -1 308
310 0 623008 276032 51080 32 309
311 0 623008 276064 51160 45.2548 310
312 0 623072 276096 51440 104 311
313 0 623008 276096 51720 96 312
314 0 622944 276064 51960 104 313
315 0 622848 276000 52200 96 314
316 0 622784 275936 52440 104 315
317 0 622688 275936 52680 104 316
318 0 622560 275872 52920 90.5097 317
319 0 622368 275872 53120 80 318
320 0 622208 275840 53360 108.812 319
321 0 622240 275840 53640 71.5542 320
322 0 622176 275808 53880 96 321
323 0 622144 275712 54120 98.9545 322
324 0 622080 275648 54360 98.9545 323
325 0 622080 275552 54600 96 324
326 0 622080 275520 54880 120.797 325
327 0 621920 275424 55080 140.399 326
328 0 621984 275264 55320 91.913 327
329 0 622176 275200 55480 102.45 328
330 0 622368 275008 55560 51.225 329
331 0 622176 275328 55840 32 330
332 0 621984 275360 55880 80 331
333 0 621792 275488 56000 32 332
334 0 621664 275456 56240 71.5542 333
335 0 621536 275424 56480 60.3987 334
336 0 621376 275424 56680 71.5542 335
337 0 621216 275296 56840 32 336
338 0 621056 275264 57040 51.225 337
339 0 620832 275168 57120 98.9545 338
340 0 620640 275040 57320 75.4718 339
341 0 620448 274912 57480 81.9756 340
342 0 620288 274816 57680 75.4718 341
343 0 620128 274656 57880 75.4718 342
344 0 619936 274560 58040 81.9756 343
345 0 619776 274432 58240 81.9756 344
346 0 619520 274368 58320 137.87 345
347 0 619264 274272 58320 120 346
348 0 619040 274176 58440 166.469 347
349 0 618784 274144 58560 98.9545 348
350 0 619072 273888 58760 32 349
351 0 619040 273824 59000 75.4718 350
352 0 618784 273920 59000 91.913 351
353 0 618528 273824 59080 98.9545 352
354 0 618528 273664 59280 75.4718 353
355 0 618432 273440 59440 90.5097 354
356 0 618474 273383 59480 -1 355
357 0 618362 273141 59680 -1 356
358 0 618272 273034 59800 -1 357
359 0 618144 272908 59920 -1 358
360 0 617984 272821 60000 -1 359
361 0 618741 272936 60040 -1 360
362 0 618678 272904 60080 -1 361
363 0 618604 272863 60160 -1 362
364 0 618688 272864 60200 80 363
365 0 618464 272768 60200 115.378 364
366 0 618208 272704 60280 91.913 365
367 0 617984 272608 60360 107.331 366
368 0 617792 272416 60440 120 367
369 0 617664 272224 60560 135.764 368
370 0 617568 272000 60680 136 369
371 0 617440 271840 60840 115.378 370
372 0 617280 271680 60960 131.939 371
373 0 617088 271488 61080 98.9545 372
374 0 616928 271328 61240 90.5097 373
375 0 616736 271200 61360 120.797 374
376 0 616576 271008 61480 168 375
377 0 616416 270880 61640 194.648 376
378 0 616192 270784 61760 183.826 377
379 0 616032 270592 61800 160 378
380 0 615904 270336 61800 189.989 379
381 0 615680 270240 61640 185.386 380
382 0 615488 270112 61800 178.885 381
383 0 615424 269920 62000 60.3987 382
384 0 615424 269760 62200 32 383
385 0 615424 269504 62240 40 384
386 0 615520 269280 62360 108.812 385
387 0 615494 269082 62400 -1 386
388 0 615420 268843 62520 -1 387
389 0 615291 268487 62680 -1 388
390 0 615200 268320 62840 96 389
391 0 615168 268288 62880 90.5097 390
392 0 615072 268096 63040 98.9545 391
393 0 614976 267904 63240 98.9545 392
394 0 614944 267712 63440 91.913 393
395 0 614912 267488 63560 75.4718 394
396 0 614880 267264 63680 81.9756 395
397 0 614880 267040 63800 75.4718 396
398 0 614880 266784 63840 86.1626 397
399 0 614944 266528 63920 96 398
400 0 614944 266272 64000 86.1626 399
401 0 614944 266016 64080 107.331 400
402 0 614912 265760 64160 108.812 401
403 0 614912 265536 64320 141.534 402
404 0 614848 265472 64560 96 403
405 0 614784 265408 64800 124.193 404
406 0 614720 265248 65040 134.104 405
407 0 614592 265152 65240 204.9 406
408 0 614336 265216 65280 157.582 407
409 0 614176 265408 65200 102.45 408
410 0 614176 265664 65280 71.5542 409
411 0 614272 265920 65320 32 410
412 0 614464 266080 65280 32 411
413 0 614464 266080 65160 32 412
414 0 614560 265056 65240 163.951 407
415 0 614560 264832 65360 102.45 414
416 0 614592 264672 65600 120.797 415
417 0 614496 264864 65800 45.2548 416
418 0 614464 265056 65960 32 417
419 0 614432 265120 66040 40 418
420 0 614592 264576 65720 96 416
421 0 614560 264416 65920 90.5097 420
422 0 614496 264256 66120 60.3987 421
423 0 614368 264096 66280 98.9545 422
424 0 614368 263840 66320 32 423
425 0 614368 263584 66360 128 424
426 0 614304 263360 66480 175.454 425
427 0 614304 263104 66480 141.534 426
428 0 614144 262912 66520 150.944 427
429 0 614112 262720 66680 91.913 428
430 0 614112 262464 66720 98.9545 429
431 0 614080 262240 66840 86.1626 430
432 0 614048 261984 66880 80 431
433 0 613952 261760 67000 40 432
434 0 613920 261504 67040 75.4718 433
435 0 613920 261248 67120 86.1626 434
436 0 613824 261024 67240 91.913 435
437 0 613696 260832 67400 122.115 436
438 0 613728 260576 67360 176.907 437
439 0 613632 260352 67280 181.196 438
440 0 613440 260160 67280 124.964 439
441 0 613344 259904 67320 154.298 440
442 0 613280 259648 67400 196.122 441
443 0 613216 259392 67400 160 442
444 0 613088 259136 67440 115.378 443
445 0 612896 258912 67440 163.951 444
446 0 612672 258912 67640 124.964 445
447 0 612480 258784 67800 140.399 446
448 0 612352 258560 67800 156.971 447
449 0 612160 258400 67840 181.725 448
450 0 611904 258304 67880 160 449
451 0 611680 258176 68000 128 450
452 0 611520 258016 68160 90.5097 451
453 0 611360 257856 68280 60.3987 452
454 0 611232 257664 68400 86.1626 453
455 0 611232 257408 68480 102.45 454
456 0 611232 257280 68480 102.45 455
457 0 611488 257248 68480 75.4718 456
458 0 611712 257312 68360 45.2548 457
459 0 611904 257312 68160 32 458
460 0 611904 257472 68160 51.225 459
461 0 611232 257024 68480 122.115 456
462 0 611200 256832 68320 141.534 461
463 0 611200 256640 68120 148.593 462
464 0 611072 256416 68120 208.768 463
465 0 610880 256224 68040 148.593 464
466 0 610624 256160 67920 128.996 465
467 0 610368 256064 67960 124.193 466
468 0 610208 255872 68040 156.971 467
469 0 610112 255616 68040 120 468
470 0 609984 255360 68080 98.9545 469
471 0 609792 255200 68160 75.4718 470
472 0 609536 255104 68200 64 471
473 0 609536 255200 67960 96 472
474 0 609536 255168 67680 51.225 473
475 0 609600 255136 67600 45.2548 474
476 0 609280 255072 68280 108.812 472
477 0 609056 254944 68360 102.45 476
478 0 608800 254944 68360 91.913 477
479 0 608544 254848 68360 102.45 478
480 0 608288 254752 68360 102.45 479
481 0 608032 254720 68360 81.9756 480
482 0 607776 254624 68360 81.9756 481
483 0 607552 254496 68400 86.1626 482
484 0 607296 254368 68440 124.193 483
485 0 607104 254208 68480 124.964 484
486 0 606944 254048 68640 108.812 485
487 0 606880 253888 68840 128.996 486
488 0 606720 253728 69040 137.87 487
489 0 606496 253632 69160 96 488
490 0 606240 253568 69160 124.193 489
491 0 606016 253440 69200 128.996 490
492 0 605760 253376 69200 156.971 491
493 0 605504 253312 69240 104 492
494 0 605248 253248 69240 135.764 493
495 0 605024 253120 69120 102.45 494
496 0 604864 252960 68920 81.9756 495
497 0 604672 252768 68920 101.193 496
498 0 604480 252576 69000 80 497
499 0 604512 252416 68800 64 498
500 0 604448 252256 68560 90.5097 499
501 0 604320 252160 68360 64 500
502 0 604128 252064 68160 86.1626 501
503 0 603904 251904 68080 120.797 502
504 0 603680 251808 67920 160 503
505 0 603424 251744 67920 120.797 504
506 0 603168 251712 67880 80 505
507 0 602912 251648 67840 40 506
508 0 602688 251552 67760 102.45 507
509 0 602496 251360 67720 75.4718 508
510 0 602304 251168 67720 80 509
511 0 602112 250976 67680 108.812 510
512 0 601984 250752 67680 102.45 511
513 0 601824 250592 67680 107.331 512
514 0 601600 250432 67640 102.45 513
515 0 601408 250272 67600 102.45 514
516 0 601216 250112 67520 75.4718 515
517 0 601024 249920 67440 81.9756 516
518 0 600992 249888 67440 75.4718 517
519 0 600832 249728 67320 81.9756 518
520 0 600608 249600 67280 80 519
521 0 600416 249408 67280 75.4718 520
522 0 600192 249312 67200 71.5542 521
523 0 599936 249312 67080 40 522
524 0 599712 249344 66960 60.3987 523
525 0 599488 249376 66800 60.3987 524
526 0 599328 249344 66600 128.25 525
527 0 599072 249280 66560 150.306 526
528 0 598816 249280 66480 163.169 527
529 0 598741.3 249280 66440 163 528
530 0 598592 249280 66360 163.169 529
531 0 598368 249120 66360 189.989 530
532 0 598112 248992 66360 197.261 531
533 0 597856 248896 66360 175.454 532
534 0 597600 248832 66320 157.582 533
535 0 597408 248800 66160 108.812 534
536 0 597184 248672 66120 102.45 535
537 0 596928 248608 66120 86.1626 536
538 0 596672 248544 66120 101.193 537
539 0 596416 248448 66200 60.3987 538
540 0 596160 248416 66240 40 539
541 0 596096 248672 66280 120 540
542 0 596064 248832 66360 98.9545 541
543 0 600832 249920 67640 32 518
544 0 600896 249824 67800 45.2548 543
545 0 601984 250432 67840 60.3987 513
546 0 602144 250272 67960 32 545
547 0 602336 250176 67760 40 546
548 0 602368 250144 67720 40 547
549 0 604320 252640 69240 107.331 498
550 0 604096 252672 69120 102.45 549
551 0 603904 252480 69080 107.331 550
552 0 603744 252288 69200 75.4718 551
553 0 603648 252288 69400 32 552
554 0 604224 252672 69480 107.331 549
555 0 604064 252704 69680 156.971 554
556 0 603968 252832 69880 160 555
557 0 603936 252864 69920 148.593 556
558 0 603808 253056 70040 81.9756 557
559 0 603680 253184 70160 124.193 558
560 0 603520 253344 70360 115.378 559
561 0 603264 253440 70400 102.45 560
562 0 603040 253568 70320 102.45 561
563 0 602784 253600 70320 104 562
564 0 602528 253632 70240 96 563
565 0 602272 253632 70160 96 564
566 0 602016 253568 70040 98.9545 565
567 0 601760 253472 70040 128.25 566
568 0 601504 253440 70040 124.964 567
569 0 601248 253408 70040 134.104 568
570 0 600992 253376 70040 150.944 569
571 0 600832 253280 69840 203.017 570
572 0 600576 253216 69840 272 571
573 0 600320 253216 69800 288 572
574 0 600192 253344 69560 196.122 573
575 0 6e+05 253376 69400 202.544 574
576 0 599744 253344 69320 217.182 575
577 0 599488 253280 69320 154.298 576
578 0 599264 253312 69160 153.675 577
579 0 599040 253472 69040 91.913 578
580 0 598848 253632 69000 90.5097 579
581 0 598592 253728 69000 102.45 580
582 0 598368 253760 68880 60.3987 581
583 0 598144 253760 68760 120 582
584 0 597888 253760 68680 98.9545 583
585 0 597664 253696 68560 80 584
586 0 597408 253632 68480 86.1626 585
587 0 597152 253632 68400 102.45 586
588 0 596896 253632 68400 120 587
589 0 596672 253504 68320 122.115 588
590 0 596576 253408 68240 124.964 589
591 0 596416 253248 68080 60.3987 590
592 0 596192 253120 68080 40 591
593 0 595936 253120 68080 108.812 592
594 0 595680 253024 68080 81.9756 593
595 0 595424 252992 68080 136 594
596 0 595168 252928 68040 153.675 595
597 0 594944 252800 68000 128.25 596
598 0 594752 252608 67960 156.971 597
599 0 594560 252448 67920 156.971 598
600 0 594304 252416 67880 124.193 599
601 0 594048 252384 67840 104 600
602 0 593792 252320 67840 107.331 601
603 0 593568 252128 67840 124.193 602
604 0 593376 251968 67800 120 603
605 0 593184 251808 67720 75.4718 604
606 0 592992 251616 67640 80 605
607 0 592800 251424 67600 81.9756 606
608 0 592672 251200 67640 75.4718 607
609 0 592480 251008 67680 120.797 608
610 0 592320 250848 67720 107.331 609
611 0 592512 250656 67760 40 610
612 0 592704 250464 67680 102.45 611
613 0 592896 250336 67560 150.306 612
614 0 593024 250496 67360 108.812 613
615 0 593088 250624 67280 80 614
616 0 592128 250688 67800 81.9756 610
617 0 591936 250496 67800 51.225 616
618 0 591712 250368 67680 71.5542 617
619 0 591488 250208 67680 64 618
620 0 591296 250016 67720 45.2548 619
621 0 591136 249824 67760 90.5097 620
622 0 591008 249600 67840 122.115 621
623 0 590976 249376 67960 102.45 622
624 0 590784 249216 68040 122.115 623
625 0 590592 249056 68120 131.939 624
626 0 590400 248928 68240 107.331 625
627 0 590176 248800 68280 120.797 626
628 0 589920 248768 68280 120.797 627
629 0 589696 248640 68360 122.115 628
630 0 589440 248608 68400 102.45 629
631 0 589248 248512 68560 102.45 630
632 0 589088 248480 68760 51.225 631
633 0 588928 248384 68960 75.4718 632
634 0 588704 248224 69040 122.115 633
635 0 588480 248032 69040 120 634
636 0 588288 247840 69040 124.964 635
637 0 588096 247648 69040 128.996 636
638 0 587872 247552 69120 166.277 637
639 0 587616 247552 69160 246.317 638
640 0 587360 247584 69040 163.169 639
641 0 587232 247584 68960 81.9756 640
642 0 587232 247872 68800 32 641
643 0 587264 247904 68840 32 642
644 0 587008 247488 68840 198.716 641
645 0 586752 247424 68960 156.971 644
646 0 586496 247296 69040 122.115 645
647 0 586272 247168 69120 102.45 646
648 0 586016 247072 69160 107.331 647
649 0 585760 246976 69200 115.378 648
650 0 585536 246848 69320 108.812 649
651 0 585312 246848 69440 120.797 650
652 0 585056 246848 69520 163.169 651
653 0 584800 246912 69560 124.964 652
654 0 584576 246752 69560 102.45 653
655 0 584384 246592 69520 160 654
656 0 584128 246528 69480 189.315 655
657 0 583904 246464 69320 139.714 656
658 0 583648 246400 69360 202.544 657
659 0 583424 246304 69280 198.716 658
660 0 583200 246208 69120 120.797 659
661 0 582944 246080 69080 101.193 660
662 0 582720 245984 69000 101.193 661
663 0 582464 245984 68960 86.1626 662
664 0 582208 245952 68960 120 663
665 0 581984 245888 68800 128.996 664
666 0 581760 245760 68680 150.944 665
667 0 581536 245760 68560 96 666
668 0 581280 245728 68560 51.225 667
669 0 581024 245696 68560 60.3987 668
670 0 580768 245600 68560 124.193 669
671 0 580576 245440 68720 186.59 670
672 0 580352 245248 68720 175.271 671
673 0 580160 245056 68800 154.298 672
674 0 579904 244960 68800 98.9545 673
675 0 579680 244800 68880 104 674
676 0 579424 244832 68960 80 675
677 0 579168 244832 68960 101.193 676
678 0 578944 244800 68840 150.944 677
679 0 578720 244672 68760 153.675 678
680 0 578464 244672 68760 91.913 679
681 0 578208 244672 68800 75.4718 680
682 0 577952 244672 68840 80 681
683 0 577696 244608 68880 102.45 682
684 0 577440 244608 68880 71.5542 683
685 0 577184 244512 68920 81.9756 684
686 0 576928 244416 68960 107.331 685
687 0 576672 244384 69040 124.964 686
688 0 576416 244384 69040 80 687
689 0 576160 244384 69080 120 688
690 0 575904 244384 69120 104 689
691 0 575680 244416 69240 108.812 690
692 0 575424 244384 69280 120 691
693 0 575168 244288 69320 32 692
694 0 574912 244256 69360 135.764 693
695 0 574848 244192 69400 168 694
696 0 574912 243936 69440 104 695
697 0 574816 243712 69560 51.225 696
698 0 574656 243552 69680 60.3987 697
699 0 574432 243584 69680 32 698
700 0 574592 244256 69400 128.996 695
701 0 574400 244160 69600 81.9756 700
702 0 574144 244160 69680 120 701
703 0 573888 244160 69760 91.913 702
704 0 573632 244160 69760 102.45 703
705 0 573408 244096 69880 80 704
706 0 573184 244064 70040 45.2548 705
707 0 572992 243936 70160 137.87 706
708 0 572736 243904 70200 148.593 707
709 0 572544 243936 70360 71.5542 708
710 0 572288 243872 70360 160 709
711 0 572032 243840 70440 200 710
712 0 571968 243840 70440 196.122 711
713 0 571712 243808 70440 196.122 712
714 0 571488 243904 70520 189.989 713
715 0 571264 244064 70520 200 714
716 0 571040 243968 70400 154.298 715
717 0 570784 243968 70400 186.59 716
718 0 570528 243968 70400 164.924 717
719 0 570304 244000 70280 204.9 718
720 0 570048 243872 70240 226.274 719
721 0 569792 243904 70200 160 720
722 0 569632 244064 70000 139.714 721
723 0 569376 244096 70000 137.87 722
724 0 569120 244096 69960 120 723
725 0 569056 244096 69920 102.45 724
726 0 568960 244320 69840 86.1626 725
727 0 568832 244480 69680 75.4718 726
728 0 568672 244640 69480 45.2548 727
729 0 568480 244736 69320 60.3987 728
730 0 568256 244800 69200 75.4718 729
731 0 568000 244896 69200 60.3987 730
732 0 567840 245056 69080 102.45 731
733 0 567584 245120 69000 160 732
734 0 567328 245152 69000 135.764 733
735 0 567104 245312 69000 148.593 734
736 0 566912 245504 68920 80 735
737 0 566720 245696 68800 163.951 736
738 0 566496 245792 68720 104 737
739 0 566240 245792 68720 98.9545 738
740 0 566016 245792 68880 75.4718 739
741 0 565760 245792 68920 32 740
742 0 565504 245792 69000 101.193 741
743 0 565248 245760 69120 108.812 742
744 0 565024 245728 69240 219.527 743
745 0 564768 245664 69320 240 744
746 0 564512 245664 69320 197.261 745
747 0 564256 245632 69440 160 746
748 0 564000 245568 69520 140.399 747
749 0 563808 245440 69640 181.725 748
750 0 563680 245344 69840 172.325 749
751 0 563520 245280 70040 240 750
752 0 563360 245120 70160 270.111 751
753 0 563104 245024 70200 60.3987 752
754 0 562880 245024 70200 81.9756 753
755 0 562656 245024 70080 98.9545 754
756 0 562432 244992 69960 96 755
757 0 562368 244960 69960 75.4718 756
758 0 562112 244896 69920 71.5542 757
759 0 561856 244832 69880 115.378 758
760 0 561600 244800 69880 80 759
761 0 561344 244768 69880 64 760
762 0 561312 244736 69880 45.2548 761
763 0 561056 244672 69880 60.3987 762
764 0 560832 244512 69840 45.2548 763
765 0 560640 244320 69800 32 764
766 0 560576 244128 69640 32 765
767 0 560448 243968 69480 64 766
768 0 560320 243968 69240 32 767
769 0 560320 244000 68960 32 768
770 0 560416 244064 68720 32 769
771 0 560512 244096 68600 40 770
772 0 560768 244096 68600 32 771
773 0 560800 244032 68880 32 772
774 0 560672 243968 69040 32 773
775 0 560448 244352 68680 32 771
776 0 560416 244512 68920 32 775
777 0 560480 244512 68920 32 776
778 0 561312 244704 70160 71.5542 762
779 0 561408 244704 70400 98.9545 778
780 0 561568 244800 70600 115.378 779
781 0 561600 244832 70880 71.5542 780
782 0 561504 244832 71120 45.2548 781
783 0 561344 244704 71280 51.225 782
784 0 561152 244672 71080 64 783
785 0 561088 244640 71000 81.9756 784
786 0 562368 244960 69680 64 757
787 0 562464 244960 69440 32 786
788 0 562496 244960 69400 45.2548 787
789 0 562752 244896 70400 32 754
790 0 562592 244960 70640 45.2548 789
791 0 569056 243872 70080 40 725
792 0 569120 243616 70080 75.4718 791
793 0 569312 243424 70040 90.5097 792
794 0 569504 243232 70040 45.2548 793
795 0 569696 243072 70000 80 794
796 0 569856 242944 69840 115.378 795
797 0 570016 242944 69640 163.169 796
798 0 570240 242752 69640 120.797 797
799 0 570432 242592 69600 90.5097 798
800 0 570656 242464 69440 115.378 799
801 0 570848 242336 69280 75.4718 800
802 0 571040 242144 69280 139.714 801
803 0 571296 242048 69280 178.885 802
804 0 571488 241920 69120 176.907 803
805 0 571680 241760 68960 60.3987 804
806 0 571936 241760 68920 75.4718 805
807 0 572192 241664 68880 86.1626 806
808 0 572416 241536 68800 98.9545 807
809 0 572640 241344 68800 80 808
810 0 572768 241088 68840 98.9545 809
811 0 572864 240832 68880 40 810
812 0 572864 240576 68880 81.9756 811
813 0 572928 240320 68880 75.4718 812
814 0 572928 240064 68880 102.45 813
815 0 572928 239808 68880 124.964 814
816 0 572896 239648 68680 107.331 815
817 0 572864 239424 68480 120 816
818 0 572800 239168 68400 91.913 817
819 0 572704 238912 68400 64 818
820 0 572640 238656 68360 40 819
821 0 572416 238528 68360 40 820
822 0 572192 238400 68320 51.225 821
823 0 571968 238240 68400 81.9756 822
824 0 571744 238176 68520 136 823
825 0 571488 238144 68520 80 824
826 0 571296 237984 68560 81.9756 825
827 0 571072 237856 68560 102.45 826
828 0 570880 237728 68360 98.9545 827
829 0 570688 237536 68240 60.3987 828
830 0 570464 237440 68120 60.3987 829
831 0 570272 237280 68080 120 830
832 0 570016 237216 68000 98.9545 831
833 0 569760 237216 67960 64 832
834 0 569504 237120 67960 81.9756 833
835 0 569248 237024 68000 40 834
836 0 569088 236832 68040 45.2548 835
837 0 568960 236608 68120 32 836
838 0 568960 236352 68120 96 837
839 0 568896 236096 68160 122.115 838
840 0 568704 235904 68160 131.939 839
841 0 568448 235904 68200 75.4718 840
842 0 568192 235904 68160 80 841
843 0 567936 235808 68120 80 842
844 0 567680 235744 68160 60.3987 843
845 0 567488 235616 68280 75.4718 844
846 0 567296 235424 68320 80 845
847 0 567072 235232 68320 81.9756 846
848 0 566848 235072 68320 71.5542 847
849 0 566624 234944 68320 96 848
850 0 566400 234912 68440 98.9545 849
851 0 566240 234752 68560 148.593 850
852 0 566016 234624 68600 135.764 851
853 0 565856 234432 68720 108.812 852
854 0 565664 234240 68720 51.225 853
855 0 565472 234048 68800 60.3987 854
856 0 565216 233952 68800 60.3987 855
857 0 564960 233824 68840 64 856
858 0 564704 233728 68880 75.4718 857
859 0 564480 233600 69000 32 858
860 0 564288 233408 69040 71.5542 859
861 0 564128 233216 69160 81.9756 860
862 0 564032 232992 69240 51.225 861
863 0 563840 232768 69240 32 862
864 0 563616 232640 69240 64 863
865 0 563360 232512 69240 51.225 864
866 0 563136 232384 69240 64 865
867 0 562912 232256 69240 64 866
868 0 562688 232128 69360 71.5542 867
869 0 562432 232032 69480 81.9756 868
870 0 562272 231904 69680 60.3987 869
871 0 562080 231808 69840 51.225 870
872 0 561824 231776 69880 64 871
873 0 561600 231680 70040 71.5542 872
874 0 561376 231552 70200 75.4718 873
875 0 561216 231392 70360 40 874
876 0 561056 231232 70480 45.2548 875
877 0 560864 231072 70520 96 876
878 0 560640 231008 70680 96 877
879 0 560416 230912 70800 80 878
880 0 560192 230816 70920 60.3987 879
881 0 560096 230816 70920 80 880
882 0 559772 230461 70920 -1 881
883 0 559648 230400 71040 80 882
884 0 559424 230240 71080 86.1626 883
885 0 559200 230048 71120 128.996 884
886 0 558976 229920 71200 107.331 885
887 0 558752 229792 71240 120 886
888 0 558496 229728 71240 102.45 887
889 0 558240 229664 71160 75.4718 888
890 0 558016 229472 71160 102.45 889
891 0 557792 229344 71200 160 890
892 0 557568 229184 71320 172.325 891
893 0 557408 228992 71400 181.725 892
894 0 557248 228864 71560 176.907 893
895 0 557088 228832 71760 51.225 894
896 0 556992 228800 71760 60.3987 895
897 0 556800 228576 72160 75.4718 896
898 0 556992 228736 72080 32 897
899 0 557088 228736 72080 32 898
900 0 556608 228384 72240 86.1626 897
901 0 556448 228192 72280 137.87 900
902 0 556192 228096 72360 60.3987 901
903 0 555968 228000 72240 96 902
904 0 555712 227968 72200 60.3987 903
905 0 555488 227872 72320 96 904
906 0 555232 227840 72360 120 905
907 0 554976 227744 72440 104 906
908 0 554720 227680 72480 101.193 907
909 0 554496 227552 72560 96 908
910 0 554272 227456 72640 80 909
911 0 554048 227360 72720 75.4718 910
912 0 553792 227328 72800 91.913 911
913 0 553568 227328 72960 115.378 912
914 0 553312 227360 73040 71.5542 913
915 0 553056 227392 73080 80 914
916 0 552800 227360 73080 45.2548 915
917 0 552800 227552 73280 32 916
918 0 552736 227776 73040 32 917
919 0 552672 227360 73080 96 916
920 0 552480 227264 73240 156.971 919
921 0 552512 227264 73320 107.331 920
922 0 552768 227328 73440 32 921
923 0 553024 227264 73520 32 922
924 0 552224 227392 73240 148.593 920
925 0 552000 227392 73440 163.169 924
926 0 551808 227200 73560 181.725 925
927 0 551616 227232 73720 163.951 926
928 0 551392 227392 73720 104 927
929 0 551136 227488 73720 86.1626 928
930 0 550912 227616 73760 96 929
931 0 550688 227744 73880 45.2548 930
932 0 550528 227840 74080 51.225 931
933 0 550400 228000 74240 51.225 932
934 0 550176 228128 74400 90.5097 933
935 0 550016 228352 74480 75.4718 934
936 0 549856 228512 74640 71.5542 935
937 0 549824 228704 74800 71.5542 936
938 0 549792 228928 74920 101.193 937
939 0 549760 229184 74960 96 938
940 0 549696 229440 74960 122.115 939
941 0 549536 229664 74960 81.9756 940
942 0 549440 229920 75040 136 941
943 0 549408 230144 75160 115.378 942
944 0 549344 230400 75200 81.9756 943
945 0 549216 230592 75400 218.357 944
946 0 549184 230752 75600 196.122 945
947 0 549120 230944 75800 202.386 946
948 0 548864 230848 75840 202.544 947
949 0 548672 230688 75880 250.44 948
950 0 548416 230752 75960 136 949
951 0 548224 230912 76080 107.331 950
952 0 548064 231008 76280 108.812 951
953 0 547904 230880 76440 102.45 952
954 0 547680 230752 76440 102.45 953
955 0 547520 230688 76640 98.9545 954
956 0 547392 230528 76800 81.9756 955
957 0 547360 230304 76960 90.5097 956
958 0 547264 230112 77160 101.193 957
959 0 547136 229920 77320 102.45 958
960 0 546944 229728 77400 80 959
961 0 546752 229568 77480 107.331 960
962 0 546560 229408 77520 80 961
963 0 546528 229376 77520 86.1626 962
964 0 546336 229184 77640 75.4718 963
965 0 546144 228992 77720 60.3987 964
966 0 546048 228768 77840 81.9756 965
967 0 545984 228544 77960 91.913 966
968 0 545988 228108 78040 -1 967
969 0 545856 227744 78000 91.913 968
970 0 545600 227680 78000 80 969
971 0 545376 227488 78000 75.4718 970
972 0 545152 227360 78000 51.225 971
973 0 544896 227264 77960 60.3987 972
974 0 544672 227104 78080 40 973
975 0 544640 227040 78080 40 974
976 0 544451 226925 78440 -1 975
977 0 544160 226912 78720 120 976
978 0 544288 227136 78800 131.939 977
979 0 544448 227072 79000 139.714 978
980 0 544288 227040 79200 160 979
981 0 544160 227008 79440 140.399 980
982 0 543968 226880 79600 107.331 981
983 0 543712 226816 79680 139.714 982
984 0 543520 226624 79640 136 983
985 0 543296 226592 79760 91.913 984
986 0 543040 226592 79760 60.3987 985
987 0 542816 226464 79840 124.193 986
988 0 542432 226368 79800 64 987
989 0 542304 226464 80000 86.1626 988
990 0 542112 226464 80200 104 989
991 0 542016 226432 80440 120.797 990
992 0 541856 226432 80640 104 991
993 0 541696 226528 80880 107.331 992
994 0 541632 226560 81120 96 993
995 0 541504 226464 81320 71.5542 994
996 0 541344 226400 81520 45.2548 995
997 0 541120 226400 81640 45.2548 996
998 0 540896 226432 81800 75.4718 997
999 0 540736 226464 82000 98.9545 998
1000 0 540576 226464 82200 81.9756 999
1001 0 540384 226528 82360 96 1000
1002 0 540160 226528 82560 71.5542 1001
1003 0 539936 226528 82680 71.5542 1002
1004 0 539712 226528 82840 98.9545 1003
1005 0 539488 226528 82960 86.1626 1004
1006 0 539264 226496 83120 75.4718 1005
1007 0 539040 226528 83240 102.45 1006
1008 0 538848 226400 83440 81.9756 1007
1009 0 538432 226208 83920 32 1008
1010 0 538240 226112 84080 40 1009
1011 0 538048 226016 83920 32 1010
1012 0 537952 226144 83720 40 1011
1013 0 537728 226080 83840 51.225 1012
1014 0 537600 225952 84040 71.5542 1013
1015 0 537536 225824 84280 81.9756 1014
1016 0 537472 225664 84520 32 1015
1017 0 537376 225504 84720 71.5542 1016
1018 0 537280 225440 84960 98.9545 1017
1019 0 537120 225472 85160 102.45 1018
1020 0 536928 225504 85360 102.45 1019
1021 0 536736 225440 85520 60.3987 1020
1022 0 536512 225376 85640 64 1021
1023 0 536320 225312 85800 45.2548 1022
1024 0 536064 225344 85920 64 1023
1025 0 535872 225408 86120 124.964 1024
1026 0 535840 225536 86360 166.277 1025
1027 0 535616 225600 86480 120 1026
1028 0 535392 225632 86600 102.45 1027
1029 0 535136 225632 86680 108.812 1028
1030 0 534912 225536 86840 71.5542 1029
1031 0 534688 225408 87000 86.1626 1030
1032 0 534432 225408 87040 75.4718 1031
1033 0 534240 225376 87200 96 1032
1034 0 534016 225344 87400 104 1033
1035 0 533760 225344 87520 115.378 1034
1036 0 533600 225312 87760 107.331 1035
1037 0 533472 225248 88000 90.5097 1036
1038 0 533312 225184 88240 107.331 1037
1039 0 533152 225056 88440 102.45 1038
1040 0 532960 224960 88640 104 1039
1041 0 532800 224928 88840 71.5542 1040
1042 0 532576 224832 88960 91.913 1041
1043 0 532352 224736 89080 64 1042
1044 0 532128 224736 89200 64 1043
1045 0 531872 224736 89280 71.5542 1044
1046 0 531648 224704 89440 104 1045
1047 0 531488 224672 89640 75.4718 1046
1048 0 531328 224640 89840 64 1047
1049 0 531104 224608 89960 75.4718 1048
1050 0 530848 224608 90040 71.5542 1049
1051 0 530592 224608 90040 75.4718 1050
1052 0 530336 224576 90040 75.4718 1051
1053 0 530080 224544 90040 96 1052
1054 0 529824 224544 90120 96 1053
1055 0 529600 224544 90280 64 1054
1056 0 529376 224544 90400 64 1055
1057 0 529120 224480 90400 64 1056
1058 0 528960 224480 90600 64 1057
1059 0 528768 224512 90760 45.2548 1058
1060 0 528544 224512 90880 96 1059
1061 0 528320 224576 91000 64 1060
1062 0 528096 224608 91120 64 1061
1063 0 527872 224608 91240 96 1062
1064 0 527616 224608 91280 81.9756 1063
1065 0 527360 224640 91360 64 1064
1066 0 527136 224640 91480 104 1065
1067 0 526880 224576 91560 91.913 1066
1068 0 526656 224480 91680 80 1067
1069 0 526400 224480 91680 75.4718 1068
1070 0 526144 224512 91640 75.4718 1069
1071 0 525888 224512 91600 75.4718 1070
1072 0 525632 224512 91560 75.4718 1071
1073 0 525408 224512 91440 51.225 1072
1074 0 525008 224469 91440 -1 1073
1075 0 524598 224240 91480 -1 1074
1076 0 524032 224128 91480 32 1075
1077 0 524160 224128 91160 51.225 1076
1078 0 523936 224128 91200 51.225 1077
1079 0 523680 224128 91280 107.331 1078
1080 0 523424 224224 91240 150.306 1079
1081 0 523193 224208 91160 -1 1080
1082 0 523072 224096 91000 91.913 1081
1083 0 522912 224000 90920 136 1082
1084 0 522656 224000 90880 160 1083
1085 0 522400 224032 90800 120 1084
1086 0 522144 224032 90800 75.4718 1085
1087 0 521888 224032 90800 51.225 1086
1088 0 521632 224128 90800 45.2548 1087
1089 0 521376 224160 90720 51.225 1088
1090 0 521120 224224 90680 71.5542 1089
1091 0 520864 224224 90560 75.4718 1090
1092 0 520608 224192 90480 51.225 1091
1093 0 520384 224192 90320 81.9756 1092
1094 0 520192 224128 90160 98.9545 1093
1095 0 520032 223968 89960 81.9756 1094
1096 0 519808 223840 89840 51.225 1095
1097 0 519584 223808 89680 40 1096
1098 0 519424 223936 89520 124.964 1097
1099 0 519168 224000 89480 102.45 1098
1100 0 518976 224064 89320 128 1099
1101 0 518720 224096 89240 96 1100
1102 0 518528 224128 89080 75.4718 1101
1103 0 518272 224128 89040 75.4718 1102
1104 0 518016 224128 89000 75.4718 1103
1105 0 517760 224128 89000 86.1626 1104
1106 0 517504 224128 89000 120 1105
1107 0 517248 224160 88960 128 1106
1108 0 516992 224160 88960 128.996 1107
1109 0 516736 224192 88880 104 1108
1110 0 516480 224192 88880 71.5542 1109
1111 0 516224 224192 88880 115.378 1110
1112 0 515968 224192 88840 102.45 1111
1113 0 515712 224256 88760 134.104 1112
1114 0 515584 224448 88560 208 1113
1115 0 515520 224640 88360 226.274 1114
1116 0 515296 224800 88400 190.83 1115
1117 0 515040 224768 88480 98.9545 1116
1118 0 514816 224896 88560 80 1117
1119 0 514656 224992 88560 75.4718 1118
1120 0 514400 225088 88520 81.9756 1119
1121 0 514208 225280 88520 51.225 1120
1122 0 514016 225472 88440 71.5542 1121
1123 0 513792 225600 88280 91.913 1122
1124 0 513536 225664 88280 91.913 1123
1125 0 513376 225760 88080 140.399 1124
1126 0 513248 225888 87880 128.996 1125
1127 0 513184 226048 87680 122.115 1126
1128 0 512960 225984 87520 108.812 1127
1129 0 512736 225984 87400 71.5542 1128
1130 0 512672 225856 87160 32 1129
1131 0 513184 226112 87600 102.45 1127
1132 0 513184 226208 87360 108.812 1131
1133 0 513120 226336 87120 71.5542 1132
1134 0 513056 226336 86840 140.399 1133
1135 0 512981.34 226336 86800 148 1134
1136 0 512832 226336 86720 164.924 1135
1137 0 512640 226400 86560 128 1136
1138 0 512608 226432 86280 134.104 1137
1139 0 512569.6 226432 86240 132 1138
1140 0 512416 226432 86080 128 1139
1141 0 512160 226368 86000 160 1140
1142 0 512000 226400 85800 128.996 1141
1143 0 511840 226496 85600 124.193 1142
1144 0 511680 226624 85440 102.45 1143
1145 0 511488 226688 85280 60.3987 1144
1146 0 511328 226752 85080 60.3987 1145
1147 0 511232 226732.8 84960 79 1146
1148 0 511168 226720 84880 91.913 1147
1149 0 510976 226720 84680 98.9545 1148
1150 0 510720 226720 84600 154.298 1149
1151 0 510576 226648 84480 172 1150
1152 0 510528 226624 84440 178.348 1151
1153 0 510272 226624 84320 163.951 1152
1154 0 510192 226597.33 84120 199 1153
1155 0 510176 226592 84080 206.301 1154
1156 0 510016 226400 83920 200 1155
1157 0 509760 226336 83920 214.663 1156
1158 0 509504 226272 83920 186.762 1157
1159 0 509248 226368 83800 108.812 1158
1160 0 508992 226336 83800 91.913 1159
1161 0 508736 226304 83800 108.812 1160
1162 0 508480 226304 83800 122.115 1161
1163 0 507884.8 226564.05 83760 -1 1162
1164 0 507609 226743.39 83720 -1 1163
1165 0 508256 226400 83880 98.9545 1162
1166 0 508032 226560 83880 81.9756 1165
1167 0 507776 226592 83960 120 1166
1168 0 507552 226720 84000 128.25 1167
1169 0 507296 226816 84000 71.5542 1168
1170 0 507040 226848 84000 101.193 1169
1171 0 506784 226848 84040 122.115 1170
1172 0 506528 226784 84080 75.4718 1171
1173 0 507467.12 226697.19 84080 -1 1172
1174 0 506272 226720 84160 81.9756 1172
1175 0 506080 226592 84280 71.5542 1174
1176 0 505920 226496 84480 98.9545 1175
1177 0 505696 226432 84640 80 1176
1178 0 505440 226336 84640 81.9756 1177
1179 0 505184 226208 84600 122.115 1178
1180 0 504928 226176 84600 107.331 1179
1181 0 504672 226080 84600 156.971 1180
1182 0 504416 226016 84520 164.924 1181
1183 0 504160 225952 84440 196.122 1182
1184 0 503904 226080 84400 104 1183
1185 0 503648 225952 84360 136 1184
1186 0 503392 225888 84360 81.9756 1185
1187 0 503360 225728 84600 40 1186
1188 0 503424 225664 84840 51.225 1187
1189 0 503232 225856 84920 81.9756 1188
1190 0 504640 226048 84640 139.714 1181
1191 0 504480 225888 84800 115.378 1190
1192 0 504320 225792 85040 137.87 1191
1193 0 504192 225792 85280 128 1192
1194 0 504080 225824 85360 145 1193
1195 0 503968 225856 85440 163.169 1194
1196 0 503712 225920 85480 128.996 1195
1197 0 503600 225968 85520 118 1196
1198 0 503488 226016 85560 107.331 1197
1199 0 503232 226048 85560 124.964 1198
1200 0 502976 226080 85600 124.964 1199
1201 0 502752 226208 85600 141.534 1200
1202 0 502528 226368 85600 122.115 1201
1203 0 502272 226496 85600 120.797 1202
1204 0 502104 226520 85720 126 1203
1205 0 501684.47 226544.72 85720 -1 1204
1206 0 502048 226528 85760 128 1204
1207 0 501792 226592 85800 124.193 1206
1208 0 501680 226656 85840 130 1207
1209 0 501568 226720 85880 136 1208
1210 0 501408 226848 86040 120.797 1209
1211 0 501184 226848 86160 122.115 1210
1212 0 501248 226976 86320 75.4718 1211
1213 0 501376 227104 86560 51.225 1212
1214 0 501408 227200 86800 75.4718 1213
1215 0 501536 227296 87000 81.9756 1214
1216 0 501600 227360 87240 71.5542 1215
1217 0 501728 227424 87480 71.5542 1216
1218 0 501824 227488 87720 60.3987 1217
1219 0 501984 227488 87920 45.2548 1218
1220 0 502048 227552 88160 45.2548 1219
1221 0 502176 227552 88400 51.225 1220
1222 0 502188.78 227646.28 88480 -1 1221
1223 0 502131.8 227679.5 88640 -1 1222
1224 0 502459.1 227927.12 88720 -1 1223
1225 0 502336.88 228116.4 88840 -1 1224
1226 0 502409.5 228232.92 88960 -1 1225
1227 0 502590.62 228713.28 89080 -1 1226
1228 0 502774.75 229175.22 89120 -1 1227
1229 0 502601.75 229803.42 89160 -1 1228
1230 0 502825.5 230382.36 89040 -1 1229
1231 0 503046.62 230741.62 88880 -1 1230
1232 0 503007 231174.03 88720 -1 1231
1233 0 502689.72 231355.5 88600 -1 1232
1234 0 502688.56 231457.1 88480 -1 1233
1235 0 502834.66 231378.84 88400 -1 1234
1236 0 502908.06 231631.36 88200 -1 1235
1237 0 502902.8 231670 88160 -1 1236
1238 0 502882.06 231825.66 88000 -1 1237
1239 0 502903.62 231985.56 87840 -1 1238
1240 0 502950.5 232072 87760 -1 1239
1241 0 502997.4 232158 87680 -1 1240
1242 0 502922.34 232272.67 87520 -1 1241
1243 0 502885 232329.78 87440 -1 1242
1244 0 502864.47 232392.56 87320 -1 1243
1245 0 502851.3 232421.8 87240 -1 1244
1246 0 500928 226752 86160 108.812 1211
1247 0 500704 226592 86160 143.108 1246
1248 0 500480 226464 86160 128.996 1247
1249 0 500368 226416 86120 107 1248
1250 0 500256 226368 86080 86.1626 1249
1251 0 5e+05 226272 86080 86.1626 1250
1252 0 499744 226272 86000 81.9756 1251
1253 0 499488 226176 86000 104 1252
1254 0 499449.6 226150.4 85960 103 1253
1255 0 499296 226048 85800 101.193 1254
1256 0 499264 226048 85760 96 1255
1257 0 499104 226048 85960 98.9545 1256
1258 0 498880 226176 85960 91.913 1257
1259 0 498912 226432 85920 86.1626 1258
1260 0 499072 226464 85680 32 1259
1261 0 499136 226528 85680 60.3987 1260
1262 0 499136 226112 85520 32 1256
1263 0 499008 226112 85280 102.45 1262
1264 0 498880 226016 85080 160 1263
1265 0 498720 226048 84880 160 1264
1266 0 498592 226080 84840 130 1265
1267 0 498464 226112 84800 101.193 1266
1268 0 498208 226080 84800 96 1267
1269 0 497952 226112 84800 64 1268
1270 0 497760 226080 84880 40 1269
1271 0 497270 226022 84920 -1 1270
1272 0 496676 225893 84840 -1 1271
1273 0 496060 225960 84880 -1 1272
1274 0 495648 226176 84560 32 1273
1275 0 495488 226336 84680 207.384 1274
1276 0 495232 226304 84680 156.971 1275
1277 0 495040 226432 84560 115.378 1276
1278 0 494784 226464 84440 101.193 1277
1279 0 494560 226592 84440 91.913 1278
1280 0 494336 226720 84480 86.1626 1279
1281 0 494112 226848 84600 86.1626 1280
1282 0 493888 226976 84640 102.45 1281
1283 0 493632 226976 84680 71.5542 1282
1284 0 493376 226976 84680 71.5542 1283
1285 0 493152 226976 84560 80 1284
1286 0 492928 227040 84440 81.9756 1285
1287 0 492672 227040 84440 80 1286
1288 0 492416 227104 84440 80 1287
1289 0 492160 227104 84440 80 1288
1290 0 491904 227136 84440 80 1289
1291 0 491648 227168 84440 80 1290
1292 0 491392 227264 84400 86.1626 1291
1293 0 491168 227392 84320 86.1626 1292
1294 0 490976 227584 84360 81.9756 1293
1295 0 490784 227744 84320 81.9756 1294
1296 0 490560 227808 84200 75.4718 1295
1297 0 490336 227968 84200 75.4718 1296
1298 0 490080 228064 84120 80 1297
1299 0 489824 228096 84080 75.4718 1298
1300 0 489568 228192 84080 51.225 1299
1301 0 489344 228320 84080 75.4718 1300
1302 0 489152 228480 84040 80 1301
1303 0 488928 228576 83960 60.3987 1302
1304 0 488768 228800 83840 60.3987 1303
1305 0 488544 228960 83760 60.3987 1304
1306 0 488352 229120 83680 60.3987 1305
1307 0 488160 229280 83640 71.5542 1306
1308 0 487904 229376 83680 80 1307
1309 0 487712 229504 83600 32 1308
1310 0 487178 229646 83640 -1 1309
1311 0 486784 230016 83400 45.2548 1310
1312 0 486752 230080 83400 32 1311
1313 0 486720 230336 83440 71.5542 1312
1314 0 486688 230560 83560 64 1313
1315 0 486592 230592 83800 60.3987 1314
1316 0 486400 230624 84000 51.225 1315
1317 0 486208 230784 84120 101.193 1316
1318 0 486048 230976 84200 102.45 1317
1319 0 485952 231232 84200 102.45 1318
1320 0 485952 231488 84160 101.193 1319
1321 0 485866.66 231616 84080 91 1320
1322 0 485824 231680 84040 86.1626 1321
1323 0 485696 231904 83960 71.5542 1322
1324 0 485536 232128 83960 124.193 1323
1325 0 485280 232224 83920 137.87 1324
1326 0 485024 232288 83840 75.4718 1325
1327 0 484896 232480 83720 80 1326
1328 0 484832 232736 83720 80 1327
1329 0 484832 232992 83680 81.9756 1328
1330 0 484832 233056 83680 60.3987 1329
1331 0 484736 233312 83640 102.45 1330
1332 0 484672 233482.67 83560 114 1331
1333 0 484640 233568 83520 120.797 1332
1334 0 484416 233728 83440 102.45 1333
1335 0 484160 233728 83320 137.87 1334
1336 0 483904 233728 83240 150.944 1335
1337 0 483680 233856 83240 107.331 1336
1338 0 483424 233856 83200 176.907 1337
1339 0 483328 234080 83120 172.325 1338
1340 0 483631 233972 83120 -1 1339
1341 0 483104 234208 83080 163.169 1339
1342 0 482848 234144 83080 124.964 1341
1343 0 482592 234112 83040 154.298 1342
1344 0 482442.66 234090.67 82960 137 1343
1345 0 482368 234080 82920 128.996 1344
1346 0 482112 234176 82920 120 1345
1347 0 481856 234176 82920 136 1346
1348 0 481702 234172 83080 -1 1347
1349 0 481662 234228 83240 -1 1348
1350 0 481696.66 234348.67 83320 -1 1349
1351 0 481664.6 234343.6 83320 -1 1350
1352 0 481714 234409 83360 -1 1350
1353 0 481769 234542 83440 -1 1352
1354 0 481863 234724 83560 -1 1353
1355 0 481805 234814 83680 -1 1354
1356 0 481762 234919 83800 -1 1355
1357 0 481649 235041 83920 -1 1356
1358 0 481569 235089 84000 -1 1357
1359 0 481629 235109 84120 -1 1358
1360 0 481649 235142 84240 -1 1359
1361 0 481518 235276 84360 -1 1360
1362 0 481504 235296 84400 60.3987 1361
1363 0 481344 235456 84480 45.2548 1362
1364 0 481152 235648 84560 71.5542 1363
1365 0 481136 235760 84640 87 1364
1366 0 481120 235872 84720 102.45 1365
1367 0 481120 236096 84880 86.1626 1366
1368 0 481152 236288 85040 71.5542 1367
1369 0 481152 236512 85240 120.797 1368
1370 0 481152 236736 85360 104 1369
1371 0 481184 236832 85440 113 1370
1372 0 481216 236928 85520 122.115 1371
1373 0 481440 237024 85640 104 1372
1374 0 481472 237056 85680 96 1373
1375 0 481696 236864 85440 32 1374
1376 0 481536 237120 85760 64 1374
1377 0 481568 237145.6 85800 59 1376
1378 0 481696 237248 85960 40 1377
1379 0 481856 237408 86080 40 1378
1380 0 481600 237120 85440 71.5542 1373
1381 0 481824 237088 85320 150.306 1380
1382 0 481909.34 237077.33 85360 155 1381
1383 0 482080 237056 85440 164.924 1382
1384 0 482208 236953.6 85600 114 1383
1385 0 482240 236928 85640 102.45 1384
1386 0 482208 236912 85680 73 1385
1387 0 482176 236896 85720 45.2548 1386
1388 0 481600 234208 82880 148.593 1347
1389 0 481344 234240 82800 124.964 1388
1390 0 481120 234336 82680 64 1389
1391 0 480864 234272 82720 178.348 1390
1392 0 480608 234240 82680 160 1391
1393 0 480352 234272 82680 128 1392
1394 0 480096 234272 82600 134.104 1393
1395 0 479840 234304 82600 136 1394
1396 0 479648 234432 82480 120.797 1395
1397 0 479424 234496 82360 134.104 1396
1398 0 479168 234496 82320 120.797 1397
1399 0 478944 234368 82320 172.325 1398
1400 0 478720 234240 82360 148.593 1399
1401 0 478656.8 234206.14 82320 -1 1400
1402 0 478676.28 234182.9 82160 -1 1401
1403 0 478528 234048 82360 98.9545 1400
1404 0 478272 233984 82360 163.169 1403
1405 0 478048 234080 82440 166.469 1404
1406 0 477877.34 234080 82520 154 1405
1407 0 478176.44 234353.14 82560 -1 1406
1408 0 478324.38 234535.02 82640 -1 1407
1409 0 478127 234599 83040 -1 1408
1410 0 477792 234080 82560 148.593 1406
1411 0 477632 234112 82760 120.797 1410
1412 0 477408 234112 82920 131.939 1411
1413 0 477152 234176 83000 120 1412
1414 0 477024 234112 83000 80 1413
1415 0 485024 233152 83840 40 1330
1416 0 485184 233280 83880 32 1415
1417 0 514624 224704 88640 40 1118
1418 0 514592 224640 88880 32 1417
1419 0 514432 224864 88920 64 1418
1420 0 514208 225024 88960 81.9756 1419
1421 0 514016 225184 89040 115.378 1420
1422 0 513824 225344 88920 60.3987 1421
1423 0 513760 225408 88840 45.2548 1422
1424 0 523168 224192 91240 90.5097 1080
1425 0 522912 224128 91200 80 1424
1426 0 523776 224160 91520 64 1076
1427 0 523520 224128 91560 71.5542 1426
1428 0 523264 224064 91640 64 1427
1429 0 523328 223968 91400 32 1428
1430 0 525152 224416 91560 32 1073
1431 0 524960 224288 91640 32 1430
1432 0 538400 226144 83680 60.3987 1009
1433 0 538624 226304 83440 40 1008
1434 0 542656 226496 79640 32 987
1435 0 543936 226880 78880 60.3987 977
1436 0 543712 226816 79040 32 1435
1437 0 543648 226944 79320 32 1436
1438 0 543744 226976 79360 32 1437
1439 0 546048 227904 78120 40 969
1440 0 546240 227776 78240 75.4718 1439
1441 0 546400 227648 78400 81.9756 1440
1442 0 545888 228416 78000 51.225 967
1443 0 546688 229216 77680 75.4718 963
1444 0 546848 229184 77880 71.5542 1443
1445 0 547008 229312 77840 75.4718 1444
1446 0 572000 243776 70200 160 712
1447 0 572000 243744 69920 60.3987 1446
1448 0 572064 243712 69680 101.193 1447
1449 0 572192 243744 69440 64 1448
1450 0 572192 243744 69360 64 1449
1451 0 596384 253600 68320 101.193 590
1452 0 596160 253600 68440 51.225 1451
1453 0 595904 253504 68520 32 1452
1454 0 595872 253472 68520 32 1453
1455 0 603488 252992 70120 40 559
1456 0 603296 252896 69920 32 1455
1457 0 603264 252896 69880 32 1456
1458 0 604128 252960 70120 115.378 557
1459 0 604384 253056 70120 90.5097 1458
1460 0 604640 253088 70200 131.939 1459
1461 0 604800 252928 70000 122.115 1460
1462 0 604960 252800 69800 91.913 1461
1463 0 605248 252832 69560 32 1462
1464 0 605248 252928 69520 32 1463
1465 0 614048 261504 67000 64 434
1466 0 614240 261376 66840 40 1465
