# Supplementary material for: Connectomics Analysis Reveals First-, Second-, and Third-Order Thermosensory and Hygrosensory Neurons in the Adult Drosophila Brain
Source: Curr Biol. 2020 Aug 17;30(16):3167–3182.e4. doi: 10.1016/j.cub.2020.06.028 (PMC7443704; doi:10.1016/j.cub.2020.06.028)
Supplement: Data S1. Skeletons and Meshes, Related to STAR Methods — marin2020-skeletons contains files describing the morphology of each neuron in this study (in FAFB14 space, .swc format). glomeruli_meshes contains the glomerular meshes (in FAFB14 space, .stl format). neuropil_meshes contains the glomerular meshes (in FAFB14 space, .stl format). [file mmc5.zip › VP_SI/marin2020-skeletons/57442.swc]

# SWC format file
# based on specifications at http://www.neuronland.org/NLMorphologyConverter/MorphologyFormats/SWC/Spec.html
# Created by nat::write.neuron.swc
# PointNo Label X Y Z Radius Parent 
1 0 406675 232724 59280 2518 -1
2 0 407763 232948 60520 -1 1
3 0 408123 233140 60880 -1 2
4 0 409455 233308 60960 -1 3
5 0 409895 233448 61000 -1 4
6 0 410375 233904 61200 -1 5
7 0 410367 233976 61280 -1 6
8 0 410771 234108 61360 -1 7
9 0 410911 234216 61480 -1 8
10 0 411023 234232 61560 -1 9
11 0 411395 234336 61680 -1 10
12 0 411651 234436 61760 -1 11
13 0 412031 234532 61880 -1 12
14 0 412375 234576 61960 -1 13
15 0 412983 234696 62160 -1 14
16 0 413215 234712 62280 -1 15
17 0 413615 234888 62320 -1 16
18 0 413999 235056 62440 -1 17
19 0 414267 235128 62320 -1 18
20 0 414547 235096 62240 -1 19
21 0 414735 234996 62080 -1 20
22 0 415039 234976 62000 -1 21
23 0 415183 234860 61920 -1 22
24 0 415315 234680 61840 -1 23
25 0 415579 234624 61760 -1 24
26 0 415631 234572 61640 -1 25
27 0 415687 234480 61560 -1 26
28 0 415811 234372 61440 -1 27
29 0 415907 234216 61320 -1 28
30 0 416095 234080 61200 -1 29
31 0 416191 234036 61080 -1 30
32 0 416431 233900 61000 -1 31
33 0 416587 233896 60840 -1 32
34 0 416767 233888 60720 -1 33
35 0 416811 233900 60600 -1 34
36 0 416879 233888 60480 -1 35
37 0 417395 233768 60360 -1 36
38 0 417683 233552 60240 -1 37
39 0 418115 233280 60160 -1 38
40 0 418103 233112 60040 -1 39
41 0 418279 232976 59960 -1 40
42 0 418587 232772 59760 -1 41
43 0 418815 232552 59640 -1 42
44 0 419103 232448 59600 -1 43
45 0 419471 232172 59520 -1 44
46 0 419515 232100 59400 -1 45
47 0 419779 231908 59280 -1 46
48 0 420039 231528 59120 -1 47
49 0 420031 231240 59000 -1 48
50 0 420067 231192 58840 -1 49
51 0 420295 231172 58680 -1 50
52 0 420499 231136 58600 -1 51
53 0 421067 230888 58480 -1 52
54 0 421411 230712 58320 -1 53
55 0 421727 230592 58200 -1 54
56 0 422179 230272 58120 -1 55
57 0 422479 230152 57960 -1 56
58 0 422679 230008 57840 -1 57
59 0 422751 229940 57720 -1 58
60 0 422895 229872 57520 -1 59
61 0 423003 229720 57400 -1 60
62 0 423307 229704 57280 -1 61
63 0 423715 229888 57160 -1 62
64 0 423835 229996 57080 -1 63
65 0 424203 229964 56920 -1 64
66 0 424375 229976 56760 -1 65
67 0 424495 229972 56640 -1 66
68 0 424615 229976 56480 -1 67
69 0 424863 229928 56320 -1 68
70 0 425027 229840 56240 -1 69
71 0 425163 229736 56120 -1 70
72 0 425387 229708 55920 -1 71
73 0 425591 229772 55760 -1 72
74 0 425779 229756 55560 -1 73
75 0 426323 229724 55440 -1 74
76 0 426791 229820 55280 -1 75
77 0 427271 229896 55200 -1 76
78 0 427551 229940 55080 -1 77
79 0 427627 229920 54960 -1 78
80 0 427699 229896 54880 -1 79
81 0 427895 229916 54720 -1 80
82 0 428615 229992 54600 -1 81
83 0 429443 229952 54480 -1 82
84 0 430171 229952 54400 -1 83
85 0 430551 229996 54280 -1 84
86 0 431355 230140 54160 -1 85
87 0 432207 230344 54080 -1 86
88 0 432499 230452 53960 -1 87
89 0 433247 230668 53880 -1 88
90 0 434587 230976 53800 -1 89
91 0 435343 231128 53880 -1 90
92 0 435675 231240 53960 -1 91
93 0 436079 231400 54040 -1 92
94 0 436675 231560 54120 -1 93
95 0 437291 231676 54240 -1 94
96 0 437775 231744 54320 -1 95
97 0 437915 231748 54440 -1 96
98 0 438323 231844 54520 -1 97
99 0 438703 231888 54640 -1 98
100 0 438907 231956 54720 -1 99
101 0 439311 232028 54800 -1 100
102 0 440591 232208 54880 -1 101
103 0 441835 232420 54960 164 102
104 0 442455 232624 55000 115 103
105 0 443303 232900 55080 101 104
106 0 444287 233104 55160 86 105
107 0 445755 232948 55240 120 106
108 0 447003 232808 55360 75 107
109 0 447615 232740 55440 64 108
110 0 449007 232688 55520 86 109
111 0 449987 232720 55600 80 110
112 0 450671 232804 55680 91 111
113 0 451591 232864 55760 80 112
114 0 452055 232924 55880 91 113
115 0 452531 232876 56000 81 114
116 0 452987 232868 56080 102 115
117 0 453147 232840 56200 75 116
118 0 453347 232876 56320 80 117
119 0 453739 232852 56440 104 118
120 0 454095 232880 56560 51 119
121 0 454739 232904 56680 51 120
122 0 454875 232880 56800 60 121
123 0 454947 232872 56880 60 122
124 0 455051 232872 57040 64 123
125 0 455355 232900 57120 40 124
126 0 455803 232864 57240 75 125
127 0 456395 232864 57320 128 126
128 0 456559 232880 57400 108 127
129 0 456767 232920 57520 91 128
130 0 456883 232900 57600 91 129
131 0 457271 232824 57720 75 130
132 0 457831 232764 57800 96 131
133 0 458195 232780 57920 64 132
134 0 458335 232744 58040 101 133
135 0 458523 232692 58160 75 134
136 0 458755 232680 58280 45 135
137 0 458835 232680 58400 45 136
138 0 459751 232736 58480 96 137
139 0 460123 232804 58560 75 138
140 0 460323 232752 58640 64 139
141 0 461115 232604 58760 81 140
142 0 461603 232504 58880 81 141
143 0 462243 232412 58960 101 142
144 0 462759 232432 59080 71 143
145 0 463451 232444 59200 108 144
146 0 463743 232416 59280 102 145
147 0 464219 232480 59400 86 146
148 0 464335 232456 59520 98 147
149 0 464667 232420 59640 71 148
150 0 465115 232420 59720 64 149
151 0 465687 232428 59840 51 150
152 0 466167 232400 59960 64 151
153 0 466611 232456 60080 80 152
154 0 467227 232584 60160 122 153
155 0 467375 232588 60320 150 154
156 0 467823 232556 60440 102 155
157 0 467943 232512 60560 102 156
158 0 468579 232500 60680 75 157
159 0 468791 232468 60800 75 158
160 0 469075 232412 60920 60 159
161 0 469255 232404 61000 60 160
162 0 469547 232400 61120 60 161
163 0 469767 232328 61240 80 162
164 0 469883 232256 61360 98 163
165 0 470155 232168 61480 71 164
166 0 470295 232196 61600 81 165
167 0 470463 232220 61720 51 166
168 0 470507 232344 61840 51 167
169 0 470731 232472 61960 60 168
170 0 470899 232432 62080 75 169
171 0 471043 232460 62200 80 170
172 0 471223 232516 62320 80 171
173 0 471391 232592 62440 86 172
174 0 471579 232660 62560 71 173
175 0 471723 232692 62680 64 174
176 0 471811 232724 62800 64 175
177 0 471875 232732 62920 71 176
178 0 471951 232712 63040 71 177
179 0 472055 232640 63200 60 178
180 0 472151 232616 63280 75 179
181 0 472235 232584 63400 75 180
182 0 472343 232500 63520 51 181
183 0 472431 232460 63640 51 182
184 0 472591 232416 63800 75 183
185 0 472883 232440 63880 51 184
186 0 473191 232404 64000 75 185
187 0 473539 232432 64200 81 186
188 0 473603 232364 64280 81 187
189 0 473779 232392 64400 115 188
190 0 473755 232236 64520 115 189
191 0 473815 232160 64640 154 190
192 0 473831 232184 64760 154 191
193 0 474211 232348 64920 131 192
194 0 474387 232352 65080 120 193
195 0 474475 232428 65200 120 194
196 0 474647 232492 65320 98 195
197 0 474843 232476 65440 120 196
198 0 474963 232476 65560 98 197
199 0 475115 232516 65680 98 198
200 0 475299 232488 65800 96 199
201 0 475451 232516 65920 120 200
202 0 475519 232632 66040 120 201
203 0 475631 232684 66160 98 202
204 0 475919 232720 66280 81 203
205 0 475999 232784 66400 81 204
206 0 476287 232836 66520 96 205
207 0 476495 232872 66640 91 206
208 0 476587 232900 66720 91 207
209 0 476635 232896 66840 91 208
210 0 476947 232936 66960 75 209
211 0 477051 232944 67080 75 210
212 0 477227 232972 67200 81 211
213 0 477399 233044 67320 98 212
214 0 477495 233052 67480 81 213
215 0 477495 233028 67560 81 214
216 0 477535 233004 67720 81 215
217 0 477671 232992 67800 86 216
218 0 477767 233024 67960 120 217
219 0 477923 233068 68040 120 218
220 0 477987 233012 68160 40 219
221 0 478251 233036 68280 51 220
222 0 478263 233060 68360 51 221
223 0 478307 233072 68480 51 222
224 0 478343 233016 68600 60 223
225 0 478303 232984 68720 60 224
226 0 478379 233028 68800 71 225
227 0 478535 233064 68920 71 226
228 0 478663 233088 69080 60 227
229 0 478807 233044 69160 64 228
230 0 478831 233092 69280 64 229
231 0 478939 233108 69400 64 230
232 0 479007 233112 69520 64 231
233 0 479075 233072 69640 60 232
234 0 479207 233080 69760 60 233
235 0 479315 233084 69840 81 234
236 0 479371 233092 69960 81 235
237 0 479411 233088 70160 71 236
238 0 479507 233084 70280 32 237
239 0 479627 233092 70400 32 238
240 0 479727 233140 70520 60 239
241 0 479799 233200 70560 60 240
242 0 479895 233204 70680 75 241
243 0 480043 233212 70800 75 242
244 0 480147 233196 70920 90 243
245 0 480275 233184 71040 96 244
246 0 480371 233220 71160 96 245
247 0 480447 233212 71360 96 246
248 0 480623 233192 71480 96 247
249 0 480763 233164 71600 96 248
250 0 481031 233104 71800 60 249
251 0 481131 233016 71920 60 250
252 0 481167 232964 72040 75 251
253 0 481255 232904 72160 75 252
254 0 481311 232860 72280 81 253
255 0 481511 232864 72400 81 254
256 0 482126.72 232758.31 72440 141 255
257 0 482259.1 232751.72 72400 141 256
258 0 482287.56 232743.28 72360 131 257
259 0 482392.22 232740.23 72320 131 258
260 0 482369.4 232728.64 72280 131 259
261 0 482384.6 232735.44 72240 131 260
262 0 482393.66 232720.58 72200 131 261
263 0 482425.84 232754.81 72160 134 262
264 0 482431.78 232729.88 72120 134 263
265 0 482447.9 232716.19 72080 134 264
266 0 482457.84 232705.67 72040 134 265
267 0 482479 232694.78 72000 153 266
268 0 482497.44 232688.02 71960 153 267
269 0 482511.94 232687.44 71920 153 268
270 0 482544.5 232672.2 71880 153 269
271 0 482556.75 232669.11 71800 153 270
272 0 482755.88 232603.58 71600 140 271
273 0 482799.5 232566.4 71480 140 272
274 0 482881.5 232582.66 71360 163 273
275 0 482985.16 232529.73 71200 168 274
276 0 483066.78 232506.72 71040 168 275
277 0 483097.88 232454.1 70920 137 276
278 0 483113 232298.8 70760 137 277
279 0 483295.2 232047.19 70560 226 278
280 0 483275.94 232070.64 70520 226 279
281 0 483261.56 232009.92 70400 226 280
282 0 483297.6 231914.27 70160 181 281
283 0 483279.5 231862.58 70000 131 282
284 0 483320.7 231842.16 69840 131 283
285 0 484170 231211.03 69840 -1 284
286 0 483503.78 231670.97 69520 214 284
287 0 483533.6 231668.98 69400 214 286
288 0 483522.06 231691.48 69200 224 287
289 0 483487.22 231672.61 69080 214 288
290 0 483494.34 231731.08 68920 214 289
291 0 483476 231699.64 68840 172 290
292 0 483458.28 231714.56 68680 172 291
293 0 483540.4 231696.06 68600 172 292
294 0 483560.44 231665.2 68520 172 293
295 0 483605.38 231707.47 68480 148 294
296 0 483107.03 231235.88 68440 86 295
297 0 482888.1 230864.39 68400 98 296
298 0 482813.44 230549.6 68440 71 297
299 0 482664.1 230487.58 68480 80 298
300 0 482484.6 230362.1 68520 136 299
301 0 482463.9 230400.05 68560 136 300
302 0 482401.88 230346.14 68600 136 301
303 0 482358.94 230314.02 68640 81 302
304 0 482359.34 230270.47 68680 81 303
305 0 482334.3 230271.86 68720 81 304
306 0 482295.16 230245.47 68760 81 305
307 0 482265.3 230232.66 68800 81 306
308 0 482226.3 230195.69 68840 45 307
309 0 482207.62 230174.95 68880 45 308
310 0 482187.06 230155.2 68920 45 309
311 0 482155.2 230121.58 68960 45 310
312 0 482135.56 230087.92 69000 45 311
313 0 482098.72 230045.75 69040 75 312
314 0 482117.22 230050.08 69080 75 313
315 0 482101.9 229991.56 69120 75 314
316 0 482115.72 230024.08 69160 75 315
317 0 482110.88 229972.31 69280 64 316
318 0 482113.53 229982.1 69320 64 317
319 0 482099.53 229972.56 69360 64 318
320 0 482067 229945.89 69440 64 319
321 0 482060.62 229918.92 69480 64 320
322 0 482053.97 229933.38 69520 64 321
323 0 482051.75 229919.25 69560 90 322
324 0 482044.6 229935 69600 90 323
325 0 482040.2 229887.73 69640 90 324
326 0 482029.78 229906.66 69680 90 325
327 0 482043.84 229875.5 69720 90 326
328 0 482067.66 229857.23 69760 90 327
329 0 482079.44 229820.3 69800 107 328
330 0 482092.34 229803.36 69840 107 329
331 0 482116.97 229792.14 69880 107 330
332 0 482108.84 229760.19 69920 107 331
333 0 482097.1 229733.23 69960 107 332
334 0 482107.75 229698.98 70000 107 333
335 0 482120.38 229667.44 70040 98 334
336 0 482112.38 229643.05 70080 98 335
337 0 482127.3 229613.81 70120 98 336
338 0 482155.75 229601.98 70160 98 337
339 0 482161.1 229590.16 70200 98 338
340 0 482160.94 229582.22 70240 98 339
341 0 482141.47 229492.92 70320 124 340
342 0 482140.28 229417.66 70360 124 341
343 0 482148.3 229350.55 70400 124 342
344 0 482139.06 229338.97 70440 124 343
345 0 482137.8 229232.52 70480 124 344
346 0 482128.3 229237.39 70520 124 345
347 0 482110.25 229179.36 70560 124 346
348 0 482098.7 229179.17 70600 102 347
349 0 482049.47 229156.45 70640 102 348
350 0 482004.06 229110.14 70680 102 349
351 0 481980.22 229094.14 70720 102 350
352 0 481940.78 229046.3 70760 71 351
353 0 481874.28 228976.45 70800 71 352
354 0 481831.3 228943.03 70840 71 353
355 0 481783.6 228919.4 70880 71 354
356 0 481772.4 228903.34 70960 81 355
357 0 481737.47 228858.7 71040 81 356
358 0 481733.75 228836.33 71080 81 357
359 0 481730.8 228820.06 71120 81 358
360 0 481731.8 228822.94 71160 81 359
361 0 481684.97 228795.62 71240 64 360
362 0 481633.94 228781.89 71280 64 361
363 0 481595.38 228739.06 71400 81 362
364 0 481535.1 228757.83 71440 81 363
365 0 481531.12 228755.36 71480 81 364
366 0 481521.22 228759.1 71520 81 365
367 0 481538.97 228735.7 71600 81 366
368 0 481539.16 228705.19 71640 81 367
369 0 481516.1 228686.03 71680 60 368
370 0 481499.56 228664.56 71720 60 369
371 0 481491.84 228641.56 71760 60 370
372 0 481467.28 228604.73 71800 60 371
373 0 481443.25 228560.83 71840 60 372
374 0 481428.7 228567.16 71880 60 373
375 0 481409.75 228570.66 71920 60 374
376 0 481382.3 228502.9 71960 60 375
377 0 481369.94 228509.1 72000 60 376
378 0 481327.12 228490.86 72040 60 377
379 0 481325.06 228496.78 72080 60 378
380 0 481331.38 228474.33 72120 60 379
381 0 481314.78 228427.25 72160 75 380
382 0 481307.3 228394.25 72200 75 381
383 0 481303.38 228395.89 72240 75 382
384 0 481286.4 228335.11 72280 75 383
385 0 481302.44 228298.47 72320 75 384
386 0 481294.6 228300.66 72400 64 385
387 0 481271.72 228305.16 72440 64 386
388 0 481259.9 228304.67 72480 64 387
389 0 481241.78 228320.45 72520 64 388
390 0 481236.44 228310.06 72560 64 389
391 0 481226.97 228292.17 72600 64 390
392 0 481198.03 228313.22 72640 64 391
393 0 481178.47 228320.53 72680 64 392
394 0 481185.28 228302.47 72720 64 393
395 0 481182.47 228313.83 72760 64 394
396 0 481147.44 228329.16 72800 64 395
397 0 481120.12 228316.47 72840 64 396
398 0 481077.44 228313.83 72880 91 397
399 0 481012.7 228316.58 72920 91 398
400 0 480909.62 228312.77 72960 91 399
401 0 480855.28 228255.98 73000 104 400
402 0 480681.84 228309.83 73040 104 401
403 0 480701.28 228333.98 73080 104 402
404 0 480295.5 228331.2 73120 71 403
405 0 480118.06 228370.14 73160 75 404
406 0 479929.78 228384.11 73200 75 405
407 0 479863.28 228429.36 73240 81 406
408 0 479834.38 228387.84 73280 81 407
409 0 479777.6 228417.33 73320 81 408
410 0 479732.12 228434.38 73360 81 409
411 0 479690.1 228456.92 73400 81 410
412 0 479679.94 228467.73 73440 81 411
413 0 479661.66 228475 73480 75 412
414 0 479603.9 228470.88 73520 75 413
415 0 479540 228450.25 73560 75 414
416 0 479419 228458.27 73600 75 415
417 0 479362.2 228445.77 73640 75 416
418 0 479289.16 228437.94 73680 75 417
419 0 479065.56 228374.02 73720 75 418
420 0 478949.84 228309.52 73760 71 419
421 0 478731.6 228224 73800 71 420
422 0 478674.25 228212.08 73840 101 421
423 0 478673.62 228221.94 73880 101 422
424 0 478724.97 228227.5 73920 101 423
425 0 478732.47 228178.98 73960 101 424
426 0 478744.1 228124.39 74000 101 425
427 0 478715.34 228039.77 74040 101 426
428 0 478660.2 227994.33 74080 45 427
429 0 478440.84 227933.4 74120 80 428
430 0 478232.97 227866.34 74160 80 429
431 0 478187.75 227840.84 74200 101 430
432 0 478079.38 227795.31 74280 101 431
433 0 478070.56 227751.94 74320 101 432
434 0 478004.28 227603.45 74360 101 433
435 0 477891.94 227532.06 74400 101 434
436 0 477733.97 227415.66 74440 101 435
437 0 482801 230848.62 68360 71 297
438 0 482800.47 230659.12 68280 71 437
439 0 482784.12 230640.27 68240 71 438
440 0 482775.9 230631.19 68160 71 439
441 0 482901.2 230547.27 67960 134 440
442 0 482870 230503.75 67840 51 441
443 0 482865.4 230471.78 67800 51 442
444 0 482843.9 230460.39 67720 51 443
445 0 482838.7 230446.42 67680 51 444
446 0 482894.03 230375.94 67640 51 445
447 0 482918.12 230358.55 67600 51 446
448 0 483008.06 230334.7 67560 51 447
449 0 483039.84 230325.81 67520 51 448
450 0 483105.34 230285.28 67480 51 449
451 0 483206 230224.11 67440 51 450
452 0 483277.22 230277.72 67400 51 451
453 0 483265.44 230210.6 67360 51 452
454 0 483280 230207.38 67320 51 453
455 0 483323.03 230190.72 67280 81 454
456 0 483376 230141.1 67240 81 455
457 0 483403.97 230138.67 67200 81 456
458 0 483408.3 230125.48 67160 81 457
459 0 483396.72 230103 67120 81 458
460 0 483375.4 230086.47 67040 81 459
461 0 483339.75 230116.84 67000 81 460
462 0 483898.03 231887.62 68440 198 295
463 0 483969.84 231942.67 68400 198 462
464 0 484008.66 231967.17 68360 198 463
465 0 483951.22 231915.48 68320 198 464
466 0 483964.62 231903.11 68280 198 465
467 0 483975.34 231893.23 68240 198 466
468 0 484003.34 231911.53 68200 198 467
469 0 484022.62 231966.48 68160 60 468
470 0 484046.3 231939.8 68120 60 469
471 0 484105.06 231950.67 68080 60 470
472 0 484118.62 231939.52 68040 60 471
473 0 484236.8 231910.66 67960 150 472
474 0 484337.62 231863.58 67920 150 473
475 0 484370.8 231867.19 67880 150 474
476 0 484400.78 231842.38 67840 160 475
477 0 484468.88 231807.2 67800 160 476
478 0 484523.12 231839.77 67760 160 477
479 0 484542.84 231826.14 67720 160 478
480 0 484674.84 231814.47 67680 176 479
481 0 484760.44 231791.94 67640 176 480
482 0 484817.28 231797.25 67600 124 481
483 0 484844.8 231802.78 67560 124 482
484 0 484874.56 231783.84 67520 124 483
485 0 484935.72 231768.83 67480 124 484
486 0 485103.84 231773.83 67440 96 485
487 0 485185.4 231758.98 67400 96 486
488 0 485279.9 231770.84 67360 96 487
489 0 485382.03 231744.22 67320 128 488
490 0 485448.84 231739.17 67280 143 489
491 0 485623.8 231724.53 67240 143 490
492 0 485637.47 231732.06 67200 143 491
493 0 485647.28 231712.77 67160 143 492
494 0 485617.8 231718.4 67120 143 493
495 0 485625.88 231703.58 67080 137 494
496 0 485717.94 231708.36 67000 137 495
497 0 486015.2 231654.52 66880 122 496
498 0 486240.2 231600.73 66840 98 497
499 0 486476.72 231624.31 66800 120 498
500 0 486665.66 231625.17 66720 120 499
501 0 487476.78 231902.28 66720 150 500
502 0 487596.03 231932.86 66760 150 501
503 0 487623.84 231914.92 66800 150 502
504 0 487671.16 231926.23 66840 96 503
505 0 488147.47 231870.78 66880 96 504
506 0 488206 231855.14 66920 101 505
507 0 488296.9 231823.02 67000 101 506
508 0 488406.25 231823.89 67080 139 507
509 0 488636.28 231827.05 67160 150 508
510 0 489123.62 231769.88 67240 150 509
511 0 489245.28 231797.67 67280 150 510
512 0 489296.25 231837.84 67320 139 511
513 0 489265.25 231826.25 67360 150 512
514 0 489005.22 231810.39 67400 160 513
515 0 488960.8 231813.1 67440 160 514
516 0 488908.4 231826.86 67520 160 515
517 0 488768.94 231794.5 67560 160 516
518 0 488787.3 231815.08 67600 160 517
519 0 489704 231918.03 67360 124 512
520 0 489984 231974.03 67520 136 519
521 0 490332 231930.03 67680 120 520
522 0 490960 231922.06 67840 81 521
523 0 491496 232026.06 67960 108 522
524 0 492084 232198.11 68120 107 523
525 0 492800 232394.14 68440 107 524
526 0 493324 232486.14 68560 96 525
527 0 493634 232490 68600 86 526
528 0 494191.34 232571.33 68600 148 527
529 0 494243.34 232571.33 68520 32 528
530 0 494415.34 232667.33 68440 71 529
531 0 494543.34 232727.33 68400 71 530
532 0 494603.34 232759.33 68320 71 531
533 0 494707.34 232827.33 68240 75 532
534 0 495011.34 232891.33 68160 71 533
535 0 495307.34 232863.33 68120 71 534
536 0 495775.34 232903.33 68080 75 535
537 0 495951.34 232955.33 68040 75 536
538 0 496103.34 233003.33 68000 75 537
539 0 496179.34 233047.33 67920 64 538
540 0 496303.34 233055.33 67840 64 539
541 0 496447.34 233071.33 67760 81 540
542 0 496535.34 233103.33 67680 81 541
543 0 496643.34 233115.33 67600 51 542
544 0 496859.34 233135.33 67520 64 543
545 0 497187.34 233215.33 67440 75 544
546 0 497335.34 233215.33 67400 75 545
547 0 497763.34 233279.33 67320 51 546
548 0 497999.34 233347.33 67280 86 547
549 0 498427.34 233607.33 67240 80 548
550 0 498707.34 234063.33 67200 80 549
551 0 498863.34 234391.33 67160 86 550
552 0 498895.34 234583.33 67080 101 551
553 0 498947.34 234571.33 67000 101 552
554 0 498991.34 234599.33 66920 101 553
555 0 498991.34 234671.33 66840 101 554
556 0 498941 234743 66760 51 555
557 0 498945 234771 66680 51 556
558 0 498957 234791 66600 51 557
559 0 499017 234827 66520 51 558
560 0 499101 234899 66440 -1 559
561 0 499201 234963 66360 -1 560
562 0 499289 235007 66280 -1 561
563 0 499337 235011 66200 -1 562
564 0 499445 235079 66120 -1 563
565 0 499525 235103 66080 -1 564
566 0 499521 235135 66040 -1 565
567 0 499609 235151 65960 -1 566
568 0 499717 235171 65880 -1 567
569 0 499757 235143 65800 -1 568
570 0 499825 235175 65720 -1 569
571 0 499829 235191 65640 -1 570
572 0 499837 235235 65560 -1 571
573 0 499865 235303 65480 -1 572
574 0 499865 235355 65400 -1 573
575 0 499885 235387 65320 -1 574
576 0 499877 235391 65240 -1 575
577 0 499877 235403 65160 -1 576
578 0 499885 235403 65080 -1 577
579 0 499877 235427 65000 -1 578
580 0 499917 235519 64920 -1 579
581 0 499985 235555 64840 -1 580
582 0 499993 235615 64760 -1 581
583 0 500089 235619 64680 -1 582
584 0 500169 235539 64600 -1 583
585 0 500257 235475 64520 -1 584
586 0 500309 235427 64440 -1 585
587 0 500353 235403 64360 -1 586
588 0 500385 235379 64280 -1 587
589 0 500421 235371 64200 -1 588
590 0 500421 235347 64120 -1 589
591 0 500353 235271 64040 -1 590
592 0 500301 235279 63960 -1 591
593 0 500281 235259 63880 -1 592
594 0 500157 235195 63800 -1 593
595 0 500013 235131 63720 -1 594
596 0 499969 235103 63640 -1 595
597 0 499909 235071 63560 -1 596
598 0 499841 235027 63480 -1 597
599 0 499889 234967 63400 -1 598
600 0 499841 234887 63320 -1 599
601 0 499833 234803 63240 -1 600
602 0 499801 234751 63160 -1 601
603 0 499793 234747 63120 -1 602
604 0 499765 234763 63080 -1 603
605 0 499785 234739 63000 -1 604
606 0 499853 234743 62920 -1 605
607 0 499865 234707 62840 -1 606
608 0 499837 234647 62760 -1 607
609 0 499777 234579 62680 -1 608
610 0 499749 234579 62640 -1 609
611 0 499737 234471 62560 -1 610
612 0 499785 234431 62520 -1 611
613 0 499813 234407 62480 -1 612
614 0 499797 234375 62400 -1 613
615 0 499801 234335 62320 -1 614
616 0 499809 234307 62240 -1 615
617 0 499837 234323 62160 -1 616
618 0 499837 234319 62080 -1 617
619 0 499797 234327 62000 -1 618
620 0 499709 234371 61920 -1 619
621 0 499513 234371 61840 -1 620
622 0 499381 234299 61760 -1 621
623 0 499349 234271 61680 -1 622
624 0 499309 234223 61600 -1 623
625 0 499253 234183 61520 -1 624
626 0 499229 234111 61440 -1 625
627 0 499229 234023 61360 -1 626
628 0 499301 234015 61280 -1 627
629 0 499369 233987 61200 -1 628
630 0 499217 234059 61120 -1 629
631 0 499145 234071 61080 -1 630
632 0 499141 234095 61000 -1 631
633 0 499133 234099 60920 -1 632
634 0 499097 234071 60840 -1 633
635 0 499005 234059 60760 -1 634
636 0 498917 234087 60680 40 635
637 0 498853 234103 60600 40 636
638 0 498761 234119 60520 40 637
639 0 498693 234123 60440 40 638
640 0 498573 234131 60360 40 639
641 0 498501 234159 60280 40 640
642 0 498429 234143 60200 40 641
643 0 498369 234123 60120 40 642
644 0 498289 234131 60080 36 643
645 0 498209 234139 60040 32 644
646 0 498141 234115 59960 91 645
647 0 497813 234119 59880 98 646
648 0 497233 234123 59840 120 647
649 0 497193 234119 59760 120 648
650 0 497189 234119 59680 120 649
651 0 497225 234107 59600 120 650
652 0 497197 234039 59520 102 651
653 0 497185 233991 59440 102 652
654 0 497137 233911 59360 96 653
655 0 497129 233799 59280 96 654
656 0 497053 233715 59200 124 655
657 0 496949 233467 59120 104 656
658 0 496817 233391 59080 108 657
659 0 496757 233359 59040 108 658
660 0 496709 233315 58960 108 659
661 0 496669 233263 58880 71 660
662 0 496577 233151 58840 71 661
663 0 496493 233103 58760 98 662
664 0 496417 233047 58680 98 663
665 0 496409 233003 58600 98 664
666 0 496365 232947 58520 81 665
667 0 496325 232911 58440 81 666
668 0 496233 232879 58360 75 667
669 0 496157 232863 58280 75 668
670 0 496253 232771 58200 75 669
671 0 496261 232667 58120 75 670
672 0 496281 232547 58040 75 671
673 0 496289 232439 57960 51 672
674 0 496305 232395 57880 51 673
675 0 496421 232351 57800 51 674
676 0 496541 232319 57720 98 675
677 0 496541 232251 57640 98 676
678 0 496609 232207 57560 101 677
679 0 496685 232119 57480 101 678
680 0 496725 232095 57400 101 679
681 0 496725 232079 57320 75 680
682 0 496733 232055 57240 75 681
683 0 496705 231995 57160 75 682
684 0 496701 231939 57080 81 683
685 0 496701 231839 57000 81 684
686 0 496725 231715 56920 75 685
687 0 496721 231587 56840 75 686
688 0 496721 231463 56760 86 687
689 0 496705 231347 56680 86 688
690 0 496729 231219 56600 98 689
691 0 496753 231079 56520 86 690
692 0 496697 230983 56440 86 691
693 0 496633 230899 56360 86 692
694 0 496581 230799 56280 98 693
695 0 496569 230667 56200 81 694
696 0 496521 230523 56120 81 695
697 0 496481 230407 56040 60 696
698 0 496473 230299 55960 60 697
699 0 496269 230083 55880 71 698
700 0 496285 229907 55800 81 699
701 0 496137 229607 55760 75 700
702 0 496037 229471 55720 90 701
703 0 495965 229323 55640 90 702
704 0 495949 229227 55560 137 703
705 0 495925 229139 55480 137 704
706 0 495925 229135 55400 120 705
707 0 495889 229075 55280 120 706
708 0 495793 228983 55200 96 707
709 0 495769 228799 55120 96 708
710 0 495733 228583 55040 75 709
711 0 495745 228427 54960 86 710
712 0 495721 228251 54880 122 711
713 0 495725 228075 54800 122 712
714 0 495733 228003 54720 86 713
715 0 495701 227871 54640 86 714
716 0 495641 227779 54560 101 715
717 0 495465 227635 54480 108 716
718 0 495421 227587 54400 108 717
719 0 495401 227547 54320 108 718
720 0 495397 227547 54240 108 719
721 0 495337 227515 54160 104 720
722 0 495341 227427 54080 104 721
723 0 495373 227375 54000 102 722
724 0 495377 227287 53920 102 723
725 0 495389 227211 53840 102 724
726 0 495349 227083 53760 134 725
727 0 495301 226975 53680 101 726
728 0 495257 226887 53600 101 727
729 0 495177 226731 53520 75 728
730 0 494581 226447 53440 139 729
731 0 494945 226279 53360 139 730
732 0 494957 226259 53320 139 731
733 0 494937 226243 53240 139 732
734 0 494925 226011 53160 96 733
735 0 494921 225967 53120 96 734
736 0 494917 225943 53080 96 735
737 0 494925 226015 53000 96 736
738 0 494937 225979 52960 96 737
739 0 494937 225979 52880 96 738
740 0 494937 225979 52800 96 739
741 0 495001 226023 52720 96 740
742 0 495013 225987 52640 96 741
743 0 495049 225967 52600 75 742
744 0 495085 225515 53120 32 735
745 0 495089 225507 53080 32 744
746 0 495125 225471 53040 32 745
747 0 495101 225415 53000 32 746
748 0 497357 234135 59960 120 648
749 0 497321 234163 60080 160 748
750 0 497313 234387 60160 224 749
751 0 497365 234335 60240 224 750
752 0 497353 234339 60320 224 751
753 0 497269 234535 60360 224 752
754 0 497373 234499 60400 224 753
755 0 497625 234343 60400 224 754
756 0 497653 234343 60440 224 755
757 0 497697 234391 60520 224 756
758 0 497797 234099 60480 32 756
759 0 498927.34 234743.33 67040 51 552
760 0 498755.34 235179.33 67000 75 759
761 0 498595.34 235431.33 66920 60 760
762 0 498491.34 235547.33 66880 60 761
763 0 498403.34 235663.33 66840 71 762
764 0 498215.34 235815.33 66840 60 763
765 0 498199.34 235839.33 66880 60 764
766 0 498207.34 235891.33 66920 60 765
767 0 498131.34 236007.33 66960 60 766
768 0 498067.34 236075.33 67000 60 767
769 0 497927.34 236115.33 67040 60 768
770 0 497903.34 236179.33 67120 60 769
771 0 497823.34 236271.33 67200 -1 770
772 0 497803.34 236319.33 67240 -1 771
773 0 497735.34 236463.33 67280 -1 772
774 0 497579.34 236571.33 67360 -1 773
775 0 496967.34 237059.33 67360 -1 774
776 0 496951.34 237115.33 67320 -1 775
777 0 496919.34 237155.33 67240 -1 776
778 0 496823.34 237195.33 67160 -1 777
779 0 496751.34 237211.33 67120 -1 778
780 0 496331.34 237439.33 67080 -1 779
781 0 495783.34 237927.33 67080 -1 780
782 0 495655.34 237999.33 67000 -1 781
783 0 495555.34 238031.33 66960 -1 782
784 0 495451.34 238075.33 66920 -1 783
785 0 495251.34 238175.33 66840 -1 784
786 0 494875.34 238343.33 66840 -1 785
787 0 494907.34 238339.33 66920 -1 786
788 0 494803.34 238403.33 67000 -1 787
789 0 494663.34 238471.33 67040 -1 788
790 0 494547.34 238619.33 67120 -1 789
791 0 494263.34 238787.33 67160 -1 790
792 0 494183.34 238851.33 67240 -1 791
793 0 494067.34 238963.33 67320 -1 792
794 0 493975.34 239111.33 67400 -1 793
795 0 493887.34 239231.33 67480 -1 794
796 0 498303.34 235735.33 66760 60 763
797 0 493944 232494.17 68640 96 527
798 0 494352 232578.2 68840 128 797
799 0 494516 232578.2 68960 122 798
800 0 494664 232566.2 69080 140 799
801 0 494892 232558.2 69280 143 800
802 0 495012 232614.03 69440 143 801
803 0 495192 232762.03 69600 135 802
804 0 495420 232838.03 69760 128 803
805 0 495640 232886.03 69880 128 804
806 0 496104 232982.03 70040 148 805
807 0 496480 233018.03 70160 150 806
808 0 496800 233062.03 70320 120 807
809 0 497156 233094.03 70480 104 808
810 0 497484 233174.03 70640 115 809
811 0 497684 233282.03 70760 124 810
812 0 497884 233278.03 70960 98 811
813 0 498076 233402.03 71080 131 812
814 0 498312 233454.03 71200 124 813
815 0 498520 233458.03 71360 128 814
816 0 498772 233442.03 71560 96 815
817 0 498860 233430.06 71800 98 816
818 0 499000 233342.06 72000 104 817
819 0 499064 233330.06 72120 104 818
820 0 499068 233302.06 72240 131 819
821 0 499148 233306.06 72320 131 820
822 0 499076 233318.06 72440 131 821
823 0 499056 233298.06 72520 101 822
824 0 499032 233298.06 72640 101 823
825 0 499148 233342.06 72760 81 824
826 0 499052 233374.06 72880 81 825
827 0 498980 233358.06 73000 131 826
828 0 498912 233406.06 73120 131 827
829 0 499132 233482.06 73200 128 828
830 0 499208 233598.06 73320 172 829
831 0 499248 233762.06 73440 172 830
832 0 499232 233778.06 73600 172 831
833 0 499424 233866.06 73720 148 832
834 0 499804 233906.06 73800 108 833
835 0 500088 234034.06 73960 115 834
836 0 500244 234214.06 74080 137 835
837 0 500248 234342.11 74280 102 836
838 0 500404 234486.11 74520 32 837
839 0 500436 234650.11 74640 120 838
840 0 500536 234770.11 74800 90 839
841 0 500716 234954.11 74920 90 840
842 0 500868 235022.11 75080 90 841
843 0 500972 235038.11 75160 51 842
844 0 501076 235058.03 75360 51 843
845 0 501136 235038.03 75480 81 844
846 0 501196 235030.03 75640 40 845
847 0 501300 234994.03 75760 40 846
848 0 501412 235034.03 75920 45 847
849 0 501568 235030.03 76080 104 848
850 0 501700 235178.03 76200 156 849
851 0 501772 235202.03 76360 156 850
852 0 501996 235190.03 76440 135 851
853 0 502104 235194.03 76560 136 852
854 0 502180.03 235262.05 76800 156 853
855 0 502316 235662.03 76840 81 854
856 0 502244 235694.03 76920 81 855
857 0 502092 235638.03 77200 148 856
858 0 502120 235530.03 77400 90 857
859 0 502136 235498.03 77560 90 858
860 0 502236 235526.03 77680 90 859
861 0 502132 235434.03 77800 90 860
862 0 502040 235418.03 77920 64 861
863 0 502008 235342.03 78080 32 862
864 0 501980 235190.03 78200 32 863
865 0 502412 236098.03 76800 140 855
866 0 502412 236142.03 76680 140 865
867 0 502332 236234.03 76520 40 866
868 0 502344 236418.03 76480 40 867
869 0 502192 236286.03 76440 40 868
870 0 502648 236642.03 76440 60 868
871 0 503016.03 236758.06 76360 32 870
872 0 503024 236994.03 76320 131 871
873 0 503066 237059 76480 45 872
874 0 503090 237019 76560 45 873
875 0 503106 237027 76640 60 874
876 0 503162 237051 76720 60 875
877 0 503210 237079 76800 60 876
878 0 503234 237123 76880 32 877
879 0 503290 237179 76960 32 878
880 0 503354 237239 77040 32 879
881 0 503410 237307 77120 51 880
882 0 503498 237363 77200 51 881
883 0 503594 237391 77280 64 882
884 0 503690 237427 77360 64 883
885 0 503762 237439 77440 71 884
886 0 503858 237503 77520 71 885
887 0 503926 237583 77600 71 886
888 0 503990 237627 77680 60 887
889 0 504050 237607 77760 60 888
890 0 504122 237631 77840 64 889
891 0 504154 237647 77920 64 890
892 0 504166 237687 78000 64 891
893 0 504190 237699 78080 64 892
894 0 504230 237759 78160 64 893
895 0 504274 237755 78200 64 894
896 0 504362 237695 78240 64 895
897 0 504550 237579 78320 71 896
898 0 504558 237551 78400 71 897
899 0 504618 237431 78440 71 898
900 0 504654 237383 78480 71 899
901 0 504614 237375 78560 90 900
902 0 504578 237331 78640 90 901
903 0 504542 237287 78720 90 902
904 0 504554 237223 78800 81 903
905 0 504566 237183 78880 81 904
906 0 504662 237175 78960 81 905
907 0 504690 237179 79040 90 906
908 0 504710 237179 79080 90 907
909 0 504714 237199 79160 90 908
910 0 504750 237179 79200 90 909
911 0 504754 237179 79280 96 910
912 0 504738 237119 79360 96 911
913 0 504742 237067 79440 96 912
914 0 504682 237027 79520 51 913
915 0 504774 236939 79600 51 914
916 0 504822 236739 79720 51 915
917 0 504794 236679 79800 51 916
918 0 504894 236611 79880 64 917
919 0 504834 236687 79960 64 918
920 0 504866 236655 80040 64 919
921 0 504870 236599 80120 124 920
922 0 504898 236583 80240 124 921
923 0 504870 236531 80320 124 922
924 0 504830 236519 80440 60 923
925 0 504626 236387 80520 60 924
926 0 504526 236303 80560 60 925
927 0 504494 236175 80640 60 926
928 0 504490 236091 80720 60 927
929 0 504418 235927 80800 71 928
930 0 504354 235843 80880 71 929
931 0 504314 235759 80960 60 930
932 0 504254 235695 81040 60 931
933 0 504214 235635 81120 60 932
934 0 504186 235511 81200 60 933
935 0 504202 235423 81280 60 934
936 0 504166 235371 81360 51 935
937 0 504138 235303 81440 51 936
938 0 504106 235223 81520 32 937
939 0 504114 235155 81600 32 938
940 0 504110 235195 81640 32 939
941 0 504102 235187 81720 32 940
942 0 504118 235123 81800 32 941
943 0 504130 235099 81880 32 942
944 0 504158 235103 81960 32 943
945 0 504254 235131 82040 60 944
946 0 504302 235139 82120 60 945
947 0 504350 235103 82200 60 946
948 0 504402 235039 82280 64 947
949 0 504430 235007 82360 64 948
950 0 504414 234963 82440 64 949
951 0 504414 234955 82520 64 950
952 0 504402 234943 82600 101 951
953 0 504422 234907 82680 101 952
954 0 504450 234863 82760 101 953
955 0 504494 234791 82840 104 954
956 0 504510 234747 82920 104 955
957 0 504542 234683 83000 104 956
958 0 504518 234611 83080 71 957
959 0 504546 234523 83160 71 958
960 0 504622 234483 83240 32 959
961 0 504774 234387 83320 32 960
962 0 504854 234339 83400 40 961
963 0 504894 234303 83480 71 962
964 0 504930 234247 83560 71 963
965 0 504994 234187 83600 71 964
966 0 505058 234131 83640 75 965
967 0 505078 234087 83680 75 966
968 0 505158 233991 83760 60 967
969 0 505298 233607 83800 51 968
970 0 505318 233563 83840 96 969
971 0 505358 233431 83920 96 970
972 0 505482 233311 84000 86 971
973 0 505614 233159 84080 90 972
974 0 505622 233079 84160 90 973
975 0 505654 233035 84240 90 974
976 0 505674 232999 84320 51 975
977 0 505710 232955 84400 51 976
978 0 505774 232883 84480 51 977
979 0 505802 232827 84560 60 978
980 0 505870 232731 84640 60 979
981 0 505926 232443 84720 51 980
982 0 505906 232239 84760 75 981
983 0 505918 232095 84840 80 982
984 0 505962 231995 84920 80 983
985 0 506038 231939 85000 75 984
986 0 506058 231863 85080 75 985
987 0 506198 231599 85160 71 986
988 0 506418 231355 85200 51 987
989 0 506486 231331 85280 71 988
990 0 506498 231323 85320 71 989
991 0 506586 231283 85400 71 990
992 0 506654 231179 85480 51 991
993 0 506710 231067 85560 51 992
994 0 506790 230963 85640 51 993
995 0 506818 230911 85720 51 994
996 0 506854 230879 85800 81 995
997 0 506870 230831 85880 81 996
998 0 506906 230815 85960 81 997
999 0 506918 230787 86040 81 998
1000 0 506930 230711 86120 81 999
1001 0 506954 230671 86200 81 1000
1002 0 506954 230619 86280 60 1001
1003 0 506982 230559 86360 60 1002
1004 0 507054 230451 86440 81 1003
1005 0 507106 230387 86520 81 1004
1006 0 507178 230299 86480 81 1005
1007 0 507294 230095 86480 81 1006
1008 0 507286 230079 86520 81 1007
1009 0 507326 230083 86600 81 1008
1010 0 507286 230019 86680 81 1009
1011 0 507250 230011 86760 81 1010
1012 0 507262 229975 86840 81 1011
1013 0 507266 229939 86920 81 1012
1014 0 504370 237999 78160 64 894
1015 0 504426 238135 78120 64 1014
1016 0 504414 238163 78080 64 1015
1017 0 504410 238187 78040 64 1016
1018 0 504406 238199 78000 64 1017
1019 0 502988 237178.03 76160 90 872
1020 0 502900 237334.06 76000 90 1019
1021 0 502796 237498.06 75840 98 1020
1022 0 502624 237690.06 75720 75 1021
1023 0 502488 237886.06 75600 120 1022
1024 0 502412 237938.06 75480 81 1023
1025 0 502276 237998.06 75360 81 1024
1026 0 502224 238114.06 75240 75 1025
1027 0 502064 238226.06 75080 71 1026
1028 0 502028 238326.06 74880 60 1027
1029 0 502048 238370.06 74800 60 1028
1030 0 502132 238422.06 74600 32 1029
1031 0 502142 238422 74560 32 1030
1032 0 502162 238450 74520 32 1031
1033 0 502190 238478 74440 32 1032
1034 0 502218 238494 74400 32 1033
1035 0 501898 238602 74400 104 1034
1036 0 501898 238594 74360 104 1035
1037 0 501874 238610 74280 104 1036
1038 0 501922 238614 74200 104 1037
1039 0 501878 238918 74120 163 1038
1040 0 501862 239034 74040 163 1039
1041 0 501878 239082 73960 163 1040
1042 0 501890 239138 73840 107 1041
1043 0 501906 239214 73720 140 1042
1044 0 501914 239318 73600 140 1043
1045 0 501890 239494 73520 137 1044
1046 0 501850 239722 73440 91 1045
1047 0 501834 239786 73400 91 1046
1048 0 501850 239838 73320 91 1047
1049 0 501806 239906 73240 101 1048
1050 0 501782 239930 73160 101 1049
1051 0 501702 239934 73080 75 1050
1052 0 501654 239958 73000 75 1051
1053 0 501590 240078 72920 75 1052
1054 0 501558 240162 72840 60 1053
1055 0 501466 240306 72760 60 1054
1056 0 501318 240490 72720 107 1055
1057 0 501262 240482 72640 107 1056
1058 0 501150 240526 72560 98 1057
1059 0 501122 240578 72480 98 1058
1060 0 501118 240622 72400 108 1059
1061 0 501090 240642 72320 108 1060
1062 0 501042 240710 72240 108 1061
1063 0 500902 240686 72160 124 1062
1064 0 500782 240690 72080 124 1063
1065 0 500746 240702 72000 124 1064
1066 0 500770 240706 71920 71 1065
1067 0 500750 240814 71840 71 1066
1068 0 500734 240922 71760 71 1067
1069 0 500658 240966 71720 71 1068
1070 0 500574 240974 71640 71 1069
1071 0 500582 241018 71560 75 1070
1072 0 500586 241038 71480 75 1071
1073 0 500506 241086 71400 75 1072
1074 0 500458 241094 71320 75 1073
1075 0 500414 241118 71240 107 1074
1076 0 500410 241130 71160 107 1075
1077 0 500370 241138 71080 107 1076
1078 0 500330 241162 71000 98 1077
1079 0 500298 241178 70920 98 1078
1080 0 500302 241170 70840 98 1079
1081 0 500186 241182 70760 96 1080
1082 0 500082 241166 70680 96 1081
1083 0 499978 241150 70600 60 1082
1084 0 499890 241170 70520 60 1083
1085 0 499834 241174 70440 71 1084
1086 0 499814 241286 70400 71 1085
1087 0 499762 241350 70360 71 1086
1088 0 499702 241374 70280 81 1087
1089 0 499630 241382 70200 81 1088
1090 0 499558 241394 70120 81 1089
1091 0 499510 241450 70040 71 1090
1092 0 499514 241490 69960 71 1091
1093 0 499466 241554 69880 71 1092
1094 0 499242 241742 69840 148 1093
1095 0 499038 241818 69800 190 1094
1096 0 498746 241882 69760 178 1095
1097 0 499002 241802 69680 190 1096
1098 0 499014 241798 69600 196 1097
1099 0 498910 241822 69520 196 1098
1100 0 498734 241842 69440 178 1099
1101 0 498642 241854 69360 139 1100
1102 0 498602 241854 69240 139 1101
1103 0 498542 241854 69120 139 1102
1104 0 498526 241850 69000 189 1103
1105 0 498530 241890 68920 189 1104
1106 0 498518 241902 68800 212 1105
1107 0 498458 241902 68680 212 1106
1108 0 498342 241930 68560 212 1107
1109 0 498146 241938 68480 212 1108
1110 0 498078 241930 68400 175 1109
1111 0 497602 242138 68320 120 1110
1112 0 497430 242274 68240 120 1111
1113 0 497362 242386 68160 124 1112
1114 0 497254 242430 68080 124 1113
1115 0 497146 242486 68000 150 1114
1116 0 497098 242514 67920 150 1115
1117 0 496954 242490 67840 96 1116
1118 0 496714 242522 67760 64 1117
1119 0 496538 242550 67680 64 1118
1120 0 495962 242790 67640 71 1119
1121 0 495814 242854 67600 71 1120
1122 0 495834 242890 67520 80 1121
1123 0 495798 242874 67440 80 1122
1124 0 495666 242862 67360 80 1123
1125 0 495582 242854 67280 60 1124
1126 0 495446 242870 67200 60 1125
1127 0 495314 242946 67120 40 1126
1128 0 495158 243010 67040 60 1127
1129 0 495034 243062 66960 60 1128
1130 0 494922 243082 66880 51 1129
1131 0 494730 243138 66800 51 1130
1132 0 494470 243242 66720 51 1131
1133 0 494298 243302 66640 81 1132
1134 0 494198 243306 66560 98 1133
1135 0 494130 243298 66480 98 1134
1136 0 494090 243294 66400 98 1135
1137 0 494014 243326 66320 51 1136
1138 0 493946 243398 66240 51 1137
1139 0 493854 243394 66160 51 1138
1140 0 493794 243462 66040 51 1139
1141 0 493766 243470 65960 51 1140
1142 0 493746 243522 65840 51 1141
1143 0 493734 243558 65760 51 1142
1144 0 493646 243626 65680 -1 1143
1145 0 493650 243618 65600 -1 1144
1146 0 493638 243626 65520 -1 1145
1147 0 493630 243642 65440 -1 1146
1148 0 493638 243654 65360 -1 1147
1149 0 493646 243670 65280 -1 1148
1150 0 493650 243678 65200 -1 1149
1151 0 493694 243686 65120 -1 1150
1152 0 493762 243682 65040 -1 1151
1153 0 493818 243682 64960 -1 1152
1154 0 493810 243634 64880 -1 1153
1155 0 493854 243682 64800 -1 1154
1156 0 493914 243690 64720 -1 1155
1157 0 493946 243706 64640 -1 1156
1158 0 493730 243362 64600 -1 1157
1159 0 493686 243210 64560 -1 1158
1160 0 493698 243170 64520 -1 1159
1161 0 493762 243126 64440 -1 1160
1162 0 493798 243054 64400 -1 1161
1163 0 493818 243018 64320 -1 1162
1164 0 493826 242974 64240 -1 1163
1165 0 493834 242974 64160 -1 1164
1166 0 493822 242950 64080 -1 1165
1167 0 493714 242918 64040 -1 1166
1168 0 493606 242870 64000 -1 1167
1169 0 493434 242838 63960 -1 1168
1170 0 493326 242826 63920 -1 1169
1171 0 493022 242822 63840 -1 1170
1172 0 492830 242866 63760 -1 1171
1173 0 492758 242850 63720 -1 1172
1174 0 492646 242826 63680 -1 1173
1175 0 492530 242822 63640 -1 1174
1176 0 492418 242862 63560 -1 1175
1177 0 492342 242862 63520 -1 1176
1178 0 492314 242850 63440 -1 1177
1179 0 492278 242810 63360 -1 1178
1180 0 492254 242790 63280 -1 1179
1181 0 492194 242722 63240 -1 1180
1182 0 492110 242666 63160 -1 1181
1183 0 492042 242646 63080 -1 1182
1184 0 491998 242574 63000 -1 1183
1185 0 491990 242510 62920 -1 1184
1186 0 491986 242498 62840 -1 1185
1187 0 491958 242522 62760 -1 1186
1188 0 491958 242538 62680 -1 1187
1189 0 491938 242538 62640 -1 1188
1190 0 492018 242446 62560 -1 1189
1191 0 491982 242426 62480 -1 1190
1192 0 491974 242390 62400 -1 1191
1193 0 491962 242330 62320 -1 1192
1194 0 491990 242254 62240 -1 1193
1195 0 492010 242186 62160 -1 1194
1196 0 492134 242098 62080 -1 1195
1197 0 492146 242066 62040 -1 1196
1198 0 492166 242050 61960 -1 1197
1199 0 493750 244110 64680 -1 1157
1200 0 493222 244274 64680 -1 1199
1201 0 493178 244310 64640 -1 1200
1202 0 492850 244350 64600 -1 1201
1203 0 492758 244362 64560 -1 1202
1204 0 492598 244470 64520 -1 1203
1205 0 492478 244730 64440 -1 1204
1206 0 492486 244782 64360 -1 1205
1207 0 492146 244922 64360 -1 1206
1208 0 492106 244938 64320 -1 1207
1209 0 492034 244986 64280 -1 1208
1210 0 491938 245050 64240 -1 1209
1211 0 491786 245114 64160 -1 1210
1212 0 491694 245166 64080 -1 1211
1213 0 491610 245218 64000 -1 1212
1214 0 491502 245306 63920 -1 1213
1215 0 491402 245370 63840 -1 1214
1216 0 491286 245438 63760 -1 1215
1217 0 491222 245514 63680 -1 1216
1218 0 491154 245550 63600 -1 1217
1219 0 491162 245590 63520 -1 1218
1220 0 491082 245610 63440 -1 1219
1221 0 490970 245614 63360 -1 1220
1222 0 490898 245634 63280 -1 1221
1223 0 490794 245658 63200 -1 1222
1224 0 490678 245702 63120 60 1223
1225 0 490554 245730 63080 60 1224
1226 0 490450 245718 63000 60 1225
1227 0 490342 245770 62920 60 1226
1228 0 490234 245818 62840 60 1227
1229 0 490146 245910 62760 60 1228
1230 0 490166 245934 62680 60 1229
1231 0 490146 245958 62640 45 1230
1232 0 490046 245914 62560 45 1231
1233 0 490002 245890 62520 45 1232
1234 0 489938 245922 62440 45 1233
1235 0 489910 245966 62360 45 1234
1236 0 489842 245958 62280 45 1235
1237 0 489770 245922 62240 71 1236
1238 0 489698 245894 62200 71 1237
1239 0 489654 245874 62120 71 1238
1240 0 489610 245830 62040 71 1239
1241 0 489586 245818 61960 51 1240
1242 0 489470 245818 61880 51 1241
1243 0 489354 245834 61800 45 1242
1244 0 489262 245818 61720 45 1243
1245 0 489214 245774 61640 40 1244
1246 0 489154 245770 61560 40 1245
1247 0 489018 245770 61480 40 1246
1248 0 488930 245746 61400 40 1247
1249 0 488730 245754 61320 75 1248
1250 0 488610 245718 61240 75 1249
1251 0 488546 245710 61160 102 1250
1252 0 488510 245662 61080 102 1251
1253 0 488358 245654 61000 102 1252
1254 0 488162 245674 60920 102 1253
1255 0 488086 245678 60840 136 1254
1256 0 487998 245714 60760 136 1255
1257 0 487954 245734 60680 81 1256
1258 0 487926 245722 60600 81 1257
1259 0 487770 245614 60520 51 1258
1260 0 487586 245458 60440 75 1259
1261 0 487466 245306 60360 75 1260
1262 0 487438 245186 60280 51 1261
1263 0 487382 245038 60200 51 1262
1264 0 487354 244938 60120 45 1263
1265 0 487226 244898 60040 45 1264
1266 0 487058 244898 59960 64 1265
1267 0 486974 244862 59880 45 1266
1268 0 486878 244818 59800 45 1267
1269 0 486646 244646 59720 51 1268
1270 0 486498 244506 59640 60 1269
1271 0 486430 244386 59560 60 1270
1272 0 486358 244338 59480 40 1271
1273 0 486062 244142 59400 40 1272
1274 0 485846 243982 59360 40 1273
1275 0 485586 243846 59320 -1 1274
1276 0 485454 243806 59240 -1 1275
1277 0 485342 243706 59160 -1 1276
1278 0 485078 243614 59080 -1 1277
1279 0 484914 243550 59040 -1 1278
1280 0 484770 243490 59000 -1 1279
1281 0 484638 243434 59040 -1 1280
1282 0 484486 243422 59080 -1 1281
1283 0 484254 243350 59120 -1 1282
1284 0 484030 243234 59080 -1 1283
1285 0 483942 243158 59040 -1 1284
1286 0 483710 243046 59000 -1 1285
1287 0 483526 242962 58960 -1 1286
1288 0 483398 242914 58920 -1 1287
1289 0 483318 242842 58840 -1 1288
1290 0 483250 242770 58760 -1 1289
1291 0 483146 242750 58680 -1 1290
1292 0 483126 242730 58640 -1 1291
1293 0 483038 242682 58560 -1 1292
1294 0 483010 242630 58480 -1 1293
1295 0 482934 242562 58400 -1 1294
1296 0 482894 242514 58320 -1 1295
1297 0 482862 242470 58240 -1 1296
1298 0 482838 242450 58160 -1 1297
1299 0 482806 242402 58080 -1 1298
1300 0 482854 242378 58000 -1 1299
1301 0 482826 242362 57920 -1 1300
1302 0 482818 242354 57880 -1 1301
1303 0 482698 242374 57840 -1 1302
1304 0 482778 242334 57800 -1 1303
1305 0 482770 242298 57760 -1 1304
1306 0 482750 242242 57680 -1 1305
1307 0 482698 242162 57600 -1 1306
1308 0 482622 242078 57520 -1 1307
1309 0 482514 241958 57440 -1 1308
1310 0 482338 241790 57360 -1 1309
1311 0 482126 241594 57280 -1 1310
1312 0 482158 241638 57160 -1 1311
1313 0 482174 241642 57080 -1 1312
1314 0 482210 241678 57000 -1 1313
1315 0 482042 241406 57320 -1 1311
1316 0 481782 241286 57320 -1 1315
1317 0 481718 241054 57320 -1 1316
1318 0 481654 240898 57320 -1 1317
1319 0 481650 240774 57360 -1 1318
1320 0 481630 240698 57400 -1 1319
1321 0 481582 240542 57440 -1 1320
1322 0 481530 240370 57520 -1 1321
1323 0 481542 240318 57600 -1 1322
1324 0 481562 240222 57680 -1 1323
1325 0 481494 240122 57760 -1 1324
1326 0 481506 240126 57880 -1 1325
1327 0 481418 240070 57960 -1 1326
1328 0 481338 239990 58040 -1 1327
1329 0 481278 239914 58160 -1 1328
1330 0 481202 239918 58240 -1 1329
1331 0 481062 239854 58320 -1 1330
1332 0 481088 239878 58360 -1 1331
1333 0 481114 239902 58400 -1 1332
1334 0 481138 239866 58480 -1 1333
1335 0 480978 239798 58560 -1 1334
1336 0 480874 239742 58600 -1 1335
1337 0 480814 239774 58320 -1 1332
1338 0 480774 239746 58280 -1 1337
1339 0 480698 239698 58240 -1 1338
1340 0 480330 239454 58240 -1 1339
1341 0 480082 239374 58280 -1 1340
1342 0 479734 239378 58320 -1 1341
1343 0 479366 239374 58360 -1 1342
1344 0 479202 239342 58400 -1 1343
1345 0 479206 239350 58440 -1 1344
1346 0 479222 239334 58360 -1 1345
1347 0 479262 239334 58320 -1 1346
1348 0 479268 239336 58280 -1 1347
1349 0 479274 239338 58240 -1 1348
1350 0 479326 239406 58160 -1 1349
1351 0 479178 239130 58280 -1 1348
1352 0 478698 238906 58280 -1 1351
1353 0 478518 238782 58280 -1 1352
1354 0 478246 238790 58280 -1 1353
1355 0 478238 238794 58240 -1 1354
1356 0 478058 238826 58160 -1 1355
1357 0 478026 238850 58120 -1 1356
1358 0 477930 238814 58160 -1 1357
1359 0 477814 238774 58200 -1 1358
1360 0 477702 238722 58240 -1 1359
1361 0 498662 241962 69840 178 1096
1362 0 498638 241950 69880 139 1361
1363 0 498670 242038 69920 139 1362
1364 0 498658 242046 69960 139 1363
1365 0 498618 242114 70000 139 1364
1366 0 498598 242138 70040 139 1365
1367 0 498586 242134 70080 139 1366
1368 0 501794 239362 74080 64 1039
1369 0 501766 239482 74160 64 1368
1370 0 501714 239634 74240 64 1369
1371 0 501698 239706 74320 81 1370
1372 0 501610 239778 74360 81 1371
1373 0 502536 235230.03 76800 64 854
1374 0 502792 235302.03 76840 71 1373
1375 0 502852 235346.03 76960 71 1374
1376 0 503068 235338.03 77120 86 1375
1377 0 503304 235322.03 77240 64 1376
1378 0 503536 235290.03 77360 81 1377
1379 0 504016 235362.03 77520 75 1378
1380 0 504384 235394.03 77680 75 1379
1381 0 505052 235538.06 78080 75 1380
1382 0 505428 235434.06 78200 91 1381
1383 0 506072 235230.03 78360 81 1382
1384 0 506136 235146.03 78480 81 1383
1385 0 506136 235078.03 78600 80 1384
1386 0 506264 235074.03 78720 81 1385
1387 0 506216 235198.03 78880 124 1386
1388 0 506212 235262.03 78880 124 1387
1389 0 506164 235278.03 79000 120 1388
1390 0 506072 235418.03 79120 120 1389
1391 0 506248 234506.03 78720 96 1386
1392 0 506332 234414.03 78800 96 1391
1393 0 506352 234314.03 78920 60 1392
1394 0 506296 234102.03 79080 75 1393
1395 0 506356 233850.03 79200 75 1394
1396 0 506440 233758.03 79320 75 1395
1397 0 506428 233734.03 79400 51 1396
1398 0 506432 233550.03 79440 51 1397
1399 0 506332 233590.03 79480 51 1398
1400 0 506324 233598.03 79560 51 1399
1401 0 506560 233334.03 79480 75 1398
1402 0 506588 233214.03 79560 75 1401
1403 0 506584 233022.03 79640 75 1402
1404 0 506791.06 232383.3 79800 40 1403
1405 0 506791.06 232209.19 79840 64 1404
1406 0 506850.28 231934.1 79880 91 1405
1407 0 507179.34 231305.56 80160 86 1406
1408 0 507315.16 231169.75 80400 81 1407
1409 0 507440.5 230783.23 80720 80 1408
1410 0 507224.6 230804.12 80760 32 1409
1411 0 507008.72 230741.44 80840 71 1410
1412 0 506775.7 230657.45 80960 75 1411
1413 0 506768.72 230636.56 81000 75 1412
1414 0 507544.97 230692.69 80720 51 1409
1415 0 507736.5 230546.44 80880 81 1414
1416 0 507850.9 230420.67 81080 51 1415
1417 0 507937.97 230267.45 81280 51 1416
1418 0 508084.22 230068.97 81400 71 1417
1419 0 508157.34 229720.75 81560 40 1418
1420 0 508501.75 229539.95 81720 75 1419
1421 0 508466.9 229310.12 81840 75 1420
1422 0 508560.94 229358.88 81880 75 1421
1423 0 508533.06 229386.73 82040 75 1422
1424 0 508519.06 229432.3 82200 75 1423
1425 0 508438.97 229505.42 82280 75 1424
1426 0 508372.9 228906.19 81840 51 1421
1427 0 508379.88 228502.27 81880 71 1426
1428 0 508331.25 228219.97 82000 71 1427
1429 0 508191.97 227889.16 82080 124 1428
1430 0 508150.2 227398.17 82240 108 1429
1431 0 508174.38 227415.44 82440 108 1430
1432 0 508129.1 227290.08 82560 32 1431
1433 0 508125.62 227310.97 82720 108 1432
1434 0 508143.03 227157.75 82840 108 1433
1435 0 507850.53 227262.22 82920 139 1434
1436 0 507603.28 227290.08 83040 163 1435
1437 0 507422.22 227258.77 83160 163 1436
1438 0 507112.3 227185.64 83280 80 1437
1439 0 506872.03 227091.62 83400 71 1438
1440 0 506694.44 227185.64 83520 45 1439
1441 0 506429.78 227175.2 83560 45 1440
1442 0 506290.5 227025.47 83720 81 1441
1443 0 506133.8 227001.1 83640 81 1442
1444 0 506112.9 226990.67 83720 81 1443
1445 0 506025.84 226976.75 83800 81 1444
1446 0 508035.1 226781.69 82840 139 1434
1447 0 508139.47 226715.88 82920 -1 1446
1448 0 508226.78 227258.9 82120 108 1430
1449 0 507958.66 227210.16 82000 108 1448
1450 0 507815.88 227168.38 81920 108 1449
1451 0 507889.12 227140.17 81800 108 1450
1452 0 507934.4 227122.77 81640 -1 1451
1453 0 506368 234482.03 78640 96 1391
1454 0 506420 234518.03 78520 96 1453
1455 0 486698.94 231713.33 66680 104 500
1456 0 486686.12 231747.39 66640 104 1455
1457 0 486698.34 231734.67 66600 51 1456
1458 0 486484.62 231649.36 66560 120 1457
1459 0 486355.25 231658.78 66520 120 1458
1460 0 486352.5 231657.92 66480 120 1459
1461 0 486365.9 231641.73 66400 128 1460
1462 0 486376.78 231638.23 66360 128 1461
1463 0 486370.56 231637.69 66320 128 1462
1464 0 486409.06 231616.5 66240 128 1463
1465 0 486538.62 231619.06 66160 128 1464
1466 0 486536.34 231615.1 66080 148 1465
1467 0 486551.56 231600.22 66000 148 1466
1468 0 486626.22 231583.64 65960 148 1467
1469 0 486659.12 231581.45 65920 148 1468
1470 0 486715.06 231562.4 65880 124 1469
1471 0 486721.16 231547.8 65760 124 1470
1472 0 486681.34 231477.92 65720 124 1471
1473 0 486656.97 231463.58 65680 124 1472
1474 0 486681.44 231460.97 65640 150 1473
1475 0 486734.62 231396.81 65560 150 1474
1476 0 486770.62 231361.34 65520 150 1475
1477 0 486785.12 231344.06 65480 150 1476
1478 0 486825.62 231340.03 65440 150 1477
1479 0 486859.6 231325.72 65400 150 1478
1480 0 486872.78 231283.88 65360 150 1479
1481 0 486901.25 231257.33 65320 150 1480
1482 0 486878.9 231203.2 65280 150 1481
1483 0 486883.62 231176.44 65240 150 1482
1484 0 486907.8 231069.86 65160 136 1483
1485 0 487001.66 231067.67 65120 136 1484
1486 0 487029.88 231010.38 65080 136 1485
1487 0 487026.62 230978.52 65040 163 1486
1488 0 487095.38 230918.14 65000 163 1487
1489 0 487130.5 230842.1 64960 163 1488
1490 0 487158.16 230812.4 64920 186 1489
1491 0 487153.34 230732.95 64880 186 1490
1492 0 487181.8 230671.23 64840 186 1491
1493 0 487167.22 230622.64 64800 186 1492
1494 0 487184.7 230606.31 64760 186 1493
1495 0 487180.88 230484.38 64720 150 1494
1496 0 487209.9 230465.23 64680 150 1495
1497 0 487243.44 230389.64 64640 150 1496
1498 0 487283.34 230368.58 64600 178 1497
1499 0 487257.6 230387.31 64560 178 1498
1500 0 487322.22 230310.67 64520 178 1499
1501 0 487307.78 230329.53 64480 178 1500
1502 0 487380.44 230273.03 64400 178 1501
1503 0 487416.56 230162.02 64360 237 1502
1504 0 487418.66 230194.45 64320 237 1503
1505 0 487452.84 230092.28 64280 237 1504
1506 0 487450.47 230098.9 64200 176 1505
1507 0 487428.03 229989.55 64160 176 1506
1508 0 487459.3 229985.8 64120 176 1507
1509 0 487356.5 229855.31 64040 164 1508
1510 0 487239.1 229695.4 64000 183 1509
1511 0 487237.22 229613.53 63960 183 1510
1512 0 487160.7 229528.5 63920 183 1511
1513 0 487140.28 229459.38 63880 197 1512
1514 0 487053.25 229381.19 63840 197 1513
1515 0 487032.47 229372.66 63800 197 1514
1516 0 487064.06 229456.77 63760 197 1515
1517 0 486927.25 229206.06 63720 237 1516
1518 0 486911.3 229196.42 63680 237 1517
1519 0 486758.8 229037.03 63600 217 1518
1520 0 486703.16 229016.73 63520 185 1519
1521 0 486622.72 228988.86 63480 185 1520
1522 0 486547.25 228851.3 63400 185 1521
1523 0 486428.22 228824.66 63360 134 1522
1524 0 486307.75 228783.22 63320 120 1523
1525 0 486266.25 228764.38 63280 120 1524
1526 0 486325.12 228809.45 63240 120 1525
1527 0 486051.7 228617.1 63200 166 1526
1528 0 485919.38 228513.22 63160 166 1527
1529 0 485896.53 228533.67 63120 166 1528
1530 0 485855.5 228453.84 63080 186 1529
1531 0 485811.25 228413.52 63040 186 1530
1532 0 485810.34 228370.95 62960 186 1531
1533 0 485774.66 228147.42 62920 153 1532
1534 0 485741.56 227822.25 62880 153 1533
1535 0 485734.56 227766.56 62840 153 1534
1536 0 485700.97 227677.12 62800 153 1535
1537 0 485671.1 227591.17 62760 153 1536
1538 0 485689.84 227507.78 62680 128 1537
1539 0 485635.75 227465.95 62640 128 1538
1540 0 485540.3 227281.73 62560 120 1539
1541 0 485525.16 227168.75 62520 120 1540
1542 0 485530.25 227006.22 62440 128 1541
1543 0 485521.47 226942.14 62400 128 1542
1544 0 485499.84 226902.4 62360 128 1543
1545 0 485483.25 226782.75 62280 91 1544
1546 0 485453.66 226706.47 62240 91 1545
1547 0 485439.12 226630.12 62200 128 1546
1548 0 485404.8 226569.23 62160 128 1547
1549 0 485404.78 226516.83 62120 128 1548
1550 0 485363.72 226475.56 62080 128 1549
1551 0 485344.78 226405.08 62040 124 1550
1552 0 485279.16 226342.42 62000 124 1551
1553 0 485291.4 226371.64 61960 124 1552
1554 0 485164.28 226103.7 61880 86 1553
1555 0 484795.12 225416.16 61840 139 1554
1556 0 484653.97 225227.9 61800 178 1555
1557 0 484331.7 225070.72 61760 178 1556
1558 0 484171.28 225015.9 61720 181 1557
1559 0 484307.06 225029.02 61680 137 1558
1560 0 484236.9 225015.23 61600 181 1559
1561 0 484112.44 224831.86 61520 181 1560
1562 0 484090.47 224759.2 61480 228 1561
1563 0 484003.62 224630.14 61440 228 1562
1564 0 484063.72 224693.11 61400 228 1563
1565 0 484015.5 224604.11 61360 175 1564
1566 0 483931.78 224507.45 61320 175 1565
1567 0 483952 224504.11 61280 196 1566
1568 0 483942.1 224464.86 61240 196 1567
1569 0 483938.56 224327.81 61200 196 1568
1570 0 483916.12 224319.2 61160 196 1569
1571 0 483909 224313.22 61120 196 1570
1572 0 483886 224336.53 61080 196 1571
1573 0 483916.25 224259.55 61040 175 1572
1574 0 484005.75 224239.77 61000 178 1573
1575 0 483939.56 224051.69 60960 245 1574
1576 0 483843.44 223966.56 60920 245 1575
1577 0 483832.72 224014.47 60880 245 1576
1578 0 483841.78 224066.55 60840 245 1577
1579 0 483827.16 224054.9 60760 175 1578
1580 0 483764.53 224068 60720 175 1579
1581 0 483716.28 224007.75 60640 192 1580
1582 0 483768.75 223699.12 60600 102 1581
1583 0 483781.53 223751.3 60560 102 1582
1584 0 483755.1 223686.84 60520 102 1583
1585 0 483739.3 223589.95 60480 102 1584
1586 0 483714.28 223496.47 60440 81 1585
1587 0 483720.84 223393.86 60400 81 1586
1588 0 483721.7 223286.86 60360 81 1587
1589 0 483690.22 223275.78 60320 81 1588
1590 0 483528.8 223140.16 60280 108 1589
1591 0 483538.47 223098.86 60200 108 1590
1592 0 483605.34 222893.89 60080 86 1591
1593 0 483466.66 222540.5 59960 80 1592
1594 0 483469.72 222449.69 59920 80 1593
1595 0 483485.94 222275.77 59880 91 1594
1596 0 483497.66 222026.64 59840 102 1595
1597 0 483473.84 221792.95 59800 102 1596
1598 0 483391.97 221545.23 59760 102 1597
1599 0 483394.3 221447.94 59720 102 1598
1600 0 483167 220934.95 59680 124 1599
1601 0 482577.47 220156.38 59640 160 1600
1602 0 482486.5 220017.39 59600 160 1601
1603 0 482446.03 219861.23 59560 181 1602
1604 0 481933.06 218820.94 59560 120 1603
1605 0 481892.25 218751.05 59520 150 1604
1606 0 481883.16 218623.16 59480 150 1605
1607 0 481822.6 218508.06 59440 150 1606
1608 0 481769.72 218338.92 59400 150 1607
1609 0 481787 218393.06 59360 150 1608
1610 0 481729.16 218236.12 59320 160 1609
1611 0 481631.25 218116.8 59280 141 1610
1612 0 481491.78 218016.12 59240 141 1611
1613 0 481383.56 217979.47 59200 153 1612
1614 0 481208.66 217906.92 59160 153 1613
1615 0 481146.88 217849.97 59120 181 1614
1616 0 480326.12 217438.8 59080 101 1615
1617 0 479493.53 217297.03 59120 163 1616
1618 0 479350.47 217416.53 59200 102 1617
1619 0 479513.3 217450.3 59320 163 1618
1620 0 479617.03 217408.16 59400 163 1619
1621 0 479349.84 217175.53 59440 102 1620
1622 0 479378.22 217194.83 59520 102 1621
1623 0 480289.25 217338.02 59040 101 1616
1624 0 480247.2 217364.44 59000 101 1623
1625 0 478871.12 216980.42 59000 120 1624
1626 0 478637.28 216887.77 58960 101 1625
1627 0 478481.03 216879.92 58920 150 1626
1628 0 478295.94 216826.95 58880 150 1627
1629 0 478251.97 216849.95 58840 120 1628
1630 0 478179.9 216886.06 58800 154 1629
1631 0 478128.4 216860.62 58760 154 1630
1632 0 478158.72 216879.31 58720 154 1631
1633 0 478116.78 217166.11 58680 81 1632
1634 0 478043.75 217164.22 58640 81 1633
1635 0 477969.12 217161.92 58600 86 1634
1636 0 477970.44 217225.3 58560 86 1635
1637 0 477970.62 217275.11 58520 86 1636
1638 0 477874.6 217325.66 58480 86 1637
1639 0 477689.75 217485.36 58440 51 1638
1640 0 477497.06 217835.97 58400 120 1639
1641 0 477472.6 217933.73 58360 120 1640
1642 0 477272.03 218410.86 58320 86 1641
1643 0 476964.22 218788.38 58280 175 1642
1644 0 476448.5 219601.39 58320 91 1643
1645 0 476175.03 219950.83 58360 98 1644
1646 0 476001.97 220169.56 58200 98 1644
1647 0 476048.94 220289.27 58120 101 1646
1648 0 476015.5 220369.5 58080 101 1647
1649 0 475927.5 220573.5 58040 98 1648
1650 0 475831.5 220745.5 58000 98 1649
1651 0 475771.5 220833.5 57960 60 1650
1652 0 475743.5 220909.5 57880 60 1651
1653 0 475711.5 220961.5 57800 124 1652
1654 0 475591.5 221129.5 57720 101 1653
1655 0 475443.5 221233.5 57640 101 1654
1656 0 475359.5 221273.5 57560 60 1655
1657 0 475331.5 221389.5 57480 60 1656
1658 0 475331.5 221445.5 57400 40 1657
1659 0 475231.5 221517.5 57320 40 1658
1660 0 475155.5 221601.5 57240 86 1659
1661 0 475151.5 221633.5 57160 86 1660
1662 0 475159.5 221661.5 57080 86 1661
1663 0 475139.5 221705.5 57000 86 1662
1664 0 475135.5 221761.5 56920 90 1663
1665 0 475111.5 221801.5 56840 90 1664
1666 0 475107.5 221857.5 56760 96 1665
1667 0 475131.5 221921.5 56680 96 1666
1668 0 475107.5 221929.5 56600 96 1667
1669 0 475075.5 222009.5 56520 60 1668
1670 0 475099.5 222069.5 56440 60 1669
1671 0 475103.5 222101.5 56360 60 1670
1672 0 475127.5 222117.5 56280 45 1671
1673 0 475091.5 222133.5 56200 45 1672
1674 0 475071.5 222169.5 56120 45 1673
1675 0 475059.5 222225.5 56040 45 1674
1676 0 475111.5 222245.5 55960 90 1675
1677 0 475187.5 222301.5 55880 90 1676
1678 0 475227.5 222321.5 55800 108 1677
1679 0 475223.5 222333.5 55720 108 1678
1680 0 475219.5 222361.5 55640 108 1679
1681 0 475235.5 222369.5 55560 108 1680
1682 0 475223.5 222393.5 55480 96 1681
1683 0 475223.5 222377.5 55400 96 1682
1684 0 475319.5 222369.5 55320 96 1683
1685 0 475359.5 222373.5 55240 81 1684
1686 0 475343.5 222425.5 55160 81 1685
1687 0 475351.5 222473.5 55080 81 1686
1688 0 475391.5 222513.5 55000 81 1687
1689 0 475383.5 222597.5 54920 81 1688
1690 0 475363.5 222637.5 54840 81 1689
1691 0 475359.5 222665.5 54760 81 1690
1692 0 475347.5 222693.5 54680 81 1691
1693 0 475371.5 222701.5 54600 81 1692
1694 0 475355.5 222705.5 54520 -1 1693
1695 0 475335.5 222713.5 54440 -1 1694
1696 0 475283.5 222673.5 54400 -1 1695
1697 0 475143.5 222657.5 54360 -1 1696
1698 0 475115.5 222689.5 54320 -1 1697
1699 0 475087.5 222745.5 54240 -1 1698
1700 0 475079.5 222785.5 54160 -1 1699
1701 0 475135.5 222769.5 54080 -1 1700
1702 0 475183.5 222797.5 54000 -1 1701
1703 0 475179.5 222801.5 53880 -1 1702
1704 0 475163.5 222773.5 53800 -1 1703
1705 0 475107.5 222749.5 53720 -1 1704
1706 0 474971.5 222733.5 53640 -1 1705
1707 0 474967.5 222853.5 53560 -1 1706
1708 0 475031.5 222997.5 53480 -1 1707
1709 0 474743.5 222997.5 53440 -1 1708
1710 0 474771.5 222873.5 53360 -1 1709
1711 0 474827.5 222821.5 53280 -1 1710
1712 0 474791.5 222853.5 53160 -1 1711
1713 0 474723.5 222921.5 53040 -1 1712
1714 0 474459.5 222989.5 53000 -1 1713
1715 0 474439.5 222917.5 52960 -1 1714
1716 0 474379.5 222933.5 52920 -1 1715
1717 0 474343.5 223065.5 52880 -1 1716
1718 0 474339.5 223189.5 52840 -1 1717
1719 0 474319.5 223093.5 52800 -1 1718
1720 0 474251.5 223093.5 52760 -1 1719
1721 0 474095.5 223153.5 52680 -1 1720
1722 0 473827.5 223221.5 52600 -1 1721
1723 0 473595.5 223301.5 52520 -1 1722
1724 0 473551.5 223385.5 52440 -1 1723
1725 0 473555.5 223433.5 52360 -1 1724
1726 0 473495.5 223485.5 52280 -1 1725
1727 0 473479.5 223537.5 52200 -1 1726
1728 0 473479.5 223525.5 52160 -1 1727
1729 0 473499.5 223549.5 52120 -1 1728
1730 0 473487.5 223617.5 52040 -1 1729
1731 0 473439.5 223657.5 52000 -1 1730
1732 0 473419.5 223701.5 51920 -1 1731
1733 0 473363.5 223769.5 51840 -1 1732
1734 0 473327.5 223853.5 51760 -1 1733
1735 0 473287.5 223949.5 51720 -1 1734
1736 0 473295.5 224009.5 51680 -1 1735
1737 0 473299.5 224081.5 51600 -1 1736
1738 0 473323.5 224097.5 51520 -1 1737
1739 0 473315.5 224105.5 51440 -1 1738
1740 0 473287.5 224137.5 51360 -1 1739
1741 0 473255.5 224177.5 51280 -1 1740
1742 0 473251.5 224197.5 51200 -1 1741
1743 0 473263.5 224229.5 51120 -1 1742
1744 0 473307.5 224249.5 51040 -1 1743
1745 0 473271.5 224257.5 50960 -1 1744
1746 0 473075.5 224353.5 50880 -1 1745
1747 0 472779.5 224389.5 50840 -1 1746
1748 0 472767.5 224325.5 50800 -1 1747
1749 0 472823.5 224241.5 50760 -1 1748
1750 0 472799.5 224213.5 50720 -1 1749
1751 0 472699.5 224217.5 50640 -1 1750
1752 0 472607.5 224165.5 50560 -1 1751
1753 0 472559.5 224085.5 50480 -1 1752
1754 0 472511.5 223841.5 50400 -1 1753
1755 0 472507.5 224153.5 50360 -1 1754
1756 0 472535.5 224241.5 50320 -1 1755
1757 0 472519.5 224421.5 50240 -1 1756
1758 0 472387.5 224677.5 50160 -1 1757
1759 0 472387.5 224717.5 50120 -1 1758
1760 0 472331.5 224849.5 50040 -1 1759
1761 0 472351.5 224869.5 49960 -1 1760
1762 0 472335.5 224989.5 49880 -1 1761
1763 0 472271.5 225013.5 49800 -1 1762
1764 0 472199.5 225073.5 49720 -1 1763
1765 0 472175.5 225085.5 49640 -1 1764
1766 0 472075.5 225161.5 49560 -1 1765
1767 0 472095.5 225225.5 49520 -1 1766
1768 0 472099.5 225257.5 49480 -1 1767
1769 0 472139.5 225205.5 49440 -1 1768
1770 0 472155.5 225221.5 49400 -1 1769
1771 0 472143.5 225361.5 49360 -1 1770
1772 0 472139.5 225417.5 49320 -1 1771
1773 0 472167.5 225421.5 49280 -1 1772
1774 0 471971.5 225661.5 49280 -1 1773
1775 0 471907.5 225757.5 49240 -1 1774
1776 0 471799.5 225797.5 49200 -1 1775
1777 0 471555.5 226021.5 49160 -1 1776
1778 0 471543.5 226149.5 49080 -1 1777
1779 0 471491.5 226185.5 49040 -1 1778
1780 0 471443.5 226189.5 48920 -1 1779
1781 0 471379.5 226205.5 48840 -1 1780
1782 0 471391.5 226121.5 48760 -1 1781
1783 0 471387.5 226137.5 48640 -1 1782
1784 0 471375.5 226201.5 48560 -1 1783
1785 0 471255.5 226209.5 48480 -1 1784
1786 0 471075.5 226321.5 48440 -1 1785
1787 0 470943.5 226393.5 48400 -1 1786
1788 0 470875.5 226433.5 48320 -1 1787
1789 0 470779.5 226517.5 48240 -1 1788
1790 0 470611.5 226453.5 48160 -1 1789
1791 0 470575.5 226477.5 48120 -1 1790
1792 0 470379.5 226381.5 48040 -1 1791
1793 0 470119.5 226257.5 47960 -1 1792
1794 0 470331.5 226321.5 47920 -1 1793
1795 0 470339.5 226377.5 47880 -1 1794
1796 0 470327.5 226461.5 47800 -1 1795
1797 0 470371.5 226497.5 47760 -1 1796
1798 0 470463.5 226873.5 47680 -1 1797
1799 0 470531.5 227025.5 47600 -1 1798
1800 0 470707.5 227109.5 47520 -1 1799
1801 0 470811.5 227121.5 47480 -1 1800
1802 0 470847.5 227073.5 47440 -1 1801
1803 0 470851.5 227061.5 47360 -1 1802
1804 0 470939.5 227201.5 47280 -1 1803
1805 0 470927.5 227285.5 47240 -1 1804
1806 0 470923.5 227533.5 47200 -1 1805
1807 0 470943.5 227501.5 47160 -1 1806
1808 0 470967.5 227649.5 47120 -1 1807
1809 0 470899.5 227745.5 47080 -1 1808
1810 0 470859.5 227813.5 47000 -1 1809
1811 0 470803.5 227829.5 46960 -1 1810
1812 0 470639.5 227837.5 46920 -1 1811
1813 0 470947.5 228713.5 46880 -1 1812
1814 0 470815.5 229253.5 46840 -1 1813
1815 0 470815.5 228725.5 46800 -1 1814
1816 0 470755.5 228777.5 46760 -1 1815
1817 0 470787.5 228809.5 46680 -1 1816
1818 0 470683.5 228845.5 46600 -1 1817
1819 0 470583.5 228865.5 46520 -1 1818
1820 0 470459.5 228921.5 46440 -1 1819
1821 0 470399.5 228965.5 46360 -1 1820
1822 0 470195.5 229153.5 46280 -1 1821
1823 0 469999.5 229245.5 46200 -1 1822
1824 0 469895.5 229277.5 46160 -1 1823
1825 0 469799.5 229277.5 46120 -1 1824
1826 0 469519.5 229329.5 46040 -1 1825
1827 0 469343.5 229401.5 45960 -1 1826
1828 0 469027.5 229529.5 45880 -1 1827
1829 0 469031.5 229501.5 45800 -1 1828
1830 0 469055.5 229465.5 45720 -1 1829
1831 0 468919.5 229485.5 45640 -1 1830
1832 0 468839.5 229501.5 45560 -1 1831
1833 0 468831.5 229461.5 45480 -1 1832
1834 0 468803.5 229469.5 45400 -1 1833
1835 0 468779.5 229473.5 45320 -1 1834
1836 0 468771.5 229525.5 45240 -1 1835
1837 0 468739.5 229549.5 45160 -1 1836
1838 0 468679.5 229477.5 45080 -1 1837
1839 0 468651.5 229497.5 45000 -1 1838
1840 0 468623.5 229517.5 44920 -1 1839
1841 0 468615.5 229601.5 44840 -1 1840
1842 0 468619.5 229553.5 44760 -1 1841
1843 0 468643.5 229585.5 44680 -1 1842
1844 0 468587.5 229577.5 44600 -1 1843
1845 0 468603.5 229577.5 44520 -1 1844
1846 0 468599.5 229585.5 44440 -1 1845
1847 0 468591.5 229585.5 44400 -1 1846
1848 0 468603.5 229561.5 44320 -1 1847
1849 0 468611.5 229525.5 44240 -1 1848
1850 0 468623.5 229505.5 44160 -1 1849
1851 0 468623.5 229505.5 44080 -1 1850
1852 0 468603.5 229453.5 44000 -1 1851
1853 0 468611.5 229465.5 43920 -1 1852
1854 0 468647.5 229457.5 43840 -1 1853
1855 0 468699.5 229465.5 43760 -1 1854
1856 0 468715.5 229473.5 43680 -1 1855
1857 0 468607.5 229461.5 43600 -1 1856
1858 0 468567.5 229417.5 43520 -1 1857
1859 0 468519.5 229389.5 43440 -1 1858
1860 0 468543.5 229361.5 43360 -1 1859
1861 0 468487.5 229345.5 43280 -1 1860
1862 0 468439.5 229309.5 43200 -1 1861
1863 0 468379.5 229281.5 43120 -1 1862
1864 0 468347.5 229233.5 43040 -1 1863
1865 0 468239.5 229257.5 42960 -1 1864
1866 0 468175.5 229233.5 42880 -1 1865
1867 0 468115.5 229205.5 42800 -1 1866
1868 0 467991.5 229165.5 42720 -1 1867
1869 0 467907.5 229093.5 42640 -1 1868
1870 0 467835.5 228993.5 42560 -1 1869
1871 0 467767.5 228909.5 42600 -1 1870
1872 0 467719.5 228869.5 42640 -1 1871
1873 0 467663.5 228857.5 42680 -1 1872
1874 0 467575.5 228797.5 42720 -1 1873
1875 0 467527.5 228729.5 42680 -1 1874
1876 0 467491.5 228693.5 42640 -1 1875
1877 0 467199.5 228541.5 42600 -1 1876
1878 0 467099.5 228485.5 42560 -1 1877
1879 0 467075.5 228465.5 42480 -1 1878
1880 0 467015.5 228417.5 42400 -1 1879
1881 0 466995.5 228365.5 42360 -1 1880
1882 0 476733.78 219082.27 58240 143 1643
1883 0 476806.06 218966.66 58200 143 1882
1884 0 476833.5 218940.83 58160 143 1883
1885 0 476847.34 218952.78 58120 143 1884
1886 0 476863.9 218943.98 58080 143 1885
1887 0 476844.62 218961.27 58040 143 1886
1888 0 477523.97 216483.86 58920 60 1628
1889 0 477343.22 216427.86 58960 60 1888
1890 0 477113.94 216301.8 58920 45 1889
1891 0 477040.8 216275.89 58880 60 1890
1892 0 476919 216272 58840 60 1891
1893 0 476699 216208 58800 91 1892
1894 0 476447 216096 58840 80 1893
1895 0 476283 215992 58880 115 1894
1896 0 476147 215820 58960 107 1895
1897 0 476059 215732 59040 107 1896
1898 0 475851 215648 59080 86 1897
1899 0 475751 215592 59160 86 1898
1900 0 475739 215560 59240 90 1899
1901 0 475779 215564 59320 90 1900
1902 0 475771 215512 59400 90 1901
1903 0 475803 215368 59480 140 1902
1904 0 475855 215312 59560 140 1903
1905 0 475895 215272 59680 120 1904
1906 0 475931 215244 59760 120 1905
1907 0 475891 215216 59840 178 1906
1908 0 475883 215164 59920 178 1907
1909 0 475883 215088 60000 178 1908
1910 0 475935 215076 60080 178 1909
1911 0 476019 215100 60160 122 1910
1912 0 475967 215124 60240 122 1911
1913 0 475871 215060 60320 122 1912
1914 0 475819 215024 60400 122 1913
1915 0 475303 214964 60480 101 1914
1916 0 475263 215000 60560 101 1915
1917 0 474967 214932 60640 81 1916
1918 0 474411 214784 60680 96 1917
1919 0 474417 214800 60720 96 1918
1920 0 474251 214756 60680 51 1919
1921 0 474015 214800 60640 75 1920
1922 0 473791 214800 60600 60 1921
1923 0 473483 214816 60560 75 1922
1924 0 473263 214780 60600 75 1923
1925 0 473135 214764 60640 71 1924
1926 0 472971 214732 60680 101 1925
1927 0 472871 214776 60720 101 1926
1928 0 472855 214804 60800 101 1927
1929 0 472783 214776 60920 101 1928
1930 0 472587 214864 61000 75 1929
1931 0 471959 214968 61040 51 1930
1932 0 471151 214852 61080 75 1931
1933 0 470615 214800 61120 80 1932
1934 0 470639 214856 61040 80 1933
1935 0 470635 214808 60960 32 1934
1936 0 470507 214756 60880 32 1935
1937 0 470179 214888 60800 60 1936
1938 0 470051 214992 60720 60 1937
1939 0 469963 215132 60640 40 1938
1940 0 469943 215284 60560 45 1939
1941 0 469851 215432 60480 45 1940
1942 0 469787 215548 60400 45 1941
1943 0 469759 215644 60320 45 1942
1944 0 469719 215752 60280 45 1943
1945 0 469887 215748 60240 45 1944
1946 0 469727 215808 60200 45 1945
1947 0 469639 215920 60120 -1 1946
1948 0 469511 216004 60040 -1 1947
1949 0 469407 216060 60000 -1 1948
1950 0 469283 216140 59960 -1 1949
1951 0 469179 216264 59920 -1 1950
1952 0 470471 214644 61160 40 1933
1953 0 470251 214528 61240 51 1952
1954 0 470215 214500 61320 96 1953
1955 0 469696 214240 62040 71 1954
1956 0 469664 214176 62280 81 1955
1957 0 469824 214144 62480 101 1956
1958 0 469888 213984 62720 107 1957
1959 0 469792 213920 62960 81 1958
1960 0 469664 213824 63160 64 1959
1961 0 469504 213696 63360 81 1960
1962 0 469312 213536 63480 75 1961
1963 0 469152 213376 63600 80 1962
1964 0 468992 213184 63720 98 1963
1965 0 469120 213152 63960 32 1964
1966 0 469050.12 212653.9 64080 -1 1965
1967 0 468742.88 212270.25 64240 -1 1966
1968 0 468241.25 211754.84 64080 -1 1967
1969 0 468071 211528 64120 -1 1968
1970 0 467900.75 211301.16 64160 -1 1969
1971 0 467673.44 211072.9 64280 -1 1970
1972 0 467395.5 210867.86 64360 -1 1971
1973 0 466968.8 210544.4 64480 -1 1972
1974 0 466676.22 210277.22 64640 -1 1973
1975 0 466592.94 210138.44 64800 -1 1974
1976 0 466555.62 210148.14 64920 -1 1975
1977 0 467000.28 209844.39 64560 -1 1974
1978 0 467184.06 209760.47 64440 -1 1977
1979 0 467196.06 209733.12 64240 -1 1978
1980 0 467026.38 209487.77 64080 -1 1979
1981 0 466853.2 209238.95 64000 -1 1980
1982 0 466526.12 208488.17 63840 -1 1981
1983 0 466316.7 208363.62 63720 -1 1982
1984 0 466230.28 208126 63520 -1 1983
1985 0 474423 214816 60760 96 1919
1986 0 474411 214800 60800 96 1985
1987 0 474415 214780 60840 96 1986
1988 0 480447.38 217456.7 58960 101 1624
1989 0 480558.84 217484.22 58920 178 1988
1990 0 480820.22 217506.03 58880 156 1989
1991 0 480828.62 217504.86 58840 156 1990
1992 0 480847.28 217490.83 58800 156 1991
1993 0 480875.78 217482.48 58760 156 1992
1994 0 480993.8 217423.48 58720 150 1993
1995 0 480967.78 217451.83 58680 150 1994
1996 0 481032.4 217303.16 58640 150 1995
1997 0 481147.4 217218.97 58600 160 1996
1998 0 481199.3 217171.19 58560 160 1997
1999 0 481209.03 217248.8 58520 160 1998
2000 0 481224.12 217132.48 58480 160 1999
2001 0 481291.66 217126.67 58440 160 2000
2002 0 481299.84 217150.7 58400 160 2001
2003 0 481943.12 216372.44 58560 96 1998
2004 0 481973.03 216342.56 58520 96 2003
2005 0 482006.06 216305.33 58480 96 2004
2006 0 482005.6 216267.61 58440 98 2005
2007 0 482034.75 216209.58 58400 98 2006
2008 0 482044.06 216133.78 58360 98 2007
2009 0 482054.72 216128.67 58320 98 2008
2010 0 482046 216008.66 58280 102 2009
2011 0 482088.22 215895.77 58200 102 2010
2012 0 482093.62 215697.39 58160 101 2011
2013 0 482146.53 215679.1 58120 101 2012
2014 0 482180.4 215598.11 58080 101 2013
2015 0 482295.75 215511.48 58000 107 2014
2016 0 482364.44 215505.2 57960 107 2015
2017 0 482388.44 215477.42 57920 107 2016
2018 0 482527.7 215268.83 57880 101 2017
2019 0 483041.25 214714.53 57920 107 2018
2020 0 483074.34 214642.31 57960 107 2019
2021 0 483317.72 214329.6 58000 102 2020
2022 0 483848 213680.72 57920 80 2021
2023 0 483899.34 213598.12 57880 91 2022
2024 0 483834.4 213541.47 57840 91 2023
2025 0 484032.5 213439.45 57800 91 2024
2026 0 484151.8 213285.42 57760 102 2025
2027 0 484252.1 213150.89 57720 115 2026
2028 0 484272.44 213140.61 57680 115 2027
2029 0 484330.25 213035.05 57640 115 2028
2030 0 484392.72 213006.84 57600 107 2029
2031 0 484487.03 212905.27 57560 107 2030
2032 0 484630.7 212811.38 57520 91 2031
2033 0 484735.38 212775.1 57480 91 2032
2034 0 485083.34 212431.2 57480 60 2033
2035 0 485360.78 212230.61 57520 98 2034
2036 0 485405 212059 57600 120 2035
2037 0 485497 211935 57680 80 2036
2038 0 485565 211791 57800 80 2037
2039 0 485661 211479 57880 90 2038
2040 0 485621 211463 57920 90 2039
2041 0 485649 211363 58040 32 2040
2042 0 485657 211315 58160 98 2041
2043 0 485637 211183 58280 98 2042
2044 0 485553 211059 58400 90 2043
2045 0 485465 211035 58520 90 2044
2046 0 485433 210987 58640 102 2045
2047 0 485313 210875 58720 102 2046
2048 0 485265 210783 58800 96 2047
2049 0 485129 210811 58840 96 2048
2050 0 484957 210803 58920 96 2049
2051 0 484813 210823 58960 96 2050
2052 0 485504 209920 58920 98 2048
2053 0 485664 209728 58960 75 2052
2054 0 485824 209568 59040 71 2053
2055 0 485696 209504 59280 75 2054
2056 0 485600 209504 59520 120 2055
2057 0 485440 209536 59760 197 2056
2058 0 485216 209440 59840 115 2057
2059 0 485088 209376 59920 71 2058
2060 0 486016 209376 59120 107 2054
2061 0 486144 209216 59320 141 2060
2062 0 486272 208992 59320 45 2061
2063 0 486304 208736 59320 75 2062
2064 0 486432 208512 59280 51 2063
2065 0 486464 208288 59160 60 2064
2066 0 486624 208096 59000 51 2065
2067 0 486688 207872 58880 98 2066
2068 0 486752 207616 58880 102 2067
2069 0 486752 207360 58880 91 2068
2070 0 486784 207104 58880 60 2069
2071 0 486880 206848 58880 96 2070
2072 0 486912 206624 59000 91 2071
2073 0 487040 206464 59160 81 2072
2074 0 487200 206240 59280 81 2073
2075 0 487392 206048 59320 51 2074
2076 0 487552 205824 59360 81 2075
2077 0 487680 205600 59360 122 2076
2078 0 487904 205408 59360 71 2077
2079 0 488000 205248 59320 51 2078
2080 0 484935.84 212781.98 57440 51 2033
2081 0 485040.1 212802.75 57400 51 2080
2082 0 485112.25 212936.52 57360 75 2081
2083 0 485130.25 212967.78 57320 75 2082
2084 0 485159.22 212999.5 57280 75 2083
2085 0 485191 213023.89 57240 75 2084
2086 0 485210.28 213028.89 57200 75 2085
2087 0 485233.28 213044.61 57160 90 2086
2088 0 485290.97 213101.33 57120 90 2087
2089 0 485301.97 213127.61 57080 90 2088
2090 0 485339.94 213129.19 57040 90 2089
2091 0 485368.9 213155.3 57000 90 2090
2092 0 485374.5 213123.89 56960 90 2091
2093 0 485390.6 213144.61 56920 96 2092
2094 0 485371.75 213153.73 56880 96 2093
2095 0 485378.38 213180.47 56840 96 2094
2096 0 485390.28 213149.88 56800 96 2095
2097 0 485405.47 213135.86 56760 96 2096
2098 0 485401.44 213132.31 56720 96 2097
2099 0 485401.7 213114.5 56680 96 2098
2100 0 485354.78 213150.69 56640 96 2099
2101 0 485390.03 213147.77 56600 96 2100
2102 0 485343.9 213190.1 56560 96 2101
2103 0 485385.6 213212.3 56520 96 2102
2104 0 485382.06 213203.16 56480 96 2103
2105 0 485384.1 213235.52 56440 96 2104
2106 0 485375.72 213210.9 56400 96 2105
2107 0 485378.94 213218.86 56360 96 2106
2108 0 485375.3 213235.03 56320 96 2107
2109 0 485383.84 213257.19 56280 96 2108
2110 0 485341.84 213263.42 56240 96 2109
2111 0 485330.7 213249.75 56200 96 2110
2112 0 485337.7 213271.34 56160 96 2111
2113 0 485318.88 213254.53 56120 96 2112
2114 0 485360.53 213265.03 56080 96 2113
2115 0 485335.4 213270.4 56040 -1 2114
2116 0 485344.3 213241.22 56000 -1 2115
2117 0 485300.75 213271.69 55960 -1 2116
2118 0 485309 213291.34 55920 -1 2117
2119 0 485293.06 213295.08 55880 -1 2118
2120 0 485316 213286.14 55840 -1 2119
2121 0 485295.72 213281.42 55800 -1 2120
2122 0 485316.7 213253.47 55760 -1 2121
2123 0 485305.1 213222.38 55680 -1 2122
2124 0 485287.53 213221.84 55640 -1 2123
2125 0 485275.28 213238.39 55560 -1 2124
2126 0 485288.7 213199.55 55520 -1 2125
2127 0 485303.66 213237.02 55480 -1 2126
2128 0 485282.3 213239.16 55440 -1 2127
2129 0 485247.3 213242.9 55400 -1 2128
2130 0 485242.8 213270.77 55360 -1 2129
2131 0 485235.66 213276.73 55320 -1 2130
2132 0 485213.12 213266.84 55280 -1 2131
2133 0 485253.38 213287.88 55240 -1 2132
2134 0 485267.03 213278.33 55200 -1 2133
2135 0 485239.5 213241.1 55160 -1 2134
2136 0 485254.25 213254.1 55120 -1 2135
2137 0 485229.75 213259.6 55080 -1 2136
2138 0 485258.62 213266.69 55040 -1 2137
2139 0 485251.84 213275.38 55000 -1 2138
2140 0 485275.84 213267.52 54920 -1 2139
2141 0 485171.4 213272.03 54840 -1 2140
2142 0 485163.72 213214.16 54800 -1 2141
2143 0 485169.6 213250.3 54760 -1 2142
2144 0 485107.84 213250.33 54720 -1 2143
2145 0 485070.06 213235.69 54640 -1 2144
2146 0 485033.78 213198.36 54600 -1 2145
2147 0 485009.06 213186.14 54560 -1 2146
2148 0 484988.25 213255.12 54520 -1 2147
2149 0 484989.56 213219.25 54480 -1 2148
2150 0 484999 213220.73 54440 -1 2149
2151 0 485023.12 213261.17 54400 -1 2150
2152 0 485005.22 213268.95 54360 -1 2151
2153 0 485019.38 213306.2 54320 -1 2152
2154 0 484955.16 213299.83 54280 -1 2153
2155 0 484965.72 213322.83 54240 -1 2154
2156 0 484904.6 213367.84 54200 -1 2155
2157 0 484921.5 213369.61 54160 -1 2156
2158 0 484927.47 213393.12 54120 -1 2157
2159 0 484886.12 213402.48 54080 -1 2158
2160 0 484930.88 213429.33 53960 -1 2159
2161 0 484905.3 213442.53 53920 -1 2160
2162 0 484923.75 213427.17 53840 -1 2161
2163 0 484964.06 213415.02 53800 -1 2162
2164 0 484950.03 213397.34 53760 -1 2163
2165 0 484973.6 213429.42 53720 -1 2164
2166 0 484960.75 213404.58 53680 -1 2165
2167 0 484981.06 213407.34 53640 -1 2166
2168 0 485019.44 213410.02 53600 -1 2167
2169 0 485032.5 213369.83 53560 -1 2168
2170 0 485006.12 213365.34 53480 -1 2169
2171 0 484964.88 213374.11 53400 -1 2170
2172 0 484794.16 213111.53 53400 -1 2171
2173 0 484998.1 213387.81 53360 -1 2171
2174 0 485003.22 213397.89 53320 -1 2173
2175 0 485041.03 213414.39 53280 -1 2174
2176 0 485028.12 213418.83 53240 -1 2175
2177 0 485017.12 213421.3 53200 -1 2176
2178 0 485043.8 213441.38 53160 -1 2177
2179 0 485035.75 213435.44 53120 -1 2178
2180 0 485054.2 213392.52 53040 -1 2179
2181 0 485052.88 213419.88 53000 -1 2180
2182 0 485115.22 213495.66 52960 -1 2181
2183 0 485108.62 213470.58 52920 -1 2182
2184 0 485116.28 213467.25 52880 -1 2183
2185 0 485125.2 213437.75 52840 -1 2184
2186 0 485118.2 213454.95 52800 -1 2185
2187 0 485124.62 213405.55 52760 -1 2186
2188 0 485126.06 213402.48 52720 -1 2187
2189 0 485130.7 213413.94 52680 -1 2188
2190 0 485141.28 213398.56 52640 -1 2189
2191 0 485121.34 213395.05 52600 -1 2190
2192 0 485149.78 213396.97 52560 -1 2191
2193 0 485142.38 213388.47 52520 -1 2192
2194 0 485120.28 213380.72 52480 -1 2193
2195 0 485133.06 213364.17 52440 -1 2194
2196 0 485136.44 213345.69 52400 -1 2195
2197 0 485144 213374.45 52360 -1 2196
2198 0 485105.2 213365.5 52320 -1 2197
2199 0 485107.03 213393.1 52280 -1 2198
2200 0 485103.84 213395.05 52240 -1 2199
2201 0 485085.7 213435.61 52200 -1 2200
2202 0 485097.2 213498.39 52160 -1 2201
2203 0 485097.97 213528.3 52120 -1 2202
2204 0 485076 213553.9 52080 -1 2203
2205 0 485075.9 213622.03 52000 -1 2204
2206 0 485024.16 213644.69 51960 -1 2205
2207 0 485013.44 213654.6 51920 -1 2206
2208 0 485003.1 213660.6 51880 -1 2207
2209 0 485025.4 213656.89 51840 -1 2208
2210 0 485011.75 213718.61 51760 -1 2209
2211 0 485010.97 213648.75 51720 -1 2210
2212 0 485063 213708.56 51680 -1 2211
2213 0 485055.22 213732.58 51640 -1 2212
2214 0 485091.53 213773.38 51600 -1 2213
2215 0 485061.22 213746.25 51560 -1 2214
2216 0 485107.22 213758.84 51480 -1 2215
2217 0 485125.06 213826.33 51400 -1 2216
2218 0 485081.47 213845.45 51360 -1 2217
2219 0 485127.38 213870.22 51320 -1 2218
2220 0 485105.78 213830.12 51280 -1 2219
2221 0 485093.1 213902.05 51240 -1 2220
2222 0 485156.75 213919.2 51200 -1 2221
2223 0 485188.5 213850.12 51160 -1 2222
2224 0 485220.72 213843.39 51080 -1 2223
2225 0 485272.97 213825.66 51040 -1 2224
2226 0 485265.3 213836.84 51000 -1 2225
2227 0 485260.28 213818.25 50960 -1 2226
2228 0 485161.25 213429.31 50920 -1 2227
2229 0 485290.2 213900.27 50880 -1 2228
2230 0 485006.8 213878.06 50840 -1 2229
2231 0 484883.62 213822.14 50800 -1 2230
2232 0 484915.88 213815.14 50760 -1 2231
2233 0 484901.38 213797 50720 -1 2232
2234 0 484893.4 213807.77 50680 -1 2233
2235 0 484933.44 213794.73 50640 -1 2234
2236 0 484932.28 213786.05 50600 -1 2235
2237 0 484915.66 213731.83 50560 -1 2236
2238 0 484870.84 213758.25 50520 -1 2237
2239 0 484850.38 213768.44 50480 -1 2238
2240 0 484884.8 213770.92 50440 -1 2239
2241 0 484882.75 213816.3 50400 -1 2240
2242 0 484861.4 213714.55 50320 -1 2241
2243 0 484788.88 213692.47 50280 -1 2242
2244 0 484760.94 213705.8 50240 -1 2243
2245 0 484791.75 213737.75 50200 -1 2244
2246 0 484691.06 213773.03 50160 -1 2245
2247 0 484656.34 213794.23 50120 -1 2246
2248 0 484526.6 213759.23 50080 -1 2247
2249 0 484542.56 213787.3 50040 -1 2248
2250 0 484525.16 213811.48 50000 -1 2249
2251 0 484524.34 213778.31 49960 -1 2250
2252 0 484492.8 213869.62 49920 -1 2251
2253 0 484498.5 213870.05 49880 -1 2252
2254 0 484450.72 213850.97 49800 -1 2253
2255 0 484461.03 213875.27 49760 -1 2254
2256 0 484453.78 213882.8 49720 -1 2255
2257 0 484542.75 213843.77 49680 -1 2256
2258 0 484523.44 213860.02 49640 -1 2257
2259 0 484576.3 213838.58 49600 -1 2258
2260 0 484514.25 213851.7 49560 -1 2259
2261 0 484490.34 213822.19 49520 -1 2260
2262 0 484474.16 213840.8 49480 -1 2261
2263 0 484529.16 213752.25 49440 -1 2262
2264 0 484488.38 213765.78 49400 -1 2263
2265 0 484508.9 213739.06 49360 -1 2264
2266 0 484478.22 213744.45 49320 -1 2265
2267 0 484480.22 213774.47 49280 -1 2266
2268 0 484479.16 213745.84 49240 -1 2267
2269 0 484520.97 213696.9 49200 -1 2268
2270 0 484518.16 213708.92 49160 -1 2269
2271 0 484478.56 213717.2 49120 -1 2270
2272 0 484447.47 213689.36 49080 -1 2271
2273 0 484416.9 213676.7 49040 -1 2272
2274 0 484405.2 213697.89 49000 -1 2273
2275 0 484390.88 213691.16 48960 -1 2274
2276 0 484371.84 213638.72 48920 -1 2275
2277 0 484340 213621.42 48880 -1 2276
2278 0 484283.28 213592.08 48840 -1 2277
2279 0 484264.75 213591.92 48800 -1 2278
2280 0 484198.7 213539.16 48760 -1 2279
2281 0 484188.06 213532.05 48720 -1 2280
2282 0 484149.8 213483.73 48680 -1 2281
2283 0 484150.16 213507.45 48640 -1 2282
2284 0 484110.47 213482.62 48600 -1 2283
2285 0 484102.88 213481.06 48560 -1 2284
2286 0 484075.5 213448.25 48520 -1 2285
2287 0 484103.97 213452.94 48480 -1 2286
2288 0 484103.1 213418.58 48440 -1 2287
2289 0 484041.5 213431.3 48400 -1 2288
2290 0 484064.78 213414.62 48360 -1 2289
2291 0 484088.47 213418.88 48320 -1 2290
2292 0 484000.56 213376.02 48280 -1 2291
2293 0 483997.28 213314.5 48240 -1 2292
2294 0 484024.97 213294.73 48200 -1 2293
2295 0 483970.2 213169.98 48160 -1 2294
2296 0 483882.22 213125.84 48120 -1 2295
2297 0 483855.72 213006.3 48080 -1 2296
2298 0 483845.84 212953.6 48040 -1 2297
2299 0 483821.22 212882.28 48000 -1 2298
2300 0 483750.9 212823.88 47960 -1 2299
2301 0 483879.56 212840.7 47920 -1 2300
2302 0 483639.7 212755.81 47880 -1 2301
2303 0 483843.84 212801.8 47840 -1 2302
2304 0 483873.47 212775.7 47800 -1 2303
2305 0 483904.1 212806.75 47760 -1 2304
2306 0 483892.66 212770.94 47720 -1 2305
2307 0 483919.6 212785.66 47680 -1 2306
2308 0 483903.7 212800.83 47640 -1 2307
2309 0 483930 212756.88 47600 -1 2308
2310 0 483922.84 212711.44 47560 -1 2309
2311 0 483988.6 212689.05 47520 -1 2310
2312 0 483973.38 212597.75 47480 -1 2311
2313 0 483969.75 212505.67 47440 -1 2312
2314 0 483959.7 212441.62 47400 -1 2313
2315 0 483976.1 212424.7 47360 -1 2314
2316 0 484007.66 212429.89 47320 -1 2315
2317 0 484015.4 212380.27 47280 32 2316
2318 0 483999.84 212371.14 47240 32 2317
2319 0 484016.72 212357.31 47200 32 2318
2320 0 484021.03 212354.02 47160 32 2319
2321 0 484027.25 212326.98 47120 32 2320
2322 0 484047.06 212290.38 47080 32 2321
2323 0 484031.34 212294.14 47040 32 2322
2324 0 484015.2 212224.39 47000 32 2323
2325 0 483990.16 212153.14 46960 32 2324
2326 0 483895.22 212009.7 46920 32 2325
2327 0 483811.88 212712.53 46880 32 2326
2328 0 484708.34 211371.08 46840 -1 2327
2329 0 483818 212652.33 46800 32 2328
2330 0 483816.75 212679 46760 32 2329
2331 0 483813.78 212662.3 46720 32 2330
2332 0 483768.5 212653.45 46680 32 2331
2333 0 483792 212656.88 46600 32 2332
2334 0 483742.25 212596 46560 32 2333
2335 0 483773.06 212615.23 46520 102 2334
2336 0 483762.56 212742.48 46480 102 2335
2337 0 483752.06 212504.92 46440 102 2336
2338 0 483766.38 212499.16 46400 102 2337
2339 0 483792.4 212505.72 46360 102 2338
2340 0 483705.3 212492.73 46320 102 2339
2341 0 483676.22 212464.77 46280 102 2340
2342 0 483632.8 212510.05 46240 102 2341
2343 0 483617.5 212529.75 46200 60 2342
2344 0 483608.06 212528.05 46160 60 2343
2345 0 483581.3 212561.36 46120 60 2344
2346 0 483532.44 212554.98 46080 60 2345
2347 0 483509.16 212544.88 46040 60 2346
2348 0 483515.7 212551.34 46000 60 2347
2349 0 483493.34 212567.61 45960 32 2348
2350 0 483490.47 212614.72 45920 32 2349
2351 0 483504.38 212636.19 45880 32 2350
2352 0 483477.9 212667.36 45840 32 2351
2353 0 483467.28 212651.28 45800 32 2352
2354 0 483466.6 212629.64 45760 32 2353
2355 0 483502.53 212620.92 45680 75 2354
2356 0 483490.75 212609.94 45640 75 2355
2357 0 483502.6 212598.11 45600 75 2356
2358 0 483560.22 212546.62 45520 75 2357
2359 0 483560.4 212525.08 45480 75 2358
2360 0 483552.38 212511.19 45440 71 2359
2361 0 483580.75 212496.17 45400 71 2360
2362 0 483572.7 212470.73 45360 71 2361
2363 0 483586.53 212476.34 45320 71 2362
2364 0 483545.66 212486.39 45280 71 2363
2365 0 483530.1 212485.52 45240 71 2364
2366 0 483545.3 212477.14 45200 71 2365
2367 0 483526.84 212480.56 45160 91 2366
2368 0 483519.94 212432.64 45120 91 2367
2369 0 483493.34 212380.62 45080 91 2368
2370 0 483473.38 212381.78 45040 91 2369
2371 0 483471.34 212373.62 45000 91 2370
2372 0 483493.62 212354.69 44960 91 2371
2373 0 483523.94 212352.6 44920 64 2372
2374 0 483493.75 212284.19 44880 64 2373
2375 0 483490.47 212273.53 44840 64 2374
2376 0 483494.2 212283.38 44800 64 2375
2377 0 483459.97 212235.88 44760 64 2376
2378 0 483243.94 211923.94 44760 134 2377
2379 0 483192.16 211907.11 44720 134 2378
2380 0 483173.28 211878.06 44680 134 2379
2381 0 483167.8 211868.03 44640 134 2380
2382 0 483099.53 211898.55 44600 254 2381
2383 0 483142.38 211804.6 44560 254 2382
2384 0 483200.94 211846.14 44480 254 2383
2385 0 483166.5 211853.08 44440 254 2384
2386 0 483172.53 211833.45 44400 254 2385
2387 0 483106.78 211826.67 44360 156 2386
2388 0 483147.44 211758.23 44320 156 2387
2389 0 483136.5 211773.95 44240 156 2388
2390 0 483060.8 211730.98 44200 156 2389
2391 0 483128.38 211777.6 44160 156 2390
2392 0 483104.38 211666.1 43960 163 2391
2393 0 483181.88 211672.16 43880 163 2392
2394 0 483225.2 211601.16 43840 157 2393
2395 0 483185.22 211585.73 43800 157 2394
2396 0 483089.53 211611.8 43760 157 2395
2397 0 483151.97 211559.02 43680 157 2396
2398 0 483230.72 211563.83 43640 128 2397
2399 0 483221.3 211489.86 43520 128 2398
2400 0 483333.2 211503.48 43440 128 2399
2401 0 483398.6 211529.84 43400 128 2400
2402 0 483391.78 211504.39 43360 120 2401
2403 0 482962.56 211029.16 43360 120 2402
2404 0 482998.9 211043.45 43320 120 2403
2405 0 483000.75 211013.44 43280 120 2404
2406 0 483017.78 211017.77 43240 120 2405
2407 0 483061.2 210991.77 43200 120 2406
2408 0 483142.8 210857.88 43160 108 2407
2409 0 483146.62 210832.73 43120 108 2408
2410 0 483152.38 210829.42 43080 108 2409
2411 0 483153.88 210821.7 43040 108 2410
2412 0 483212.44 210815.08 42960 81 2411
2413 0 483185 210806.55 42920 81 2412
2414 0 483189.25 210791.48 42880 81 2413
2415 0 483247.88 210812 42840 81 2414
2416 0 483218.88 210811.22 42800 81 2415
2417 0 483257.2 210794.03 42760 81 2416
2418 0 483250.47 210773.19 42720 81 2417
2419 0 483270 210720.02 42680 90 2418
2420 0 483277.25 210732.48 42640 90 2419
2421 0 483276.6 210711.06 42600 90 2420
2422 0 483290.97 210701.78 42560 90 2421
2423 0 483286.53 210676.42 42520 90 2422
2424 0 483343.9 210690.6 42480 96 2423
2425 0 483340.56 210677.03 42440 96 2424
2426 0 483346.56 210653.45 42400 96 2425
2427 0 483342.16 210638.11 42360 96 2426
2428 0 483363.72 210632.28 42320 96 2427
2429 0 483372.1 210612.95 42280 96 2428
2430 0 483385.88 210610.8 42240 90 2429
2431 0 483399.1 210613 42200 90 2430
2432 0 483400.84 210590.12 42160 90 2431
2433 0 483399.75 210574.5 42120 90 2432
2434 0 483357.34 210576.31 42080 90 2433
2435 0 483402.28 210558.27 42000 90 2434
2436 0 483424.9 210552.5 41920 96 2435
2437 0 483420.44 210551.08 41880 96 2436
2438 0 483436.53 210555.78 41840 96 2437
2439 0 483461.22 210536.16 41800 96 2438
2440 0 483446.75 210540.11 41760 96 2439
2441 0 483451.88 210526.28 41720 96 2440
2442 0 483463 210523.42 41680 64 2441
2443 0 483456.53 210533.77 41640 64 2442
2444 0 483460.72 210515.02 41600 64 2443
2445 0 483445.66 210519.94 41560 64 2444
2446 0 483453.4 210518.2 41520 64 2445
2447 0 483420.94 210504.5 41480 64 2446
2448 0 483433.53 210501.69 41440 64 2447
2449 0 483408.66 210476.52 41400 75 2448
2450 0 483391.8 210477.05 41360 75 2449
2451 0 483376.38 210478.61 41320 75 2450
2452 0 483355.5 210479.52 41280 75 2451
2453 0 483378.88 210482.62 41240 75 2452
2454 0 483370.78 210478.34 41200 75 2453
2455 0 483347.84 210440.94 41160 90 2454
2456 0 483387.3 210464.52 41120 90 2455
2457 0 483367.22 210432.38 41080 90 2456
2458 0 483391.06 210435.31 41040 90 2457
2459 0 483381.34 210423.64 41000 90 2458
2460 0 483377.22 210409.92 40960 90 2459
2461 0 483385.28 210392.84 40920 90 2460
2462 0 483392.6 210380.62 40880 98 2461
2463 0 483400.06 210327.4 40840 98 2462
2464 0 483392.78 210294.17 40800 98 2463
2465 0 483387.56 210266.06 40760 98 2464
2466 0 483404.9 210260.53 40720 98 2465
2467 0 483376.78 210251.69 40680 98 2466
2468 0 483376.38 210240.39 40640 81 2467
2469 0 483374.22 210237.55 40600 81 2468
2470 0 483349.3 210221.66 40560 81 2469
2471 0 483323.2 210199.88 40520 81 2470
2472 0 483279.7 210205.11 40480 81 2471
2473 0 483250.62 210208 40440 81 2472
2474 0 483181.75 210251.81 40400 71 2473
2475 0 483170.84 210169.58 40360 71 2474
2476 0 483169.28 210162.66 40320 71 2475
2477 0 483139.3 210138.77 40280 71 2476
2478 0 483132.22 210131.4 40240 71 2477
2479 0 483129 210124.53 40200 71 2478
2480 0 483128.2 210134.62 40160 64 2479
2481 0 483108.4 210097.3 40120 64 2480
2482 0 483081.16 210121.9 40080 64 2481
2483 0 483088.53 210078.62 40040 64 2482
2484 0 483078.88 210080.19 40000 64 2483
2485 0 483081.4 210033.89 39960 64 2484
2486 0 483063.62 210002 39920 64 2485
2487 0 483084.8 210001.52 39880 64 2486
2488 0 483076.62 209988.16 39840 64 2487
2489 0 483050.88 210005.06 39800 64 2488
2490 0 483052.38 210003.97 39760 64 2489
2491 0 483041.3 210029.61 39720 64 2490
2492 0 483048.25 209985.7 39680 64 2491
2493 0 483052.3 209995.64 39640 64 2492
2494 0 483049.4 209971.27 39600 64 2493
2495 0 483036.72 209976.78 39560 64 2494
2496 0 483025.34 209964 39520 64 2495
2497 0 483035.97 209930.81 39480 64 2496
2498 0 483030.53 209923.2 39440 64 2497
2499 0 483066.3 209908.67 39400 -1 2498
2500 0 483090.9 209911.61 39360 -1 2499
2501 0 483130.6 209905.31 39320 -1 2500
2502 0 483135.72 209890.53 39280 -1 2501
2503 0 483132.88 209920.17 39240 -1 2502
2504 0 483131.94 209934.27 39200 -1 2503
2505 0 483124.8 209940.55 39160 -1 2504
2506 0 483122.38 209929.61 39120 -1 2505
2507 0 483104.06 209931.64 39080 -1 2506
2508 0 483113.34 209947.14 39040 -1 2507
2509 0 483156.06 209930.02 39000 -1 2508
2510 0 483177.56 209926.36 38960 -1 2509
2511 0 483185.4 209920.03 38920 -1 2510
2512 0 483197.97 209915.14 38880 -1 2511
2513 0 483214.75 209903.38 38840 -1 2512
2514 0 483210.34 209920.75 38800 -1 2513
2515 0 483231.44 209918.34 38760 -1 2514
2516 0 483240 209921.83 38720 -1 2515
2517 0 483248.06 209917.83 38680 -1 2516
2518 0 483240.94 209879.4 38640 -1 2517
2519 0 483227.62 209943.62 38600 -1 2518
2520 0 483250.62 209934.7 38560 -1 2519
2521 0 483253.12 209960.95 38520 -1 2520
2522 0 483280.78 209983.62 38480 -1 2521
2523 0 483280.2 209994.56 38440 -1 2522
2524 0 483272.34 210040 38400 -1 2523
2525 0 483275.8 210069 38360 -1 2524
2526 0 483299.88 210059.44 38320 -1 2525
2527 0 483293.28 210080.78 38280 -1 2526
2528 0 483323.56 210085.75 38240 -1 2527
2529 0 483338.12 210093.56 38200 -1 2528
2530 0 483341.28 210118.12 38160 -1 2529
2531 0 483372.03 210114.03 38120 -1 2530
2532 0 483376.06 210114.7 38080 -1 2531
2533 0 483381.12 210129.72 38040 -1 2532
2534 0 483424.84 210134.19 38000 -1 2533
2535 0 483436.28 210155.23 37920 -1 2534
2536 0 483452.84 210187.97 37880 -1 2535
2537 0 483472.44 210214.66 37840 -1 2536
2538 0 483472.72 210193.31 37800 -1 2537
2539 0 483466.38 210209.67 37760 -1 2538
2540 0 483467.12 210206.14 37720 -1 2539
2541 0 483478.78 210230.25 37680 -1 2540
2542 0 483470.62 210245.64 37640 -1 2541
2543 0 483471.56 210248.03 37600 -1 2542
2544 0 483461.78 210242.44 37560 -1 2543
2545 0 483461.4 210246.55 37520 -1 2544
2546 0 483451 210248.78 37480 -1 2545
2547 0 483451.4 210277.36 37440 -1 2546
2548 0 483568.53 210409 37360 -1 2547
2549 0 483676.84 210494.16 37320 -1 2548
2550 0 483733.97 210557.84 37280 -1 2549
2551 0 483777.8 210657.1 37240 -1 2550
2552 0 483838.3 210780.53 37200 -1 2551
2553 0 483942.03 210839.3 37160 -1 2552
2554 0 483988.7 210915.44 37120 -1 2553
2555 0 484050.25 210966.83 37080 -1 2554
2556 0 484079.25 211008.11 37040 -1 2555
2557 0 484098.1 211081.94 37000 -1 2556
2558 0 486065.16 213511.69 36960 -1 2557
2559 0 484248.2 211301.81 36920 -1 2558
2560 0 484177.3 211266.47 36880 -1 2559
2561 0 484142.28 211242.58 36840 -1 2560
2562 0 484075.34 211203.94 36800 -1 2561
2563 0 484004.84 211292.19 36760 -1 2562
2564 0 483952.16 211093.16 36720 -1 2563
2565 0 483872.03 211085.62 36680 -1 2564
2566 0 483794.56 211042.3 36640 -1 2565
2567 0 483686.5 211035.42 36600 -1 2566
2568 0 483630.06 210945.47 36560 -1 2567
2569 0 483543.72 210891.27 36520 -1 2568
2570 0 483479.38 210833.42 36480 -1 2569
2571 0 483427.44 210781.84 36440 -1 2570
2572 0 483413.28 210779.34 36400 -1 2571
2573 0 483411.72 210746.53 36360 -1 2572
2574 0 483402 210771.48 36320 -1 2573
2575 0 483410.7 210769.8 36280 -1 2574
2576 0 483412.7 210767.95 36240 -1 2575
2577 0 483404.88 210797.98 36200 -1 2576
2578 0 483399.47 210806.38 36160 -1 2577
2579 0 483382.4 210815.02 36120 -1 2578
2580 0 483367.72 210835.06 36080 -1 2579
2581 0 483368.9 210889.23 36040 -1 2580
2582 0 483359.56 210876.72 36000 -1 2581
2583 0 483362.94 210844.11 35960 -1 2582
2584 0 483365.34 210879.53 35920 -1 2583
2585 0 483366.9 210862.72 35880 -1 2584
2586 0 483348.44 210861.4 35840 -1 2585
2587 0 483341.7 210871.03 35800 -1 2586
2588 0 483345.9 210891.39 35760 -1 2587
2589 0 483316.9 210907.11 35720 -1 2588
2590 0 483297.22 211025.23 35680 -1 2589
2591 0 483331.94 210980.98 35640 -1 2590
2592 0 483327.97 210976.8 35600 -1 2591
2593 0 483332.66 210967.75 35560 -1 2592
2594 0 483339.97 210968.39 35520 -1 2593
2595 0 483365.97 210982.72 35480 -1 2594
2596 0 483353.88 210986.06 35440 -1 2595
2597 0 483371.78 210975.78 35400 -1 2596
2598 0 483370.84 211003.34 35360 -1 2597
2599 0 483334.6 211005.52 35320 -1 2598
2600 0 483319.47 211039.53 35280 -1 2599
2601 0 483335 211056.34 35240 -1 2600
2602 0 483334.28 211075.9 35200 -1 2601
2603 0 483358.22 211138.36 35160 -1 2602
2604 0 483297.53 211156.88 35120 -1 2603
2605 0 483342.53 211175.67 35080 -1 2604
2606 0 483418.88 211171.56 35040 -1 2605
2607 0 483457.53 211209.11 35000 -1 2606
2608 0 483473.8 211246.52 34960 -1 2607
2609 0 483493.4 211318.2 34920 -1 2608
2610 0 483526.78 211331.4 34880 -1 2609
2611 0 483541.94 211350.44 34840 -1 2610
2612 0 483557.72 211373.27 34800 -1 2611
2613 0 483553.28 211372.02 34760 -1 2612
2614 0 483571.12 211369.48 34720 -1 2613
2615 0 483585 211389.84 34680 -1 2614
2616 0 483607.78 211437.34 34640 -1 2615
2617 0 483634.7 211448.72 34600 -1 2616
2618 0 483678.28 211487.78 34560 -1 2617
2619 0 483731.5 211522.03 34520 -1 2618
2620 0 483768.4 211560.5 34480 -1 2619
2621 0 483807.16 211547.62 34440 -1 2620
2622 0 483862.94 211564.95 34400 -1 2621
2623 0 483917.4 211602.3 34360 -1 2622
2624 0 483955.22 211623.22 34320 -1 2623
2625 0 484024.3 211613.56 34280 -1 2624
2626 0 484152.84 211730.4 34240 -1 2625
2627 0 484302.44 211952.05 34200 -1 2626
2628 0 484375.94 212258.52 34160 -1 2627
2629 0 484359.94 212340.1 34120 -1 2628
2630 0 484331.38 212331.67 34080 -1 2629
2631 0 484515.4 212801.95 34080 -1 2630
2632 0 484551.28 212859.34 34040 -1 2631
2633 0 484554.4 212930.88 34000 -1 2632
2634 0 484545.66 212887.36 33960 -1 2633
2635 0 484578.66 212909.78 33920 -1 2634
2636 0 484589.7 212907.66 33880 -1 2635
2637 0 484423.22 212506.34 34040 -1 2630
2638 0 484387.4 212521.84 34000 -1 2637
2639 0 484362.6 212550.36 33960 -1 2638
2640 0 484347.56 212468.8 33920 -1 2639
2641 0 484329.66 212385.62 33880 -1 2640
2642 0 484290.6 212351.28 33840 -1 2641
2643 0 484270.28 212326.14 33800 -1 2642
2644 0 484282.5 212332.52 33760 -1 2643
2645 0 484240.5 212333.28 33720 -1 2644
2646 0 484134.03 212326.39 33680 -1 2645
2647 0 484167.56 212335.97 33640 -1 2646
2648 0 484147.16 212321.2 33600 -1 2647
2649 0 483422.03 212170.47 46800 32 2329
2650 0 483824.88 210411.36 46840 -1 2649
2651 0 482925.4 211802.3 46880 -1 2650
2652 0 482909.9 210414.62 46920 -1 2651
2653 0 482840.1 210795.53 46960 -1 2652
2654 0 482815.03 210874.56 47000 -1 2653
2655 0 482805.75 210907.22 47040 -1 2654
2656 0 482764.1 210838.11 47080 -1 2655
2657 0 482749.38 210864.45 47120 -1 2656
2658 0 482681.47 210828.89 47160 -1 2657
2659 0 482601.66 210769.12 47200 -1 2658
2660 0 482554 210763.89 47240 -1 2659
2661 0 482498.34 210705.52 47280 -1 2660
2662 0 482427.7 210675.83 47320 -1 2661
2663 0 482406.62 210650.16 47400 -1 2662
2664 0 482403.06 210704.7 47440 -1 2663
2665 0 482301.22 210730.97 47480 -1 2664
2666 0 482302.3 210795.92 47520 -1 2665
2667 0 482179.28 210804.7 47560 -1 2666
2668 0 482050.47 210803.6 47640 -1 2667
2669 0 482007.88 210789.1 47680 -1 2668
2670 0 481907.88 210689.7 47720 -1 2669
2671 0 481832.47 210734.44 47760 -1 2670
2672 0 481713.72 210701.88 47800 -1 2671
2673 0 480996.94 210277.92 47800 -1 2672
2674 0 480956 210333.97 47840 -1 2673
2675 0 480314.1 210051.27 47880 -1 2674
2676 0 479973.88 209990 47920 -1 2675
2677 0 480696.25 210183.56 47960 -1 2676
2678 0 480837.34 210357.08 48000 -1 2677
2679 0 480896.38 210463.33 48040 -1 2678
2680 0 481530.66 210491.64 47880 -1 2674
2681 0 481704.34 210597.36 47920 -1 2680
2682 0 481678.62 210611.2 47960 -1 2681
2683 0 481670 210648 48000 -1 2682
2684 0 481742 210692 48040 -1 2683
2685 0 481834 210748 48080 -1 2684
2686 0 480806.1 210274.19 47760 -1 2673
2687 0 480563.97 210570.19 47800 -1 2686
2688 0 480578.78 210555.95 47840 -1 2687
2689 0 480174.06 210381.86 47880 -1 2688
2690 0 480672.72 210263.6 47720 -1 2686
2691 0 480673 210307.1 47680 -1 2690
2692 0 480638.4 210208.83 47640 -1 2691
2693 0 480685.34 210194.89 47600 -1 2692
2694 0 480729.88 210158.38 47560 -1 2693
2695 0 480239.97 209431.78 47520 -1 2694
2696 0 480102.47 209095.1 47440 -1 2695
2697 0 479990.6 208964.97 47400 -1 2696
2698 0 479980.72 208883.8 47320 -1 2697
2699 0 479947.16 208812.16 47240 -1 2698
2700 0 479940.34 208760.06 47200 -1 2699
2701 0 479913.78 208694.83 47160 -1 2700
2702 0 479900.06 208373.67 47120 -1 2701
2703 0 479926.16 208326.55 47080 -1 2702
2704 0 479831.16 208126.89 47000 -1 2703
2705 0 479824.56 207900.62 46960 -1 2704
2706 0 479815.97 208246.98 46920 -1 2705
2707 0 479777.34 208807.9 46880 -1 2706
2708 0 480666.7 207691.56 46840 -1 2707
2709 0 479671.78 208778.48 46760 -1 2708
2710 0 479701.88 208763.58 46720 -1 2709
2711 0 479462.78 208579.98 46680 -1 2710
2712 0 479332.7 208484.23 46640 -1 2711
2713 0 479080.12 208359.23 46600 -1 2712
2714 0 478772.94 208129.97 46520 -1 2713
2715 0 478533.88 207930.47 46480 -1 2714
2716 0 478220.47 207840.92 46520 -1 2715
2717 0 477452.47 207496.86 46560 -1 2716
2718 0 477318.28 207426.8 46520 -1 2717
2719 0 476688.78 207289.4 46480 -1 2718
2720 0 477168.12 206566.33 46800 -1 2719
2721 0 477228.16 206475.64 46840 -1 2720
2722 0 476344.25 207094.33 46880 -1 2721
2723 0 476316.7 206353.5 46960 -1 2722
2724 0 476275.22 206346.9 47000 -1 2723
2725 0 476272.88 206298.72 47040 -1 2724
2726 0 476123.47 206095.67 47080 -1 2725
2727 0 476141.38 206080.81 47120 -1 2726
2728 0 476135.3 205940.67 47200 -1 2727
2729 0 476100.84 206142.89 47440 -1 2728
2730 0 476038.34 206313 47520 -1 2729
2731 0 476006.8 206397.5 47560 -1 2730
2732 0 475926.22 206410.62 47640 -1 2731
2733 0 476003.78 205077.16 47200 -1 2728
2734 0 475915.78 204900.14 47200 -1 2733
2735 0 475906.4 204834.95 47160 -1 2734
2736 0 475900.75 204687.88 47120 -1 2735
2737 0 475774.7 204383.83 47120 -1 2736
2738 0 475793.03 204277.03 47160 -1 2737
2739 0 475849.1 204097.83 47160 -1 2738
2740 0 475835.84 204095.14 47200 -1 2739
2741 0 475833.25 204053.33 47240 -1 2740
2742 0 475830.16 204024.8 47280 -1 2741
2743 0 483822.03 213473.83 48480 -1 2286
2744 0 483564.12 213345.58 48440 -1 2743
2745 0 483416.66 213317.14 48400 -1 2744
2746 0 483296.8 213326.83 48360 -1 2745
2747 0 483310.53 213285.84 48320 -1 2746
2748 0 483407.7 213266.16 48280 -1 2747
2749 0 483126.16 213322.56 48440 -1 2745
2750 0 487793 229110.08 63880 40 1513
2751 0 487783 229078 63840 40 2750
2752 0 487835 229014 63800 45 2751
2753 0 487811 228982 63720 45 2752
2754 0 487839 229014 63640 45 2753
2755 0 487923 229086 63560 32 2754
2756 0 487967 229118 63480 32 2755
2757 0 488043 229146 63400 32 2756
2758 0 488035 229102 63320 32 2757
2759 0 488059 229062 63240 32 2758
2760 0 488051 229058 63200 32 2759
2761 0 487951 229070 63120 32 2760
2762 0 487943 229110 63040 32 2761
2763 0 487951 229122 62960 90 2762
2764 0 487955 229146 62880 90 2763
2765 0 487959 229134 62800 90 2764
2766 0 487931 229146 62720 64 2765
2767 0 487939 229166 62680 64 2766
2768 0 487915 229206 62640 64 2767
2769 0 487859 229190 62560 64 2768
2770 0 487895 229210 62480 40 2769
2771 0 487815 229178 62400 40 2770
2772 0 487783 229174 62320 40 2771
2773 0 487719 229186 62240 40 2772
2774 0 487591 229234 62160 91 2773
2775 0 487611 229014 62080 91 2774
2776 0 487623 228834 62040 86 2775
2777 0 487651 228734 62000 86 2776
2778 0 487607 228642 61960 86 2777
2779 0 487587 228422 61880 40 2778
2780 0 487555 228326 61800 60 2779
2781 0 487523 228238 61720 60 2780
2782 0 487507 228166 61640 71 2781
2783 0 487507 228154 61560 71 2782
2784 0 487511 228118 61480 71 2783
2785 0 487487 228094 61400 64 2784
2786 0 487475 228066 61320 64 2785
2787 0 487431 228078 61240 64 2786
2788 0 487383 228054 61160 64 2787
2789 0 487427 228022 61080 64 2788
2790 0 487463 227918 61000 64 2789
2791 0 487487 227906 60920 64 2790
2792 0 487491 227882 60840 64 2791
2793 0 487495 227882 60760 64 2792
2794 0 487499 227902 60680 64 2793
2795 0 487503 227954 60600 -1 2794
2796 0 487499 227938 60520 -1 2795
2797 0 487467 227946 60440 -1 2796
2798 0 487467 227966 60360 96 2797
2799 0 487451 227990 60280 96 2798
2800 0 487455 228002 60200 96 2799
2801 0 487499 227994 60120 96 2800
2802 0 487527 227970 60040 96 2801
2803 0 487523 227942 59960 96 2802
2804 0 487555 227890 59880 96 2803
2805 0 487691 227902 59800 96 2804
2806 0 487711 227930 59720 96 2805
2807 0 487707 227930 59640 96 2806
2808 0 487699 227906 59560 75 2807
2809 0 487619 227910 59480 75 2808
2810 0 487575 227890 59400 75 2809
2811 0 487563 227846 59320 98 2810
2812 0 487559 227782 59240 98 2811
2813 0 487555 227758 59160 98 2812
2814 0 487531 227754 59080 90 2813
2815 0 487543 227714 59000 90 2814
2816 0 487599 227666 58920 90 2815
2817 0 487703 227638 58840 64 2816
2818 0 487867 227614 58760 64 2817
2819 0 487995 227602 58680 75 2818
2820 0 488151 227586 58600 96 2819
2821 0 488235 227578 58520 96 2820
2822 0 488331 227590 58440 81 2821
2823 0 488511 227582 58360 81 2822
2824 0 488743 227522 58280 71 2823
2825 0 489103 227578 58240 80 2824
2826 0 489259 227650 58160 80 2825
2827 0 489459 227654 58080 75 2826
2828 0 489755 227654 58000 60 2827
2829 0 489963 227646 57920 51 2828
2830 0 490171 227646 57880 40 2829
2831 0 490447 227750 57840 60 2830
2832 0 490623 227762 57800 51 2831
2833 0 490955 227722 57760 64 2832
2834 0 491227 227678 57720 107 2833
2835 0 491223 227694 57680 107 2834
2836 0 491391 227658 57720 107 2835
2837 0 491447 227602 57760 71 2836
2838 0 491675 227518 57800 45 2837
2839 0 491815 227370 57880 51 2838
2840 0 491995 227222 57920 51 2839
2841 0 492143 227094 58000 75 2840
2842 0 492371 226930 58080 98 2841
2843 0 492351 226902 58160 98 2842
2844 0 492667 226590 58240 86 2843
2845 0 492879 226278 58280 75 2844
2846 0 493055 225858 58320 163 2845
2847 0 493355 225686 58360 124 2846
2848 0 493499 225642 58400 124 2847
2849 0 493591 225574 58440 107 2848
2850 0 493883 225478 58520 131 2849
2851 0 494083 225362 58600 150 2850
2852 0 493691 225450 58680 131 2851
2853 0 493703 225410 58760 131 2852
2854 0 493711 225374 58840 131 2853
2855 0 493731 225378 58920 131 2854
2856 0 493827 225418 59000 131 2855
2857 0 493835 225418 59080 131 2856
2858 0 494379 225202 58400 128 2848
2859 0 494583 225006 58440 157 2858
2860 0 494615 225006 58360 157 2859
2861 0 494679 224962 58280 134 2860
2862 0 494747 224914 58200 134 2861
2863 0 494835 224854 58120 134 2862
2864 0 494891 224822 58040 134 2863
2865 0 494923 224766 57960 134 2864
2866 0 494723 224866 58520 134 2859
2867 0 494867 224730 58600 60 2866
2868 0 494931 224694 58680 60 2867
2869 0 494943 224710 58760 60 2868
2870 0 494971 224674 58800 60 2869
2871 0 495059 224626 58880 60 2870
2872 0 495331 224526 58960 98 2871
2873 0 495431 224574 59040 98 2872
2874 0 495531 224578 59120 98 2873
2875 0 495591 224566 59200 60 2874
2876 0 495663 224518 59240 60 2875
2877 0 495751 224526 59280 60 2876
2878 0 495867 224542 59360 64 2877
2879 0 496079 224626 59440 98 2878
2880 0 496187 224666 59520 98 2879
2881 0 496319 224686 59600 107 2880
2882 0 496419 224750 59680 107 2881
2883 0 496607 224898 59760 128 2882
2884 0 496727 225038 59840 107 2883
2885 0 496875 225150 59920 102 2884
2886 0 496899 225162 59960 102 2885
2887 0 496927 225214 60080 86 2886
2888 0 497047 225358 60160 86 2887
2889 0 497079 225338 60240 86 2888
2890 0 497099 225378 60320 86 2889
2891 0 497135 225442 60400 160 2890
2892 0 497195 225490 60480 160 2891
2893 0 497287 225498 60560 128 2892
2894 0 497319 225534 60680 101 2893
2895 0 497399 225494 60760 101 2894
2896 0 497387 225302 60840 104 2895
2897 0 497427 225326 60960 104 2896
2898 0 497459 225178 61040 120 2897
2899 0 497487 225118 61120 107 2898
2900 0 497575 225194 61200 107 2899
2901 0 497643 225258 61280 96 2900
2902 0 497683 225246 61360 96 2901
2903 0 497595 225270 61400 96 2902
2904 0 497675 225274 61440 96 2903
2905 0 497755 225318 61480 64 2904
2906 0 497791 225418 61560 64 2905
2907 0 497783 225426 61640 64 2906
2908 0 497799 225442 61720 75 2907
2909 0 497831 225454 61800 75 2908
2910 0 497851 225470 61880 75 2909
2911 0 497955 225494 61960 75 2910
2912 0 498027 225526 62040 75 2911
2913 0 498059 225530 62120 75 2912
2914 0 498119 225558 62200 75 2913
2915 0 498191 225566 62280 75 2914
2916 0 498275 225630 62360 -1 2915
2917 0 498355 225698 62440 -1 2916
2918 0 498451 225750 62520 -1 2917
2919 0 498463 225770 62560 -1 2918
2920 0 498579 225806 62640 -1 2919
2921 0 498599 225842 62720 -1 2920
2922 0 498607 225862 62800 -1 2921
2923 0 498671 225926 62880 -1 2922
2924 0 498751 225982 62960 -1 2923
2925 0 498835 226034 63040 -1 2924
2926 0 498891 226070 63120 -1 2925
2927 0 499011 226134 63200 -1 2926
2928 0 499071 226198 63280 -1 2927
2929 0 499187 226258 63360 -1 2928
2930 0 499219 226286 63440 -1 2929
2931 0 499279 226326 63520 -1 2930
2932 0 499335 226354 63600 -1 2931
2933 0 499447 226466 63680 -1 2932
2934 0 499483 226478 63720 -1 2933
2935 0 499599 226562 63800 -1 2934
2936 0 499727 226670 63880 -1 2935
2937 0 499839 226778 63960 -1 2936
2938 0 499863 226782 64040 -1 2937
2939 0 499907 226830 64120 -1 2938
2940 0 499947 226874 64200 -1 2939
2941 0 500003 226898 64280 -1 2940
2942 0 500007 226918 64360 -1 2941
2943 0 500055 226926 64440 -1 2942
2944 0 500135 226946 64520 -1 2943
2945 0 500215 226950 64600 -1 2944
2946 0 500259 226930 64680 -1 2945
2947 0 500355 226874 64760 -1 2946
2948 0 500391 226882 64840 -1 2947
2949 0 500427 226906 64920 -1 2948
2950 0 500475 226962 65000 -1 2949
2951 0 500503 227018 65080 -1 2950
2952 0 500603 227062 65160 -1 2951
2953 0 500759 227174 65200 -1 2952
2954 0 500911 227218 65160 -1 2953
2955 0 501087 227270 65080 -1 2954
2956 0 501163 227254 65000 -1 2955
2957 0 501191 227278 64960 -1 2956
2958 0 482080.88 232782.16 72560 217 256
2959 0 482066.88 232793.34 72600 217 2958
2960 0 482061.25 232774.05 72760 232 2959
2961 0 482057.16 232831.83 72920 232 2960
2962 0 482115.03 232925.14 73080 228 2961
2963 0 482180.22 232996.97 73240 207 2962
2964 0 482221.34 233068.55 73400 197 2963
2965 0 482268.3 233197.81 73600 197 2964
2966 0 482332.2 233288.3 73800 200 2965
2967 0 482391.97 233326.08 74000 206 2966
2968 0 482404.38 233368.52 74160 209 2967
2969 0 482386.16 233415.45 74280 209 2968
2970 0 482373 233430.72 74400 209 2969
2971 0 482398.9 233434.81 74440 209 2970
2972 0 482390.66 233466.94 74480 208 2971
2973 0 482483.38 233471.8 74520 208 2972
2974 0 482643.03 233571.05 74560 208 2973
2975 0 482726.22 233603.67 74760 234 2974
2976 0 482993.62 233732.77 75160 260 2975
2977 0 480607.66 233349.98 75160 134 2976
2978 0 478848.9 233772.27 75160 157 2977
2979 0 478165.47 233971.47 74880 101 2978
2980 0 478114.72 233974.08 74840 101 2979
2981 0 478075.4 233992.1 74800 101 2980
2982 0 478012.47 234032.98 74760 122 2981
2983 0 477947.56 234049.31 74720 122 2982
2984 0 477917.6 234067.12 74680 122 2983
2985 0 477889.88 234068.97 74640 122 2984
2986 0 477811.22 234098.23 74600 101 2985
2987 0 477814.06 234092.47 74560 101 2986
2988 0 477750.62 234094.89 74520 101 2987
2989 0 477749.66 234081.19 74480 101 2988
2990 0 477691.47 234101.97 74440 101 2989
2991 0 477667.78 234098.27 74400 108 2990
2992 0 477711.47 234080.02 74360 108 2991
2993 0 477594.28 234088.78 74320 108 2992
2994 0 477352.2 234077.84 74280 131 2993
2995 0 477125.62 234030.22 74240 150 2994
2996 0 476910.94 233997.72 74200 102 2995
2997 0 476793.66 234010.4 74160 102 2996
2998 0 476426.47 233962.7 74120 108 2997
2999 0 475342.66 234052.7 74160 124 2998
3000 0 475198.44 234048.22 74200 124 2999
3001 0 475148.6 234049.78 74240 148 3000
3002 0 474997.25 234004.8 74280 148 3001
3003 0 474998 233985.34 74320 148 3002
3004 0 474904.62 233942.9 74360 128 3003
3005 0 474803.62 233896.69 74400 128 3004
3006 0 474727.7 233864.39 74440 124 3005
3007 0 474648.62 233842.03 74480 124 3006
3008 0 474597.06 233820.73 74520 124 3007
3009 0 474544.38 233806.69 74560 124 3008
3010 0 474498.2 233788.67 74640 150 3009
3011 0 474437.03 233765.1 74680 150 3010
3012 0 474389.16 233738.98 74720 150 3011
3013 0 474324.53 233754.78 74760 150 3012
3014 0 474280.03 233744.2 74800 135 3013
3015 0 474180.62 233721 74840 135 3014
3016 0 474122.1 233696.92 74880 135 3015
3017 0 474065.22 233707 74920 135 3016
3018 0 473746.44 233522.6 74960 96 3017
3019 0 473203.9 233523.17 74920 104 3018
3020 0 473087.22 233555.02 74880 104 3019
3021 0 472892.4 233591.05 74840 120 3020
3022 0 472876.66 233584.7 74800 120 3021
3023 0 472762.56 233618.08 74760 120 3022
3024 0 472529.94 233651.38 74720 128 3023
3025 0 472171.06 233739.08 74680 153 3024
3026 0 471965.16 233725.42 74640 160 3025
3027 0 471765.66 233707.25 74600 160 3026
3028 0 470384.8 234239.02 74560 120 3027
3029 0 469926.97 234464.3 74520 163 3028
3030 0 468987.16 234627.83 74480 115 3029
3031 0 467966.88 234989.03 74480 150 3030
3032 0 467789.34 235048.42 74520 120 3031
3033 0 467857 235231.48 74800 120 3032
3034 0 467763.84 235419.88 74960 150 3033
3035 0 467724.38 235498.45 75000 153 3034
3036 0 467627.78 235591.72 75080 153 3035
3037 0 467632.4 235610.98 75120 172 3036
3038 0 467598.5 235669.75 75200 172 3037
3039 0 467483.47 235826.73 75280 135 3038
3040 0 467334.16 235955 75320 135 3039
3041 0 467305.66 235997.19 75360 178 3040
3042 0 467178.6 236073.94 75400 178 3041
3043 0 467048 236166.55 75480 156 3042
3044 0 466402.78 236593.45 75520 120 3043
3045 0 466436.84 236617.7 75560 120 3044
3046 0 465773.28 237498.77 75560 163 3045
3047 0 464369.72 238380.23 75600 163 3046
3048 0 464580.56 238384.03 75640 154 3047
3049 0 464462.53 238423.48 75760 154 3048
3050 0 464462.22 238427.23 75800 154 3049
3051 0 464488.1 238450.11 75880 154 3050
3052 0 464480.9 238498.7 75920 154 3051
3053 0 464478.7 238497.61 75960 154 3052
3054 0 464478.62 238495.06 76040 81 3053
3055 0 464515.16 238461.84 76080 81 3054
3056 0 463907.78 238724.69 76120 104 3055
3057 0 463708.53 238761.92 76160 104 3056
3058 0 463609.9 238740.31 76200 160 3057
3059 0 462748.66 238713.98 76160 128 3058
3060 0 462688.22 238639.11 76080 128 3059
3061 0 462365.84 238478.9 75960 81 3060
3062 0 462091.8 238315.2 75920 71 3061
3063 0 461622.56 238368.58 75880 86 3062
3064 0 461586 238379 75840 98 3063
3065 0 461638 238307 75800 86 3064
3066 0 461598 238267 75720 86 3065
3067 0 461562 238231 75640 86 3066
3068 0 461490 238111 75560 64 3067
3069 0 461450 238027 75480 64 3068
3070 0 461394 237867 75440 64 3069
3071 0 461386 237815 75400 64 3070
3072 0 461358 237727 75440 64 3071
3073 0 461326 237679 75480 64 3072
3074 0 461282 237611 75520 64 3073
3075 0 461258 237547 75560 51 3074
3076 0 461230 237355 75520 75 3075
3077 0 461218 237227 75480 75 3076
3078 0 461186 237167 75400 91 3077
3079 0 461170 237099 75320 91 3078
3080 0 461098 237003 75280 91 3079
3081 0 461054 236943 75200 60 3080
3082 0 461062 236891 75120 60 3081
3083 0 461054 236843 75040 60 3082
3084 0 461006 236775 74960 60 3083
3085 0 460958 236727 74880 60 3084
3086 0 460898 236671 74800 60 3085
3087 0 460906 236595 74720 60 3086
3088 0 460866 236603 74640 60 3087
3089 0 460830 236607 74560 45 3088
3090 0 460774 236583 74480 45 3089
3091 0 460774 236531 74400 45 3090
3092 0 460806 236507 74320 51 3091
3093 0 460790 236443 74240 51 3092
3094 0 460754 236367 74160 64 3093
3095 0 460702 236287 74080 64 3094
3096 0 460710 236279 74000 64 3095
3097 0 460690 236255 73920 81 3096
3098 0 460682 236207 73840 81 3097
3099 0 460658 236191 73760 81 3098
3100 0 460702 236155 73680 81 3099
3101 0 460610 236015 73640 51 3100
3102 0 460566 235899 73600 51 3101
3103 0 460534 235727 73560 80 3102
3104 0 460518 235631 73480 98 3103
3105 0 460526 235539 73400 98 3104
3106 0 460542 235435 73360 75 3105
3107 0 460546 235363 73280 75 3106
3108 0 460542 235363 73200 75 3107
3109 0 460542 235215 73120 51 3108
3110 0 460518 235131 73040 51 3109
3111 0 460466 235095 72960 60 3110
3112 0 460402 235075 72880 60 3111
3113 0 460302 234951 72800 60 3112
3114 0 460230 234815 72720 80 3113
3115 0 460186 234663 72680 32 3114
3116 0 460130 234511 72640 32 3115
3117 0 460154 234319 72600 108 3116
3118 0 460142 234007 72560 163 3117
3119 0 460118 233887 72480 163 3118
3120 0 460102 233843 72400 163 3119
3121 0 460086 233831 72320 163 3120
3122 0 460078 233755 72240 160 3121
3123 0 460064.66 233717.67 72160 160 3122
3124 0 460058 233699 72120 160 3123
3125 0 460038 233647 72040 163 3124
3126 0 460030 233619 71960 64 3125
3127 0 460062 233603 71880 64 3126
3128 0 460050 233499 71800 64 3127
3129 0 460034 233227 71720 98 3128
3130 0 460094 233019 71640 98 3129
3131 0 460066 233027 71560 71 3130
3132 0 460098 233039 71480 71 3131
3133 0 460058 232979 71400 71 3132
3134 0 459922 232831 71320 81 3133
3135 0 459946 232839 71240 81 3134
3136 0 459982 232771 71160 75 3135
3137 0 460030 232731 71080 75 3136
3138 0 460106 232607 71000 75 3137
3139 0 460138 232511 70920 60 3138
3140 0 460202 232315 70840 71 3139
3141 0 460250 232135 70760 60 3140
3142 0 460270 231995 70680 60 3141
3143 0 460290 231879 70600 60 3142
3144 0 460290 231707 70520 60 3143
3145 0 460250 231647 70440 71 3144
3146 0 460258 231579 70360 71 3145
3147 0 460390 231479 70280 81 3146
3148 0 460486 231347 70200 81 3147
3149 0 460574 231259 70120 81 3148
3150 0 460690 231175 70040 81 3149
3151 0 460938 230991 69960 51 3150
3152 0 461214 230671 69920 71 3151
3153 0 461702 230335 69920 81 3152
3154 0 461794 230175 69880 81 3153
3155 0 461914 229935 69840 60 3154
3156 0 461946 229783 69880 81 3155
3157 0 461958 229703 69920 81 3156
3158 0 461950 229619 69960 81 3157
3159 0 462022 229411 70000 71 3158
3160 0 462166 229091 70040 90 3159
3161 0 462254 228935 70080 90 3160
3162 0 462218 228875 70120 75 3161
3163 0 462202 228675 70160 75 3162
3164 0 462182 228547 70200 96 3163
3165 0 462182 228435 70280 96 3164
3166 0 462190 228395 70360 96 3165
3167 0 462250 228275 70400 102 3166
3168 0 462274 228207 70480 102 3167
3169 0 462350 228095 70560 86 3168
3170 0 462470 227931 70640 120 3169
3171 0 462542 227891 70720 120 3170
3172 0 462570 227859 70800 120 3171
3173 0 462622 227687 70880 60 3172
3174 0 462706 227559 70960 178 3173
3175 0 462746 227527 71040 178 3174
3176 0 462862 227527 71120 178 3175
3177 0 462842 227539 71200 181 3176
3178 0 462862 227539 71280 181 3177
3179 0 462874 227531 71360 181 3178
3180 0 462882 227519 71440 181 3179
3181 0 462918 227507 71520 104 3180
3182 0 462942 227423 71600 104 3181
3183 0 462974 227383 71680 122 3182
3184 0 462978 227347 71760 122 3183
3185 0 462982 227319 71840 122 3184
3186 0 462978 227231 71920 64 3185
3187 0 462978 227075 72000 64 3186
3188 0 462946 226979 72080 51 3187
3189 0 462958 226871 72120 51 3188
3190 0 462982 226847 72160 51 3189
3191 0 462982 226819 72200 51 3190
3192 0 462978 226755 72280 75 3191
3193 0 463010 226627 72320 75 3192
3194 0 463050 226547 72360 75 3193
3195 0 463118 226479 72440 75 3194
3196 0 463154 226455 72480 75 3195
3197 0 463298 226487 72560 32 3196
3198 0 463374 226467 72600 51 3197
3199 0 461034 238555 75840 45 3064
3200 0 460942 238587 75880 45 3199
3201 0 460886 238595 75920 45 3200
3202 0 460838 238611 76000 64 3201
3203 0 460802 238635 76080 64 3202
3204 0 463598.97 238721.6 76240 160 3058
3205 0 463634.94 238728.48 76280 160 3204
3206 0 463634.5 238735.02 76320 160 3205
3207 0 463648.03 238766.4 76360 186 3206
3208 0 463635.47 238781.8 76400 186 3207
3209 0 463623.72 238796.47 76440 186 3208
3210 0 463667.88 238769.92 76480 186 3209
3211 0 463705.97 238744.6 76520 186 3210
3212 0 463713.62 238745.17 76560 186 3211
3213 0 463697.2 238749.08 76600 186 3212
3214 0 463692.38 238752.78 76640 90 3213
3215 0 463543.4 238736.1 76800 120 3214
3216 0 463577.3 238735.33 76840 120 3215
3217 0 463497.75 238775.55 76880 120 3216
3218 0 463387.7 238832.53 77000 186 3217
3219 0 463384.72 238851.5 77040 186 3218
3220 0 463386.3 238881.75 77080 186 3219
3221 0 463375.44 238891.8 77120 186 3220
3222 0 463197.12 238980.94 77160 124 3221
3223 0 463088.94 239029 77200 124 3222
3224 0 463031.53 239066.64 77240 124 3223
3225 0 463024.16 239095.47 77280 124 3224
3226 0 462940.3 239206.27 77320 81 3225
3227 0 462894.84 239291.05 77360 81 3226
3228 0 462863.22 239341.06 77400 115 3227
3229 0 462851.8 239355.2 77440 115 3228
3230 0 462823.62 239385.22 77480 115 3229
3231 0 462815.3 239392.78 77520 115 3230
3232 0 462800.53 239423.66 77560 115 3231
3233 0 462797.84 239421.02 77600 115 3232
3234 0 462783.7 239477.73 77640 51 3233
3235 0 462771.06 239492.56 77680 51 3234
3236 0 462776.38 239513.48 77720 51 3235
3237 0 462783.28 239546.53 77760 51 3236
3238 0 462805.8 239610.27 77800 51 3237
3239 0 462815.75 239616.64 77840 51 3238
3240 0 462835.3 239635 77880 71 3239
3241 0 462841.34 239630.8 77920 71 3240
3242 0 462838.4 239665.44 77960 71 3241
3243 0 462812 239701 78000 71 3242
3244 0 462816 239701 78000 71 3243
3245 0 462760 239745 78080 71 3244
3246 0 462736 239757 78160 71 3245
3247 0 462700 239805 78200 71 3246
3248 0 462768 239833 78280 71 3247
3249 0 462792 239853 78360 71 3248
3250 0 462704 239957 78440 81 3249
3251 0 462628 240105 78480 60 3250
3252 0 462472 240229 78560 60 3251
3253 0 462352 240321 78640 71 3252
3254 0 462248 240369 78720 71 3253
3255 0 462216 240397 78800 45 3254
3256 0 462160 240409 78880 45 3255
3257 0 462100 240473 78960 45 3256
3258 0 462024 240501 79040 71 3257
3259 0 461892 240569 79120 71 3258
3260 0 461832 240605 79200 75 3259
3261 0 461744 240661 79280 75 3260
3262 0 461688 240745 79360 102 3261
3263 0 461660 240857 79440 102 3262
3264 0 461656 241013 79520 51 3263
3265 0 461648 241113 79560 51 3264
3266 0 461616 241225 79640 80 3265
3267 0 461524 241341 79720 80 3266
3268 0 461444 241461 79800 51 3267
3269 0 461340 241593 79840 51 3268
3270 0 461272 241709 79920 75 3269
3271 0 460952 241841 79960 148 3270
3272 0 460888 241881 80040 148 3271
3273 0 460832 241977 80120 202 3272
3274 0 460752 242001 80200 202 3273
3275 0 460696 242069 80280 202 3274
3276 0 460616 242181 80360 143 3275
3277 0 460616 242185 80480 143 3276
3278 0 460572 242313 80600 81 3277
3279 0 460566.66 242331.67 80640 81 3278
3280 0 460624 242969 80640 101 3279
3281 0 460888 243101 80640 60 3280
3282 0 461008 243169 80720 60 3281
3283 0 461164 243209 80760 51 3282
3284 0 461304 243241 80800 51 3283
3285 0 461420 243225 80840 51 3284
3286 0 461516 243205 80880 51 3285
3287 0 460556 242369 80720 81 3279
3288 0 460476 242377 80760 163 3287
3289 0 460460 242393 80840 163 3288
3290 0 460456 242393 80960 163 3289
3291 0 460188 242681 80960 163 3290
3292 0 460132 242725 81000 75 3291
3293 0 460140 242809 81040 75 3292
3294 0 460088 242853 81120 75 3293
3295 0 460052 242945 81160 51 3294
3296 0 460104 243137 81240 51 3295
3297 0 460128 243161 81320 51 3296
3298 0 460192 243193 81400 51 3297
3299 0 460244 243205 81480 51 3298
3300 0 460332 243241 81560 51 3299
3301 0 460492 242833 80360 101 3276
3302 0 460448 242773 80280 101 3301
3303 0 460448 242773 80200 101 3302
3304 0 460436 242789 80120 101 3303
3305 0 460316 242845 80000 101 3304
3306 0 460324 242825 79920 -1 3305
3307 0 460344 242841 79840 -1 3306
3308 0 464127.94 238476.78 75560 181 3047
3309 0 463962.75 238542.16 75400 206 3308
3310 0 463904.25 238552.72 75360 141 3309
3311 0 463853.84 238589.72 75320 141 3310
3312 0 463712.2 238671.16 75240 96 3311
3313 0 463465.78 238756.52 75200 96 3312
3314 0 463284.88 238898.69 75160 80 3313
3315 0 463034.4 239033.84 75120 128 3314
3316 0 462947.88 239124.78 75080 128 3315
3317 0 462759.1 239254.25 75040 98 3316
3318 0 462620.25 239315.03 75000 98 3317
3319 0 462600.25 239329.52 74960 90 3318
3320 0 462433.56 239417.02 74920 90 3319
3321 0 462290.38 239504.62 74880 90 3320
3322 0 462160.44 239524.84 74840 90 3321
3323 0 462072.94 239552.61 74800 104 3322
3324 0 461953.3 239619.6 74720 104 3323
3325 0 461763.12 239682.39 74680 81 3324
3326 0 461622.34 239698.55 74640 86 3325
3327 0 461589.06 239715.14 74600 86 3326
3328 0 461532.94 239730.94 74560 86 3327
3329 0 461390.22 239833.94 74520 75 3328
3330 0 461396.56 239773.69 74480 75 3329
3331 0 461304.03 239825.66 74440 75 3330
3332 0 461047.03 239897.12 74400 81 3331
3333 0 460800.12 239875.2 74360 60 3332
3334 0 460652.97 239823.52 74320 75 3333
3335 0 460594.4 239802.84 74240 75 3334
3336 0 460480.25 239792.48 74200 75 3335
3337 0 460107.1 239973.03 74160 71 3336
3338 0 459918.8 240235.77 74120 81 3337
3339 0 459972.97 240224.31 74080 81 3338
3340 0 459863.94 240305.42 74040 81 3339
3341 0 459745.16 240468 74000 81 3340
3342 0 459633.3 240611.19 73920 115 3341
3343 0 459524.5 240647.05 73880 128 3342
3344 0 458546.44 241130.77 73880 160 3343
3345 0 458338.47 241240.45 73840 172 3344
3346 0 457884.7 241388.98 73800 124 3345
3347 0 457962.06 241395.2 73760 124 3346
3348 0 457636.78 241423.64 73720 104 3347
3349 0 456641.53 241760.92 73680 124 3348
3350 0 456555.03 241810.9 73640 140 3349
3351 0 456309.97 241956.66 73560 148 3350
3352 0 456187.5 242200.81 73520 81 3351
3353 0 455957.12 242340.52 73480 80 3352
3354 0 455920.1 242411.67 73440 80 3353
3355 0 455780.9 242454.19 73400 91 3354
3356 0 455646.97 242532.98 73360 91 3355
3357 0 455553.47 242624.95 73320 98 3356
3358 0 455466.3 242722.16 73280 98 3357
3359 0 455426.28 242785.58 73240 86 3358
3360 0 455436.25 242820.25 73200 86 3359
3361 0 455311.22 242894.84 73160 86 3360
3362 0 455224.8 243066.28 73120 80 3361
3363 0 455117.94 243212.48 73080 108 3362
3364 0 455047.16 243327.95 73040 108 3363
3365 0 454681.9 243546.52 73080 154 3364
3366 0 454598 243588.38 73120 60 3365
3367 0 454536.12 243607.7 73160 60 3366
3368 0 454417.22 243649.42 73200 60 3367
3369 0 454354.72 243643.27 73240 60 3368
3370 0 454152.34 243703.6 73280 64 3369
3371 0 453822.16 243756.19 73320 80 3370
3372 0 453702.62 243780.86 73360 115 3371
3373 0 452769.44 244124.81 73360 108 3372
3374 0 452421.16 244207.89 73400 235 3373
3375 0 451795 244332 73400 270 3374
3376 0 451795 244376 73320 335 3375
3377 0 451807 244392 73200 335 3376
3378 0 451835 244392 73120 335 3377
3379 0 451907 244412 73040 335 3378
3380 0 451987 244420 72960 335 3379
3381 0 452043 244468 72880 335 3380
3382 0 451855 244244 72840 335 3381
3383 0 451819 244156 72800 -1 3382
3384 0 451823 244156 72760 -1 3383
3385 0 451823 244160 72720 -1 3384
3386 0 452117.9 244253.67 73440 335 3374
3387 0 452103.72 244271.44 73480 335 3386
3388 0 451942.53 244382.31 73520 335 3387
3389 0 451927.16 244398.86 73560 270 3388
3390 0 451889.22 244364.77 73600 270 3389
3391 0 451845.94 244394.12 73640 270 3390
3392 0 451790.44 244409.83 73680 270 3391
3393 0 451725.2 244416.28 73720 198 3392
3394 0 451673.25 244467.28 73800 198 3393
3395 0 451567.88 244494 73880 160 3394
3396 0 451445.44 244542.44 73920 160 3395
3397 0 451341.3 244607.53 73960 160 3396
3398 0 451261.5 244627.28 74000 164 3397
3399 0 451150.78 244615.45 74040 164 3398
3400 0 451151.66 244656.97 74080 163 3399
3401 0 451101.44 244677.9 74120 163 3400
3402 0 450923.5 244713.9 74240 140 3401
3403 0 450843.8 244739.25 74280 140 3402
3404 0 450770.2 244762.53 74320 140 3403
3405 0 450670.94 244784.8 74360 115 3404
3406 0 450620.2 244830.48 74400 115 3405
3407 0 450592.28 244833.11 74440 115 3406
3408 0 450574.1 244874.33 74480 115 3407
3409 0 450525.78 244908.8 74520 120 3408
3410 0 450462.72 244933.38 74560 120 3409
3411 0 450465.8 244961.34 74600 120 3410
3412 0 450362.8 245071.31 74600 120 3411
3413 0 450375 245060.94 74640 120 3412
3414 0 450347.53 245154.53 74680 45 3413
3415 0 450338.03 245194.56 74720 45 3414
3416 0 450328.72 245236.56 74760 45 3415
3417 0 450267.53 245267.62 74800 45 3416
3418 0 450245.78 245290.28 74840 75 3417
3419 0 450209.9 245321.92 74880 75 3418
3420 0 450172.25 245394.53 74920 75 3419
3421 0 450141.4 245442.84 74960 75 3420
3422 0 450088.12 245497.31 75000 45 3421
3423 0 450064.9 245544.36 75040 45 3422
3424 0 450036.22 245566.3 75080 45 3423
3425 0 449984.9 245587.02 75120 45 3424
3426 0 449976.47 245604.42 75160 45 3425
3427 0 449945.3 245616.58 75200 45 3426
3428 0 449917.9 245628.3 75240 71 3427
3429 0 449924.1 245607.52 75280 71 3428
3430 0 449921.7 245628.08 75320 71 3429
3431 0 449890.06 245616.05 75360 71 3430
3432 0 449862.72 245618.17 75400 71 3431
3433 0 449831.16 245641.36 75440 71 3432
3434 0 449830.28 245666.95 75480 75 3433
3435 0 449822.28 245671.02 75520 75 3434
3436 0 449808.78 245733.3 75560 75 3435
3437 0 449813.94 245749.08 75600 75 3436
3438 0 449802.25 245814.92 75640 75 3437
3439 0 449800.06 245843.03 75680 75 3438
3440 0 449773.16 245905.95 75720 51 3439
3441 0 449766.7 245943.77 75760 51 3440
3442 0 449725.84 245964.53 75800 51 3441
3443 0 449676.8 245986.8 75840 51 3442
3444 0 449659.8 246017.66 75880 75 3443
3445 0 449648.4 246037.03 75920 75 3444
3446 0 449648.4 246037.03 75920 75 3445
3447 0 449616.88 246078.92 75960 75 3446
3448 0 449605.47 246106.61 76000 75 3447
3449 0 449564.44 246094.69 76080 75 3448
3450 0 449537.3 246166.69 76160 81 3449
3451 0 449530.5 246206.3 76200 81 3450
3452 0 449479.4 246304.67 76280 81 3451
3453 0 449456.84 246322.27 76360 60 3452
3454 0 449433.56 246372.83 76440 60 3453
3455 0 449422.06 246390.84 76480 60 3454
3456 0 449391.72 246410.75 76520 60 3455
3457 0 449364.94 246475.8 76560 75 3456
3458 0 449338.97 246510.83 76600 75 3457
3459 0 449340.16 246533.48 76640 75 3458
3460 0 449324.7 246563.42 76680 75 3459
3461 0 449272.97 246603.69 76720 71 3460
3462 0 449306.44 246618.25 76760 71 3461
3463 0 449288 246648.02 76800 71 3462
3464 0 449270.53 246673.62 76840 71 3463
3465 0 449244.34 246695.28 76880 71 3464
3466 0 449257.9 246697.55 76920 71 3465
3467 0 449201.6 246713 76960 71 3466
3468 0 449167.62 246753.73 77000 51 3467
3469 0 449145.28 246792.52 77040 51 3468
3470 0 449113.3 246820.06 77080 51 3469
3471 0 449109.1 246894.39 77120 51 3470
3472 0 449088.47 246911.08 77160 90 3471
3473 0 449107.78 246928.25 77200 90 3472
3474 0 449090.3 246937.78 77240 90 3473
3475 0 449093.22 246945.03 77280 90 3474
3476 0 449082.3 246952.75 77320 90 3475
3477 0 449039.84 246985.75 77360 90 3476
3478 0 449031.03 246997.12 77400 90 3477
3479 0 448987.38 247052.27 77480 81 3478
3480 0 448976.88 247061.5 77520 81 3479
3481 0 448949.8 247097.97 77560 81 3480
3482 0 448911.7 247113.78 77600 81 3481
3483 0 448911.94 247202.28 77680 81 3482
3484 0 448898.94 247220.81 77760 81 3483
3485 0 448886.56 247288.33 77840 81 3484
3486 0 448824.03 247330.05 77880 96 3485
3487 0 448840.53 247335.17 77920 96 3486
3488 0 448808.66 247373.97 77960 96 3487
3489 0 448799.78 247408.31 78000 96 3488
3490 0 448785.6 247451.44 78120 108 3489
3491 0 448763 247474 78160 108 3490
3492 0 448741.75 247514.58 78200 108 3491
3493 0 448737.8 247558.66 78280 81 3492
3494 0 448758.84 247564.81 78320 81 3493
3495 0 448736.6 247632.69 78360 81 3494
3496 0 448719.66 247694.48 78400 81 3495
3497 0 448687.06 247754.5 78440 81 3496
3498 0 448644.2 247831.22 78480 71 3497
3499 0 448605.28 247864.12 78520 71 3498
3500 0 448612.28 247876.05 78600 71 3499
3501 0 448588.8 247951.16 78680 81 3500
3502 0 448562.53 248104.98 78760 81 3501
3503 0 448530.16 248154.47 78800 96 3502
3504 0 448508.78 248262.47 78840 96 3503
3505 0 448499.34 248318.67 78880 96 3504
3506 0 448387.25 248565.55 78960 80 3505
3507 0 448380.1 248623.6 79000 80 3506
3508 0 448367.34 248668.62 79040 81 3507
3509 0 448352.72 248708.08 79080 81 3508
3510 0 448349.12 248755.27 79120 81 3509
3511 0 448330.22 248784.14 79160 81 3510
3512 0 448336.53 248795.98 79200 81 3511
3513 0 448303.34 248825.47 79240 107 3512
3514 0 448313.03 248871.84 79280 107 3513
3515 0 448290.88 248883.39 79320 107 3514
3516 0 448286.25 248916.1 79360 107 3515
3517 0 448301.78 248954.03 79400 107 3516
3518 0 448298.72 248991.44 79440 75 3517
3519 0 448322.47 249045.73 79480 75 3518
3520 0 448330.38 249112.97 79520 75 3519
3521 0 448393.22 249169.81 79560 75 3520
3522 0 448410.28 249202.75 79600 51 3521
3523 0 448436.2 249221.33 79640 51 3522
3524 0 448490.44 249262.98 79680 51 3523
3525 0 448498.53 249309.58 79720 51 3524
3526 0 448503 249339.4 79760 51 3525
3527 0 448557.62 249360.97 79800 60 3526
3528 0 448498.97 249380.62 79840 60 3527
3529 0 451100.25 245877.23 79880 -1 3528
3530 0 448470.66 249498.53 79920 60 3529
3531 0 448464.97 249551.36 79960 75 3530
3532 0 448457.84 249570.31 80000 75 3531
3533 0 448459.25 249584.75 80040 75 3532
3534 0 448449.06 249655.67 80080 75 3533
3535 0 448421.4 249685.22 80120 75 3534
3536 0 448412.4 249704.38 80160 75 3535
3537 0 448378.03 249763.81 80200 81 3536
3538 0 448382.5 249788.36 80240 81 3537
3539 0 448383.84 249821.45 80280 81 3538
3540 0 448344.6 249833.64 80360 81 3539
3541 0 448357.06 249876.7 80400 75 3540
3542 0 448355.5 249910.22 80440 75 3541
3543 0 448355.5 249910.22 80440 75 3542
3544 0 448361.47 249938.19 80480 75 3543
3545 0 448375.16 249978.44 80520 75 3544
3546 0 448306.22 250196.89 80560 51 3545
3547 0 448302.5 250772.03 80560 64 3546
3548 0 448311.72 250830.97 80600 71 3547
3549 0 448263.8 250917.4 80640 71 3548
3550 0 448234.84 250940.25 80680 71 3549
3551 0 448201.6 250967.62 80720 71 3550
3552 0 448137.1 251051.19 80760 71 3551
3553 0 448075.53 251128.42 80800 71 3552
3554 0 448047.84 251149.66 80840 71 3553
3555 0 448013.34 251170.84 80880 81 3554
3556 0 447960.78 251212.62 80920 81 3555
3557 0 447822.62 251279.69 80960 81 3556
3558 0 447764.9 251303.88 81000 51 3557
3559 0 447657.22 251318.83 81040 51 3558
3560 0 447593.84 251310.98 81080 51 3559
3561 0 447496.44 251341.06 81120 51 3560
3562 0 447408.94 251325.72 81160 51 3561
3563 0 447294.75 251341.23 81200 45 3562
3564 0 447171.1 251373.67 81240 45 3563
3565 0 447084.4 251437.6 81280 60 3564
3566 0 446997.44 251479.77 81320 60 3565
3567 0 446908.06 251553.84 81360 40 3566
3568 0 446647.28 251804.9 81320 60 3566
3569 0 446599.6 251819.48 81280 60 3568
3570 0 446506.12 251868.77 81240 90 3569
3571 0 445493.84 253082.11 81200 80 3570
3572 0 445085.62 253450.45 81160 98 3571
3573 0 444988.3 253507.58 81120 128 3572
3574 0 444912.12 253655.38 81080 128 3573
3575 0 444945.7 253655.3 81040 128 3574
3576 0 444940.7 253663.03 81000 128 3575
3577 0 444967 253717.02 80960 128 3576
3578 0 443978.03 254147.97 81160 75 3572
3579 0 444008.4 254139.64 81120 75 3578
3580 0 444005.16 254138.77 81080 75 3579
3581 0 444036.9 254130.48 81040 75 3580
3582 0 443708.78 254033.16 81200 71 3578
3583 0 443621.56 253998.27 81240 81 3582
3584 0 443544.28 253933.33 81280 81 3583
3585 0 443523.84 253875.9 81320 64 3584
3586 0 443486.75 253716.16 81360 64 3585
3587 0 443473.38 253713.94 81400 64 3586
3588 0 443465.56 253666.4 81440 64 3587
3589 0 443442.94 253576.14 81480 60 3588
3590 0 443321.7 253367.86 81520 81 3589
3591 0 443244.25 253143.69 81560 101 3590
3592 0 443251.06 253082.47 81600 101 3591
3593 0 443254.03 253024.42 81640 101 3592
3594 0 443225.94 252918.97 81680 101 3593
3595 0 443203.28 252948.12 81720 101 3594
3596 0 443193.47 252893.88 81760 128 3595
3597 0 443180.47 252832.75 81800 128 3596
3598 0 443179.25 252797.89 81840 128 3597
3599 0 443173 252722.19 81880 32 3598
3600 0 443137.94 252643.89 81920 32 3599
3601 0 443138.66 252581.86 81960 32 3600
3602 0 443117.78 252554.14 82000 32 3601
3603 0 443118.62 252534.02 82040 32 3602
3604 0 443129.28 252501.4 82080 32 3603
3605 0 443128.62 252502.69 82120 32 3604
3606 0 443160.56 252497.53 82160 32 3605
3607 0 443182.7 252471.27 82200 32 3606
3608 0 443201.56 252454.42 82240 32 3607
3609 0 443209.25 252430.27 82280 32 3608
3610 0 443240 252424.48 82320 32 3609
3611 0 443284.6 252415.2 82360 32 3610
3612 0 443282.22 252417.77 82400 32 3611
3613 0 443305.25 252365.3 82440 32 3612
3614 0 443335.94 252350.67 82480 32 3613
3615 0 443340.44 252343.2 82520 32 3614
3616 0 443397.5 252341.36 82560 -1 3615
3617 0 443422 252272.45 82600 -1 3616
3618 0 443416.28 252282.69 82640 -1 3617
3619 0 443443 252278.31 82680 -1 3618
3620 0 443619.06 252045.81 82720 -1 3619
3621 0 443669.72 252004.88 82760 -1 3620
3622 0 443730.06 251907.52 82800 -1 3621
3623 0 443732.06 251851.69 82840 -1 3622
3624 0 443673.4 251653.28 82880 -1 3623
3625 0 443652.3 251603.16 82920 -1 3624
3626 0 443661.88 251514.23 82960 -1 3625
3627 0 443644.88 251250.23 82960 -1 3626
3628 0 443667 251175.38 83000 -1 3627
3629 0 443749 250955 83040 -1 3628
3630 0 443745 250783 83120 -1 3629
3631 0 443669 250663 83160 -1 3630
3632 0 443621 250583 83200 -1 3631
3633 0 443581 250559 83240 -1 3632
3634 0 443529 250515 83320 -1 3633
3635 0 443497 250511 83360 -1 3634
3636 0 443437 250471 83400 -1 3635
3637 0 443489 250287 83440 -1 3636
3638 0 443461 250239 83480 -1 3637
3639 0 443682.7 251486.78 83000 -1 3626
3640 0 448304.3 250222.06 80600 51 3546
3641 0 454998.1 243417.55 73000 122 3364
3642 0 454976.8 243451.98 72960 122 3641
3643 0 454945.12 243533.38 72880 122 3642
3644 0 454917.1 243640.78 72840 154 3643
3645 0 454900.4 243659.36 72800 154 3644
3646 0 454959.03 243608.9 72720 154 3645
3647 0 454943.1 243838.3 72640 115 3646
3648 0 454978.4 244097.52 72600 107 3647
3649 0 455019.8 244208.08 72520 107 3648
3650 0 455016.25 244302.27 72480 101 3649
3651 0 455051.5 244562.73 72440 102 3650
3652 0 455077.72 244514.06 72400 102 3651
3653 0 455035.62 244617.72 72360 102 3652
3654 0 455056.75 244713.53 72320 102 3653
3655 0 454977.06 245002.02 72280 107 3654
3656 0 454966.94 245097.86 72240 107 3655
3657 0 454963.62 245163.7 72200 107 3656
3658 0 454872.2 245356.48 72160 102 3657
3659 0 454863.88 245523.1 72120 102 3658
3660 0 454795.75 245733.53 72080 98 3659
3661 0 454750.56 245933.06 72040 98 3660
3662 0 454745.22 246034.7 72000 131 3661
3663 0 454743.9 246092.84 71920 131 3662
3664 0 454786.94 246185.19 71880 120 3663
3665 0 454779.7 246230.02 71800 120 3664
3666 0 454776.2 246293.64 71760 120 3665
3667 0 454803.97 246367.81 71720 81 3666
3668 0 454817 246462.77 71680 81 3667
3669 0 454847.84 246593.81 71600 101 3668
3670 0 454876.2 246663.61 71560 101 3669
3671 0 454874.12 246792.62 71520 101 3670
3672 0 454902.62 246862.52 71440 101 3671
3673 0 454944.47 247075.62 71360 134 3672
3674 0 454947.2 247166.62 71320 134 3673
3675 0 454955.75 247231.22 71240 134 3674
3676 0 454956.16 247285.42 71200 101 3675
3677 0 454900.72 247344.52 71160 101 3676
3678 0 454917.75 247385.08 71120 101 3677
3679 0 454782.2 247540.19 71080 135 3678
3680 0 454799.7 247576.83 71040 135 3679
3681 0 454797.38 247619.73 71000 135 3680
3682 0 454776.47 247604.61 70960 135 3681
3683 0 454740.97 247615.5 70920 135 3682
3684 0 454715.5 247684.16 70840 120 3683
3685 0 454671.22 247720.39 70800 120 3684
3686 0 454669.03 247737.38 70760 120 3685
3687 0 454639.3 247750.33 70720 120 3686
3688 0 454582.88 247790.9 70640 120 3687
3689 0 454552.8 247841.45 70600 120 3688
3690 0 454541.7 247820.7 70560 120 3689
3691 0 454475.5 247854.11 70520 120 3690
3692 0 454441.34 247918.06 70480 101 3691
3693 0 454425.6 247976 70440 101 3692
3694 0 454403.06 248007.78 70400 101 3693
3695 0 454371.97 248027.7 70360 101 3694
3696 0 454333.4 248013.48 70320 101 3695
3697 0 454317.66 248093.47 70240 75 3696
3698 0 454263.5 248128.64 70160 75 3697
3699 0 454267.28 248158.78 70120 75 3698
3700 0 454247.22 248166.61 70080 75 3699
3701 0 454222.62 248205.36 70040 108 3700
3702 0 454215.97 248157.12 70000 108 3701
3703 0 454181.2 248237.19 69960 108 3702
3704 0 454193.53 248235.5 69920 108 3703
3705 0 454186.28 248232.5 69880 108 3704
3706 0 454188.12 248254.67 69840 108 3705
3707 0 454170.47 248241.34 69800 81 3706
3708 0 454168.75 248266.8 69760 81 3707
3709 0 454163 248277.38 69720 81 3708
3710 0 454180.2 248269.75 69680 81 3709
3711 0 454176.3 248335.34 69640 81 3710
3712 0 454191.25 248304.16 69600 81 3711
3713 0 454213.88 248345.44 69560 81 3712
3714 0 454213.3 248369.02 69520 98 3713
3715 0 454223.7 248360.06 69480 98 3714
3716 0 454244.84 248422.95 69440 98 3715
3717 0 454199.56 248408.12 69400 98 3716
3718 0 454179.66 248479.08 69320 98 3717
3719 0 454125.9 248501.16 69280 120 3718
3720 0 454112.16 248564.66 69240 120 3719
3721 0 454067.5 248586.81 69200 120 3720
3722 0 454006.88 248598.97 69160 120 3721
3723 0 453953.8 248609.73 69120 120 3722
3724 0 453914.7 248626.17 69040 101 3723
3725 0 453884.72 248675.17 68960 101 3724
3726 0 453893.84 248715.34 68920 101 3725
3727 0 453799.25 248803.22 68840 96 3726
3728 0 453789.53 248841.17 68760 96 3727
3729 0 453629.06 248869.75 68680 64 3728
3730 0 453671.84 248867.16 68640 64 3729
3731 0 453629.78 248889.16 68600 64 3730
3732 0 453574.97 248947.89 68520 64 3731
3733 0 453501.78 248979.78 68400 51 3732
3734 0 453464.06 248999.05 68360 51 3733
3735 0 453380.7 249040.58 68320 51 3734
3736 0 453271.56 249258.56 68280 96 3735
3737 0 453107.4 249356.42 68160 139 3736
3738 0 453156.75 249402.67 68120 139 3737
3739 0 453128.7 249477.44 68080 163 3738
3740 0 453117.62 249506.14 68040 163 3739
3741 0 453054.34 249543.06 68000 163 3740
3742 0 453079 249592.8 67960 163 3741
3743 0 453122.75 249820.5 67920 98 3742
3744 0 453165.25 250071.2 67880 98 3743
3745 0 453214.53 250117.4 67840 98 3744
3746 0 453204.12 250144.17 67800 98 3745
3747 0 453198.7 250168.55 67760 81 3746
3748 0 453209 250194.95 67720 81 3747
3749 0 453254.3 250233.66 67680 81 3748
3750 0 453292.1 250295.48 67640 81 3749
3751 0 453348.9 250334.19 67600 81 3750
3752 0 453325.3 250377.69 67560 81 3751
3753 0 453346.66 250439.48 67520 81 3752
3754 0 453261.66 250512.78 67480 81 3753
3755 0 453221.44 250530.23 67440 91 3754
3756 0 453240.7 250659.45 67400 91 3755
3757 0 453203.88 250722.92 67360 135 3756
3758 0 453177.1 250758.98 67320 135 3757
3759 0 453120.16 250800.4 67280 135 3758
3760 0 453016 250929 67240 80 3759
3761 0 452988 250941 67200 80 3760
3762 0 452892 250937 67120 80 3761
3763 0 452824 250973 67080 40 3762
3764 0 452752 251013 67040 40 3763
3765 0 452664 251061 67000 40 3764
3766 0 452588 251085 66960 51 3765
3767 0 452404 251133 66880 51 3766
3768 0 452316 251165 66840 40 3767
3769 0 452100 251245 66760 75 3768
3770 0 452028 251305 66680 75 3769
3771 0 451976 251325 66600 75 3770
3772 0 451824 251441 66520 32 3771
3773 0 451732 251665 66480 81 3772
3774 0 451704 251717 66400 60 3773
3775 0 451632 251773 66320 60 3774
3776 0 451564 251969 66240 32 3775
3777 0 451540 252025 66200 32 3776
3778 0 451504 252229 66160 80 3777
3779 0 451456 252389 66120 80 3778
3780 0 451444 252597 66040 60 3779
3781 0 451348 252749 65960 120 3780
3782 0 451308 252793 65920 120 3781
3783 0 451308 252869 65840 91 3782
3784 0 451280 253257 65840 40 3783
3785 0 451276 253281 65800 40 3784
3786 0 451232 253361 65720 64 3785
3787 0 451236 253421 65640 64 3786
3788 0 451204 253473 65560 64 3787
3789 0 451168 253565 65480 75 3788
3790 0 451084 253589 65440 75 3789
3791 0 451084 253577 65360 75 3790
3792 0 451040 253573 65280 75 3791
3793 0 450992 253593 65200 75 3792
3794 0 450996 253617 65120 75 3793
3795 0 451020 253649 65040 115 3794
3796 0 451076 253733 64960 115 3795
3797 0 451080 253777 64880 115 3796
3798 0 451112 253789 64800 51 3797
3799 0 451092 253777 64720 51 3798
3800 0 451172 253897 64640 51 3799
3801 0 451336 253905 64560 51 3800
3802 0 451408 253889 64480 51 3801
3803 0 451532 253857 64400 32 3802
3804 0 451628 253829 64320 32 3803
3805 0 451696 253857 64240 32 3804
3806 0 451728 253901 64160 51 3805
3807 0 451708 253937 64120 51 3806
3808 0 451680 253993 64080 51 3807
3809 0 451644 254065 64040 51 3808
3810 0 451588 254117 63960 40 3809
3811 0 451520 254181 63920 40 3810
3812 0 451408 254253 63880 60 3811
3813 0 451384 254301 63840 60 3812
3814 0 451260 254361 63760 60 3813
3815 0 451180 254381 63680 51 3814
3816 0 451196 254405 63600 51 3815
3817 0 451228 254425 63520 51 3816
3818 0 451208 254437 63440 51 3817
3819 0 451236 254429 63360 51 3818
3820 0 451248 254393 63280 51 3819
3821 0 451188 254385 63200 98 3820
3822 0 451172 254373 63160 98 3821
3823 0 451124 254373 63080 98 3822
3824 0 451112 254401 63000 98 3823
3825 0 451100 254569 62960 51 3824
3826 0 451096 254649 62920 51 3825
3827 0 451120 254669 62840 51 3826
3828 0 451156 254737 62760 51 3827
3829 0 451236 254909 62680 51 3828
3830 0 451332 254925 62560 51 3829
3831 0 451332 254985 62520 51 3830
3832 0 451372 255081 62480 -1 3831
3833 0 451344 255153 62440 -1 3832
3834 0 452669.8 251152.94 67240 40 3759
3835 0 452460.06 251239.81 67200 51 3834
3836 0 452065.22 251382.2 67160 101 3835
3837 0 451761.6 251490.97 67120 134 3836
3838 0 451266.56 251739.03 67080 80 3837
3839 0 450943.9 251965.22 67040 75 3838
3840 0 450560.1 252252.28 67000 80 3839
3841 0 450382.34 252351.81 66960 80 3840
3842 0 450246.3 252427.69 66920 80 3841
3843 0 450085.84 252559.8 66880 75 3842
3844 0 449779.34 252983.52 66840 75 3843
3845 0 449578.78 253223.94 66800 40 3844
3846 0 448857.2 253605.08 66760 96 3845
3847 0 448641.4 253672.1 66720 75 3846
3848 0 448478.78 253759.66 66680 75 3847
3849 0 447238.53 253952.92 66640 136 3848
3850 0 446906.38 254072.28 66600 134 3849
3851 0 446674.2 254097.88 66560 186 3850
3852 0 446634.88 254093.23 66400 186 3851
3853 0 446526.66 254092.97 66280 186 3852
3854 0 446517.22 254074.12 66080 176 3853
3855 0 446514.3 254106.33 66000 136 3854
3856 0 446513.72 254153.67 65880 136 3855
3857 0 446453.97 254190.52 65800 150 3856
3858 0 446517.7 254273.3 65760 108 3857
3859 0 446489.3 254278.33 65720 108 3858
3860 0 446291.8 254425.23 65680 108 3859
3861 0 446220.06 254441.17 65640 108 3860
3862 0 445923.12 254568.31 65600 81 3861
3863 0 445850.28 254635.38 65560 81 3862
3864 0 445679.28 254698.14 65520 64 3863
3865 0 445598 254684.62 65480 64 3864
3866 0 445568 254729.14 65440 64 3865
3867 0 445534.94 254729.38 65400 81 3866
3868 0 445489.88 254743.53 65360 81 3867
3869 0 445433.56 254768.88 65320 81 3868
3870 0 445407.97 254796.47 65280 81 3869
3871 0 445294.84 254835.64 65240 60 3870
3872 0 445261.7 254864.62 65200 60 3871
3873 0 445165.53 254909.39 65160 60 3872
3874 0 445104.62 254929.56 65120 51 3873
3875 0 445027.7 254974.81 65080 51 3874
3876 0 444946.78 255029.89 65040 51 3875
3877 0 444863.12 255088.34 65000 51 3876
3878 0 444825.22 255145.16 64960 51 3877
3879 0 444801.5 255176.98 64920 51 3878
3880 0 444752.78 255203.3 64880 45 3879
3881 0 444726.78 255170.19 64840 45 3880
3882 0 444697.03 255202.5 64800 45 3881
3883 0 444618.56 255228.06 64760 45 3882
3884 0 444535.88 255263.38 64720 81 3883
3885 0 444473.78 255389.97 64680 81 3884
3886 0 444494.84 255386.69 64600 81 3885
3887 0 444493.78 255440.06 64560 81 3886
3888 0 444429.2 255484.62 64520 71 3887
3889 0 444383.3 255542.69 64440 71 3888
3890 0 444373.1 255615.1 64400 71 3889
3891 0 444363.44 255671.28 64360 71 3890
3892 0 444391.97 255739.89 64320 71 3891
3893 0 444348.56 255765.66 64280 71 3892
3894 0 444333.56 255794.11 64240 71 3893
3895 0 444312.88 255866.86 64200 71 3894
3896 0 444296.22 255871.61 64160 71 3895
3897 0 444282.47 256091.05 64120 71 3896
3898 0 444195.12 256117.02 64080 32 3897
3899 0 444300 255955 64080 71 3898
3900 0 444316 255955 64040 71 3899
3901 0 444296 255995 63960 32 3900
3902 0 444272 256031 63920 32 3901
3903 0 444228 256067 63880 32 3902
3904 0 444188 256095 63840 32 3903
3905 0 444084 256127 63760 51 3904
3906 0 443964 256155 63680 51 3905
3907 0 443836 256135 63600 81 3906
3908 0 443732 256135 63520 81 3907
3909 0 443668 256155 63440 75 3908
3910 0 443616 256127 63360 75 3909
3911 0 443568 256087 63280 75 3910
3912 0 443524 256019 63200 96 3911
3913 0 443468 255967 63120 96 3912
3914 0 443284 255835 63080 40 3913
3915 0 443204 255795 63040 32 3914
3916 0 443028 255759 62960 32 3915
3917 0 442884 255751 62880 32 3916
3918 0 442720 255735 62800 32 3917
3919 0 442544 255715 62720 -1 3918
3920 0 442404 255699 62680 -1 3919
3921 0 442476 255795 62560 -1 3920
3922 0 442292 255807 62520 -1 3921
3923 0 442232 255795 62480 -1 3922
3924 0 442052 255779 62400 -1 3923
3925 0 441876 255803 62320 -1 3924
3926 0 441796 255799 62240 -1 3925
3927 0 441636 255775 62160 -1 3926
3928 0 441312 255787 62040 -1 3927
3929 0 441148 255795 61960 -1 3928
3930 0 441032 255787 61880 -1 3929
3931 0 440836 255787 61800 -1 3930
3932 0 440680 255803 61720 -1 3931
3933 0 440584 255775 61640 -1 3932
3934 0 440472 255767 61560 -1 3933
3935 0 440264 255803 61480 -1 3934
3936 0 440156 255835 61400 -1 3935
3937 0 440060 255855 61320 -1 3936
3938 0 439952 255903 61240 -1 3937
3939 0 439808 255999 61160 -1 3938
3940 0 439748 255971 61080 -1 3939
3941 0 439588 256115 61040 -1 3940
3942 0 439472 256199 61000 -1 3941
3943 0 439160 256211 60960 -1 3942
3944 0 439280 256267 60920 -1 3943
3945 0 439280 256271 60840 -1 3944
3946 0 439256 256311 60760 -1 3945
3947 0 439216 256223 60680 -1 3946
3948 0 439180 256163 60600 -1 3947
3949 0 439032 256115 60520 -1 3948
3950 0 438960 256051 60440 -1 3949
3951 0 438912 256027 60360 -1 3950
3952 0 438836 255991 60280 -1 3951
3953 0 438776 255967 60200 -1 3952
3954 0 438740 255891 60160 -1 3953
3955 0 438728 255855 60120 -1 3954
3956 0 438672 255827 60080 -1 3955
3957 0 438612 255787 60000 -1 3956
3958 0 438560 255743 59960 -1 3957
3959 0 438528 255715 59880 -1 3958
3960 0 438548 255615 59800 -1 3959
3961 0 438632 255547 59720 -1 3960
3962 0 438676 255539 59680 -1 3961
3963 0 438688 255475 59640 -1 3962
3964 0 438824 256219 61000 -1 3943
3965 0 438796 256187 61040 -1 3964
3966 0 438760 256023 61080 -1 3965
3967 0 438740 255843 61160 -1 3966
3968 0 438680 255771 61240 -1 3967
3969 0 438568 255615 61320 -1 3968
3970 0 438428 255527 61400 -1 3969
3971 0 438368 255459 61440 -1 3970
3972 0 438364 255395 61520 -1 3971
3973 0 438276 255327 61600 -1 3972
3974 0 438244 255267 61680 -1 3973
3975 0 438236 255195 61760 -1 3974
3976 0 438240 255159 61840 -1 3975
3977 0 438268 255131 61920 -1 3976
3978 0 438276 255111 62000 -1 3977
3979 0 438316 255083 62080 -1 3978
3980 0 438196 254991 62120 -1 3979
3981 0 438184 254939 62160 -1 3980
3982 0 438172 254895 62240 -1 3981
3983 0 438132 254859 62320 -1 3982
3984 0 438084 254839 62400 -1 3983
3985 0 438024 254819 62480 64 3984
3986 0 437988 254787 62560 64 3985
3987 0 437916 254583 62680 64 3986
3988 0 437860 254575 62760 64 3987
3989 0 437792 254587 62840 64 3988
3990 0 437716 254567 62920 64 3989
3991 0 437612 254471 63000 64 3990
3992 0 437580 254471 63080 104 3991
3993 0 437552 254475 63160 104 3992
3994 0 437536 254463 63240 104 3993
3995 0 437420 254435 63280 45 3994
3996 0 437364 254451 63320 45 3995
3997 0 437384 254439 63360 45 3996
3998 0 437360 254447 63440 45 3997
3999 0 437304 254431 63480 75 3998
4000 0 437236 254395 63560 75 3999
4001 0 437148 254371 63640 75 4000
4002 0 437060 254375 63720 71 4001
4003 0 437040 254363 63800 71 4002
4004 0 436992 254351 63880 71 4003
4005 0 436952 254327 63960 104 4004
4006 0 436920 254303 64040 104 4005
4007 0 436908 254287 64120 104 4006
4008 0 436888 254263 64200 81 4007
4009 0 436780 254259 64280 81 4008
4010 0 436708 254263 64360 102 4009
4011 0 436468 254291 64440 98 4010
4012 0 436316 254303 64480 98 4011
4013 0 436112 254327 64560 102 4012
4014 0 436028 254359 64640 102 4013
4015 0 435916 254395 64720 96 4014
4016 0 435832 254367 64800 96 4015
4017 0 435712 254363 64880 86 4016
4018 0 435628 254363 64960 86 4017
4019 0 435512 254331 65040 91 4018
4020 0 435380 254323 65120 91 4019
4021 0 435260 254283 65200 122 4020
4022 0 435196 254223 65280 122 4021
4023 0 435140 254231 65360 101 4022
4024 0 435132 254239 65440 101 4023
4025 0 435112 254251 65520 101 4024
4026 0 435084 254263 65600 101 4025
4027 0 434980 254275 65680 91 4026
4028 0 434820 254283 65760 81 4027
4029 0 434684 254299 65800 81 4028
4030 0 434592 254327 65880 75 4029
4031 0 434552 254351 65960 75 4030
4032 0 434488 254371 66040 75 4031
4033 0 434436 254379 66160 122 4032
4034 0 434388 254379 66280 122 4033
4035 0 434360 254363 66360 122 4034
4036 0 434200 254283 66400 101 4035
4037 0 433888 254215 66440 91 4036
4038 0 433728 254195 66480 75 4037
4039 0 433416 254147 66520 51 4038
4040 0 433112 254011 66560 40 4039
4041 0 432612 253891 66560 75 4040
4042 0 432320 253847 66520 51 4041
4043 0 431964 253659 66560 71 4042
4044 0 431768 253555 66600 71 4043
4045 0 431452 253347 66640 60 4044
4046 0 430996 253187 66640 51 4045
4047 0 430464 253011 66680 101 4046
4048 0 429924 252799 66720 124 4047
4049 0 429760 252751 66800 40 4048
4050 0 429680 252659 66880 40 4049
4051 0 429644 252547 66960 40 4050
4052 0 429596 252463 67040 108 4051
4053 0 429460 252383 67120 108 4052
4054 0 429296 252195 67200 120 4053
4055 0 429088 252079 67280 122 4054
4056 0 428940 251987 67320 124 4055
4057 0 428144 251627 67400 120 4056
4058 0 427736 251463 67480 163 4057
4059 0 427636 251459 67560 163 4058
4060 0 427576 251451 67680 163 4059
4061 0 427552 251419 67760 163 4060
4062 0 427324 251411 67720 189 4061
4063 0 427168 251399 67640 148 4062
4064 0 426972 251423 67560 104 4063
4065 0 426612 251487 67520 120 4064
4066 0 426484 251515 67560 75 4065
4067 0 426396 251523 67600 75 4066
4068 0 426276 251519 67680 75 4067
4069 0 426116 251531 67720 75 4068
4070 0 426032 251511 67760 75 4069
4071 0 425952 251463 67840 75 4070
4072 0 425908 251419 67920 75 4071
4073 0 425800 251411 68000 60 4072
4074 0 425464 251371 68040 75 4073
4075 0 425320 251307 68080 122 4074
4076 0 425196 251235 68160 122 4075
4077 0 425124 251147 68240 140 4076
4078 0 425048 251027 68320 140 4077
4079 0 424780 250815 68400 60 4078
4080 0 424640 250683 68440 60 4079
4081 0 424540 250571 68520 71 4080
4082 0 424464 250479 68560 71 4081
4083 0 424400 250431 68600 71 4082
4084 0 424208 250311 68640 60 4083
4085 0 423632 249911 68680 124 4084
4086 0 423520 249843 68760 166 4085
4087 0 423412 249771 68840 166 4086
4088 0 423376 249771 68920 166 4087
4089 0 423324 249751 69000 166 4088
4090 0 423352 249743 69120 150 4089
4091 0 423532 249079 69120 64 4090
4092 0 423572 248995 69200 91 4091
4093 0 423532 248943 69280 91 4092
4094 0 423480 248823 69360 81 4093
4095 0 423456 248727 69440 81 4094
4096 0 423432 248639 69520 51 4095
4097 0 423428 248559 69560 51 4096
4098 0 423420 248535 69600 51 4097
4099 0 423416 248515 69680 51 4098
4100 0 423408 248519 69760 45 4099
4101 0 423400 248487 69840 45 4100
4102 0 423400 248431 69920 32 4101
4103 0 423420 248427 69960 32 4102
4104 0 423356 248439 70040 32 4103
4105 0 423340 248439 70120 32 4104
4106 0 423356 248447 70200 32 4105
4107 0 423372 248443 70240 32 4106
4108 0 423400 248443 70280 32 4107
4109 0 423412 248443 70320 32 4108
4110 0 423468 248459 70400 32 4109
4111 0 423500 248467 70480 32 4110
4112 0 423516 248491 70560 32 4111
4113 0 423568 248487 70640 32 4112
4114 0 423616 248407 70680 102 4113
4115 0 423620 248403 70720 102 4114
4116 0 423668 248351 70800 102 4115
4117 0 423632 248343 70880 102 4116
4118 0 423636 248339 70960 102 4117
4119 0 423664 248307 71080 102 4118
4120 0 423660 248307 71160 102 4119
4121 0 423655 248304 71200 102 4120
4122 0 423620 247899 71200 51 4121
4123 0 423616 247831 71240 51 4122
4124 0 423640 247747 71280 51 4123
4125 0 423632 247683 71320 51 4124
4126 0 423652 248303 71240 102 4121
4127 0 423624 248315 71320 104 4126
4128 0 423620 248347 71400 104 4127
4129 0 423620 248351 71480 104 4128
4130 0 423628 248339 71560 104 4129
4131 0 423608 248319 71600 45 4130
4132 0 423596 248327 71640 45 4131
4133 0 423568 248339 71720 45 4132
4134 0 423584 248315 71800 45 4133
4135 0 423608 248283 71880 60 4134
4136 0 423612 248255 71960 60 4135
4137 0 423620 248215 72040 60 4136
4138 0 423600 248147 72120 75 4137
4139 0 423624 248131 72200 75 4138
4140 0 423628 248071 72280 75 4139
4141 0 423676 248063 72360 64 4140
4142 0 423712 248031 72440 64 4141
4143 0 423728 248027 72520 64 4142
4144 0 423760 247987 72600 60 4143
4145 0 423796 247999 72680 60 4144
4146 0 423860 247979 72760 60 4145
4147 0 423868 247943 72840 45 4146
4148 0 423892 247927 72920 45 4147
4149 0 423900 247935 73000 45 4148
4150 0 423976 247927 73080 98 4149
4151 0 424028 247943 73160 98 4150
4152 0 424048 247923 73280 98 4151
4153 0 424116 247883 73360 120 4152
4154 0 424116 247843 73440 120 4153
4155 0 424160 247811 73520 120 4154
4156 0 424236 247783 73600 104 4155
4157 0 424248 247759 73640 104 4156
4158 0 424276 247931 73640 104 4157
4159 0 424324 247983 73720 104 4158
4160 0 424392 248043 73800 104 4159
4161 0 424512 248083 73880 104 4160
4162 0 424244 247735 73680 104 4157
4163 0 424240 247671 73760 104 4162
4164 0 424280 247623 73840 96 4163
4165 0 424304 247575 73920 96 4164
4166 0 424320 247535 74000 96 4165
4167 0 424360 247435 74080 45 4166
4168 0 424420 247307 74160 45 4167
4169 0 424440 247255 74240 71 4168
4170 0 424448 247227 74320 71 4169
4171 0 424440 247175 74400 71 4170
4172 0 424540 247051 74480 91 4171
4173 0 424560 247031 74560 91 4172
4174 0 424592 246971 74640 75 4173
4175 0 424624 246879 74720 75 4174
4176 0 424680 246795 74800 75 4175
4177 0 424708 246675 74880 60 4176
4178 0 424740 246523 74960 91 4177
4179 0 424696 246363 75000 91 4178
4180 0 424628 246307 75080 91 4179
4181 0 424588 246251 75160 160 4180
4182 0 424548 246003 75200 64 4181
4183 0 424612 245495 75240 60 4182
4184 0 424620 245463 75280 60 4183
4185 0 424656 245383 75320 51 4184
4186 0 424728 245275 75400 51 4185
4187 0 424760 245203 75480 51 4186
4188 0 424796 245123 75520 51 4187
4189 0 423352 249671 69200 150 4090
4190 0 423404 249615 69320 150 4189
4191 0 423368 249743 69400 150 4190
4192 0 423336 249803 69440 150 4191
4193 0 452973.2 249489.34 67880 163 3743
4194 0 453003.5 249530.4 67840 163 4193
4195 0 465957.06 237181.47 75480 154 3044
4196 0 465840.1 237247.39 75360 163 4195
4197 0 465672.62 237400.2 75240 163 4196
4198 0 465687.06 237431.11 75080 163 4197
4199 0 465641 237447 75000 148 4198
4200 0 465597 237391 74920 148 4199
4201 0 465589 237367 74840 148 4200
4202 0 478520.47 233897.1 75440 128 2978
4203 0 478342.8 234031.42 75520 71 4202
4204 0 478268.1 234066.95 75560 104 4203
4205 0 478276.5 234134.42 75600 104 4204
4206 0 478279.56 234152.45 75640 104 4205
4207 0 478236.28 234182.5 75680 104 4206
4208 0 478242.22 234280.83 75720 104 4207
4209 0 478238.66 234299.98 75760 175 4208
4210 0 478219.22 234447.1 75800 175 4209
4211 0 478233.9 234443.08 75840 175 4210
4212 0 478240.97 234471.75 75880 175 4211
4213 0 478251.6 234586.02 75920 178 4212
4214 0 478241.56 234610.36 75960 178 4213
4215 0 478235.2 234681.77 76040 164 4214
4216 0 478201.34 234800.31 76080 164 4215
4217 0 478244.25 234909.06 76120 207 4216
4218 0 478204.94 234983.48 76160 207 4217
4219 0 478223.03 235118.25 76200 207 4218
4220 0 478243.53 235247.66 76280 284 4219
4221 0 478246.5 235348.78 76320 284 4220
4222 0 478225 235389.84 76360 300 4221
4223 0 478194.25 235336.3 76400 300 4222
4224 0 478186.7 235350.33 76440 300 4223
4225 0 478181.34 235364.75 76480 300 4224
4226 0 478192.5 235472.69 76520 300 4225
4227 0 478140.28 235565.05 76560 221 4226
4228 0 478178.97 235521.4 76600 221 4227
4229 0 478156.3 235609.08 76640 221 4228
4230 0 478147.06 235652.9 76720 221 4229
4231 0 478134.06 235745.86 76760 221 4230
4232 0 478029.53 235824.28 76800 230 4231
4233 0 477771.03 235984.2 76840 166 4232
4234 0 478761.44 235178.2 76880 -1 4233
4235 0 478837 235186.81 76960 -1 4234
4236 0 478940.8 235162.36 77040 -1 4235
4237 0 477637.44 236498.97 76920 172 4233
4238 0 477579.28 236594.95 76960 172 4237
4239 0 477499.25 236782.5 77000 183 4238
4240 0 477423.72 236867.78 77040 183 4239
4241 0 477409.72 237043.55 77080 175 4240
4242 0 477454.38 236857.27 77120 183 4241
4243 0 477364.97 237165.94 77160 229 4242
4244 0 477268.16 237356.02 77200 229 4243
4245 0 477297.97 237245.98 77240 229 4244
4246 0 477209.22 237306.36 77280 229 4245
4247 0 477245.4 237351.44 77320 226 4246
4248 0 477155.4 237531.5 77360 226 4247
4249 0 477192.78 237458.47 77400 226 4248
4250 0 477159.22 237525.95 77440 226 4249
4251 0 477096.38 237589.8 77480 217 4250
4252 0 477114 237533 77520 217 4251
4253 0 477076.25 237595.33 77560 217 4252
4254 0 477079.3 237664.55 77600 217 4253
4255 0 476997.4 237124.48 77560 60 4254
4256 0 477041.38 237081.05 77600 60 4255
4257 0 477001.88 237078.25 77640 60 4256
4258 0 477013.6 237061.78 77680 60 4257
4259 0 477276.47 236894.84 77720 71 4258
4260 0 477292.3 236853.56 77760 71 4259
4261 0 477095 237746.17 77680 229 4254
4262 0 477104.6 237893.48 77720 229 4261
4263 0 477096.34 237990.92 77760 186 4262
4264 0 477097.84 237992.06 77800 186 4263
4265 0 477055.34 238085.36 77840 186 4264
4266 0 477038.03 238092.55 77920 186 4265
4267 0 477017.16 238201.08 77960 80 4266
4268 0 477000.4 238253.66 78000 80 4267
4269 0 476939.16 238400.05 78040 139 4268
4270 0 476930.1 238432.78 78080 139 4269
4271 0 476928.4 238507.47 78120 139 4270
4272 0 476956.03 238571.97 78160 139 4271
4273 0 476869.1 238678.27 78200 134 4272
4274 0 476470.8 239637.8 78160 176 4273
4275 0 476447.62 239578.2 78120 176 4274
4276 0 476331.34 239478.97 78080 -1 4275
4277 0 476198.16 239423.05 78040 -1 4276
4278 0 476948.94 238744.08 78280 134 4273
4279 0 476835.03 239136.86 78320 200 4278
4280 0 476733.03 239457.95 78360 176 4279
4281 0 476703.22 239431.95 78400 176 4280
4282 0 476706.3 239449.23 78440 176 4281
4283 0 476678.75 239437.69 78480 176 4282
4284 0 476655.3 239504.61 78520 176 4283
4285 0 476662.94 239453.17 78560 176 4284
4286 0 476650.28 239602.98 78600 176 4285
4287 0 476636.97 239797.11 78680 217 4286
4288 0 476671.2 239817.98 78720 209 4287
4289 0 476616.6 240047.45 78760 209 4288
4290 0 476611.4 240045.6 78800 166 4289
4291 0 476624.34 240069.9 78840 166 4290
4292 0 476601.47 240084.55 78920 194 4291
4293 0 475399.53 240693.86 78960 154 4292
4294 0 474986.53 241047.9 79000 168 4293
4295 0 474996.1 240999.17 79040 168 4294
4296 0 475045.62 240970.22 79080 168 4295
4297 0 475096.84 240913.2 79120 168 4296
4298 0 475080.7 240897.62 79160 168 4297
4299 0 477263.56 240550.75 78960 271 4292
4300 0 477192.25 240610.52 79000 271 4299
4301 0 477403.56 240794.88 79040 209 4300
4302 0 477398.1 240812.47 79080 209 4301
4303 0 477385 240825.03 79120 209 4302
4304 0 477426.2 240863.95 79160 209 4303
4305 0 477508.88 241015.86 79200 189 4304
4306 0 477537.94 241089.52 79240 189 4305
4307 0 477504.12 241122.72 79280 189 4306
4308 0 477504.7 241139.1 79320 189 4307
4309 0 477534.3 241296.9 79360 166 4308
4310 0 477557.56 241454.89 79400 166 4309
4311 0 477603.47 241509.28 79440 153 4310
4312 0 477720.5 241715.39 79520 153 4311
4313 0 477740.3 241863.22 79560 153 4312
4314 0 477755.47 241971.11 79600 150 4313
4315 0 477746.78 242028.19 79640 150 4314
4316 0 477744.5 242115.48 79680 150 4315
4317 0 477738.06 242153.55 79720 150 4316
4318 0 477735.97 242193.86 79760 200 4317
4319 0 477713.44 242248.7 79800 200 4318
4320 0 477699.1 242271.28 79840 200 4319
4321 0 480025.16 239383.1 79880 -1 4320
4322 0 477660.75 242340.19 79920 200 4321
4323 0 477667.84 242379.89 79960 200 4322
4324 0 477648.4 242333.61 80000 202 4323
4325 0 477643.1 242462.4 80040 202 4324
4326 0 477602.72 242479.78 80080 202 4325
4327 0 477643.22 242508.22 80120 202 4326
4328 0 477591.97 242506.61 80160 202 4327
4329 0 477575.56 242569.95 80200 186 4328
4330 0 477592.34 242606.62 80240 186 4329
4331 0 477563.44 242679.72 80320 186 4330
4332 0 477596.12 242705.88 80360 219 4331
4333 0 477575.56 242712.64 80400 219 4332
4334 0 477553.03 242719.78 80440 219 4333
4335 0 477564.2 242792.81 80520 219 4334
4336 0 477559.78 242859.17 80560 219 4335
4337 0 477560.38 242875.2 80600 178 4336
4338 0 477549.7 242896.86 80640 178 4337
4339 0 477551.97 242951.33 80680 178 4338
4340 0 477513.5 243050.98 80720 178 4339
4341 0 477509.1 243061.55 80800 221 4340
4342 0 477496 243082.38 80880 221 4341
4343 0 477565.78 243096.8 80960 221 4342
4344 0 477532.7 243112.44 81000 221 4343
4345 0 477507.16 243110.92 81080 221 4344
4346 0 477461.16 243251.1 81120 150 4345
4347 0 477451.8 243250.9 81160 150 4346
4348 0 477450.22 243295.3 81200 150 4347
4349 0 477446.16 243261.95 81280 137 4348
4350 0 477399.7 243352.33 81320 137 4349
4351 0 477429.2 243446.83 81360 137 4350
4352 0 477418.94 243454.36 81400 108 4351
4353 0 477415.25 243514.1 81440 108 4352
4354 0 477238.44 243338.95 81480 108 4353
4355 0 477406.44 243134.88 81480 108 4354
4356 0 477469.84 242880 81520 108 4355
4357 0 477444.38 243551.95 81480 81 4353
4358 0 477421.1 243596.75 81560 81 4357
4359 0 477557.94 243689.16 81600 81 4358
4360 0 477877.3 243950.23 81640 189 4359
4361 0 477915.4 244008.78 81680 189 4360
4362 0 478089.6 244147.23 81720 166 4361
4363 0 478094.38 244161.61 81760 166 4362
4364 0 478090.94 244192 81800 166 4363
4365 0 478212.4 244294.08 81840 178 4364
4366 0 478180.88 244262.28 81880 166 4365
4367 0 478310.53 244396.27 81920 178 4366
4368 0 478339.16 244458.5 81960 157 4367
4369 0 478376.16 244537.25 82000 157 4368
4370 0 478411.16 244590.97 82040 178 4369
4371 0 478389.1 244651.6 82080 178 4370
4372 0 478427.94 244672.83 82120 178 4371
4373 0 478408.47 244702.66 82160 178 4372
4374 0 478432.66 244764.75 82200 178 4373
4375 0 478727.75 244966.58 82200 136 4374
4376 0 478802.1 245041.66 82240 102 4375
4377 0 478838.03 245110.97 82280 102 4376
4378 0 478870.88 245124.08 82320 102 4377
4379 0 479157.84 245382.16 82360 60 4378
4380 0 479340.03 245459.53 82400 120 4379
4381 0 479540.03 245520.53 82440 163 4380
4382 0 479518.75 245532.14 82480 163 4381
4383 0 479492.8 245549.34 82520 163 4382
4384 0 479579.22 245607.2 82560 163 4383
4385 0 479603.38 245623.9 82600 163 4384
4386 0 479655 245642.64 82640 166 4385
4387 0 479732.2 245541.56 82400 166 4381
4388 0 479915.47 245642.8 82280 156 4387
4389 0 480080.03 245774.75 82120 107 4388
4390 0 480362.53 246092.69 81840 128 4389
4391 0 481162.03 246464.88 81280 51 4390
4392 0 481396.34 246598.11 81000 128 4391
4393 0 482230.3 246984.08 80240 81 4392
4394 0 482519.78 247209.22 79800 104 4393
4395 0 482770 247381 79320 122 4394
4396 0 483334 248097 78840 120 4395
4397 0 483353.34 248131.67 78800 120 4396
4398 0 483472 247733 78520 208 4397
4399 0 483436 247733 78080 208 4398
4400 0 483464 247721 77920 -1 4399
4401 0 483564 247729 77360 -1 4400
4402 0 483504 247689 77000 -1 4401
4403 0 483580 247581 76520 -1 4402
4404 0 483628 247565 76000 -1 4403
4405 0 483804 247413 75520 -1 4404
4406 0 483820 247221 75320 -1 4405
4407 0 483392 248201 78720 120 4397
4408 0 483540 248865 78480 150 4407
4409 0 483644 248981 78280 163 4408
4410 0 483714 250065 78000 81 4409
4411 0 483922 250733 77760 141 4410
4412 0 483974.78 251359.31 77720 163 4411
4413 0 484629.25 252557.42 77720 272 4412
4414 0 484480 251808 77360 71 4413
4415 0 484512 251648 77160 60 4414
4416 0 484544 251520 76920 51 4415
4417 0 484672 251520 76680 75 4416
4418 0 484832 251520 76480 81 4417
4419 0 484992 251488 76280 64 4418
4420 0 485088 251488 76040 60 4419
4421 0 485248 251456 75840 51 4420
4422 0 485408 251360 75640 51 4421
4423 0 485568 251264 75440 60 4422
4424 0 485760 251168 75240 107 4423
4425 0 485984 251168 75040 75 4424
4426 0 486112 251200 74880 108 4425
4427 0 486240 251392 74680 64 4426
4428 0 486304 251648 74560 80 4427
4429 0 486304 251904 74560 40 4428
4430 0 486336 252160 74560 80 4429
4431 0 486464 252416 74560 60 4430
4432 0 486624 252608 74520 91 4431
4433 0 486848 252704 74440 102 4432
4434 0 487072 252704 74320 64 4433
4435 0 487296 252832 74200 71 4434
4436 0 487392 253056 74080 98 4435
4437 0 487424 253216 73880 81 4436
4438 0 487520 253376 73680 60 4437
4439 0 487648 253504 73480 60 4438
4440 0 487776 253664 73280 51 4439
4441 0 487904 253696 73040 81 4440
4442 0 488032 253792 72800 75 4441
4443 0 488096 253888 72560 64 4442
4444 0 488128 254048 72360 51 4443
4445 0 488160 254240 72200 64 4444
4446 0 488288 254464 72160 98 4445
4447 0 488480 254592 72040 64 4446
4448 0 488640 254656 72000 60 4447
4449 0 486272 251040 75000 98 4426
4450 0 486432 250912 75160 164 4449
4451 0 486304 250880 75400 81 4450
4452 0 486176 251008 75600 104 4451
4453 0 486176 251008 75640 124 4452
4454 0 484386.47 253264.67 77720 196 4413
4455 0 484365.34 253649.97 77720 122 4454
4456 0 483520 253632 77680 81 4455
4457 0 483296 253664 77560 71 4456
4458 0 483040 253696 77440 71 4457
4459 0 482784 253760 77360 45 4458
4460 0 482560 253888 77400 71 4459
4461 0 482304 254016 77440 64 4460
4462 0 482080 254144 77440 60 4461
4463 0 481824 254208 77440 40 4462
4464 0 481568 254304 77360 51 4463
4465 0 481344 254304 77160 71 4464
4466 0 481152 254336 77000 64 4465
4467 0 480896 254336 77000 64 4466
4468 0 480672 254432 76920 71 4467
4469 0 480416 254496 76880 60 4468
4470 0 480192 254624 76840 81 4469
4471 0 479936 254656 76760 137 4470
4472 0 479744 254752 76560 60 4471
4473 0 479552 254848 76400 60 4472
4474 0 479296 254944 76360 51 4473
4475 0 479072 255040 76240 81 4474
4476 0 478848 255136 76160 60 4475
4477 0 478592 255232 76080 60 4476
4478 0 478336 255328 76040 64 4477
4479 0 478080 255424 76000 80 4478
4480 0 477824 255456 75920 75 4479
4481 0 477600 255456 75720 32 4480
4482 0 477440 255488 75520 98 4481
4483 0 477312 255488 75320 90 4482
4484 0 477248 255456 75040 115 4483
4485 0 477184 255360 74800 75 4484
4486 0 477152 255200 74600 60 4485
4487 0 477056 255072 74360 86 4486
4488 0 476928 255104 74120 178 4487
4489 0 476736 255232 74000 175 4488
4490 0 476576 255232 73800 176 4489
4491 0 476672 255360 73560 150 4490
4492 0 476608 255392 73280 107 4491
4493 0 476480 255264 73080 32 4492
4494 0 476320 255104 72880 75 4493
4495 0 476096 255104 72680 80 4494
4496 0 475872 255104 72560 64 4495
4497 0 475648 255104 72440 75 4496
4498 0 475424 255040 72320 96 4497
4499 0 475200 255040 72120 71 4498
4500 0 474976 255072 72000 60 4499
4501 0 474720 255072 71960 71 4500
4502 0 474496 255104 71840 60 4501
4503 0 474272 255104 71720 91 4502
4504 0 474016 255136 71600 51 4503
4505 0 473792 255136 71480 64 4504
4506 0 473536 255040 71440 71 4505
4507 0 473312 254976 71280 96 4506
4508 0 473152 254944 71080 64 4507
4509 0 472992 254784 70920 75 4508
4510 0 472832 254720 70680 45 4509
4511 0 472672 254656 70480 137 4510
4512 0 472576 254560 70240 128 4511
4513 0 472352 254496 70120 102 4512
4514 0 472096 254464 70080 98 4513
4515 0 471904 254336 69880 71 4514
4516 0 471744 254272 69680 64 4515
4517 0 471584 254240 69480 64 4516
4518 0 471360 254304 69360 71 4517
4519 0 471104 254304 69360 51 4518
4520 0 470880 254304 69560 75 4519
4521 0 470624 254304 69560 51 4520
4522 0 470432 254304 69360 108 4521
4523 0 470240 254304 69240 91 4522
4524 0 470762.44 254416.83 69800 -1 4520
4525 0 477280 255872 75400 32 4483
4526 0 477248 256064 75200 98 4525
4527 0 477408 256224 75080 60 4526
4528 0 477568 256448 75000 75 4527
4529 0 477568 256672 74800 96 4528
4530 0 477568 256928 74720 75 4529
4531 0 477440 257184 74720 71 4530
4532 0 477312 257408 74720 81 4531
4533 0 477184 257632 74680 75 4532
4534 0 477056 257856 74680 75 4533
4535 0 476960 258112 74680 81 4534
4536 0 476864 258368 74680 75 4535
4537 0 476704 258592 74680 81 4536
4538 0 476640 258848 74600 104 4537
4539 0 476736 259072 74520 71 4538
4540 0 476832 259296 74400 80 4539
4541 0 476960 259520 74320 81 4540
4542 0 477088 259744 74320 86 4541
4543 0 477152 260000 74320 124 4542
4544 0 477216 260256 74280 120 4543
4545 0 477248 260512 74200 71 4544
4546 0 477376 260736 74080 140 4545
4547 0 477280 260960 74000 128 4546
4548 0 477184 261184 73920 150 4547
4549 0 477152 261440 74000 202 4548
4550 0 477312 261600 73840 157 4549
4551 0 477568 261600 73920 175 4550
4552 0 477824 261664 73920 124 4551
4553 0 477984 261728 73720 60 4552
4554 0 478060.8 261753.6 73640 75 4553
4555 0 478176 261792 73520 98 4554
4556 0 478368 261920 73400 80 4555
4557 0 478528 262016 73200 32 4556
4558 0 484465.62 253312.19 78040 196 4455
4559 0 484444.53 253597.2 78200 81 4558
4560 0 484808.72 253903.33 78320 98 4559
4561 0 484787.6 254014.16 78480 86 4560
4562 0 484212.28 254066.94 78720 -1 4561
4563 0 484196.44 254130.28 78800 -1 4562
4564 0 485093.72 254320.28 78600 81 4561
4565 0 485167.62 254515.58 78760 81 4564
4566 0 485262.62 254927.27 78880 163 4565
4567 0 485239.25 255254.23 79240 91 4566
4568 0 484801.2 255982.61 79520 124 4567
4569 0 484861.88 256473.47 79680 80 4568
4570 0 484824.94 257075.16 79920 115 4569
4571 0 484753.66 257581.84 80320 137 4570
4572 0 484875.06 258421.06 80440 203 4571
4573 0 484753.66 258637.45 80240 107 4572
4574 0 483861.7 260521.72 80240 128 4573
4575 0 483001.38 261123.4 80240 178 4574
4576 0 482758.56 261360.92 79960 122 4575
4577 0 481652.8 262173.75 79520 98 4576
4578 0 481022.1 262743.75 79160 131 4577
4579 0 481534.06 263055.16 78720 124 4578
4580 0 481882.4 263429.9 78440 150 4579
4581 0 481441.72 263883.8 78000 101 4580
4582 0 481001 263994.66 77560 124 4581
4583 0 480367.62 264147.72 77040 189 4582
4584 0 479937.47 264158.28 76800 175 4583
4585 0 479198.53 264422.2 76800 128 4584
4586 0 478691.84 265034.44 76800 148 4585
4587 0 478575.72 265203.3 76240 104 4586
4588 0 478361.97 265593.9 76000 137 4587
4589 0 478203.62 265778.62 75560 150 4588
4590 0 477844.72 266042.53 75080 163 4589
4591 0 477390.8 266412 74680 122 4590
4592 0 476765.38 266797.28 74200 120 4591
4593 0 476749.53 266855.34 74120 120 4592
4594 0 476380.06 266987.3 73840 124 4593
4595 0 476031.72 267113.97 73600 124 4594
4596 0 475530.3 267219.53 73280 108 4595
4597 0 475028.9 266934.53 73000 163 4596
4598 0 474820.4 267145.66 72600 168 4597
4599 0 474334.84 267230.1 72000 102 4598
4600 0 474144.8 267467.6 71600 148 4599
4601 0 473784.2 267450.4 71280 157 4600
4602 0 473693.56 267446.5 71200 160 4601
4603 0 473688 267494 70760 101 4602
4604 0 473588 267650 70200 139 4603
4605 0 473500 267754 69720 101 4604
4606 0 473292 267870 69360 96 4605
4607 0 473088 267890 68880 137 4606
4608 0 473062 267814 68440 101 4607
4609 0 472658 267854 67920 136 4608
4610 0 472636 267910 67760 136 4609
4611 0 472308 267762 67640 64 4610
4612 0 472008 267550 67320 71 4611
4613 0 471598 267462 67120 81 4612
4614 0 471106 267514 66920 80 4613
4615 0 470420 267266 66640 160 4614
4616 0 470134 267210 66320 120 4615
4617 0 469400 267354 65880 98 4616
4618 0 469024 267374 65680 102 4617
4619 0 468742 267354 65320 71 4618
4620 0 468524 267226 65200 80 4619
4621 0 467660 267086 64760 124 4620
4622 0 467422 266698 64480 81 4621
4623 0 466980 266326 64200 107 4622
4624 0 466938 266238 64160 75 4623
4625 0 466510 266398 64040 40 4624
4626 0 465974 266490 63880 51 4625
4627 0 465464 266646 63640 86 4626
4628 0 465278.03 266786.03 63480 81 4627
4629 0 465032 266790 63320 139 4628
4630 0 463818 267114 63040 108 4629
4631 0 463214 267302 62960 -1 4630
4632 0 462654 267970 62880 -1 4631
4633 0 462356 268214 62840 -1 4632
4634 0 462066 268426 62720 -1 4633
4635 0 461994 268478 62680 -1 4634
4636 0 461990 268698.03 62560 -1 4635
4637 0 462066 268754.03 62480 -1 4636
4638 0 462062 268858.03 62360 -1 4637
4639 0 462058 268978.03 62240 -1 4638
4640 0 462468 269108.03 62280 -1 4639
4641 0 462620 269154.03 62360 -1 4640
4642 0 462064 268972.03 62120 -1 4639
4643 0 462028 268968.03 62000 -1 4642
4644 0 462060 269064.03 61880 -1 4643
4645 0 462028 269156.03 61720 -1 4644
4646 0 462024 269176.03 61560 -1 4645
4647 0 462074 269214.03 61440 -1 4646
4648 0 462090 269310.03 61320 -1 4647
4649 0 462086 269454.03 61160 -1 4648
4650 0 462018 269534.03 61040 -1 4649
4651 0 461906 269634.03 60880 -1 4650
4652 0 461826 269684.03 60760 -1 4651
4653 0 461758 269650.03 60720 -1 4652
4654 0 461662 269966.03 60680 -1 4653
4655 0 461790 270166.03 60640 -1 4654
4656 0 461718 270260.03 60480 75 4655
4657 0 461626 270172.03 60320 75 4656
4658 0 461658 270232.03 60160 75 4657
4659 0 461726 270394.06 60080 75 4658
4660 0 461474 270408.03 60000 75 4659
4661 0 461454 270478.03 59880 75 4660
4662 0 461526 270696.06 59720 75 4661
4663 0 461566 270852.06 59560 71 4662
4664 0 461890 271112.06 59480 101 4663
4665 0 462098 271418.1 59320 124 4664
4666 0 462066 271978.1 59240 96 4665
4667 0 462298 272244.03 59320 91 4666
4668 0 462398 272472.03 59440 86 4667
4669 0 462638 272746.06 59600 60 4668
4670 0 462926 272882.06 59680 71 4669
4671 0 463174 273040.1 59840 75 4670
4672 0 463418 273194.03 59960 80 4671
4673 0 463862 273282.03 60080 40 4672
4674 0 464062 273308.06 60160 75 4673
4675 0 464218 273320.06 60280 120 4674
4676 0 464354 273428.06 60400 86 4675
4677 0 464506 273488.06 60560 120 4676
4678 0 464638 273518.03 60640 120 4677
4679 0 464546 273012.03 60680 40 4678
4680 0 464646 272780.03 60760 40 4679
4681 0 464798 272928.03 60880 40 4680
4682 0 465030 273204.03 61000 86 4681
4683 0 464766 273208.03 61040 80 4682
4684 0 464818 273338.06 61200 154 4683
4685 0 464702 273422.06 61320 154 4684
4686 0 465718 273356.03 61000 40 4682
4687 0 466138 273550.03 61120 51 4686
4688 0 466574 273588.03 61160 60 4687
4689 0 467154 273658.03 61280 75 4688
4690 0 467690 273658.03 61320 75 4689
4691 0 468090 273560.06 61280 75 4690
4692 0 468726 273480.03 61320 60 4691
4693 0 469106 273440.03 61400 51 4692
4694 0 469586 273462.03 61480 75 4693
4695 0 469994 273550.03 61600 60 4694
4696 0 470442 273662.03 61640 86 4695
4697 0 470894 273764.06 61760 64 4696
4698 0 471218 273852.06 61880 71 4697
4699 0 471514 274020.06 62000 86 4698
4700 0 471834 274190.1 62160 86 4699
4701 0 472122 274286.1 62280 80 4700
4702 0 472558 274414.1 62440 64 4701
4703 0 472994 274460.12 62600 64 4702
4704 0 473046 274494.03 62680 64 4703
4705 0 473382 274538.03 62840 -1 4704
4706 0 473574 274578.03 62920 -1 4705
4707 0 473894 274554.03 63000 -1 4706
4708 0 474102 274540.06 63160 -1 4707
4709 0 474174 274524.06 63360 -1 4708
4710 0 474274 274516.06 63560 -1 4709
4711 0 474334 274474.1 63720 -1 4710
4712 0 474722 274286.1 63920 -1 4711
4713 0 475034 274148.12 64120 -1 4712
4714 0 475010 274198.03 64240 -1 4713
4715 0 474998 274266.03 64400 -1 4714
4716 0 474830 274450.03 64600 -1 4715
4717 0 474746 274428.06 64880 -1 4716
4718 0 474826 274376.06 65080 -1 4717
4719 0 474826 274388.06 65200 -1 4718
4720 0 474858 274432.06 65400 -1 4719
4721 0 474950 274436.06 65520 -1 4720
4722 0 474990 274412.06 65680 -1 4721
4723 0 475114 274368.06 65880 -1 4722
4724 0 475278 274280.06 66080 -1 4723
4725 0 475458 274220.06 66280 -1 4724
4726 0 475434 274196.06 66440 -1 4725
4727 0 475402 274228.06 66600 -1 4726
4728 0 475266 274220.06 66760 -1 4727
4729 0 475370 274134.03 66840 -1 4728
4730 0 475502 273950.03 67000 45 4729
4731 0 475634 273826.03 67240 45 4730
4732 0 475646 273862.03 67400 45 4731
4733 0 475430 273946.03 67560 40 4732
4734 0 475170 273962.03 67760 71 4733
4735 0 475110 273924.03 67920 71 4734
4736 0 475070 273852.03 68080 75 4735
4737 0 475038 273800.03 68280 96 4736
4738 0 474990 273768.03 68440 96 4737
4739 0 474886 273736.03 68600 81 4738
4740 0 474834 273736.03 68760 71 4739
4741 0 474774 273724.03 68880 71 4740
4742 0 474698 273708.03 69040 60 4741
4743 0 474554 273632.03 69200 75 4742
4744 0 474546 273592.03 69360 75 4743
4745 0 474478 273596.03 69480 64 4744
4746 0 474366 273596.03 69600 64 4745
4747 0 474230 273628.03 69720 64 4746
4748 0 474062 273692.03 69880 96 4747
4749 0 473946 273732.03 70040 71 4748
4750 0 473742 273792.03 70160 81 4749
4751 0 473490 273878.06 70320 124 4750
4752 0 473458 273938.06 70440 124 4751
4753 0 473462 273886.1 70560 124 4752
4754 0 473502 274034.06 70600 124 4753
4755 0 473450 274086.06 70680 64 4754
4756 0 473358 273914.06 70600 64 4753
4757 0 473114 273858.06 70640 64 4756
4758 0 473014 273830.06 70720 64 4757
4759 0 472802 273776.03 70800 64 4758
4760 0 472698 273744.03 70960 60 4759
4761 0 472538 273676.03 71120 71 4760
4762 0 472286 273648.03 71240 81 4761
4763 0 472082 273612.03 71400 75 4762
4764 0 471682 273414.06 71520 64 4763
4765 0 471414 273378.06 71680 75 4764
4766 0 470974 273346.06 71800 64 4765
4767 0 470542 273236.1 71920 60 4766
4768 0 470314 273116.1 72080 51 4767
4769 0 469978 273056.1 72200 71 4768
4770 0 469858 273074.03 72280 90 4769
4771 0 469734 273042.03 72480 96 4770
4772 0 469614 273066.03 72600 135 4771
4773 0 469542 273058.03 72760 135 4772
4774 0 469478 272966.03 72880 135 4773
4775 0 469634 273046.03 72920 135 4774
4776 0 469290 272822.03 72880 120 4774
4777 0 469118 272692.03 73000 51 4776
4778 0 468950 272558.03 73120 71 4777
4779 0 468786 272446.03 73200 81 4778
4780 0 468682 272390.03 73280 81 4779
4781 0 468570 272262.03 73400 91 4780
4782 0 468418 272154.03 73520 98 4781
4783 0 468286 271994.03 73680 108 4782
4784 0 468250 271976.06 73840 108 4783
4785 0 468318 271760.06 74000 51 4784
4786 0 468306 271668.06 74160 140 4785
4787 0 468374 271616.06 74280 140 4786
4788 0 468406 271604.06 74360 140 4787
4789 0 468486.03 271598.12 74480 115 4788
4790 0 468262 271500.03 74480 115 4789
4791 0 468234 271498.03 74560 115 4790
4792 0 468246 271528.03 74680 115 4791
4793 0 468622.03 271570.12 74520 115 4789
4794 0 468798 271528.03 74560 32 4793
4795 0 468974 271432.03 74680 45 4794
4796 0 469166 271308.03 74800 51 4795
4797 0 469266 271288.03 74880 51 4796
4798 0 469384 271248 74920 45 4797
4799 0 469504 271224 74960 45 4798
4800 0 469524 271232 75040 45 4799
4801 0 469584 271212 75120 45 4800
4802 0 469732 271160 75160 45 4801
4803 0 469868 271148 75240 45 4802
4804 0 469956 271100 75280 -1 4803
4805 0 470056 271060 75320 -1 4804
4806 0 470196 271084 75400 -1 4805
4807 0 470520 271120 75480 -1 4806
4808 0 470588 271144 75560 -1 4807
4809 0 470828 271152 75600 -1 4808
4810 0 470992 271200 75640 -1 4809
4811 0 471120 271232 75680 -1 4810
4812 0 471236 271300 75720 -1 4811
4813 0 471380 271356 75760 -1 4812
4814 0 471572 271448 75800 -1 4813
4815 0 471776 271560 75840 -1 4814
4816 0 472148 271716 75880 -1 4815
4817 0 472324 271800 75920 -1 4816
4818 0 472480 271920 75960 -1 4817
4819 0 472780 272036 76000 -1 4818
4820 0 473012 272164 76040 -1 4819
4821 0 473200 272204 76080 -1 4820
4822 0 473468 272312 76120 -1 4821
4823 0 473648 272364 76160 -1 4822
4824 0 473892 272440 76200 -1 4823
4825 0 474136 272472 76240 -1 4824
4826 0 474336 272488 76280 -1 4825
4827 0 474456 272488 76320 -1 4826
4828 0 474512 272444 76360 -1 4827
4829 0 474560 272448 76400 -1 4828
4830 0 469730 273166.03 72160 90 4769
4831 0 469678 273266.03 72080 90 4830
4832 0 469586 273370.03 72040 90 4831
4833 0 468298 273562.03 61240 75 4691
4834 0 461414 268850.03 62560 -1 4636
4835 0 461146 268750.03 62680 -1 4834
4836 0 460562 269004.03 62760 -1 4835
4837 0 460214 269152.06 62800 -1 4836
4838 0 459706 269242.1 62840 -1 4837
4839 0 459394 269462.1 62880 -1 4838
4840 0 458842 269918.1 62960 -1 4839
4841 0 458538 270172.03 62920 -1 4840
4842 0 458522 270236.03 62800 -1 4841
4843 0 458594 270324.03 62560 -1 4842
4844 0 458366 270248.03 63040 -1 4841
4845 0 458278 270224.03 63200 -1 4844
4846 0 458206 270172.03 63320 -1 4845
4847 0 458138 270132.03 63480 -1 4846
4848 0 457974 270208.03 63640 -1 4847
4849 0 457730 270384.03 63760 -1 4848
4850 0 457518 270662.06 63840 -1 4849
4851 0 457534 270644.03 64000 -1 4850
4852 0 457194 270748.03 64160 -1 4851
4853 0 456530 271008.03 64200 -1 4852
4854 0 456178 271178.03 64280 -1 4853
4855 0 455730 271254.03 64360 -1 4854
4856 0 455598 271440.03 64320 -1 4855
4857 0 455518 271476.03 64400 -1 4856
4858 0 455354 271604.03 64520 -1 4857
4859 0 454886 271932.03 64640 -1 4858
4860 0 454658 272098.06 64680 -1 4859
4861 0 454570 272226.06 64760 -1 4860
4862 0 454338 272478.06 64840 -1 4861
4863 0 453798 272832.1 64880 -1 4862
4864 0 453378 273102.12 64960 -1 4863
4865 0 452790 273308.03 64920 51 4864
4866 0 452122 273332.03 64920 64 4865
4867 0 451762 273558.06 64960 80 4866
4868 0 451562 273616.03 65040 51 4867
4869 0 451374 273796.03 65120 60 4868
4870 0 450994 274020.03 65200 108 4869
4871 0 450834 274270.06 65360 98 4870
4872 0 450742 274486.06 65560 60 4871
4873 0 450514 274966.06 65720 51 4872
4874 0 450530 275236.1 65880 71 4873
4875 0 450470 275492.1 66040 60 4874
4876 0 450322 275832.1 66160 124 4875
4877 0 450182 276134.12 66280 96 4876
4878 0 450078 276402.12 66440 64 4877
4879 0 450110 276546.12 66560 101 4878
4880 0 450122.03 276530.16 66640 101 4879
4881 0 450094 276570.12 66800 32 4880
4882 0 450134 276604.03 66920 32 4881
4883 0 450294 276724.03 67080 81 4882
4884 0 450374 276924.03 67240 75 4883
4885 0 450470 277192.03 67360 60 4884
4886 0 450558 277594.06 67280 51 4885
4887 0 450714 277806.06 67320 81 4886
4888 0 450686 277818.06 67480 81 4887
4889 0 450578 277868.03 67640 64 4888
4890 0 450474 277908.03 67800 64 4889
4891 0 450586 277824.03 67920 75 4890
4892 0 450630 277720.03 68080 60 4891
4893 0 450730 277572.03 68200 51 4892
4894 0 450710 277516.03 68360 51 4893
4895 0 450766 277484.03 68520 51 4894
4896 0 450842 277418.03 68640 86 4895
4897 0 450862 277402.03 68800 86 4896
4898 0 450878 277358.03 68960 86 4897
4899 0 450866 277278.03 69120 86 4898
4900 0 450742 277274.03 69160 86 4899
4901 0 450542 277342.03 69240 96 4900
4902 0 450342 277334.03 69360 90 4901
4903 0 450274 277410.03 69480 90 4902
4904 0 450234 277454.03 69640 81 4903
4905 0 450182 277490.03 69720 81 4904
4906 0 450130 277562.03 69880 60 4905
4907 0 450110 277614.03 70000 32 4906
4908 0 450082 277802.03 70160 32 4907
4909 0 450086 277840.03 70280 81 4908
4910 0 450026 277944.03 70400 81 4909
4911 0 449978 277940.03 70600 45 4910
4912 0 449934 278008.03 70760 81 4911
4913 0 449862 278084.03 70880 81 4912
4914 0 449794 278112.03 71000 81 4913
4915 0 449778 278084.03 71120 81 4914
4916 0 449794 278016.03 71320 90 4915
4917 0 449850 277948.03 71440 90 4916
4918 0 449950 277904.03 71560 71 4917
4919 0 449966 277876.03 71680 71 4918
4920 0 449994 277836.03 71800 71 4919
4921 0 450078 277764.03 71920 71 4920
4922 0 450074 277696.03 72040 71 4921
4923 0 450090 277620.03 72160 98 4922
4924 0 450154 277584.03 72240 98 4923
4925 0 450174 277584.03 72360 98 4924
4926 0 450170 277536.03 72440 104 4925
4927 0 450126 277466.03 72600 104 4926
4928 0 450142 277486.03 72720 90 4927
4929 0 450170 277414.03 72880 90 4928
4930 0 450162 277418.03 73040 96 4929
4931 0 450162 277410.03 73120 96 4930
4932 0 450130 277410.03 73240 96 4931
4933 0 450162 277410.03 73360 90 4932
4934 0 450194 277430.03 73440 90 4933
4935 0 450286 277426.03 73600 96 4934
4936 0 450310 277410.03 73640 96 4935
4937 0 450302 277396.06 73720 96 4936
4938 0 450290 277388.06 73880 96 4937
4939 0 450302 277388.06 74040 96 4938
4940 0 450314 277376.06 74160 75 4939
4941 0 450302 277452.06 74320 71 4940
4942 0 450326 277456.06 74480 71 4941
4943 0 450330 277456.06 74600 64 4942
4944 0 450342 277500.06 74720 64 4943
4945 0 450446 277504.06 74840 64 4944
4946 0 450458 277500.06 74960 64 4945
4947 0 450458 277556.06 75040 64 4946
4948 0 450462 277648.06 75160 81 4947
4949 0 450466 277704.06 75240 81 4948
4950 0 450450 277760.06 75360 51 4949
4951 0 450506 278032.06 75560 71 4950
4952 0 450482 278200.06 75840 60 4951
4953 0 450542 278380.06 76160 60 4952
4954 0 450646 278484.06 76400 60 4953
4955 0 450670 278606.03 76800 -1 4954
4956 0 450730 278658.03 77040 -1 4955
4957 0 450814 278734.03 77240 -1 4956
4958 0 450982 278670.03 77400 -1 4957
4959 0 451242 278506.03 77560 -1 4958
4960 0 451274 278444.06 77720 -1 4959
4961 0 451426 278372.06 77960 -1 4960
4962 0 451606 278264.06 78160 -1 4961
4963 0 451718 278198.1 78360 -1 4962
4964 0 451910 278106.1 78640 -1 4963
4965 0 450082 277996.03 70120 81 4908
4966 0 450094 278080.03 70040 81 4965
4967 0 450058 278282.03 70040 81 4966
4968 0 450026 278402.03 69920 81 4967
4969 0 451218 277158.03 69120 40 4899
4970 0 451330 277090.03 69200 64 4969
4971 0 451414 277012.03 69320 51 4970
4972 0 451606 276888.03 69520 71 4971
4973 0 451750 276752.03 69680 71 4972
4974 0 451838 276640.03 69800 71 4973
4975 0 451966 276576.03 69960 91 4974
4976 0 451994 276444.03 70000 91 4975
4977 0 452114 276338.03 70160 81 4976
4978 0 452134 276304.03 70280 81 4977
4979 0 452142 276280.03 70440 51 4978
4980 0 452134 276248.03 70600 64 4979
4981 0 452130 276252.03 70800 64 4980
4982 0 452178 276164.03 70960 71 4981
4983 0 452318 276052.03 71120 90 4982
4984 0 452286 275968.03 71280 90 4983
4985 0 452458 275910.03 71320 45 4984
4986 0 452710 275910.03 71360 81 4985
4987 0 452846 275806.03 71440 81 4986
4988 0 452866 275710.03 71680 75 4987
4989 0 453106 275502.03 71960 51 4988
4990 0 453270 275314.03 72160 51 4989
4991 0 453614 275204.03 72280 -1 4990
4992 0 454098 275142.03 72360 -1 4991
4993 0 454238 275142.03 72440 -1 4992
4994 0 454402 275110.03 72480 -1 4993
4995 0 454578 275056.06 72640 -1 4994
4996 0 454710 275012.06 72840 -1 4995
4997 0 454750 274984.06 73040 -1 4996
4998 0 454738 274942.03 73200 -1 4997
4999 0 455634 271440.03 64240 -1 4856
5000 0 467038 265290 63920 51 4624
5001 0 466944 265006 63800 51 5000
5002 0 466728 264662 63800 40 5001
5003 0 466900 264238 63800 45 5002
5004 0 466880 263714 63800 75 5003
5005 0 466924 262986 63800 75 5004
5006 0 467020 262886 63840 75 5005
5007 0 466820 262590 63840 40 5006
5008 0 466537.62 262136.1 63880 51 5007
5009 0 466122.84 261785.31 63840 51 5008
5010 0 465756.47 261618.84 63800 40 5009
5011 0 465428 261408 63760 40 5010
5012 0 465344 261480 63720 40 5011
5013 0 465264 260416 63720 166 5012
5014 0 465172 260450.03 63600 166 5013
5015 0 465116 260414.03 63520 166 5014
5016 0 465148 260302.03 63400 166 5015
5017 0 465568 259630.03 63640 51 5014
5018 0 465496 259446.03 63560 60 5017
5019 0 465516 259310.03 63520 60 5018
5020 0 465568 258992.03 63480 40 5019
5021 0 465488.03 258730.05 63440 80 5020
5022 0 465876.03 258516.1 63480 71 5021
5023 0 466368 258150.03 63520 40 5022
5024 0 466598 258044 63520 75 5023
5025 0 466774 258024 63480 40 5024
5026 0 467026 257824 63440 60 5025
5027 0 467182 257692 63400 60 5026
5028 0 467386 257608 63360 45 5027
5029 0 467746 257480 63320 32 5028
5030 0 467966 257260 63280 32 5029
5031 0 467974 257240 63240 32 5030
5032 0 465064 258560.03 63520 60 5021
5033 0 464884 258178.06 63560 71 5032
5034 0 464672 257906.06 63600 51 5033
5035 0 464552 257840.03 63680 102 5034
5036 0 464610 257584 63720 102 5035
5037 0 464642 257404 63760 102 5036
5038 0 464414 257212 63800 51 5037
5039 0 464278 257076 63840 51 5038
5040 0 464230 256956 63880 40 5039
5041 0 464218 256840 63960 51 5040
5042 0 464186 256740 64040 51 5041
5043 0 464246 256568 64120 51 5042
5044 0 464222 256412 64200 51 5043
5045 0 464182 256324 64240 60 5044
5046 0 464134 256320 64320 60 5045
5047 0 464042 256184 64400 80 5046
5048 0 463926 256228 64480 80 5047
5049 0 463790 256272 64560 60 5048
5050 0 463650 256316 64600 60 5049
5051 0 463546 256368 64640 60 5050
5052 0 463462 256420 64680 60 5051
5053 0 463338 256416 64760 60 5052
5054 0 463210 256392 64840 51 5053
5055 0 463106 256352 64920 60 5054
5056 0 463026 256360 65000 60 5055
5057 0 462926 256340 65080 64 5056
5058 0 462754 256320 65160 64 5057
5059 0 462686 256308 65240 75 5058
5060 0 462562 256308 65320 75 5059
5061 0 462502 256308 65400 75 5060
5062 0 462314 256216 65480 64 5061
5063 0 462138 256160 65560 51 5062
5064 0 461950 255960 65600 150 5063
5065 0 461874 255904 65640 150 5064
5066 0 461878 255896 65720 150 5065
5067 0 461874 255876 65800 150 5066
5068 0 461842 255856 65840 124 5067
5069 0 461798 255884 65920 124 5068
5070 0 461830 255908 66000 124 5069
5071 0 461818 255908 66080 124 5070
5072 0 461682 256032 66160 60 5071
5073 0 461582 256120 66240 60 5072
5074 0 461518 256188 66320 98 5073
5075 0 461518 256200 66400 98 5074
5076 0 461478 256252 66480 98 5075
5077 0 461490 256256 66560 98 5076
5078 0 461554 256300 66640 98 5077
5079 0 461702 256320 66720 200 5078
5080 0 461714 256360 66800 200 5079
5081 0 461918 256380 66880 139 5080
5082 0 462118 256324 66960 75 5081
5083 0 462318 256304 67000 75 5082
5084 0 462410 256304 67040 60 5083
5085 0 462446 256320 67120 60 5084
5086 0 462570 256312 67200 60 5085
5087 0 465200 260032 64080 166 5013
5088 0 465108 260016 64240 150 5087
5089 0 473256 267970 67520 60 4610
5090 0 473620 268078 67200 75 5089
5091 0 473504 268230 66880 45 5090
5092 0 473612 268382 66520 32 5091
5093 0 473764 268290 66360 120 5092
5094 0 473796 268254 66320 120 5093
5095 0 474070 268370 66040 45 5094
5096 0 474550 268462 65920 40 5095
5097 0 474858 268570 66000 64 5096
5098 0 475054 268746 66080 80 5097
5099 0 475472 268898 66280 64 5098
5100 0 476512 269262 66400 96 5099
5101 0 477366 269354 66480 51 5100
5102 0 477698 269322 66520 80 5101
5103 0 477976 269270 66600 81 5102
5104 0 477828 269254 66760 81 5103
5105 0 478228 269014 66960 75 5104
5106 0 478356 268890 67160 75 5105
5107 0 478416 268878 67280 64 5106
5108 0 478440 268842 67400 64 5107
5109 0 478344 268874 67600 32 5108
5110 0 478504 268966 67840 51 5109
5111 0 478772 268954 68040 64 5110
5112 0 479060 268978 68240 71 5111
5113 0 479280 268978 68440 81 5112
5114 0 479700 269246 68640 71 5113
5115 0 480250 269526 68800 96 5114
5116 0 480414 269654 69040 98 5115
5117 0 480610 269670 69320 81 5116
5118 0 480970 269742 69560 96 5117
5119 0 481084 269714 69840 71 5118
5120 0 481328 269782 70160 60 5119
5121 0 481496 269894 70440 71 5120
5122 0 481912 269966 70880 96 5121
5123 0 482220 270170 71360 96 5122
5124 0 482476 270174 71680 60 5123
5125 0 482700 270150 72000 60 5124
5126 0 482888 270182 72320 60 5125
5127 0 483182 270178 72600 64 5126
5128 0 483522 269950 72760 81 5127
5129 0 483934 269774 72920 124 5128
5130 0 484130 269450 73080 81 5129
5131 0 484624 269010 73240 64 5130
5132 0 484888 268682 73320 75 5131
5133 0 485542 268282 73680 81 5132
5134 0 486026 268078 73920 64 5133
5135 0 486290 267746 74120 51 5134
5136 0 486550 267598 74360 51 5135
5137 0 486618.94 267515.34 74480 51 5136
5138 0 486768.66 267407.38 74600 -1 5137
5139 0 486974.12 267292.47 74800 -1 5138
5140 0 487078.56 267188 75000 -1 5139
5141 0 487130.8 267167.12 75120 -1 5140
5142 0 487318.84 267170.6 75280 -1 5141
5143 0 487552.16 267215.88 75440 -1 5142
5144 0 487743.7 267320.34 75600 -1 5143
5145 0 473123.53 267008.4 71280 -1 4601
5146 0 473070.75 266971.47 71320 -1 5145
5147 0 472986.3 266865.9 71440 -1 5146
5148 0 473025.16 266814.22 71520 -1 5147
5149 0 473059 266486 71600 -1 5148
5150 0 473071 265978 71480 -1 5149
5151 0 473103 265794 71640 -1 5150
5152 0 472975 265562 71960 -1 5151
5153 0 472811 265246 72200 -1 5152
5154 0 472789 265342 72240 -1 5153
5155 0 472777 264754 72240 -1 5154
5156 0 472825 264386 72400 -1 5155
5157 0 473105 263746 72560 -1 5156
5158 0 473357 263322 72400 -1 5157
5159 0 473397 262978 72280 -1 5158
5160 0 473151.5 262692.47 72120 -1 5159
5161 0 473141.06 262563.62 72000 -1 5160
5162 0 482688 263456 78680 71 4580
5163 0 482912 263584 78720 71 5162
5164 0 483104 263712 78840 81 5163
5165 0 483328 263840 78960 45 5164
5166 0 483552 263904 79080 90 5165
5167 0 483808 263904 79160 51 5166
5168 0 484064 263968 79200 71 5167
5169 0 484320 264000 79280 60 5168
5170 0 484576 264064 79280 71 5169
5171 0 484768 264128 79440 60 5170
5172 0 485024 264256 79480 51 5171
5173 0 485280 264320 79480 75 5172
5174 0 485536 264320 79520 64 5173
5175 0 485792 264352 79560 81 5174
5176 0 486048 264384 79600 60 5175
5177 0 486304 264384 79600 51 5176
5178 0 486560 264384 79680 75 5177
5179 0 486816 264448 79800 75 5178
5180 0 487072 264480 79840 51 5179
5181 0 487296 264512 79960 40 5180
5182 0 487456 264544 80160 32 5181
5183 0 487712 264480 80280 60 5182
5184 0 487968 264480 80360 51 5183
5185 0 488224 264544 80360 60 5184
5186 0 488448 264672 80360 71 5185
5187 0 488704 264768 80360 101 5186
5188 0 488960 264704 80280 64 5187
5189 0 489216 264672 80240 60 5188
5190 0 489472 264672 80240 64 5189
5191 0 489728 264672 80240 60 5190
5192 0 489984 264704 80240 60 5191
5193 0 490016 264736 80240 51 5192
5194 0 490657.66 264598.62 80360 -1 5193
5195 0 491524.5 264241.12 80320 -1 5194
5196 0 492088.44 263869.5 80480 -1 5195
5197 0 492636.25 263483.94 80640 -1 5196
5198 0 492817.4 263283.88 80760 -1 5197
5199 0 492830.9 262993.44 80920 -1 5198
5200 0 492831.2 262800.8 81160 -1 5199
5201 0 492948.12 262547.7 81400 -1 5200
5202 0 493315.62 262298.38 81560 -1 5201
5203 0 493782.44 262103.38 81600 -1 5202
5204 0 494020.28 261884.92 81720 -1 5203
5205 0 494184.7 261571.86 81800 -1 5204
5206 0 494257.3 261401.02 81920 -1 5205
5207 0 494360.3 261111.56 82080 -1 5206
5208 0 494390.25 261040.72 82240 -1 5207
5209 0 494437.5 261004.5 82320 -1 5208
5210 0 494485.12 260967.88 82400 -1 5209
5211 0 494493.06 260842.66 82520 -1 5210
5212 0 485347.06 252414.92 77720 75 4413
5213 0 485600.4 252367.42 77720 64 5212
5214 0 486128.22 252377.97 77760 64 5213
5215 0 486265.44 252367.42 77680 64 5214
5216 0 486381.56 252335.75 77600 64 5215
5217 0 478294.16 244616.6 82240 128 4374
5218 0 478236 244632.12 82280 102 5217
5219 0 478225.75 244615.97 82320 102 5218
5220 0 478152.1 244581.48 82360 102 5219
5221 0 478161.47 244530.77 82400 102 5220
5222 0 478121.2 244550.94 82440 102 5221
5223 0 478110.47 244552.55 82480 102 5222
5224 0 478073.25 244571.69 82520 64 5223
5225 0 478115.28 244564.48 82560 64 5224
5226 0 478119.9 244581.86 82600 64 5225
5227 0 478042.53 244589.02 82640 64 5226
5228 0 478026.8 244560.53 82680 64 5227
5229 0 477925.6 244491.5 82720 108 5228
5230 0 477900.53 244451.28 82760 108 5229
5231 0 477894.16 244416.58 82800 108 5230
5232 0 477840.44 244382.61 82840 108 5231
5233 0 477778.62 244347.19 82880 108 5232
5234 0 477777.75 244333.7 82920 108 5233
5235 0 477749.25 244335.84 82960 108 5234
5236 0 477740.75 244347.94 83000 108 5235
5237 0 477720.94 244308.83 83040 108 5236
5238 0 477709.2 244318.9 83080 108 5237
5239 0 477708 244308.22 83120 108 5238
5240 0 477719.06 244296.69 83160 108 5239
5241 0 477744.06 244281.11 83200 108 5240
5242 0 477764.84 244251.86 83240 108 5241
5243 0 477780.62 244245.4 83280 -1 5242
5244 0 477803.62 244221.33 83320 -1 5243
5245 0 477867.34 244239.3 83360 -1 5244
5246 0 477901.47 244286.55 83400 -1 5245
5247 0 477936.8 244270.75 83440 -1 5246
5248 0 477929.97 244326.67 83480 -1 5247
5249 0 477929.44 244294.77 83520 -1 5248
5250 0 477937.2 244318.64 83560 -1 5249
5251 0 477977.16 244285.56 83600 -1 5250
5252 0 478007.7 244243.25 83640 -1 5251
5253 0 478016.16 244231.11 83680 -1 5252
5254 0 478021.1 244195.53 83720 -1 5253
5255 0 478040.28 244183.53 83760 -1 5254
5256 0 478083.38 244145.78 83800 -1 5255
5257 0 478165.06 244104.8 83840 -1 5256
5258 0 478230.44 244049.69 83880 -1 5257
5259 0 478296.12 244020.89 83920 -1 5258
5260 0 478546 243967.77 83960 -1 5259
5261 0 478483.44 243977.89 84000 -1 5260
5262 0 478801.97 244017.8 83960 -1 5261
5263 0 479059 243870.77 83960 -1 5262
5264 0 479066.5 243833.88 84000 -1 5263
5265 0 479146.34 243837.16 84080 -1 5264
5266 0 479075.66 243804.34 84120 -1 5265
5267 0 478917.12 243737.12 84160 -1 5266
5268 0 478735.94 243788.2 84200 -1 5267
5269 0 478708.28 243816.28 84240 -1 5268
5270 0 478709.38 243803.64 84280 -1 5269
5271 0 478745.2 243948.6 84320 -1 5270
5272 0 478774.78 243916.38 84360 -1 5271
5273 0 478773.12 243977.89 84400 -1 5272
5274 0 478791.88 243985.03 84440 -1 5273
5275 0 478806.3 243991.88 84480 -1 5274
5276 0 478786.9 243927.33 84520 -1 5275
5277 0 478891.25 243638.12 84560 -1 5276
5278 0 478868.78 243626.58 84600 -1 5277
5279 0 478871.94 243612.11 84640 -1 5278
5280 0 478866.16 243543.69 84680 -1 5279
5281 0 478898.3 243520.42 84720 -1 5280
5282 0 478905.72 243459.8 84760 -1 5281
5283 0 478931.5 243436.38 84800 -1 5282
5284 0 478969.25 243427.17 84840 -1 5283
5285 0 478989.1 243441.14 84880 -1 5284
5286 0 478968.22 243471.75 84920 -1 5285
5287 0 478969.4 243473.12 84960 -1 5286
5288 0 478970.7 243495.03 85000 -1 5287
5289 0 478978.84 243507.34 85040 -1 5288
5290 0 478976.9 243512 85080 -1 5289
5291 0 478974.72 243504.1 85120 -1 5290
5292 0 478976.9 243524.7 85160 -1 5291
5293 0 478975.16 243520.03 85200 -1 5292
5294 0 478960.8 243527.98 85240 -1 5293
5295 0 478935.44 243606.69 85280 -1 5294
5296 0 478925.97 243656.16 85320 -1 5295
5297 0 478908.28 243874.73 85360 -1 5296
5298 0 478819.44 243946.78 85400 -1 5297
5299 0 478808.47 243925.39 85440 -1 5298
5300 0 478814.1 243908.58 85480 -1 5299
5301 0 478727.6 243883.42 85520 -1 5300
5302 0 478793.44 244032.83 84000 -1 5262
5303 0 477017.56 243555.72 81600 91 4358
5304 0 476974.28 243619.25 81640 102 5303
5305 0 476926.44 243606.73 81680 102 5304
5306 0 476912.56 243624.44 81720 102 5305
5307 0 476858.53 243644.39 81760 102 5306
5308 0 476790.75 243658.36 81800 102 5307
5309 0 476749.38 243677.25 81840 107 5308
5310 0 476729 243677.19 81880 107 5309
5311 0 476651 243679.44 81920 107 5310
5312 0 476655.3 243703.69 81960 107 5311
5313 0 476582.7 243692.67 82000 98 5312
5314 0 476524.4 243669.75 82040 98 5313
5315 0 476517.9 243662.48 82080 98 5314
5316 0 476523 243656.66 82120 98 5315
5317 0 476521.7 243674.81 82160 98 5316
5318 0 476536.5 243663.52 82200 98 5317
5319 0 476527.3 243651.6 82240 98 5318
5320 0 476442.25 243846.67 82240 45 5319
5321 0 476382.22 243864.4 82280 45 5320
5322 0 476308.03 243910.4 82320 45 5321
5323 0 476262.72 243922.08 82360 51 5322
5324 0 476188.66 243937.45 82400 51 5323
5325 0 476148.28 243966.05 82440 51 5324
5326 0 476072.16 244057.23 82480 64 5325
5327 0 475983.94 244114.89 82520 64 5326
5328 0 475871.56 244183.7 82560 64 5327
5329 0 475792.03 244231.05 82600 40 5328
5330 0 475675.84 244307.23 82640 40 5329
5331 0 475558.56 244388.47 82680 51 5330
5332 0 475418.16 244468.89 82720 51 5331
5333 0 475354.62 244564.48 82760 91 5332
5334 0 475198.3 244701.1 82840 75 5333
5335 0 474774.44 245031.88 82880 86 5334
5336 0 474334.56 245193.72 82960 96 5335
5337 0 473940.53 245371.8 83000 32 5336
5338 0 473859.38 245382.23 83040 32 5337
5339 0 473810.9 245397.62 83080 40 5338
5340 0 473533 245584.67 82960 75 5339
5341 0 473479.84 245647.52 82920 75 5340
5342 0 473341.5 245770.27 82880 71 5341
5343 0 473259.06 245843.33 82840 71 5342
5344 0 473189.7 245890.86 82800 98 5343
5345 0 473103.75 245952.9 82760 51 5344
5346 0 473003.8 245916.61 82720 51 5345
5347 0 472839.94 245885.23 82680 64 5346
5348 0 472597.72 245864.64 82640 45 5347
5349 0 472381.6 245859.53 82600 71 5348
5350 0 472145.72 245839.28 82560 71 5349
5351 0 472115.97 245841.12 82520 32 5350
5352 0 472022.4 245862.94 82480 32 5351
5353 0 471956.88 245833.45 82440 32 5352
5354 0 472055.1 245808.02 82400 32 5353
5355 0 472044.2 245759.53 82360 32 5354
5356 0 472012.06 245733.86 82320 32 5355
5357 0 471466.56 245580.4 82280 40 5356
5358 0 471054.94 245603.1 82240 71 5357
5359 0 470027.38 245440.6 82280 60 5358
5360 0 469838.75 245412.69 82320 60 5359
5361 0 469603.94 245339.88 82400 80 5360
5362 0 469238.3 245325.94 82400 71 5361
5363 0 468750.8 245548.81 82400 86 5362
5364 0 468630.7 245587.11 82320 86 5363
5365 0 468278.97 245625.42 82200 71 5364
5366 0 467558.16 245733.36 82040 51 5365
5367 0 468003.88 245625.42 81960 81 5366
5368 0 468178 245621.94 81920 81 5367
5369 0 468428.72 245576.66 81800 71 5368
5370 0 468484.44 245548.81 81680 71 5369
5371 0 466847.78 245879.61 81920 64 5366
5372 0 465920 246016 81800 51 5371
5373 0 465664 246080 81800 75 5372
5374 0 465408 246112 81680 96 5373
5375 0 465312 246144 81400 60 5374
5376 0 465184 246272 81200 40 5375
5377 0 464960 246272 81080 60 5376
5378 0 464736 246400 80920 51 5377
5379 0 464640 246480 80840 63 5378
5380 0 464544 246560 80760 75 5379
5381 0 464352 246720 80640 60 5380
5382 0 464160 246880 80560 91 5381
5383 0 464000 246944 80360 115 5382
5384 0 463776 247008 80240 96 5383
5385 0 463712 247008 80240 81 5384
5386 0 473164.66 245980.23 82960 98 5342
5387 0 473073.12 246134.22 83040 71 5386
5388 0 472989.44 246252.39 83120 98 5387
5389 0 472871.84 246263.14 83200 98 5388
5390 0 472578.53 246290.7 83400 51 5389
5391 0 472035.78 246451.19 83560 98 5390
5392 0 471663.2 246820.3 83440 60 5391
5393 0 470406.1 247562 83440 107 5392
5394 0 469632 248000 83320 60 5393
5395 0 469440 248160 83240 124 5394
5396 0 469184 248192 83240 131 5395
5397 0 468928 248224 83240 108 5396
5398 0 468704 248352 83240 181 5397
5399 0 468512 248480 83360 75 5398
5400 0 468320 248672 83360 51 5399
5401 0 468128 248864 83360 102 5400
5402 0 467968 249056 83400 160 5401
5403 0 467872 249312 83360 205 5402
5404 0 467712 249536 83440 209 5403
5405 0 467456 249536 83480 45 5404
5406 0 467200 249536 83480 91 5405
5407 0 466944 249600 83480 80 5406
5408 0 466752 249760 83520 91 5407
5409 0 466528 249920 83600 120 5408
5410 0 466336 250112 83600 80 5409
5411 0 466144 250304 83600 80 5410
5412 0 465984 250528 83600 91 5411
5413 0 465920 250784 83600 80 5412
5414 0 465728 250976 83600 75 5413
5415 0 465664 251232 83560 80 5414
5416 0 465696 251488 83520 80 5415
5417 0 465664 251744 83480 81 5416
5418 0 465536 251936 83280 134 5417
5419 0 465344 252096 83120 98 5418
5420 0 465216 252224 82920 64 5419
5421 0 465184 252416 82720 80 5420
5422 0 465184 252672 82600 81 5421
5423 0 465088 252864 82400 51 5422
5424 0 465024 253088 82280 75 5423
5425 0 464864 253248 82160 107 5424
5426 0 464672 253376 81960 104 5425
5427 0 464512 253408 81720 101 5426
5428 0 464352 253568 81560 150 5427
5429 0 464160 253728 81440 134 5428
5430 0 463904 253856 81360 107 5429
5431 0 463648 253952 81320 98 5430
5432 0 463424 254080 81280 120 5431
5433 0 463168 254176 81240 102 5432
5434 0 462912 254272 81240 120 5433
5435 0 462688 254432 81240 120 5434
5436 0 462560 254656 81160 91 5435
5437 0 462464 254880 81000 71 5436
5438 0 462368 255104 80920 80 5437
5439 0 462176 255296 80880 86 5438
5440 0 462016 255488 80840 91 5439
5441 0 461856 255712 80800 90 5440
5442 0 461696 255936 80720 120 5441
5443 0 461600 256192 80680 102 5442
5444 0 461472 256416 80680 75 5443
5445 0 461376 256672 80600 102 5444
5446 0 461216 256896 80600 98 5445
5447 0 460992 257056 80520 107 5446
5448 0 460768 257184 80520 81 5447
5449 0 460544 257312 80520 81 5448
5450 0 460320 257408 80360 80 5449
5451 0 460064 257504 80240 120 5450
5452 0 459904 257664 80240 160 5451
5453 0 459712 257472 80200 120 5452
5454 0 459488 257312 80160 90 5453
5455 0 459328 257120 80120 81 5454
5456 0 459168 256928 80040 71 5455
5457 0 458976 256768 79920 71 5456
5458 0 458784 256608 79840 71 5457
5459 0 458592 256448 79760 71 5458
5460 0 458400 256288 79720 60 5459
5461 0 458240 256096 79600 71 5460
5462 0 458080 255904 79480 45 5461
5463 0 457952 255744 79320 96 5462
5464 0 457792 255552 79200 64 5463
5465 0 457632 255424 79000 71 5464
5466 0 457600 255296 78760 81 5465
5467 0 457632 255168 78520 120 5466
5468 0 457504 255008 78320 40 5467
5469 0 457312 254944 78120 60 5468
5470 0 457248 254816 77880 64 5469
5471 0 457184 254720 77640 71 5470
5472 0 457184 254560 77400 51 5471
5473 0 457056 254368 77200 75 5472
5474 0 456928 254144 77040 75 5473
5475 0 456864 253984 76840 71 5474
5476 0 456800 253920 76600 60 5475
5477 0 456768 254048 76360 51 5476
5478 0 456608 254208 76240 40 5477
5479 0 456576 254304 76080 60 5478
5480 0 456640 254368 75840 71 5479
5481 0 456608 254368 75560 81 5480
5482 0 456544 254336 75320 45 5481
5483 0 456544 254336 75040 64 5482
5484 0 456608 254304 74800 60 5483
5485 0 456768 254272 74600 51 5484
5486 0 456928 254272 74400 102 5485
5487 0 457120 254144 74280 175 5486
5488 0 457216 253920 74400 124 5487
5489 0 457376 253760 74520 140 5488
5490 0 457568 253568 74520 131 5489
5491 0 457696 253696 74320 131 5490
5492 0 457760 253856 74120 172 5491
5493 0 457792 253856 74040 150 5492
5494 0 458285.66 253779.72 74000 -1 5493
5495 0 458692.88 253290.1 73880 -1 5494
5496 0 458886.44 253015.64 73960 -1 5495
5497 0 459150.97 253005.56 74080 -1 5496
5498 0 459205.94 252976.45 74200 -1 5497
5499 0 459044.25 252854.42 74360 -1 5498
5500 0 459004.94 252624.11 74520 -1 5499
5501 0 458949.12 252294.05 74680 -1 5500
5502 0 459095.38 252220.9 74840 -1 5501
5503 0 459216.2 252144.55 75040 -1 5502
5504 0 459328.2 252029.6 75240 -1 5503
5505 0 459616.38 251827.36 75400 -1 5504
5506 0 459726.8 251686.61 75560 -1 5505
5507 0 459713.06 251559.48 75760 -1 5506
5508 0 459656.7 251251.52 75920 -1 5507
5509 0 459749.5 251116.38 76080 -1 5508
5510 0 459721.3 250804.19 76240 -1 5509
5511 0 459730.88 250731.52 76440 -1 5510
5512 0 459968.5 250388.03 76600 -1 5511
5513 0 460330.38 249982.47 76640 -1 5512
5514 0 460357.94 249671.31 76520 -1 5513
5515 0 460472 249446.6 76480 -1 5514
5516 0 460571.62 249110.6 76280 -1 5515
5517 0 460710.88 248794.44 76200 -1 5516
5518 0 460741.06 248651.56 76000 -1 5517
5519 0 460673.66 248399.23 75840 -1 5518
5520 0 460557.25 248292.44 75560 -1 5519
5521 0 460555.12 248213.56 75440 -1 5520
5522 0 460487.25 248169.84 75240 -1 5521
5523 0 460587.34 248061.8 74960 -1 5522
5524 0 460833.06 247898.61 74720 -1 5523
5525 0 460870.56 247832.58 74480 -1 5524
5526 0 461189 247650.89 74240 -1 5525
5527 0 461371.56 247560.2 74040 -1 5526
5528 0 461366.5 247513.67 74000 -1 5527
5529 0 461338.53 247281.98 73800 -1 5528
5530 0 461362.3 247317.4 73640 -1 5529
5531 0 461581 247339.9 73440 -1 5530
5532 0 461616.75 247338.28 73200 -1 5531
5533 0 461591.25 247305.12 73000 -1 5532
5534 0 461507.2 247298.86 72800 -1 5533
5535 0 461599.8 247321.67 72560 -1 5534
5536 0 461670.44 247395.45 72320 -1 5535
5537 0 461581.22 247371.9 72080 -1 5536
5538 0 461533.53 247507.83 71840 -1 5537
5539 0 461333.38 247663.62 71600 -1 5538
5540 0 461242.56 247709.52 71360 -1 5539
5541 0 460922.06 247747.19 71120 -1 5540
5542 0 460449.5 247629.88 70880 -1 5541
5543 0 460318.3 247455.94 70640 -1 5542
5544 0 460506.75 247412.05 70440 -1 5543
5545 0 460545.44 247287.66 70240 -1 5544
5546 0 460656.75 247183.16 69960 -1 5545
5547 0 460722.6 247099.81 69720 -1 5546
5548 0 460705.94 247068.1 69520 -1 5547
5549 0 460652 247009.06 69320 -1 5548
5550 0 460561.25 246916.6 69080 -1 5549
5551 0 460535 246852.31 68840 -1 5550
5552 0 460496.44 246865.14 68640 -1 5551
5553 0 460683.5 246838.42 68400 -1 5552
5554 0 460762.28 246878.36 68240 -1 5553
5555 0 460735.7 246972.88 68080 -1 5554
5556 0 460681.9 246937.03 67840 -1 5555
5557 0 460788.16 246800.73 67600 -1 5556
5558 0 461090.78 246679.47 67400 -1 5557
5559 0 461352.03 246701.27 67160 -1 5558
5560 0 461161.7 246805.02 66960 -1 5559
5561 0 461448.7 246819.78 66840 -1 5560
5562 0 461640.44 246716.48 66680 -1 5561
5563 0 461924.62 246585.98 66480 -1 5562
5564 0 461586.7 247808.33 73920 -1 5528
5565 0 456320 254400 76080 40 5479
5566 0 456064 254496 76040 51 5565
5567 0 455840 254560 75920 51 5566
5568 0 455808 254560 75880 51 5567
5569 0 459904 257920 80200 51 5452
5570 0 459904 258176 80200 75 5569
5571 0 459936 258432 80200 96 5570
5572 0 459968 258688 80160 80 5571
5573 0 459968 258944 80120 80 5572
5574 0 459989.34 259018.67 80080 74 5573
5575 0 460032 259168 80000 64 5574
5576 0 459968 259424 80000 75 5575
5577 0 459840 259648 80040 124 5576
5578 0 459680 259872 80000 178 5577
5579 0 459744 260096 79880 200 5578
5580 0 459808 260352 79880 75 5579
5581 0 459712 260608 79880 172 5580
5582 0 459584 260768 79840 189 5581
5583 0 459616 260960 79680 102 5582
5584 0 459616 261184 79560 104 5583
5585 0 459488 261376 79440 137 5584
5586 0 459296 261536 79400 150 5585
5587 0 459040 261600 79360 141 5586
5588 0 458848 261760 79320 120 5587
5589 0 458720 261984 79280 81 5588
5590 0 458560 262176 79320 81 5589
5591 0 458528 262208 79320 104 5590
5592 0 458496 262464 79440 81 5591
5593 0 458496 262624 79520 86 5592
5594 0 458368 262880 79480 64 5593
5595 0 458144 263008 79480 51 5594
5596 0 457888 263040 79440 40 5595
5597 0 457632 263168 79440 45 5596
5598 0 457376 263232 79440 32 5597
5599 0 457120 263232 79400 51 5598
5600 0 456864 263232 79400 75 5599
5601 0 456608 263264 79360 51 5600
5602 0 456352 263264 79280 45 5601
5603 0 456256 263296 79280 32 5602
5604 0 458560 262585.6 79600 72 5593
5605 0 458656 262528 79720 51 5604
5606 0 458784 262304 79800 40 5605
5607 0 458976 262304 79760 71 5606
5608 0 458432 262048 79520 32 5591
5609 0 458400 261792 79600 40 5608
5610 0 458400 261760 79600 40 5609
5611 0 459456 260784 79880 173 5582
5612 0 459328 260800 79920 157 5611
5613 0 459136 260960 80040 136 5612
5614 0 459008 261152 80160 81 5613
5615 0 458912 261376 80320 71 5614
5616 0 458880 261440 80320 64 5615
5617 0 465440 252064 83480 135 5418
5618 0 465344 252128 83720 186 5617
5619 0 465376 252320 83920 190 5618
5620 0 465536 252448 84080 198 5619
5621 0 465728 252480 84240 124 5620
5622 0 465792 252256 84560 40 5621
5623 0 476922.3 240612.56 79360 237 4308
5624 0 476798.88 240592.42 79480 226 5623
5625 0 476689.6 240556.38 79520 226 5624
5626 0 476631.72 240513.53 79560 226 5625
5627 0 477728.38 241307.44 79000 189 4301
5628 0 477826.22 241375.56 78960 189 5627
5629 0 477851.84 241427.31 78920 189 5628
5630 0 477884.22 241537.77 78880 153 5629
5631 0 477922.22 241630.67 78840 153 5630
5632 0 474999.97 240909.48 78840 168 4291
5633 0 475005.84 240960.14 78760 134 5632
5634 0 474987.94 241029.62 78720 134 5633
5635 0 483292.53 233813.03 75280 228 2976
5636 0 483370.8 233795.53 75320 226 5635
5637 0 483365.7 233815.6 75360 226 5636
5638 0 483457.12 233811.47 75400 226 5637
5639 0 483479.2 233823.94 75440 226 5638
5640 0 483596.5 233826.9 75520 175 5639
5641 0 483571.7 233869.81 75560 175 5640
5642 0 483734.66 233902.77 75600 198 5641
5643 0 483794.44 233917.6 75680 198 5642
5644 0 484029.25 233979.97 75720 206 5643
5645 0 484167.5 234028.4 75760 206 5644
5646 0 484240.3 234054.61 75800 189 5645
5647 0 484398.12 234062 75840 150 5646
5648 0 484375.16 234085.33 75880 150 5647
5649 0 484475.94 234090.72 75960 150 5648
5650 0 484479.7 234089.7 76000 150 5649
5651 0 484562.2 234077.64 76080 150 5650
5652 0 484559.2 234095.7 76120 163 5651
5653 0 484632.9 234104.92 76200 163 5652
5654 0 484735.94 234166.56 76240 150 5653
5655 0 484807.72 234149.25 76280 150 5654
5656 0 484828.94 234162.53 76320 150 5655
5657 0 484896.88 234156.83 76360 150 5656
5658 0 484923.22 234135.31 76400 150 5657
5659 0 485063.44 234195 76440 160 5658
5660 0 485089.53 234218.8 76480 160 5659
5661 0 485197 234216.1 76520 164 5660
5662 0 485278.7 234184.73 76560 164 5661
5663 0 485337.16 234226.83 76600 164 5662
5664 0 485372.2 234217.06 76640 164 5663
5665 0 485374.38 234189.16 76680 164 5664
5666 0 485504.47 234218.4 76720 160 5665
5667 0 485575.6 234230.08 76760 160 5666
5668 0 485596.4 234249.11 76800 208 5667
5669 0 485743 234260.5 76840 196 5668
5670 0 485800.84 234259.25 76880 196 5669
5671 0 485842.9 234247.69 76920 196 5670
5672 0 485957.28 234304.34 76960 196 5671
5673 0 485998.97 234317.1 77000 196 5672
5674 0 486077.97 234315.44 77040 196 5673
5675 0 486099.6 234310.64 77080 156 5674
5676 0 486206.1 234325.98 77120 156 5675
5677 0 486413.78 234343.36 77160 198 5676
5678 0 486410.56 234355.69 77200 198 5677
5679 0 486550.97 234373.6 77240 240 5678
5680 0 486528.4 234289.8 77280 240 5679
5681 0 486552.88 234261.73 77320 240 5680
5682 0 486700.03 234324.77 77360 209 5681
5683 0 486760.75 234314.25 77560 209 5682
5684 0 486794.78 234241.55 77640 209 5683
5685 0 486910.84 234217.62 77680 257 5684
5686 0 486925.97 234237.61 77720 257 5685
5687 0 487058.3 234213.88 77880 297 5686
5688 0 487263.6 234208.6 78000 208 5687
5689 0 487291.25 234207.77 78040 208 5688
5690 0 487395.7 234201.61 78120 208 5689
5691 0 487420.78 234166.39 78160 208 5690
5692 0 487459.66 234217.36 78200 208 5691
5693 0 487797.9 234087.5 78280 166 5692
5694 0 487751.94 234047.25 78320 166 5693
5695 0 487890.3 234016.88 78400 245 5694
5696 0 487948.53 234062.05 78480 245 5695
5697 0 488012.22 233975.69 78560 245 5696
5698 0 488239.97 233960.19 78760 270 5697
5699 0 488268.84 233899.02 78960 226 5698
5700 0 488505.8 233964.12 79200 237 5699
5701 0 488523.38 233938.62 79320 202 5700
5702 0 488542.16 233920.23 79360 202 5701
5703 0 488550.34 233984.44 79400 202 5702
5704 0 488546.72 233982.81 79440 202 5703
5705 0 488622.47 233930.56 79480 202 5704
5706 0 488603.16 233904.44 79520 160 5705
5707 0 488608.44 233943.95 79560 160 5706
5708 0 488619.94 233952.17 79600 160 5707
5709 0 488604.66 233966.42 79640 160 5708
5710 0 488596.44 233979.55 79680 160 5709
5711 0 488577.25 233996.75 79720 160 5710
5712 0 488557.12 234014.12 79760 160 5711
5713 0 488581.28 234006.53 79800 160 5712
5714 0 488622.25 234010.42 79840 160 5713
5715 0 490047.1 232307.25 79880 -1 5714
5716 0 488784.22 234039.1 80000 214 5715
5717 0 488831.53 234000.77 80120 214 5716
5718 0 488998.97 234009.75 80280 172 5717
5719 0 489011.3 233997.47 80320 172 5718
5720 0 488995.03 234003.06 80360 172 5719
5721 0 489019.78 234007.61 80400 172 5720
5722 0 489057.7 234008.25 80440 172 5721
5723 0 489107 233962.69 80480 172 5722
5724 0 489118.9 233987.14 80520 226 5723
5725 0 489139.03 233963.06 80560 226 5724
5726 0 489159.9 233915.42 80600 226 5725
5727 0 489226.8 233959.73 80640 226 5726
5728 0 489290.94 233894.23 80680 226 5727
5729 0 489437.1 233912.22 80760 194 5728
5730 0 489464.25 233906.25 80800 194 5729
5731 0 489505.8 233889.4 80840 194 5730
5732 0 489586.12 233859.14 80920 196 5731
5733 0 489597.66 233882.66 80960 196 5732
5734 0 489805.25 233798.14 81200 192 5733
5735 0 489759.84 233813.16 81280 192 5734
5736 0 490080.47 233725.78 81400 196 5735
5737 0 490093.25 233646.61 81480 210 5736
5738 0 490141.6 233680.25 81520 210 5737
5739 0 490238 233652.69 81600 210 5738
5740 0 490287.44 233628.34 81640 198 5739
5741 0 490296.75 233635.98 81680 198 5740
5742 0 490535.16 233598.28 82000 154 5741
5743 0 490747.47 233498.39 82200 208 5742
5744 0 490924.34 233408.05 82400 163 5743
5745 0 491044.34 233285.5 82560 168 5744
5746 0 491158 233195.7 82800 137 5745
5747 0 491185.78 233179.25 82840 137 5746
5748 0 491234.25 233160.95 82920 137 5747
5749 0 491330.22 233145.14 82960 128 5748
5750 0 491289.66 233139.36 83000 128 5749
5751 0 491313.75 233116.86 83040 128 5750
5752 0 491493.3 233072.53 83160 134 5751
5753 0 491587.06 233015.17 83280 134 5752
5754 0 491580.22 232966.08 83360 134 5753
5755 0 491695.5 232895.81 83480 148 5754
5756 0 491773.3 232782.56 83600 148 5755
5757 0 491826.38 232760.72 83720 120 5756
5758 0 491833.53 232609.84 83880 134 5757
5759 0 491861.94 232501.25 84000 120 5758
5760 0 491829.84 232500.73 84040 120 5759
5761 0 491836.72 232441.67 84120 120 5760
5762 0 491852.47 232418.02 84160 120 5761
5763 0 491874.2 232371.52 84200 120 5762
5764 0 491876.62 232309.98 84240 120 5763
5765 0 491877.88 232302.31 84280 154 5764
5766 0 491878.88 232230.47 84320 154 5765
5767 0 491954.78 232235.34 84360 154 5766
5768 0 491951.94 232179.67 84400 154 5767
5769 0 491971.03 232140.42 84480 154 5768
5770 0 491999.8 232038.89 84600 124 5769
5771 0 492009.1 232026.47 84640 124 5770
5772 0 492036.88 231995.78 84680 124 5771
5773 0 492095.5 231748.08 84920 51 5772
5774 0 492205.84 231632.92 85120 51 5773
5775 0 492222.4 231601.69 85160 90 5774
5776 0 492293.66 231537.55 85240 139 5775
5777 0 492412.5 231444.92 85360 135 5776
5778 0 492433.75 231439.67 85400 135 5777
5779 0 492440.97 231426.55 85440 135 5778
5780 0 492527.7 231373.23 85520 135 5779
5781 0 492507.5 231288.22 85640 163 5780
5782 0 492533.5 231202.84 85760 163 5781
5783 0 492695.5 231103.11 85880 164 5782
5784 0 492911.34 230986.33 86040 157 5783
5785 0 492916.62 230954.64 86080 157 5784
5786 0 492906.6 230888.48 86120 75 5785
5787 0 492937.28 230863.84 86160 75 5786
5788 0 492976.12 230823.27 86200 75 5787
5789 0 492949.2 230816.95 86240 75 5788
5790 0 493028.28 230711.03 86280 124 5789
5791 0 493051.06 230667.16 86320 124 5790
5792 0 493038.28 230601.88 86400 124 5791
5793 0 493038.88 230605.45 86440 124 5792
5794 0 493048.9 230541.61 86480 163 5793
5795 0 493044.8 230520.2 86520 163 5794
5796 0 493065.06 230488.36 86560 163 5795
5797 0 493071.1 230459.5 86600 163 5796
5798 0 493053.1 230447.73 86640 163 5797
5799 0 493063.38 230459.58 86680 163 5798
5800 0 493083.84 230384.5 86720 208 5799
5801 0 493079.7 230362.33 86760 208 5800
5802 0 493092.7 230312.5 86800 208 5801
5803 0 493096.94 230275.08 86840 208 5802
5804 0 493096.12 230236.45 86880 208 5803
5805 0 493142.5 230267.12 86920 202 5804
5806 0 493185.28 230185.3 86960 202 5805
5807 0 493166.75 230170.8 87000 202 5806
5808 0 493140.8 230103.92 87080 200 5807
5809 0 493150.97 230063.47 87120 200 5808
5810 0 493180.2 230067.97 87160 200 5809
5811 0 493149.9 230012.67 87200 200 5810
5812 0 493217.6 229964.4 87240 200 5811
5813 0 493188.75 229941.42 87280 200 5812
5814 0 493208.5 229908.31 87320 200 5813
5815 0 493259.03 229891.34 87360 178 5814
5816 0 493306.3 229859.61 87400 178 5815
5817 0 493299.1 229847.5 87440 178 5816
5818 0 493296.72 229832.48 87480 178 5817
5819 0 493391.34 229768.88 87520 189 5818
5820 0 493347.5 229694.33 87560 189 5819
5821 0 493386.2 229691.8 87600 189 5820
5822 0 493394.6 229670.64 87640 189 5821
5823 0 493393.25 229620.53 87680 189 5822
5824 0 493460.06 229554.88 87800 160 5823
5825 0 493506.7 229515.8 87880 160 5824
5826 0 493547.16 229385.6 88000 189 5825
5827 0 493557.78 229365.45 88040 189 5826
5828 0 493691.06 229259.2 88200 137 5827
5829 0 493766.66 229203.97 88280 148 5828
5830 0 493804.4 229142.97 88360 148 5829
5831 0 493849.06 229079.44 88400 148 5830
5832 0 493817.97 228997.89 88440 148 5831
5833 0 493837.5 229074.89 88480 148 5832
5834 0 493889.53 228996.28 88520 154 5833
5835 0 494017.62 228836.52 88560 154 5834
5836 0 493852.28 228962.2 88600 154 5835
5837 0 493955.56 229006.67 88640 154 5836
5838 0 494482.66 229468.52 88680 -1 5837
5839 0 494169.2 228895.95 88720 32 5838
5840 0 494101.62 228617.5 88760 32 5839
5841 0 494094.3 228564.22 88800 120 5840
5842 0 494097.72 228489.81 88840 120 5841
5843 0 494126.7 228484.25 88880 120 5842
5844 0 494157.22 228423.56 88920 120 5843
5845 0 494101.6 228341.7 88960 185 5844
5846 0 494169.06 228313.62 89000 185 5845
5847 0 494168.5 228277.9 89040 185 5846
5848 0 494220.47 228210.72 89080 185 5847
5849 0 494243.94 228155.34 89120 175 5848
5850 0 494234.56 228144.1 89160 175 5849
5851 0 494224.72 228118.72 89200 175 5850
5852 0 494209.03 228090.11 89240 175 5851
5853 0 494202.22 228090.42 89280 175 5852
5854 0 494247.2 227997.5 89400 209 5853
5855 0 494247.03 227976.62 89440 209 5854
5856 0 494200.97 227944.19 89480 209 5855
5857 0 494191.2 227947.44 89520 209 5856
5858 0 494217.4 227784.2 89640 196 5857
5859 0 494245.88 227793.22 89680 196 5858
5860 0 494276.2 227803.42 89720 196 5859
5861 0 494293.66 227741.98 89760 178 5860
5862 0 494313.78 227702.97 89800 178 5861
5863 0 494298.53 227724.25 89840 178 5862
5864 0 494284 227673.77 89880 178 5863
5865 0 494343.88 227658.73 89920 178 5864
5866 0 494364.03 227627.05 89960 178 5865
5867 0 494370.88 227624.61 90000 178 5866
5868 0 494416.38 227567.7 90040 175 5867
5869 0 494474.38 227504.8 90160 197 5868
5870 0 494507.03 227510.42 90200 197 5869
5871 0 494517.2 227504.61 90240 197 5870
5872 0 494528.16 227512.33 90280 197 5871
5873 0 494587.1 227415.66 90360 197 5872
5874 0 494623.2 227361.86 90440 160 5873
5875 0 494634.53 227317.78 90520 160 5874
5876 0 494662.25 227322.3 90560 160 5875
5877 0 494736.53 227326.6 90600 160 5876
5878 0 495242.62 227255.3 90640 91 5877
5879 0 495332.9 227235.3 90680 143 5878
5880 0 495355.7 227156.94 90720 143 5879
5881 0 495337.7 227076.16 90760 143 5880
5882 0 495335.75 227044.72 90800 143 5881
5883 0 495361.22 226980.02 90840 143 5882
5884 0 495364.25 226965.1 90880 143 5883
5885 0 495371.4 226923.92 90920 143 5884
5886 0 495400.6 226824.78 90960 143 5885
5887 0 495464.56 226678.52 91040 143 5886
5888 0 495469.78 226707.23 91080 143 5887
5889 0 495474.03 226620.05 91120 143 5888
5890 0 495488.03 226492.98 91200 -1 5889
5891 0 495511.38 226302.47 91280 -1 5890
5892 0 495528.84 226058.39 91400 -1 5891
5893 0 495409 225930.34 91480 -1 5892
5894 0 495364.56 225782.16 91560 -1 5893
5895 0 495386.94 225696.31 91640 -1 5894
5896 0 495372.62 225640.56 91680 -1 5895
5897 0 495375.84 225587.38 91720 -1 5896
5898 0 495403.16 225502.47 91760 -1 5897
5899 0 495381.47 225432.72 91800 -1 5898
5900 0 495408 225270.19 91880 -1 5899
5901 0 495379.34 225229.86 91920 -1 5900
5902 0 495394.12 225153.6 91960 -1 5901
5903 0 495438.97 225060.23 92000 -1 5902
5904 0 495478.84 224953.39 92040 -1 5903
5905 0 495536.72 224920.69 92080 -1 5904
5906 0 495542.56 224880.56 92120 -1 5905
5907 0 495565.47 224871.19 92160 -1 5906
5908 0 495651.75 224819.17 92200 -1 5907
5909 0 495706.25 224799.06 92280 -1 5908
5910 0 495823.9 224743.08 92360 -1 5909
5911 0 495886.47 224525.03 92480 -1 5910
5912 0 495887.7 224477.45 92520 -1 5911
5913 0 495927.7 224489.34 92560 -1 5912
5914 0 495945.8 224379.64 92600 -1 5913
5915 0 496132.03 224182.55 92840 -1 5914
5916 0 496142.88 224168.95 92880 -1 5915
5917 0 496142.47 224117.7 92960 -1 5916
5918 0 496204.03 224070.03 93000 -1 5917
5919 0 496196.56 224006.61 93080 -1 5918
5920 0 496287 223953.73 93200 -1 5919
5921 0 496454.84 223850.4 93400 -1 5920
5922 0 496571.12 223799.14 93560 -1 5921
5923 0 496712.8 223797.84 93720 -1 5922
5924 0 496891.16 223784.61 93840 -1 5923
5925 0 496959.6 223736.47 93920 -1 5924
5926 0 497024.75 223728.48 94000 -1 5925
5927 0 497056.2 223660.48 94120 -1 5926
5928 0 497056.97 223638.56 94160 -1 5927
5929 0 497066.16 223601.06 94280 -1 5928
5930 0 497050.94 223546.95 94400 -1 5929
5931 0 497051.47 223522.4 94480 -1 5930
5932 0 497068.88 223498.38 94600 -1 5931
5933 0 497081.34 223475.39 94720 -1 5932
5934 0 497028 223448.62 94800 -1 5933
5935 0 496964.47 223413.53 94880 -1 5934
5936 0 496922.6 223361.06 94920 -1 5935
5937 0 496903.3 223320.58 94960 -1 5936
5938 0 496851.25 223302.94 95000 -1 5937
5939 0 496793.72 223234.8 95120 -1 5938
5940 0 496746.3 223199.14 95240 -1 5939
5941 0 496668.56 223115.45 95320 -1 5940
5942 0 496725.66 223111.45 95360 -1 5941
5943 0 496670.8 223072.23 95480 -1 5942
5944 0 496644.28 223048.38 95520 -1 5943
5945 0 496657.28 223051.1 95560 -1 5944
5946 0 496531.03 222895.31 95760 -1 5945
5947 0 496570.6 222893.31 95800 -1 5946
5948 0 496513.47 222831.58 95840 -1 5947
5949 0 496455.78 222781.9 95920 -1 5948
5950 0 496424.03 222734.89 95960 -1 5949
5951 0 496482.78 222512.64 96160 -1 5950
5952 0 496479.9 222430.47 96200 -1 5951
5953 0 496491.44 222430.61 96240 -1 5952
5954 0 496516.12 222320.33 96320 -1 5953
5955 0 496558.9 222297.89 96360 -1 5954
5956 0 496580.66 222207.25 96440 -1 5955
5957 0 496649.75 222098.38 96560 -1 5956
5958 0 496688.06 222009.89 96600 -1 5957
5959 0 496811.06 221796.22 96680 -1 5958
5960 0 496764.38 221724.58 96720 -1 5959
5961 0 496783.22 221627.77 96920 -1 5960
5962 0 496787.4 221541.78 97000 -1 5961
5963 0 496749.66 221475.88 97120 -1 5962
5964 0 496779.75 221452.48 97200 -1 5963
5965 0 496782.28 221343.53 97240 -1 5964
5966 0 496718.84 221272.75 97320 -1 5965
5967 0 496714.16 221209.11 97400 -1 5966
5968 0 496700.66 221137.45 97440 -1 5967
5969 0 496615.34 221044.83 97520 -1 5968
5970 0 496605.12 221025.27 97560 -1 5969
5971 0 496524.62 220959.83 97600 -1 5970
5972 0 496473.47 220925.45 97640 -1 5971
5973 0 496461.9 220955.88 97680 -1 5972
5974 0 496409.16 220906.86 97720 -1 5973
5975 0 496387.47 220847.64 97760 -1 5974
5976 0 496342.56 220817.44 97800 -1 5975
5977 0 496331.06 220778.05 97840 -1 5976
5978 0 496324.75 220785.84 97880 -1 5977
5979 0 496228.75 220690.22 98000 -1 5978
5980 0 496200.5 220676.83 98120 -1 5979
5981 0 496186.25 220669.55 98160 -1 5980
5982 0 496127.72 220618.66 98200 -1 5981
5983 0 496134.38 220623.31 98240 -1 5982
5984 0 496101.2 220600.33 98280 -1 5983
5985 0 496109.62 220586.88 98360 -1 5984
5986 0 496082.8 220575.62 98400 -1 5985
5987 0 496097.6 220479.69 98600 -1 5986
5988 0 496117.16 220436.81 98800 -1 5987
5989 0 496125.88 220478.89 99040 -1 5988
5990 0 496131.34 220463.33 99080 -1 5989
5991 0 496141.8 220431.92 99160 -1 5990
5992 0 496194.16 220393.33 99440 -1 5991
5993 0 496213.22 220366.72 99520 -1 5992
5994 0 496213.78 220382.58 99560 -1 5993
5995 0 496228.88 220386.03 99600 -1 5994
5996 0 496249.3 220338.94 99640 -1 5995
5997 0 496294.2 220329.53 99680 -1 5996
5998 0 496352.62 220289.55 99720 -1 5997
5999 0 496439.6 220255.22 99760 -1 5998
6000 0 496461.4 220211.02 99800 -1 5999
6001 0 496521.7 220134.56 99840 -1 6000
6002 0 496575.03 220034.62 99960 -1 6001
6003 0 496615.12 220013.62 1e+05 -1 6002
6004 0 496645.4 219970.95 100040 -1 6003
6005 0 496658.7 219927.22 100080 -1 6004
6006 0 496681.66 219884.48 100120 -1 6005
6007 0 496705.16 219875.9 100160 -1 6006
6008 0 496724.6 219833.92 100200 -1 6007
6009 0 496697.28 219827.52 100240 -1 6008
6010 0 496725.56 219774.25 100280 -1 6009
6011 0 496761.66 219701.42 100360 -1 6010
6012 0 496776.47 219663.61 100400 -1 6011
6013 0 496808.28 219627.02 100440 -1 6012
6014 0 496845.66 219562.4 100480 -1 6013
6015 0 496860.3 219449.83 100520 -1 6014
6016 0 496901.12 219427.22 100600 -1 6015
6017 0 496946.03 219428.16 100680 -1 6016
6018 0 497010.16 219373.1 100760 -1 6017
6019 0 497041.28 219352.5 100800 -1 6018
6020 0 497051.2 219296.02 100840 -1 6019
6021 0 497094.03 219320.39 100880 -1 6020
6022 0 497111.62 219285.67 100920 -1 6021
6023 0 497133.62 219260.2 100960 -1 6022
6024 0 497136.4 219253.69 101000 -1 6023
6025 0 497137.38 219246.1 101040 -1 6024
6026 0 497100.3 219242.77 101080 -1 6025
6027 0 497107.53 219246.84 101120 -1 6026
6028 0 497094.3 219224.47 101160 -1 6027
6029 0 497122.9 219186.73 101200 -1 6028
6030 0 497109.1 219222.8 101240 -1 6029
6031 0 497092.25 219204.62 101280 -1 6030
6032 0 497102.22 219233.39 101320 -1 6031
6033 0 497065.16 219192.98 101360 -1 6032
6034 0 497036.62 219201.44 101400 -1 6033
6035 0 497076.12 219191.47 101440 -1 6034
6036 0 497029.7 219176.4 101480 -1 6035
6037 0 497019.16 219170.89 101520 -1 6036
6038 0 496677.47 219095.03 101600 -1 6037
6039 0 496653.8 219093.56 101640 -1 6038
6040 0 496637.03 219083.03 101680 -1 6039
6041 0 496638.84 219063.92 101720 -1 6040
6042 0 496641.5 219055.14 101760 -1 6041
6043 0 496652.16 219046.77 101800 -1 6042
6044 0 496627.88 219046.6 101840 -1 6043
6045 0 496591.78 219030.92 101960 -1 6044
6046 0 496606.1 218992.97 102000 -1 6045
6047 0 496589 218873.5 102120 -1 6046
6048 0 496622.28 218855.83 102160 -1 6047
6049 0 496650.66 218843.66 102200 -1 6048
6050 0 496641.34 218794.62 102240 -1 6049
6051 0 496650.38 218765.69 102280 -1 6050
6052 0 496653.1 218734.06 102320 -1 6051
6053 0 496673.7 218723.25 102360 -1 6052
6054 0 496678.16 218716.55 102400 -1 6053
6055 0 496685.56 218662.02 102440 -1 6054
6056 0 496692.75 218603.42 102480 -1 6055
6057 0 496734.7 218573.9 102520 -1 6056
6058 0 496709.28 218605.77 102560 -1 6057
6059 0 496657.3 218551.17 102600 -1 6058
6060 0 496655.78 218518.02 102640 -1 6059
6061 0 496639.97 218525.33 102680 -1 6060
6062 0 496644.8 218482.81 102720 -1 6061
6063 0 496640.88 218459.47 102760 -1 6062
6064 0 496633.72 218446.02 102800 -1 6063
6065 0 496659.66 218417.16 102840 -1 6064
6066 0 496668.16 218382.14 102880 -1 6065
6067 0 496631.16 218330.4 102960 -1 6066
6068 0 496612.25 218280.31 103000 -1 6067
6069 0 496605.16 218241.33 103040 -1 6068
6070 0 496605.44 218230.67 103120 -1 6069
6071 0 496618.62 218210.28 103160 -1 6070
6072 0 496596.3 218134.2 103280 -1 6071
6073 0 496627.88 218097.62 103360 -1 6072
6074 0 496682.06 218104.14 103400 -1 6073
6075 0 496696.94 218062.98 103440 -1 6074
6076 0 496705.88 218025.8 103480 -1 6075
6077 0 496714.38 217999.69 103520 -1 6076
6078 0 496749.7 218009.97 103560 -1 6077
6079 0 496753.72 217972.88 103600 -1 6078
6080 0 496740.78 217939.47 103640 -1 6079
6081 0 496750.6 217916.73 103680 -1 6080
6082 0 496782.12 217882.02 103760 -1 6081
6083 0 496815.12 217815.47 103880 -1 6082
6084 0 496870.1 217793.08 103960 -1 6083
6085 0 496877.25 217788.19 104000 -1 6084
6086 0 496889.94 217753.67 104040 -1 6085
6087 0 496925.06 217740.6 104080 -1 6086
6088 0 496939.75 217737.38 104120 -1 6087
6089 0 496954.94 217715.55 104160 -1 6088
6090 0 496994.75 217703.1 104200 -1 6089
6091 0 497009.56 217688.52 104240 -1 6090
6092 0 497054.03 217699.28 104280 -1 6091
6093 0 497059.56 217665.66 104320 -1 6092
6094 0 497091 217662.25 104360 -1 6093
6095 0 497089.88 217639.2 104400 -1 6094
6096 0 497141.5 217414.7 104440 -1 6095
6097 0 497161.8 217385.58 104520 -1 6096
6098 0 497164.16 217396.69 104560 -1 6097
6099 0 497175.62 217379.39 104600 -1 6098
6100 0 497193.8 217342.75 104640 -1 6099
6101 0 497223.3 217311.8 104680 -1 6100
6102 0 497255 217302.84 104720 -1 6101
6103 0 497288.56 217241.36 104800 -1 6102
6104 0 497283.4 217220.75 104880 -1 6103
6105 0 497288.38 217175.94 104920 -1 6104
6106 0 497280.56 217180.22 104960 -1 6105
6107 0 497278.72 217180.84 105000 -1 6106
6108 0 497267.97 217129.84 105040 -1 6107
6109 0 497259.5 217083.53 105080 -1 6108
6110 0 497291.62 217053.67 105120 -1 6109
6111 0 497313.4 216996.52 105160 -1 6110
6112 0 497305.56 216937.39 105200 -1 6111
6113 0 497305.03 216918.86 105240 -1 6112
6114 0 497319.5 216896.56 105280 -1 6113
6115 0 497308.1 216844.72 105320 -1 6114
6116 0 497325.44 216783.06 105360 -1 6115
6117 0 497319.25 216741.81 105400 -1 6116
6118 0 497273.28 216669.23 105480 -1 6117
6119 0 497274.28 216680.55 105520 -1 6118
6120 0 497224.56 216648.2 105560 -1 6119
6121 0 497189.9 216623.27 105600 -1 6120
6122 0 497153.38 216543.55 105640 -1 6121
6123 0 497130.8 216490.05 105680 -1 6122
6124 0 497134.66 216438.97 105720 -1 6123
6125 0 497111.28 216443.48 105760 -1 6124
6126 0 497098.28 216407.86 105800 -1 6125
6127 0 497070.2 216370.52 105840 -1 6126
6128 0 497072.34 216314.64 105880 -1 6127
6129 0 497044.22 216302 105920 -1 6128
6130 0 497011 216241.89 105960 -1 6129
6131 0 496996.25 216220.4 106000 -1 6130
6132 0 497005.3 216179.31 106040 -1 6131
6133 0 497001 216160.31 106080 -1 6132
6134 0 497007.28 216141.9 106120 -1 6133
6135 0 496993.25 216104.52 106160 -1 6134
6136 0 496997.5 216108.6 106200 -1 6135
6137 0 496981.94 216073.11 106240 -1 6136
6138 0 496979.66 216053.86 106320 -1 6137
6139 0 496942.3 215936.88 106400 -1 6138
6140 0 496909.38 215914.56 106440 -1 6139
6141 0 496904.38 215893.14 106480 -1 6140
6142 0 496823.03 215749.92 106600 -1 6141
6143 0 496783.5 215645.52 106680 -1 6142
6144 0 496790.06 215614.12 106720 -1 6143
6145 0 496786.78 215564.88 106800 -1 6144
6146 0 496775.28 215475.56 106840 -1 6145
6147 0 496769.84 215465.28 106880 -1 6146
6148 0 496786.03 215451.16 106920 -1 6147
6149 0 496763.22 215391.64 106960 -1 6148
6150 0 496766.22 215341.55 107000 -1 6149
6151 0 496777.34 215295.48 107040 -1 6150
6152 0 496797.12 215271.28 107080 -1 6151
6153 0 496848.2 215228.83 107120 -1 6152
6154 0 496835.25 215187.84 107160 -1 6153
6155 0 496809.94 215132.97 107240 -1 6154
6156 0 496825.9 215059.55 107320 -1 6155
6157 0 496829.84 215045.08 107360 -1 6156
6158 0 496803.4 214980.36 107400 -1 6157
6159 0 496822.3 214905.58 107480 -1 6158
6160 0 496837 214856.25 107520 -1 6159
6161 0 496842.8 214824.05 107560 -1 6160
6162 0 496890.2 214784.1 107600 -1 6161
6163 0 496917.2 214748.69 107640 -1 6162
6164 0 496944.8 214705.77 107680 -1 6163
6165 0 496969.22 214589.73 107720 -1 6164
6166 0 497022.1 214528.1 107800 -1 6165
6167 0 497050.2 214496.95 107880 -1 6166
6168 0 497084.47 214487.67 107920 -1 6167
6169 0 497145.8 214477.23 107960 -1 6168
6170 0 497188.22 214449.7 108000 -1 6169
6171 0 497235.7 214418.61 108040 -1 6170
6172 0 497249.06 214412.03 108080 -1 6171
6173 0 497283.75 214410.94 108120 -1 6172
6174 0 497368.03 214395.33 108160 -1 6173
6175 0 497397.16 214395.72 108200 -1 6174
6176 0 497458.6 214385.5 108240 -1 6175
6177 0 497505.6 214344.06 108280 -1 6176
6178 0 497525.03 214344.95 108320 -1 6177
6179 0 497558.5 214335.58 108360 -1 6178
6180 0 497612.16 214276.6 108400 -1 6179
6181 0 497626.16 214238.98 108440 -1 6180
6182 0 497675.44 214226.08 108480 -1 6181
6183 0 497725.06 214143.78 108520 -1 6182
6184 0 497768.2 214113.97 108560 -1 6183
6185 0 497861.34 214005.95 108640 -1 6184
6186 0 497869.6 213878.12 108720 -1 6185
6187 0 497867.75 213825.39 108760 -1 6186
6188 0 497842.28 213779.1 108800 -1 6187
6189 0 497856.22 213748.2 108840 -1 6188
6190 0 497859.62 213719.72 108880 -1 6189
6191 0 497862.56 213668.67 108920 -1 6190
6192 0 497866.28 213618.98 108960 -1 6191
6193 0 497875.9 213583.08 109000 -1 6192
6194 0 497852.4 213521.38 109040 -1 6193
6195 0 497890.5 213490.98 109080 -1 6194
6196 0 497836.7 213430.94 109120 -1 6195
6197 0 497782.06 213368.75 109160 -1 6196
6198 0 497754.53 213388.08 109200 -1 6197
6199 0 497778.25 213386.47 109240 -1 6198
6200 0 497712.3 213349.92 109280 -1 6199
6201 0 497679.56 213280.08 109320 -1 6200
6202 0 497653.4 213241.81 109360 -1 6201
6203 0 497618.84 213180.98 109400 -1 6202
6204 0 497581.78 213134.62 109440 -1 6203
6205 0 497579.22 213058.28 109480 -1 6204
6206 0 497599.06 213080.9 109520 -1 6205
6207 0 497578.16 213068.8 109560 -1 6206
6208 0 497520.9 213058.94 109600 -1 6207
6209 0 497428.2 213010.77 109640 -1 6208
6210 0 497416.56 213000.94 109680 -1 6209
6211 0 497370.03 212930.02 109720 -1 6210
6212 0 497383.12 212968.62 109760 -1 6211
6213 0 497368.6 212967.45 109800 -1 6212
6214 0 497360.56 212986.02 109840 -1 6213
6215 0 497339.16 212976.73 109880 -1 6214
6216 0 497310.97 212949.19 109920 -1 6215
6217 0 497310.2 212911 109960 -1 6216
6218 0 497270.66 212979.45 110000 -1 6217
6219 0 497234.44 212929.22 110040 -1 6218
6220 0 497221.03 212936.25 110080 -1 6219
6221 0 497224.34 212950.78 110120 -1 6220
6222 0 497216.56 212906.12 110160 -1 6221
6223 0 497215.47 212955.08 110200 -1 6222
6224 0 497203.25 212916.1 110240 -1 6223
6225 0 497226.16 212916.86 110280 -1 6224
6226 0 497225.22 212923.19 110320 -1 6225
6227 0 497214.88 212895.05 110360 -1 6226
6228 0 497247.25 212877.8 110400 -1 6227
6229 0 497261.62 212877.81 110440 -1 6228
6230 0 497230.4 212843.78 110560 -1 6229
6231 0 497247.75 212802.5 110600 -1 6230
6232 0 497236.56 212792.33 110640 -1 6231
6233 0 497205.66 212688.48 110680 -1 6232
6234 0 497199.97 212734.5 110720 -1 6233
6235 0 497222.16 212678.03 110760 -1 6234
6236 0 497231.53 212613.34 110800 -1 6235
6237 0 497235.72 212537.69 110840 -1 6236
6238 0 497228.38 212515.23 110880 -1 6237
6239 0 497218.25 212490.17 110920 -1 6238
6240 0 497202.72 212430.44 110960 -1 6239
6241 0 497174.34 212382.48 111000 -1 6240
6242 0 497133 212297.44 111040 -1 6241
6243 0 497123.72 212257.03 111080 -1 6242
6244 0 497122.12 212257.11 111120 -1 6243
6245 0 497086.75 212177.38 111160 -1 6244
6246 0 497118.16 212205.42 111200 -1 6245
6247 0 497091.1 212120.47 111240 -1 6246
6248 0 497043.66 211958.75 111360 -1 6247
6249 0 497024.4 211882.8 111400 -1 6248
6250 0 497069.88 211853.9 111440 -1 6249
6251 0 497066.25 211801.78 111480 -1 6250
6252 0 497047.72 211717.19 111520 -1 6251
6253 0 496973.5 211670.83 111560 -1 6252
6254 0 496959.25 211584 111600 -1 6253
6255 0 496949.25 211494.53 111640 -1 6254
6256 0 496902 211454.19 111680 -1 6255
6257 0 496872.5 211431.58 111720 -1 6256
6258 0 496810.28 211393.84 111800 -1 6257
6259 0 496764.7 211364.52 111840 -1 6258
6260 0 496732 211354.8 111880 -1 6259
6261 0 496728.1 211304.77 111920 -1 6260
6262 0 496718.2 211333.97 111960 -1 6261
6263 0 496655.97 211298.44 112040 -1 6262
6264 0 496663.6 211278.55 112080 -1 6263
6265 0 496621.66 211264.27 112120 -1 6264
6266 0 496596.62 211269.27 112160 -1 6265
6267 0 496589.28 211265.94 112200 -1 6266
6268 0 496600.56 211268.05 112240 -1 6267
6269 0 496615.44 211277.2 112280 -1 6268
6270 0 496598.94 211271.75 112320 -1 6269
6271 0 496598.66 211282.34 112360 -1 6270
6272 0 496601.78 211295.23 112400 -1 6271
6273 0 496602.03 211254.67 112480 -1 6272
6274 0 496592.88 211266.88 112520 -1 6273
6275 0 496570.3 211250.95 112560 -1 6274
6276 0 496581.97 211231.8 112640 -1 6275
6277 0 496572.38 211232.61 112720 -1 6276
6278 0 496575.5 211211.39 112800 -1 6277
6279 0 496577.5 211168.64 112880 -1 6278
6280 0 496529.75 211098.45 113040 -1 6279
6281 0 496530.1 211076.23 113080 -1 6280
6282 0 496452.3 211007.31 113160 -1 6281
6283 0 496433.28 210964.22 113200 -1 6282
6284 0 496399.34 210941.12 113240 -1 6283
6285 0 496399.72 210947.44 113280 -1 6284
6286 0 496326.12 210910.2 113400 -1 6285
6287 0 496290 210866.1 113440 -1 6286
6288 0 496263.3 210809.14 113480 -1 6287
6289 0 496203 210806.6 113520 -1 6288
6290 0 496193.78 210762.89 113560 -1 6289
6291 0 496156.03 210715.62 113600 -1 6290
6292 0 496101.75 210675.75 113640 -1 6291
6293 0 496034.1 210641.84 113680 -1 6292
6294 0 496037.53 210639.33 113720 -1 6293
6295 0 495949.12 210598.53 113760 -1 6294
6296 0 495898.75 210539.39 113800 -1 6295
6297 0 495855.56 210511.45 113840 -1 6296
6298 0 495838.7 210446.23 113880 -1 6297
6299 0 495725.66 210360.66 113920 -1 6298
6300 0 495696.4 210340.6 113960 -1 6299
6301 0 495671.72 210339.61 114000 -1 6300
6302 0 495675.25 210332.69 114040 -1 6301
6303 0 495596.75 210271.05 114080 -1 6302
6304 0 495588.06 210235.53 114120 -1 6303
6305 0 495496.6 210192.73 114160 -1 6304
6306 0 495457.84 210179.7 114200 -1 6305
6307 0 495382.9 210045.39 114280 -1 6306
6308 0 495364.25 210032.22 114320 -1 6307
6309 0 495307.3 209985.44 114360 -1 6308
6310 0 495290.72 209932.98 114400 -1 6309
6311 0 495264.56 209894.14 114440 -1 6310
6312 0 495247.4 209870.34 114480 -1 6311
6313 0 495249.53 209800.8 114520 -1 6312
6314 0 495227.25 209780.84 114560 -1 6313
6315 0 495261 209715.12 114600 -1 6314
6316 0 495241.22 209706.14 114640 -1 6315
6317 0 495266.62 209636.48 114680 -1 6316
6318 0 495250.47 209629.19 114720 -1 6317
6319 0 495262.6 209564.19 114760 -1 6318
6320 0 495252.16 209614.58 114800 -1 6319
6321 0 495309.66 209567.84 114840 -1 6320
6322 0 495321.94 209618.4 114880 -1 6321
6323 0 495325 209558.81 114920 -1 6322
6324 0 495316.22 209504.47 114960 -1 6323
6325 0 495289.9 209531.02 115000 -1 6324
6326 0 495245.72 209507.5 115040 -1 6325
6327 0 495262 209469.6 115080 -1 6326
6328 0 495277.94 209439.88 115120 -1 6327
6329 0 495260.97 209386.67 115160 -1 6328
6330 0 495264.2 209361.39 115200 -1 6329
6331 0 495235.28 209345.55 115240 -1 6330
6332 0 495245.75 209272.73 115280 -1 6331
6333 0 495241.3 209222.77 115320 -1 6332
6334 0 495163.25 209209.19 115400 -1 6333
6335 0 495110.8 209167.84 115440 -1 6334
6336 0 495078.1 209097.67 115520 -1 6335
6337 0 495041.88 209037.23 115600 -1 6336
6338 0 495013.62 209017.94 115640 -1 6337
6339 0 495020.3 208965.23 115680 -1 6338
6340 0 495006.3 208918.75 115720 -1 6339
6341 0 494974.38 208846.45 115760 -1 6340
6342 0 494954.34 208790.2 115800 -1 6341
6343 0 494843.25 208639.22 115880 -1 6342
6344 0 494811 208567.23 115920 -1 6343
6345 0 494790.1 208511.47 115960 -1 6344
6346 0 494689.03 208425.81 116000 -1 6345
6347 0 494587.47 208328.62 116120 -1 6346
6348 0 494550.38 208294.27 116160 -1 6347
6349 0 494520.8 208246.38 116200 -1 6348
6350 0 494503.97 208219.81 116240 -1 6349
6351 0 494467.62 208201.27 116280 -1 6350
6352 0 494405.84 208167.3 116320 -1 6351
6353 0 494398.1 208171.27 116360 -1 6352
6354 0 494378.9 208160.7 116400 -1 6353
6355 0 494378.22 208129 116440 -1 6354
6356 0 494363.72 208124.33 116480 -1 6355
6357 0 494321.4 208140.83 116520 -1 6356
6358 0 494349.53 208110.2 116560 -1 6357
6359 0 494357.7 208074.11 116600 -1 6358
6360 0 494379.16 208062.47 116640 -1 6359
6361 0 494382.6 208035.58 116680 -1 6360
6362 0 494394.72 208023.47 116720 -1 6361
6363 0 494411.47 208011.94 116760 -1 6362
6364 0 494432.4 207991.17 116800 -1 6363
6365 0 494451.78 207963.9 116840 -1 6364
6366 0 494477.44 207952.31 116880 -1 6365
6367 0 494462.56 207937.8 116920 -1 6366
6368 0 494446.56 207909.12 116960 -1 6367
6369 0 494530.25 207870.27 117000 -1 6368
6370 0 494549.62 207843.11 117040 -1 6369
6371 0 494568.78 207827.81 117080 -1 6370
6372 0 494603.03 207787.2 117120 -1 6371
6373 0 494593.22 207757.48 117160 -1 6372
6374 0 494638.6 207760.95 117200 -1 6373
6375 0 494626.5 207740.3 117240 -1 6374
6376 0 494661.75 207721.27 117280 -1 6375
6377 0 494663.75 207735.1 117320 -1 6376
6378 0 494725.56 207728.98 117360 -1 6377
6379 0 494734.7 207696.25 117400 -1 6378
6380 0 494715.84 207682.3 117440 -1 6379
6381 0 494494.53 207598.95 117480 -1 6380
6382 0 494779.94 207628 117520 -1 6381
6383 0 494803.06 207626.42 117560 -1 6382
6384 0 494841.6 207568.02 117640 -1 6383
6385 0 494833.72 207529.9 117680 -1 6384
6386 0 494864.6 207503.44 117720 -1 6385
6387 0 494862.06 207452.52 117760 -1 6386
6388 0 494860.06 207448.73 117800 -1 6387
6389 0 494832.72 207365.45 117840 -1 6388
6390 0 494796.16 207194.95 117920 -1 6389
6391 0 494795.03 207120.8 117960 -1 6390
6392 0 494731.12 207035.03 118040 -1 6391
6393 0 494690.7 206951.58 118080 -1 6392
6394 0 494656.9 206896.73 118120 -1 6393
6395 0 494630.4 206831.03 118160 -1 6394
6396 0 494607.47 206765.36 118200 -1 6395
6397 0 494684.4 206622.77 118280 -1 6396
6398 0 494673.2 206560.56 118320 -1 6397
6399 0 494680.94 206516.92 118360 -1 6398
6400 0 494681.16 206486.34 118400 -1 6399
6401 0 494672.25 206418.86 118440 -1 6400
6402 0 494702.7 206323.88 118480 -1 6401
6403 0 494735.38 206276.75 118560 -1 6402
6404 0 494743.84 206226.73 118600 -1 6403
6405 0 494738.22 206163.28 118640 -1 6404
6406 0 494756.4 206116.58 118680 -1 6405
6407 0 494835.66 205978.33 118760 -1 6406
6408 0 494827.9 205984.19 118800 -1 6407
6409 0 494851.56 205936.45 118840 -1 6408
6410 0 494848.56 205914.33 118880 -1 6409
6411 0 494859.28 205833.7 118920 -1 6410
6412 0 494844.6 205833.72 118960 -1 6411
6413 0 494848.03 205767.4 119000 -1 6412
6414 0 494836.34 205754.23 119040 -1 6413
6415 0 494962.88 205429.5 119080 -1 6414
6416 0 495021.97 205306.03 119120 120 6415
6417 0 495046.2 205256.42 119160 120 6416
6418 0 495079.22 205186.72 119200 120 6417
6419 0 495096.06 205116.08 119240 120 6418
6420 0 495042.75 204968.08 119480 120 6419
6421 0 495047.16 204770.34 119680 140 6420
6422 0 494833.28 204395.1 119880 107 6421
6423 0 494789.44 204275.67 120040 107 6422
6424 0 494767.78 204204.25 120240 135 6423
6425 0 494738.16 204223.55 120480 71 6424
6426 0 494689.94 204183.89 120720 71 6425
6427 0 494636.6 204233.86 121080 86 6426
6428 0 494634.16 203947.22 121240 86 6427
6429 0 494317.3 203304.73 121400 102 6428
6430 0 494140.88 203000.53 121560 120 6429
6431 0 494007.03 202578 121800 86 6430
6432 0 494017.3 202323.14 121960 91 6431
6433 0 493873.1 202106.22 122280 75 6432
6434 0 493844.34 201893.08 122440 98 6433
6435 0 493768.1 201649.56 122640 80 6434
6436 0 493684.88 201434.8 122840 86 6435
6437 0 493696.38 201367.11 123040 86 6436
6438 0 493610.8 201182.72 123200 51 6437
6439 0 493629.4 201135.8 123400 81 6438
6440 0 493631.2 201023.62 123560 90 6439
6441 0 493658.94 200915.44 123760 71 6440
6442 0 493778.53 200887.73 123920 71 6441
6443 0 494137.56 200620.02 124120 75 6442
6444 0 494230.66 200474.14 124320 81 6443
6445 0 494372.8 200368.97 124520 60 6444
6446 0 494309.16 200191.22 124760 98 6445
6447 0 494286.97 200131.77 124960 172 6446
6448 0 494292.25 199999.56 125200 140 6447
6449 0 494195.3 199811.92 125400 140 6448
6450 0 494152.78 199481.56 125800 120 6449
6451 0 494191.2 199156.78 126000 32 6450
6452 0 494040.8 198923.11 126200 122 6451
6453 0 493974.38 198508.89 126400 124 6452
6454 0 493933.94 198305.05 126600 120 6453
6455 0 493930.3 198166.2 126800 108 6454
6456 0 493920.75 197956.34 127000 101 6455
6457 0 494030.03 197819.17 127200 64 6456
6458 0 494051.7 197579.8 127400 81 6457
6459 0 493952.66 197404.62 127560 101 6458
6460 0 493936.97 197311.1 127720 101 6459
6461 0 493933.4 197128.23 127920 101 6460
6462 0 494049.66 197043.25 128160 81 6461
6463 0 494035.84 196709.33 128520 102 6462
6464 0 493974.2 196459.83 128920 120 6463
6465 0 493939.5 196255.11 129080 104 6464
6466 0 493907.94 195996.75 129280 102 6465
6467 0 493774 195519.14 129520 81 6466
6468 0 493597.9 195221.81 129680 51 6467
6469 0 493488.94 195061.23 130040 51 6468
6470 0 493515.47 194941.1 130200 51 6469
6471 0 493559.28 194750.56 130400 32 6470
6472 0 493627.22 194613.08 130600 32 6471
6473 0 493608.97 194311.48 130760 32 6472
6474 0 493588.44 194173.19 130960 71 6473
6475 0 493553.03 193903.39 131160 96 6474
6476 0 493618.03 193809.86 131320 96 6475
6477 0 493581.16 193673.11 131480 71 6476
6478 0 493431.9 193541.97 131640 64 6477
6479 0 493332.53 193352.33 131840 102 6478
6480 0 493436.44 193111.19 132000 81 6479
6481 0 493609.94 193064.9 132240 51 6480
6482 0 493694.12 193029.66 132400 90 6481
6483 0 493869.03 192993.55 132560 98 6482
6484 0 493916.53 192981.12 132800 98 6483
6485 0 493925.5 192825 133000 107 6484
6486 0 493835 192489.56 133240 80 6485
6487 0 493629.97 192233.95 133400 104 6486
6488 0 493592.2 192076.4 133600 139 6487
6489 0 493621.75 191943.28 133840 137 6488
6490 0 493665.47 191834.92 134080 137 6489
6491 0 493865.1 191529.33 134320 86 6490
6492 0 493686.8 191069.64 134560 124 6491
6493 0 493566.16 190866.23 134760 80 6492
6494 0 493315.84 190683.9 134960 86 6493
6495 0 492972.88 190367.98 135200 98 6494
6496 0 492971.47 190283.73 135440 98 6495
6497 0 492955.8 190155.38 135640 115 6496
6498 0 493038.34 190058.36 135840 108 6497
6499 0 493115.9 189770.78 136040 60 6498
6500 0 493045.97 189359.67 136240 64 6499
6501 0 492897.9 189185.72 136440 75 6500
6502 0 492750.25 189035.27 136600 120 6501
6503 0 492588.12 188889.3 136840 75 6502
6504 0 492488.4 188787.89 137000 75 6503
6505 0 492384.56 188652.9 137240 91 6504
6506 0 492232.47 188545.02 137440 102 6505
6507 0 492126.06 188371.95 137680 81 6506
6508 0 492178.84 188253.12 137880 104 6507
6509 0 492136.78 188141.81 138040 104 6508
6510 0 492125.9 188110.48 138080 96 6509
6511 0 492112.9 188082.23 138120 96 6510
6512 0 492103.66 188063.08 138160 96 6511
6513 0 492096.1 188023.11 138200 96 6512
6514 0 492070.16 187970.92 138240 96 6513
6515 0 492035.72 187910.52 138280 98 6514
6516 0 492000.06 187858.64 138320 98 6515
6517 0 491973.75 187812.47 138360 98 6516
6518 0 491919.22 187754.97 138400 120 6517
6519 0 491860.88 187709.19 138440 120 6518
6520 0 491808.88 187665.28 138480 120 6519
6521 0 491684.72 187556.31 138520 128 6520
6522 0 491568.22 187454.95 138560 107 6521
6523 0 491446.72 187351.23 138600 107 6522
6524 0 491448.2 187324.7 138640 107 6523
6525 0 491451.56 187289.2 138680 64 6524
6526 0 491441.75 187260.36 138720 64 6525
6527 0 491451.22 187253.27 138760 64 6526
6528 0 491412.16 187242.66 138800 64 6527
6529 0 491386.78 187246.69 138840 64 6528
6530 0 491360.2 187246.48 138880 64 6529
6531 0 491327.25 187252.78 138920 64 6530
6532 0 491332.8 187245.25 138960 75 6531
6533 0 491344.62 187249.47 139000 75 6532
6534 0 491354.44 187246.69 139040 75 6533
6535 0 491367.6 187258.64 139080 75 6534
6536 0 491369.47 187255.27 139120 75 6535
6537 0 491373.9 187250.97 139160 75 6536
6538 0 491376.84 187252.52 139200 75 6537
6539 0 491373.72 187260.84 139240 86 6538
6540 0 491463.5 187325.62 139280 86 6539
6541 0 491459.03 187337.39 139320 86 6540
6542 0 491509.34 187347.6 139360 86 6541
6543 0 491539.22 187348.81 139400 86 6542
6544 0 491552.7 187353.38 139440 86 6543
6545 0 491559.12 187345.31 139480 108 6544
6546 0 491567.22 187334.61 139520 108 6545
6547 0 491582.88 187334.06 139560 108 6546
6548 0 491582.38 187322.23 139600 108 6547
6549 0 491592.7 187329.36 139640 108 6548
6550 0 491591.1 187302.16 139680 108 6549
6551 0 491604.97 187283.83 139720 108 6550
6552 0 491614 187264.95 139760 108 6551
6553 0 491620.22 187238.12 139800 90 6552
6554 0 491624.9 187213.52 139840 90 6553
6555 0 491631.72 187188.34 139880 90 6554
6556 0 491639.28 187153.47 139920 90 6555
6557 0 491647.94 187123.81 139960 90 6556
6558 0 491652.8 187092.06 140000 115 6557
6559 0 491642.03 187072.92 140040 115 6558
6560 0 491512.3 187199.12 140080 115 6559
6561 0 491615.75 187065.34 140120 115 6560
6562 0 491615.28 187045.28 140160 115 6561
6563 0 491624.97 187005.03 140200 115 6562
6564 0 491604.78 186929.67 140240 128 6563
6565 0 491576.75 186865.39 140280 128 6564
6566 0 491544.88 186798.77 140320 128 6565
6567 0 491514.22 186736.77 140360 139 6566
6568 0 491511.44 186685.9 140400 139 6567
6569 0 491502.75 186644.31 140440 139 6568
6570 0 491492.66 186596.2 140480 139 6569
6571 0 491488.88 186551.58 140520 139 6570
6572 0 491482.8 186529.89 140560 120 6571
6573 0 491485.3 186519.3 140600 120 6572
6574 0 491486.8 186504.47 140640 120 6573
6575 0 491485.4 186492.66 140680 120 6574
6576 0 491484.06 186468.84 140720 120 6575
6577 0 491474.5 186431.25 140760 139 6576
6578 0 491461.66 186403.4 140800 139 6577
6579 0 491451.34 186360.4 140840 139 6578
6580 0 491432.28 186330.14 140880 139 6579
6581 0 491418.8 186296.33 140920 139 6580
6582 0 491408.7 186248.92 140960 124 6581
6583 0 491396.1 186204.17 141000 124 6582
6584 0 491386.47 186174.98 141040 124 6583
6585 0 491362.38 186121.7 141080 124 6584
6586 0 491342.22 186078.92 141120 124 6585
6587 0 491322.25 186033.16 141160 128 6586
6588 0 491223.22 185916.78 141200 128 6587
6589 0 491126.34 185774.08 141240 120 6588
6590 0 491028.5 185643.98 141280 81 6589
6591 0 490932.56 185515.75 141320 81 6590
6592 0 490912.44 185462.5 141360 98 6591
6593 0 490883.97 185402.42 141400 98 6592
6594 0 490862.44 185344.23 141440 98 6593
6595 0 490839.03 185293.67 141480 98 6594
6596 0 490811.3 185288.36 141520 98 6595
6597 0 490784.16 185272.94 141560 98 6596
6598 0 490753.8 185257.22 141600 104 6597
6599 0 490726.94 185241.92 141640 104 6598
6600 0 490732.62 185192.56 141680 104 6599
6601 0 490733.66 185144.23 141720 104 6600
6602 0 490746.88 185112.94 141760 104 6601
6603 0 490749.28 185026.62 141800 108 6602
6604 0 490756.78 184933.8 141840 108 6603
6605 0 490762.1 184839.66 141880 108 6604
6606 0 490771.94 184763.34 141920 120 6605
6607 0 490795.22 184634.89 141960 120 6606
6608 0 490817.28 184540.72 142000 107 6607
6609 0 490837.7 184429.86 142040 107 6608
6610 0 490854.53 184365.45 142080 107 6609
6611 0 490868.5 184302.22 142120 120 6610
6612 0 490880.75 184236.58 142160 120 6611
6613 0 490895.72 184175.45 142200 120 6612
6614 0 490905.03 184125.38 142240 120 6613
6615 0 490918.28 184075.62 142280 122 6614
6616 0 490934.62 184029.42 142320 122 6615
6617 0 490954.56 183994.45 142360 122 6616
6618 0 490961.38 183973.06 142400 122 6617
6619 0 490960.9 183962.19 142440 134 6618
6620 0 490969.56 183946.9 142480 134 6619
6621 0 490977.7 183942.02 142520 134 6620
6622 0 490978.06 183925.52 142560 134 6621
6623 0 490971 183917.23 142600 134 6622
6624 0 490967.66 183895.28 142640 134 6623
6625 0 490969.56 183867.67 142680 134 6624
6626 0 490979.84 183842.61 142720 122 6625
6627 0 490997.3 183803.6 142760 122 6626
6628 0 491016.9 183764.36 142800 122 6627
6629 0 491036.38 183732.81 142840 122 6628
6630 0 491064.72 183683.89 142880 120 6629
6631 0 491055.7 183635.98 142920 120 6630
6632 0 491079.84 183593.4 142960 120 6631
6633 0 491067.88 183531.9 143000 120 6632
6634 0 491070.7 183471.8 143040 128 6633
6635 0 491082.2 183426.9 143080 128 6634
6636 0 491078.84 183384.83 143120 128 6635
6637 0 491079.28 183326.44 143160 128 6636
6638 0 491098.28 183281.4 143200 128 6637
6639 0 491092.9 183246.47 143240 104 6638
6640 0 491083.66 183188.25 143280 104 6639
6641 0 491084.1 183152.8 143320 104 6640
6642 0 491060.84 183096.31 143360 104 6641
6643 0 491061.6 183057.81 143400 104 6642
6644 0 491038.5 182977.56 143440 98 6643
6645 0 491023.22 182933.3 143480 98 6644
6646 0 491013.25 182868.36 143520 98 6645
6647 0 491002.3 182809.56 143560 136 6646
6648 0 490988.75 182755.95 143600 136 6647
6649 0 490975.06 182732.83 143640 136 6648
6650 0 490968.62 182708.39 143680 136 6649
6651 0 490965.1 182671.05 143720 136 6650
6652 0 490960.56 182636.34 143760 136 6651
6653 0 490958.1 182479.1 143920 102 6652
6654 0 490988.97 182401.66 143960 102 6653
6655 0 491002.56 182352.53 144000 102 6654
6656 0 491010.22 182289.77 144040 102 6655
6657 0 491033.8 182253.1 144080 102 6656
6658 0 491055 182206.31 144120 102 6657
6659 0 491075.75 182157.72 144160 102 6658
6660 0 491077.2 182112.62 144200 -1 6659
6661 0 491073.44 182072.44 144240 -1 6660
6662 0 491060.2 182050.22 144280 -1 6661
6663 0 491052.22 182016.2 144320 -1 6662
6664 0 491045.44 181985.64 144360 -1 6663
6665 0 491033.12 181962.12 144400 -1 6664
6666 0 491021.1 181940.7 144440 -1 6665
6667 0 491073.28 181877.2 144480 -1 6666
6668 0 491122.97 181815.47 144520 -1 6667
6669 0 491165.03 181760.81 144560 -1 6668
6670 0 491218.9 181703.47 144600 -1 6669
6671 0 491195.7 181644.81 144640 -1 6670
6672 0 491177.22 181602.17 144680 -1 6671
6673 0 491153.94 181553.75 144720 -1 6672
6674 0 491135 181503.86 144760 -1 6673
6675 0 491109.16 181435.53 144800 -1 6674
6676 0 491081.66 181370.23 144840 -1 6675
6677 0 491055.56 181292.72 144880 -1 6676
6678 0 491031.2 181229.97 144920 -1 6677
6679 0 491011.88 181162.31 144960 -1 6678
6680 0 490998.5 181101.45 145000 -1 6679
6681 0 490977.88 181045.17 145040 -1 6680
6682 0 490970.12 180979.6 145080 -1 6681
6683 0 490959.4 180944.55 145120 -1 6682
6684 0 490940.28 180902.06 145160 -1 6683
6685 0 490927.56 180870.56 145200 -1 6684
6686 0 490916.9 180832.3 145240 -1 6685
6687 0 490913.06 180803.56 145280 -1 6686
6688 0 490911.38 180782.06 145320 -1 6687
6689 0 490914.34 180736.2 145360 -1 6688
6690 0 490913.25 180708.1 145400 -1 6689
6691 0 490932.9 180688.48 145440 -1 6690
6692 0 490948.53 180667.61 145480 -1 6691
6693 0 490967.75 180651.4 145520 -1 6692
6694 0 490996.16 180617.1 145560 -1 6693
6695 0 491010.2 180593.27 145600 -1 6694
6696 0 491031.9 180565.58 145640 -1 6695
6697 0 491056.44 180545.19 145680 -1 6696
6698 0 491049.8 180600.88 145720 -1 6697
6699 0 491056.72 180567.34 145760 -1 6698
6700 0 491035.12 180482.03 145800 -1 6699
6701 0 491019.72 180412.84 145840 -1 6700
6702 0 491017.62 180316.8 145880 -1 6701
6703 0 491017.5 180239.05 145920 -1 6702
6704 0 491011.1 180153.73 145960 -1 6703
6705 0 491005.16 180077.98 146000 -1 6704
6706 0 490995.7 180032.88 146040 -1 6705
6707 0 490981.03 179980.22 146080 -1 6706
6708 0 490963.22 179951.55 146120 -1 6707
6709 0 490943.97 179917.12 146160 -1 6708
6710 0 490900.94 179852.08 146200 -1 6709
6711 0 490851.38 179783.92 146240 -1 6710
6712 0 490802.47 179717.7 146280 -1 6711
6713 0 490739.94 179654.3 146320 -1 6712
6714 0 490684.47 179611.77 146360 -1 6713
6715 0 490607.75 179565.42 146400 -1 6714
6716 0 490639.34 179521.22 146440 -1 6715
6717 0 490609.38 179481.8 146480 -1 6716
6718 0 490663.12 179456.55 146520 -1 6717
6719 0 490696.78 179423.17 146560 -1 6718
6720 0 490707.7 179404.22 146600 -1 6719
6721 0 490716.8 179380.98 146640 -1 6720
6722 0 490705.1 179328.98 146640 -1 6721
6723 0 490706.34 179260.75 146720 -1 6722
6724 0 490686.16 179203.45 146760 -1 6723
6725 0 490683.47 179141.89 146800 -1 6724
6726 0 490661.03 179071.28 146840 -1 6725
6727 0 490637.75 178987.23 146880 -1 6726
6728 0 490616.97 178926 146920 -1 6727
6729 0 490588.3 178857.12 146960 -1 6728
6730 0 490586.47 178806.08 147000 -1 6729
6731 0 490576.9 178747.14 147040 -1 6730
6732 0 490573.53 178702.72 147080 -1 6731
6733 0 490569.78 178661.31 147120 -1 6732
6734 0 490559.2 178612.72 147160 -1 6733
6735 0 490539.38 178548.38 147200 -1 6734
6736 0 490534.62 178491.23 147240 -1 6735
6737 0 490509.12 178447.28 147280 -1 6736
6738 0 490491.4 178397.86 147320 -1 6737
6739 0 490483.06 178321.84 147360 -1 6738
6740 0 490475.44 178268.78 147400 -1 6739
6741 0 490461.84 178205.72 147440 -1 6740
6742 0 490455.97 178147.61 147480 -1 6741
6743 0 490450.03 178127.2 147520 -1 6742
6744 0 490439.06 178094.77 147560 -1 6743
6745 0 490430.62 178073.5 147600 -1 6744
6746 0 490419.53 178050.61 147640 -1 6745
6747 0 490412.47 178037.56 147680 -1 6746
6748 0 490401.94 178025.22 147720 -1 6747
6749 0 490383 178016.25 147760 -1 6748
6750 0 490364.03 178000.06 147800 -1 6749
6751 0 490350.03 178003.02 147840 -1 6750
6752 0 490330.97 177981.44 147880 -1 6751
6753 0 490330.75 177966.9 147920 -1 6752
6754 0 490322.8 177948.86 147960 -1 6753
6755 0 490321.34 177934.28 148000 -1 6754
6756 0 490317.22 177913.31 148040 -1 6755
6757 0 490293.56 177858.55 148080 -1 6756
6758 0 490259.84 177786.89 148120 -1 6757
6759 0 490238.1 177715.84 148160 -1 6758
6760 0 490214.12 177650.92 148200 -1 6759
6761 0 490216.28 177576.94 148240 -1 6760
6762 0 490191.66 177583.72 148280 -1 6761
6763 0 490182.34 177588.56 148320 -1 6762
6764 0 490166.1 177543.5 148360 -1 6763
6765 0 490153.5 177501.6 148400 -1 6764
6766 0 490133.7 177441.72 148440 -1 6765
6767 0 490107 177381.95 148480 -1 6766
6768 0 490091.44 177347.92 148520 -1 6767
6769 0 490065.6 177271.27 148560 -1 6768
6770 0 490045.8 177185.02 148640 -1 6769
6771 0 490012.78 177142.47 148680 -1 6770
6772 0 490006.2 177095.84 148720 -1 6771
6773 0 489995.16 177050.52 148760 -1 6772
6774 0 489976.6 176975.56 148800 -1 6773
6775 0 489969.06 176917.03 148840 -1 6774
6776 0 489961.9 176864.86 148880 -1 6775
6777 0 489955.66 176819.9 148920 -1 6776
6778 0 489944.78 176790.92 148960 -1 6777
6779 0 489937.78 176761.77 149000 -1 6778
6780 0 489934.5 176726.47 149040 -1 6779
6781 0 489930.97 176705.75 149080 -1 6780
6782 0 489919.62 176673.47 149120 -1 6781
6783 0 489906.8 176656.75 149160 -1 6782
6784 0 489886.38 176609.77 149200 -1 6783
6785 0 489871.03 176579.72 149240 -1 6784
6786 0 489861.34 176547.28 149280 -1 6785
6787 0 489854.78 176510.77 149320 -1 6786
6788 0 489845.44 176478.9 149360 -1 6787
6789 0 489832.16 176441.78 149400 -1 6788
6790 0 489804.53 176472.84 149440 -1 6789
6791 0 489782.97 176433.48 149480 -1 6790
6792 0 489747.72 176408.97 149520 -1 6791
6793 0 489714.2 176357.77 149560 -1 6792
6794 0 489771.66 176374.27 149600 -1 6793
6795 0 489835.62 176389.02 149640 -1 6794
6796 0 489873.8 176419.92 149680 -1 6795
6797 0 489929.62 176452.4 149720 -1 6796
6798 0 489958.66 176460.44 149760 -1 6797
6799 0 489953.97 176476.77 149800 -1 6798
6800 0 489958.28 176519.8 149840 -1 6799
6801 0 489965.66 176533.19 149880 -1 6800
6802 0 489958.38 176538.81 149920 -1 6801
6803 0 489964 176535.6 149960 -1 6802
6804 0 489955.44 176536.02 150000 -1 6803
6805 0 489932.25 176524.81 150040 -1 6804
6806 0 489864.4 176570.97 150080 -1 6805
6807 0 489896.56 176508.47 150120 -1 6806
6808 0 489912.94 176439.78 150160 -1 6807
6809 0 489921.97 176368.06 150200 -1 6808
6810 0 489937.6 176287.78 150240 -1 6809
6811 0 489939.94 176219.44 150280 -1 6810
6812 0 489941.7 176151.94 150320 -1 6811
6813 0 489938.84 176060.77 150360 -1 6812
6814 0 489941.28 175972.9 150400 -1 6813
6815 0 489938.06 175864.4 150440 -1 6814
6816 0 489958.2 175717.45 150480 -1 6815
6817 0 489969.97 175596.66 150520 -1 6816
6818 0 489990.5 175466.1 150560 -1 6817
6819 0 490024.2 175359.3 150600 -1 6818
6820 0 490007.4 175254.11 150640 -1 6819
6821 0 489988.7 175154.47 150680 -1 6820
6822 0 489971.78 175048.83 150720 -1 6821
6823 0 489966.72 175006.05 150760 -1 6822
6824 0 489955.22 174967.53 150800 -1 6823
6825 0 489943.56 174872.3 150840 -1 6824
6826 0 489936.3 174783.33 150880 -1 6825
6827 0 489940.25 174711.7 150920 -1 6826
6828 0 489939.8 174602.33 150960 -1 6827
6829 0 489917.62 174524.02 151000 -1 6828
6830 0 489905.84 174460.88 151040 -1 6829
6831 0 489892.4 174390.72 151080 -1 6830
6832 0 489875.3 174312.11 151120 -1 6831
6833 0 489856.5 174246.86 151160 -1 6832
6834 0 489845.78 174198.98 151200 -1 6833
6835 0 489822.34 174150.38 151240 -1 6834
6836 0 489815.78 174102.06 151280 -1 6835
6837 0 489795.38 174053.78 151320 -1 6836
6838 0 489781.25 174013.45 151360 -1 6837
6839 0 489772.2 173982.16 151400 -1 6838
6840 0 489763.62 173937.92 151440 -1 6839
6841 0 489749.8 173895.98 151480 -1 6840
6842 0 489705.5 173869.89 151520 -1 6841
6843 0 489663.9 173825.83 151560 -1 6842
6844 0 489630.53 173813.06 151600 -1 6843
6845 0 489595.97 173796.67 151640 -1 6844
6846 0 489561.3 173742.42 151680 -1 6845
6847 0 489522.88 173685.78 151720 -1 6846
6848 0 489487.3 173641.47 151760 -1 6847
6849 0 489452.3 173603.03 151800 -1 6848
6850 0 489465.9 173517.66 151840 -1 6849
6851 0 489463.66 173438.48 151880 -1 6850
6852 0 489464.12 173360.02 151920 -1 6851
6853 0 489472.6 173298.8 151960 -1 6852
6854 0 489469.12 173258.5 152000 -1 6853
6855 0 489465.4 173216.28 152040 -1 6854
6856 0 489462.28 173177.55 152080 -1 6855
6857 0 489456.7 173145.64 152120 -1 6856
6858 0 489476.47 173101.27 152160 -1 6857
6859 0 489494.78 173053.7 152200 -1 6858
6860 0 489507.12 173012.03 152240 -1 6859
6861 0 489521.78 172978.61 152280 -1 6860
6862 0 489537.28 172904.69 152320 -1 6861
6863 0 489548.47 172844.6 152360 -1 6862
6864 0 489561.88 172777.03 152400 -1 6863
6865 0 489581.9 172727.8 152440 -1 6864
6866 0 489568.78 172691.66 152480 -1 6865
6867 0 489561.56 172653.56 152520 -1 6866
6868 0 489553.28 172624.64 152560 -1 6867
6869 0 489545.53 172593.23 152600 -1 6868
6870 0 489560.25 172467.23 152640 -1 6869
6871 0 489570.97 172343 152680 -1 6870
6872 0 489551.72 172296.55 152720 -1 6871
6873 0 489525.2 172255.48 152760 -1 6872
6874 0 489503.56 172214.92 152800 -1 6873
6875 0 489475.16 172161 152840 -1 6874
6876 0 489444.4 172094.97 152880 -1 6875
6877 0 489416.53 172059.86 152920 -1 6876
6878 0 489380.16 171998.72 152960 -1 6877
6879 0 489351.84 171956.81 153000 -1 6878
6880 0 489348.9 171798.38 153040 -1 6879
6881 0 489342.66 171761.94 153080 -1 6880
6882 0 489338.75 171702.9 153120 -1 6881
6883 0 489329.44 171661.42 153160 -1 6882
6884 0 489299.75 171627.95 153200 -1 6883
6885 0 489267.53 171607.6 153240 -1 6884
6886 0 489253.6 171582.4 153280 -1 6885
6887 0 489232.75 171559.45 153320 -1 6886
6888 0 489219.1 171504.69 153360 -1 6887
6889 0 489214.06 171454.53 153400 -1 6888
6890 0 489211.47 171394.36 153440 -1 6889
6891 0 489192.16 171353.69 153480 -1 6890
6892 0 489183.72 171293.16 153520 -1 6891
6893 0 489171.38 171239.08 153560 -1 6892
6894 0 489187.88 171135.45 153600 -1 6893
6895 0 489192.25 171026.05 153640 -1 6894
6896 0 489183.9 170992.44 153680 -1 6895
6897 0 489172.94 170960.7 153720 -1 6896
6898 0 489166.6 170941.22 153760 -1 6897
6899 0 489144.06 170904.08 153800 -1 6898
6900 0 489140.06 170884.56 153840 -1 6899
6901 0 489132.12 170849.53 153880 -1 6900
6902 0 489123.1 170809.7 153920 -1 6901
6903 0 489112.56 170773.47 153960 -1 6902
6904 0 489092.84 170740.62 154000 -1 6903
6905 0 489090.97 170723.33 154040 -1 6904
6906 0 489084.94 170708.64 154080 -1 6905
6907 0 489064.56 170670.95 154120 -1 6906
6908 0 489061.1 170647.86 154160 -1 6907
6909 0 489045.28 170611.12 154200 -1 6908
6910 0 489029.94 170576.64 154240 -1 6909
6911 0 489021.53 170561.39 154280 -1 6910
6912 0 489011.84 170540.3 154320 -1 6911
6913 0 488996.56 170525.75 154360 -1 6912
6914 0 488995.3 170483.42 154400 -1 6913
6915 0 488986.44 170445.3 154440 -1 6914
6916 0 488987.47 170394.61 154480 -1 6915
6917 0 488983.78 170365.69 154520 -1 6916
6918 0 489031.7 170295.55 154560 -1 6917
6919 0 489080.16 170211.97 154600 -1 6918
6920 0 489128.72 170132.72 154640 -1 6919
6921 0 489149.84 170074 154680 -1 6920
6922 0 489171.7 170013.66 154720 -1 6921
6923 0 489192.75 169933.72 154760 -1 6922
6924 0 489219.78 169869.6 154800 -1 6923
6925 0 489225.84 169823.44 154840 -1 6924
6926 0 489227.03 169774.23 154880 -1 6925
6927 0 489235.03 169736.48 154920 -1 6926
6928 0 489245.66 169698.17 154960 -1 6927
6929 0 489230.88 169631.47 155000 -1 6928
6930 0 489217.16 169567.88 155040 -1 6929
6931 0 489208.8 169496.81 155080 -1 6930
6932 0 489187.03 169457.38 155120 -1 6931
6933 0 489169.38 169446.83 155160 -1 6932
6934 0 489150.2 169408.9 155200 -1 6933
6935 0 489124.3 169380.73 155240 -1 6934
6936 0 489123.6 169368.73 155280 -1 6935
6937 0 489099.47 169348.2 155320 -1 6936
6938 0 489082.94 169333.48 155360 -1 6937
6939 0 489072.6 169318.14 155400 -1 6938
6940 0 489068.75 169283.89 155440 -1 6939
6941 0 489065.4 169236.97 155480 -1 6940
6942 0 489070.47 169198.06 155520 -1 6941
6943 0 489065.9 169184.06 155560 -1 6942
6944 0 489059.5 169182.9 155600 -1 6943
6945 0 489050.75 169174.88 155640 -1 6944
6946 0 489073.97 169133.56 155680 -1 6945
6947 0 489091.75 169100.8 155720 -1 6946
6948 0 489093.2 169057.89 155760 -1 6947
6949 0 489099.72 168987 155800 -1 6948
6950 0 489096.47 168923.61 155840 -1 6949
6951 0 489087.22 168868.11 155880 -1 6950
6952 0 489077.06 168822.19 155920 -1 6951
6953 0 489074.3 168784.12 155960 -1 6952
6954 0 489110.34 168754.14 156000 -1 6953
6955 0 489112.03 168716.23 156040 -1 6954
6956 0 489113.8 168669.67 156080 -1 6955
6957 0 489082.9 168612.3 156120 -1 6956
6958 0 489057.84 168552.6 156160 -1 6957
6959 0 489033 168508.23 156200 -1 6958
6960 0 489008.3 168453.94 156240 -1 6959
6961 0 488998.38 168389.12 156280 -1 6960
6962 0 488996.84 168335.14 156320 -1 6961
6963 0 488983.78 168298.16 156360 -1 6962
6964 0 488974.9 168254.5 156400 -1 6963
6965 0 488985.28 168246.72 156440 -1 6964
6966 0 488971.6 168221.62 156480 -1 6965
6967 0 488972.06 168185.05 156520 -1 6966
6968 0 488967.8 168162.42 156560 -1 6967
6969 0 488957.25 168118.52 156600 -1 6968
6970 0 488953.2 168078.92 156640 -1 6969
6971 0 488940.2 168051.75 156680 -1 6970
6972 0 488929 168033.52 156720 -1 6971
6973 0 488917.03 167994.14 156760 -1 6972
6974 0 488900.12 167960.52 156800 -1 6973
6975 0 488882.03 167930.92 156840 -1 6974
6976 0 488863.03 167884.17 156880 -1 6975
6977 0 488849.66 167874.14 156920 -1 6976
6978 0 488831.4 167861.97 156960 -1 6977
6979 0 488824.94 167840.42 157000 -1 6978
6980 0 488814.34 167815.02 157040 -1 6979
6981 0 488829.03 167788.06 157080 -1 6980
6982 0 488842.78 167768.77 157120 -1 6981
6983 0 488859.34 167744.95 157160 -1 6982
6984 0 488873.12 167724.97 157200 -1 6983
6985 0 488895.4 167707.95 157240 -1 6984
6986 0 488911.22 167688.28 157280 -1 6985
6987 0 488921.97 167676.55 157320 -1 6986
6988 0 488948.16 167668.08 157360 -1 6987
6989 0 488961.06 167639.27 157400 -1 6988
6990 0 488967.34 167634.7 157440 -1 6989
6991 0 488977.03 167576.34 157480 -1 6990
6992 0 488985.75 167520.36 157520 -1 6991
6993 0 488984.25 167466.27 157560 -1 6992
6994 0 488986.22 167412.97 157600 -1 6993
6995 0 488981.66 167363.81 157640 -1 6994
6996 0 488977.38 167339.61 157680 -1 6995
6997 0 488981.72 167301.1 157720 -1 6996
6998 0 488977.75 167292.58 157760 -1 6997
6999 0 488983.06 167296.62 157800 -1 6998
7000 0 488994.38 167281.42 157840 -1 6999
7001 0 489023.5 167205.92 157880 -1 7000
7002 0 489037.4 167132.44 157920 -1 7001
7003 0 489047.12 167090.92 157960 -1 7002
7004 0 489037.1 167056.03 158000 -1 7003
7005 0 489030.2 167011.95 158040 -1 7004
7006 0 489030.47 166996.73 158080 -1 7005
7007 0 489023.38 166987.69 158120 -1 7006
7008 0 489039.75 166954.28 158160 -1 7007
7009 0 489036.94 166945.44 158200 -1 7008
7010 0 489041.12 166891.94 158240 -1 7009
7011 0 488938.28 166922.89 158280 -1 7010
7012 0 488921.25 166913.69 158320 -1 7011
7013 0 488904.34 166919.19 158360 -1 7012
7014 0 488905.53 166836.16 158400 -1 7013
7015 0 488907.44 166783.4 158440 -1 7014
7016 0 488899.34 166716.16 158480 -1 7015
7017 0 488869.88 166734.72 158520 -1 7016
7018 0 488860.28 166691.55 158560 -1 7017
7019 0 488883.28 166604.72 158600 -1 7018
7020 0 488875.56 166503.66 158640 -1 7019
7021 0 488882.7 166434.08 158680 -1 7020
7022 0 488878.03 166432.06 158720 -1 7021
7023 0 488857.06 166421.7 158760 -1 7022
7024 0 488869.5 166440.2 158800 -1 7023
7025 0 488873.94 166365.5 158840 -1 7024
7026 0 488858.97 166293.95 158880 -1 7025
7027 0 488897.16 166281.88 158920 -1 7026
7028 0 488913.4 166048.83 158960 -1 7027
7029 0 488785.75 166003.56 159000 -1 7028
7030 0 488740.75 165895.69 159040 -1 7029
7031 0 488752.53 165853.31 159080 -1 7030
7032 0 488762.4 165810.22 159120 -1 7031
7033 0 488775.84 165756.38 159160 -1 7032
7034 0 488788.62 165709.58 159200 -1 7033
7035 0 488793.25 165684.86 159240 -1 7034
7036 0 488784.1 165661.61 159280 -1 7035
7037 0 488774.78 165633.9 159320 -1 7036
7038 0 488776.5 165580.08 159360 -1 7037
7039 0 488773.94 165500.17 159400 -1 7038
7040 0 488781.38 165464.17 159440 -1 7039
7041 0 488745.56 165447.94 159480 -1 7040
7042 0 488729.16 165431.64 159520 -1 7041
7043 0 488716.03 165404.42 159560 -1 7042
7044 0 488685.03 165358.55 159600 -1 7043
7045 0 488650.8 165310.8 159640 -1 7044
7046 0 488609.94 165270.86 159680 -1 7045
7047 0 488564.9 165220.28 159720 -1 7046
7048 0 488529.6 165151.39 159760 -1 7047
7049 0 488484.28 165071.16 159800 -1 7048
7050 0 488465.6 165005.8 159840 -1 7049
7051 0 488452 164951.72 159880 -1 7050
7052 0 488431.44 164885.9 159920 -1 7051
7053 0 488423.06 164832.72 159960 -1 7052
7054 0 488405.84 164760.61 160000 -1 7053
7055 0 488393.25 164640.69 160040 -1 7054
7056 0 488379.2 164553.89 160080 -1 7055
7057 0 488360.4 164487.66 160120 -1 7056
7058 0 488351.44 164415.53 160160 -1 7057
7059 0 488342.5 164362.2 160200 -1 7058
7060 0 488317.88 164276.61 160240 -1 7059
7061 0 488277.8 164219 160280 -1 7060
7062 0 488257.1 164128.36 160320 -1 7061
7063 0 488202.62 164055 160360 -1 7062
7064 0 488151.47 163962.28 160400 -1 7063
7065 0 488152.34 163884.12 160440 -1 7064
7066 0 488138.16 163787.08 160480 -1 7065
7067 0 488081.8 163720.84 160520 -1 7066
7068 0 488117.1 163609.9 160560 -1 7067
7069 0 488113.2 163579.55 160600 -1 7068
7070 0 488088.22 163564.97 160640 -1 7069
7071 0 488081.28 163548.7 160680 -1 7070
7072 0 488066 163508.69 160720 -1 7071
7073 0 488043.06 163454.95 160760 -1 7072
7074 0 488015.75 163427.67 160800 -1 7073
7075 0 487988.53 163375.69 160840 -1 7074
7076 0 487927.7 163278.66 160880 -1 7075
7077 0 487906.62 163238.52 160920 -1 7076
7078 0 487901.38 163171.83 160960 -1 7077
7079 0 487895.75 163131.3 161000 -1 7078
7080 0 487892.16 163059.95 161040 -1 7079
7081 0 487903.66 162990.31 161080 -1 7080
7082 0 487903.66 162925.97 161120 -1 7081
7083 0 487857.2 162865.58 161160 -1 7082
7084 0 487816.9 162798.6 161200 -1 7083
7085 0 487783.03 162726.75 161240 -1 7084
7086 0 487748.72 162601.89 161280 -1 7085
7087 0 487708.1 162484.62 161320 -1 7086
7088 0 487676 162367.8 161360 -1 7087
7089 0 487647.9 162316.47 161400 -1 7088
7090 0 487620.16 162262.17 161440 -1 7089
7091 0 487597.44 162213.83 161480 -1 7090
7092 0 487590.44 162183.12 161520 -1 7091
7093 0 487573.34 162136.39 161560 -1 7092
7094 0 487567.72 162076.69 161600 -1 7093
7095 0 487539.03 162075.48 161640 -1 7094
7096 0 487515.75 162057.9 161680 -1 7095
7097 0 487508.72 162020.11 161720 -1 7096
7098 0 487491.9 161999.44 161760 -1 7097
7099 0 487490.62 161942.98 161800 -1 7098
7100 0 487470.7 161891.05 161840 -1 7099
7101 0 487462.25 161831.28 161880 -1 7100
7102 0 487448.34 161743.05 161920 -1 7101
7103 0 487424.3 161660.12 161960 -1 7102
7104 0 487401.9 161567.75 162000 -1 7103
7105 0 487389.72 161508.33 162040 -1 7104
7106 0 487370.9 161490.5 162080 -1 7105
7107 0 487352.94 161422.17 162120 -1 7106
7108 0 487296.5 161318.39 162160 -1 7107
7109 0 487249.3 161347.1 162200 -1 7108
7110 0 487187.12 161231.38 162240 -1 7109
7111 0 487220.62 161185.03 162280 -1 7110
7112 0 487175.12 161144.83 162320 -1 7111
7113 0 487152.7 161121.27 162360 -1 7112
7114 0 487125.47 161000.5 162400 -1 7113
7115 0 487108.84 160947.3 162440 -1 7114
7116 0 487056.6 160953.1 162480 -1 7115
7117 0 487035.06 160942.33 162520 -1 7116
7118 0 486995.94 160920.03 162560 -1 7117
7119 0 486975 160921.48 162600 -1 7118
7120 0 486973.1 160835.62 162640 -1 7119
7121 0 486974.16 160777.52 162680 -1 7120
7122 0 486961.06 160751.03 162720 -1 7121
7123 0 486944.1 160653.3 162760 -1 7122
7124 0 486945.5 160656.7 162800 -1 7123
7125 0 486957.22 160619.45 162840 -1 7124
7126 0 486960.88 160462.1 162880 -1 7125
7127 0 486983.66 160451.84 162920 -1 7126
7128 0 486944.3 160511.14 162960 -1 7127
7129 0 486941.94 160557.5 163000 -1 7128
7130 0 486929.34 160588.12 163040 -1 7129
7131 0 486878.94 160486.2 163080 -1 7130
7132 0 486851.16 160376.3 163120 -1 7131
7133 0 486808.28 160262.94 163160 -1 7132
7134 0 486757.78 160155.3 163200 -1 7133
7135 0 486690.6 160087.03 163240 -1 7134
7136 0 486603.28 160016.44 163280 -1 7135
7137 0 486530.6 159973.58 163320 -1 7136
7138 0 486438.78 159898.42 163360 -1 7137
7139 0 486359.06 159824.8 163400 -1 7138
7140 0 486289.06 159770.72 163440 -1 7139
7141 0 486224.78 159705.64 163480 -1 7140
7142 0 486153.38 159647.58 163520 -1 7141
7143 0 486102.9 159541 163560 -1 7142
7144 0 486037.47 159446.89 163600 -1 7143
7145 0 486028.16 159423.05 163640 -1 7144
7146 0 486002.9 159366.33 163680 -1 7145
7147 0 485977.12 159339.14 163720 -1 7146
7148 0 485958.16 159284 163760 -1 7147
7149 0 485929.16 159179.36 163800 -1 7148
7150 0 485922.44 159073.28 163840 -1 7149
7151 0 485884.2 159014.6 163880 -1 7150
7152 0 485877.7 158940.81 163920 -1 7151
7153 0 485835.2 158831.34 163960 -1 7152
7154 0 485748.25 158728.17 164000 -1 7153
7155 0 485662.2 158639.92 164040 -1 7154
7156 0 485584.66 158584.45 164080 -1 7155
7157 0 485616.22 158603.11 164120 -1 7156
7158 0 485592.38 158552.39 164160 -1 7157
7159 0 485509.38 158477.22 164200 -1 7158
7160 0 485436.84 158359.02 164240 -1 7159
7161 0 485468.94 158346.98 164280 -1 7160
7162 0 485359.47 158310.6 164320 -1 7161
7163 0 485430.44 158399.9 164360 -1 7162
7164 0 485381.4 158313.92 164400 -1 7163
7165 0 485326.1 158315.89 164440 -1 7164
7166 0 485153.4 158186.33 164480 -1 7165
7167 0 485119.97 158154.97 164520 -1 7166
7168 0 485098.94 158059.56 164560 -1 7167
7169 0 485066.16 157950.16 164600 -1 7168
7170 0 485035.4 157893.78 164640 -1 7169
7171 0 485040.44 157843.25 164680 -1 7170
7172 0 485019.88 157744.97 164720 -1 7171
7173 0 484999.75 157672.61 164760 -1 7172
7174 0 484981.62 157646.8 164800 -1 7173
7175 0 484957.5 157642.56 164840 -1 7174
7176 0 484913.44 157622.48 164880 -1 7175
7177 0 484870.66 157558.56 164920 -1 7176
7178 0 484853.2 157460.5 164960 -1 7177
7179 0 484776.3 157370.72 165000 -1 7178
7180 0 484703.44 157352.11 165040 -1 7179
7181 0 484725.94 157286.77 165080 -1 7180
7182 0 484700.7 157262.52 165120 -1 7181
7183 0 484708.3 157183.45 165160 -1 7182
7184 0 484683.25 157227.58 165200 -1 7183
7185 0 484653.2 157235.12 165240 -1 7184
7186 0 484619.62 157189.36 165280 -1 7185
7187 0 484534.1 157136.31 165320 -1 7186
7188 0 484373.75 156867.16 165360 -1 7187
7189 0 484277.44 156780.45 165400 -1 7188
7190 0 484222.03 156708.5 165440 -1 7189
7191 0 484136.3 156643.38 165480 -1 7190
7192 0 484045.12 156553.45 165520 -1 7191
7193 0 483886.38 156362.22 165560 -1 7192
7194 0 483836.12 156352.78 165600 -1 7193
7195 0 483783.38 156217.23 165640 -1 7194
7196 0 483739 156051.45 165680 -1 7195
7197 0 483628.4 155942.33 165720 -1 7196
7198 0 483553.88 155962.97 165760 -1 7197
7199 0 483482.3 155926.72 165800 -1 7198
7200 0 483355.38 155816.61 165840 -1 7199
7201 0 483273.03 155757.16 165880 -1 7200
7202 0 483172.2 155621.55 165920 -1 7201
7203 0 483060.44 155455.78 165960 -1 7202
7204 0 482909.03 155438.84 166000 -1 7203
7205 0 482864.7 155279.34 166040 -1 7204
7206 0 482663.44 155174.58 166080 -1 7205
7207 0 482565.2 155057.5 166120 -1 7206
7208 0 482500.38 155065.6 166160 -1 7207
7209 0 482428.56 154864.31 166200 -1 7208
7210 0 482322.72 154663.48 166240 -1 7209
7211 0 482233.5 154610.75 166280 -1 7210
7212 0 482157.66 154562.88 166320 -1 7211
7213 0 482106.72 154632.23 166360 -1 7212
7214 0 482080.78 154613.22 166400 -1 7213
7215 0 482023.97 154427.06 166440 -1 7214
7216 0 481948.2 154352.06 166480 -1 7215
7217 0 481915.44 154201.69 166520 -1 7216
7218 0 481877.75 154129.75 166560 -1 7217
7219 0 481819.47 154011.03 166600 -1 7218
7220 0 481699.12 153946.8 166640 -1 7219
7221 0 481692.06 153827.75 166680 -1 7220
7222 0 481694.12 153766.4 166720 -1 7221
7223 0 481673.6 153699.42 166760 -1 7222
7224 0 481668.47 153645.83 166800 -1 7223
7225 0 481593 153536.39 166840 -1 7224
7226 0 481618.66 153460.55 166880 -1 7225
7227 0 481562.2 153465.58 166920 -1 7226
7228 0 481546.16 153449.88 166960 -1 7227
7229 0 481532.62 153432.05 167000 -1 7228
7230 0 481528.3 153424.47 167040 -1 7229
7231 0 481485.3 153400.34 167080 -1 7230
7232 0 481464.34 153337.11 167120 -1 7231
7233 0 481430.66 153354.12 167160 -1 7232
7234 0 481362.44 153250.17 167200 -1 7233
7235 0 481327.44 153271.53 167240 -1 7234
7236 0 481213.12 153091.86 167280 -1 7235
7237 0 481111.03 153045.23 167320 -1 7236
7238 0 481075.12 153047.95 167360 -1 7237
7239 0 480982.2 152941 167400 -1 7238
7240 0 480898.7 152865.77 167440 -1 7239
7241 0 480879.1 152802.98 167480 -1 7240
7242 0 480783.22 152769.2 167520 -1 7241
7243 0 480678.4 152718.38 167560 -1 7242
7244 0 480614.6 152716.11 167600 -1 7243
7245 0 480527.56 152699.05 167640 -1 7244
7246 0 480332.6 152607.8 167720 -1 7245
7247 0 480275.53 152535.3 167760 -1 7246
7248 0 480200.28 152435.6 167800 -1 7247
7249 0 480100 152296.05 167840 -1 7248
7250 0 480028.44 152229.8 167880 -1 7249
7251 0 479975.5 152195.1 167920 -1 7250
7252 0 479889.1 152150.52 167960 -1 7251
7253 0 479870.56 152145.23 168000 -1 7252
7254 0 479771.44 152071.48 168040 -1 7253
7255 0 479695.66 151970.86 168080 -1 7254
7256 0 479683.28 151672.61 168120 -1 7255
7257 0 479511.72 151617.14 168160 -1 7256
7258 0 479519.03 151543.84 168200 -1 7257
7259 0 479462.2 151473.83 168240 -1 7258
7260 0 479442.3 151444.52 168280 -1 7259
7261 0 479392.7 151424.78 168320 -1 7260
7262 0 479355.78 151439.47 168360 -1 7261
7263 0 479331.66 151417.98 168400 -1 7262
7264 0 479302.75 151404.4 168440 -1 7263
7265 0 479268.78 151412.2 168480 -1 7264
7266 0 479225.06 151394.66 168520 -1 7265
7267 0 479177.75 151334.52 168560 -1 7266
7268 0 479011.1 151257.33 168600 -1 7267
7269 0 478905.7 151176.97 168640 -1 7268
7270 0 478793.28 151085.86 168680 -1 7269
7271 0 478679.5 150888.19 168720 -1 7270
7272 0 478582.12 150900.4 168760 -1 7271
7273 0 478450.12 150656.52 168800 -1 7272
7274 0 478450.6 150594.3 168840 -1 7273
7275 0 478270.53 150448.9 168880 -1 7274
7276 0 478109.12 150375.55 168920 -1 7275
7277 0 477999.75 150325.02 168960 -1 7276
7278 0 477661.1 150066.28 169000 -1 7277
7279 0 477531.62 149872.67 169040 -1 7278
7280 0 477411.97 149830.92 169080 -1 7279
7281 0 477342.22 149691.03 169120 -1 7280
7282 0 477304.62 149592 169160 -1 7281
7283 0 477217.3 149566.9 169200 -1 7282
7284 0 477132.22 149488.61 169240 -1 7283
7285 0 477054.5 149466.5 169280 -1 7284
7286 0 477025.34 149412.58 169320 -1 7285
7287 0 476955.5 149304.03 169360 -1 7286
7288 0 476882.94 149335.36 169400 -1 7287
7289 0 476829.03 149284.58 169440 -1 7288
7290 0 476770.03 149188.3 169480 -1 7289
7291 0 476607.5 149179.7 169520 -1 7290
7292 0 476554.94 149115.94 169560 -1 7291
7293 0 476459.9 149093.25 169600 -1 7292
7294 0 476308.1 149126.3 169640 -1 7293
7295 0 476230.16 149118.88 169680 -1 7294
7296 0 476221.12 149115.81 169720 -1 7295
7297 0 476160.34 149100.3 169760 -1 7296
7298 0 476113.6 149079.55 169800 -1 7297
7299 0 476102.56 149015.17 169840 -1 7298
7300 0 475982.34 149075.06 169880 -1 7299
7301 0 475930.53 149092.97 169920 -1 7300
7302 0 475892.75 149114.66 169960 -1 7301
7303 0 475822.28 149149.23 170000 -1 7302
7304 0 475851.84 149107.31 170040 -1 7303
7305 0 475791.84 149080.89 170080 -1 7304
7306 0 475789.16 149061.02 170120 -1 7305
7307 0 475819.7 149058.31 170160 -1 7306
7308 0 475854.28 149005.38 170200 -1 7307
7309 0 475834.84 149046.34 170240 -1 7308
7310 0 475634.53 148669.73 170280 -1 7309
7311 0 475579.25 148655.7 170320 -1 7310
7312 0 475495.4 148611.89 170360 -1 7311
7313 0 475368.94 148495.22 170400 -1 7312
7314 0 474838.8 148451.34 170480 -1 7313
7315 0 474596.5 148168.78 170520 -1 7314
7316 0 474374.6 148078.19 170560 -1 7315
7317 0 474255.84 148040.77 170600 -1 7316
7318 0 474233 148019.22 170640 -1 7317
7319 0 474122.97 147935.6 170680 -1 7318
7320 0 474050.16 147948.1 170720 -1 7319
7321 0 473981.44 147982.5 170760 -1 7320
7322 0 473921.34 147902.14 170800 -1 7321
7323 0 473769 147823.58 170840 -1 7322
7324 0 473635.44 147736.17 170880 -1 7323
7325 0 473585.5 147656.73 170920 -1 7324
7326 0 473441.97 147569.11 170960 -1 7325
7327 0 473381.8 147586.86 171000 -1 7326
7328 0 473375.22 147572.92 171040 -1 7327
7329 0 473357.66 147568.19 171080 -1 7328
7330 0 473294.53 147555.66 171120 -1 7329
7331 0 473220.2 147521.52 171160 -1 7330
7332 0 473114.97 147345.88 171200 -1 7331
7333 0 472842.56 147153.83 171240 -1 7332
7334 0 472760.53 147186.73 171280 -1 7333
7335 0 472683.34 147113.39 171320 -1 7334
7336 0 472627.1 147104.12 171360 -1 7335
7337 0 472495.88 147003.95 171400 -1 7336
7338 0 472366.94 146944.72 171440 -1 7337
7339 0 472293.62 146920.16 171480 -1 7338
7340 0 472173.97 146860.66 171520 -1 7339
7341 0 472061.88 146794.42 171560 -1 7340
7342 0 471995.5 146744.55 171600 -1 7341
7343 0 471945.84 146779.16 171640 -1 7342
7344 0 471776.84 146721.9 171680 -1 7343
7345 0 471507.22 146515.9 171720 -1 7344
7346 0 471390.1 146467.45 171760 -1 7345
7347 0 471300.22 146423.28 171800 -1 7346
7348 0 471223.03 146415.73 171840 -1 7347
7349 0 471167.1 146403.95 171880 -1 7348
7350 0 471086.6 146376.19 171920 -1 7349
7351 0 471016 146268.97 171960 -1 7350
7352 0 470869.25 146111.45 172000 -1 7351
7353 0 470762.22 146064.33 172040 -1 7352
7354 0 470733.1 146041.69 172080 -1 7353
7355 0 470619.8 145987.42 172120 -1 7354
7356 0 470484.88 145927.53 172160 -1 7355
7357 0 470378.88 145804.77 172200 -1 7356
7358 0 470235.75 145703.62 172240 -1 7357
7359 0 470105.47 145637.08 172280 -1 7358
7360 0 469954.34 145601.36 172320 -1 7359
7361 0 469796.97 145544.22 172360 -1 7360
7362 0 469656.22 145497.75 172400 -1 7361
7363 0 469496.78 145409.69 172440 -1 7362
7364 0 469303.8 145219.2 172480 -1 7363
7365 0 469159.47 145162.22 172520 -1 7364
7366 0 469069.8 145061.44 172560 -1 7365
7367 0 468940.7 145044.47 172600 -1 7366
7368 0 468876 144970.48 172640 -1 7367
7369 0 468584.28 144798.39 172680 -1 7368
7370 0 468419.72 144716.8 172720 -1 7369
7371 0 468322.88 144616.75 172760 -1 7370
7372 0 468231.56 144462.05 172800 -1 7371
7373 0 468107.9 144420.73 172840 -1 7372
7374 0 468033.44 144367.16 172880 -1 7373
7375 0 467981.06 144319.83 172920 -1 7374
7376 0 467804.12 144181.84 172960 -1 7375
7377 0 466837.7 143620.62 172960 -1 7376
7378 0 466677.2 143657.8 172960 -1 7377
7379 0 465840.03 143136.3 172960 -1 7378
7380 0 465211.34 142823.53 173000 -1 7379
7381 0 464987.7 142697.64 173040 -1 7380
7382 0 464881.72 142646.81 173080 -1 7381
7383 0 464795.94 142683.92 173120 -1 7382
7384 0 464566.06 142610.67 173160 -1 7383
7385 0 464411.2 142520.3 173200 -1 7384
7386 0 464148.47 142500.73 173240 -1 7385
7387 0 463306.34 142206.27 173280 -1 7386
7388 0 461674.25 141641.92 173280 -1 7387
7389 0 461509.88 141577.48 173320 -1 7388
7390 0 461340.03 141533.17 173360 -1 7389
7391 0 461178 141464.4 173400 -1 7390
7392 0 461001.84 141327.98 173440 -1 7391
7393 0 460210.72 140818.72 173480 -1 7392
7394 0 459310.53 140586.48 173480 -1 7393
7395 0 458478.12 140569.69 173480 -1 7394
7396 0 457460.72 140363.83 173440 -1 7395
7397 0 457044.97 139887.31 173400 -1 7396
7398 0 456926.28 139687.72 173360 -1 7397
7399 0 456946 139655.66 173320 -1 7398
7400 0 456956.1 139648.53 173280 -1 7399
7401 1 456988.97 139598.27 173240 -1 7400
7402 0 457048.16 139533.6 173200 -1 7401
7403 0 457056.12 139413.61 173160 -1 7402
7404 0 457130.5 139282.27 173120 -1 7403
7405 0 457137.84 139034.75 173080 -1 7404
7406 0 457165.28 139002.8 173040 -1 7405
7407 0 457196.3 138955.9 173000 -1 7406
7408 0 457139.38 138893.83 172960 -1 7407
7409 0 457086.5 138860.64 172920 -1 7408
7410 0 457067.3 138704.23 172880 -1 7409
7411 0 457082.94 138580.98 172840 -1 7410
7412 0 457077.28 138509.55 172800 -1 7411
7413 0 457079.1 138468.31 172760 -1 7412
7414 0 457109.53 138415.39 172720 -1 7413
7415 0 457114.5 138377.14 172680 -1 7414
7416 0 457123.9 138334.92 172640 -1 7415
7417 0 457113.03 138277.9 172600 -1 7416
7418 0 457071.2 138246.78 172560 -1 7417
7419 0 457053.1 138236.02 172520 -1 7418
7420 0 457024.66 138218.81 172480 -1 7419
7421 0 456999.7 138230.34 172440 -1 7420
7422 0 457008.5 138213.92 172400 -1 7421
7423 0 456993.56 138200.55 172360 -1 7422
7424 0 457014.25 138179.22 172320 -1 7423
7425 0 456986.1 138140.33 172280 -1 7424
7426 0 456965.6 138094.56 172240 -1 7425
7427 0 456944.25 138013.5 172200 -1 7426
7428 0 456916.56 137957.6 172160 -1 7427
7429 0 456926.2 137948.56 172120 -1 7428
7430 0 456875.9 137900.23 172080 -1 7429
7431 0 456844.84 137812.31 172040 -1 7430
7432 0 456832.53 137771.42 172000 -1 7431
7433 0 456841.2 137722.83 171960 -1 7432
7434 0 456884.38 137663.77 171920 -1 7433
7435 0 456932.56 137598.56 171880 -1 7434
7436 0 456969.16 137553.22 171840 -1 7435
7437 0 456995.6 137512.48 171800 -1 7436
7438 0 456976.38 137475.98 171760 -1 7437
7439 0 456963.25 137449.69 171720 -1 7438
7440 0 456950.16 137387.33 171680 -1 7439
7441 0 456937.06 137335.28 171640 -1 7440
7442 0 456886.22 137291.69 171600 -1 7441
7443 0 456883.1 137233.81 171560 -1 7442
7444 0 456980.66 137225.06 171520 -1 7443
7445 0 457012.34 137071.75 171480 -1 7444
7446 0 457123.44 136502.38 171480 -1 7445
7447 0 457102.88 136457.66 171440 -1 7446
7448 0 457147.62 136403.25 171400 -1 7447
7449 0 457190.88 136338.94 171360 -1 7448
7450 0 457244.84 136280.98 171320 -1 7449
7451 0 457293.84 136265.73 171280 -1 7450
7452 0 457355.84 136237.4 171240 -1 7451
7453 0 457388 136214.39 171200 -1 7452
7454 0 457456.06 136169.1 171160 -1 7453
7455 0 457474.44 136143.48 171120 -1 7454
7456 0 457527.6 136098.02 171080 -1 7455
7457 0 457542 136084.39 171040 -1 7456
7458 0 457575.88 136056.16 171000 -1 7457
7459 0 457570.66 136049.17 170960 -1 7458
7460 0 457587.6 136057.67 170920 -1 7459
7461 0 457597.88 136051.53 170880 -1 7460
7462 0 457610.3 136064.6 170840 -1 7461
7463 0 457676.03 136032.77 170800 -1 7462
7464 0 457725.97 136010.39 170760 -1 7463
7465 0 457777.97 135987.05 170720 -1 7464
7466 0 457809.44 135977.64 170680 -1 7465
7467 0 457876.34 135946.39 170640 -1 7466
7468 0 457939.53 135926.89 170600 -1 7467
7469 0 457976.53 135894.4 170560 -1 7468
7470 0 458021.9 135852.33 170520 -1 7469
7471 0 458037.66 135858.36 170480 -1 7470
7472 0 458055.3 135853.42 170440 -1 7471
7473 0 458074.47 135847.14 170400 -1 7472
7474 0 458113.94 135820.92 170360 -1 7473
7475 0 458159.28 135783.75 170320 -1 7474
7476 0 458172.66 135764.95 170280 -1 7475
7477 0 458209.28 135733.45 170240 -1 7476
7478 0 458234.53 135716.84 170200 -1 7477
7479 0 458260.78 135685.05 170160 -1 7478
7480 0 457083.1 136501.45 171520 -1 7446
7481 0 457019.6 136418.3 171560 -1 7480
7482 0 456985.22 136237.28 171600 -1 7481
7483 0 456963.72 136248.97 171640 -1 7482
7484 0 456927.62 136270.6 171680 -1 7483
7485 0 458168.53 140372.38 173520 -1 7395
7486 0 458007.4 140322.19 173560 -1 7485
7487 0 457597.5 140165.33 173600 -1 7486
7488 0 457382.12 140100.97 173640 -1 7487
7489 0 457125.97 140038.16 173680 -1 7488
7490 0 457056.94 139966.25 173720 -1 7489
7491 0 456949.9 139931.6 173760 -1 7490
7492 0 456924.9 139949.17 173800 -1 7491
7493 0 456937.44 139961.08 173840 -1 7492
7494 0 456890.8 139975.64 173880 -1 7493
7495 0 456815.4 139996.89 173920 -1 7494
7496 0 456752.4 140034.45 173960 -1 7495
7497 0 456640.03 139885.17 174000 -1 7496
7498 0 456711 139877.55 174040 -1 7497
7499 0 455911.38 139528.83 174080 -1 7498
7500 0 455605.8 139349.1 174160 -1 7499
7501 0 454937.7 139054.47 174200 -1 7500
7502 0 454047.3 138243.94 174200 -1 7501
7503 0 452949.06 138243.9 174200 -1 7502
7504 0 452977.4 138294.81 174160 -1 7503
7505 0 452889.62 138390.75 174080 -1 7504
7506 0 452893.44 138392.4 174040 -1 7505
7507 0 452610.16 137997.77 174040 -1 7506
7508 0 452577.34 137951.72 174000 -1 7507
7509 0 452606.38 137940.22 173960 -1 7508
7510 0 452665.88 137921.33 173920 -1 7509
7511 0 452656.53 137896.58 173880 -1 7510
7512 0 452675.3 137885.2 173840 -1 7511
7513 0 452669.8 137866.88 173800 -1 7512
7514 0 452661.7 137843.58 173760 -1 7513
7515 0 452671.47 137860.36 173720 -1 7514
7516 0 452660.7 137850.2 173680 -1 7515
7517 0 452693.9 137828.94 173640 -1 7516
7518 0 452658.5 137863.17 173600 -1 7517
7519 0 452632.6 137923.33 173560 -1 7518
7520 0 454492.12 138784.97 174240 -1 7501
7521 0 453665.22 138228.6 174280 -1 7520
7522 0 452844.62 138334.05 174320 -1 7521
7523 0 453168.06 138280.19 174360 -1 7522
7524 0 453234.16 138332.12 174400 -1 7523
7525 0 453189.94 138342.66 174440 -1 7524
7526 0 453167.34 138340.72 174480 -1 7525
7527 0 453159.75 138332.34 174520 -1 7526
7528 0 453126.2 138378.89 174560 -1 7527
7529 0 453154.28 138320.66 174600 -1 7528
7530 0 453201.38 138302.06 174640 -1 7529
7531 0 453213.66 138345.25 174680 -1 7530
7532 0 453194.4 138382.42 174720 -1 7531
7533 0 453176.53 138390.33 174760 -1 7532
7534 0 453160.88 138416.38 174800 -1 7533
7535 0 453148 138456.95 174840 -1 7534
7536 0 453120.22 138509.61 174880 -1 7535
7537 0 453123.47 138488.83 174920 -1 7536
7538 0 453089.56 138492.77 174960 -1 7537
7539 0 453059.47 138473.58 175000 -1 7538
7540 0 453033.66 138468.78 175040 -1 7539
7541 0 452998.56 138511.67 175080 -1 7540
7542 0 452861.9 138433.11 175120 -1 7541
7543 0 452520.25 138418.7 175160 -1 7542
7544 0 452509.44 138414.8 175200 -1 7543
7545 0 452362.28 138311.58 175240 -1 7544
7546 0 452419.97 138306.56 175280 -1 7545
7547 0 452321.4 138252.88 175320 -1 7546
7548 0 452345.84 138273.95 175360 -1 7547
7549 0 452132.66 138614.62 175400 -1 7548
7550 0 452320.25 138195.4 175440 -1 7549
7551 0 452348.22 138183.78 175480 -1 7550
7552 0 452278.78 138207.39 175520 -1 7551
7553 0 452226.4 138156.03 175560 -1 7552
7554 0 452170.66 138127.8 175600 -1 7553
7555 0 452096.66 138116.75 175640 -1 7554
7556 0 451970.03 138152.06 175680 -1 7555
7557 0 451911.6 138163.95 175720 -1 7556
7558 0 451817.06 138141.69 175760 -1 7557
7559 0 451725.03 138056.42 175800 -1 7558
7560 0 451561.7 138034.14 175840 -1 7559
7561 0 451530.38 138068.11 175880 -1 7560
7562 0 451491.2 138045.42 175920 -1 7561
7563 0 451411.38 138068.16 175960 -1 7562
7564 0 451399.84 138009.45 176000 -1 7563
7565 0 451355.44 137944.64 176040 -1 7564
7566 0 451276.66 137938.72 176080 -1 7565
7567 0 451224.88 137887.4 176120 -1 7566
7568 0 451177.47 137887.84 176160 -1 7567
7569 0 451022.94 137790.23 176200 -1 7568
7570 0 450989.12 137777.81 176240 -1 7569
7571 0 450955.3 137698.1 176280 -1 7570
7572 0 450880.72 137593.84 176320 -1 7571
7573 0 450820.4 137560.14 176360 -1 7572
7574 0 450678.22 137501.25 176400 -1 7573
7575 0 450604.9 137483.48 176440 -1 7574
7576 0 450505.38 137270.89 176480 -1 7575
7577 0 450266.94 137334.36 176520 -1 7576
7578 0 450142.25 137381.36 176560 -1 7577
7579 0 450125.16 137210.56 176600 -1 7578
7580 0 450105.1 137160.94 176640 -1 7579
7581 0 450316.2 136584.06 176680 -1 7580
7582 0 449986.06 137099.38 176720 -1 7581
7583 0 449943.56 137166.47 176760 -1 7582
7584 0 449915.38 137128.88 176800 -1 7583
7585 0 449795.2 137053.94 176840 -1 7584
7586 0 449760.9 137054 176880 -1 7585
7587 0 449709.78 137104.16 176920 -1 7586
7588 0 449665.66 137028.19 176960 -1 7587
7589 0 449579.16 137021.19 177000 -1 7588
7590 0 449521.75 137036.27 177040 -1 7589
7591 0 449433.47 137045.38 177080 -1 7590
7592 0 449359.22 137031.19 177120 -1 7591
7593 0 449313.3 137048.14 177160 -1 7592
7594 0 449262.88 137051.34 177200 -1 7593
7595 0 449236.22 137060.19 177240 -1 7594
7596 0 449150.97 136930.9 177280 -1 7595
7597 0 449098.16 136961.66 177320 -1 7596
7598 0 449007.44 136989.84 177360 -1 7597
7599 0 448923.3 136975.88 177400 -1 7598
7600 0 448708.9 136790.6 177440 -1 7599
7601 0 448578.94 136770.38 177480 -1 7600
7602 0 448516.44 136850.05 177520 -1 7601
7603 0 448338 136893.4 177560 -1 7602
7604 0 447996.94 136875.8 177600 -1 7603
7605 0 447835.47 136933.75 177640 -1 7604
7606 0 447705.66 136943.06 177680 -1 7605
7607 0 447547.03 136953.48 177720 -1 7606
7608 0 447586.34 136890.84 177760 -1 7607
7609 0 447514.03 136846.05 177800 -1 7608
7610 0 447524.34 136877.84 177840 -1 7609
7611 0 447317.06 136867.08 177880 -1 7610
7612 0 446957.5 136883.05 177920 -1 7611
7613 0 446338.8 136918.31 177920 -1 7612
7614 0 445905.2 137092.22 177960 -1 7613
7615 0 445725.62 137102.05 178000 -1 7614
7616 0 445513.84 137075.14 178040 -1 7615
7617 0 445339.1 137058.97 178080 -1 7616
7618 0 445326.3 137091.25 178120 -1 7617
7619 0 445185.7 137028.22 178160 -1 7618
7620 0 444904.1 137004.4 178200 -1 7619
7621 0 444823.66 136983.84 178240 -1 7620
7622 0 444445.47 136765.39 178240 -1 7621
7623 0 443726.62 136749.95 178240 -1 7622
7624 0 442894.28 137138.23 178240 -1 7623
7625 0 442950 137337.75 178280 -1 7624
7626 0 442886.8 137284.45 178320 -1 7625
7627 0 442857.56 137374.19 178360 -1 7626
7628 0 442892.3 137385.8 178400 -1 7627
7629 0 442913.6 137351.67 178440 -1 7628
7630 0 442890.03 137313.55 178480 -1 7629
7631 0 442866.03 137329.58 178520 -1 7630
7632 0 442840.12 137275.05 178560 -1 7631
7633 0 442926.34 137120.66 178600 -1 7632
7634 0 442986.8 137008.9 178640 -1 7633
7635 0 443007.28 136895.11 178680 -1 7634
7636 0 442938.84 136678 178720 -1 7635
7637 0 442756.12 136527.44 178760 -1 7636
7638 0 442728.6 136676.95 178800 -1 7637
7639 0 442366.1 136321.7 178840 -1 7638
7640 0 441874.66 136125.08 178840 -1 7639
7641 0 441600.88 135953.84 178880 -1 7640
7642 0 441366.56 135835.64 178920 -1 7641
7643 0 441122.47 135745.23 179000 -1 7642
7644 0 440859.56 135692.7 179040 -1 7643
7645 0 440857.5 135722.5 179080 -1 7644
7646 0 440768.88 135716.33 179120 -1 7645
7647 0 440452.44 135707.28 179160 -1 7646
7648 0 440060.88 135771.5 179200 -1 7647
7649 0 439806.06 135803.72 179240 -1 7648
7650 0 439530.1 135687.53 179280 -1 7649
7651 0 438967.56 135469.61 179320 -1 7650
7652 0 438792.97 135475.55 179360 -1 7651
7653 0 438183.78 135252.92 179400 -1 7652
7654 0 437250.7 135059.31 179440 -1 7653
7655 0 437047.66 135111.28 179480 -1 7654
7656 0 436893.22 135095.64 179520 -1 7655
7657 0 436750.3 135089.89 179560 -1 7656
7658 0 436700.5 135128.55 179600 -1 7657
7659 0 436621.6 135094.42 179640 -1 7658
7660 0 436498.3 135077.22 179680 -1 7659
7661 0 436368.7 135077.42 179720 -1 7660
7662 0 436219.7 135087.67 179760 -1 7661
7663 0 436110.75 135140.05 179800 -1 7662
7664 0 435871.7 135129.9 179840 -1 7663
7665 0 435513.44 135113 179880 -1 7664
7666 0 435419.3 135108.75 179920 -1 7665
7667 0 435308.62 135105 179960 -1 7666
7668 0 435244.5 135038.02 180000 -1 7667
7669 0 435100.44 135004.72 180040 -1 7668
7670 0 434883.88 134989.66 180080 -1 7669
7671 0 434857.38 135215.78 180120 -1 7670
7672 0 434844 135249.83 180160 -1 7671
7673 0 434732.2 135274.44 180200 -1 7672
7674 0 434670.88 135341.81 180240 -1 7673
7675 0 434444.9 135347.2 180280 -1 7674
7676 0 434222.88 135259.27 180320 -1 7675
7677 0 434120.5 135250.6 180360 -1 7676
7678 0 433970.3 135189.05 180400 -1 7677
7679 0 433821.12 135186.11 180440 -1 7678
7680 0 433706.12 135190.56 180480 -1 7679
7681 0 433355.94 135013.6 180520 -1 7680
7682 0 433144.3 134975.5 180560 -1 7681
7683 0 432977.4 134936.86 180600 -1 7682
7684 0 432806.62 134952.27 180640 -1 7683
7685 0 432725.75 134992.11 180680 -1 7684
7686 0 432485.72 134950.89 180720 -1 7685
7687 0 432278.06 134936.92 180760 -1 7686
7688 0 432069.4 134953.95 180800 -1 7687
7689 0 431883.22 134957.94 180840 -1 7688
7690 0 431604.97 134957.28 180880 -1 7689
7691 0 431379.66 134978.3 180920 -1 7690
7692 0 431501.78 135043.34 180960 -1 7691
7693 0 431367.44 134987.45 180960 -1 7692
7694 0 430873.2 135125.62 180960 -1 7693
7695 0 430483.94 134987.02 180960 -1 7694
7696 0 430189.25 135033.9 181000 -1 7695
7697 0 430033.72 135064.64 181040 -1 7696
7698 0 429712.12 135067.53 181080 80 7697
7699 0 429403.5 135120.77 181120 80 7698
7700 0 428999.25 135122.98 181160 107 7699
7701 0 428497.9 135263.75 181200 96 7700
7702 0 428263.97 135330.52 181240 86 7701
7703 0 428191.2 135366.52 181280 86 7702
7704 0 427692.5 135376 181320 124 7703
7705 0 427337.12 135417.14 181360 86 7704
7706 0 427145.84 135477.27 181400 86 7705
7707 0 426919.78 135478.94 181440 115 7706
7708 0 426787.62 135443.16 181480 115 7707
7709 0 426672.5 135425.17 181520 128 7708
7710 0 426584.44 135416.17 181560 128 7709
7711 0 426371.1 135374.67 181600 104 7710
7712 0 426210.62 135401.17 181640 124 7711
7713 0 425713.4 135418.6 181680 148 7712
7714 0 425531.38 135462.94 181720 148 7713
7715 0 425398.72 135467.77 181760 124 7714
7716 0 425152.7 135450.22 181800 150 7715
7717 0 424710.66 135417.42 181840 163 7716
7718 0 424583.12 135537.92 181880 163 7717
7719 0 424474.1 135579.73 181920 153 7718
7720 0 424204.94 135636.47 181960 136 7719
7721 0 423827.78 135633.52 182000 122 7720
7722 0 423459.4 135682.88 182040 51 7721
7723 0 420820.62 136266.55 182040 102 7722
7724 0 420448.1 136508.19 182040 134 7723
7725 0 419976.75 136767.36 182040 124 7724
7726 0 418628.53 137334.5 182040 148 7725
7727 0 418231.2 137378.25 182080 160 7726
7728 0 417854.72 137529.69 182120 160 7727
7729 0 417533.62 137650.52 182160 86 7728
7730 0 417276.9 137820.62 182200 32 7729
7731 0 417086.94 137889.69 182240 32 7730
7732 0 416961.5 137939.5 182280 183 7731
7733 0 415435.88 138728.88 182320 156 7732
7734 0 414338.4 139686.69 182320 156 7733
7735 0 414173.5 139831.12 182360 128 7734
7736 0 414126.56 139892.84 182400 128 7735
7737 0 414053.53 139911.28 182440 128 7736
7738 0 413791.62 140157.84 182480 120 7737
7739 0 412760.1 140711.53 182520 221 7738
7740 0 412734 140762.8 182560 172 7739
7741 0 412564.8 140779.17 182600 172 7740
7742 0 412532.88 140784.17 182640 172 7741
7743 0 412400.56 140735.7 182680 172 7742
7744 0 412431.8 140582.36 182720 124 7743
7745 0 412393.6 140590.14 182760 176 7744
7746 0 411773.72 141210.42 182760 175 7745
7747 0 411451.3 141920.06 182760 166 7746
7748 0 411427 141955.19 182800 166 7747
7749 0 411368.75 142059.1 182840 160 7748
7750 0 411341.56 142075.86 182880 160 7749
7751 0 411313.3 142123 182920 160 7750
7752 0 411214.28 142195.73 182960 91 7751
7753 0 411132 142302.28 183000 91 7752
7754 0 410719.53 142672.19 183080 98 7753
7755 0 410555.44 142791.12 183120 101 7754
7756 0 410510.16 142846.88 183200 101 7755
7757 0 410271.84 142901.77 183280 156 7756
7758 0 409906.06 143057.77 183360 172 7757
7759 0 409913.2 143070.17 183440 136 7758
7760 0 409873.34 143198.48 183560 136 7759
7761 0 409463.56 143379.39 183600 136 7760
7762 0 409218.44 143547.7 183640 150 7761
7763 0 408833.72 143831.73 183760 136 7762
7764 0 408717.75 143851.75 183840 153 7763
7765 0 408717.7 143871.06 183920 153 7764
7766 0 408446.34 143902.22 183960 153 7765
7767 0 408270.88 144340.1 184040 124 7766
7768 0 407850.1 144294.67 184120 115 7767
7769 0 407990.9 144428.45 184240 115 7768
7770 0 408102.6 144459.3 184320 115 7769
7771 0 408070.66 144699.66 184360 160 7770
7772 0 408099.5 144661 184400 160 7771
7773 0 408127.88 144622.5 184440 160 7772
7774 0 408063.97 144950.36 184520 163 7773
7775 0 408020 145486.73 184520 120 7774
7776 0 406840.66 146088.06 184520 60 7775
7777 0 406766.62 146256.22 184600 60 7776
7778 0 406771.88 146407.64 184680 60 7777
7779 0 406662.47 146563.38 184720 139 7778
7780 0 406535.12 146808.73 184760 115 7779
7781 0 406391.06 147032.84 184880 136 7780
7782 0 406330.72 147140.36 184920 136 7781
7783 0 406277.9 147301.98 185000 136 7782
7784 0 406298.62 147311.08 185080 136 7783
7785 0 406303.2 147423.31 185120 136 7784
7786 0 406258.2 147477.03 185160 122 7785
7787 0 406146.97 147572.06 185200 122 7786
7788 0 406143.22 147689.72 185280 131 7787
7789 0 406234.97 147650.86 185320 122 7788
7790 0 406022.84 147868.02 185400 131 7789
7791 0 405930.4 148181.45 185480 96 7790
7792 0 405859.5 148160.34 185520 96 7791
7793 0 405842.34 148192.62 185560 96 7792
7794 0 405714.5 148258.58 185640 96 7793
7795 0 405447.03 148365.94 185680 101 7794
7796 0 405311.44 148712.14 185760 51 7795
7797 0 405151.38 148838.42 185800 51 7796
7798 0 405147.94 149004.94 185840 51 7797
7799 0 405095.1 149039.16 185920 51 7798
7800 0 405076.72 149091.3 186000 104 7799
7801 0 405074.2 149107.64 186120 104 7800
7802 0 405066.8 149196.6 186160 104 7801
7803 0 405003.8 149343.27 186280 176 7802
7804 0 405070.28 149448.64 186400 176 7803
7805 0 405118.8 149468.72 186440 176 7804
7806 0 405003.56 149575.27 186480 176 7805
7807 0 404942.2 149512.17 186560 166 7806
7808 0 404795.62 149711.42 186680 136 7807
7809 0 404754.84 149816.83 186760 136 7808
7810 0 404615.1 149908.66 186840 124 7809
7811 0 404587 149911.45 186880 124 7810
7812 0 404352.34 149939.08 186960 102 7811
7813 0 404228.3 149964.1 187040 102 7812
7814 0 404006.53 149942.62 187120 122 7813
7815 0 404052 150234.89 187160 122 7814
7816 0 403919.53 150312.23 187240 163 7815
7817 0 403719.16 150851.81 187280 120 7816
7818 0 403650.16 150855.31 187360 120 7817
7819 0 403491.6 151127.33 187400 172 7818
7820 0 403243.56 151363.42 187480 124 7819
7821 0 403047.88 151403.4 187560 124 7820
7822 0 403023.06 151448.47 187640 214 7821
7823 0 402951.53 151410.55 187720 214 7822
7824 0 402635.84 151720.1 187840 175 7823
7825 0 402472.34 151731.5 187880 175 7824
7826 0 402395.1 151808.31 187960 175 7825
7827 0 402111.1 152048.2 188040 168 7826
7828 0 401835.1 152224.23 188040 186 7827
7829 0 401467.12 152104.34 188040 150 7828
7830 0 401286.72 152105.14 188120 150 7829
7831 0 401331.25 152190.12 188200 150 7830
7832 0 401334.56 152156.95 188320 150 7831
7833 0 401491.28 152250.69 188440 186 7832
7834 0 401612.16 152618.95 188520 197 7833
7835 0 401228.2 153147.17 188520 224 7834
7836 0 400680.22 153427.36 188520 164 7835
7837 0 400724.28 153915.39 188520 96 7836
7838 0 400992 154336 187760 60 7837
7839 0 401120 154496 187560 71 7838
7840 0 401280 154688 187400 81 7839
7841 0 401376 154912 187240 90 7840
7842 0 401376 155072 187040 45 7841
7843 0 401344 155296 186920 96 7842
7844 0 401216 155424 186720 81 7843
7845 0 401088 155424 186480 71 7844
7846 0 400960 155296 186240 45 7845
7847 0 400864 155104 186040 71 7846
7848 0 400704 154944 185880 75 7847
7849 0 400512 154848 185720 75 7848
7850 0 400288 154880 185560 45 7849
7851 0 400096 154976 185360 71 7850
7852 0 399936 155072 185160 51 7851
7853 0 399776 155040 184960 32 7852
7854 0 399648 154944 184760 81 7853
7855 0 399584 154880 184520 75 7854
7856 0 399424 154816 184320 45 7855
7857 0 399232 154912 184160 75 7856
7858 0 399072 155072 184000 60 7857
7859 0 398944 155104 183880 60 7858
7860 0 398720 155200 183800 80 7859
7861 0 398464 155200 183760 80 7860
7862 0 398208 155232 183680 75 7861
7863 0 397952 155264 183600 51 7862
7864 0 397728 155392 183480 86 7863
7865 0 397568 155520 183280 60 7864
7866 0 397376 155648 183080 45 7865
7867 0 397280 155744 182960 102 7866
7868 0 397056 155744 183120 60 7867
7869 0 396832 155872 183120 60 7868
7870 0 396672 156064 183200 51 7869
7871 0 397248 155968 182800 98 7867
7872 0 397184 156224 182800 80 7871
7873 0 396992 156416 182800 107 7872
7874 0 396800 156576 182760 140 7873
7875 0 396087 156781 183160 139 7874
7876 0 396123.03 156872.34 183440 150 7875
7877 0 396680.25 156609.19 182640 124 7874
7878 0 396376 156707 182480 91 7877
7879 0 396689.56 156708.95 182320 131 7878
7880 0 400786.75 153832.55 188640 75 7837
7881 0 400766.4 153923.16 188760 75 7880
7882 0 400651.03 153939.36 188920 122 7881
7883 0 400511.8 154019.7 189000 122 7882
7884 0 400495.2 154344.53 189120 120 7883
7885 0 400316 154460.22 189200 120 7884
7886 0 400083.97 155044.9 189280 153 7885
7887 0 400223.84 155072.67 189400 153 7886
7888 0 400435.97 155070.2 189520 153 7887
7889 0 400656.84 155247.94 189600 164 7888
7890 0 400623.56 155433.52 189720 164 7889
7891 0 400444.1 155625.38 189800 224 7890
7892 0 400287.66 155574.23 189920 224 7891
7893 0 400149.34 155578 190000 224 7892
7894 0 400080.34 155580.03 190040 224 7893
7895 0 400070 155671.33 190120 140 7894
7896 0 400065.16 155716.66 190160 140 7895
7897 0 399742 155889 190240 120 7896
7898 0 399418.62 156060.98 190320 166 7897
7899 0 399370.3 156218.58 190440 150 7898
7900 0 399119.4 156364.77 190520 163 7899
7901 0 399099 156413.67 190600 163 7900
7902 0 399089.12 156438.31 190640 163 7901
7903 0 399011.84 156557 190680 143 7902
7904 0 398908.56 156786 190800 91 7903
7905 0 398700.4 156885.03 190880 107 7904
7906 0 398631.78 156959.53 190960 107 7905
7907 0 398440.88 156988.3 191040 212 7906
7908 0 398466.5 157135.33 191160 212 7907
7909 0 398280.5 157589.94 191240 178 7908
7910 0 398087.7 157702.83 191360 128 7909
7911 0 397920.44 158136.89 191400 102 7910
7912 0 397864.66 158552.83 191400 107 7911
7913 0 397321 159028.83 191400 96 7912
7914 0 395957.66 160036.8 191400 86 7913
7915 0 395836.56 160137.72 191440 86 7914
7916 0 395809.72 160261.19 191560 157 7915
7917 0 395472.97 160365.12 191640 221 7916
7918 0 395424.53 160637.38 191720 230 7917
7919 0 395056.94 160701.56 191800 148 7918
7920 0 394753.53 160773.94 191920 86 7919
7921 0 394113.6 160606.03 191920 80 7920
7922 0 393708 160489.47 192040 51 7921
7923 0 393059.97 160348.8 192040 75 7922
7924 0 392703.3 160537.88 192160 98 7923
7925 0 391647 160709.7 192280 175 7924
7926 0 391416.56 160915.52 192400 160 7925
7927 0 390555.22 160900.52 192480 96 7926
7928 0 389920 160384 192640 32 7927
7929 0 389824 160128 192560 75 7928
7930 0 389792 160000 192320 60 7929
7931 0 389792 159840 192120 90 7930
7932 0 389792 159680 191880 75 7931
7933 0 389792 159456 191720 81 7932
7934 0 389696 159232 191640 122 7933
7935 0 389536 159040 191560 150 7934
7936 0 389408 158816 191560 163 7935
7937 0 389504 158592 191680 172 7936
7938 0 389536 158400 191840 81 7937
7939 0 389536 158144 191920 86 7938
7940 0 389502.7 157939.16 192080 81 7939
7941 0 389334.75 157918.16 192240 91 7940
7942 0 389319.25 157947.64 192400 176 7941
7943 0 389327.28 157980.98 192480 128 7942
7944 0 389440 157888 191920 91 7939
7945 0 389280 157824 191680 96 7944
7946 0 389184 157856 191560 124 7945
7947 0 389235.9 157961.73 191360 75 7946
7948 0 389231.3 158095.88 191280 91 7947
7949 0 389043.12 160987.92 192480 81 7927
7950 0 388219.12 161380.42 192480 148 7949
7951 0 387775.12 161472.69 192480 148 7950
7952 0 387717.53 161559.64 192360 176 7951
7953 0 387812.66 161522.48 192280 75 7952
7954 0 388092.97 161509.45 192200 75 7953
7955 0 388090.47 161511.34 192080 75 7954
7956 0 387928.56 161398.38 191960 102 7955
7957 0 387756.97 161363.06 191800 136 7956
7958 0 387848.4 161426.11 191640 136 7957
7959 0 387853.44 161333.16 191520 136 7958
7960 0 387803.5 161374.64 191360 186 7959
7961 0 387767.84 161502.2 191240 186 7960
7962 0 387655 161515.56 191160 137 7961
7963 0 387584.47 161483.69 191000 137 7962
7964 0 387565.47 161320.42 190920 175 7963
7965 0 387565.34 161223.39 190840 175 7964
7966 0 387551.28 161258.2 190800 175 7965
7967 0 387604.94 161222.92 190640 131 7966
7968 0 387663.88 161257.97 190440 160 7967
7969 0 387536.22 161241.62 190280 160 7968
7970 0 387552.78 161338.11 190080 175 7969
7971 0 387776.1 161324.36 189920 101 7970
7972 0 387977.03 161306.45 189800 101 7971
7973 0 387976.84 161390.67 189640 101 7972
7974 0 387609.66 161641.56 189560 120 7973
7975 0 387420.72 161725.52 189480 90 7974
7976 0 387360.47 161913.9 189400 128 7975
7977 0 387343.62 162013.05 189280 128 7976
7978 0 387332.53 162077.78 189200 64 7977
7979 0 387268.34 162060.1 189080 64 7978
7980 0 387084.9 162051.23 189040 64 7979
7981 0 386936.7 162042.52 188920 86 7980
7982 0 387063.78 162125.08 188720 107 7981
7983 0 387124.22 162286.56 188560 107 7982
7984 0 386885.47 162766.31 188400 154 7983
7985 0 386829.72 162914.12 188240 128 7984
7986 0 386288 163373.06 188240 163 7985
7987 0 385985.06 163430.44 188080 172 7986
7988 0 386197 163496 188000 163 7987
7989 0 386303.3 163528.58 187960 163 7988
7990 0 386196.28 163698.03 187880 163 7989
7991 0 386140.94 163781.11 187840 163 7990
7992 0 385443.16 164047.84 187800 203 7991
7993 0 384750 164321 187760 202 7992
7994 0 383961.12 164687.55 187720 172 7993
7995 0 383854 164719 187680 172 7994
7996 0 383747.28 164750.17 187640 172 7995
7997 0 383401 164698 187600 172 7996
7998 0 383767 164962.03 187640 172 7995
7999 0 383763 164970.03 187560 172 7998
8000 0 385901.06 163616.38 187720 143 7992
8001 0 385383.97 163704.8 187680 203 8000
8002 0 386234.28 163713.72 187600 148 8001
8003 0 386460.56 163951.3 187480 139 8002
8004 0 386924.03 164521.06 187480 175 8003
8005 0 387144 164629.03 187520 172 8004
8006 0 387132 164589.03 187640 172 8005
8007 0 387196 164621.03 187760 172 8006
8008 0 387020.03 165061.06 187480 154 8004
8009 0 386890 165137 187400 148 8008
8010 0 386307.8 165931.2 187400 75 8009
8011 0 386075.88 167232.28 187400 185 8010
8012 0 386290.84 167006 187560 178 8011
8013 0 386075.88 167034.28 187720 185 8012
8014 0 386109.8 167096.52 187800 185 8013
8015 0 386426.6 166689.22 187680 178 8012
8016 0 386760 165213.03 187320 157 8009
8017 0 386700 166025.03 187280 168 8016
8018 0 386804 166001.06 187200 168 8017
8019 0 386756 166201.06 187080 86 8018
8020 0 386612 166297.06 186960 86 8019
8021 0 386740 166457.06 186760 86 8020
8022 0 386348 166481.11 187360 164 8017
8023 0 386012 167129.06 187320 185 8022
8024 0 385692 167457.06 187240 80 8023
8025 0 385220 168073.06 187160 80 8024
8026 0 384860 168513.06 187120 120 8025
8027 0 384660 168841.06 187200 80 8026
8028 0 384492 168961.06 187320 120 8027
8029 0 384276 169273.06 187440 128 8028
8030 0 384268.03 169369.14 187480 128 8029
8031 0 384294.66 169449 187520 122 8030
8032 0 384220.03 169153.2 187560 156 8031
8033 0 384164.03 169073.2 187680 156 8032
8034 0 384164.03 169009.2 187840 156 8033
8035 0 383948.03 168929.2 187960 156 8034
8036 0 384348.03 169609.2 187600 122 8031
8037 0 384260.06 169825.25 187680 124 8036
8038 0 384124.03 170129.2 187640 81 8037
8039 0 384068.03 170177.2 187520 81 8038
8040 0 384102.03 170323.11 187360 60 8039
8041 0 384014 170787.06 187280 115 8040
8042 0 384142 170963.06 187120 96 8041
8043 0 384278 171179.06 187000 98 8042
8044 0 384350 171587.06 186920 71 8043
8045 0 384398 172243.14 186720 101 8044
8046 0 384350 172539.14 186560 156 8045
8047 0 384278 172723.14 186440 175 8046
8048 0 384262 172859.14 186320 101 8047
8049 0 384150 172955.14 186240 101 8048
8050 0 384134 172979.14 186160 101 8049
8051 0 383782 173283.14 186120 124 8050
8052 0 383694 173707.06 186040 141 8051
8053 0 383870 173843.06 185920 141 8052
8054 0 384102.03 173827.12 185840 141 8053
8055 0 383926 173803.06 185600 107 8054
8056 0 383886 173827.06 185440 107 8055
8057 0 383774 174131.06 185360 101 8056
8058 0 383630 174603.06 185280 75 8057
8059 0 383414 175011.06 185200 124 8058
8060 0 383414 175443.06 185040 51 8059
8061 0 383302 175899.06 184880 75 8060
8062 0 383462 176387.14 184920 75 8061
8063 0 383374 177195.14 185000 96 8062
8064 0 383238 177611.2 184880 150 8063
8065 0 383094 177675.2 184760 150 8064
8066 0 382870 177891.2 184600 150 8065
8067 0 382782 178163.2 184480 51 8066
8068 0 382782 178219.2 184320 51 8067
8069 0 382470 178131.2 184160 71 8068
8070 0 382110 178435.06 184080 81 8069
8071 0 381998 179043.06 184040 120 8070
8072 0 381982 179331.06 183960 81 8071
8073 0 381918 179507.06 183800 81 8072
8074 0 381718 179723.06 183640 160 8073
8075 0 381582 179851.06 183520 160 8074
8076 0 381454 179923.06 183400 154 8075
8077 0 381454 179987.06 183240 154 8076
8078 0 381278 180067.06 183160 51 8077
8079 0 381206 180315.14 183080 64 8078
8080 0 381206 180763.14 183120 32 8079
8081 0 381614 181307.14 183160 204 8080
8082 0 381822 182227.2 183120 160 8081
8083 0 381750 182459.06 183040 160 8082
8084 0 381822 182931.06 183080 124 8083
8085 0 381630 183099.06 183240 124 8084
8086 0 381478 183443.06 183200 80 8085
8087 0 381494 183803.06 183080 81 8086
8088 0 381542 184395.06 183080 80 8087
8089 0 381390 184811.06 183000 80 8088
8090 0 381246 185211.14 183120 80 8089
8091 0 381142 185323.14 183160 80 8090
8092 0 381150 185643.14 183200 60 8091
8093 0 380966 185987.14 183320 75 8092
8094 0 380638 186275.14 183400 80 8093
8095 0 380702 186779.14 183600 40 8094
8096 0 380830 187099.06 183560 64 8095
8097 0 380670 187563.06 183520 102 8096
8098 0 380534 187979.06 183560 60 8097
8099 0 380606 188331.06 183720 60 8098
8100 0 380750 188947.14 183640 64 8099
8101 0 380814 189579.14 183680 160 8100
8102 0 380766 190003.27 183720 102 8101
8103 0 380750 190331.27 183840 80 8102
8104 0 380726 190651.27 183960 64 8103
8105 0 380758 191027.27 184040 80 8104
8106 0 380902 191459.27 184160 80 8105
8107 0 381046 192083.34 184280 80 8106
8108 0 381222 192459.34 184400 81 8107
8109 0 381294 192739.34 184520 60 8108
8110 0 381286 193015.03 184640 64 8109
8111 0 381310 193147.03 184760 64 8110
8112 0 381434 193459.03 184880 80 8111
8113 0 381674 193979.06 184960 80 8112
8114 0 381838 194331.03 185080 80 8113
8115 0 381870 194571.03 185160 81 8114
8116 0 382018 195059.03 185280 81 8115
8117 0 382138 195623.06 185400 75 8116
8118 0 382166 196035.11 185480 96 8117
8119 0 382222 196215.11 185560 124 8118
8120 0 382302 196811.14 185640 86 8119
8121 0 382574 197219.03 185600 80 8120
8122 0 382710 197307.03 185480 102 8121
8123 0 382902 198031.03 185440 98 8122
8124 0 383226 198883.06 185560 128 8123
8125 0 383602 199567.11 185680 102 8124
8126 0 383562 199815.11 185840 81 8125
8127 0 383578 199967.11 185960 40 8126
8128 0 383582 200179.11 186040 40 8127
8129 0 383742 200511.03 186160 86 8128
8130 0 383806 200907.03 186320 120 8129
8131 0 383942 201383.06 186440 137 8130
8132 0 384022 201719.06 186560 75 8131
8133 0 384034 202027.11 186480 45 8132
8134 0 384302 202267.11 186400 51 8133
8135 0 384346 202507.03 186440 81 8134
8136 0 384258 202675.03 186520 71 8135
8137 0 384362 202811.03 186600 71 8136
8138 0 384658 203091.03 186720 81 8137
8139 0 384826 203451.06 186680 90 8138
8140 0 385198 203615.03 186600 86 8139
8141 0 385482 203839.03 186520 98 8140
8142 0 385858 204103.03 186360 45 8141
8143 0 385986 204411.06 186280 40 8142
8144 0 385958 204635.03 186320 81 8143
8145 0 386158 204823.03 186400 96 8144
8146 0 386190 205055.03 186560 71 8145
8147 0 386294 205299.03 186640 80 8146
8148 0 386634 205511.03 186600 102 8147
8149 0 386690 205699.03 186480 75 8148
8150 0 387082 206035.03 186440 107 8149
8151 0 387490 206327.03 186520 80 8150
8152 0 388270 207019.03 186560 98 8151
8153 0 388850 207299.06 186480 124 8152
8154 0 388922 207767.06 186400 120 8153
8155 0 389194 207987.03 186480 80 8154
8156 0 389718 208471.03 186520 60 8155
8157 0 390002 208919.06 186440 60 8156
8158 0 390330 209223.03 186360 96 8157
8159 0 390618 209315.03 186280 71 8158
8160 0 390898 209483.03 186200 86 8159
8161 0 391214 209779.06 186120 90 8160
8162 0 391610 210475.03 186080 81 8161
8163 0 391922 210715.03 186120 81 8162
8164 0 392062 210811.03 186200 81 8163
8165 0 392386.03 211039.06 186280 90 8164
8166 0 392750.03 211379.1 186320 235 8165
8167 0 392790.03 212099.12 186400 108 8166
8168 0 392810 212375.03 186320 175 8167
8169 0 392826 212547.03 186160 239 8168
8170 0 392930 212715.03 186080 237 8169
8171 0 393074 212743.06 185920 237 8170
8172 0 393158.03 212895.1 185760 197 8171
8173 0 393326 213047.03 185640 175 8172
8174 0 393538 213255.06 185480 120 8173
8175 0 393634 213767.03 185440 86 8174
8176 0 393670 213917.67 185400 104 8175
8177 0 393686 214495.03 185440 227 8176
8178 0 393610 214847.03 185560 257 8177
8179 0 393410 215251.06 185520 32 8178
8180 0 393386 215827.06 185520 75 8179
8181 0 393350 216143.11 185600 86 8180
8182 0 393326 216371.11 185640 40 8181
8183 0 393190 216619.11 185640 40 8182
8184 0 393146 216703.03 185680 40 8183
8185 0 393010 217027.03 185760 40 8184
8186 0 392962 217411.03 185840 -1 8185
8187 0 392910 217555.06 185960 -1 8186
8188 0 392838 217863.06 186040 -1 8187
8189 0 392846 218147.06 186120 -1 8188
8190 0 392874 218519.03 186200 -1 8189
8191 0 392802 218775.03 186320 -1 8190
8192 0 392598 218955.03 186360 -1 8191
8193 0 392410 219179.03 186400 -1 8192
8194 0 391895.94 219659.69 186440 -1 8193
8195 0 391666.28 219892.97 186480 -1 8194
8196 0 391490.78 220017.03 186560 -1 8195
8197 0 391358.78 220139.88 186640 -1 8196
8198 0 391193.9 220284.67 186680 -1 8197
8199 0 391011.3 220333.4 186560 -1 8198
8200 0 390974.22 220419 186440 -1 8199
8201 0 391009.75 220428.25 186360 -1 8200
8202 0 393582 214811.06 185720 257 8178
8203 0 393706 214068.5 185360 142 8176
8204 0 393742.03 214219.1 185320 181 8203
8205 0 393862 214151.03 185200 32 8204
8206 0 393950.03 214203.06 185120 32 8205
8207 0 393942 214083.03 185040 120 8206
8208 0 393886 213923.03 184960 40 8207
8209 0 393946 213919.06 184800 40 8208
8210 0 393950 213859.06 184760 40 8209
8211 0 393806 213683.03 184640 40 8210
8212 0 394150 214875.03 185120 71 8206
8213 0 394470 215335.03 185160 80 8212
8214 0 394542 215595.03 185240 75 8213
8215 0 394598 215963.03 185320 168 8214
8216 0 394610 216119.06 185200 168 8215
8217 0 394694 216191.06 185080 156 8216
8218 0 394750 216307.06 184920 45 8217
8219 0 394674 216463.06 184800 45 8218
8220 0 394666 216751.03 184800 51 8219
8221 0 394734.03 217211.08 184880 75 8220
8222 0 394890 217435.03 184840 51 8221
8223 0 394962 217691.03 184760 91 8222
8224 0 394998 217927.06 184680 45 8223
8225 0 395218 218699.03 184680 32 8224
8226 0 395246 219015.03 184600 32 8225
8227 0 395258 218999.03 184480 32 8226
8228 0 395266 219035.03 184320 40 8227
8229 0 395178 219259.03 184240 45 8228
8230 0 395086 219375.03 184160 45 8229
8231 0 394942 219615.03 184040 75 8230
8232 0 394958 220135.03 184040 75 8231
8233 0 395050 220339.03 183960 101 8232
8234 0 395178 220479.06 183840 104 8233
8235 0 395358 220747.06 183760 122 8234
8236 0 395418 220907.06 183600 75 8235
8237 0 395566 221087.06 183480 71 8236
8238 0 395794 221459.03 183360 90 8237
8239 0 396018.03 221747.1 183280 104 8238
8240 0 396162 221971.03 183160 186 8239
8241 0 396198 222219.03 183040 157 8240
8242 0 396058 222635.06 182840 81 8241
8243 0 395850 223123.06 182760 80 8242
8244 0 395986 223767.11 182680 80 8243
8245 0 396110 224127.03 182720 75 8244
8246 0 396218 224515.03 182800 51 8245
8247 0 396498 224859.06 182760 86 8246
8248 0 396586 225063.06 182680 71 8247
8249 0 396662 225355.06 182560 71 8248
8250 0 396646 225659.03 182480 71 8249
8251 0 396574 226007.03 182360 -1 8250
8252 0 396542 226231.06 182200 32 8251
8253 0 396582.03 226415.06 182080 32 8252
8254 0 396154.03 227555.1 182040 60 8253
8255 0 396650 226587.03 182000 32 8254
8256 0 396730 227043.03 181840 81 8255
8257 0 396794 227507.03 181760 60 8256
8258 0 397066 228067.03 181680 45 8257
8259 0 397226 228555.11 181600 102 8258
8260 0 397266 229275.06 181480 120 8259
8261 0 397378 229779.06 181400 160 8260
8262 0 397538 230579.14 181280 208 8261
8263 0 397570 230619.14 181120 226 8262
8264 0 397682 230907.14 181000 277 8263
8265 0 397746 230979.14 180840 277 8264
8266 0 397770 231067.14 180720 256 8265
8267 0 397927.72 231396.14 180480 208 8266
8268 0 397954 231451.06 180440 200 8267
8269 0 397842 232107.06 180200 86 8268
8270 0 397874 232235.06 180160 86 8269
8271 0 397914 232443.06 180080 86 8270
8272 0 398050 232707.06 180000 86 8271
8273 0 398186 233027.06 179880 -1 8272
8274 0 398306 233323.06 179720 -1 8273
8275 0 398274 233515.06 179600 -1 8274
8276 0 398330 233747.06 179440 -1 8275
8277 0 398482 234035.06 179320 -1 8276
8278 0 398626 234227.14 179160 -1 8277
8279 0 398762 234411.14 179040 -1 8278
8280 0 399050 234675.14 178840 -1 8279
8281 0 399306 234763.06 178720 -1 8280
8282 0 399266 235099.06 178480 -1 8281
8283 0 399466 235275.06 178320 -1 8282
8284 0 399610 235347.06 178200 -1 8283
8285 0 399578 235227.14 177920 -1 8284
8286 0 394730 217391.06 184960 51 8221
8287 0 383210 198407.03 185320 166 8123
8288 0 383382.03 198371.06 185280 166 8287
8289 0 383190 198179.03 185160 120 8288
8290 0 383174 198187.03 185000 120 8289
8291 0 383187 198175 184960 120 8290
8292 0 383226 198139.03 184840 120 8291
8293 0 383202 197987.03 184680 120 8292
8294 0 383158 197919.03 184480 120 8293
8295 0 383262 197935.03 184360 120 8294
8296 0 380990 189651.2 183560 209 8101
8297 0 381086 189659.2 183480 209 8296
8298 0 381054 189563.2 183320 209 8297
8299 0 380990 189571.27 183240 209 8298
8300 0 381022 189619.27 183120 209 8299
8301 0 380998 185083.14 183160 80 8091
8302 0 380982 185091.14 183200 80 8301
8303 0 381766 182275.06 182960 160 8083
8304 0 381854 181627.06 182920 128 8303
8305 0 382102 181331.06 182840 128 8304
8306 0 382218 181191.03 182720 91 8305
8307 0 382290 181203.03 182640 176 8306
8308 0 382372 181203 182560 107 8307
8309 0 381550 181291.2 183360 204 8081
8310 0 381550 181171.2 183520 204 8309
8311 0 380990 179995.14 182960 80 8079
8312 0 380950 179643.14 182920 40 8311
8313 0 380934 179395.14 182840 91 8312
8314 0 380838 179131.14 182760 60 8313
8315 0 380886 178899.03 182680 81 8314
8316 0 380938 178763.03 182520 71 8315
8317 0 380958 178499.03 182440 60 8316
8318 0 381070 178291.03 182320 71 8317
8319 0 381022 178175.06 182120 75 8318
8320 0 380986 178079.06 182000 75 8319
8321 0 381062 177679.03 181960 75 8320
8322 0 381146 177499.03 181840 75 8321
8323 0 381478 176911.03 181880 81 8322
8324 0 381502 176631.06 181760 98 8323
8325 0 381610 176323.06 181680 107 8324
8326 0 381590 175923.11 181560 128 8325
8327 0 381798 175635.11 181480 115 8326
8328 0 381918 175507.03 181360 91 8327
8329 0 381922 175271.03 181280 71 8328
8330 0 381914 175035.06 181120 71 8329
8331 0 381938 174891.06 181000 71 8330
8332 0 382306 174507.03 180960 160 8331
8333 0 382314 174095.03 180880 183 8332
8334 0 382392 173950.02 180800 183 8333
8335 0 382412 173858.03 180640 172 8334
8336 0 382432 173358.03 180600 175 8335
8337 0 382316 173230.03 180520 160 8336
8338 0 382208 173150.03 180400 91 8337
8339 0 382128 173046.03 180280 81 8338
8340 0 381952 172966.06 180160 81 8339
8341 0 381792.03 173142.06 180080 75 8340
8342 0 381700.03 172922.06 180040 60 8341
8343 0 381532 172770.03 179920 101 8342
8344 0 381432 172690.03 179800 101 8343
8345 0 381444 172506.03 179640 51 8344
8346 0 381404 172358.03 179440 98 8345
8347 0 381380 172334.03 179320 71 8346
8348 0 381300 172282.03 179200 71 8347
8349 0 380976 171942.06 179120 153 8348
8350 0 380856 171646.03 179080 153 8349
8351 0 380750 171302.02 178880 192 8350
8352 0 380658 171086.03 178760 150 8351
8353 0 380810 170518.03 178720 102 8352
8354 0 380910 170194.03 178600 71 8353
8355 0 380554 169574.03 178560 64 8354
8356 0 380322 169338.03 178440 86 8355
8357 0 380030 169062.06 178320 98 8356
8358 0 379718 168802.06 178240 80 8357
8359 0 379638 168338.11 178320 40 8358
8360 0 379758 167954.11 178360 90 8359
8361 0 379678 167590.03 178280 45 8360
8362 0 379594 167462.03 178160 60 8361
8363 0 379474 167422.03 178080 60 8362
8364 0 379499 167490.06 177960 60 8363
8365 0 380748 171482.11 179200 154 8349
8366 0 384582 172723.14 186120 120 8050
8367 0 384686 172635.14 186040 120 8366
8368 0 384790 172547.14 185960 120 8367
8369 0 384244.03 169921.2 187720 124 8037
8370 0 384148.03 170185.2 187880 81 8369
8371 0 386539.75 163923.02 187240 139 8003
8372 0 386715.1 163781.6 187040 139 8371
8373 0 386426.6 163968.27 187040 139 8372
8374 0 387020.56 163696.75 187040 139 8372
8375 0 385178.47 164024.11 187640 203 8001
8376 0 383592.5 164874.97 187880 172 7990
8377 0 382972.78 165078.02 187960 91 8376
8378 0 382644.94 165374.14 187960 60 8377
8379 0 381926 166028.05 187960 81 8378
8380 0 381830 166044.03 188080 81 8379
8381 0 382046 165912.03 188160 81 8380
8382 0 381922 165924.03 188280 81 8381
8383 0 381290 166244.03 188080 197 8380
8384 0 381218 166280.03 188160 197 8383
8385 0 381194 166212.03 188320 197 8384
8386 0 381222 166272.03 188440 197 8385
8387 0 381238 166208.03 188640 197 8386
8388 0 380841.88 166594.58 187960 108 8379
8389 0 380653.47 166748.38 187920 202 8388
8390 0 380408.6 166945.98 187840 163 8389
8391 0 380366.5 166974.5 187800 163 8390
8392 0 380323.66 167002.67 187760 163 8391
8393 0 380280.84 167030.75 187720 163 8392
8394 0 380261.75 167203.02 187680 122 8393
8395 0 380110.12 167227.19 187560 122 8394
8396 0 379901 167304.5 187520 150 8395
8397 0 379691.88 167382.2 187480 124 8396
8398 0 379273.56 167538.36 187400 80 8397
8399 0 378905.5 167962.55 187400 86 8398
8400 0 378802.1 168074.23 187320 86 8399
8401 0 378499.03 168171.3 187240 122 8400
8402 0 378215.7 168219.27 187200 81 8401
8403 0 377870 168312.06 187160 120 8402
8404 0 377494.6 168399.02 187120 80 8403
8405 0 377099.5 168508.16 187040 80 8404
8406 0 376537.62 168631.25 187000 98 8405
8407 0 376349.22 168795.27 186920 96 8406
8408 0 376254.25 168851.45 186840 96 8407
8409 0 376025.47 168887.3 186720 107 8408
8410 0 375954.03 168956.38 186640 102 8409
8411 0 375969.56 169120.08 186560 102 8410
8412 0 375870 169260.06 186480 75 8411
8413 0 375742.34 169355.88 186400 98 8412
8414 0 375550.44 169444.2 186320 98 8413
8415 0 375496.5 169463.44 186240 51 8414
8416 0 375450.44 169476.23 186120 51 8415
8417 0 375245.9 169602.58 186000 96 8416
8418 0 374978.66 169517.33 185920 51 8417
8419 0 374877.66 169528.42 185880 80 8418
8420 0 374529.66 169984.3 185880 102 8419
8421 0 373713.66 170188.39 185880 75 8420
8422 0 372701.66 170296.56 185880 71 8421
8423 0 371925.72 170232.72 185880 75 8422
8424 0 371721.38 170240.6 185800 101 8423
8425 0 371557.94 170280.5 185760 80 8424
8426 0 371331 170279.7 185680 60 8425
8427 0 370961.7 170348.33 185600 80 8426
8428 0 370745.72 170321.94 185520 75 8427
8429 0 370649.53 170237.02 185480 90 8428
8430 0 370590.12 170266.3 185440 90 8429
8431 0 370359.2 170256.02 185360 96 8430
8432 0 370096.84 170416.33 185320 139 8431
8433 0 369818.38 170512.66 185280 51 8432
8434 0 369341.03 170648.56 185240 51 8433
8435 0 369102.12 170590.47 185120 75 8434
8436 0 369096 170578 185080 140 8435
8437 0 369089.53 170565.58 185040 140 8436
8438 0 369044 170515 185000 143 8437
8439 0 368997.75 170464.38 184960 143 8438
8440 0 368697.3 170412.58 184880 102 8439
8441 0 369286 170230.11 184840 148 8440
8442 0 369298.6 170166.34 184800 148 8441
8443 0 369222 169892.1 184680 148 8442
8444 0 367845.44 170580.73 184880 153 8440
8445 0 367678.34 170558.7 185080 120 8444
8446 0 367849.66 170363.94 185160 120 8445
8447 0 367732 170351 185240 120 8446
8448 0 367760.4 170616.05 184840 153 8444
8449 0 367590.28 170693.17 184760 197 8448
8450 0 367398 170460.1 184720 153 8449
8451 0 367294 170348.1 184640 153 8450
8452 0 367070 170260.03 184520 51 8451
8453 0 366890 170148.03 184360 45 8452
8454 0 366754 170040.05 184320 45 8453
8455 0 366470 169920.05 184280 51 8454
8456 0 366334 169844.05 184240 51 8455
8457 0 366178 169800.05 184200 75 8456
8458 0 366034 169712.03 184080 40 8457
8459 0 365738 169344.03 183880 51 8458
8460 0 365294 169144.03 183680 51 8459
8461 0 364662.03 169076.1 183560 75 8460
8462 0 364962 169072.06 183520 75 8461
8463 0 364990 169020.06 183480 75 8462
8464 0 365018 169024.06 183400 75 8463
8465 0 364378 168940.06 183480 40 8461
8466 0 364202 168976.06 183400 45 8465
8467 0 363930 169088.06 183360 60 8466
8468 0 363838 169140.03 183320 60 8467
8469 0 363586 169084.03 183240 80 8468
8470 0 363338 169116.03 183280 45 8469
8471 0 363098 169140.03 183320 75 8470
8472 0 362342 169060.03 183320 40 8471
8473 0 362246 169036.03 183360 75 8472
8474 0 362066 168924.03 183440 75 8473
8475 0 361782 168732.03 183480 75 8474
8476 0 361774 168712.03 183560 75 8475
8477 0 367245.44 171183.95 184720 108 8449
8478 0 367109.4 171220.67 184680 108 8477
8479 0 367110.7 171163.45 184600 108 8478
8480 0 367190.9 170725.81 184520 153 8479
8481 0 367191 170652.69 184480 153 8480
8482 0 367186.56 170546.52 184400 51 8481
8483 0 367425.9 171141.02 184880 108 8444
8484 0 366910.16 171461.2 184880 86 8483
8485 0 366897.8 171700.52 184960 60 8484
8486 0 366837 172004.62 185040 60 8485
8487 0 366874.22 172054.78 185120 60 8486
8488 0 366758.66 172256.92 185160 81 8487
8489 0 366646.8 172561.06 185160 80 8488
8490 0 365342.8 172865.9 185160 71 8489
8491 0 365153.75 173029.55 185200 91 8490
8492 0 364965.78 173168.22 185240 80 8491
8493 0 364904.78 173211.1 185280 64 8492
8494 0 364846.66 173253.42 185320 64 8493
8495 0 364790.1 173289.95 185400 64 8494
8496 0 364472.97 173137.1 185280 91 8493
8497 0 364433.84 173117.53 185200 91 8496
8498 0 364334.5 173108.5 185160 107 8497
8499 0 364234.6 173098.75 185120 107 8498
8500 0 364129.62 173116.62 185040 60 8499
8501 0 363957.8 173005.14 184960 60 8500
8502 0 363735.62 172911.34 184880 60 8501
8503 0 363521.6 172887.83 184840 71 8502
8504 0 363374.47 172838.31 184760 51 8503
8505 0 363425.97 172762.92 184680 51 8504
8506 0 363254.7 172754.08 184600 51 8505
8507 0 363164.53 172689.61 184480 51 8506
8508 0 363143.03 172639.53 184360 51 8507
8509 0 363070.2 172535.16 184280 64 8508
8510 0 362962.34 172466.1 184200 64 8509
8511 0 362909.94 172401.34 184120 75 8510
8512 0 362322.44 172324.48 184000 160 8511
8513 0 361938.78 172388.9 183840 122 8512
8514 0 361830.94 172332.7 183760 86 8513
8515 0 361742.72 172337.92 183680 86 8514
8516 0 361817.53 172390.28 183640 86 8515
8517 0 361737.94 172223.28 183520 86 8516
8518 0 361722.84 172225.5 183440 86 8517
8519 0 361149.72 172400.16 183360 80 8518
8520 0 360685.8 172410.02 183280 81 8519
8521 0 360202.78 172599.03 183240 128 8520
8522 0 360014.4 172783.17 183160 124 8521
8523 0 359851.38 172767.38 183040 120 8522
8524 0 359451.38 172754.55 183000 75 8523
8525 0 359435.28 172734.53 182880 75 8524
8526 0 359490.66 172768 182840 75 8525
8527 0 359601.94 172834.27 182760 81 8526
8528 0 359251.25 173335.16 182640 102 8527
8529 0 359199 173390.95 182560 64 8528
8530 0 359233.38 173450.03 182480 32 8529
8531 0 359186.1 173562.11 182400 32 8530
8532 0 359234.56 173585.72 182320 32 8531
8533 0 359164.38 173629.64 182280 32 8532
8534 0 359095.8 173669.75 182200 40 8533
8535 0 359067.6 173674.11 182080 40 8534
8536 0 358835.53 173852.06 182000 60 8535
8537 0 358680 173988 181960 163 8536
8538 0 358662.72 174149.06 181920 163 8537
8539 0 358721.97 174198.42 181800 190 8538
8540 0 358850.8 174082.89 181720 163 8539
8541 0 358834.56 174126.34 181680 163 8540
8542 0 358802.6 174215.42 181600 156 8541
8543 0 358651.03 174610.05 181520 136 8542
8544 0 358681 174706.67 181440 160 8543
8545 0 358695.5 174754.55 181400 160 8544
8546 0 358766.2 174644.05 181360 160 8545
8547 0 358903.06 174862.38 181200 143 8546
8548 0 358928.34 174907.67 181160 143 8547
8549 0 358979.34 174998.89 181080 148 8548
8550 0 358794.66 175042.53 180880 148 8549
8551 0 358939.1 175062.55 180800 148 8550
8552 0 359043.8 175153.88 180600 128 8551
8553 0 358965.94 175162.44 180440 51 8552
8554 0 358990.5 175235.58 180280 32 8553
8555 0 358770.8 175175.31 180160 32 8554
8556 0 358642.2 175159.88 180080 32 8555
8557 0 358642.84 175161.1 180040 32 8556
8558 0 358773.8 175106.4 179920 32 8557
8559 0 358872.25 175149.22 179800 81 8558
8560 0 358748.38 175221.16 179680 81 8559
8561 0 358750.6 175249.66 179520 32 8560
8562 0 358795.72 175358.88 179320 71 8561
8563 0 358819 175254.7 179200 71 8562
8564 0 358790.44 175142.9 179040 101 8563
8565 0 358556.44 175038.05 178840 51 8564
8566 0 358394.94 175042.33 178800 80 8565
8567 0 358234.03 175097.89 178760 80 8566
8568 0 358235.03 175102.1 178680 80 8567
8569 0 358164.12 175206.8 178600 90 8568
8570 0 358011.03 175298.73 178520 141 8569
8571 0 357986.97 175222.53 178440 141 8570
8572 0 358010.94 175290.6 178360 141 8571
8573 0 358015.44 175318.16 178280 141 8572
8574 0 357975.47 175284.69 178200 98 8573
8575 0 357973.94 175287.66 178080 98 8574
8576 0 357866.62 175286.58 178000 98 8575
8577 0 357743.38 175313.53 177840 98 8576
8578 0 357563.47 175234.64 177720 60 8577
8579 0 357589.84 175388.1 177680 60 8578
8580 0 357594.97 175314.28 177600 115 8579
8581 0 357574.9 175387.39 177440 115 8580
8582 0 357587.1 175343.4 177320 157 8581
8583 0 357595.1 175339.12 177200 157 8582
8584 0 357461.7 175342.77 177000 64 8583
8585 0 357367.12 175366.67 176880 64 8584
8586 0 357371.75 175378.36 176800 71 8585
8587 0 357466.22 175365.11 176680 71 8586
8588 0 357405.84 175425.27 176600 71 8587
8589 0 357353.2 175432.33 176520 40 8588
8590 0 357183.72 175514.42 176480 40 8589
8591 0 357191.22 175526.03 176400 96 8590
8592 0 357171.84 175550.86 176240 96 8591
8593 0 357043.44 175487.27 176120 81 8592
8594 0 356822.03 175512.95 175880 81 8593
8595 0 356811.3 175483.72 175760 81 8594
8596 0 356701.3 175583.25 175720 81 8595
8597 0 356655.28 175521.25 175680 81 8596
8598 0 356703.78 175510.1 175640 81 8597
8599 0 356710.38 175539.6 175600 81 8598
8600 0 356647.88 175525.92 175560 81 8599
8601 0 356583.28 175534.78 175440 81 8600
8602 0 356576.84 175538.53 175360 128 8601
8603 0 356636.2 175488.38 175280 176 8602
8604 0 360196 172585.33 182880 124 8525
8605 0 360412 172681.33 182880 128 8604
8606 0 360792 172369.33 182880 51 8605
8607 0 360680 172489.33 182800 51 8606
8608 0 360640 172621.33 182760 128 8607
8609 0 369496.88 170567.39 185320 51 8433
8610 0 369019.1 170775.14 185400 75 8609
8611 0 371172 170490.03 185720 60 8426
8612 0 371160 170582.06 185760 60 8611
8613 0 384591.22 164371.06 187920 197 8376
8614 0 384546.12 164438.86 188040 197 8613
8615 0 384465.25 164591.75 188160 183 8614
8616 0 384420.12 164662.39 188200 183 8615
8617 0 384364.34 164675.06 188320 183 8616
8618 0 388572.75 161254.38 192880 140 7950
8619 0 388785 161179 193120 136 8618
8620 0 397568 157632 192240 75 7910
8621 0 397440 157664 192480 81 8620
8622 0 397280 157696 192720 81 8621
8623 0 396644 158294 193520 140 8622
8624 0 396320 158976 194000 81 8623
8625 0 396320 159232 194040 80 8624
8626 0 396224 159456 194120 91 8625
8627 0 396192 159648 194280 71 8626
8628 0 396192 159904 194280 80 8627
8629 0 396160 160160 194280 51 8628
8630 0 396000 160320 194440 75 8629
8631 0 395776 160480 194440 115 8630
8632 0 395680 160556.8 194320 168 8631
8633 0 395616 160608 194240 204 8632
8634 0 395625.16 160617.14 194200 198 8633
8635 0 395284 160719 194200 -1 8634
8636 0 395680 160672 193960 164 8634
8637 0 395744 160832 193760 124 8636
8638 0 395776 161056 193600 75 8637
8639 0 395840 161120 193560 51 8638
8640 0 395282 160784 194320 -1 8632
8641 0 401262 151980.03 188000 150 7829
8642 0 401070 152000.03 187920 108 8641
8643 0 400996 151996.14 187720 51 8642
8644 0 400920 151952.14 187600 51 8643
8645 0 400530 151960.11 187480 64 8644
8646 0 400258 152012.11 187440 102 8645
8647 0 399984 152152.06 187280 60 8646
8648 0 399780 152196.06 187120 101 8647
8649 0 399642 152292.03 187000 101 8648
8650 0 399362 152332.03 186920 81 8649
8651 0 399166 152480.03 186840 81 8650
8652 0 399076 152696.03 186680 101 8651
8653 0 399024 152824.03 186600 140 8652
8654 0 398972 153068.03 186520 140 8653
8655 0 399052 153204.03 186400 139 8654
8656 0 399110 153332.03 186240 139 8655
8657 0 399118 153192.03 186160 140 8656
8658 0 399298 153016.03 186000 140 8657
8659 0 399040 153004.03 185880 139 8658
8660 0 398526 153092.06 185800 102 8659
8661 0 397990 153188.06 185760 75 8660
8662 0 397526 153260.06 185720 75 8661
8663 0 396702 153292.06 185720 91 8662
8664 0 396490 153404.11 185800 107 8663
8665 0 396418 153488.11 185880 107 8664
8666 0 396250 153444.12 185920 107 8665
8667 0 396358 153516.11 186000 107 8666
8668 0 396222 153612.11 186120 107 8667
8669 0 395954 153752.11 186240 202 8668
8670 0 395902 153872.11 186360 202 8669
8671 0 395794 153244.03 185840 98 8666
8672 0 395206 152964.03 185880 101 8671
8673 0 394880 152984.06 186000 86 8672
8674 0 394792 153012.06 186120 98 8673
8675 0 394764 153148.06 186320 98 8674
8676 0 394662 153080.03 186520 104 8675
8677 0 394498 152880.03 186640 60 8676
8678 0 394315.9 152776.44 186720 75 8677
8679 0 394283.25 152757.77 186760 75 8678
8680 0 394208.53 152675.05 186840 75 8679
8681 0 394080.1 152625.61 186960 140 8680
8682 0 394032.7 152608.7 187080 163 8681
8683 0 393803.88 152688.4 187120 71 8682
8684 0 393608.53 152676.98 187240 51 8683
8685 0 393536.34 152676.64 187360 75 8684
8686 0 393388.12 152708.03 187440 75 8685
8687 0 393157.03 152672.7 187560 81 8686
8688 0 393004.97 152569.08 187680 80 8687
8689 0 392977.16 152465.4 187800 80 8688
8690 0 392939.66 152460.62 187880 51 8689
8691 0 392764.56 152457.38 187960 51 8690
8692 0 392719.9 152448.7 188000 101 8691
8693 0 392676.84 152437.12 188040 101 8692
8694 0 392653.75 152390.1 188120 101 8693
8695 0 392635.72 152272.5 188280 96 8694
8696 0 392688.8 152233.72 188400 96 8695
8697 0 392363 152193.03 188280 51 8695
8698 0 392211 152201.03 188360 51 8697
8699 0 392135 152285.03 188440 71 8698
8700 0 392039 152221.03 188560 71 8699
8701 0 391899 152177.03 188640 60 8700
8702 0 391565 152185.06 188680 51 8701
8703 0 391195 152049.03 188640 64 8702
8704 0 391119 151985.03 188560 64 8703
8705 0 390993 151965.03 188480 64 8704
8706 0 392464.56 152457.36 187960 101 8692
8707 0 392456.28 152442.9 187920 101 8706
8708 0 394151.88 152520.36 187120 163 8682
8709 0 394216.4 152408.88 187240 122 8708
8710 0 394291.12 152312.16 187320 81 8709
8711 0 394505 152100.03 187440 71 8710
8712 0 394859 151932.06 187560 91 8711
8713 0 395691 151612.03 187560 75 8712
8714 0 396197 151348.06 187600 80 8713
8715 0 396335 151172.03 187560 64 8714
8716 0 396447 151108.03 187480 64 8715
8717 0 396583 151068.03 187400 64 8716
8718 0 396827 150976.03 187360 122 8717
8719 0 397213 150896.06 187240 80 8718
8720 0 397551 150764.12 187160 80 8719
8721 0 397903 150600.11 187120 60 8720
8722 0 398131 150508.11 187080 32 8721
8723 0 398309 150548.03 186960 32 8722
8724 0 398417 150580.03 187040 40 8723
8725 0 398561 150492.03 187080 40 8724
8726 0 398689 150220.03 187120 91 8725
8727 0 398779 150240.06 187040 91 8726
8728 0 398867 150260.06 186920 91 8727
8729 0 398899 150368.06 186840 91 8728
8730 0 398915 150172.06 187160 64 8726
8731 0 398855 150208.06 187280 64 8730
8732 0 398871 150248.06 187400 81 8731
8733 0 398879 150352.06 187520 81 8732
8734 0 394855 151996.03 187680 91 8712
8735 0 396614 153260.06 185600 32 8663
8736 0 396478 153244.06 185520 32 8735
8737 0 396302 153148.06 185400 107 8736
8738 0 396262 153052.06 185280 140 8737
8739 0 408026 144463.34 184600 156 7774
8740 0 408160 145184 185600 81 8739
8741 0 408064 145344 185800 98 8740
8742 0 407840 145344 185960 75 8741
8743 0 407712 145344 185960 104 8742
8744 0 412263.6 140592.12 182800 176 7745
8745 0 412268.9 140500.56 182840 176 8744
8746 0 412196.9 140475.97 182880 176 8745
8747 0 412151.1 140505.27 182920 176 8746
8748 0 412132.2 140521.52 182960 176 8747
8749 0 412104.75 140436.36 183000 140 8748
8750 0 412047.7 140431.48 183040 81 8749
8751 0 412027.78 140510.42 183080 128 8750
8752 0 412010.5 140557.52 183120 124 8751
8753 0 412605.7 140668.66 182440 124 7738
8754 0 412594.1 140641.2 182400 124 8753
8755 0 412595.56 140621.47 182360 124 8754
8756 0 412590.47 140577.3 182320 176 8755
8757 0 412635.8 140538.44 182280 176 8756
8758 0 412617.34 140505.95 182240 176 8757
8759 0 412651.6 140626.66 182200 124 8758
8760 0 412762.22 140668.1 182160 221 8759
8761 0 412780.5 140719.3 182120 221 8760
8762 0 412559.47 139959.7 182240 160 8758
8763 0 412551.7 139924.4 182200 160 8762
8764 0 412556.44 139946.98 182160 160 8763
8765 0 412537.44 139988.22 182120 160 8764
8766 0 412498.2 140054.78 182080 104 8765
8767 0 412352.16 140285.89 182040 104 8766
8768 0 412479.2 140107.05 182000 104 8767
8769 0 412460.84 140127.9 181960 104 8768
8770 0 442849.28 136948.7 178840 -1 7638
8771 0 442957.44 137055.58 178880 -1 8770
8772 0 442838.62 137036.8 178920 -1 8771
8773 0 442847.47 137103.08 179000 -1 8772
8774 0 442750.1 136905.12 179040 -1 8773
8775 0 442731.6 136967.67 179080 -1 8774
8776 0 442713.22 137004.86 179120 -1 8775
8777 0 442698.78 136997.27 179160 -1 8776
8778 0 442570.34 137927.64 178440 -1 7629
8779 0 442706.62 138407.62 178440 -1 8778
8780 0 442671.72 138556.53 178440 -1 8779
8781 0 442650.9 138612.75 178480 -1 8780
8782 0 442659.88 138647.7 178520 -1 8781
8783 0 442658.88 138684.64 178560 -1 8782
8784 0 442666.6 138687.47 178600 -1 8783
8785 0 442655.66 138719.47 178640 -1 8784
8786 0 442712.03 138785.44 178680 -1 8785
8787 0 442803.12 138896.92 178720 -1 8786
8788 0 442827.88 138911.8 178760 -1 8787
8789 0 442816.72 138928.8 178800 -1 8788
8790 0 442953.25 137502.22 178200 -1 7624
8791 0 442887.6 137609.84 178160 -1 8790
8792 0 442848 137697.83 178120 -1 8791
8793 0 442870.4 137703.16 178080 -1 8792
8794 0 442922.12 137740.9 178040 -1 8793
8795 0 442888.38 137818.86 178000 -1 8794
8796 0 442947.97 137883 177960 -1 8795
8797 0 442909.94 138033.05 177920 -1 8796
8798 0 442942.1 137994.31 177880 -1 8797
8799 0 442959.22 137980.1 177840 -1 8798
8800 0 442992.44 138051.56 177800 -1 8799
8801 0 443034 138053.61 177760 -1 8800
8802 0 443040.6 138104.9 177720 -1 8801
8803 0 443065.97 138164.66 177680 -1 8802
8804 0 443075.9 138200.89 177640 -1 8803
8805 0 443123.56 138234.48 177600 -1 8804
8806 0 443109.75 138307.2 177560 -1 8805
8807 0 443176.62 138364.08 177520 -1 8806
8808 0 443264.7 138430.36 177480 -1 8807
8809 0 443335 138485.8 177440 -1 8808
8810 0 443404.47 138544.7 177400 -1 8809
8811 0 443430.3 138554.47 177360 -1 8810
8812 0 443433.12 138581.77 177320 -1 8811
8813 0 452376.38 138968.95 174360 -1 7522
8814 0 452307.88 139185.4 174400 -1 8813
8815 0 452264.03 139314.83 174440 -1 8814
8816 0 452240.1 139239.56 174480 -1 8815
8817 0 452233.4 139177.12 174520 -1 8816
8818 0 452215.7 139185.94 174560 -1 8817
8819 0 452287.03 139094.61 174600 -1 8818
8820 0 452251.34 139077.81 174640 -1 8819
8821 0 452222.4 139091.17 174680 -1 8820
8822 0 452096.3 139064.27 174720 -1 8821
8823 0 452059.8 139080.81 174760 -1 8822
8824 0 452034.34 139098.02 174800 -1 8823
8825 0 452817.7 140271.83 174400 -1 8814
8826 0 452918.7 140531.31 174440 -1 8825
8827 0 452933.06 140586.47 174480 -1 8826
8828 0 452910.94 140760.36 174520 -1 8827
8829 0 452830.97 140891.69 174560 -1 8828
8830 0 452750.94 141093.9 174600 -1 8829
8831 0 452693.9 141214.4 174640 -1 8830
8832 0 452653.72 141292.94 174680 -1 8831
8833 0 452595.84 141350.97 174720 -1 8832
8834 0 452503.84 141435.78 174760 -1 8833
8835 0 452411.44 141497.84 174800 -1 8834
8836 0 452374.34 141566.23 174840 -1 8835
8837 0 452315.34 141612.6 174880 -1 8836
8838 0 452190.9 141668.69 174920 -1 8837
8839 0 452148.62 141706.11 174960 -1 8838
8840 0 452127.44 141724.36 175000 -1 8839
8841 0 452061.9 141718.53 175040 -1 8840
8842 0 452053.94 141743.66 175080 -1 8841
8843 0 451974.44 141729.23 175120 -1 8842
8844 0 451906.47 141701.52 175160 -1 8843
8845 0 451870.34 141737.12 175200 -1 8844
8846 0 451790.06 141897.61 175240 -1 8845
8847 0 451813.62 141810.83 175280 -1 8846
8848 0 451769.8 141849.92 175320 -1 8847
8849 0 451759.66 141892.64 175360 -1 8848
8850 0 451782.03 141802.81 175440 -1 8849
8851 0 451795.53 141851.39 175480 -1 8850
8852 0 451765.2 141857.05 175520 -1 8851
8853 0 451796.5 141883.34 175560 -1 8852
8854 0 451820 141875.4 175600 -1 8853
8855 0 451830.03 141859.31 175640 -1 8854
8856 0 451824.16 141791.27 175680 -1 8855
8857 0 451847.1 141860.23 175720 -1 8856
8858 0 451822.12 141872.16 175760 -1 8857
8859 0 451830.34 141871.56 175800 -1 8858
8860 0 451853.6 141868.94 175840 -1 8859
8861 0 451863.56 141845.84 175880 -1 8860
8862 0 451862.28 141875.03 175920 -1 8861
8863 0 451852.34 141888.05 175960 -1 8862
8864 0 451831.38 141900.92 176000 -1 8863
8865 0 451843.75 141907.27 176040 -1 8864
8866 0 451824.3 141922.48 176080 -1 8865
8867 0 451748.72 141884.14 176120 -1 8866
8868 0 451718.28 141934.72 176160 -1 8867
8869 0 451653.5 141976.5 176200 -1 8868
8870 0 451600.84 141972.48 176240 -1 8869
8871 0 451601.38 141960.55 176280 -1 8870
8872 0 451574.12 141975.44 176320 -1 8871
8873 0 451556.16 141979.03 176360 -1 8872
8874 0 451532.9 142012.16 176400 -1 8873
8875 0 451539.94 142041.48 176440 -1 8874
8876 0 451604.38 141990.98 176480 -1 8875
8877 0 451473.5 142053.53 176520 -1 8876
8878 0 451361.88 142153.73 176560 -1 8877
8879 0 451520.6 142019.36 176600 -1 8878
8880 0 451519.88 142037.95 176640 -1 8879
8881 0 451657.5 141787.38 176680 -1 8880
8882 0 451492.66 142105.4 176720 -1 8881
8883 0 451374.84 142038.61 176760 -1 8882
8884 0 451372.94 142214.11 176800 -1 8883
8885 0 451363.97 142252.72 176840 -1 8884
8886 0 451328.84 142308.92 176880 -1 8885
8887 0 451298.1 142385.77 176920 -1 8886
8888 0 451263.56 142471.17 176960 -1 8887
8889 0 451243.75 142497.64 177000 -1 8888
8890 0 451243 142516.92 177040 -1 8889
8891 0 451247.53 142582.55 177080 -1 8890
8892 0 451237.5 142621.47 177120 -1 8891
8893 0 451268.72 142661.89 177160 -1 8892
8894 0 451250.4 142703.58 177200 -1 8893
8895 0 451233 142751.06 177240 -1 8894
8896 0 451219.34 142766.6 177280 -1 8895
8897 0 451210.84 142859.36 177320 -1 8896
8898 0 451200.3 142866.42 177360 -1 8897
8899 0 451198.16 142878.9 177400 -1 8898
8900 0 451174.56 142942.67 177440 -1 8899
8901 0 451178.6 142953.03 177480 -1 8900
8902 0 450999.16 143080.56 177520 -1 8901
8903 0 450941.53 143100.89 177560 -1 8902
8904 0 450898.25 143124.8 177600 -1 8903
8905 0 450901.8 143093.52 177640 -1 8904
8906 0 450850.72 143123.92 177680 -1 8905
8907 0 450809.22 143143.4 177720 -1 8906
8908 0 450736.34 143179.23 177760 -1 8907
8909 0 450734.7 143212.52 177800 -1 8908
8910 0 450713.97 143273.42 177840 -1 8909
8911 0 450685.3 143290.14 177880 -1 8910
8912 0 450665.75 143311.2 177920 -1 8911
8913 0 450594.3 143316.73 177960 -1 8912
8914 0 450527.03 143317 178000 -1 8913
8915 0 450467.06 143355.5 178040 -1 8914
8916 0 450366.78 143387.31 178080 -1 8915
8917 0 450273.6 143345.89 178160 -1 8916
8918 0 450188.47 143357.58 178240 -1 8917
8919 0 450169.47 143384.92 178320 -1 8918
8920 0 450281.75 143184.98 178360 -1 8919
8921 0 450155.28 143422.12 178400 -1 8920
8922 0 450140.94 143422.78 178480 -1 8921
8923 0 450148.1 143397.36 178560 -1 8922
8924 0 496011.6 220738.62 99120 -1 5990
8925 0 495902.8 220781.73 99200 -1 8924
8926 0 495865.8 220830.67 99320 -1 8925
8927 0 495859.12 220832.34 99400 -1 8926
8928 0 495878.97 220843.69 99480 -1 8927
