# Supplementary material for: Connectomics Analysis Reveals First-, Second-, and Third-Order Thermosensory and Hygrosensory Neurons in the Adult Drosophila Brain
Source: Curr Biol. 2020 Aug 17;30(16):3167–3182.e4. doi: 10.1016/j.cub.2020.06.028 (PMC7443704; doi:10.1016/j.cub.2020.06.028)
Supplement: Data S1. Skeletons and Meshes, Related to STAR Methods — marin2020-skeletons contains files describing the morphology of each neuron in this study (in FAFB14 space, .swc format). glomeruli_meshes contains the glomerular meshes (in FAFB14 space, .stl format). neuropil_meshes contains the glomerular meshes (in FAFB14 space, .stl format). [file mmc5.zip › VP_SI/marin2020-skeletons/8880705.swc]

# SWC format file
# based on specifications at http://www.neuronland.org/NLMorphologyConverter/MorphologyFormats/SWC/Spec.html
# Created by nat::write.neuron.swc
# PointNo Label X Y Z Radius Parent 
1 0 642475 176993 195720 3490 -1
2 0 642403 176969 195520 -1 1
3 0 642331 176945 195320 -1 2
4 0 642251 177025 195120 -1 3
5 0 642251 177017 194880 -1 4
6 0 642251 177017 194680 -1 5
7 0 642395 177033 194480 -1 6
8 0 642455 177141 194280 -1 7
9 0 644855 174525 194120 -1 8
10 0 645227 174041 194000 -1 9
11 0 645363 173889 193880 -1 10
12 0 645475 173745 193760 -1 11
13 0 645611 173561 193640 150 12
14 0 645787 173305 193480 150 13
15 0 645931 173233 193360 150 14
16 0 646103 173077 193240 150 15
17 0 646383 172893 193120 160 16
18 0 646607 172837 192960 202 17
19 0 646743 172645 192800 202 18
20 0 646815 172461 192640 237 19
21 0 646927 172285 192520 237 20
22 0 647015 172061 192400 189 21
23 0 647135 171861 192240 189 22
24 0 647279 171741 192080 189 23
25 0 647363 171577 191880 181 24
26 0 647403 171513 191760 163 25
27 0 647507 171425 191640 157 26
28 0 647555 171337 191520 157 27
29 0 647603 171257 191360 209 28
30 0 647683 171169 191240 209 29
31 0 647755 171113 191120 209 30
32 0 647819 170945 191000 176 31
33 0 647995 170785 190880 136 32
34 0 648091 170529 190760 75 33
35 0 648219 170313 190640 175 34
36 0 648259 170217 190480 175 35
37 0 648339 170089 190320 164 36
38 0 648395 169993 190160 200 37
39 0 648459 169873 190000 203 38
40 0 648483 169753 189840 203 39
41 0 648503 169621 189680 120 40
42 0 648615 169373 189520 176 41
43 0 648591 169077 189360 124 42
44 0 648631 168765 189240 154 43
45 0 648759 168589 189120 166 44
46 0 648727 168429 189000 209 45
47 0 648751 168293 188840 189 46
48 0 648807 168181 188680 160 47
49 0 648823 167933 188560 160 48
50 0 648819 167729 188400 202 49
51 0 648787 167633 188280 229 50
52 0 648795 167513 188160 229 51
53 0 648779 167393 188000 178 52
54 0 648675 167225 187880 237 53
55 0 648699 167049 187720 153 54
56 0 648683 166945 187560 150 55
57 0 648707 166697 187400 124 56
58 0 648699 166585 187240 176 57
59 0 648723 166449 187120 176 58
60 0 648627 166409 186960 166 59
61 0 648485 166323 186800 186 60
62 0 648425 166187 186600 200 61
63 0 648417 166075 186440 200 62
64 0 648661 165683 186240 323 63
65 0 648863 165485 186080 272 64
66 0 648955 165353 185880 172 65
67 0 649043 165237 185720 172 66
68 0 649011 165129 185520 214 67
69 0 648947 165049 185360 214 68
70 0 648947 165005 185200 197 69
71 0 648967 164945 185040 194 70
72 0 648939 164873 184880 194 71
73 0 648937 164751 184720 178 72
74 0 648953 164671 184600 178 73
75 0 648981 164527 184440 157 74
76 0 649009 164403 184280 178 75
77 0 649009 164307 184120 197 76
78 0 649011 164189 183960 197 77
79 0 648999 164053 183760 208 78
80 0 648983 164009 183600 214 79
81 0 648959 163893 183440 217 80
82 0 648895 163817 183240 217 81
83 0 648859 163757 183040 209 82
84 0 648775 163729 182840 253 83
85 0 648707 163697 182640 189 84
86 0 648595 163653 182440 254 85
87 0 648523 163629 182240 270 86
88 0 648443 163537 182080 270 87
89 0 648347 163457 181920 298 88
90 0 648295 163389 181720 227 89
91 0 648203 163329 181560 208 90
92 0 648123 163261 181360 186 91
93 0 647957 163243 181200 186 92
94 0 647921 163187 181120 226 93
95 0 647877 163107 180960 226 94
96 0 647849 163047 180800 134 95
97 0 647817 162959 180640 217 96
98 0 647805 162871 180480 217 97
99 0 647729 162775 180320 235 98
100 0 647597 162687 180160 153 99
101 0 647561 162559 180000 102 100
102 0 647505 162447 179800 104 101
103 0 647367 162405 179640 104 102
104 0 647251 162377 179440 102 103
105 0 647243 162285 179280 198 104
106 0 647191 162217 179080 150 105
107 0 647051 162109 178880 186 106
108 0 646875 162005 178720 181 107
109 0 646667 161949 178560 181 108
110 0 646571 161925 178400 154 109
111 0 646439 161845 178240 153 110
112 0 646371 161777 178080 140 111
113 0 646319 161741 177920 140 112
114 0 646215 161661 177760 148 113
115 0 646103 161645 177600 178 114
116 0 646019 161621 177440 197 115
117 0 645979 161601 177280 197 116
118 0 645933 161575 177120 168 117
119 0 645781 161483 177000 164 118
120 0 645705 161399 176840 164 119
121 0 645541 161251 176680 189 120
122 0 645421 161247 176520 153 121
123 0 645281 161207 176400 154 122
124 0 645137 161191 176280 154 123
125 0 645025 161119 176120 178 124
126 0 644917 161103 175960 178 125
127 0 644873 161047 175800 178 126
128 0 644765 161035 175680 136 127
129 0 644659 161005 175520 90 128
130 0 644451 161033 175400 90 129
131 0 644351 160937 175240 154 130
132 0 644267 160857 175080 172 131
133 0 644223 160797 174960 128 132
134 0 644175 160741 174840 128 133
135 0 644059 160613 174720 60 134
136 0 644011 160521 174600 60 135
137 0 643899 160437 174440 148 136
138 0 643811 160345 174320 108 137
139 0 643591 160177 174160 139 138
140 0 643365 160131 173960 168 139
141 0 643213 160071 173840 189 140
142 0 643113 159955 173680 172 141
143 0 642959 159857 173560 157 142
144 0 642747 159813 173400 150 143
145 0 642607 159757 173240 148 144
146 0 642415 159733 173080 148 145
147 0 642243 159721 172960 107 146
148 0 642071 159681 172800 139 147
149 0 641931 159681 172640 153 148
150 0 641747 159633 172480 140 149
151 0 641539 159597 172320 160 150
152 0 641339 159573 172120 143 151
153 0 641227 159545 171920 143 152
154 0 641151 159477 171760 64 153
155 0 640965 159375 171600 40 154
156 0 640837 159275 171480 156 155
157 0 640773 159203 171360 156 156
158 0 640713 159155 171240 172 157
159 0 640625 159087 171120 172 158
160 0 640537 159059 171000 140 159
161 0 640445 158983 170880 140 160
162 0 640365 158919 170720 163 161
163 0 640265 158867 170600 154 162
164 0 640189 158843 170480 154 163
165 0 640077 158779 170320 154 164
166 0 639981 158707 170160 172 165
167 0 639937 158691 170040 172 166
168 0 639805 158631 169920 124 167
169 0 639709 158559 169800 141 168
170 0 639581 158467 169680 141 169
171 0 639441 158379 169560 120 170
172 0 639237 158311 169400 128 171
173 0 639089 158279 169280 128 172
174 0 638943 158233 169160 136 173
175 0 638759 158193 169040 120 174
176 0 638575 158205 168920 150 175
177 0 638375 158181 168800 150 176
178 0 638199 158105 168680 91 177
179 0 637987 158089 168520 120 178
180 0 637643 158061 168360 107 179
181 0 637427 158041 168200 128 180
182 0 637169 158035 168040 120 181
183 0 636981 157995 167920 120 182
184 0 636849 157943 167800 102 183
185 0 636697 157899 167640 128 184
186 0 636569 157871 167520 98 185
187 0 636453 157875 167440 98 186
188 0 636173 157895 167320 81 187
189 0 635933 157863 167160 134 188
190 0 635797 157879 167040 134 189
191 0 635583 157861 166920 120 190
192 0 635343 157853 166760 122 191
193 0 635167 157849 166600 98 192
194 0 635035 157785 166480 40 193
195 0 634831 157797 166320 86 194
196 0 634311 157773 166160 150 195
197 0 634215 157825 166000 102 196
198 0 634103 157833 165880 102 197
199 0 634023 157805 165720 160 198
200 0 633941 157771 165600 150 199
201 0 633785 157743 165440 107 200
202 0 633597 157735 165280 154 201
203 0 633461 157687 165120 154 202
204 0 633357 157663 164960 140 203
205 0 633201 157603 164800 150 204
206 0 633105 157587 164640 150 205
207 0 632881 157595 164440 124 206
208 0 632785 157519 164280 154 207
209 0 632605 157487 164120 137 208
210 1 632493 157515 163960 104 209
211 0 632361 157547 163800 107 210
212 0 632213 157519 163640 107 211
213 0 632025 157527 163480 135 212
214 0 631925 157515 163320 135 213
215 0 631885 157539 163160 163 214
216 0 631781 157451 163040 163 215
217 0 631665 157407 162880 160 216
218 0 631589 157339 162720 176 217
219 0 631485 157311 162600 157 218
220 0 631355 157213 162480 157 219
221 0 631223 157165 162360 150 220
222 0 631111 157133 162200 91 221
223 0 631019 156997 162080 91 222
224 0 630899 156925 161960 122 223
225 0 630767 156797 161840 128 224
226 0 630643 156749 161720 128 225
227 0 630519 156685 161600 156 226
228 0 630415 156649 161440 120 227
229 0 630271 156637 161280 128 228
230 0 630183 156545 161120 128 229
231 0 630067 156465 160960 102 230
232 0 629941 156411 160800 163 231
233 0 629913 156399 160640 124 232
234 0 629825 156355 160480 124 233
235 0 629709 156335 160320 136 234
236 0 629605 156283 160160 136 235
237 0 629505 156255 160000 150 236
238 0 629405 156207 159840 150 237
239 0 629313 156159 159680 134 238
240 0 629197 156143 159520 134 239
241 0 629097 156043 159360 139 240
242 0 629019 156001 159240 139 241
243 0 628887 155941 159120 102 242
244 0 628779 155905 159000 102 243
245 0 628643 155837 158880 120 244
246 0 628527 155785 158760 120 245
247 0 628419 155717 158640 124 246
248 0 628279 155677 158480 128 247
249 0 628131 155529 158320 128 248
250 0 628027 155473 158200 128 249
251 0 627923 155365 158040 102 250
252 0 627861 155275 157880 154 251
253 0 627761 155211 157720 154 252
254 0 627633 155135 157560 154 253
255 0 627505 155067 157400 124 254
256 0 627425 154991 157240 122 255
257 0 627321 154947 157080 136 256
258 0 627233 154895 156920 134 257
259 0 627045 154863 156760 134 258
260 0 626889 154791 156600 108 259
261 0 626781 154679 156440 108 260
262 0 626629 154635 156280 124 261
263 0 626597 154611 156120 140 262
264 0 626447 154569 155960 140 263
265 0 626299 154557 155800 140 264
266 0 626227 154525 155640 154 265
267 0 626099 154501 155480 102 266
268 0 626027 154413 155280 140 267
269 0 625971 154397 155120 140 268
270 0 625867 154345 154960 80 269
271 0 625775 154305 154800 122 270
272 0 625675 154253 154640 122 271
273 0 625571 154185 154480 163 272
274 0 625419 154057 154320 181 273
275 0 625351 154013 154120 164 274
276 0 625291 153961 153960 154 275
277 0 625195 153921 153800 154 276
278 0 625011 153889 153640 156 277
279 0 624883 153841 153480 108 278
280 0 624755 153725 153320 139 279
281 0 624581 153679 153160 150 280
282 0 624453 153651 153000 150 281
283 0 624357 153679 152840 102 282
284 0 624249 153691 152680 122 283
285 0 624053 153607 152520 150 284
286 0 623917 153547 152360 150 285
287 0 623817 153475 152200 150 286
288 0 623711 153421 152040 134 287
289 0 623587 153401 151880 124 288
290 0 623483 153421 151720 107 289
291 0 623423 153381 151560 107 290
292 0 623275 153357 151360 140 291
293 0 623167 153341 151200 137 292
294 0 623079 153309 151000 157 293
295 0 623003 153277 150840 157 294
296 0 622911 153281 150720 120 295
297 0 622731 153533 150600 80 296
298 0 622571 153749 150440 102 297
299 0 622435 153901 150280 91 298
300 0 622325 153903 150120 91 299
301 0 622285 153819 150000 81 300
302 0 622281 153647 149880 102 301
303 0 622281 153403 149760 86 302
304 0 622257 153047 149600 96 303
305 0 622189 152895 149440 131 304
306 0 622093 152811 149280 131 305
307 0 622029 152735 149080 128 306
308 0 621981 152675 148880 131 307
309 0 621877 152675 148680 134 308
310 0 621829 152619 148440 102 309
311 0 621745 152511 148280 102 310
312 0 621673 152627 148160 128 311
313 0 621583 152505 148000 134 312
314 0 621523 152413 147840 75 313
315 0 621495 152353 147720 75 314
316 0 621427 152269 147560 90 315
317 0 621379 152189 147360 115 316
318 0 621323 152185 147200 115 317
319 0 621323 152185 147000 156 318
320 0 621323 152185 146800 122 319
321 0 621423 152269 146600 104 320
322 0 621427 152233 146440 104 321
323 0 621379 152165 146280 104 322
324 0 621263 152097 146120 154 323
325 0 621147 152057 145960 154 324
326 0 621087 151941 145800 108 325
327 0 621103 151909 145640 140 326
328 0 621069 151839 145520 140 327
329 0 621053 151795 145360 128 328
330 0 620993 151707 145240 128 329
331 0 620961 151643 145080 148 330
332 0 620933 151571 144920 137 331
333 0 620921 151519 144760 137 332
334 0 620913 151467 144600 164 333
335 0 620889 151431 144400 172 334
336 0 620913 151391 144200 137 335
337 0 620945 151427 144040 137 336
338 0 620925 151447 143760 134 337
339 0 620909 151455 143600 134 338
340 0 620789 151535 143440 163 339
341 0 620773 151571 143280 163 340
342 0 620753 151539 143080 176 341
343 0 620669 151511 142920 157 342
344 0 620637 151471 142760 157 343
345 0 620577 151427 142600 137 344
346 0 620457 151423 142440 90 345
347 0 620429 151367 142280 90 346
348 0 620473 151279 142120 164 347
349 0 620393 151231 141920 143 348
350 0 620313 151239 141720 164 349
351 0 620301 151287 141520 181 350
352 0 620289 151315 141360 181 351
353 0 620253 151359 141160 194 352
354 0 620253 151359 140960 206 353
355 0 620253 151339 140800 206 354
356 0 620193 151311 140640 150 355
357 0 620137 151227 140440 139 356
358 0 620127 151225 140280 139 357
359 0 620091 151177 140120 197 358
360 0 619999 151089 139920 160 359
361 0 619927 151053 139760 186 360
362 0 619879 150981 139560 186 361
363 0 619823 150893 139400 183 362
364 0 619727 150777 139200 178 363
365 0 619655 150653 139040 139 364
366 0 619623 150521 138840 143 365
367 0 619635 150445 138680 143 366
368 0 619627 150369 138520 134 367
369 0 619631 150293 138360 194 368
370 0 619639 150249 138200 194 369
371 0 619639 150249 138000 134 370
372 0 619583 150301 137840 196 371
373 0 619583 150301 137680 160 372
374 0 619575 150333 137520 160 373
375 0 619575 150333 137360 148 374
376 0 619585 150271 137200 148 375
377 0 619609 150211 137040 134 376
378 0 619641 150131 136880 157 377
379 0 619625 150039 136720 157 378
380 0 619621 149955 136560 163 379
381 0 619597 149823 136440 140 380
382 0 619617 149651 136280 96 381
383 0 619573 149523 136160 96 382
384 0 619553 149411 136040 150 383
385 0 619559 149297 135920 150 384
386 0 619511 149041 135640 107 385
387 0 619579 148925 135520 107 386
388 0 619559 148721 135360 98 387
389 0 619515 148569 135200 134 388
390 0 619427 148477 135040 122 389
391 0 619391 148489 134920 122 390
392 0 619445 148455 134800 143 391
393 0 619485 148399 134640 160 392
394 0 619517 148287 134480 160 393
395 0 619585 148279 134320 128 394
396 0 619697 148227 134160 128 395
397 0 619713 148119 134000 128 396
398 0 619749 148035 133840 124 397
399 0 619773 148011 133680 128 398
400 0 619763 147985 133480 128 399
401 0 619939 147977 133280 124 400
402 0 620051 147913 133080 122 401
403 0 620043 147849 132880 120 402
404 0 620131 147753 132720 120 403
405 0 620107 147633 132560 120 404
406 0 620163 147513 132400 120 405
407 0 620243 147425 132240 40 406
408 0 620211 147321 132080 135 407
409 0 620371 147233 131920 135 408
410 0 620566 146996 131800 237 409
411 0 619986 147096 131560 198 410
412 0 620138 147064 131360 288 411
413 0 619610 147272 131120 228 412
414 0 619298 147480 130920 190 413
415 0 619034 147544 130720 208 414
416 0 618858 147600 130480 178 415
417 0 618434 147608 130320 217 416
418 0 618394 147568 130120 275 417
419 0 618090 147528 129960 275 418
420 0 617994 147512 129800 282 419
421 0 617826 147568 129640 282 420
422 0 617778 147672 129440 282 421
423 0 617538 147792 129280 150 422
424 0 617382 147820 129120 178 423
425 0 617302 147916 128960 178 424
426 0 617302 147916 128800 221 425
427 0 617206 148076 128640 154 426
428 0 617062 148068 128480 154 427
429 0 617054 148060 128320 206 428
430 0 617014 148132 128120 280 429
431 0 616894 148228 127960 280 430
432 0 616878 148260 127800 266 431
433 0 616598 148356 127600 175 432
434 0 616430 148412 127400 190 433
435 0 616182 148468 127200 198 434
436 0 615582 148460 127000 128 435
437 0 615180 148474 126840 148 436
438 0 614796 148326 126680 134 437
439 0 614580 148178 126480 189 438
440 0 614226 148168 126320 288 439
441 0 614074 148192 126120 226 440
442 0 614054 148192 125920 226 441
443 0 613680 148162 125760 217 442
444 0 613072 148234 125560 163 443
445 0 611914 148312 125360 140 444
446 0 610796 149026 125240 154 445
447 0 609422 149456 125080 163 446
448 0 608552 149494 124960 186 447
449 0 608158 149656 124760 273 448
450 0 607802 149872 124560 183 449
451 0 606408 149482 124400 160 450
452 0 605410 149440 124200 134 451
453 0 605346 149476 123840 108 452
454 0 604530 149712 123600 196 453
455 0 605316 149398 123600 81 454
456 0 605320 149382 123520 45 455
457 0 605328 149394 123440 45 456
458 0 605320 149346 123360 45 457
459 0 605312 149330 123160 45 458
460 0 605344 149350 123080 45 459
461 0 605356 149350 123000 71 460
462 0 604698 149772 124120 189 452
463 0 603504 149950 124000 148 462
464 0 601650 150060 124160 150 463
465 0 598614 150064 124360 156 464
466 0 598114 149772 124160 108 465
467 0 597046 150088 123960 136 466
468 0 595330 150156 124120 163 467
469 0 594318 150664 124120 128 468
470 0 592994 150540 123960 160 469
471 0 591754 150860 123920 175 470
472 0 590606 151080 123680 185 471
473 0 588642 152148 123520 200 472
474 0 587838 152576 123240 164 473
475 0 587642 152588 123120 140 474
476 0 587362 152652 122960 186 475
477 0 587098 152780 122800 178 476
478 0 586802 152932 122640 108 477
479 0 586706 152996 122480 108 478
480 0 584906 154052 122360 186 479
481 0 583950 154504 121920 178 480
482 0 582193.56 155689.11 121360 115 481
483 0 579379.7 156619.55 121440 122 482
484 0 577086.1 156577.58 121440 217 483
485 0 575595.44 156382.84 122000 163 484
486 0 574506.06 156023.8 121800 178 485
487 0 573015.5 155127.17 121520 150 486
488 0 572424.9 154388.78 121520 176 487
489 0 571980.94 154142.92 121720 226 488
490 0 571675.44 153746.95 121960 166 489
491 0 571160.7 153232.17 122040 124 490
492 0 570094.4 152923.88 122160 32 491
493 0 569191.75 152446 122160 197 492
494 0 568334.7 152341.34 122480 157 493
495 0 567851.3 152015.73 122680 163 494
496 0 567381.8 151761.17 122920 128 495
497 0 567104.6 151461.36 123120 143 496
498 0 566021.7 150507.81 123320 120 497
499 0 563756.44 149911.2 123520 81 498
500 0 562740.6 148861.66 123720 108 499
501 0 562302.6 147552.44 123960 157 500
502 0 562164 147221.52 124200 163 501
503 0 562132.9 146471.98 124400 107 502
504 0 562090.56 144913.53 124560 164 503
505 0 561827.94 144305.89 124360 153 504
506 0 561723.3 143861.83 124200 189 505
507 0 561451.75 142854.9 124040 181 506
508 0 561692.44 141862.22 124040 122 507
509 0 560580.44 140840.94 124120 198 508
510 0 560396.1 139452.25 124120 181 509
511 0 559742.6 138900.45 124120 120 510
512 0 559740.2 138619.98 124320 163 511
513 0 559236.7 137963.8 124440 224 512
514 0 558634.25 137531.05 124640 197 513
515 0 557817.44 136911.78 124720 135 514
516 0 557039.2 135958.64 124720 108 515
517 0 557016.56 135919.03 124600 81 516
518 0 556971 135801 124520 81 517
519 0 556835 135729 124400 104 518
520 0 556695 135609 124280 128 519
521 0 556707 135581 124160 128 520
522 0 556539 135525 124040 75 521
523 0 556391 135337 123880 90 522
524 0 556091 135117 123760 81 523
525 0 555917 134995 123680 115 524
526 0 555781 134819 123560 91 525
527 0 555613 134667 123440 120 526
528 0 555283 134389 123320 122 527
529 0 554921 133959 123240 139 528
530 0 554651 133585 123040 122 529
531 0 554309 133227 122960 143 530
532 0 554189 133159 122840 148 531
533 0 553541 132611 122680 122 532
534 0 552495 132113 122600 102 533
535 0 552001 131867 122520 128 534
536 0 551715 131457 122520 91 535
537 0 550317 131027 122520 104 536
538 0 549919 130841 122440 60 537
539 0 549843 130821 122360 60 538
540 0 549719 130789 122240 107 539
541 0 549585 130763 122120 107 540
542 0 549517 130675 121960 128 541
543 0 549381 130727 121800 143 542
544 0 549273 130623 121600 122 543
545 0 549205 130539 121400 107 544
546 0 549149 130483 121240 107 545
547 0 549041 130235 121040 75 546
548 0 548975 130041 120920 107 547
549 0 548951 129905 120760 124 548
550 0 548831 129721 120560 120 549
551 0 548495 129457 120360 136 550
552 0 548189 129207 120200 102 551
553 0 547921 128927 120080 124 552
554 0 547711 128713 119920 136 553
555 0 546607 127465 119760 160 554
556 0 546417 127015 119600 136 555
557 0 546107 126481 119480 91 556
558 0 546029 126199 119360 124 557
559 0 546071 126041 119240 163 558
560 0 546163 125697 119080 156 559
561 0 546095 125533 118920 156 560
562 0 546093 125323 118760 163 561
563 0 546289 125139 118600 153 562
564 0 546441 124715 118480 181 563
565 0 546432.3 124613 118440 181 564
566 0 546721 124687 118240 181 565
567 0 546873 124615 118120 96 566
568 0 547077 124559 118000 96 567
569 0 547277 124467 117880 98 568
570 0 547629 124423 117760 64 569
571 0 547945 124451 117680 107 570
572 0 548389 124495 117560 124 571
573 0 548797 124515 117480 122 572
574 0 550145 124505 117440 91 573
575 0 550873 124263 117440 128 574
576 0 551097 124105 117440 51 575
577 0 551373 124157 117520 131 576
578 0 551593 124221 117640 102 577
579 0 551821 124157 117760 128 578
580 0 553173 123647 117920 131 579
581 0 553505 123441 118040 107 580
582 0 553833 123197 118160 86 581
583 0 553849 122885 118240 107 582
584 0 553813 122655 118360 80 583
585 0 553757 122331 118440 104 584
586 0 553721 122181 118560 137 585
587 0 553865 121993 118680 175 586
588 0 554597 121357 118720 86 587
589 0 555249 120987 118840 115 588
590 0 556269 121063 118840 81 589
591 0 557449 120769 118960 204 590
592 0 558047 120865 118960 160 591
593 0 557947 120897 118880 150 592
594 0 557939 120841 118800 150 593
595 0 558249 120953 119200 160 592
596 0 558361 121089 119440 143 595
597 0 558421 121257 119680 148 596
598 0 558417 121265 119920 115 597
599 0 558573 121449 120080 136 598
600 0 558529 121465 120200 122 599
601 0 558641 121537 120320 122 600
602 0 558705 121607 120440 115 601
603 0 558681 121667 120560 115 602
604 0 558773 121771 120680 122 603
605 0 558825 121867 120840 122 604
606 0 558841 122059 121000 102 605
607 0 558933 122175 121160 134 606
608 0 559033 122179 121280 178 607
609 0 559133 122035 121440 178 608
610 0 559193 121995 121600 164 609
611 0 559181 121959 121760 128 610
612 0 559233 121703 121920 90 611
613 0 559273 121539 122080 81 612
614 0 559353 121347 122200 75 613
615 0 559337 121185 122320 81 614
616 0 559333 121091 122440 81 615
617 0 559441 121059 122560 96 616
618 0 559537 121031 122680 96 617
619 0 559649 120955 122800 98 618
620 0 559781 120835 122920 98 619
621 0 560557 120653 123040 80 620
622 0 561217 120637 122920 81 621
623 0 561589 120731 122840 120 622
624 0 562165 120811 122800 200 623
625 0 562373 120841 122720 200 624
626 0 562461 120837 122600 101 625
627 0 562283 120943 122520 101 626
628 0 562363 121011 122400 253 627
629 0 562295 121059 122280 253 628
630 0 562219 121159 122160 226 629
631 0 562151 121315 122040 32 630
632 0 562067 121399 121960 81 631
633 0 562059 121467 121800 81 632
634 0 562863 120723 122520 104 626
635 0 563011 120563 122440 98 634
636 0 562975 120523 122360 98 635
637 0 563075 120463 122280 148 636
638 0 563207 120435 122160 148 637
639 0 563595 120447 122040 98 638
640 0 563747 120451 121960 98 639
641 0 563983 120535 121880 75 640
642 0 564171 120647 121800 98 641
643 0 564345 120733 121720 98 642
644 0 564481 120797 121640 90 643
645 0 564581 120849 121560 90 644
646 0 564701 120901 121480 108 645
647 0 564821 120969 121400 108 646
648 0 564967 120983 121320 102 647
649 0 565083 121011 121280 98 648
650 0 565215 121067 121200 98 649
651 0 565355 121103 121120 75 650
652 0 565439 121099 121040 75 651
653 0 565455 121051 120960 75 652
654 0 565499 121031 120880 91 653
655 0 565563 121003 120800 91 654
656 0 565603 120947 120720 91 655
657 0 565667 120879 120640 107 656
658 0 565723 120871 120560 107 657
659 0 565771 120827 120480 107 658
660 0 565875 120767 120400 108 659
661 0 565935 120747 120320 108 660
662 0 566035 120695 120240 71 661
663 0 566059 120615 120160 71 662
664 0 566107 120571 120080 71 663
665 0 566183 120475 120000 75 664
666 0 566211 120411 119920 75 665
667 0 566227 120347 119840 80 666
668 0 566303 120299 119760 80 667
669 0 566399 120263 119680 108 668
670 0 566527 120255 119600 108 669
671 0 566607 120235 119480 86 670
672 0 566659 120159 119400 86 671
673 0 566727 120139 119320 86 672
674 0 566755 120115 119240 128 673
675 0 566755 120091 119160 128 674
676 0 566763 120067 119080 81 675
677 0 566779 120027 118960 81 676
678 0 566745 119957 118840 60 677
679 0 566825 119905 118720 60 678
680 0 566833 119861 118600 150 679
681 0 566849 119813 118480 150 680
682 0 566925 119745 118400 134 681
683 0 566981 119725 118320 134 682
684 0 566961 119693 118200 134 683
685 0 566961 119633 118120 178 684
686 0 566973 119541 118000 181 685
687 0 566881 119341 117800 120 686
688 0 566917 119281 117680 120 687
689 0 566925 119213 117600 120 688
690 0 566881 119113 117480 160 689
691 0 566853 119073 117360 160 690
692 0 566829 119017 117280 139 691
693 0 566565 118929 117160 139 692
694 0 566401 118813 117120 120 693
695 0 566349 118673 117040 96 694
696 0 566287 118539 116960 96 695
697 0 566191 118367 116880 75 696
698 0 566099 118155 116800 86 697
699 0 566067 118027 116720 80 698
700 0 566027 117895 116680 80 699
701 0 565963 117767 116640 81 700
702 0 565947 117707 116560 81 701
703 0 565931 117679 116480 81 702
704 0 565907 117607 116400 96 703
705 0 565897 117585 116320 96 704
706 0 565845 117553 116240 96 705
707 0 565789 117513 116160 60 706
708 0 565709 117529 116080 60 707
709 0 565625 117541 116000 60 708
710 0 565605 117541 115920 60 709
711 0 565517 117513 115880 60 710
712 0 565409 117533 115800 51 711
713 0 565321 117533 115720 51 712
714 0 565185 117553 115640 45 713
715 0 565087 117495 115560 45 714
716 0 565043 117399 115480 81 715
717 0 565035 117375 115400 81 716
718 0 564963 117327 115280 81 717
719 0 564819 117279 115240 81 718
720 0 564731 117215 115160 81 719
721 0 564743 117179 115040 71 720
722 0 564707 117079 114960 71 721
723 0 564507 116947 114880 102 722
724 0 564323 116911 114800 80 723
725 0 564247 116863 114760 80 724
726 0 564187 116807 114720 80 725
727 0 564127 116667 114680 91 726
728 0 564025 116601 114640 91 727
729 0 563933 116569 114560 102 728
730 0 563869 116281 114520 96 729
731 0 563857 115989 114480 80 730
732 0 563793 115821 114440 81 731
733 0 563785 115757 114400 81 732
734 0 563701 115701 114320 81 733
735 0 563621 115613 114240 102 734
736 0 563545 115553 114200 102 735
737 0 563481 115501 114120 86 736
738 0 563369 115481 114040 86 737
739 0 563297 115461 113960 71 738
740 0 563257 115445 113880 71 739
741 0 563193 115405 113800 81 740
742 0 563117 115393 113720 81 741
743 0 563061 115369 113640 81 742
744 0 563005 115365 113560 75 743
745 0 562981 115337 113480 75 744
746 0 562963 115291 113400 75 745
747 0 562943 115271 113320 90 746
748 0 562855 115251 113240 90 747
749 0 562787 115231 113160 90 748
750 0 562675 115291 113080 90 749
751 0 562647 115219 113000 64 750
752 0 562635 115199 112920 64 751
753 0 562599 115135 112840 124 752
754 0 562503 114979 112720 80 753
755 0 562391 114995 112640 80 754
756 0 562295 114991 112560 80 755
757 0 562131 114899 112440 128 756
758 0 562039 114827 112360 273 757
759 0 562023 114759 112240 273 758
760 0 562019 114739 112160 273 759
761 0 562031 114691 112080 273 760
762 0 562027 114663 112040 273 761
763 0 561949 114621 111960 273 762
764 0 561853 114661 111840 217 763
765 0 561778.3 114722.336 111760 217 764
766 0 561741 114753 111720 163 765
767 0 561481 114893 111600 214 766
768 0 561293 114933 111520 154 767
769 0 561085 114913 111480 154 768
770 0 561077 114921 111400 150 769
771 0 562523 114871 112680 75 754
772 0 562323 114291 112680 75 771
773 0 562183 114087 112640 91 772
774 0 562137 114025 112600 91 773
775 0 562117 113777 112560 80 774
776 0 562045 113225 112520 101 775
777 0 561661 112957 112560 102 776
778 0 561295 112695 112600 80 777
779 0 561103 112475 112640 102 778
780 0 560963 112275 112680 32 779
781 0 560675 112159 112680 60 780
782 0 560143 112107 112720 102 781
783 0 559641 112077 112760 120 782
784 0 558965 111653 112720 120 783
785 0 558629 111573 112640 186 784
786 0 558639 111599 112600 120 785
787 0 558627 111591 112480 135 786
788 0 558579 111479 112320 135 787
789 0 558507 111435 112160 141 788
790 0 558431 111323 112040 96 789
791 0 558399 111315 112000 96 790
792 0 558603 111559 112760 186 785
793 0 558603 111559 112920 186 792
794 0 558519 111523 113040 186 793
795 0 558559 111507 113120 186 794
796 0 558343 111519 113240 189 795
797 0 558239 111463 113360 115 796
798 0 557931 111383 113400 51 797
799 0 557605 111425 113440 51 798
800 0 557537 111309 113560 51 799
801 0 557489 111221 113680 75 800
802 0 557433 111097 113760 75 801
803 0 557325 110993 113840 75 802
804 0 557237 110957 113960 75 803
805 0 557125 110989 114080 51 804
806 0 557117 110869 114200 51 805
807 0 557013 110845 114320 90 806
808 0 556909 110781 114440 90 807
809 0 556917 110689 114560 131 808
810 0 556881 110637 114680 131 809
811 0 556847 110587 114760 131 810
812 0 556903 110539 114840 107 811
813 0 556911 110511 114920 107 812
814 0 557023 110479 115000 122 813
815 0 557087 110463 115120 122 814
816 0 557107 110471 115160 122 815
817 0 557087 110455 115240 122 816
818 0 560927 112247 112600 32 780
819 0 560791 112199 112480 60 818
820 0 560679 112207 112400 60 819
821 0 560467 112231 112360 75 820
822 0 560375 112267 112320 75 821
823 0 560323 112291 112280 75 822
824 0 560283 112307 112240 75 823
825 0 563873 115897 114560 80 731
826 0 564323 117015 114720 102 724
827 0 564307 117091 114680 102 826
828 0 559821 120763 123160 101 621
829 0 559629 120755 123280 120 828
830 0 559585 120795 123440 90 829
831 0 559517 120783 123560 90 830
832 0 559513 120823 123720 71 831
833 0 559525 120831 123840 71 832
834 0 559469 120891 123960 75 833
835 0 559449 120943 124080 75 834
836 0 559333 120911 124200 98 835
837 0 559193 120983 124320 98 836
838 0 559069 120947 124400 75 837
839 0 558144 121024 124920 64 838
840 0 557920 121024 125040 101 839
841 0 557696 120960 125160 75 840
842 0 557472 120832 125320 75 841
843 0 557280 120768 125480 90 842
844 0 557024 120768 125520 101 843
845 0 556800 120672 125600 60 844
846 0 556544 120672 125680 80 845
847 0 556288 120640 125720 75 846
848 0 556064 120608 125840 75 847
849 0 555808 120608 125880 86 848
850 0 555552 120608 125920 75 849
851 0 555296 120608 125960 107 850
852 0 555040 120576 126040 86 851
853 0 554816 120512 126160 64 852
854 0 554624 120416 126360 60 853
855 0 554432 120288 126480 51 854
856 0 554208 120224 126600 91 855
857 0 554016 120128 126760 102 856
858 0 553792 120096 126880 91 857
859 0 553632 120256 127040 81 858
860 0 553376 120288 127040 153 859
861 0 553120 120320 127120 239 860
862 0 552896 120384 127280 148 861
863 0 552704 120288 127440 107 862
864 0 552448 120288 127480 60 863
865 0 552192 120256 127520 75 864
866 0 551936 120224 127520 80 865
867 0 551680 120160 127520 86 866
868 0 551424 120096 127520 75 867
869 0 551168 120096 127520 40 868
870 0 550912 120064 127520 75 869
871 0 550656 119968 127520 81 870
872 0 550432 119808 127560 150 871
873 0 550176 119680 127520 240 872
874 0 549920 119712 127480 150 873
875 0 549664 119744 127480 150 874
876 0 549408 119680 127400 122 875
877 0 549184 119520 127280 40 876
878 0 548992 119360 127240 96 877
879 0 548736 119296 127160 124 878
880 0 548512 119456 127080 51 879
881 0 548288 119616 127160 60 880
882 0 548128 119648 127360 51 881
883 0 547968 119680 127560 81 882
884 0 547808 119648 127360 196 883
885 0 547584 119776 127280 217 884
886 0 547328 119744 127240 136 885
887 0 547264 119744 127240 107 886
888 0 558261 121761 118960 163 592
889 0 555321 120793 118960 124 589
890 0 555273 120729 119040 60 889
891 0 555293 120585 119120 60 890
892 0 554976 119744 119560 80 891
893 0 554944 119488 119560 51 892
894 0 554912 119264 119400 102 893
895 0 554912 119040 119240 60 894
896 0 554912 118880 119040 81 895
897 0 555008 118656 118920 86 896
898 0 555136 118432 118840 81 897
899 0 555296 118208 118840 81 898
900 0 555456 118016 118800 75 899
901 0 555648 117856 118720 91 900
902 0 555840 117792 118560 91 901
903 0 556032 117664 118440 60 902
904 0 556288 117600 118400 120 903
905 0 556448 117568 118200 32 904
906 0 556640 117408 118080 32 905
907 0 556608 117248 117880 60 906
908 0 556480 117088 117680 60 907
909 0 556384 116928 117480 75 908
910 0 556256 116768 117280 75 909
911 0 556128 116608 117080 141 910
912 0 555968 116416 116960 120 911
913 0 555776 116256 116880 163 912
914 0 555552 116064 116880 107 913
915 0 555360 115872 116920 163 914
916 0 555200 115712 116800 137 915
917 0 555072 115616 116600 139 916
918 0 554944 115616 116600 166 917
919 0 554880 115424 116400 219 918
920 0 554848 115168 116280 128 919
921 0 554688 114976 116200 139 920
922 0 554432 114912 116280 80 921
923 0 554176 114816 116280 51 922
924 0 553952 114688 116200 98 923
925 0 553760 114528 116120 75 924
926 0 553568 114400 115960 60 925
927 0 553344 114304 115800 81 926
928 0 553152 114176 115680 81 927
929 0 552928 114048 115640 40 928
930 0 552736 113856 115640 51 929
931 0 552480 113728 115600 60 930
932 0 552224 113600 115600 80 931
933 0 552096 113376 115560 75 932
934 0 551936 113184 115520 80 933
935 0 551808 112960 115520 80 934
936 0 551616 112768 115480 51 935
937 0 551424 112576 115560 51 936
938 0 551168 112544 115640 51 937
939 0 550912 112448 115640 81 938
940 0 550656 112352 115680 51 939
941 0 550400 112320 115680 80 940
942 0 550176 112320 115560 128 941
943 0 549920 112288 115520 139 942
944 0 549664 112256 115480 207 943
945 0 549472 112416 115320 104 944
946 0 549280 112544 115200 108 945
947 0 549056 112672 115080 60 946
948 0 548864 112832 115040 60 947
949 0 548608 112960 115040 75 948
950 0 548384 113120 115000 71 949
951 0 548160 113216 114880 60 950
952 0 547968 113344 114760 81 951
953 0 547808 113504 114560 45 952
954 0 547776 113600 114440 32 953
955 0 547776 113824 114280 45 954
956 0 547872 114080 114160 32 955
957 0 548000 114272 113960 51 956
958 0 548128 114432 113800 51 957
959 0 548384 114560 113760 51 958
960 0 548480 114624 113720 45 959
961 0 547520 113536 114440 32 954
962 0 547264 113504 114360 32 961
963 0 547200 113504 114360 40 962
964 0 549088 112416 115360 75 946
965 0 548896 112512 115560 40 964
966 0 548832 112512 115560 32 965
967 0 554944 115776 116240 32 918
968 0 555072 115872 115960 128 967
969 0 554880 116064 115920 81 968
970 0 554880 116128 116200 128 969
971 0 554880 116128 116360 98 970
972 0 555776 116608 117000 45 912
973 0 555520 116672 117080 45 972
974 0 555296 116800 117120 51 973
975 0 555200 116800 117120 60 974
976 0 546415 124409 118360 164 565
977 0 546267 124225 118200 164 976
978 0 546181 123347 118080 102 977
979 0 545823 122525 118200 136 978
980 0 545969 122811 118360 135 979
981 0 545985 122943 118480 32 980
982 0 545981 122895 118560 32 981
983 0 546001 122951 118640 32 982
984 0 546021 122999 118720 32 983
985 0 545993 122979 118800 64 984
986 0 546005 123015 118880 64 985
987 0 545632 123296 119920 75 986
988 0 545376 123328 120000 80 987
989 0 545184 123520 120040 51 988
990 0 544992 123712 120080 51 989
991 0 544768 123840 120120 80 990
992 0 544512 123936 120120 80 991
993 0 544256 123968 120120 51 992
994 0 544000 123840 120120 71 993
995 0 543744 123712 120120 80 994
996 0 543488 123648 120160 51 995
997 0 543232 123616 120280 140 996
998 0 543072 123552 120480 104 997
999 0 542976 123552 120720 80 998
1000 0 543136 123552 120720 80 999
1001 0 545469 121943 118120 156 979
1002 0 545387 121865 118000 124 1001
1003 0 545111 121509 117880 120 1002
1004 0 545041 121279 117840 153 1003
1005 0 544993 121123 117720 153 1004
1006 0 544941 120987 117600 124 1005
1007 0 544805 120831 117440 104 1006
1008 0 544775 120609 117320 124 1007
1009 0 544759 120437 117200 96 1008
1010 0 544887 120261 117120 96 1009
1011 0 544937 119883 117040 75 1010
1012 0 545029 119699 117040 75 1011
1013 0 545073 119655 117160 75 1012
1014 0 545125 119539 117240 75 1013
1015 0 545109 119423 117320 75 1014
1016 0 545237 119395 117440 51 1015
1017 0 545249 119427 117560 51 1016
1018 0 545245 119463 117640 60 1017
1019 0 545261 119475 117720 60 1018
1020 0 545261 119479 117840 45 1019
1021 0 544893 119903 116800 86 1011
1022 0 544875 119901 116760 86 1021
1023 0 544875 119917 116680 86 1022
1024 0 544879 119921 116560 86 1023
1025 0 544879 119921 116440 64 1024
1026 0 544995 119929 116320 91 1025
1027 0 545171 119865 116240 139 1026
1028 0 545231 119785 116160 139 1027
1029 0 545423 119661 116080 178 1028
1030 0 545595 119581 116000 203 1029
1031 0 545607 119573 115920 203 1030
1032 0 545655 119601 115800 203 1031
1033 0 545671 119605 115720 208 1032
1034 0 545671 119605 115640 208 1033
1035 0 545791 119545 115600 136 1034
1036 0 545803 119541 115520 136 1035
1037 0 545799 119541 115440 136 1036
1038 0 545835 119397 115360 98 1037
1039 0 545987 119305 115280 98 1038
1040 0 546083 119249 115240 98 1039
1041 0 546097 119211 115160 81 1040
1042 0 546097 119239 115040 81 1041
1043 0 546025 119047 114960 115 1042
1044 0 545961 118919 114880 115 1043
1045 0 545793 118767 114800 128 1044
1046 0 545733 118695 114720 128 1045
1047 0 545659 118657 114640 128 1046
1048 0 545607 118613 114560 150 1047
1049 0 545571 118565 114480 150 1048
1050 0 545499 118537 114360 128 1049
1051 0 545439 118489 114240 128 1050
1052 0 545399 118453 114120 102 1051
1053 0 545375 118385 114000 102 1052
1054 0 545367 118265 113880 86 1053
1055 0 545407 118117 113800 86 1054
1056 0 545519 117981 113720 98 1055
1057 0 545547 117897 113640 98 1056
1058 0 545571 117793 113560 102 1057
1059 0 545707 117745 113440 102 1058
1060 0 545855 117709 113360 98 1059
1061 0 545903 117689 113280 98 1060
1062 0 545995 117741 113200 104 1061
1063 0 546095 117845 113120 104 1062
1064 0 545735 117765 113080 101 1063
1065 0 545571 117617 113000 71 1064
1066 0 545467 117617 112920 75 1065
1067 0 545375 117589 112840 75 1066
1068 0 544608 117344 112200 80 1067
1069 0 544384 117344 112000 90 1068
1070 0 544192 117376 111840 96 1069
1071 0 544000 117344 111640 75 1070
1072 0 543840 117312 111440 60 1071
1073 0 543648 117248 111280 60 1072
1074 0 543456 117152 111120 75 1073
1075 0 543296 117088 110920 91 1074
1076 0 543136 117088 110720 64 1075
1077 0 542976 117088 110520 64 1076
1078 0 542816 117152 110320 96 1077
1079 0 542720 117280 110120 98 1078
1080 0 542560 117280 109920 81 1079
1081 0 542528 117344 109680 81 1080
1082 0 542368 117376 109440 75 1081
1083 0 542208 117216 109240 45 1082
1084 0 542080 117056 109040 86 1083
1085 0 542080 116832 108880 75 1084
1086 0 542080 116576 108760 102 1085
1087 0 542080 116320 108680 124 1086
1088 0 542080 116064 108680 196 1087
1089 0 542336 116032 108640 156 1088
1090 0 542560 115872 108640 134 1089
1091 0 542816 115776 108520 45 1090
1092 0 542784 115616 108720 51 1091
1093 0 542624 115456 108880 134 1092
1094 0 542464 115456 109080 160 1093
1095 0 542272 115328 109280 86 1094
1096 0 542080 115296 109440 134 1095
1097 0 541920 115520 109400 178 1096
1098 0 541888 115552 109400 168 1097
1099 0 542432 117632 109360 81 1082
1100 0 542560 117792 109160 51 1099
1101 0 542592 117920 108920 81 1100
1102 0 542560 118016 108640 60 1101
1103 0 542496 118048 108400 64 1102
1104 0 542336 118048 108200 51 1103
1105 0 542176 117952 108040 51 1104
1106 0 546407 117881 113040 124 1063
1107 0 546591 117877 112960 124 1106
1108 0 546695 117837 112880 108 1107
1109 0 546761 117851 112760 108 1108
1110 0 546797 117851 112640 120 1109
1111 0 546953 117843 112520 120 1110
1112 0 547021 117831 112400 122 1111
1113 0 547069 117807 112280 122 1112
1114 0 547153 117755 112160 131 1113
1115 0 547221 117751 112040 131 1114
1116 0 547293 117719 111920 115 1115
1117 0 547365 117703 111800 115 1116
1118 0 547449 117699 111680 81 1117
1119 0 547537 117679 111560 81 1118
1120 0 547617 117687 111440 81 1119
1121 0 547825 117751 111320 104 1120
1122 0 548025 117759 111240 124 1121
1123 0 548145 117659 111160 124 1122
1124 0 548293 117691 111040 107 1123
1125 0 548517 117735 110960 137 1124
1126 0 548961 117819 110880 104 1125
1127 0 549219 117753 110840 128 1126
1128 0 549483 117649 110800 101 1127
1129 0 549747 117565 110760 91 1128
1130 0 549915 117489 110720 120 1129
1131 0 550007 117441 110640 120 1130
1132 0 550111 117397 110560 115 1131
1133 0 550211 117357 110480 115 1132
1134 0 550311 117313 110360 122 1133
1135 0 550345 117291 110240 122 1134
1136 0 550345 117291 110120 90 1135
1137 0 550413 117271 110000 90 1136
1138 0 550493 117267 109880 96 1137
1139 0 550493 117267 109760 96 1138
1140 0 550481 117215 109640 96 1139
1141 0 550449 117183 109520 51 1140
1142 0 550413 117163 109440 51 1141
1143 0 550453 117143 109320 157 1142
1144 0 550469 117131 109240 200 1143
1145 0 550493 117083 109120 200 1144
1146 0 550493 117083 109080 200 1145
1147 0 550493 117083 109040 200 1146
1148 0 550477 117019 108960 150 1147
1149 0 550501 117003 108880 150 1148
1150 0 550577 116927 108800 150 1149
1151 0 550617 116851 108720 104 1150
1152 0 550729 116731 108560 75 1151
1153 0 550877 116603 108440 75 1152
1154 0 550961 116547 108320 75 1153
1155 0 551125 116419 108240 104 1154
1156 0 551241 116287 108160 104 1155
1157 0 551219 116217 108080 135 1156
1158 0 551227 116125 107960 135 1157
1159 0 551251 116037 107840 96 1158
1160 0 551303 115933 107720 96 1159
1161 0 551371 115789 107600 128 1160
1162 0 551475 115725 107480 107 1161
1163 0 551599 115509 107400 96 1162
1164 0 551571 115337 107320 96 1163
1165 0 551623 115109 107240 107 1164
1166 0 551631 114989 107200 200 1165
1167 0 551629 114927 107120 200 1166
1168 0 551629 114883 107000 226 1167
1169 0 551613 114815 106960 226 1168
1170 0 551565 114791 106880 226 1169
1171 0 551605 114807 106760 150 1170
1172 0 551661 114839 106640 150 1171
1173 0 551685 114871 106520 124 1172
1174 0 551805 115223 106400 120 1173
1175 0 551877 115311 106320 120 1174
1176 0 552069 115291 106200 124 1175
1177 0 552377 115231 106160 124 1176
1178 0 552517 115219 106080 81 1177
1179 0 552621 115275 106000 81 1178
1180 0 552685 115287 105880 96 1179
1181 0 552857 115275 105760 81 1180
1182 0 552923 115241 105680 81 1181
1183 0 552987 115221 105600 81 1182
1184 0 553299 115209 105520 81 1183
1185 0 553611 115197 105480 81 1184
1186 0 553761 115167 105360 81 1185
1187 0 554493 115191 105280 -1 1186
1188 0 554797 115243 105240 -1 1187
1189 0 555017 115311 105200 -1 1188
1190 0 555225 115363 105160 -1 1189
1191 0 555529 115519 105120 -1 1190
1192 0 555705 115555 105080 -1 1191
1193 0 556017 115615 105040 64 1192
1194 0 556157 115695 104960 64 1193
1195 0 556339 115729 104920 64 1194
1196 0 556567 115705 104840 64 1195
1197 0 556727 115805 104800 64 1196
1198 0 556795 115853 104760 64 1197
1199 0 556847 115885 104680 64 1198
1200 0 556927 115929 104600 64 1199
1201 0 556999 115953 104480 96 1200
1202 0 557019 115933 104440 96 1201
1203 0 556551 115621 104400 64 1202
1204 0 556587 115593 104280 64 1203
1205 0 556631 115613 104120 96 1204
1206 0 556647 115615.664 104080 96 1205
1207 0 556679 115621 104000 96 1206
1208 0 556723 115629 103920 96 1207
1209 0 556759 115617 103800 96 1208
1210 0 556787 115637 103680 96 1209
1211 0 556919 115629 103640 81 1210
1212 0 557055 115657 103600 81 1211
1213 0 557155 115681 103560 120 1212
1214 0 557227 115705 103480 120 1213
1215 0 557451 115701 103400 102 1214
1216 0 557735 115713 103360 64 1215
1217 0 558143 115645 103440 101 1216
1218 0 558913 115543 103400 80 1217
1219 0 559101 115547 103320 104 1218
1220 0 559181 115571 103400 107 1219
1221 0 559253 115591 103520 166 1220
1222 0 559425 115719 103640 194 1221
1223 0 559489 115767 103760 194 1222
1224 0 559617 115875 103880 194 1223
1225 0 559705 115963 103960 139 1224
1226 0 559831 116113 104080 139 1225
1227 0 559943 116213 104240 166 1226
1228 0 560043 116281 104280 166 1227
1229 0 560107 116393 104320 157 1228
1230 0 560103 116561 104400 32 1229
1231 0 560587 116925 104440 51 1230
1232 0 560575 117021 104520 51 1231
1233 0 560693 117139 104600 107 1232
1234 0 560737 117223 104640 107 1233
1235 0 560757 117303 104720 60 1234
1236 0 560729 117371 104800 60 1235
1237 0 560849 117499 104880 90 1236
1238 0 560865 117515 105000 90 1237
1239 0 560917 117635 105080 71 1238
1240 0 560969 117679 105160 64 1239
1241 0 561025 117727 105280 64 1240
1242 0 561073 117739 105360 64 1241
1243 0 561127 117745 105480 64 1242
1244 0 561191 117853 105560 64 1243
1245 0 561227 117889 105640 64 1244
1246 0 561315 117945 105720 64 1245
1247 0 561379 117993 105800 64 1246
1248 0 561491 118109 105880 64 1247
1249 0 561575 118145 105960 -1 1248
1250 0 561643 118213 106040 -1 1249
1251 0 561731 118209 106160 -1 1250
1252 0 561835 118249 106280 -1 1251
1253 0 561999 118293 106360 -1 1252
1254 0 562039 118281 106400 -1 1253
1255 0 561963 118037 106440 -1 1254
1256 0 562023 118041 106520 -1 1255
1257 0 562047 118085 106600 -1 1256
1258 0 562235 118117 106680 -1 1257
1259 0 562419 118089 106760 -1 1258
1260 0 562563 118149 106840 -1 1259
1261 0 562731 118213 106920 -1 1260
1262 0 562831 118237 107000 -1 1261
1263 0 562951 118269 107080 -1 1262
1264 0 563091 118301 107160 -1 1263
1265 0 563179 118281 107240 -1 1264
1266 0 563251 118313 107320 -1 1265
1267 0 563287 118389 107400 -1 1266
1268 0 563339 118421 107480 -1 1267
1269 0 563389 118459 107560 -1 1268
1270 0 563469 118543 107680 -1 1269
1271 0 563513 118587 107760 -1 1270
1272 0 563681 118623 107880 -1 1271
1273 0 563777 118659 107960 -1 1272
1274 0 563961 118667 108040 -1 1273
1275 0 564125 118751 108120 -1 1274
1276 0 564197 118815 108200 -1 1275
1277 0 564305 118823 108280 -1 1276
1278 0 564533 118847 108360 -1 1277
1279 0 564689 118895 108440 -1 1278
1280 0 564777 118899 108520 -1 1279
1281 0 564869 118851 108600 -1 1280
1282 0 565021 118907 108680 -1 1281
1283 0 565101 118871 108760 -1 1282
1284 0 565241 118819 108800 -1 1283
1285 0 565365 118715 108840 -1 1284
1286 0 565385 118707 108880 -1 1285
1287 0 565417 118727 108960 -1 1286
1288 0 565617 118711 109040 -1 1287
1289 0 565777 118663 109080 -1 1288
1290 0 566075 118673 109160 -1 1289
1291 0 566379 118697 109200 -1 1290
1292 0 566555 118649 109240 -1 1291
1293 0 566699 118593 109280 -1 1292
1294 0 566751 118573 109320 -1 1293
1295 0 566967 118469 109360 -1 1294
1296 0 567131 118385 109400 -1 1295
1297 0 567143 118369 109440 -1 1296
1298 0 567239 118345 109520 -1 1297
1299 0 567319 118317 109600 -1 1298
1300 0 567423 118301 109680 -1 1299
1301 0 567443 118269 109800 -1 1300
1302 0 567439 118257 109880 -1 1301
1303 0 567435 118229 109960 -1 1302
1304 0 567435 118229 110040 -1 1303
1305 0 567411 118261 110120 -1 1304
1306 0 567443 118265 110320 -1 1305
1307 0 560603 116077 104280 75 1228
1308 0 559520 115008 102360 64 1219
1309 0 559552 114912 102120 64 1308
1310 0 559584 114848 101840 81 1309
1311 0 559712 114688 101640 81 1310
1312 0 559744 114528 101440 81 1311
1313 0 559840 114496 101200 32 1312
1314 0 560000 114528 101000 75 1313
1315 0 560192 114560 100800 90 1314
1316 0 560416 114496 100640 71 1315
1317 0 560608 114400 100440 51 1316
1318 0 560736 114272 100240 81 1317
1319 0 560800 114240 1e+05 135 1318
1320 0 560928 114432 99880 120 1319
1321 0 561152 114592 99760 137 1320
1322 0 561344 114784 99680 128 1321
1323 0 561376 114848 99600 163 1322
1324 0 561536 115072 99560 45 1323
1325 0 561728 115264 99560 51 1324
1326 0 561984 115392 99520 40 1325
1327 0 562240 115488 99480 60 1326
1328 0 562432 115648 99360 51 1327
1329 0 562592 115808 99200 81 1328
1330 0 562752 115968 99080 80 1329
1331 0 562976 116096 99000 80 1330
1332 0 563168 116256 98920 75 1331
1333 0 563392 116384 98840 60 1332
1334 0 563616 116512 98840 102 1333
1335 0 563808 116640 98720 115 1334
1336 0 564032 116768 98600 107 1335
1337 0 564224 116896 98480 51 1336
1338 0 564384 117056 98320 40 1337
1339 0 564544 117216 98200 75 1338
1340 0 564640 117376 98000 90 1339
1341 0 564800 117472 97800 75 1340
1342 0 564960 117632 97640 75 1341
1343 0 565120 117760 97480 91 1342
1344 0 561472 114624 99440 160 1323
1345 0 561504 114560 99200 140 1344
1346 0 561536 114656 98960 186 1345
1347 0 561472 114816 98720 136 1346
1348 0 561312 114976 98600 120 1347
1349 0 561120 115136 98560 80 1348
1350 0 560960 115296 98440 32 1349
1351 0 560800 115456 98320 32 1350
1352 0 560704 115680 98200 40 1351
1353 0 560576 115776 97960 75 1352
1354 0 560480 115840 97720 60 1353
1355 0 560448 116000 97480 71 1354
1356 0 549120 118560 110200 197 1126
1357 0 549216 118784 110120 168 1356
1358 0 549216 119040 110080 157 1357
1359 0 548992 119136 110000 234 1358
1360 0 548960 119136 110000 241 1359
1361 0 549152 119040 109840 137 1360
1362 0 549312 119008 109640 160 1361
1363 0 549568 119040 109520 148 1362
1364 0 549568 118880 109280 108 1363
1365 0 549568 118848 109000 115 1364
1366 0 549536 118688 108760 148 1365
1367 0 549472 118560 108520 131 1366
1368 0 549344 118592 108280 156 1367
1369 0 549120 118496 108120 186 1368
1370 0 548928 118368 107960 140 1369
1371 0 548864 118368 107680 75 1370
1372 0 548704 118368 107440 96 1371
1373 0 548576 118304 107200 102 1372
1374 0 548416 118304 107000 75 1373
1375 0 548320 118304 106760 98 1374
1376 0 548288 118304 106720 98 1375
1377 0 548704 119136 109920 224 1360
1378 0 548448 119232 109960 237 1377
1379 0 548448 119488 109960 139 1378
1380 0 548384 119744 109960 86 1379
1381 0 548320 119936 109800 71 1380
1382 0 548256 120160 109680 51 1381
1383 0 548256 120384 109560 91 1382
1384 0 548224 120640 109520 80 1383
1385 0 548192 120896 109400 86 1384
1386 0 548096 121056 109200 60 1385
1387 0 547968 121280 109120 64 1386
1388 0 547808 121376 108920 75 1387
1389 0 547712 121504 108680 71 1388
1390 0 547584 121504 108440 90 1389
1391 0 547424 121408 108240 40 1390
1392 0 547392 121376 108240 40 1391
1393 0 548224 119296 110080 214 1378
1394 0 548064 119456 110240 150 1393
1395 0 547872 119552 110400 51 1394
1396 0 547648 119648 110560 51 1395
1397 0 547424 119744 110640 75 1396
1398 0 547360 119776 110640 51 1397
1399 0 546368 118944 116360 60 1030
1400 0 546592 118880 116480 81 1399
1401 0 546816 118880 116600 51 1400
1402 0 547040 118880 116720 64 1401
1403 0 547264 118912 116920 64 1402
1404 0 547456 118944 117080 81 1403
1405 0 547648 118976 117240 71 1404
1406 0 547840 119008 117400 51 1405
1407 0 548032 118976 117600 60 1406
1408 0 548256 118880 117720 60 1407
1409 0 548480 118752 117760 51 1408
1410 0 548704 118592 117840 80 1409
1411 0 548896 118432 117920 51 1410
1412 0 549152 118336 118000 60 1411
1413 0 549376 118208 118040 81 1412
1414 0 549600 118144 118160 75 1413
1415 0 549824 118144 118280 64 1414
1416 0 550016 118112 118440 128 1415
1417 0 550272 118112 118480 115 1416
1418 0 550368 118176 118520 163 1417
1419 0 550496 117952 118640 137 1418
1420 0 550560 117792 118840 157 1419
1421 0 550624 117760 119080 190 1420
1422 0 550720 117760 119320 128 1421
1423 0 550880 117728 119520 96 1422
1424 0 550944 117696 119600 101 1423
1425 0 550592 118336 118520 107 1418
1426 0 550816 118464 118520 40 1425
1427 0 551008 118656 118480 40 1426
1428 0 551104 118752 118440 45 1427
1429 0 557602.5 136538.42 124840 163 515
1430 0 557322 136235.36 125040 178 1429
1431 0 556993.9 135890.3 125240 172 1430
1432 0 556745 135426.42 125400 128 1431
1433 0 556696.94 135253.47 125560 128 1432
1434 0 556810.06 135004.56 125720 86 1433
1435 0 556996.75 134908.39 125920 164 1434
1436 0 557143.8 134863.14 126160 178 1435
1437 0 557387.06 134625.56 126360 207 1436
1438 0 557619 134489.8 126560 160 1437
1439 0 557743.44 134433.22 126720 160 1438
1440 0 557788.7 134331.4 126920 166 1439
1441 0 557941.44 134161.69 127160 143 1440
1442 0 558029.1 134028.75 127360 209 1441
1443 0 558080 133842.08 127600 148 1442
1444 0 558328.94 133678.03 127840 124 1443
1445 0 558408.1 133553.58 128040 175 1444
1446 0 558583.5 133474.39 128280 172 1445
1447 0 558781.44 133106.69 128400 166 1446
1448 0 558903.06 132770.11 128560 197 1447
1449 0 559033.2 132532.52 128680 178 1448
1450 0 558954 132238.36 128880 197 1449
1451 0 559019.06 131867.84 129040 168 1450
1452 0 559069.94 131811.27 129240 168 1451
1453 0 559284.94 131720.77 129440 154 1452
1454 0 559327.44 131554.12 129600 150 1453
1455 0 559457.56 131401.39 129760 128 1454
1456 0 559468.9 131288.25 129920 124 1455
1457 0 559497.1 131135.52 130080 128 1456
1458 0 559519.75 131022.375 130280 115 1457
1459 0 559836.56 130886.62 130440 104 1458
1460 0 559811.06 130917.73 130600 104 1459
1461 0 559782.8 130832.875 130760 157 1460
1462 0 559946.9 130748.02 130920 200 1461
1463 0 560014.75 130499.12 131120 153 1462
1464 0 559867.6 130301.13 131320 80 1463
1465 0 559709.25 130312.445 131480 80 1464
1466 0 560011.6 129992.39 131680 178 1465
1467 0 560204 129879.25 131920 172 1466
1468 0 560373.7 129907.53 132120 141 1467
1469 0 560599.94 130060.27 132320 160 1468
1470 0 560701.75 130184.72 132480 137 1469
1471 0 560826.25 130235.63 132680 137 1470
1472 0 561109.06 130354.43 132880 136 1471
1473 0 561182.6 130354.43 133080 178 1472
1474 0 561380.6 130241.29 133280 137 1473
1475 0 561550.3 130128.15 133480 98 1474
1476 0 561666.25 130085.73 133640 163 1475
1477 0 561824.7 129938.65 133800 189 1476
1478 0 562005.7 129763.28 134000 196 1477
1479 0 562147.1 129582.266 134200 122 1478
1480 0 562248.94 129389.93 134400 139 1479
1481 0 562212.2 129160.83 134600 186 1480
1482 0 562257.44 128940.21 134800 157 1481
1483 0 562319.6 128770.51 135000 153 1482
1484 0 562444.06 128425.44 135200 227 1483
1485 0 562441.25 128213.305 135480 178 1484
1486 0 562467.7 128077.664 135640 175 1485
1487 0 562418.6 127936.125 135640 175 1486
1488 0 562605.3 127726.82 135640 64 1487
1489 0 562712.8 127647.625 135560 51 1488
1490 0 562775 127568.42 135480 51 1489
1491 0 562808.94 127506.2 135400 81 1490
1492 0 563168 127584 134280 81 1491
1493 0 563328 127552 134080 81 1492
1494 0 563424 127488 133840 98 1493
1495 0 563488 127488 133560 71 1494
1496 0 563584 127456 133320 98 1495
1497 0 563616 127360 133080 60 1496
1498 0 563616 127200 132840 60 1497
1499 0 563616 127040 132640 75 1498
1500 0 563584 126848 132480 81 1499
1501 0 563520 126656 132280 40 1500
1502 0 563424 126400 132200 40 1501
1503 0 563360 126176 132080 51 1502
1504 0 563232 125984 131960 75 1503
1505 0 563104 125760 131880 60 1504
1506 0 563072 125504 131760 86 1505
1507 0 563072 125280 131640 91 1506
1508 0 563104 125056 131520 122 1507
1509 0 563264 124864 131400 86 1508
1510 0 563456 124736 131200 51 1509
1511 0 563648 124704 131040 60 1510
1512 0 563872 124640 130920 75 1511
1513 0 564064 124544 130760 81 1512
1514 0 564256 124384 130680 71 1513
1515 0 564352 124160 130600 102 1514
1516 0 564352 124064 130600 102 1515
1517 0 564608 124064 130600 172 1516
1518 0 564864 123968 130600 181 1517
1519 0 565088 123968 130720 208 1518
1520 0 565312 123904 130840 256 1519
1521 0 565536 124032 130840 221 1520
1522 0 565792 124064 130800 283 1521
1523 0 565888 124320 130760 228 1522
1524 0 565888 124576 130800 156 1523
1525 0 565856 124768 130880 107 1524
1526 0 564192 123904 130400 60 1516
1527 0 564032 123744 130280 75 1526
1528 0 563904 123520 130120 86 1527
1529 0 563840 123328 129920 91 1528
1530 0 563936 123232 129680 81 1529
1531 0 564032 123232 129440 64 1530
1532 0 564192 123232 129200 60 1531
1533 0 564256 123232 129040 98 1532
1534 0 562480.9 128009.664 135720 175 1486
1535 0 562517.75 128035.45 135840 175 1534
1536 0 562568.7 127933.63 136040 234 1535
1537 0 562636.56 127797.87 136240 244 1536
1538 0 562676.2 127780.9 136480 240 1537
1539 0 562772.3 127690.39 136720 197 1538
1540 0 562919.4 127469.77 136880 226 1539
1541 0 562953.4 127418.86 137080 203 1540
1542 0 562947.7 127271.78 137280 102 1541
1543 0 563199.44 127048.336 137440 128 1542
1544 0 563272.94 126805.09 137640 98 1543
1545 0 563374.8 126420.42 137840 200 1544
1546 0 563284.25 126233.75 138040 120 1545
1547 0 563190.94 126027.27 138200 200 1546
1548 0 563134.4 125931.11 138360 200 1547
1549 0 563374.44 125979.086 138520 137 1548
1550 0 563561.06 126024.336 138720 128 1549
1551 0 563860.9 126007.37 138920 175 1550
1552 0 563877.9 126007.37 139080 175 1551
1553 0 564194.7 125826.35 139240 178 1552
1554 0 563527.1 126550.42 139240 90 1553
1555 0 563476.25 126838.92 139360 75 1554
1556 0 563323.5 127059.54 139520 51 1555
1557 0 563338 127170 139640 96 1556
1558 0 563338 127138 139680 96 1557
1559 0 563294 127234 139800 96 1558
1560 0 563134 127266 139960 75 1559
1561 0 562970 127330 140080 75 1560
1562 0 563006 127278 140200 81 1561
1563 0 562954 127302 140400 98 1562
1564 0 562938 127274 140520 98 1563
1565 0 562858 127274 140640 98 1564
1566 0 562786 127226 140760 107 1565
1567 0 562730 127214 140880 107 1566
1568 0 562652 127188 141040 90 1567
1569 0 562604 127108 141160 75 1568
1570 0 562556 126984 141280 75 1569
1571 0 562536 126880 141400 86 1570
1572 0 562456 126804 141520 86 1571
1573 0 562436 126728 141600 91 1572
1574 0 562400 126560 141720 51 1573
1575 0 562364 126388 141800 51 1574
1576 0 562320 126224 141880 40 1575
1577 0 562228 126088 141960 40 1576
1578 0 562212 126032 142000 40 1577
1579 0 562144 126192 142080 40 1578
1580 0 562092 126324 142160 40 1579
1581 0 561968 126588 142240 80 1580
1582 0 561984 126868 142200 51 1581
1583 0 562044 126848 142080 51 1582
1584 0 562060 126852 142000 32 1583
1585 0 561796 127024 141960 120 1584
1586 0 562236 127028 141960 32 1584
1587 0 562616 127480 141880 40 1586
1588 0 562892 127780 141840 75 1587
1589 0 563152 127836 141920 102 1588
1590 0 563304 127916 141960 102 1589
1591 0 563820 127868 142040 229 1590
1592 0 563827.3 127926 142080 229 1591
1593 0 563842 128042 142160 234 1592
1594 0 563802 128130 142240 234 1593
1595 0 563842 128170 142360 234 1594
1596 0 563894 128258 142400 234 1595
1597 0 563906 128330 142520 172 1596
1598 0 564082 128374 142680 172 1597
1599 0 564090 128454 142840 40 1598
1600 0 564124 129236 142920 40 1599
1601 0 563996 129524 143040 40 1600
1602 0 563962 129578 143080 40 1601
1603 0 561720 126752 142320 107 1581
1604 0 561496 126828 142400 107 1603
1605 0 561368 127000 142480 107 1604
1606 0 561256 127092 142560 81 1605
1607 0 561108 127156 142680 71 1606
1608 0 560888 127260 142760 71 1607
1609 0 560834 127286 142800 71 1608
1610 0 560792 127304 142840 71 1609
1611 0 560636 128432 142880 -1 1610
1612 0 560460 128540 142920 -1 1611
1613 0 560298 128618 142960 -1 1612
1614 0 560074 128806 143040 -1 1613
1615 0 559922 128890 143120 -1 1614
1616 0 559754 129006 143160 -1 1615
1617 0 559572 129128 143200 -1 1616
1618 0 559508 129444 143240 -1 1617
1619 0 559412 129528 143320 -1 1618
1620 0 559396 129768 143400 -1 1619
1621 0 559286 130498 143440 -1 1620
1622 0 559264 130960 143480 -1 1621
1623 0 559314 131114 143560 -1 1622
1624 0 559406 131198 143640 -1 1623
1625 0 559462 131278 143680 -1 1624
1626 0 559502 131342 143760 -1 1625
1627 0 559674 131362 143920 -1 1626
1628 0 559702 131498 143960 -1 1627
1629 0 559722 131602 144000 -1 1628
1630 0 559778 131622 144080 -1 1629
1631 0 559810 131746 144120 -1 1630
1632 0 559804 131844 144160 -1 1631
1633 0 559760 131984 144200 -1 1632
1634 0 559784 132284 144240 -1 1633
1635 0 559824 132484 144280 -1 1634
1636 0 559908 132844 144440 -1 1635
1637 0 560048 132940 144480 -1 1636
1638 0 560204 133060 144520 -1 1637
1639 0 560404 133120 144560 -1 1638
1640 0 560608 133248 144720 -1 1639
1641 0 560806 133990 144720 -1 1640
1642 0 560952 133976 144480 -1 1641
1643 0 560908 134060 144320 -1 1642
1644 0 560852 134084 144800 -1 1641
1645 0 560860 134080 144880 -1 1644
1646 0 560804 134160 145040 -1 1645
1647 0 560692 134204 145200 -1 1646
1648 0 560172 134372 145240 -1 1647
1649 0 560056 134412 145280 -1 1648
1650 0 559996 134468 145320 -1 1649
1651 0 559838 134394 145400 -1 1650
1652 0 559706 134442 145480 -1 1651
1653 0 559190 134682 145560 -1 1652
1654 0 558978 134858 145640 -1 1653
1655 0 558844 134956 145720 -1 1654
1656 0 558652 135096 145760 -1 1655
1657 0 558464 135256 145800 -1 1656
1658 0 558486 135326 145840 -1 1657
1659 0 558350 135678 145720 -1 1657
1660 0 558114 136054 145800 -1 1659
1661 0 558046 136206 145840 -1 1660
1662 0 557984 136308 145920 -1 1661
1663 0 557952 136368 146000 -1 1662
1664 0 557780 137064 146040 -1 1663
1665 0 557614 137278 146000 -1 1664
1666 0 557604 137292 145960 -1 1665
1667 0 557594 137306 145920 -1 1666
1668 0 557742 137274 145840 -1 1667
1669 0 557742 137274 145800 -1 1668
1670 0 557846 137274 145480 -1 1669
1671 0 557914 137198 145400 -1 1670
1672 0 557022 137874 145960 -1 1666
1673 0 556780 138056 146000 -1 1672
1674 0 556656 138204 146040 -1 1673
1675 0 556524 138516 146000 -1 1674
1676 0 556496 138760 145960 -1 1675
1677 0 556482 139082 145880 -1 1676
1678 0 556482 139082 145760 -1 1677
1679 0 556450 139122 145640 -1 1678
1680 0 556342 139186 145560 -1 1679
1681 0 556250 139198 145480 -1 1680
1682 0 556266 139074 145400 -1 1681
1683 0 559772 132900 144240 -1 1636
1684 0 559684 132960 144120 -1 1683
1685 0 559640 132996 144040 -1 1684
1686 0 559624 133024 143960 -1 1685
1687 0 559584 133068 143920 -1 1686
1688 0 559226 133314 143760 -1 1687
1689 0 559018 133358 143640 -1 1688
1690 0 558818 133470 143520 -1 1689
1691 0 558694 133530 143400 -1 1690
1692 0 558568 133536 143360 -1 1691
1693 0 558440 133556 143320 -1 1692
1694 0 558352 133480 143280 -1 1693
1695 0 558300 133384 143240 -1 1694
1696 0 558044 133384 143160 -1 1695
1697 0 557532 133404 143120 -1 1696
1698 0 556866 133398 143160 -1 1697
1699 0 556538 133526 143120 -1 1698
1700 0 556318 133818 143040 -1 1699
1701 0 555928 134058 143080 -1 1700
1702 0 555744 134368 143000 -1 1701
1703 0 555392 135064 143000 -1 1702
1704 0 555272 135166 142920 -1 1703
1705 0 555144 135334 142880 -1 1704
1706 0 555072 134014 142800 -1 1705
1707 0 555108 133978 142680 -1 1706
1708 0 555172 133970 142520 -1 1707
1709 0 555172 133962 142360 -1 1708
1710 0 555196 133954 142240 -1 1709
1711 0 555276 133970 142120 -1 1710
1712 0 555404 133978 142040 -1 1711
1713 0 555348 134158 141920 -1 1712
1714 0 555348 134270 141840 -1 1713
1715 0 555528 134518 141720 -1 1714
1716 0 555832 134718 141560 -1 1715
1717 0 556188 134806 141520 -1 1716
1718 0 556408 134882 141600 -1 1717
1719 0 554536 135642 143040 -1 1703
1720 0 554744 136342 143040 -1 1719
1721 0 555048 136842 143000 -1 1720
1722 0 555188 136988 143080 -1 1721
1723 0 555256 137024 143200 -1 1722
1724 0 555124 137232 143320 -1 1723
1725 0 554992 137412 143360 -1 1724
1726 0 554556 137580 143440 -1 1725
1727 0 554280 137832 143400 -1 1726
1728 0 554156 137992 143320 -1 1727
1729 0 554148 138046 143280 -1 1728
1730 0 554032 138194 143240 -1 1729
1731 0 554040 138514 143200 -1 1730
1732 0 553724 138886 143160 -1 1731
1733 0 553612 138940 143080 -1 1732
1734 0 553564 139020 143000 -1 1733
1735 0 553520 139060 142920 -1 1734
1736 0 553280 139244 142880 -1 1735
1737 0 564627.75 125545.984 139400 200 1553
1738 0 565139.7 125186.77 139560 269 1737
1739 0 565227.4 125166.98 139760 240 1738
1740 0 565317.9 125246.17 139960 209 1739
1741 0 565368.8 125274.45 140240 183 1740
1742 0 565674.25 125472.445 140440 242 1741
1743 0 565894.9 125331.02 140600 282 1742
1744 0 565985.4 125268.8 140840 257 1743
1745 0 566273.9 125138.695 141080 186 1744
1746 0 566511.5 124980.3 141200 86 1745
1747 0 566548.25 124711.6 141360 107 1746
1748 0 566836.75 124445.73 141480 91 1747
1749 0 567198.8 124061.06 141600 91 1748
1750 0 568152 123390.73 141760 75 1749
1751 0 569020.3 123088.36 141760 156 1750
1752 0 569133.44 123275.03 141600 156 1751
1753 0 569308.8 123546.56 141440 164 1752
1754 0 569461.56 123699.3 141240 164 1753
1755 0 569631.25 123637.07 141080 176 1754
1756 0 569908.44 123467.37 140920 150 1755
1757 0 571013.94 122949.4 140760 198 1756
1758 0 571865.4 122883.945 140800 150 1757
1759 0 572286.44 122841.57 140960 140 1758
1760 0 572852.1 122801.98 141080 139 1759
1761 0 573115.06 122861.4 141160 124 1760
1762 0 573561.94 122850.086 141320 120 1761
1763 0 573940.94 122708.664 141480 102 1762
1764 0 574478.4 122505.016 141640 102 1763
1765 0 574747.06 122360.766 141760 80 1764
1766 0 575623.9 122027.01 141920 98 1765
1767 0 577182.44 121532.02 142000 124 1766
1768 0 577908.9 121427.35 142000 104 1767
1769 0 578259.6 121365.125 142000 128 1768
1770 0 578704.06 121628.05 142200 183 1769
1771 0 579032.2 121859.98 142400 101 1770
1772 0 579529.94 122165.445 142600 124 1771
1773 0 580285.1 122615.164 142720 124 1772
1774 0 582369.56 123279.68 142880 86 1773
1775 0 585800.9 123616.586 142880 75 1774
1776 0 586522.25 123438.81 142640 40 1775
1777 0 587356.4 123639.82 142520 148 1776
1778 0 587964.1 123936.984 142520 140 1777
1779 0 588673.94 123775.78 142360 102 1778
1780 0 592582.4 124975.22 142360 124 1779
1781 0 594002.25 124584.9 142360 124 1780
1782 0 595107.94 125215.74 142560 75 1781
1783 0 595713.2 125470.3 142720 102 1782
1784 0 596230.8 125659.805 142880 124 1783
1785 0 596768.2 125953.96 143080 120 1784
1786 0 597469.6 126129.32 143200 75 1785
1787 0 597625.56 126312.85 143280 108 1786
1788 0 597798.56 126406.336 143320 32 1787
1789 0 597860.75 126462.91 143360 32 1788
1790 0 598299.4 126364.01 143520 60 1789
1791 0 598689.75 126330.06 143680 32 1790
1792 0 599575.3 126287.57 143920 148 1791
1793 0 600223 126335.66 144120 186 1792
1794 0 600415.3 126443.14 144320 175 1793
1795 0 600800 126595.875 144520 196 1794
1796 0 601082.9 126827.805 144720 200 1795
1797 0 601198.8 126921.14 144840 175 1796
1798 0 601119.6 126915.484 144880 200 1797
1799 0 600887.7 127345.41 144880 219 1798
1800 0 601162.44 126940.45 144960 175 1798
1801 0 600336.5 127025.31 144960 200 1800
1802 0 601207.7 127042.28 145120 175 1800
1803 0 601298.2 127087.53 145280 185 1802
1804 0 601332.1 127138.445 145440 185 1803
1805 0 601592.4 127166.73 145640 205 1804
1806 0 601971.4 127127.13 145760 163 1805
1807 0 602488.6 127005.375 145880 128 1806
1808 0 602752.06 126945.6 146040 163 1807
1809 0 603046.2 127064.4 146160 150 1808
1810 0 603034.9 126951.26 146240 150 1809
1811 0 603419.56 127070.055 146360 172 1810
1812 0 603651.5 127183.19 146520 128 1811
1813 0 605074.2 127412.3 146640 98 1812
1814 0 605130.75 127683.82 146640 98 1813
1815 0 604989.3 127836.555 146640 32 1814
1816 0 604881.9 127915.75 146720 51 1815
1817 0 604825.25 128017.58 146800 51 1816
1818 0 604736 129184 146880 51 1817
1819 0 604768 129440 146880 45 1818
1820 0 604768 129696 146880 102 1819
1821 0 604640 129920 146840 163 1820
1822 0 604640 130176 146880 104 1821
1823 0 604704 130368 147040 71 1822
1824 0 604800 130400 147280 64 1823
1825 0 604896 130400 147520 71 1824
1826 0 605088 130432 147680 81 1825
1827 0 605248 130464 147880 51 1826
1828 0 605408 130464 148080 71 1827
1829 0 605568 130528 148280 64 1828
1830 0 605760 130432 148480 40 1829
1831 0 605984 130368 148600 64 1830
1832 0 606240 130304 148640 107 1831
1833 0 606496 130240 148720 124 1832
1834 0 606656 130080 148840 139 1833
1835 0 606720 129824 148880 164 1834
1836 0 606848 129664 149040 164 1835
1837 0 607104 129600 149120 178 1836
1838 0 607360 129536 149200 107 1837
1839 0 605894.44 126954.086 146640 153 1813
1840 0 607418.5 126515.59 146640 108 1839
1841 0 607271.44 125910.31 146480 200 1840
1842 0 607246.25 125889 146360 200 1841
1843 0 607237.5 125882.02 146320 200 1842
1844 0 607186.56 125825.46 146240 102 1843
1845 0 607215 125875 146160 102 1844
1846 0 607219 125851 146080 120 1845
1847 0 607151 125727 146000 120 1846
1848 0 607047 125667 145920 120 1847
1849 0 607003 125631 145840 148 1848
1850 0 606915 125523 145720 148 1849
1851 0 606543 125483 145560 80 1850
1852 0 606247 125423 145520 81 1851
1853 0 605967 125331 145440 81 1852
1854 0 605635 125241 145400 60 1853
1855 0 605435 125113 145320 90 1854
1856 0 605227 125017 145240 104 1855
1857 0 605075 124893 145160 102 1856
1858 0 604975 124777 145040 102 1857
1859 0 604795 124753 144960 80 1858
1860 0 604575 124669 144920 60 1859
1861 0 607848.44 126515.59 146640 163 1840
1862 0 608393.9 126484.89 146800 175 1861
1863 0 609720.56 127183.625 146880 178 1862
1864 0 611760.3 127814.74 147000 178 1863
1865 0 612243.7 127670.75 147200 96 1864
1866 0 612486.9 127761.26 147360 163 1865
1867 0 613638.2 127848.68 147520 140 1866
1868 0 613951.94 127897.086 147440 75 1867
1869 0 614178.25 128083.76 147400 108 1868
1870 0 615484.94 128564.59 147320 154 1869
1871 0 615568.5 128662.5 147240 102 1870
1872 0 615651.9 128760.164 147160 102 1871
1873 0 615705.75 128740.2 146960 137 1872
1874 0 615694.44 128768.484 146800 91 1873
1875 0 615419.6 128261.71 146640 98 1874
1876 0 615600.7 127520.664 146560 120 1875
1877 0 615762.25 126969.45 146600 81 1876
1878 0 615810.06 126355.234 146680 186 1877
1879 0 616156 125885 146720 164 1878
1880 0 616252 125793 146840 164 1879
1881 0 616288 125781 146920 164 1880
1882 0 616296 125773 147080 120 1881
1883 0 616312 125761 147120 120 1882
1884 0 616348 125689 147240 120 1883
1885 0 616360 125689 147360 128 1884
1886 0 616408 125745 147480 128 1885
1887 0 616496 125813 147600 128 1886
1888 0 615688 126341 146600 81 1878
1889 0 615576 126353 146520 101 1888
1890 0 615444 126353 146440 101 1889
1891 0 615280 126413 146320 32 1890
1892 0 616273.8 129229.03 146800 107 1874
1893 0 616457.9 129271.43 146640 98 1892
1894 0 616752 129424.164 146520 98 1893
1895 0 616887.75 129395.875 146440 98 1894
1896 0 617136.7 129395.875 146360 107 1895
1897 0 617430.8 129458.1 146280 40 1896
1898 0 617411.2 129494.77 146240 40 1897
1899 0 617758.9 129746.73 146160 80 1898
1900 0 617908.94 129636.69 146080 32 1899
1901 0 618485.9 129433.05 145960 102 1900
1902 0 618703.7 129390.62 145840 120 1901
1903 0 618963.94 129571.64 145720 80 1902
1904 0 619218.44 129792.26 145600 120 1903
1905 0 619371.2 129780.94 145440 108 1904
1906 0 619456.06 129797.914 145320 104 1905
1907 0 619625.75 129882.766 145200 104 1906
1908 0 620027.4 129978.93 145080 176 1907
1909 0 620211.25 130140.15 144920 156 1908
1910 0 620380.94 130145.805 144760 156 1909
1911 0 620573.3 130411.68 144600 172 1910
1912 0 620578.94 130417.336 144560 172 1911
1913 0 620397.94 131096.16 144560 139 1912
1914 0 620270.75 131376.02 144440 134 1913
1915 0 620287.7 131579.66 144320 134 1914
1916 0 620327.3 131721.08 144200 120 1915
1917 0 620446.06 131975.64 144040 32 1916
1918 0 620400.8 132320.7 143760 86 1917
1919 0 620285.06 132623.64 143640 157 1918
1920 0 620217.1 132742.44 143520 134 1919
1921 0 620171 133052 143320 154 1920
1922 0 620103 133548 143120 160 1921
1923 0 620259 133852 142920 150 1922
1924 0 620315 134188 142760 204 1923
1925 0 620309 134342 142600 98 1924
1926 0 620345 134606 142400 104 1925
1927 0 620253 134646 142200 115 1926
1928 0 620205 134754 142000 150 1927
1929 0 620145 135070 141800 148 1928
1930 0 620209 135382 141600 60 1929
1931 0 620115 135560 141440 122 1930
1932 0 620063 135716 141280 122 1931
1933 0 620123 135812 141080 120 1932
1934 0 620095 135852 140880 108 1933
1935 0 620023 135840 140680 71 1934
1936 0 620051 135848 140480 71 1935
1937 0 620083 135776 140320 90 1936
1938 0 620207 135720 140200 141 1937
1939 0 620475 135596 140080 122 1938
1940 0 620770 135381 140040 102 1939
1941 0 621065 135166 140000 104 1940
1942 0 622043 134976 140000 96 1941
1943 0 621909 134966 139880 96 1942
1944 0 622199 134948 139720 122 1943
1945 0 622455 134920 139600 98 1944
1946 0 622583 134844 139440 108 1945
1947 0 622691 134840 139320 81 1946
1948 0 622745 134858 139280 81 1947
1949 0 623383 135036 139160 120 1948
1950 0 623777 135390 139200 60 1949
1951 0 623953 135422 139360 134 1950
1952 0 624073 135442 139560 163 1951
1953 0 624325 135522 139800 164 1952
1954 0 624491 135520 139960 148 1953
1955 0 624855 135564 140120 102 1954
1956 0 625219 135608 140240 104 1955
1957 0 625221 135598 140280 104 1956
1958 0 625581 135630 140400 124 1957
1959 0 625721 135602 140520 131 1958
1960 0 625969 135534 140640 91 1959
1961 0 626205 135438 140760 101 1960
1962 0 626385 135294 140920 102 1961
1963 0 626927 135144 141040 102 1962
1964 0 627107 135064 141200 120 1963
1965 0 627523 134684 141320 124 1964
1966 0 627801 134590 141440 124 1965
1967 0 628015 134560 141520 124 1966
1968 0 628661 134102 141640 200 1967
1969 0 628603 134062 141760 200 1968
1970 0 628631 134006 141880 200 1969
1971 0 628627 133962 142000 200 1970
1972 0 628815 133970 142120 166 1971
1973 0 628875 134034 142200 166 1972
1974 0 629639 133804 141640 122 1968
1975 0 629567 133844 141520 122 1974
1976 0 629787 133752 141400 91 1975
1977 0 629953 133718 141320 90 1976
1978 0 629979 133788 141280 90 1977
1979 0 630115 133784 141200 90 1978
1980 0 630201 133762 141120 96 1979
1981 0 630221 133734 141000 96 1980
1982 0 630513 133694 140880 96 1981
1983 0 630785 133682 140800 115 1982
1984 0 630913 133614 140720 101 1983
1985 0 631065 133494 140600 101 1984
1986 0 631337 133266 140480 122 1985
1987 0 631659 133224 140360 115 1986
1988 0 631759 133192 140280 107 1987
1989 0 632039 133040 140200 86 1988
1990 0 632215 132912 140080 86 1989
1991 0 633423 132392 140000 136 1990
1992 0 633355 132266 139920 136 1991
1993 0 633491 132070 139880 120 1992
1994 0 633815 131394 139840 135 1993
1995 0 634279 130896 139800 122 1994
1996 0 634867 130688 139760 60 1995
1997 0 634983 130640 139640 60 1996
1998 0 634967 130580 139480 45 1997
1999 0 635123 130508 139320 32 1998
2000 0 635255 130360 139160 51 1999
2001 0 635287 130284 139080 51 2000
2002 0 635319 130178 138960 51 2001
2003 0 635375 129998 138840 51 2002
2004 0 635439 129950 138800 40 2003
2005 0 635491 129882 138720 40 2004
2006 0 635867 129714 138640 51 2005
2007 0 636171 129650 138680 60 2006
2008 0 636259 129694 138760 75 2007
2009 0 636431 129702 138840 75 2008
2010 0 636599 129574 138880 81 2009
2011 0 636911 129538 138920 96 2010
2012 0 637223 129290 139000 75 2011
2013 0 637495 129134 139040 80 2012
2014 0 637959 128858 139000 75 2013
2015 0 638259 128772 138960 101 2014
2016 0 638811 128520 138920 75 2015
2017 0 639195 128472 138960 75 2016
2018 0 639423 128512 139120 81 2017
2019 0 639579 128500 139160 60 2018
2020 0 639723 128388 139200 60 2019
2021 0 639935 128196 139280 80 2020
2022 0 640399 127860 139320 90 2021
2023 0 640663 127614 139280 96 2022
2024 0 641011 127494 139240 96 2023
2025 0 641523 127422 139200 51 2024
2026 0 641711 127362 139160 75 2025
2027 0 642163 127130 139120 71 2026
2028 0 642611 126982 139080 80 2027
2029 0 642763 126966 139040 80 2028
2030 0 642983 126916 138960 75 2029
2031 0 643179 126848 138920 75 2030
2032 0 643455 126792 138840 75 2031
2033 0 643847 126880 138800 80 2032
2034 0 644175 126948 138840 60 2033
2035 0 644327 127176 138920 32 2034
2036 0 644955 127216 138960 75 2035
2037 0 645235 127222 138880 124 2036
2038 0 645475 127214 138800 108 2037
2039 0 645623 127098 138720 75 2038
2040 0 646095 126778 138680 51 2039
2041 0 646523 126686 138680 71 2040
2042 0 646959 126338 138640 86 2041
2043 0 647507 126050 138640 75 2042
2044 0 647847 125796 138600 104 2043
2045 0 648255 125748 138680 172 2044
2046 0 648367 125732 138800 172 2045
2047 0 648955 125440 138800 51 2046
2048 0 649159 125496 138840 60 2047
2049 0 649591 125284 138800 102 2048
2050 0 649831 125304 138880 102 2049
2051 0 650035 125250 138960 81 2050
2052 0 650211 125106 139000 101 2051
2053 0 650599 125050 139040 115 2052
2054 0 651051 124874 139080 148 2053
2055 0 651523 124698 139120 163 2054
2056 0 652095 124516 139160 175 2055
2057 0 652091 124518 139200 175 2056
2058 0 652207 124502 139320 175 2057
2059 0 653295 124526 139320 120 2058
2060 0 653635 124526 139240 81 2059
2061 0 653787 124434 139120 98 2060
2062 0 653887 124498 138960 75 2061
2063 0 653999 124506 138840 75 2062
2064 0 654079 124610 138760 80 2063
2065 0 654271 124662 138680 80 2064
2066 0 654391 124602 138600 75 2065
2067 0 654455 124724 138520 75 2066
2068 0 654543 124692 138400 64 2067
2069 0 654647 124660 138280 64 2068
2070 0 654719 124612 138160 45 2069
2071 0 654795 124584 138080 45 2070
2072 0 654819 124496 138000 45 2071
2073 0 654951 124452 137920 45 2072
2074 0 655027 124544 137840 45 2073
2075 0 655059 124600 137760 45 2074
2076 0 655159 124664 137680 45 2075
2077 0 655283 124680 137600 45 2076
2078 0 655495 124756 137520 -1 2077
2079 0 655567 124858 137480 -1 2078
2080 0 655587 124890 137400 -1 2079
2081 0 655611 124914 137320 -1 2080
2082 0 655663 124946 137200 -1 2081
2083 0 652207 124502 139480 175 2058
2084 0 652243 124566 139600 175 2083
2085 0 651491 124618 139600 224 2084
2086 0 651471 124578 139800 224 2085
2087 0 651499 124602 140000 224 2086
2088 0 651543 124594 140200 224 2087
2089 0 652463 124594 139800 134 2084
2090 0 648415 125856 138880 136 2046
2091 0 634432 129952 140360 64 1996
2092 0 634432 129728 140480 60 2091
2093 0 634464 129568 140680 98 2092
2094 0 634496 129408 140880 81 2093
2095 0 634592 129184 141040 71 2094
2096 0 634752 129024 141160 107 2095
2097 0 634848 128768 141280 115 2096
2098 0 634912 128544 141400 150 2097
2099 0 635008 128320 141480 164 2098
2100 0 635008 128096 141680 217 2099
2101 0 635040 127840 141680 197 2100
2102 0 635008 127584 141720 212 2101
2103 0 634784 127424 141720 190 2102
2104 0 634528 127392 141720 228 2103
2105 0 634304 127360 141600 208 2104
2106 0 634048 127392 141640 198 2105
2107 0 633792 127296 141680 219 2106
2108 0 633536 127328 141720 175 2107
2109 0 633280 127360 141760 91 2108
2110 0 633024 127360 141760 86 2109
2111 0 632768 127328 141760 51 2110
2112 0 632512 127328 141760 51 2111
2113 0 632256 127360 141880 96 2112
2114 0 632000 127296 141880 75 2113
2115 0 631744 127232 141920 40 2114
2116 0 631488 127232 141960 86 2115
2117 0 631264 127296 142080 60 2116
2118 0 631232 127296 142120 64 2117
2119 0 629303 134440 141720 80 1968
2120 0 629367 134768 141760 32 2119
2121 0 629667 134860 141800 45 2120
2122 0 630031 134934 141840 32 2121
2123 0 628059 133900 141520 128 1967
2124 0 628027 133906 141440 128 2123
2125 0 620047 135924 139880 75 1940
2126 0 620039 136028 139800 115 2125
2127 0 619995 136096 139680 115 2126
2128 0 619971 136192 139520 75 2127
2129 0 619923 136300 139360 128 2128
2130 0 619827 136300 139200 128 2129
2131 0 619803 136356 139000 75 2130
2132 0 619535 136296 138800 108 2131
2133 0 619523 136254.67 138720 108 2132
2134 0 619517 136234 138680 224 2133
2135 0 619445 136226 138560 224 2134
2136 0 619403 136204 138440 224 2135
2137 0 619527 136146 138280 207 2136
2138 0 619603 136106 138160 178 2137
2139 0 619763 136322 138040 178 2138
2140 0 619871 136542 137920 181 2139
2141 0 619879 136530 137680 181 2140
2142 0 619867 136622 137400 181 2141
2143 0 619859 136650 137360 181 2142
2144 0 619747 136780 137240 128 2143
2145 0 619463 137164 137200 128 2144
2146 0 619435 137236 137120 64 2145
2147 0 619391 137398 137000 64 2146
2148 0 619315 137434 136880 98 2147
2149 0 619315 137490 136760 98 2148
2150 0 619331 137522 136560 81 2149
2151 0 619255 137554 136360 80 2150
2152 0 619179 137562 136200 51 2151
2153 0 619135 137538 136000 51 2152
2154 0 619151 137530 135760 40 2153
2155 0 619479 137638 135560 40 2154
2156 0 619531 137754 135520 40 2155
2157 0 619395 137874 135320 40 2156
2158 0 619383 137986 135200 40 2157
2159 0 619359 138244 134960 -1 2158
2160 0 619371 138488 134840 -1 2159
2161 0 619319 138688 134720 -1 2160
2162 0 619227 138732 134600 -1 2161
2163 0 619135 138764 134400 -1 2162
2164 0 618999 138788 134240 -1 2163
2165 0 618855 138848 134080 -1 2164
2166 0 618675 138902 133960 -1 2165
2167 0 618607 138914 133840 -1 2166
2168 0 618487 138962 133720 -1 2167
2169 0 618423 139066 133560 -1 2168
2170 0 618387 139142 133360 -1 2169
2171 0 618259 139314 133240 -1 2170
2172 0 618087 139442 133040 -1 2171
2173 0 617915 139670 132920 -1 2172
2174 0 617911 139772 132760 -1 2173
2175 0 617651 139840 132320 -1 2174
2176 0 617215 139832 132120 -1 2175
2177 0 616907 139840 131960 -1 2176
2178 0 616755 139840 131720 -1 2177
2179 0 616591 139904 131520 -1 2178
2180 0 616439 139952 131320 -1 2179
2181 0 616247 140004 131120 -1 2180
2182 0 616059 140036 130920 -1 2181
2183 0 615927 140104 130760 -1 2182
2184 0 615907 140146 130560 -1 2183
2185 0 615883 140154 130360 -1 2184
2186 0 615719 140182 130160 -1 2185
2187 0 615463 140214 129960 -1 2186
2188 0 615323 140234 129760 -1 2187
2189 0 615231 140310 129560 -1 2188
2190 0 615111 140306 129320 -1 2189
2191 0 615015 140254 129080 -1 2190
2192 0 614747 140254 128920 -1 2191
2193 0 614547 140298 128760 -1 2192
2194 0 614279 140406 128600 -1 2193
2195 0 614119 140620 128440 -1 2194
2196 0 614175 140708 128280 -1 2195
2197 0 614191 140752 128120 -1 2196
2198 0 614191 140728 127920 -1 2197
2199 0 614191 140724 127800 -1 2198
2200 0 614191 140740 127720 -1 2199
2201 0 614007 140864 127480 -1 2200
2202 0 620512 137408 137800 128 2140
2203 0 620672 137600 137760 98 2202
2204 0 620864 137760 137720 102 2203
2205 0 621088 137856 137640 75 2204
2206 0 621344 137920 137560 98 2205
2207 0 621568 137984 137440 102 2206
2208 0 621792 138048 137320 81 2207
2209 0 622016 138176 137200 122 2208
2210 0 622240 138272 137120 101 2209
2211 0 622496 138368 137080 120 2210
2212 0 622688 138528 137000 98 2211
2213 0 622880 138688 136920 137 2212
2214 0 622976 138752 136800 102 2213
2215 0 623008 138752 136520 104 2214
2216 0 623040 138752 136240 115 2215
2217 0 623168 138848 136000 101 2216
2218 0 623296 139008 135800 90 2217
2219 0 623360 139200 135640 139 2218
2220 0 623520 139424 135560 90 2219
2221 0 623712 139648 135560 120 2220
2222 0 623872 139808 135440 115 2221
2223 0 624064 139936 135320 115 2222
2224 0 624192 140128 135160 101 2223
2225 0 624224 140352 135040 86 2224
2226 0 624384 140512 134920 102 2225
2227 0 624576 140704 134840 104 2226
2228 0 624672 140896 134680 80 2227
2229 0 624768 141088 134480 98 2228
2230 0 624864 141216 134240 102 2229
2231 0 624896 141312 134000 40 2230
2232 0 624928 141472 133800 86 2231
2233 0 625056 141600 133560 108 2232
2234 0 625152 141632 133400 60 2233
2235 0 623104 138912 137000 107 2214
2236 0 623232 139104 137160 71 2235
2237 0 623392 139264 137280 86 2236
2238 0 623616 139296 137400 104 2237
2239 0 623808 139456 137560 128 2238
2240 0 623968 139616 137680 124 2239
2241 0 624224 139680 137720 197 2240
2242 0 624448 139616 137840 175 2241
2243 0 624576 139392 137760 181 2242
2244 0 624704 139200 137920 172 2243
2245 0 624768 139136 137960 163 2244
2246 0 621212.5 129981.76 144560 51 1912
2247 0 621240.8 129896.91 144480 51 2246
2248 0 621314.3 129834.68 144440 40 2247
2249 0 621336.94 129795.086 144400 40 2248
2250 0 621320 129744.17 144360 40 2249
2251 0 621393.5 129693.26 144320 32 2250
2252 0 621467.06 129664.98 144280 32 2251
2253 0 621512.3 129715.89 144240 32 2252
2254 0 621563.25 129715.89 144200 32 2253
2255 0 621837 129718 144120 32 2254
2256 0 621989 129730 144040 32 2255
2257 0 622049 129686 144000 32 2256
2258 0 622061 129638 143920 32 2257
2259 0 622265 129630 143760 -1 2258
2260 0 622231 129592 143680 -1 2259
2261 0 622211 129588 143600 -1 2260
2262 0 622203 129588 143480 -1 2261
2263 0 622211 129616 143400 -1 2262
2264 0 622227 129576 143360 -1 2263
2265 0 622215 129532 143320 -1 2264
2266 0 622213 129510 143280 -1 2265
2267 0 622177 129498 143240 -1 2266
2268 0 622169 129470 143200 -1 2267
2269 0 622162 129413 143120 -1 2268
2270 0 622130 129399 143040 -1 2269
2271 0 622080 129399 142920 -1 2270
2272 0 622058 129361 142800 -1 2271
2273 0 622058 129321 142680 -1 2272
2274 0 622056 129253 142560 -1 2273
2275 0 622032 129207 142440 -1 2274
2276 0 622106 129205 142320 -1 2275
2277 0 622172 129199 142240 -1 2276
2278 0 622245 129186 142200 -1 2277
2279 0 622287 129186 142120 -1 2278
2280 0 622317 129174 142040 -1 2279
2281 0 622351 129182 141960 -1 2280
2282 0 622403 129220 141880 -1 2281
2283 0 622443 129424 141760 -1 2282
2284 0 622478 129405 141680 -1 2283
2285 0 622570 129419 141600 -1 2284
2286 0 622684 129471 141520 -1 2285
2287 0 622716 129567 141440 -1 2286
2288 0 622722 129593 141360 -1 2287
2289 0 622690 129643 141280 -1 2288
2290 0 622716 129775 141160 -1 2289
2291 0 623006 129881 141080 -1 2290
2292 0 623170 129969 140960 -1 2291
2293 0 623336 130015 140760 -1 2292
2294 0 623500 130035 140560 -1 2293
2295 0 623544 130019 140360 -1 2294
2296 0 623544 130019 140200 -1 2295
2297 0 623532 130115 140000 -1 2296
2298 0 623418 130057 139920 -1 2297
2299 0 623392 130031 139880 -1 2298
2300 0 623726 130517 139920 -1 2298
2301 0 623916 130483 139920 -1 2300
2302 0 623972 130503 139880 -1 2301
2303 0 623972 130531 139840 -1 2302
2304 0 623948 130567 139800 -1 2303
2305 0 624090 130597 139760 -1 2304
2306 0 624138 130653 139720 -1 2305
2307 0 624166 130693 139680 -1 2306
2308 0 624170 130709 139600 -1 2307
2309 0 624166 130661 139520 -1 2308
2310 0 624202 130729 139440 -1 2309
2311 0 624222 130721 139360 -1 2310
2312 0 624218 130729 139280 -1 2311
2313 0 624186 130713 139200 -1 2312
2314 0 616251.5 128539.55 147400 98 1871
2315 0 616387.25 128511.26 147520 98 2314
2316 0 616602.25 128432.06 147680 90 2315
2317 0 616771.94 128369.836 147800 124 2316
2318 0 617020.8 128296.3 148000 120 2317
2319 0 617018.2 128202.664 148200 122 2318
2320 0 617276 128301 148280 32 2319
2321 0 617186 128207 148360 32 2320
2322 0 617426 128127 148480 75 2321
2323 0 617578 128019 148640 75 2322
2324 0 617710 128007 148720 75 2323
2325 0 617886 127875 148800 91 2324
2326 0 618098 127743 148960 98 2325
2327 0 618434 127631 149080 101 2326
2328 0 618688 127445 149240 120 2327
2329 0 618916 127293 149360 108 2328
2330 0 619324 127161 149480 91 2329
2331 0 619632 127121 149560 86 2330
2332 0 620266 127091 149680 80 2331
2333 0 621054 126587 149680 60 2332
2334 0 621576 126589 149760 75 2333
2335 0 621772 126813 149880 75 2334
2336 0 622148 126821 149960 80 2335
2337 0 622458 126747 150080 91 2336
2338 0 622710 126567 150160 120 2337
2339 0 623810 125035 150240 107 2338
2340 0 624564 123837 150240 96 2339
2341 0 624630 123583 150240 128 2340
2342 0 624266 123283 150240 60 2341
2343 0 623618 123011 150240 107 2342
2344 0 623148 122605 150240 107 2343
2345 0 622964 121969 150240 139 2344
2346 0 621962 121543 150160 198 2345
2347 0 621448 121181 150240 124 2346
2348 0 621316 120969 150360 186 2347
2349 0 621308 120673 150480 120 2348
2350 0 621332 120445 150520 120 2349
2351 0 621150 120131 150600 86 2350
2352 0 620994 119843 150640 40 2351
2353 0 620666 119547 150680 45 2352
2354 0 620402 119155 150720 45 2353
2355 0 620046 118859 150760 51 2354
2356 0 619636 118565 150840 71 2355
2357 0 619260 118365 150880 101 2356
2358 0 619012 118229 150920 60 2357
2359 0 618956 118113 150960 60 2358
2360 0 618632 118021 151040 98 2359
2361 0 618378 117835 151080 98 2360
2362 0 618222 117703 151160 101 2361
2363 0 617946 117579 151240 102 2362
2364 0 617678 117475 151280 102 2363
2365 0 617462 117387 151320 104 2364
2366 0 617234 117271 151360 101 2365
2367 0 616930 117207 151400 86 2366
2368 0 616478 117071 151440 181 2367
2369 0 615896 116981 151480 81 2368
2370 0 614976 116957 151520 107 2369
2371 0 614660 116881 151600 168 2370
2372 0 613658 116939 151520 124 2371
2373 0 613290 117167 151440 101 2372
2374 0 613138 117199 151360 64 2373
2375 0 612854 117175 151320 60 2374
2376 0 612682 117119 151240 75 2375
2377 0 612430 117067 151160 75 2376
2378 0 612096 116993 151080 45 2377
2379 0 611992 116777 151160 51 2378
2380 0 611812 116681 151240 51 2379
2381 0 611520 116693 151080 75 2380
2382 0 611332 116729 150960 75 2381
2383 0 611018 116663 150880 60 2382
2384 0 610706 116531 150800 60 2383
2385 0 610542 116511 150720 60 2384
2386 0 610440 116649 150680 60 2385
2387 0 610376 116693 150640 60 2386
2388 0 610232 116765 150600 60 2387
2389 0 610136 116825 150560 -1 2388
2390 0 609956 116953 150520 -1 2389
2391 0 609796 117105 150480 -1 2390
2392 0 609510 117223 150440 -1 2391
2393 0 609414 117331 150400 -1 2392
2394 0 609426 117451 150320 -1 2393
2395 0 609390 117523 150200 -1 2394
2396 0 609198 117423 150080 -1 2395
2397 0 608946 117235 149920 -1 2396
2398 0 608642 117075 149840 -1 2397
2399 0 608312 116949 149760 -1 2398
2400 0 608012 116861 149720 -1 2399
2401 0 607792 116725 149680 -1 2400
2402 0 607584 116621 149640 32 2401
2403 0 607104 116489 149560 32 2402
2404 0 606504 116581 149560 32 2403
2405 0 605830 116415 149520 80 2404
2406 0 605290 116203 149480 64 2405
2407 0 604610 116103 149440 86 2406
2408 0 603860 115993 149400 71 2407
2409 0 603340 115789 149360 75 2408
2410 0 602852 115745 149400 124 2409
2411 0 602632 115629 149320 156 2410
2412 0 602472 115457 149200 137 2411
2413 0 602186 115195 149080 224 2412
2414 0 602086 115107 149040 185 2413
2415 0 601926 115055 148960 163 2414
2416 0 601586 115003 148880 200 2415
2417 0 600570 114779 148880 51 2416
2418 0 600378 114747 148800 51 2417
2419 0 600328 114749 148760 51 2418
2420 0 600180 114773 148680 51 2419
2421 0 600068 114753 148560 102 2420
2422 0 599920 114757 148480 96 2421
2423 0 599792 114761 148400 96 2422
2424 0 599644 114725 148320 75 2423
2425 0 599540 114781 148240 75 2424
2426 0 599416 114617 148200 51 2425
2427 0 599168 114545 148120 80 2426
2428 0 599032 114557 148080 60 2427
2429 0 598824 114529 148040 60 2428
2430 0 598614 114475 147960 86 2429
2431 0 598234 114511 147920 40 2430
2432 0 597586 114479 147880 40 2431
2433 0 597194 114327 147840 51 2432
2434 0 597022 114231 147800 51 2433
2435 0 596898 114147 147760 51 2434
2436 0 596778 114071 147720 51 2435
2437 0 596672 114013 147640 51 2436
2438 0 596476 113977 147600 -1 2437
2439 0 596116 113961 147520 -1 2438
2440 0 595996 113997 147600 -1 2439
2441 0 595896 113981 147640 -1 2440
2442 0 601730 115095 148840 163 2416
2443 0 601730 115111 148760 163 2442
2444 0 624680 123485 150360 128 2341
2445 0 624684 123157 150480 75 2444
2446 0 624768 122961 150520 32 2445
2447 0 624812 122801 150560 51 2446
2448 0 624864 122749 150600 51 2447
2449 0 624956 122621 150640 51 2448
2450 0 625080 122317 150720 80 2449
2451 0 625210 122199 150800 80 2450
2452 0 625338 122031 150880 80 2451
2453 0 625474 121891 150960 120 2452
2454 0 625682 121791 151040 86 2453
2455 0 625738 121651 151160 86 2454
2456 0 625970 121495 151280 75 2455
2457 0 626142 121295 151400 120 2456
2458 0 626280 121153 151480 122 2457
2459 0 626340 121069 151600 122 2458
2460 0 626480 121005 151720 108 2459
2461 0 626696 120905 151840 75 2460
2462 0 626924 120709 151960 86 2461
2463 0 627164 120625 152080 98 2462
2464 0 627328 120505 152200 91 2463
2465 0 627386 120447 152280 91 2464
2466 0 627518 120439 152400 128 2465
2467 0 627742 120387 152520 71 2466
2468 0 628070 120347 152640 86 2467
2469 0 628258 120279 152720 96 2468
2470 0 628542 120175 152840 91 2469
2471 0 628778 120163 152960 101 2470
2472 0 628922 120127 153080 75 2471
2473 0 629284 120021 153160 51 2472
2474 0 629336 119905 153200 51 2473
2475 0 629438 119903 153280 60 2474
2476 0 629418 119859 153320 60 2475
2477 0 629382 119783 153360 60 2476
2478 0 629770 119739 153440 80 2477
2479 0 630168 119745 153560 140 2478
2480 0 630384 119793 153640 163 2479
2481 0 630492 119817 153680 172 2480
2482 0 630752 119881 153800 175 2481
2483 0 630940 119975 153880 166 2482
2484 0 631012 120051 153960 166 2483
2485 0 631232 120071 154040 198 2484
2486 0 631396 120075 154120 140 2485
2487 0 631608 120087 154200 198 2486
2488 0 631812 120071 154280 198 2487
2489 0 632292 120079 154320 107 2488
2490 0 632476 120089 154360 81 2489
2491 0 632644 120117 154400 75 2490
2492 0 632804 120061 154440 75 2491
2493 0 632936 120049 154520 120 2492
2494 0 633044 120017 154600 120 2493
2495 0 633164 119993 154640 107 2494
2496 0 633500 119961 154720 80 2495
2497 0 633836 119873 154760 75 2496
2498 0 634192 119803 154800 75 2497
2499 0 634388 119793 154840 81 2498
2500 0 634460 119773 154880 81 2499
2501 0 634616 119793 154960 81 2500
2502 0 634776 119809 155040 81 2501
2503 0 635028 119829 155120 81 2502
2504 0 635204 119853 155200 86 2503
2505 0 635448 119929 155280 86 2504
2506 0 635640 119981 155320 102 2505
2507 0 635748 120017 155360 102 2506
2508 0 635836 120033 155400 91 2507
2509 0 635976 120109 155440 91 2508
2510 0 636052 120145 155480 120 2509
2511 0 636120 120165 155520 120 2510
2512 0 636312 120229 155600 91 2511
2513 0 636508 120245 155680 86 2512
2514 0 636972 120263 155720 120 2513
2515 0 637196 120267 155760 120 2514
2516 0 637472 120471 155800 75 2515
2517 0 637708 120643 155840 98 2516
2518 0 637832 120677 155920 98 2517
2519 0 638004 120689 156000 86 2518
2520 0 638148 120685 156080 86 2519
2521 0 638316 120689 156200 86 2520
2522 0 638444 120681 156280 86 2521
2523 0 638548 120621 156360 86 2522
2524 0 638692 120645 156440 86 2523
2525 0 638824 120669 156560 75 2524
2526 0 638956 120697 156680 75 2525
2527 0 639068 120709 156800 45 2526
2528 0 639172 120673 156960 51 2527
2529 0 639304 120701 157080 51 2528
2530 0 639444 120697 157200 32 2529
2531 0 639608 120821 157280 45 2530
2532 0 639684 120881 157360 45 2531
2533 0 639860 120967 157440 81 2532
2534 0 639932 120971 157520 60 2533
2535 0 640068 120987 157640 60 2534
2536 0 640292 120947 157720 60 2535
2537 0 640584 120907 157800 86 2536
2538 0 640708 120883 157880 98 2537
2539 0 640916 120915 157960 80 2538
2540 0 641332 121127 158040 86 2539
2541 0 641588 121445 158080 81 2540
2542 0 641816 121621 158120 80 2541
2543 0 642032 121833 158160 80 2542
2544 0 642212 122061 158200 81 2543
2545 0 642576 122315 158240 90 2544
2546 0 642924 122399 158280 96 2545
2547 0 643116 122435 158320 75 2546
2548 0 643420 122527 158440 96 2547
2549 0 643880 122631 158480 81 2548
2550 0 644140 122711 158520 136 2549
2551 0 644380 122637 158600 80 2550
2552 0 644652 122521 158640 80 2551
2553 0 644812 122441 158680 75 2552
2554 0 644956 122469 158760 75 2553
2555 0 645152 122545 158800 40 2554
2556 0 645720 122573 158840 166 2555
2557 0 645848 122507 158720 166 2556
2558 0 646036 122535 158600 190 2557
2559 0 646120 122511 158520 190 2558
2560 0 646192 122523 158440 272 2559
2561 0 646264 122555 158360 272 2560
2562 0 646276 122563 158280 272 2561
2563 0 646308 122579 158200 272 2562
2564 0 646306 122577 158160 272 2563
2565 0 646304 122575 158120 272 2564
2566 0 646332 122623 158000 272 2565
2567 0 646332 122623 157880 272 2566
2568 0 646176 122451 157760 64 2567
2569 0 644540 123001 158440 71 2550
2570 0 644956 123293 158480 60 2569
2571 0 645280 123665 158440 60 2570
2572 0 645436 123941 158400 120 2571
2573 0 645472 124011 158320 120 2572
2574 0 645532 124071 158240 120 2573
2575 0 645764 124259 158200 91 2574
2576 0 645908 124443 158160 75 2575
2577 0 646044 124755 158120 75 2576
2578 0 646128 124919 158080 107 2577
2579 0 646436 125343 158120 51 2578
2580 0 646564 125635 158080 98 2579
2581 0 646628 125871 158160 51 2580
2582 0 646660 126115 158240 60 2581
2583 0 646640 126381 158320 90 2582
2584 0 646688 126565 158400 75 2583
2585 0 646724 126929 158440 75 2584
2586 0 646520 127719 158400 122 2585
2587 0 646444 128111 158480 154 2586
2588 0 646288 128809 158560 101 2587
2589 0 646304 129033 158600 150 2588
2590 0 646284 129167 158640 150 2589
2591 0 646520 129895 158600 197 2590
2592 0 646660 130155 158520 160 2591
2593 0 646356 129251 158760 166 2590
2594 0 646332 129847 158840 197 2593
2595 0 646300 129831 158880 197 2594
2596 0 646172 130027 158960 197 2595
2597 0 586872.3 123071.484 142320 124 1777
2598 0 586334.94 122833.9 142160 102 2597
2599 0 586298.25 122729.35 142120 40 2598
2600 0 586224.7 122610.555 142080 40 2599
2601 0 586134.2 122531.36 142040 40 2600
2602 0 586088.94 122491.76 142000 40 2601
2603 0 585936.2 122525.7 141960 40 2602
2604 0 585789.1 122627.52 141920 40 2603
2605 0 585595 122762 141840 40 2604
2606 0 585407 122846 141760 40 2605
2607 0 585163 122834 141720 45 2606
2608 0 584963 122842 141680 45 2607
2609 0 584887 122862 141640 51 2608
2610 0 584627 122806 141600 75 2609
2611 0 584363 122546 141560 60 2610
2612 0 583999 122014 141520 32 2611
2613 0 583921 121996 141440 32 2612
2614 0 583949 122036 141360 32 2613
2615 0 583981 122180 141240 32 2614
2616 0 583969 122268 141120 32 2615
2617 0 584041 122320 141000 32 2616
2618 0 583913 122356 140880 96 2617
2619 0 583601 122240 140760 107 2618
2620 0 583481 122172 140680 101 2619
2621 0 583429 122120 140600 101 2620
2622 0 583337 122096 140520 96 2621
2623 0 583265 122072 140440 96 2622
2624 0 583209 121996 140320 81 2623
2625 0 583173 121944 140240 81 2624
2626 0 583073 121920 140120 81 2625
2627 0 582969 121872 140040 71 2626
2628 0 582885 121808 139960 71 2627
2629 0 582865 121788 139840 115 2628
2630 0 582869 121772 139720 115 2629
2631 0 582831 121754 139600 98 2630
2632 0 582803 121666 139480 98 2631
2633 0 582715 121538 139360 75 2632
2634 0 582683 121414 139240 60 2633
2635 0 582623 121282 139120 60 2634
2636 0 582567 121202 139040 75 2635
2637 0 582527 121098 138960 75 2636
2638 0 582457 121000 138880 51 2637
2639 0 582397 120876 138800 51 2638
2640 0 582369 120808 138720 51 2639
2641 0 582301 120720 138640 51 2640
2642 0 582169 120648 138560 32 2641
2643 0 582077 120592 138480 51 2642
2644 0 581901 120416 138400 107 2643
2645 0 581833 120200 138320 107 2644
2646 0 581781 120168 138240 107 2645
2647 0 581851 120050 138120 143 2646
2648 0 581819 120002 138040 143 2647
2649 0 581815 119962 137960 178 2648
2650 0 581851 119918 137840 202 2649
2651 0 581851 119918 137720 202 2650
2652 0 581839 119890 137680 202 2651
2653 0 581739 119834 137600 202 2652
2654 0 581711 119850 137560 202 2653
2655 0 582203 119430 137560 71 2654
2656 0 582287 119302 137520 71 2655
2657 0 582439 119214 137480 32 2656
2658 0 581271 119274 137560 86 2654
2659 0 580539 118962 137600 115 2658
2660 0 580149 118612 137640 96 2659
2661 0 579873 118416 137560 71 2660
2662 0 579777 118224 137480 91 2661
2663 0 579285 117924 137400 226 2662
2664 0 579207 117918 137320 204 2663
2665 0 579139 117870 137200 204 2664
2666 0 579163 117822 137080 148 2665
2667 0 579039 117758 136920 190 2666
2668 0 578947 117654 136840 190 2667
2669 0 578923 117622 136760 190 2668
2670 0 578819 117590 136680 190 2669
2671 0 578815 117554 136640 102 2670
2672 0 578811 117518 136600 102 2671
2673 0 578747 117458 136480 102 2672
2674 0 578647 117390 136440 40 2673
2675 0 577951 117310 136440 91 2674
2676 0 577295 117270 136400 51 2675
2677 0 578479 117342 136360 115 2674
2678 0 578339 117306 136280 115 2677
2679 0 578299 117210 136200 71 2678
2680 0 578255 117134 136120 71 2679
2681 0 578211 116962 136040 80 2680
2682 0 578203 116910 135960 80 2681
2683 0 578145 116768 135880 60 2682
2684 0 578105 116692 135800 60 2683
2685 0 578089 116592 135720 60 2684
2686 0 578093 116552 135600 60 2685
2687 0 578065 116500 135480 60 2686
2688 0 578053 116452 135360 81 2687
2689 0 578009 116416 135240 81 2688
2690 0 577953 116352 135120 98 2689
2691 0 577877 116344 135040 98 2690
2692 0 577809 116292 134960 172 2691
2693 0 577825 116284 134880 172 2692
2694 0 577857 116252 134760 172 2693
2695 0 577841 116200 134680 154 2694
2696 0 577701 116140 134640 154 2695
2697 0 577569 116040 134600 98 2696
2698 0 577485 116000 134560 98 2697
2699 0 577505 116036 134440 75 2698
2700 0 577309 115960 134360 75 2699
2701 0 577225 115836 134280 60 2700
2702 0 577081 115796 134240 90 2701
2703 0 576993 115788 134160 90 2702
2704 0 576873 115744 134080 90 2703
2705 0 576793 115720 134000 60 2704
2706 0 576621 115656 133920 71 2705
2707 0 576331 115558 133840 200 2706
2708 0 576035 115550 133800 248 2707
2709 0 576063 115554 133720 248 2708
2710 0 576115 115542 133600 200 2709
2711 0 576195 115566 133520 108 2710
2712 0 576267 115562 133360 120 2711
2713 0 576403 115650 133240 120 2712
2714 0 576447 115618 133120 120 2713
2715 0 576415 115486 133040 154 2714
2716 0 576451 115434 132920 154 2715
2717 0 576511 115378 132840 154 2716
2718 0 576523 115334 132720 128 2717
2719 0 576547 115114 132600 81 2718
2720 0 576607 114910 132520 80 2719
2721 0 576771 114698 132480 81 2720
2722 0 576939 114478 132400 91 2721
2723 0 577131 114282 132320 60 2722
2724 0 577345 114072 132240 51 2723
2725 0 577513 114008 132200 51 2724
2726 0 577577 113944 132160 51 2725
2727 0 577801 113932 132120 51 2726
2728 0 578269 113788 132080 124 2727
2729 0 578293 113708 132000 124 2728
2730 0 578261 113648 131880 124 2729
2731 0 578205 113596 131800 200 2730
2732 0 578181 113544 131720 200 2731
2733 0 578349 113960 132160 163 2728
2734 0 578325 114092 132240 120 2733
2735 0 578541 114300 132280 163 2734
2736 0 578565 114420 132360 120 2735
2737 0 578625 114564 132440 120 2736
2738 0 584077 121788 141600 209 2612
2739 0 584153 121684 141640 186 2738
2740 0 584145 121520 141720 186 2739
2741 0 584245 121368 141800 156 2740
2742 0 584301 121096 141880 102 2741
2743 0 584377 120988 141920 102 2742
2744 0 577886.25 121908.18 141840 32 1768
2745 0 577854 121945 141800 32 2744
2746 0 577858 122061 141720 32 2745
2747 0 577830 122161 141640 32 2746
2748 0 577886 122289 141560 32 2747
2749 0 577914 122317 141480 45 2748
2750 0 577930 122405 141400 45 2749
2751 0 577936 122467 141320 45 2750
2752 0 577900 122531 141240 51 2751
2753 0 577932 122591 141160 51 2752
2754 0 577904 122611 141080 51 2753
2755 0 577906 122613 141000 81 2754
2756 0 577842 122601 140920 81 2755
2757 0 577834 122577 140840 81 2756
2758 0 577270 122257 140760 163 2757
2759 0 577140 122179 140680 163 2758
2760 0 577104 122179 140560 251 2759
2761 0 577092 122111 140440 251 2760
2762 0 577024 122107 140320 251 2761
2763 0 576968 122111 140280 251 2762
2764 0 576916 122115 140160 219 2763
2765 0 576908 122107 140120 219 2764
2766 0 576852 122055 140040 219 2765
2767 0 576768 122075 139920 139 2766
2768 0 576648 122071 139720 104 2767
2769 0 576604 122071 139600 104 2768
2770 0 576544 121979 139520 140 2769
2771 0 576530 121941 139400 140 2770
2772 0 576302 121361 139400 75 2771
2773 0 576290 121301 139320 75 2772
2774 0 576194 121209 139240 75 2773
2775 0 576110 121161 139160 60 2774
2776 0 576046 121093 139080 60 2775
2777 0 575960 121007 139000 51 2776
2778 0 575856 120919 138920 51 2777
2779 0 575784 120827 138840 75 2778
2780 0 575780 120739 138760 75 2779
2781 0 575760 120699 138680 51 2780
2782 0 575704 120611 138600 51 2781
2783 0 575604 120611 138520 64 2782
2784 0 575604 120591 138440 64 2783
2785 0 575496 120567 138400 64 2784
2786 0 575436 120567 138320 64 2785
2787 0 575372 120543 138240 64 2786
2788 0 575328 120531 138120 71 2787
2789 0 575314 120489 138000 71 2788
2790 0 575306 120501 137880 71 2789
2791 0 575230 120501 137760 71 2790
2792 0 575150 120433 137640 71 2791
2793 0 575098 120377 137520 102 2792
2794 0 575074 120425 137400 102 2793
2795 0 575062 120421 137280 101 2794
2796 0 575070 120421 137160 101 2795
2797 0 575086 120417 137040 101 2796
2798 0 575082 120405 136920 86 2797
2799 0 575102 120393 136800 86 2798
2800 0 575142 120397 136680 71 2799
2801 0 575090 120397 136560 71 2800
2802 0 575010 120397 136440 51 2801
2803 0 575010 120413 136320 51 2802
2804 0 574978 120417 136200 51 2803
2805 0 574902 120397 136080 75 2804
2806 0 574862 120341 135960 75 2805
2807 0 574646 120181 135840 135 2806
2808 0 574546 120101 135760 166 2807
2809 0 574422 120045 135680 200 2808
2810 0 574406 120045 135560 178 2809
2811 0 574394 120025 135440 178 2810
2812 0 574394 120025 135320 178 2811
2813 0 574290 120005 135200 178 2812
2814 0 574106 120029 135120 128 2813
2815 0 574050 120121 135000 128 2814
2816 0 570366.3 123200.73 140480 181 1757
2817 0 569721.44 123189.414 140480 81 2816
2818 0 569588.06 123118.29 140400 81 2817
2819 0 569508.9 123039.09 140320 64 2818
2820 0 569310.9 123027.78 140240 64 2819
2821 0 569489.9 124440.34 140920 163 1756
2822 0 569760 125344 140160 153 2821
2823 0 569824 125504 139920 172 2822
2824 0 569920 125600 139680 143 2823
2825 0 569952 125664 139400 141 2824
2826 0 570112 125696 139200 90 2825
2827 0 570208 125696 138960 136 2826
2828 0 570368 125696 138760 150 2827
2829 0 570496 125760 138520 148 2828
2830 0 570656 125856 138320 148 2829
2831 0 570848 125920 138120 157 2830
2832 0 571040 126048 137920 115 2831
2833 0 571232 126208 137760 128 2832
2834 0 571424 126400 137680 148 2833
2835 0 571616 126528 137480 81 2834
2836 0 571776 126592 137280 108 2835
2837 0 571904 126592 137120 122 2836
2838 0 572096 126560 136960 131 2837
2839 0 572288 126560 136760 136 2838
2840 0 572480 126464 136560 115 2839
2841 0 572672 126432 136360 128 2840
2842 0 572928 126368 136240 140 2841
2843 0 573152 126240 136080 122 2842
2844 0 573408 126176 135960 122 2843
2845 0 573664 126080 135840 104 2844
2846 0 573856 125984 135640 124 2845
2847 0 574112 125984 135560 120 2846
2848 0 574304 126016 135400 122 2847
2849 0 574400 126208 135200 71 2848
2850 0 574464 126432 135080 32 2849
2851 0 574464 126688 135000 40 2850
2852 0 574432 126944 134920 102 2851
2853 0 574240 127168 134880 51 2852
2854 0 574048 127360 134840 64 2853
2855 0 573888 127584 134840 40 2854
2856 0 573792 127808 134920 98 2855
2857 0 573664 128032 134920 64 2856
2858 0 573632 128288 134920 60 2857
2859 0 573536 128544 134920 75 2858
2860 0 573440 128768 134840 60 2859
2861 0 573248 128960 134760 32 2860
2862 0 573056 129152 134880 75 2861
2863 0 572864 129344 135000 143 2862
2864 0 572704 129504 135200 160 2863
2865 0 572544 129664 135320 160 2864
2866 0 572288 129696 135320 186 2865
2867 0 572096 129888 135320 102 2866
2868 0 572000 130144 135240 32 2867
2869 0 571808 130336 135320 80 2868
2870 0 571712 130528 135480 45 2869
2871 0 571648 130784 135520 51 2870
2872 0 571648 130848 135520 51 2871
2873 0 574560 126336 135040 40 2850
2874 0 574816 126208 135000 86 2873
2875 0 575072 126144 134960 128 2874
2876 0 575328 126240 134920 120 2875
2877 0 575520 126432 134840 122 2876
2878 0 575744 126528 134720 108 2877
2879 0 575936 126688 134600 115 2878
2880 0 576128 126752 134440 124 2879
2881 0 576352 126848 134360 60 2880
2882 0 576576 126816 134200 64 2881
2883 0 576736 126784 133960 96 2882
2884 0 576864 126912 133760 96 2883
2885 0 576960 127104 133560 120 2884
2886 0 576896 127296 133400 81 2885
2887 0 576864 127488 133200 120 2886
2888 0 576864 127616 132960 143 2887
2889 0 576800 127648 132680 164 2888
2890 0 576896 127776 132480 143 2889
2891 0 576992 127936 132280 98 2890
2892 0 577088 128032 132040 124 2891
2893 0 577088 128032 131760 181 2892
2894 0 577152 128224 131600 137 2893
2895 0 577248 128384 131400 128 2894
2896 0 577312 128640 131280 115 2895
2897 0 577440 128864 131120 163 2896
2898 0 577600 128960 130880 224 2897
2899 0 577728 129184 130760 175 2898
2900 0 577568 129312 130600 124 2899
2901 0 577536 129472 130400 60 2900
2902 0 577600 129632 130200 91 2901
2903 0 577600 129792 129960 98 2902
2904 0 577568 129888 129720 81 2903
2905 0 577536 130016 129480 96 2904
2906 0 577472 130112 129240 96 2905
2907 0 577440 130112 129200 98 2906
2908 0 577280 130048 129000 51 2907
2909 0 577088 129952 128800 75 2908
2910 0 576896 129824 128640 75 2909
2911 0 576704 129696 128440 136 2910
2912 0 576480 129632 128320 156 2911
2913 0 576224 129600 128320 164 2912
2914 0 575968 129504 128360 141 2913
2915 0 575808 129312 128400 166 2914
2916 0 576000 129120 128520 124 2915
2917 0 576192 128928 128640 32 2916
2918 0 576448 128832 128680 40 2917
2919 0 576608 128864 128440 163 2918
2920 0 576672 128896 128360 128 2919
2921 0 577600 130272 129000 75 2907
2922 0 577632 130432 128800 32 2921
2923 0 577696 130592 128560 71 2922
2924 0 577728 130752 128360 60 2923
2925 0 577824 130912 128160 51 2924
2926 0 577760 131072 127960 51 2925
2927 0 577760 131104 127640 32 2926
2928 0 577920 131296 127520 32 2927
2929 0 578048 131520 127400 75 2928
2930 0 578240 131680 127360 86 2929
2931 0 578464 131840 127280 75 2930
2932 0 578656 132032 127200 75 2931
2933 0 578848 132224 127120 51 2932
2934 0 579008 132384 127000 91 2933
2935 0 579200 132512 126880 120 2934
2936 0 579456 132544 126800 71 2935
2937 0 579712 132640 126760 45 2936
2938 0 579968 132768 126760 86 2937
2939 0 580224 132768 126720 136 2938
2940 0 580384 132960 126760 80 2939
2941 0 580576 133152 126720 80 2940
2942 0 580672 133408 126680 107 2941
2943 0 580800 133664 126600 80 2942
2944 0 580896 133920 126520 86 2943
2945 0 580992 134176 126400 51 2944
2946 0 581120 134400 126360 51 2945
2947 0 581184 134624 126240 81 2946
2948 0 581248 134848 126120 81 2947
2949 0 581408 135040 126040 81 2948
2950 0 581568 135232 126000 90 2949
2951 0 581696 135456 125960 81 2950
2952 0 581856 135648 125920 86 2951
2953 0 582048 135840 125920 86 2952
2954 0 582272 136000 125840 71 2953
2955 0 582432 136160 125720 80 2954
2956 0 582656 136288 125680 156 2955
2957 0 582848 136480 125560 122 2956
2958 0 583072 136512 125400 150 2957
2959 0 583168 136736 125320 102 2958
2960 0 583264 136960 125240 120 2959
2961 0 583264 137184 125080 153 2960
2962 0 583424 137312 124920 186 2961
2963 0 583360 137280 124640 143 2962
2964 0 583264 137152 124440 200 2963
2965 0 583168 137088 124200 98 2964
2966 0 583040 137184 123960 32 2965
2967 0 583040 137376 123760 71 2966
2968 0 583104 137568 123600 90 2967
2969 0 583168 137728 123400 60 2968
2970 0 583264 137888 123200 101 2969
2971 0 583264 138080 123000 101 2970
2972 0 583424 138240 122880 166 2971
2973 0 583648 138336 122760 148 2972
2974 0 583872 138496 122680 235 2973
2975 0 584000 138688 122560 185 2974
2976 0 584192 138880 122640 226 2975
2977 0 584384 138816 122800 124 2976
2978 0 584544 138848 123000 71 2977
2979 0 584704 138912 123200 60 2978
2980 0 584864 139072 123400 40 2979
2981 0 585024 139200 123600 51 2980
2982 0 577792 129344 130840 154 2899
2983 0 578016 129504 130960 153 2982
2984 0 578240 129600 131080 131 2983
2985 0 578464 129696 131160 115 2984
2986 0 578688 129856 131200 115 2985
2987 0 578880 130016 131280 140 2986
2988 0 579072 130208 131280 107 2987
2989 0 579232 130400 131240 102 2988
2990 0 579424 130592 131200 124 2989
2991 0 579648 130784 131200 120 2990
2992 0 579840 130944 131160 139 2991
2993 0 580032 131136 131160 120 2992
2994 0 580256 131264 131160 101 2993
2995 0 580480 131392 131080 102 2994
2996 0 580736 131392 131080 102 2995
2997 0 580960 131520 131000 91 2996
2998 0 581216 131648 131000 75 2997
2999 0 581440 131808 131000 80 2998
3000 0 581632 131936 131120 181 2999
3001 0 581792 132096 131280 178 3000
3002 0 582016 132256 131320 163 3001
3003 0 582272 132352 131280 153 3002
3004 0 582400 132512 131440 122 3003
3005 0 582528 132672 131640 60 3004
3006 0 582528 132864 131840 40 3005
3007 0 582560 133088 131960 157 3006
3008 0 582560 133248 132160 134 3007
3009 0 582592 133408 132360 183 3008
3010 0 582528 133664 132400 178 3009
3011 0 582368 133792 132560 154 3010
3012 0 582208 133856 132680 107 3011
3013 0 582432 132352 131080 124 3003
3014 0 582656 132480 130960 134 3013
3015 0 582912 132576 130840 128 3014
3016 0 583168 132608 130760 98 3015
3017 0 583424 132608 130640 122 3016
3018 0 583648 132672 130480 128 3017
3019 0 583872 132704 130360 96 3018
3020 0 584128 132736 130280 75 3019
3021 0 584384 132736 130280 98 3020
3022 0 584640 132768 130240 96 3021
3023 0 584864 132864 130160 124 3022
3024 0 585088 132992 130120 136 3023
3025 0 585344 133056 130120 102 3024
3026 0 585600 133152 130120 71 3025
3027 0 585856 133280 130160 98 3026
3028 0 586080 133440 130160 115 3027
3029 0 586336 133536 130160 104 3028
3030 0 586528 133728 130200 81 3029
3031 0 586720 133856 130320 128 3030
3032 0 586912 134016 130440 150 3031
3033 0 587104 134208 130560 160 3032
3034 0 587360 134272 130600 189 3033
3035 0 587584 134368 130720 178 3034
3036 0 587840 134400 130760 128 3035
3037 0 588064 134400 130920 122 3036
3038 0 588288 134528 131000 107 3037
3039 0 588512 134688 131080 96 3038
3040 0 588704 134880 131080 81 3039
3041 0 588864 135104 131080 120 3040
3042 0 589056 135296 131080 120 3041
3043 0 589216 135424 130880 40 3042
3044 0 589440 135552 130880 40 3043
3045 0 589472 135808 130880 80 3044
3046 0 589472 135840 130880 80 3045
3047 0 589120 135392 131160 81 3042
3048 0 589280 135552 131280 60 3047
3049 0 589472 135712 131360 51 3048
3050 0 589696 135840 131400 115 3049
3051 0 589888 135936 131560 51 3050
3052 0 590112 136064 131640 80 3051
3053 0 590304 136256 131640 80 3052
3054 0 590560 136352 131600 91 3053
3055 0 590752 136544 131560 107 3054
3056 0 590976 136736 131560 120 3055
3057 0 591168 136928 131560 91 3056
3058 0 591360 137120 131600 98 3057
3059 0 591552 137312 131600 80 3058
3060 0 591392 137376 131400 60 3059
3061 0 591392 137536 131200 75 3060
3062 0 591392 137664 130960 64 3061
3063 0 591360 137792 130720 60 3062
3064 0 591232 137856 130480 51 3063
3065 0 591136 137824 130240 60 3064
3066 0 591008 137792 130000 60 3065
3067 0 590912 137856 129760 51 3066
3068 0 590816 138016 129560 75 3067
3069 0 590816 138176 129320 98 3068
3070 0 590848 138432 129200 60 3069
3071 0 590848 138656 129040 71 3070
3072 0 590848 138912 128920 108 3071
3073 0 590816 139136 128800 124 3072
3074 0 590944 139328 128640 81 3073
3075 0 590944 139456 128440 45 3074
3076 0 590816 139584 128240 32 3075
3077 0 590592 139584 128120 64 3076
3078 0 590400 139520 127960 60 3077
3079 0 590176 139392 127880 51 3078
3080 0 589952 139296 127760 40 3079
3081 0 589696 139168 127720 81 3080
3082 0 589472 139040 127640 51 3081
3083 0 589248 139008 127520 32 3082
3084 0 589024 139104 127400 60 3083
3085 0 588832 139136 127200 51 3084
3086 0 588672 139136 127000 51 3085
3087 0 588480 139136 126880 64 3086
3088 0 591200 139488 128440 166 3075
3089 0 591392 139648 128400 90 3088
3090 0 591616 139776 128400 81 3089
3091 0 591840 139936 128400 32 3090
3092 0 591968 140032 128600 32 3091
3093 0 591936 140000 128880 81 3092
3094 0 591680 140096 128920 137 3093
3095 0 591424 140000 128920 178 3094
3096 0 591296 139968 128920 150 3095
3097 0 591680 137312 131680 128 3059
3098 0 591904 137408 131760 156 3097
3099 0 592160 137504 131800 122 3098
3100 0 592384 137600 131880 81 3099
3101 0 592640 137696 131920 120 3100
3102 0 592896 137824 131920 107 3101
3103 0 593088 138016 131840 98 3102
3104 0 593248 138176 131680 136 3103
3105 0 593504 138272 131680 172 3104
3106 0 593760 138368 131640 176 3105
3107 0 594016 138464 131640 128 3106
3108 0 594208 138656 131640 108 3107
3109 0 594464 138688 131720 279 3108
3110 0 594720 138624 131680 186 3109
3111 0 594944 138496 131680 136 3110
3112 0 595200 138464 131640 80 3111
3113 0 595424 138464 131480 107 3112
3114 0 595616 138592 131360 108 3113
3115 0 595552 138560 131080 32 3114
3116 0 595360 138496 130880 32 3115
3117 0 595232 138496 130880 60 3116
3118 0 595744 138720 131360 107 3114
3119 0 595872 138880 131160 91 3118
3120 0 596032 139040 131000 71 3119
3121 0 596256 139232 131000 81 3120
3122 0 596416 139392 131160 71 3121
3123 0 596544 139520 131400 102 3122
3124 0 596640 139712 131560 141 3123
3125 0 596736 139872 131760 143 3124
3126 0 596960 140000 131840 80 3125
3127 0 597184 140160 131920 143 3126
3128 0 597440 140256 132000 175 3127
3129 0 597696 140320 131960 160 3128
3130 0 597952 140352 131920 200 3129
3131 0 598208 140384 131920 172 3130
3132 0 598464 140288 131920 156 3131
3133 0 598656 140320 131760 163 3132
3134 0 598848 140512 131680 143 3133
3135 0 599040 140704 131640 120 3134
3136 0 599200 140864 131520 86 3135
3137 0 599392 141056 131520 91 3136
3138 0 599296 141184 131400 107 3137
3139 0 599232 141344 131200 86 3138
3140 0 599168 141536 131000 107 3139
3141 0 599072 141696 130800 98 3140
3142 0 599008 141920 130640 81 3141
3143 0 598944 142112 130440 75 3142
3144 0 598944 142336 130280 75 3143
3145 0 598816 142496 130080 75 3144
3146 0 598784 142656 129880 96 3145
3147 0 598656 142784 129640 32 3146
3148 0 598720 142944 129440 32 3147
3149 0 598592 142912 129200 32 3148
3150 0 598432 143040 129000 102 3149
3151 0 598272 143200 128800 81 3150
3152 0 598144 143200 128560 122 3151
3153 0 597984 143264 128360 102 3152
3154 0 598144 143232 128120 178 3153
3155 0 598080 143264 127880 131 3154
3156 0 597856 143232 127760 107 3155
3157 0 597600 143168 127760 64 3156
3158 0 597440 143040 127840 64 3157
3159 0 597856 143392 128200 120 3153
3160 0 597696 143552 128040 102 3159
3161 0 597536 143680 127840 150 3160
3162 0 597408 143904 127680 175 3161
3163 0 597344 144096 127480 107 3162
3164 0 597344 144256 127280 60 3163
3165 0 597248 144352 127400 120 3164
3166 0 596992 144416 127400 96 3165
3167 0 596736 144384 127400 189 3166
3168 0 596544 144352 127240 318 3167
3169 0 596416 144128 127280 186 3168
3170 0 596384 143872 127320 120 3169
3171 0 596544 143680 127400 131 3170
3172 0 596672 143488 127560 163 3171
3173 0 596800 143424 127800 124 3172
3174 0 596960 143584 128000 91 3173
3175 0 597344 144416 127080 45 3164
3176 0 597280 144576 126880 60 3175
3177 0 597248 144736 126680 75 3176
3178 0 597248 144768 126400 90 3177
3179 0 597248 144928 126160 51 3178
3180 0 597248 145088 125960 60 3179
3181 0 597248 145184 125720 96 3180
3182 0 597216 145344 125520 51 3181
3183 0 597216 145504 125320 51 3182
3184 0 597216 145664 125120 32 3183
3185 0 597152 145824 124920 90 3184
3186 0 597056 145984 124680 91 3185
3187 0 596960 145984 124440 32 3186
3188 0 596960 145984 124160 81 3187
3189 0 596992 146048 123880 98 3188
3190 0 596864 146144 123680 108 3189
3191 0 596800 146144 123400 98 3190
3192 0 596768 146304 123200 75 3191
3193 0 596736 146528 123080 81 3192
3194 0 596640 146752 123000 71 3193
3195 0 596480 146944 122920 40 3194
3196 0 596320 147104 122760 91 3195
3197 0 596288 147296 122560 122 3196
3198 0 596320 147360 122320 96 3197
3199 0 596320 147360 122240 90 3198
3200 0 596544 147200 122280 40 3199
3201 0 596768 147072 122400 96 3200
3202 0 596864 147328 122440 80 3201
3203 0 596864 147584 122320 71 3202
3204 0 596608 147712 122320 80 3203
3205 0 596320 147456 122000 120 3199
3206 0 596384 147712 121880 148 3205
3207 0 596352 147872 121640 71 3206
3208 0 596192 147872 121400 81 3207
3209 0 596128 147904 121120 81 3208
3210 0 595968 147776 120920 45 3209
3211 0 595808 147776 120720 32 3210
3212 0 595776 147616 120520 32 3211
3213 0 595808 147584 120520 32 3212
3214 0 599648 141056 131520 75 3137
3215 0 599904 141056 131520 80 3214
3216 0 600160 141056 131520 75 3215
3217 0 600416 140992 131600 98 3216
3218 0 600672 140928 131640 86 3217
3219 0 600928 140896 131680 81 3218
3220 0 601184 140864 131680 75 3219
3221 0 601440 140864 131600 75 3220
3222 0 601664 140864 131440 91 3221
3223 0 601888 140992 131280 102 3222
3224 0 602112 141120 131240 101 3223
3225 0 602304 141248 131120 96 3224
3226 0 602560 141312 131080 75 3225
3227 0 602752 141472 131040 71 3226
3228 0 603008 141536 131000 96 3227
3229 0 603232 141632 130840 115 3228
3230 0 603488 141696 130760 175 3229
3231 0 603648 141856 130600 136 3230
3232 0 603872 141856 130480 120 3231
3233 0 604096 141888 130360 91 3232
3234 0 604288 141888 130160 90 3233
3235 0 604512 141888 130000 104 3234
3236 0 604736 141824 129880 108 3235
3237 0 604960 141856 129720 32 3236
3238 0 605120 141984 129560 75 3237
3239 0 605280 142048 129360 75 3238
3240 0 605504 142016 129200 120 3239
3241 0 605728 141952 129080 98 3240
3242 0 605984 141888 129000 81 3241
3243 0 606176 141760 128840 80 3242
3244 0 606368 141568 128840 60 3243
3245 0 606560 141408 128880 124 3244
3246 0 606816 141344 128960 150 3245
3247 0 607040 141248 129040 198 3246
3248 0 607136 141120 129280 210 3247
3249 0 607296 141056 129480 178 3248
3250 0 607552 141056 129520 108 3249
3251 0 607808 140960 129560 139 3250
3252 0 608064 140864 129640 164 3251
3253 0 608192 140960 129840 192 3252
3254 0 608352 141024 130040 163 3253
3255 0 608576 141056 130160 86 3254
3256 0 608832 141088 130280 71 3255
3257 0 609024 141056 130440 96 3256
3258 0 609216 140992 130600 64 3257
3259 0 609376 140864 130800 51 3258
3260 0 609536 140704 131000 75 3259
3261 0 609696 140544 131160 102 3260
3262 0 609760 140352 131360 104 3261
3263 0 609760 140192 131560 75 3262
3264 0 609760 140096 131720 75 3263
3265 0 610016 140096 131720 51 3264
3266 0 610240 140096 131920 75 3265
3267 0 610432 140064 132000 51 3266
3268 0 609792 140000 131960 75 3264
3269 0 609952 139904 132200 45 3268
3270 0 609952 139744 132400 115 3269
3271 0 609888 139584 132600 75 3270
3272 0 609856 139424 132800 107 3271
3273 0 609856 139328 133040 134 3272
3274 0 609888 139296 133080 124 3273
3275 0 610144 139296 133080 124 3274
3276 0 610400 139328 133000 98 3275
3277 0 610656 139360 132960 32 3276
3278 0 610688 139232 133200 32 3277
3279 0 610592 139200 133440 32 3278
3280 0 610560 139200 133480 45 3279
3281 0 609952 139136 133280 101 3274
3282 0 609952 139072 133560 108 3281
3283 0 609952 138912 133760 32 3282
3284 0 609952 138816 133880 71 3283
3285 0 610208 138816 133880 51 3284
3286 0 610432 138784 133760 51 3285
3287 0 610432 138848 133680 75 3286
3288 0 609952 138784 133920 98 3284
3289 0 609952 138752 134200 75 3288
3290 0 610176 138432 134440 204 3289
3291 0 610016 138272 134560 164 3290
3292 0 609824 138112 134600 197 3291
3293 0 609632 138240 134760 40 3292
3294 0 609696 138752 133920 86 3288
3295 0 609440 138752 133960 64 3294
3296 0 609216 138912 134000 32 3295
3297 0 609184 138816 134240 128 3296
3298 0 609184 138784 134400 108 3297
3299 0 571936 126688 137480 71 2836
3300 0 572064 126816 137680 60 3299
3301 0 572160 126944 137880 32 3300
3302 0 572160 127040 138120 81 3301
3303 0 572160 127168 138360 128 3302
3304 0 572000 127168 138560 164 3303
3305 0 572064 127328 138760 210 3304
3306 0 572160 127456 139000 131 3305
3307 0 572320 127552 139200 107 3306
3308 0 572480 127712 139400 139 3307
3309 0 572640 127776 139600 134 3308
3310 0 572800 127840 139800 101 3309
3311 0 572992 128000 139920 40 3310
3312 0 573088 128256 139920 51 3311
3313 0 573248 128320 140120 60 3312
3314 0 573408 128480 140320 51 3313
3315 0 573600 128544 140480 71 3314
3316 0 573856 128608 140600 96 3315
3317 0 574016 128704 140800 51 3316
3318 0 574176 128704 141000 71 3317
3319 0 574336 128704 141200 81 3318
3320 0 574432 128736 141440 81 3319
3321 0 574496 128640 141680 32 3320
3322 0 574496 128480 141880 51 3321
3323 0 574496 128224 141960 40 3322
3324 0 574496 128352 142200 40 3323
3325 0 574496 128576 142320 40 3324
3326 0 574464 128800 142520 98 3325
3327 0 574336 128992 142720 102 3326
3328 0 574304 129248 142720 122 3327
3329 0 574304 129504 142800 200 3328
3330 0 574144 129696 142960 185 3329
3331 0 573984 129888 143080 175 3330
3332 0 573888 130144 143120 181 3331
3333 0 574016 130400 143200 139 3332
3334 0 574048 130656 143320 150 3333
3335 0 574176 130880 143400 198 3334
3336 0 574400 130944 143520 242 3335
3337 0 574656 130880 143480 156 3336
3338 0 574912 130848 143360 75 3337
3339 0 574976 130816 143320 32 3338
3340 0 562263.2 125489.875 138360 60 1548
3341 0 562070.9 125342.8 138240 51 3340
3342 0 561913 125293 138200 40 3341
3343 0 561861 125173 138160 40 3342
3344 0 561765 125121 138120 81 3343
3345 0 561717 125093 138080 81 3344
3346 0 561689 125049 138000 81 3345
3347 0 561525 125041 137920 115 3346
3348 0 561401 125017 137800 64 3347
3349 0 561269 124965 137720 64 3348
3350 0 561149 124897 137640 101 3349
3351 0 561109 124913 137520 101 3350
3352 0 560917 124929 137400 64 3351
3353 0 560789 124833 137280 75 3352
3354 0 560473 124493 137160 81 3353
3355 0 560335 124395 137080 81 3354
3356 0 560195 124267 136960 108 3355
3357 0 559887 123991 136880 60 3356
3358 0 559693 123781 136840 60 3357
3359 0 559593 123709 136760 60 3358
3360 0 559549 123709 136680 60 3359
3361 0 559481 123569 136600 60 3360
3362 0 559441 123501 136520 90 3361
3363 0 559355 123407 136440 90 3362
3364 0 559339 123335 136360 122 3363
3365 0 559315 123259 136240 122 3364
3366 0 559295 123115 136120 91 3365
3367 0 559147 122819 136000 32 3366
3368 0 558485 122125 135920 128 3367
3369 0 558407 122135 136120 181 3368
3370 0 558211 122311 136320 181 3369
3371 0 558055 122451 136440 181 3370
3372 0 558019 122523 136640 198 3371
3373 0 558119 122543 136800 240 3372
3374 0 558135 122543 137000 240 3373
3375 0 558159 121819 135880 115 3368
3376 0 558115 121763 135800 115 3375
3377 0 558023 121639 135720 81 3376
3378 0 558021 121513 135640 81 3377
3379 0 558021 121453 135600 81 3378
3380 0 557985 121373 135520 81 3379
3381 0 557929 121289 135400 81 3380
3382 0 557901 121249 135320 81 3381
3383 0 557833 121273 135240 81 3382
3384 0 557761 121253 135200 81 3383
3385 0 557753 121213 135120 71 3384
3386 0 557797 121253 135040 71 3385
3387 0 557825 121237 134960 71 3386
3388 0 557781 121293 134880 81 3387
3389 0 557741 121329 134800 81 3388
3390 0 557761 121369 134720 81 3389
3391 0 557625 121405 134600 120 3390
3392 0 557601 121513 134480 160 3391
3393 0 557589 121645 134360 160 3392
3394 0 557489 121737 134320 160 3393
3395 0 557507 121815 134240 128 3394
3396 0 557543 121939 134040 164 3395
3397 0 558117 121273 134320 120 3394
3398 0 558263 121151 134280 120 3397
3399 0 558467 121075 134240 120 3398
3400 0 558623 121019 134200 -1 3399
3401 0 558739 121059 134120 -1 3400
3402 0 558777 121065 134080 -1 3401
3403 0 558909 121069 134040 -1 3402
3404 0 558939 121075 134000 -1 3403
3405 0 559049 121021 133960 -1 3404
3406 0 559437 120949 133920 -1 3405
3407 0 559787 120951 134000 -1 3406
3408 0 559279 120847 133800 -1 3406
3409 0 559291 120759 133720 -1 3408
3410 0 559291 120739 133640 -1 3409
3411 0 559195 120575 133560 -1 3410
3412 0 559195 120575 133480 -1 3411
3413 0 558405.1 130671.21 131480 124 1465
3414 0 558060 130552.414 131480 124 3413
3415 0 558106 130562 131600 202 3414
3416 0 557990 130534 131640 202 3415
3417 0 557886 130546 131760 228 3416
3418 0 557746 130538 131880 232 3417
3419 0 557746 130538 132000 232 3418
3420 0 557558 130578 132040 232 3419
3421 0 615584 148576 125680 71 437
3422 0 615744 148544 125440 131 3421
3423 0 615808 148480 125200 141 3422
3424 0 615808 148384 124960 96 3423
3425 0 615808 148320 124680 90 3424
3426 0 615904 148320 124400 75 3425
3427 0 616032 148256 124160 90 3426
3428 0 616064 148096 123920 108 3427
3429 0 616224 148096 123720 140 3428
3430 0 616352 148160 123480 102 3429
3431 0 616384 148224 123240 32 3430
3432 0 616448 148224 122960 104 3431
3433 0 616480 148160 122720 122 3432
3434 0 616608 148160 122480 104 3433
3435 0 616608 148096 122200 81 3434
3436 0 616640 148032 121960 107 3435
3437 0 616768 147968 121720 104 3436
3438 0 616896 147968 121480 91 3437
3439 0 617088 147936 121280 104 3438
3440 0 617248 147776 121160 122 3439
3441 0 617376 147648 120960 140 3440
3442 0 617376 147616 120920 135 3441
3443 0 617216 147456 120800 102 3442
3444 0 616960 147424 120680 86 3443
3445 0 616800 147296 120520 98 3444
3446 0 616640 147136 120360 75 3445
3447 0 616480 146976 120240 86 3446
3448 0 616256 146848 120160 120 3447
3449 0 616000 146784 120080 96 3448
3450 0 615744 146752 120040 86 3449
3451 0 615488 146784 119920 86 3450
3452 0 615232 146848 119880 86 3451
3453 0 615008 146944 119800 51 3452
3454 0 614752 146944 119760 91 3453
3455 0 614560 146784 119640 40 3454
3456 0 617472 147680 120680 137 3442
3457 0 617248 147840 120600 45 3456
3458 0 617056 148000 120560 32 3457
3459 0 617024 148000 120560 32 3458
3460 0 617498 147400 129280 71 423
3461 0 616810 147080 129280 81 3460
3462 0 616292 146974 129200 98 3461
3463 0 615984 146786 129160 80 3462
3464 0 615724 146690 129240 86 3463
3465 0 615576 146566 129360 86 3464
3466 0 615512 146502 129440 86 3465
3467 0 615346 146368 129520 98 3466
3468 0 614922 146220 129600 32 3467
3469 0 614298 145936 129600 80 3468
3470 0 613850 145824 129640 75 3469
3471 0 613518 145728 129600 51 3470
3472 0 613374 145412 129560 51 3471
3473 0 613142 145248 129520 86 3472
3474 0 612944 145202 129480 75 3473
3475 0 612732 145106 129440 40 3474
3476 0 612600 144982 129400 40 3475
3477 0 612484 144878 129360 60 3476
3478 0 612452 144738 129320 60 3477
3479 0 612412 144598 129240 51 3478
3480 0 612320 144422 129200 102 3479
3481 0 612292 144330 129120 102 3480
3482 0 612300 144146 129040 101 3481
3483 0 612256 143994 128960 101 3482
3484 0 612280 143830 128880 81 3483
3485 0 612246 143612 128800 91 3484
3486 0 612214 143384 128720 71 3485
3487 0 612138 143180 128640 107 3486
3488 0 612078 143072 128560 107 3487
3489 0 612006 142908 128480 71 3488
3490 0 611950 142856 128400 71 3489
3491 0 611850 142824 128320 91 3490
3492 0 611714 142840 128240 91 3491
3493 0 611538 142820 128160 107 3492
3494 0 611238 142796 128080 75 3493
3495 0 610814 142796 128000 86 3494
3496 0 610722 142796 127960 86 3495
3497 0 610462 142740 127880 102 3496
3498 0 610254 142700 127800 96 3497
3499 0 610078 142484 127720 71 3498
3500 0 609902 142388 127640 91 3499
3501 0 609804 142346 127560 115 3500
3502 0 609720 142322 127480 115 3501
3503 0 609544 142346 127360 80 3502
3504 0 609084 142402 127240 75 3503
3505 0 608600 142498 127320 86 3504
3506 0 608272 142478 127400 75 3505
3507 0 607984 142358 127440 51 3506
3508 0 607638 142416 127480 75 3507
3509 0 607442 142444 127520 81 3508
3510 0 607202 142528 127600 98 3509
3511 0 607038 142540 127680 96 3510
3512 0 606738 142460 127760 75 3511
3513 0 605898 142284 127800 102 3512
3514 0 605884 142334 127600 80 3513
3515 0 605884 142334 127480 80 3514
3516 0 605812 142298 127360 80 3515
3517 0 605800 142234 127280 45 3516
3518 0 605740 142194 127200 45 3517
3519 0 605672 142190 127120 45 3518
3520 0 605616 142178 127040 45 3519
3521 0 605596 142182 126920 45 3520
3522 0 605632 142178 126800 45 3521
3523 0 605556 142190 126680 45 3522
3524 0 605468 142222 126560 -1 3523
3525 0 605348 142306 126480 -1 3524
3526 0 605176 142330 126400 -1 3525
3527 0 604944 142278 126320 -1 3526
3528 0 604736 142310 126240 -1 3527
3529 0 604532 142302 126200 -1 3528
3530 0 604324 142394 126160 -1 3529
3531 0 604052 142634 126120 -1 3530
3532 0 604048 142658 126040 -1 3531
3533 0 604052 142706 125960 -1 3532
3534 0 604060 142770 125880 -1 3533
3535 0 604072 142802 125840 -1 3534
3536 0 603720 142614 126120 -1 3531
3537 0 603656 142718 126040 -1 3536
3538 0 603572 142794 125960 -1 3537
3539 0 603274 142960 125880 -1 3538
3540 0 603146 143028 125840 -1 3539
3541 0 603006 143112 125800 -1 3540
3542 0 602910 143192 125760 -1 3541
3543 0 602798 143332 125720 -1 3542
3544 0 602734 143424 125680 -1 3543
3545 0 602646 143520 125600 -1 3544
3546 0 602430 143620 125560 -1 3545
3547 0 602366 143700 125480 -1 3546
3548 0 602322 143744 125400 -1 3547
3549 0 601902 143668 125400 -1 3548
3550 0 601286 143304 125360 -1 3549
3551 0 600986 143408 125400 -1 3550
3552 0 601024 143470 125560 -1 3551
3553 0 601028 143426 125680 -1 3552
3554 0 600988 143326 125800 -1 3553
3555 0 600936 143250 125880 -1 3554
3556 0 600936 143250 126000 -1 3555
3557 0 604928 142208 128240 75 3513
3558 0 604672 142208 128240 96 3557
3559 0 604416 142208 128280 75 3558
3560 0 604160 142240 128280 80 3559
3561 0 603936 142336 128200 90 3560
3562 0 603680 142368 128120 102 3561
3563 0 603424 142304 128040 96 3562
3564 0 603168 142272 128040 86 3563
3565 0 602912 142240 127960 80 3564
3566 0 602656 142240 127880 60 3565
3567 0 602400 142208 127800 75 3566
3568 0 602144 142208 127680 60 3567
3569 0 601888 142176 127600 80 3568
3570 0 601664 142144 127440 75 3569
3571 0 601408 142144 127360 91 3570
3572 0 601152 142208 127400 115 3571
3573 0 600896 142240 127440 71 3572
3574 0 600704 142208 127600 60 3573
3575 0 600480 142208 127720 71 3574
3576 0 600256 142176 127840 71 3575
3577 0 6e+05 142112 127880 86 3576
3578 0 599744 142048 127920 80 3577
3579 0 599488 141952 127960 75 3578
3580 0 599232 141888 128040 150 3579
3581 0 599008 141856 127920 176 3580
3582 0 598752 141824 127840 186 3581
3583 0 598496 141728 127800 221 3582
3584 0 598240 141632 127840 205 3583
3585 0 598080 141760 128000 122 3584
3586 0 597984 141984 128120 81 3585
3587 0 597760 142112 128160 60 3586
3588 0 597504 142112 128160 75 3587
3589 0 597248 142112 128200 81 3588
3590 0 597056 142048 128360 81 3589
3591 0 596896 141920 128520 101 3590
3592 0 596832 141888 128560 90 3591
3593 0 605184 142048 128600 64 3513
3594 0 605056 141952 128840 64 3593
3595 0 604960 141824 129040 40 3594
3596 0 604896 141600 129160 86 3595
3597 0 604896 141376 129320 51 3596
3598 0 604928 141152 129440 45 3597
3599 0 604960 140928 129600 60 3598
3600 0 604960 140704 129800 51 3599
3601 0 604960 140544 130000 32 3600
3602 0 604896 140352 130200 60 3601
3603 0 604736 140288 130400 64 3602
3604 0 604576 140160 130600 90 3603
3605 0 604448 140064 130800 64 3604
3606 0 604352 139936 131000 71 3605
3607 0 604160 139872 131160 64 3606
3608 0 604096 139808 131240 51 3607
3609 0 620631 146917 131760 237 410
3610 0 622149 145791 131840 240 3609
3611 0 622783 145117 132040 200 3610
3612 0 622875 144353 131840 128 3611
3613 0 622827 144009 131720 108 3612
3614 0 622875 143657 131600 102 3613
3615 0 622835 143401 131520 131 3614
3616 0 622931 143457 131440 131 3615
3617 0 622875 143313 131360 128 3616
3618 0 622939 143241 131280 128 3617
3619 0 622971 143113 131200 128 3618
3620 0 622859 143041 131080 122 3619
3621 0 622873 143035 130960 122 3620
3622 0 622901 142955 130840 45 3621
3623 0 622909 142823 130720 45 3622
3624 0 622753 142707 130640 86 3623
3625 0 622589 142607 130560 120 3624
3626 0 622509 142443 130520 91 3625
3627 0 622457 142359 130400 91 3626
3628 0 622329 142223 130320 75 3627
3629 0 622201 142047 130280 120 3628
3630 0 622129 141951 130200 120 3629
3631 0 622047 141901 130120 102 3630
3632 0 621943 141685 130040 102 3631
3633 0 621851 141497 130000 80 3632
3634 0 621519 141269 129960 60 3633
3635 0 621339 141073 130000 60 3634
3636 0 621107 140957 130080 86 3635
3637 0 620851 140863 130160 86 3636
3638 0 620595 140767 130280 86 3637
3639 0 620307 140711 130400 86 3638
3640 0 619891 140567 130520 104 3639
3641 0 619719 140483 130600 104 3640
3642 0 619679 140503 130760 81 3641
3643 0 619527 140287 130920 81 3642
3644 0 619327 140111 131040 81 3643
3645 0 619023 140091 131080 51 3644
3646 0 618827 140055 131160 75 3645
3647 0 618663 139939 131280 -1 3646
3648 0 618603 139865 131440 -1 3647
3649 0 618527 139837 131480 -1 3648
3650 0 618347 139789 131560 -1 3649
3651 0 618203 139693 131640 -1 3650
3652 0 617991 139557 131720 -1 3651
3653 0 617835 139433 131760 -1 3652
3654 0 617427 139217 131840 -1 3653
3655 0 616931 139045 131760 -1 3654
3656 0 616779 138981 131680 -1 3655
3657 0 616547 138867 131560 -1 3656
3658 0 615651 138963 131560 -1 3657
3659 0 615255 138951 131600 -1 3658
3660 0 614995 138895 131680 -1 3659
3661 0 614639 138541 131720 -1 3660
3662 0 614411 138469 131800 -1 3661
3663 0 614247 138413 131880 -1 3662
3664 0 614083 138241 131960 -1 3663
3665 0 613991 137949 132000 -1 3664
3666 0 614107 137717 132080 -1 3665
3667 0 614039 137697 132200 -1 3666
3668 0 614015 137521 132320 -1 3667
3669 0 614015 137405 132360 -1 3668
3670 0 613983 137269 132480 -1 3669
3671 0 613983 137149 132600 -1 3670
3672 0 613991 137061 132720 -1 3671
3673 0 613999 136853 132840 -1 3672
3674 0 613975 136779 132920 -1 3673
3675 0 613939 136587 133000 -1 3674
3676 0 613891 136347 133120 -1 3675
3677 0 613995 136259 133200 -1 3676
3678 0 613999 136027 133360 -1 3677
3679 0 613979 135847 133520 -1 3678
3680 0 613951 135659 133600 -1 3679
3681 0 613959 135403 133720 -1 3680
3682 0 613963 135271 133760 -1 3681
3683 0 614011 135093 133880 -1 3682
3684 0 614079 134641 133920 -1 3683
3685 0 613975 134133 134000 -1 3684
3686 0 613803 133989 134120 -1 3685
3687 0 613755 133901 134280 -1 3686
3688 0 613731 133761 134440 -1 3687
3689 0 613659 133641 134560 -1 3688
3690 0 613695 133495 134760 -1 3689
3691 0 613707 133391 134960 -1 3690
3692 0 613731 133283 135120 -1 3691
3693 0 613739 133219 135280 -1 3692
3694 0 613747 133155 135440 -1 3693
3695 0 613947 132963 135560 -1 3694
3696 0 614067 132799 135640 -1 3695
3697 0 614127 132455 135680 -1 3696
3698 0 618688 140032 130120 64 3645
3699 0 618496 139968 129960 60 3698
3700 0 618272 139936 129800 51 3699
3701 0 618048 139936 129640 75 3700
3702 0 617824 139936 129520 80 3701
3703 0 617568 139904 129440 75 3702
3704 0 617312 139904 129440 75 3703
3705 0 617056 139904 129440 60 3704
3706 0 616832 139776 129560 45 3705
3707 0 616672 139616 129680 71 3706
3708 0 616672 139424 129880 75 3707
3709 0 616800 139264 130040 90 3708
3710 0 616896 139008 130040 80 3709
3711 0 617056 138784 130040 75 3710
3712 0 617216 138560 130040 71 3711
3713 0 617408 138336 130040 80 3712
3714 0 617568 138112 130040 71 3713
3715 0 617696 137952 130040 71 3714
3716 0 621907 141521 129920 80 3633
3717 0 621939 141469 129840 32 3716
3718 0 621927 141441 129800 32 3717
3719 0 622103 141285 129760 156 3718
3720 0 622271 141269 129720 124 3719
3721 0 622515 141197 129640 131 3720
3722 0 622647 141141 129560 131 3721
3723 0 622801 141167 129520 131 3722
3724 0 622789 141187 129480 131 3723
3725 0 623117 140563 129480 86 3724
3726 0 623277 140303 129440 75 3725
3727 0 623209 139871 129440 98 3726
3728 0 623149 139663 129400 98 3727
3729 0 623007 139417 129360 101 3728
3730 0 622855 139309 129320 102 3729
3731 0 622423 139153 129280 71 3730
3732 0 622299 139041 129200 71 3731
3733 0 622083 138863 129120 32 3732
3734 0 621763 138607 129080 32 3733
3735 0 621719 138363 129040 51 3734
3736 0 621715 138267 129000 51 3735
3737 0 621811 138083 128920 75 3736
3738 0 622017 137765 128880 86 3737
3739 0 622181 137489 128840 102 3738
3740 0 622265 137377 128800 102 3739
3741 0 622505 137033 128840 75 3740
3742 0 622741 136853 128880 81 3741
3743 0 623047 136599 128840 75 3742
3744 0 623303 136559 128800 71 3743
3745 0 623599 136507 128760 32 3744
3746 0 623799 136527 128720 32 3745
3747 0 623915 136543 128680 32 3746
3748 0 624143 136575 128600 32 3747
3749 0 624361 136593 128560 32 3748
3750 0 624649 136501 128520 -1 3749
3751 0 625213 136549 128480 -1 3750
3752 0 625601 136489 128520 -1 3751
3753 0 625909 136497 128560 -1 3752
3754 0 626105 136489 128600 -1 3753
3755 0 626305 136409 128640 -1 3754
3756 0 626421 136417 128680 -1 3755
3757 0 626561 136429 128720 -1 3756
3758 0 626677 136389 128760 -1 3757
3759 0 626729 136381 128800 -1 3758
3760 0 626873 136341 128840 -1 3759
3761 0 627059 136343 128880 -1 3760
3762 0 627231 136307 128920 -1 3761
3763 0 627559 136235 128960 -1 3762
3764 0 627859 136083 129000 -1 3763
3765 0 628035 136003 129040 -1 3764
3766 0 628347 135847 129080 -1 3765
3767 0 628307 135691 129200 -1 3766
3768 0 628283 135423 129280 -1 3767
3769 0 628219 135279 129320 -1 3768
3770 0 628099 135119 129360 -1 3769
3771 0 628733 135789 129040 -1 3766
3772 0 628801 135793 129000 -1 3771
3773 0 628937 135837 128920 -1 3772
3774 0 629009 135829 128880 -1 3773
3775 0 629047 135815 128800 -1 3774
3776 0 629031 135871 128720 -1 3775
3777 0 629011 135899 128640 -1 3776
3778 0 628883 136087 128560 -1 3777
3779 0 628831 136143 128520 -1 3778
3780 0 628759 136323 128480 -1 3779
3781 0 628827 136387 128400 -1 3780
3782 0 628863 136423 128320 -1 3781
3783 0 629623 135651 128800 -1 3775
3784 0 629879 135631 128760 -1 3783
3785 0 630199 135359 128800 -1 3784
3786 0 630295 135311 128880 -1 3785
3787 0 630381 135297 129000 -1 3786
3788 0 630457 135281 129080 -1 3787
3789 0 630537 135249 129200 -1 3788
3790 0 630645 135189 129280 -1 3789
3791 0 630753 135089 129360 -1 3790
3792 0 630921 135017 129440 -1 3791
3793 0 631173 134657 129480 -1 3792
3794 0 631449 134661 129440 -1 3793
3795 0 631737 134405 129400 -1 3794
3796 0 631997 134173 129360 -1 3795
3797 0 632343 134015 129400 -1 3796
3798 0 632607 133587 129400 -1 3797
3799 0 632771 133463 129360 -1 3798
3800 0 632847 133395 129320 -1 3799
3801 0 632899 133359 129240 -1 3800
3802 0 632963 133315 129160 -1 3801
3803 0 632951 133291 129080 -1 3802
3804 0 632911 133139 128960 -1 3803
3805 0 632947 133195 128800 -1 3804
3806 0 633019 133003 128680 -1 3805
3807 0 633027 132875 128600 -1 3806
3808 0 633103 132879 128480 -1 3807
3809 0 633171 132863 128400 -1 3808
3810 0 633203 132867 128320 -1 3809
3811 0 633231 132875 128200 -1 3810
3812 0 633279 132823 128080 32 3811
3813 0 633303 132827 127960 32 3812
3814 0 633371 132799 127840 32 3813
3815 0 633467 132647 127760 32 3814
3816 0 633487 132559 127680 32 3815
3817 0 633487 132507 127640 32 3816
3818 0 633545 132321 127520 32 3817
3819 0 633649 132241 127440 32 3818
3820 0 633677 132289 127360 32 3819
3821 0 633709 132157 127280 51 3820
3822 0 633657 132081 127160 71 3821
3823 0 633693 132013 127040 71 3822
3824 0 633665 131885 126920 101 3823
3825 0 633705 131845 126800 101 3824
3826 0 633689 131809 126680 71 3825
3827 0 633653 131773 126600 71 3826
3828 0 633633 131697 126480 60 3827
3829 0 633661 131645 126320 60 3828
3830 0 633625 131653 126160 60 3829
3831 0 633581 131569 126040 60 3830
3832 0 633561 131489 125920 32 3831
3833 0 633565 131405 125800 80 3832
3834 0 633621 131321 125680 80 3833
3835 0 633659 131247 125600 80 3834
3836 0 633695 131151 125520 60 3835
3837 0 633743 131067 125400 96 3836
3838 0 633787 130959 125280 96 3837
3839 0 633779 130747 125200 80 3838
3840 0 633791 130603 125120 75 3839
3841 0 633791 130487 125040 75 3840
3842 0 633815 130431 124960 81 3841
3843 0 633817 130357 124880 81 3842
3844 0 633769 130229 124800 51 3843
3845 0 633813 130081 124720 51 3844
3846 0 633849 129993 124640 71 3845
3847 0 633789 129849 124520 71 3846
3848 0 633737 129729 124440 75 3847
3849 0 633705 129577 124360 75 3848
3850 0 633713 129413 124280 75 3849
3851 0 633725 129321 124200 75 3850
3852 0 633701 129229 124120 51 3851
3853 0 633711 129103 124040 51 3852
3854 0 633703 128935 123960 32 3853
3855 0 633727 128775 123880 32 3854
3856 0 633767 128547 123800 75 3855
3857 0 633811 128363 123720 75 3856
3858 0 633913 128113 123640 80 3857
3859 0 633937 127889 123680 80 3858
3860 0 634033 127557 123760 81 3859
3861 0 634029 127381 123800 81 3860
3862 0 633961 127001 123760 81 3861
3863 0 633883 126739 123680 75 3862
3864 0 633811 126591 123600 81 3863
3865 0 633619 126411 123560 81 3864
3866 0 633523 126283 123520 60 3865
3867 0 633435 126179 123480 51 3866
3868 0 633327 126011 123440 51 3867
3869 0 633183 125887 123400 75 3868
3870 0 633041 125725 123320 51 3869
3871 0 632885 125641 123280 51 3870
3872 0 632689 125401 123240 90 3871
3873 0 632345 125185 123200 80 3872
3874 0 631779 124847 123160 86 3873
3875 0 631527 124771 123120 86 3874
3876 0 630775 124475 123080 178 3875
3877 0 630585 124289 123040 134 3876
3878 0 630389 124201 122960 150 3877
3879 0 630257 124057 122880 115 3878
3880 0 630221 124025 122840 115 3879
3881 0 630157 124005 122760 115 3880
3882 0 629777 123889 122720 64 3881
3883 0 629273 123645 122760 80 3882
3884 0 629127 123519 122800 51 3883
3885 0 628963 123407 122840 51 3884
3886 0 628755 123151 122880 75 3885
3887 0 628483 122971 122840 80 3886
3888 0 628311 122835 122800 75 3887
3889 0 628071 122695 122760 80 3888
3890 0 627819 122555 122720 81 3889
3891 0 627683 122519 122680 75 3890
3892 0 627365 122325 122600 75 3891
3893 0 627077 122173 122560 81 3892
3894 0 626689 122129 122520 81 3893
3895 0 626137 122017 122520 60 3894
3896 0 625845 121921 122560 32 3895
3897 0 625625 121805 122520 40 3896
3898 0 625465 121669 122560 80 3897
3899 0 625519 121359 122600 80 3898
3900 0 625247 121587 122520 40 3898
3901 0 625035 121259 122480 40 3900
3902 0 624795 121187 122520 51 3901
3903 0 624339 121115 122560 81 3902
3904 0 624023 120919 122600 60 3903
3905 0 623699 120863 122560 51 3904
3906 0 623501 120393 122600 51 3905
3907 0 623377 120281 122520 75 3906
3908 0 623153 119921 122480 156 3907
3909 0 623099 119883 122440 186 3908
3910 0 623119 119855 122360 186 3909
3911 0 623051 119827 122240 186 3910
3912 0 623015 119839 122120 120 3911
3913 0 623015 119839 122000 120 3912
3914 0 623565 121061 122520 51 3905
3915 0 630157 123985 122640 115 3881
3916 0 630097 123993 122520 143 3915
3917 0 630105 123937 122400 143 3916
3918 0 630261 123781 122360 143 3917
3919 0 630293 123749 122320 143 3918
3920 0 630333 123685 122240 143 3919
3921 0 630337 123681 122200 143 3920
3922 0 621801 138061 128800 75 3737
3923 0 621785 138013 128680 81 3922
3924 0 621713 138065 128560 81 3923
3925 0 621701 137945 128440 64 3924
3926 0 621685 137885 128320 64 3925
3927 0 621649 137829 128200 64 3926
3928 0 621621 137749 128080 81 3927
3929 0 621617 137689 128000 81 3928
3930 0 621653 137569 127880 51 3929
3931 0 621637 137489 127800 51 3930
3932 0 621605 137505 127720 51 3931
3933 0 621561 137421 127600 32 3932
3934 0 621541 137405 127480 32 3933
3935 0 621533 137241 127360 40 3934
3936 0 621469 137201 127280 40 3935
3937 0 621243 136407 127240 71 3936
3938 0 621283 136223 127320 71 3937
3939 0 621295 136239 127440 71 3938
3940 0 621279 136271 127560 71 3939
3941 0 621279 136271 127680 120 3940
3942 0 621299 136327 127800 120 3941
3943 0 621327 136391 127920 136 3942
3944 0 621387 136427 128000 136 3943
3945 0 621391 136427 128040 136 3944
3946 0 621535 136479 128160 124 3945
3947 0 622801 141235 129400 131 3724
3948 0 622821 141271 129280 131 3947
3949 0 622821 141311 129160 131 3948
3950 0 622841 141351 129040 128 3949
3951 0 622921 141375 128960 128 3950
3952 0 623045 141519 128880 128 3951
3953 0 623117 141575 128840 -1 3952
3954 0 623189 141559 128720 -1 3953
3955 0 623225 141603 128640 -1 3954
3956 0 623245 141623 128560 -1 3955
3957 0 623529 144871 132160 228 3611
3958 0 624101 144835 132240 249 3957
3959 0 624439 144773 132400 276 3958
3960 0 625309 144379 132560 153 3959
3961 0 625993 144059 132680 221 3960
3962 0 625797 144195 132840 229 3961
3963 0 626091 144049 132960 245 3962
3964 0 626675 143761 133120 202 3963
3965 0 626845 143715 133280 197 3964
3966 0 627273 143531 133480 81 3965
3967 0 627345 143379 133680 81 3966
3968 0 627227 143025 133920 96 3967
3969 0 627303 141989 133920 80 3968
3970 0 627329 141939 134080 172 3969
3971 0 627401 141731 134280 140 3970
3972 0 627489 141455 134520 134 3971
3973 0 627581 141227 134720 140 3972
3974 0 627633 141083 134920 128 3973
3975 0 627641 140943 135120 75 3974
3976 0 627733 140821 135240 124 3975
3977 0 627837 140769 135320 124 3976
3978 0 627905 140673 135400 124 3977
3979 0 628005 140645 135520 75 3978
3980 0 628077 140629 135640 75 3979
3981 0 628053 140589 135760 45 3980
3982 0 628121 140553 135880 128 3981
3983 0 628073 140451 136000 128 3982
3984 0 628173 140415 136120 96 3983
3985 0 628261 140383 136240 96 3984
3986 0 628321 140255 136320 131 3985
3987 0 628385 140191 136440 131 3986
3988 0 628393 140095 136600 200 3987
3989 0 628397 140009 136760 203 3988
3990 0 628493 139913 136880 203 3989
3991 0 628481 139837 137080 198 3990
3992 0 628417 139777 137280 137 3991
3993 0 628497 139603 137320 137 3992
3994 0 628461 139547 137400 134 3993
3995 0 628541 139559 137480 134 3994
3996 0 628605 139565 137600 154 3995
3997 0 628609 139457 137720 154 3996
3998 0 628709 139433 137880 196 3997
3999 0 628693 139237 138080 196 3998
4000 0 628665 139381 138240 40 3999
4001 0 628653 139253 138400 51 4000
4002 0 628713 139221 138560 51 4001
4003 0 628653 139145 138760 164 4002
4004 0 628645 139205 138920 185 4003
4005 0 628533 139173 139120 226 4004
4006 0 628473 139139 139280 226 4005
4007 0 628445 139103 139480 196 4006
4008 0 628489 139035 139680 198 4007
4009 0 628433 138951 139880 196 4008
4010 0 628441 138947 140080 196 4009
4011 0 628481 138787 140280 198 4010
4012 0 628465 138759 140520 209 4011
4013 0 628485 138763 140760 196 4012
4014 0 628497 138739 140920 185 4013
4015 0 628393 138675 141120 185 4014
4016 0 628309 138513 141320 150 4015
4017 0 628309 138361 141560 209 4016
4018 0 628273 138149 141760 196 4017
4019 0 628253 137957 141960 245 4018
4020 0 628261 137875 142160 245 4019
4021 0 628225 137839 142360 209 4020
4022 0 628253 137667 142520 166 4021
4023 0 628397 137523 142720 166 4022
4024 0 628585 137367 142880 226 4023
4025 0 628753 137257 143040 226 4024
4026 0 628857 137117 143240 192 4025
4027 0 628777 136997 143440 175 4026
4028 0 628833 136633 143600 124 4027
4029 0 628769 136299 143760 60 4028
4030 0 628121 135025 144000 181 4029
4031 0 627145 133979 144160 259 4030
4032 0 627105 132889 144320 287 4031
4033 0 627139 130467 144320 208 4032
4034 0 627787 129723 144440 120 4033
4035 0 627855 129127 144440 115 4034
4036 0 626723 130307 144080 208 4033
4037 0 626107 130059 143960 115 4036
4038 0 625847 129735 144040 115 4037
4039 0 625775 129615 144160 115 4038
4040 0 625327 129287 144280 181 4039
4041 0 624879 128951 144440 139 4040
4042 0 624575 128423 144600 200 4041
4043 0 624511 128303 144760 202 4042
4044 0 624411 128229 144840 202 4043
4045 0 624383 128137 144920 202 4044
4046 0 624079 127689 144960 163 4045
4047 0 623667 127409 145000 160 4046
4048 0 623203 127333 145080 153 4047
4049 0 622563 127391 145120 150 4048
4050 0 622327 127411 145200 150 4049
4051 0 622183 127407 145280 163 4050
4052 0 621999 127395 145320 175 4051
4053 0 621503 127215 145360 139 4052
4054 0 621063 127111 145400 139 4053
4055 0 620871 126941 145440 154 4054
4056 0 620703 126797 145480 154 4055
4057 0 620627 126761 145560 139 4056
4058 0 620523 126717 145720 139 4057
4059 0 620427 126739 145840 122 4058
4060 0 620323 126823 146000 120 4059
4061 0 620203 126995 146120 71 4060
4062 0 620091 127075 146160 71 4061
4063 0 619907 126853 146240 124 4062
4064 0 619643 126721 146320 150 4063
4065 0 619495 126617 146400 181 4064
4066 0 619431 126597 146480 181 4065
4067 0 619363 126509 146600 181 4066
4068 0 619187 126349 146680 115 4067
4069 0 619051 126257 146760 115 4068
4070 0 618891 126201 146840 98 4069
4071 0 618695 126117 146920 96 4070
4072 0 618463 126049 146960 122 4071
4073 0 618319 126025 147000 122 4072
4074 0 618219 125979 147080 122 4073
4075 0 617899 125923 147160 120 4074
4076 0 617771 125891 147240 71 4075
4077 0 617719 125715 147320 71 4076
4078 0 617695 125611 147400 80 4077
4079 0 617667 125447 147480 136 4078
4080 0 617607 125405 147560 136 4079
4081 0 617531 125261 147680 134 4080
4082 0 617379 125189 147800 120 4081
4083 0 617043 124953 147880 200 4082
4084 0 616463 124925 148040 124 4083
4085 0 616419 124935 148160 124 4084
4086 0 616499 125035 148280 124 4085
4087 0 616075 124987 148320 168 4086
4088 0 615811 125171 148400 150 4087
4089 0 615123 125379 148440 197 4088
4090 0 614311 125435 148520 32 4089
4091 0 614119 125385 148680 32 4090
4092 0 614043 125385 148800 32 4091
4093 0 613995 125401 148840 32 4092
4094 0 613953 125405 148880 32 4093
4095 0 613911 125409 148920 32 4094
4096 0 613339 126241 148920 108 4095
4097 0 613051 126417 148840 101 4096
4098 0 612947 126561 148760 90 4097
4099 0 612807 126717 148680 101 4098
4100 0 612681 126819 148520 134 4099
4101 0 612621 126899 148400 134 4100
4102 0 612445 126915 148280 134 4101
4103 0 612413 126839 148160 134 4102
4104 0 612213 126699 148120 134 4103
4105 0 612145 126711 148080 134 4104
4106 0 612001 126671 148000 134 4105
4107 0 611893 126619 147920 134 4106
4108 0 611837 126563 147840 -1 4107
4109 0 611745 126495 147760 -1 4108
4110 0 611629 126387 147680 -1 4109
4111 0 611479 126265 147600 -1 4110
4112 0 611431 126153 147520 -1 4111
4113 0 611335 126053 147440 -1 4112
4114 0 611259 125993 147360 -1 4113
4115 0 610975 125925 147280 -1 4114
4116 0 610835 125889 147240 -1 4115
4117 0 610795 125889 147160 -1 4116
4118 0 610599 125849 147080 -1 4117
4119 0 610265 125787 147000 -1 4118
4120 0 610125 125719 146960 -1 4119
4121 0 609913 125691 146920 -1 4120
4122 0 609749 125639 146880 -1 4121
4123 0 609425 125563 146840 -1 4122
4124 0 608667 125421 146760 -1 4123
4125 0 608111 125321 146680 -1 4124
4126 0 607791 125253 146560 200 4125
4127 0 607521 125203 146520 200 4126
4128 0 606809 125179 146480 102 4127
4129 0 606197 125051 146440 80 4128
4130 0 605203 125141 146600 -1 4129
4131 0 604691 124981 146520 -1 4130
4132 0 604311 124949 146440 -1 4131
4133 0 604197 124987 146360 -1 4132
4134 0 604029 124963 146280 -1 4133
4135 0 603713 124983 146200 -1 4134
4136 0 603105 125067 146160 -1 4135
4137 0 602849 125067 146120 -1 4136
4138 0 602311 124901 146160 -1 4137
4139 0 601831 124573 146080 -1 4138
4140 0 601351 124373 146000 -1 4139
4141 0 601277 124255 145960 -1 4140
4142 0 601161 124179 145880 -1 4141
4143 0 601073 124115 145800 -1 4142
4144 0 600977 124099 145720 -1 4143
4145 0 600893 124055 145640 -1 4144
4146 0 600809 123987 145560 -1 4145
4147 0 600685 123923 145480 -1 4146
4148 0 600593 123851 145440 -1 4147
4149 0 600521 123759 145400 -1 4148
4150 0 600443 123653 145320 -1 4149
4151 0 600279 123473 145240 -1 4150
4152 0 600167 123353 145200 -1 4151
4153 0 600075 123321 145120 -1 4152
4154 0 599911 123229 145040 -1 4153
4155 0 599735 123185 144960 -1 4154
4156 0 599639 123213 144880 -1 4155
4157 0 599475 123177 144800 -1 4156
4158 0 599375 123209 144720 -1 4157
4159 0 599319 123233 144640 -1 4158
4160 0 599199 123305 144560 -1 4159
4161 0 599035 123377 144520 -1 4160
4162 0 598861 123407 144440 -1 4161
4163 0 598681 123443 144400 -1 4162
4164 0 598425 123499 144360 -1 4163
4165 0 598165 123507 144320 -1 4164
4166 0 597997 123523 144280 -1 4165
4167 0 597789 123539 144240 -1 4166
4168 0 597231 123861 144200 -1 4167
4169 0 596963 124029 144160 -1 4168
4170 0 596675 124157 144080 -1 4169
4171 0 596067 124249 144000 -1 4170
4172 0 596057 124335 144120 -1 4171
4173 0 596021 124327 144240 -1 4172
4174 0 596129 124655 144360 -1 4173
4175 0 596177 124731 144400 -1 4174
4176 0 595577 124195 143920 -1 4171
4177 0 594989 124155 143720 -1 4176
4178 0 594791 124125 143680 -1 4177
4179 0 594539 124173 143600 -1 4178
4180 0 594467 124249 143520 -1 4179
4181 0 594299 124289 143400 -1 4180
4182 0 594167 124149 143320 -1 4181
4183 0 594119 124073 143280 -1 4182
4184 0 594059 123985 143240 -1 4183
4185 0 593971 123781 143200 -1 4184
4186 0 593935 123689 143160 -1 4185
4187 0 593907 123665 143120 -1 4186
4188 0 593883 123633 143080 -1 4187
4189 0 593847 123561 143000 -1 4188
4190 0 593923 123509 142880 -1 4189
4191 0 593959 123373 142760 -1 4190
4192 0 594083 123281 142640 -1 4191
4193 0 594147 123145 142520 -1 4192
4194 0 594211 123007 142400 -1 4193
4195 0 594263 122883 142280 -1 4194
4196 0 594275 122767 142160 -1 4195
4197 0 594323 122639 142040 -1 4196
4198 0 594255 122735 141920 -1 4197
4199 0 594175 122943 141800 -1 4198
4200 0 593899 122807 141720 -1 4199
4201 0 593791 122699 141680 -1 4200
4202 0 593887 122065 141720 -1 4201
4203 0 594123 121465 141760 -1 4202
4204 0 594283 121171 141800 -1 4203
4205 0 594391 120727 141840 -1 4204
4206 0 594543 120361 141880 -1 4205
4207 0 594619 119929 141920 -1 4206
4208 0 594739 119605 141840 -1 4207
4209 0 594747 119507 141680 -1 4208
4210 0 594619 119559 141400 -1 4209
4211 0 594575 119501 141320 -1 4210
4212 0 594531 119501 141240 -1 4211
4213 0 594491 119493 141120 -1 4212
4214 0 594443 119381 141080 -1 4213
4215 0 594487 119341 141000 -1 4214
4216 0 594511 119333 140880 -1 4215
4217 0 594567 119301 140840 -1 4216
4218 0 594583 119225 140720 -1 4217
4219 0 594583 119225 140680 -1 4218
4220 0 594575 119109 140600 -1 4219
4221 0 594607 119093 140560 -1 4220
4222 0 594619 119073 140480 -1 4221
4223 0 594639 119097 140360 -1 4222
4224 0 594631 119073 140240 -1 4223
4225 0 594591 119013 140160 -1 4224
4226 0 594519 118993 140080 -1 4225
4227 0 594507 119025 140000 -1 4226
4228 0 594491 119037 139920 -1 4227
4229 0 594463 119049 139840 -1 4228
4230 0 594459 119097 139760 -1 4229
4231 0 594419 119267 139720 -1 4230
4232 0 594339 119299 139640 -1 4231
4233 0 594231 119255 139560 -1 4232
4234 0 594183 119223 139480 -1 4233
4235 0 594083 119143 139400 -1 4234
4236 0 594011 119091 139320 -1 4235
4237 0 593959 119051 139280 -1 4236
4238 0 593955 119003 139200 -1 4237
4239 0 593911 118983 139160 -1 4238
4240 0 593859 118955 139120 -1 4239
4241 0 593795 118915 139080 -1 4240
4242 0 594167 124373 143680 -1 4179
4243 0 593995 124453 143760 -1 4242
4244 0 593655 124697 143920 -1 4243
4245 0 593427 124769 144000 -1 4244
4246 0 592969 124663 143920 -1 4245
4247 0 592369 124451 143920 -1 4246
4248 0 591817 124499 143760 -1 4247
4249 0 591213 124655 143720 -1 4248
4250 0 591075 124689 143640 86 4249
4251 0 590891 124741 143560 139 4250
4252 0 590707 124765 143480 139 4251
4253 0 590463 124745 143440 139 4252
4254 0 590227 124809 143400 -1 4253
4255 0 589939 124869 143320 -1 4254
4256 0 589671 124837 143280 -1 4255
4257 0 589299 124785 143320 -1 4256
4258 0 589007 124613 143240 -1 4257
4259 0 588761 124219 143160 -1 4258
4260 0 588585 124139 143120 131 4259
4261 0 588401 124027 143040 107 4260
4262 0 588173 124011 142960 140 4261
4263 0 588077 124007 142880 140 4262
4264 0 587765 124003 142800 136 4263
4265 0 587595 124093 142760 136 4264
4266 0 587475 124049 142680 136 4265
4267 0 587155 123957 142600 148 4266
4268 0 587077 123795 142520 32 4267
4269 0 586997 123683 142440 32 4268
4270 0 586861 123571 142360 40 4269
4271 0 586705 123411 142280 124 4270
4272 0 586453 123275 142200 175 4271
4273 0 586197 123231 142160 102 4272
4274 0 586053 123187 142120 102 4273
4275 0 585817 123115 142080 40 4274
4276 0 585359 123277 142120 40 4275
4277 0 585023 123281 142200 120 4276
4278 0 584879 123489 142320 136 4277
4279 0 584767 123625 142440 134 4278
4280 0 584537 123707 142560 150 4279
4281 0 584329 123835 142640 150 4280
4282 0 584213 123915 142720 150 4281
4283 0 583871 123981 142800 150 4282
4284 0 583671 123961 142880 134 4283
4285 0 583535 124089 143000 134 4284
4286 0 583427 124157 143080 134 4285
4287 0 583265 124303 143160 124 4286
4288 0 583121 124327 143200 124 4287
4289 0 583029 124907 143240 -1 4288
4290 0 582739 125041 143320 -1 4289
4291 0 582371 125153 143360 -1 4290
4292 0 581699 125477 143320 -1 4291
4293 0 581455 125649 143400 -1 4292
4294 0 581419 125641 143480 -1 4293
4295 0 581305 125643 143600 -1 4294
4296 0 581173 125583 143680 -1 4295
4297 0 581053 125559 143760 -1 4296
4298 0 580841 125335 143960 -1 4297
4299 0 580783 125333 144040 -1 4298
4300 0 580723 125337 144120 -1 4299
4301 0 580543 125201 144240 -1 4300
4302 0 580455 125221 144320 -1 4301
4303 0 580259 125137 144440 -1 4302
4304 0 580107 125133 144480 -1 4303
4305 0 579987 125105 144560 -1 4304
4306 0 579783 125077 144600 -1 4305
4307 0 579591 125029 144640 -1 4306
4308 0 579343 124933 144680 -1 4307
4309 0 579025 124979 144720 -1 4308
4310 0 578909 125039 144800 -1 4309
4311 0 578665 125099 144880 -1 4310
4312 0 578073 125407 144960 -1 4311
4313 0 577621 125431 145000 -1 4312
4314 0 577311 125409 145040 -1 4313
4315 0 577107 125337 145080 -1 4314
4316 0 577023 125297 145160 -1 4315
4317 0 576847 125253 145280 -1 4316
4318 0 576683 125193 145360 -1 4317
4319 0 576513 125203 145440 -1 4318
4320 0 576425 125219 145480 -1 4319
4321 0 576253 125247 145560 -1 4320
4322 0 576077 125255 145640 -1 4321
4323 0 575857 125239 145680 -1 4322
4324 0 575765 125263 145720 -1 4323
4325 0 575733 125223 145760 -1 4324
4326 0 575433 125227 145840 -1 4325
4327 0 574959 125217 145880 -1 4326
4328 0 574359 125265 145800 -1 4327
4329 0 573907 125305 145760 -1 4328
4330 0 573605 125159 145680 -1 4329
4331 0 573409 124915 145640 -1 4330
4332 0 573169 124751 145600 -1 4331
4333 0 572993 124647 145560 -1 4332
4334 0 572629 124551 145480 -1 4333
4335 0 572039 124533 145440 -1 4334
4336 0 571699 124457 145360 -1 4335
4337 0 571183 124289 145320 -1 4336
4338 0 570673 123975 145280 -1 4337
4339 0 570309 123759 145200 -1 4338
4340 0 570173 123719 145080 -1 4339
4341 0 570079 123821 144960 -1 4340
4342 0 569415 124413 144960 -1 4341
4343 0 569265 124575 145000 -1 4342
4344 0 569029 124631 145040 -1 4343
4345 0 568669 124823 145080 -1 4344
4346 0 568541 124879 145120 -1 4345
4347 0 568361 124971 145160 -1 4346
4348 0 568115 125057 145200 -1 4347
4349 0 567791 125117 145240 -1 4348
4350 0 567181 125323 145200 -1 4349
4351 0 566989 125335 145120 -1 4350
4352 0 566729 125359 145080 -1 4351
4353 0 566449 125355 145000 -1 4352
4354 0 566269 125423 144920 -1 4353
4355 0 566127 125493 144840 -1 4354
4356 0 565977 125567 144760 -1 4355
4357 0 565829 125599 144680 -1 4356
4358 0 565621 125667 144600 -1 4357
4359 0 565497 125667 144520 -1 4358
4360 0 565329 125691 144440 -1 4359
4361 0 565157 125647 144360 -1 4360
4362 0 565097 125659 144280 -1 4361
4363 0 565053 125663 144200 -1 4362
4364 0 564873 125695 144120 -1 4363
4365 0 564767 125749 144040 -1 4364
4366 0 564659 125801 143960 -1 4365
4367 0 564591 125873 143920 -1 4366
4368 0 570031 123705 144840 -1 4341
4369 0 570015 123657 144680 -1 4368
4370 0 569983 123541 144600 -1 4369
4371 0 569983 123541 144560 -1 4370
4372 0 601651 124057 146000 -1 4140
4373 0 601719 123981 145960 -1 4372
4374 0 608117 125315 146800 -1 4125
4375 0 608105 125359 146960 -1 4374
4376 0 608089 125319 147040 -1 4375
4377 0 608189 125379 147120 -1 4376
4378 0 612481 126991 148120 134 4103
4379 0 612501 127167 148040 134 4378
4380 0 612477 127255 147960 134 4379
4381 0 612445 127315 147880 175 4380
4382 0 612385 127355 147800 175 4381
4383 0 612385 127391 147720 175 4382
4384 0 612325 127615 147680 175 4383
4385 0 612281 127747 147640 163 4384
4386 0 612189 127871 147600 96 4385
4387 0 611989 128039 147520 96 4386
4388 0 611621 128287 147480 128 4387
4389 0 611291 128585 147440 163 4388
4390 0 611079 128853 147400 -1 4389
4391 0 610839 128901 147360 -1 4390
4392 0 610703 128909 147320 -1 4391
4393 0 610615 128953 147240 -1 4392
4394 0 610287 129001 147160 -1 4393
4395 0 610233 128963 147080 -1 4394
4396 0 610161 128971 147000 -1 4395
4397 0 609945 129035 146880 -1 4396
4398 0 609173 129203 146880 -1 4397
4399 0 608997 129131 146840 -1 4398
4400 0 608761 129171 146800 -1 4399
4401 0 608537 129107 146760 -1 4400
4402 0 608611 129161 146720 -1 4401
4403 0 608615 129269 146640 -1 4402
4404 0 608571 129305 146600 -1 4403
4405 0 608463 129421 146520 -1 4404
4406 0 608397 128975 146800 -1 4401
4407 0 608121 128879 146840 -1 4406
4408 0 607891 128885 146920 -1 4407
4409 0 607811 128885 147000 -1 4408
4410 0 607787 128913 147040 -1 4409
4411 0 607687 128885 147120 -1 4410
4412 0 607607 128857 147200 -1 4411
4413 0 613955 125397 149000 32 4095
4414 0 613947 125453 149040 32 4413
4415 0 614003 125457 149160 204 4414
4416 0 614003 125457 149200 204 4415
4417 0 613587 124389 148880 60 4094
4418 0 613375 123991 148920 86 4417
4419 0 613215 123707 148880 80 4418
4420 0 613147 123623 148800 80 4419
4421 0 613011 123475 148720 60 4420
4422 0 612931 123437 148640 60 4421
4423 0 612719 123285 148520 60 4422
4424 0 612695 123245 148440 60 4423
4425 0 612623 123201 148360 60 4424
4426 0 612535 123137 148320 60 4425
4427 0 612415 122721 148240 -1 4426
4428 0 612427 122915 148200 60 4427
4429 0 612367 122847 148160 -1 4428
4430 0 612243 122679 148120 -1 4429
4431 0 612143 122539 148040 -1 4430
4432 0 612051 122291 148000 -1 4431
4433 0 612043 122063 147960 -1 4432
4434 0 612079 121963 147920 -1 4433
4435 0 612083 121819 147840 -1 4434
4436 0 611995 121343 147800 -1 4435
4437 0 611815 120969 147760 -1 4436
4438 0 611563 120773 147720 -1 4437
4439 0 611367 120517 147680 -1 4438
4440 0 611223 120343 147640 -1 4439
4441 0 611123 120231 147600 -1 4440
4442 0 611103 120163 147520 -1 4441
4443 0 611051 120091 147440 -1 4442
4444 0 610891 119939 147400 -1 4443
4445 0 610771 119723 147320 -1 4444
4446 0 610683 119421 147280 -1 4445
4447 0 610543 119093 147240 -1 4446
4448 0 610343 118969 147200 -1 4447
4449 0 610303 118905 147120 -1 4448
4450 0 610259 118787 147040 -1 4449
4451 0 610243 118731 147000 -1 4450
4452 0 610067 118559 146920 -1 4451
4453 0 609911 118439 146880 -1 4452
4454 0 609755 118251 146840 -1 4453
4455 0 609723 118227 146800 -1 4454
4456 0 609555 118107 146760 -1 4455
4457 0 609519 118051 146720 -1 4456
4458 0 609471 118003 146680 -1 4457
4459 0 609379 117939 146640 -1 4458
4460 0 609343 117891 146560 -1 4459
4461 0 609311 117813 146520 -1 4460
4462 0 609155 117609 146440 -1 4461
4463 0 608959 117509 146360 -1 4462
4464 0 608839 117341 146320 -1 4463
4465 0 608675 117145 146280 -1 4464
4466 0 608575 116949 146240 -1 4465
4467 0 608499 116875 146160 -1 4466
4468 0 608411 116831 146080 -1 4467
4469 0 608323 116823 145960 -1 4468
4470 0 608227 116807 145880 -1 4469
4471 0 608107 116595 145800 -1 4470
4472 0 607875 116391 145760 -1 4471
4473 0 607643 116191 145720 -1 4472
4474 0 607451 116079 145640 -1 4473
4475 0 607339 115989 145560 -1 4474
4476 0 607243 115985 145520 -1 4475
4477 0 607167 115941 145480 -1 4476
4478 0 607023 115853 145440 -1 4477
4479 0 606887 115769 145400 -1 4478
4480 0 606739 115641 145360 -1 4479
4481 0 606551 115545 145320 -1 4480
4482 0 606427 115441 145280 -1 4481
4483 0 606255 115373 145240 -1 4482
4484 0 606143 115341 145200 -1 4483
4485 0 605843 115229 145120 -1 4484
4486 0 605563 115187 145080 -1 4485
4487 0 605383 115115 145000 -1 4486
4488 0 605267 114923 144920 -1 4487
4489 0 605215 114915 144840 -1 4488
4490 0 604995 114835 144760 -1 4489
4491 0 604911 114799 144680 -1 4490
4492 0 604767 114783 144600 -1 4491
4493 0 604679 114739 144560 -1 4492
4494 0 604607 114695 144480 -1 4493
4495 0 604467 114679 144400 -1 4494
4496 0 604319 114673 144320 -1 4495
4497 0 604235 114645 144240 -1 4496
4498 0 604119 114557 144160 -1 4497
4499 0 604067 114553 144080 -1 4498
4500 0 604007 114577 144000 -1 4499
4501 0 603875 114613 143920 -1 4500
4502 0 603547 114717 143760 -1 4501
4503 0 603439 114731 143640 -1 4502
4504 0 603315 114683 143560 -1 4503
4505 0 603195 114691 143480 -1 4504
4506 0 603087 114663 143400 -1 4505
4507 0 602815 114495 143320 -1 4506
4508 0 602679 114027 143280 -1 4507
4509 0 602279 114043 143240 -1 4508
4510 0 602067 113911 143200 -1 4509
4511 0 602027 113849 143120 -1 4510
4512 0 601835 113657 143040 -1 4511
4513 0 601795 113513 142960 -1 4512
4514 0 601635 113305 142880 -1 4513
4515 0 601255 113115 142800 -1 4514
4516 0 601059 113003 142720 -1 4515
4517 0 600351 112743 142720 -1 4516
4518 0 600315 112579 142640 -1 4517
4519 0 613927 125379 148440 32 4090
4520 0 613927 125379 148320 32 4519
4521 0 617543 125819 147160 71 4076
4522 0 617391 125791 147040 51 4521
4523 0 617271 125759 146960 51 4522
4524 0 617131 125751 146880 60 4523
4525 0 617067 125759 146800 60 4524
4526 0 616999 125779 146680 81 4525
4527 0 616991 125787 146600 81 4526
4528 0 616867 125803 146480 64 4527
4529 0 616823 125755 146400 64 4528
4530 0 616767 125787 146280 32 4529
4531 0 628337 143407 133920 295 3968
4532 0 628607 143309 134080 260 4531
4533 0 629553 143187 134120 237 4532
4534 0 630197 142943 134320 229 4533
4535 0 630507 142821 134480 210 4534
4536 0 630707 142629 134640 198 4535
4537 0 631091 142381 134840 160 4536
4538 0 631363 142349 135000 186 4537
4539 0 631647 142273 135160 219 4538
4540 0 632239 142129 135320 134 4539
4541 0 632791 142057 135480 32 4540
4542 0 633135 141929 135680 160 4541
4543 0 633535 142033 135840 208 4542
4544 0 633735 142065 136000 318 4543
4545 0 633831 142009 136120 318 4544
4546 0 634099 142077 136240 217 4545
4547 0 634263 141921 136320 217 4546
4548 0 634791 141921 136480 235 4547
4549 0 635183 141817 136640 239 4548
4550 0 635351 141841 136800 209 4549
4551 0 635679 141897 136960 226 4550
4552 0 635879 141873 137120 163 4551
4553 0 636183 141841 137240 178 4552
4554 0 636567 141601 137360 228 4553
4555 0 636715 141533 137480 205 4554
4556 0 637263 141505 137680 235 4555
4557 0 637767 141417 137840 224 4556
4558 0 638111 141417 138040 163 4557
4559 0 638371 141573 138200 137 4558
4560 0 638619 141657 138360 71 4559
4561 0 638949 141803 138680 71 4560
4562 0 640067 141737 138840 237 4561
4563 0 641549 141699 139000 226 4562
4564 0 642415 141573 139160 256 4563
4565 0 642655 141557 139360 189 4564
4566 0 642857 141599 139520 198 4565
4567 0 642981 141651 139680 235 4566
4568 0 643293 141535 139880 181 4567
4569 0 643443 141489 140000 183 4568
4570 0 643431 141889 140000 51 4569
4571 0 643563 142013 140120 51 4570
4572 0 643663 142193 140240 75 4571
4573 0 643799 142323 140360 80 4572
4574 0 643907 142431 140480 75 4573
4575 0 644079 142531 140600 75 4574
4576 0 644227 142599 140720 75 4575
4577 0 644383 142731 140760 60 4576
4578 0 644783 143111 140720 40 4577
4579 0 644479 143367 140720 51 4578
4580 0 644403 143451 140640 51 4579
4581 0 643751 141397 140120 108 4569
4582 0 643847 141337 140320 108 4581
4583 0 644191 141325 140480 172 4582
4584 0 644377 141267 140600 208 4583
4585 0 644421 141227 140760 198 4584
4586 0 644737 141139 140920 202 4585
4587 0 645065 140999 141080 189 4586
4588 0 645023 140873 141280 189 4587
4589 0 645571 140681 141480 128 4588
4590 0 645747 140629 141680 128 4589
4591 0 645995 140509 141840 186 4590
4592 0 646293 140419 142000 196 4591
4593 0 646653 140303 142160 139 4592
4594 0 647041 140195 142280 166 4593
4595 0 647503 140025 142440 172 4594
4596 0 647955 139865 142680 283 4595
4597 0 647819 139805 142880 202 4596
4598 0 647871 139793 143040 283 4597
4599 0 647963 139705 143240 226 4598
4600 0 648295 139537 143400 163 4599
4601 0 648545 139287 143600 237 4600
4602 0 648977 139087 143760 102 4601
4603 0 649467 138869 144000 40 4602
4604 0 649847 138629 144160 256 4603
4605 0 650323 138449 144320 318 4604
4606 0 650565 138415 144520 269 4605
4607 0 650685 138387 144720 269 4606
4608 0 651003 138213 144880 150 4607
4609 0 651587 137605 145000 196 4608
4610 0 651597 137583 145120 209 4609
4611 0 651697 137443 145200 209 4610
4612 0 651697 137355 145320 206 4611
4613 0 651869 137403 145440 206 4612
4614 0 651917 137263 145560 166 4613
4615 0 651997 137127 145680 104 4614
4616 0 651945 137075 145800 104 4615
4617 0 651987 136977 145920 104 4616
4618 0 652919 136189 146280 235 4617
4619 0 656667 134505 146280 205 4618
4620 0 658095 133401 146200 200 4619
4621 0 658357 133079 146080 135 4620
4622 0 658579 132765 145880 139 4621
4623 0 658867 132361 145760 229 4622
4624 0 659141 132207 145640 178 4623
4625 0 659561 131655 145520 153 4624
4626 0 659763 131389 145440 160 4625
4627 0 659863 131233 145360 163 4626
4628 0 660445 130679 145280 104 4627
4629 0 661275 130141 145240 120 4628
4630 0 661641 129927 145160 80 4629
4631 0 661725 129851 145040 86 4630
4632 0 661773 129659 144920 86 4631
4633 0 662243 129169 144800 214 4632
4634 0 662693 128851 144720 156 4633
4635 0 662989 128323 144600 228 4634
4636 0 663270.3 127740.336 144560 226 4635
4637 0 663833 126575 144480 153 4636
4638 0 664049 125975 144360 122 4637
4639 0 664331 125253 144280 153 4638
4640 0 664443 124633 144360 150 4639
4641 0 664411 124505 144440 91 4640
4642 0 664347 124237 144520 150 4641
4643 0 664327 124105 144680 150 4642
4644 0 664255 123993 144800 141 4643
4645 0 664223 123921 144920 141 4644
4646 0 664071 123733 145080 115 4645
4647 0 663951 123537 145200 136 4646
4648 0 663883 123385 145320 140 4647
4649 0 663699 123257 145440 122 4648
4650 0 663567 123077 145520 120 4649
4651 0 663505 122791 145640 124 4650
4652 0 663457 122655 145720 157 4651
4653 0 663533 122535 145840 157 4652
4654 0 663597 122275 145920 91 4653
4655 0 663621 122139 146000 153 4654
4656 0 663641 122019 146120 128 4655
4657 0 663565 121839 146240 128 4656
4658 0 663475 121593 146320 140 4657
4659 0 663459 121481 146400 140 4658
4660 0 663419 121369 146480 102 4659
4661 0 663403 121153 146560 102 4660
4662 0 663131 120729 146640 136 4661
4663 0 662651 120513 146720 80 4662
4664 0 662459 120481 146800 80 4663
4665 0 662339 120473 146920 124 4664
4666 0 662235 120529 147040 115 4665
4667 0 662139 120525 147160 172 4666
4668 0 662091 120513 147280 172 4667
4669 0 661999 120481 147440 135 4668
4670 0 662007 120357 147600 115 4669
4671 0 662013 120327 147760 115 4670
4672 0 662029 120335 147960 122 4671
4673 0 661965 120271 148120 115 4672
4674 0 661921 120215 148280 115 4673
4675 0 662221 120227 148360 80 4674
4676 0 662181 120143 148480 80 4675
4677 0 662065 119935 148680 150 4676
4678 0 661983 119809 148800 156 4677
4679 0 661847 119593 148960 140 4678
4680 0 661759 119481 149080 150 4679
4681 0 661695 119309 149200 137 4680
4682 0 661555 119181 149320 137 4681
4683 0 661343 119065 149440 140 4682
4684 0 661215 118961 149560 115 4683
4685 0 661057 119167 149680 40 4684
4686 0 660765 119255 149800 71 4685
4687 0 660441 118875 149880 101 4686
4688 0 660013 119255 149880 104 4687
4689 0 659837 119347 149920 104 4688
4690 0 659601 119375 150000 104 4689
4691 0 659421 119483 150040 104 4690
4692 0 659449 119543 150120 104 4691
4693 0 659541 119745 150160 -1 4692
4694 0 659393 119941 150240 -1 4693
4695 0 659289 119845 150400 -1 4694
4696 0 659413 119441 150600 -1 4695
4697 0 659433 119313 150720 -1 4696
4698 0 659345 119713 150760 -1 4697
4699 0 658873 120285 150880 -1 4698
4700 0 658661 120453 151040 -1 4699
4701 0 658457 120693 151080 -1 4700
4702 0 658365 120925 151120 -1 4701
4703 0 658293 120957 151200 -1 4702
4704 0 658161 121097 151320 -1 4703
4705 0 658093 121313 151480 -1 4704
4706 0 657941 121469 151640 -1 4705
4707 0 657765 121627 151720 -1 4706
4708 0 657593 121683 151800 -1 4707
4709 0 660321 118819 150000 101 4687
4710 0 660211 118621 150120 96 4709
4711 0 660303 118485 150200 120 4710
4712 0 660307 118249 150320 107 4711
4713 0 660247 117825 150480 75 4712
4714 0 660099 117265 150600 40 4713
4715 0 660001 116995 150680 98 4714
4716 0 659849 116659 150760 71 4715
4717 0 659681 116639 150840 86 4716
4718 0 658989 116819 150840 107 4717
4719 0 658577 116727 150880 96 4718
4720 0 658329 116687 150960 91 4719
4721 0 658181 116619 151000 71 4720
4722 0 657997 116625 151120 96 4721
4723 0 657817 116557 151280 96 4722
4724 0 657613 116525 151400 108 4723
4725 0 657333 116417 151560 108 4724
4726 0 657129 116277 151640 102 4725
4727 0 656817 116069 151760 124 4726
4728 0 656581 115933 151840 122 4727
4729 0 656357 115869 151960 141 4728
4730 0 656229 115821 152080 139 4729
4731 0 656157 115847 152200 139 4730
4732 0 656129 115891 152320 101 4731
4733 0 656317 116307 152320 141 4732
4734 0 656325 116427 152360 141 4733
4735 0 655929 115907 152400 81 4732
4736 0 655793 115939 152560 96 4735
4737 0 655725 116023 152680 96 4736
4738 0 655637 116051 152800 75 4737
4739 0 655437 116015 152920 91 4738
4740 0 655221 115879 153040 128 4739
4741 0 654929 115763 153080 96 4740
4742 0 654677 115727 153160 64 4741
4743 0 654425 115727 153200 102 4742
4744 0 654357 115747 153240 102 4743
4745 0 654229 115739 153400 134 4744
4746 0 654173 115725 153520 134 4745
4747 0 654093 115685 153680 156 4746
4748 0 653985 115629 153840 153 4747
4749 0 653857 115521 154000 153 4748
4750 0 653701 115369 154120 134 4749
4751 0 653489 115265 154280 128 4750
4752 0 653333 115185 154400 124 4751
4753 0 653145 115189 154520 122 4752
4754 0 653005 115165 154680 120 4753
4755 0 652817 115205 154800 124 4754
4756 0 652641 115193 154920 124 4755
4757 0 652509 115251 155040 102 4756
4758 0 652325 115287 155160 98 4757
4759 0 652077 115359 155280 96 4758
4760 0 651841 115487 155480 124 4759
4761 0 651649 115535 155640 96 4760
4762 0 651449 115615 155720 90 4761
4763 0 651265 115641 155840 120 4762
4764 0 651101 115709 155960 98 4763
4765 0 650889 115773 156080 120 4764
4766 0 650633 115917 156160 120 4765
4767 0 650357 116033 156240 86 4766
4768 0 650101 116201 156280 128 4767
4769 0 649689 116389 156360 163 4768
4770 0 649345 116631 156480 183 4769
4771 0 649329 117351 156480 194 4770
4772 0 649005 117607 156560 154 4771
4773 0 648437 118085 156520 163 4772
4774 0 648417 118481 156400 75 4773
4775 0 648301 118769 156360 81 4774
4776 0 648253 119049 156320 90 4775
4777 0 648185 119127 156240 75 4776
4778 0 648161 119247 156160 75 4777
4779 0 648093 119427 156080 75 4778
4780 0 648077 119595 156000 91 4779
4781 0 648049 119699 155920 91 4780
4782 0 648041 119827 155840 101 4781
4783 0 648013 119915 155760 101 4782
4784 0 647953 120039 155640 71 4783
4785 0 647977 120115 155560 71 4784
4786 0 648013 120197 155480 64 4785
4787 0 648013 120249 155360 64 4786
4788 0 648041 120301 155200 96 4787
4789 0 648069 120349 155040 96 4788
4790 0 648077 120425 154920 98 4789
4791 0 648081 120521 154800 98 4790
4792 0 648061 120621 154640 98 4791
4793 0 648029 120745 154480 91 4792
4794 0 648025 120809 154320 91 4793
4795 0 648049 120909 154160 96 4794
4796 0 648085 120969 154000 96 4795
4797 0 648057 121011 153920 96 4796
4798 0 648053 121107 153800 86 4797
4799 0 648089 121179 153680 86 4798
4800 0 648161 121275 153560 91 4799
4801 0 648173 121387 153440 91 4800
4802 0 648117 121439 153320 81 4801
4803 0 648009 121471 153160 81 4802
4804 0 647949 121607 153000 81 4803
4805 0 647893 121711 152840 81 4804
4806 0 647793 121759 152680 81 4805
4807 0 647545 121815 152520 102 4806
4808 0 647593 121775 152280 101 4807
4809 0 647581 121719 152080 90 4808
4810 0 647477 121867 151880 131 4809
4811 0 647569 122007 151680 115 4810
4812 0 647473 121917 151480 115 4811
4813 0 647449 121949 151280 96 4812
4814 0 647413 121993 151040 64 4813
4815 0 647393 122105 150840 81 4814
4816 0 647405 122137 150800 81 4815
4817 0 648881 117657 156720 154 4772
4818 0 648889 117629 156800 154 4817
4819 0 648885 117701 157000 143 4818
4820 0 648821 117945 157160 150 4819
4821 0 648729 118069 157400 134 4820
4822 0 647968 118432 158280 81 4821
4823 0 647808 118592 158480 71 4822
4824 0 647616 118752 158600 75 4823
4825 0 647424 118880 158760 71 4824
4826 0 647200 118976 158920 64 4825
4827 0 646944 119040 159000 75 4826
4828 0 646720 119040 159200 71 4827
4829 0 646464 119040 159280 75 4828
4830 0 646208 119072 159320 104 4829
4831 0 645952 119104 159400 150 4830
4832 0 645696 119168 159400 134 4831
4833 0 645440 119200 159400 60 4832
4834 0 645184 119264 159400 139 4833
4835 0 645056 119424 159600 163 4834
4836 0 644800 119488 159680 156 4835
4837 0 644608 119424 159840 198 4836
4838 0 644480 119520 160080 176 4837
4839 0 644288 119584 160240 163 4838
4840 0 644032 119552 160280 81 4839
4841 0 643776 119584 160360 45 4840
4842 0 643616 119584 160440 32 4841
4843 0 653725 115293 154280 128 4750
4844 0 653909 115201 154360 128 4843
4845 0 653961 115217 154400 134 4844
4846 0 659543 116309 150840 120 4717
4847 0 659475 115981 150920 107 4846
4848 0 659495 115761 151000 124 4847
4849 0 659435 115633 151080 124 4848
4850 0 659211 115325 151160 122 4849
4851 0 659017 114931 151200 107 4850
4852 0 658813 114411 151280 80 4851
4853 0 658691 114073 151240 81 4852
4854 0 658651 113941 151120 81 4853
4855 0 658447 113749 151080 115 4854
4856 0 658411 113705 151000 124 4855
4857 0 658411 113713 150880 124 4856
4858 0 658411 113713 150760 124 4857
4859 0 658371 113901 150640 124 4858
4860 0 658383 114013 150560 115 4859
4861 0 658369 114235 150480 115 4860
4862 0 658377 114279 150440 115 4861
4863 0 658469 114307 150360 115 4862
4864 0 658421 114511 150240 -1 4863
4865 0 658409 114451 150160 -1 4864
4866 0 658185 114199 150120 -1 4865
4867 0 657977 113995 150080 -1 4866
4868 0 657893 113895 150040 -1 4867
4869 0 657857 113859 149960 -1 4868
4870 0 657893 113707 149880 -1 4869
4871 0 657913 113539 149800 -1 4870
4872 0 657953 113207 149680 -1 4871
4873 0 657961 112971 149600 -1 4872
4874 0 657951 112901 149520 -1 4873
4875 0 657863 112869 149440 -1 4874
4876 0 657731 112833 149320 -1 4875
4877 0 657543 112773 149200 -1 4876
4878 0 657459 112737 149160 -1 4877
4879 0 657451 112637 149120 -1 4878
4880 0 657447 112545 149040 -1 4879
4881 0 657387 112445 148960 -1 4880
4882 0 657307 112337 148880 -1 4881
4883 0 657295 112277 148800 -1 4882
4884 0 657335 112181 148680 -1 4883
4885 0 657255 112013 148560 -1 4884
4886 0 657033 111807 148520 -1 4885
4887 0 656901 111435 148560 -1 4886
4888 0 656681 111287 148560 -1 4887
4889 0 656529 111239 148520 -1 4888
4890 0 656441 111259 148400 -1 4889
4891 0 656381 111271 148360 -1 4890
4892 0 658219 113549 151040 81 4856
4893 0 658095 113445 151120 81 4892
4894 0 657939 113345 151200 71 4893
4895 0 657775 113189 151280 81 4894
4896 0 657687 113129 151360 81 4895
4897 0 657639 113045 151440 51 4896
4898 0 657567 112953 151520 51 4897
4899 0 657491 112869 151600 86 4898
4900 0 657427 112789 151720 86 4899
4901 0 657427 112717 151840 81 4900
4902 0 657415 112665 151960 81 4901
4903 0 657403 112673 152080 108 4902
4904 0 657379 112689 152200 108 4903
4905 0 657359 112685 152320 108 4904
4906 0 657351 112689 152440 108 4905
4907 0 657399 112673 152560 108 4906
4908 0 657443 112633 152680 32 4907
4909 0 657477 112611 152800 32 4908
4910 0 657485 112547 152920 71 4909
4911 0 657717 112955 153000 32 4910
4912 0 657837 113147 153040 32 4911
4913 0 657977 113327 153080 32 4912
4914 0 658397 113503 153120 -1 4913
4915 0 659113 113959 153040 -1 4914
4916 0 659167 113997 153160 -1 4915
4917 0 659271 113973 153280 -1 4916
4918 0 659527 113993 153400 -1 4917
4919 0 659655 114113 153480 -1 4918
4920 0 659771 114173 153560 -1 4919
4921 0 659863 114265 153680 -1 4920
4922 0 660063 114281 153760 -1 4921
4923 0 660199 114337 153840 -1 4922
4924 0 660375 114573 153880 -1 4923
4925 0 660499 114625 153920 -1 4924
4926 0 660903 114793 153960 -1 4925
4927 0 660953 114795 154000 -1 4926
4928 0 661025 114803 154040 -1 4927
4929 0 661189 114763 154080 -1 4928
4930 0 661437 114851 154160 -1 4929
4931 0 657245 112331 153000 107 4910
4932 0 657081 112183 153080 163 4931
4933 0 656989 112115 153200 163 4932
4934 0 656877 112043 153280 134 4933
4935 0 656685 111895 153320 80 4934
4936 0 656557 111743 153400 71 4935
4937 0 656511 111721 153480 71 4936
4938 0 656375 111773 153600 71 4937
4939 0 656271 111785 153680 71 4938
4940 0 656203 111837 153760 64 4939
4941 0 656055 111877 153840 64 4940
4942 0 655911 111805 153920 98 4941
4943 0 655827 111761 154000 98 4942
4944 0 655739 111721 154080 45 4943
4945 0 655555 111669 154120 45 4944
4946 0 655367 111569 154160 101 4945
4947 0 655091 111657 154240 86 4946
4948 0 654827 111541 154280 71 4947
4949 0 654555 111381 154320 40 4948
4950 0 654355 111361 154360 40 4949
4951 0 654159 111365 154280 98 4950
4952 0 653987 111241 154240 45 4951
4953 0 653771 111273 154200 60 4952
4954 0 653647 111205 154120 60 4953
4955 0 653563 111213 154080 71 4954
4956 0 653429 111151 154040 71 4955
4957 0 653329 111091 153960 115 4956
4958 0 653229 111075 153840 115 4957
4959 0 653093 111007 153760 75 4958
4960 0 652969 110783 153720 60 4959
4961 0 652869 110747 153640 60 4960
4962 0 652701 110727 153560 86 4961
4963 0 652625 110615 153480 86 4962
4964 0 652513 110563 153320 86 4963
4965 0 652433 110495 153240 86 4964
4966 0 652299 110369 153160 80 4965
4967 0 652187 110321 153120 75 4966
4968 0 652039 110237 153040 75 4967
4969 0 651991 110041 152960 107 4968
4970 0 651907 110033 152880 107 4969
4971 0 651831 109997 152800 120 4970
4972 0 651743 109953 152720 120 4971
4973 0 651595 109941 152640 51 4972
4974 0 651407 109917 152560 64 4973
4975 0 651271 109889 152440 64 4974
4976 0 651175 109885 152360 75 4975
4977 0 651059 109849 152280 75 4976
4978 0 650899 109809 152200 90 4977
4979 0 650819 109725 152120 90 4978
4980 0 650744.3 109717 152040 81 4979
4981 0 650891 109781 152040 90 4980
4982 0 650995 109821 151960 90 4981
4983 0 650999 109845 151920 90 4982
4984 0 650707 109713 152000 81 4980
4985 0 665313 126607 144360 143 4636
4986 0 665909 126067 144280 -1 4985
4987 0 666117 125851 144120 75 4986
4988 0 666541 125555 143960 75 4987
4989 0 666645 125475 143680 139 4988
4990 0 666781 125491 143520 190 4989
4991 0 667021 125411 143360 120 4990
4992 0 667349 125123 143200 122 4991
4993 0 667405 124947 143040 148 4992
4994 0 667485 124715 142880 148 4993
4995 0 667545 124575 142760 137 4994
4996 0 667667 124377 142640 137 4995
4997 0 667735 124129 142480 136 4996
4998 0 667913 123931 142360 150 4997
4999 0 668173 123631 142200 160 4998
5000 0 668325 123463 142040 175 4999
5001 0 668329 123347 141840 166 5000
5002 0 668405 123215 141640 178 5001
5003 0 668609 123035 141440 186 5002
5004 0 668851 122857 141280 186 5003
5005 0 669075 122681 141080 163 5004
5006 0 669387 122401 140880 172 5005
5007 0 669577 122255 140680 160 5006
5008 0 670129 121851 140480 166 5007
5009 0 670343 121657 140360 163 5008
5010 0 670683 121377 140200 172 5009
5011 0 671019 121153 140040 178 5010
5012 0 671303 120961 139880 178 5011
5013 0 671533 120779 139720 160 5012
5014 0 671713 120495 139560 124 5013
5015 0 672085 120023 139360 160 5014
5016 0 672391 119389 139280 172 5015
5017 0 672601 118447 139240 115 5016
5018 0 673379 118061 138960 128 5017
5019 0 673467 117821 138680 71 5018
5020 0 673481 117775 138560 163 5019
5021 0 673509 117599 138360 163 5020
5022 0 673633 117519 138200 186 5021
5023 0 673593 117479 138080 186 5022
5024 0 673643 117285 138000 186 5023
5025 0 673611 117117 137880 124 5024
5026 0 673711 116985 137760 102 5025
5027 0 673779 116897 137640 102 5026
5028 0 673845 116943 137600 86 5027
5029 0 673829 116927 137560 86 5028
5030 0 673533 117187 137520 86 5029
5031 0 673613 116955 137480 86 5030
5032 0 673621 116867 137400 86 5031
5033 0 673573 116807 137320 120 5032
5034 0 673701 116683 137240 120 5033
5035 0 673761 116567 137160 120 5034
5036 0 673749 116523 137080 120 5035
5037 0 673769 116415 137000 128 5036
5038 0 673753 116335 136880 128 5037
5039 0 673777 116255 136760 108 5038
5040 0 673817 116155 136640 101 5039
5041 0 673847 116013 136480 101 5040
5042 0 673959 115937 136360 120 5041
5043 0 673971 115849 136240 51 5042
5044 0 673983 115629 136080 124 5043
5045 0 674137 115487 135960 124 5044
5046 0 674221 115419 135920 120 5045
5047 0 674465 115179 135920 32 5046
5048 0 674417 115171 136000 32 5047
5049 0 674437 115091 136080 32 5048
5050 0 674409 115107 136120 32 5049
5051 0 674449 115071 136160 32 5050
5052 0 674393 115015 136240 75 5051
5053 0 674389 115283 135840 154 5046
5054 0 674421 115243 135720 154 5053
5055 0 674529 115251 135600 75 5054
5056 0 674753 115087 135480 128 5055
5057 0 674825 115063 135360 128 5056
5058 0 674941 115095 135240 134 5057
5059 0 674937 115095 135120 134 5058
5060 0 675041 115183 134960 120 5059
5061 0 675165 115239 134800 141 5060
5062 0 675271 115261 134720 150 5061
5063 0 675355 115297 134600 150 5062
5064 0 675575 115321 134480 157 5063
5065 0 675659 115285 134360 163 5064
5066 0 675799 115313 134240 163 5065
5067 0 675891 115337 134120 148 5066
5068 0 676047 115229 134000 128 5067
5069 0 676223 115165 133920 128 5068
5070 0 676349 115143 133840 101 5069
5071 0 676497 115219 133720 140 5070
5072 0 676745 115223 133600 139 5071
5073 0 676905 115171 133520 139 5072
5074 0 676969 115215 133440 80 5073
5075 0 677093 115215 133360 80 5074
5076 0 677325 115167 133240 102 5075
5077 0 677433 115215 133120 98 5076
5078 0 677525 115227 133000 98 5077
5079 0 677613 115175 132880 150 5078
5080 0 677761 115179 132800 108 5079
5081 0 677789 115159 132680 108 5080
5082 0 677869 115155 132560 108 5081
5083 0 678061 115135 132440 120 5082
5084 0 678133 115095 132280 91 5083
5085 0 678209 115035 132120 128 5084
5086 0 678233 114943 131960 128 5085
5087 0 678413 114955 131800 136 5086
5088 0 678513 114923 131640 140 5087
5089 0 678613 114959 131480 140 5088
5090 0 678721 114999 131360 154 5089
5091 0 678713 115075 131240 154 5090
5092 0 678759 115093 131200 154 5091
5093 0 678847 115041 131080 102 5092
5094 0 678851 115029 130960 124 5093
5095 0 678923 114989 130840 124 5094
5096 0 679035 114941 130720 60 5095
5097 0 679139 114997 130600 60 5096
5098 0 679211 114933 130480 115 5097
5099 0 679363 114989 130320 139 5098
5100 0 679539 114989 130120 139 5099
5101 0 679519 114877 129960 51 5100
5102 0 679659 114901 129760 140 5101
5103 0 679847 114897 129600 86 5102
5104 0 679949 115023 129480 128 5103
5105 0 680013 114907 129320 128 5104
5106 0 679993 114923 129160 107 5105
5107 0 679937 114899 129040 107 5106
5108 0 680017 114923 128920 122 5107
5109 0 680049 114847 128800 122 5108
5110 0 680057 114815 128680 120 5109
5111 0 680057 114759 128520 120 5110
5112 0 680253 114759 128360 104 5111
5113 0 680249 114711 128200 98 5112
5114 0 680309 114671 128080 98 5113
5115 0 680301 114651 127960 98 5114
5116 0 680237 114675 127800 101 5115
5117 0 680181 114683 127640 75 5116
5118 0 680093 114639 127480 75 5117
5119 0 680005 114619 127360 81 5118
5120 0 679712 114720 126280 135 5119
5121 0 679648 114784 126040 108 5120
5122 0 679648 114816 125760 131 5121
5123 0 679616 114880 125520 122 5122
5124 0 679648 114816 125280 102 5123
5125 0 679680 114752 125000 101 5124
5126 0 679776 114720 124720 80 5125
5127 0 679808 114656 124480 124 5126
5128 0 679840 114560 124240 122 5127
5129 0 679904 114496 124000 104 5128
5130 0 679936 114336 123800 98 5129
5131 0 679968 114208 123560 140 5130
5132 0 680032 114112 123320 141 5131
5133 0 680032 114080 123040 122 5132
5134 0 680032 114048 122760 128 5133
5135 0 679968 114016 122520 128 5134
5136 0 679968 114016 122240 134 5135
5137 0 679968 114016 121960 115 5136
5138 0 680032 114016 121680 90 5137
5139 0 680064 114016 121400 120 5138
5140 0 680160 114016 121160 98 5139
5141 0 680128 113888 120920 98 5140
5142 0 680256 113760 120720 102 5141
5143 0 680288 113600 120480 108 5142
5144 0 680384 113440 120280 128 5143
5145 0 680416 113280 120080 137 5144
5146 0 680512 113152 119880 90 5145
5147 0 680608 113088 119640 104 5146
5148 0 680704 113120 119360 98 5147
5149 0 680832 113120 119120 104 5148
5150 0 680896 113120 119040 98 5149
5151 0 680896 113024 118800 71 5150
5152 0 680896 113056 118520 32 5151
5153 0 681120 113120 118360 102 5152
5154 0 681216 113248 118200 81 5153
5155 0 681280 113056 118040 134 5154
5156 0 681376 112864 117840 122 5155
5157 0 681408 112672 117640 101 5156
5158 0 681376 112512 117440 90 5157
5159 0 681344 112512 117160 101 5158
5160 0 681376 112544 116880 96 5159
5161 0 681376 112640 116640 122 5160
5162 0 681440 112704 116400 108 5161
5163 0 681568 112736 116160 90 5162
5164 0 681664 112864 115960 80 5163
5165 0 681824 113056 115840 60 5164
5166 0 682048 113216 115800 81 5165
5167 0 682304 113312 115800 81 5166
5168 0 682560 113408 115760 75 5167
5169 0 682816 113440 115760 75 5168
5170 0 683072 113472 115720 75 5169
5171 0 683296 113568 115640 75 5170
5172 0 683488 113728 115480 86 5171
5173 0 683648 113888 115280 86 5172
5174 0 683712 114112 115160 80 5173
5175 0 683808 114304 115000 81 5174
5176 0 683968 114464 114880 71 5175
5177 0 684096 114688 114720 102 5176
5178 0 684288 114816 114600 81 5177
5179 0 684544 114816 114600 81 5178
5180 0 684800 114880 114560 156 5179
5181 0 685024 114976 114440 107 5180
5182 0 685280 114912 114440 86 5181
5183 0 685536 114880 114440 102 5182
5184 0 685792 114848 114400 81 5183
5185 0 686048 114816 114360 104 5184
5186 0 686272 114688 114240 122 5185
5187 0 686496 114560 114200 137 5186
5188 0 686720 114528 114080 120 5187
5189 0 686976 114432 114080 120 5188
5190 0 687168 114208 114080 91 5189
5191 0 687264 113952 114120 120 5190
5192 0 687520 113824 114160 107 5191
5193 0 687776 113792 114160 96 5192
5194 0 688032 113728 114120 134 5193
5195 0 688160 113504 114120 154 5194
5196 0 688416 113504 114080 96 5195
5197 0 688672 113504 114080 91 5196
5198 0 688928 113504 114000 80 5197
5199 0 689152 113472 113880 75 5198
5200 0 689344 113344 113760 102 5199
5201 0 689600 113248 113640 81 5200
5202 0 689824 113120 113480 101 5201
5203 0 690048 113120 113360 101 5202
5204 0 690272 113120 113240 104 5203
5205 0 690528 113152 113160 75 5204
5206 0 690784 113184 113160 81 5205
5207 0 691008 113312 113120 115 5206
5208 0 691232 113408 113040 120 5207
5209 0 691424 113504 112880 75 5208
5210 0 691680 113504 112840 156 5209
5211 0 691936 113568 112720 128 5210
5212 0 692064 113472 112480 163 5211
5213 0 692256 113504 112320 108 5212
5214 0 692480 113664 112320 71 5213
5215 0 692736 113792 112320 86 5214
5216 0 692960 113920 112440 86 5215
5217 0 693152 114048 112560 86 5216
5218 0 693408 114112 112600 75 5217
5219 0 693664 114176 112600 64 5218
5220 0 693920 114304 112600 81 5219
5221 0 694112 114464 112560 104 5220
5222 0 694272 114624 112440 115 5221
5223 0 694432 114752 112280 120 5222
5224 0 694656 114880 112200 75 5223
5225 0 694816 115072 112120 98 5224
5226 0 695040 115200 112040 107 5225
5227 0 695264 115296 111920 107 5226
5228 0 695424 115168 111720 32 5227
5229 0 695680 115296 111800 32 5228
5230 0 695584 115520 111720 32 5229
5231 0 695808 115648 111600 60 5230
5232 0 696064 115744 111480 96 5231
5233 0 696320 115776 111400 86 5232
5234 0 696544 115904 111360 80 5233
5235 0 696768 116064 111360 86 5234
5236 0 696992 116224 111320 81 5235
5237 0 697184 116416 111240 115 5236
5238 0 697408 116576 111200 91 5237
5239 0 697632 116672 111120 71 5238
5240 0 697856 116768 111000 80 5239
5241 0 698080 116896 110920 86 5240
5242 0 698240 117120 110800 80 5241
5243 0 698368 117344 110800 45 5242
5244 0 698528 117536 110840 86 5243
5245 0 698688 117760 110840 80 5244
5246 0 698848 117984 110840 102 5245
5247 0 699008 118208 110800 86 5246
5248 0 699232 118336 110840 91 5247
5249 0 699328 118592 110840 40 5248
5250 0 699584 118656 110800 32 5249
5251 0 699680 118912 110760 101 5250
5252 0 699872 119104 110760 71 5251
5253 0 700032 119296 110680 98 5252
5254 0 700128 119520 110600 45 5253
5255 0 700160 119648 110520 71 5254
5256 0 681088 113504 118240 45 5154
5257 0 680928 113664 118040 71 5256
5258 0 680736 113824 117920 71 5257
5259 0 680544 114016 117920 71 5258
5260 0 680320 114176 117880 51 5259
5261 0 680096 114336 117800 75 5260
5262 0 679872 114496 117720 90 5261
5263 0 679616 114560 117680 75 5262
5264 0 679360 114592 117640 51 5263
5265 0 679168 114688 117480 107 5264
5266 0 678944 114720 117360 139 5265
5267 0 678688 114720 117360 60 5266
5268 0 678432 114816 117320 75 5267
5269 0 678176 114848 117320 75 5268
5270 0 677920 114880 117280 86 5269
5271 0 677664 114912 117240 71 5270
5272 0 677408 114976 117240 75 5271
5273 0 677152 114976 117200 64 5272
5274 0 676896 114976 117200 75 5273
5275 0 676640 114976 117200 80 5274
5276 0 676544 114976 117200 102 5275
5277 0 680928 113344 118880 45 5150
5278 0 680672 113376 118800 45 5277
5279 0 680544 113312 118880 40 5278
5280 0 680352 113280 119720 32 5146
5281 0 680416 113504 119600 51 5280
5282 0 680608 113632 119480 96 5281
5283 0 680672 113664 119280 122 5282
5284 0 680301 114931 129480 107 5104
5285 0 680697 114651 129480 107 5284
5286 0 680779 114593 129520 107 5285
5287 0 680923 114613 129560 -1 5286
5288 0 681051 114525 129600 -1 5287
5289 0 681255 114529 129640 -1 5288
5290 0 681473 114599 129600 -1 5289
5291 0 681517 114611 129520 -1 5290
5292 0 681681 114579 129440 -1 5291
5293 0 681953 114587 129360 -1 5292
5294 0 682161 114611 129280 -1 5293
5295 0 682185 114591 129200 -1 5294
5296 0 682573 114475 129200 -1 5295
5297 0 682723 114497 129280 -1 5296
5298 0 682915 114561 129360 -1 5297
5299 0 683143 114701 129440 -1 5298
5300 0 683237 114767 129520 -1 5299
5301 0 683449 114715 129600 -1 5300
5302 0 683705 114707 129680 -1 5301
5303 0 683853 114647 129760 -1 5302
5304 0 684177 114503 129840 -1 5303
5305 0 684531 114189 129920 -1 5304
5306 0 684779 113881 129920 -1 5305
5307 0 685385 113743 129880 -1 5306
5308 0 685891 113725 129760 -1 5307
5309 0 685899 113733 129600 -1 5308
5310 0 686023 113769 129440 -1 5309
5311 0 686103.8 113763.4 129400 -1 5310
5312 0 686427 113741 129240 -1 5311
5313 0 686455 113745 129160 -1 5312
5314 0 686489 113735 129120 -1 5313
5315 0 686489 113735 129040 -1 5314
5316 0 686577 113771 128960 -1 5315
5317 0 686593 113799 128880 -1 5316
5318 0 686629 113843 128800 -1 5317
5319 0 686803 113929 128720 -1 5318
5320 0 686999 113969 128720 -1 5319
5321 0 687103 113985 128720 -1 5320
5322 0 687163 114001 128760 -1 5321
5323 0 687179 114013 128800 -1 5322
5324 0 687423 114217 128880 -1 5323
5325 0 686831 113993 128640 -1 5319
5326 0 686889 114007 128600 -1 5325
5327 0 686949 114035 128520 -1 5326
5328 0 686953 114091 128440 -1 5327
5329 0 687017 114179 128360 -1 5328
5330 0 686989 114243 128280 -1 5329
5331 0 687057 114319 128200 -1 5330
5332 0 687145 114343 128120 -1 5331
5333 0 687233 114403 128000 -1 5332
5334 0 687333 114383 127880 -1 5333
5335 0 687445 114415 127800 -1 5334
5336 0 687465 114387 127720 -1 5335
5337 0 687489 114419 127600 -1 5336
5338 0 687501 114471 127480 -1 5337
5339 0 687541 114495 127360 -1 5338
5340 0 687641 114523 127240 -1 5339
5341 0 687677 114555 127120 -1 5340
5342 0 687677 114555 127000 -1 5341
5343 0 687665 114603 126920 -1 5342
5344 0 687629 114631 126880 -1 5343
5345 0 687627 114625 126800 -1 5344
5346 0 687683 114613 126720 -1 5345
5347 0 687763 114629 126680 -1 5346
5348 0 687883 114637 126640 -1 5347
5349 0 687971 114601 127000 -1 5342
5350 0 686195 113565 129400 -1 5311
5351 0 686199 113277 129400 -1 5350
5352 0 678547 115229 130840 154 5095
5353 0 672322.3 118133.664 139160 98 5017
5354 0 672183 117977 139120 102 5353
5355 0 672003 117893 139000 40 5354
5356 0 671935 117845 138960 40 5355
5357 0 671759 117829 138920 60 5356
5358 0 671559 117737 138880 60 5357
5359 0 671451 117675 138840 71 5358
5360 0 671287 117631 138800 51 5359
5361 0 671047 117507 138720 32 5360
5362 0 670875 117455 138640 32 5361
5363 0 670643 117475 138560 60 5362
5364 0 670415 117307 138480 60 5363
5365 0 670027 117139 138440 64 5364
5366 0 669527 116991 138480 60 5365
5367 0 669351 116955 138560 75 5366
5368 0 669115 116777 138560 60 5367
5369 0 668971 116693 138440 60 5368
5370 0 668823 116537 138280 91 5369
5371 0 668699 116421 138120 91 5370
5372 0 668467 116213 138080 51 5371
5373 0 668175 116125 138040 75 5372
5374 0 668163 116073 137920 75 5373
5375 0 668159 116061 137880 75 5374
5376 0 667955 116117 137960 51 5373
5377 0 667639 116041 138000 75 5376
5378 0 667275 115937 138040 60 5377
5379 0 666935 115773 138040 60 5378
5380 0 666831 115721 138080 60 5379
5381 0 666727 115491 138120 51 5380
5382 0 666419 115359 138160 64 5381
5383 0 666151 115219 138000 64 5382
5384 0 666063 115211 137920 64 5383
5385 0 665827 115063 137880 71 5384
5386 0 665555 115071 137680 104 5385
5387 0 665367 115059 137640 71 5386
5388 0 665007 115067 137560 51 5387
5389 0 664903 115079 137520 64 5388
5390 0 664643 114847 137520 45 5389
5391 0 664483 114811 137480 45 5390
5392 0 664383 114749 137400 45 5391
5393 0 664247 114705 137320 45 5392
5394 0 664187 114645 137240 45 5393
5395 0 664031 114481 137160 45 5394
5396 0 663907 114317 137120 -1 5395
5397 0 663779 114217 137080 -1 5396
5398 0 663639 114169 137040 -1 5397
5399 0 663567 114157 137000 -1 5398
5400 0 663619 114077 136880 -1 5399
5401 0 663607 113897 136800 -1 5400
5402 0 663499 113761 136720 -1 5401
5403 0 663531 113609 136640 -1 5402
5404 0 663443 113473 136600 -1 5403
5405 0 663435 113213 136560 -1 5404
5406 0 663431 113001 136480 -1 5405
5407 0 663395 112775 136440 -1 5406
5408 0 663335 112671 136400 -1 5407
5409 0 663199 112443 136360 -1 5408
5410 0 663003 112319 136400 -1 5409
5411 0 662767 112075 136440 -1 5410
5412 0 662675 111843 136520 -1 5411
5413 0 662611 111683 136400 -1 5412
5414 0 662603 111555 136280 -1 5413
5415 0 662555 111491 136120 -1 5414
5416 0 662491 111195 135960 -1 5415
5417 0 662455 111033 135880 -1 5416
5418 0 662403 110857 135760 -1 5417
5419 0 662383 110697 135640 -1 5418
5420 0 662271 110565 135520 -1 5419
5421 0 662127 110425 135400 -1 5420
5422 0 661903 110333 135320 -1 5421
5423 0 661843 110245 135240 -1 5422
5424 0 661691 110233 135080 -1 5423
5425 0 661295 110269 135000 -1 5424
5426 0 660951 110337 134920 -1 5425
5427 0 660891 110425 134760 -1 5426
5428 0 660811 110487 134600 -1 5427
5429 0 660703 110527 134320 -1 5428
5430 0 660055 110203 134320 -1 5429
5431 0 665715 114915 137880 104 5385
5432 0 665687 114871 137960 104 5431
5433 0 665655 114819 138080 71 5432
5434 0 665583 114799 138160 104 5433
5435 0 665455 114823 138360 104 5434
5436 0 665551 114763 138480 71 5435
5437 0 672259 118087 139360 98 5353
5438 0 672167 118051 139520 96 5437
5439 0 672083 117955 139560 96 5438
5440 0 672031 117803 139640 71 5439
5441 0 671987 117623 139800 75 5440
5442 0 671887 117419 139920 122 5441
5443 0 671911 117339 140080 122 5442
5444 0 671735 117079 140200 81 5443
5445 0 671679 116937 140320 120 5444
5446 0 671571 116801 140440 98 5445
5447 0 671523 116689 140560 98 5446
5448 0 671415 116629 140720 98 5447
5449 0 671347 116519 140920 96 5448
5450 0 671131 116379 141080 75 5449
5451 0 671023 116283 141280 137 5450
5452 0 670915 116087 141480 80 5451
5453 0 670795 115871 141640 75 5452
5454 0 670771 115739 141800 98 5453
5455 0 670719 115547 141960 128 5454
5456 0 670811 115579 142160 128 5455
5457 0 670787 115591 142360 32 5456
5458 0 670799 115623 142560 81 5457
5459 0 670743 115683 142760 128 5458
5460 0 670771 115627 143000 101 5459
5461 0 670835 115603 143200 101 5460
5462 0 670891 115667 143400 101 5461
5463 0 671075 115659 143560 101 5462
5464 0 671195 115731 143760 101 5463
5465 0 670531 115643 143040 101 5460
5466 0 670359 115479 143080 40 5465
5467 0 652367 136473 146440 32 4618
5468 0 652175 136457 146680 32 5467
5469 0 652167 136449 146880 181 5468
5470 0 652167 136449 147080 181 5469
5471 0 652203 136445 147320 140 5470
5472 0 652207 136449 147520 124 5471
5473 0 652207 136501 147720 128 5472
5474 0 652315 136333 147920 104 5473
5475 0 652423 136329 148120 120 5474
5476 0 652631 136233 148320 108 5475
5477 0 652639 136165 148520 108 5476
5478 0 652707 136057 148760 154 5477
5479 0 652707 135953 148960 164 5478
5480 0 652719 135897 149160 181 5479
5481 0 652695 135861 149360 150 5480
5482 0 652787 135841 149480 150 5481
5483 0 652715 135725 149560 150 5482
5484 0 652717 135863 149640 120 5483
5485 0 652633 136055 149760 120 5484
5486 0 652565 136199 149880 81 5485
5487 0 652481 136331 150000 81 5486
5488 0 652489 136451 150120 32 5487
5489 0 652549 136483 150200 32 5488
5490 0 652577 136391 150280 32 5489
5491 0 652705 136131 150400 75 5490
5492 0 652805 135971 150520 75 5491
5493 0 652907 135569 150680 81 5492
5494 0 652945 135463 150920 148 5493
5495 0 652845 135239 151160 154 5494
5496 0 652861 135139 151360 81 5495
5497 0 652841 135075 151560 115 5496
5498 0 652829 134963 151760 164 5497
5499 0 652805 134903 151960 164 5498
5500 0 652817 134879 152160 189 5499
5501 0 652757 134843 152360 51 5500
5502 0 652721 134915 152520 51 5501
5503 0 652709 134883 152760 164 5502
5504 0 652629 134679 152960 120 5503
5505 0 652713 134651 153160 163 5504
5506 0 652717 134639 153320 163 5505
5507 0 652647 134469 153480 189 5506
5508 0 652635 134413 153720 194 5507
5509 0 652575 134325 153960 185 5508
5510 0 652419 134145 154200 160 5509
5511 0 652319 134105 154400 226 5510
5512 0 652267 134045 154640 136 5511
5513 0 652267 133977 154800 137 5512
5514 0 652239 133937 154960 137 5513
5515 0 652119 133829 155080 137 5514
5516 0 651905 133695 155160 160 5515
5517 0 651781 133595 155320 163 5516
5518 0 651645 133527 155480 137 5517
5519 0 651625 133403 155600 137 5518
5520 0 651693 133223 155760 122 5519
5521 0 651661 133135 155920 175 5520
5522 0 651617 133019 156040 175 5521
5523 0 651557 132923 156160 120 5522
5524 0 651519 132821 156280 120 5523
5525 0 651435 132781 156440 160 5524
5526 0 651455 132765 156560 160 5525
5527 0 651259 132677 156680 154 5526
5528 0 651199 132645 156800 137 5527
5529 0 651105 132599 156920 137 5528
5530 0 650877 132499 157160 160 5529
5531 0 650717 132283 157360 134 5530
5532 0 650585 132244.33 157520 134 5531
5533 0 650753 132355 157680 163 5532
5534 0 650769 132355 157840 163 5533
5535 0 650737 132283 157960 81 5534
5536 0 650781 132327 158120 120 5535
5537 0 650689 132515 158320 124 5536
5538 0 650701 132699 158520 122 5537
5539 0 650701 132755 158680 122 5538
5540 0 650837 132883 158840 120 5539
5541 0 650965 133159 158960 124 5540
5542 0 651069 133311 159120 122 5541
5543 0 651393 133439 159240 139 5542
5544 0 651771 133513 159360 153 5543
5545 0 652319 133545 159480 150 5544
5546 0 652523 133625 159600 150 5545
5547 0 652607 133645 159720 148 5546
5548 0 652771 133661 159840 141 5547
5549 0 652901 133663 159920 141 5548
5550 0 653021 133711 160080 137 5549
5551 0 653042.3 133729.67 160120 137 5550
5552 0 653085 133767 160200 137 5551
5553 0 653205 133763 160320 98 5552
5554 0 653297 133807 160440 98 5553
5555 0 653390.3 133816.33 160480 124 5554
5556 0 653577 133835 160560 124 5555
5557 0 653609 133831 160640 124 5556
5558 0 653525 133803 160760 163 5557
5559 0 653601 133763 160920 150 5558
5560 0 654749 134363 161040 175 5559
5561 0 654799 134445 161160 200 5560
5562 0 654903 134665 161280 200 5561
5563 0 654983 134769 161400 172 5562
5564 0 655003 134777 161480 200 5563
5565 0 654997 134791 161600 102 5564
5566 0 655001 134835 161720 102 5565
5567 0 655057 134871 161760 102 5566
5568 0 655109 134979 161880 102 5567
5569 0 655213 135103 162080 181 5568
5570 0 655325 135199 162160 181 5569
5571 0 656193 134511 161560 102 5564
5572 0 656823 134309 161680 122 5571
5573 0 656983 134289 161800 131 5572
5574 0 657251 134369 161920 154 5573
5575 0 657343 134437 162040 154 5574
5576 0 657283 134509 162160 154 5575
5577 0 657469 134571 162280 139 5576
5578 0 657609 134639 162400 150 5577
5579 0 657901 134667 162560 120 5578
5580 0 658209 134723 162720 120 5579
5581 0 658497 134847 162880 131 5580
5582 0 658845 134999 163040 134 5581
5583 0 659167 135041 163160 160 5582
5584 0 659371 135117 163240 160 5583
5585 0 659371 135173 163320 137 5584
5586 0 659829 135207 163440 134 5585
5587 0 660309 135219 163560 102 5586
5588 0 660741 135271 163720 122 5587
5589 0 660977 135219 163880 104 5588
5590 0 661263 135257 164040 86 5589
5591 0 661543 135253 164200 96 5590
5592 0 661783 135345 164360 148 5591
5593 0 661951 135353 164560 128 5592
5594 0 662823 135545 164720 91 5593
5595 0 662785 135515 164880 91 5594
5596 0 663009 135615 165080 160 5595
5597 0 663057 135647 165280 71 5596
5598 0 663669 135847 165400 148 5597
5599 0 664205 135935 165520 120 5598
5600 0 664439 135905 165640 128 5599
5601 0 664663 135825 165800 137 5600
5602 0 664927 135713 165960 128 5601
5603 0 665231 135645 166120 102 5602
5604 0 665433 135619 166200 120 5603
5605 0 665727 135377 166280 91 5604
5606 0 665821 135347 166360 91 5605
5607 0 665925 135359 166480 107 5606
5608 0 666129 135287 166600 86 5607
5609 0 666273 135295 166720 86 5608
5610 0 666457 135227 166840 86 5609
5611 0 666625 135099 166960 81 5610
5612 0 666837 135043 167120 101 5611
5613 0 667067 134941 167240 98 5612
5614 0 667223 134917 167400 136 5613
5615 0 667491 134757 167600 101 5614
5616 0 667759 134613 167840 120 5615
5617 0 668009 134699 167920 120 5616
5618 0 668173 134719 168040 120 5617
5619 0 668481 134603 168200 107 5618
5620 0 668585 134643 168360 107 5619
5621 0 668841 134547 168520 80 5620
5622 0 668975 134529 168600 80 5621
5623 0 669083 134573 168720 107 5622
5624 0 669383 134697 168840 75 5623
5625 0 669627 134729 168960 40 5624
5626 0 669879 134713 169080 86 5625
5627 0 670023 134805 169200 98 5626
5628 0 670147 134789 169320 98 5627
5629 0 670363 134753 169480 86 5628
5630 0 670539 134809 169600 104 5629
5631 0 670611 134997 169760 124 5630
5632 0 670695 135097 169920 137 5631
5633 0 670775 135217 170080 137 5632
5634 0 670845 135267 170200 163 5633
5635 0 670881 135331 170360 157 5634
5636 0 671001 135343 170560 157 5635
5637 0 671021 135503 170720 81 5636
5638 0 671093 135711 170880 120 5637
5639 0 671241 135955 171040 120 5638
5640 0 671233 136103 171200 115 5639
5641 0 671309 136335 171360 86 5640
5642 0 671403 136469 171480 136 5641
5643 0 671535 136693 171640 75 5642
5644 0 671647 137045 171760 120 5643
5645 0 671827 137397 171920 137 5644
5646 0 671945 137439 172040 135 5645
5647 0 672213 137635 172200 120 5646
5648 0 672493 137879 172320 205 5647
5649 0 672731 138213 172400 163 5648
5650 0 672923 138365 172520 32 5649
5651 0 673075 138393 172680 32 5650
5652 0 673585 138395 172680 107 5651
5653 0 673929 138143 172680 86 5652
5654 0 674123 137997 172760 98 5653
5655 0 674315 137781 172840 91 5654
5656 0 674429 137711 172920 91 5655
5657 0 674715 137565 172880 40 5656
5658 0 674811 137445 172920 32 5657
5659 0 674907 137389 172880 32 5658
5660 0 674967 137481 172840 32 5659
5661 0 674955 137637 172760 32 5660
5662 0 674975 137753 172680 60 5661
5663 0 675007 137869 172600 60 5662
5664 0 675195 138009 172520 71 5663
5665 0 675535 138037 172480 75 5664
5666 0 675715 138065 172440 75 5665
5667 0 675887 138133 172400 81 5666
5668 0 676147 138129 172360 32 5667
5669 0 676343 138069 172320 32 5668
5670 0 676619 137925 172280 60 5669
5671 0 676875 137725 172240 91 5670
5672 0 676985 137615 172160 91 5671
5673 0 677053 137587 172080 75 5672
5674 0 677149 137571 172000 75 5673
5675 0 677241 137539 171920 71 5674
5676 0 677333 137535 171840 71 5675
5677 0 677441 137523 171760 98 5676
5678 0 677597 137519 171680 98 5677
5679 0 677861 137591 171640 91 5678
5680 0 678353 137735 171600 120 5679
5681 0 678441 137711 171560 91 5680
5682 0 679017 137643 171560 64 5681
5683 0 679091 137625 171520 64 5682
5684 0 679219 137549 171440 81 5683
5685 0 679399 137481 171360 81 5684
5686 0 679619 137429 171280 75 5685
5687 0 679871 137349 171240 64 5686
5688 0 680147 137361 171200 64 5687
5689 0 680443 137369 171160 75 5688
5690 0 680695 137401 171120 75 5689
5691 0 680765 137403 171040 90 5690
5692 0 680785 137395 170960 90 5691
5693 0 680889 137399 170880 86 5692
5694 0 681021 137379 170800 86 5693
5695 0 681109 137371 170720 81 5694
5696 0 681193 137355 170640 81 5695
5697 0 681285 137295 170560 81 5696
5698 0 681341 137279 170480 75 5697
5699 0 681425 137227 170400 75 5698
5700 0 681481 137171 170320 71 5699
5701 0 681581 137135 170240 71 5700
5702 0 681609 137083 170160 71 5701
5703 0 681649 137051 170080 75 5702
5704 0 681845 136975 170000 98 5703
5705 0 682361 137263 170000 45 5704
5706 0 682505 137319 170040 60 5705
5707 0 682681 137319 170000 81 5706
5708 0 682841 137475 169960 81 5707
5709 0 683227 137673 169840 75 5708
5710 0 683307 137901 169880 75 5709
5711 0 683307 138077 169920 60 5710
5712 0 683539 138285 169880 60 5711
5713 0 683707 138409 169960 60 5712
5714 0 683751 138489 170000 60 5713
5715 0 683857 138651 170040 60 5714
5716 0 683853 138755 170120 60 5715
5717 0 681665 136727 169600 81 5704
5718 0 681593 136687 169480 81 5717
5719 0 681369 136715 169320 32 5718
5720 0 681253 136687 169240 45 5719
5721 0 681157 136687 169160 40 5720
5722 0 681073 136671 169080 40 5721
5723 0 680869 136707 168960 40 5722
5724 0 680705 136699 168880 40 5723
5725 0 680597 136719 168840 40 5724
5726 0 680465 136775 168760 40 5725
5727 0 680365 136815 168640 40 5726
5728 0 680309 136811 168560 -1 5727
5729 0 680249 136799 168480 -1 5728
5730 0 680169 136879 168360 -1 5729
5731 0 680131 136957 168280 -1 5730
5732 0 680059 136549 168280 -1 5731
5733 0 680007 136525 168240 -1 5732
5734 0 680131 136957 168240 -1 5731
5735 0 680103 137049 168200 -1 5734
5736 0 680087 137109 168120 -1 5735
5737 0 680019 137165 168040 -1 5736
5738 0 680003 137225 167960 -1 5737
5739 0 679891 137217 167840 -1 5738
5740 0 679699 137113 167760 -1 5739
5741 0 679547 137097 167720 -1 5740
5742 0 679419 137049 167640 -1 5741
5743 0 679327 137045 167520 -1 5742
5744 0 679229 137067 167440 -1 5743
5745 0 679137 137131 167360 -1 5744
5746 0 679093 137147 167280 -1 5745
5747 0 679009 137163 167200 -1 5746
5748 0 678901 137167 167120 -1 5747
5749 0 678821 137183 167040 -1 5748
5750 0 678705 137171 166960 -1 5749
5751 0 678637 137135 166880 -1 5750
5752 0 678549 137107 166760 -1 5751
5753 0 678491 137073 166680 -1 5752
5754 0 678443 137093 166560 -1 5753
5755 0 678431 137041 166520 -1 5754
5756 0 678379 136933 166440 -1 5755
5757 0 678347 136909 166360 -1 5756
5758 0 678311 136929 166280 -1 5757
5759 0 678199 137061 166200 -1 5758
5760 0 678147 137085 166120 -1 5759
5761 0 678131 137045 166000 -1 5760
5762 0 678147 137097 165880 -1 5761
5763 0 678211 137065 165760 -1 5762
5764 0 678183 137065 165640 -1 5763
5765 0 678171 137045 165520 -1 5764
5766 0 678155 137021 165440 -1 5765
5767 0 678163 137037 165360 -1 5766
5768 0 678131 137037 165280 -1 5767
5769 0 678091 137041 165160 -1 5768
5770 0 678075 137029 165040 -1 5769
5771 0 678079 136977 164920 -1 5770
5772 0 678095 136885 164800 -1 5771
5773 0 678107 136793 164720 -1 5772
5774 0 678071 136717 164680 -1 5773
5775 0 678055 136673 164640 -1 5774
5776 0 677939 136521 164600 -1 5775
5777 0 677907 136505 164560 -1 5776
5778 0 677827 136329 164480 -1 5777
5779 0 677791 136277 164400 -1 5778
5780 0 677759 136281 164280 -1 5779
5781 0 677651 136317 164160 -1 5780
5782 0 673297 139135 172680 141 5651
5783 0 673391 139217 172840 141 5782
5784 0 673395 139493 173000 91 5783
5785 0 673407 139801 173160 104 5784
5786 0 673411 139977 173320 136 5785
5787 0 673487 140233 173480 122 5786
5788 0 673699 140457 173680 120 5787
5789 0 673801 140679 173800 115 5788
5790 0 674017 141031 173920 81 5789
5791 0 674177 141295 174080 115 5790
5792 0 674421 141627 174280 120 5791
5793 0 674599 141861 174440 120 5792
5794 0 674623 142177 174640 107 5793
5795 0 674735 142497 174800 124 5794
5796 0 674677 142651 174960 64 5795
5797 0 674721 142911 175120 90 5796
5798 0 674753 143063 175280 90 5797
5799 0 675009 143423 175400 139 5798
5800 0 675045 143439 175560 71 5799
5801 0 675197 143631 175760 90 5800
5802 0 675455 143837 175880 71 5801
5803 0 675611 144017 176000 102 5802
5804 0 675883 144233 176160 135 5803
5805 0 676039 144409 176320 120 5804
5806 0 676169 144575 176480 122 5805
5807 0 676385 144819 176640 124 5806
5808 0 676697 145191 176800 81 5807
5809 0 677167 145553 176920 107 5808
5810 0 677529 145851 177040 98 5809
5811 0 677739 146081 177120 90 5810
5812 0 678019 146369 177240 128 5811
5813 0 678059 146469 177360 108 5812
5814 0 678147 146617 177520 108 5813
5815 0 678373 146731 177680 101 5814
5816 0 678741 146875 177840 102 5815
5817 0 679165 147091 178000 115 5816
5818 0 679493 147331 178160 98 5817
5819 0 679569 147459 178320 98 5818
5820 0 679631 147581 178480 128 5819
5821 0 679715 147789 178680 60 5820
5822 0 679831 147801 178880 75 5821
5823 0 679937 147903 179040 60 5822
5824 0 680079 148181 179160 75 5823
5825 0 680203 148413 179280 120 5824
5826 0 680399 148813 179440 120 5825
5827 0 680497 149075 179600 120 5826
5828 0 680729 149251 179760 140 5827
5829 0 680745 149375 179880 137 5828
5830 0 680813 149499 180040 108 5829
5831 0 680813 149743 180200 128 5830
5832 0 680841 149879 180360 128 5831
5833 0 681167.7 150168.33 180440 124 5832
5834 0 681131 150325 180600 124 5833
5835 0 681331 150313 180480 115 5833
5836 0 681773 150611 180600 107 5835
5837 0 682111 151309 180760 107 5836
5838 0 682341 152075 180840 120 5837
5839 0 682363 152549 180960 137 5838
5840 0 682415 152825 181080 115 5839
5841 0 682493 153099 181200 102 5840
5842 0 682551 153197 181240 102 5841
5843 0 682703 153541 181320 120 5842
5844 0 682793 154175 181400 120 5843
5845 0 682703 154501 181520 40 5844
5846 0 682747 154665 181640 40 5845
5847 0 682735 154725 181800 40 5846
5848 0 682745 154815 181960 40 5847
5849 0 682785 155019 182160 -1 5848
5850 0 682847 155473 182160 -1 5849
5851 0 682879 155545 182240 -1 5850
5852 0 682913 155615 182360 -1 5851
5853 0 682773 155703 182520 -1 5852
5854 0 682833 155891 182640 -1 5853
5855 0 682957 156159 182760 -1 5854
5856 0 682987 156325 182840 -1 5855
5857 0 683029.7 156477 182880 -1 5856
5858 0 683413 156331 183000 -1 5857
5859 0 683115 156781 182960 -1 5857
5860 0 683141 156971 183040 -1 5859
5861 0 683173 157271 183120 -1 5860
5862 0 683113 157363 183200 -1 5861
5863 0 683005 157619 183280 -1 5862
5864 0 682867 157717 183360 -1 5863
5865 0 682867 157845 183440 -1 5864
5866 0 682671 158245 183560 -1 5865
5867 0 682513 159143 183680 -1 5866
5868 0 682543 159521 183800 -1 5867
5869 0 682511 159897 183880 -1 5868
5870 0 682513 160215 184000 -1 5869
5871 0 682481 160383 184120 -1 5870
5872 0 682465 160507 184240 -1 5871
5873 0 682409 160675 184360 -1 5872
5874 0 682373 160831 184480 -1 5873
5875 0 682299 160977 184600 -1 5874
5876 0 682267 161093 184720 -1 5875
5877 0 682559 161585 184760 -1 5876
5878 0 682713 161891 184800 -1 5877
5879 0 682837 162199 184840 -1 5878
5880 0 682765 162383 185040 -1 5879
5881 0 682815 162601 185160 -1 5880
5882 0 682725 162711 185280 -1 5881
5883 0 682717 162871 185440 -1 5882
5884 0 682677 163043 185600 -1 5883
5885 0 682697 163235 185760 -1 5884
5886 0 682757 163531 185920 -1 5885
5887 0 682829 163723 186000 -1 5886
5888 0 683075 164357 186040 -1 5887
5889 0 683409 164743 186040 -1 5888
5890 0 683549 165451 186040 -1 5889
5891 0 683536.3 165651.67 186080 -1 5890
5892 0 683563 165489 185840 -1 5891
5893 0 683563 165433 185720 -1 5892
5894 0 683511 166053 186160 -1 5891
5895 0 683565 166551 186200 -1 5894
5896 0 683647 167273 186240 -1 5895
5897 0 683699 167309 186360 -1 5896
5898 0 683605 167899 186440 -1 5897
5899 0 683599 168077 186520 -1 5898
5900 0 683823 168449 186640 -1 5899
5901 0 683801 168539 186720 -1 5900
5902 0 684025 168823 186840 -1 5901
5903 0 684093 168851 186920 -1 5902
5904 0 684147 168969 187000 -1 5903
5905 0 684155 169149 187080 -1 5904
5906 0 684161 169407 187200 -1 5905
5907 0 684151 169853 187320 -1 5906
5908 0 684077 170463 187400 -1 5907
5909 0 684191 171185 187480 -1 5908
5910 0 684421 172139 187560 -1 5909
5911 0 684455 173465 187640 -1 5910
5912 0 684211 175981 187640 -1 5911
5913 0 684223 176513 187480 -1 5912
5914 0 684295 176513 187320 -1 5913
5915 0 684483 176813 187200 -1 5914
5916 0 684569 177407 187160 -1 5915
5917 0 684575 177833 187120 -1 5916
5918 0 684495 177989 187000 -1 5917
5919 0 684361 178331 186880 -1 5918
5920 0 684261 178607 186800 -1 5919
5921 0 684097 179027 186720 -1 5920
5922 0 683815 179441 186640 -1 5921
5923 0 683587 180221 186560 -1 5922
5924 0 683521 181187 186560 -1 5923
5925 0 683495 181989 186560 -1 5924
5926 0 683263 182417 186600 -1 5925
5927 0 683205 182539 186520 -1 5926
5928 0 683157 182795 186400 -1 5927
5929 0 683113 182931 186320 -1 5928
5930 0 683113 183135 186200 -1 5929
5931 0 683129 183219 186120 -1 5930
5932 0 683085 183247 186040 -1 5931
5933 0 683069 183303 185960 -1 5932
5934 0 683049 183367 185880 -1 5933
5935 0 683001 183631 185800 -1 5934
5936 0 682947 183681 185680 -1 5935
5937 0 682923 183817 185560 -1 5936
5938 0 683191 184085 185880 -1 5935
5939 0 682855 185005 185880 -1 5938
5940 0 682813 185091 185840 -1 5939
5941 0 682765 185187 185760 -1 5940
5942 0 682765 185315 185680 -1 5941
5943 0 682805 185463 185640 -1 5942
5944 0 682713 186219 185600 -1 5943
5945 0 682669 186499 185560 -1 5944
5946 0 682635 186861 185480 -1 5945
5947 0 682635 186997 185440 -1 5946
5948 0 682635 187129 185400 -1 5947
5949 0 682609 187063 185280 -1 5948
5950 0 682557 187027 185200 -1 5949
5951 0 682513 187015 185160 -1 5950
5952 0 682437 187003 185120 -1 5951
5953 0 682595 187397 185360 -1 5948
5954 0 682637 187839 185440 -1 5953
5955 0 682645 188195 185520 -1 5954
5956 0 682619 188341 185560 -1 5955
5957 0 682615 188457 185640 -1 5956
5958 0 682543 188637 185720 -1 5957
5959 0 682495 188829 185800 -1 5958
5960 0 682323 188993 185880 -1 5959
5961 0 682253 189099 185960 -1 5960
5962 0 682121 189335 186000 -1 5961
5963 0 681937 189715 186040 -1 5962
5964 0 681885 189967 186080 -1 5963
5965 0 682147 190505 186080 -1 5964
5966 0 682051 190965 186040 -1 5965
5967 0 682093 191275 186000 -1 5966
5968 0 682077 191771 185960 -1 5967
5969 0 682057 192083 185920 -1 5968
5970 0 682101 192259 185880 -1 5969
5971 0 682155 192381 185800 -1 5970
5972 0 682163 192521 185680 -1 5971
5973 0 682155 192645 185600 -1 5972
5974 0 682163 192797 185480 -1 5973
5975 0 682175 192905 185400 -1 5974
5976 0 682175 193009 185320 -1 5975
5977 0 682191 193153 185240 -1 5976
5978 0 682125 193367 185160 -1 5977
5979 0 682057 193491 185040 -1 5978
5980 0 682053 193551 184880 -1 5979
5981 0 682041 193691 184720 -1 5980
5982 0 682093 193875 184600 -1 5981
5983 0 682073 193999 184560 -1 5982
5984 0 682099 194069 184480 -1 5983
5985 0 682151 194197 184360 -1 5984
5986 0 682235 194317 184240 -1 5985
5987 0 682331 194457 184160 -1 5986
5988 0 682375 194561 184080 -1 5987
5989 0 682415 194633 184000 -1 5988
5990 0 682487 194733 183920 -1 5989
5991 0 682719 194801 183840 -1 5990
5992 0 682827 194901 183800 -1 5991
5993 0 682859 194993 183760 -1 5992
5994 0 682935 195085 183720 -1 5993
5995 0 682947 195209 183640 -1 5994
5996 0 682903 195365 183560 -1 5995
5997 0 682897 195487 183480 -1 5996
5998 0 682921 195623 183400 -1 5997
5999 0 682881 195787 183320 -1 5998
6000 0 682817 195859 183240 -1 5999
6001 0 682793 195995 183080 -1 6000
6002 0 682881 196083 182960 -1 6001
6003 0 682997 196183 182840 -1 6002
6004 0 683053 196223 182720 -1 6003
6005 0 683081 196303 182600 -1 6004
6006 0 683045 196391 182480 -1 6005
6007 0 682945 196611 182360 -1 6006
6008 0 682921 196687 182280 -1 6007
6009 0 682915 196705 182160 -1 6008
6010 0 682887 196729 182040 -1 6009
6011 0 683363 181973 186760 -1 5925
6012 0 683219 182025 186840 -1 6011
6013 0 682937 162271 184720 -1 5878
6014 0 682973 162431 184640 -1 6013
6015 0 683081 162691 184600 -1 6014
6016 0 683096 162696 184560 -1 6015
6017 0 683216 162756 184480 -1 6016
6018 0 683324 162816 184440 -1 6017
6019 0 683352 162840 184360 -1 6018
6020 0 683386 162766 184360 -1 6019
6021 0 683398 162978 184320 -1 6019
6022 0 683446 162970 184280 -1 6021
6023 0 683506 162982 184240 -1 6022
6024 0 683712 163238 184200 -1 6023
6025 0 683882 163336 184080 -1 6024
6026 0 684046 163392 184000 -1 6025
6027 0 684210 163536 183920 -1 6026
6028 0 684442 163724 183840 -1 6027
6029 0 684334 163608 183760 -1 6028
6030 0 684226 163504 183640 -1 6029
6031 0 684102 163588 183600 -1 6030
6032 0 684876 164102 183800 -1 6028
6033 0 685306 164404 183760 -1 6032
6034 0 685490 164424 183680 -1 6033
6035 0 685526 164396 183640 -1 6034
6036 0 685590 164388 183600 -1 6035
6037 0 685674 164352 183560 -1 6036
6038 0 685718 164360 183520 -1 6037
6039 0 685774 164352 183480 -1 6038
6040 0 685786 164304 183440 -1 6039
6041 0 686104 164298 183400 -1 6040
6042 0 686224 164222 183360 -1 6041
6043 0 686284 164138 183320 -1 6042
6044 0 686336 164066 183280 -1 6043
6045 0 686370 164024 183240 -1 6044
6046 0 686486 163976 183200 -1 6045
6047 0 686530 163932 183160 -1 6046
6048 0 686538 163928 183120 -1 6047
6049 0 686558 163836 183040 -1 6048
6050 0 686656 163942 183040 -1 6049
6051 0 686688 163974 183000 -1 6050
6052 0 686608 163626 182960 -1 6049
6053 0 686724 163490 182880 -1 6052
6054 0 686804 163310 182800 -1 6053
6055 0 686864 163190 182760 -1 6054
6056 0 686882 163188 182720 -1 6055
6057 0 686878 163084 182680 -1 6056
6058 0 686796 162430 182640 -1 6057
6059 0 686760 161750 182600 -1 6058
6060 0 686654 161108 182640 -1 6059
6061 0 686652 160818 182600 -1 6060
6062 0 686614 160636 182560 -1 6061
6063 0 686534 160552 182520 -1 6062
6064 0 686486 160484 182480 -1 6063
6065 0 686502 160440 182440 -1 6064
6066 0 686484 160326 182400 -1 6065
6067 0 686468 160306 182360 -1 6066
6068 0 686424 160118 182320 -1 6067
6069 0 686512 159902 182280 -1 6068
6070 0 686354 159468 182240 -1 6069
6071 0 686534 158924 182160 -1 6070
6072 0 686778 158484 182120 -1 6071
6073 0 686900 158102 182120 -1 6072
6074 0 686908 157842 182120 -1 6073
6075 0 686858 157580 182040 -1 6074
6076 0 686946 157460 182000 -1 6075
6077 0 686984 157374 181960 -1 6076
6078 0 687012 157314 181920 -1 6077
6079 0 687012 157186 181880 -1 6078
6080 0 686996 157066 181840 -1 6079
6081 0 686964 156986 181800 -1 6080
6082 0 686954 156936 181760 -1 6081
6083 0 686902 156876 181720 -1 6082
6084 0 686918 156868 181680 -1 6083
6085 0 686846 156844 181640 -1 6084
6086 0 686858 156836 181600 -1 6085
6087 0 686930 156728 181560 -1 6086
6088 0 686990 156616 181520 -1 6087
6089 0 686972 156486 181480 -1 6088
6090 0 686984 156342 181440 -1 6089
6091 0 686892 156030 181360 -1 6090
6092 0 686954 155832 181360 -1 6091
6093 0 687186 155680 181320 -1 6092
6094 0 687644 155290 181320 -1 6093
6095 0 687406 154580 181320 -1 6094
6096 0 687424 154586 181280 -1 6095
6097 0 687404 154470 181240 -1 6096
6098 0 687276 154274 181200 -1 6097
6099 0 687244 154178 181160 -1 6098
6100 0 687246 154116 181120 -1 6099
6101 0 687234 154084 181080 -1 6100
6102 0 687206 154008 181040 -1 6101
6103 0 687220 153930 181000 -1 6102
6104 0 687272 153874 180920 -1 6103
6105 0 687232 153834 180840 -1 6104
6106 0 687300 153770 180760 -1 6105
6107 0 687308 153574 180680 -1 6106
6108 0 687346 153476 180640 -1 6107
6109 0 687334 153352 180560 -1 6108
6110 0 687346 153268 180480 -1 6109
6111 0 687394 153244 180400 -1 6110
6112 0 687406 153236 180320 -1 6111
6113 0 687394 153184 180280 -1 6112
6114 0 687382 153132 180240 -1 6113
6115 0 687318 153008 180160 -1 6114
6116 0 687360 152742 180120 -1 6115
6117 0 687392 152602 180080 -1 6116
6118 0 687440 152462 180000 -1 6117
6119 0 687488 152326 179960 -1 6118
6120 0 687612 152166 179880 -1 6119
6121 0 687650 152124 179800 -1 6120
6122 0 687650 152008 179680 -1 6121
6123 0 687562 151940 179560 -1 6122
6124 0 687578 151660 179440 -1 6123
6125 0 687558 151576 179400 -1 6124
6126 0 687534 151504 179360 -1 6125
6127 0 687510 151472 179320 -1 6126
6128 0 687480 151410 179280 -1 6127
6129 0 687496 151398 179240 -1 6128
6130 0 687504 151370 179200 -1 6129
6131 0 687520 151330 179160 -1 6130
6132 0 687516 151302 179120 -1 6131
6133 0 687504 151258 179080 -1 6132
6134 0 687528 151198 179040 -1 6133
6135 0 687534 151154 179000 -1 6134
6136 0 687506 153212 180280 -1 6113
6137 0 676839 145321 177040 122 5810
6138 0 676861 145315 177120 32 6137
6139 0 676813 145367 177200 32 6138
6140 0 676809 145371 177280 32 6139
6141 0 676769 145359 177360 32 6140
6142 0 676741 145355 177440 32 6141
6143 0 676745 145303 177520 32 6142
6144 0 676689 145267 177560 32 6143
6145 0 676685 145279 177600 32 6144
6146 0 676665 145231 177640 32 6145
6147 0 676661 145219 177680 32 6146
6148 0 676653 145207 177720 32 6147
6149 0 676648 145182 177760 32 6148
6150 0 676656 145178 177800 32 6149
6151 0 676658 145170 177840 45 6150
6152 0 676652 145186 177880 45 6151
6153 0 676652 145190 177920 45 6152
6154 0 676652 145222 177960 45 6153
6155 0 676664 145228 178000 45 6154
6156 0 676652 145252 178040 45 6155
6157 0 676660 145254 178080 45 6156
6158 0 676662 145313 178080 45 6157
6159 0 676656 145339 178120 45 6158
6160 0 676680 145327 178160 45 6159
6161 0 676658 145242 178120 45 6157
6162 0 667517 134411 167840 120 5616
6163 0 667499 134081 167880 120 6162
6164 0 667495 134365 167960 120 6163
6165 0 667405 133915 167880 120 6163
6166 0 667245 133867 167840 -1 6165
6167 0 667005 133765 167800 -1 6166
6168 0 658463 134785 163320 101 5585
6169 0 658341 134583 163440 91 6168
6170 0 658253 134467 163520 71 6169
6171 0 658209 134447 163600 71 6170
6172 0 658139 134473 163640 71 6171
6173 0 658027 134441 163680 32 6172
6174 0 657973 134403 163760 32 6173
6175 0 657913 134311 163840 32 6174
6176 0 657885 134227 163920 81 6175
6177 0 657849 134227 164000 81 6176
6178 0 657849 134131 164080 81 6177
6179 0 657825 134127 164160 75 6178
6180 0 657801 134051 164240 75 6179
6181 0 657765 133975 164320 75 6180
6182 0 657769 133971 164400 81 6181
6183 0 657765 133835 164480 81 6182
6184 0 657605 133275 164560 120 6183
6185 0 657379 132377 164560 98 6184
6186 0 657269 132103 164480 60 6185
6187 0 657179 131985 164440 60 6186
6188 0 657139 131961 164400 60 6187
6189 0 657055 131913 164320 60 6188
6190 0 656979 131901 164240 51 6189
6191 0 656851 131993 164160 51 6190
6192 0 656833 132023 164080 51 6191
6193 0 656837 132043 164000 98 6192
6194 0 656829 132063 163920 98 6193
6195 0 656849 132123 163840 98 6194
6196 0 656833 132135 163760 115 6195
6197 0 656717 132015 163640 115 6196
6198 0 656613 131903 163520 71 6197
6199 0 656345 131655 163360 64 6198
6200 0 656395 131625 163320 64 6199
6201 0 656375 131597 163280 64 6200
6202 0 656395 131593 163240 64 6201
6203 0 656329 131495 163160 71 6202
6204 0 656301 131243 163080 91 6203
6205 0 656395 131001 163000 75 6204
6206 0 656453 130915 162920 75 6205
6207 0 656445 130791 162840 75 6206
6208 0 656477 130727 162760 75 6207
6209 0 656457 130475 162680 75 6208
6210 0 656491 130365 162640 91 6209
6211 0 656439 130305 162560 91 6210
6212 0 656227 130045 162480 60 6211
6213 0 656071 129837 162400 64 6212
6214 0 655865 129627 162320 80 6213
6215 0 655745 129503 162240 80 6214
6216 0 655241 129167 162160 75 6215
6217 0 655095 128797 162160 75 6216
6218 0 655005 128447 162200 71 6217
6219 0 654961 128291 162280 60 6218
6220 0 650519 132225 157600 122 5532
6221 0 649767 131697 157760 107 6220
6222 0 649511 131621 157840 120 6221
6223 0 649417 131551 157920 120 6222
6224 0 649289 131423 157960 122 6223
6225 0 649117 131331 158040 120 6224
6226 0 648821 131171 158120 122 6225
6227 0 648495 130893 158240 178 6226
6228 0 648419 130953 158400 178 6227
6229 0 648275 130913 158560 154 6228
6230 0 648099 130917 158720 128 6229
6231 0 648035 130973 158880 128 6230
6232 0 648035 130957 159000 101 6231
6233 0 648043 131033 159120 101 6232
6234 0 648043 131061 159240 90 6233
6235 0 647999 131069 159360 90 6234
6236 0 647903 131089 159480 115 6235
6237 0 647915 131089 159600 115 6236
6238 0 647947 131105 159720 115 6237
6239 0 647843 131061 159800 91 6238
6240 0 647815 131049 159880 91 6239
6241 0 647675 131017 160000 108 6240
6242 0 647619 130933 160120 108 6241
6243 0 647611 130933 160240 115 6242
6244 0 647595 130909 160360 115 6243
6245 0 647543 130921 160480 120 6244
6246 0 647391 130913 160600 120 6245
6247 0 647291 130873 160720 122 6246
6248 0 647215 130793 160840 122 6247
6249 0 647179 130753 160920 90 6248
6250 0 647133 130699 160960 90 6249
6251 0 647165 130687 161040 90 6250
6252 0 647161 130583 161120 90 6251
6253 0 647105 130503 161240 90 6252
6254 0 647037 130527 161320 150 6253
6255 0 646977 130411 161440 150 6254
6256 0 646885 130303 161560 207 6255
6257 0 646725 130215 161680 207 6256
6258 0 646661 130179 161840 96 6257
6259 0 646593 130159 161960 102 6258
6260 0 646585 130191 162080 102 6259
6261 0 646509 130179 162120 192 6260
6262 0 646377 130163 162240 192 6261
6263 0 646345 130215 162400 172 6262
6264 0 646091 130193 162560 189 6263
6265 0 644243 130045 162560 102 6264
6266 0 643525 129623 162640 124 6265
6267 0 642827 128949 162640 80 6266
6268 0 642545 128971 162520 80 6267
6269 0 642393 128999 162400 86 6268
6270 0 642257 129063 162320 86 6269
6271 0 642169 129115 162240 120 6270
6272 0 641861 129295 162200 60 6271
6273 0 640907 129169 162200 80 6272
6274 0 640457 129167 162120 91 6273
6275 0 640273 129115 162040 102 6274
6276 0 639769 129091 161920 91 6275
6277 0 639279 128989 161880 140 6276
6278 0 639005 128743 161800 81 6277
6279 0 638801 128583 161720 86 6278
6280 0 638459 128425 161640 75 6279
6281 0 638077 128303 161560 40 6280
6282 0 637527 128325 161480 80 6281
6283 0 636327 128457 161440 120 6282
6284 0 634917 128247 161440 96 6283
6285 0 634331 128301 161360 120 6284
6286 0 634147 128305 161240 122 6285
6287 0 633271 128209 161160 75 6286
6288 0 632133 128331 161080 183 6287
6289 0 631777 128263 161000 137 6288
6290 0 631207 128089 160920 51 6289
6291 0 631069 128015 160840 51 6290
6292 0 630593 128203 160760 98 6291
6293 0 630191 128329 160880 128 6292
6294 0 630007 128261 161000 81 6293
6295 0 630375 128281 161000 128 6294
6296 0 630523 128245 161120 98 6295
6297 0 630799 128181 161240 98 6296
6298 0 629875 128329 161040 60 6294
6299 0 629711 128321 161120 60 6298
6300 0 628665 128419 161200 86 6299
6301 0 627831 128717 161120 120 6300
6302 0 627447 128773 161040 102 6301
6303 0 625749 128495 161040 131 6302
6304 0 624279 128797 161040 108 6303
6305 0 622013 128871 161120 154 6304
6306 0 621659 128813 161000 148 6305
6307 0 621418 128785 160960 90 6306
6308 0 620695 128701 160840 96 6307
6309 0 620073 128695 160840 90 6308
6310 0 619873 128991 160960 71 6309
6311 0 619193 129291 160960 60 6310
6312 0 618793 129319 161040 81 6311
6313 0 618203 129421 161120 80 6312
6314 0 617671 129781 161120 128 6313
6315 0 617429 130283 161040 98 6314
6316 0 617345 130479 160960 96 6315
6317 0 617337 130615 160880 96 6316
6318 0 617255 130765 160800 75 6317
6319 0 617155 130997 160720 86 6318
6320 0 616691 131201 160680 81 6319
6321 0 616009 131283 160680 107 6320
6322 0 615737 131659 160680 120 6321
6323 0 615627 131693 160560 120 6322
6324 0 615579 131857 160480 120 6323
6325 0 615439 132049 160360 98 6324
6326 0 615295 132185 160240 90 6325
6327 0 615163 132329 160120 71 6326
6328 0 614863 132541 160000 71 6327
6329 0 614589 132771 159920 81 6328
6330 0 614485 133003 159800 107 6329
6331 0 614333 133111 159680 98 6330
6332 0 614245 133339 159560 81 6331
6333 0 614327 133405 159480 81 6332
6334 0 614671 133753 159400 80 6333
6335 0 614873 134055 159440 80 6334
6336 0 614749 134563 159520 115 6335
6337 0 614679 134677 159440 90 6336
6338 0 614639 134733 159360 90 6337
6339 0 614591 134817 159280 90 6338
6340 0 614647 134921 159200 98 6339
6341 0 614599 135049 159120 98 6340
6342 0 614623 135249 159040 102 6341
6343 0 614613 135651 159000 81 6342
6344 0 615187 136341 159000 124 6343
6345 0 615189 136947 158920 102 6344
6346 0 614939 137193 158800 120 6345
6347 0 614871 137309 158680 102 6346
6348 0 614787 137509 158560 98 6347
6349 0 614787 137609 158440 98 6348
6350 0 614691 137733 158320 96 6349
6351 0 614731 137801 158200 90 6350
6352 0 614823 137777 158080 90 6351
6353 0 614835 137813 157960 90 6352
6354 0 614879 138245 157920 40 6353
6355 0 614157 138783 157760 124 6354
6356 0 613827 139077 158000 60 6355
6357 0 612935 139637 157920 81 6356
6358 0 611857 140355 157880 80 6357
6359 0 610787 140953 157880 71 6358
6360 0 610575 140977 157800 81 6359
6361 0 610403 141057 157760 96 6360
6362 0 610259 141165 157720 96 6361
6363 0 610213 141307 157680 107 6362
6364 0 610169 141403 157600 107 6363
6365 0 610169 141527 157520 102 6364
6366 0 610293 142375 157480 80 6365
6367 0 610767 142757 157400 81 6366
6368 0 610907 142933 157320 91 6367
6369 0 610907 142933 157240 91 6368
6370 0 610803 143089 157120 96 6369
6371 0 610815 143285 157040 96 6370
6372 0 610909 143511 157000 51 6371
6373 0 611001 143715 156960 60 6372
6374 0 611033 143895 156920 60 6373
6375 0 611059 144017 156880 60 6374
6376 0 611087 144161 156840 60 6375
6377 0 611129 144319 156760 60 6376
6378 0 611155 144509 156720 75 6377
6379 0 611179 144673 156680 60 6378
6380 0 611211 144737 156640 60 6379
6381 0 611587 145009 156600 32 6380
6382 0 611737 145235 156640 40 6381
6383 0 611869 145567 156680 75 6382
6384 0 612117 145883 156680 81 6383
6385 0 612243 145949 156640 60 6384
6386 0 612531 146273 156600 40 6385
6387 0 612699 146485 156600 40 6386
6388 0 612823 146569 156680 60 6387
6389 0 613199 146981 156680 75 6388
6390 0 613385 147123 156600 81 6389
6391 0 613595 147289 156560 32 6390
6392 0 613711 147437 156520 51 6391
6393 0 613751 147593 156560 51 6392
6394 0 614073 147899 156640 45 6393
6395 0 614181 148039 156720 45 6394
6396 0 614443 148129 156720 45 6395
6397 0 614451 148177 156680 45 6396
6398 0 614487 148225 156640 -1 6397
6399 0 614651 148337 156600 -1 6398
6400 0 614839 148313 156560 -1 6399
6401 0 614853 148339 156480 -1 6400
6402 0 614881 148411 156560 -1 6400
6403 0 614893 148427 156600 -1 6402
6404 0 614913 148483 156640 -1 6403
6405 0 614929 148507 156680 -1 6404
6406 0 614047 147869 156840 45 6394
6407 0 614103 147873 156920 45 6406
6408 0 614111 147857 156960 45 6407
6409 0 614095 147845 157000 45 6408
6410 0 614087 147833 157040 45 6409
6411 0 614067 147837 157080 45 6410
6412 0 614343 139341 157680 122 6355
6413 0 614335 139553 157520 122 6412
6414 0 614263 139621 157440 122 6413
6415 0 614207 139665 157400 122 6414
6416 0 613987 139741 157360 122 6415
6417 0 613855 139973 157360 122 6416
6418 0 613803 140197 157360 -1 6417
6419 0 613751 140285 157440 -1 6418
6420 0 613637 140727 157520 -1 6419
6421 0 613609 141091 157600 -1 6420
6422 0 613507 141581 157640 -1 6421
6423 0 613363 141885 157680 -1 6422
6424 0 613267 142009 157720 -1 6423
6425 0 613239 142125 157760 -1 6424
6426 0 613125 142415 157840 -1 6425
6427 0 613049 142787 157920 -1 6426
6428 0 613025 142851 158000 -1 6427
6429 0 613013 142987 158080 -1 6428
6430 0 613015 143469 158120 -1 6429
6431 0 613051 143645 158160 -1 6430
6432 0 613155 143961 158200 -1 6431
6433 0 613155 144257 158240 -1 6432
6434 0 613115 144393 158360 -1 6433
6435 0 613059 144661 158440 -1 6434
6436 0 613027 144821 158520 -1 6435
6437 0 619967 128557 160760 90 6309
6438 0 619983 128521 160680 90 6437
6439 0 619725 128439 160680 40 6438
6440 0 619665 128383 160640 45 6439
6441 0 621425 128807 160760 90 6307
6442 0 621629 128811 160680 120 6441
6443 0 621601 128775 160600 45 6442
6444 0 621760 128544 159440 98 6443
6445 0 621824 128544 159160 90 6444
6446 0 621856 128544 158880 71 6445
6447 0 621856 128544 158600 75 6446
6448 0 621920 128576 158360 71 6447
6449 0 621920 128544 158080 60 6448
6450 0 621952 128512 157800 60 6449
6451 0 622080 128512 157560 71 6450
6452 0 622240 128544 157320 81 6451
6453 0 622368 128544 157080 122 6452
6454 0 622592 128576 156960 115 6453
6455 0 622848 128608 156960 98 6454
6456 0 623072 128576 156840 51 6455
6457 0 623296 128576 156720 90 6456
6458 0 623552 128576 156680 64 6457
6459 0 623808 128576 156640 75 6458
6460 0 624064 128608 156640 101 6459
6461 0 624320 128608 156600 86 6460
6462 0 624576 128672 156560 64 6461
6463 0 624768 128672 156560 51 6462
6464 0 630687 128141 160560 45 6292
6465 0 630787 128065 160360 45 6464
6466 0 646181 130267 162680 189 6264
6467 0 647021 130579 162760 150 6466
6468 0 647029 130635 162840 120 6467
6469 0 647029 130755 162920 91 6468
6470 0 647059 130825 163000 91 6469
6471 0 647303 130729 163080 91 6470
6472 0 647383 130713 163160 81 6471
6473 0 647407 130701 163240 81 6472
6474 0 647435 130733 163320 81 6473
6475 0 647439 130713 163360 81 6474
6476 0 647495 130725 163400 81 6475
6477 0 647515 130733 163480 81 6476
6478 0 647507 130741 163560 81 6477
6479 0 647479 130781 163640 96 6478
6480 0 647499 130793 163720 96 6479
6481 0 647483 130761 163760 96 6480
6482 0 647495 130709 163800 96 6481
6483 0 647489 130747 163840 96 6482
6484 0 647787 130865 163880 45 6483
6485 0 647827 130869 163920 45 6484
6486 0 647875 130889 163960 51 6485
6487 0 647899 130909 164000 51 6486
6488 0 647939 130925 164040 51 6487
6489 0 648019 130925 164080 51 6488
6490 0 648143 130957 164120 45 6489
6491 0 648305 130971 164200 75 6490
6492 0 648389 130959 164240 75 6491
6493 0 648413 130967 164280 75 6492
6494 0 648499 130993 164320 75 6493
6495 0 648651 131025 164360 45 6494
6496 0 648691 131013 164400 45 6495
6497 0 648695 130981 164440 45 6496
6498 0 648731 130961 164480 45 6497
6499 0 648743 130929 164520 45 6498
6500 0 648765 130919 164560 51 6499
6501 0 648785 130871 164600 51 6500
6502 0 648817 130839 164680 51 6501
6503 0 648809 130811 164720 51 6502
6504 0 648941 130795 164760 51 6503
6505 0 649085 130743 164800 51 6504
6506 0 649073 130727 164840 51 6505
6507 0 649065 130735 164880 51 6506
6508 0 649053 130695 164920 51 6507
6509 0 649061 130707 165000 51 6508
6510 0 649049 130679 165080 51 6509
6511 0 649021 130663 165160 51 6510
6512 0 649021 130675 165200 51 6511
6513 0 649029 130695 165240 51 6512
6514 0 649029 130695 165280 51 6513
6515 0 649041 130667 165320 51 6514
6516 0 649045 130663 165360 51 6515
6517 0 649061 130635 165400 51 6516
6518 0 649041 130635 165440 51 6517
6519 0 649035 130629 165480 51 6518
6520 0 648975 130609 165520 51 6519
6521 0 648983 130589 165560 51 6520
6522 0 648951 130593 165600 51 6521
6523 0 648979 130561 165640 51 6522
6524 0 648983 130525 165680 -1 6523
6525 0 648979 130473 165720 -1 6524
6526 0 648983 130453 165760 -1 6525
6527 0 649003 130417 165800 -1 6526
6528 0 649015 130385 165840 -1 6527
6529 0 649011 130333 165880 -1 6528
6530 0 648983 130297 165920 -1 6529
6531 0 648987 130273 165960 -1 6530
6532 0 648975 130221 166000 -1 6531
6533 0 648983 130169 166040 -1 6532
6534 0 648927 130153 166080 -1 6533
6535 0 648915 130145 166120 -1 6534
6536 0 648879 130113 166160 -1 6535
6537 0 648867 130089 166200 -1 6536
6538 0 648853 129939 166240 -1 6537
6539 0 648857 129879 166280 -1 6538
6540 0 648845 129843 166320 -1 6539
6541 0 648873 129807 166360 -1 6540
6542 0 648853 129783 166400 -1 6541
6543 0 648861 129763 166440 -1 6542
6544 0 648893 129751 166480 -1 6543
6545 0 648877 129743 166520 -1 6544
6546 0 648873 129747 166560 -1 6545
6547 0 648885 129735 166600 -1 6546
6548 0 648885 129719 166640 -1 6547
6549 0 648889 129687 166680 -1 6548
6550 0 648893 129655 166720 -1 6549
6551 0 648893 129635 166760 -1 6550
6552 0 648881 129607 166800 -1 6551
6553 0 648879 129633 166840 -1 6552
6554 0 648869 129799 166840 -1 6553
6555 0 648893 129627 166880 -1 6553
6556 0 648885 129571 166920 -1 6555
6557 0 648905 129471 166960 -1 6556
6558 0 648825 129343 167000 -1 6557
6559 0 648762 129260 167040 -1 6558
6560 0 648768 129184 167080 -1 6559
6561 0 648774 129108 167120 -1 6560
6562 0 648736 129052 167200 -1 6561
6563 0 648740 128932 167280 -1 6562
6564 0 648748 128886 167320 -1 6563
6565 0 648768 128882 167360 -1 6564
6566 0 648783 128861 167400 -1 6565
6567 0 648731 128847 167440 -1 6566
6568 0 648533 129005 167440 -1 6567
6569 0 648427 128953 167440 -1 6568
6570 0 648293 129059 167480 -1 6569
6571 0 648401 129015 167560 -1 6570
6572 0 648345 129067 167640 -1 6571
6573 0 648289 129039 167760 -1 6572
6574 0 648145 129115 167840 -1 6573
6575 0 648145 129051 167920 -1 6574
6576 0 648177 129067 167960 -1 6575
6577 0 648191 129025 168080 -1 6576
6578 0 648211 129017 168120 -1 6577
6579 0 647897 128879 168120 -1 6578
6580 0 648279 129165 168160 -1 6578
6581 0 648279 129085 168200 -1 6580
6582 0 648279 129085 168240 -1 6581
6583 0 648315 129089 168280 -1 6582
6584 0 648303 129109 168320 -1 6583
6585 0 648171 129101 168360 -1 6584
6586 0 648139 129193 168400 -1 6585
6587 0 648153 129423 168440 -1 6586
6588 0 648153 129551 168520 -1 6587
6589 0 648207 129989 168600 -1 6588
6590 0 648479 130357 168640 -1 6589
6591 0 648539 130429 168680 -1 6590
6592 0 648561 130479 168720 -1 6591
6593 0 648625 130579 168760 -1 6592
6594 0 648757 130647 168840 -1 6593
6595 0 648869 130735 168920 -1 6594
6596 0 648937 130747 168960 -1 6595
6597 0 648981 130739 169000 -1 6596
6598 0 649113 130783 169040 -1 6597
6599 0 649229 130923 169080 -1 6598
6600 0 649339 130933 169160 -1 6599
6601 0 649399 130933 169240 -1 6600
6602 0 649429 130891 169280 -1 6601
6603 0 649585 130959 169320 -1 6602
6604 0 649633 131071 169360 -1 6603
6605 0 649811 130969 169400 -1 6604
6606 0 649927 130981 169440 -1 6605
6607 0 649967 131033 169480 -1 6606
6608 0 650011 131029 169520 -1 6607
6609 0 650133 131295 169520 -1 6608
6610 0 650269 131475 169480 -1 6609
6611 0 650393 131679 169480 -1 6610
6612 0 650487 131921 169480 -1 6611
6613 0 650573 132103 169520 -1 6612
6614 0 650967 132351 169600 -1 6613
6615 0 651126 132436 169680 -1 6614
6616 0 651260 132528 169800 -1 6615
6617 0 651342 132568 169920 -1 6616
6618 0 651478 132632 170040 -1 6617
6619 0 651580 132628 170120 -1 6618
6620 0 651731 132673 170200 -1 6619
6621 0 651819 132673 170280 -1 6620
6622 0 651988 132756 170320 -1 6621
6623 0 652044 132752 170400 -1 6622
6624 0 652188 132828 170480 -1 6623
6625 0 652384 132944 170560 -1 6624
6626 0 652518 132970 170600 -1 6625
6627 0 652733 133017 170680 -1 6626
6628 0 652523 132943 170720 -1 6627
6629 0 652461 132951 170760 -1 6628
6630 0 652373 132883 170800 -1 6629
6631 0 652288 132800 170840 -1 6630
6632 0 652228 132770 170880 -1 6631
6633 0 652126 132792 170920 -1 6632
6634 0 651972 132762 170960 -1 6633
6635 0 651954 132690 170920 -1 6634
6636 0 651944 132622 170880 -1 6635
6637 0 651946 132592 170840 -1 6636
6638 0 651819 132491 170840 -1 6637
6639 0 651731 132463 170880 -1 6638
6640 0 651712 132438 170920 -1 6639
6641 0 651693 132413 170960 -1 6640
6642 0 651649 132401 171040 -1 6641
6643 0 651563 132353 171080 -1 6642
6644 0 651537 132365 171040 -1 6643
6645 0 651439 132327 171000 -1 6644
6646 0 651367 132313 170960 -1 6645
6647 0 651340 132280 170920 -1 6646
6648 0 651251 132047 170880 -1 6647
6649 0 651221 131933 170840 -1 6648
6650 0 651209 131851 170800 -1 6649
6651 0 651194 131660 170760 -1 6650
6652 0 651114 131626 170720 -1 6651
6653 0 651150 131430 170720 -1 6652
6654 0 651092 131272 170800 -1 6653
6655 0 651099 131197 170840 -1 6654
6656 0 651093 131155 170880 -1 6655
6657 0 651063 131109 170920 -1 6656
6658 0 651037 131063 170960 -1 6657
6659 0 651019 131043 171000 -1 6658
6660 0 650995 131041 171040 -1 6659
6661 0 650983 131027 171080 -1 6660
6662 0 650967 131007 171120 -1 6661
6663 0 650953 130993 171160 -1 6662
6664 0 650899 130947 171200 -1 6663
6665 0 650877 130929 171240 -1 6664
6666 0 650874 130912 171280 -1 6665
6667 0 650878 130894 171320 -1 6666
6668 0 650904 130872 171360 -1 6667
6669 0 650900 130852 171400 -1 6668
6670 0 650920 130844 171440 -1 6669
6671 0 650850 131578 170680 -1 6652
6672 0 650418 131710 170760 -1 6671
6673 0 650364 131810 170800 -1 6672
6674 0 650306 131844 170840 -1 6673
6675 0 650279 131865 170880 -1 6674
6676 0 650276 131852 170920 -1 6675
6677 0 650183 131809 171000 -1 6676
6678 0 650094 131700 171120 -1 6677
6679 0 650042 131606 171200 -1 6678
6680 0 650044 131564 171240 -1 6679
6681 0 650047 131525 171320 -1 6680
6682 0 650063 131483 171360 -1 6681
6683 0 650059 131449 171400 -1 6682
6684 0 649993 131373 171480 -1 6683
6685 0 649923 131265 171520 -1 6684
6686 0 649871 131233 171560 -1 6685
6687 0 649816 131204 171600 -1 6686
6688 0 650300 131978 170920 -1 6676
6689 0 650300 132028 170960 -1 6688
6690 0 650358 131694 170720 -1 6672
6691 0 650278 131344 170720 -1 6690
6692 0 650235 131269 170680 -1 6691
6693 0 651772 132460 170720 -1 6638
6694 0 651772 132442 170680 -1 6693
6695 0 651782 132366 170640 -1 6694
6696 0 651814 132292 170600 -1 6695
6697 0 651830 132260 170560 -1 6696
6698 0 651850 132232 170520 -1 6697
6699 0 651870 132188 170480 -1 6698
6700 0 651966 132060 170440 -1 6699
6701 0 651966 132056 170400 -1 6700
6702 0 653172 132992 170760 -1 6627
6703 0 653307 132947 170800 -1 6702
6704 0 653421 132877 170840 -1 6703
6705 0 653396 132918 170880 -1 6704
6706 0 653470 132884 170960 -1 6705
6707 0 653486 132858 171040 -1 6706
6708 0 653670 132798 171120 -1 6707
6709 0 653714 132802 171240 -1 6708
6710 0 653774 132854 171320 -1 6709
6711 0 653902 132918 171400 -1 6710
6712 0 653959 132961 171440 -1 6711
6713 0 654122 133022 171480 -1 6712
6714 0 654234 133126 171520 -1 6713
6715 0 654324 133154 171560 -1 6714
6716 0 654330 133200 171600 -1 6715
6717 0 654386 133224 171640 -1 6716
6718 0 654630 133384 171720 -1 6717
6719 0 654580 133426 171760 -1 6718
6720 0 654680 133494 171840 -1 6719
6721 0 654690 133544 171920 -1 6720
6722 0 654722 133560 172000 -1 6721
6723 0 654576 133438 172000 -1 6722
6724 0 654568 133442 172080 -1 6723
6725 0 654556 133442 172120 -1 6724
6726 0 654564 133438 172160 -1 6725
6727 0 654623 133495 172240 -1 6726
6728 0 654617 133497 172280 -1 6727
6729 0 654633 133529 172360 -1 6728
6730 0 654695 133575 172400 -1 6729
6731 0 654757 133595 172440 -1 6730
6732 0 654804 133674 172000 -1 6722
6733 0 654790 133680 172040 -1 6732
6734 0 654838 133676 172080 -1 6733
6735 0 654858 133692 172120 -1 6734
6736 0 654890 133744 172160 -1 6735
6737 0 654906 133720 172200 -1 6736
6738 0 654894 133656 172240 -1 6737
6739 0 654922 133668 172280 -1 6738
6740 0 654946 133692 172320 -1 6739
6741 0 654982 133712 172360 -1 6740
6742 0 655010 133708 172440 -1 6741
6743 0 655038 133736 172520 -1 6742
6744 0 655150 133796 172600 -1 6743
6745 0 655254 133796 172680 -1 6744
6746 0 655442 133740 172760 -1 6745
6747 0 655562 133700 172840 -1 6746
6748 0 655708 133674 172880 -1 6747
6749 0 655840 133654 172920 -1 6748
6750 0 656028 133618 172960 -1 6749
6751 0 656202 133668 173040 -1 6750
6752 0 656218 133640 173080 -1 6751
6753 0 656358 133716 173120 -1 6752
6754 0 656714 133808 173160 -1 6753
6755 0 656978 133792 173200 -1 6754
6756 0 657086 133836 173280 -1 6755
6757 0 657236 133866 173320 -1 6756
6758 0 657496 134010 173400 -1 6757
6759 0 657892 134218 173480 -1 6758
6760 0 657994 134232 173520 -1 6759
6761 0 658378 134348 173600 -1 6760
6762 0 658460 134494 173680 -1 6761
6763 0 658622 134624 173760 -1 6762
6764 0 658726 134724 173800 -1 6763
6765 0 658734 134720 173840 -1 6764
6766 0 658810 134872 173920 -1 6765
6767 0 658886 134904 173960 -1 6766
6768 0 659026 135056 174000 -1 6767
6769 0 659166 135308 174080 -1 6768
6770 0 659186 135632 174160 -1 6769
6771 0 659206 135816 174080 -1 6770
6772 0 659184 135762 174040 -1 6771
6773 0 659208 135910 174000 -1 6772
6774 0 659184 135942 173960 -1 6773
6775 0 659236 136018 173920 -1 6774
6776 0 659248 136126 173880 -1 6775
6777 0 659248 136158 173840 -1 6776
6778 0 659250 136152 173800 -1 6777
6779 0 659308 136230 173760 -1 6778
6780 0 659316 136266 173720 -1 6779
6781 0 659396 136350 173640 -1 6780
6782 0 659404 136402 173560 -1 6781
6783 0 659396 136538 173480 -1 6782
6784 0 659374 136720 173440 -1 6783
6785 0 659296 136782 173400 -1 6784
6786 0 659268 136870 173360 -1 6785
6787 0 659268 136954 173320 -1 6786
6788 0 659236 136966 173280 -1 6787
6789 0 659240 137054 173200 -1 6788
6790 0 659272 137222 173120 -1 6789
6791 0 659260 137902 173040 -1 6790
6792 0 659142 138428 173080 -1 6791
6793 0 659152 138766 173040 -1 6792
6794 0 659132 138982 173000 -1 6793
6795 0 659076 139234 172960 -1 6794
6796 0 659358 139408 172880 -1 6795
6797 0 659328 139518 172840 -1 6796
6798 0 659312 139506 172760 -1 6797
6799 0 659178 139624 172720 -1 6798
6800 0 659124 139698 172680 -1 6799
6801 0 659176 139786 172640 -1 6800
6802 0 659200 139830 172600 -1 6801
6803 0 659216 139878 172560 -1 6802
6804 0 659228 139954 172520 -1 6803
6805 0 659262 140096 172480 -1 6804
6806 0 659236 140274 172440 -1 6805
6807 0 659192 140546 172440 -1 6806
6808 0 659386 140888 172400 -1 6807
6809 0 659344 141010 172400 -1 6808
6810 0 659496 141294 172400 -1 6809
6811 0 659466 141484 172480 -1 6810
6812 0 659484 141690 172520 -1 6811
6813 0 659496 141706 172560 -1 6812
6814 0 659528 141798 172640 -1 6813
6815 0 659464 142158 172680 -1 6814
6816 0 659576 142142 172800 -1 6815
6817 0 659712 142242 172880 -1 6816
6818 0 659890 142388 172920 -1 6817
6819 0 659930 142580 172960 -1 6818
6820 0 659966 142628 173000 -1 6819
6821 0 660030 142720 173040 -1 6820
6822 0 660090 142836 173080 -1 6821
6823 0 660154 143056 173120 -1 6822
6824 0 660208 143178 173200 -1 6823
6825 0 660242 143428 173200 -1 6824
6826 0 660294 143492 173280 -1 6825
6827 0 660358 143596 173320 -1 6826
6828 0 660552 143830 173400 -1 6827
6829 0 660660 143910 173480 -1 6828
6830 0 660800 143942 173560 -1 6829
6831 0 660848 144006 173600 -1 6830
6832 0 660856 144062 173680 -1 6831
6833 0 660832 144146 173760 -1 6832
6834 0 660868 144174 173840 -1 6833
6835 0 660904 144294 173920 -1 6834
6836 0 660960 144562 174000 -1 6835
6837 0 661082 144816 174040 -1 6836
6838 0 661058 144888 174160 -1 6837
6839 0 661074 144960 174280 -1 6838
6840 0 661122 145332 174440 -1 6839
6841 0 661123 145329 174480 -1 6840
6842 0 661124 145326 174520 -1 6841
6843 0 661162 145340 174680 -1 6841
6844 0 661170 145628 174800 -1 6843
6845 0 661126 145668 174880 -1 6844
6846 0 661070 145680 174960 -1 6845
6847 0 661028 145890 174400 -1 6840
6848 0 660970 146120 174440 -1 6847
6849 0 660954 146160 174480 -1 6848
6850 0 660984 146202 174520 -1 6849
6851 0 659552 139378 172960 -1 6796
6852 0 659552 139354 173040 -1 6851
6853 0 659648 139310 173160 -1 6852
6854 0 659700 139338 173200 -1 6853
6855 0 659749 139277 173280 -1 6854
6856 0 659815 139253 173320 -1 6855
6857 0 659855 139195 173360 -1 6856
6858 0 659887 139177 173400 -1 6857
6859 0 659919 139143 173440 -1 6858
6860 0 659955 139135 173480 -1 6859
6861 0 660050 139086 173520 -1 6860
6862 0 660110 139042 173560 -1 6861
6863 0 660249 138893 173600 -1 6862
6864 0 660317 138785 173560 -1 6863
6865 0 660354 138742 173520 -1 6864
6866 0 660352 138744 173480 -1 6865
6867 0 660251 138921 173640 -1 6863
6868 0 660255 138943 173720 -1 6867
6869 0 660259 139011 173800 -1 6868
6870 0 660265 139029 173840 -1 6869
6871 0 660283 139051 173880 -1 6870
6872 0 652331 132897 170320 -1 6622
6873 0 652324 132906 170240 -1 6872
6874 0 652368 132902 170160 -1 6873
6875 0 652494 132874 170160 -1 6874
6876 0 652548 132912 170200 -1 6875
6877 0 652592 132934 170240 -1 6876
6878 0 652680 132918 170280 -1 6877
6879 0 652802 132912 170320 -1 6878
6880 0 652862 132934 170280 -1 6879
6881 0 653142 132922 170200 -1 6880
6882 0 653318 132846 170320 -1 6881
6883 0 653478 132726 170320 -1 6882
6884 0 653718 132622 170400 -1 6883
6885 0 653842 132646 170440 -1 6884
6886 0 653994 132666 170520 -1 6885
6887 0 654186 132594 170560 -1 6886
6888 0 654370 132650 170520 -1 6887
6889 0 654546 132698 170440 -1 6888
6890 0 654654 132654 170360 -1 6889
6891 0 654726 132642 170320 -1 6890
6892 0 650353 131715 169440 -1 6611
6893 0 650333 131723 169400 -1 6892
6894 0 650233 131935 169360 -1 6893
6895 0 650301 131807 169320 -1 6894
6896 0 650325 131783 169280 -1 6895
6897 0 650217 131779 169240 -1 6896
6898 0 650261 131785 169160 -1 6897
6899 0 650089 131873 169120 -1 6898
6900 0 650313 131753 169040 -1 6898
6901 0 650397 131425 169040 -1 6900
6902 0 650385 131085 169040 -1 6901
6903 0 650177 130965 169000 -1 6902
6904 0 650077 131001 168960 -1 6903
6905 0 649865 131061 168920 -1 6904
6906 0 649957 131797 169240 -1 6897
6907 0 649817 131729 169320 -1 6906
6908 0 649721 131665 169400 -1 6907
6909 0 649293 131617 169400 -1 6908
6910 0 649081 131325 169400 -1 6909
6911 0 649257 131119 169080 -1 6599
6912 0 650989 138615 144880 98 4608
6913 0 651101 138787 145000 71 6912
6914 0 651137 138967 145120 71 6913
6915 0 651209 139139 145200 90 6914
6916 0 651309 139307 145280 32 6915
6917 0 651289 139265 145440 102 6916
6918 0 651365 139277 145520 102 6917
6919 0 651465 139333 145640 32 6918
6920 0 651565 139401 145720 32 6919
6921 0 651693 139493 145880 86 6920
6922 0 651885 139473 146040 75 6921
6923 0 652033 139489 146200 51 6922
6924 0 652333 139501 146360 40 6923
6925 0 652313 139425 146560 90 6924
6926 0 652337 139373 146760 90 6925
6927 0 652385 139369 146960 96 6926
6928 0 652417 139293 147160 45 6927
6929 0 652493 139269 147360 60 6928
6930 0 652641 139313 147600 60 6929
6931 0 652665 139357 147840 60 6930
6932 0 652753 139481 148040 51 6931
6933 0 652909 139573 148240 51 6932
6934 0 653173 139513 148440 40 6933
6935 0 653325 139485 148720 60 6934
6936 0 653473 139469 148880 40 6935
6937 0 653965 139669 149040 166 6936
6938 0 654109 140031 149000 150 6937
6939 0 654173 140251 148880 186 6938
6940 0 654229 140367 148720 164 6939
6941 0 654217 140587 148480 64 6940
6942 0 654285 140909 148400 32 6941
6943 0 654313 141005 148360 32 6942
6944 0 654305 141057 148320 32 6943
6945 0 654081 139863 149280 166 6937
6946 0 654141 139735 149440 166 6945
6947 0 654233 139583 149520 166 6946
6948 0 654189 139747 149800 166 6947
6949 0 651441 139521 145200 32 6916
6950 0 651657 139669 145080 40 6949
6951 0 651929 139777 144960 64 6950
6952 0 652129 139777 144840 64 6951
6953 0 634155 142509 136240 120 4546
6954 0 634427 143037 136320 32 6953
6955 0 634651 143223 136360 60 6954
6956 0 635031 143387 136360 71 6955
6957 0 635251 143843 136400 71 6956
6958 0 635639 144283 136440 102 6957
6959 0 636327 144641 136480 80 6958
6960 0 636727 144925 136400 81 6959
6961 0 637007 145145 136520 98 6960
6962 0 637167 145277 136640 101 6961
6963 0 637643 145419 136760 71 6962
6964 0 638107 145579 136800 91 6963
6965 0 638679 145755 136760 98 6964
6966 0 638899 145987 136680 102 6965
6967 0 639003 146155 136800 80 6966
6968 0 639075 146379 136920 98 6967
6969 0 639171 146689 137000 91 6968
6970 0 639259 147125 137040 98 6969
6971 0 639491 147397 137120 45 6970
6972 0 639607 147533 137160 86 6971
6973 0 639927 147761 137200 71 6972
6974 0 640351 147993 137240 90 6973
6975 0 640399 148047 137320 90 6974
6976 0 640395 148151 137400 104 6975
6977 0 640355 148267 137560 104 6976
6978 0 640235 148471 137640 51 6977
6979 0 640159 148667 137800 51 6978
6980 0 640259 148711 138000 51 6979
6981 0 640283 148943 138160 90 6980
6982 0 640323 149061 138240 90 6981
6983 0 640299 149257 138360 90 6982
6984 0 640403 149321 138440 90 6983
6985 0 640407 149337 138480 90 6984
6986 0 640399 149489 138640 71 6985
6987 0 640443 149645 138720 51 6986
6988 0 640527 149857 138800 75 6987
6989 0 640555 149957 138840 75 6988
6990 0 640719 150081 138920 75 6989
6991 0 640899 150251 138960 51 6990
6992 0 641123 150379 139040 64 6991
6993 0 641339 150595 139120 81 6992
6994 0 641683 150931 139240 80 6993
6995 0 641819 151091 139280 80 6994
6996 0 641891 151187 139400 86 6995
6997 0 642003 151311 139560 60 6996
6998 0 642223 151431 139680 32 6997
6999 0 642307 151453 139880 71 6998
7000 0 642387 151537 140040 71 6999
7001 0 642527 151609 140160 75 7000
7002 0 642848 151744 141200 71 7001
7003 0 643104 151808 141320 96 7002
7004 0 643328 151840 141440 104 7003
7005 0 643520 152032 141520 32 7004
7006 0 643680 152192 141680 45 7005
7007 0 643776 152352 141880 75 7006
7008 0 643808 152608 141880 60 7007
7009 0 643904 152832 141800 51 7008
7010 0 643968 153088 141800 101 7009
7011 0 643968 153344 141840 81 7010
7012 0 643968 153568 142000 101 7011
7013 0 644096 153760 142160 122 7012
7014 0 644096 154016 142160 128 7013
7015 0 644032 154272 142160 107 7014
7016 0 644000 154528 142120 51 7015
7017 0 644000 154784 142160 60 7016
7018 0 644000 155008 142320 51 7017
7019 0 643936 155264 142400 80 7018
7020 0 643968 155520 142480 80 7019
7021 0 643968 155776 142440 80 7020
7022 0 643904 155968 142280 81 7021
7023 0 643872 156128 142080 101 7022
7024 0 643776 156256 141840 96 7023
7025 0 643744 156352 141600 96 7024
7026 0 643680 156448 141360 71 7025
7027 0 643648 156576 141120 51 7026
7028 0 643680 156608 140840 96 7027
7029 0 643744 156704 140600 71 7028
7030 0 643776 156768 140360 96 7029
7031 0 643936 156896 140200 60 7030
7032 0 644096 157024 140000 81 7031
7033 0 644256 157088 139800 75 7032
7034 0 644320 156960 139560 81 7033
7035 0 644416 156896 139320 81 7034
7036 0 644576 156896 139080 108 7035
7037 0 644544 157056 138880 101 7036
7038 0 644416 157216 139080 108 7037
7039 0 644384 157312 139320 32 7038
7040 0 644256 157344 139520 32 7039
7041 0 644480 157088 139840 120 7033
7042 0 644672 157280 139840 45 7041
7043 0 644704 157472 139680 32 7042
7044 0 644544 157536 139440 45 7043
