# Supplementary material for: Connectomics Analysis Reveals First-, Second-, and Third-Order Thermosensory and Hygrosensory Neurons in the Adult Drosophila Brain
Source: Curr Biol. 2020 Aug 17;30(16):3167–3182.e4. doi: 10.1016/j.cub.2020.06.028 (PMC7443704; doi:10.1016/j.cub.2020.06.028)
Supplement: Data S1. Skeletons and Meshes, Related to STAR Methods — marin2020-skeletons contains files describing the morphology of each neuron in this study (in FAFB14 space, .swc format). glomeruli_meshes contains the glomerular meshes (in FAFB14 space, .stl format). neuropil_meshes contains the glomerular meshes (in FAFB14 space, .stl format). [file mmc5.zip › VP_SI/marin2020-skeletons/5824701.swc]

# SWC format file
# based on specifications at http://www.neuronland.org/NLMorphologyConverter/MorphologyFormats/SWC/Spec.html
# Created by nat::write.neuron.swc
# PointNo Label X Y Z Radius Parent 
1 0 391741 113828 199440 2077 -1
2 0 391717 113740 199240 -1 1
3 0 391733 113748 199040 -1 2
4 0 391581 113556 198840 -1 3
5 0 391459 113524 198640 -1 4
6 0 393731 113612 198640 -1 5
7 0 394213 114068 198560 -1 6
8 0 394397 114216 198480 -1 7
9 0 394613 114332 198320 -1 8
10 0 394769 114592 198200 -1 9
11 0 394801 114812 198080 -1 10
12 0 394923 115168 197920 -1 11
13 0 395295 115500 197840 -1 12
14 0 395431 116224 197760 -1 13
15 0 395721 116464 197600 -1 14
16 0 396445 117164 197480 -1 15
17 0 396843 117604 197480 -1 16
18 0 397403 118124 197600 -1 17
19 0 397663 118280 197680 -1 18
20 0 397863 118384 197760 -1 19
21 0 398209 118600 197880 -1 20
22 0 398505 118884 198000 -1 21
23 0 399007 119484 198200 -1 22
24 0 399179 119824 198320 -1 23
25 0 399361 120292 198480 -1 24
26 0 399513 120432 198640 -1 25
27 0 399645 120564 198840 -1 26
28 0 399737 120748 199000 -1 27
29 0 400047 121280 199160 -1 28
30 0 400043 121452 199360 -1 29
31 0 400255 121568 199520 -1 30
32 0 400419 121748 199600 -1 31
33 0 400739 121904 199720 -1 32
34 0 401009 122112 199880 -1 33
35 0 401313 122444 2e+05 -1 34
36 0 401603 122888 200080 -1 35
37 0 402031 123452 200160 -1 36
38 0 402469 124156 200200 -1 37
39 0 402665 125000 200240 -1 38
40 0 403341 125084 200160 -1 39
41 0 403693 124836 200040 -1 40
42 0 404003 124716 199960 -1 41
43 0 404283 124752 199800 -1 42
44 0 404969 125224 199760 -1 43
45 0 405453 125672 199880 -1 44
46 0 405661 125836 2e+05 -1 45
47 0 406039 126468 200120 -1 46
48 0 406595 126888 200200 -1 47
49 0 406939 127276 200320 -1 48
50 0 407157 127404 200480 -1 49
51 0 407417 127520 200600 -1 50
52 0 407717 127620 200680 -1 51
53 0 408531 128340 200640 -1 52
54 0 408559 128668 200760 -1 53
55 0 408655 128732 200880 -1 54
56 0 408859 128712 201040 -1 55
57 0 409227 128940 201200 -1 56
58 0 409537 129072 201360 -1 57
59 0 409809 129160 201480 -1 58
60 0 410181 129132 201600 -1 59
61 0 410485 129064 201680 -1 60
62 0 410765 129180 201800 -1 61
63 0 410925 129260 201960 -1 62
64 0 411053 129316 202120 -1 63
65 0 411197 129312 202280 -1 64
66 0 411373 129324 202440 -1 65
67 0 411547 129348 202560 -1 66
68 0 412223 129604 202520 -1 67
69 0 412579 129544 202440 -1 68
70 0 412747 129536 202320 -1 69
71 0 413097 129648 202280 -1 70
72 0 413237 129624 202120 -1 71
73 0 414079 129676 202120 -1 72
74 0 414925 129960 202120 -1 73
75 0 415049 130120 202000 -1 74
76 0 415227 130212 201880 -1 75
77 0 415311 130356 201760 -1 76
78 0 415399 130416 201640 -1 77
79 0 415439 130476 201520 -1 78
80 0 415439 130500 201400 -1 79
81 0 415319 130488 201280 -1 80
82 0 415535 130648 201160 -1 81
83 0 415643 130796 201080 -1 82
84 0 415721 130848 201000 -1 83
85 0 415833 131052 200920 -1 84
86 0 416041 131328 200800 -1 85
87 0 416205 131568 200680 -1 86
88 0 416289 131788 200560 -1 87
89 0 416331 131900 200360 -1 88
90 0 416259 131712 200240 -1 89
91 0 416171 131540 200160 -1 90
92 0 416105 131324 200080 -1 91
93 0 416121 131112 2e+05 -1 92
94 0 416277 131168 199880 -1 93
95 0 416417 131328 199760 -1 94
96 0 416557 131456 199680 -1 95
97 0 416655 131752 199560 -1 96
98 0 416767 132148 199480 -1 97
99 0 416833 132268 199320 -1 98
100 0 416861 132412 199200 -1 99
101 0 416909 132524 199080 -1 100
102 0 416909 132684 198960 -1 101
103 0 416781 133059.5 198840 -1 102
104 0 416853 132775.5 198720 -1 103
105 0 417001 132447.5 198560 -1 104
106 0 417135 132151.5 198400 -1 105
107 0 417279 131903.5 198240 -1 106
108 0 417339 131723.5 198120 -1 107
109 0 417385 131427.5 197960 -1 108
110 0 417477 131043.5 197840 -1 109
111 0 417561 130807.5 197720 -1 110
112 0 417601 130595.5 197600 -1 111
113 0 417609 130467.5 197480 -1 112
114 0 417625 130311.5 197360 -1 113
115 0 417735 130051.5 197240 -1 114
116 0 417779 129803.5 197120 -1 115
117 0 417831 129559.5 197000 -1 116
118 0 417927 129347.5 196920 -1 117
119 0 418037 129099.5 196800 -1 118
120 0 418093 128987.5 196640 -1 119
121 0 418173 128899.5 196480 -1 120
122 0 418297 128691.5 196360 -1 121
123 0 418485 128579.5 196280 -1 122
124 0 418531 128427.5 196160 -1 123
125 0 418675 128243.5 196000 -1 124
126 0 418799 128103.5 195840 -1 125
127 0 418967 127747.5 195680 -1 126
128 0 419007 127559.5 195520 -1 127
129 0 419149 127371.5 195360 -1 128
130 0 419221 127247.5 195240 -1 129
131 0 419309 127051.5 195120 -1 130
132 0 419405 126903.5 195000 -1 131
133 0 419561 126803.5 194840 -1 132
134 0 419621 126683.5 194680 -1 133
135 0 419725 126615.5 194560 -1 134
136 0 419845 126535.5 194400 -1 135
137 0 419961 126507.5 194240 -1 136
138 0 420021 126395.5 194080 -1 137
139 0 420117 126311.5 193920 -1 138
140 0 420161 126247.5 193800 -1 139
141 0 420225 126239.5 193640 -1 140
142 0 420262.84 126255.89 193520 -1 141
143 0 420308.53 126235.1 193280 -1 142
144 0 420322.4 126128.2 193000 -1 143
145 0 420514.3 125955.914 192800 -1 144
146 0 420583.88 125939.15 192600 -1 145
147 0 420571.28 125958.016 192360 -1 146
148 0 420439.9 126047.25 192160 -1 147
149 0 420365.1 126142.81 191960 -1 148
150 0 420300.5 126176.266 191680 -1 149
151 0 420334.78 126289.39 191440 -1 150
152 0 420415.56 126362.62 191280 -1 151
153 0 420583.75 126551.695 191080 -1 152
154 0 420516.53 126695.67 190840 -1 153
155 0 420516.84 126701.016 190640 -1 154
156 0 420463.2 126730.484 190480 -1 155
157 0 420037.38 126708.78 190280 -1 156
158 0 419741.1 126718.97 190120 -1 157
159 0 419608.1 126766.41 189920 -1 158
160 0 419439.28 126641.6 189640 -1 159
161 0 419423.94 126628.19 189440 -1 160
162 0 419219.16 126650.79 189200 -1 161
163 0 418625.94 126743.555 188960 -1 162
164 0 417610.44 126958.07 189040 -1 163
165 0 417240.34 127162.56 189320 -1 164
166 0 417072.5 127345.81 189520 -1 165
167 0 416947.72 127524.79 189720 -1 166
168 0 416939 127531 189760 -1 167
169 0 416803 127555 189880 -1 168
170 0 416689 127599 190000 -1 169
171 0 416577 127467 190120 -1 170
172 0 416369 127343 190200 -1 171
173 0 416197 127291 190280 -1 172
174 0 415973 127199 190360 -1 173
175 0 415541 126855 190440 -1 174
176 0 414649 126719 190440 -1 175
177 0 414137 126823 190320 -1 176
178 0 413997 126823 190240 -1 177
179 0 413127 126987 190240 -1 178
180 0 413039 127127 190120 -1 179
181 0 412837 127327 190040 -1 180
182 0 412381 127659 190120 -1 181
183 0 412309 127767 190200 -1 182
184 0 412201 127943 190280 -1 183
185 0 412171 128019 190360 -1 184
186 0 412491 128339 190440 -1 185
187 0 412651 128499 190480 -1 186
188 0 413221 128707 190360 -1 187
189 0 413413 128783 190240 -1 188
190 0 413689 128959 190160 -1 189
191 0 413761 129007 190080 -1 190
192 0 413850 128915 190040 -1 191
193 0 414008 128761 190000 -1 192
194 0 414080 128733 189920 -1 193
195 0 414220 128769 189880 -1 194
196 0 414344 128869 189840 -1 195
197 0 414608 129145 189840 -1 196
198 0 414606 129131 189880 -1 197
199 0 414860 129205 190000 -1 198
200 0 415158 129559 190000 -1 199
201 0 415378 129775 190040 -1 200
202 0 415558 129763 190040 -1 201
203 0 415566 129783 189960 -1 202
204 0 415550 129791 189880 -1 203
205 0 415514 129835 189800 -1 204
206 0 415394 129782 190080 -1 201
207 0 415354 129798 190120 -1 206
208 0 415326 129847 190160 -1 207
209 0 415292 130018 190200 -1 208
210 0 415312 130052 190240 -1 209
211 0 415312 130076 190280 -1 210
212 0 415324 130111.336 190320 -1 211
213 0 415278 129451 190080 -1 200
214 0 415438 129427 190160 -1 213
215 0 415506 129375 190240 -1 214
216 0 415586 129335 190280 -1 215
217 0 415598 129339 190360 -1 216
218 0 415602 129587 190520 -1 217
219 0 412864 128108 190440 -1 186
220 0 412952 128120 190400 -1 219
221 0 412976 128148 190360 -1 220
222 0 413060 128124 190320 -1 221
223 0 413092 128064 190280 -1 222
224 0 412064 128058 190480 -1 185
225 0 411774 128154 190520 -1 224
226 0 411684 128176 190560 -1 225
227 0 411648 128204 190600 -1 226
228 0 411634 128242 190640 -1 227
229 0 411580 128250 190680 -1 228
230 0 411548 128322 190720 -1 229
231 0 411526 128214 190760 -1 230
232 0 411510 128200 190800 -1 231
233 0 411460 128085 190840 -1 232
234 0 411448 128251 190880 -1 233
235 0 411386 128247 190920 -1 234
236 0 411282 128188 190960 -1 235
237 0 411236 128165 191000 -1 236
238 0 411302 128404 191080 -1 237
239 0 411330 128474 191120 -1 238
240 0 411300 128595 191160 -1 239
241 0 411266 128721 191200 -1 240
242 0 411262 128689 191240 -1 241
243 0 411246 128744 191280 -1 242
244 0 411236 128957 191360 -1 243
245 0 411206 129102 191440 -1 244
246 0 411174 129176 191560 -1 245
247 0 411126 129192 191680 -1 246
248 0 411100 129171 191760 -1 247
249 0 411108 129211 191880 -1 248
250 0 411116 129307 192000 -1 249
251 0 411074 129361 192080 -1 250
252 0 411034 129443 192160 -1 251
253 0 411044 129458 192200 -1 252
254 0 410722 129364 192280 -1 253
255 0 410636 129246 192360 -1 254
256 0 410622 129253 192440 -1 255
257 0 410638 129217 192520 -1 256
258 0 410638 129229 192560 -1 257
259 0 410652 129249 192600 -1 258
260 0 410740 129199 192640 -1 259
261 0 410774 129215 192680 -1 260
262 0 410844 129123 192720 -1 261
263 0 410690 128999 192680 -1 262
264 0 410647 128993 192640 -1 263
265 0 410474 129023 192680 -1 264
266 0 410378 129063 192720 -1 265
267 0 410300 129079 192760 -1 266
268 0 410256 129091 192800 -1 267
269 0 410195 129110 192840 -1 268
270 0 410134 129129 192920 -1 269
271 0 409987 128894 192920 -1 270
272 0 409922 128919 192960 -1 271
273 0 409931 128986 193000 -1 272
274 0 409912 129163 193080 -1 273
275 0 409822 128703 192920 -1 271
276 0 409871 128584 192800 -1 275
277 0 409935 128550 192720 -1 276
278 0 409803 128778 192680 -1 277
279 0 409776 128721 192600 -1 278
280 0 409756 128653 192520 -1 279
281 0 409516 128555 192520 -1 280
282 0 409566 128313 192480 -1 281
283 0 409637 128230 192360 -1 282
284 0 409821 128126 192240 -1 283
285 0 409896 128085 192160 -1 284
286 0 411372 129501 192200 -1 253
287 0 411476 129425 192200 -1 286
288 0 411482 129429 192240 -1 287
289 0 411508 129433 192320 -1 288
290 0 411474 129399 192360 -1 289
291 0 411434 127880 190840 -1 233
292 0 411604 128410 190520 -1 225
293 1 411636 128475 190480 -1 292
294 0 413191 126837 190360 -1 179
295 0 413267 126745 190480 -1 294
296 0 413203 126693 190600 -1 295
297 0 413231 126685 190720 -1 296
298 0 413247 126409 190800 -1 297
299 0 413195 126433 190880 -1 298
300 0 413171 126393 190920 -1 299
301 0 413047 126233 190960 -1 300
302 0 412903.34 126019 190920 -1 301
303 0 412883 125821 190960 -1 302
304 0 412851 125801 191040 -1 303
305 0 412827 125713 191120 -1 304
306 0 412903 125713 191200 -1 305
307 0 412955 125725 191240 -1 306
308 0 413043 125661 191280 -1 307
309 0 413155 125449 191320 -1 308
310 0 413167 125311 191360 -1 309
311 0 413167 125219 191400 -1 310
312 0 413131 125143 191440 -1 311
313 0 413051 125087 191480 -1 312
314 0 412955 125027 191520 -1 313
315 0 412859 124995 191560 -1 314
316 0 412819 124947 191600 -1 315
317 0 412715 124879 191640 -1 316
318 0 412687 124851 191680 -1 317
319 0 412635 124823 191720 -1 318
320 0 412587 124819 191760 -1 319
321 0 412547 124911 191800 -1 320
322 0 412475 124883 191840 -1 321
323 0 412435 124835 191880 -1 322
324 0 412439 124831 191960 -1 323
325 0 412359 124855 192040 -1 324
326 0 412271 124859 192120 -1 325
327 0 412199 124687 192160 -1 326
328 0 412155 124611 192200 -1 327
329 0 412091 124643 192320 -1 328
330 0 411995 124603 192440 -1 329
331 0 411959 124599 192560 -1 330
332 0 411895 124567 192680 -1 331
333 0 411887 124557 192760 -1 332
334 0 411851 124525 192800 -1 333
335 0 411823 124373 192840 -1 334
336 0 411923 124513 193000 -1 335
337 0 412027 124561 193080 -1 336
338 0 412171 124597 193160 -1 337
339 0 412355 124589 193200 -1 338
340 0 412535 124565 193240 -1 339
341 0 412717 124533.336 193280 -1 340
342 0 412247 124445 193160 -1 338
343 0 412587 124261 193160 -1 342
344 0 413063 124457 193120 -1 343
345 0 413267 124541 193080 -1 344
346 0 413531 124601 193040 -1 345
347 0 413767 124669 193040 -1 346
348 0 413915 124593 193000 -1 347
349 0 413931 124525 192920 -1 348
350 0 412119 124421 192160 -1 328
351 0 412179 124369 192040 -1 350
352 0 412267 124421 191960 -1 351
353 0 412295 124479 191840 -1 352
354 0 412283 124525 191720 -1 353
355 0 412343 124529 191640 -1 354
356 0 412883 124353 191560 -1 355
357 0 413179 123993 191560 -1 356
358 0 413083 124045 191640 -1 357
359 0 413265 124015 191440 -1 357
360 0 413305 124063 191280 -1 359
361 0 413401 124083 191160 -1 360
362 0 413357 124091 191080 -1 361
363 0 413717 123983 191160 -1 361
364 0 413717 123963 191080 -1 363
365 0 413769 123911 191000 -1 364
366 0 413697 123863 190880 -1 365
367 0 413693 123847 190760 -1 366
368 0 412899 126045 190880 -1 302
369 0 413043 126261 190800 -1 368
370 0 413115 126297 190720 -1 369
371 0 415557 126903 190520 -1 175
372 0 415465 126971 190640 -1 371
373 0 415481 126960.336 190720 -1 372
374 0 414540 128119 190720 -1 373
375 0 414528 128119 190800 -1 374
376 0 414512 128287 190880 -1 375
377 0 414608 128459 190960 -1 376
378 0 414510 128743 191040 -1 377
379 0 414532 128867 191160 -1 378
380 0 414560 129139 191240 -1 379
381 0 414524 129247 191320 -1 380
382 0 414593 129335 191360 -1 381
383 0 414636 129368 191320 -1 382
384 0 414588 128807 190920 -1 378
385 0 414628 128898 190880 -1 384
386 0 415489 126955 190760 -1 373
387 0 415509 126955 190920 -1 386
388 0 415531 126931 191000 -1 387
389 0 414769.66 127320.336 191000 -1 388
390 0 414425.66 127232.336 191080 -1 389
391 0 414297.66 126956.336 191080 -1 390
392 0 414260 126960 191000 -1 391
393 0 414370 127282 191120 -1 390
394 0 414298 127298 191160 -1 393
395 0 414230 127286 191240 -1 394
396 0 414164 127148 191280 -1 395
397 0 414096 127052 191360 -1 396
398 0 413928 126928 191400 -1 397
399 0 413760 126864 191520 -1 398
400 0 413720 127056 191640 -1 399
401 0 413676 127140 191800 -1 400
402 0 413667.34 127175 191920 -1 401
403 0 413428 127584 191960 -1 402
404 0 413388 127660 192040 -1 403
405 0 413384 127728 192120 -1 404
406 0 413340 127780 192080 -1 405
407 0 413380 127764 192040 -1 406
408 0 413472 127720 191960 -1 407
409 0 413578.66 127980 191960 -1 408
410 0 413624 128060 192040 -1 409
411 0 413644 128316 192120 -1 410
412 0 413648 128412 192240 -1 411
413 0 413556 127940 191920 -1 409
414 0 413534 127814 191840 -1 413
415 0 413434 127742 191800 -1 414
416 0 413354 127682 191720 -1 415
417 0 413282 127630 191640 -1 416
418 0 413154 127618 191520 -1 417
419 0 413106 127550 191400 -1 418
420 0 413062 127542 191320 -1 419
421 0 413006 127530 191240 -1 420
422 0 412934 127542 191160 -1 421
423 0 412850 127506 191120 -1 422
424 0 412824 127480 191080 -1 423
425 0 413764 126824 191320 -1 398
426 0 413832 126916 191160 -1 425
427 0 413852 126844 191080 -1 426
428 0 415711 126663 191120 -1 388
429 0 415687 126663 191240 -1 428
430 0 415649.66 126611 191280 -1 429
431 0 416131 127080 191320 -1 430
432 0 416163 127110 191360 -1 431
433 0 416135 127456 191360 -1 432
434 0 415875 127898 191440 -1 433
435 0 415799 127884 191520 -1 434
436 0 415823 127918 191640 -1 435
437 0 415923 127894 191760 -1 436
438 0 416047 127882 191800 -1 437
439 0 416107 128224 191920 -1 438
440 0 416195 128562 191840 -1 439
441 0 416259 128754 191760 -1 440
442 0 416395 128836 191720 -1 441
443 0 416519 128914 191640 -1 442
444 0 416580 128884 191600 -1 443
445 0 417168 128702 191560 -1 444
446 0 417168 128612 191680 -1 445
447 0 417128 128564 191800 -1 446
448 0 417144 128548 191960 -1 447
449 0 417066 128514.5 192040 -1 448
450 0 417232 128668 191400 -1 445
451 0 416826 128832 191400 -1 450
452 0 417434 128448 191320 -1 450
453 0 417462 128524 191240 -1 452
454 0 417550 128536 191160 -1 453
455 0 417550 128518 191080 -1 454
456 0 417934 128244 191080 -1 455
457 0 417446 128620 190960 -1 455
458 0 417514 128664 190840 -1 457
459 0 417662 128804 190760 -1 458
460 0 417874 129018 190720 -1 459
461 0 417982 128932 190680 -1 460
462 0 418214 128904 190600 -1 461
463 0 418218 128948 190560 -1 462
464 0 418222 129032 190520 -1 463
465 0 418222 129032 190480 -1 464
466 0 418202 129040 190400 -1 465
467 0 418206 129024 190360 -1 466
468 0 418230 128996 190320 -1 467
469 0 418354 128816 190320 -1 468
470 0 418318 128840 190360 -1 469
471 0 418442 128652 190240 -1 469
472 0 418490 128576 190200 -1 471
473 0 418510 128568 190160 -1 472
474 0 418598 128516 190120 -1 473
475 0 418762 128408 190080 -1 474
476 0 418870 128348 190040 -1 475
477 0 418886 128256 190000 -1 476
478 0 418926 128232 189960 -1 477
479 0 418950 128208 189920 -1 478
480 0 418974 128144 189880 -1 479
481 0 419034.5 128081.5 189840 -1 480
482 0 418082 128672 190320 -1 469
483 0 418177 128635 190280 -1 482
484 0 418258 128596 190240 -1 483
485 0 416135 127722 191800 -1 438
486 0 415575 126507 191360 -1 430
487 0 415443 126447 191480 -1 486
488 0 415240.34 126271 191520 -1 487
489 0 414835 125919 191600 -1 488
490 0 414811 125851 191680 -1 489
491 0 414727 125775 191800 -1 490
492 0 414667 125691 191920 -1 491
493 0 414891 125723 191840 -1 492
494 0 414880 125723 191920 -1 493
495 0 414563 125647 192040 -1 492
496 0 414460 125635 192120 -1 495
497 0 414427 125571 192200 -1 496
498 0 414307 125439 192320 -1 497
499 0 414647 125135 192280 -1 498
500 0 414703 124987 192240 -1 499
501 0 414759 124807 192200 -1 500
502 0 414773 124683 192120 -1 501
503 0 414817 124563 192040 -1 502
504 0 414969 124367 191960 -1 503
505 0 415037 124299 191880 -1 504
506 0 415169 124223 191760 -1 505
507 0 415301 124191 191680 -1 506
508 0 415497 124063 191600 -1 507
509 0 415653 124083 191520 -1 508
510 0 415693 124099 191480 -1 509
511 0 415573 124103 191400 -1 510
512 0 415557 124107 191360 -1 511
513 0 414125 125411 192440 -1 498
514 0 413987 125399 192520 -1 513
515 0 413921 125375 192680 -1 514
516 0 413825 125359 192760 -1 515
517 0 413425 125227 192840 -1 516
518 0 413261 125139 192920 -1 517
519 0 413073 125191 193040 -1 518
520 0 412797 124887 193040 -1 519
521 0 412757 124869.336 193000 -1 520
522 0 412997 125225.336 192960 -1 518
523 0 413801 125487 192840 -1 515
524 0 413781 125599 192880 -1 523
525 0 413689 125667 192920 -1 524
526 0 412985 125555 192920 -1 525
527 0 412977.5 125535 192880 -1 526
528 0 413613 125265 192680 -1 515
529 0 413601 125189 192600 -1 528
530 0 413581 125149 192520 -1 529
531 0 413573 125113 192480 -1 530
532 0 413531 125083 192360 -1 531
533 0 413601 125085 192280 -1 532
534 0 413725 125081 192200 -1 533
535 0 413821 125069 192080 -1 534
536 0 413889 125049 192000 -1 535
537 0 413945 125037 191920 -1 536
538 0 413921 125057 191800 -1 537
539 0 413881 125049 191680 -1 538
540 0 413889 124997 191560 -1 539
541 0 413925 125001 191440 -1 540
542 0 414081 124985 191320 -1 541
543 0 414177 124977 191280 -1 542
544 0 414085 124641 191560 -1 540
545 0 414053 124553 191640 -1 544
546 0 414027 125491 192240 -1 498
547 0 414059 125563 192080 -1 546
548 0 414095 125559 191960 -1 547
549 0 414163 125583 191880 -1 548
550 0 413911 125643 191840 -1 549
551 0 413855 125635 191720 -1 550
552 0 413829 125615 191600 -1 551
553 0 413815 125607 191520 -1 552
554 0 413895 125475 191400 -1 553
555 0 413927 125447 191320 -1 554
556 0 413943 125427 191280 -1 555
557 0 413984.44 125450.555 191240 -1 556
558 0 413990.94 125486.3 191160 -1 557
559 0 413994.2 125478.17 191120 -1 558
560 0 414245 125711 191880 -1 549
561 0 414271 125813 191840 -1 560
562 0 414323 125849 191760 -1 561
563 0 414363 125873 191680 -1 562
564 0 414405 125915 191600 -1 563
565 0 415507 126561 191560 -1 488
566 0 415535 126693 191640 -1 565
567 0 415559 126789 191720 -1 566
568 0 415599 126793 191800 -1 567
569 0 415587 126813 191880 -1 568
570 0 415491 126837 192040 -1 569
571 0 415395 126837 192200 -1 570
572 0 415419 126701 192400 -1 571
573 0 415367 126405 192400 -1 572
574 0 415565 126221 192320 -1 573
575 0 415697 126265 192240 -1 574
576 0 415775 126239 192160 -1 575
577 0 415441 125949 192360 -1 574
578 0 415361 125861 192440 -1 577
579 0 415257 125877 192480 -1 578
580 0 415181 125921 192520 -1 579
581 0 415133 125973 192560 -1 580
582 0 415085 126009 192600 -1 581
583 0 415029 126053 192640 -1 582
584 0 414989 126073 192680 -1 583
585 0 414977 126129 192720 -1 584
586 0 414985 126269 192800 -1 585
587 0 414829 126337 192920 -1 586
588 0 414685 126413 193040 -1 587
589 0 414601 126409 193120 -1 588
590 0 414449 126501 193240 -1 589
591 0 414339 126519 193280 -1 590
592 0 414229 126537 193320 -1 591
593 0 414155 126559 193400 -1 592
594 0 414063 126583 193480 -1 593
595 0 414071 126643 193560 -1 594
596 0 414027 126715 193640 -1 595
597 0 413919 126731 193760 -1 596
598 0 413907 126767 193800 -1 597
599 0 413775 126791 193880 -1 598
600 0 413719 126767 194000 -1 599
601 0 413700 126791 194120 -1 600
602 0 413879 126327 193480 -1 594
603 0 413995 126241 193400 -1 602
604 0 414091 126273 193280 -1 603
605 0 414179 126257 193160 -1 604
606 0 414283 126205 193040 -1 605
607 0 414211 126025 193040 -1 606
608 0 414067 126041 193120 -1 607
609 0 413983 126073 193200 -1 608
610 0 413931 126085 193280 -1 609
611 0 413959 126089 193400 -1 610
612 0 414127 125917 193480 -1 611
613 0 414403 126379 193360 -1 591
614 0 414391 126371 193400 -1 613
615 0 414283 126371 193480 -1 614
616 0 414239 126363 193560 -1 615
617 0 414085 126495.42 193280 -1 591
618 0 414125.72 126510.43 193240 -1 617
619 0 415059 126905 192440 -1 572
620 0 414927 126957 192560 -1 619
621 0 414809 126943 192640 -1 620
622 0 414493 127059 192720 -1 621
623 0 414309 127207 192800 -1 622
624 0 414165 127491 192880 -1 623
625 0 413773 127603 192840 -1 624
626 0 413584 127588 192880 -1 625
627 0 413477 127655 192920 -1 626
628 0 413492 127678 192880 -1 627
629 0 413507 127671 192840 -1 628
630 0 413534 127634 192800 -1 629
631 0 413561 127637 192760 -1 630
632 0 413635 127607 192680 -1 631
633 0 413695 127533 192560 -1 632
634 0 413713 127571 192440 -1 633
635 0 413795.5 127578 192320 -1 634
636 0 413767 127423 192280 -1 635
637 0 413776 127408 192240 -1 636
638 0 413786 127388 192160 -1 637
639 0 413452 127688 192960 -1 627
640 0 413380 127734 193000 -1 639
641 0 413196 127850 193000 -1 640
642 0 412988 127890 193040 -1 641
643 0 412921.6 127908.6 193080 -1 642
644 0 415641 126302 190920 -1 387
645 0 415799 125724 190920 -1 644
646 0 415837 125696.5 190960 -1 645
647 0 415855 125674.5 191040 -1 646
648 0 416281 125409 191040 -1 647
649 0 416289 125369 191000 -1 648
650 0 416253 125221 190880 -1 649
651 0 416193 125189 190760 -1 650
652 0 416197 125137 190640 -1 651
653 0 416161 125089 190480 -1 652
654 0 416165 125097 190400 -1 653
655 0 416137 125145 190320 -1 654
656 0 416109 125197 190240 -1 655
657 0 416133 125225 190160 -1 656
658 0 416157 125253 190120 -1 657
659 0 415837 125349 190120 -1 658
660 0 415701 125217 190160 -1 659
661 0 415677 125205 190200 -1 660
662 0 415664 125192 190280 -1 661
663 0 415613 125173 190360 -1 662
664 0 415593 125081 190400 -1 663
665 0 415645 125029 190480 -1 664
666 0 415671 125031 190520 -1 665
667 0 415697 125033 190560 -1 666
668 0 415665 125105 190680 -1 667
669 0 415537 125165 190840 -1 668
670 0 415481 125193 190920 -1 669
671 0 415385 125301 190960 -1 670
672 0 415117 125325 191000 -1 671
673 0 415116 125100 190920 -1 672
674 0 415057 125445 191080 -1 672
675 0 415661 125533 190040 -1 659
676 0 415613 125481 189920 -1 675
677 0 415233 125457 189840 -1 676
678 0 415089 125477 189960 -1 677
679 0 415049 125477 190040 -1 678
680 0 415049 125477 190120 -1 679
681 0 415001 125569 190240 -1 680
682 0 414933 125365 189680 -1 677
683 0 414817 125337 189520 -1 682
684 0 414625 125401 189400 -1 683
685 0 414541 125565 189320 -1 684
686 0 414490.34 125583.664 189240 -1 685
687 0 414465 125593 189200 -1 686
688 0 416405 125353 191160 -1 648
689 0 416541 125245 191240 -1 688
690 0 416597 125153 191280 -1 689
691 0 416489 125069 191320 -1 690
692 0 416461 125061 191360 -1 691
693 0 416416 125050 191400 -1 692
694 0 416557 133931.5 198920 -1 103
695 0 416745 135331.5 199000 -1 694
696 0 416789 136659.5 199000 -1 695
697 0 416517 137131.5 198880 -1 696
698 0 416225 137803.5 198800 -1 697
699 0 415849 138283.5 198720 -1 698
700 0 415665 138459.5 198600 -1 699
701 0 415433 138651.5 198440 -1 700
702 0 415177 139019.5 198280 -1 701
703 0 414989 139659.5 198200 -1 702
704 0 414805 140315.5 198080 -1 703
705 0 414677 141075.5 197960 -1 704
706 0 414641 141291.5 197840 -1 705
707 0 414641 141571.5 197720 -1 706
708 0 414625 141795.5 197560 -1 707
709 0 414601 142051.5 197440 -1 708
710 0 414433 142307.5 197320 -1 709
711 0 414209 142451.5 197160 -1 710
712 0 413929 142987.5 197040 -1 711
713 0 413361 143627.5 196960 -1 712
714 0 413261 144067.5 196840 -1 713
715 0 413213 144339.5 196680 -1 714
716 0 413261 144467.5 196520 -1 715
717 0 413205 144555.5 196360 -1 716
718 0 413629 145499.5 196280 -1 717
719 0 413709 145771.5 196200 -1 718
720 0 413857 146299.5 196040 -1 719
721 0 414217 147091.5 195960 -1 720
722 0 414417 147371.5 195840 -1 721
723 0 414561 147731.5 195720 -1 722
724 0 414681 148059.5 195560 -1 723
725 0 414897 148291.5 195400 -1 724
726 0 415025 148459.5 195240 -1 725
727 0 415265 148747.5 195120 -1 726
728 0 415389 148923.5 195000 -1 727
729 0 415565 149211.5 194840 -1 728
730 0 415837 149627.5 194680 -1 729
731 0 416213 149891.5 194600 -1 730
732 0 416701 150355.5 194520 -1 731
733 0 416925 150731.5 194400 -1 732
734 0 417069 151019.5 194280 -1 733
735 0 417261 151371.5 194160 -1 734
736 0 417413 151547.5 194040 -1 735
737 0 417561 151747.5 193920 -1 736
738 0 417817 151947.5 193800 -1 737
739 0 417905 152035.5 193680 -1 738
740 0 418065 152251.5 193520 -1 739
741 0 418249 152363.5 193400 -1 740
742 0 418577 152699.5 193320 -1 741
743 0 418809 153139.5 193280 -1 742
744 0 418849 153467.5 193160 -1 743
745 0 418977 154035.5 193080 -1 744
746 0 419269 154275.5 193000 -1 745
747 0 419701 154539.5 192880 -1 746
748 0 419965 154611.5 192760 -1 747
749 0 420301 154779.5 192680 -1 748
750 0 420709 155147.5 192600 -1 749
751 0 421013 155427.5 192480 -1 750
752 0 421277 155603.5 192360 -1 751
753 0 422061 156067.5 192280 -1 752
754 0 422549 156211.5 192120 -1 753
755 0 422793 156483.5 192040 -1 754
756 0 423033 156723.5 191960 -1 755
757 0 423241 156979.5 191840 -1 756
758 0 423278.34 157038.67 191800 -1 757
759 0 423353 157155.5 191720 -1 758
760 0 423493 157284 191600 -1 759
761 0 423581 157524 191440 -1 760
762 0 423893 157900 191280 -1 761
763 0 424077 158220 191120 -1 762
764 0 424221 158292 190960 -1 763
765 0 424405 158356 190760 -1 764
766 0 424549 158428 190560 -1 765
767 0 424621 158460 190360 -1 766
768 0 424717 158660 190160 -1 767
769 0 424805 158916 190000 -1 768
770 0 424861 159116 189840 -1 769
771 0 424981 159356 189640 -1 770
772 0 425105 159516 189480 -1 771
773 0 425209 159628 189280 -1 772
774 0 425297 159628 189080 -1 773
775 0 425289 159604 188880 -1 774
776 0 425297 159588 188720 -1 775
777 0 425281 159684 188560 -1 776
778 0 425273 159836 188400 -1 777
779 0 425297 160012 188200 -1 778
780 0 425345 160148 187960 -1 779
781 0 425433 160260 187760 -1 780
782 0 425481 160316 187560 -1 781
783 0 425513 160388 187360 -1 782
784 0 425569 160492 187160 -1 783
785 0 425657 160628 187000 -1 784
786 0 425777 160892 186760 -1 785
787 0 425837 161060 186600 -1 786
788 0 425925 161324 186440 -1 787
789 0 425917 161444 186240 -1 788
790 0 425909 161428 186080 -1 789
791 0 425885 161396 185880 -1 790
792 0 425789 161356 185680 -1 791
793 0 425733 161252 185480 -1 792
794 0 425629 161156 185240 -1 793
795 0 425581 161140 185000 -1 794
796 0 425485 161012 184800 -1 795
797 0 425341 160956 184560 -1 796
798 0 425253 160900 184360 -1 797
799 0 425141 160820 184160 -1 798
800 0 424997 160748 183960 -1 799
801 0 424925 160700 183720 -1 800
802 0 424813 160620 183520 -1 801
803 0 424685 160676 183320 -1 802
804 0 424565 160780 183120 -1 803
805 0 424461 160892 182920 -1 804
806 0 424357 161052 182680 -1 805
807 0 424253 161196 182480 -1 806
808 0 423981 161260 182240 -1 807
809 0 423917 161340 182000 -1 808
810 0 423877 161356 181720 -1 809
811 0 423869 161380 181520 -1 810
812 0 423885 161452 181320 -1 811
813 0 423997 161380 181160 -1 812
814 0 423925 161444 180920 -1 813
815 0 423933 161468 180720 -1 814
816 0 423861 161412 180480 -1 815
817 0 423741 161476 180240 -1 816
818 0 423661 161460 180040 -1 817
819 0 423629 161492 179760 -1 818
820 0 423589 161660 179560 -1 819
821 0 423549 161804 179320 -1 820
822 0 423509 161924 179040 -1 821
823 0 423453 161996 178840 -1 822
824 0 423401 162116 178560 -1 823
825 0 423345 162276 178320 -1 824
826 0 423329 162348 178120 -1 825
827 0 423369 162428 177920 -1 826
828 0 423385 162508 177680 -1 827
829 0 423433 162612 177440 -1 828
830 0 423441 162628 177240 -1 829
831 0 423353 162596 176960 -1 830
832 0 423289 162732 176720 -1 831
833 0 423145 162860 176520 -1 832
834 0 423097 162980 176280 -1 833
835 0 422977 163196 176040 -1 834
836 0 422953 163372 175800 -1 835
837 0 422917 163500 175560 -1 836
838 0 422861 163676 175320 -1 837
839 0 422805 163796 175080 -1 838
840 0 422781 163956 174800 -1 839
841 0 422749 163980 174520 -1 840
842 0 422693 164036 174240 -1 841
843 0 422637 164084 173960 -1 842
844 0 422569 164164 173680 -1 843
845 0 422561 164316 173440 -1 844
846 0 422529 164428 173200 -1 845
847 0 422513 164524 173000 -1 846
848 0 422465 164612 172800 -1 847
849 0 422457 164756 172600 -1 848
850 0 422441 164828 172400 -1 849
851 0 422409 164892 172200 -1 850
852 0 422377 164972 172000 -1 851
853 0 422257 165036 171760 -1 852
854 0 422185 165084 171520 -1 853
855 0 422105 165260 171280 -1 854
856 0 422057 165324 171040 -1 855
857 0 422033 165420 170840 -1 856
858 0 421945 165508 170600 -1 857
859 0 421825 165636 170360 -1 858
860 0 421733 165804 170080 -1 859
861 0 421717 165788 169800 -1 860
862 0 421605 165812 169560 -1 861
863 0 421461 165956 169360 -1 862
864 0 421461 166084 169080 -1 863
865 0 421445 166292 168800 -1 864
866 0 421485 166364 168600 -1 865
867 0 421477 166460 168400 -1 866
868 0 421517 166612 168120 -1 867
869 0 421501 166748 167880 -1 868
870 0 421405 166876 167600 -1 869
871 0 421422.75 166980.48 167440 -1 870
872 0 421357 167092 167280 -1 871
873 0 421281 167180 167080 -1 872
874 0 421201 167376 166880 -1 873
875 0 421213 167548 166680 -1 874
876 0 421177 167684 166480 -1 875
877 0 421229 167828 166320 -1 876
878 0 421245 168016 166160 -1 877
879 0 421405 168240 166000 -1 878
880 0 421575 168428 165840 -1 879
881 0 421679 168528 165680 -1 880
882 0 421707 168628 165520 -1 881
883 0 421763 168720 165320 -1 882
884 0 421855 168752 165120 -1 883
885 0 421923 168812 164920 -1 884
886 0 421919 168912 164720 -1 885
887 0 421907 169036 164520 -1 886
888 0 421871 169128 164320 -1 887
889 0 421769 169180 164160 -1 888
890 0 421785 169244 163960 -1 889
891 0 421757 169336 163800 -1 890
892 0 421793 169400 163600 -1 891
893 0 421753 169480 163400 -1 892
894 0 421845 169608 163200 -1 893
895 0 421877 169692 163040 -1 894
896 0 421885 169736 162840 -1 895
897 0 421885 169736 162640 -1 896
898 0 421933 169756 162440 -1 897
899 0 421941 169796 162240 -1 898
900 0 422013 169836 162040 -1 899
901 0 422017 169884 161840 -1 900
902 0 421997 169864 161600 -1 901
903 0 421975 169880 161400 -1 902
904 0 421971 169956 161200 -1 903
905 0 421927 170008 161000 -1 904
906 0 421927 170076 160800 -1 905
907 0 421875 170112 160560 -1 906
908 0 421835 170136 160360 -1 907
909 0 421839 170156 160160 -1 908
910 0 421859 170160 159960 -1 909
911 0 421915 170228 159760 -1 910
912 0 421963 170324 159560 -1 911
913 0 421963 170392 159360 -1 912
914 0 421995 170520 159160 -1 913
915 0 421955 170576 158960 -1 914
916 0 421903 170608 158760 -1 915
917 0 421855 170660 158560 -1 916
918 0 421879 170680 158360 -1 917
919 0 421861 170656 158160 -1 918
920 0 421789 170644 157960 -1 919
921 0 421753 170712 157720 -1 920
922 0 421685 170764 157480 -1 921
923 0 421577 170736 157240 -1 922
924 0 421417 170768 157040 -1 923
925 0 421293 170812 156880 -1 924
926 0 421113 170892 156680 -1 925
927 0 421005 170968 156480 -1 926
928 0 420945 171036 156280 -1 927
929 0 420953 171140 156080 -1 928
930 0 421033 171172 155880 -1 929
931 0 421095 171132 155680 -1 930
932 0 421055 171048 155480 -1 931
933 0 421095 170972 155240 -1 932
934 0 421151 170964 155000 -1 933
935 0 421167 170912 154760 -1 934
936 0 421219 170900 154520 -1 935
937 0 421267 170896 154280 -1 936
938 0 421315 170960 154040 -1 937
939 0 421375 170984 153800 -1 938
940 0 421423 171044 153600 -1 939
941 0 421459 171124 153320 -1 940
942 0 421615 171160 153080 -1 941
943 0 421771 171272 152840 -1 942
944 0 421903 171352 152640 -1 943
945 0 422027 171324 152440 -1 944
946 0 422083 171372 152240 -1 945
947 0 422119 171428 152040 -1 946
948 0 422191 171528 151840 -1 947
949 0 422235 171628 151640 -1 948
950 0 422315 171728 151440 -1 949
951 0 422371 171812 151240 -1 950
952 0 422495 171888 151080 -1 951
953 0 422559 171976 150960 -1 952
954 0 422611 172120 150840 -1 953
955 0 422735 172212 150720 -1 954
956 0 422911 172536 150600 -1 955
957 0 423031 172828 150520 -1 956
958 0 423127 173072 150440 -1 957
959 0 423211 173336 150320 -1 958
960 0 423231 173448 150200 -1 959
961 0 423095 173396 150040 -1 960
962 0 422963 173192 149920 -1 961
963 0 422835 173020 149840 -1 962
964 0 422731 172828 149720 -1 963
965 0 422623 172612 149640 -1 964
966 0 422511 172476 149560 -1 965
967 0 422547 172488 149400 -1 966
968 0 422519 172500 149240 -1 967
969 0 422523 172504 149080 -1 968
970 0 422559 172512 148920 -1 969
971 0 422603 172524 148800 -1 970
972 0 422691 172544 148640 -1 971
973 0 422787 172580 148440 -1 972
974 0 422855 172596 148280 -1 973
975 0 422871 172572 148080 -1 974
976 0 422895 172496 147920 -1 975
977 0 422947 172384 147760 -1 976
978 0 422975 172308 147600 -1 977
979 0 423031 172284 147400 -1 978
980 0 423107 172376 147240 -1 979
981 0 423127 172408 147080 -1 980
982 0 423171 172380 146920 -1 981
983 0 423243 172332 146720 -1 982
984 0 423355 172264 146520 -1 983
985 0 423427 172300 146320 -1 984
986 0 423475 172248 146160 -1 985
987 0 423483 172328 146000 -1 986
988 0 423455 172476 145800 -1 987
989 0 423383 172488 145640 -1 988
990 0 423359 172404 145440 -1 989
991 0 423387 172360 145280 -1 990
992 0 423491 172320 145120 -1 991
993 0 423531 172240 144960 -1 992
994 0 423687 172176 144800 -1 993
995 0 423819 172092 144640 -1 994
996 0 423863 172036 144480 -1 995
997 0 423795 171972 144280 -1 996
998 0 423739 171972 144080 -1 997
999 0 423739 171964 143920 -1 998
1000 0 423591 172032 143640 -1 999
1001 0 423547 172160 143440 -1 1000
1002 0 423611 172172 143240 -1 1001
1003 0 423671 172160 143040 -1 1002
1004 0 423655 172196 142840 -1 1003
1005 0 423651 172224 142640 -1 1004
1006 0 423627 172212 142440 -1 1005
1007 0 423567 172212 142200 -1 1006
1008 0 423515 172188 142000 -1 1007
1009 0 423491 172188 141800 -1 1008
1010 0 423507 172184 141560 -1 1009
1011 0 423571 172148 141360 -1 1010
1012 0 423623 172164 141160 -1 1011
1013 0 423655 172204 140960 -1 1012
1014 0 423671 172244 140720 -1 1013
1015 0 423675 172224 140520 -1 1014
1016 0 423659 172200 140320 -1 1015
1017 0 423639 172196 140120 -1 1016
1018 0 423591 172176 139920 -1 1017
1019 0 423519 172136 139720 -1 1018
1020 0 423455 172052 139520 -1 1019
1021 0 423407 172032 139360 -1 1020
1022 0 423383 171972 139200 -1 1021
1023 0 423311 171856 139000 -1 1022
1024 0 423243 171712 138840 -1 1023
1025 0 423179 171564 138680 -1 1024
1026 0 423103 171416 138480 -1 1025
1027 0 423011 171344 138280 -1 1026
1028 0 423051 171288 138120 -1 1027
1029 0 423039 171212 137920 -1 1028
1030 0 423007 171212 137720 -1 1029
1031 0 423039 171256 137520 -1 1030
1032 0 423039 171264 137320 -1 1031
1033 0 422907 171216 137120 -1 1032
1034 0 422847 171152 136960 -1 1033
1035 0 422823 171088 136760 -1 1034
1036 0 422823 171064 136560 -1 1035
1037 0 422715 170952 136360 -1 1036
1038 0 422715 170944 136160 -1 1037
1039 0 422727 170976 135960 -1 1038
1040 0 422715 170992 135760 -1 1039
1041 0 422715 171008 135560 -1 1040
1042 0 422715 171020 135360 -1 1041
1043 0 422723 171000 135160 -1 1042
1044 0 422823 171052 134960 -1 1043
1045 0 422823 171108 134760 -1 1044
1046 0 422763 171172 134560 -1 1045
1047 0 422715 171196 134360 -1 1046
1048 0 422703 171200 134280 -1 1047
1049 0 422695 171172 134120 -1 1048
1050 0 422695 171212 133920 -1 1049
1051 0 422563 171184 133760 -1 1050
1052 0 422543 171188 133560 -1 1051
1053 0 422471 171272 133360 -1 1052
1054 0 422475 171392 133200 -1 1053
1055 0 422419 171472 133040 -1 1054
1056 0 422327 171480 132840 -1 1055
1057 0 422303 171444 132640 -1 1056
1058 0 422287 171380 132440 -1 1057
1059 0 422247 171272 132280 -1 1058
1060 0 422195 171156 132120 -1 1059
1061 0 422115 171096 131920 -1 1060
1062 0 422003 171080 131720 -1 1061
1063 0 421959 171140 131520 -1 1062
1064 0 421915 171212 131320 -1 1063
1065 0 421883 171272 131120 -1 1064
1066 0 421915 171328 130920 -1 1065
1067 0 421911 171316 130720 -1 1066
1068 0 421775 171300 130480 -1 1067
1069 0 421699 171260 130240 -1 1068
1070 0 421647 171176 130000 -1 1069
1071 0 421611 171128 129840 -1 1070
1072 0 421559 171068 129600 -1 1071
1073 0 421555 171056 129360 -1 1072
1074 0 421587 171040 129200 -1 1073
1075 0 421587 171020 128960 -1 1074
1076 0 421583 170996 128760 -1 1075
1077 0 421591 170980 128560 -1 1076
1078 0 421523 171080 128360 -1 1077
1079 0 421555 171188 128160 -1 1078
1080 0 421503 171192 128000 -1 1079
1081 0 421475 171168 127840 -1 1080
1082 0 421463 171156 127640 -1 1081
1083 0 421427 171096 127480 -1 1082
1084 0 421415 171068 127280 -1 1083
1085 0 421343 171124 127080 -1 1084
1086 0 421307 171116 126880 -1 1085
1087 0 421279 171184 126720 -1 1086
1088 0 421199 171232 126520 -1 1087
1089 0 421155 171260 126360 -1 1088
1090 0 421063 171284 126160 -1 1089
1091 0 421027 171300 125920 -1 1090
1092 0 421043 171260 125720 -1 1091
1093 0 421055 171232 125480 -1 1092
1094 0 421103 171224 125280 -1 1093
1095 0 421211 171264 125080 -1 1094
1096 0 421191 171276 124880 -1 1095
1097 0 421083 171292 124680 -1 1096
1098 0 421043 171308 124480 -1 1097
1099 0 421015 171296 124280 -1 1098
1100 0 420935 171364 124080 -1 1099
1101 0 420923 171324 123880 -1 1100
1102 0 420863 171284 123640 -1 1101
1103 0 420867 171260 123400 -1 1102
1104 0 420927 171312 123120 -1 1103
1105 0 420991 171360 122960 -1 1104
1106 0 421011 171388 122800 -1 1105
1107 0 421043 171408 122600 -1 1106
1108 0 421055 171476 122400 -1 1107
1109 0 421099 171552 122200 -1 1108
1110 0 421171 171660 122000 -1 1109
1111 0 421199 171716 121800 -1 1110
1112 0 421203 171772 121560 -1 1111
1113 0 421163 171816 121320 -1 1112
1114 0 421119 171816 121080 -1 1113
1115 0 421063 171740 120920 -1 1114
1116 0 420995 171656 120760 -1 1115
1117 0 420935 171600 120600 -1 1116
1118 0 420867 171532 120400 -1 1117
1119 0 420743 171400 120160 -1 1118
1120 0 420631 171300 119960 -1 1119
1121 0 420591 171236 119720 -1 1120
1122 0 420535 171208 119520 -1 1121
1123 0 420527 171208 119280 -1 1122
1124 0 420495 171168 119080 -1 1123
1125 0 420439 171132 118840 -1 1124
1126 0 420315 171084 118680 -1 1125
1127 0 420203 171012 118480 -1 1126
1128 0 420095 171012 118280 -1 1127
1129 0 420091 170944 118040 -1 1128
1130 0 420011 170884 117840 -1 1129
1131 0 419999 170812 117640 -1 1130
1132 0 419927 170700 117440 -1 1131
1133 0 419895 170704 117200 -1 1132
1134 0 419847 170716 116960 -1 1133
1135 0 419771 170756 116760 -1 1134
1136 0 419659 170772 116520 -1 1135
1137 0 419595 170848 116320 -1 1136
1138 0 419583 170896 116120 -1 1137
1139 0 419615 171008 115920 -1 1138
1140 0 419587 171040 115720 -1 1139
1141 0 419475 171040 115520 -1 1140
1142 0 419259 171088 115320 -1 1141
1143 0 419039 171112 115120 -1 1142
1144 0 418907 171132 114960 -1 1143
1145 0 418707 171092 114800 -1 1144
1146 0 418635 171080 114600 -1 1145
1147 0 418699 171056 114400 -1 1146
1148 0 418703 171064 114200 -1 1147
1149 0 418715 171064 114040 -1 1148
1150 0 418707 171056 113840 -1 1149
1151 0 418819 171160 113640 -1 1150
1152 0 418923 171192 113480 -1 1151
1153 0 419015 171252 113280 -1 1152
1154 0 418971 171256 113120 -1 1153
1155 0 418883 171296 112920 -1 1154
1156 0 418827 171320 112720 -1 1155
1157 0 418903 171404 112560 -1 1156
1158 0 418947 171424 112360 -1 1157
1159 0 419015 171480 112160 -1 1158
1160 0 419071 171452 111960 -1 1159
1161 0 419099 171492 111760 -1 1160
1162 0 419095 171500 111560 -1 1161
1163 0 419107 171488 111400 -1 1162
1164 0 419079 171468 111200 -1 1163
1165 0 419015 171360 110960 -1 1164
1166 0 419051 171404 110800 -1 1165
1167 0 419107 171432 110600 -1 1166
1168 0 419155 171424 110400 -1 1167
1169 0 419235 171424 110200 -1 1168
1170 0 419271 171376 110000 -1 1169
1171 0 419319 171324 109760 -1 1170
1172 0 419363 171304 109520 -1 1171
1173 0 419387 171260 109280 -1 1172
1174 0 419451 171220 109120 -1 1173
1175 0 419523 171128 108920 -1 1174
1176 0 419510.34 171116 108880 -1 1175
1177 0 419447 171056 108680 -1 1176
1178 0 419363 170996 108480 -1 1177
1179 0 419231 170916 108280 -1 1178
1180 0 419099 170852 108120 -1 1179
1181 0 418835 170768 107920 -1 1180
1182 0 418635 170716 107760 -1 1181
1183 0 418515 170624 107560 -1 1182
1184 0 418447 170520 107360 -1 1183
1185 0 418431 170428 107160 -1 1184
1186 0 418431 170404 106960 -1 1185
1187 0 418451 170436 106800 -1 1186
1188 0 418551 170480 106600 -1 1187
1189 0 418615 170620 106440 -1 1188
1190 0 418655 170564 106280 -1 1189
1191 0 418587 170460 106120 -1 1190
1192 0 418567 170364 105920 -1 1191
1193 0 418635 170340 105720 -1 1192
1194 0 418723 170276 105520 -1 1193
1195 0 418847 170204 105320 -1 1194
1196 0 418979 170200 105120 -1 1195
1197 0 419163 170216 104920 -1 1196
1198 0 419291 170208 104720 -1 1197
1199 0 419375 170216 104520 -1 1198
1200 0 419275 170460 104320 -1 1199
1201 0 419227 170364 104120 -1 1200
1202 0 419239 170276 103920 -1 1201
1203 0 419203 170204 103720 -1 1202
1204 0 419239 170104 103480 -1 1203
1205 0 419251 170004 103280 -1 1204
1206 0 419295 169896 103040 -1 1205
1207 0 419288.6 169790.4 102880 -1 1206
1208 0 419287 169764 102840 -1 1207
1209 0 419287 169660 102640 -1 1208
1210 0 419295 169584 102400 -1 1209
1211 0 419338.2 169562.4 102280 -1 1210
1212 0 419367 169548 102200 -1 1211
1213 0 419443 169520 101960 -1 1212
1214 0 419467 169540 101760 -1 1213
1215 0 419503 169556 101520 -1 1214
1216 0 419579 169568 101280 -1 1215
1217 0 419651 169536 101080 -1 1216
1218 0 419735 169480 100880 -1 1217
1219 0 419891 169416 100680 -1 1218
1220 0 419927 169324 100480 -1 1219
1221 0 420035 169284 100280 -1 1220
1222 0 420115 169156 100080 -1 1221
1223 0 420107 169148 99880 -1 1222
1224 0 420127 169184 99680 -1 1223
1225 0 420131 169172 99520 -1 1224
1226 0 420147 169140 99400 -1 1225
1227 0 420187 169114 99320 -1 1226
1228 0 420227 169088 99240 -1 1227
1229 0 420311 169024 99040 -1 1228
1230 0 420443 169000 98840 -1 1229
1231 0 420519 169012 98640 -1 1230
1232 0 420631 169044 98480 -1 1231
1233 0 420735 169084 98320 -1 1232
1234 0 420915 169092 98160 -1 1233
1235 0 421003 169112 98000 -1 1234
1236 0 421111 169084 97800 -1 1235
1237 0 421159 169096 97600 -1 1236
1238 0 421251 169100 97400 -1 1237
1239 0 421275 169040 97200 -1 1238
1240 0 421343 169028 97040 -1 1239
1241 0 421383 169008 96840 -1 1240
1242 0 421395 168916 96640 -1 1241
1243 0 421467 168864 96400 -1 1242
1244 0 421619 168756 96200 -1 1243
1245 0 421811 168704 96000 -1 1244
1246 0 421951 168720 95800 -1 1245
1247 0 422115 168680 95600 -1 1246
1248 0 422339 168572 95400 -1 1247
1249 0 422515 168544 95200 -1 1248
1250 0 422647 168516 95000 -1 1249
1251 0 422787 168456 94760 -1 1250
1252 0 422831 168424 94560 -1 1251
1253 0 422923 168404 94360 -1 1252
1254 0 422995 168428 94160 -1 1253
1255 0 423067 168380 93960 -1 1254
1256 0 423027 168316 93800 -1 1255
1257 0 423043 168208 93600 -1 1256
1258 0 423183 168092 93440 -1 1257
1259 0 423243 168032 93240 -1 1258
1260 0 423387 167948 93040 -1 1259
1261 0 423567 168028 92840 -1 1260
1262 0 423655 167964 92680 -1 1261
1263 0 423683 167904 92480 -1 1262
1264 0 423703 167852 92320 -1 1263
1265 0 423698 167832 92280 -1 1264
1266 0 423693 167812 92240 -1 1265
1267 0 423683 167772 92160 -1 1266
1268 0 423711 167748 91960 -1 1267
1269 0 423803 167756 91760 -1 1268
1270 0 423903 167788 91520 -1 1269
1271 0 423971 167816 91320 -1 1270
1272 0 423875 167924 91120 -1 1271
1273 0 423759 167936 90880 -1 1272
1274 0 423715 167880 90680 -1 1273
1275 0 423667 167732 90440 -1 1274
1276 0 423687 167732 90200 -1 1275
1277 0 423703 167668 90000 -1 1276
1278 0 423723 167588 89800 -1 1277
1279 0 423767 167504 89560 -1 1278
1280 0 423875 167376 89360 -1 1279
1281 0 424043 167316 89160 -1 1280
1282 0 424143 167264 88960 -1 1281
1283 0 424311 167228 88760 -1 1282
1284 0 424427 167148 88600 -1 1283
1285 0 424495 167036 88440 -1 1284
1286 0 424459 166936 88240 -1 1285
1287 0 424439 166852 88040 -1 1286
1288 0 424475 166696 87800 -1 1287
1289 0 424551 166572 87600 -1 1288
1290 0 424659 166476 87400 -1 1289
1291 0 424799 166300 87200 -1 1290
1292 0 424887 166220 87000 -1 1291
1293 0 424987 166164 86880 -1 1292
1294 0 425239 165988 86680 -1 1293
1295 0 425399 165872 86520 -1 1294
1296 0 425519 165776 86360 -1 1295
1297 0 425631 165560 86200 -1 1296
1298 0 425601.66 165466.67 86120 -1 1297
1299 0 425587 165420 86080 -1 1298
1300 0 425584.34 165388 86040 -1 1299
1301 0 425579 165324 85960 -1 1300
1302 0 425615 165196 85840 -1 1301
1303 0 425703 165028 85640 -1 1302
1304 0 425791 164820 85560 -1 1303
1305 0 425827 164756 85360 -1 1304
1306 0 425783 164684 85160 -1 1305
1307 0 425783 164544 84960 -1 1306
1308 0 425699 164472 84760 -1 1307
1309 0 425671 164388 84560 -1 1308
1310 0 425695 164344 84360 -1 1309
1311 0 425683 164208 84120 -1 1310
1312 0 425723 164156 83920 -1 1311
1313 0 425771 164192 83720 -1 1312
1314 0 425895 164176 83520 -1 1313
1315 0 426087 164172 83400 -1 1314
1316 0 426107 164152 83200 -1 1315
1317 0 426175 164144 83040 -1 1316
1318 0 426263 164092 82880 -1 1317
1319 0 426383 164060 82720 -1 1318
1320 0 426563 164052 82520 -1 1319
1321 0 426579 164000 82360 -1 1320
1322 0 426715 163928 82160 -1 1321
1323 0 426753.4 163872.8 82040 -1 1322
1324 0 426779 163836 81960 -1 1323
1325 0 426851 163780 81760 -1 1324
1326 0 426923 163724 81560 -1 1325
1327 0 426987 163668 81320 -1 1326
1328 0 426979 163684 81160 -1 1327
1329 0 427035 163656 80920 -1 1328
1330 0 427043 163668 80720 -1 1329
1331 0 427099 163624 80520 -1 1330
1332 0 427179 163596 80320 -1 1331
1333 0 427219 163580 80160 -1 1332
1334 0 427291 163504 79920 -1 1333
1335 0 427411 163368 79720 -1 1334
1336 0 427503 163232 79520 -1 1335
1337 0 427623 163192 79360 -1 1336
1338 0 427743 163076 79160 -1 1337
1339 0 427895 162996 79000 -1 1338
1340 0 428027 162868 78840 -1 1339
1341 0 428059 162820 78640 -1 1340
1342 0 428067 162776 78480 -1 1341
1343 0 428087 162752 78280 -1 1342
1344 0 428131 162720 78080 -1 1343
1345 0 428147 162668 77880 -1 1344
1346 0 428155 162628 77680 -1 1345
1347 0 428079 162636 77480 -1 1346
1348 0 428011 162600 77320 -1 1347
1349 0 427907 162556 77120 -1 1348
1350 0 427747 162528 76960 -1 1349
1351 0 427705.4 162467.2 76800 -1 1350
1352 0 427695 162452 76760 -1 1351
1353 0 427711 162420 76560 -1 1352
1354 0 427659 162412 76360 -1 1353
1355 0 427659 162380 76200 -1 1354
1356 0 427611 162336 76040 -1 1355
1357 0 427635 162252 75840 -1 1356
1358 0 427675 162204 75640 -1 1357
1359 0 427699 162160 75440 -1 1358
1360 0 427723 162160 75200 -1 1359
1361 0 427703 162092 75040 -1 1360
1362 0 427735 162100 74840 -1 1361
1363 0 427767 162136 74640 -1 1362
1364 0 427835 162112 74400 -1 1363
1365 0 427967 162092 74200 -1 1364
1366 0 428127 162072 74040 -1 1365
1367 0 428359 161976 73920 -1 1366
1368 0 428559 161940 73720 -1 1367
1369 0 428823 161872 73520 -1 1368
1370 0 428863 161836 73360 -1 1369
1371 0 429027 161720 73200 -1 1370
1372 0 429071 161628 73000 -1 1371
1373 0 429067 161616 72800 -1 1372
1374 0 429295 161500 72600 -1 1373
1375 0 429431 161392 72400 -1 1374
1376 0 429399 161388 72200 -1 1375
1377 0 429551 161404 72000 -1 1376
1378 0 429639 161476 71760 -1 1377
1379 0 429739 161480 71560 -1 1378
1380 0 429915 161472 71320 -1 1379
1381 0 429967 161460 71120 -1 1380
1382 0 430019 161432 70920 -1 1381
1383 0 430047 161360 70720 -1 1382
1384 0 430047 161308 70480 -1 1383
1385 0 430127 161240 70320 -1 1384
1386 0 430171 161212 70160 -1 1385
1387 0 430175 161196 69960 -1 1386
1388 0 430227 161184 69800 -1 1387
1389 0 430283 161116 69600 -1 1388
1390 0 430355 161036 69400 -1 1389
1391 0 430471 160948 69240 -1 1390
1392 0 430563 160844 69040 -1 1391
1393 0 430767 160632 68840 -1 1392
1394 0 431003 160520 68640 -1 1393
1395 0 431171 160492 68440 -1 1394
1396 0 431391 160348 68240 -1 1395
1397 0 431838.53 160200.7 68080 -1 1396
1398 0 431931.97 160183.3 67960 -1 1397
1399 0 432183 160128 67800 -1 1398
1400 0 432523 160300 67600 -1 1399
1401 0 432839 160468 67440 -1 1400
1402 0 433059 160440 67280 -1 1401
1403 0 433151 160272 67120 -1 1402
1404 0 433402.47 159928.12 67040 -1 1403
1405 0 433339 159716 66920 -1 1404
1406 0 433307 159380 66800 -1 1405
1407 0 433411 159252 66640 -1 1406
1408 0 433679 159012 66440 -1 1407
1409 0 433743 158972 66360 -1 1408
1410 0 433739 158968 66200 -1 1409
1411 0 433827 158896 66040 -1 1410
1412 0 433939 158780 65880 -1 1411
1413 0 433999 158688 65760 -1 1412
1414 0 434131 158624 65600 -1 1413
1415 0 434211 158620 65480 -1 1414
1416 0 434319 158612 65400 -1 1415
1417 0 434403 158400 65320 -1 1416
1418 0 434551 158368 65200 -1 1417
1419 0 434627 158380 65080 -1 1418
1420 0 434714 158455 64960 -1 1419
1421 0 434743 158480 64920 -1 1420
1422 0 435003 158732 64760 -1 1421
1423 0 435219 158984 64640 -1 1422
1424 0 435483 159292 64560 -1 1423
1425 0 435675 159512 64480 -1 1424
1426 0 435851 159676 64400 -1 1425
1427 0 435979 159876 64320 -1 1426
1428 0 436039 160012 64240 -1 1427
1429 0 436199 160148 64120 -1 1428
1430 0 436363 160236 64040 -1 1429
1431 0 436711 160516 63920 -1 1430
1432 0 436739 160432 63840 -1 1431
1433 0 436847 160344 63720 -1 1432
1434 0 437107 160404 63600 -1 1433
1435 0 437643 160576 63600 -1 1434
1436 0 437735 160592 63520 -1 1435
1437 0 438379 160736 63440 -1 1436
1438 0 438591 160748 63280 -1 1437
1439 0 438643 160780 63200 -1 1438
1440 0 439059 161004 63040 -1 1439
1441 0 439523 161148 62920 -1 1440
1442 0 440019 161352 62840 -1 1441
1443 0 440643 161532 62760 -1 1442
1444 0 442011 161684 62720 -1 1443
1445 0 442151 161736 62560 -1 1444
1446 0 442235 161824 62480 -1 1445
1447 0 442319 161912 62400 -1 1446
1448 0 442431 162024 62240 -1 1447
1449 0 442639 162144 62040 -1 1448
1450 0 442631 162264 61880 -1 1449
1451 0 442695 162368 61720 -1 1450
1452 0 442863 162472 61560 -1 1451
1453 0 442967 162584 61440 -1 1452
1454 0 443093 162590 61320 -1 1453
1455 0 443409 162622 61160 -1 1454
1456 0 443910.34 162595.33 61080 -1 1455
1457 0 444161 162582 61040 -1 1456
1458 0 444193 162370 60880 -1 1457
1459 0 444261 162314 60840 -1 1458
1460 0 444501 162138 60720 -1 1459
1461 0 444689 161982 60600 -1 1460
1462 0 444761 161774 60480 -1 1461
1463 0 444754.34 161647.33 60400 -1 1462
1464 0 444751 161584 60360 -1 1463
1465 0 444751 161476 60280 -1 1464
1466 0 444743 161412 60240 -1 1465
1467 0 444735 161236 60120 -1 1466
1468 0 444967 161184 60040 -1 1467
1469 0 445139 161228 59880 -1 1468
1470 0 445911 161200 59800 -1 1469
1471 0 446383 161228 59720 -1 1470
1472 0 446739 161340 59680 -1 1471
1473 0 446967 161356 59560 -1 1472
1474 0 447055 161408 59440 -1 1473
1475 0 447065 161406 59400 -1 1474
1476 0 447095 161400 59280 -1 1475
1477 0 447219 161404 59160 -1 1476
1478 0 447743 161496 59080 -1 1477
1479 0 447915 161556 59040 -1 1478
1480 0 448133.62 161552.83 59000 -1 1479
1481 0 448252.03 161566.77 58960 -1 1480
1482 0 448696 161444 58920 -1 1481
1483 0 449084.06 161460.45 58880 -1 1482
1484 0 449452.06 161400.45 58840 -1 1483
1485 0 449836.66 161286.86 58800 -1 1484
1486 0 449927.2 161269.89 58760 -1 1485
1487 0 449983.75 161264.23 58720 -1 1486
1488 0 450492.88 161264.23 58680 -1 1487
1489 0 450656.9 161281.2 58640 -1 1488
1490 0 451081.2 161315.14 58600 -1 1489
1491 0 451222.6 161371.72 58560 -1 1490
1492 0 451743.53 161396.27 58520 -1 1491
1493 0 451764.75 161396.33 58480 -1 1492
1494 0 453691.7 161138.75 58520 -1 1492
1495 0 453813.44 161145.44 58600 -1 1494
1496 0 454021.3 161153.4 58640 -1 1495
1497 0 454030.1 161102.44 58680 -1 1496
1498 0 453992.1 161090.2 58720 -1 1497
1499 0 453989.3 161073.4 58760 -1 1498
1500 0 453989.3 161073.4 58800 -1 1499
1501 0 454013.3 161105.4 58840 -1 1500
1502 0 454013.3 161113.4 58880 -1 1501
1503 0 454021.3 161113.4 58920 -1 1502
1504 0 454047.47 161163.22 58960 -1 1503
1505 0 454069.3 161201.4 59000 -1 1504
1506 0 454101.3 161257.4 59040 -1 1505
1507 0 454117.3 161257.4 59080 -1 1506
1508 0 456417.7 161301 58640 -1 1496
1509 0 456453.3 161209.4 58680 -1 1508
1510 0 456763.06 161079.66 58720 -1 1509
1511 0 457037.3 161137.4 58760 -1 1510
1512 0 457431.53 161080.12 58800 -1 1511
1513 0 457909.3 161065.4 58840 -1 1512
1514 0 458058.28 161034.25 58880 -1 1513
1515 0 458197.3 160953.4 58920 -1 1514
1516 0 458317.3 160953.4 58960 -1 1515
1517 0 458317.3 160953.4 59000 -1 1516
1518 0 458431.5 160884.97 59040 -1 1517
1519 0 458493.3 160825.4 59080 -1 1518
1520 0 458629.3 160832.72 59120 -1 1519
1521 0 458685.3 160849.4 59160 -1 1520
1522 0 458976.4 160899.89 59200 -1 1521
1523 0 459076.62 160908.1 59240 -1 1522
1524 0 459181.3 160929.4 59280 -1 1523
1525 0 459181.3 160937.4 59320 -1 1524
1526 0 459506.38 160929.75 59360 -1 1525
1527 0 459637.3 160929.4 59400 -1 1526
1528 0 459637.3 160929.4 59440 -1 1527
1529 0 459793.75 160896.16 59480 -1 1528
1530 0 459829.3 160905.4 59520 -1 1529
1531 0 460051.25 160888.7 59560 -1 1530
1532 0 460114.7 160888.7 59600 -1 1531
1533 0 460149.3 160905.4 59640 -1 1532
1534 0 460293.84 160963.34 59680 -1 1533
1535 0 460334.9 160985.73 59720 -1 1534
1536 0 460581.22 160978.27 59760 -1 1535
1537 0 460661.3 160969.4 59800 -1 1536
1538 0 460661.3 160969.4 59840 -1 1537
1539 0 460745.44 160989.47 59880 -1 1538
1540 0 460823.8 160989.47 59920 -1 1539
1541 0 460935.78 161030.52 59960 -1 1540
1542 0 461144.78 161045.45 60000 -1 1541
1543 0 461173.3 161065.4 60040 -1 1542
1544 0 461338.84 161082.77 60080 -1 1543
1545 0 461372.44 161097.7 60120 -1 1544
1546 0 461540.38 161172.34 60160 -1 1545
1547 0 461775.5 161243.25 60200 -1 1546
1548 0 461789.3 161281.4 60240 -1 1547
1549 0 461909.3 161273.4 60280 -1 1548
1550 0 462157.3 161353.4 60320 -1 1549
1551 0 462429.3 161369.4 60360 -1 1550
1552 0 462517.3 161369.4 60400 -1 1551
1553 0 462559.25 161392.53 60440 -1 1552
1554 0 462775.72 161470.9 60480 -1 1553
1555 0 462969.78 161530.62 60520 -1 1554
1556 0 463493.3 161465.4 60560 -1 1555
1557 0 463932.12 161307.42 60440 -1 1556
1558 0 464200.8 161188 60320 -1 1557
1559 0 464188.06 161184.56 60600 -1 1556
1560 0 465205.3 161113.4 60640 -1 1559
1561 0 465399.4 161172.34 60680 -1 1560
1562 0 465484.7 161158.14 60720 -1 1561
1563 0 465514.53 161076.03 60760 -1 1562
1564 0 465549.3 161057.4 60800 -1 1563
1565 0 465593.47 161037.98 60840 -1 1564
1566 0 465645.3 161009.4 60880 -1 1565
1567 0 465677.3 160921.4 60920 -1 1566
1568 0 465765.16 160888.7 60960 -1 1567
1569 0 465829.3 160857.4 61000 -1 1568
1570 0 465837.3 160857.4 61040 -1 1569
1571 0 465853.3 160825.4 61080 -1 1570
1572 0 465925.62 160873.77 61120 -1 1571
1573 0 465933.3 160913.4 61160 -1 1572
1574 0 465933.3 160913.4 61200 -1 1573
1575 0 465981.3 160929.4 61240 -1 1574
1576 0 465981.3 160929.4 61280 -1 1575
1577 0 466031.62 160834 61320 -1 1576
1578 0 466149.1 160770.5 61360 -1 1577
1579 0 466371.44 160727.94 61400 -1 1578
1580 0 466653.3 160689.4 61440 -1 1579
1581 0 466754.16 160631.19 61480 -1 1580
1582 0 466885.3 160553.4 61520 -1 1581
1583 0 466885.3 160561.4 61560 -1 1582
1584 0 466885.3 160561.4 61600 -1 1583
1585 0 467125.3 160497.4 61640 -1 1584
1586 0 467125.3 160497.4 61680 -1 1585
1587 0 467243.06 160478.16 61720 -1 1586
1588 0 467381.3 160441.4 61760 -1 1587
1589 0 467530.44 160485.62 61800 -1 1588
1590 0 467627.47 160508.02 61840 -1 1589
1591 0 467709.3 160521.4 61880 -1 1590
1592 0 467805.3 160529.4 61920 -1 1591
1593 0 467906.34 160521 61960 -1 1592
1594 0 468109.3 160505.4 62040 -1 1593
1595 0 468109.3 160497.4 62080 -1 1594
1596 0 468097.72 160496.83 62120 -1 1595
1597 0 468109.3 160497.4 62160 -1 1596
1598 0 468109.3 160497.4 62200 -1 1597
1599 0 468109.3 160497.4 62240 -1 1598
1600 0 468232.1 160433.38 62280 -1 1599
1601 0 468306.72 160414.72 62320 -1 1600
1602 0 468381.3 160353.4 62360 -1 1601
1603 0 468381.3 160353.4 62400 -1 1602
1604 0 468389.3 160353.4 62440 -1 1603
1605 0 468418.12 160333.34 62480 -1 1604
1606 0 468456.03 160328.88 62520 -1 1605
1607 0 468538.12 160280.36 62560 -1 1606
1608 0 468741.3 160257.4 62640 -1 1607
1609 0 468776.97 160272.89 62680 -1 1608
1610 0 468805.3 160281.4 62720 -1 1609
1611 0 468866.56 160280.36 62760 -1 1610
1612 0 468893.3 160265.4 62800 -1 1611
1613 0 468959.84 160284.1 62840 -1 1612
1614 0 468971.06 160284.1 62880 -1 1613
1615 0 469012.1 160280.36 62920 -1 1614
1616 0 469037.3 160281.4 62960 -1 1615
1617 0 469090.47 160302.75 63000 -1 1616
1618 0 469116.6 160336.34 63040 -1 1617
1619 0 469157.66 160358.73 63080 -1 1618
1620 0 469228.56 160384.86 63120 -1 1619
1621 0 469333.06 160392.33 63160 -1 1620
1622 0 469405.3 160441.4 63200 -1 1621
1623 0 469482.34 160474.44 63240 -1 1622
1624 0 469564.47 160459.5 63280 -1 1623
1625 0 469635.38 160440.84 63320 -1 1624
1626 0 469693.3 160441.4 63360 -1 1625
1627 0 469741.3 160457.4 63400 -1 1626
1628 0 469917.3 160521.4 63440 -1 1627
1629 0 469982.47 160526.69 63480 -1 1628
1630 0 470013.3 160553.4 63520 -1 1629
1631 0 470037.3 160553.4 63560 -1 1630
1632 0 470012.3 160564 63600 -1 1631
1633 0 470053.38 160575.2 63640 -1 1632
1634 0 470093.3 160585.4 63680 -1 1633
1635 0 470154.12 160661.03 63720 -1 1634
1636 0 470269.84 160791.66 63760 -1 1635
1637 0 470351.94 160862.58 63800 -1 1636
1638 0 470422.84 160926.02 63840 -1 1637
1639 0 470469.3 160969.4 63880 -1 1638
1640 0 470637.3 161065.4 63920 -1 1639
1641 0 470709.3 161113.4 63960 -1 1640
1642 0 470749.3 161169.4 64000 -1 1641
1643 0 470798.03 161196.28 64040 -1 1642
1644 0 470901.97 161325.95 64120 -1 1643
1645 0 470966.94 161351.95 64200 -1 1644
1646 0 471005.94 161299.97 64320 -1 1645
1647 0 470973.44 161189.5 64400 -1 1646
1648 0 470999.44 161092.03 64480 -1 1647
1649 0 470901.97 160968.56 64600 -1 1648
1650 0 470934.47 160923.08 64720 -1 1649
1651 0 470862.53 160923 64840 -1 1650
1652 0 470882.03 160838.53 64960 -1 1651
1653 0 470888.5 160812.53 65080 -1 1652
1654 0 470745.1 160982.67 65120 -1 1653
1655 0 471014.28 160671.27 65200 -1 1654
1656 0 472168.62 160487.62 65400 -1 1655
1657 0 472181.62 160474.64 65560 -1 1656
1658 0 472597.5 160559.11 65920 -1 1657
1659 0 472662.47 160617.6 66120 -1 1658
1660 0 472733.94 160780.05 66320 -1 1659
1661 0 472902.9 161013.97 66520 -1 1660
1662 0 473012.47 161073.94 66560 -1 1661
1663 0 473135.62 161111.27 66600 -1 1662
1664 0 473253.78 161143.94 66640 -1 1663
1665 0 473342.9 161187.08 66760 -1 1664
1666 0 473708.66 161904.2 67000 -1 1665
1667 0 474209 162502.02 67320 -1 1666
1668 0 474611.88 162326.58 67600 -1 1667
1669 0 474704.94 162338.94 67920 -1 1668
1670 0 474871.8 162560.5 68560 -1 1669
1671 0 474865.3 162833.42 68760 -1 1670
1672 0 474878.3 163112.83 69120 -1 1671
1673 0 474923.78 163405.25 69560 -1 1672
1674 0 474956.28 164236.98 70280 -1 1673
1675 0 475131.72 165003.75 70680 -1 1674
1676 0 475209.7 165107.72 70800 -1 1675
1677 0 475177.22 165432.62 71200 -1 1676
1678 0 475144.72 165393.64 71400 -1 1677
1679 0 475151.22 165393.64 71440 -1 1678
1680 0 475099.22 165348.16 71720 -1 1679
1681 0 475021.25 165406.64 71880 -1 1680
1682 0 475034.25 165354.66 72000 -1 1681
1683 0 475028.66 165350.72 72040 -1 1682
1684 0 475032.66 165392.67 72080 -1 1683
1685 0 475051.25 165601.23 72280 -1 1684
1686 0 475035.06 165702.25 72440 -1 1685
1687 0 475067.22 165770.84 72600 -1 1686
1688 0 475045.78 165944.47 72800 -1 1687
1689 0 474887.16 166274.58 73000 -1 1688
1690 0 474962.2 166566.11 73080 -1 1689
1691 0 474962.2 166574.67 73280 -1 1690
1692 0 474975.06 166696.86 73520 -1 1691
1693 0 474934.3 166844.77 73640 -1 1692
1694 0 474842.16 167202.73 73720 -1 1693
1695 0 474846.44 167209.17 73840 -1 1694
1696 0 474844.28 167294.9 73960 -1 1695
1697 0 474722.12 167522.12 74040 -1 1696
1698 0 474846.44 167963.7 74040 -1 1697
1699 0 474831.44 168163.05 74120 -1 1698
1700 0 474775.7 168488.86 74280 -1 1699
1701 0 474765 168765.39 74440 -1 1700
1702 0 474769.28 168735.38 74480 -1 1701
1703 0 474979.34 169363.44 74480 -1 1702
1704 0 475243 169740.7 74640 -1 1703
1705 0 475363.03 169903.61 74680 -1 1704
1706 0 475858.2 170283.02 74760 -1 1705
1707 0 475993.25 170317.31 74880 -1 1706
1708 0 475995.38 170328.03 74920 -1 1707
1709 0 476244.03 170606.69 75040 -1 1708
1710 0 476454.1 171101.84 75200 -1 1709
1711 0 476537.7 171401.95 75360 -1 1710
1712 0 476576.28 171569.14 75440 -1 1711
1713 0 477015.72 171796.36 75440 -1 1712
1714 0 477161.47 171965.7 75360 -1 1713
1715 0 477680.22 172720.23 75360 -1 1714
1716 0 477710.22 172842.4 75280 -1 1715
1717 0 477943.88 172885.28 75480 -1 1716
1718 0 478138.94 172911 75600 -1 1717
1719 0 478713.4 173189.66 75600 -1 1718
1720 0 478897.75 173322.56 75680 -1 1719
1721 0 479568.7 173811.3 75720 -1 1720
1722 0 479693 173942.05 75480 -1 1721
1723 0 479817.3 174179.98 75400 -1 1722
1724 0 480003.8 174439.36 75320 -1 1723
1725 0 480183.88 174921.66 75320 -1 1724
1726 0 480074.56 175221.75 75280 -1 1725
1727 0 480121.72 175547.56 75360 -1 1726
1728 0 480044.53 175879.81 75280 -1 1727
1729 0 480098.12 176182.06 75160 -1 1728
1730 0 480243.9 176447.86 75080 -1 1729
1731 0 480130.28 176555.03 74960 -1 1730
1732 0 480171 176685.78 74840 -1 1731
1733 0 480096 176829.4 74720 -1 1732
1734 0 480143.5 176923.27 74680 -1 1733
1735 0 480110.6 177163.3 74640 -1 1734
1736 0 479975.94 177461.75 74600 -1 1735
1737 0 479954.5 177418.88 74480 -1 1736
1738 0 480053.12 177491.77 74320 -1 1737
1739 0 480005.97 177577.5 74200 -1 1738
1740 0 480005.97 177701.83 74080 -1 1739
1741 0 479954.5 177832.6 73960 -1 1740
1742 0 479935.22 177978.34 73800 -1 1741
1743 0 479913.78 178188.42 73600 -1 1742
1744 0 479757.3 178329.89 73400 -1 1743
1745 0 479652.28 178584.97 73240 -1 1744
1746 0 479632.97 178782.17 73120 -1 1745
1747 0 479624.4 178885.06 73000 -1 1746
1748 0 479566.53 179093 72840 -1 1747
1749 0 479512.94 179493.83 72720 -1 1748
1750 0 479510.8 179639.6 72600 -1 1749
1751 0 479652.28 179920.4 72440 -1 1750
1752 0 479765.88 180136.9 72240 -1 1751
1753 0 479860.2 180376.98 72040 -1 1752
1754 0 480065.97 180805.69 71800 -1 1753
1755 0 480166.72 181000.75 71640 -1 1754
1756 0 480261.03 181167.95 71440 -1 1755
1757 0 480293.2 181322.28 71280 -1 1756
1758 0 480316.78 181510.9 71120 -1 1757
1759 0 480333.9 181663.11 70960 -1 1758
1760 0 480258.9 181755.28 70800 -1 1759
1761 0 480261.03 181911.75 70680 -1 1760
1762 0 480327.5 182051.1 70480 -1 1761
1763 0 480438.97 182179.7 70320 -1 1762
1764 0 480383.22 182259.02 70120 -1 1763
1765 0 480535.4 182355.47 69880 -1 1764
1766 0 480621.16 182460.5 69640 -1 1765
1767 0 480548.28 182511.95 69360 -1 1766
1768 0 480486.12 182548.39 69120 -1 1767
1769 0 480561.12 182569.83 68880 -1 1768
1770 0 480574 182657.7 68640 -1 1769
1771 0 480520.4 182754.17 68440 -1 1770
1772 0 480604 182803.47 68160 -1 1771
1773 0 480586.84 182919.22 67920 -1 1772
1774 0 480565.72 182973.67 67720 -1 1773
1775 0 480569.72 183172.16 67640 -1 1774
1776 0 480764.78 183450.83 67480 -1 1775
1777 0 480826.94 183671.61 67320 -1 1776
1778 0 480834.47 183718.83 67280 -1 1777
1779 0 480742.2 183653.19 67120 -1 1778
1780 0 480621.16 183515.12 67000 -1 1779
1781 0 480466.8 183210.75 66760 -1 1780
1782 0 480423.94 183307.2 66440 -1 1781
1783 0 480466.8 183373.66 66200 -1 1782
1784 0 480471.1 183474.4 65920 -1 1783
1785 0 480526.84 183560.14 65680 -1 1784
1786 0 480488.25 183723.05 65400 -1 1785
1787 0 480548.28 183851.67 65120 -1 1786
1788 0 480601.88 183969.56 64800 -1 1787
1789 0 480749.78 184149.62 64560 -1 1788
1790 0 480983.4 184460.44 64080 -1 1789
1791 0 480863.38 184278.23 63760 -1 1790
1792 0 480919.1 184331.83 63440 -1 1791
1793 0 480949.12 184424 63120 -1 1792
1794 0 481007 184473.3 62840 -1 1793
1795 0 481047.72 184492.6 62680 -1 1794
1796 0 480934.12 184614.77 62480 -1 1795
1797 0 480944.84 184593.33 62240 -1 1796
1798 0 480983.4 184571.89 61960 -1 1797
1799 0 480908.38 184548.31 61720 -1 1798
1800 0 480859.1 184550.47 61440 -1 1799
1801 0 480882.66 184494.73 61120 -1 1800
1802 0 480884.8 184413.28 60920 -1 1801
1803 0 480961.97 184413.28 60640 -1 1802
1804 0 481043.44 184321.11 60400 -1 1803
1805 0 481148.47 184222.5 60200 -1 1804
1806 0 480942.7 184083.17 59920 -1 1805
1807 0 480996.28 184040.3 59640 -1 1806
1808 0 481225.62 183620.16 59320 -1 1807
1809 0 481259.94 183422.95 59160 -1 1808
1810 0 481298.53 183322.2 59080 -1 1809
1811 0 481270.66 183266.48 59000 -1 1810
1812 0 481294.22 183120.72 58760 -1 1811
1813 0 481572.88 182962.1 58440 -1 1812
1814 0 481750.8 182818.48 58200 -1 1813
1815 0 481971.6 182726.3 57960 -1 1814
1816 0 482123.78 182696.3 57800 -1 1815
1817 0 482250.25 182610.55 57560 -1 1816
1818 0 482389.6 182550.53 57360 -1 1817
1819 0 482573.94 182404.77 57160 -1 1818
1820 0 482608.22 182394.05 57080 -1 1819
1821 0 482693.97 182211.86 57040 -1 1820
1822 0 480950.16 184024.42 59440 -1 1807
1823 0 480914.16 183988.42 59240 -1 1822
1824 0 481014.16 183908.42 59120 -1 1823
1825 0 481006.16 183900.42 59080 -1 1824
1826 0 474827.16 168628.2 74600 -1 1702
1827 0 475458.5 162449.2 67920 -1 1669
1828 0 475647.22 162559.94 67760 -1 1827
1829 0 475764.2 162611.92 67720 -1 1828
1830 0 476166.1 162807.6 67600 -1 1829
1831 0 476689.9 162789.22 67400 -1 1830
1832 0 476634.75 162669.75 67200 -1 1831
1833 0 476752.5 162085.83 67000 -1 1832
1834 0 476776.44 161968.86 66960 -1 1833
1835 0 476800.16 161851.89 66920 -1 1834
1836 0 477013.3 161588.98 66840 -1 1835
1837 0 477066.66 161098.34 66720 -1 1836
1838 0 477682.38 161070.77 66600 -1 1837
1839 0 478638.1 161153.47 66440 -1 1838
1840 0 479345.7 160537.77 66440 -1 1839
1841 0 479828.5 160303.5 66520 -1 1840
1842 0 480310.6 160069.11 66600 -1 1841
1843 0 480669 160133.44 66720 -1 1842
1844 0 480762 160229.5 66760 -1 1843
1845 0 480855.12 160326.25 66800 -1 1844
1846 0 481049.66 160498 66880 -1 1845
1847 0 480956.03 160889.69 67120 -1 1846
1848 0 481146.84 160583.72 66920 -1 1846
1849 0 481393.12 160762.42 67000 -1 1848
1850 0 481519.8 160862.7 67040 -1 1849
1851 0 482001.47 160923.73 67160 -1 1850
1852 0 482350.7 160886.97 67280 -1 1851
1853 0 482559.62 160802.3 67400 -1 1852
1854 0 482582.4 160582.02 67440 -1 1853
1855 0 482580.4 160161 67600 -1 1854
1856 0 482588 159866.6 67760 -1 1855
1857 0 482589.6 159793.42 67800 -1 1856
1858 0 482507.5 159782.5 67920 -1 1857
1859 0 482479.6 159778.6 67960 -1 1858
1860 0 482451.75 159775.03 68000 -1 1859
1861 0 482422.6 159758.4 68040 -1 1860
1862 0 482304.72 159692.33 68200 -1 1861
1863 0 482262.7 159624.27 68240 -1 1862
1864 0 482019.84 159232.84 68360 -1 1863
1865 0 481996.97 159204.9 68440 -1 1864
1866 0 482001.47 159140.95 68760 -1 1865
1867 0 482047.44 159131.77 68840 -1 1866
1868 0 482698.03 160618.47 68240 -1 1862
1869 0 482709.06 160629.67 68280 -1 1868
1870 0 482771 160657.5 68320 -1 1869
1871 0 482833 160684.67 68360 -1 1870
1872 0 482895 160712.5 68400 -1 1871
1873 0 482957.2 160739.94 68440 -1 1872
1874 0 483030.72 160896.17 68640 -1 1873
1875 0 483324.78 160997.25 68960 -1 1874
1876 0 483646.4 161171.86 69320 -1 1875
1877 0 483701.56 161153.47 69520 -1 1876
1878 0 483949.66 161199.42 69800 -1 1877
1879 0 484078.3 161226.98 70000 -1 1878
1880 0 484322.56 161177.3 70360 -1 1879
1881 0 484657.28 161337.27 70280 -1 1880
1882 0 484896.2 161374.03 70240 -1 1881
1883 0 485181.06 161640.52 70160 -1 1882
1884 0 485337.28 161677.28 70040 -1 1883
1885 0 485475.12 161741.61 69920 -1 1884
1886 0 485548.66 161759.98 69760 -1 1885
1887 0 485601.28 161801.27 69680 -1 1886
1888 0 485658.6 161826.4 69600 -1 1887
1889 0 485686.5 161842.69 69560 -1 1888
1890 0 485757.75 161865.64 69400 -1 1889
1891 0 485778.4 161861.08 69360 -1 1890
1892 0 486688.16 161962.16 69360 -1 1891
1893 0 487478.47 162044.86 69280 -1 1892
1894 0 487800.1 161998.92 69120 -1 1893
1895 0 488250.4 161870.27 68880 -1 1894
1896 0 488480.12 161870.27 68680 -1 1895
1897 0 488562.4 161876.4 68520 -1 1896
1898 0 488583.03 161877.77 68480 -1 1897
1899 0 488581.22 161879.45 68440 -1 1898
1900 0 488865.28 161823.27 68280 -1 1899
1901 0 489086.66 161833.5 68080 -1 1900
1902 0 489206.12 161870.27 67880 -1 1901
1903 0 489399.1 162026.48 67680 -1 1902
1904 0 489491 162195.2 67600 -1 1903
1905 0 489628.84 162449.2 67480 -1 1904
1906 0 489674.78 162780.03 67320 -1 1905
1907 0 489687.66 162769 67280 -1 1906
1908 0 489713.25 162746.98 67200 -1 1907
1909 0 489781.88 162831.42 67160 -1 1908
1910 0 489876.88 162894.77 67120 -1 1909
1911 0 490073.28 163279.27 67080 -1 1910
1912 0 490404.66 163417.28 67040 -1 1911
1913 0 491915.28 163195.27 67040 -1 1912
1914 0 492526.44 162783.92 67080 -1 1913
1915 0 492822 162810.31 67200 -1 1914
1916 0 492948.7 162836.7 67280 -1 1915
1917 0 492890.62 162752.25 67360 -1 1916
1918 0 492927.56 162398.62 67520 -1 1917
1919 0 492932.84 162050.28 67640 -1 1918
1920 0 492948.7 161796.94 67760 -1 1919
1921 0 493047.28 161663.27 67840 -1 1920
1922 0 493107.28 161619.27 67920 -1 1921
1923 0 493133.4 161606.92 68000 -1 1922
1924 0 493085.9 161585.81 68120 -1 1923
1925 0 493070.06 161522.47 68240 -1 1924
1926 0 493022.56 161496.08 68320 -1 1925
1927 0 493070.06 161538.31 68440 -1 1926
1928 0 493112.3 161316.62 68720 -1 1927
1929 0 493107.03 161401.08 68920 -1 1928
1930 0 493043.7 161496.08 69440 -1 1929
1931 0 493080.62 161522.47 69640 -1 1930
1932 0 493191.47 161517.2 69880 -1 1931
1933 0 493177.4 161512.8 69920 -1 1932
1934 0 493122.84 161496.08 70080 -1 1933
1935 0 493331.28 161405.27 70120 -1 1934
1936 0 493558.28 161311.44 70160 -1 1935
1937 0 493809 161241.8 70280 -1 1936
1938 0 493809 161237.33 70320 -1 1937
1939 0 493809 161227.88 70400 -1 1938
1940 0 495135.28 161129.27 70400 -1 1939
1941 0 495180.97 161172.16 70520 -1 1940
1942 0 495256.75 161139.52 70560 -1 1941
1943 0 495403.84 161081.62 70640 -1 1942
1944 0 495612.78 161088.58 70760 -1 1943
1945 0 495675.47 160977.16 70880 -1 1944
1946 0 495912.25 160914.47 71040 -1 1945
1947 0 496044.56 160879.66 71160 -1 1946
1948 0 496142.03 160828.7 71320 -1 1947
1949 0 496511.2 160740.36 71480 -1 1948
1950 0 496519.3 160702.23 71560 -1 1949
1951 0 496495 160612 71680 -1 1950
1952 0 496547 160452 71840 -1 1951
1953 0 496599 160308 72000 -1 1952
1954 0 496715 160196 72080 -1 1953
1955 0 497063.78 160149.2 72160 -1 1954
1956 0 497235 160124 72200 -1 1955
1957 0 497307 160116 72400 -1 1956
1958 0 497307 160108 72640 -1 1957
1959 0 497295 160124 72680 -1 1958
1960 0 497155 160112 72800 -1 1959
1961 0 497927 159960 72640 -1 1958
1962 0 498115 159988 72720 -1 1961
1963 0 498202 160052.73 72760 -1 1962
1964 0 498332.75 160020.58 72800 -1 1963
1965 0 498388.47 159999.16 72840 -1 1964
1966 0 498579.25 159806.23 72880 -1 1965
1967 0 498997.25 159761.22 72920 -1 1966
1968 0 499239.47 159761.22 72960 -1 1967
1969 0 499411 159784 73000 -1 1968
1970 0 499907 159656 73000 -1 1969
1971 0 500510.6 159296.06 73080 -1 1970
1972 0 500657 159184 73120 -1 1971
1973 0 500803 159072 73160 -1 1972
1974 0 500939 158960 73360 -1 1973
1975 0 501111.97 158459.86 73440 -1 1974
1976 0 501005.75 158192.14 73480 -1 1975
1977 0 501051.25 157833.16 73520 -1 1976
1978 0 501052.9 157847.03 73640 -1 1977
1979 0 501052.9 157847.03 73760 -1 1978
1980 0 501052.9 157855.61 73840 -1 1979
1981 0 501025.03 157877.03 73880 -1 1980
1982 0 501212.75 157213.33 73480 -1 1976
1983 0 501205.28 157078.97 73600 -1 1982
1984 0 501339.66 156963.27 73680 -1 1983
1985 0 501332.2 156888.62 73720 -1 1984
1986 0 501328.44 156690.83 73840 -1 1985
1987 0 501332.2 156522.88 73960 -1 1986
1988 0 501160.5 156164.6 74160 -1 1987
1989 0 500832.06 155903.34 74160 -1 1988
1990 0 500869.4 155713 74000 -1 1989
1991 0 500874.34 155625.67 73920 -1 1990
1992 0 500876.84 155582.38 73880 -1 1991
1993 0 500716.38 155567.45 73640 -1 1992
1994 0 500813.4 155343.53 73440 -1 1993
1995 0 500723.8 155246.8 73360 -1 1994
1996 0 500589.5 155100.94 73240 -1 1995
1997 0 500298.38 154194.03 73240 -1 1996
1998 0 500272.25 154029.81 73320 -1 1997
1999 0 500223.75 153790.95 73440 -1 1998
2000 0 500186.75 153696.16 73480 -1 1999
2001 0 500111.78 153540.9 73560 -1 2000
2002 0 500048.94 153429.08 73760 -1 2001
2003 0 500020.03 153384.27 73840 -1 2002
2004 0 499973.25 153294.75 74000 -1 2003
2005 0 499947.56 153249.8 74080 -1 2004
2006 0 500035.47 153328.78 74120 -1 2005
2007 0 500787.56 153100.28 74120 -1 2006
2008 0 501678.9 152396.06 74120 -1 2007
2009 0 501984.22 152263.1 74240 -1 2008
2010 0 502324.03 152282.8 74400 -1 2009
2011 0 502380.75 152318.75 74440 -1 2010
2012 0 502437.66 152354.67 74480 -1 2011
2013 0 502550.56 152425.61 74560 -1 2012
2014 0 503111.94 152804.8 74680 -1 2013
2015 0 503289.25 152858.97 74720 -1 2014
2016 0 503378.3 153132.55 74760 -1 2015
2017 0 503496.06 153208.62 74880 -1 2016
2018 0 503456.7 153257.86 75000 -1 2017
2019 0 503496.06 153252.94 75160 -1 2018
2020 0 503496.06 153213.55 75320 -1 2019
2021 0 503505.9 153179.08 75400 -1 2020
2022 0 503845.72 153179.08 74880 -1 2017
2023 0 504087.03 153336.66 74800 -1 2022
2024 0 504269.22 153474.55 74680 -1 2023
2025 0 504525.3 153533.64 74480 -1 2024
2026 0 504865.1 153701.08 74280 -1 2025
2027 0 505027.62 153809.42 74120 -1 2026
2028 0 505078.5 153865.75 74080 -1 2027
2029 0 505229.53 154035.95 73960 -1 2028
2030 0 505436.34 154104.89 73760 -1 2029
2031 0 505877.6 154285.8 73600 -1 2030
2032 0 505987.9 154331.42 73560 -1 2031
2033 0 506224.28 154360.97 73360 -1 2032
2034 0 506257.34 154371 73200 -1 2033
2035 0 506273.53 154375.75 73120 -1 2034
2036 0 506554.22 154341.27 72880 -1 2035
2037 0 506781.4 154435.8 72760 -1 2036
2038 0 506933.44 154498.86 72680 -1 2037
2039 0 506954.9 154491.03 72560 -1 2038
2040 0 506995.97 154535.83 72400 -1 2039
2041 0 507007.16 154547.02 72320 -1 2040
2042 0 507480.06 154582.58 72760 -1 2037
2043 0 508679.16 154658.98 72760 -1 2042
2044 0 509138.22 154778.4 72840 -1 2043
2045 0 509358 154733 73000 -1 2044
2046 0 509378 154693.67 73080 -1 2045
2047 0 509388.28 154673.9 73120 -1 2046
2048 0 509425.6 154647.78 73160 -1 2047
2049 0 509627.12 154625.39 73240 -1 2048
2050 0 509772.7 154565.69 73360 -1 2049
2051 0 509996.6 154524.62 73560 -1 2050
2052 0 510021.16 154498.17 73600 -1 2051
2053 0 510142.16 154364.14 73800 -1 2052
2054 0 510030.2 154345.48 74040 -1 2053
2055 0 509981 154371 74080 -1 2054
2056 0 508682.9 154662.72 72640 -1 2043
2057 0 508783.66 154789.61 72480 -1 2056
2058 0 508797.34 154853.33 72440 -1 2057
2059 0 508824.2 154980.2 72360 -1 2058
2060 0 508850.84 155106.84 72280 -1 2059
2061 0 509078.5 155435.27 72120 -1 2060
2062 0 509127.03 155498.72 72000 -1 2061
2063 0 503398 153211.34 74680 -1 2016
2064 0 500301.4 153210.6 74360 -1 2006
2065 0 500476.22 153176.12 74520 -1 2064
2066 0 499223.53 152376.48 73560 -1 2001
2067 0 499286.97 152275.72 73440 -1 2066
2068 0 498958.53 152145.1 73680 -1 2066
2069 0 498783.12 152033.12 73800 -1 2068
2070 0 498734.5 151975.25 73840 -1 2069
2071 0 498589.06 151801.73 73960 -1 2070
2072 0 498473.38 151682.3 74160 -1 2071
2073 0 498443.5 151727.1 74240 -1 2072
2074 0 500544.7 154970.31 73080 -1 1996
2075 0 500701.44 154899.4 72920 -1 2074
2076 0 499708.9 159750.5 73360 -1 1969
2077 0 484127.6 161092.83 70400 -1 1880
2078 0 484121.12 161073.33 70440 -1 2077
2079 0 484088.62 161086.33 70480 -1 2078
2080 0 484114.62 161092.83 70520 -1 2079
2081 0 483995.06 161044.31 70600 -1 2080
2082 0 484017.16 161040.84 70640 -1 2081
2083 0 484010.66 161060.33 70720 -1 2082
2084 0 483975.25 161065.34 70800 -1 2083
2085 0 483708.5 160895.6 71000 -1 2084
2086 0 483605.4 160701.58 71320 -1 2085
2087 0 483433.94 160723.53 71680 -1 2086
2088 0 483430.5 160745 71760 -1 2087
2089 0 483427.2 160766 71840 -1 2088
2090 0 483417.47 160828.89 72080 -1 2089
2091 0 483426.9 160880.72 72160 -1 2090
2092 0 483350.78 160986.53 72520 -1 2091
2093 0 483419.3 161079.83 72720 -1 2092
2094 0 483588.28 161060.33 72920 -1 2093
2095 0 483601.28 161144.81 73120 -1 2094
2096 0 483614.2 161155.4 73200 -1 2095
2097 0 483633.75 161170.8 73320 -1 2096
2098 0 483562.72 161145.23 73440 -1 2097
2099 0 483328.34 161554.19 73480 -1 2098
2100 0 483315.34 161515.19 73520 -1 2099
2101 0 483163.3 161817.56 73640 -1 2100
2102 0 483165.9 161957.06 73680 -1 2101
2103 0 483126.9 162041.53 73840 -1 2102
2104 0 483071.5 162061.5 73920 -1 2103
2105 0 483016.44 162080.52 74000 -1 2104
2106 0 482600.56 162145.5 74280 -1 2105
2107 0 482379.62 162314.45 74480 -1 2106
2108 0 482360.16 162327.44 74720 -1 2107
2109 0 482217.2 162522.39 74960 -1 2108
2110 0 481762.34 163464.6 75120 -1 2109
2111 0 481099.53 163984.44 75320 -1 2110
2112 0 481007.62 164142.55 75480 -1 2111
2113 0 480763.3 164609.38 74840 -1 2112
2114 0 480755.12 164640.73 74800 -1 2113
2115 0 480690.16 164816.19 74600 -1 2114
2116 0 480696.66 164855.17 74400 -1 2115
2117 0 480878.6 164796.69 74280 -1 2116
2118 0 480956.56 164783.7 74240 -1 2117
2119 0 481249 164855.17 74200 -1 2118
2120 0 481595.66 164959 74120 -1 2119
2121 0 481768.8 165011.12 74080 -1 2120
2122 0 481905.28 165024.12 73920 -1 2121
2123 0 482126.22 165141.1 73720 -1 2122
2124 0 482464.12 165258.05 73520 -1 2123
2125 0 482505.66 165260.67 73480 -1 2124
2126 0 482588.8 165265.8 73400 -1 2125
2127 0 482672.06 165271.05 73320 -1 2126
2128 0 482834.5 165193.08 73160 -1 2127
2129 0 482990.47 164822.69 72960 -1 2128
2130 0 482984.66 164842.69 72880 -1 2129
2131 0 482506.62 164328.23 72880 -1 2130
2132 0 482978.6 164869.8 72840 -1 2130
2133 0 482970.97 164900.66 72760 -1 2132
2134 0 482980.47 164908.7 72720 -1 2133
2135 0 482925.47 164894.16 72600 -1 2134
2136 0 483042.44 164978.64 72400 -1 2135
2137 0 483107.4 165017.62 72280 -1 2136
2138 0 480859.1 164250.86 75760 -1 2112
2139 0 480736.5 164274.78 75840 -1 2138
2140 0 483854.7 160858.89 73480 -1 2098
2141 0 484134.1 160423.53 73640 -1 2140
2142 0 484080.3 160375.33 73680 -1 2141
2143 0 484078.03 160373.03 73720 -1 2142
2144 0 484029.78 160375.33 73760 -1 2143
2145 0 484023.62 160373.97 73760 -1 2144
2146 0 484091.8 160366.14 73800 -1 2144
2147 0 484235.25 160332.25 73840 -1 2146
2148 0 484247.6 160316.5 73880 -1 2147
2149 0 483821.75 160274.9 74120 -1 2148
2150 0 483768.97 160269.62 74160 -1 2149
2151 0 483220.06 159888.56 67440 -1 1854
2152 0 483660 159548.7 67400 -1 2151
2153 0 483980.28 159193.72 67280 -1 2152
2154 0 484019.25 158907.8 67120 -1 2153
2155 0 484298.66 158517.92 66960 -1 2154
2156 0 484266.2 158147.53 66840 -1 2155
2157 0 484376.66 158004.58 66800 -1 2156
2158 0 485039.44 157413.25 66800 -1 2157
2159 0 485344.84 157400.27 66920 -1 2158
2160 0 485481.3 157354.77 67040 -1 2159
2161 0 485556 157173 67080 -1 2160
2162 0 485630.75 156990.89 67120 -1 2161
2163 0 485728.25 156912.9 67280 -1 2162
2164 0 485656.75 156639.98 67440 -1 2163
2165 0 485455.3 156042.17 67600 -1 2164
2166 0 485475.8 155769.2 67680 -1 2165
2167 0 485490.38 155626.67 67720 -1 2166
2168 0 485507.3 155359.88 67800 -1 2167
2169 0 485338.34 155197.44 68040 -1 2168
2170 0 485331.34 155116.33 68120 -1 2169
2171 0 485328.25 155075.5 68160 -1 2170
2172 0 485331.22 155075.44 68200 -1 2171
2173 0 485455.3 154944 68480 -1 2172
2174 0 485500.8 154950.5 68800 -1 2173
2175 0 485344.84 155008.98 69080 -1 2174
2176 0 485345 155013.58 69120 -1 2175
2177 0 485344.84 155041.48 69360 -1 2176
2178 0 485345 155041 69520 -1 2177
2179 0 485344.84 155041.48 69640 -1 2178
2180 0 485355.4 155082.6 69800 -1 2179
2181 0 485357.84 155093.47 69840 -1 2180
2182 0 485416.34 155138.95 70160 -1 2181
2183 0 485471.72 155158.28 70280 -1 2182
2184 0 485490.5 155164.5 70320 -1 2183
2185 0 485546.28 155184.44 70440 -1 2184
2186 0 485793.22 155132.45 70640 -1 2185
2187 0 485949.16 155171.44 70840 -1 2186
2188 0 486111.78 155340.12 71200 -1 2187
2189 0 486190.53 155328 71280 -1 2188
2190 0 486417.03 155340.39 71520 -1 2189
2191 0 487098.56 155568.83 71600 -1 2190
2192 0 487743.28 155719.36 71720 -1 2191
2193 0 488165.53 155645.47 71760 -1 2192
2194 0 488403.03 155597.95 71800 -1 2193
2195 0 488453 155563.5 71920 -1 2194
2196 0 488478.03 155561.53 71960 -1 2195
2197 0 488502.88 155528.83 72040 -1 2196
2198 0 488626.34 155600.31 72160 -1 2197
2199 0 488658.84 155730.27 72240 -1 2198
2200 0 488769.3 155717.27 72400 -1 2199
2201 0 488710.8 155743.27 72520 -1 2200
2202 0 488649.38 155775.53 72560 -1 2201
2203 0 488675.75 155823.03 72680 -1 2202
2204 0 488675.75 155870.53 72720 -1 2203
2205 0 488644.1 155859.98 72760 -1 2204
2206 0 488503 155902 72800 -1 2205
2207 0 488383 156058 72920 -1 2206
2208 0 488362.3 156072.84 72960 -1 2207
2209 0 488311 156130 73040 -1 2208
2210 0 488339 156106 73200 -1 2209
2211 0 488336 156112 73240 -1 2210
2212 0 488327 156130 73360 -1 2211
2213 0 488355 156050 73520 -1 2212
2214 0 488443 156074 73680 -1 2213
2215 0 488401 156056 73800 -1 2214
2216 0 488387 156050 73840 -1 2215
2217 0 488255 156038 74040 -1 2216
2218 0 488171 156078 74200 -1 2217
2219 0 488119 156086 74400 -1 2218
2220 0 488115 156122 74600 -1 2219
2221 0 488243 156118 75040 -1 2220
2222 0 488335 156078 75200 -1 2221
2223 0 488243 156146 75480 -1 2222
2224 0 488343 156182 75800 -1 2223
2225 0 488319.6 156066.14 75960 -1 2224
2226 0 488335 156214 76280 -1 2225
2227 0 488015 156218 76480 -1 2226
2228 0 487899 156362 76720 -1 2227
2229 0 487807 156366 76880 -1 2228
2230 0 487743 156254 77000 -1 2229
2231 0 487827 156522 77040 -1 2230
2232 0 487989 156555 77160 -1 2231
2233 0 488043 156566 77200 -1 2232
2234 0 488263 156602 77360 -1 2233
2235 0 488459 156754 77520 -1 2234
2236 0 488595 156718 77680 -1 2235
2237 0 488732.47 156656.12 77800 -1 2236
2238 0 488775 156638 77840 -1 2237
2239 0 488867 156594 78000 -1 2238
2240 0 488819 156598 78040 -1 2239
2241 0 489015 156578 78120 -1 2240
2242 0 489339.1 156548.94 78240 -1 2241
2243 0 489483 156646 78400 -1 2242
2244 0 490071 157278 78400 -1 2243
2245 0 490207 157382 78280 -1 2244
2246 0 490214.7 157378.77 78240 -1 2245
2247 0 490235 157394 78200 -1 2246
2248 0 490184.34 157538 78120 -1 2247
2249 0 490159 157610 78080 -1 2248
2250 0 490183 157730 78040 -1 2249
2251 0 490243 157938 77960 -1 2250
2252 0 490235 157970 77920 -1 2251
2253 0 490391.56 157183.44 78120 -1 2248
2254 0 489455 156738 78480 -1 2243
2255 0 489603 156818 78760 -1 2254
2256 0 489583 156958 78920 -1 2255
2257 0 487567 156090 77040 -1 2230
2258 0 487519 155982 77160 -1 2257
2259 0 487499 155902 77320 -1 2258
2260 0 487478.03 155869.22 77360 -1 2259
2261 0 487423 155766 77440 -1 2260
2262 0 487048.62 155490.62 77600 -1 2261
2263 0 486919 155410 77840 -1 2262
2264 0 486899 155386 77920 -1 2263
2265 0 486879 155362 78000 -1 2264
2266 0 486831 155352 78080 -1 2265
2267 0 486783 155342 78160 -1 2266
2268 0 486687 155610 78280 -1 2267
2269 0 486655.8 155651.6 78320 -1 2268
2270 0 486593.5 155735 78400 -1 2269
2271 0 486531 155818 78480 -1 2270
2272 0 486524.16 156062.14 78640 -1 2271
2273 0 486527 156114 78680 -1 2272
2274 0 486667 156238 78800 -1 2273
2275 0 486787.38 156278.11 78840 -1 2274
2276 0 486815 156354 78880 -1 2275
2277 0 486871 156466 78920 -1 2276
2278 0 486935 156554 78960 -1 2277
2279 0 486987 156586 79000 -1 2278
2280 0 486743 156318 79000 -1 2277
2281 0 486727 156330 79040 -1 2280
2282 0 487711.7 155266.88 78080 -1 2266
2283 0 487748.12 155264.73 78120 -1 2282
2284 0 487797.44 155230.44 78160 -1 2283
2285 0 487827.44 155200.42 78200 -1 2284
2286 0 487833.88 155110.4 78240 -1 2285
2287 0 488286.9 155640.19 71720 -1 2192
2288 0 487056.62 155427.69 71920 -1 2191
2289 0 486889.5 155253.58 72040 -1 2288
2290 0 478618.28 161186.14 66360 -1 1839
2291 0 478578.8 161252.4 66200 -1 2290
2292 0 478569.38 161269.11 66160 -1 2291
2293 0 479229.12 162150.55 66160 -1 2292
2294 0 479320.34 162189.67 66080 -1 2293
2295 0 479366.38 162208.61 66040 -1 2294
2296 0 479450.5 162243 65960 -1 2295
2297 0 479535.25 162277.22 65880 -1 2296
2298 0 470950.94 161352.12 65200 -1 1655
2299 0 470485.62 161449.34 65160 -1 1654
2300 0 470329.7 161871.7 65480 -1 2299
2301 0 470206.22 163236.3 65280 -1 2300
2302 0 470192.25 163269.38 65240 -1 2301
2303 0 470095.75 163502.72 64960 -1 2302
2304 0 470113.34 163567.67 64880 -1 2303
2305 0 470121.75 163600.19 64840 -1 2304
2306 0 470271.2 163782.12 64680 -1 2305
2307 0 470362.2 164185 64520 -1 2306
2308 0 470531.12 164672.36 64320 -1 2307
2309 0 470485.62 164795.81 64160 -1 2308
2310 0 470394.66 164847.8 63960 -1 2309
2311 0 470115.25 164698.34 63760 -1 2310
2312 0 470030.78 164620.38 63680 -1 2311
2313 0 469969 164600.5 63640 -1 2312
2314 0 469907.3 164581.39 63600 -1 2313
2315 0 469848.84 164633.38 63400 -1 2314
2316 0 469562.9 164613.88 63240 -1 2315
2317 0 469432.97 164652.86 63000 -1 2316
2318 0 468952.12 164654.27 62960 -1 2317
2319 0 468857.75 164652.05 62920 -1 2318
2320 0 468776.66 164672.36 62840 -1 2319
2321 0 449459.72 161350.28 58640 -1 1487
2322 0 449208.75 161439.6 58600 -1 2321
2323 0 449149.84 161448.78 58560 -1 2322
2324 0 449112.9 161459.34 58520 -1 2323
2325 0 444418.56 162413.38 61080 -1 1456
2326 0 444439.44 162531.77 61120 -1 2325
2327 0 444439.44 162524.81 61160 -1 2326
2328 0 444439.44 162601.42 61200 -1 2327
2329 0 444460.34 162719.81 61240 -1 2328
2330 0 444460.34 162747.67 61280 -1 2329
2331 0 444460.34 162740.7 61320 -1 2330
2332 0 444662.3 163151.61 61360 -1 2331
2333 0 444655.34 163200.36 61400 -1 2332
2334 0 444627.5 163242.14 61440 -1 2333
2335 0 444669.28 163283.92 61480 -1 2334
2336 0 444599.62 163283.92 61520 -1 2335
2337 0 444690.16 163283.92 61560 -1 2336
2338 0 444718.03 163339.64 61600 -1 2337
2339 0 444704.1 163318.75 61640 -1 2338
2340 0 444766.78 163304.81 61680 -1 2339
2341 0 444787.66 163304.81 61720 -1 2340
2342 0 444913.03 163318.75 61760 -1 2341
2343 0 444961.78 163304.81 61800 -1 2342
2344 0 444982.66 163228.22 61840 -1 2343
2345 0 444989.62 163235.17 61880 -1 2344
2346 0 445024.47 163151.61 61920 -1 2345
2347 0 445031.44 163151.61 61960 -1 2346
2348 0 445254.28 163102.86 62000 -1 2347
2349 0 445316.97 163040.17 62040 -1 2348
2350 0 445372.7 163005.34 62080 -1 2349
2351 0 445407.5 162942.67 62120 -1 2350
2352 0 445463.22 162866.06 62160 -1 2351
2353 0 445491.06 162754.62 62200 -1 2352
2354 0 445532.84 162705.88 62240 -1 2353
2355 0 445560.72 162671.06 62280 -1 2354
2356 0 445609.47 162664.1 62320 -1 2355
2357 0 445637.3 162580.52 62360 -1 2356
2358 0 445727.88 162503.9 62400 -1 2357
2359 0 445769.66 162496.95 62440 -1 2358
2360 0 445776.62 162455.16 62480 -1 2359
2361 0 445999.47 162441.23 62520 -1 2360
2362 0 446034.28 162301.95 62640 -1 2361
2363 0 446124.84 162218.38 62680 -1 2362
2364 0 446131.8 162218.38 62720 -1 2363
2365 0 446131.8 162218.38 62760 -1 2364
2366 0 446131.8 162218.38 62800 -1 2365
2367 0 446131.8 162218.38 62840 -1 2366
2368 0 446131.8 162218.38 62880 -1 2367
2369 0 446131.8 162218.38 62920 -1 2368
2370 0 446131.8 162218.38 62960 -1 2369
2371 0 446131.8 162218.38 63000 -1 2370
2372 0 446131.8 162218.38 63040 -1 2371
2373 0 446131.8 162218.38 63080 -1 2372
2374 0 446131.8 162218.38 63120 -1 2373
2375 0 446131.8 162211.4 63160 -1 2374
2376 0 446131.8 162211.4 63200 -1 2375
2377 0 446131.8 162211.4 63240 -1 2376
2378 0 446131.8 162211.4 63280 -1 2377
2379 0 446131.8 162211.4 63320 -1 2378
2380 0 446131.8 162211.4 63360 -1 2379
2381 0 446131.8 162211.4 63400 -1 2380
2382 0 446131.8 162211.4 63440 -1 2381
2383 0 446166.62 162232.3 63480 -1 2382
2384 0 446542.7 162260.16 63520 -1 2383
2385 0 447009.3 162225.34 63560 -1 2384
2386 0 446953.6 162253.19 63600 -1 2385
2387 0 446988.4 162260.16 63640 -1 2386
2388 0 447009.3 162294.98 63680 -1 2387
2389 0 434315 157896 64840 -1 1420
2390 0 434151 157720 64760 -1 2389
2391 0 434183 157440 64680 -1 2390
2392 0 434203 157252 64640 -1 2391
2393 0 434395 157492 64440 -1 2392
2394 0 434363 157284 64320 -1 2393
2395 0 434397.66 157241.33 64280 -1 2394
2396 0 434467 157156 64200 -1 2395
2397 0 433987 156516 64080 -1 2396
2398 0 433967 156236 64000 -1 2397
2399 0 433947 156368 64160 -1 2398
2400 0 433843 155936 63880 -1 2398
2401 0 433767 155600 63760 -1 2400
2402 0 433663 155152 63640 -1 2401
2403 0 433647 154984 63480 -1 2402
2404 0 433611 154912 63320 -1 2403
2405 0 433611 154736 63160 -1 2404
2406 0 433615 154552 63080 -1 2405
2407 0 433612.34 154410.67 63000 -1 2406
2408 0 433611 154340 62960 -1 2407
2409 0 433655 154076 62840 -1 2408
2410 0 433659 154012 62720 -1 2409
2411 0 433635 153864 62640 -1 2410
2412 0 433671 153668 62480 -1 2411
2413 0 433751 153608 62400 -1 2412
2414 0 433987 153160 62360 -1 2413
2415 0 433979 152932 62280 -1 2414
2416 0 434127 152648 62240 -1 2415
2417 0 434447 152160 62280 -1 2416
2418 0 434479 151784 62240 -1 2417
2419 0 434479 151688 62120 -1 2418
2420 0 434607 150840 62040 -1 2419
2421 0 434943 150320 61960 -1 2420
2422 0 435095 150104 61880 -1 2421
2423 0 435439 149656 61800 -1 2422
2424 0 435823 149400 61760 -1 2423
2425 0 435967 149312 61640 -1 2424
2426 0 436143 149248 61480 -1 2425
2427 0 436131.53 149253.08 61440 -1 2426
2428 0 436099 149260 61400 -1 2427
2429 0 436219 149252 61360 -1 2428
2430 0 436251 149244 61320 -1 2429
2431 0 436387 149132 61280 -1 2430
2432 0 436499 149036 61240 -1 2431
2433 0 436507 149068 61200 -1 2432
2434 0 436539 149044 61160 -1 2433
2435 0 436591.66 148981.23 61120 -1 2434
2436 0 437235 148396 61080 -1 2435
2437 0 437387 148348 61040 -1 2436
2438 0 437771 148156 61000 -1 2437
2439 0 438571 147180 61000 -1 2438
2440 0 438739 146940 60960 -1 2439
2441 0 438691 146860 60920 -1 2440
2442 0 438715 146748 60880 -1 2441
2443 0 438646.72 146723.4 60840 -1 2442
2444 0 438595 146700 60800 -1 2443
2445 0 438595 146692 60760 -1 2444
2446 0 438603 146620 60720 -1 2445
2447 0 438691 146572 60680 -1 2446
2448 0 438747 146500 60640 -1 2447
2449 0 438763 146516 60600 -1 2448
2450 0 438787.4 146884.44 61040 -1 2439
2451 0 438919.34 146578.3 61160 -1 2450
2452 0 439008.72 146356.33 61200 -1 2451
2453 0 439103.72 146219.1 61280 -1 2452
2454 0 439142.66 146208.33 61360 -1 2453
2455 0 439161.78 146203.27 61400 -1 2454
2456 0 439320.12 146055.47 61520 -1 2455
2457 0 439338.5 146005 61560 -1 2456
2458 0 439357.06 145955.19 61600 -1 2457
2459 0 439705.78 145628.44 61720 -1 2458
2460 0 439811.34 145543.98 61760 -1 2459
2461 0 440054.12 145390.92 61800 -1 2460
2462 0 440106.47 145343.62 61840 -1 2461
2463 0 440148.7 145327.8 61880 -1 2462
2464 0 440153.97 145248.62 61920 -1 2463
2465 0 440243.7 145264.47 61960 -1 2464
2466 0 440285.94 145253.9 62000 -1 2465
2467 0 440317.6 145264.47 62040 -1 2466
2468 0 440270.1 145232.8 62080 -1 2467
2469 0 440328.16 145190.56 62120 -1 2468
2470 0 440374 145134.33 62200 -1 2469
2471 0 440396.75 145106.12 62240 -1 2470
2472 0 440454.8 145111.4 62280 -1 2471
2473 0 440439 145106.12 62320 -1 2472
2474 0 440428.44 145143.06 62360 -1 2473
2475 0 440343.97 145164.17 62400 -1 2474
2476 0 440322.88 145148.17 62440 -1 2475
2477 0 440339 145132 62480 -1 2476
2478 0 440407 145096 62520 -1 2477
2479 0 440455 145144 62640 -1 2478
2480 0 440471 145144 62680 -1 2479
2481 0 440491 145164 62720 -1 2480
2482 0 440483 145156 62760 -1 2481
2483 0 440503 145176 62800 -1 2482
2484 0 440499 145172 62840 -1 2483
2485 0 440487 145168 62880 -1 2484
2486 0 440391.78 145237.94 61880 -1 2461
2487 0 440465.7 145195.72 61920 -1 2486
2488 0 440560.7 145100.7 61960 -1 2487
2489 0 440629.3 144995.14 62000 -1 2488
2490 0 440724.3 144894.86 62040 -1 2489
2491 0 440790 144503 62040 -1 2490
2492 0 441342 144383 62040 -1 2491
2493 0 441426 144311 62120 -1 2492
2494 0 441538 144231 62200 -1 2493
2495 0 441618 144111 62320 -1 2494
2496 0 441646.5 144081 62360 -1 2495
2497 0 441674.9 144050.58 62400 -1 2496
2498 0 441834 143955 62480 -1 2497
2499 0 441998 143939 62520 -1 2498
2500 0 442162 143875 62640 -1 2499
2501 0 442122 143823 62720 -1 2500
2502 0 442138 143735 62840 -1 2501
2503 0 442310 143495 62880 -1 2502
2504 0 442390 143391 62920 -1 2503
2505 0 442550 143183 63000 -1 2504
2506 0 442714 142959 63080 -1 2505
2507 0 442854 142799 63160 -1 2506
2508 0 442898 142759 63320 -1 2507
2509 0 442970 142693 63440 -1 2508
2510 0 442994 142671 63480 -1 2509
2511 0 443062 142579 63680 -1 2510
2512 0 443130 142559 63720 -1 2511
2513 0 443198 142539 63760 -1 2512
2514 0 443366 142803 63880 -1 2513
2515 0 443698 142739 63960 -1 2514
2516 0 443794 142751 64080 -1 2515
2517 0 443934 142579 64200 -1 2516
2518 0 443946 142275 64360 -1 2517
2519 0 443914 142023 64400 -1 2518
2520 0 443918 141683 64520 -1 2519
2521 0 443786 141291 64600 -1 2520
2522 0 443729.66 141111.08 64640 -1 2521
2523 0 443705.03 140928.86 64680 -1 2522
2524 0 443709.94 140884.55 64720 -1 2523
2525 0 443709.94 140884.55 64760 -1 2524
2526 0 443695.2 140845.14 64800 -1 2525
2527 0 443714.88 140781.12 64840 -1 2526
2528 0 443705.03 140771.28 64880 -1 2527
2529 0 443705.03 140771.28 64920 -1 2528
2530 0 443705.03 140771.28 64960 -1 2529
2531 0 443709.94 140658.02 65000 -1 2530
2532 0 443709.94 140658.02 65040 -1 2531
2533 0 443709.94 140658.02 65080 -1 2532
2534 0 443695.2 140598.92 65120 -1 2533
2535 0 443665.62 140598.92 65160 -1 2534
2536 0 443665.62 140598.92 65200 -1 2535
2537 0 443650.84 140475.8 65240 -1 2536
2538 0 443655.78 140436.4 65280 -1 2537
2539 0 443636.1 140377.31 65320 -1 2538
2540 0 443641 140244.34 65360 -1 2539
2541 0 443621.3 140234.5 65400 -1 2540
2542 0 443596.7 140140.94 65440 -1 2541
2543 0 443603.62 140128.16 65480 -1 2542
2544 0 443650.84 140106.45 65520 -1 2543
2545 0 443744.4 140037.52 65560 -1 2544
2546 0 443734.56 140032.6 65600 -1 2545
2547 0 443759.2 139968.58 65640 -1 2546
2548 0 443788.75 139934.1 65680 -1 2547
2549 0 443803.53 139919.33 65720 -1 2548
2550 0 443828.12 139894.7 65760 -1 2549
2551 0 443828.12 139850.38 65800 -1 2550
2552 0 443818.28 139810.98 65840 -1 2551
2553 0 443823.22 139810.98 65880 -1 2552
2554 0 443823.22 139801.14 65920 -1 2553
2555 0 443862.62 139746.97 65960 -1 2554
2556 0 443877.38 139697.72 66000 -1 2555
2557 0 443902 139653.39 66040 -1 2556
2558 0 443936.47 139584.45 66080 -1 2557
2559 0 443961.1 139584.45 66120 -1 2558
2560 0 443995.56 139485.97 66160 -1 2559
2561 0 443990.66 139471.19 66200 -1 2560
2562 0 444015.28 139421.94 66240 -1 2561
2563 0 444054.66 139402.25 66280 -1 2562
2564 0 444039.9 139308.67 66320 -1 2563
2565 0 444049.75 139254.5 66360 -1 2564
2566 0 444064.53 139224.95 66400 -1 2565
2567 0 444069.44 139195.4 66440 -1 2566
2568 0 444113.75 139141.23 66480 -1 2567
2569 0 444123.62 139092 66520 -1 2568
2570 0 444138.38 139057.53 66560 -1 2569
2571 0 444167.94 139013.2 66600 -1 2570
2572 0 444182.72 138973.81 66640 -1 2571
2573 0 444217.2 138959.03 66680 -1 2572
2574 0 444227.03 138909.78 66720 -1 2573
2575 0 444266.44 138855.61 66760 -1 2574
2576 0 444291.06 138934.4 66800 -1 2575
2577 0 444330.44 138983.66 66840 -1 2576
2578 0 444379.7 139057.53 66880 -1 2577
2579 0 444463.4 139126.47 66920 -1 2578
2580 0 444473.25 139215.11 66960 -1 2579
2581 0 444507.72 139279.12 67000 -1 2580
2582 0 444542.2 139328.38 67040 -1 2581
2583 0 444552.06 139417.02 67080 -1 2582
2584 0 444586.53 139481.03 67120 -1 2583
2585 0 444640.7 139530.28 67160 -1 2584
2586 0 444645.62 139559.83 67200 -1 2585
2587 0 444694.88 139559.83 67240 -1 2586
2588 0 444739.2 139559.83 67280 -1 2587
2589 0 444798.28 139530.28 67320 -1 2588
2590 0 444827.8 139515.52 67360 -1 2589
2591 0 444877.06 139333.3 67400 -1 2590
2592 0 444798.28 139343.16 67440 -1 2591
2593 0 444803.22 139288.98 67480 -1 2592
2594 0 444793.34 139220.03 67520 -1 2593
2595 0 444758.88 139151.1 67560 -1 2594
2596 0 444709.62 138988.58 67600 -1 2595
2597 0 444714.56 138875.31 67640 -1 2596
2598 0 444660.4 138806.38 67680 -1 2597
2599 0 444685 138742.34 67720 -1 2598
2600 0 444645.62 138683.25 67760 -1 2599
2601 0 444645.62 138683.25 67800 -1 2600
2602 0 444645.62 138683.25 67840 -1 2601
2603 0 444645.62 138683.25 67880 -1 2602
2604 0 444640.7 138668.48 67920 -1 2603
2605 0 444669.66 138624.14 67960 -1 2604
2606 0 444680.1 138594.61 68000 -1 2605
2607 0 444685 138594.61 68040 -1 2606
2608 0 444680.1 138594.61 68080 -1 2607
2609 0 444680.1 138594.61 68120 -1 2608
2610 0 444675.16 138535.52 68160 -1 2609
2611 0 444665.3 138446.88 68200 -1 2610
2612 0 444665.3 138456.72 68240 -1 2611
2613 0 444709.62 138397.62 68280 -1 2612
2614 0 444719.5 138313.9 68320 -1 2613
2615 0 444719.5 138269.6 68360 -1 2614
2616 0 444704.72 138308.98 68400 -1 2615
2617 0 444729.34 138230.19 68440 -1 2616
2618 0 444729.34 138230.19 68480 -1 2617
2619 0 444744.12 138210.5 68520 -1 2618
2620 0 444744.12 138210.5 68560 -1 2619
2621 0 444744.12 138210.5 68600 -1 2620
2622 0 444798.28 138116.92 68640 -1 2621
2623 0 444857.38 137983.97 68680 -1 2622
2624 0 444891.84 137929.8 68720 -1 2623
2625 0 444881.94 137877.53 68760 -1 2624
2626 0 444886.94 137816.53 68800 -1 2625
2627 0 444886.94 137816.53 68840 -1 2626
2628 0 444906.62 137658.94 68880 -1 2627
2629 0 444916.47 137575.22 68920 -1 2628
2630 0 444946.03 137432.4 68960 -1 2629
2631 0 444970.66 137373.31 69000 -1 2630
2632 0 445005.12 137225.58 69040 -1 2631
2633 0 445029.75 137023.67 69080 -1 2632
2634 0 445049.44 136821.77 69120 -1 2633
2635 0 445108.53 136733.12 69160 -1 2634
2636 0 445108.53 136693.72 69200 -1 2635
2637 0 445167.62 136610.02 69240 -1 2636
2638 0 445113.47 136437.64 69280 -1 2637
2639 0 445172.56 136442.58 69320 -1 2638
2640 0 445192.25 136447.5 69360 -1 2639
2641 0 445251.34 136417.95 69400 -1 2640
2642 0 445271.03 136427.8 69440 -1 2641
2643 0 445330.12 136368.7 69480 -1 2642
2644 0 445330.12 136388.4 69520 -1 2643
2645 0 445359.7 136358.86 69560 -1 2644
2646 0 445384.3 136344.08 69600 -1 2645
2647 0 445389.22 136344.08 69640 -1 2646
2648 0 445394.16 136255.44 69680 -1 2647
2649 0 445394.16 136255.44 69720 -1 2648
2650 0 445428.62 136156.95 69760 -1 2649
2651 0 445472.94 136068.31 69800 -1 2650
2652 0 445497.16 135981.05 69840 -1 2651
2653 0 445521.53 135915.08 69880 -1 2652
2654 0 445507.4 135861.47 69920 -1 2653
2655 0 445502.5 135822.08 69960 -1 2654
2656 0 445448.3 135748.2 70000 -1 2655
2657 0 445428.62 135605.39 70040 -1 2656
2658 0 445379.38 135610.31 70080 -1 2657
2659 0 445379.38 135615.25 70120 -1 2658
2660 0 445364.6 135684.19 70160 -1 2659
2661 0 445364.6 135698.97 70200 -1 2660
2662 0 445364.6 135698.97 70240 -1 2661
2663 0 445364.6 135698.97 70280 -1 2662
2664 0 445379.38 135728.52 70320 -1 2663
2665 0 445591.12 135093.23 70040 -1 2657
2666 0 445724.1 134871.62 70080 -1 2665
2667 0 445817.66 134659.88 70120 -1 2666
2668 0 445871.84 134497.36 70160 -1 2667
2669 0 445837.38 134398.88 70200 -1 2668
2670 0 445837.38 134354.55 70240 -1 2669
2671 0 445875.2 134366.53 70280 -1 2670
2672 0 445901.38 134408.72 70320 -1 2671
2673 0 445901.38 134408.72 70360 -1 2672
2674 0 445901.38 134408.72 70400 -1 2673
2675 0 445896.47 134320.08 70440 -1 2674
2676 0 445945.72 134265.9 70480 -1 2675
2677 0 445945.72 134265.9 70520 -1 2676
2678 0 445945.72 134265.9 70560 -1 2677
2679 0 445945.72 134265.9 70600 -1 2678
2680 0 445945.72 134201.89 70640 -1 2679
2681 0 446004.8 134108.33 70680 -1 2680
2682 0 446029.44 134059.08 70720 -1 2681
2683 0 446029.44 134009.83 70760 -1 2682
2684 0 446014.66 133955.66 70800 -1 2683
2685 0 446068.8 133931.03 70840 -1 2684
2686 0 446108.22 133906.42 70880 -1 2685
2687 0 446123 133906.42 70920 -1 2686
2688 0 446123 133847.33 70960 -1 2687
2689 0 446123 133827.62 71000 -1 2688
2690 0 446132.84 133783.3 71040 -1 2689
2691 0 446157.47 133748.83 71080 -1 2690
2692 0 446182.1 133694.66 71120 -1 2691
2693 0 446166.53 133658.22 71160 -1 2692
2694 0 446226.4 133546.92 71200 -1 2693
2695 0 446236.25 133542 71240 -1 2694
2696 0 446206.72 133492.75 71280 -1 2695
2697 0 446255.97 133458.28 71320 -1 2696
2698 0 446280.6 133394.27 71360 -1 2697
2699 0 446290.44 133340.1 71400 -1 2698
2700 0 446280.6 133295.77 71440 -1 2699
2701 0 446305.2 133212.05 71480 -1 2700
2702 0 446319.97 133113.56 71520 -1 2701
2703 0 446334.75 132916.58 71560 -1 2702
2704 0 446319.97 132842.7 71600 -1 2703
2705 0 446319.97 132842.7 71640 -1 2704
2706 0 446315.06 132788.53 71680 -1 2705
2707 0 446354.44 132586.62 71720 -1 2706
2708 0 446339.7 132478.28 71760 -1 2707
2709 0 446319.97 132517.69 71800 -1 2708
2710 0 446290.44 132542.31 71840 -1 2709
2711 0 446398.78 132089.25 71840 -1 2710
2712 0 446403.7 132015.38 71880 -1 2711
2713 0 446408.62 131916.89 71920 -1 2712
2714 0 446404 131796 71960 -1 2713
2715 0 446452.94 131690.36 72000 -1 2714
2716 0 446452.94 131675.58 72040 -1 2715
2717 0 446438.16 131601.72 72080 -1 2716
2718 0 446452.94 131562.31 72120 -1 2717
2719 0 446452.94 131562.31 72160 -1 2718
2720 0 446457.88 131562.31 72200 -1 2719
2721 0 446477.56 131498.3 72240 -1 2720
2722 0 446438.16 131325.94 72280 -1 2721
2723 0 446408.62 131222.52 72320 -1 2722
2724 0 446408.62 131222.52 72360 -1 2723
2725 0 446408.62 131202.83 72400 -1 2724
2726 0 446408.62 131143.73 72440 -1 2725
2727 0 446374.16 131040.31 72480 -1 2726
2728 0 446398.78 131015.69 72520 -1 2727
2729 0 446398.78 131015.69 72560 -1 2728
2730 0 446398.78 131015.69 72600 -1 2729
2731 0 446398.78 130976.29 72640 -1 2730
2732 0 446403.7 130966.445 72680 -1 2731
2733 0 446423.4 130813.78 72720 -1 2732
2734 0 446457.88 130685.74 72760 -1 2733
2735 0 446452.94 130626.65 72800 -1 2734
2736 0 446492.34 130621.72 72840 -1 2735
2737 0 446482.5 130587.25 72880 -1 2736
2738 0 446482.5 130587.25 72920 -1 2737
2739 0 446516.97 130572.48 72960 -1 2738
2740 0 446537.5 130371.805 73000 -1 2739
2741 0 446521.88 130311.48 73040 -1 2740
2742 0 446536.66 130262.23 73080 -1 2741
2743 0 446536.66 130129.266 73120 -1 2742
2744 0 446551.44 130065.24 73160 -1 2743
2745 0 446580.97 130016 73200 -1 2744
2746 0 446615.44 130001.23 73240 -1 2745
2747 0 446693.75 129838.33 73080 -1 2742
2748 0 446492.22 128987.4 73120 -1 2747
2749 0 446335.47 128673.9 73160 -1 2748
2750 0 446201.1 128158.87 73160 -1 2749
2751 0 446111.53 128017.05 73200 -1 2750
2752 0 446119 127740.87 73240 -1 2751
2753 0 446104.06 127651.3 73280 -1 2752
2754 0 446104.06 127651.3 73320 -1 2753
2755 0 446074.22 127546.8 73360 -1 2754
2756 0 446074.22 127427.37 73400 -1 2755
2757 0 446059.28 127636.37 73440 -1 2756
2758 0 446044.34 127666.23 73480 -1 2757
2759 0 445969.72 127651.3 73520 -1 2758
2760 0 445969.72 127651.3 73560 -1 2759
2761 0 445932.38 127606.51 73600 -1 2760
2762 0 445932.38 127591.586 73640 -1 2761
2763 0 445917.47 127554.26 73680 -1 2762
2764 0 445910 127554.26 73720 -1 2763
2765 0 445906.34 127547.055 73760 -1 2764
2766 0 446204.88 127124.52 73360 -1 2755
2767 0 446259.06 127040.805 73400 -1 2766
2768 0 446278.75 127006.33 73440 -1 2767
2769 0 446298.44 126902.914 73480 -1 2768
2770 0 446254.12 126774.875 73520 -1 2769
2771 0 446249.2 126622.21 73560 -1 2770
2772 0 446278.75 126582.82 73600 -1 2771
2773 0 446288.6 126538.5 73640 -1 2772
2774 0 446278.75 126390.76 73680 -1 2773
2775 0 446283.7 126085.44 73720 -1 2774
2776 0 446303.38 125977.09 73760 -1 2775
2777 0 446362.47 125765.336 73800 -1 2776
2778 0 446328 125405.84 73840 -1 2777
2779 0 446278.75 125253.18 73880 -1 2778
2780 0 446234.44 125080.82 73920 -1 2779
2781 0 446204.88 124854.29 73960 -1 2780
2782 0 446111.3 124627.76 74000 -1 2781
2783 0 446032.53 124480.02 74040 -1 2782
2784 0 445929.1 124416.01 74080 -1 2783
2785 0 445924.2 124356.91 74120 -1 2784
2786 0 445889.72 124317.516 74160 -1 2785
2787 0 445746.9 124076.21 74200 -1 2786
2788 0 445766.6 123962.945 74240 -1 2787
2789 0 445707.5 123834.91 74280 -1 2788
2790 0 445673.03 123721.64 74320 -1 2789
2791 0 445653.3 123603.445 74360 -1 2790
2792 0 445643.47 123578.83 74400 -1 2791
2793 0 445677.94 123514.805 74440 -1 2792
2794 0 445663.2 123495.11 74480 -1 2793
2795 0 445653.3 123495.11 74520 -1 2794
2796 0 445712.44 123376.92 74560 -1 2795
2797 0 445737.03 123386.766 74600 -1 2796
2798 0 445727.2 123273.5 74640 -1 2797
2799 0 445732.12 123219.33 74680 -1 2798
2800 0 445732.12 123219.33 74720 -1 2799
2801 0 445737.03 123209.484 74760 -1 2800
2802 0 445771.53 123150.39 74800 -1 2801
2803 0 445781.38 123081.445 74840 -1 2802
2804 0 445796.12 123037.125 74880 -1 2803
2805 0 445791.22 122943.555 74920 -1 2804
2806 0 445806 122914.01 74960 -1 2805
2807 0 445806 122889.38 75000 -1 2806
2808 0 445871.28 122869.79 75040 -1 2807
2809 0 445894.06 122833.945 75080 -1 2808
2810 0 445929.1 122840.14 75120 -1 2809
2811 0 445929.1 122810.59 75160 -1 2810
2812 0 445938.94 122751.5 75200 -1 2811
2813 0 445942.66 122718.195 75240 -1 2812
2814 0 445941.94 122600.61 75280 -1 2813
2815 0 445963.56 122524.97 75320 -1 2814
2816 0 445983.28 122362.45 75360 -1 2815
2817 0 446042.38 122313.21 75400 -1 2816
2818 0 446080.1 122224.93 75440 -1 2817
2819 0 446096.53 122126.08 75480 -1 2818
2820 0 446098.75 122059.61 75520 -1 2819
2821 0 446126.1 121998.04 75560 -1 2820
2822 0 446123.94 121887.39 75600 -1 2821
2823 0 446142.2 121751.29 75640 -1 2822
2824 0 446126.1 121717.336 75680 -1 2823
2825 0 446126.1 121717.336 75720 -1 2824
2826 0 446123.7 121685.54 75760 -1 2825
2827 0 446155.62 121623.766 75800 -1 2826
2828 0 446204.88 121574.52 75840 -1 2827
2829 0 446229.5 121525.27 75880 -1 2828
2830 0 446199.97 121466.18 75920 -1 2829
2831 0 446219.66 121441.56 75960 -1 2830
2832 0 446254.12 121407.086 76000 -1 2831
2833 0 446303.38 121377.54 76040 -1 2832
2834 0 446303.38 121377.54 76080 -1 2833
2835 0 446308.28 121362.766 76120 -1 2834
2836 0 446308.28 121362.766 76160 -1 2835
2837 0 446337.84 121338.14 76200 -1 2836
2838 0 446308.28 121259.35 76240 -1 2837
2839 0 446411.72 121224.875 76280 -1 2838
2840 0 446436.34 121052.516 76320 -1 2839
2841 0 446451.1 121003.27 76360 -1 2840
2842 0 446441.25 120954.02 76400 -1 2841
2843 0 446470.8 120944.18 76440 -1 2842
2844 0 446500.34 120914.63 76480 -1 2843
2845 0 446495.44 120890.01 76520 -1 2844
2846 0 446520.06 120865.38 76560 -1 2845
2847 0 446485.6 120825.984 76600 -1 2846
2848 0 446465.88 120791.516 76640 -1 2847
2849 0 446480.66 120761.97 76680 -1 2848
2850 0 446460.97 120712.72 76720 -1 2849
2851 0 446495.44 120693.02 76760 -1 2850
2852 0 446490.5 120614.23 76800 -1 2851
2853 0 446490.5 120614.23 76840 -1 2852
2854 0 446490.5 120564.984 76880 -1 2853
2855 0 446480.66 120525.586 76920 -1 2854
2856 0 446460.97 120496.04 76960 -1 2855
2857 0 446401.88 120397.55 77000 -1 2856
2858 0 446401.88 120397.55 77040 -1 2857
2859 0 446436.34 120402.48 77080 -1 2858
2860 0 446470.8 120432.02 77120 -1 2859
2861 0 446475.72 120436.945 77160 -1 2860
2862 0 446475.72 120436.945 77200 -1 2861
2863 0 446539.75 120412.32 77240 -1 2862
2864 0 446554.53 120392.625 77280 -1 2863
2865 0 446648.1 120392.625 77320 -1 2864
2866 0 446667.78 120313.83 77360 -1 2865
2867 0 446618.53 120200.56 77400 -1 2866
2868 0 446584.06 120082.375 77440 -1 2867
2869 0 446549.6 119983.88 77480 -1 2868
2870 0 446520.06 119919.87 77520 -1 2869
2871 0 446549.6 119781.98 77560 -1 2870
2872 0 446544.7 119737.66 77600 -1 2871
2873 0 446554.53 119757.35 77640 -1 2872
2874 0 446559.44 119708.11 77680 -1 2873
2875 0 446549.6 119703.18 77720 -1 2874
2876 0 446564.38 119693.336 77760 -1 2875
2877 0 446564.38 119693.336 77800 -1 2876
2878 0 446613.62 119698.26 77840 -1 2877
2879 0 446618.53 119698.26 77880 -1 2878
2880 0 446623.47 119678.56 77920 -1 2879
2881 0 446598.84 119658.86 77960 -1 2880
2882 0 446598.84 119658.86 78000 -1 2881
2883 0 446574.22 119634.24 78040 -1 2882
2884 0 446569.3 119619.47 78080 -1 2883
2885 0 446574.22 119580.07 78120 -1 2884
2886 0 446539.75 119584.99 78160 -1 2885
2887 0 446544.7 119550.52 78200 -1 2886
2888 0 446544.7 119545.59 78240 -1 2887
2889 0 446598.84 119506.2 78280 -1 2888
2890 0 446598.84 119501.27 78320 -1 2889
2891 0 446598.84 119427.41 78360 -1 2890
2892 0 446569.3 119402.78 78400 -1 2891
2893 0 446559.44 119373.234 78440 -1 2892
2894 0 446579.16 119378.164 78480 -1 2893
2895 0 446593.9 119333.84 78520 -1 2894
2896 0 446608.7 119299.37 78560 -1 2895
2897 0 446608.7 119294.445 78600 -1 2896
2898 0 446628.4 119274.74 78640 -1 2897
2899 0 446648.1 119235.35 78680 -1 2898
2900 0 446643.16 119176.25 78720 -1 2899
2901 0 446662.88 119131.93 78760 -1 2900
2902 0 446702.25 119087.61 78800 -1 2901
2903 0 446736.72 119038.37 78840 -1 2902
2904 0 446657.94 119033.44 78880 -1 2903
2905 0 446682.56 119048.21 78920 -1 2904
2906 0 446657.94 119028.516 78960 -1 2905
2907 0 446608.7 119058.06 79000 -1 2906
2908 0 446613.62 119033.44 79040 -1 2907
2909 0 446574.22 119003.89 79080 -1 2908
2910 0 446603.78 118949.73 79120 -1 2909
2911 0 446633.3 118787.21 79160 -1 2910
2912 0 446642.6 118828.766 79200 -1 2911
2913 0 446620.7 118758.625 79240 -1 2912
2914 0 446628.4 118718.266 79280 -1 2913
2915 0 446628.4 118718.266 79320 -1 2914
2916 0 446510.22 118339.08 79200 -1 2912
2917 0 446500.34 118289.83 79280 -1 2916
2918 0 446480.66 118255.36 79320 -1 2917
2919 0 446465.88 118245.51 79360 -1 2918
2920 0 446411.72 118225.81 79400 -1 2919
2921 0 446416.62 118215.96 79440 -1 2920
2922 0 446367.4 118206.11 79480 -1 2921
2923 0 446357.53 118166.72 79520 -1 2922
2924 0 446342.78 118191.336 79560 -1 2923
2925 0 446352.62 118112.55 79600 -1 2924
2926 0 446337.84 118132.24 79640 -1 2925
2927 0 446288.6 118166.72 79680 -1 2926
2928 0 446293.53 118137.164 79720 -1 2927
2929 0 446283.7 118102.695 79760 -1 2928
2930 0 446259.06 118083 79800 -1 2929
2931 0 446254.12 118063.3 79840 -1 2930
2932 0 446121.16 117974.66 79880 -1 2931
2933 0 446086.7 117950.03 79920 -1 2932
2934 0 446022.66 117895.86 79960 -1 2933
2935 0 446007.9 117876.164 80000 -1 2934
2936 0 445973.44 117817.07 80040 -1 2935
2937 0 445953.72 117792.445 80080 -1 2936
2938 0 445884.78 117684.11 80120 -1 2937
2939 0 445879.84 117565.914 80160 -1 2938
2940 0 445889.72 117492.05 80200 -1 2939
2941 0 445855.25 117423.1 80240 -1 2940
2942 0 445835.53 117393.555 80280 -1 2941
2943 0 445806 117344.31 80320 -1 2942
2944 0 445732.12 117314.766 80360 -1 2943
2945 0 445727.2 117290.14 80400 -1 2944
2946 0 445727.2 117157.18 80440 -1 2945
2947 0 445692.72 117093.16 80480 -1 2946
2948 0 445628.72 117043.914 80520 -1 2947
2949 0 445604.1 117009.44 80560 -1 2948
2950 0 445604.1 117009.44 80600 -1 2949
2951 0 445525.28 116940.49 80640 -1 2950
2952 0 445535.12 116901.1 80680 -1 2951
2953 0 445490.8 116861.7 80720 -1 2952
2954 0 445490.8 116861.7 80760 -1 2953
2955 0 445446.5 116777.984 80800 -1 2954
2956 0 445446.5 116738.586 80840 -1 2955
2957 0 445431.72 116689.34 80880 -1 2956
2958 0 445392.3 116595.77 80920 -1 2957
2959 0 445377.56 116526.83 80960 -1 2958
2960 0 445303.7 116403.72 81000 -1 2959
2961 0 445283.97 116339.695 81040 -1 2960
2962 0 445249.5 116231.36 81080 -1 2961
2963 0 445185.5 116142.71 81120 -1 2962
2964 0 445131.3 116083.62 81160 -1 2963
2965 0 445096.84 116009.75 81200 -1 2964
2966 0 445047.6 115871.86 81240 -1 2965
2967 0 445027.9 115817.695 81280 -1 2966
2968 0 444929.4 115650.26 81320 -1 2967
2969 0 444919.56 115566.54 81360 -1 2968
2970 0 444890.03 115492.67 81400 -1 2969
2971 0 444885.1 115472.97 81440 -1 2970
2972 0 444821.06 115404.02 81480 -1 2971
2973 0 444796.44 115305.54 81520 -1 2972
2974 0 444786.6 115305.54 81560 -1 2973
2975 0 444791.53 115271.06 81600 -1 2974
2976 0 444791.53 115221.82 81640 -1 2975
2977 0 444791.53 115064.234 81680 -1 2976
2978 0 444791.53 115064.234 81720 -1 2977
2979 0 444776.75 114985.44 81760 -1 2978
2980 0 444771.8 114946.04 81800 -1 2979
2981 0 444727.5 114891.87 81840 -1 2980
2982 0 444702.88 114857.4 81880 -1 2981
2983 0 444678.25 114822.93 81920 -1 2982
2984 0 444629 114724.44 81960 -1 2983
2985 0 444629 114724.44 82000 -1 2984
2986 0 444614.25 114640.72 82040 -1 2985
2987 0 444609.3 114581.625 82080 -1 2986
2988 0 444609.3 114522.53 82120 -1 2987
2989 0 444599.47 114458.51 82160 -1 2988
2990 0 444589.62 114448.66 82200 -1 2989
2991 0 444579.78 114364.94 82240 -1 2990
2992 0 444565 114296 82280 -1 2991
2993 0 444565 114276.3 82320 -1 2992
2994 0 444535.44 114182.734 82360 -1 2993
2995 0 444530.53 114128.56 82400 -1 2994
2996 0 444525.6 114044.84 82440 -1 2995
2997 0 444491.12 114000.52 82480 -1 2996
2998 0 444481.28 113897.11 82520 -1 2997
2999 0 444500.97 113892.18 82560 -1 2998
3000 0 444436.97 113818.31 82600 -1 2999
3001 0 444402.5 113759.22 82640 -1 3000
3002 0 444274.44 113616.41 82680 -1 3001
3003 0 444215.34 113562.234 82720 -1 3002
3004 0 444215.34 113557.31 82760 -1 3003
3005 0 444200.56 113512.99 82800 -1 3004
3006 0 444185.8 113463.74 82840 -1 3005
3007 0 444166.1 113360.33 82880 -1 3006
3008 0 444057.75 113104.25 82920 -1 3007
3009 0 444013.44 113030.38 82960 -1 3008
3010 0 444013.44 113025.45 83000 -1 3009
3011 0 443998.16 112954.46 83040 -1 3010
3012 0 443988.8 112877.72 83080 -1 3011
3013 0 443990.06 112830.54 83120 -1 3012
3014 0 443983.9 112779.23 83160 -1 3013
3015 0 443900.2 112626.56 83200 -1 3014
3016 0 443890.34 112533 83240 -1 3015
3017 0 443880.47 112523.15 83280 -1 3016
3018 0 443860.78 112468.98 83320 -1 3017
3019 0 443828 112384 83360 -1 3018
3020 0 443801.7 112252.3 83400 -1 3019
3021 0 443732.75 112158.73 83440 -1 3020
3022 0 443693.34 112109.484 83480 -1 3021
3023 0 443668.72 112040.54 83520 -1 3022
3024 0 443609.62 111882.95 83560 -1 3023
3025 0 443540.7 111754.914 83600 -1 3024
3026 0 443530.84 111735.22 83640 -1 3025
3027 0 443525.9 111720.445 83680 -1 3026
3028 0 443530.84 111666.27 83720 -1 3027
3029 0 443516.06 111617.02 83760 -1 3028
3030 0 443516.06 111557.93 83800 -1 3029
3031 0 443486.5 111518.53 83840 -1 3030
3032 0 443417.56 111444.664 83880 -1 3031
3033 0 443397.88 111375.72 83920 -1 3032
3034 0 443397.88 111380.65 83960 -1 3033
3035 0 443397.88 111287.08 84000 -1 3034
3036 0 443373.25 111237.836 84040 -1 3035
3037 0 443373.25 111134.42 84080 -1 3036
3038 0 443343.7 110932.51 84120 -1 3037
3039 0 443338.78 110794.625 84160 -1 3038
3040 0 443304.3 110760.15 84200 -1 3039
3041 0 443304.3 110681.36 84240 -1 3040
3042 0 443220.94 110530.26 84280 -1 3041
3043 0 443033.44 110149.5 84320 -1 3042
3044 0 442974.34 109927.9 84360 -1 3043
3045 0 442930.03 109839.26 84400 -1 3044
3046 0 442841.4 109696.445 84440 -1 3045
3047 0 442717.5 109461.11 84480 -1 3046
3048 0 442669.03 109361.57 84520 -1 3047
3049 0 442624.72 109307.4 84560 -1 3048
3050 0 442587.38 109183.92 84600 -1 3049
3051 0 442570.53 109179.36 84640 -1 3050
3052 0 442521.28 109075.945 84680 -1 3051
3053 0 442417.88 108716.45 84720 -1 3052
3054 0 442299.7 108519.47 84760 -1 3053
3055 0 442191.34 108288.016 84800 -1 3054
3056 0 442048.53 108041.78 84840 -1 3055
3057 0 441999.28 107898.97 84880 -1 3056
3058 0 441979.6 107766.01 84920 -1 3057
3059 0 441895.88 107578.875 84960 -1 3058
3060 0 441876.2 107455.76 85000 -1 3059
3061 0 441876.2 107372.04 85040 -1 3060
3062 0 441856.47 107268.625 85080 -1 3061
3063 0 441841.72 107214.45 85120 -1 3062
3064 0 441822 107165.21 85160 -1 3063
3065 0 441856.47 107125.81 85200 -1 3064
3066 0 441846.62 107007.625 85240 -1 3065
3067 0 441822 106918.98 85280 -1 3066
3068 0 441792.47 106786.016 85320 -1 3067
3069 0 441817.1 106697.375 85360 -1 3068
3070 0 441772.75 106554.56 85400 -1 3069
3071 0 441767.84 106480.695 85440 -1 3070
3072 0 441787.53 106416.67 85480 -1 3071
3073 0 441787.53 106416.67 85520 -1 3072
3074 0 441762.9 106372.35 85560 -1 3073
3075 0 441762.9 106372.35 85600 -1 3074
3076 0 441767.84 106382.2 85640 -1 3075
3077 0 441748.12 106249.234 85680 -1 3076
3078 0 441689.03 106037.48 85720 -1 3077
3079 0 441703.8 106017.78 85760 -1 3078
3080 0 441590.56 105983.31 85800 -1 3079
3081 0 441605.3 105993.16 85840 -1 3080
3082 0 441600.4 105968.54 85880 -1 3081
3083 0 441561 105948.836 85920 -1 3082
3084 0 441506.84 105929.14 85960 -1 3083
3085 0 441506.84 105929.14 86000 -1 3084
3086 0 441506.84 105929.14 86040 -1 3085
3087 0 441511.75 105929.14 86080 -1 3086
3088 0 441526.53 105929.14 86120 -1 3087
3089 0 441526.53 105929.14 86160 -1 3088
3090 0 441526.53 105801.1 86200 -1 3089
3091 0 441496.97 105810.95 86240 -1 3090
3092 0 441496.97 105810.95 86280 -1 3091
3093 0 441492.06 105835.57 86320 -1 3092
3094 0 441422.88 105802.39 86360 -1 3093
3095 0 441383.47 105679.27 86400 -1 3094
3096 0 441330.72 105587.43 86440 -1 3095
3097 0 441294.84 105497.06 86480 -1 3096
3098 0 441285.22 105540.1 86520 -1 3097
3099 0 441275.38 105476.08 86560 -1 3098
3100 0 441226.12 105416.984 86600 -1 3099
3101 0 441250.78 105378.055 86640 -1 3100
3102 0 441245.84 105274.17 86680 -1 3101
3103 0 441245.84 105185.53 86720 -1 3102
3104 0 441206.44 105126.43 86760 -1 3103
3105 0 441221.22 105116.586 86800 -1 3104
3106 0 441221.22 105116.586 86840 -1 3105
3107 0 441221.22 105155.984 86880 -1 3106
3108 0 441221.22 105155.984 86920 -1 3107
3109 0 441226.12 105160.91 86960 -1 3108
3110 0 441226.12 105160.91 87000 -1 3109
3111 0 441063.5 105471.25 87160 -1 3110
3112 0 441029.03 105466.32 87200 -1 3111
3113 0 441033.94 105466.32 87240 -1 3112
3114 0 441029.03 105461.4 87280 -1 3113
3115 0 441029.03 105407.23 87320 -1 3114
3116 0 441029.03 105407.23 87360 -1 3115
3117 0 441029.03 105328.44 87400 -1 3116
3118 0 441029.03 105328.44 87440 -1 3117
3119 0 441014.25 105180.695 87480 -1 3118
3120 0 440999.47 105195.47 87520 -1 3119
3121 0 440881.28 104993.56 87560 -1 3120
3122 0 440704 104545.43 87600 -1 3121
3123 0 440644.9 104377.99 87640 -1 3122
3124 0 440590.72 104323.82 87680 -1 3123
3125 0 440541.47 104205.63 87720 -1 3124
3126 0 440512 104229.73 87760 -1 3125
3127 0 440533.25 103985.15 87520 -1 3123
3128 0 440456.66 103804.08 87400 -1 3127
3129 0 440470.56 103595.14 87240 -1 3128
3130 0 440728.25 103184.24 87000 -1 3129
3131 0 440763.1 102968.34 86960 -1 3130
3132 0 440505.4 102543.516 86920 -1 3131
3133 0 440380.03 102390.3 86880 -1 3132
3134 0 440435.75 102306.73 86840 -1 3133
3135 0 440003.97 101867.97 86800 -1 3134
3136 0 439941.28 101053.13 86760 -1 3135
3137 0 439572.16 100586.52 86720 -1 3136
3138 0 439523.4 100203.48 86680 -1 3137
3139 0 439474.66 100168.66 86640 -1 3138
3140 0 439474.66 100168.66 86600 -1 3139
3141 0 439439.84 100119.91 86560 -1 3140
3142 0 439418.94 100064.19 86520 -1 3141
3143 0 439398.06 100001.51 86480 -1 3142
3144 0 439398.06 99931.87 86440 -1 3143
3145 0 439398.06 99695.08 86360 -1 3144
3146 0 439370.2 99625.43 86320 -1 3145
3147 0 439370.2 99618.47 86280 -1 3146
3148 0 439370.2 99514 86240 -1 3147
3149 0 439349.3 99353.82 86200 -1 3148
3150 0 439335.38 99332.93 86160 -1 3149
3151 0 439335.38 99332.93 86120 -1 3150
3152 0 439133.4 98991.67 86080 -1 3151
3153 0 439028.94 98511.125 86040 -1 3152
3154 0 438945.38 98427.555 86000 -1 3153
3155 0 438931.44 98371.836 85960 -1 3154
3156 0 438938.4 98371.836 85920 -1 3155
3157 0 438952.34 98378.805 85880 -1 3156
3158 0 438959.3 98378.805 85840 -1 3157
3159 0 438966.25 98330.055 85800 -1 3158
3160 0 438938.4 98142.016 85760 -1 3159
3161 0 438917.5 98114.16 85720 -1 3160
3162 0 438917.5 98058.44 85680 -1 3161
3163 0 438931.44 98058.44 85640 -1 3162
3164 0 438938.4 98058.44 85600 -1 3163
3165 0 438945.38 98058.44 85560 -1 3164
3166 0 438945.62 98037.82 85520 -1 3165
3167 0 438959.3 98065.41 85480 -1 3166
3168 0 438959.3 98065.41 85440 -1 3167
3169 0 438945.38 97926.12 85400 -1 3168
3170 0 438917.5 97863.44 85360 -1 3169
3171 0 438882.97 97753.03 85320 -1 3170
3172 0 438968.34 97612.984 85280 -1 3171
3173 0 439011.3 97552.7 85240 -1 3172
3174 0 439028.03 97443.54 85200 -1 3173
3175 0 439084.75 97403.805 85160 -1 3174
3176 0 439098.7 97348.09 85120 -1 3175
3177 0 439063.84 97341.13 85080 -1 3176
3178 0 439063.84 97327.2 85040 -1 3177
3179 0 439008.16 97320.234 85000 -1 3178
3180 0 439001.2 97320.234 84960 -1 3179
3181 0 438973.3 97229.695 84920 -1 3180
3182 0 439302 96927.1 85160 -1 3175
3183 0 439358 96603.1 85200 -1 3182
3184 0 439486 96167.1 85160 -1 3183
3185 0 439502 96095.1 85040 -1 3184
3186 0 439454 96023.1 84920 -1 3185
3187 0 439306 95967.1 84800 -1 3186
3188 0 439262 95975.1 84680 -1 3187
3189 0 439310 95979.1 84640 -1 3188
3190 0 439284 95969.1 84600 -1 3189
3191 0 439258 95959.1 84560 -1 3190
3192 0 439246 95935.1 84520 -1 3191
3193 0 438972.12 98694.66 85520 -1 3166
3194 0 438973.47 98692.48 85480 -1 3193
3195 0 438973.47 98692.48 85440 -1 3194
3196 0 438973.47 98692.48 85400 -1 3195
3197 0 438952.6 98713.37 85360 -1 3196
3198 0 438683 98268.9 86120 -1 3152
3199 0 438647 98236.9 86160 -1 3198
3200 0 438619 98284.9 86200 -1 3199
3201 0 438539 98324.9 86240 -1 3200
3202 0 442949.44 109936.29 84280 -1 3043
3203 0 442761 109970 84160 -1 3202
3204 0 442697 110038 84040 -1 3203
3205 0 442653 110054 83960 -1 3204
3206 0 442675 110030 83920 -1 3205
3207 0 442697 110006 83880 -1 3206
3208 0 442761 109982 83840 -1 3207
3209 0 442821 109922 83760 -1 3208
3210 0 442857 109910 83720 -1 3209
3211 0 446462.12 121400.086 76320 -1 2839
3212 0 446465.94 121456.15 76360 -1 3211
3213 0 446475.78 121456.15 76400 -1 3212
3214 0 446554.56 121426.6 76440 -1 3213
3215 0 446236.25 132581.7 71880 -1 2710
3216 0 446211.62 132576.78 71920 -1 3215
3217 0 442242.2 143878.9 62920 -1 2504
3218 0 442264.6 143886.36 62960 -1 3217
3219 0 442309.38 143923.69 63000 -1 3218
3220 0 442279.53 143961.02 63040 -1 3219
3221 0 442316.84 143916.22 63080 -1 3220
3222 0 442301.9 143886.36 63120 -1 3221
3223 0 442294.44 143826.66 63160 -1 3222
3224 0 437329.8 148359.75 60960 -1 2438
3225 0 437031.25 148352.28 60920 -1 3224
3226 0 436993.94 148285.11 60880 -1 3225
3227 0 438111 147916 61040 -1 2438
3228 0 438135 147844 61120 -1 3227
3229 0 438179 147756 61160 -1 3228
3230 0 438179 147756 61200 -1 3229
3231 0 438183 147736 61240 -1 3230
3232 0 437137.3 148447.7 61120 -1 2436
3233 0 437134 148409 61160 -1 3232
3234 0 437149.44 148344.64 61200 -1 3233
3235 0 437166.75 148238.55 61240 -1 3234
3236 0 437179.75 148187 61280 -1 3235
3237 0 437187.66 148158.08 61320 -1 3236
3238 0 435079 150224 62160 -1 2421
3239 0 435103 150152 62280 -1 3238
