# Supplementary material for: Connectomics Analysis Reveals First-, Second-, and Third-Order Thermosensory and Hygrosensory Neurons in the Adult Drosophila Brain
Source: Curr Biol. 2020 Aug 17;30(16):3167–3182.e4. doi: 10.1016/j.cub.2020.06.028 (PMC7443704; doi:10.1016/j.cub.2020.06.028)
Supplement: Data S1. Skeletons and Meshes, Related to STAR Methods — marin2020-skeletons contains files describing the morphology of each neuron in this study (in FAFB14 space, .swc format). glomeruli_meshes contains the glomerular meshes (in FAFB14 space, .stl format). neuropil_meshes contains the glomerular meshes (in FAFB14 space, .stl format). [file mmc5.zip › VP_SI/marin2020-skeletons/478805.swc]

# SWC format file
# based on specifications at http://www.neuronland.org/NLMorphologyConverter/MorphologyFormats/SWC/Spec.html
# Created by nat::write.neuron.swc
# PointNo Label X Y Z Radius Parent 
1 0 400141.2 119556.25 203680 1965 -1
2 0 400002.75 121768.99 204160 -1 1
3 0 400042.72 122373.695 204200 -1 2
4 0 400228.1 122745.19 204240 -1 3
5 0 400157.8 123713.56 204240 -1 4
6 0 400838.3 124750.41 204400 -1 5
7 0 401036.97 125208.12 204520 -1 6
8 0 401195.9 125510.68 204360 -1 7
9 0 401300.6 125792.484 204240 -1 8
10 0 401559.03 126349.7 204160 -1 9
11 0 401957.75 126931.47 204200 -1 10
12 0 402313 127371.59 204280 -1 11
13 0 402665.2 127890.83 204360 -1 12
14 0 403085.62 128134.6 204560 -1 13
15 0 403435.44 128346.49 204760 -1 14
16 0 403672.1 128558.82 204960 -1 15
17 0 403853.2 128691.51 205160 -1 16
18 0 403970.4 128787.69 205320 -1 17
19 0 404656.22 129345.5 205480 -1 18
20 0 405198.62 129976.02 205720 -1 19
21 0 405599.97 130185.7 205920 -1 20
22 0 405790.6 130071.68 206120 -1 21
23 0 406342.56 130100.19 206200 -1 22
24 0 406904.88 130509.984 206240 -1 23
25 0 407367.62 131256.98 206120 -1 24
26 0 407547.88 131572.92 205920 -1 25
27 0 407653.75 131565.02 205640 -1 26
28 0 407500.44 131174.22 205400 -1 27
29 0 407513.1 131144.52 205240 -1 28
30 0 407600.16 131180.92 204920 -1 29
31 0 407863.62 131229.56 204760 -1 30
32 0 408070.94 131237.78 204560 -1 31
33 0 408313.3 131206.84 204400 -1 32
34 0 408507.2 131112.69 204280 -1 33
35 0 409587.84 130904.484 204240 -1 34
36 0 411678.28 131302.88 204240 -1 35
37 0 412193.78 131630.33 204040 -1 36
38 0 412323.06 131773.86 203720 -1 37
39 0 412521.78 131993.1 203560 -1 38
40 0 412384.97 132316.97 203400 -1 39
41 0 412185 132652.89 203280 -1 40
42 0 412115.28 132821.53 203120 -1 41
43 0 412152.44 133060.03 203000 -1 42
44 0 412102.06 133317.84 202880 -1 43
45 0 412224.6 133353 202720 -1 44
46 0 412252 133443.98 202560 -1 45
47 0 412351.97 133627.66 202400 -1 46
48 0 412410.12 133916.83 202360 -1 47
49 0 412085.94 134412.58 202160 -1 48
50 0 411720.94 134720.27 202000 -1 49
51 0 411438.47 134940.94 201840 -1 50
52 0 410876.28 135269.6 201640 -1 51
53 0 410313.25 135940.9 201480 -1 52
54 0 410049.53 136269.02 201280 -1 53
55 0 409339.7 136564.27 201080 -1 54
56 0 409539.53 137219.38 200800 -1 55
57 0 409731.66 137922.84 200560 -1 56
58 0 409638.66 137961.11 200280 -1 57
59 0 409612.03 137971.66 200200 -1 58
60 0 409663.84 138470.23 200160 -1 59
61 0 409215.4 138333.66 2e+05 -1 60
62 0 409086.06 138745.58 199720 -1 61
63 0 409155.78 139392.45 199480 -1 62
64 0 409061.12 140331.5 199280 -1 63
65 0 409124.5 141097.03 199080 -1 64
66 0 409006.4 141426.25 198840 -1 65
67 0 409146.78 142097.12 198480 -1 66
68 0 409286.16 142521.81 198080 -1 67
69 0 409314.6 142936.4 197800 -1 68
70 0 409372 143149.28 197600 -1 69
71 0 409598.06 143498.72 197400 -1 70
72 0 409716.47 143538.42 197200 -1 71
73 0 410019.38 144136.94 197160 -1 72
74 1 410215.25 144713.55 197000 -1 73
75 0 410337.75 145017.52 196800 -1 74
76 0 410459.75 145274.28 196640 -1 75
77 0 410511.1 145561.86 196400 -1 76
78 0 410671.3 146041.22 196160 -1 77
79 0 411070.75 146825.1 195960 -1 78
80 0 411453.97 147524.11 195600 -1 79
81 0 411834.94 147898.12 195200 -1 80
82 0 412552.47 148591.23 194880 -1 81
83 0 413144.16 149809.64 194720 -1 82
84 0 413679.8 150487.9 194560 -1 83
85 0 414028.5 150829.34 194520 -1 84
86 0 414821.78 151717.55 194440 -1 85
87 0 415586.53 152267.12 194280 -1 86
88 0 415943.3 152560.12 194080 -1 87
89 0 416383.12 152670.16 193920 -1 88
90 0 416837.4 152920.83 193720 -1 89
91 0 417376.28 153709.3 193680 -1 90
92 0 418010.75 154124.58 193520 -1 91
93 0 418510.84 154449.03 193400 -1 92
94 0 419319.84 154973.6 193120 -1 93
95 0 420303.4 155805.9 192720 -1 94
96 0 421312.1 156173.47 192480 -1 95
97 0 422092.06 156571.31 192320 -1 96
98 0 422784.78 157380.38 192080 -1 97
99 0 423142.47 157557.61 191840 -1 98
100 0 423513.06 158031.56 191640 -1 99
101 0 423844.53 158430.73 191320 -1 100
102 0 423888.53 158347.3 191280 -1 101
103 0 424078.78 158591.39 191120 -1 102
104 0 424142.66 158649.02 191040 -1 103
105 0 424230.25 158735.06 190920 -1 104
106 0 424424.38 158893.12 190560 -1 105
107 0 424880.3 159269.55 190200 -1 106
108 0 425176.2 159549.81 189840 -1 107
109 0 425461.2 159733.16 189400 -1 108
110 0 425574.72 159620.66 189040 -1 109
111 0 425583.22 159725.53 188600 -1 110
112 0 425688.06 159894.86 188240 -1 111
113 0 425719.44 160062.61 187920 -1 112
114 0 425866.72 160251.88 187560 -1 113
115 0 425875.25 160410.67 187400 -1 114
116 0 425960.16 160631.19 187120 -1 115
117 0 425968.9 160557.45 187080 -1 116
118 0 426085.8 160758.61 186760 -1 117
119 0 426251.38 161013.02 186440 -1 118
120 0 426278.62 161094.3 186280 -1 119
121 0 426320.03 161084.3 186080 -1 120
122 0 426328.16 161094.61 185880 -1 121
123 0 426259.28 161098.84 185720 -1 122
124 0 426240.3 160999.92 185360 -1 123
125 0 426149.38 160854.92 185080 -1 124
126 0 426038.6 160756.5 184960 -1 125
127 0 426015.03 160767.92 184720 -1 126
128 0 425623.03 160374.06 184320 -1 127
129 0 425279.72 160079.66 183840 -1 128
130 0 425134.7 160011.94 183480 -1 129
131 0 425063.78 160050.83 183280 -1 130
132 0 424804.22 160358.83 183080 -1 131
133 0 424725.9 160489.8 182880 -1 132
134 0 424595.22 160692.5 182640 -1 133
135 0 424418.94 161026.22 182240 -1 134
136 0 424290.25 161066.47 182040 -1 135
137 0 424227.9 161300.12 181840 -1 136
138 0 424243.8 161302.22 181640 -1 137
139 0 424396.12 161461.34 181320 -1 138
140 0 424472.44 161682.64 181120 -1 139
141 0 424468.66 161723.31 180960 -1 140
142 0 424429.62 161712.39 180720 -1 141
143 0 424439.88 161702.86 180480 -1 142
144 0 424385.94 161801.31 180280 -1 143
145 0 424306.3 161905.05 180160 -1 144
146 0 424091.9 161790.31 180080 -1 145
147 0 424110.25 161799.36 180040 -1 146
148 0 424017.5 161839.33 179880 -1 147
149 0 424009.72 161833.81 179840 -1 148
150 0 423978.9 161923.2 179640 -1 149
151 0 423996.75 161977.03 179440 -1 150
152 0 423901.03 162058.95 179240 -1 151
153 0 423889.5 162187.89 179080 -1 152
154 0 423778.75 162270.97 178800 -1 153
155 0 423738 162343.52 178600 -1 154
156 0 423730.97 162399.53 178360 -1 155
157 0 423726.53 162456.25 178160 -1 156
158 0 423731.84 162480.33 178120 -1 157
159 0 423755.97 162602.17 177920 -1 158
160 0 423870.6 162841.69 177520 -1 159
161 0 423898.4 162950.36 177320 -1 160
162 0 423840.03 162902.34 177120 -1 161
163 0 423749.4 162869.75 176880 -1 162
164 0 423753.2 162990.47 176600 -1 163
165 0 423658.8 163209.34 176240 -1 164
166 0 423577.2 163421.05 176040 -1 165
167 0 423530.6 163561.67 175880 -1 166
168 0 423529.44 163677.9 175760 -1 167
169 0 423409.22 163819.11 175560 -1 168
170 0 423341.84 163960.62 175320 -1 169
171 0 423419 163660.25 175240 -1 170
172 0 423329.97 164030.48 175120 -1 171
173 0 423302.16 164224.4 174840 -1 172
174 0 423282.6 164216.11 174400 -1 173
175 0 423226.75 164303.89 173880 -1 174
176 0 423181.44 164613.77 173480 -1 175
177 0 423145.97 164762.3 173080 -1 176
178 0 423056.66 164854.38 172880 -1 177
179 0 423043.16 165027.4 172640 -1 178
180 0 422990.03 165128.78 172400 -1 179
181 0 422999.34 165326.9 172040 -1 180
182 0 422950.06 165385.14 171720 -1 181
183 0 422984.06 165453.4 171680 -1 182
184 0 422858.28 165467.28 171280 -1 183
185 0 422737.97 165457.22 170960 -1 184
186 0 422634.66 165458.23 170640 -1 185
187 0 422554.38 165496.94 170280 -1 186
188 0 422522.4 165544.62 169960 -1 187
189 0 422527.53 165479.88 169600 -1 188
190 0 422534.3 165414.56 169520 -1 189
191 0 422555.4 165553.75 169280 -1 190
192 0 422586.72 165580.19 169040 -1 191
193 0 422596.3 165609.22 168880 -1 192
194 0 422414.16 165808 168560 -1 193
195 0 422500.75 166189.86 167920 -1 194
196 0 422407.25 166440.38 167560 -1 195
197 0 422402.8 166451.98 167480 -1 196
198 0 422382.88 166479.84 167440 -1 197
199 0 422380.22 166636.08 167240 -1 198
200 0 422376.22 166764.92 167040 -1 199
201 0 422435.25 166903.61 166800 -1 200
202 0 422439.38 167056.97 166560 -1 201
203 0 422368.06 167151.6 166360 -1 202
204 0 422375.72 167269.06 166200 -1 203
205 0 422388.75 167420.36 166040 -1 204
206 0 422455.25 167651.55 165840 -1 205
207 0 422515.9 167871.89 165640 -1 206
208 0 422533 168017.45 165480 -1 207
209 0 422533.78 168063.62 165440 -1 208
210 0 422529.25 168132.88 165320 -1 209
211 0 422517.94 168164.2 165120 -1 210
212 0 422495.5 168256.94 164920 -1 211
213 0 422540.2 168335.78 164840 -1 212
214 0 422472.4 168446.9 164640 -1 213
215 0 422451.94 168372.12 164520 -1 214
216 0 422367.53 168564.94 164240 -1 215
217 0 422348.44 168587 164040 -1 216
218 0 422327.53 168785.78 163840 -1 217
219 0 422289.1 168934.1 163560 -1 218
220 0 422305.2 169076.95 163160 -1 219
221 0 422321.25 169230.22 162920 -1 220
222 0 422314.25 169282.62 162720 -1 221
223 0 422376.53 169417.6 162520 -1 222
224 0 422440.8 169404.9 162160 -1 223
225 0 422454.9 169401.64 162080 -1 224
226 0 422447.22 169470.2 161720 -1 225
227 0 422295.8 169472.69 161520 -1 226
228 0 422330.34 169478.77 161320 -1 227
229 0 422380.6 169489.48 161080 -1 228
230 0 422375.97 169567.6 160880 -1 229
231 0 422342.66 169668.16 160520 -1 230
232 0 422360.75 169683.7 160280 -1 231
233 0 422355.72 169700.1 160040 -1 232
234 0 422419 169791.9 159840 -1 233
235 0 422451.4 169858.9 159680 -1 234
236 0 422443.5 169894.1 159440 -1 235
237 0 422474.12 169891.72 159240 -1 236
238 0 422483.8 169965.25 158840 -1 237
239 0 422399.03 169945.14 158680 -1 238
240 0 422314.56 169937.98 158480 -1 239
241 0 422261.62 169971.73 158280 -1 240
242 0 422257.72 169951.12 158120 -1 241
243 0 422240.97 169955.83 157920 -1 242
244 0 422220.34 169953.72 157720 -1 243
245 0 422134.94 169983.88 157520 -1 244
246 0 422070.78 170092.98 157360 -1 245
247 0 422086.75 170126.97 157120 -1 246
248 0 422097.78 170191.36 156760 -1 247
249 0 422118.6 170235.05 156360 -1 248
250 0 422113 170259 156160 -1 249
251 0 422137.75 170437.66 155960 -1 250
252 0 422123.16 170493.14 155760 -1 251
253 0 422107.2 170588.34 155560 -1 252
254 0 422050.94 170648.92 155320 -1 253
255 0 421993.78 170556.16 155240 -1 254
256 0 421982.3 170667.98 155080 -1 255
257 0 421986.3 170670.53 154880 -1 256
258 0 422024.06 170703.8 154680 -1 257
259 0 422000.8 170686.67 154440 -1 258
260 0 422011.53 170690.34 154200 -1 259
261 0 422030.34 170669.97 154000 -1 260
262 0 422053.16 170696.69 153800 -1 261
263 0 422056.47 170732.77 153600 -1 262
264 0 422035.38 170800.69 153400 -1 263
265 0 422074.34 170812.7 153160 -1 264
266 0 422251.16 170824.58 152920 -1 265
267 0 422445.6 170897.97 152720 -1 266
268 0 422426.2 171041.56 152480 -1 267
269 0 422407.9 171094.56 152280 -1 268
270 0 422425.97 171145.62 152080 -1 269
271 0 422485.6 171212.64 151920 -1 270
272 0 422544 171349.48 151680 -1 271
273 0 422563.3 171424.08 151520 -1 272
274 0 422634.03 171539.75 151360 -1 273
275 0 422652 171589.08 151240 -1 274
276 0 422712.47 171682.81 151080 -1 275
277 0 422762.25 171787.12 150920 -1 276
278 0 422902.03 171963.03 150760 -1 277
279 0 423102.34 172437.62 150560 -1 278
280 0 423229.66 172855.19 150400 -1 279
281 0 423320.53 173221.84 150200 -1 280
282 0 423170.03 173202.62 150000 -1 281
283 0 423062.72 172876 149840 -1 282
284 0 422801.12 172461.61 149640 -1 283
285 0 422717 172268.25 149440 -1 284
286 0 422714.78 172326.92 149240 -1 285
287 0 422849.06 172438.92 149040 -1 286
288 0 422869.84 172405.55 148880 -1 287
289 0 422930 172479.6 148720 -1 288
290 0 422944.66 172497.86 148680 -1 289
291 0 423041.8 172536.22 148520 -1 290
292 0 423072.3 172576.36 148360 -1 291
293 0 423104.25 172588.44 148160 -1 292
294 0 423120.84 172530.55 147960 -1 293
295 0 423199.66 172401.69 147720 -1 294
296 0 423327.4 172446.67 147520 -1 295
297 0 423454.94 172415.03 147320 -1 296
298 0 423475.66 172460.73 147040 -1 297
299 0 423540.88 172486.77 146840 -1 298
300 0 423649.22 172464.88 146600 -1 299
301 0 423657.1 172399.31 146400 -1 300
302 0 423827.47 172368 146200 -1 301
303 0 423895.47 172323.44 145960 -1 302
304 0 423895.6 172359.98 145840 -1 303
305 0 423909.75 172576.66 145760 -1 304
306 0 423890.97 172499.69 145680 -1 305
307 0 423980.62 172367.38 145560 -1 306
308 0 424072.16 172307.4 145400 -1 307
309 0 424134.06 172232.52 145240 -1 308
310 0 424111.22 172160.27 145000 -1 309
311 0 424109.03 172136.45 144840 -1 310
312 0 424100.94 172005.95 144640 -1 311
313 0 424134.38 171963.28 144400 -1 312
314 0 424141.84 172000.77 144200 -1 313
315 0 424143.12 172108.38 144000 -1 314
316 0 424067.44 172266.48 143680 -1 315
317 0 424096.8 172296.34 143440 -1 316
318 0 424082.22 172334.56 143240 -1 317
319 0 424042.2 172244.89 143040 -1 318
320 0 423912.8 172264.25 143000 -1 319
321 0 423859.84 172225.16 142880 -1 320
322 0 423858.53 172239.88 142720 -1 321
323 0 423904.75 172257.52 142520 -1 322
324 0 423872.75 172245.53 142320 -1 323
325 0 423832.8 172204.1 142080 -1 324
326 0 423725.03 172219.95 141880 -1 325
327 0 423747.75 172217.39 141640 -1 326
328 0 423822.66 172232.61 141400 -1 327
329 0 423887.66 172229.64 141160 -1 328
330 0 423882.5 172321.3 140920 -1 329
331 0 423906.84 172381.06 140680 -1 330
332 0 423897.03 172336.39 140440 -1 331
333 0 423912.34 172311 140200 -1 332
334 0 423892.12 172298.34 139960 -1 333
335 0 423833.88 172221.23 139800 -1 334
336 0 423799.34 172183.55 139640 -1 335
337 0 423747.4 172113.8 139440 -1 336
338 0 423695.44 172110.9 139400 -1 337
339 0 423475.4 172230.98 139320 -1 338
340 0 422944.3 172637.6 139280 -1 339
341 0 423560.4 172135.34 139240 -1 340
342 0 423671.53 172001.75 139160 -1 341
343 0 423648.2 171966.64 139040 -1 342
344 0 423619.56 171817.52 138920 -1 343
345 0 423573.4 171730.89 138800 -1 344
346 0 423488.94 171648.78 138680 -1 345
347 0 423357.47 171571.16 138520 -1 346
348 0 423249.62 171482.06 138320 -1 347
349 0 423302.06 171418.36 138120 -1 348
350 0 423328.34 171341.16 137920 -1 349
351 0 423360.22 171331.66 137720 -1 350
352 0 423312.56 171319.95 137560 -1 351
353 0 423381 171330.67 137320 -1 352
354 0 423325.84 171294.27 137120 -1 353
355 0 423369.97 171290.38 136920 -1 354
356 0 423364.78 171317.17 136720 -1 355
357 0 423357.28 171309.31 136520 -1 356
358 0 423314.38 171290.86 136400 -1 357
359 0 423302.75 171302.05 136360 -1 358
360 0 423354.9 171304.56 136320 -1 359
361 0 423374.22 171344.1 136280 -1 360
362 0 423412 171358.45 136240 -1 361
363 0 423411.06 171363.55 136040 -1 362
364 0 423354.6 171348.48 135920 -1 363
365 0 423176.88 171453.42 135760 -1 364
366 0 423178.16 171389.38 135600 -1 365
367 0 423125 171414.23 135400 -1 366
368 0 423126.56 171419.84 135200 -1 367
369 0 423290.16 171481.45 135000 -1 368
370 0 423330.56 171587.5 134760 -1 369
371 0 423206.7 171567.84 134520 -1 370
372 0 423136.03 171658.38 134400 -1 371
373 0 423124.1 171744.89 134320 -1 372
374 0 423161.72 171698.67 134280 -1 373
375 0 422955.62 171893.34 134240 -1 374
376 0 423162.8 171715.31 134200 -1 375
377 0 423165.53 171705.39 134160 -1 376
378 0 423156.06 171690.94 134000 -1 377
379 0 423151.2 171673.83 133960 -1 378
380 0 423038.97 171772.45 133800 -1 379
381 0 423041.12 171785.61 133680 -1 380
382 0 423069.25 171862.12 133520 -1 381
383 0 423001.1 171948.47 133320 -1 382
384 0 422995.5 171984.7 133160 -1 383
385 0 422944.22 172002.9 132960 -1 384
386 0 422885.66 172009.19 132760 -1 385
387 0 422821.06 171934.36 132560 -1 386
388 0 422805.84 171929.17 132520 -1 387
389 0 422730.12 171905.17 132320 -1 388
390 0 422618.6 171864.98 132240 -1 389
391 0 422563.1 171787.53 132160 -1 390
392 0 422530.1 171771.97 132120 -1 391
393 0 422457.88 171651.23 132000 -1 392
394 0 422379.47 171631.17 131840 -1 393
395 0 422322.5 171595.25 131720 -1 394
396 0 422295.47 171628.1 131560 -1 395
397 0 422290.12 171652.06 131480 -1 396
398 0 422331.03 171696.75 131400 -1 397
399 0 422279.16 171776.2 131200 -1 398
400 0 422241.6 171785.8 131080 -1 399
401 0 422276.9 171839.25 130920 -1 400
402 0 422365.4 171847.52 130760 -1 401
403 0 422446.3 171872.56 130600 -1 402
404 0 422374.97 171930.78 130480 -1 403
405 0 422346.6 171998.55 130360 -1 404
406 0 422295.22 171969.22 130200 -1 405
407 0 422238 171970.12 130000 -1 406
408 0 422186.3 171994.81 129760 -1 407
409 0 422132.78 172002.12 129520 -1 408
410 0 422135.53 171995.61 129320 -1 409
411 0 422136.5 172012.52 129120 -1 410
412 0 422107.6 172074.56 128960 -1 411
413 0 422045.47 172080.05 128800 -1 412
414 0 421959.75 172104.33 128600 -1 413
415 0 421997.53 171999.3 128240 -1 414
416 0 422030.97 171871.47 128080 -1 415
417 0 422031.1 171823.95 127880 -1 416
418 0 422109.53 171915.89 127720 -1 417
419 0 422089.3 171885.75 127560 -1 418
420 0 422095.06 171871.88 127440 -1 419
421 0 422085.22 171837.62 127320 -1 420
422 0 422110.5 171804.52 127240 -1 421
423 0 422054.38 171805.67 127160 -1 422
424 0 421962.5 171865.89 127000 -1 423
425 0 421942.03 171945.05 126960 -1 424
426 0 421957.8 171982.88 126920 -1 425
427 0 421955.44 171992.62 126840 -1 426
428 0 421949.97 172071.58 126640 -1 427
429 0 421859.25 172060.62 126440 -1 428
430 0 421761.28 172109.42 126280 -1 429
431 0 421761.22 172159.92 126080 -1 430
432 0 421714.62 172160.6 125840 -1 431
433 0 421685.66 172171.73 125640 -1 432
434 0 421729.97 172221.58 125480 -1 433
435 0 421727.97 172320.81 125360 -1 434
436 0 421771.72 172402.16 125200 -1 435
437 0 421813.8 172461.06 125000 -1 436
438 0 421760.34 172556.62 124800 -1 437
439 0 421739.1 172552.03 124600 -1 438
440 0 421748.06 172527.45 124520 -1 439
441 0 421674.97 172456.77 124360 -1 440
442 0 421659.62 172442.28 124240 -1 441
443 0 421617.12 172285.92 124080 -1 442
444 0 421558.6 172204.94 123920 -1 443
445 0 421461.3 172124.62 123760 -1 444
446 0 421446.47 172128.31 123600 -1 445
447 0 421384.62 172066.1 123480 -1 446
448 0 421392.5 172080.39 123320 -1 447
449 0 421379.53 172083.97 123160 -1 448
450 0 421383.6 172091.73 123040 -1 449
451 0 421442.78 172102.08 122880 -1 450
452 0 421445.6 172046.75 122760 -1 451
453 0 421568.38 172060.31 122600 -1 452
454 0 421622.6 172096.72 122400 -1 453
455 0 421586.8 172104.1 122240 -1 454
456 0 421603.6 172144.6 122080 -1 455
457 0 421675.6 172195.88 121840 -1 456
458 0 421661.97 172247.28 121680 -1 457
459 0 421641.6 172285.72 121520 -1 458
460 0 421632.78 172313.45 121400 -1 459
461 0 421632.8 172313.52 121200 -1 460
462 0 421604.7 172214.56 120960 -1 461
463 0 421524.53 172094.11 120800 -1 462
464 0 421512.06 172005 120680 -1 463
465 0 421480.3 171881.16 120520 -1 464
466 0 421453.7 171840.7 120400 -1 465
467 0 421388.1 171757.66 120240 -1 466
468 0 421349.53 171733.9 120200 -1 467
469 0 421341.44 171732.44 120120 -1 468
470 0 421345.16 171732.83 120080 -1 469
471 0 421323.25 171747.52 120040 -1 470
472 0 421260.2 171722.22 119920 -1 471
473 0 421162.2 171701.48 119760 -1 472
474 0 421119.84 171636.95 119600 -1 473
475 0 421051.8 171693.66 119440 -1 474
476 0 420998.7 171621.47 119240 -1 475
477 0 420892.94 171674.64 119000 -1 476
478 0 420872.66 171697.89 118840 -1 477
479 0 420856.5 171645.25 118640 -1 478
480 0 420832.4 171623.05 118440 -1 479
481 0 420807.44 171628.89 118280 -1 480
482 0 420755.97 171672.62 118080 -1 481
483 0 420654.66 171613.98 117840 -1 482
484 0 420661.03 171519.89 117640 -1 483
485 0 420557.44 171450.97 117400 -1 484
486 0 420445.38 171314 117200 -1 485
487 0 420393.5 171273.89 117000 -1 486
488 0 420307.56 171270.61 116840 -1 487
489 0 420216.88 171281.75 116720 -1 488
490 0 420235.6 171336.31 116560 -1 489
491 0 420337.2 171369.67 116360 -1 490
492 0 420296.72 171377.56 116160 -1 491
493 0 420248.06 171378.03 116000 -1 492
494 0 420153.12 171322.47 115800 -1 493
495 0 419854.16 171396.62 115600 -1 494
496 0 419730.3 171482.36 115440 -1 495
497 0 419707.66 171485.78 115400 -1 496
498 0 419562.47 171441.75 115320 -1 497
499 0 419518.44 171492.86 115240 -1 498
500 0 419396.66 171495.23 115160 -1 499
501 0 419328.25 171511.05 115040 -1 500
502 0 419264.84 171552.48 114960 -1 501
503 0 419215.06 171577.33 114880 -1 502
504 0 419187.12 171554.33 114800 -1 503
505 0 419125.97 171513.58 114720 -1 504
506 0 419169.7 171471.92 114520 -1 505
507 0 419070.1 171463.05 114360 -1 506
508 0 418996.78 171436.27 114160 -1 507
509 0 419022.66 171531.86 114000 -1 508
510 0 419146.34 171573.94 113840 -1 509
511 0 419189.4 171646.16 113600 -1 510
512 0 419207.75 171656.52 113400 -1 511
513 0 419255.16 171647.94 113200 -1 512
514 0 419250.22 171667.95 113040 -1 513
515 0 419181.84 171622.55 112800 -1 514
516 0 419081.3 171627.12 112600 -1 515
517 0 419087.03 171633.19 112440 -1 516
518 0 419084.28 171631.67 112320 -1 517
519 0 419085.16 171648.27 112160 -1 518
520 0 419140.8 171642.69 112080 -1 519
521 0 419140.4 171653.36 111920 -1 520
522 0 419177.5 171661.05 111840 -1 521
523 0 419167 171661.5 111760 -1 522
524 0 419161.16 171640.92 111720 -1 523
525 0 419129.1 171619.4 111680 -1 524
526 0 419180 171640.28 111600 -1 525
527 0 419186.44 171688.14 111400 -1 526
528 0 419244.5 171727.47 111200 -1 527
529 0 419231 171574.45 111080 -1 528
530 0 419246.66 171572.9 110920 -1 529
531 0 419261.28 171575.97 110720 -1 530
532 0 419290.06 171585.42 110520 -1 531
533 0 419345.94 171574.17 110400 -1 532
534 0 419394.47 171566.25 110240 -1 533
535 0 419441.1 171549.3 110040 -1 534
536 0 419466.06 171541.53 109840 -1 535
537 0 419507.72 171459.72 109640 -1 536
538 0 419488.2 171466.27 109520 -1 537
539 0 419615.12 171415.52 109400 -1 538
540 0 419610.56 171349.52 109160 -1 539
541 0 419642.1 171275.17 108920 -1 540
542 0 419668.34 171212.52 108760 -1 541
543 0 419638.4 171177.61 108560 -1 542
544 0 419528.2 171161.11 108360 -1 543
545 0 419488.66 171111.53 108200 -1 544
546 0 419319.72 171030.75 108040 -1 545
547 0 419242.56 171046.67 107960 -1 546
548 0 419145.25 170993.73 107800 -1 547
549 0 418975.62 170976.61 107640 -1 548
550 0 418963 170954.5 107560 -1 549
551 0 418950.4 170932.2 107480 -1 550
552 0 418943.62 170921.31 107440 -1 551
553 0 418908.12 170895.38 107240 -1 552
554 0 418908.94 170926.39 107080 -1 553
555 0 419022.97 171021.45 106840 -1 554
556 0 419140.97 171090.44 106640 -1 555
557 0 419304.6 171136.56 106520 -1 556
558 0 419298.72 171149.75 106480 -1 557
559 0 419348.88 171156.33 106440 -1 558
560 0 419334.2 171123.45 106400 -1 559
561 0 419412.38 171127.06 106200 -1 560
562 0 419374.28 171086.7 106040 -1 561
563 0 419409.97 171063.62 105800 -1 562
564 0 419393.4 170997.25 105640 -1 563
565 0 419379.72 171022.6 105400 -1 564
566 0 419388.3 170975.36 105240 -1 565
567 0 419320.3 170864.64 105080 -1 566
568 0 419341.22 170777.2 104920 -1 567
569 0 419483.94 170726.17 104760 -1 568
570 0 419588.7 170652.48 104560 -1 569
571 0 419613.84 170874.83 104400 -1 570
572 0 419609.16 170777.69 104160 -1 571
573 0 419636.22 170629.56 104000 -1 572
574 0 419646.72 170570.47 103800 -1 573
575 0 419708.12 170537.31 103600 -1 574
576 0 419706 170466.08 103400 -1 575
577 0 419743.38 170375.86 103160 -1 576
578 0 419808 170326.86 102960 -1 577
579 0 419872.72 170228.88 102720 -1 578
580 0 419858.3 170067.44 102560 -1 579
581 0 419842.7 170131.77 102520 -1 580
582 0 419865.44 170009.38 102360 -1 581
583 0 419966.16 169987.83 102200 -1 582
584 0 420063.16 169911.38 101960 -1 583
585 0 420173.1 169870.17 101760 -1 584
586 0 420190.97 169819.5 101560 -1 585
587 0 420252.56 169793.89 101360 -1 586
588 0 420271.94 169729.12 101160 -1 587
589 0 420271.2 169667.27 101000 -1 588
590 0 420280.88 169512.98 100800 -1 589
591 0 420305 169501.52 100600 -1 590
592 0 420390.12 169403.89 100400 -1 591
593 0 420535.6 169265.72 100240 -1 592
594 0 420532.03 169206.67 100040 -1 593
595 0 420487.44 169157.14 99960 -1 594
596 0 420549.3 169047.06 99840 -1 595
597 0 420535.8 169015.8 99720 -1 596
598 0 420531.5 169005.5 99680 -1 597
599 0 420527.34 168994.9 99640 -1 598
600 0 420490.97 168978.03 99600 -1 599
601 0 420537.1 168897.03 99440 -1 600
602 0 420527.66 168897.67 99400 -1 601
603 0 420509.44 168899.36 99320 -1 602
604 0 420632.88 168847.4 99240 -1 603
605 0 420660.25 168777.81 99080 -1 604
606 0 420673.84 168654.81 98920 -1 605
607 0 420849.84 168669.88 98720 -1 606
608 0 420927.16 168640.98 98560 -1 607
609 0 420981.2 168709.69 98400 -1 608
610 0 420955.38 168703.97 98360 -1 609
611 0 421148.53 168767.11 98200 -1 610
612 0 421339.2 168846.45 98000 -1 611
613 0 421439.5 168898 97840 -1 612
614 0 421623.5 168947.69 97680 -1 613
615 0 421857.44 169045.56 97480 -1 614
616 0 421889.53 169029.67 97440 -1 615
617 0 422028.66 168964.22 97280 -1 616
618 0 422202.4 168882.47 97080 -1 617
619 0 422118.2 168585.5 96960 -1 618
620 0 422052.78 168342.22 96800 -1 619
621 0 422110.6 168252.4 96720 -1 620
622 0 422196.78 168118.39 96600 -1 621
623 0 422445.9 167975.52 96400 -1 622
624 0 422625.84 167929.6 96200 -1 623
625 0 422729.97 167872.11 96080 -1 624
626 0 422827.56 167834.94 95880 -1 625
627 0 422910.7 167765.9 95760 -1 626
628 0 422979.47 167695.25 95600 -1 627
629 0 423046.44 167579.67 95400 -1 628
630 0 423151.22 167532.6 95200 -1 629
631 0 423289.88 167447.14 94960 -1 630
632 0 423480.28 167475.25 94760 -1 631
633 0 423683.53 167352.94 94600 -1 632
634 0 423740.25 167356.95 94480 -1 633
635 0 424073.62 167163.33 94200 -1 634
636 0 424113.34 167004.05 93840 -1 635
637 0 424233.56 166754.14 93520 -1 636
638 0 424281.62 166538.02 93160 -1 637
639 0 424463.78 166446.4 92960 -1 638
640 0 424733.22 166338.94 92600 -1 639
641 0 424790.38 166296.14 92400 -1 640
642 0 424837.2 166280.38 92280 -1 641
643 0 424829.72 166262.78 92200 -1 642
644 0 424828.62 166256.1 92080 -1 643
645 0 424816.72 166158.4 91880 -1 644
646 0 424903.75 166144.5 91440 -1 645
647 0 424749.75 166275.12 90960 -1 646
648 0 424857.28 166202.03 90600 -1 647
649 0 424846.66 166085.34 90360 -1 648
650 0 424894.06 165961.39 90040 -1 649
651 0 424921.9 165877.78 89840 -1 650
652 0 424921.28 165847.3 89720 -1 651
653 0 425000.9 165634 89480 -1 652
654 0 425171.94 165501.98 89120 -1 653
655 0 425202.78 165574.1 89080 -1 654
656 0 425360.5 165480.67 88880 -1 655
657 0 425391.8 165461.86 88840 -1 656
658 0 425500.28 165365.8 88760 -1 657
659 0 425419.38 165347.92 88680 -1 658
660 0 425487.56 165259.88 88600 -1 659
661 0 425464.56 165317.88 88560 -1 660
662 0 425524.38 165199.83 88400 -1 661
663 0 425560.53 165003.52 88160 -1 662
664 0 425623.72 164931.36 87920 -1 663
665 0 425661.7 164838.56 87760 -1 664
666 0 425713.03 164668.45 87600 -1 665
667 0 425799.28 164547.84 87400 -1 666
668 0 425899.6 164430.34 87280 -1 667
669 0 425900.62 164369.73 87160 -1 668
670 0 425918.25 164340.8 87120 -1 669
671 0 425927.97 164312.8 87000 -1 670
672 0 425918.62 164236.28 86880 -1 671
673 0 425952.25 164110.28 86720 -1 672
674 0 425992.84 164006.95 86480 -1 673
675 0 426006.75 164011.25 86400 -1 674
676 0 426049.16 163934.03 86320 -1 675
677 0 426065.78 163825.77 86080 -1 676
678 0 426108.44 163859.77 86040 -1 677
679 0 426154.4 163696.77 85880 -1 678
680 0 426206.7 163548.28 85720 -1 679
681 0 426242.28 163473.36 85520 -1 680
682 0 426269.06 163409.28 85320 -1 681
683 0 426292.25 163359.25 85240 -1 682
684 0 426362.1 163210.42 85000 -1 683
685 0 426369 163149.5 84880 -1 684
686 0 426376.47 163089.05 84760 -1 685
687 0 426374.44 163117.61 84680 -1 686
688 0 426502.3 162909.05 84360 -1 687
689 0 426459.94 162885.25 84200 -1 688
690 0 426482.06 162756.44 84120 -1 689
691 0 426394.6 162786.05 83920 -1 690
692 0 426417.25 162785.5 83880 -1 691
693 0 426484.2 162784.2 83760 -1 692
694 0 426709.88 162773.53 83440 -1 693
695 0 426699.47 162828.16 83160 -1 694
696 0 426767.4 162820.89 83040 -1 695
697 0 426649.44 162812.97 82960 -1 696
698 0 426748.34 162792.9 82720 -1 697
699 0 426767.34 162748.33 82640 -1 698
700 0 426777.25 162725.62 82600 -1 699
701 0 426856.72 162557.8 82400 -1 700
702 0 426863.62 162598.05 82320 -1 701
703 0 426862.53 162506.06 82240 -1 702
704 0 426889.2 162329 82000 -1 703
705 0 426937.47 162257.1 81760 -1 704
706 0 426916.78 162304.7 81720 -1 705
707 0 426974.28 162216.02 81400 -1 706
708 0 427111.88 162190.1 81040 -1 707
709 0 427181.56 162195.95 80800 -1 708
710 0 427079.22 162188.86 80600 -1 709
711 0 427220.16 162066.16 80440 -1 710
712 0 427370.06 162049.53 80200 -1 711
713 0 427601.4 161804.72 79800 -1 712
714 0 427714.94 161666.9 79600 -1 713
715 0 427755 161534.2 79440 -1 714
716 0 427764.97 161501.44 79400 -1 715
717 0 427957 161329.22 79200 -1 716
718 0 428102.25 161183.05 79040 -1 717
719 0 428267.88 161047.78 78840 -1 718
720 0 428334.94 160961.34 78640 -1 719
721 0 428400.9 161011.17 78440 -1 720
722 0 428501.5 160944.16 78200 -1 721
723 0 428481.62 160870.45 77880 -1 722
724 0 428560.03 160845.64 77680 -1 723
725 0 428638.97 160726.56 77480 -1 724
726 0 428622.38 160623.95 77280 -1 725
727 0 428629.8 160558.95 77040 -1 726
728 0 428688.16 160449.81 76800 -1 727
729 0 428682.16 160448.39 76560 -1 728
730 0 428698.12 160336.55 76400 -1 729
731 0 428762.53 160236.45 76200 -1 730
732 0 428776.94 160213.03 76000 -1 731
733 0 428782.12 160186.89 75800 -1 732
734 0 428795.06 160086.2 75560 -1 733
735 0 428804.25 160086 75440 -1 734
736 0 428810.22 160086 75360 -1 735
737 0 428832.2 160085.81 75080 -1 736
738 0 428848.94 159852.45 74720 -1 737
739 0 428844.22 159760.11 74400 -1 738
740 0 429093.34 159637.61 74120 -1 739
741 0 429236.2 159657.2 73800 -1 740
742 0 429271.62 159662 73720 -1 741
743 0 429304.4 159630.4 73640 -1 742
744 0 429336.66 159598.67 73560 -1 743
745 0 429352.56 159582.55 73520 -1 744
746 0 429383.94 159566.48 73200 -1 745
747 0 429557.22 159431.86 72800 -1 746
748 0 429687.56 159281.28 72520 -1 747
749 0 429737.72 159091.58 72280 -1 748
750 0 429745.66 159060.17 72240 -1 749
751 0 429786.8 159059.8 72200 -1 750
752 0 429868.5 159059.5 72120 -1 751
753 0 429949.75 159058.92 72040 -1 752
754 0 430168.22 159148.02 71760 -1 753
755 0 430321.56 159280.4 71560 -1 754
756 0 430557.5 159156.56 71320 -1 755
757 0 430777.22 158980.31 71080 -1 756
758 0 430904.16 158736.6 70920 -1 757
759 0 431009.9 158594.08 70600 -1 758
760 0 431120.72 158327.44 70400 -1 759
761 0 431210.28 157937 70200 -1 760
762 0 431228 157859 70160 -1 761
763 0 431245.5 157780.58 70120 -1 762
764 0 431271.25 157766.12 70080 -1 763
765 0 431447.6 157661.8 69800 -1 764
766 0 431473 157647 69760 -1 765
767 0 431497.53 157631.55 69720 -1 766
768 0 431571.6 157570.4 69400 -1 767
769 0 431590.38 157554.61 69320 -1 768
770 0 431823.62 157488.5 69040 -1 769
771 0 431857.4 157479.25 69000 -1 770
772 0 431875 157537.5 68880 -1 771
773 0 431905 157635.03 68680 -1 772
774 0 432052.16 157573.5 68600 -1 773
775 0 432091.6 157533 68560 -1 774
776 0 432216.28 157465.05 68480 -1 775
777 0 432455.5 157312.47 68200 -1 776
778 0 432536.28 157119.67 68040 -1 777
779 0 432888 156618.17 67840 -1 778
780 0 433046.6 156655.81 67640 -1 779
781 0 433116.5 156705.5 67600 -1 780
782 0 433185.5 156755 67560 -1 781
783 0 433255 156804.5 67520 -1 782
784 0 433323.88 156853.78 67480 -1 783
785 0 433393.2 156903.4 67440 -1 784
786 0 433670.16 157101.48 67280 -1 785
787 0 433554.28 156899.58 67080 -1 786
788 0 433507.5 156818.88 67000 -1 787
789 0 434267.56 157195.73 66960 -1 788
790 0 434355.2 157114.8 66920 -1 789
791 0 434442.5 157033.5 66880 -1 790
792 0 434529.5 156952.5 66840 -1 791
793 0 434703.5 156790.34 66760 -1 792
794 0 434928.8 156756.4 66680 -1 793
795 0 435266.03 156705.69 66560 -1 794
796 0 435986.3 156521.02 66440 -1 795
797 0 437394.84 156575.12 66240 -1 796
798 0 438332.4 156416.1 66080 -1 797
799 0 438537.72 156457.14 65840 -1 798
800 0 438572.1 156464.08 65800 -1 799
801 0 439539.6 156726.58 65520 -1 800
802 0 439620.12 156751.11 65480 -1 801
803 0 440564.12 156822.94 65480 -1 802
804 0 441246.66 157070.11 65160 -1 803
805 0 441331.75 157101.38 65120 -1 804
806 0 441562.25 157067 65080 -1 805
807 0 442252.7 156965.06 64960 -1 806
808 0 444172.84 157317.42 64960 -1 807
809 0 444259.9 157325.7 64920 -1 808
810 0 445748.53 156236.92 64920 -1 809
811 0 446817.8 155401.11 64880 -1 810
812 0 447885.6 154564.89 64840 -1 811
813 0 448861.75 154764.77 64800 -1 812
814 0 448910.62 155076.97 64720 -1 813
815 0 448999.12 155997.88 64640 -1 814
816 0 449334.66 156672.25 64400 -1 815
817 0 449375.34 156705 64360 -1 816
818 0 449455.5 156770.58 64280 -1 817
819 0 449399.34 156853.67 64200 -1 818
820 0 449370.66 156895.03 64160 -1 819
821 0 449568.62 157042.11 64080 -1 820
822 0 449919.38 157358.89 63960 -1 821
823 0 450847.1 158710.88 63960 -1 822
824 0 450790.53 159135.14 63960 -1 823
825 0 450790.53 159067.27 63840 -1 824
826 0 450720.38 158957.7 63720 -1 825
827 0 450774.94 158963.77 63680 -1 826
828 0 450807 158977 63640 -1 827
829 0 450839.34 158990 63600 -1 828
830 0 450909.3 159022 63560 -1 829
831 0 450907.16 159069.17 63520 -1 830
832 0 450898 159304.84 63320 -1 831
833 0 451199 159512.03 63320 -1 832
834 0 451235.94 159556.89 63280 -1 833
835 0 451238.6 159585.92 63240 -1 834
836 0 450739.7 158664.98 64080 -1 823
837 0 450739.7 158664.98 64240 -1 836
838 0 450739.7 158664.98 64320 -1 837
839 0 450651.34 158543.67 64400 -1 838
840 0 450607.1 158482.8 64440 -1 839
841 0 450971.97 158532.6 64520 -1 840
842 0 450920.06 158452.78 64600 -1 841
843 0 449707.88 156944.83 63680 -1 822
844 0 449657.5 156935 63640 -1 843
845 0 450174.72 157435.92 63600 -1 844
846 0 449606.66 156925 63600 -1 844
847 0 449556.28 156914.52 63560 -1 846
848 0 449507.78 156890.27 63440 -1 847
849 0 449034.28 155921.22 64840 -1 815
850 0 449034.28 155921.22 64880 -1 849
851 0 449149.78 154572.5 64840 -1 813
852 0 449277.3 154453.64 65040 -1 851
853 0 449805.8 154364.67 64840 -1 852
854 0 450039.5 154374 64760 -1 853
855 0 450273.12 154382.78 64680 -1 854
856 0 450532.2 154710.2 64520 -1 855
857 0 450597.25 154791.89 64480 -1 856
858 0 451579.88 154974.16 64280 -1 857
859 0 451915.2 155014.8 64200 -1 858
860 0 452418.44 155075.97 64080 -1 859
861 0 452861 154971 64040 -1 860
862 0 453304.4 154865.66 64000 -1 861
863 0 453728.34 154979.33 64040 -1 862
864 0 454577.28 155206.19 64120 -1 863
865 0 455008.28 155003.8 64360 -1 864
866 0 455169.25 154933.5 64400 -1 865
867 0 455652.6 154722 64520 -1 866
868 0 455885.44 155512.08 64480 -1 867
869 0 455858.56 155952.19 64360 -1 868
870 0 455864.84 155957.97 64320 -1 869
871 0 455745.66 156346 64240 -1 870
872 0 455685.88 156540.36 64200 -1 871
873 0 455585.97 156649.12 64040 -1 872
874 0 455543.53 156909.83 63960 -1 873
875 0 456095.25 157382.73 63960 -1 874
876 0 455889.1 157079.6 63800 -1 875
877 0 455842 156932 63720 -1 876
878 0 455767.84 156885.58 63680 -1 877
879 0 455737.53 156824.95 63640 -1 878
880 0 456495.4 157619.19 64120 -1 875
881 0 456504.5 157675.5 64160 -1 880
882 0 456514 157732 64200 -1 881
883 0 456562.1 157710.14 64240 -1 882
884 0 455270.7 156624.88 64320 -1 870
885 0 455239.34 156599.67 64360 -1 884
886 0 455176.2 156548.8 64440 -1 885
887 0 455113.06 156497.56 64520 -1 886
888 0 454975.66 156461.33 64600 -1 887
889 0 454906.9 156443 64640 -1 888
890 0 454840.22 156315.67 64680 -1 889
891 0 455658.44 154670.03 64560 -1 867
892 0 455615.88 154617.06 64600 -1 891
893 0 456833.44 155049.14 64560 -1 891
894 0 457593.2 155444.34 64640 -1 893
895 0 457928.9 155624.4 64640 -1 894
896 0 457970.25 155637.61 64680 -1 895
897 0 458893.75 155790.73 64720 -1 896
898 0 459297.28 156207.42 64800 -1 897
899 0 459076.47 155892.17 64840 -1 898
900 0 459106 156030 64960 -1 899
901 0 459182 156102 65080 -1 900
902 0 459214 156114 65240 -1 901
903 0 459306 156166 65400 -1 902
904 0 459695.66 156637 64880 -1 898
905 0 459895.25 156852.39 64920 -1 904
906 0 460070 157141.16 64960 -1 905
907 0 460283.88 157468.56 65000 -1 906
908 0 460948.28 157892.75 65120 -1 907
909 0 461940.1 158365.3 65320 -1 908
910 0 462340.53 158909.11 65120 -1 909
911 0 462566.03 159412.8 64920 -1 910
912 0 462882.44 159603.83 64880 -1 911
913 0 463408 159967 64840 -1 912
914 0 463412 159951 64720 -1 913
915 0 463584 160115 64600 -1 914
916 0 463818 160219 64520 -1 915
917 0 463974 160339 64440 -1 916
918 0 464130 160455 64320 -1 917
919 0 464270 160499 64200 -1 918
920 0 464262 160491 64080 -1 919
921 0 464254 160335 63920 -1 920
922 0 464254 160143 63760 -1 921
923 0 464258 160067 63600 -1 922
924 0 464369.5 160157.47 63480 -1 923
925 0 464430 160151 63320 -1 924
926 0 464450 160119 63200 -1 925
927 0 464410 160023 63080 -1 926
928 0 464402 159919 62960 -1 927
929 0 463785.22 159988.56 64960 -1 911
930 0 464425 160457.8 65120 -1 929
931 0 464585 160574.83 65160 -1 930
932 0 464744.88 160692.14 65200 -1 931
933 0 465545.75 161021.17 65400 -1 932
934 0 465780.6 161058.8 65520 -1 933
935 0 465859 161071.5 65560 -1 934
936 0 465937.06 161084.36 65600 -1 935
937 0 466336.28 161389.5 65720 -1 936
938 0 466945.25 161573.22 65960 -1 937
939 0 467454.78 161654.61 66160 -1 938
940 0 467815.3 161878.6 66280 -1 939
941 0 468335.72 162182.11 66400 -1 940
942 0 468735.16 162342.28 66480 -1 941
943 0 468359.2 162654.36 66480 -1 942
944 0 468366.06 162966.83 66360 -1 943
945 0 468261 163088 66160 -1 944
946 0 468254 163142.5 66120 -1 945
947 0 468272.72 163170.61 66080 -1 946
948 0 468290.22 163312.58 65920 -1 947
949 0 468308.4 163524.78 65760 -1 948
950 0 468223.53 163694.55 65640 -1 949
951 0 468090.12 163736.98 65480 -1 950
952 0 467857.5 163933.5 65360 -1 951
953 0 467779.6 163998.6 65320 -1 952
954 0 467702.12 164064.38 65280 -1 953
955 0 467633.34 164175.33 65240 -1 954
956 0 467495.97 164397.84 65160 -1 955
957 0 467365.2 164606.4 65080 -1 956
958 0 467168.6 164919.25 64960 -1 957
959 0 467186.78 165270.89 64800 -1 958
960 0 467223 165583.75 64680 -1 959
961 0 467235 165687.8 64640 -1 960
962 0 467247.4 165792.3 64600 -1 961
963 0 467392.9 166168.19 64360 -1 962
964 0 467330.75 166370.5 64240 -1 963
965 0 467309.97 166438.06 64200 -1 964
966 0 467271.66 166441.02 64160 -1 965
967 0 466841.2 166610.78 63920 -1 966
968 0 466744 166592.5 63840 -1 967
969 0 466647.2 166574.4 63760 -1 968
970 0 466638 166580.5 63720 -1 969
971 0 466629 166586.53 63680 -1 970
972 0 466544.1 166616.84 63600 -1 971
973 0 466310.5 166617 63520 -1 972
974 0 465507.97 166770.03 63440 -1 973
975 0 466016.62 166677.47 63400 -1 974
976 0 466010.75 166683.25 63360 -1 975
977 0 465992.38 166701.72 63240 -1 976
978 0 465925.7 166719.92 63000 -1 977
979 0 464555.5 167271.64 63440 -1 974
980 0 464373.6 167465.64 63520 -1 979
981 0 464076.53 167671.78 63680 -1 980
982 0 464040.16 167738.47 63720 -1 981
983 0 463949.2 167908.23 63800 -1 982
984 0 463906.75 167980.98 63840 -1 983
985 0 463652.12 168096.19 63960 -1 984
986 0 464082.6 168187.12 64120 -1 985
987 0 464105 168208 64160 -1 986
988 0 464149.28 168235.62 64240 -1 987
989 0 462421.38 167847.61 63800 -1 983
990 0 462391.03 167732.4 63560 -1 989
991 0 462158.2 167630.4 63400 -1 990
992 0 462100.03 167605.1 63360 -1 991
993 0 462251.6 167677.84 63240 -1 992
994 0 464646.44 167229.19 63280 -1 979
995 0 468759.5 162342.5 66520 -1 942
996 0 468783.56 162343.31 66560 -1 995
997 0 468845.66 162377 66600 -1 996
998 0 468969.34 162445.33 66680 -1 997
999 0 469340.4 162650.11 66920 -1 998
1000 0 470241 163105.2 67080 -1 999
1001 0 471452.06 163434.4 67120 -1 1000
1002 0 471709.66 163545.23 67160 -1 1001
1003 0 471842.66 163627.33 67200 -1 1002
1004 0 471858.47 163710.77 67280 -1 1003
1005 0 472552.62 163781.19 67400 -1 1004
1006 0 473237.28 164629.67 67200 -1 1005
1007 0 473033.1 164193.7 67160 -1 1006
1008 0 473117 164200.86 67120 -1 1007
1009 0 473686.5 164427.08 67040 -1 1008
1010 0 475285 164856.11 67000 -1 1009
1011 0 476091.66 165360.94 66960 -1 1010
1012 0 476588.5 165374.55 66880 -1 1011
1013 0 476768.62 165287.88 66800 -1 1012
1014 0 477311.62 165872.17 66840 -1 1013
1015 0 477795.5 166310.34 66920 -1 1014
1016 0 477925.28 166399.69 66960 -1 1015
1017 0 478539.72 166758.38 67160 -1 1016
1018 0 478980.78 166866.86 67200 -1 1017
1019 0 479570.12 166897.08 67200 -1 1018
1020 0 479572.78 166819.02 67120 -1 1019
1021 0 479904.34 166820.45 67080 -1 1020
1022 0 480137 166508 67000 -1 1021
1023 0 480316.12 166435.58 66960 -1 1022
1024 0 480597.06 165983.75 66840 -1 1023
1025 0 481031.2 166054.66 66640 -1 1024
1026 0 481331 166090.25 66520 -1 1025
1027 0 481431.44 166101.64 66480 -1 1026
1028 0 481553.25 166245.75 66440 -1 1027
1029 0 481919.72 166677.25 66320 -1 1028
1030 0 482620.38 166908.52 66280 -1 1029
1031 0 483732.53 166892.39 66280 -1 1030
1032 0 484164.12 166965.1 66200 -1 1031
1033 0 484635.75 167052.66 66080 -1 1032
1034 0 485188.25 167102.14 65960 -1 1033
1035 0 485610.22 167182.8 65840 -1 1034
1036 0 486180.9 167171.78 65680 -1 1035
1037 0 486708.66 167268.64 65720 -1 1036
1038 0 487267.56 167314.92 65840 -1 1037
1039 0 487455.34 167274.33 65920 -1 1038
1040 0 487548.6 167253.72 65960 -1 1039
1041 0 487876.4 166932.55 65720 -1 1040
1042 0 488132.66 166571.73 65680 -1 1041
1043 0 488405.38 166436.45 65640 -1 1042
1044 0 489586.84 166064.6 65600 -1 1043
1045 0 490420.38 165880.17 65520 -1 1044
1046 0 490960.4 165991.97 65480 -1 1045
1047 0 491568.34 165727.83 65480 -1 1046
1048 0 491552.12 164679.67 65480 -1 1047
1049 0 491471.94 164552.03 65520 -1 1048
1050 0 490969.03 163976.08 65680 -1 1049
1051 0 491004.62 163599.05 65720 -1 1050
1052 0 491060.94 163271.69 65760 -1 1051
1053 0 491045 163259.5 65800 -1 1052
1054 0 491028.84 163246.67 65840 -1 1053
1055 0 491028.94 162960.52 65880 -1 1054
1056 0 490996.47 162952.1 65960 -1 1055
1057 0 490891.38 162920.23 66080 -1 1056
1058 0 490793.9 162776.88 66200 -1 1057
1059 0 490757.9 162736.94 66280 -1 1058
1060 0 490676.75 162756.56 66480 -1 1059
1061 0 490456.1 162649.19 66640 -1 1060
1062 0 490471.88 162584.98 66800 -1 1061
1063 0 490546.5 162831.6 66960 -1 1062
1064 0 490747.78 162898.23 67160 -1 1063
1065 0 490611.25 163109.84 67200 -1 1064
1066 0 490430.1 163325.84 67280 -1 1065
1067 0 490311.94 163316.33 67360 -1 1066
1068 0 489713.44 163004.48 67520 -1 1067
1069 0 489659.6 162909.8 67560 -1 1068
1070 0 489499.5 162627.25 67680 -1 1069
1071 0 489446.38 162533.12 67720 -1 1070
1072 0 489311.6 162393.28 67920 -1 1071
1073 0 489131.94 162364.31 68120 -1 1072
1074 0 489027 162334.83 68320 -1 1073
1075 0 489005.97 162329.23 68360 -1 1074
1076 0 488994.8 162337.8 68400 -1 1075
1077 0 488961.25 162364.25 68520 -1 1076
1078 0 488950.28 162372.92 68560 -1 1077
1079 0 489014.2 162168.83 68760 -1 1078
1080 0 488976.72 162041.92 68960 -1 1079
1081 0 488961.2 161960.28 69200 -1 1080
1082 0 488941.62 161920.2 69400 -1 1081
1083 0 488992.75 161922.62 69600 -1 1082
1084 0 489133.25 161892.97 69840 -1 1083
1085 0 489172.72 161718.92 70040 -1 1084
1086 0 489364.62 161658.48 70240 -1 1085
1087 0 489465 161701.6 70440 -1 1086
1088 0 489568.72 161743.3 70880 -1 1087
1089 0 489694.47 161530.27 71280 -1 1088
1090 0 489707.38 161509.05 71320 -1 1089
1091 0 489800.6 161427.4 71440 -1 1090
1092 0 489863 161373 71520 -1 1091
1093 0 489956.6 161291.4 71640 -1 1092
1094 0 490018.7 161237.33 71720 -1 1093
1095 0 490308.53 160828.8 71920 -1 1094
1096 0 490401.38 160451.75 72080 -1 1095
1097 0 490392 160344.33 72160 -1 1096
1098 0 490373.8 160128.69 72320 -1 1097
1099 0 490469.4 159899.2 72440 -1 1098
1100 0 490533.38 159745.88 72520 -1 1099
1101 0 490629.3 159516.16 72640 -1 1100
1102 0 490783 159348.5 72720 -1 1101
1103 0 490937.47 159180.78 72800 -1 1102
1104 0 491080.72 159018.2 73000 -1 1103
1105 0 491112.2 158881.8 73160 -1 1104
1106 0 491081.34 158724.03 73360 -1 1105
1107 0 491061.88 158611.78 73560 -1 1106
1108 0 491054.8 158452.8 73720 -1 1107
1109 0 491053 158412.89 73760 -1 1108
1110 0 491050.2 158361.8 73840 -1 1109
1111 0 491046.06 158284.61 73960 -1 1110
1112 0 491076.44 158051.55 74200 -1 1111
1113 0 491076.5 158049 74400 -1 1112
1114 0 491136.72 157944.98 74600 -1 1113
1115 0 491360.47 157801.4 74720 -1 1114
1116 0 491400.06 157697.86 74880 -1 1115
1117 0 491471.16 157671.56 75000 -1 1116
1118 0 491501.1 157597.25 75120 -1 1117
1119 0 491573.03 157509.78 75320 -1 1118
1120 0 491584.3 157513.6 75480 -1 1119
1121 0 491657.1 157417.44 75680 -1 1120
1122 0 491733.7 156932.61 75760 -1 1121
1123 0 492651.44 155399.31 75720 -1 1122
1124 0 495283.3 154310.98 75720 -1 1123
1125 0 495929.28 154214.84 75880 -1 1124
1126 0 496498.8 154233.12 75920 -1 1125
1127 0 497689.72 154056.58 75840 -1 1126
1128 0 497402.97 154144.03 75800 -1 1127
1129 0 497382.5 154178.5 75720 -1 1128
1130 0 497372 154195.5 75680 -1 1129
1131 0 497361.9 154212.56 75640 -1 1130
1132 0 497311 154229.53 75480 -1 1131
1133 0 497327.97 154240.84 75280 -1 1132
1134 0 497265.75 154184.28 75120 -1 1133
1135 0 497180.88 154133.38 74920 -1 1134
1136 0 497186.53 154184.28 74760 -1 1135
1137 0 497271.4 154206.9 74600 -1 1136
1138 0 497361.9 154161.66 74440 -1 1137
1139 0 497576.88 154008.92 74200 -1 1138
1140 0 497690 153737.39 74000 -1 1139
1141 0 497680.2 153536.6 73880 -1 1140
1142 0 497790 153471 73760 -1 1141
1143 0 497904.97 153420.61 73440 -1 1142
1144 0 498344.2 153244.2 73280 -1 1143
1145 0 498453.7 153199.98 73240 -1 1144
1146 0 498561.16 152945.42 73040 -1 1145
1147 0 498640.34 152896.33 72880 -1 1146
1148 0 498679.94 152871.89 72800 -1 1147
1149 0 498849.66 152775.72 72640 -1 1148
1150 0 498776.12 152685.22 72560 -1 1149
1151 0 499477.56 153160.39 72560 -1 1150
1152 0 499568.06 153273.53 72520 -1 1151
1153 0 499579.38 153284.84 72440 -1 1152
1154 0 498849.66 151542.53 72560 -1 1150
1155 0 498793.1 151378.48 72680 -1 1154
1156 0 498448.03 151073.02 72840 -1 1155
1157 0 498422.5 151070 72920 -1 1156
1158 0 498397.1 151067.36 73000 -1 1157
1159 0 498317.9 150942.9 73360 -1 1158
1160 0 498069 150665.72 73560 -1 1159
1161 0 498063.34 150620.47 73760 -1 1160
1162 0 498102.94 150563.89 73880 -1 1161
1163 0 498985.4 152391.06 72320 -1 1150
1164 0 498995.62 152389.62 72280 -1 1163
1165 0 499070.28 152379.75 72000 -1 1164
1166 0 499160.78 152475.9 71800 -1 1165
1167 0 499246.84 151814.89 72280 -1 1164
1168 0 498179.12 154033.11 75920 -1 1127
1169 0 498818 153975.8 76000 -1 1168
1170 0 499186.97 153704.66 76040 -1 1169
1171 0 499473.44 153535.73 76160 -1 1170
1172 0 499585.84 153488.2 76280 -1 1171
1173 0 499728.22 153320.27 76400 -1 1172
1174 0 499808.4 153176.28 76600 -1 1173
1175 0 499885.4 153089.6 76720 -1 1174
1176 0 499936.62 153032.14 76800 -1 1175
1177 0 500208.53 152995.88 77040 -1 1176
1178 0 500413.72 152980.52 77120 -1 1177
1179 0 500464.72 152921.48 77320 -1 1178
1180 0 500685.28 152666.39 77600 -1 1179
1181 0 501154.56 152327.22 77760 -1 1180
1182 0 501661.28 152166.1 77920 -1 1181
1183 0 501719.84 152156.5 77960 -1 1182
1184 0 501955.2 152118.4 78120 -1 1183
1185 0 502014.4 152108.83 78160 -1 1184
1186 0 502144.25 152154.58 78200 -1 1185
1187 0 502302.78 152092.45 78240 -1 1186
1188 0 502262 152219.48 78280 -1 1187
1189 0 502178 152389.25 78400 -1 1188
1190 0 502150.2 152446.45 78440 -1 1189
1191 0 502114.06 152498.1 78560 -1 1190
1192 0 502117 152494.48 78680 -1 1191
1193 0 502002.4 152563.62 78880 -1 1192
1194 0 501926.66 152589.33 79000 -1 1193
1195 0 501904.88 152616.23 79120 -1 1194
1196 0 501884.2 152640.08 79240 -1 1195
1197 0 501864.03 152654.77 79480 -1 1196
1198 0 501751.3 152678.86 79640 -1 1197
1199 0 501701.25 152771.34 79800 -1 1198
1200 0 501508.16 152987.94 80000 -1 1199
1201 0 501568.66 152844.62 80240 -1 1200
1202 0 501567.9 152821.56 80400 -1 1201
1203 0 501516 152799.75 80440 -1 1202
1204 0 501360.28 152732.69 80560 -1 1203
1205 0 501060.6 152631.62 80760 -1 1204
1206 0 500977.8 152592.31 81000 -1 1205
1207 0 500981.6 152592.6 81120 -1 1206
1208 0 500984.22 152592.83 81200 -1 1207
1209 0 500867.88 152608.08 81400 -1 1208
1210 0 500939.44 152832.48 81600 -1 1209
1211 0 500909.16 152845.14 81640 -1 1210
1212 0 500729.78 152923.5 81880 -1 1211
1213 0 500700.38 152980.92 82040 -1 1212
1214 0 500703.2 152989.8 82080 -1 1213
1215 0 500709.5 153007.5 82160 -1 1214
1216 0 500716.22 153025.25 82240 -1 1215
1217 0 501277.2 152096.4 78120 -1 1184
1218 0 497121.75 154296.9 76040 -1 1126
1219 0 497213.62 154324.48 76120 -1 1218
1220 0 497181.47 154324.48 76200 -1 1219
1221 0 497181.47 154333.67 76240 -1 1220
1222 0 495812.6 154033.86 76040 -1 1125
1223 0 495758.78 153969.06 76080 -1 1222
1224 0 495739.06 153830.22 76120 -1 1223
1225 0 495835.22 153767.98 76160 -1 1224
1226 0 495880.47 153722.73 76280 -1 1225
1227 0 495891.78 153739.7 76360 -1 1226
1228 0 494337 154565 75840 -1 1124
1229 0 494293 154545 76000 -1 1228
1230 0 494277 154553 76160 -1 1229
1231 0 494263.66 154559.67 76200 -1 1230
1232 0 494237 154573 76280 -1 1231
1233 0 493889 154361 76280 -1 1232
1234 0 492747.03 155433.38 75680 -1 1123
1235 0 492762.66 155420 75640 -1 1234
1236 0 492793.5 155394 75560 -1 1235
1237 0 494001 154813 75560 -1 1236
1238 0 493797 154873 75360 -1 1237
1239 0 492809 155381 75520 -1 1236
1240 0 492889 155397 75360 -1 1239
1241 0 492853 155345 75240 -1 1240
1242 0 492841.8 155355.4 75200 -1 1241
1243 0 492797 155397 75040 -1 1242
1244 0 492769 155405 74920 -1 1243
1245 0 492718 155441 74800 -1 1244
1246 0 492701 155453 74760 -1 1245
1247 0 492649 155469 74640 -1 1246
1248 0 492633.84 155499.31 74520 -1 1247
1249 0 492473.38 155650.81 74440 -1 1248
1250 0 492518.66 155608.45 74280 -1 1249
1251 0 492682.34 155614.52 74160 -1 1250
1252 0 492931 155619 74040 -1 1251
1253 0 493046.12 155669.08 73960 -1 1252
1254 0 493112.8 155669.08 73920 -1 1253
1255 0 491733.5 156977 75880 -1 1122
1256 0 491661.5 157137 76040 -1 1255
1257 0 491629.5 157153 76200 -1 1256
1258 0 491662.8 157143.4 76280 -1 1257
1259 0 491679.34 157138.33 76320 -1 1258
1260 0 491695.5 157133.5 76360 -1 1259
1261 0 491711.84 157128.75 76400 -1 1260
1262 0 491720 157166.33 76440 -1 1261
1263 0 491736 157240.8 76520 -1 1262
1264 0 491760.34 157353.08 76640 -1 1263
1265 0 491730.03 157468.27 76800 -1 1264
1266 0 491590.6 157498.58 76920 -1 1265
1267 0 491657.28 157522.83 77080 -1 1266
1268 0 491560.28 157577.4 77240 -1 1267
1269 0 491529.97 157662.28 77320 -1 1268
1270 0 491542.1 157638.03 77480 -1 1269
1271 0 491566.34 157625.9 77520 -1 1270
1272 0 491548.16 157650.16 77560 -1 1271
1273 0 491521 157623 77640 -1 1272
1274 0 491493.6 157595.6 77720 -1 1273
1275 0 491469.34 157534.95 77800 -1 1274
1276 0 491426.9 157522.83 77920 -1 1275
1277 0 491348.06 157468.27 78040 -1 1276
1278 0 491214.7 157541.03 78200 -1 1277
1279 0 491196.5 157492.52 78280 -1 1278
1280 0 491117.7 157468.27 78360 -1 1279
1281 0 491002.5 157534.95 78480 -1 1280
1282 0 490875.2 157631.97 78680 -1 1281
1283 0 490741.78 157674.4 78840 -1 1282
1284 0 490638.72 157801.73 79040 -1 1283
1285 0 490559.9 158092.75 79240 -1 1284
1286 0 490578.1 158286.75 79400 -1 1285
1287 0 490590 158331 79480 -1 1286
1288 0 490596.28 158353.45 79520 -1 1287
1289 0 490602.34 158341.33 79640 -1 1288
1290 0 490596.28 158389.83 79760 -1 1289
1291 0 490404 158691 79840 -1 1290
1292 0 490687.22 158323.14 79880 -1 1291
1293 0 490365.9 158729.34 79920 -1 1292
1294 0 490292 158919 80000 -1 1293
1295 0 490190.06 159111.31 80200 -1 1294
1296 0 490080.94 159208.31 80400 -1 1295
1297 0 489983.94 159256.81 80560 -1 1296
1298 0 489844.5 159402.33 80720 -1 1297
1299 0 489786 159445.6 80800 -1 1298
1300 0 489698.97 159511.45 80920 -1 1299
1301 0 489310.97 159481.14 81200 -1 1300
1302 0 489401.9 159214.38 81320 -1 1301
1303 0 489523.16 159008.23 81440 -1 1302
1304 0 489526 159014 81480 -1 1303
1305 0 489529.22 159020.36 81520 -1 1304
1306 0 489492.84 158911.23 81600 -1 1305
1307 0 489650.47 158765.72 81640 -1 1306
1308 0 489613 158732.06 81760 -1 1307
1309 0 489650.47 158717.22 81840 -1 1308
1310 0 489407.97 158771.78 82080 -1 1309
1311 0 489450.4 158723.28 82280 -1 1310
1312 0 489256.38 158741.47 82600 -1 1311
1313 0 489256.38 158796.03 82720 -1 1312
1314 0 489092.7 158777.84 82960 -1 1313
1315 0 489038.12 158729.34 83160 -1 1314
1316 0 489013.88 158711.16 83320 -1 1315
1317 0 488930.28 158735.33 83360 -1 1316
1318 0 488771.34 158826.34 83480 -1 1317
1319 0 488812.06 158848.34 83560 -1 1318
1320 0 488795.62 158905.17 83640 -1 1319
1321 0 488904.75 158796.03 83800 -1 1320
1322 0 488834.16 158776 84000 -1 1321
1323 0 488819.88 158771.78 84040 -1 1322
1324 0 488722.84 158759.66 84440 -1 1323
1325 0 488650.1 158796.03 84800 -1 1324
1326 0 488663.5 158805 84920 -1 1325
1327 0 488668.28 158808.16 84960 -1 1326
1328 0 488680.4 158862.73 85320 -1 1327
1329 0 488708.8 158959.8 85480 -1 1328
1330 0 488716.06 158984.34 85520 -1 1329
1331 0 489863 159121.5 85560 -1 1330
1332 0 489626.22 159123.44 85600 -1 1331
1333 0 489285.2 159095 85760 -1 1332
1334 0 489200.06 159088.34 85800 -1 1333
1335 0 488957.5 159123 85880 -1 1334
1336 0 488862.3 159123.44 85920 -1 1335
1337 0 488856.25 159105.25 86040 -1 1336
1338 0 490004.06 158976.34 85360 -1 1331
1339 0 489892.06 158860.34 85280 -1 1338
1340 0 489912.06 158844.34 85160 -1 1339
1341 0 489912.62 158842.9 85120 -1 1340
1342 0 489901.34 158830.67 85080 -1 1341
1343 0 489896.06 158824.34 85040 -1 1342
1344 0 489960.06 158448.34 84960 -1 1343
1345 0 488398.53 158825.83 83360 -1 1317
1346 0 488281.75 158929.14 83320 -1 1345
1347 0 488047.8 158950.28 83280 -1 1346
1348 0 488002.56 158950.28 83160 -1 1347
1349 0 487991.25 158984.22 83120 -1 1348
1350 0 490844.88 162133.33 66960 -1 1064
1351 0 491010.8 161482.2 66800 -1 1350
1352 0 491074.6 161163.06 66760 -1 1351
1353 0 491272.62 160945.95 66720 -1 1352
1354 0 491260.66 160548.84 66640 -1 1353
1355 0 491017.06 160060.52 66600 -1 1354
1356 0 490962.4 159845 66720 -1 1355
1357 0 490925.78 159700.66 66800 -1 1356
1358 0 490979.66 159628.33 66840 -1 1357
1359 0 491086.66 159482.73 66920 -1 1358
1360 0 490777.47 160519.48 67120 -1 1359
1361 0 491177.6 159561.55 67040 -1 1359
1362 0 491350.5 159507.25 67160 -1 1361
1363 0 491408 159488.8 67200 -1 1362
1364 0 491353.44 159513.05 67320 -1 1363
1365 0 491335.25 159270.53 67440 -1 1364
1366 0 491250.38 159052.27 67600 -1 1365
1367 0 491205.84 158981.92 67640 -1 1366
1368 0 491032 160089 66560 -1 1355
1369 0 491028 160097 66520 -1 1368
1370 0 491036 160101 66480 -1 1369
1371 0 491044 160097 66440 -1 1370
1372 0 491743.5 165548.75 65360 -1 1047
1373 0 491801.8 165488.86 65320 -1 1372
1374 0 491945.72 165464.72 65240 -1 1373
1375 0 492089.6 165440.6 65160 -1 1374
1376 0 492305 165403.53 65040 -1 1375
1377 0 492377.28 165392.69 65000 -1 1376
1378 0 492950.8 165326.25 64840 -1 1377
1379 0 493318.06 165303.66 64800 -1 1378
1380 0 493744.84 165501.27 64720 -1 1379
1381 0 493662.12 165413.97 64920 -1 1380
1382 0 493662.12 165413.97 65000 -1 1381
1383 0 493657.53 165400.19 65040 -1 1382
1384 0 493955.8 165598 64680 -1 1380
1385 0 494381.12 165794.08 64600 -1 1384
1386 0 495684.38 165640 64600 -1 1385
1387 0 496276.2 165543.69 64600 -1 1386
1388 0 496828.22 165631.02 64600 -1 1387
1389 0 497524.47 165763.83 64480 -1 1388
1390 0 498098.56 165785.22 64360 -1 1389
1391 0 498249.3 165793.02 64320 -1 1390
1392 0 498647.9 165872.48 64200 -1 1391
1393 0 498810.4 165875.53 64160 -1 1392
1394 0 498750.16 165779.31 64120 -1 1393
1395 0 499107.62 165868.73 64040 -1 1394
1396 0 499393.2 165837.4 63960 -1 1395
1397 0 499820.7 165789.8 63840 -1 1396
1398 0 500161.5 165874 63800 -1 1397
1399 0 500501.75 165958.34 63760 -1 1398
1400 0 501430.22 166388.6 63920 -1 1399
1401 0 501717.56 166403.28 63760 -1 1400
1402 0 501840.62 166448.5 63600 -1 1401
1403 0 501887.16 166577.89 63480 -1 1402
1404 0 502019.3 166655 63400 -1 1403
1405 0 502020.62 166698.97 63360 -1 1404
1406 0 502197.72 166788.36 63240 -1 1405
1407 0 502528.2 167086.28 63040 -1 1406
1408 0 503031.7 167621.38 62840 -1 1407
1409 0 503043.16 167688.36 62720 -1 1408
1410 0 503067.06 167717.89 62680 -1 1409
1411 0 503187.53 167884.2 62640 -1 1410
1412 0 503013.7 169196.53 62520 -1 1411
1413 0 503149.78 168404.22 62520 -1 1412
1414 0 503163.3 168496.42 62480 -1 1413
1415 0 503188.06 168490.3 62440 -1 1414
1416 0 503215.3 168635.4 62320 -1 1415
1417 0 503306.47 168823.39 62160 -1 1416
1418 0 503165.9 169132.45 62000 -1 1417
1419 0 502855.12 169449.64 61920 -1 1418
1420 0 503131.4 170211.31 61920 -1 1419
1421 0 503070 170460.5 61880 -1 1420
1422 0 503084.12 170207.55 61840 -1 1421
1423 0 502545.1 170286.1 61800 -1 1422
1424 0 502161.44 170328.47 61720 -1 1423
1425 0 501833.78 170770.02 61720 -1 1424
1426 0 501829.22 170835.36 61680 -1 1425
1427 0 501797 170960.5 61640 -1 1426
1428 0 501765 171086.34 61600 -1 1427
1429 0 501501.6 171626.56 61680 -1 1428
1430 0 501536.66 171577 61760 -1 1429
1431 0 501554.3 171551.94 61800 -1 1430
1432 0 501619.4 171560.88 61840 -1 1431
1433 0 501683.28 171572.9 61920 -1 1432
1434 0 501337.03 171812.88 61600 -1 1429
1435 0 501344.5 171809 61560 -1 1434
1436 0 501180 172057 61520 -1 1435
1437 0 500832 172481 61480 -1 1436
1438 0 500847 172496.5 61440 -1 1437
1439 0 500854.6 172485.6 61480 -1 1438
1440 0 500885.44 172443.61 61640 -1 1439
1441 0 500870.5 172451.08 61720 -1 1440
1442 0 500892 172543 61320 -1 1438
1443 0 500914.5 172495 61240 -1 1442
1444 0 500660.12 172741.64 61240 -1 1443
1445 0 500212.12 172861.69 61240 -1 1444
1446 0 500160.7 172996.73 61320 -1 1445
1447 0 500201.4 172994.58 61400 -1 1446
1448 0 500094.22 173099.62 61120 -1 1447
1449 0 500017.06 173185.36 61040 -1 1448
1450 0 499877.72 173307.55 60960 -1 1449
1451 0 499860.66 173373 60920 -1 1450
1452 0 499826.28 173502.61 60840 -1 1451
1453 0 499706.25 173682.66 60680 -1 1452
1454 0 499663.1 173728.53 60640 -1 1453
1455 0 499714.8 173884.16 60480 -1 1454
1456 0 499845.56 174310.72 60320 -1 1455
1457 0 499695.53 174503.64 60120 -1 1456
1458 0 498754.5 174482.2 60120 -1 1457
1459 0 498813.94 174495.72 60280 -1 1458
1460 0 498744.22 174491.5 60400 -1 1459
1461 0 498671.5 174453.17 60080 -1 1458
1462 0 498259.03 174308.62 59880 -1 1461
1463 0 497841.03 174345.95 59680 -1 1462
1464 0 497626.5 174323.5 59560 -1 1463
1465 0 497483.34 174308.67 59480 -1 1464
1466 0 497411.84 174301.16 59440 -1 1465
1467 0 497187.9 174289.97 59240 -1 1466
1468 0 497281.22 174178 59000 -1 1467
1469 0 497203 174169.75 58880 -1 1468
1470 0 497176.72 174166.81 58840 -1 1469
1471 0 497213.25 174173.12 58800 -1 1470
1472 0 497296.16 174185.47 58680 -1 1471
1473 0 497311.1 174398.2 58480 -1 1472
1474 0 497430.5 174491.5 58400 -1 1473
1475 0 500937.3 172446.55 61160 -1 1443
1476 0 500960.28 172432.77 61120 -1 1475
1477 0 501736.38 170696.97 61520 -1 1427
1478 0 503239.1 169085.4 61840 -1 1422
1479 0 503225.3 169076.22 61760 -1 1478
1480 0 503234.5 169124.47 61640 -1 1479
1481 0 503209.22 169112.98 61560 -1 1480
1482 0 503181.66 169142.84 61480 -1 1481
1483 0 503195.44 169152.03 61440 -1 1482
1484 0 503213.8 169122.17 61360 -1 1483
1485 0 503167.88 169106.1 61160 -1 1484
1486 0 503225.3 169142.84 61000 -1 1485
1487 0 503264.38 169186.5 60800 -1 1486
1488 0 503298.8 169214.06 60680 -1 1487
1489 0 503236.78 169296.78 60440 -1 1488
1490 0 503252.88 169623 60280 -1 1489
1491 0 503317.22 169845.86 60120 -1 1490
1492 0 502977.2 169735.58 60000 -1 1491
1493 0 503457 170325.17 59800 -1 1492
1494 0 503689.88 170572.4 60000 -1 1493
1495 0 503841.88 170800.4 60160 -1 1494
1496 0 503885.88 170852.4 60200 -1 1495
1497 0 503933.88 170848.4 60280 -1 1496
1498 0 503552.7 170443.47 59760 -1 1493
1499 0 503715.6 170644.97 59560 -1 1498
1500 0 503518.38 170640.67 59320 -1 1499
1501 0 503475.53 170713.56 59160 -1 1500
1502 0 503476.34 170740.33 59120 -1 1501
1503 0 503341 171291 59120 -1 1502
1504 0 503265 171385 59240 -1 1503
1505 0 503247.53 171410.97 59280 -1 1504
1506 0 503477.1 170793.36 59040 -1 1502
1507 0 503479.8 171005.08 58720 -1 1506
1508 0 503565.56 171695.3 58560 -1 1507
1509 0 503599.84 172162.6 58400 -1 1508
1510 0 503925.66 172496.98 58200 -1 1509
1511 0 504092.88 172625.61 58040 -1 1510
1512 0 504315.78 172728.5 57880 -1 1511
1513 0 504401.53 172827.1 57680 -1 1512
1514 0 504590.16 172908.55 57440 -1 1513
1515 0 504791.66 172934.27 57280 -1 1514
1516 0 504924.56 173041.45 57040 -1 1515
1517 0 505090.78 173240.67 56800 -1 1516
1518 0 505121.75 173517.31 56560 -1 1517
1519 0 505331.84 173740.25 56360 -1 1518
1520 0 505426.16 173817.42 56200 -1 1519
1521 0 505824.84 174023.19 55960 -1 1520
1522 0 506232.12 174250.4 55720 -1 1521
1523 0 506377.88 174324.4 55680 -1 1522
1524 0 506759.44 174927.77 55520 -1 1523
1525 0 506769.88 174972.4 55440 -1 1524
1526 0 506791.34 175016.67 55360 -1 1525
1527 0 506802.3 175039.23 55320 -1 1526
1528 0 506860.66 175080.5 55280 -1 1527
1529 0 507153.84 175287.89 55080 -1 1528
1530 0 507332 175335 54960 -1 1529
1531 0 507509.7 175382.2 54840 -1 1530
1532 0 507856.94 175459.38 54600 -1 1531
1533 0 508187.03 175429.36 54360 -1 1532
1534 0 508295.25 175475.25 54320 -1 1533
1535 0 508971.56 175956.67 54320 -1 1534
1536 0 508779.7 176122.42 54360 -1 1535
1537 0 508520.1 176251.08 54280 -1 1536
1538 0 508281.16 176676.1 54160 -1 1537
1539 0 508153.5 176781.5 54080 -1 1538
1540 0 508026.16 176887.45 54000 -1 1539
1541 0 508111.16 176979.36 53800 -1 1540
1542 0 508214.53 177144.77 53640 -1 1541
1543 0 508216.84 177153.95 53600 -1 1542
1544 0 508221.44 177156.25 53560 -1 1543
1545 0 507771.16 177225.17 54080 -1 1539
1546 0 507568.97 177363.02 54200 -1 1545
1547 0 507357.62 177468.7 54320 -1 1546
1548 0 506973.94 177526.14 54400 -1 1547
1549 0 506673 177585.88 54520 -1 1548
1550 0 506438.66 177698.44 54640 -1 1549
1551 0 506337.56 177785.73 54720 -1 1550
1552 0 505806.88 177951.16 54840 -1 1551
1553 0 505720.12 177969.44 54920 -1 1552
1554 0 505416.3 178033.86 55200 -1 1553
1555 0 505087.78 178100.48 55360 -1 1554
1556 0 505059.4 178102.4 55400 -1 1555
1557 0 504945.34 178111.97 55560 -1 1556
1558 0 504669.66 178169.4 55760 -1 1557
1559 0 504320.47 178224.55 56000 -1 1558
1560 0 504249.88 178196.4 56280 -1 1559
1561 0 504267.16 178110.28 56400 -1 1560
1562 0 504289.88 177996.4 56560 -1 1561
1563 0 504200 177834 56800 -1 1562
1564 0 504169.88 177780.4 56880 -1 1563
1565 0 504189.88 177692.4 57080 -1 1564
1566 0 503518.66 178729.97 56000 -1 1559
1567 0 503086.75 179021.73 55760 -1 1566
1568 0 503123.5 179598.39 55560 -1 1567
1569 0 503177.88 179788.4 55360 -1 1568
1570 0 503249.88 179852.4 55160 -1 1569
1571 0 503332.94 179895.94 55040 -1 1570
1572 0 503525.88 180024.4 54640 -1 1571
1573 0 503510 180060 54600 -1 1572
1574 0 503477.88 180132.4 54520 -1 1573
1575 0 503474 180162 54480 -1 1574
1576 0 508403.34 175521.33 54280 -1 1534
1577 0 508620.03 175613.7 54200 -1 1576
1578 0 503080.1 170177.03 61600 -1 1422
1579 0 503057.47 170086.52 61440 -1 1578
1580 0 503169.16 170251.2 61960 -1 1420
1581 0 503202.5 170305 62000 -1 1580
1582 0 503269.34 170413 62080 -1 1581
1583 0 503302.72 170466.75 62120 -1 1582
1584 0 503301.38 170385.9 62280 -1 1583
1585 0 503299.9 170458.8 62360 -1 1584
1586 0 501421 166404 64000 -1 1400
1587 0 501439.2 166433.95 64120 -1 1586
1588 0 501493.78 166464.27 64200 -1 1587
1589 0 500025.4 165674.17 63600 -1 1398
1590 0 500093.28 165662.86 63480 -1 1589
1591 0 500098.94 165668.52 63440 -1 1590
1592 0 492305 165667.45 65040 -1 1376
1593 0 485824.75 167194.25 65600 -1 1036
1594 0 485732 167206 65520 -1 1593
1595 0 485639 167218 65440 -1 1594
1596 0 485491 167362 65360 -1 1595
1597 0 485459 167358 65320 -1 1596
1598 0 480929 166205 67000 -1 1024
1599 0 481261 166269 67120 -1 1598
1600 0 481331 166181 67200 -1 1599
1601 0 481603 165985 67280 -1 1600
1602 0 481783 165833 67360 -1 1601
1603 0 482603 165125 67360 -1 1602
1604 0 482579 165081 67440 -1 1603
1605 0 482455 164865 67600 -1 1604
1606 0 482143 164693 67760 -1 1605
1607 0 481571 164505 67840 -1 1606
1608 0 481560 164513 67880 -1 1607
1609 0 481549 164521 67920 -1 1608
1610 0 481527 164537 68000 -1 1609
1611 0 481463 164481 68040 -1 1610
1612 0 481578.5 164563.5 68160 -1 1611
1613 0 481771 164701 68360 -1 1612
1614 0 481911 164813 68560 -1 1613
1615 0 481866 164864 68680 -1 1614
1616 0 481851 164881 68720 -1 1615
1617 0 481880.34 164878.33 68800 -1 1616
1618 0 481895 164877 68840 -1 1617
1619 0 481919 164877 68880 -1 1618
1620 0 481975 164901 68920 -1 1619
1621 0 482167 165017 69040 -1 1620
1622 0 482187 165041 69240 -1 1621
1623 0 482299 165097 69480 -1 1622
1624 0 482363 165137 69640 -1 1623
1625 0 482491 165185 69880 -1 1624
1626 0 482615 165073 70160 -1 1625
1627 0 482615 165045 70400 -1 1626
1628 0 482571 165033 70600 -1 1627
1629 0 482606 165034 70640 -1 1628
1630 0 482711 165037 70760 -1 1629
1631 0 482759 165021 70840 -1 1630
1632 0 482844.34 164986.33 70920 -1 1631
1633 0 482887 164969 70960 -1 1632
1634 0 483023 164877 71120 -1 1633
1635 0 483235 164785 71280 -1 1634
1636 0 483220 164767 71400 -1 1635
1637 0 483215 164761 71440 -1 1636
1638 0 483283 164717 71600 -1 1637
1639 0 483407 164649 71760 -1 1638
1640 0 483823 164573 71880 -1 1639
1641 0 484055 164493 72000 -1 1640
1642 0 484123 164385 72200 -1 1641
1643 0 484143 164387 72240 -1 1642
1644 0 484203 164393 72360 -1 1643
1645 0 484245.5 164388.5 72440 -1 1644
1646 0 484287.56 164383.86 72520 -1 1645
1647 0 484351 164377 72640 -1 1646
1648 0 485091.7 164917.3 72640 -1 1647
1649 0 485027.5 164876 72680 -1 1648
1650 0 484963.06 164834.58 72720 -1 1649
1651 0 484944.66 164825.39 72800 -1 1650
1652 0 485105.5 165004.6 72480 -1 1648
1653 0 484159 164325 72840 -1 1647
1654 0 484119 164349 73120 -1 1653
1655 0 483931 164425 73280 -1 1654
1656 0 483943 164413 73440 -1 1655
1657 0 483883 164389 73640 -1 1656
1658 0 483862 164383 73720 -1 1657
1659 0 483809.5 164368 73920 -1 1658
1660 0 483799 164365 73960 -1 1659
1661 0 483789.66 164401 74000 -1 1660
1662 0 483771 164473 74080 -1 1661
1663 0 483711 164497 74160 -1 1662
1664 0 483678.34 164517.67 74200 -1 1663
1665 0 483515 164621 74400 -1 1664
1666 0 483595 164713 74640 -1 1665
1667 0 483727 164733 74880 -1 1666
1668 0 483735 164689 74920 -1 1667
1669 0 483977.28 164636.42 75080 -1 1668
1670 0 484159 164597 75200 -1 1669
1671 0 484179.66 164609 75240 -1 1670
1672 0 484221 164633 75320 -1 1671
1673 0 484257 164630.33 75400 -1 1672
1674 0 484275 164629 75440 -1 1673
1675 0 484307 164521 75680 -1 1674
1676 0 484203 164521 75840 -1 1675
1677 0 484155 164577 76240 -1 1676
1678 0 484203 164549 76480 -1 1677
1679 0 484327 164469 76600 -1 1678
1680 0 484411 164409 76680 -1 1679
1681 0 482783 165025 67200 -1 1603
1682 0 482783 164977 67120 -1 1681
1683 0 482787 164793 67040 -1 1682
1684 0 482621 164655 66960 -1 1683
1685 0 482455 164517 66880 -1 1684
1686 0 482387 164325 66840 -1 1685
1687 0 482279 164113 66800 -1 1686
1688 0 482067 163877 66720 -1 1687
1689 0 482085 163936 66680 -1 1688
1690 0 482067 163947 66640 -1 1689
1691 0 481638.12 164137.06 66040 -1 1690
1692 0 482031 163969 66560 -1 1690
1693 0 482043 163853 66520 -1 1692
1694 0 482008.72 163790.84 66400 -1 1693
1695 0 481764.34 163743.67 66280 -1 1694
1696 0 480017 166656 67040 -1 1022
1697 0 479897 166828 67080 -1 1696
1698 0 479117 166864 67200 -1 1697
1699 0 478985 166872 67240 -1 1698
1700 0 478957 166884 67280 -1 1699
1701 0 478921 166876 67320 -1 1700
1702 0 478601 166712 67440 -1 1701
1703 0 478401 166600 67520 -1 1702
1704 0 475067 164674 66880 -1 1010
1705 0 474891 164442 66760 -1 1704
1706 0 475067 164598 66640 -1 1705
1707 0 475067 164654 66520 -1 1706
1708 0 473048 163993 66960 -1 1008
1709 0 471463 163379 67000 -1 1001
1710 0 465298.34 161695.67 65720 -1 937
1711 0 465086.34 162055.67 65760 -1 1710
1712 0 465131.4 162080.05 65920 -1 1711
1713 0 462184 159391 64840 -1 911
1714 0 462188 159431 64760 -1 1713
1715 0 462138 158459 65360 -1 909
1716 0 462336.5 158553 65400 -1 1715
1717 0 462733.03 158740.72 65480 -1 1716
1718 0 463001 158729.8 65800 -1 1717
1719 0 463067.7 158726.52 65880 -1 1718
1720 0 463428.28 158807.1 66080 -1 1719
1721 0 463467.78 158813.94 66120 -1 1720
1722 0 459807.34 156620.33 64720 -1 904
1723 0 458055 155702 64560 -1 895
1724 0 458117.5 155741 64520 -1 1723
1725 0 458348 155941 64400 -1 1724
1726 0 458404.8 155996.6 64360 -1 1725
1727 0 458604 156177 64240 -1 1726
1728 0 458742.5 156434.22 64080 -1 1727
1729 0 456806.5 155060.5 64640 -1 893
1730 0 456780 155072 64720 -1 1729
1731 0 455622.4 154558.4 64640 -1 891
1732 0 455569.44 154391.42 64760 -1 1731
1733 0 455534.16 154279.61 64840 -1 1732
1734 0 455428.34 153945.1 65080 -1 1733
1735 0 455464.72 153939.03 65120 -1 1734
1736 0 455368.56 153857.67 65160 -1 1735
1737 0 453820 155214 63960 -1 863
1738 0 453628 155326 63880 -1 1737
1739 0 453491.6 155477.58 63720 -1 1738
1740 0 453515.84 155495.77 63640 -1 1739
1741 0 453503.72 155544.27 63600 -1 1740
1742 0 453631.03 155617.02 63480 -1 1741
1743 0 452175.94 154471.14 63720 -1 861
1744 0 452127.44 154337.75 63600 -1 1743
1745 0 452139.56 154386.25 63560 -1 1744
1746 0 450593.2 155180.8 64320 -1 857
1747 0 450725.2 155300.8 64160 -1 1746
1748 0 450729.2 155212.8 64000 -1 1747
1749 0 446925.12 155427.27 65000 -1 811
1750 0 446881.5 155443 65040 -1 1749
1751 0 446838.16 155459.14 65080 -1 1750
1752 0 445892 156083 65040 -1 1750
1753 0 445835.6 156131.27 65120 -1 1752
1754 0 445656 156231 64800 -1 810
1755 0 445612 156255 64720 -1 1754
1756 0 445592 156295 64680 -1 1755
1757 0 443522 157088 64840 -1 809
1758 0 444173.4 157308.55 65000 -1 808
1759 0 444170.5 157301 65080 -1 1758
1760 0 444167.72 157293.17 65160 -1 1759
1761 0 444088.56 157240.39 65360 -1 1760
1762 0 443935.5 157076.77 65520 -1 1761
1763 0 439563.5 156768.11 65440 -1 802
1764 0 438938 156853 65400 -1 1763
1765 0 438842 156837 65280 -1 1764
1766 0 438842 156837 65240 -1 1765
1767 0 438842 156837 65200 -1 1766
1768 0 437571.72 156531.14 65840 -1 799
1769 0 433392.5 156258 66960 -1 788
1770 0 433276.6 155696.78 66920 -1 1769
1771 0 432859.06 154923.17 66720 -1 1770
1772 0 432655.34 154736.33 66600 -1 1771
1773 0 432564.84 154560.97 66440 -1 1772
1774 0 432425.66 154312.33 66360 -1 1773
1775 0 432355.53 154187.61 66320 -1 1774
1776 0 432236.75 153983.97 66200 -1 1775
1777 0 432214 153786 66160 -1 1776
1778 0 432235.12 152930.95 66160 -1 1777
1779 0 432282.62 152930.95 66280 -1 1778
1780 0 432168 153389.61 66080 -1 1777
1781 0 432552.53 151498.22 66040 -1 1780
1782 0 432650.84 151427.06 66000 -1 1781
1783 0 433005.22 150899.28 65880 -1 1782
1784 0 433625.06 150251.6 65760 -1 1783
1785 0 433938.47 149840.69 65600 -1 1784
1786 0 434263.53 149730.88 65560 -1 1785
1787 0 434760.25 149255.69 65480 -1 1786
1788 0 435707.4 148217.98 65480 -1 1787
1789 0 435999.9 147730.48 65520 -1 1788
1790 0 436640.66 146866.89 65560 -1 1789
1791 0 437643.53 146372.42 65600 -1 1790
1792 0 438838.78 145145.14 65640 -1 1791
1793 0 439036.4 144882.03 65680 -1 1792
1794 0 440951.62 144046.31 65680 -1 1793
1795 0 441205.28 144132.52 65560 -1 1794
1796 0 441242.22 144137.8 65440 -1 1795
1797 0 441289.72 144148.36 65320 -1 1796
1798 0 441411.12 144195.86 65200 -1 1797
1799 0 441653.9 144275.03 65040 -1 1798
1800 0 441738.34 144238.08 64840 -1 1799
1801 0 441912.53 144259.19 64720 -1 1800
1802 0 442002.25 144296.14 64680 -1 1801
1803 0 442234.5 144739.5 64560 -1 1802
1804 0 442278.25 145060.25 64440 -1 1803
1805 0 442292.53 145167.02 64400 -1 1804
1806 0 442403.38 145404.53 64240 -1 1805
1807 0 442530.06 145573.42 64120 -1 1806
1808 0 442596.66 145538.33 64040 -1 1807
1809 0 442630.34 145520.64 64000 -1 1808
1810 0 442825.62 145409.8 63960 -1 1809
1811 0 442809.78 145357.02 63920 -1 1810
1812 0 440892.78 144084.75 65720 -1 1794
1813 0 440971.6 144121.12 65760 -1 1812
1814 0 441079 144097.5 65800 -1 1813
1815 0 441186 144074 65840 -1 1814
1816 0 441244.12 144025.42 65880 -1 1815
1817 0 441323.9 143916.16 66000 -1 1816
1818 0 441550.56 143830.4 66200 -1 1817
1819 0 441731.62 143677.2 66400 -1 1818
1820 0 442052 143621.48 66640 -1 1819
1821 0 442086.1 143571.61 66760 -1 1820
1822 0 442295.75 143788.62 66880 -1 1821
1823 0 442546.47 144081.12 67000 -1 1822
1824 0 442746.84 144263.44 67120 -1 1823
1825 0 442873.78 144373.64 67200 -1 1824
1826 0 442922.53 144359.7 67280 -1 1825
1827 0 443020.03 144255.23 67440 -1 1826
1828 0 443215.03 143781.66 67680 -1 1827
1829 0 443354.34 143628.44 67800 -1 1828
1830 0 443486.66 143705.05 68000 -1 1829
1831 0 443497.4 143681.8 68040 -1 1830
1832 0 443538.66 143589.17 68200 -1 1831
1833 0 443549.34 143565.77 68240 -1 1832
1834 0 443612 143252.36 68360 -1 1833
1835 0 443646.84 143287.19 68520 -1 1834
1836 0 443848.8 143161.83 68680 -1 1835
1837 0 444287.56 143133.97 68960 -1 1836
1838 0 444336.3 143085.22 69120 -1 1837
1839 0 444273.62 142911.11 69240 -1 1838
1840 0 444447.75 142291.28 69240 -1 1839
1841 0 444984 141573.94 69360 -1 1840
1842 0 444998.66 141564.67 69400 -1 1841
1843 0 445116.3 141490.38 69720 -1 1842
1844 0 444963.1 141392.88 69880 -1 1843
1845 0 444942.22 141288.4 70000 -1 1844
1846 0 444961.75 141199.42 70080 -1 1845
1847 0 445193.97 140944.78 70240 -1 1846
1848 0 445179 140564.11 70360 -1 1847
1849 0 445134.12 139958.42 70600 -1 1848
1850 0 445137.22 139825.88 70640 -1 1849
1851 0 445172 139767.86 70680 -1 1850
1852 0 445255.62 139658.73 70880 -1 1851
1853 0 445230.66 139655 70960 -1 1852
1854 0 445218.34 139653.23 71000 -1 1853
1855 0 445163.4 139429.55 71040 -1 1854
1856 0 445163.78 138373.97 71000 -1 1855
1857 0 445006.53 137476.05 70960 -1 1856
1858 0 444844.72 136420.28 70880 -1 1857
1859 0 444914.34 136253.14 70680 -1 1858
1860 0 444851.7 136253.14 70560 -1 1859
1861 0 444859.28 136194.88 70640 -1 1860
1862 0 444914.34 135758.67 71240 -1 1861
1863 0 444823.8 135368.66 71400 -1 1862
1864 0 444677.56 134867.22 71520 -1 1863
1865 0 444552.22 134247.39 71840 -1 1864
1866 0 444482.56 133230.6 72280 -1 1865
1867 0 444486.34 133047.5 72360 -1 1866
1868 0 444503.47 132130.22 72760 -1 1867
1869 0 444591 131495.52 73160 -1 1868
1870 0 444566.75 131398.52 73200 -1 1869
1871 0 444600.78 130782.2 73240 -1 1870
1872 0 444600.12 130702.375 73280 -1 1871
1873 0 444594 130145.36 73560 -1 1872
1874 0 444698.47 129818.03 73920 -1 1873
1875 0 444635.78 129518.56 74080 -1 1874
1876 0 444631.8 129447.8 74120 -1 1875
1877 0 444614.88 129163.375 74280 -1 1876
1878 0 444607.94 129065.875 74440 -1 1877
1879 0 444635.78 128745.516 74520 -1 1878
1880 0 444676.1 128683.445 74560 -1 1879
1881 0 444709.9 128527.625 74600 -1 1880
1882 0 444677.34 128327.45 74640 -1 1881
1883 0 444621.84 128028.18 74720 -1 1882
1884 0 444652 127981.664 74760 -1 1883
1885 0 444712.38 127888.89 74840 -1 1884
1886 0 444664.1 127661.77 74960 -1 1885
1887 0 444597.4 127255.56 75000 -1 1886
1888 0 444548.9 126976.664 75040 -1 1887
1889 0 444176.12 126119.93 75240 -1 1888
1890 0 444106.5 125562.78 75360 -1 1889
1891 0 444204 125207.59 75560 -1 1890
1892 0 443779.16 124434.55 75560 -1 1891
1893 0 443709.53 124218.65 75640 -1 1892
1894 0 443632.9 123668.46 75880 -1 1893
1895 0 443490.12 123327.2 76040 -1 1894
1896 0 443483.2 123034.7 76200 -1 1895
1897 0 443545.84 122881.484 76360 -1 1896
1898 0 443643.34 122658.625 76560 -1 1897
1899 0 443726.94 122477.55 76720 -1 1898
1900 0 443824.44 122219.87 76880 -1 1899
1901 0 443963.72 121927.36 77040 -1 1900
1902 0 444235.34 121683.61 77240 -1 1901
1903 0 444332.84 121530.39 77440 -1 1902
1904 0 444291.03 121405.03 77600 -1 1903
1905 0 444461.5 121245 77760 -1 1904
1906 0 444504.5 121205 77800 -1 1905
1907 0 444632.3 121084.664 77920 -1 1906
1908 0 444616.88 120948.58 77960 -1 1907
1909 0 444757.66 120569.305 78080 -1 1908
1910 0 444855.16 120200.19 78240 -1 1909
1911 0 444910.88 119796.25 78480 -1 1910
1912 0 444869.1 119524.64 78920 -1 1911
1913 0 444743.72 119420.17 79280 -1 1912
1914 0 444618.38 119357.49 79800 -1 1913
1915 0 444525.94 119347.98 80040 -1 1914
1916 0 444489.53 119099.41 80480 -1 1915
1917 0 444515.25 118864.48 80840 -1 1916
1918 0 444458.2 118577.484 81040 -1 1917
1919 0 444439.34 118445 81120 -1 1918
1920 0 444459.22 118329.42 81200 -1 1919
1921 0 444402.47 118180.51 81280 -1 1920
1922 0 444116.94 117651.22 81480 -1 1921
1923 0 443942.8 117184.6 81720 -1 1922
1924 0 443615.5 116334.945 81960 -1 1923
1925 0 443620.3 116246.836 82000 -1 1924
1926 0 443260.3 115805.65 82200 -1 1925
1927 0 443148.88 115547.97 82400 -1 1926
1928 0 443148.88 115561.89 82600 -1 1927
1929 0 442986.34 115348.664 82680 -1 1928
1930 0 442905.12 115241.53 82720 -1 1929
1931 0 442735.1 114811.75 82840 -1 1930
1932 0 442731.03 114635.625 82880 -1 1931
1933 0 442584.75 113967.05 83120 -1 1932
1934 0 442557.47 113870.336 83160 -1 1933
1935 0 442506.8 113648.29 83200 -1 1934
1936 0 442159.94 112992.03 83280 -1 1935
1937 0 442013.7 112685.59 83480 -1 1936
1938 0 441944.03 112455.77 83680 -1 1937
1939 0 441783.84 112079.695 83880 -1 1938
1940 0 441853.5 111633.97 84160 -1 1939
1941 0 441762.97 111209.14 84480 -1 1940
1942 0 441672.44 110763.42 84800 -1 1941
1943 0 441595.8 110380.375 85040 -1 1942
1944 0 441554.03 109997.336 85280 -1 1943
1945 0 441484.38 109523.76 85520 -1 1944
1946 0 441191.88 108750.7 85800 -1 1945
1947 0 440815.8 108311.95 86080 -1 1946
1948 0 440751.16 108229 86120 -1 1947
1949 0 440621.4 108063 86200 -1 1948
1950 0 440427.1 107813.99 86320 -1 1949
1951 0 440467.6 107455.33 86440 -1 1950
1952 0 440523.3 106187.805 86800 -1 1951
1953 0 440491 106188 86880 -1 1952
1954 0 440363.12 106187.805 87200 -1 1953
1955 0 440343.5 106189.25 87280 -1 1954
1956 0 440285.22 106192.836 87520 -1 1955
1957 0 440170.03 104949.95 87520 -1 1956
1958 0 440030.6 104186.03 87480 -1 1957
1959 0 439836.6 103452.42 87440 -1 1958
1960 0 439703.2 103143.22 87400 -1 1959
1961 0 439685 103046.21 87360 -1 1960
1962 0 439678.94 102937.08 87320 -1 1961
1963 0 439654.7 102803.695 87280 -1 1962
1964 0 439603.94 102692.93 87240 -1 1963
1965 0 439521.3 102573.305 87200 -1 1964
1966 0 439531.94 102460.93 87160 -1 1965
1967 0 439322 101965 87080 -1 1966
1968 0 439111.94 101468.93 87000 -1 1967
1969 0 438855.94 101160.93 86960 -1 1968
1970 0 438805.9 100990.9 86920 -1 1969
1971 0 438943.94 101036.93 86800 -1 1970
1972 0 438936.34 101044.664 86760 -1 1971
1973 0 438891 100918 86680 -1 1972
1974 0 437831 99654 86680 -1 1973
1975 0 437736.2 99610.84 86600 -1 1974
1976 0 437593.88 99546.086 86480 -1 1975
1977 0 437528.6 99453.23 86320 -1 1976
1978 0 437413.5 99379.4 86280 -1 1977
1979 0 437298.28 99305.62 86240 -1 1978
1980 0 437242.5 99278.45 86200 -1 1979
1981 0 437187.34 99251.26 86160 -1 1980
1982 0 437131 99214.234 86120 -1 1981
1983 0 437019.4 99140.09 86040 -1 1982
1984 0 436880.9 99042.33 85760 -1 1983
1985 0 436755.75 99000.52 85640 -1 1984
1986 0 436713.78 98986.61 85600 -1 1985
1987 0 436612.66 99015.4 85520 -1 1986
1988 0 436561.84 99029.77 85480 -1 1987
1989 0 436393.4 99007.51 85400 -1 1988
1990 0 436024.28 98777.68 85080 -1 1989
1991 0 435822.3 98554.82 84760 -1 1990
1992 0 435954.66 98638.39 84560 -1 1991
1993 0 436135.72 98589.64 84280 -1 1992
1994 0 436110.9 98290.195 84080 -1 1993
1995 0 436100.9 98053.38 84040 -1 1994
1996 0 436139.34 97461.4 84000 -1 1995
1997 0 436050.3 97158.44 83960 -1 1996
1998 0 435888.88 96911.25 83920 -1 1997
1999 0 435851 96536.3 83880 -1 1998
2000 0 436014.22 96179.984 83840 -1 1999
2001 0 436052.25 95911.06 83800 -1 2000
2002 0 436125.34 95360.94 83720 -1 2001
2003 0 436246.56 95155.91 83680 -1 2002
2004 0 436297.44 95007.04 83600 -1 2003
2005 0 436296.28 95014.12 83600 -1 2004
2006 0 436323.88 94981.945 83560 -1 2004
2007 0 436482.62 94572.32 83240 -1 2006
2008 0 436638.25 94784.37 83000 -1 2007
2009 0 436588.4 94766.18 82920 -1 2008
2010 0 436804.3 94717.43 82600 -1 2009
2011 0 436936.62 94682.61 82480 -1 2010
2012 0 438867.94 100824.93 86600 -1 1973
2013 0 438611.94 100548.93 86360 -1 2012
2014 0 439093 102103 87200 -1 1967
2015 0 440103.34 104737.75 87440 -1 1958
2016 0 440467.12 106374.73 87920 -1 1956
2017 0 440794.5 106156.46 87960 -1 2016
2018 0 440515.62 106253.47 88000 -1 2017
2019 0 440429 106321.25 88120 -1 2018
2020 0 440400.44 106344.41 88160 -1 2019
2021 0 440424.7 106301.97 88240 -1 2020
2022 0 444172.97 126374.64 74920 -1 1889
2023 0 444039.6 126386.766 74800 -1 2022
2024 0 444537.9 128006.125 74640 -1 1882
2025 0 444537.9 127915.18 74600 -1 2024
2026 0 445083.4 141565.05 69120 -1 1842
2027 0 443479.47 143848.84 68320 -1 1832
2028 0 439025.4 144945.67 65720 -1 1812
2029 0 438885.97 145066.94 65960 -1 2028
2030 0 438904.16 145073 66000 -1 2029
2031 0 438819.28 144963.86 66080 -1 2030
2032 0 438650.84 145472.55 65440 -1 1792
2033 0 438390.12 145818.12 65120 -1 2032
2034 0 438244.62 145896.94 65040 -1 2033
2035 0 434813.1 149225.81 65320 -1 1787
2036 0 434879.44 149188.14 65120 -1 2035
2037 0 435572.56 148348.4 64960 -1 2036
2038 0 435514.34 148234.67 64880 -1 2037
2039 0 435485.12 148177.67 64840 -1 2038
2040 0 435373.7 148240.36 64720 -1 2039
2041 0 435384.62 148269.6 64680 -1 2040
2042 0 434905.66 149172.97 65040 -1 2036
2043 0 432192.25 153492.69 65960 -1 1780
2044 0 432113.44 153516.94 65880 -1 2043
2045 0 432101.3 153480.56 65840 -1 2044
2046 0 410172.38 142970.56 197200 -1 72
2047 0 410272 142947 197160 -1 2046
2048 0 410556 142763 197120 -1 2047
2049 0 410808 142771 197160 -1 2048
2050 0 410880 142771 197240 -1 2049
2051 0 410944 142795 197360 -1 2050
2052 0 410992 142839 197440 -1 2051
2053 0 411096 142871 197520 -1 2052
2054 0 411192 142867 197600 -1 2053
2055 0 411360 142935 197680 -1 2054
2056 0 411560 142987 197760 -1 2055
2057 0 411624 143079 197880 -1 2056
2058 0 411764 143247 197960 -1 2057
2059 0 411872 143339 198000 -1 2058
2060 0 412520 143681 198080 -1 2059
2061 0 412716 143837 198120 -1 2060
2062 0 413308 144109 198200 -1 2061
2063 0 413692 144281 198280 -1 2062
2064 0 413836 144329 198360 -1 2063
2065 0 414066 144419 198400 -1 2064
2066 0 414296 144509 198440 -1 2065
2067 0 414716 144521 198520 -1 2066
2068 0 415100 144451 198560 -1 2067
2069 0 415716 144295 198600 -1 2068
2070 0 416328 144327 198640 -1 2069
2071 0 416488 144363 198680 -1 2070
2072 0 416636 144431 198760 -1 2071
2073 0 416816 144543 198840 -1 2072
2074 0 417296 144649 198920 -1 2073
2075 0 417868 144905 198960 -1 2074
2076 0 418100 144965 198880 -1 2075
2077 0 418304 145061 198800 -1 2076
2078 0 418364 145097 198720 -1 2077
2079 0 418388 145119 198600 -1 2078
2080 0 418672 145267 198560 -1 2079
2081 0 418764 145291 198520 -1 2080
2082 0 418860 145271 198480 -1 2081
2083 0 418920 145279 198440 -1 2082
2084 0 418960 145251 198400 -1 2083
2085 0 419012 145239 198360 -1 2084
2086 0 419036 145235 198320 -1 2085
2087 0 419048 145275 198280 -1 2086
2088 0 419060 145295 198200 -1 2087
2089 0 419072 145295 198120 -1 2088
2090 0 419048 145259 198000 -1 2089
2091 0 419056 145215 197920 -1 2090
2092 0 419000 145171 197840 -1 2091
2093 0 418952 145135 197760 -1 2092
2094 0 418904 145135 197680 -1 2093
2095 0 418876 145127 197560 -1 2094
2096 0 418744 145143 197440 -1 2095
2097 0 418708 145135 197320 -1 2096
2098 0 418692 145087 197240 -1 2097
2099 0 418716 145031 197160 -1 2098
2100 0 418676 144979 197040 -1 2099
2101 0 418684 144915 196960 -1 2100
2102 0 418668 144891 196880 -1 2101
2103 0 418944 144663 196840 -1 2102
2104 0 418904 144611 196760 -1 2103
2105 0 418828 144535 196720 -1 2104
2106 0 418788 144491 196680 -1 2105
2107 0 418744 144463 196640 -1 2106
2108 0 418688 144451 196600 -1 2107
2109 0 418604 144455 196560 -1 2108
2110 0 418544 144463 196520 -1 2109
2111 0 418504 144451 196480 -1 2110
2112 0 418436 144435 196440 -1 2111
2113 0 418092 144411 196400 -1 2112
2114 0 418052 144403 196440 -1 2113
2115 0 418124 144327 196320 -1 2113
2116 0 418148 144243 196280 -1 2115
2117 0 418192 144183 196240 -1 2116
2118 0 418192 144127 196200 -1 2117
2119 0 418172 144075 196160 -1 2118
2120 0 418148 144055 196120 -1 2119
2121 0 418156 144007 196040 -1 2120
2122 0 418180 143683 196040 -1 2121
2123 0 418088 143487 196040 -1 2122
2124 0 418080 143307 196120 -1 2123
2125 0 418056 143271 196200 -1 2124
2126 0 418072 143237 196320 -1 2125
2127 0 418564 144917 196800 -1 2102
2128 0 418444 144897 196680 -1 2127
2129 0 418368 144881 196600 -1 2128
2130 0 417952 144641 196560 -1 2129
2131 0 417950 144659 196520 -1 2130
2132 0 417948 144677 196480 -1 2131
2133 0 417852 144659 196400 -1 2132
2134 0 417744 144671 196360 -1 2133
2135 0 417528 144659 196320 -1 2134
2136 0 417411.84 144669.44 196280 -1 2135
2137 0 414119 144326.56 197960 -1 2065
2138 0 410498.28 142713.8 197000 -1 2048
2139 0 409438 137349 200160 -1 59
2140 0 409326 137195 200120 -1 2139
2141 0 409018 136619 2e+05 -1 2140
2142 0 408978 136427 199880 -1 2141
2143 0 409022 136367 199720 -1 2142
2144 0 409030 136239 199600 -1 2143
2145 0 409070 136147 199440 -1 2144
2146 0 409122 136085 199280 -1 2145
2147 0 409182 136009 199120 -1 2146
2148 0 409246 135849 198960 -1 2147
2149 0 409314 135697 198840 -1 2148
2150 0 409402 135561 198680 -1 2149
2151 0 409426 135477 198560 -1 2150
2152 0 409522 135329 198440 -1 2151
2153 0 409594 135277 198280 -1 2152
2154 0 409674 135101 198160 -1 2153
2155 0 409726 134965 198000 -1 2154
2156 0 409818 134837 197840 -1 2155
2157 0 409878 134697 197680 -1 2156
2158 0 410026 134601 197560 -1 2157
2159 0 410118 134537 197400 -1 2158
2160 0 410318 134447 197240 -1 2159
2161 0 410410 134419 197080 -1 2160
2162 0 410534 134363 196920 -1 2161
2163 0 410722 134355 196800 -1 2162
2164 0 410890 134367 196640 -1 2163
2165 0 411022 134383 196480 -1 2164
2166 0 411078 134383 196280 -1 2165
2167 0 411206 134379 196080 -1 2166
2168 0 411314 134303 195920 -1 2167
2169 0 411482 134323 195760 -1 2168
2170 0 411702 134235 195560 -1 2169
2171 0 411874 134175 195400 -1 2170
2172 0 412022 134103 195200 -1 2171
2173 0 412146 133923 195040 -1 2172
2174 0 412226 133763 194880 -1 2173
2175 0 412242 133623 194720 -1 2174
2176 0 412190 133491 194520 -1 2175
2177 0 412138 133395 194360 -1 2176
2178 0 412002 133279 194200 -1 2177
2179 0 412006 133179 194000 -1 2178
2180 0 412038 133139 193800 -1 2179
2181 0 412018 133075 193600 -1 2180
2182 0 411790 132827 193520 -1 2181
2183 0 411354 132607 193640 -1 2182
2184 0 411202 132591 193720 -1 2183
2185 0 411010 132651 193800 -1 2184
2186 0 410742 132683 193880 -1 2185
2187 0 410594 132645 193920 -1 2186
2188 0 410446 132607 193960 -1 2187
2189 0 410370 132563 194040 -1 2188
2190 0 410334 132535 194120 -1 2189
2191 0 410316 132569 194200 -1 2190
2192 0 409714 132723 194200 -1 2191
2193 0 409690 132755 194320 -1 2192
2194 0 409638 132823 194400 -1 2193
2195 0 409602 133051 194480 -1 2194
2196 0 409422 133559 194440 -1 2195
2197 0 409102 133851 194400 -1 2196
2198 0 408722 133951 194480 -1 2197
2199 0 408710 133947 194320 -1 2198
2200 0 408754 133975 194200 -1 2199
2201 0 408762 133987 194120 -1 2200
2202 0 408782 134015 194080 -1 2201
2203 0 408770 134027 194000 -1 2202
2204 0 408770 134051 193920 -1 2203
2205 0 408774 134055 193880 -1 2204
2206 0 408766 134055 193800 -1 2205
2207 0 408774 134095 193720 -1 2206
2208 0 408774 134155 193640 -1 2207
2209 0 408794 134143 193560 -1 2208
2210 0 408866 134203 193480 -1 2209
2211 0 408990 134163 193360 -1 2210
2212 0 409106 134107 193280 -1 2211
2213 0 409138 134087 193240 -1 2212
2214 0 408728 134055 193520 -1 2209
2215 0 408662 133967 193480 -1 2214
2216 0 408590 133803 193440 -1 2215
2217 0 408522 133407 193440 -1 2216
2218 0 408546 133199 193480 -1 2217
2219 0 408482 133215 193560 -1 2218
2220 0 408398 133191 193680 -1 2219
2221 0 408350 133167 193800 -1 2220
2222 0 408298 133195 193920 -1 2221
2223 0 408290 133167 194000 -1 2222
2224 0 408670 134003 193560 -1 2214
2225 0 408594 134015 193680 -1 2224
2226 0 408550 133995 193760 -1 2225
2227 0 408509 133995 193840 -1 2226
2228 0 408550 133967 194560 -1 2198
2229 0 408406 133959 194640 -1 2228
2230 0 408378 133939 194680 -1 2229
2231 0 408322 133871 194760 -1 2230
2232 0 408298 133815 194840 -1 2231
2233 0 408256 133789 194880 -1 2232
2234 0 408100 133465 194880 -1 2233
2235 0 408080 133457 194960 -1 2234
2236 0 408084 133289 195000 -1 2235
2237 0 408136 133037 195040 -1 2236
2238 0 408094 133023 195120 -1 2237
2239 0 408086 132915 195160 -1 2238
2240 0 408126 132723 195200 -1 2239
2241 0 408250 132563 195160 -1 2240
2242 0 408366 132503 195120 -1 2241
2243 0 408414 132459 195080 -1 2242
2244 0 408458 132415 195040 -1 2243
2245 0 408502 132379 195000 -1 2244
2246 0 408522 132383 194960 -1 2245
2247 0 408570 132395 194920 -1 2246
2248 0 408598 132387 194880 -1 2247
2249 0 408666 132375 194840 -1 2248
2250 0 408806 132363 194800 -1 2249
2251 0 408926 132343 194760 -1 2250
2252 0 409078 132423 194720 -1 2251
2253 0 409108 132637 194760 -1 2252
2254 0 408233 132689 195320 -1 2241
2255 0 408193 132601 195400 -1 2254
2256 0 408193 132597 195440 -1 2255
2257 0 408202.84 132638.8 195520 -1 2256
2258 0 408116 133353 194840 -1 2234
2259 0 408144 133293 194760 -1 2258
2260 0 408172 133241 194680 -1 2259
2261 0 408204 133145 194560 -1 2260
2262 0 408204 133089 194480 -1 2261
2263 0 408136 133033 194440 -1 2262
2264 0 408064 132973 194400 -1 2263
2265 0 408056 132973 194320 -1 2264
2266 0 408068 132925 194200 -1 2265
2267 0 408104 132873 194120 -1 2266
2268 0 408128 132865 194000 -1 2267
2269 0 408224 132861 193920 -1 2268
2270 0 408404 132889 193880 -1 2269
2271 0 408484 132845 193800 -1 2270
2272 0 408516 132857 193720 -1 2271
2273 0 408564 132881 193640 -1 2272
2274 0 408636 132877 193560 -1 2273
2275 0 408652 132865 193520 -1 2274
2276 0 408680 132865 193480 -1 2275
2277 0 409708 132929 194520 -1 2195
2278 0 410164 132201 194240 -1 2191
2279 0 410128 132089 194320 -1 2278
2280 0 410276 131669 194320 -1 2279
2281 0 410536 131825 194200 -1 2280
2282 0 410716 131849 194080 -1 2281
2283 0 411240 131917 194000 -1 2282
2284 0 411292 131937 193880 -1 2283
2285 0 411296 131945 193760 -1 2284
2286 0 411276 131917 193640 -1 2285
2287 0 411176 131905 193520 -1 2286
2288 0 411088 131845 193400 -1 2287
2289 0 411078 131799 193320 -1 2288
2290 0 411102 131731 193200 -1 2289
2291 0 411298 131491 193120 -1 2290
2292 0 411406 131463 193080 -1 2291
2293 0 411466 131423 193000 -1 2292
2294 0 411502 131379 192960 -1 2293
2295 0 411192 131841 194080 -1 2283
2296 0 411048 131697 194160 -1 2295
2297 0 411036 131569 194240 -1 2296
2298 0 410980 131289 194320 -1 2297
2299 0 410824 130993 194440 -1 2298
2300 0 410740 130905 194520 -1 2299
2301 0 410076 132085 194400 -1 2279
2302 0 410065.88 132099.88 194440 -1 2301
2303 0 411880 132925 193440 -1 2182
2304 0 411950 132961 193360 -1 2303
2305 0 411982 133005 193240 -1 2304
2306 0 412102 133045 193120 -1 2305
2307 0 412166 133053 193000 -1 2306
2308 0 412246 132953 192880 -1 2307
2309 0 412250 132949 192760 -1 2308
2310 0 412146 132961 192720 -1 2309
2311 0 412086 132989 192640 -1 2310
2312 0 412030 132945 192560 -1 2311
2313 0 411998 132885 192480 -1 2312
2314 0 411454 132899 192480 -1 2313
2315 0 411403 132889 192440 -1 2314
2316 0 411978 132841 192400 -1 2313
2317 0 412026 132841 192280 -1 2316
2318 0 412118 132869 192200 -1 2317
2319 0 412198 132917 192120 -1 2318
2320 0 412266 133005 192040 -1 2319
2321 0 412338 133089 191960 -1 2320
2322 0 412370 133141 191880 -1 2321
2323 0 412386 133253 191800 -1 2322
2324 0 412342 133377 191760 -1 2323
2325 0 412338 133401 191680 -1 2324
2326 0 412090 133857 191680 -1 2325
2327 0 411950 133881 191600 -1 2326
2328 0 411878 133905 191560 -1 2327
2329 0 411806 133917 191520 -1 2328
2330 0 411726 133961 191440 -1 2329
2331 0 411682 133937 191360 -1 2330
2332 0 411634 133965 191240 -1 2331
2333 0 411646 133985 191120 -1 2332
2334 0 411694 133941 191040 -1 2333
2335 0 411750 133917 190920 -1 2334
2336 0 411710 133889 190840 -1 2335
2337 0 411726 133901 190800 -1 2336
2338 0 412430 133313 191600 -1 2325
2339 0 412538 133269 191480 -1 2338
2340 0 412592 133239 191440 -1 2339
2341 0 412646 133209 191400 -1 2340
2342 0 412670 133165 191320 -1 2341
2343 0 412646 133265 191240 -1 2342
2344 0 412606 133405 191200 -1 2343
2345 0 412602 133425 191160 -1 2344
2346 0 412578 133425 191120 -1 2345
2347 0 412494 133545 191080 -1 2346
2348 0 412490 133609 191000 -1 2347
2349 0 412530 133581 190880 -1 2348
2350 0 412606 133517 190760 -1 2349
2351 0 412622 133461 190680 -1 2350
2352 0 412622 133461 190640 -1 2351
2353 0 412654 133241 191040 -1 2346
2354 0 412622 133153 190920 -1 2353
2355 0 412582 133113 190800 -1 2354
2356 0 412534 133109 190720 -1 2355
2357 0 412354 133013 190640 -1 2356
2358 0 412206 132913 190560 -1 2357
2359 0 412114 132853 190520 -1 2358
2360 0 412066 132793 190440 -1 2359
2361 0 411978 132693 190360 -1 2360
2362 0 411922 132625 190280 -1 2361
2363 0 411842 132553 190200 -1 2362
2364 0 411786 132517 190120 -1 2363
2365 0 411814 132469 190000 -1 2364
2366 0 412414 132341 190000 -1 2365
2367 0 412382 132321 190080 -1 2366
2368 0 411894 132417 189920 -1 2365
2369 0 411922 132421 189800 -1 2368
2370 0 411990 132341 189680 -1 2369
2371 0 412026 132065 189560 -1 2370
2372 0 411980 132003 189480 -1 2371
2373 0 411984 131939 189360 -1 2372
2374 0 411992 131855 189240 -1 2373
2375 0 412012 131683 189120 -1 2374
2376 0 412104 131419 189000 -1 2375
2377 0 412256 131263 188960 -1 2376
2378 0 412384 131187 188880 -1 2377
2379 0 412408 131179 188800 -1 2378
2380 0 412484 131179 188680 -1 2379
2381 0 412580 131251 188640 -1 2380
2382 0 412688 131259 188560 -1 2381
2383 0 412752 131259 188520 -1 2382
2384 0 412832 131215 188400 -1 2383
2385 0 412924 131139 188280 -1 2384
2386 0 413004 131119 188160 -1 2385
2387 0 413216 131123 188080 -1 2386
2388 0 413356 131159 187960 -1 2387
2389 0 413510 131149 187920 -1 2388
2390 0 413606 131149 187880 -1 2389
2391 0 413818 131069 187840 -1 2390
2392 0 413974 131009 187800 -1 2391
2393 0 412020 131701 189000 -1 2376
2394 0 412106 131745 188960 -1 2393
2395 0 412128 131731 188920 -1 2394
2396 0 412134 131737 188880 -1 2395
2397 0 412138 131761 188840 -1 2396
2398 0 412096 131857 188880 -1 2397
2399 0 412134 131995 188880 -1 2398
2400 0 412304 131999 188840 -1 2399
2401 0 412626 132229 188840 -1 2400
2402 0 412802 132435 188960 -1 2401
2403 0 413220 132441 188960 -1 2402
2404 0 413210 132401 188880 -1 2403
2405 0 412754 132429 189000 -1 2402
2406 0 412714 132439 189040 -1 2405
2407 0 411714 132517 189720 -1 2369
2408 0 411682 132525 189600 -1 2407
2409 0 411674 132501 189560 -1 2408
2410 0 412646 132977 190680 -1 2356
2411 0 412660.62 132850.55 190720 -1 2410
2412 0 412842 132769 191320 -1 2342
2413 0 412790 132689 191360 -1 2412
2414 0 412754 132653 191440 -1 2413
2415 0 412678 132489 191480 -1 2414
2416 0 412730 132425 191400 -1 2415
2417 0 412727 132417 191360 -1 2416
2418 0 412246 133539 191440 -1 2340
2419 0 412234 133587 191320 -1 2418
2420 0 412206 133725 191800 -1 2323
2421 0 412206 133745 191880 -1 2420
2422 0 410815.16 135528.64 201080 -1 52
2423 0 412156.9 134524.97 201840 -1 51
2424 0 413418.38 134192.8 201840 -1 2423
2425 0 413847.56 133950.22 201840 -1 2424
2426 0 414105.1 133752.4 201720 -1 2425
2427 0 414176 133632.98 201600 -1 2426
2428 0 414482.03 133394.12 201440 -1 2427
2429 0 414564.12 133229.92 201320 -1 2428
2430 0 414523.1 133181.39 201280 -1 2429
2431 0 414780.6 133129.14 201200 -1 2430
2432 0 414844.03 133061.97 201080 -1 2431
2433 0 414974.66 133095.56 201000 -1 2432
2434 0 415146.34 133166.47 200920 -1 2433
2435 0 415411.34 133461.31 200760 -1 2434
2436 0 415627.78 133606.86 200640 -1 2435
2437 0 415762.16 133603.12 200520 -1 2436
2438 0 415859.2 133509.83 200480 -1 2437
2439 0 415892.78 133453.84 200400 -1 2438
2440 0 415915.16 133304.56 200320 -1 2439
2441 0 415862.9 133203.8 200280 -1 2440
2442 0 415762.16 132882.83 200160 -1 2441
2443 0 415732.28 132755.94 200120 -1 2442
2444 0 415728.56 132632.77 200080 -1 2443
2445 0 415665.12 132509.61 200040 -1 2444
2446 0 415609.12 132364.06 2e+05 -1 2445
2447 0 415803.22 132371.53 199840 -1 2446
2448 0 415918.9 132360.33 199680 -1 2447
2449 0 415967.4 132349.12 199640 -1 2448
2450 0 416135.38 132270.75 199520 -1 2449
2451 0 416187.62 132192.38 199400 -1 2450
2452 0 416292.12 132218.5 199280 -1 2451
2453 0 416437.66 132240.9 199120 -1 2452
2454 0 416433.94 132188.66 199000 -1 2453
2455 0 416426.47 132005.78 198840 -1 2454
2456 0 416590.7 131826.62 198680 -1 2455
2457 0 416751.16 131744.53 198520 -1 2456
2458 0 416859.4 131643.77 198360 -1 2457
2459 0 416956.44 131595.23 198200 -1 2458
2460 0 416990.03 131319.06 197960 -1 2459
2461 0 416986.28 131091.4 197760 -1 2460
2462 0 417004.94 131054.08 197680 -1 2461
2463 0 417036.94 130961.07 197560 -1 2462
2464 0 417077.66 130924.625 197440 -1 2463
2465 0 417019.88 130815.23 197280 -1 2464
2466 0 417049.75 130736.85 197120 -1 2465
2467 0 417027.34 130677.13 196960 -1 2466
2468 0 416990.03 130669.67 196880 -1 2467
2469 0 416983.34 130669.55 196840 -1 2468
2470 0 416987.66 130656.69 196800 -1 2469
2471 0 416979.06 130684.555 196680 -1 2470
2472 0 417021.94 130682.41 196480 -1 2471
2473 0 417137.7 130643.82 196320 -1 2472
2474 0 417180.56 130643.82 196280 -1 2473
2475 0 413165.62 133821.95 202480 -1 48
2476 0 413600.7 133779.73 202560 -1 2475
2477 0 413818.88 133825.66 202640 -1 2476
2478 0 413910.66 133872.95 202680 -1 2477
2479 0 414203.03 133907.64 202800 -1 2478
2480 0 414785.94 133865.98 202880 -1 2479
2481 0 415472.8 133898.88 202960 -1 2480
2482 0 416249 133691.97 203080 -1 2481
2483 0 416401.38 133710.88 203160 -1 2482
2484 0 417024.1 133384.97 203200 -1 2483
2485 0 417951.25 132841.25 203120 -1 2484
2486 0 418437.66 132429.6 202920 -1 2485
2487 0 419037.5 132046.67 202880 -1 2486
2488 0 419363.38 131956.42 202840 -1 2487
2489 0 420238.38 131893.8 202960 -1 2488
2490 0 420511.56 131898.77 203080 -1 2489
2491 0 420741.97 131917.52 203200 -1 2490
2492 0 420782.66 131895.38 203280 -1 2491
2493 0 420908.97 131904.19 203360 -1 2492
2494 0 421095.9 131989.75 203400 -1 2493
2495 0 421134.03 131934.89 203560 -1 2494
2496 0 421537.9 131906.67 203720 -1 2495
2497 0 421704.4 131878.36 203880 -1 2496
2498 0 421729.6 131904.33 203960 -1 2497
2499 0 421783.97 131981.77 204000 -1 2498
2500 0 422321 132411.06 204040 -1 2499
2501 0 423028.72 132896.36 204160 -1 2500
2502 0 423509.94 133391.8 204240 -1 2501
2503 0 424020.6 133871.81 204360 -1 2502
2504 0 424525.3 134203.97 204400 -1 2503
2505 0 425148.88 134678.58 204480 -1 2504
2506 0 425389.03 135110.61 204480 -1 2505
2507 0 425482.75 135081.23 204440 -1 2506
2508 0 425574.7 135053.08 204360 -1 2507
2509 0 425618.8 135039.36 204320 -1 2508
2510 0 425394.03 135181.1 204520 -1 2506
2511 0 425895.3 135519.08 204560 -1 2510
2512 0 426231.47 135648.88 204720 -1 2511
2513 0 426407.34 135807.08 204840 -1 2512
2514 0 426710.56 135958.92 204880 -1 2513
2515 0 427077.84 136148.56 204960 -1 2514
2516 0 427238.38 136189.22 205000 -1 2515
2517 0 427453.6 136313.44 205040 -1 2516
2518 0 427835.38 136253.7 205040 -1 2517
2519 0 427966.9 136018.05 204840 -1 2518
2520 0 428023.62 135904.45 204640 -1 2519
2521 0 428060.47 135878.73 204480 -1 2520
2522 0 428099.9 135892.2 204360 -1 2521
2523 0 428164.3 135911.56 204240 -1 2522
2524 0 428230.06 135917.3 204120 -1 2523
2525 0 428244.16 135917.17 204040 -1 2524
2526 0 428337.72 136014.48 203840 -1 2525
2527 0 428343.4 135999.45 203680 -1 2526
2528 0 428344.7 135997.03 203520 -1 2527
2529 0 428445.47 136108.55 203400 -1 2528
2530 0 428478.97 136297.1 203320 -1 2529
2531 0 428485.44 136287.1 203280 -1 2530
2532 0 428477.44 136252.05 203120 -1 2531
2533 0 428574.5 136233.78 202920 -1 2532
2534 0 428611.9 136221.7 202880 -1 2533
2535 0 428627.38 136203.45 202840 -1 2534
2536 0 428640.03 136047.19 202760 -1 2535
2537 0 428804.88 136076.39 202520 -1 2536
2538 0 428818.2 136072.4 202400 -1 2537
2539 0 428826.9 136070.19 202320 -1 2538
2540 0 428950.75 136033.67 202160 -1 2539
2541 0 429172.4 135860.61 202000 -1 2540
2542 0 429286.97 135780.77 201880 -1 2541
2543 0 429349.97 135769.05 201800 -1 2542
2544 0 429382.12 135695.38 201760 -1 2543
2545 0 429492.12 135614.17 201640 -1 2544
2546 0 429516.25 135560.47 201480 -1 2545
2547 0 429561.47 135526.55 201440 -1 2546
2548 0 429563.5 135481.28 201400 -1 2547
2549 0 429561.12 135442.64 201280 -1 2548
2550 0 429807.28 135290.66 201120 -1 2549
2551 0 429885.38 135383.17 201000 -1 2550
2552 0 430064.66 135339.94 200920 -1 2551
2553 0 430538.94 135581.77 200720 -1 2552
2554 0 430822.53 135670.9 200400 -1 2553
2555 0 430826.06 135244.52 200200 -1 2554
2556 0 431075.78 134701.61 200040 -1 2555
2557 0 431382.66 134509.08 199920 -1 2556
2558 0 431669.25 134400.11 199840 -1 2557
2559 0 431859.7 134383.48 199760 -1 2558
2560 0 432008.4 134273.38 199640 -1 2559
2561 0 432209.25 134181.1 199600 -1 2560
2562 0 432334.6 133991.47 199560 -1 2561
2563 0 432294.9 133965.94 199480 -1 2562
2564 0 432300.2 133823.9 199440 -1 2563
2565 0 432280.88 133820.45 199360 -1 2564
2566 0 432239.66 133769.67 199280 -1 2565
2567 0 432274.72 133737.48 199200 -1 2566
2568 0 432534.72 133661.4 199200 -1 2567
2569 0 432569.1 133636.56 199160 -1 2568
2570 0 432766.56 133434.56 199040 -1 2569
2571 0 432851.06 133316.77 198960 -1 2570
2572 0 433020.5 133239.64 198840 -1 2571
2573 0 433061.6 133195.88 198800 -1 2572
2574 0 433193.97 133079.42 198720 -1 2573
2575 0 433298.66 133011.14 198640 -1 2574
2576 0 433412.6 132902.31 198520 -1 2575
2577 0 433449.9 132852.72 198440 -1 2576
2578 0 433469.25 132812.61 198400 -1 2577
2579 0 433497.34 132743.53 198360 -1 2578
2580 0 432534.78 133613.55 199280 -1 2568
2581 0 432760.03 133291.58 199280 -1 2580
2582 0 432871.38 133332.17 199320 -1 2581
2583 0 432904.56 133404.25 199360 -1 2582
2584 0 432961.16 133431.33 199440 -1 2583
2585 0 433080.84 133455.64 199520 -1 2584
2586 0 433239.5 133474.38 199600 -1 2585
2587 0 433259.28 133312.4 199760 -1 2586
2588 0 433285.34 133224.64 199840 -1 2587
2589 0 433388.78 133167.88 199800 -1 2588
2590 0 433434.97 133132.4 199760 -1 2589
2591 0 433487.16 133052.1 199720 -1 2590
2592 0 433623.3 132886.12 199720 -1 2591
2593 0 433618.47 132884.42 199760 -1 2592
2594 0 433639.03 132726.42 199760 -1 2593
2595 0 433625.97 132725.62 199800 -1 2594
2596 0 433600.9 132712.78 199840 -1 2595
2597 0 433601.6 132721.44 199920 -1 2596
2598 0 433616.38 132736.58 2e+05 -1 2597
2599 0 433690.97 132869.36 200040 -1 2598
2600 0 433797.9 132669.33 200040 -1 2599
2601 0 433911.75 132646.86 200080 -1 2600
2602 0 433874.7 132439 200040 -1 2601
2603 0 433979.5 132360.53 200080 -1 2602
2604 0 433952.06 132432.89 200120 -1 2603
2605 0 433775.34 132158.27 200120 -1 2604
2606 0 433709.66 132056.47 200080 -1 2605
2607 0 433634 131948.3 200040 -1 2606
2608 0 433627.1 131801.75 2e+05 -1 2607
2609 0 433710.9 131763.17 199920 -1 2608
2610 0 433809.56 131782.52 199840 -1 2609
2611 0 433865.9 131744.02 199760 -1 2610
2612 0 433937.28 131718.02 199720 -1 2611
2613 0 433962.72 131732.88 199680 -1 2612
2614 0 434062.38 131783.34 199600 -1 2613
2615 0 434070.84 131933 199520 -1 2614
2616 0 434157.5 131980.6 199480 -1 2615
2617 0 434174.16 131951.25 199440 -1 2616
2618 0 434198.1 131895.58 199360 -1 2617
2619 0 434204.97 131720.42 199280 -1 2618
2620 0 434235.44 131666.66 199240 -1 2619
2621 0 434350.44 131751.47 199200 -1 2620
2622 0 434406.28 131814.27 199160 -1 2621
2623 0 434419.44 131799.28 199080 -1 2622
2624 0 434449.28 131665.2 199000 -1 2623
2625 0 434471.12 131603.27 198920 -1 2624
2626 0 433649.88 131741.55 200080 -1 2606
2627 0 433469.88 131569.23 200040 -1 2626
2628 0 433417.75 131435.48 2e+05 -1 2627
2629 0 433438.06 132323.53 200120 -1 2605
2630 0 433460.66 132466.73 200160 -1 2629
2631 0 433495.1 132559.33 200200 -1 2630
2632 0 433578.78 132756.5 200280 -1 2631
2633 0 433630.22 132875.47 199680 -1 2592
2634 0 433745.12 132821.17 199640 -1 2633
2635 0 433280.4 133239.58 199920 -1 2588
2636 0 417772.34 132910.05 203320 -1 2484
2637 0 417891.78 132671.11 203400 -1 2636
