# Supplementary material for: Connectomics Analysis Reveals First-, Second-, and Third-Order Thermosensory and Hygrosensory Neurons in the Adult Drosophila Brain
Source: Curr Biol. 2020 Aug 17;30(16):3167–3182.e4. doi: 10.1016/j.cub.2020.06.028 (PMC7443704; doi:10.1016/j.cub.2020.06.028)
Supplement: Data S1. Skeletons and Meshes, Related to STAR Methods — marin2020-skeletons contains files describing the morphology of each neuron in this study (in FAFB14 space, .swc format). glomeruli_meshes contains the glomerular meshes (in FAFB14 space, .stl format). neuropil_meshes contains the glomerular meshes (in FAFB14 space, .stl format). [file mmc5.zip › VP_SI/marin2020-skeletons/8847299.swc]

# SWC format file
# based on specifications at http://www.neuronland.org/NLMorphologyConverter/MorphologyFormats/SWC/Spec.html
# Created by nat::write.neuron.swc
# PointNo Label X Y Z Radius Parent 
1 0 659830 116348 167360 2419 -1
2 0 658642 118256 167360 -1 1
3 0 658394 119072 167520 -1 2
4 0 658378 119176 167720 -1 3
5 0 658418 119384 167840 -1 4
6 0 658338 119504 168000 -1 5
7 0 658314 119520 168160 -1 6
8 0 658282 119624 168320 -1 7
9 0 658282 119624 168480 -1 8
10 0 658282 119720 168640 -1 9
11 0 658210 119880 168800 -1 10
12 0 658178 120040 168960 -1 11
13 0 658126 120060 169160 -1 12
14 0 658094 120108 169320 -1 13
15 0 658130 120304 169480 -1 14
16 0 658170 120424 169600 -1 15
17 0 658130 120576 169760 -1 16
18 0 658018 120776 169920 -1 17
19 0 657874 120920 170080 -1 18
20 0 657818 121080 170240 -1 19
21 0 657722 121192 170400 -1 20
22 0 657538 121296 170560 -1 21
23 0 657442 121384 170720 -1 22
24 0 657186 121504 170840 -1 23
25 0 657002 121640 170960 -1 24
26 0 656938 121760 171120 -1 25
27 0 656826 121840 171280 -1 26
28 0 656682 121928 171440 -1 27
29 0 656546 122144 171600 -1 28
30 0 656482 122288 171720 -1 29
31 0 656434 122392 171840 -1 30
32 0 656386 122496 171960 -1 31
33 0 656402 122592 172160 -1 32
34 0 656394 122656 172360 -1 33
35 0 656210 122832 172520 -1 34
36 0 656122 122944 172720 -1 35
37 0 656058 122912 172920 -1 36
38 0 656018 122936 173120 -1 37
39 0 655922 123088 173320 -1 38
40 0 655866 123192 173520 -1 39
41 0 655778 123280 173680 -1 40
42 0 655722 123400 173840 -1 41
43 0 655610 123520 174000 -1 42
44 0 655578 123752 174200 -1 43
45 0 655538 123928 174360 -1 44
46 0 655554 124136 174480 -1 45
47 0 655510 124452 174600 -1 46
48 0 655470 124652 174720 -1 47
49 0 655414 124844 174880 -1 48
50 0 655398 124916 175040 -1 49
51 0 655382 125036 175160 -1 50
52 0 655382 125356 175280 -1 51
53 0 655318 125620 175400 -1 52
54 0 655198 125788 175480 -1 53
55 0 655076 126218 175560 -1 54
56 0 655056 126474 175680 -1 55
57 0 655036 126734 175800 -1 56
58 0 655128 126986 175960 -1 57
59 0 655192 127110 176120 -1 58
60 0 655200 127178 176240 -1 59
61 0 655150 127296 176360 -1 60
62 0 654978 127488 176440 -1 61
63 0 654738 127700 176520 -1 62
64 0 654594 127760 176600 -1 63
65 0 654262 127880 176640 -1 64
66 0 653934 127936 176760 -1 65
67 0 653734 127980 176880 -1 66
68 0 653422 127960 176960 -1 67
69 0 653158 127952 177040 -1 68
70 0 652958 127984 177120 -1 69
71 0 652862 127968 177240 -1 70
72 0 652572 127970 177320 -1 71
73 0 652100 127962 177440 -1 72
74 0 652004 128034 177560 -1 73
75 0 651868 128038 177680 -1 74
76 0 651700 128046 177840 -1 75
77 0 651596 128006 178040 -1 76
78 0 651488 128002 178200 -1 77
79 0 651412 128026 178360 -1 78
80 0 651388 128038 178560 -1 79
81 0 651400 127998 178760 -1 80
82 0 651272 128138 179000 -1 81
83 0 651272 128138 179200 -1 82
84 0 651256 128198 179360 -1 83
85 0 651288 128250 179560 -1 84
86 0 651304 128290 179720 -1 85
87 0 651280 128398 179880 -1 86
88 0 651204 128530 180000 -1 87
89 0 651124 128662 180160 -1 88
90 0 650968 128758 180280 -1 89
91 0 650898 128836 180440 -1 90
92 0 650794 128900 180560 -1 91
93 0 650714 129060 180720 -1 92
94 0 650690 129116 180800 -1 93
95 0 650622 129240 180920 -1 94
96 0 650606 129320 181040 -1 95
97 0 650578 129372 181200 -1 96
98 0 650514 129460 181320 -1 97
99 0 650530 129440 181480 -1 98
100 0 650570 129408 181640 -1 99
101 0 650550 129416 181760 -1 100
102 0 650518 129456 181880 -1 101
103 0 650490 129500 181960 -1 102
104 0 650440 129610 182040 -1 103
105 0 650400 129834 182080 -1 104
106 0 650328 130278 182040 -1 105
107 0 650248 130406 181920 -1 106
108 0 650152 130474 181840 -1 107
109 0 650072 130554 181760 -1 108
110 0 649960 130650 181640 -1 109
111 0 649780 130822 181560 -1 110
112 0 649562 131196 181600 -1 111
113 0 649390 131384 181720 -1 112
114 0 649350 131496 181840 -1 113
115 0 649326 131596 181920 -1 114
116 0 649114 131888 182000 -1 115
117 0 648978 132176 182080 -1 116
118 0 648902 132296 182160 -1 117
119 0 648782 132480 182240 -1 118
120 0 648682 132636 182320 -1 119
121 0 648570 132880 182400 -1 120
122 0 648404 132982 182480 -1 121
123 0 648208 133158 182560 -1 122
124 0 648052 133310 182640 -1 123
125 0 647912 133382 182720 -1 124
126 0 647604 133530 182840 -1 125
127 0 647272 133702 182960 -1 126
128 0 647120 133794 183040 -1 127
129 0 646984 133914 183120 -1 128
130 0 646816 134042 183200 -1 129
131 0 646688 134198 183280 -1 130
132 0 646484 134354 183320 -1 131
133 0 646354 134484 183440 -1 132
134 0 646106 134708 183560 -1 133
135 0 646022 134860 183640 -1 134
136 0 645874 135036 183720 -1 135
137 0 645666 135396 183800 -1 136
138 0 645542 135556 183920 -1 137
139 0 645496 135718 184000 -1 138
140 0 645396 135858 184080 -1 139
141 0 645308 136018 184160 -1 140
142 0 645224 136286 184200 -1 141
143 0 645120 136490 184280 -1 142
144 0 644944 136850 184360 -1 143
145 0 644748 137110 184480 -1 144
146 0 644624 137354 184600 -1 145
147 0 644478 137600 184680 -1 146
148 0 644134 137984 184720 -1 147
149 0 643794 138508 184760 -1 148
150 0 643392 139294 184760 -1 149
151 0 643424 139870 184800 -1 150
152 0 643338 140804 184840 -1 151
153 0 643290 141336 184920 -1 152
154 0 643292 142122 185000 -1 153
155 0 643176 142326 185080 -1 154
156 0 643128 142802 185160 -1 155
157 0 643226 143396 185120 -1 156
158 0 643190 143656 185040 -1 157
159 0 643242 144032 185000 -1 158
160 0 643350 144296 184960 -1 159
161 0 643574 144604 184920 -1 160
162 0 643734 144936 184880 -1 161
163 0 643868 145290 184800 -1 162
164 0 644120 145442 184760 -1 163
165 0 644376 145614 184680 -1 164
166 0 644612 145786 184560 -1 165
167 0 644888 146242 184480 -1 166
168 0 645182 146592 184400 -1 167
169 0 645598 146768 184280 -1 168
170 0 646070 146992 184200 -1 169
171 0 646506 147364 184160 -1 170
172 0 646970 147688 184080 -1 171
173 0 647146 147752 184000 -1 172
174 0 647298 147848 183880 -1 173
175 0 647264 148014 183760 -1 174
176 0 647272 148270 183640 -1 175
177 0 647460 148570 183560 -1 176
178 0 647552 148746 183480 -1 177
179 0 647586 149020 183360 -1 178
180 0 647930 149452 183360 -1 179
181 0 648070 149848 183320 -1 180
182 0 648128 150502 183280 -1 181
183 0 648064 150826 183160 -1 182
184 0 648016 151122 183040 -1 183
185 0 648072 151418 182880 -1 184
186 0 648068 151670 182760 -1 185
187 0 648034 151864 182640 -1 186
188 0 647894 152216 182520 -1 187
189 0 647786 152440 182360 -1 188
190 0 647722 152596 182240 -1 189
191 0 647694 152792 182160 -1 190
192 0 647462 152872 182000 -1 191
193 0 647498 153116 181840 -1 192
194 0 647454 153240 181680 -1 193
195 0 647374 153392 181520 -1 194
196 0 647290 153608 181360 -1 195
197 0 647188 153706 181200 -1 196
198 0 647136 153810 181040 -1 197
199 0 647136 153906 180880 -1 198
200 0 647008 154094 180720 -1 199
201 0 647048 153986 180560 -1 200
202 0 647136 153946 180400 -1 201
203 0 646866 154168 180240 -1 202
204 0 646242 154572 180360 -1 203
205 0 645420 155118 180440 -1 204
206 0 645168 155314 180280 -1 205
207 0 644948 155486 180160 -1 206
208 0 644808 155590 180040 -1 207
209 0 644584 155802 179880 -1 208
210 0 644432 155794 179760 -1 209
211 0 644072 155994 179600 -1 210
212 0 643976 156106 179480 -1 211
213 0 642832 156674 179280 -1 212
214 0 642488 156858 179080 -1 213
215 0 642080 157130 179480 -1 214
216 0 641616 157626 179600 -1 215
217 0 641520 158370 179800 -1 216
218 0 641480 158690 179880 -1 217
219 0 641496 159466 180160 -1 218
220 0 641432 159722 180240 -1 219
221 0 641416 159770 180280 -1 220
222 0 641272 160194 180440 -1 221
223 0 640952 160954 180600 -1 222
224 0 640560 161426 180720 -1 223
225 0 640056 161930 180480 -1 224
226 0 639592 162506 180160 -1 225
227 0 639240 163186 179720 -1 226
228 0 638864 163658 179560 -1 227
229 0 638664 163866 179440 -1 228
230 0 638576 164266 179240 -1 229
231 0 638552 164410 179120 -1 230
232 0 638328 164650 178880 -1 231
233 0 638240 164962 178640 -1 232
234 0 638120 165242 178440 -1 233
235 0 638072 165450 178280 -1 234
236 0 637976 165618 178080 -1 235
237 0 637912 165906 177920 -1 236
238 0 637744 166146 177680 -1 237
239 0 637544 166410 177440 -1 238
240 0 637288 166578 177200 -1 239
241 0 637072 167010 176920 -1 240
242 0 636880 167322 176640 -1 241
243 0 636808 167490 176440 -1 242
244 0 636712 167794 176160 -1 243
245 0 636680 168034 176040 -1 244
246 0 636592 168298 175800 -1 245
247 0 636608 168546 175600 -1 246
248 0 636512 168826 175320 -1 247
249 0 636544 169026 175200 -1 248
250 0 636648 169146 175080 -1 249
251 0 636656 169234 174800 -1 250
252 0 636656 169322 174560 -1 251
253 0 636728 169314 174320 -1 252
254 0 636752 169522 174080 -1 253
255 0 636776 169538 174000 -1 254
256 0 636744 169690 173800 -1 255
257 0 636752 169722 173640 -1 256
258 0 636744 169914 173440 -1 257
259 0 636696 170074 173200 -1 258
260 0 636560 170186 172960 -1 259
261 0 636592 170378 172760 -1 260
262 0 636672 170466 172520 -1 261
263 0 636728 170610 172360 -1 262
264 0 636840 170738 172120 -1 263
265 0 636936 170770 171920 -1 264
266 0 637056 170794 171680 -1 265
267 0 637200 170842 171400 -1 266
268 0 637256 170930 171120 -1 267
269 0 637264 171034 170840 -1 268
270 0 637352 171082 170560 -1 269
271 0 637496 171122 170280 -1 270
272 0 637656 171154 170040 -1 271
273 0 637656 171154 169800 -1 272
274 0 637656 171154 169600 -1 273
275 0 637720 171282 169320 -1 274
276 0 637648 171394 169080 -1 275
277 0 637616 171506 168840 -1 276
278 0 637520 171594 168560 -1 277
279 0 637512 171786 168320 -1 278
280 0 637424 171922 168040 -1 279
281 0 637352 172042 167840 -1 280
282 0 637368 172130 167560 -1 281
283 0 637344 172178 167400 -1 282
284 0 637208 172306 167200 -1 283
285 0 637192 172434 166960 -1 284
286 0 637224 172594 166720 -1 285
287 0 637288 172714 166480 -1 286
288 0 637256 172802 166240 -1 287
289 0 637360 172938 166000 -1 288
290 0 637320 173050 165760 -1 289
291 0 637336 173162 165480 -1 290
292 0 637320 173266 165200 -1 291
293 0 637432 173338 164920 -1 292
294 0 637432 173418 164640 -1 293
295 0 637464 173450 164400 -1 294
296 0 637528 173498 164200 -1 295
297 0 637528 173586 163920 -1 296
298 0 637584 173674 163680 -1 297
299 0 637632 173714 163480 -1 298
300 0 637784 173738 163240 -1 299
301 0 637816 173834 163000 -1 300
302 0 637808 173826 162800 -1 301
303 0 637784 173802 162520 -1 302
304 0 637688 173754 162280 -1 303
305 0 637712 173658 162040 -1 304
306 0 637688 173538 161720 -1 305
307 0 637688 173442 161480 -1 306
308 0 637720 173426 161320 -1 307
309 0 637760 173394 161000 -1 308
310 0 637848 173346 160760 -1 309
311 0 638040 173354 160520 -1 310
312 0 638136 173314 160240 -1 311
313 0 638272 173298 160040 -1 312
314 0 638352 173354 159800 -1 313
315 0 638416 173338 159600 -1 314
316 0 638416 173250 159320 -1 315
317 0 638464 173266 159120 -1 316
318 0 638488 173330 158880 -1 317
319 0 638528 173314 158600 -1 318
320 0 638584 173338 158280 -1 319
321 0 638616 173274 157920 -1 320
322 0 638632 173322 157680 -1 321
323 0 638648 173370 157400 -1 322
324 0 638744 173402 157160 -1 323
325 0 638784 173426 156880 -1 324
326 0 638800 173458 156840 -1 325
327 0 638776 173482 156600 -1 326
328 0 638776 173490 156360 -1 327
329 0 638792 173594 156120 -1 328
330 0 638832 173642 155880 -1 329
331 0 638840 173714 155600 -1 330
332 0 638880 173642 155360 -1 331
333 0 638984 173642 155080 -1 332
334 0 638992 173714 154800 -1 333
335 0 639040 173690 154520 -1 334
336 0 639152 173650 154200 -1 335
337 0 639216 173618 154000 -1 336
338 0 639384 173586 153640 -1 337
339 0 639376 173506 153320 -1 338
340 0 639336 173434 153040 -1 339
341 0 639368 173458 152760 -1 340
342 0 639376 173466 152520 -1 341
343 0 639448 173442 152280 -1 342
344 0 639488 173370 152080 -1 343
345 0 639544 173378 151800 -1 344
346 0 639616 173330 151560 -1 345
347 0 639640 173354 151480 -1 346
348 0 639688 173338 151200 -1 347
349 0 639760 173370 150880 -1 348
350 0 639704 173514 150640 -1 349
351 0 639560 173762 150480 -1 350
352 0 639504 173802 150440 -1 351
353 0 639360 173978 150160 -1 352
354 0 639520 173914 149880 -1 353
355 0 639704 173610 149600 -1 354
356 0 639744 173578 149480 -1 355
357 0 639728 173578 149360 -1 356
358 0 639728 173578 149120 -1 357
359 0 639800 173546 148880 -1 358
360 0 639784 173586 148560 -1 359
361 0 639720 173578 148320 -1 360
362 0 639648 173530 148040 -1 361
363 0 639576 173434 147840 -1 362
364 0 639512 173298 147640 -1 363
365 0 639496 173226 147440 -1 364
366 0 639416 173242 147200 -1 365
367 0 639448 173250 147000 -1 366
368 0 639424 173250 146760 -1 367
369 0 639336 173242 146600 -1 368
370 0 639248 173218 146400 -1 369
371 0 639352 173242 146240 -1 370
372 0 639480 173322 145960 -1 371
373 0 639400 173242 145800 -1 372
374 0 639440 173266 145520 -1 373
375 0 639512 173250 145280 -1 374
376 0 639576 173242 145040 -1 375
377 0 639640 173210 144760 -1 376
378 0 639592 173114 144520 -1 377
379 0 639560 173058 144320 -1 378
380 0 639544 173042 144240 -1 379
381 0 639432 173018 143960 -1 380
382 0 639296 172970 143560 -1 381
383 0 639216 173002 143360 -1 382
384 0 639208 173130 143040 -1 383
385 0 639144 173146 142760 -1 384
386 0 639016 173194 142440 -1 385
387 0 638976 173194 142320 -1 386
388 0 638952 173194 142040 -1 387
389 0 638816 173258 141720 -1 388
390 0 638768 173306 141520 -1 389
391 0 638832 173338 141280 -1 390
392 0 638792 173298 140960 -1 391
393 0 638752 173378 140720 -1 392
394 0 638624 173274 140400 -1 393
395 0 638568 173290 140120 -1 394
396 0 638464 173242 139840 -1 395
397 0 638456 173282 139640 -1 396
398 0 638440 173226 139360 -1 397
399 0 638360 173098 139160 -1 398
400 0 638296 173066 138920 -1 399
401 0 638136 172914 138640 -1 400
402 0 638192 172938 138520 -1 401
403 0 638168 172978 138360 -1 402
404 0 638160 172994 138120 -1 403
405 0 638160 172930 137840 -1 404
406 0 638096 172954 137560 -1 405
407 0 638080 172986 137280 -1 406
408 0 638096 172986 137200 -1 407
409 0 638088 172930 136960 -1 408
410 0 638160 172930 136760 -1 409
411 0 638216 172922 136600 -1 410
412 0 638208 172914 136320 -1 411
413 0 638240 172874 136080 -1 412
414 0 638240 172874 135880 -1 413
415 0 638224 172866 135680 -1 414
416 0 638224 172882 135440 -1 415
417 0 638168 173018 135120 -1 416
418 0 638192 173146 134880 -1 417
419 0 638208 173178 134640 -1 418
420 0 638232 173290 134400 -1 419
421 0 638280 173314 134200 -1 420
422 0 638320 173410 133880 -1 421
423 0 638360 173514 133680 -1 422
424 0 638320 173634 133480 -1 423
425 0 638320 173738 133240 -1 424
426 0 638312 173834 132920 -1 425
427 0 638328 173874 132640 -1 426
428 0 638304 173754 132320 -1 427
429 0 638176 173698 132040 -1 428
430 0 638136 173706 131720 -1 429
431 0 638184 173914 131360 -1 430
432 0 638184 174026 131080 -1 431
433 0 638200 174138 130760 -1 432
434 0 638224 174234 130480 -1 433
435 0 638168 174250 130240 -1 434
436 0 638096 174234 130000 -1 435
437 0 638040 174194 129680 -1 436
438 0 638016 174298 129440 -1 437
439 0 638032 174290 129160 -1 438
440 0 637968 174274 128880 -1 439
441 0 637880 174370 128600 -1 440
442 0 637904 174514 128360 -1 441
443 0 637824 174602 128120 -1 442
444 0 637704 174674 127800 -1 443
445 0 637616 174754 127560 -1 444
446 0 637544 174858 127280 -1 445
447 0 637448 174922 127000 -1 446
448 0 637360 174970 126800 -1 447
449 0 637288 175018 126560 -1 448
450 0 637256 175106 126360 -1 449
451 0 637216 175162 126160 -1 450
452 0 637192 175290 125880 -1 451
453 0 637176 175370 125600 -1 452
454 0 637152 175466 125440 -1 453
455 0 637184 175626 125200 -1 454
456 0 637344 175722 124960 -1 455
457 0 637352 175794 124640 -1 456
458 0 637288 175778 124400 -1 457
459 0 637200 175794 124160 -1 458
460 0 637136 175794 123920 -1 459
461 0 637032 175754 123680 -1 460
462 0 636896 175762 123440 -1 461
463 0 636816 175770 123240 -1 462
464 0 636808 175834 123040 -1 463
465 0 636696 175954 122800 -1 464
466 0 636576 176002 122560 -1 465
467 0 636544 176082 122440 -1 466
468 0 636536 176114 122160 -1 467
469 0 636528 176138 121920 -1 468
470 0 636536 176162 121640 -1 469
471 0 636520 176178 121560 -1 470
472 0 636512 176226 121320 -1 471
473 0 636424 176250 121040 -1 472
474 0 636360 176242 120800 -1 473
475 0 636328 176250 120560 -1 474
476 0 636272 176258 120280 -1 475
477 0 636200 176258 120080 -1 476
478 0 636160 176258 119800 -1 477
479 0 636120 176298 119480 -1 478
480 0 636088 176330 119160 -1 479
481 0 636056 176330 118960 -1 480
482 0 636040 176370 118640 -1 481
483 0 636024 176378 118360 -1 482
484 0 635968 176378 118120 -1 483
485 0 635936 176354 117800 -1 484
486 0 635936 176362 117640 -1 485
487 0 635872 176322 117400 -1 486
488 0 635856 176330 117280 -1 487
489 0 635776 176298 117040 -1 488
490 0 635776 176290 116880 -1 489
491 0 635680 176258 116640 -1 490
492 0 635688 176266 116480 -1 491
493 0 635688 176259.6 116320 -1 492
494 0 635688 176258 116280 -1 493
495 0 635720 176238 116040 -1 494
496 0 635584 176234 115840 -1 495
497 0 635384 176290 115640 -1 496
498 0 635256 176314 115520 -1 497
499 0 635236 176310 115480 -1 498
500 0 635220 176278 115400 -1 499
501 0 635212 176278 115320 -1 500
502 0 635044 176342 115080 -1 501
503 0 635012 176470 114840 -1 502
504 0 634852 176590 114600 -1 503
505 0 634756 176646 114400 -1 504
506 0 634692 176750 114160 -1 505
507 0 634636 176822 113880 -1 506
508 0 634684 176830 113680 -1 507
509 0 634636 176910 113520 -1 508
510 0 634628 176958 113320 -1 509
511 0 634604 176998 113080 -1 510
512 0 634580 176998 112840 -1 511
513 0 634556 176998 112640 -1 512
514 0 634456 176922 112360 -1 513
515 0 634324 176866 112120 -1 514
516 0 634256 176826 111880 -1 515
517 0 634220 176774 111680 -1 516
518 0 634212 176750 111400 -1 517
519 0 634156 176734 111200 -1 518
520 0 634144 176690 110960 -1 519
521 0 634160 176706 110760 -1 520
522 0 634148 176650 110680 -1 521
523 0 634192 176770 110440 -1 522
524 0 634176 176754 110360 -1 523
525 0 634176 176754 110080 -1 524
526 0 634148 176782 109880 -1 525
527 0 634144 176830 109640 -1 526
528 0 634176 176878 109400 -1 527
529 0 634272 176906 109160 -1 528
530 0 634384 176994 108960 -1 529
531 0 634324 177018 108680 -1 530
532 0 634332 176990 108400 -1 531
533 0 634224 176926 108160 -1 532
534 0 634232 176842 107880 -1 533
535 0 634208 176890 107600 -1 534
536 0 634180 176842 107400 -1 535
537 0 634164 176838 107160 -1 536
538 0 634140 176914 106960 -1 537
539 0 634152 177002 106760 -1 538
540 0 634272 177098 106520 -1 539
541 0 634352 177038 106280 -1 540
542 0 634408 177002 106040 -1 541
543 0 634432 176974 105760 -1 542
544 0 634432 176974 105560 -1 543
545 0 634428 176982 105320 -1 544
546 0 634424 176926 105120 -1 545
547 0 634524 176934 104840 -1 546
548 0 634608 176922 104560 -1 547
549 0 634580 176866 104360 -1 548
550 0 634524 176814 104120 -1 549
551 0 634456 176722 103920 -1 550
552 0 634368 176698 103640 -1 551
553 0 634328 176682 103440 -1 552
554 0 634276 176678 103280 -1 553
555 0 634228 176646 103040 -1 554
556 0 634144 176642 102760 -1 555
557 0 634052 176690 102600 -1 556
558 0 634040 176626 102400 -1 557
559 0 634024 176606 102160 -1 558
560 0 634024 176574 102000 -1 559
561 0 634060 176606 101800 -1 560
562 0 634028 176634 101520 -1 561
563 0 633968 176654 101240 -1 562
564 0 633904 176726 101000 -1 563
565 0 633852 176714 100760 -1 564
566 0 633780 176746 100520 -1 565
567 0 633668 176834 100280 -1 566
568 0 633564 176926 100080 -1 567
569 0 633416 177042 99920 -1 568
570 0 633252 177134 99760 -1 569
571 0 633140 177090 99520 -1 570
572 0 633120 177198 99280 -1 571
573 0 633128 177290 99080 -1 572
574 0 633148 177374 98800 -1 573
575 0 633112 177454 98520 -1 574
576 0 633112 177454 98320 -1 575
577 0 633120 177510 98160 -1 576
578 0 633116 177606 98000 -1 577
579 0 633164 177622 97840 -1 578
580 0 633176 177618 97720 -1 579
581 0 633128 177654 97600 -1 580
582 0 633084 177646 97480 -1 581
583 0 633064 177654 97360 -1 582
584 0 633068 177618 97120 -1 583
585 0 633064 177766 96920 -1 584
586 0 633048 177854 96640 -1 585
587 0 633056 177930 96360 -1 586
588 0 633060 177962 96120 -1 587
589 0 633004 177970 95920 -1 588
590 0 632968 178018 95640 -1 589
591 0 632964 178030 95400 -1 590
592 0 632944 178038 95120 -1 591
593 0 632912 178042 94840 -1 592
594 0 632952 178078 94560 -1 593
595 0 632956 178138 94280 -1 594
596 0 632996 178182 94120 -1 595
597 0 632992 178202 93960 -1 596
598 0 632960 178202 93680 -1 597
599 0 632944 178198 93400 -1 598
600 0 632912 178270 93160 -1 599
601 0 632968 178434 92920 -1 600
602 0 632984 178546 92720 -1 601
603 0 632972 178626 92640 -1 602
604 0 632996 178690 92360 -1 603
605 0 632996 178678 92160 -1 604
606 0 632952 178738 91920 -1 605
607 0 632952 178762 91840 -1 606
608 0 633008 178874 91600 -1 607
609 0 633096 178882 91360 -1 608
610 0 633108 178878 91120 -1 609
611 0 633152 178810 90880 -1 610
612 0 633244 178798 90600 -1 611
613 0 633320 178746 90400 -1 612
614 0 633412 178702 90120 -1 613
615 0 633452 178662 89880 -1 614
616 0 633500 178638 89680 -1 615
617 0 633504 178662 89440 -1 616
618 0 633496 178702 89240 -1 617
619 0 633496 178762 89000 -1 618
620 0 633524 178822 88800 -1 619
621 0 633564 178766 88640 -1 620
622 0 633616 178698 88320 -1 621
623 0 633648 178698 88120 -1 622
624 0 633676 178570 87920 -1 623
625 0 633692 178442 87640 -1 624
626 0 633760 178378 87400 -1 625
627 0 633812 178078 87200 -1 626
628 0 633852 178086 87160 -1 627
629 0 633880 177962 87120 -1 628
630 0 633848 178146 87000 -1 629
631 0 633832 178306 86760 -1 630
632 0 633764 178382 86480 -1 631
633 0 633720 178314 86240 -1 632
634 0 633668 178310 85960 -1 633
635 0 633644 178282 85800 -1 634
636 0 633572 178226 85640 -1 635
637 0 633520 178214 85480 -1 636
638 0 633448 178218 85280 -1 637
639 0 633372 178222 85080 -1 638
640 0 633280 178194 84840 -1 639
641 0 633256 178126 84600 -1 640
642 0 633220 178094 84520 -1 641
643 0 633208 178062 84360 -1 642
644 0 633220 177994 84160 -1 643
645 0 633148 177902 83960 -1 644
646 0 633228 177870 83680 -1 645
647 0 633212 177806 83360 -1 646
648 0 633160 177762 83120 -1 647
649 0 633156 177686 82920 -1 648
650 0 633080 177686 82760 -1 649
651 0 633004 177698 82480 -1 650
652 0 633004 177698 82240 -1 651
653 0 633000 177698 82080 -1 652
654 0 633000 177698 81920 -1 653
655 0 633024 177606 81640 -1 654
656 0 633008 177614 81360 -1 655
657 0 632916 177590 81080 -1 656
658 0 632812 177558 80800 -1 657
659 0 632772 177490 80520 -1 658
660 0 632676 177398 80240 -1 659
661 0 632584 177318 79960 -1 660
662 0 632560 177250 79880 -1 661
663 0 632476 177062 79640 -1 662
664 0 632408 176898 79400 -1 663
665 0 632304 176730 79200 -1 664
666 0 632216 176622 78960 -1 665
667 0 632096 176518 78720 -1 666
668 0 631940 176370 78440 -1 667
669 0 631892 176338 78360 -1 668
670 0 631840 176302 78280 -1 669
671 0 631924 176234 78240 -1 670
672 0 631760 176318 78200 -1 671
673 0 631688 176258 78000 -1 672
674 0 631676 176250 77880 -1 673
675 0 631624 176234 77760 -1 674
676 0 631604 176242 77680 -1 675
677 0 631756 176150 77640 -1 676
678 0 631592 176302 77600 -1 677
679 0 631504 176342 77440 -1 678
680 0 631444 176410 77200 -1 679
681 0 631344 176342 76920 -1 680
682 0 631284 176318 76640 -1 681
683 0 631116 176270 76360 -1 682
684 0 630936 176210 76120 -1 683
685 0 630788 176154 75840 -1 684
686 0 630672 176178 75680 -1 685
687 0 630580 176118 75440 -1 686
688 0 630424 176062 75160 -1 687
689 0 630212 176010 74920 -1 688
690 0 630084 176006 74640 -1 689
691 0 629892 175978 74440 -1 690
692 0 629680 175962 74320 -1 691
693 0 629560 175946 74080 -1 692
694 0 629400 175950 73840 -1 693
695 0 629288 175914 73760 -1 694
696 0 629116 175866 73520 -1 695
697 0 629004 175762 73240 -1 696
698 0 628968 175710 72960 -1 697
699 0 628888 175642 72680 -1 698
700 0 628924 175674 72480 -1 699
701 0 628844 175674 72240 -1 700
702 0 628832 175706 72000 -1 701
703 0 628800 175766 71840 -1 702
704 0 628724 175810 71560 -1 703
705 0 628704 175858 71320 -1 704
706 0 628676 175814 71000 -1 705
707 0 628580 175766 70760 -1 706
708 0 628420 175690 70560 -1 707
709 0 628344 175650 70360 -1 708
710 0 628228 175550 70160 -1 709
711 0 628220 175526 70120 -1 710
712 0 628132 175434 69960 -1 711
713 0 628096 175370 69880 -1 712
714 0 627988 175298 69680 -1 713
715 0 627848 175186 69440 -1 714
716 0 627756 175086 69200 -1 715
717 0 627640 174950 68960 -1 716
718 0 627532 174870 68760 -1 717
719 0 627464 174734 68600 -1 718
720 0 627392 174662 68440 -1 719
721 0 627312 174522 68160 -1 720
722 0 627184 174406 67960 -1 721
723 0 627140 174354 67880 -1 722
724 0 627004 174226 67640 -1 723
725 0 626888 174214 67520 -1 724
726 0 626868 174162 67480 -1 725
727 0 626768 174034 67240 -1 726
728 0 626736 173846 67000 -1 727
729 0 626680 173598 66760 -1 728
730 0 626500 173466 66520 -1 729
731 0 626400 173338 66280 -1 730
732 0 626396 173170 66000 -1 731
733 0 626348 173058 65680 -1 732
734 0 626244 172974 65440 -1 733
735 0 626072 172962 65160 -1 734
736 0 625956 172902 64840 -1 735
737 0 625932 172886 64760 -1 736
738 0 625907 172866 64720 -1 737
739 0 625792 172842 64600 -1 738
740 0 625632 172810 64360 -1 739
741 0 625576 172762 64280 -1 740
742 0 625488 172754 64120 -1 741
743 0 625340 172698 63920 -1 742
744 0 625120 172522 63840 -1 743
745 0 625032 172446 63680 -1 744
746 0 624940 172418 63400 -1 745
747 0 624840 172382 63120 -1 746
748 0 624812 172350 62960 -1 747
749 0 624728 172198 62720 -1 748
750 0 624708 172202 62640 -1 749
751 0 624484 172166 62520 -1 750
752 0 624444 172158 62480 -1 751
753 0 624320 171926 62280 -1 752
754 0 624168 171770 62000 -1 753
755 0 624124 171634 61800 -1 754
756 0 624052 171538 61600 -1 755
757 0 623956 171374 61320 -1 756
758 0 623824 171222 61080 -1 757
759 0 623748 171090 60880 -1 758
760 0 623632 170966 60640 -1 759
761 0 623480 170746 60360 -1 760
762 0 623412 170558 60120 -1 761
763 0 623160 170322 59920 -1 762
764 0 623136 170230 59880 -1 763
765 0 623016 170094 59720 -1 764
766 0 622780 169890 59480 -1 765
767 0 622740 169770 59320 -1 766
768 0 622636 169686 59160 -1 767
769 0 622592 169598 58960 -1 768
770 0 622520 169518 58840 -1 769
771 0 622484 169442 58600 -1 770
772 0 622460 169386 58400 -1 771
773 0 622456 169298 58160 -1 772
774 0 622452 169210 57960 -1 773
775 0 622492 169134 57760 -1 774
776 0 622440 169054 57520 -1 775
777 0 622448 168986 57320 -1 776
778 0 622444 168986 57200 -1 777
779 0 622392 168714 57160 -1 778
780 0 622468 168898 57120 -1 779
781 0 622504 168814 56960 -1 780
782 0 622512 168698 56720 -1 781
783 0 622452 168550 56440 -1 782
784 0 622424 168454 56320 -1 783
785 0 622364 168358 56280 -1 784
786 0 622324 168218 56040 -1 785
787 0 622312 168218 55920 -1 786
788 0 622304 168178 55880 -1 787
789 0 622356 168198 55760 -1 788
790 0 622388 168150 55640 -1 789
791 0 622348 167966 55520 -1 790
792 0 622384 167882 55440 -1 791
793 0 622384 167674 55120 -1 792
794 0 622380 167642 54920 -1 793
795 0 622388 167582 54760 -1 794
796 0 622388 167542 54640 -1 795
797 0 622340 167346 54480 -1 796
798 0 622344 167182 54240 -1 797
799 0 622360 166930 54080 -1 798
800 0 622336 166734 53960 -1 799
801 0 622316 166590 53880 -1 800
802 0 622248 166346 53720 -1 801
803 0 622168 166098 53600 -1 802
804 0 622128 165978 53480 -1 803
805 0 622104 165782 53320 -1 804
806 0 622096 165674 53200 -1 805
807 0 622008 165406 53000 -1 806
808 0 621924 165250 52800 -1 807
809 0 621808 165058 52600 -1 808
810 0 621792 164834 52400 -1 809
811 0 621768 164566 52200 -1 810
812 0 621680 164270 51960 -1 811
813 0 621548 163826 51720 -1 812
814 0 621520 163674 51680 -1 813
815 0 621368 163426 51600 -1 814
816 0 621212 163074 51480 -1 815
817 0 621172 163026 51400 -1 816
818 0 621156 162998 51360 -1 817
819 0 621080 162778 51240 -1 818
820 0 621072 162506 51200 -1 819
821 0 620964 162130 51160 -1 820
822 0 620828 161742 51080 -1 821
823 0 620836 161550 51040 -1 822
824 0 620716 161382 51000 -1 823
825 0 620560 161202 50880 -1 824
826 0 620592 160794 50720 -1 825
827 0 620508 160602 50440 -1 826
828 0 620348 160502 50240 -1 827
829 0 619944 160274 50040 -1 828
830 0 619620 159966 49960 -1 829
831 0 619364 159834 49920 -1 830
832 0 618808 159142 49800 -1 831
833 0 618438 158904 49760 -1 832
834 0 618068 158666 49720 -1 833
835 0 617544 158502 49680 -1 834
836 0 616172 158042 49680 -1 835
837 0 615656 157726 50040 -1 836
838 0 615596 157702 50080 -1 837
839 0 615372 157690 50120 -1 838
840 0 615180 157606 50200 -1 839
841 0 615012 157470 50320 -1 840
842 0 614820 157366 50480 -1 841
843 0 614764 157310 50560 -1 842
844 0 614624 157246 50680 -1 843
845 0 614528 157202 50840 -1 844
846 0 614372 157290 50880 -1 845
847 0 614120 157198 51040 -1 846
848 0 613972 157134 51120 -1 847
849 0 613700 157110 51200 -1 848
850 0 613584 157086 51280 -1 849
851 0 613444 157006 51400 -1 850
852 0 613372 156966 51520 -1 851
853 0 613344 156938 51560 -1 852
854 0 613300 156874 51680 -1 853
855 0 613108 156850 51840 -1 854
856 0 612940 156850 52000 -1 855
857 0 612840 156798 52160 -1 856
858 0 612616 156706 52400 -1 857
859 0 612484 156666 52600 -1 858
860 0 612380 156602 52800 -1 859
861 0 612368 156606 52880 -1 860
862 0 612200 156518 53080 -1 861
863 0 612176 156494 53120 -1 862
864 0 612156 156494 53200 -1 863
865 0 612060 156406 53400 -1 864
866 0 611880 156418 53600 -1 865
867 0 611752 156354 53760 -1 866
868 0 611648 156274 53920 -1 867
869 0 611468 156230 54160 -1 868
870 0 611340 156218 54400 -1 869
871 0 611316 156194 54480 -1 870
872 0 611192 156250 54720 -1 871
873 0 610928 156330 54960 -1 872
874 0 610780 156342 55120 -1 873
875 0 610556 156290 55320 -1 874
876 0 610268 156258 55480 -1 875
877 0 609900 156214 55520 -1 876
878 0 609696 156270 55640 -1 877
879 0 609320 156310 55720 -1 878
880 0 608908 156362 55760 -1 879
881 0 608504 156314 55840 -1 880
882 0 607996 156274 55920 -1 881
883 0 607476 156198 56040 -1 882
884 0 606680 156050 56120 -1 883
885 0 606056 155942 56200 -1 884
886 0 605584 155850 56240 -1 885
887 0 604844 155866 56120 -1 886
888 0 604572 155870 56040 -1 887
889 0 604224 155822 55880 -1 888
890 0 603988 155806 55760 -1 889
891 0 603660 155810 55600 -1 890
892 0 603600 155810 55520 -1 891
893 0 603492 155806 55400 -1 892
894 0 603309.6 155796.4 55240 -1 893
895 0 603264 155794 55200 -1 894
896 0 603028 155770 55040 -1 895
897 0 602876 155746 54880 -1 896
898 0 602360 155622 54640 -1 897
899 0 602439.2 155590.8 54520 -1 898
900 0 602465.5 155580.5 54480 -1 899
901 0 602492 155570 54440 -1 900
902 0 602624 155570 54080 -1 901
903 0 602752 155410 53760 -1 902
904 0 602704 155398 53600 -1 903
905 0 602772 155382 53480 -1 904
906 0 602748 155342 53360 -1 905
907 0 602716 155346 53200 -1 906
908 0 602752 155426 53000 -1 907
909 0 602764 155562 52880 -1 908
910 0 602772 155622 52800 -1 909
911 0 602804 155726 52640 -1 910
912 0 602768 155810 52440 -1 911
913 0 602684 155934 52280 -1 912
914 0 602676 155958 52000 -1 913
915 0 602668 155994 51800 -1 914
916 0 602644 156054 51600 -1 915
917 0 602704 156054 51440 -1 916
918 0 602760 156150 51240 -1 917
919 0 602804 156270 51120 -1 918
920 0 602876 156350 51000 -1 919
921 0 602864 156446 50880 -1 920
922 0 603064 156242 50840 -1 921
923 0 603760 156742 50840 -1 922
924 0 603672 156898 50920 -1 923
925 0 603752 157046 51120 -1 924
926 0 602984 156250 50800 -1 922
927 0 603032 156286 50680 -1 926
928 0 603112 156346 50480 -1 927
929 0 603200 156318 50440 -1 928
930 0 603276 156374 50320 -1 929
931 0 603164 156430 50120 -1 930
932 0 603268 156598 49920 -1 931
933 0 603440 156726 49800 -1 932
934 0 603684 156874 49680 -1 933
935 0 603972 156970 49560 -1 934
936 0 604124 157094 49480 -1 935
937 0 604116 157110 49400 -1 936
938 0 604336 157198 49360 -1 937
939 0 604524 157318 49280 -1 938
940 0 604664 157274 49240 -1 939
941 0 604680 157310 49160 -1 940
942 0 604848 157410 49040 -1 941
943 0 604908 157510 48920 -1 942
944 0 604900 157614 48880 -1 943
945 0 604828 157542 48800 -1 944
946 0 604904 157478 48720 -1 945
947 0 604960 157434 48520 -1 946
948 0 605044 157410 48240 -1 947
949 0 605036 157434 48200 -1 948
950 0 604928 157206 48080 -1 949
951 0 605104 157322 47880 -1 950
952 0 605160 157290 47760 -1 951
953 0 605240 157362 47640 -1 952
954 0 605444 157502 47480 -1 953
955 0 605556 157530 47360 -1 954
956 0 605648 157558 47120 -1 955
957 0 605780 157566 46920 -1 956
958 0 605848 157642 46800 -1 957
959 0 605784 157674 46680 -1 958
960 0 605720 157678 46440 -1 959
961 0 605724 157794 46280 -1 960
962 0 605732 157806 46200 -1 961
963 0 605720 157970 46000 -1 962
964 0 605768 158038 45800 -1 963
965 0 605663 158111.5 45520 -1 964
966 0 605648 158122 45480 -1 965
967 0 605572 158238 45320 -1 966
968 0 605584 158154 45240 -1 967
969 0 605616 158286 45120 -1 968
970 0 605608 158254 44920 -1 969
971 0 605644 158314 44720 -1 970
972 0 605644 158314 44480 -1 971
973 0 605644 158314 44360 -1 972
974 0 605616 158326 44280 -1 973
975 0 605580 159386 44320 -1 974
976 0 605500 159834 44320 -1 975
977 0 605372 160422 44320 -1 976
978 0 605628 160618 44040 -1 977
979 0 605756 160686 43760 -1 978
980 0 605770 160692 43680 -1 979
981 0 605812 160710 43440 -1 980
982 0 605808 160718 43200 -1 981
983 0 605868 160854 43200 -1 982
984 0 606204 160926 43200 -1 983
985 0 606216 160958 43120 -1 984
986 0 606228 161002 43000 -1 985
987 0 606240 160990 42960 -1 986
988 0 604608 161462 44320 -1 977
989 0 604536 161906 44440 -1 988
990 0 604456 162098 44560 -1 989
991 0 604412 162222 44760 -1 990
992 0 604368 162234 44840 -1 991
993 0 604352 162262 44960 -1 992
994 0 604176 162382 45080 -1 993
995 0 604124 162338 45240 -1 994
996 0 603976 162486 45320 -1 995
997 0 603732 162802 45320 -1 996
998 0 603452 163146 45440 -1 997
999 0 603016 163610 45440 -1 998
1000 0 603128 164286 45440 -1 999
1001 0 603116 164558 45400 -1 1000
1002 0 603048 164826 45240 -1 1001
1003 0 603040 165114 45160 -1 1002
1004 0 603108 165226 45040 -1 1003
1005 0 603120 165874 44920 -1 1004
1006 0 603220 166014 44760 -1 1005
1007 0 602992 166630 44760 -1 1006
1008 0 603096 166998 44800 -1 1007
1009 0 603120 167094 44720 -1 1008
1010 0 603260 167270 44600 -1 1009
1011 0 603332 167390 44400 -1 1010
1012 0 603380 167358 44280 -1 1011
1013 0 603556 167482 44040 -1 1012
1014 0 603532 167542 43840 -1 1013
1015 0 603568 167778 43600 -1 1014
1016 0 603632 167794 43520 -1 1015
1017 0 603654.25 167856.22 43320 -1 1016
1018 0 603672 167906 43160 -1 1017
1019 0 603600 168202 42960 -1 1018
1020 0 603464 168810 42960 -1 1019
1021 0 603632 169002 42880 -1 1020
1022 0 603700 169234 42760 -1 1021
1023 0 603752 169514 42600 -1 1022
1024 0 603808 169714 42520 -1 1023
1025 0 603880 169802 42480 -1 1024
1026 0 603840 169802 42440 -1 1025
1027 0 603924 169934 42320 -1 1026
1028 0 603892 170026 42160 -1 1027
1029 0 603808 170138 42040 -1 1028
1030 0 603772 170294 41920 -1 1029
1031 0 603908 170302 41600 -1 1030
1032 0 603932 170302 41440 -1 1031
1033 0 603304 170914 41920 -1 1030
1034 0 602744 171274 42040 -1 1033
1035 0 602220 171550 42200 -1 1034
1036 0 601904 171982 42400 -1 1035
1037 0 601564 172346 42600 -1 1036
1038 0 601352 172310 42760 -1 1037
1039 0 601044 172782 42840 -1 1038
1040 0 600832 173150 42960 -1 1039
1041 0 600520 173454 43160 -1 1040
1042 0 600444 173722 43320 -1 1041
1043 0 600344 173830 43520 -1 1042
1044 0 600128 174038 43680 -1 1043
1045 0 599864 174462 43680 -1 1044
1046 0 599692 174822 43880 -1 1045
1047 0 599680 174790 44080 -1 1046
1048 0 599400 174906 44120 -1 1047
1049 0 599100 175438 44280 -1 1048
1050 0 599028 175638 44400 -1 1049
1051 0 598963.2 175791.6 44520 -1 1050
1052 0 598920 175894 44600 -1 1051
1053 0 598900 175662 44800 -1 1052
1054 0 598876 175570 45000 -1 1053
1055 0 598716 175090 45080 -1 1054
1056 0 598740 176606 44520 -1 1051
1057 0 598452 177290 44520 -1 1056
1058 0 598256 177474 44520 -1 1057
1059 0 597808 177474 44440 -1 1058
1060 0 597396 177542 44400 -1 1059
1061 0 596752 177734 44400 -1 1060
1062 0 596140 177910 44400 -1 1061
1063 0 595772 177838 44400 -1 1062
1064 0 595240 177810 44400 -1 1063
1065 0 594328 178070 44200 -1 1064
1066 0 593976 178094 44120 -1 1065
1067 0 593416 178234 43880 -1 1066
1068 0 593036 178206 43800 -1 1067
1069 0 592468 178178 43720 -1 1068
1070 0 592024 178182 43720 -1 1069
1071 0 591656 178158 43880 -1 1070
1072 0 591664 178174 44080 -1 1071
1073 0 591524 178166 44240 -1 1072
1074 0 591524 178162 44440 -1 1073
1075 0 591508 178198 44640 -1 1074
1076 0 591204 178302 44880 -1 1075
1077 0 590656 178430 44960 -1 1076
1078 0 590264 178522 45000 -1 1077
1079 0 589712 178610 45120 -1 1078
1080 0 589164 178774 45160 -1 1079
1081 0 588980 178878 45240 -1 1080
1082 0 588766.7 178958 45320 -1 1081
1083 0 588660 178998 45360 -1 1082
1084 0 588224 179182 45520 -1 1083
1085 0 587980 179342 45600 -1 1084
1086 0 587680 179478 45680 -1 1085
1087 0 587524 179518 45760 -1 1086
1088 0 587284 179542 45920 -1 1087
1089 0 587188 179434 46080 -1 1088
1090 0 587020 179262 46240 -1 1089
1091 0 587072 179134 46440 -1 1090
1092 0 586760 179138 46600 -1 1091
1093 0 586400 179270 46640 -1 1092
1094 0 585816 179390 46640 -1 1093
1095 0 585124 179430 46640 -1 1094
1096 0 584768 179586 46800 -1 1095
1097 0 584632 179626 46880 -1 1096
1098 0 584188 179622 47000 -1 1097
1099 0 583800 179634 47080 -1 1098
1100 0 583596 179662 47160 -1 1099
1101 0 583300 179574 47280 -1 1100
1102 0 582992 179462 47360 -1 1101
1103 0 582860 179430 47400 -1 1102
1104 0 582564 179362 47480 -1 1103
1105 0 582304 179374 47560 -1 1104
1106 0 581852 179294 47640 -1 1105
1107 0 581600 179358 47640 -1 1106
1108 0 581148 179366 47720 -1 1107
1109 0 580968 179258 48000 -1 1108
1110 0 580880 179682 48240 -1 1109
1111 0 580912 179686 48400 -1 1110
1112 0 580716 179778 48520 -1 1111
1113 0 580540 179770 48760 -1 1112
1114 0 580420 179702 48960 -1 1113
1115 0 580320 179718 49200 -1 1114
1116 0 580280 179662 49360 -1 1115
1117 0 580176 179730 49560 -1 1116
1118 0 579992 179622 49720 -1 1117
1119 0 579884 179594 49880 -1 1118
1120 0 579844 179630 49960 -1 1119
1121 0 579412 179194 49800 -1 1120
1122 0 578792 178938 49800 -1 1121
1123 0 578612 178750 49880 -1 1122
1124 0 577980 178810 49880 -1 1123
1125 0 577592 178830 49880 -1 1124
1126 0 577204 178710 49920 -1 1125
1127 0 576752 178658 49920 -1 1126
1128 0 575836 178694 49920 -1 1127
1129 0 575436 178754 49960 -1 1128
1130 0 574800 178886 49960 -1 1129
1131 0 574764 178858 50280 -1 1130
1132 0 574612 178806 50400 -1 1131
1133 0 574316 178774 50560 -1 1132
1134 0 574100 178770 50680 -1 1133
1135 0 573824 178758 50880 -1 1134
1136 0 573600 178730 51120 -1 1135
1137 0 573448 178758 51320 -1 1136
1138 0 573040 178602 51520 -1 1137
1139 0 572832 178590 51600 -1 1138
1140 0 572560 178566 51680 -1 1139
1141 0 572292 178538 51760 -1 1140
1142 0 572060 178470 51960 -1 1141
1143 0 571712 178398 52160 -1 1142
1144 0 571492 178366 52280 -1 1143
1145 0 571060 178382 52480 -1 1144
1146 0 570668 178146 52680 -1 1145
1147 0 570360 178174 52800 -1 1146
1148 0 570272 178106 52880 -1 1147
1149 0 569956 177894 53000 -1 1148
1150 0 569612 177750 53120 -1 1149
1151 0 569340 177698 53200 -1 1150
1152 0 569249.3 177663.33 53280 -1 1151
1153 0 569804 178010 53360 -1 1152
1154 0 569888 178182 53480 -1 1153
1155 0 569844 178338 53600 -1 1154
1156 0 569764 178522 53680 -1 1155
1157 0 569752 178542 53720 -1 1156
1158 0 569752 178546 53760 -1 1157
1159 0 569204 177646 53320 -1 1152
1160 0 568900 177530 53440 -1 1159
1161 0 568368 177414 53600 -1 1160
1162 0 568168 177270 53760 -1 1161
1163 0 567908 177114 53960 -1 1162
1164 0 567728 177082 54120 -1 1163
1165 0 567680 177062 54160 -1 1164
1166 0 567528 176974 54280 -1 1165
1167 0 567288 176854 54440 -1 1166
1168 0 566964 176362 54560 -1 1167
1169 0 566784 176222 54760 -1 1168
1170 0 566656 175830 54760 -1 1169
1171 0 566372 175658 54760 -1 1170
1172 0 566343.3 175631.33 54800 -1 1171
1173 0 566540 175894 54200 -1 1172
1174 0 566600 175924 54120 -1 1173
1175 0 566600 175932 54080 -1 1174
1176 0 566548 175864 54000 -1 1175
1177 0 566636 175868 53920 -1 1176
1178 0 566560 175896 53840 -1 1177
1179 0 566200 175498 55000 -1 1172
1180 0 566156 175374 55240 -1 1179
1181 0 566064 175236 55400 -1 1180
1182 0 565948 175184 55520 -1 1181
1183 0 565840 175148 55640 -1 1182
1184 0 565852 175128 55840 -1 1183
1185 0 565820 175032 56000 -1 1184
1186 0 565756 174920 56120 -1 1185
1187 0 565724 174920 56160 -1 1186
1188 0 565748 174900 56200 -1 1187
1189 0 565778 174873.14 56240 -1 1188
1190 0 565728 174868 56320 -1 1189
1191 0 565716 174804 56360 -1 1190
1192 0 565664 174764 56440 -1 1191
1193 0 565504 174648 56600 -1 1192
1194 0 565456 174552 56640 -1 1193
1195 0 565372 174412 56800 -1 1194
1196 0 565300 174324 56880 -1 1195
1197 0 565196 174272 57080 -1 1196
1198 0 565200 174248 57120 -1 1197
1199 0 565124 174212 57280 -1 1198
1200 0 565056 174168 57440 -1 1199
1201 0 565076 174084 57600 -1 1200
1202 0 565016 173988 57800 -1 1201
1203 0 564964 173988 57840 -1 1202
1204 0 564956 173976 57880 -1 1203
1205 0 564892 173920 57960 -1 1204
1206 0 564764 173788 58080 -1 1205
1207 0 564644 173824 58160 -1 1206
1208 0 564644 173680 58240 -1 1207
1209 0 564604 173668 58280 -1 1208
1210 0 564764 173756 58320 -1 1209
1211 0 564540 173560 58360 -1 1210
1212 0 564432 173412 58440 -1 1211
1213 0 564212 172804 58560 -1 1212
1214 0 564040 172836 58680 -1 1213
1215 0 563272 172776 58680 -1 1214
1216 0 562788 172888 58680 -1 1215
1217 0 562320 172620 58680 -1 1216
1218 0 562248 172496 58600 -1 1217
1219 0 562196 172408 58480 -1 1218
1220 0 562204 172420 58440 -1 1219
1221 0 562148 172400 58360 -1 1220
1222 0 562180 172412 58320 -1 1221
1223 0 562140 172348 58200 -1 1222
1224 0 562164 172388 58080 -1 1223
1225 0 562304 172804 58960 -1 1217
1226 0 562256 172940 59120 -1 1225
1227 0 562124 173208 59120 -1 1226
1228 0 561988 173348 59120 -1 1227
1229 0 561956 173456 59200 -1 1228
1230 0 561880 173528 59240 -1 1229
1231 0 561904.4 173511.84 59280 -1 1230
1232 0 561908 173532 59320 -1 1231
1233 0 561888 173556 59400 -1 1232
1234 0 561932 173552 59440 -1 1233
1235 0 561936 173616 59560 -1 1234
1236 0 564136 172676 59000 -1 1214
1237 0 564664 172476 59200 -1 1236
1238 0 564804 172376 59320 -1 1237
1239 0 564728 172380 59400 -1 1238
1240 0 564872 172268 59480 -1 1239
1241 0 565000 172244 59680 -1 1240
1242 0 565024 172240 59720 -1 1241
1243 0 565088 172256 59880 -1 1242
1244 0 565172 172300 59960 -1 1243
1245 0 565356 172356 60120 -1 1244
1246 0 565392 172360 60200 -1 1245
1247 0 565352 172368 60320 -1 1246
1248 0 565404 172404 60440 -1 1247
1249 0 565400 172484 60560 -1 1248
1250 0 565432 172484 60600 -1 1249
1251 0 565456 172436 60640 -1 1250
1252 0 565388 172460 60760 -1 1251
1253 0 565364 172460 60880 -1 1252
1254 0 565284 172464 61000 -1 1253
1255 0 565204 172460 61160 -1 1254
1256 0 565056 172568 61240 -1 1255
1257 0 565040 172620 61320 -1 1256
1258 0 565148 172648 61480 -1 1257
1259 0 565180 172716 61600 -1 1258
1260 0 565228 172828 61680 -1 1259
1261 0 565248 172772 61720 -1 1260
1262 0 565424 172748 61920 -1 1261
1263 0 565520 172568 62040 -1 1262
1264 0 565616 172480 62240 -1 1263
1265 0 565696 172420 62400 -1 1264
1266 0 565684 172348 62520 -1 1265
1267 0 565752 172148 62680 -1 1266
1268 0 565720 172054.67 62760 -1 1267
1269 0 565704 172008 62800 -1 1268
1270 0 565668 171964 62880 -1 1269
1271 0 565672 172004 63040 -1 1270
1272 0 565536 171952 63240 -1 1271
1273 0 565464 171752 63440 -1 1272
1274 0 565516 171752 63480 -1 1273
1275 0 565392 171668 63600 -1 1274
1276 0 565336 171608 63640 -1 1275
1277 0 565328 171572 63720 -1 1276
1278 0 565192 171520 63760 -1 1277
1279 0 564928 171400 63960 -1 1278
1280 0 564712 171328 64040 -1 1279
1281 0 564344 171200 64200 -1 1280
1282 0 564136 170936 64400 -1 1281
1283 0 563800 170920 64480 -1 1282
1284 0 563576 170840 64520 -1 1283
1285 0 562996 170840 64520 -1 1284
1286 0 562536 170920 64520 -1 1285
1287 0 562388 170760 64680 -1 1286
1288 0 562052 170676 64800 -1 1287
1289 0 561500 170680 64840 -1 1288
1290 0 561036 170700 64840 -1 1289
1291 0 560376 170620 64920 -1 1290
1292 0 560244 170300 64960 -1 1291
1293 0 560324 170172 65120 -1 1292
1294 0 560292 169924 65320 -1 1293
1295 0 560268 169876 65400 -1 1294
1296 0 560276 169840 65440 -1 1295
1297 0 560300 169730 65560 -1 1296
1298 0 560240 169690 65720 -1 1297
1299 0 560268 169706 65880 -1 1298
1300 0 560220 169690 66080 -1 1299
1301 0 560152 169678 66200 -1 1300
1302 0 560132 169650 66360 -1 1301
1303 0 560020 169578 66560 -1 1302
1304 0 560044 169502 66680 -1 1303
1305 0 560028 169474 66720 -1 1304
1306 0 560024 169478 66800 -1 1305
1307 0 559940 169574 66920 -1 1306
1308 0 560004 169602 66960 -1 1307
1309 0 559912 169650 67080 -1 1308
1310 0 559936 169750 67120 -1 1309
1311 0 559948 169590 67160 -1 1310
1312 0 559946 169540 67200 -1 1311
1313 0 561300 167886 67200 -1 1312
1314 0 561108 167942 66880 -1 1313
1315 0 560864 167746 66720 -1 1314
1316 0 560660 167600 66680 -1 1315
1317 0 560560 167440 66640 -1 1316
1318 0 560488 167356 66560 -1 1317
1319 0 560436 167240 66480 -1 1318
1320 0 560420 167184 66440 -1 1319
1321 0 560372 167096 66320 -1 1320
1322 0 560416 167068 66280 -1 1321
1323 0 560476 166996 66240 -1 1322
1324 0 560416 166752 66200 -1 1323
1325 0 561296 168024 67240 -1 1313
1326 0 561224 168158 67720 -1 1325
1327 0 561176 168554 67800 -1 1326
1328 0 561104 168686 67880 -1 1327
1329 0 561084 168810 68040 -1 1328
1330 0 561124 168838 68160 -1 1329
1331 0 559732 170512 64840 -1 1292
1332 0 559356 170568 64680 -1 1331
1333 0 558824 170696 64600 -1 1332
1334 0 558592 170716 64520 -1 1333
1335 0 558424 170732 64440 -1 1334
1336 0 558296 170668 64360 -1 1335
1337 0 558264 170652 64280 -1 1336
1338 0 558242.7 170645.33 64240 -1 1337
1339 0 558372 170740 63920 -1 1338
1340 0 558476 170588 63800 -1 1339
1341 0 558516 170548 63760 -1 1340
1342 0 558580 170508 63680 -1 1341
1343 0 558708 170532 63600 -1 1342
1344 0 558800 170636 63520 -1 1343
1345 0 558860 170692 63440 -1 1344
1346 0 558912 170760 63360 -1 1345
1347 0 559020 170904 63320 -1 1346
1348 0 558200 170632 64160 -1 1338
1349 0 558092 170616 64040 -1 1348
1350 0 557840 170492 63880 -1 1349
1351 0 557568 170332 63840 -1 1350
1352 0 557620 170220 63760 -1 1351
1353 0 557528 170160 63720 -1 1352
1354 0 557336 169960 63680 -1 1353
1355 0 557064 169584 63600 -1 1354
1356 0 556916 169308 63640 -1 1355
1357 0 556792 169064 63640 -1 1356
1358 0 556840 168864 63600 -1 1357
1359 0 556792 168448 63600 -1 1358
1360 0 556620 168124 63640 -1 1359
1361 0 556432 167828 63680 -1 1360
1362 0 555956 167192 63680 -1 1361
1363 0 555544 166936 63680 -1 1362
1364 0 555220 166612 63720 -1 1363
1365 0 554816 166308 63760 -1 1364
1366 0 554640 166084 63800 -1 1365
1367 0 554368 165804 63840 -1 1366
1368 0 554196 165556 63880 -1 1367
1369 0 553952 165232 63920 -1 1368
1370 0 553932 165190 63960 -1 1369
1371 0 553872 165064 64080 -1 1370
1372 0 553908 164732 64120 -1 1371
1373 0 554016 163976 63840 -1 1372
1374 0 554488 163372 63840 -1 1373
1375 0 554508 163320 63680 -1 1374
1376 0 554508 163292 63600 -1 1375
1377 0 554540 163216 63400 -1 1376
1378 0 554568 163188 63360 -1 1377
1379 0 554516 162596 63360 -1 1378
1380 0 554368 162140 63360 -1 1379
1381 0 554360 161568 63360 -1 1380
1382 0 554360 161224 63360 -1 1381
1383 0 554268 160996 63440 -1 1382
1384 0 554132 160792 63560 -1 1383
1385 0 554100 160612 63640 -1 1384
1386 0 553968 160428 63680 -1 1385
1387 0 553680 159980 63720 -1 1386
1388 0 553620 160076 63880 -1 1387
1389 0 553548 160068 64000 -1 1388
1390 0 553388 159868 64040 -1 1389
1391 0 553312 159752 64120 -1 1390
1392 0 553160 159616 64160 -1 1391
1393 0 552996 159468 64160 -1 1392
1394 0 553156 159232 64360 -1 1393
1395 0 553168 159096 64400 -1 1394
1396 0 553148 158992 64480 -1 1395
1397 0 553056 158992 64520 -1 1396
1398 0 553068 158872 64560 -1 1397
1399 0 553036 158820 64640 -1 1398
1400 0 553016 158572 64720 -1 1399
1401 0 553040 158496 64800 -1 1400
1402 0 553056 158476 64840 -1 1401
1403 0 553076 158444 64880 -1 1402
1404 0 553092 158288 65000 -1 1403
1405 0 553116 158232 65040 -1 1404
1406 0 553144 158148 65080 -1 1405
1407 0 553200 158112 65120 -1 1406
1408 0 553312 157948 65200 -1 1407
1409 0 553424 157892 65240 -1 1408
1410 0 553580 157696 65320 -1 1409
1411 0 553704 157636 65360 -1 1410
1412 0 553792 157624 65440 -1 1411
1413 0 553900 157576 65560 -1 1412
1414 0 553996 157528 65640 -1 1413
1415 0 554164 157508 65720 -1 1414
1416 0 554304 157512 65760 -1 1415
1417 0 554416 157556 65800 -1 1416
1418 0 554304 157504 65880 -1 1417
1419 0 554236 157440 65920 -1 1418
1420 0 554208 157444 65960 -1 1419
1421 0 552888 159268 64080 -1 1393
1422 0 552804 159172 64000 -1 1421
1423 0 552640 159036 63920 -1 1422
1424 0 552564 158988 63880 -1 1423
1425 0 552440 158916 63840 -1 1424
1426 0 552296 158820 63800 -1 1425
1427 0 552120 158612 63760 -1 1426
1428 0 552028 158480 63720 -1 1427
1429 0 551788 158368 63840 -1 1428
1430 0 551524 158228 63880 -1 1429
1431 0 551376 158092 63920 -1 1430
1432 0 551160 158088 64040 -1 1431
1433 0 551116 158004 64200 -1 1432
1434 0 551020 157924 64280 -1 1433
1435 0 551020 157740 64320 -1 1434
1436 0 550668 157520 64360 -1 1435
1437 0 550540 157308 64440 -1 1436
1438 0 550436 156988 64520 -1 1437
1439 0 550436 156676 64600 -1 1438
1440 0 550384 156576 64640 -1 1439
1441 0 550252 156384 64720 -1 1440
1442 0 550232 156360 64760 -1 1441
1443 0 550184 156340 64800 -1 1442
1444 0 550152 156300 64840 -1 1443
1445 0 550152 156176 64920 -1 1444
1446 0 550016 156072 65080 -1 1445
1447 0 550016 156076 65120 -1 1446
1448 0 550004 156016 65200 -1 1447
1449 0 549968 155908 65360 -1 1448
1450 0 550012 155948 65440 -1 1449
1451 0 550040 155888 65600 -1 1450
1452 0 550048 155912 65680 -1 1451
1453 0 550180 155888 65840 -1 1452
1454 0 550168 155816 65960 -1 1453
1455 0 550116 155780 66080 -1 1454
1456 0 550120 155792 66240 -1 1455
1457 0 550148 155828 66320 -1 1456
1458 0 550160 155840 66440 -1 1457
1459 0 550328 155804 66560 -1 1458
1460 0 550396 155836 66680 -1 1459
1461 0 550464 155908 66800 -1 1460
1462 0 550484 156040 66880 -1 1461
1463 0 550540 156144 66960 -1 1462
1464 0 550560 156272 67040 -1 1463
1465 0 550592 156360 67080 -1 1464
1466 0 550664 156456 67200 -1 1465
1467 0 550680 156432 67320 -1 1466
1468 0 550752 156392 67360 -1 1467
1469 0 550736 156372 67400 -1 1468
1470 0 550648 156340 67520 -1 1469
1471 0 550676 155988 67680 -1 1470
1472 0 550944 155636 67680 -1 1471
1473 0 550948 155568 67760 -1 1472
1474 0 551016 155526 67920 -1 1473
1475 0 551008 155554 68040 -1 1474
1476 0 550980 155506 68200 -1 1475
1477 0 550884 155574 68400 -1 1476
1478 0 550900 155534 68520 -1 1477
1479 0 551024 155602 68680 -1 1478
1480 0 551024 155602 68720 -1 1479
1481 0 551024 155550 68800 -1 1480
1482 0 550912 155502 68920 -1 1481
1483 0 550916 155542 68960 -1 1482
1484 0 550644 155630 68960 -1 1483
1485 0 550616 155638 69000 -1 1484
1486 0 550520 155674 69080 -1 1485
1487 0 550468 155694 69160 -1 1486
1488 0 550436 155706 69240 -1 1487
1489 0 550404 155730 69320 -1 1488
1490 0 550372 155730 69360 -1 1489
1491 0 550272 155790 69520 -1 1490
1492 0 550180 155886 69680 -1 1491
1493 0 550148 155914 69720 -1 1492
1494 0 550092 155970 69800 -1 1493
1495 0 550096 156050 69960 -1 1494
1496 0 550136 156074 70000 -1 1495
1497 0 550148 156102 70040 -1 1496
1498 0 550180 156106 70120 -1 1497
1499 0 550180 156102 70200 -1 1498
1500 0 550160 156062 70360 -1 1499
1501 0 550224 156062 70440 -1 1500
1502 0 550368 155942 70560 -1 1501
1503 0 550460 155894 70680 -1 1502
1504 0 550540 155738 70800 -1 1503
1505 0 550468 155618 70920 -1 1504
1506 0 550284 155682 71400 -1 1505
1507 0 550312.8 155643.6 71560 -1 1506
1508 0 550320 155634 71600 -1 1507
1509 0 549992 155538 71640 -1 1508
1510 0 549744 155242 71800 -1 1509
1511 0 549700 155054 71960 -1 1510
1512 0 549664 154898 72160 -1 1511
1513 0 549557.3 154956.67 72320 -1 1512
1514 0 549504 154986 72400 -1 1513
1515 0 549448 155146 72560 -1 1514
1516 0 549076 155306 72720 -1 1515
1517 0 549236 155334 72920 -1 1516
1518 0 549352 155270 73040 -1 1517
1519 0 549448 155202 73120 -1 1518
1520 0 548772 155574 72600 -1 1516
1521 0 548472 155794 72480 -1 1520
1522 0 548480 155866 72360 -1 1521
1523 0 548460 155886 72200 -1 1522
1524 0 550316 156692 67520 -1 1470
1525 0 550304 156316 67760 -1 1524
1526 0 550240 156444 67880 -1 1525
1527 0 550208 156448 67920 -1 1526
1528 0 550224 156420 67960 -1 1527
1529 0 550144 156472 68080 -1 1528
1530 0 549504 156508 68080 -1 1529
1531 0 549168 156556 68160 -1 1530
1532 0 549008 156516 68200 -1 1531
1533 0 549008 156528 68240 -1 1532
1534 0 548932 156532 68280 -1 1533
1535 0 548876 156592 68320 -1 1534
1536 0 548756 156628 68440 -1 1535
1537 0 548592 156780 68600 -1 1536
1538 0 548492 156900 68640 -1 1537
1539 0 548388 157064 68760 -1 1538
1540 0 548360 157064 68840 -1 1539
1541 0 548008 157144 68840 -1 1540
1542 0 547544 157284 68760 -1 1541
1543 0 547196 157372 68680 -1 1542
1544 0 547092.9 157318.67 68520 -1 1543
1545 0 546100 157484 68520 -1 1544
1546 0 546116 157448 68840 -1 1545
1547 0 546116 157464 68920 -1 1546
1548 0 546108 157520 69000 -1 1547
1549 0 545540 157400 68960 -1 1548
1550 0 545484 157432 69080 -1 1549
1551 0 545476 157444 69200 -1 1550
1552 0 545480 157396 69240 -1 1551
1553 0 546964 157252 68320 -1 1544
1554 0 546860 157244 68160 -1 1553
1555 0 546704 157180 68040 -1 1554
1556 0 546760 157144 67960 -1 1555
1557 0 545624 156564 67680 -1 1556
1558 0 546064 156928 67400 -1 1557
1559 0 545700 156956 67200 -1 1558
1560 0 544752 156136 67680 -1 1557
1561 0 544632 156332 67480 -1 1560
1562 0 544692 156416 67400 -1 1561
1563 0 544720 156388 67360 -1 1562
1564 0 544724 156460 67320 -1 1563
1565 0 544984 156356 68080 -1 1560
1566 0 544820 156344 68120 -1 1565
1567 0 544808 156364 68280 -1 1566
1568 0 544696 156376 68480 -1 1567
1569 0 544780 156432 68640 -1 1568
1570 0 544776 156436 68680 -1 1569
1571 0 544712 156456 68720 -1 1570
1572 0 553904 165284 64240 -1 1370
1573 0 553900 165168 64400 -1 1572
1574 0 553768 165004 64560 -1 1573
1575 0 553868 164828 64680 -1 1574
1576 0 553900 164776 64800 -1 1575
1577 0 553896 164700 64840 -1 1576
1578 0 553860 164716 64880 -1 1577
1579 0 553880 164752 64920 -1 1578
1580 0 553812 164648 65000 -1 1579
1581 0 553772 164620 65160 -1 1580
1582 0 553584 164592 65320 -1 1581
1583 0 553536 164596 65360 -1 1582
1584 0 553528 164580 65480 -1 1583
1585 0 553516 164576 65520 -1 1584
1586 0 553544 164544 65560 -1 1585
1587 0 553552 164560 65600 -1 1586
1588 0 553616 164552 65640 -1 1587
1589 0 553664 164540 65720 -1 1588
1590 0 553652 164576 65760 -1 1589
1591 0 553732 164580 65840 -1 1590
1592 0 553768 164580 65920 -1 1591
1593 0 553824 164576 66000 -1 1592
1594 0 553900 164484 66080 -1 1593
1595 0 554024 164444 66200 -1 1594
1596 0 554128 164384 66280 -1 1595
1597 0 554184 164412 66320 -1 1596
1598 0 554440 164368 66400 -1 1597
1599 0 554472 164400 66520 -1 1598
1600 0 554528 164372 66560 -1 1599
1601 0 554772 164360 66680 -1 1600
1602 0 554988 164332 66800 -1 1601
1603 0 554976 164424 66840 -1 1602
1604 0 554968 164476 66880 -1 1603
1605 0 555032 164652 67080 -1 1604
1606 0 555064 164772 67240 -1 1605
1607 0 555256 164604 67400 -1 1606
1608 0 555304 164376 67600 -1 1607
1609 0 555356 164204 67680 -1 1608
1610 0 555344 164092 67840 -1 1609
1611 0 555448 164120 67960 -1 1610
1612 0 555580 164104 68080 -1 1611
1613 0 555580 164108 68160 -1 1612
1614 0 555660 164164 68320 -1 1613
1615 0 555700 164172 68400 -1 1614
1616 0 555868 164232 68600 -1 1615
1617 0 555856 164252 68680 -1 1616
1618 0 555900 164296 68840 -1 1617
1619 0 556056 164260 68880 -1 1618
1620 0 556228 164172 68960 -1 1619
1621 0 556352 164064 69120 -1 1620
1622 0 556424 163984 69280 -1 1621
1623 0 556492 163926 69360 -1 1622
1624 0 556704 163818 69560 -1 1623
1625 0 556800 163834 69720 -1 1624
1626 0 556860 163822 69760 -1 1625
1627 0 556944 163794 69920 -1 1626
1628 0 557020 163774 70000 -1 1627
1629 0 557060 163758 70040 -1 1628
1630 0 557168 163722 70120 -1 1629
1631 0 557208 163678 70240 -1 1630
1632 0 557396 163650 70400 -1 1631
1633 0 557392 163606 70560 -1 1632
1634 0 557552 163530 70840 -1 1633
1635 0 557532 163538 71000 -1 1634
1636 0 557688 163378 71240 -1 1635
1637 0 557716 163286 71440 -1 1636
1638 0 557736 163182 71600 -1 1637
1639 0 557812 163058 71800 -1 1638
1640 0 557848 162914 72000 -1 1639
1641 0 557856 162866 72080 -1 1640
1642 0 557880 162810 72160 -1 1641
1643 0 558032 162558 72360 -1 1642
1644 0 558136 162506 72520 -1 1643
1645 0 558192 162434 72680 -1 1644
1646 0 558252 162378 72760 -1 1645
1647 0 558248 162422 72840 -1 1646
1648 0 558248 162378 72960 -1 1647
1649 0 558252 162402 73080 -1 1648
1650 0 558236 162378 73240 -1 1649
1651 0 558288 162366 73400 -1 1650
1652 0 558400 162334 73560 -1 1651
1653 0 558380 162310 73680 -1 1652
1654 0 558436 162182 73880 -1 1653
1655 0 558564 162050 73960 -1 1654
1656 0 558576 162034 74080 -1 1655
1657 0 558620 161934 74240 -1 1656
1658 0 558712 161910 74360 -1 1657
1659 0 558924 161910 74560 -1 1658
1660 0 559192 161858 74720 -1 1659
1661 0 559188 161870 74760 -1 1660
1662 0 559368 161798 74880 -1 1661
1663 0 559472 161798 75000 -1 1662
1664 0 559928 161750 75240 -1 1663
1665 0 560080 161726 75520 -1 1664
1666 0 560060 161646 75720 -1 1665
1667 0 560076 161442 76000 -1 1666
1668 0 560028 161184 76240 -1 1667
1669 0 560032 161156 76360 -1 1668
1670 0 560090.44 161041.44 76400 -1 1669
1671 0 560084 161064 76480 -1 1670
1672 0 560104 160924 76640 -1 1671
1673 0 560004 160792 76840 -1 1672
1674 0 559984 160508 76960 -1 1673
1675 0 559928 160292 77080 -1 1674
1676 0 559912 160272 77160 -1 1675
1677 0 559900.9 160172.36 77200 -1 1676
1678 0 559868 160076 77280 -1 1677
1679 0 559860 159988 77360 -1 1678
1680 0 559900 159828 77480 -1 1679
1681 0 559972 159632 77680 -1 1680
1682 0 560004 159444 77760 -1 1681
1683 0 559976 159220 78000 -1 1682
1684 0 559964 159148 78080 -1 1683
1685 0 559952 159076 78160 -1 1684
1686 0 559764 159044 78320 -1 1685
1687 0 559648 159076 78440 -1 1686
1688 0 559580 159112 78520 -1 1687
1689 0 559512 159220 78600 -1 1688
1690 0 559468 159392 78760 -1 1689
1691 0 559396 159512 78920 -1 1690
1692 0 559456 159560 79000 -1 1691
1693 0 559308 159572 79120 -1 1692
1694 0 559328 159585.33 79160 -1 1693
1695 0 559368 159612 79240 -1 1694
1696 0 559292 159656 79280 -1 1695
1697 0 559248 159688 79320 -1 1696
1698 0 559120 159720 79400 -1 1697
1699 0 558768 159880 79560 -1 1698
1700 0 558780 159864 79600 -1 1699
1701 0 558664 159948 79680 -1 1700
1702 0 558696 159852 79720 -1 1701
1703 0 558588 159920 79840 -1 1702
1704 0 558584 159964 79920 -1 1703
1705 0 558484 160036 80000 -1 1704
1706 0 558376 160088 80040 -1 1705
1707 0 558352 160184 80160 -1 1706
1708 0 558312 160196 80240 -1 1707
1709 0 558428 160260 80320 -1 1708
1710 0 558380 160392 80440 -1 1709
1711 0 558340 160520 80640 -1 1710
1712 0 558336 160644 80880 -1 1711
1713 0 558364 160836 81080 -1 1712
1714 0 558292 160976 81280 -1 1713
1715 0 558336 161024 81320 -1 1714
1716 0 558296 161104 81360 -1 1715
1717 0 558344 161156 81440 -1 1716
1718 0 558412 161188 81600 -1 1717
1719 0 558668 161564 81800 -1 1718
1720 0 559316 161856 82040 -1 1719
1721 0 559508 161900 82080 -1 1720
1722 0 559652 161984 82120 -1 1721
1723 0 559780 161964 82160 -1 1722
1724 0 559928 161964 82280 -1 1723
1725 0 560272 162128 82160 -1 1724
1726 0 560740 162372 82080 -1 1725
1727 0 560808 162416 81920 -1 1726
1728 0 560860 162516 81760 -1 1727
1729 0 560964 162504 81640 -1 1728
1730 0 561048 162604 81560 -1 1729
1731 0 561068 162636 81520 -1 1730
1732 0 561096 162688 81400 -1 1731
1733 0 561080 162752 81360 -1 1732
1734 0 561088 162908 81200 -1 1733
1735 0 561084 162980 81040 -1 1734
1736 0 561164 162972 80760 -1 1735
1737 0 561216 163088 80560 -1 1736
1738 0 561424 163064 80440 -1 1737
1739 0 561449.4 163040.92 80400 -1 1738
1740 0 561500 163052 80320 -1 1739
1741 0 561584 163032 80240 -1 1740
1742 0 561784 163028 80200 -1 1741
1743 0 561948 163060 80080 -1 1742
1744 0 562052 163020 79960 -1 1743
1745 0 562104 162952 79920 -1 1744
1746 0 562388 163260 79960 -1 1744
1747 0 562420 163364 80120 -1 1746
1748 0 562460 163540 80320 -1 1747
1749 0 562540 163600 80440 -1 1748
1750 0 562592 163684 80480 -1 1749
1751 0 562556 163608 80560 -1 1750
1752 0 562592 163552 80640 -1 1751
1753 0 562576 163516 80680 -1 1752
1754 0 562504 163468 80720 -1 1753
1755 0 560384 159380 78080 -1 1684
1756 0 560512 159376 78160 -1 1755
1757 0 560520 159460 78240 -1 1756
1758 0 560504 159592 78360 -1 1757
1759 0 560516 159728 78440 -1 1758
1760 0 560476 159828 78520 -1 1759
1761 0 560464 159864 78560 -1 1760
1762 0 560492 161770 75240 -1 1664
1763 0 561020 161790 75240 -1 1762
1764 0 561392 161774 75240 -1 1763
1765 0 561352 162042 74640 -1 1764
1766 0 562056 161798 74600 -1 1765
1767 0 562360 161718 74480 -1 1766
1768 0 562440 161742 74360 -1 1767
1769 0 562483.06 161665.78 74320 -1 1768
1770 0 562704 161726 74200 -1 1769
1771 0 562751.75 161713.86 74160 -1 1770
1772 0 563168 161758 74040 -1 1771
1773 0 563280 161798 73880 -1 1772
1774 0 563824 161874 74160 -1 1773
1775 0 564224 162022 74200 -1 1774
1776 0 564556 162186 74240 -1 1775
1777 0 565128 162406 74240 -1 1776
1778 0 565784 162530 74120 -1 1777
1779 0 566184 162650 73920 -1 1778
1780 0 566416 162782 73720 -1 1779
1781 0 566492 162886 73680 -1 1780
1782 0 566516 162938 73560 -1 1781
1783 0 566540 162994 73400 -1 1782
1784 0 566632 163130 73320 -1 1783
1785 0 566684 163182 73120 -1 1784
1786 0 566736 163270 72920 -1 1785
1787 0 566800 163334 72680 -1 1786
1788 0 566608 163226 72440 -1 1787
1789 0 566616 163226 72400 -1 1788
1790 0 566604 163226 72320 -1 1789
1791 0 566536 163150 72120 -1 1790
1792 0 566536 163250 72080 -1 1791
1793 0 566504 163238 72040 -1 1792
1794 0 566476 163258 71960 -1 1793
1795 0 566428 163334 71880 -1 1794
1796 0 566360 163450 71800 -1 1795
1797 0 566344 163474 71760 -1 1796
1798 0 566364 163490 71680 -1 1797
1799 0 566388 163502 71560 -1 1798
1800 0 566452 163506 71400 -1 1799
1801 0 566428 163494 71360 -1 1800
1802 0 566444 163494 71240 -1 1801
1803 0 566380 163494 71080 -1 1802
1804 0 566292 163422 70880 -1 1803
1805 0 566160 163370 70680 -1 1804
1806 0 566064 163298 70440 -1 1805
1807 0 565980 163234 70280 -1 1806
1808 0 565776 163130 70160 -1 1807
1809 0 565780 163150 70040 -1 1808
1810 0 565808 163166 70000 -1 1809
1811 0 565536 163026 69840 -1 1810
1812 0 565428 162950 69640 -1 1811
1813 0 565316 162702 69400 -1 1812
1814 0 564844 162550 69360 -1 1813
1815 0 564276 162354 69320 -1 1814
1816 0 564008 161994 69200 -1 1815
1817 0 563884 161966 69400 -1 1816
1818 0 563792 161750 69560 -1 1817
1819 0 563632 161698 69760 -1 1818
1820 0 563492 161598 69920 -1 1819
1821 0 563180 161538 70080 -1 1820
1822 0 562896 161590 70080 -1 1821
1823 0 562512 161766 70080 -1 1822
1824 0 562504.8 161770.8 70200 -1 1823
1825 0 562500 161774 70280 -1 1824
1826 0 562528 161790 70320 -1 1825
1827 0 562276 161878 69880 -1 1823
1828 0 562216 161842 69680 -1 1827
1829 0 562140 161890 69480 -1 1828
1830 0 561904 161866 69360 -1 1829
1831 0 563152 161374 70280 -1 1821
1832 0 562984 161274 70440 -1 1831
1833 0 562996 161266 70480 -1 1832
1834 0 563004 161255.33 70520 -1 1833
1835 0 563020 161234 70600 -1 1834
1836 0 563000 161190 70720 -1 1835
1837 0 563044 161114 70800 -1 1836
1838 0 563048 161098 70880 -1 1837
1839 0 563044 161126 70920 -1 1838
1840 0 563040 161114 70960 -1 1839
1841 0 561624 161846 75280 -1 1764
1842 0 561988 161942 75280 -1 1841
1843 0 561704 161858 75440 -1 1842
1844 0 561662.4 161840.98 75480 -1 1843
1845 0 561696 161914 75640 -1 1844
1846 0 561700 161946 75680 -1 1845
1847 0 561812 161998 75760 -1 1846
1848 0 561832.06 162005.03 75800 -1 1847
1849 0 561816 162022 75840 -1 1848
1850 0 561824 162030 75920 -1 1849
1851 0 603057.3 163598 45520 -1 999
1852 0 603140 163574 45680 -1 1851
1853 0 603056 163470 45920 -1 1852
1854 0 602796 163454 46080 -1 1853
1855 0 602552 163518 46240 -1 1854
1856 0 605660 158160 44040 -1 972
1857 0 605660 158112 43920 -1 1856
1858 0 605700 157968 43800 -1 1857
1859 0 605836 157808 43600 -1 1858
1860 0 605912 157732 43360 -1 1859
1861 0 605964 157624 43240 -1 1860
1862 0 605928 157464 43040 -1 1861
1863 0 605816 157320 42960 -1 1862
1864 0 605800 157240 42880 -1 1863
1865 0 605692 157104 42640 -1 1864
1866 0 605512 156952 42520 -1 1865
1867 0 605536 156824 42400 -1 1866
1868 0 605580 156688 42320 -1 1867
1869 0 605608 156532 42200 -1 1868
1870 0 605696 156344 42080 -1 1869
1871 0 605720 156096 41960 -1 1870
1872 0 605740 155960 41880 -1 1871
1873 0 605716 155684 41800 -1 1872
1874 0 605524 155056 41840 -1 1873
1875 0 605328 154776 42000 -1 1874
1876 0 605286.9 154737.14 42160 -1 1875
1877 0 605248 154708 42280 -1 1876
1878 0 604900 153692 42280 -1 1877
1879 0 604828 153184 42280 -1 1878
1880 0 604797.1 153238.86 42400 -1 1879
1881 0 604756 153312 42560 -1 1880
1882 0 604813.6 153068.8 42720 -1 1881
1883 0 604828 153008 42760 -1 1882
1884 0 604904 152848 43000 -1 1883
1885 0 604844 152580 43160 -1 1884
1886 0 604820 152448 43240 -1 1885
1887 0 604756 152380 43320 -1 1886
1888 0 604720 152412 43520 -1 1887
1889 0 604636 152396 43600 -1 1888
1890 0 604676 152388 43800 -1 1889
1891 0 604616 152424 43960 -1 1890
1892 0 604664 152412 44120 -1 1891
1893 0 604700 152280 44320 -1 1892
1894 0 604620 152044 44440 -1 1893
1895 0 604548 151956 44560 -1 1894
1896 0 604420 151956 44680 -1 1895
1897 0 604320 151812 44840 -1 1896
1898 0 604252 151824 44920 -1 1897
1899 0 604264 151592 45000 -1 1898
1900 0 604200 151492 45120 -1 1899
1901 0 604272 151396 45240 -1 1900
1902 0 604208 151136 45280 -1 1901
1903 0 604104 150672 45280 -1 1902
1904 0 604248 150452 45440 -1 1903
1905 0 604424 150136 45640 -1 1904
1906 0 604434 150082 45680 -1 1905
1907 0 604444 150028 45720 -1 1906
1908 0 604420 149924 45960 -1 1907
1909 0 604352 149656 46120 -1 1908
1910 0 604236 149484 46360 -1 1909
1911 0 604176 149412 46560 -1 1910
1912 0 604216 149376 46600 -1 1911
1913 0 604212 149344 46680 -1 1912
1914 0 604204 149128 46800 -1 1913
1915 0 604112 148944 47000 -1 1914
1916 0 604088 148880 47040 -1 1915
1917 0 603948 148848 47160 -1 1916
1918 0 603716 148516 47320 -1 1917
1919 0 603756 148388 47440 -1 1918
1920 0 603704 148232 47520 -1 1919
1921 0 603492 148056 47720 -1 1920
1922 0 603448 148020 47840 -1 1921
1923 0 603244 147964 48000 -1 1922
1924 0 603312 147972 48080 -1 1923
1925 0 603316 148040 48120 -1 1924
1926 0 603420 148144 48240 -1 1925
1927 0 603344 147988 48360 -1 1926
1928 0 603172 147708 48520 -1 1927
1929 0 603120 147564 48680 -1 1928
1930 0 603100 147652 48760 -1 1929
1931 0 603020 147704 48800 -1 1930
1932 0 603028 147680 48880 -1 1931
1933 0 603116 147312 48920 -1 1932
1934 0 603092 147084 48960 -1 1933
1935 0 602976 146664 48960 -1 1934
1936 0 603000 146016 48960 -1 1935
1937 0 603068 145640 49080 -1 1936
1938 0 603164 145364 49200 -1 1937
1939 0 603144 145324 49240 -1 1938
1940 0 603120 145276 49280 -1 1939
1941 0 603248 144876 49280 -1 1940
1942 0 603192 144612 49360 -1 1941
1943 0 603201.3 144498.67 49400 -1 1942
1944 0 603220 144272 49480 -1 1943
1945 0 603256 144160 49560 -1 1944
1946 0 603224 144172 49640 -1 1945
1947 0 603196 144068 49720 -1 1946
1948 0 603200 143768 49720 -1 1947
1949 0 603228 143480 49720 -1 1948
1950 0 603272 143160 49720 -1 1949
1951 0 603208 143084 49880 -1 1950
1952 0 603220 142812 49720 -1 1951
1953 0 603368 142336 49720 -1 1952
1954 0 603460 141924 49800 -1 1953
1955 0 603484 141620 50000 -1 1954
1956 0 603456 141260 50160 -1 1955
1957 0 603380 141172 50240 -1 1956
1958 0 603552 140896 50360 -1 1957
1959 0 603368 140608 50440 -1 1958
1960 0 603340 140184 50560 -1 1959
1961 0 603328 139936 50680 -1 1960
1962 0 603296 139912 50920 -1 1961
1963 0 603312 139672 51080 -1 1962
1964 0 603396 139512 51240 -1 1963
1965 0 603420 139152 51280 -1 1964
1966 0 603304 138832 51280 -1 1965
1967 0 603220 138592 51360 -1 1966
1968 0 603272 138460 51400 -1 1967
1969 0 603292 138404 51480 -1 1968
1970 0 603348 138068 51600 -1 1969
1971 0 603340 137944 51640 -1 1970
1972 0 603320 137652 51680 -1 1971
1973 0 603312 137260 51800 -1 1972
1974 0 603260 136792 51880 -1 1973
1975 0 603236 136316 51880 -1 1974
1976 0 603236 136012 51920 -1 1975
1977 0 603256 135924 52000 -1 1976
1978 0 603216 135584 52200 -1 1977
1979 0 603188 135296 52440 -1 1978
1980 0 603092 135104 52640 -1 1979
1981 0 603064 135024 52720 -1 1980
1982 0 603056 134968 52800 -1 1981
1983 0 603084 134832 52880 -1 1982
1984 0 603032 134764 52960 -1 1983
1985 0 603244 134356 53040 -1 1984
1986 0 603208 134236 53120 -1 1985
1987 0 603172 134108 53360 -1 1986
1988 0 603204 133772 53560 -1 1987
1989 0 603236 133568 53720 -1 1988
1990 0 603168 133440 53800 -1 1989
1991 0 603220 133468 53880 -1 1990
1992 0 603224 133464 53960 -1 1991
1993 0 603200 133420 54080 -1 1992
1994 0 603200 133424 54120 -1 1993
1995 0 603272 133192 54160 -1 1994
1996 0 603600 132704 54200 -1 1995
1997 0 603808 132592 54240 -1 1996
1998 0 603884 132480 54280 -1 1997
1999 0 603908 132372 54480 -1 1998
2000 0 603944 132364 54560 -1 1999
2001 0 604012 132376 54680 -1 2000
2002 0 604056 132216 54720 -1 2001
2003 0 604164 131964 54880 -1 2002
2004 0 604208 131696 54960 -1 2003
2005 0 604280 131504 55080 -1 2004
2006 0 604408 131032 55000 -1 2005
2007 0 604620 130440 55000 -1 2006
2008 0 604724 130236 55000 -1 2007
2009 0 604736 130096 55200 -1 2008
2010 0 604676 130084 55320 -1 2009
2011 0 604688 130016 55400 -1 2010
2012 0 604708 129904 55440 -1 2011
2013 0 604684 129844 55480 -1 2012
2014 0 604692 129620 55520 -1 2013
2015 0 604688 129560 55560 -1 2014
2016 0 604676 129460 55640 -1 2015
2017 0 604740 129324 55760 -1 2016
2018 0 604716 129244 55880 -1 2017
2019 0 604764 128996 56000 -1 2018
2020 0 604744 128884 56120 -1 2019
2021 0 604732 128860 56280 -1 2020
2022 0 604736 128828 56400 -1 2021
2023 0 604800 128636 56520 -1 2022
2024 0 604812 128400 56560 -1 2023
2025 0 604832 128212 56640 -1 2024
2026 0 604904 127988 56720 -1 2025
2027 0 604936 127892 56760 -1 2026
2028 0 604984 127684 56840 -1 2027
2029 0 605056 127492 56920 -1 2028
2030 0 605128 127348 57000 -1 2029
2031 0 605148 127352 57040 -1 2030
2032 0 605116 127192 57160 -1 2031
2033 0 605204 127056 57240 -1 2032
2034 0 605244 126976 57280 -1 2033
2035 0 605260 126784 57360 -1 2034
2036 0 605292 126676 57440 -1 2035
2037 0 605332 126444 57560 -1 2036
2038 0 605328 126308 57600 -1 2037
2039 0 605316 126240 57640 -1 2038
2040 0 605288 126160 57720 -1 2039
2041 0 605264 125892 57880 -1 2040
2042 0 605252 125764 57960 -1 2041
2043 0 605184 125476 58120 -1 2042
2044 0 605132 125224 58280 -1 2043
2045 0 605232 124996 58400 -1 2044
2046 0 605324 124704 58560 -1 2045
2047 0 605336 124588 58680 -1 2046
2048 0 605408 124512 58840 -1 2047
2049 0 605552 124400 58960 -1 2048
2050 0 605672 124316 59080 -1 2049
2051 0 605820 124168 59240 -1 2050
2052 0 606028 124032 59400 -1 2051
2053 0 606176 123932 59520 -1 2052
2054 0 606372 123788 59680 -1 2053
2055 0 606572 123696 59800 -1 2054
2056 0 606748 123560 59960 -1 2055
2057 0 606984 123444 60120 -1 2056
2058 0 606960 123396 60160 -1 2057
2059 0 607032 123160 60320 -1 2058
2060 0 607112 122988 60440 -1 2059
2061 0 607180 122916 60560 -1 2060
2062 0 607284 122740 60720 -1 2061
2063 0 607324 122696 60840 -1 2062
2064 0 607420 122460 61000 -1 2063
2065 0 607448 122432 61160 -1 2064
2066 0 607488 122348 61360 -1 2065
2067 0 607572 122248 61520 -1 2066
2068 0 607624 122128 61680 -1 2067
2069 0 607744 121928 61880 -1 2068
2070 0 607864 121848 61960 -1 2069
2071 0 607952 121696 62120 -1 2070
2072 0 607996 121672 62320 -1 2071
2073 0 608140 121576 62480 -1 2072
2074 0 608176 121484 62520 -1 2073
2075 0 608468 121096 62640 -1 2074
2076 0 608544 120908 62760 -1 2075
2077 0 608564 120836 62920 -1 2076
2078 0 608584 120740 63120 -1 2077
2079 0 608564 120620 63200 -1 2078
2080 0 608676 120320 63280 -1 2079
2081 0 608700 120248 63360 -1 2080
2082 0 608744 120164 63480 -1 2081
2083 0 608828 120040 63640 -1 2082
2084 0 608728 119976 63680 -1 2083
2085 0 608776 120000 63720 -1 2084
2086 0 608776 119960 63760 -1 2085
2087 0 608696 120188 63840 -1 2086
2088 0 608612 120380 63960 -1 2087
2089 0 608552 120420 64000 -1 2088
2090 0 608548 120392 64120 -1 2089
2091 0 608564 120148 64280 -1 2090
2092 0 608664 119712 64440 -1 2091
2093 0 608712 119412 64520 -1 2092
2094 0 608856 119100 64600 -1 2093
2095 0 608876 118900 64640 -1 2094
2096 0 608940 118696 64680 -1 2095
2097 0 608960 118596 64720 -1 2096
2098 0 608968 118476 64760 -1 2097
2099 0 608984 118460 64800 -1 2098
2100 0 609024 118432 64840 -1 2099
2101 0 609036 118308 64880 -1 2100
2102 0 609028 118264 64920 -1 2101
2103 0 609024 118264 64960 -1 2102
2104 0 609076 118196 65000 -1 2103
2105 0 609080 118132 65040 -1 2104
2106 0 609080 118072 65080 -1 2105
2107 0 609088 118004 65120 -1 2106
2108 0 609068 117896 65200 -1 2107
2109 0 609028 117796 65280 -1 2108
2110 0 609080 117680 65360 -1 2109
2111 0 609120 117568 65440 -1 2110
2112 0 609148 117480 65520 -1 2111
2113 0 609268 117232 65600 -1 2112
2114 0 609340 117124 65640 -1 2113
2115 0 609548 116700 65720 -1 2114
2116 0 609604 116624 65800 -1 2115
2117 0 609644 116492 66000 -1 2116
2118 0 609876 116200 66160 -1 2117
2119 0 609948 116148 66200 -1 2118
2120 0 610024 116008 66280 -1 2119
2121 0 610100 115856 66360 -1 2120
2122 0 610180 115776 66440 -1 2121
2123 0 610320 115644 66520 -1 2122
2124 0 610460 115460 66520 -1 2123
2125 0 610696 115084 66520 -1 2124
2126 0 610868 114648 66520 -1 2125
2127 0 611048 114288 66640 -1 2126
2128 0 611197.3 113938.664 66720 -1 2127
2129 0 611272 113764 66760 -1 2128
2130 0 611548 113344 66880 -1 2129
2131 0 611864 112724 66880 -1 2130
2132 0 611872 112780 66920 -1 2131
2133 0 611896 112872 66960 -1 2132
2134 0 611912 112948 67000 -1 2133
2135 0 612052 112764 67040 -1 2134
2136 0 612044 112820 67080 -1 2135
2137 0 612008 113000 67160 -1 2136
2138 0 611980 112990 67200 -1 2137
2139 0 611952 112980 67240 -1 2138
2140 0 611960 112892 67320 -1 2139
2141 0 612048 112712 67400 -1 2140
2142 0 612048 112452 67440 -1 2141
2143 0 612220 111968 67560 -1 2142
2144 0 612360 111620 67640 -1 2143
2145 0 612480 111284 67720 -1 2144
2146 0 613216 110800 67720 -1 2145
2147 0 613476 110912 67640 -1 2146
2148 0 613516 111076 67560 -1 2147
2149 0 613508 111396 67400 -1 2148
2150 0 613556 111388 67360 -1 2149
2151 0 613772 110920 67360 -1 2150
2152 0 613660 110560 67360 -1 2151
2153 0 613660 110554.86 67320 -1 2152
2154 0 613660 110524 67080 -1 2153
2155 0 613984 110228 67320 -1 2153
2156 0 614120 110052 67440 -1 2155
2157 0 615040 109980 67440 -1 2156
2158 0 615076 109848 67480 -1 2157
2159 0 615368 110160 67280 -1 2158
2160 0 615652 109920 67120 -1 2159
2161 0 616204 109940 67120 -1 2160
2162 0 617056 110104 67120 -1 2161
2163 0 617156 110468 67280 -1 2162
2164 0 617196 110480 67320 -1 2163
2165 0 617172 110400 67480 -1 2164
2166 0 617228 110324 67560 -1 2165
2167 0 617240 110220 67600 -1 2166
2168 0 617240 110100 67640 -1 2167
2169 0 617408 110296 67360 -1 2164
2170 0 617708 110300 67360 -1 2169
2171 0 618008 110224 67360 -1 2170
2172 0 618088 110132 67440 -1 2171
2173 0 618176 110028 67480 -1 2172
2174 0 618240 109952 67520 -1 2173
2175 0 618460 109564 67680 -1 2174
2176 0 618532 109456 67760 -1 2175
2177 0 618568 109576 67920 -1 2176
2178 0 618712 109684 68080 -1 2177
2179 0 618876 109804 68160 -1 2178
2180 0 619072 109752 68280 -1 2179
2181 0 619184 109680 68360 -1 2180
2182 0 619232 109676 68400 -1 2181
2183 0 619228 109696 68440 -1 2182
2184 0 619272 109696 68520 -1 2183
2185 0 619332 109668 68600 -1 2184
2186 0 619372 109668 68640 -1 2185
2187 0 619404 109668 68760 -1 2186
2188 0 619432 109764 68880 -1 2187
2189 0 619484 109804 69000 -1 2188
2190 0 619512 109900 69080 -1 2189
2191 0 619604 109900 69120 -1 2190
2192 0 619660 109904 69200 -1 2191
2193 0 619628 109980 69360 -1 2192
2194 0 619664 110016 69520 -1 2193
2195 0 619696 110036 69600 -1 2194
2196 0 619896 109996 69600 -1 2195
2197 0 620016 109944 69680 -1 2196
2198 0 620116 109884 69800 -1 2197
2199 0 620336 109780 69920 -1 2198
2200 0 620600 109744 70040 -1 2199
2201 0 620740 109812 70160 -1 2200
2202 0 620768 109828 70240 -1 2201
2203 0 621248 109672 70280 -1 2202
2204 0 621564 109620 70320 -1 2203
2205 0 622072 109184 70000 -1 2204
2206 0 622352 108780 69760 -1 2205
2207 0 622588 108160 69640 -1 2206
2208 0 623296 108004 69640 -1 2207
2209 0 624024 107840 69600 -1 2208
2210 0 623928 107784 69400 -1 2209
2211 0 623948 107772 69080 -1 2210
2212 0 623856 107712 69000 -1 2211
2213 0 623676 107828 68920 -1 2212
2214 0 623660 107796 68880 -1 2213
2215 0 624148 107860 69760 -1 2209
2216 0 624176 107788 69960 -1 2215
2217 0 624164 107740 70160 -1 2216
2218 0 624144 107792 70360 -1 2217
2219 0 624148 107792 70520 -1 2218
2220 0 624196 107920 70600 -1 2219
2221 0 624172 107768 70640 -1 2220
2222 0 624192 107692 70680 -1 2221
2223 0 624328 107600 70720 -1 2222
2224 0 624348 107616 70760 -1 2223
2225 0 622424 108292 69320 -1 2207
2226 0 622368 108248 69080 -1 2225
2227 0 622396 108104 68920 -1 2226
2228 0 622528 108052 68880 -1 2227
2229 0 622520 107968 68800 -1 2228
2230 0 622520 107920 68720 -1 2229
2231 0 621802 109468 70520 -1 2204
2232 0 612516 111552 67960 -1 2145
2233 0 612684 111690 68080 -1 2232
2234 0 612728 111758 68120 -1 2233
2235 0 612956 111638 68120 -1 2234
2236 0 612980 111654 68200 -1 2235
2237 0 613088 111682 68320 -1 2236
2238 0 613104 111702 68360 -1 2237
2239 0 613116 111750 68440 -1 2238
2240 0 613156 111782 68520 -1 2239
2241 0 613196 111770 68640 -1 2240
2242 0 613192 111814 68720 -1 2241
2243 0 613220 111850 68800 -1 2242
2244 0 613252 111910 68880 -1 2243
2245 0 613352 111926 69000 -1 2244
2246 0 613548 112030 69160 -1 2245
2247 0 613844 112054 69280 -1 2246
2248 0 613992 112054 69480 -1 2247
2249 0 614048 112134 69720 -1 2248
2250 0 614016 112138 69760 -1 2249
2251 0 614088 112174 70000 -1 2250
2252 0 614088 112214 70240 -1 2251
2253 0 614256 112230 70440 -1 2252
2254 0 614408 112254 70600 -1 2253
2255 0 614708 112206 70760 -1 2254
2256 0 614812 112166 70800 -1 2255
2257 0 615560 112046 70920 -1 2256
2258 0 615772 111998 71040 -1 2257
2259 0 616004 111882 71280 -1 2258
2260 0 616188 111730 71360 -1 2259
2261 0 616172 111634 71520 -1 2260
2262 0 616320 111546 71600 -1 2261
2263 0 616320 111534 71720 -1 2262
2264 0 616372 111446 71800 -1 2263
2265 0 616340 111366 71920 -1 2264
2266 0 616388 111142 72040 -1 2265
2267 0 616516 111042 72080 -1 2266
2268 0 616592 110842 72240 -1 2267
2269 0 616688 110778 72360 -1 2268
2270 0 616712 110734 72400 -1 2269
2271 0 616720 110726 72440 -1 2270
2272 0 616836 110658 72560 -1 2271
2273 0 616916 110502 72720 -1 2272
2274 0 616924 110478 72880 -1 2273
2275 0 616996 110422 73000 -1 2274
2276 0 617064 110354 73080 -1 2275
2277 0 617096 110338 73280 -1 2276
2278 0 617272 110342 73320 -1 2277
2279 0 617500 110194 73360 -1 2278
2280 0 617556 110126 73440 -1 2279
2281 0 617656 109946 73560 -1 2280
2282 0 618036 109666 73560 -1 2281
2283 0 617996 109634 73720 -1 2282
2284 0 617936 109538 73880 -1 2283
2285 0 617964 109502 73960 -1 2284
2286 0 618000 109390 74080 -1 2285
2287 0 617988 109330 74160 -1 2286
2288 0 618032 109222 74240 -1 2287
2289 0 618030.7 109240.664 74280 -1 2288
2290 0 618028 109278 74360 -1 2289
2291 0 617932 109246 74480 -1 2290
2292 0 617912 109242 74560 -1 2291
2293 0 618432 108842 74280 -1 2289
2294 0 618496 108642 74280 -1 2293
2295 0 618624 108538 74400 -1 2294
2296 0 619180 108202 74400 -1 2295
2297 0 619460 107830 74400 -1 2296
2298 0 619508 107638 74480 -1 2297
2299 0 619768 107154 74680 -1 2298
2300 0 619864 107178 74760 -1 2299
2301 0 619696 107218 74800 -1 2300
2302 0 619796 107186 74840 -1 2301
2303 0 619780 107242 74920 -1 2302
2304 0 619804 107158 75000 -1 2303
2305 0 619784 107198 75080 -1 2304
2306 0 619788 107222 75160 -1 2305
2307 0 619752 107198 75240 -1 2306
2308 0 619828 107202 75280 -1 2307
2309 0 619808 107078 75400 -1 2308
2310 0 619752 106982 75480 -1 2309
2311 0 619868 107034 75560 -1 2310
2312 0 619856 107082 75640 -1 2311
2313 0 619796 107110 75720 -1 2312
2314 0 619812 107130 75800 -1 2313
2315 0 619828 107062 75840 -1 2314
2316 0 618760 108514 74560 -1 2295
2317 0 618744 108494 74760 -1 2316
2318 0 618764 108450 74840 -1 2317
2319 0 614812 112246 70960 -1 2256
2320 0 614812 112266 71000 -1 2319
2321 0 614808 112266 71120 -1 2320
2322 0 614828 112250 71280 -1 2321
2323 0 614824 112250 71400 -1 2322
2324 0 614764 112170 71480 -1 2323
2325 0 604580 130576 54800 -1 2007
2326 0 604592 130652 54760 -1 2325
2327 0 603284 144480 49200 -1 1943
2328 0 603272 144536 49120 -1 2327
2329 0 603240 144492 49000 -1 2328
2330 0 603208 144496 48960 -1 2329
2331 0 603824 150584 45000 -1 1903
2332 0 603720 150440 44760 -1 2331
2333 0 603680 150324 44520 -1 2332
2334 0 604292 153104 42720 -1 1882
2335 0 604136 153128 42720 -1 2334
2336 0 603908 153168 42720 -1 2335
2337 0 603720 153148 42720 -1 2336
2338 0 603696 153152 42760 -1 2337
2339 0 603660 153156 42800 -1 2338
2340 0 603644 153148 42840 -1 2339
2341 0 603652 153140 42920 -1 2340
2342 0 605268 154128 42720 -1 1877
2343 0 605368 154836 42840 -1 1876
2344 0 647190 153876 180160 -1 203
2345 0 647424 153814 180040 -1 2344
2346 0 647744 153650 179920 -1 2345
2347 0 647956 153574 179800 -1 2346
2348 0 648016 153578 179680 -1 2347
2349 0 648068 153570 179560 -1 2348
2350 0 648376 153510 179520 -1 2349
2351 0 648464 153434 179320 -1 2350
2352 0 648636 153342 179160 -1 2351
2353 0 648812 153318 179000 -1 2352
2354 0 648944 153290 178800 -1 2353
2355 0 649072 153266 178640 -1 2354
2356 0 649306 153148 178520 -1 2355
2357 0 649666 152936 178400 -1 2356
2358 0 650258 152628 178280 -1 2357
2359 0 651088 152166 178200 -1 2358
2360 0 651764 151902 178080 -1 2359
2361 0 652012 151730 177960 -1 2360
2362 0 652308 151614 177800 -1 2361
2363 0 652540 151578 177680 -1 2362
2364 0 652540 151578 177520 -1 2363
2365 0 652610 151544 177360 -1 2364
2366 0 652702 151488 177240 -1 2365
2367 0 652766 151328 177080 -1 2366
2368 0 652830 151196 176920 -1 2367
2369 0 652882 151076 176800 -1 2368
2370 0 652938 150952 176640 -1 2369
2371 0 652926 150868 176480 -1 2370
2372 0 652956 150702 176320 -1 2371
2373 0 652932 150586 176200 -1 2372
2374 0 652888 150350 176040 -1 2373
2375 0 652864 150082 175920 -1 2374
2376 0 652748 149922 175800 -1 2375
2377 0 652626 149512 175640 -1 2376
2378 0 652614 149284 175560 -1 2377
2379 0 652598 148988 175440 -1 2378
2380 0 652662 148748 175360 -1 2379
2381 0 652722 148400 175280 -1 2380
2382 0 652704 147866 175240 -1 2381
2383 0 652936 147538 175160 -1 2382
2384 0 652960 147458 175000 -1 2383
2385 0 653084 147270 174880 -1 2384
2386 0 653256 146998 174760 -1 2385
2387 0 653664 146658 174720 -1 2386
2388 0 653680 146586 174640 -1 2387
2389 0 653688 146510 174560 -1 2388
2390 0 653676 146430 174440 -1 2389
2391 0 653676 146370 174320 -1 2390
2392 0 653658 146316 174200 -1 2391
2393 0 653582 146328 174000 -1 2392
2394 0 653378 146244 173880 -1 2393
2395 0 653298 145972 173760 -1 2394
2396 0 653390 145744 173640 -1 2395
2397 0 653444 145606 173520 -1 2396
2398 0 653456 145566 173360 -1 2397
2399 0 653672 145294 173280 -1 2398
2400 0 653820 144998 173240 -1 2399
2401 0 653930 144852 173160 -1 2400
2402 0 654310 144400 173120 -1 2401
2403 0 654682 144176 173040 -1 2402
2404 0 654734 143952 173000 -1 2403
2405 0 654876 143770 172960 -1 2404
2406 0 654976 143714 172880 -1 2405
2407 0 655644 143442 172880 -1 2406
2408 0 655876 143166 172920 -1 2407
2409 0 656240 142362 172920 -1 2408
2410 0 656138 141864 172960 -1 2409
2411 0 656124 141018 173040 -1 2410
2412 0 656268 140858 173160 -1 2411
2413 0 656396 140738 173280 -1 2412
2414 0 656492 140690 173440 -1 2413
2415 0 656524 140670 173560 -1 2414
2416 0 656452 140630 173680 -1 2415
2417 0 656360 140602 173800 -1 2416
2418 0 656296 140618 173920 -1 2417
2419 0 656158 140688 174040 -1 2418
2420 0 656222 140700 174240 -1 2419
2421 0 656282 140728 174400 -1 2420
2422 0 656326 140788 174560 -1 2421
2423 0 656492 140862 174680 -1 2422
2424 0 656536 140938 174760 -1 2423
2425 0 656592 140974 174880 -1 2424
2426 0 656640 141042 175000 -1 2425
2427 0 656600 141074 175120 -1 2426
2428 0 656512 141130 175240 -1 2427
2429 0 656428 141218 175400 -1 2428
2430 0 656432 141298 175560 -1 2429
2431 0 656552 141486 175640 -1 2430
2432 0 656564 141890 175680 -1 2431
2433 0 656872 142047 175680 -1 2432
2434 0 656948 142195 175560 -1 2433
2435 0 657024 142395 175520 -1 2434
2436 0 656964 142539 175360 -1 2435
2437 0 657292 142707 175320 -1 2436
2438 0 657452 142887 175360 -1 2437
2439 0 657690 142913 175400 -1 2438
2440 0 657906 142977 175480 -1 2439
2441 0 658006 143017 175560 -1 2440
2442 0 658074 143221 175640 -1 2441
2443 0 658058 143309 175760 -1 2442
2444 0 658138 143281 175920 -1 2443
2445 0 658162 143305 176080 -1 2444
2446 0 658114 143377 176160 -1 2445
2447 0 658062 143589 176240 -1 2446
2448 0 658090 143697 176320 -1 2447
2449 0 658054 143641 176440 -1 2448
2450 0 658026 143697 176520 -1 2449
2451 0 658100 143715 176600 -1 2450
2452 0 658108 143639 176640 -1 2451
2453 0 658140 143675 176720 -1 2452
2454 0 658196 143779 176760 -1 2453
2455 0 658152 143883 176800 -1 2454
2456 0 658084 143879 176920 -1 2455
2457 0 658000 143843 177040 -1 2456
2458 0 657884 143707 177160 -1 2457
2459 0 657896 143639 177280 -1 2458
2460 0 657856 143563 177400 -1 2459
2461 0 657848 143435 177560 -1 2460
2462 0 657880 143347 177680 -1 2461
2463 0 657928 143235 177800 -1 2462
2464 0 657968 143123 177920 -1 2463
2465 0 658052 142967 178040 -1 2464
2466 0 658112 142883 178120 -1 2465
2467 0 658144 142759 178200 -1 2466
2468 0 658152 142683 178240 -1 2467
2469 0 658170 142301 178240 -1 2468
2470 0 658242 142276 178200 -1 2469
2471 0 658082 143741 176200 -1 2448
2472 0 658038 143929 176080 -1 2471
2473 0 658000.7 143955.67 176000 -1 2472
2474 0 657982 143969 175960 -1 2473
2475 0 657834 143901 175880 -1 2474
2476 0 657682 143953 175840 -1 2475
2477 0 657634 143957 175800 -1 2476
2478 0 657610 143993 175760 -1 2477
2479 0 657642 143981 175720 -1 2478
2480 0 657536 144063 175680 -1 2479
2481 0 657480 144123 175640 -1 2480
2482 0 657552 144327 175640 -1 2481
2483 1 657612 144303 175720 -1 2482
2484 0 657626 144305 175760 -1 2483
2485 0 657724 144271 175840 -1 2484
2486 0 657824 144219 175920 -1 2485
2487 0 657876 144135 176040 -1 2486
2488 0 657904 144099 176120 -1 2487
2489 0 657944 144087 176240 -1 2488
2490 0 657544 144307 175520 -1 2482
2491 0 657536 144319 175440 -1 2490
2492 0 657376 144215 175400 -1 2491
2493 0 657240 144115 175360 -1 2492
2494 0 657132 144067 175320 -1 2493
2495 0 656932 143731 175320 -1 2494
2496 0 656772 143579 175360 -1 2495
2497 0 656684 143575 175400 -1 2496
2498 0 656640 143535 175440 -1 2497
2499 0 656620 143503 175480 -1 2498
2500 0 658110 144161 176000 -1 2473
2501 0 658098 144237 175960 -1 2500
2502 0 658006 144341 175880 -1 2501
2503 0 657886 144457 175840 -1 2502
2504 0 657806 144517 175800 -1 2503
2505 0 657598 144557 175760 -1 2504
2506 0 656726 142781 175360 -1 2436
2507 0 656702 142933 175240 -1 2506
2508 0 656694 142977 175160 -1 2507
2509 0 656868 141923 175800 -1 2433
2510 0 656938 141933 176000 -1 2509
2511 0 656986 141945 176160 -1 2510
2512 0 657114 141837 176320 -1 2511
2513 0 657294 141729 176480 -1 2512
2514 0 657454 141685 176640 -1 2513
2515 0 657598 141653 176800 -1 2514
2516 0 657678 141673 176960 -1 2515
2517 0 657626 141637 177160 -1 2516
2518 0 657622 141597 177320 -1 2517
2519 0 657602 141541 177480 -1 2518
2520 0 657470 141465 177600 -1 2519
2521 0 657310 141353 177720 -1 2520
2522 0 657300 141391 177840 -1 2521
2523 0 657360 141499 177960 -1 2522
2524 0 657292 141827 178080 -1 2523
2525 0 657336 141887 178160 -1 2524
2526 0 657434 142333 178080 -1 2525
2527 0 657314 142569 177960 -1 2526
2528 0 657316 142727 177840 -1 2527
2529 0 657280 142987 177640 -1 2528
2530 0 657156 142943 177520 -1 2529
2531 0 657016 142943 177400 -1 2530
2532 0 656860 142975 177280 -1 2531
2533 0 656712 143003 177160 -1 2532
2534 0 656592 142839 177040 -1 2533
2535 0 656533.3 142801.67 176960 -1 2534
2536 0 656524 143327 176960 -1 2535
2537 0 656456 143383 176920 -1 2536
2538 0 656320 143399 176840 -1 2537
2539 0 656224 143379 176760 -1 2538
2540 0 656148 143335 176680 -1 2539
2541 0 656092 143219 176600 -1 2540
2542 0 656060 143107 176520 -1 2541
2543 0 656132 142271 176480 -1 2542
2544 0 656018 141749 176520 -1 2543
2545 0 656082 141429 176640 -1 2544
2546 0 656078 141429 176800 -1 2545
2547 0 656110 141253 176920 -1 2546
2548 0 656242 141273 177080 -1 2547
2549 0 656414 141189 177200 -1 2548
2550 0 656402 141173 177240 -1 2549
2551 0 656504 142783 176920 -1 2535
2552 0 656922 141069 177680 -1 2521
2553 0 656734 141001 177600 -1 2552
2554 0 656590 141069 177440 -1 2553
2555 0 656450 141145 177280 -1 2554
2556 0 656544 141878 175560 -1 2432
2557 0 655838 140828 174640 -1 2422
2558 0 655726 140816 174760 -1 2557
2559 0 655686 140784 174840 -1 2558
2560 0 655758 140792 174920 -1 2559
2561 0 655806 140776 175000 -1 2560
2562 0 655794 140804 175080 -1 2561
2563 0 655760 141018 174040 -1 2419
2564 0 655596 141142 174080 -1 2563
2565 0 655450 141548 174160 -1 2564
2566 0 655386 141624 174240 -1 2565
2567 0 655378 141674.67 174320 -1 2566
2568 0 655374 141700 174360 -1 2567
2569 0 655282 141772 174440 -1 2568
2570 0 655210 141848 174560 -1 2569
2571 0 655162 141952 174720 -1 2570
2572 0 655134 141996 174880 -1 2571
2573 0 655142 141904 175040 -1 2572
2574 0 655014 141788 175200 -1 2573
2575 0 654546 141436 175320 -1 2574
2576 0 654030 140868 175280 -1 2575
2577 0 653982 140432 175240 -1 2576
2578 0 653894 140304 175120 -1 2577
2579 0 653902 140156 175000 -1 2578
2580 0 653890 139968 174880 -1 2579
2581 0 653950 139776 174760 -1 2580
2582 0 653958 139608 174600 -1 2581
2583 0 654018 139460 174440 -1 2582
2584 0 654134 139240 174280 -1 2583
2585 0 654202 139132 174080 -1 2584
2586 0 654302 139076 173960 -1 2585
2587 0 654377 139103 173840 -1 2586
2588 0 654402 139112 173800 -1 2587
2589 0 654380 139090 173760 -1 2588
2590 0 654568 138790 173760 -1 2589
2591 0 654856 138666 173840 -1 2590
2592 0 654892 138662 173960 -1 2591
2593 0 655308 138706 174000 -1 2592
2594 0 655368 138694 174040 -1 2593
2595 0 655504 138650 174200 -1 2594
2596 0 655512 138766 174280 -1 2595
2597 0 655520 138882 174360 -1 2596
2598 0 655524 139014 174400 -1 2597
2599 0 655528 139146 174440 -1 2598
2600 0 655632 139342 174680 -1 2599
2601 0 655656 139562 174840 -1 2600
2602 0 655676 139572 174880 -1 2601
2603 0 655664 139600 174920 -1 2602
2604 0 655700 139608 175000 -1 2603
2605 0 655664 139644 175040 -1 2604
2606 0 655608 139628 175120 -1 2605
2607 0 655556 139628 175200 -1 2606
2608 0 655556 139640 175240 -1 2607
2609 0 655548 139608 175280 -1 2608
2610 0 655550 139580 175320 -1 2609
2611 0 655514 139528 175400 -1 2610
2612 0 655442 139520 175480 -1 2611
2613 0 655438 139504 175560 -1 2612
2614 0 655454 139556 175600 -1 2613
2615 0 655454 139628 175640 -1 2614
2616 0 655418 139672 175680 -1 2615
2617 0 655398 139712 175720 -1 2616
2618 0 655322 139808 175760 -1 2617
2619 0 655338 139892 175800 -1 2618
2620 0 655114 140200 175800 -1 2619
2621 0 655102 140208 175840 -1 2620
2622 0 655526 139300 174400 -1 2599
2623 0 655510 139296 174360 -1 2622
2624 0 655378 139004 174320 -1 2598
2625 0 655318 138976 174240 -1 2624
2626 0 655294 138944 174160 -1 2625
2627 0 654782 138492 174000 -1 2592
2628 0 654738 138380 174080 -1 2627
2629 0 654762 138312 174240 -1 2628
2630 0 654622 138188 174360 -1 2629
2631 0 655002 138080 174320 -1 2630
2632 0 655078 138088 174280 -1 2631
2633 0 654330 138192 174320 -1 2630
2634 0 654190 138148 174360 -1 2633
2635 0 654118 138164 174440 -1 2634
2636 0 654102 138188 174520 -1 2635
2637 0 654094 138224 174560 -1 2636
2638 0 654106 138284 174640 -1 2637
2639 0 654122 138304 174720 -1 2638
2640 0 654130 138316 174800 -1 2639
2641 0 654118 138312 174880 -1 2640
2642 0 654150 138288 175000 -1 2641
2643 0 654480 139358 173680 -1 2589
2644 0 654472 139526 173560 -1 2643
2645 0 654364 139734 173560 -1 2644
2646 0 654558 139880 173600 -1 2645
2647 0 654618 139920 173680 -1 2646
2648 0 654622 139960 173760 -1 2647
2649 0 654846 139852 173680 -1 2647
2650 0 654930 139824 173720 -1 2649
2651 0 655062 139780 173760 -1 2650
2652 0 655194 139688 173800 -1 2651
2653 0 655314 139636 173720 -1 2652
2654 0 654270 139792 173560 -1 2645
2655 0 654202 139840 173600 -1 2654
2656 0 654098 139816 173680 -1 2655
2657 0 654090 139816 173720 -1 2656
2658 0 654090 139804 173840 -1 2657
2659 0 654102 140016 173720 -1 2657
2660 0 654130 140136 173760 -1 2659
2661 0 654118 140184 173800 -1 2660
2662 0 654042 140180 173880 -1 2661
2663 0 654002 140168 173960 -1 2662
2664 0 653974 140244 174080 -1 2663
2665 0 653954 140288 174160 -1 2664
2666 0 655804 141342 173920 -1 2564
2667 0 656068 141910 174000 -1 2666
2668 0 656320 142262 174000 -1 2667
2669 0 656456 142322 174080 -1 2668
2670 0 656608 142504 174080 -1 2669
2671 0 656828 142444 174040 -1 2670
2672 0 656948 142440 174200 -1 2671
2673 0 656972 142572 174360 -1 2672
2674 0 656992 142664 174440 -1 2673
2675 0 657008 142668 174480 -1 2674
2676 0 657024 142232 174400 -1 2673
2677 0 657180 141980 174480 -1 2676
2678 0 657292 141772 174360 -1 2677
2679 0 657228 141688 174320 -1 2678
2680 0 657208 141424 174280 -1 2679
2681 0 657392 141360 174320 -1 2680
2682 0 657564 141552 174320 -1 2681
2683 0 657704 141584 174360 -1 2682
2684 0 657784 141544 174520 -1 2683
2685 0 657656 141600 174720 -1 2684
2686 0 657516 141712 174840 -1 2685
2687 0 657548 141776 174920 -1 2686
2688 0 657532 141796 174960 -1 2687
2689 0 656598 142520 174160 -1 2670
2690 0 656646 142548 174240 -1 2689
2691 0 656190 141884 173920 -1 2667
2692 0 656254 141688 173920 -1 2691
2693 0 656334 141644 173880 -1 2692
2694 0 654240 146322 174760 -1 2387
2695 0 654532 146022 174840 -1 2694
2696 0 654660 145834 174920 -1 2695
2697 0 654954 145648 175040 -1 2696
2698 0 655118 145568 175160 -1 2697
2699 0 655694 145376 175240 -1 2698
2700 0 656226 145400 175320 -1 2699
2701 0 656578 145960 175360 -1 2700
2702 0 656542 146172 175480 -1 2701
2703 0 656458 146220 175640 -1 2702
2704 0 656414 146256 175800 -1 2703
2705 0 656442 146352 176000 -1 2704
2706 0 656402 146412 176160 -1 2705
2707 0 656330 146448 176320 -1 2706
2708 0 656344 146498 176440 -1 2707
2709 0 656344 146598 176560 -1 2708
2710 0 656228 147286 176600 -1 2709
2711 0 656204 147286 176760 -1 2710
2712 0 656020 147430 176840 -1 2711
2713 0 655792 147314 176800 -1 2712
2714 0 655692 147322 176680 -1 2713
2715 0 655684 147318 176640 -1 2714
2716 0 656196 147602 176520 -1 2710
2717 0 656084 147750 176440 -1 2716
2718 0 655928 147866 176320 -1 2717
2719 0 655644 147978 176240 -1 2718
2720 0 655448 148082 176160 -1 2719
2721 0 655296 148054 176040 -1 2720
2722 0 655152 148002 176000 -1 2721
2723 0 655076 147946 175920 -1 2722
2724 0 654934 147976 175840 -1 2723
2725 0 654858 148008 175760 -1 2724
2726 0 654726 147944 175720 -1 2725
2727 0 656136 146284 176560 -1 2709
2728 0 655904 146180 176560 -1 2727
2729 0 655632 146160 176560 -1 2728
2730 0 655316 146252 176480 -1 2729
2731 0 655044 146332 176400 -1 2730
2732 0 655004 146328 176320 -1 2731
2733 0 654996 146360 176240 -1 2732
2734 0 654968 146384 176200 -1 2733
2735 0 654836 146444 176160 -1 2734
2736 0 654748 146524 176120 -1 2735
2737 0 654572 146684 176080 -1 2736
2738 0 654356 146716 176040 -1 2737
2739 0 654196 146780 176080 -1 2738
2740 0 654108 146784 176120 -1 2739
2741 0 653940 146980 176120 -1 2740
2742 0 653800 147096 176120 -1 2741
2743 0 653728 147140 176040 -1 2742
2744 0 653668 147168 175960 -1 2743
2745 0 653612 147164 175880 -1 2744
2746 0 653604 147176 175840 -1 2745
2747 0 653600 147208 175800 -1 2746
2748 0 653796 147264 175800 -1 2747
2749 0 653728 147468 175800 -1 2748
2750 0 653744 147464 175840 -1 2749
2751 0 653796 147600 175840 -1 2750
2752 0 653780 147692 175800 -1 2751
2753 0 653848 147816 175800 -1 2752
2754 0 653836 147828 175760 -1 2753
2755 0 653788 147848 175720 -1 2754
2756 0 653812 147848 175640 -1 2755
2757 0 653824 147928 175600 -1 2756
2758 0 653868 147952 175560 -1 2757
2759 0 654122 147998 175520 -1 2758
2760 0 654202 148106 175560 -1 2759
2761 0 654230 148274 175600 -1 2760
2762 0 654370 148418 175600 -1 2761
2763 0 654518 148458 175640 -1 2762
2764 0 654510 148450 175680 -1 2763
2765 0 654044 147676 175760 -1 2754
2766 0 654096 147472 175760 -1 2765
2767 0 654068 147440 175800 -1 2766
2768 0 653940 147412 175840 -1 2767
2769 0 653924 147256 175840 -1 2768
2770 0 653820 147176 175840 -1 2769
2771 0 653804 147152 175880 -1 2770
2772 0 653824 147160 175920 -1 2771
2773 0 653832 147168 175960 -1 2772
2774 0 653992 147064 176040 -1 2773
2775 0 654004 147088 176080 -1 2774
2776 0 654040 147084 176160 -1 2775
2777 0 654040 146760 176160 -1 2740
2778 0 654024 146788 176240 -1 2777
2779 0 653992 146776 176360 -1 2778
2780 0 653936 146788 176440 -1 2779
2781 0 653956 146808 176480 -1 2780
2782 0 656544 146274 175280 -1 2701
2783 0 656620 146294 175160 -1 2782
2784 0 656672 146330 175040 -1 2783
2785 0 656744 146342 174920 -1 2784
2786 0 656576 146506 174880 -1 2785
2787 0 656440 146502 174800 -1 2786
2788 0 656244 146534 174720 -1 2787
2789 0 656100 146478 174640 -1 2788
2790 0 655956 146406 174520 -1 2789
2791 0 655904 146430 174440 -1 2790
2792 0 655828 146422 174400 -1 2791
2793 0 655512 146510 174320 -1 2792
2794 0 654768 146838 174280 -1 2793
2795 0 654722 147004 174400 -1 2794
2796 0 656110 146416 174360 -1 2792
2797 0 656254 146324 174240 -1 2796
2798 0 656262 146264 174160 -1 2797
2799 0 656418 145410 175200 -1 2700
2800 0 656486 145370 175080 -1 2799
2801 0 656524 145336 174920 -1 2800
2802 0 656600 145192 174760 -1 2801
2803 0 656648 145076 174640 -1 2802
2804 0 656688 144976 174520 -1 2803
2805 0 656628 144928 174360 -1 2804
2806 0 656588 144860 174200 -1 2805
2807 0 656548 144820 174080 -1 2806
2808 0 656552 144768 173960 -1 2807
2809 0 656462 144814 173880 -1 2808
2810 0 656018 145030 173760 -1 2809
2811 0 655712 145344 173720 -1 2810
2812 0 655580 145452 173840 -1 2811
2813 0 655468 145896 173920 -1 2812
2814 0 655128 146120 174000 -1 2813
2815 0 654952 146272 173920 -1 2814
2816 0 654692 146292 173800 -1 2815
2817 0 654508 146320 173720 -1 2816
2818 0 654500 146256 173600 -1 2817
2819 0 654428 146248 173520 -1 2818
2820 0 654328 146264 173440 -1 2819
2821 0 655152 144964 173760 -1 2812
2822 0 655152 144964 173640 -1 2821
2823 0 655102 144914 173520 -1 2822
2824 0 655074 144910 173400 -1 2823
2825 0 654970 144970 173280 -1 2824
2826 0 654862 144994 173240 -1 2825
2827 0 654706 145414 173640 -1 2822
2828 0 654624 145544 173720 -1 2827
2829 0 654674 145286 173520 -1 2827
2830 0 654626 145254 173440 -1 2829
2831 0 654590 145238 173400 -1 2830
2832 0 655858 144926 173560 -1 2810
2833 0 655830 144898 173480 -1 2832
2834 0 656418 144790 173760 -1 2809
2835 0 656370 144774 173640 -1 2834
2836 0 656354 144774 173520 -1 2835
2837 0 656298 144826 173400 -1 2836
2838 0 656398 144958 173320 -1 2837
2839 0 656594 145058 173240 -1 2838
2840 0 656982 145058 173240 -1 2839
2841 0 657186 144938 173240 -1 2840
2842 0 657334 144958 173320 -1 2841
2843 0 657406 145142 173320 -1 2842
2844 0 657354 145238 173200 -1 2843
2845 0 657430 145102 173440 -1 2843
2846 0 657534 145134 173520 -1 2845
2847 0 657586 145170 173640 -1 2846
2848 0 656070 144762 173320 -1 2837
2849 0 656002 144762 173280 -1 2848
