# Supplementary material for: Connectomics Analysis Reveals First-, Second-, and Third-Order Thermosensory and Hygrosensory Neurons in the Adult Drosophila Brain
Source: Curr Biol. 2020 Aug 17;30(16):3167–3182.e4. doi: 10.1016/j.cub.2020.06.028 (PMC7443704; doi:10.1016/j.cub.2020.06.028)
Supplement: Data S1. Skeletons and Meshes, Related to STAR Methods — marin2020-skeletons contains files describing the morphology of each neuron in this study (in FAFB14 space, .swc format). glomeruli_meshes contains the glomerular meshes (in FAFB14 space, .stl format). neuropil_meshes contains the glomerular meshes (in FAFB14 space, .stl format). [file mmc5.zip › VP_SI/marin2020-skeletons/57495.swc]

# SWC format file
# based on specifications at http://www.neuronland.org/NLMorphologyConverter/MorphologyFormats/SWC/Spec.html
# Created by nat::write.neuron.swc
# PointNo Label X Y Z Radius Parent 
1 0 422935.56 315028.12 142800 2953 -1
2 0 422958.66 315037.06 142360 -1 1
3 0 425771.8 316741.38 142360 -1 2
4 0 426276.6 318330.6 142360 -1 3
5 0 427134.1 319036.25 142360 -1 4
6 0 428057 320077.4 142240 -1 5
7 0 429421.94 321126.6 142160 -1 6
8 0 431012.66 322152.28 142040 -1 7
9 0 431503.25 322564.06 141960 -1 8
10 0 431703.78 322670.1 141840 -1 9
11 0 431869.66 322762.94 141680 -1 10
12 0 432129.97 322810.4 141560 -1 11
13 0 432639.62 322952.72 141440 -1 12
14 0 432914.38 323180.06 141320 -1 13
15 0 433059.03 323405.44 141200 -1 14
16 0 433187.78 323513.38 141080 -1 15
17 0 433250.47 323684.66 140960 -1 16
18 0 433452.56 323889.22 140840 -1 17
19 0 433618.25 324233.9 140720 -1 18
20 0 433748.28 324352.56 140600 -1 19
21 0 433819.38 324568.6 140480 -1 20
22 0 433836.94 324785.88 140320 -1 21
23 0 434017.78 325016.34 140200 -1 22
24 0 434353.72 325411.8 140080 -1 23
25 0 434524.38 325513.84 139960 -1 24
26 0 434563.2 325498.7 139760 -1 25
27 0 434607.56 325479.28 139600 -1 26
28 0 434736.62 325494.06 139480 -1 27
29 0 434985.66 325666.78 139360 -1 28
30 0 435154.6 325875.97 139200 -1 29
31 0 435287.22 326014.56 139080 -1 30
32 0 435665.6 326191.7 138960 -1 31
33 0 435991.97 326320.78 138880 -1 32
34 0 436152.6 326384.22 138840 -1 33
35 0 436232.88 326397.22 138680 -1 34
36 0 437003.7 326127.6 138680 -1 35
37 0 437818.94 325925 138760 -1 36
38 0 438344 325748.44 138960 -1 37
39 0 439451.22 325379.84 138960 -1 38
40 0 440399.47 325165.38 138880 -1 39
41 0 441156.97 324769.1 138800 -1 40
42 0 442092.25 324660.28 138680 -1 41
43 0 443061.12 324462.56 138680 -1 42
44 0 444338.06 324546.53 138680 -1 43
45 0 444380.78 324463.34 138600 -1 44
46 0 444513.62 324357.25 138520 -1 45
47 0 445892.03 324239.34 138520 -1 46
48 0 447352.6 324006.66 138600 -1 47
49 0 447629.16 323986.3 138680 -1 48
50 0 447844.22 324003.66 138800 -1 49
51 0 448909.88 323746.9 138760 -1 50
52 0 449772.16 323588.56 138760 -1 51
53 0 450892.2 323256.44 138680 -1 52
54 0 451442.7 323069.72 138600 -1 53
55 0 452159.56 322758.3 138520 -1 54
56 0 452383.1 322524.72 138440 -1 55
57 0 452937.6 322362.16 138320 -1 56
58 0 453491.56 322153.88 138240 -1 57
59 0 454018.88 322075.38 138200 -1 58
60 0 454456 321936.9 138120 -1 59
61 0 454740.6 321880.66 138040 -1 60
62 0 455177.84 321712.5 138000 -1 61
63 0 455533.22 321534.88 138080 -1 62
64 0 456227 321363.3 138120 -1 63
65 0 456921.22 321233.28 138000 -1 64
66 0 457118.3 321169.03 137880 -1 65
67 0 457309.44 321134.9 137760 -1 66
68 0 457530.4 321101.03 137640 -1 67
69 0 457873.53 321089.7 137480 -1 68
70 0 458200 321055 137360 -1 69
71 0 458954.94 320737.28 137360 -1 70
72 0 460325.4 320169.28 137360 -1 71
73 0 461752.3 319483.84 137280 -1 72
74 0 462977.72 319041.66 137360 -1 73
75 0 463467.25 318824.25 137440 -1 74
76 0 464345.38 318498.2 137480 -1 75
77 0 464811.1 318278.12 137400 -1 76
78 0 465112.16 318068.22 137280 -1 77
79 0 465397.1 317881.22 137200 -1 78
80 0 465571.03 317598.97 137120 -1 79
81 0 466567.4 317166.06 137160 -1 80
82 0 467371.94 316750.53 137120 -1 81
83 0 467757.56 316390.1 137040 -1 82
84 0 468662.06 315793.88 137040 -1 83
85 0 469438.88 315378.8 136960 -1 84
86 0 470442.6 314898.75 136960 -1 85
87 0 471650.44 314533.1 137000 -1 86
88 0 472423.03 314231.88 137000 -1 87
89 0 473374.7 314122.84 136920 -1 88
90 0 473721.6 314068.47 136840 -1 89
91 0 473896.28 313971.7 136760 -1 90
92 0 474161.03 313747.53 136680 -1 91
93 0 474567.66 313546.8 136600 -1 92
94 0 475045.72 313389.97 136520 -1 93
95 0 475647.53 313052.3 136480 -1 94
96 0 476813.9 312556.75 136400 -1 95
97 0 477520.56 312195.6 136360 -1 96
98 0 478005.03 311564.16 136320 -1 97
99 0 478244.3 311359.25 136240 -1 98
100 0 478418.5 311234.94 136120 -1 99
101 0 478622.25 311131.16 136040 -1 100
102 0 479182.12 311001.12 135960 -1 101
103 0 479341.34 310868.5 135840 -1 102
104 0 479776.66 310331.72 135720 -1 103
105 0 479950 309945.9 135640 -1 104
106 0 480131.8 309803.34 135560 -1 105
107 0 480429.5 309650.56 135480 -1 106
108 0 481205.94 309287.94 135360 -1 107
109 0 481392.78 309266.84 135280 -1 108
110 0 481741.16 309082.53 135200 -1 109
111 0 482248.8 308340.28 135160 -1 110
112 0 482949.53 308047.06 135120 -1 111
113 0 483208.62 308092.75 135040 -1 112
114 0 483548.8 308014.3 134920 -1 113
115 0 483690.66 307968.1 134800 -1 114
116 0 483883.8 307844 134720 -1 115
117 0 484104.06 307502.75 134640 -1 116
118 0 484600.22 307109.44 134640 -1 117
119 0 485140.5 306421.97 134640 -1 118
120 0 485353.66 306231.16 134480 -1 119
121 0 485305.12 306012.78 134400 -1 120
122 0 485207.5 305931.44 134280 -1 121
123 0 485105.34 305824.4 134160 -1 122
124 0 485004.38 305734.72 134040 -1 123
125 0 484883.16 305654.44 133920 -1 124
126 0 484666.2 305529.47 133800 -1 125
127 0 484501.5 305343.94 133680 -1 126
128 0 484429 305210.34 133560 -1 127
129 0 484341.47 305073.22 133440 -1 128
130 0 484296.78 304994.6 133360 -1 129
131 0 484242.75 304907.62 133240 -1 130
132 0 484149.38 304762.7 133120 -1 131
133 0 484069.62 304616.7 133000 -1 132
134 0 483922.88 304410.25 132840 -1 133
135 0 483772.75 304334.34 132760 -1 134
136 0 483646.72 304201.06 132680 -1 135
137 0 483518.34 304083.8 132560 -1 136
138 0 483401.78 303852 132440 -1 137
139 0 483370.3 303701.66 132360 -1 138
140 0 483438.47 303143.34 132320 -1 139
141 0 483306.3 302558.78 132320 -1 140
142 0 483082.88 302385.03 132200 -1 141
143 0 482913.9 302336.66 132080 -1 142
144 0 482718.94 302243.97 132000 -1 143
145 0 482382.25 302084.16 131920 -1 144
146 0 482180.94 302045.3 131800 -1 145
147 0 481970.25 301902.38 131680 -1 146
148 0 481700.28 301704.16 131560 -1 147
149 0 481499.34 301613.44 131440 -1 148
150 0 481395.94 301517.88 131320 -1 149
151 0 481311.25 301434.03 131200 -1 150
152 0 481180.34 301371.5 131080 -1 151
153 0 481007 301246.78 130960 -1 152
154 0 480724.72 301030.78 130880 -1 153
155 0 480439.03 300747.84 130760 -1 154
156 0 480288.62 300598.25 130640 -1 155
157 0 480194.6 300540.72 130560 -1 156
158 0 480045.28 300454.62 130440 -1 157
159 0 479956.5 300359.06 130360 -1 158
160 0 479854.34 300252.88 130280 -1 159
161 0 479768.12 300160.72 130160 -1 160
162 0 479631.56 300088.03 130080 -1 161
163 0 479464.16 299951.03 129960 -1 162
164 0 479306.53 299840 129840 -1 163
165 0 479166.3 299734.7 129760 -1 164
166 0 479013.8 299612.5 129640 -1 165
167 0 478937.75 299543.34 129520 -1 166
168 0 478893.4 299470.28 129400 -1 167
169 0 478809.75 299386.1 129280 -1 168
170 0 478706 299322.22 129160 -1 169
171 0 478603.38 299223.28 129040 -1 170
172 0 478497.7 299147.28 128960 -1 171
173 0 478427.22 299134.47 128840 -1 172
174 0 478380.16 299080.2 128720 -1 173
175 0 478314.22 299011.56 128640 -1 174
176 0 478250.25 298976.03 128520 -1 175
177 0 478221 298909.97 128400 -1 176
178 0 478111 298835.12 128320 -1 177
179 0 477989.56 298727.6 128240 -1 178
180 0 477888.16 298627.38 128120 -1 179
181 0 477767.06 298474.72 128000 -1 180
182 0 477565.25 298244.94 127920 -1 181
183 0 477432.97 298083.56 127840 -1 182
184 0 477337.1 297944.53 127760 -1 183
185 0 477181.56 297770.03 127680 -1 184
186 0 477099.78 297710.6 127600 -1 185
187 0 476992.44 297542.56 127520 -1 186
188 0 476878.97 297302.5 127400 -1 187
189 0 476808.56 297219.72 127320 -1 188
190 0 476742.38 297071.84 127200 -1 189
191 0 476693.28 296948.94 127080 -1 190
192 0 476662.88 296867.34 126960 -1 191
193 0 476592.22 296668.9 126880 -1 192
194 0 476525.94 296508.06 126800 -1 193
195 0 476526.75 296354.25 126720 -1 194
196 0 476495.8 296199.38 126640 -1 195
197 0 476558.47 296033.94 126560 -1 196
198 0 476598.97 295875.1 126480 -1 197
199 0 476752.25 295557.47 126400 -1 198
200 0 476757.84 295320.34 126320 -1 199
201 0 476688.53 295112.12 126240 -1 200
202 0 476600.9 294979 126160 -1 201
203 0 476462.62 294822 126040 -1 202
204 0 476391 294717.28 125920 -1 203
205 0 476370.7 294646.06 125800 -1 204
206 0 476332.16 294561.06 125720 -1 205
207 0 476193.84 294491.75 125600 -1 206
208 0 476106.72 294433.1 125480 -1 207
209 0 476048.6 294308.53 125320 -1 208
210 0 476018.1 294095.66 125200 -1 209
211 0 475974.53 293976.78 125080 -1 210
212 0 475923.72 293849.75 124960 -1 211
213 0 475941.06 293668.62 124880 -1 212
214 0 476016.53 293322.66 124800 -1 213
215 0 476101.4 293191.25 124720 -1 214
216 0 476182.22 293098.3 124600 -1 215
217 0 476270.56 292958.47 124480 -1 216
218 0 476289.4 292879.4 124400 -1 217
219 0 476363 292770.03 124280 -1 218
220 0 476447.56 292673.44 124200 -1 219
221 0 476504.75 292511.44 124120 -1 220
222 0 476510.12 292338 124000 -1 221
223 0 476418.56 292158 123880 -1 222
224 0 476320.44 292064.53 123760 -1 223
225 0 476250.53 291951.2 123640 -1 224
226 0 476214.8 291770.1 123520 -1 225
227 0 476160.9 291715.34 123400 -1 226
228 0 476094.97 291761.56 123280 -1 227
229 0 476103 291813.62 123160 -1 228
230 0 476081.66 291827.38 123040 -1 229
231 0 476148.47 291706.4 122960 -1 230
232 0 476214.3 291593.5 122880 -1 231
233 0 476221.78 291429 122800 -1 232
234 0 476310 291416.88 122720 -1 233
235 0 476195.88 291417.94 122600 -1 234
236 0 476168.84 291409.28 122520 -1 235
237 0 476168.47 291149.38 122520 -1 236
238 0 476273.8 291038.94 122560 -1 237
239 0 476379.4 290926.03 122600 -1 238
240 0 476359.88 290621.6 122520 -1 239
241 0 476304.97 290651.56 122400 -1 240
242 0 476154.94 290609.53 122280 -1 241
243 0 476123.5 290548.53 122200 -1 242
244 0 476032.44 290470.56 122120 -1 243
245 0 476058.22 290454.62 122000 -1 244
246 0 475977.6 290521.62 121880 -1 245
247 0 475865.25 290507.84 121760 -1 246
248 0 475770.4 290458.53 121600 -1 247
249 0 475568.44 290297.3 121440 -1 248
250 0 475561.34 290367.53 121280 -1 249
251 0 475314.94 290167.9 121280 -1 250
252 0 474901 290184.53 121200 -1 251
253 0 474712.72 290168.5 121080 -1 252
254 0 474402.62 290193.7 120960 -1 253
255 0 474267.8 290195.12 120840 -1 254
256 0 474180.22 290164.47 120720 -1 255
257 0 474079.28 290087.53 120640 -1 256
258 0 473961.06 289978.38 120560 -1 257
259 0 473892.44 289767.8 120440 -1 258
260 0 473847 289533.62 120320 -1 259
261 0 473817.97 289481.94 120200 -1 260
262 0 473723.47 289525.94 120080 -1 261
263 0 473557.5 289562.16 119920 -1 262
264 0 473464.56 289680.9 119800 -1 263
265 0 473320 289764.47 119720 -1 264
266 0 473147.22 289819.1 119640 -1 265
267 0 472911.2 289789.78 119560 -1 266
268 0 472683.9 289798.2 119480 -1 267
269 0 472487.1 289904.28 119440 -1 268
270 0 472247.28 289889.75 119360 -1 269
271 0 471927.16 289665.94 119360 -1 270
272 0 471769.4 289575.12 119280 -1 271
273 0 471411.75 289425.2 119240 -1 272
274 0 470963.78 289305.3 119240 -1 273
275 0 470643.7 289358.88 119200 -1 274
276 0 470415.22 289392.3 119120 -1 275
277 0 470215.03 289390.34 119040 -1 276
278 0 469817.3 289343.3 118920 -1 277
279 0 469632.3 289267.22 118800 -1 278
280 0 469503.7 289239.12 118680 -1 279
281 0 469395.25 289209.47 118600 -1 280
282 0 469178.5 289196.62 118480 -1 281
283 0 469003.75 289203.94 118360 -1 282
284 0 468896.7 289165 118240 -1 283
285 0 468775.28 289114.1 118120 -1 284
286 0 468647.75 289025.78 118000 -1 285
287 0 468536.1 288916.47 117920 -1 286
288 0 468395.53 288856.94 117840 -1 287
289 0 468292.4 288732.5 117760 -1 288
290 0 468143.16 288575.8 117640 -1 289
291 0 467878.88 288433.47 117520 -1 290
292 0 467774.75 288343.8 117440 -1 291
293 0 467643.6 288263.34 117320 -1 292
294 0 467596.38 288163.2 117200 -1 293
295 0 467499.3 288130.12 117080 -1 294
296 0 467363.78 288166.88 116960 -1 295
297 0 467240.16 288118.84 116840 -1 296
298 0 467119.62 288075.12 116720 -1 297
299 0 467002.88 288067.25 116600 -1 298
300 0 466807.94 288062.9 116480 -1 299
301 0 466555.53 287971.22 116360 -1 300
302 0 466279.78 287859.06 116280 -1 301
303 0 466054.84 287750.94 116160 -1 302
304 0 465791.62 287721.62 116040 -1 303
305 0 465583.56 287655.53 115920 -1 304
306 0 465473.75 287586.53 115760 -1 305
307 0 465375.25 287521.9 115640 -1 306
308 0 465171.5 287527.44 115520 -1 307
309 0 464980.97 287561.28 115400 -1 308
310 0 464808.22 287538.1 115320 -1 309
311 0 464676.28 287534.47 115240 -1 310
312 0 464493.5 287474.62 115080 -1 311
313 0 464403.1 287377.28 114960 -1 312
314 0 464286.5 287385.53 114840 -1 313
315 0 464200.78 287242.66 114720 -1 314
316 0 463984.16 287064.12 114560 -1 315
317 0 463831.3 286955.53 114440 -1 316
318 0 463690.5 286809.12 114320 -1 317
319 0 463565.4 286709.28 114160 -1 318
320 0 463594.7 286794 114000 -1 319
321 0 463705 286941.66 113880 -1 320
322 0 463693.03 286967.6 113720 -1 321
323 0 463679.62 286948.4 113560 -1 322
324 0 463614 286973.28 113360 -1 323
325 0 463551.66 286958.66 113160 -1 324
326 0 463502.7 287006.88 112960 -1 325
327 0 463409.56 286995.6 112800 -1 326
328 0 463368.75 286960.56 112640 -1 327
329 0 463342.28 286944.72 112480 -1 328
330 0 463363.66 286918 112320 -1 329
331 0 463392.75 286945.06 112120 -1 330
332 0 463451.62 286975.7 111960 -1 331
333 0 463510.44 287018 111800 -1 332
334 0 463543.78 287073.06 111640 -1 333
335 0 463605.8 287123.16 111520 -1 334
336 0 463680 287185.66 111360 -1 335
337 0 463652.25 287259.2 111240 -1 336
338 0 463594.47 287259.5 111080 -1 337
339 0 463451 287228.5 110920 -1 338
340 0 463390.5 287135.6 110800 -1 339
341 0 463172.22 287093.72 110640 -1 340
342 0 462977.8 287071.72 110520 -1 341
343 0 462794.75 287054.44 110400 -1 342
344 0 462662.22 287096.28 110240 -1 343
345 0 462657.97 287052 110080 -1 344
346 0 462651.84 287035.5 109920 -1 345
347 0 462690.44 287027.7 109760 -1 346
348 0 462693.62 286986.84 109600 -1 347
349 0 462714.34 286910.75 109440 -1 348
350 0 462700.3 286729.2 109280 -1 349
351 0 462762.62 286652.16 109120 -1 350
352 0 462751.62 286632.22 108960 -1 351
353 0 462654.03 286643.53 108800 -1 352
354 0 462599 286671.56 108640 -1 353
355 0 462462.16 286652.53 108480 -1 354
356 0 462312.66 286723.88 108320 -1 355
357 0 462185.7 286809.25 108200 -1 356
358 0 461995.34 286834.56 108040 -1 357
359 0 461843.88 286884.12 107920 -1 358
360 0 461743.5 286860.72 107760 -1 359
361 0 461670.5 286865.97 107640 -1 360
362 0 461710.34 286725.84 107520 -1 361
363 0 461678.47 286835.28 107400 -1 362
364 0 461775.88 286835.1 107280 -1 363
365 0 461771.3 286965.88 107120 -1 364
366 0 461774.94 287070.34 106960 -1 365
367 0 461759 287207.94 106800 -1 366
368 0 461740.25 287270.53 106640 -1 367
369 0 461683.25 287341.22 106480 -1 368
370 0 461645.25 287318.2 106320 -1 369
371 0 461602.4 287241.22 106120 -1 370
372 0 461576.8 287186.5 105960 -1 371
373 0 461551.78 287086 105800 -1 372
374 0 461462.03 286999.28 105640 -1 373
375 0 461484.28 286948.25 105480 -1 374
376 0 461523.88 286912.22 105400 -1 375
377 0 461488.53 286902.2 105360 -1 376
378 0 461573.72 286869.75 105240 -1 377
379 0 461594.66 286814 105160 -1 378
380 0 461644.88 286759.66 105040 -1 379
381 0 461664.44 286700.38 104920 -1 380
382 0 461690.34 286668.78 104760 -1 381
383 0 461691.25 286655.8 104640 -1 382
384 0 461656.75 286618.97 104520 -1 383
385 0 461560.75 286329.06 104400 -1 384
386 0 461523.1 286232.28 104240 -1 385
387 0 461434.72 286175.62 104120 -1 386
388 0 461317.75 286122.12 103960 -1 387
389 0 461166.88 286176.2 103800 -1 388
390 0 461036.25 286192.34 103640 -1 389
391 0 460924.03 286227.94 103520 -1 390
392 0 460854.28 286246.12 103400 -1 391
393 0 460736.53 286257.72 103240 -1 392
394 0 460592.06 286270.75 103120 -1 393
395 0 460460 286313.8 102960 -1 394
396 0 460315 286347.75 102800 -1 395
397 0 460128.2 286333.3 102640 -1 396
398 0 459953.94 286334.56 102480 -1 397
399 0 459907.47 286322.12 102360 -1 398
400 0 459759.8 286346.88 102200 -1 399
401 0 459623.47 286410.6 102080 -1 400
402 0 459536.62 286473.06 101960 -1 401
403 0 459454.47 286535.12 101800 -1 402
404 0 459320.75 286553.47 101640 -1 403
405 0 459332.38 286510.72 101480 -1 404
406 0 459338.66 286527.3 101320 -1 405
407 0 459161.1 286384.03 101200 -1 406
408 0 458801.38 286033.47 101120 -1 407
409 0 458401.44 285913.06 101000 -1 408
410 0 458264.4 285844.75 100920 -1 409
411 0 458146.88 285767.84 100800 -1 410
412 0 458072.47 285684.22 100680 -1 411
413 0 457985.12 285633.9 100560 -1 412
414 0 457998.62 285597.66 100440 -1 413
415 0 457869.94 285463.25 100320 -1 414
416 0 457831.72 285386.34 100200 -1 415
417 0 457857.78 285303.28 100080 -1 416
418 0 457844.03 285185.56 99920 -1 417
419 0 457744.9 285080.03 99800 -1 418
420 0 457754.38 285014.03 99680 -1 419
421 0 456863.28 284586.97 99600 80 420
422 0 456932.2 284582.4 99440 160 421
423 0 457027.28 284552.9 99320 160 422
424 0 457103.5 284501 99200 150 423
425 0 457176.03 284412.8 99040 128 424
426 0 457171.47 284380.06 98880 128 425
427 0 457224.66 284296.22 98760 81 426
428 0 457299.06 284226.38 98640 81 427
429 0 457384.97 284085.66 98520 71 428
430 0 457371.34 283849.25 98400 91 429
431 0 457411.38 283649.88 98280 140 430
432 0 457319 283525.1 98160 140 431
433 0 457106.97 283250.8 98080 102 432
434 0 457010.5 282898.2 98000 128 433
435 0 456877.9 282624.62 97920 136 434
436 0 456818.47 282343.3 97840 136 435
437 0 456779.7 282121.56 97760 150 436
438 0 456999.2 281677.16 97680 153 437
439 0 457214.84 281307.28 97600 164 438
440 0 457105.78 280878.97 97560 236 439
441 0 457011.25 280824.66 97440 197 440
442 0 456818.06 280685.66 97320 154 441
443 0 456796.5 280626.5 97160 139 442
444 0 456778.3 280552.6 97040 139 443
445 0 456747.94 280451.97 96920 128 444
446 0 456642 280273.28 96800 128 445
447 0 456688.53 280026.75 96640 128 446
448 0 456782.1 279925.03 96480 101 447
449 0 456817.22 279891.44 96320 140 448
450 0 456902.56 279826.12 96160 140 449
451 0 456936.47 279811.88 96040 186 450
452 0 457063.56 279764.97 95880 186 451
453 0 457041.56 279682.28 95760 115 452
454 0 457042.06 279567.4 95640 115 453
455 0 456941.62 279511.53 95560 124 454
456 0 456516.3 279189.66 95560 124 455
457 0 455954.38 278777.78 95560 139 456
458 0 455903.62 278565.44 95480 189 457
459 0 455867.66 278385.1 95400 242 458
460 0 455748.5 278103.38 95280 229 459
461 0 455655.1 277809.25 95160 230 460
462 0 455597.6 277649.06 95000 230 461
463 0 455452.66 277555.3 94880 202 462
464 0 455062.66 277456.66 94760 124 463
465 0 454856 277263.12 94640 175 464
466 0 454658.94 277060.8 94560 202 465
467 0 454504.84 276875.34 94440 249 466
468 0 454332.56 276745.53 94320 246 467
469 0 454268.56 276705.28 94200 202 468
470 0 454195.12 276663.06 94080 202 469
471 0 454003.9 276611.78 93960 226 470
472 0 453708.7 276568.16 93840 226 471
473 0 453273.97 276394.06 93720 256 472
474 0 453070.3 276319.25 93600 241 473
475 0 452883.75 276174.12 93480 226 474
476 0 452617.8 275694.34 93400 172 475
477 0 452580.22 275566.2 93280 208 476
478 0 452518.22 275369.4 93200 208 477
479 0 452606.6 275169.72 93120 200 478
480 0 452634.53 275053.28 92960 200 479
481 0 452660.03 274996.25 92800 245 480
482 0 452635.1 274853.78 92680 245 481
483 0 452217.34 274585.7 92600 197 482
484 0 451720.62 274305.1 92600 160 483
485 0 451582.88 274247.78 92480 150 484
486 0 451314.78 274163.1 92400 153 485
487 0 451062.25 274126.8 92280 98 486
488 0 450668.25 273943.16 92320 60 487
489 0 450324.94 273518.38 92280 183 488
490 0 450193.2 273270.22 92360 163 489
491 0 449858.53 272840.16 92480 160 490
492 0 449540.53 272477.75 92600 148 491
493 0 449388.7 272328.97 92720 140 492
494 0 449203.12 272147.88 92840 157 493
495 0 448806.78 271851.97 92920 204 494
496 0 448533.7 271287.4 92840 192 495
497 0 448638.44 271010.6 92760 172 496
498 0 448570 270410.84 92760 237 497
499 0 448477.8 270333.03 92640 203 498
500 0 448426.38 270258.56 92480 203 499
501 0 448326.6 270202.4 92320 157 500
502 0 448256.4 270117.3 92200 240 501
503 0 447798.38 269940.84 92120 301 502
504 0 447493.25 269535.2 92000 163 503
505 0 447601.94 269609.94 91800 251 504
506 0 447622.62 269526.06 91640 172 505
507 0 447684.62 269482.97 91520 172 506
508 0 447658.34 269339.6 91360 128 507
509 0 447650.5 269146.8 91200 108 508
510 0 447684.3 269004.1 91040 157 509
511 0 447702.94 268894.47 90880 157 510
512 0 447756.84 268823.2 90720 64 511
513 0 447215.56 268833.28 90560 104 512
514 0 447213.3 268854.84 90480 104 513
515 0 447099.16 268644.7 90240 124 514
516 0 447125.12 268522.9 90040 176 515
517 0 447222.25 268498.3 89880 140 516
518 0 447339.4 268539.9 89720 80 517
519 0 446767.94 267555.9 89600 154 518
520 0 447064.34 267751.75 89480 154 519
521 0 447124.88 267740.22 89320 204 520
522 0 447197.6 267669 89160 208 521
523 0 447218.3 267648.3 89000 208 522
524 0 447342.4 267524.94 88800 178 523
525 0 447367.7 267357.03 88640 186 524
526 0 447397.3 267316.2 88480 186 525
527 0 447328.78 267238.44 88360 175 526
528 0 447349.22 267241.8 88200 175 527
529 0 447392.5 267096.5 88040 131 528
530 0 447440.1 267061.62 87920 156 529
531 0 447517.78 267081.53 87800 156 530
532 0 447571.62 267097.16 87680 209 531
533 0 447661.12 267064.94 87520 209 532
534 0 447942.75 266864.8 87400 210 533
535 0 448054.62 266750.03 87360 203 534
536 0 447584.03 266793.4 87360 210 535
537 0 447311.53 266621 87360 -1 536
538 0 447300.8 266579.38 87440 -1 537
539 0 447267.1 266547.78 87520 -1 538
540 0 447209.4 266497.75 87600 -1 539
541 0 447159.28 266440.88 87680 -1 540
542 0 447137.9 266350.4 87760 -1 541
543 0 447133.34 266264.4 87840 -1 542
544 0 447070.53 266150.28 87920 -1 543
545 0 447067.44 266058.88 88000 -1 544
546 0 447032.5 265956 88080 -1 545
547 0 447017.53 265786.06 88160 -1 546
548 0 447061.38 265659.06 88240 -1 547
549 0 447122.06 265503.16 88320 -1 548
550 0 447200.62 265295.84 88400 -1 549
551 0 447216.97 265118.9 88440 -1 550
552 0 447239.3 265145.28 88480 -1 551
553 0 447262.9 265099.44 88520 -1 552
554 0 447269 265041 88560 -1 553
555 0 447299.97 266687.8 87240 -1 537
556 0 447225.72 266662.9 87160 -1 555
557 0 447151.28 266611.16 87080 -1 556
558 0 447067.5 266532.5 87000 -1 557
559 0 446976.97 266431.12 86920 -1 558
560 0 446926.12 266400.66 86840 -1 559
561 0 446926.6 266376.94 86720 -1 560
562 0 446999.7 266347.94 86640 -1 561
563 0 447047.44 266345.44 86560 -1 562
564 0 447061.88 266346.06 86480 -1 563
565 0 447087.8 266332.44 86400 -1 564
566 0 447158.06 266364.2 86320 -1 565
567 0 447237.22 266374.03 86240 -1 566
568 0 447363.03 266362.28 86200 -1 567
569 0 447494.8 266267 86200 -1 568
570 0 447499.8 266246.2 86160 -1 569
571 0 447600.1 266145.4 86080 -1 570
572 0 447581.47 266190.3 86000 -1 571
573 0 448282.8 266544.16 87280 219 535
574 0 448584.2 266068.44 87200 181 573
575 0 448898.44 265413.72 87120 236 574
576 0 448964.7 265283.75 87040 236 575
577 0 449073.6 265096.44 86920 200 576
578 0 449115.72 264949.66 86800 175 577
579 0 449217.25 264782.6 86680 219 578
580 0 449273.5 264693.06 86560 148 579
581 0 449307.12 264558.9 86400 124 580
582 0 449488.1 264335.7 86280 204 581
583 0 449649.94 264238.84 86200 204 582
584 0 449883.9 263980.62 86120 163 583
585 0 450524.94 263155.9 86080 197 584
586 0 450587 262964 86200 -1 585
587 0 450381 262777 86320 -1 586
588 0 450913.38 262734.03 86040 175 585
589 0 451215 260138.55 86040 181 588
590 0 451402.5 259911.5 86000 193 589
591 0 452295 259572 86000 -1 590
592 0 452763 259628 86000 -1 591
593 0 453157 259713 86040 -1 592
594 0 453337 259821 86080 -1 593
595 0 453441 259847 86080 -1 594
596 0 453497 259883 86120 -1 595
597 0 453549 260023 86120 -1 596
598 0 453619 260021 86120 -1 597
599 0 453673 260063 86080 -1 598
600 0 453653 260179 85960 -1 599
601 0 453615 260203 85920 -1 600
602 1 453634 260252 85840 -1 601
603 0 453718 260150 85720 -1 602
604 0 453800 260116 85560 -1 603
605 0 453838 260224 85360 -1 604
606 0 453940 260252 85200 -1 605
607 0 453992 260264 85080 -1 606
608 0 454176 260260 84920 -1 607
609 0 454366 260300 84880 -1 608
610 0 454468 260326 84880 -1 609
611 0 454616 260352 84840 -1 610
612 0 454644 260232 84720 -1 611
613 0 454732 260148 84720 -1 612
614 0 454742 260094 84680 -1 613
615 0 454722 259910 84680 -1 614
616 0 454752 259760 84640 -1 615
617 0 454858 259682 84640 -1 616
618 0 454954 259684 84640 -1 617
619 0 455084 259690 84720 -1 618
620 0 455234 259706 84840 -1 619
621 0 455442 259728 84840 -1 620
622 0 455510 259842 84840 -1 621
623 0 455626 260022 84760 -1 622
624 0 455782 260074 84680 -1 623
625 0 455940 260100 84680 -1 624
626 0 456036 260194 84680 -1 625
627 0 455940 260326 84600 -1 626
628 0 455920 260440 84480 -1 627
629 0 455998 260542 84400 -1 628
630 0 456050 260600 84320 -1 629
631 0 451590.5 259683.5 85960 205 590
632 0 451627 259444 85800 163 631
633 0 451639 259376 85680 163 632
634 0 451395 258784 85680 -1 633
635 0 451381 258756 85720 -1 634
636 0 451367 258728 85760 -1 635
637 0 451361 258724 85800 -1 636
638 0 451355 258720 85840 -1 637
639 0 451275 258758 85920 -1 638
640 0 451211 258786 86000 -1 639
641 0 451095 258738 86080 -1 640
642 0 451007 258674 86160 -1 641
643 0 450867 258606 86240 -1 642
644 0 450707 258602 86320 -1 643
645 0 450575 258546 86400 -1 644
646 0 450511 258482 86480 -1 645
647 0 450267 258314 86560 -1 646
648 0 449807 258326 86520 -1 647
649 0 449499 258414 86560 -1 648
650 0 449499 258412 86600 -1 649
651 0 449223 258434 86600 -1 650
652 0 449179 258358 86680 -1 651
653 0 448907 258430 86600 -1 652
654 0 448885 258456 86560 -1 653
655 0 448863 258482 86520 -1 654
656 0 451483 258482 85800 -1 637
657 0 451475 258382 85840 -1 656
658 0 451255 258462 85920 -1 657
659 0 451191 258538 86040 -1 658
660 0 451219 258525 86080 -1 659
661 0 451499 258210 85800 -1 657
662 0 451659 258054 85760 -1 661
663 0 451851 257966 85720 -1 662
664 0 451927 257926 85640 -1 663
665 0 451991 257806 85560 -1 664
666 0 451959 257730 85520 -1 665
667 0 451947 257606 85440 -1 666
668 0 451935 257542 85360 -1 667
669 0 451931 257530 85280 -1 668
670 0 451811 257454 85240 -1 669
671 0 451737 257423 85200 -1 670
672 0 451565 257255 85160 -1 671
673 0 451571 257283 85240 -1 672
674 0 451433 257303 85280 -1 673
675 0 451355 257315 85400 -1 674
676 0 451491 258142 85720 -1 661
677 0 451427 258118 85640 -1 676
678 0 451283 258138 85560 -1 677
679 0 450963 258146 85520 -1 678
680 0 450903 258182 85440 -1 679
681 0 450707 258306 85400 -1 680
682 0 450419 258318 85400 -1 681
683 0 450395 258354 85440 -1 682
684 0 450863 257910 85560 -1 679
685 0 450875 257890 85600 -1 684
686 0 450843 257962 85680 -1 685
687 0 450699 257970 85720 -1 686
688 0 450451 257970 85760 -1 687
689 0 450203 257862 85760 -1 688
690 0 450147 257886 85800 -1 689
691 0 450095 257886 85880 -1 690
692 0 450035 257918 85920 -1 691
693 0 451651 259368 85560 -1 633
694 0 451667 259476 85440 -1 693
695 0 451683 259524 85360 -1 694
696 0 451763 259382 85320 -1 695
697 0 451811 259223 85240 -1 696
698 0 451143 259748 85360 -1 695
699 0 450879 259780 85280 -1 698
700 0 450623 259952 85240 -1 699
701 0 450637 259950 85200 -1 700
702 0 450457 259931 85080 -1 701
703 0 450347 259969 84960 -1 702
704 0 450255 259969 84800 -1 703
705 0 450699 260184 85280 -1 700
706 0 450627 260264 85400 -1 705
707 0 450571 260364 85440 -1 706
708 0 450595 260420 85480 -1 707
709 0 450615 260516 85520 -1 708
710 0 450655.75 260591.81 85600 -1 709
711 0 450815 260844 85680 -1 710
712 0 450935 261020 85720 -1 711
713 0 451091 261236 85800 153 712
714 0 451175 261340 85760 153 713
715 0 451043 261444 85720 153 714
716 0 450987 261488 85640 153 715
717 0 450881 261703 85600 -1 716
718 0 450833 261835 85560 -1 717
719 0 450709 261881 85480 -1 718
720 0 450695.5 261893.5 85440 -1 719
721 0 450609.5 261909.5 85360 -1 720
722 0 450593.5 262079.5 85280 -1 721
723 0 450567.5 262093.5 85200 -1 722
724 0 450481.5 262121.5 85120 -1 723
725 0 450409.5 262161.5 85000 -1 724
726 0 450309.5 262177.5 84840 -1 725
727 0 450309.5 262185.5 84800 -1 726
728 0 450309.5 262263.5 84640 -1 727
729 0 450317.5 262373.5 84520 -1 728
730 0 450341.5 262623.5 84360 -1 729
731 0 450305.5 262641.5 84280 -1 730
732 0 450255.5 262715.5 84160 -1 731
733 0 451965.5 259227.95 85880 245 631
734 0 452430.3 258844.25 85760 241 733
735 0 453134.97 258036.58 85680 209 734
736 0 453401 257821.5 85560 186 735
737 0 453666.78 257606.25 85440 163 736
738 0 454052.72 257244.16 85240 228 737
739 0 454300.53 256938.52 85080 249 738
740 0 454322.16 256804.64 84920 178 739
741 0 454392.72 256702.14 84800 178 740
742 0 454349.34 256622.47 84640 64 741
743 0 454324.03 256427.38 84480 197 742
744 0 454541.38 256122.58 84320 -1 743
745 0 453824 255968 84200 32 744
746 0 453568 255968 84200 71 745
747 0 453456 256032 84120 67 746
748 0 453344 256096 84040 64 747
749 0 453184 256128 83840 90 748
750 0 452798 256247.2 83840 -1 749
751 0 452648 256212 83880 -1 750
752 0 452468 256132 83960 -1 751
753 0 452278 256118 84040 -1 752
754 0 452166 256082 84080 -1 753
755 0 452120 256006 84200 -1 754
756 0 451942 255830 84280 -1 755
757 0 451964 255816 84360 -1 756
758 0 451984 255753 84400 -1 757
759 0 452024 255735 84520 -1 758
760 0 452112 255769 84600 -1 759
761 0 452310 255843 84760 -1 760
762 0 452498 255927 84920 -1 761
763 0 452690 255969 85080 -1 762
764 0 453004 255993 85320 -1 763
765 0 453104 255995 85400 -1 764
766 0 453118 255993 85440 -1 765
767 0 453120 256009 85480 -1 766
768 0 453084 255999 85560 -1 767
769 0 453086 255941 85640 -1 768
770 0 453064 255935 85760 -1 769
771 0 453062 255949 85880 -1 770
772 0 453128 255913 86000 -1 771
773 0 453136 255787 86160 -1 772
774 0 453104 255585 86240 -1 773
775 0 453122 255547 86320 -1 774
776 0 453304 255365 86400 -1 775
777 0 453352 255231 86440 -1 776
778 0 453424 255093 86440 -1 777
779 0 453490 254911 86560 -1 778
780 0 453476 254847 86600 -1 779
781 0 453416 254821 86640 -1 780
782 0 453410 254765 86720 -1 781
783 0 453412 254771 86760 -1 782
784 0 451904 255834 84240 -1 756
785 0 451840 255843 84160 -1 784
786 0 451860 255886 84040 -1 785
787 0 451918 255852 83920 -1 786
788 0 452074 255576 83920 -1 787
789 0 452182 255570 83880 -1 788
790 0 453024 256192 83640 81 749
791 0 452832 256256 83480 60 790
792 0 452664 256256 83360 108 791
793 0 453162 256376 83360 -1 792
794 0 453414 256280 83360 -1 793
795 0 453644 256209 83200 -1 794
796 0 452608 256256 83320 124 792
797 0 452544 256256 83320 124 796
798 0 452136 256304 83200 111 797
799 0 452000 256320 83160 107 798
800 0 451744 256384 83120 107 799
801 0 451488 256448 83040 104 800
802 0 451232 256480 83000 120 801
803 0 451008 256544 82880 120 802
804 0 451524.66 256454.67 82880 -1 803
805 0 451772.66 256262.67 82880 -1 804
806 0 451841 256218 82760 -1 805
807 0 451907 256102 82720 -1 806
808 0 452249 255982 82720 -1 807
809 0 452311 255714 82760 -1 808
810 0 452483 255586 82760 -1 809
811 0 452729 255514 82800 -1 810
812 0 452971 255348 82800 -1 811
813 0 453047 255318 82800 -1 812
814 0 453253 255450 82800 -1 813
815 0 453361 255630 82840 -1 814
816 0 453323 255626 82880 -1 815
817 0 453285 255655 82960 -1 816
818 0 453217 255679.5 83040 -1 817
819 0 453621 255674 82720 -1 815
820 0 453857 255737 82640 -1 819
821 0 453999 255699 82640 -1 820
822 0 454021 255687 82680 -1 821
823 0 454107 255708.5 82800 -1 822
824 0 454105 255720 82840 -1 823
825 0 454103 255731.5 82880 -1 824
826 0 453031 255258 82880 -1 813
827 0 453049 255144 82880 -1 826
828 0 453081 255024 82920 -1 827
829 0 453149 254904 82880 -1 828
830 0 453179 254672 82800 -1 829
831 0 453351 254546 82760 -1 830
832 0 453411 254524 82640 -1 831
833 0 453557 254540 82520 -1 832
834 0 453575 254500 82440 -1 833
835 0 453586 254360.5 82320 -1 834
836 0 453612 254318.5 82160 -1 835
837 0 453594 254263.5 82000 -1 836
838 0 453351 254197.5 81800 -1 837
839 0 453191 254205.5 81640 -1 838
840 0 453124 254223.5 81600 -1 839
841 0 452969 254188.5 81520 -1 840
842 0 452896 254149.5 81400 -1 841
843 0 452765 254235.5 81200 -1 842
844 0 452725 254303.5 81080 -1 843
845 0 450880 256544 82720 126 803
846 0 451010 256012 82720 -1 845
847 0 451226 255848 82720 -1 846
848 0 451314 255775 82640 -1 847
849 0 451456 255547 82640 -1 848
850 0 451518 255481 82600 -1 849
851 0 451680 255311 82600 -1 850
852 0 451762 255247 82600 -1 851
853 0 451908 255181 82640 -1 852
854 0 451918 255087 82720 -1 853
855 0 452130 254953 82800 -1 854
856 0 452266 254783 82880 -1 855
857 0 452378 254653 83000 -1 856
858 0 452540 254551 83200 -1 857
859 0 451666 255293 82520 -1 851
860 0 451654 255234 82360 -1 859
861 0 451661 255227 82320 -1 860
862 0 451668 255220 82280 -1 861
863 0 451712 255010 82240 -1 862
864 0 451732 254956 82200 -1 863
865 0 451402 255571 82720 -1 849
866 0 451366 255560 82760 -1 865
867 0 450848 256544 82680 128 845
868 0 450624 256544 82560 81 867
869 0 450464 256544 82360 75 868
870 0 450304 256544 82160 128 869
871 0 450176 256544 81920 115 870
872 0 450080 256576 81680 32 871
873 0 449824 256576 81680 91 872
874 0 449792 256576 81680 107 873
875 0 449568 256576 81520 124 874
876 0 449408 256640 81280 102 875
877 0 449248 256672 81040 102 876
878 0 449184 256832 80800 98 877
879 0 449184 256960 80560 137 878
880 0 449184 257056 80320 163 879
881 0 449358 256560 80320 -1 880
882 0 449346 256532 80360 -1 881
883 0 449396 256395 80520 -1 882
884 0 449410 256157 80720 -1 883
885 0 449442 255961 80920 -1 884
886 0 449268 255789 81120 -1 885
887 0 449064 255615 81280 -1 886
888 0 449088 255223 81360 -1 887
889 0 449066 255129 81400 -1 888
890 0 448834 254895 81400 -1 889
891 0 448768 254877 81520 -1 890
892 0 448750 254867 81600 -1 891
893 0 448836 254905 81720 -1 892
894 0 448974 254771 81520 -1 891
895 0 449006 254459 81520 -1 894
896 0 449034 254395 81400 -1 895
897 0 449182 254249 81360 -1 896
898 0 449548 254213 81360 -1 897
899 0 449794 254237 81400 -1 898
900 0 449966 254317 81360 -1 899
901 0 450124 254369 81320 -1 900
902 0 450190 254335 81280 -1 901
903 0 450350 254388 81200 -1 902
904 0 450492 254546 81080 -1 903
905 0 450515.97 254550.78 81040 -1 904
906 0 450576 254592 80960 -1 905
907 0 450708 254622 80880 -1 906
908 0 450792 254598 80840 -1 907
909 0 450914 254602.5 80680 -1 908
910 0 450944 254568.5 80480 -1 909
911 0 450935 254564.5 80440 -1 910
912 0 449184 257056 80280 139 880
913 0 449189.34 257066.67 80240 132 912
914 0 449382 256784 80240 -1 913
915 0 449558 256828 80240 -1 914
916 0 449672 256871 80240 -1 915
917 0 449836 256877 80160 -1 916
918 0 450022 256943 80160 -1 917
919 0 450026 256941.67 80200 -1 918
920 0 450034 256939 80280 -1 919
921 0 449216 257120 80040 102 913
922 0 449312 257120 79800 96 921
923 0 449344 257120 79760 91 922
924 0 449472 257120 79600 75 923
925 0 449632 257088 79400 75 924
926 0 449792 257088 79200 81 925
927 0 449984 257088 79000 81 926
928 0 450208 257088 78840 91 927
929 0 450432 257120 78720 86 928
930 0 450656 257152 78560 91 929
931 0 450880 257184 78400 98 930
932 0 451072 257184 78200 104 931
933 0 451264 257216 78000 102 932
934 0 451392 257216 77760 71 933
935 0 451552 257216 77560 64 934
936 0 451712 257216 77360 60 935
937 0 451872 257248 77160 90 936
938 0 451920 257256 77120 93 937
939 0 451782 257041.6 77120 -1 938
940 0 451784 256893 77040 -1 939
941 0 451785 256827.5 76920 -1 940
942 0 451800 256862.5 76680 -1 941
943 0 451837 256816.5 76600 -1 942
944 0 451866 256785.5 76520 -1 943
945 0 451849 256755.5 76440 -1 944
946 0 451734 256730.5 76360 -1 945
947 0 451566 256680.5 76160 -1 946
948 0 451404 256566.5 76000 -1 947
949 0 451268 256489.5 75800 -1 948
950 0 451184 256521.5 75720 -1 949
951 0 451102 256505.5 75640 -1 950
952 0 450970 256525.5 75480 -1 951
953 0 450861 256540.5 75480 -1 952
954 0 450772 256455.5 75360 -1 953
955 0 450725 256398.5 75240 -1 954
956 0 450547 256326.5 75160 -1 955
957 0 450280 256337.5 75000 -1 956
958 0 450222 256300.5 74840 -1 957
959 0 450214 256255.5 74640 -1 958
960 0 450171 256176.5 74400 -1 959
961 0 450153 256127.5 74280 -1 960
962 0 450180 256121.5 74080 -1 961
963 0 450238 255956.5 73880 -1 962
964 0 450226 256082.5 73720 -1 963
965 0 450217 256123.5 73640 -1 964
966 0 451995 256880.5 76520 -1 944
967 0 452077 256923 76480 -1 966
968 0 452193 256953 76400 -1 967
969 0 452205 256931 76240 -1 968
970 0 452493 256895 76080 -1 969
971 0 452531 256869 76000 -1 970
972 0 452064 257280 77000 104 938
973 0 452256 257344 76840 101 972
974 0 452512 257408 76760 75 973
975 0 452704 257440 76560 75 974
976 0 452864 257440 76360 81 975
977 0 452902.4 257427.2 76320 79 976
978 0 453382 257296 76320 -1 977
979 0 453276 257195 76320 -1 978
980 0 453278 257189 76280 -1 979
981 0 453284 257177 76240 -1 980
982 0 454062 257355 76320 -1 978
983 0 454130 257247 76200 -1 982
984 0 454088 257227 76120 -1 983
985 0 454112 257147 76040 -1 984
986 0 454102 257123 75960 -1 985
987 0 454008 257205 75800 -1 986
988 0 453936 257127 75680 -1 987
989 0 453950 257075 75560 -1 988
990 0 454166 257403 76400 -1 982
991 0 454532 257492 76440 -1 990
992 0 454670 257524 76600 -1 991
993 0 455236 257572 76680 -1 992
994 0 455310 257600 76840 -1 993
995 0 455450 257638 76920 -1 994
996 0 455490 257660 77040 -1 995
997 0 455614 257637 77120 -1 996
998 0 455818 257651 77160 -1 997
999 0 456012 257579 77160 -1 998
1000 0 456252 257415 77200 -1 999
1001 0 456368 257405 77200 -1 1000
1002 0 456500 257383 77080 -1 1001
1003 0 456736 257399 76920 -1 1002
1004 0 456932 257415 76840 -1 1003
1005 0 457114 257389 76760 -1 1004
1006 0 457354 257385 76600 -1 1005
1007 0 457506 257221 76600 -1 1006
1008 0 457550 257213 76640 -1 1007
1009 0 456196 257471 77320 -1 1000
1010 0 455354 257468 76600 -1 993
1011 0 455442 257277.5 76440 -1 1010
1012 0 455573 257164.5 76320 -1 1011
1013 0 455618 257079.5 76280 -1 1012
1014 0 455760 256931.5 76200 -1 1013
1015 0 456034 256657.5 76160 -1 1014
1016 0 456198 256399.5 76040 -1 1015
1017 0 456286 256225.5 76040 -1 1016
1018 0 456308 256219.5 76000 -1 1017
1019 0 456426 256149.5 76000 -1 1018
1020 0 456424 256151.5 75960 -1 1019
1021 0 456540 256041.5 75960 -1 1020
1022 0 456822 256007.5 75960 -1 1021
1023 0 457084 255987.5 75840 -1 1022
1024 0 457084 255979.5 75760 -1 1023
1025 0 457295 255904 75600 -1 1024
1026 0 457352 255877 75400 -1 1025
1027 0 457345 255885 75200 -1 1026
1028 0 457437 255914 75120 -1 1027
1029 0 457529 255904 74840 -1 1028
1030 0 457517 255904 74800 -1 1029
1031 0 457561 255900 74720 -1 1030
1032 0 456428 256135.5 75920 -1 1020
1033 0 456100 256131.5 76000 -1 1018
1034 0 456002 256133 76040 -1 1033
1035 0 455910 256055 76080 -1 1034
1036 0 455778 255911 76120 -1 1035
1037 0 455580 255755 76160 -1 1036
1038 0 455622 255677 76280 -1 1037
1039 0 453056 257376 76160 75 977
1040 0 453176 257280 76040 75 1039
1041 0 453216 257248 76000 75 1040
1042 0 453440 257248 75840 64 1041
1043 0 453568 257216 75800 102 1042
1044 0 453642 257183 75640 -1 1043
1045 0 453666 257147 75600 -1 1044
1046 0 449056 257312 80280 128 912
1047 0 448992 257568 80360 115 1046
1048 0 448896 257824 80320 140 1047
1049 0 448928 258048 80160 107 1048
1050 0 448928 258304 80160 175 1049
1051 0 448864 258560 80120 124 1050
1052 0 448726 258444 80040 -1 1051
1053 0 448718 258408 79920 -1 1052
1054 0 448640 258397 79800 -1 1053
1055 0 448648 258257 79760 -1 1054
1056 0 448833.34 258215.67 79600 -1 1055
1057 0 449076 257731 79600 -1 1056
1058 0 449156 257684 79720 -1 1057
1059 0 449302 257660 79800 -1 1058
1060 0 449316 257558 79960 -1 1059
1061 0 449376 257503 80040 -1 1060
1062 0 449484 257379 80160 -1 1061
1063 0 448926 258195 79520 -1 1056
1064 0 448980 257975 79440 -1 1063
1065 0 449036 257811 79440 -1 1064
1066 0 449200 257779 79320 -1 1065
1067 0 449272 257789 79160 -1 1066
1068 0 449382 257793 78960 -1 1067
1069 0 449486 257721 78840 -1 1068
1070 0 449566 257653 78720 -1 1069
1071 0 449502 257641 78560 -1 1070
1072 0 449556 257607 78440 -1 1071
1073 0 449798 257540 78320 -1 1072
1074 0 449800 257370 78320 -1 1073
1075 0 449884 257290 78280 -1 1074
1076 0 449894 257224 78360 -1 1075
1077 0 449834 257050 78480 -1 1076
1078 0 449738 256940 78600 -1 1077
1079 0 449632 256826 78720 -1 1078
1080 0 449596 256674 78920 -1 1079
1081 0 449418 256554 79040 -1 1080
1082 0 449450 256504 79080 -1 1081
1083 0 449476 256427 79160 -1 1082
1084 0 449546 256413 79240 -1 1083
1085 0 449588 256403 79280 -1 1084
1086 0 449700 256353 79280 -1 1085
1087 0 449736 256325 79240 -1 1086
1088 0 449834 256259 79120 -1 1087
1089 0 449846 256109 79040 -1 1088
1090 0 450050 255955 79040 -1 1089
1091 0 450036 256001 79080 -1 1090
1092 0 448704 258784 80120 90 1051
1093 0 448576 259008 80120 91 1092
1094 0 448416 259232 80120 60 1093
1095 0 448288 259456 80120 81 1094
1096 0 448288 259680 80240 107 1095
1097 0 448384 259936 80240 91 1096
1098 0 448512 260192 80240 51 1097
1099 0 448704 260384 80240 51 1098
1100 0 448864 260576 80280 60 1099
1101 0 449120 260640 80280 51 1100
1102 0 449344 260640 80080 71 1101
1103 0 449568 260768 80000 51 1102
1104 0 449728 260960 80080 45 1103
1105 0 449792 261184 80200 60 1104
1106 0 449984 261376 80200 40 1105
1107 0 450176 261536 80160 45 1106
1108 0 450432 261632 80120 75 1107
1109 0 450496 261632 80120 75 1108
1110 0 450598 261741 80080 -1 1109
1111 0 450680 261769 80040 -1 1110
1112 0 450800 261691 80040 -1 1111
1113 0 450818 261637 79960 -1 1112
1114 0 449792 256928 81520 32 874
1115 0 449856 257152 81400 51 1114
1116 0 449824 257408 81320 40 1115
1117 0 449888 257664 81200 51 1116
1118 0 449888 257738.67 81160 44 1117
1119 0 449888 257888 81080 32 1118
1120 0 449920 258048 80880 60 1119
1121 0 449984 258304 80800 80 1120
1122 0 450144 258496 80720 71 1121
1123 0 450304 258688 80640 60 1122
1124 0 450496 258752 80560 51 1123
1125 0 450604 258801 80480 -1 1124
1126 0 450546 258873 80440 -1 1125
1127 0 450550 258941 80360 -1 1126
1128 0 450602 258957 80280 -1 1127
1129 0 450638 259027 80200 -1 1128
1130 0 450706 259151 80200 -1 1129
1131 0 450762 259197 80120 -1 1130
1132 0 450912 259273 79960 -1 1131
1133 0 450990 259263 79920 -1 1132
1134 0 450176 256672 81560 32 872
1135 0 450304 256768 81360 32 1134
1136 0 450342.4 256787.2 81320 34 1135
1137 0 450496 256864 81160 45 1136
1138 0 450720 256864 81000 45 1137
1139 0 450880 256896 80800 101 1138
1140 0 450922.66 256885.33 80720 99 1139
1141 0 451008 256864 80560 96 1140
1142 0 451040 256896 80280 81 1141
1143 0 451040 256923.42 80040 63 1142
1144 0 451040 256928 80000 60 1143
1145 0 451070 256915 79920 -1 1144
1146 0 451116 256913 79840 -1 1145
1147 0 451118 256875 79720 -1 1146
1148 0 451184 256807 79640 -1 1147
1149 0 451266 256752 79560 -1 1148
1150 0 451188 256588 79440 -1 1149
1151 0 451292 256608 79280 -1 1150
1152 0 451644 256594 79160 -1 1151
1153 0 451630 256646 79120 -1 1152
1154 0 451656 256748 79000 -1 1153
1155 0 451712 256800 78920 -1 1154
1156 0 451702 256860 78880 -1 1155
1157 0 451806 256446 79160 -1 1152
1158 0 451830 256392 79080 -1 1157
1159 0 451878 256275 79000 -1 1158
1160 0 451984 256211 78800 -1 1159
1161 0 452134 255813 78680 -1 1160
1162 0 452186 255673 78520 -1 1161
1163 0 452198 255517 78320 -1 1162
1164 0 452314 255291 78120 -1 1163
1165 0 452342 255169 78040 -1 1164
1166 0 452432 255185 77920 -1 1165
1167 0 452770 255259 77840 -1 1166
1168 0 452930 255275 77840 -1 1167
1169 0 453034 255288 77760 -1 1168
1170 0 453190 255342 77560 -1 1169
1171 0 453592 255210 77400 -1 1170
1172 0 453590 255236.5 77360 -1 1171
1173 0 453740 254884 77360 -1 1172
1174 0 453798 254790 77280 -1 1173
1175 0 453976 254714 77280 -1 1174
1176 0 454128 254698 77280 -1 1175
1177 0 454274 254756 77360 -1 1176
1178 0 454392 254720 77360 -1 1177
1179 0 454410 254684 77400 -1 1178
1180 0 453584 255316 77240 -1 1172
1181 0 453528 255479 77120 -1 1180
1182 0 453482 255432 77000 -1 1181
1183 0 453440 255450 76920 -1 1182
1184 0 453442 255440 76760 -1 1183
1185 0 453484 255444 76720 -1 1184
1186 0 453538 255406 76560 -1 1185
1187 0 453418 255212 76400 -1 1186
1188 0 453376 255256 76280 -1 1187
1189 0 453292 255162 76160 -1 1188
1190 0 453714 255488 76720 -1 1185
1191 0 453738 255596 76800 -1 1190
1192 0 451052.06 256129.16 83200 -1 801
1193 0 451030.2 255910.22 83400 -1 1192
1194 0 451054 255813 83480 -1 1193
1195 0 451166 255761 83640 -1 1194
1196 0 451242 255535 83680 -1 1195
1197 0 451448 255315 83800 -1 1196
1198 0 451756 255161 83880 -1 1197
1199 0 451986 254801 84000 -1 1198
1200 0 452004 254737 84040 -1 1199
1201 0 451916 254707 84160 -1 1200
1202 0 451872 254635 84280 -1 1201
1203 0 451747 254416.5 84440 -1 1202
1204 0 451707 254366.5 84520 -1 1203
1205 0 452182 254719 84040 -1 1200
1206 0 452203 254784.5 84000 -1 1205
1207 0 452171 254830.5 83920 -1 1206
1208 0 452235 254684.5 84080 -1 1205
1209 0 452265 254656.5 84120 -1 1208
1210 0 452561 254752.5 84200 -1 1209
1211 0 452821 254696.5 84200 -1 1210
1212 0 453057 254572.5 84320 -1 1211
1213 0 453185 254550.5 84360 -1 1212
1214 0 453315 254408.5 84480 -1 1213
1215 0 453825 254236.5 84640 -1 1214
1216 0 454037 254120.5 84720 -1 1215
1217 0 454297 253952.5 84800 -1 1216
1218 0 454387 253860.5 84800 -1 1217
1219 0 454413.66 253823.33 84840 -1 1218
1220 0 454467 253750.5 84920 -1 1219
1221 0 454619 253614.5 85040 -1 1220
1222 0 454755 253560.5 85240 -1 1221
1223 0 454951 253552.5 85320 -1 1222
1224 0 455225 253524.5 85320 -1 1223
1225 0 455423.97 253466.7 85400 -1 1224
1226 0 455417 253457 85440 -1 1225
1227 0 452147 254522.5 84120 -1 1209
1228 0 452137 254322.5 84120 -1 1227
1229 0 452175 254125 84160 -1 1228
1230 0 452205 253891 84280 -1 1229
1231 0 452261 253625 84440 -1 1230
1232 0 452293 253527 84440 -1 1231
1233 0 452493 253215 84560 -1 1232
1234 0 452571 253121 84680 -1 1233
1235 0 452587 253115 84720 -1 1234
1236 0 452585 253045 84880 -1 1235
1237 0 452585 252965 84920 -1 1236
1238 0 452555 253007 85000 -1 1237
1239 0 452101 254337 84040 -1 1228
1240 0 454628.78 255943 84160 -1 744
1241 0 455759.44 255067.08 84160 -1 1240
1242 0 456113.22 254706.98 84280 -1 1241
1243 0 457283.16 252932.62 84280 128 1242
1244 0 457282.4 252938 84240 129 1243
1245 0 457279.8 252957.52 84080 134 1244
1246 0 457212.4 252865.14 84000 134 1245
1247 0 457075.53 252838.66 83840 154 1246
1248 0 457008.7 252881.78 83680 154 1247
1249 0 456974.8 253002.55 83560 141 1248
1250 0 457009.3 253074.34 83440 141 1249
1251 0 457149.8 253181.2 83280 160 1250
1252 0 457185.4 253208.12 83240 -1 1251
1253 0 457225.94 253152.56 83080 -1 1252
1254 0 457305.1 253278.81 82920 209 1253
1255 0 457324.22 253249.08 82760 215 1254
1256 0 457598 253272.33 82680 205 1255
1257 0 457734.97 253284.19 82640 200 1256
1258 0 457992.44 253267.6 82520 153 1257
1259 0 458063.12 253286.06 82360 153 1258
1260 0 458090.34 253330 82320 148 1259
1261 0 458097.5 252991 82320 -1 1260
1262 0 458198 252812 82360 -1 1261
1263 0 458206 252738 82440 -1 1262
1264 0 458436 252438 82440 -1 1263
1265 0 458564 252288 82520 -1 1264
1266 0 458650 252168 82720 -1 1265
1267 0 458734 252050 82840 -1 1266
1268 0 458854 252000 82840 -1 1267
1269 0 458944 252044 82800 -1 1268
1270 0 458970 251998 82720 -1 1269
1271 0 459012 252006 82640 -1 1270
1272 0 458970 251904 82960 -1 1268
1273 0 459030 251849 83000 -1 1272
1274 0 459122 251783 83080 -1 1273
1275 0 459294 251655 83200 -1 1274
1276 0 459346 251525 83320 -1 1275
1277 0 459604 251433 83360 -1 1276
1278 0 459862 251355 83280 -1 1277
1279 0 460076 251223 83280 -1 1278
1280 0 460256 251049 83280 -1 1279
1281 0 460346 251021 83280 -1 1280
1282 0 460592 250931 83200 -1 1281
1283 0 460626 250909 83280 -1 1282
1284 0 458976 252164 82840 -1 1268
1285 0 458954 252182 82880 -1 1284
1286 0 458996 252208 82920 -1 1285
1287 0 458144.84 253418.31 82240 140 1260
1288 0 458248.06 253476.16 82120 164 1287
1289 0 458279.75 253618 82000 164 1288
1290 0 458409.6 253856.4 81840 170 1289
1291 0 458634.8 254131.2 81840 -1 1290
1292 0 458662.8 254171.2 81880 -1 1291
1293 0 458723 254240 81960 -1 1292
1294 0 458775 254246 82040 -1 1293
1295 0 458853 254194 82120 -1 1294
1296 0 458868 254167.5 82240 -1 1295
1297 0 458885 254149.5 82320 -1 1296
1298 0 458945 254152.67 82400 -1 1297
1299 0 458975 254154.5 82440 -1 1298
1300 0 459015 254235 82480 -1 1299
1301 0 459019 254203 82520 -1 1300
1302 0 459033 254317 82520 -1 1301
1303 0 459111 254361 82640 -1 1302
1304 0 459045 254639 82760 -1 1303
1305 0 459135 254743 82720 -1 1304
1306 0 459235 254803 82720 -1 1305
1307 0 459277 254813 82640 -1 1306
1308 0 459471 254909 82560 -1 1307
1309 0 459461 254935 82480 -1 1308
1310 0 459245 254883 82800 -1 1306
1311 0 459225 254904 82840 -1 1310
1312 0 459279 255007 82840 -1 1311
1313 0 459301 255191 82840 -1 1312
1314 0 459331 255223 82960 -1 1313
1315 0 459291 255214 83200 -1 1314
1316 0 459267 255026 83360 -1 1315
1317 0 459297 254960 83440 -1 1316
1318 0 459197 254910 82880 -1 1311
1319 0 459019 254203 82560 -1 1301
1320 0 458441.75 253915.8 81800 172 1290
1321 0 458565.75 253965.5 81680 172 1320
1322 0 458080 254206 81680 -1 1321
1323 0 458012 254246 81640 -1 1322
1324 0 457889 254291 81640 -1 1323
1325 0 457777 254289 81640 -1 1324
1326 0 457585 254293 81600 -1 1325
1327 0 457455 254351 81600 -1 1326
1328 0 457222 254380 81520 -1 1327
1329 0 457184 254456 81440 -1 1328
1330 0 457044 254540 81280 -1 1329
1331 0 457018 254574 81200 -1 1330
1332 0 456870 254744 81200 -1 1331
1333 0 456726 254888 81160 -1 1332
1334 0 456626 254986 81080 -1 1333
1335 0 456580 255206 80960 -1 1334
1336 0 456584 255240 80920 -1 1335
1337 0 456322 255672 80920 -1 1336
1338 0 456294 255690 81040 -1 1337
1339 0 456236 255756 81120 -1 1338
1340 0 456220 255698 81240 -1 1339
1341 0 456216 255686 81280 -1 1340
1342 0 456060 255594 81440 -1 1341
1343 0 455774 255534 81480 -1 1342
1344 0 455738 255500 81560 -1 1343
1345 0 455672 255482 81640 -1 1344
1346 0 455652 255498 81720 -1 1345
1347 0 456268 255766 80880 -1 1337
1348 0 455979 256025 80760 -1 1347
1349 0 455789 256133 80640 -1 1348
1350 0 455335 256159 80640 -1 1349
1351 0 455143 256109 80640 -1 1350
1352 0 455047 255927 80640 -1 1351
1353 0 455011 255891 80680 -1 1352
1354 0 454992 255820 80760 -1 1353
1355 0 455056 255682 80920 -1 1354
1356 0 455110 255468 81000 -1 1355
1357 0 455068 255330 81160 -1 1356
1358 0 455012 255262 81240 -1 1357
1359 0 454886 255136 81360 -1 1358
1360 0 454832 255098 81480 -1 1359
1361 0 455081 256131 80680 -1 1351
1362 0 455000 256098 80760 -1 1361
1363 0 454950 256178 80920 -1 1362
1364 0 454958 256182 81080 -1 1363
1365 0 454742 256316 81200 -1 1364
1366 0 454676 256374 81280 -1 1365
1367 0 454626 256404 81360 -1 1366
1368 0 454538 256384 81520 -1 1367
1369 0 454424 256348 81680 -1 1368
1370 0 454226 256320 81840 -1 1369
1371 0 454202 256378 81960 -1 1370
1372 0 454178.5 256321.5 82040 -1 1371
1373 0 454145.5 256302.5 82160 -1 1372
1374 0 454175.5 256350.5 82280 -1 1373
1375 0 454201.5 256338.5 82360 -1 1374
1376 0 456886 254748 81280 -1 1332
1377 0 458607.38 253981.52 81640 172 1321
1378 0 458795.9 254037.94 81480 107 1377
1379 0 458882.25 254049.47 81320 124 1378
1380 0 459036.62 254165.56 81200 32 1379
1381 0 459209.97 254246.75 81040 32 1380
1382 0 459272.47 254272.11 80920 164 1381
1383 0 460126.53 253764.12 80920 60 1382
1384 0 460616.12 253403.08 80880 64 1383
1385 0 460964.84 253256.08 80800 64 1384
1386 0 461095.72 253145.14 80720 107 1385
1387 0 461126.22 253100.39 80640 107 1386
1388 0 461177.78 252924.67 80560 51 1387
1389 0 461272.5 252838.31 80520 51 1388
1390 0 461520.9 252768.27 80480 51 1389
1391 0 461741.62 252667.77 80440 -1 1390
1392 0 461772.66 252635.62 80400 -1 1391
1393 0 461800.88 252640.28 80480 -1 1392
1394 0 461806.12 252603.06 80360 -1 1392
1395 0 462081.25 252503.62 80320 -1 1394
1396 0 462225.22 252431.66 80320 -1 1395
1397 0 462284.94 252423.23 80280 -1 1396
1398 0 462321.47 252436.2 80240 -1 1397
1399 0 462402.34 252455 80160 -1 1398
1400 0 462450.1 252447.92 80080 -1 1399
1401 0 462441.6 252483.89 79960 -1 1400
1402 0 461862.1 253152.05 79880 -1 1401
1403 0 462424 252418 79840 -1 1402
1404 0 462492 252298 79800 -1 1403
1405 0 462528 252242 79840 -1 1404
1406 0 461960 252930 79880 -1 1405
1407 0 462512 252196 79920 -1 1406
1408 0 462502 252233 80000 -1 1407
1409 0 462484 252265 80120 -1 1408
1410 0 462658 251983 80240 -1 1409
1411 0 462708 251935 80280 -1 1410
1412 0 462696 251857 80400 -1 1411
1413 0 462756 251775 80480 -1 1412
1414 0 459168 254720 80560 237 1382
1415 0 459296 254848 80320 267 1414
1416 0 459424 255008 80160 104 1415
1417 0 459456 255168 79960 40 1416
1418 0 459456 255213.72 79760 81 1417
1419 0 459456 255232 79680 98 1418
1420 0 459456 255136 79440 96 1419
1421 0 459392 255040 79200 80 1420
1422 0 459248 255016 79080 110 1421
1423 0 459273 254769 79080 -1 1422
1424 0 459269 254597 79040 -1 1423
1425 0 459289 254561 78960 -1 1424
1426 0 459200 255008 79040 120 1422
1427 0 458976 254976 78920 163 1426
1428 0 458816 254944 78720 168 1427
1429 0 458624 254816 78520 183 1428
1430 0 458400 254752 78400 178 1429
1431 0 458240 254656 78200 143 1430
1432 0 458080 254656 78000 96 1431
1433 0 457920 254656 77800 60 1432
1434 0 457760 254656 77600 81 1433
1435 0 457728 254688 77320 160 1434
1436 0 457568 254688 77120 176 1435
1437 0 457472 254688 76880 163 1436
1438 0 457312 254688 76680 124 1437
1439 0 457152 254688 76440 122 1438
1440 0 456992 254656 76240 131 1439
1441 0 456800 254560 76080 128 1440
1442 0 456576 254528 75920 101 1441
1443 0 456065 254754.2 75920 -1 1442
1444 0 455905 255018.2 75920 -1 1443
1445 0 455899 255095 76000 -1 1444
1446 0 455887 255189 76160 -1 1445
1447 0 455925 255271 76240 -1 1446
1448 0 455951 255389 76240 -1 1447
1449 0 455939 255353 76200 -1 1448
1450 0 456416 254496 75720 153 1442
1451 0 456224 254496 75520 128 1450
1452 0 456128 254496 75280 140 1451
1453 0 456064 254624 75040 81 1452
1454 0 456064 254624 74960 63 1453
1455 0 456317 253794.2 74960 -1 1454
1456 0 456693 253802.2 74960 -1 1455
1457 0 456823 253805 75040 -1 1456
1458 0 457037 253811 75120 -1 1457
1459 0 457191 253791 75120 -1 1458
1460 0 457529 253703 75080 -1 1459
1461 0 457567 253711 75160 -1 1460
1462 0 457645 253705 75240 -1 1461
1463 0 457645 253749 75320 -1 1462
1464 0 457725 253813 75360 -1 1463
1465 0 457905 253893 75400 -1 1464
1466 0 457903 253963 75480 -1 1465
1467 0 457887 254091 75520 -1 1466
1468 0 457815 254389 75520 -1 1467
1469 0 457841 254467 75440 -1 1468
1470 0 457789 254567 75360 -1 1469
1471 0 457691 254605 75360 -1 1470
1472 0 457557 254635 75360 -1 1471
1473 0 457323 254761 75320 -1 1472
1474 0 457087 254855 75320 -1 1473
1475 0 456777 254998 75400 -1 1474
1476 0 456645 255154 75400 -1 1475
1477 0 456569 255138 75360 -1 1476
1478 0 456501 255138 75400 -1 1477
1479 0 456437 255158 75440 -1 1478
1480 0 456319 255270 75480 -1 1479
1481 0 456333 255280 75520 -1 1480
1482 0 456347 255290 75560 -1 1481
1483 0 457517 253707 75040 -1 1460
1484 0 457561 253668 74960 -1 1483
1485 0 457673 253650 74880 -1 1484
1486 0 457687 253653 74840 -1 1485
1487 0 456064 254624 74880 45 1454
1488 0 456064 254784 74680 81 1487
1489 0 456064 254816 74600 84 1488
1490 0 454925 254238.2 74600 -1 1489
1491 0 454765 254250.2 74600 -1 1490
1492 0 454693 254254.2 74600 -1 1491
1493 0 454561 254261 74680 -1 1492
1494 0 454451 254309 74880 -1 1493
1495 0 456064 254880 74440 90 1489
1496 0 456128 255040 74200 137 1495
1497 0 455563 255068.2 74200 -1 1496
1498 0 455433 255142.2 74200 -1 1497
1499 0 455389 255245 74320 -1 1498
1500 0 455367 255505 74360 -1 1499
1501 0 455291 255681 74440 -1 1500
1502 0 455221 255693 74560 -1 1501
1503 0 455045 255657 74560 -1 1502
1504 0 454933 255675 74640 -1 1503
1505 0 454755 255773 74640 -1 1504
1506 0 454741 255867 74640 -1 1505
1507 0 454699 255941 74560 -1 1506
1508 0 454657 256203 74520 -1 1507
1509 0 454477 256159 74520 -1 1508
1510 0 454409 256125 74520 -1 1509
1511 0 454428 256076.5 74600 -1 1510
1512 0 454478 256052.5 74720 -1 1511
1513 0 454561 256044.5 74720 -1 1512
1514 0 454578 256046.5 74680 -1 1513
1515 0 454564 256067.5 74600 -1 1514
1516 0 454665 256293 74560 -1 1508
1517 0 454697 256378 74600 -1 1516
1518 0 454737 256620 74600 -1 1517
1519 0 454713 256548 74520 -1 1518
1520 0 454689 256507 74440 -1 1519
1521 0 454633 256403 74320 -1 1520
1522 0 454635 256455 74160 -1 1521
1523 0 454739 256505 74000 -1 1522
1524 0 454823 256565 73840 -1 1523
1525 0 454795 256707 73680 -1 1524
1526 0 454643 257061 73520 -1 1525
1527 0 454607 257160 73520 -1 1526
1528 0 454675 257232 73440 -1 1527
1529 0 454731 257300 73360 -1 1528
1530 0 454787 257402 73240 -1 1529
1531 0 454881 257386 73160 -1 1530
1532 0 454901 257386 73120 -1 1531
1533 0 455009 257372 72960 -1 1532
1534 0 455017 257400 72920 -1 1533
1535 0 454755 256744 74680 -1 1518
1536 0 454715 256975 74800 -1 1535
1537 0 454717 257051 74960 -1 1536
1538 0 454581 257229 75320 -1 1537
1539 0 454515 257222 75360 -1 1538
1540 0 454369 257204 75360 -1 1539
1541 0 454241 257210 75320 -1 1540
1542 0 454045 257218 75320 -1 1541
1543 0 454027 257194 75440 -1 1542
1544 0 456160 255059.2 74160 130 1496
1545 0 456288 255136 74000 102 1544
1546 0 456448 255296 73800 104 1545
1547 0 456581.34 255349.33 73600 99 1546
1548 0 456847 255135 73600 -1 1547
1549 0 457051 255043 73600 -1 1548
1550 0 457419 255076 73600 -1 1549
1551 0 457627 255106 73680 -1 1550
1552 0 457819 255112 73840 -1 1551
1553 0 457805 255124 74000 -1 1552
1554 0 457843 255199 74120 -1 1553
1555 0 457921 255237 74160 -1 1554
1556 0 457963 255513 74160 -1 1555
1557 0 457952 255481 74200 -1 1556
1558 0 457941 255449 74240 -1 1557
1559 0 457965 255247 74360 -1 1558
1560 0 457949 255142 74440 -1 1559
1561 0 457991 254934 74520 -1 1560
1562 0 457985 254842 74640 -1 1561
1563 0 458037 254711 74800 -1 1562
1564 0 458123 254515 74920 -1 1563
1565 0 458207 254455 75000 -1 1564
1566 0 458329 254283 75120 -1 1565
1567 0 458531 254169 75120 -1 1566
1568 0 458705 254351 75280 -1 1567
1569 0 458699 254357 75320 -1 1568
1570 0 458593 254259 75320 -1 1569
1571 0 458489 254261 75400 -1 1570
1572 0 458417 254187 75480 -1 1571
1573 0 458439 254097 75480 -1 1572
1574 0 458455 254095 75440 -1 1573
1575 0 458453 254085 75400 -1 1574
1576 0 458755 254369 75360 -1 1569
1577 0 458505 254127 75080 -1 1567
1578 0 458547 254016 75000 -1 1577
1579 0 458597 253964 74920 -1 1578
1580 0 458691 253960 74800 -1 1579
1581 0 458795 253840 74720 -1 1580
1582 0 459029 253714 74640 -1 1581
1583 0 459129 253648 74560 -1 1582
1584 0 459299 253474 74560 -1 1583
1585 0 459433 253428 74560 -1 1584
1586 0 459529 253370 74560 -1 1585
1587 0 459615 253270 74560 -1 1586
1588 0 459811 253188 74640 -1 1587
1589 0 459937 253108 74760 -1 1588
1590 0 459993 253090 74880 -1 1589
1591 0 460057 253044 74960 -1 1590
1592 0 460064 253041 75000 -1 1591
1593 0 460173 253050 75000 -1 1592
1594 0 460293 253142 75000 -1 1593
1595 0 460503 253254 75000 -1 1594
1596 0 460663 253254 75000 -1 1595
1597 0 460734.53 253291.92 74960 -1 1596
1598 0 460085 253032 75120 -1 1592
1599 0 460059 252987 75200 -1 1598
1600 0 457967 254485 74920 -1 1564
1601 0 457907 254468 74920 -1 1600
1602 0 457875 254362 74960 -1 1601
1603 0 457861 254342 75000 -1 1602
1604 0 457868 254321 75080 -1 1603
1605 0 457875 254300 75160 -1 1604
1606 0 457867 254310 75280 -1 1605
1607 0 457967 255545 74120 -1 1556
1608 0 457941 255611 74000 -1 1607
1609 0 458079 255635 73920 -1 1608
1610 0 458141 255625 73760 -1 1609
1611 0 458103 255645 73640 -1 1610
1612 0 458087 255597 73560 -1 1611
1613 0 457997 255557 73480 -1 1612
1614 0 457885 255805 73920 -1 1609
1615 0 457905 255856 73840 -1 1614
1616 0 457961 255908 73720 -1 1615
1617 0 457937 255940 73640 -1 1616
1618 0 457915 255974 73600 -1 1617
1619 0 457943.4 255986.8 73560 -1 1618
1620 0 458057 256038 73400 -1 1619
1621 0 458047 256032 73360 -1 1620
1622 0 458179 256154 73360 -1 1621
1623 0 458233 256230 73320 -1 1622
1624 0 458455 256432 73320 -1 1623
1625 0 458545 256562 73400 -1 1624
1626 0 458643 256566 73520 -1 1625
1627 0 458011 256008 73320 -1 1621
1628 0 457951 255951 73280 -1 1627
1629 0 457679 255917 73280 -1 1628
1630 0 457461 255901 73280 -1 1629
1631 0 457459 255909 73360 -1 1630
1632 0 457959 255959 73200 -1 1628
1633 0 457677 256260 73600 -1 1618
1634 0 457433 256337 73640 -1 1633
1635 0 457347 256451 73640 -1 1634
1636 0 457329 256491 73680 -1 1635
1637 0 457783 255775 74000 -1 1608
1638 0 457591 255757 74000 -1 1637
1639 0 457479 255696 74000 -1 1638
1640 0 457461 255618 74000 -1 1639
1641 0 457483 255610 74120 -1 1640
1642 0 456608 255360 73560 98 1547
1643 0 456704 255424 73320 90 1642
1644 0 456768 255584 73120 120 1643
1645 0 456800 255680 72880 164 1644
1646 0 456800 255744 72800 186 1645
1647 0 456778.66 255893.33 72720 185 1646
1648 0 456768 255968 72680 185 1647
1649 0 456672 256224 72640 86 1648
1650 0 456800 256416 72480 51 1649
1651 0 456928 256608 72320 124 1650
1652 0 457024 256736 72120 120 1651
1653 0 457120 256928 71960 86 1652
1654 0 457216 257152 71840 98 1653
1655 0 457312 257344 71640 98 1654
1656 0 457312 257440 71400 122 1655
1657 0 457344 257536 71160 81 1656
1658 0 457312 257664 70920 104 1657
1659 0 457216 257696 70680 128 1658
1660 0 457216 257760 70400 148 1659
1661 0 457234.28 257769.14 70320 143 1660
1662 0 456947 257611.86 70320 -1 1661
1663 0 456839 257569.86 70320 -1 1662
1664 0 456671 257487 70240 -1 1663
1665 0 456597 257449 70160 -1 1664
1666 0 456363 257381 70160 -1 1665
1667 0 456247 257339 70240 -1 1666
1668 0 456125 257421 70360 -1 1667
1669 0 456021 257383 70360 -1 1668
1670 0 455965 257321 70320 -1 1669
1671 0 455783 257193 70200 -1 1670
1672 0 455703 257163 70120 -1 1671
1673 0 455595 257201 70120 -1 1672
1674 0 455423 257105 70040 -1 1673
1675 0 455289 257081 70040 -1 1674
1676 0 455197 257065 70080 -1 1675
1677 0 455081 257123 70240 -1 1676
1678 0 455005 257185 70320 -1 1677
1679 0 454859 257151 70440 -1 1678
1680 0 454859 257173 70480 -1 1679
1681 0 457280 257792 70120 131 1661
1682 0 457472 257856 69960 156 1681
1683 0 457664 257920 69760 108 1682
1684 0 457728 257952 69480 124 1683
1685 0 457888 258016 69240 139 1684
1686 0 458144 258112 69120 102 1685
1687 0 458368 258144 69000 80 1686
1688 0 458624 258144 69000 107 1687
1689 0 458784 258240 68760 128 1688
1690 0 458944 258368 68560 71 1689
1691 0 459104 258528 68400 120 1690
1692 0 459264 258720 68240 86 1691
1693 0 459360 258864 68120 122 1692
1694 0 458957 258541 68120 -1 1693
1695 0 459045 258455 67960 -1 1694
1696 0 459003 258446 67840 -1 1695
1697 0 459007 258414 67640 -1 1696
1698 0 459179 258297.5 67440 -1 1697
1699 0 459263 258245.5 67280 -1 1698
1700 0 459263 258247.5 67240 -1 1699
1701 0 459281 258175.5 67160 -1 1700
1702 0 459057 258251.5 66840 -1 1701
1703 0 458959 258279.5 66680 -1 1702
1704 0 458813 258183.5 66440 -1 1703
1705 0 458809 257963.5 66160 -1 1704
1706 0 459233 257837.5 66080 -1 1705
1707 0 459565 258389.5 66680 -1 1703
1708 0 459557 258331 66480 -1 1707
1709 0 459392 258912 68080 134 1693
1710 0 459552 259008 67880 124 1709
1711 0 459744 259104 67720 80 1710
1712 0 460000 259136 67600 75 1711
1713 0 460224 259136 67480 75 1712
1714 0 460480 259136 67400 91 1713
1715 0 460736 259136 67320 81 1714
1716 0 460992 259168 67200 86 1715
1717 0 461248 259168 67160 122 1716
1718 0 461408 259168 66960 134 1717
1719 0 461472 259200 66880 164 1718
1720 0 461600 259232 67120 148 1719
1721 0 461824 259232 67240 128 1720
1722 0 462080 259232 67240 136 1721
1723 0 462304 259136 67320 120 1722
1724 0 462496 259040 67520 81 1723
1725 0 462720 259040 67640 75 1724
1726 0 462976 259040 67680 91 1725
1727 0 463232 259040 67720 60 1726
1728 0 463488 259040 67760 40 1727
1729 0 463744 259008 67760 64 1728
1730 0 464000 258976 67680 75 1729
1731 0 464256 258976 67600 75 1730
1732 0 464512 259008 67520 64 1731
1733 0 464768 259104 67520 75 1732
1734 0 464831 259221 67560 -1 1733
1735 0 464695 259232 67720 -1 1734
1736 0 464821 259104 67840 -1 1735
1737 0 464913 259048 67960 -1 1736
1738 0 464977 258942 68080 -1 1737
1739 0 464959 258854 68120 -1 1738
1740 0 464845 258806 68120 -1 1739
1741 0 464863 258626 68200 -1 1740
1742 0 464909 258612 68240 -1 1741
1743 0 464967 258504 68240 -1 1742
1744 0 464859 258418 68240 -1 1743
1745 0 464783 258352 68320 -1 1744
1746 0 464797 258300 68360 -1 1745
1747 0 464992 259232 67440 104 1733
1748 0 464701 259013 67440 -1 1747
1749 0 464497 259001 67440 -1 1748
1750 0 464555 259072 67320 -1 1749
1751 0 464525 259146 67200 -1 1750
1752 0 464281 259114 67160 -1 1751
1753 0 464317 259194 67080 -1 1752
1754 0 464269 259261 67040 -1 1753
1755 0 464199 259381 67000 -1 1754
1756 0 464213 259457 66960 -1 1755
1757 0 464199 259645 66840 -1 1756
1758 0 464127 259679 66800 -1 1757
1759 0 464157 259068 67200 -1 1752
1760 0 464035 259089 67160 -1 1759
1761 0 463873 259143 67040 -1 1760
1762 0 463813 259159 67000 -1 1761
1763 0 465184 259360 67320 104 1747
1764 0 465280 259552 67160 108 1763
1765 0 465376 259712 66920 75 1764
1766 0 465536 259808 66720 32 1765
1767 0 465728 259936 66560 108 1766
1768 0 465888 260128 66480 189 1767
1769 0 466016 260352 66360 163 1768
1770 0 466144 260576 66280 128 1769
1771 0 466368 260672 66200 101 1770
1772 0 466528 260736 66000 81 1771
1773 0 466688 260704 65800 71 1772
1774 0 466784 260768 65560 98 1773
1775 0 467227 261099.67 65560 -1 1774
1776 0 467359 261155 65520 -1 1775
1777 0 467437 261217 65400 -1 1776
1778 0 467503 261459 65240 -1 1777
1779 0 467547 261549 65200 -1 1778
1780 0 467591 261611 65160 -1 1779
1781 0 467609 261641 65080 -1 1780
1782 0 467735 261765 65160 -1 1780
1783 0 467759 261895 65080 -1 1782
1784 0 467773 261993 65040 -1 1783
1785 0 467859 262059 65040 -1 1784
1786 0 468103 262055 65000 -1 1785
1787 0 468243 262097 64920 -1 1786
1788 0 468277 262119 64880 -1 1787
1789 0 467447 261389 65200 -1 1779
1790 0 467413 261392 65160 -1 1789
1791 0 467241 261384 65120 -1 1790
1792 0 467139 261323 65040 -1 1791
1793 0 467133 261179 65040 -1 1792
1794 0 467201 261143 64960 -1 1793
1795 0 467363 261151 64920 -1 1794
1796 0 467443 261101 64920 -1 1795
1797 0 467509 261079 64960 -1 1796
1798 0 467541 261033 65000 -1 1797
1799 0 467637 260983 65040 -1 1798
1800 0 467781 260933 65040 -1 1799
1801 0 467959 260881 65120 -1 1800
1802 0 468039 260757 65120 -1 1801
1803 0 468153 260715 65200 -1 1802
1804 0 468377 260707 65240 -1 1803
1805 0 468481 260755 65280 -1 1804
1806 0 468593 260863 65280 -1 1805
1807 0 468635 260931 65360 -1 1806
1808 0 468657 261053 65360 -1 1807
1809 0 468691 261111 65280 -1 1808
1810 0 468841 261301 65120 -1 1809
1811 0 468937 261484 65000 -1 1810
1812 0 468917 261836 64880 -1 1811
1813 0 468913 261882 64800 -1 1812
1814 0 468913 261922 64720 -1 1813
1815 0 467955 260553 65080 -1 1802
1816 0 467899 260532 65000 -1 1815
1817 0 467995 260528 64960 -1 1816
1818 0 468091 260480 64880 -1 1817
1819 0 468235 260522 64880 -1 1818
1820 0 468253 260556 64960 -1 1819
1821 0 468433 260548 65040 -1 1820
1822 0 466848 260928 65360 140 1774
1823 0 467274.2 260589 65360 -1 1822
1824 0 467368 260388 65360 -1 1823
1825 0 467364 260198 65480 -1 1824
1826 0 467238 260132 65600 -1 1825
1827 0 467176 260080 65640 -1 1826
1828 0 466936 259966 65720 -1 1827
1829 0 466870 259982 65800 -1 1828
1830 0 467008 260992 65160 90 1822
1831 0 467040 261004.8 65120 82 1830
1832 0 466995 260683.8 65120 -1 1831
1833 0 466703 260813.8 65120 -1 1832
1834 0 466657 260825.8 65080 -1 1833
1835 0 466605 260831 65040 -1 1834
1836 0 466471 260851 64960 -1 1835
1837 0 466367 260871 64840 -1 1836
1838 0 466047 260989 64680 -1 1837
1839 0 465847 261059 64640 -1 1838
1840 0 465795 261021 64600 -1 1839
1841 0 465571 261051 64560 -1 1840
1842 0 465561 261121 64520 -1 1841
1843 0 465595 261023 64440 -1 1842
1844 0 465577 260973 64360 -1 1843
1845 0 465533 260913 64320 -1 1844
1846 0 465399 260797 64320 -1 1845
1847 0 465185 260749 64360 -1 1846
1848 0 465131 260663 64360 -1 1847
1849 0 465233 260433 64360 -1 1848
1850 0 465357 260167 64280 -1 1849
1851 0 465403 259847 64200 -1 1850
1852 0 465521 259589 64080 -1 1851
1853 0 465393 259675 64000 -1 1852
1854 0 465067 260733 64440 -1 1847
1855 0 464733 260800 64480 -1 1854
1856 0 464599 260764 64480 -1 1855
1857 0 464413 260782 64440 -1 1856
1858 0 464269 260648 64320 -1 1857
1859 0 463857 260276 64320 -1 1858
1860 0 463725 260084 64240 -1 1859
1861 0 463687 260072 64160 -1 1860
1862 0 465613 260945 64280 -1 1845
1863 0 465557 261168 64160 -1 1862
1864 0 465523 261270 64160 -1 1863
1865 0 465495 261324 64240 -1 1864
1866 0 465495 261324 64280 -1 1865
1867 0 466459 260711 65040 -1 1835
1868 0 466299 260648 65000 -1 1867
1869 0 466215 260616 65120 -1 1868
1870 0 466995 260665.8 65040 -1 1832
1871 0 467054 260577 64920 -1 1870
1872 0 467239 260483 64760 -1 1871
1873 0 467348 260444 64720 -1 1872
1874 0 467433 260416 64680 -1 1873
1875 0 467528 260481 64640 -1 1874
1876 0 467590 260456 64600 -1 1875
1877 0 467734 260414 64520 -1 1876
1878 0 467814 260454 64480 -1 1877
1879 0 467920 260398 64400 -1 1878
1880 0 468070 260304 64320 -1 1879
1881 0 468144 260168 64200 -1 1880
1882 0 468110 260096 64080 -1 1881
1883 0 468082 260128 64000 -1 1882
1884 0 468026 260164 63960 -1 1883
1885 0 467952 260202 63880 -1 1884
1886 0 467890 260194 63840 -1 1885
1887 0 467696 260298 63760 -1 1886
1888 0 467616 260360 63720 -1 1887
1889 0 467544 260364 63640 -1 1888
1890 0 467168 261056 64960 51 1831
1891 0 467328 261088 64760 96 1890
1892 0 467488 261056 64560 75 1891
1893 0 467520 261043 64520 69 1892
1894 0 467667 261116.2 64520 -1 1893
1895 0 467973 261054.2 64520 -1 1894
1896 0 468147 261063 64560 -1 1895
1897 0 468361 261025 64560 -1 1896
1898 0 468261 261113 64640 -1 1897
1899 0 468223 261097 64720 -1 1898
1900 0 468181 260917 64800 -1 1899
1901 0 468153 260911 64920 -1 1900
1902 0 468365 261021 64520 -1 1897
1903 0 468625 260940 64400 -1 1902
1904 0 468731 260912 64320 -1 1903
1905 0 468839 260788 64280 -1 1904
1906 0 468881 260646 64280 -1 1905
1907 0 469081 260516 64240 -1 1906
1908 0 469169 260484 64120 -1 1907
1909 0 469115 260474 64000 -1 1908
1910 0 468685 261300 64320 -1 1904
1911 0 468649 261437 64400 -1 1910
1912 0 468591 261527 64440 -1 1911
1913 0 468471 261835 64520 -1 1912
1914 0 468359 261965 64600 -1 1913
1915 0 467552 261030.4 64480 63 1893
1916 0 467648 260992 64360 45 1915
1917 0 467776 261088 64120 91 1916
1918 0 467936 261248 64000 75 1917
1919 0 468096 261408 63800 51 1918
1920 0 468320 261440 63680 75 1919
1921 0 468544 261440 63560 98 1920
1922 0 468800 261440 63440 120 1921
1923 0 469056 261344 63440 120 1922
1924 0 469312 261248 63440 86 1923
1925 0 469504 261056 63400 80 1924
1926 0 469728 260896 63400 80 1925
1927 0 469952 260736 63400 60 1926
1928 0 470144 260544 63440 80 1927
1929 0 470400 260480 63520 75 1928
1930 0 470592 260320 63640 164 1929
1931 0 470784 260128 63680 166 1930
1932 0 470912 259872 63760 128 1931
1933 0 471040 259616 63760 107 1932
1934 0 471200 259392 63720 120 1933
1935 0 471296 259328 63720 107 1934
1936 0 471808 259072 63560 64 1935
1937 0 471872 259040 63480 60 1936
1938 0 472128 258944 63440 75 1937
1939 0 472384 258912 63440 75 1938
1940 0 472608 258912 63320 139 1939
1941 0 472864 258880 63280 120 1940
1942 0 473120 258848 63280 81 1941
1943 0 473376 258816 63280 86 1942
1944 0 473600 258688 63280 139 1943
1945 0 473824 258560 63240 186 1944
1946 0 474080 258592 63240 200 1945
1947 0 474304 258656 63360 157 1946
1948 0 474496 258528 63480 189 1947
1949 0 474560 258336 63640 154 1948
1950 0 474778.2 258109.2 63640 -1 1949
1951 0 475014 258086 63600 -1 1950
1952 0 475164 257983 63480 -1 1951
1953 0 475456 257889 63400 -1 1952
1954 0 475744 257779 63400 -1 1953
1955 0 475946 257733 63280 -1 1954
1956 0 476030 257741 63200 -1 1955
1957 0 476154 257703 63160 -1 1956
1958 0 476194 257673 63200 -1 1957
1959 0 476434 257535 63240 -1 1958
1960 0 476766 257481 63440 -1 1959
1961 0 476942 257415 63440 -1 1960
1962 0 477382 257477 63440 -1 1961
1963 0 477616 257621 63440 -1 1962
1964 0 474560 258168 63760 130 1949
1965 0 474560 258112 63800 122 1964
1966 0 474720 257952 63960 107 1965
1967 0 474770 257922 64000 -1 1966
1968 0 474260 258651 63040 -1 1945
1969 0 474794 258641 62800 -1 1968
1970 0 475720 258377 62960 -1 1969
1971 0 477452 258453 63040 -1 1970
1972 0 478578 258367 62960 -1 1971
1973 0 479188 258344 62800 -1 1972
1974 0 480076 258264 62680 -1 1973
1975 0 481111 258022 62800 -1 1974
1976 0 481896 257685 62680 -1 1975
1977 0 482176 257568 62760 80 1976
1978 0 482400 257472 62840 60 1977
1979 0 482624 257312 62960 60 1978
1980 0 482816 257152 63040 51 1979
1981 0 483008 256960 63120 75 1980
1982 0 483136 256736 63120 60 1981
1983 0 483296 256544 63160 75 1982
1984 0 483488 256384 63280 98 1983
1985 0 483584 256256 63480 51 1984
1986 0 483588.56 256267.78 63560 -1 1985
1987 0 483638 256259.75 63680 -1 1986
1988 0 483714.56 256197.72 63760 -1 1987
1989 0 483885.9 256014.08 63840 -1 1988
1990 0 484098.88 255836.69 63920 -1 1989
1991 0 484420.3 255673.47 64000 -1 1990
1992 0 484570.25 255540.33 64080 -1 1991
1993 0 484585.03 255536.25 64160 -1 1992
1994 0 484614.38 255555.39 64240 -1 1993
1995 0 484929.25 255567.1 64240 -1 1994
1996 0 485151.06 255670.8 64280 -1 1995
1997 0 485409.97 255730.23 64320 -1 1996
1998 0 485571.56 255736.05 64360 -1 1997
1999 0 484414.62 255398.44 64280 -1 1994
2000 0 484186.75 255303.8 64320 -1 1999
2001 0 484047.9 255265.9 64360 -1 2000
2002 0 484001.75 255215.97 64400 -1 2001
2003 0 483936.94 255119.55 64440 -1 2002
2004 0 483952.34 254949.94 64520 -1 2003
2005 0 483927.25 254932.19 64600 -1 2004
2006 0 483863.4 254885.45 64680 -1 2005
2007 0 483762.4 254684.14 64760 -1 2006
2008 0 483805 254393 64760 -1 2007
2009 0 483799 254381 64680 -1 2008
2010 0 483783 254262 64560 -1 2009
2011 0 483764 254628.11 64800 -1 2007
2012 0 483725 254589 65000 -1 2011
2013 0 461600 259232 66640 200 1719
2014 0 461728 259104 66440 137 2013
2015 0 461760 259072 66160 90 2014
2016 0 461760 259040 65960 71 2015
2017 0 461696 258784 66000 32 2016
2018 0 461536 258560 65960 75 2017
2019 0 461440 258336 65840 86 2018
2020 0 461344 258144 65680 64 2019
2021 0 461248 257984 65480 60 2020
2022 0 461120 257824 65320 71 2021
2023 0 460960 257632 65160 51 2022
2024 0 460800 257472 64960 75 2023
2025 0 460576 257312 64840 40 2024
2026 0 460320 257216 64800 81 2025
2027 0 460064 257216 64760 80 2026
2028 0 459808 257120 64760 80 2027
2029 0 459552 256992 64720 60 2028
2030 0 459456 256768 64640 75 2029
2031 0 459360 256544 64720 96 2030
2032 0 459328 256288 64760 32 2031
2033 0 459584 256000 64640 40 2032
2034 0 459360 255872 64600 107 2033
2035 0 459264 255648 64520 128 2034
2036 0 459296 255456 64320 124 2035
2037 0 459328 255360 64080 150 2036
2038 0 459328 255200 63840 160 2037
2039 0 459456 254976 63800 140 2038
2040 0 459680 254848 63800 175 2039
2041 0 459936 254816 63800 154 2040
2042 0 460192 254912 63720 124 2041
2043 0 460448 254944 63760 124 2042
2044 0 460576 255168 63720 40 2043
2045 0 460576 255264 63720 40 2044
2046 0 460531 255267 63640 -1 2045
2047 0 461760 259040 65680 60 2016
2048 0 461760 258944 65440 137 2047
2049 0 461920 258848 65240 120 2048
2050 0 462080 258880 65040 75 2049
2051 0 462240 258720 64880 51 2050
2052 0 462400 258528 64760 81 2051
2053 0 462776.66 258310 64760 -1 2052
2054 0 463049 258323 64920 -1 2053
2055 0 463217 258111 65040 -1 2054
2056 0 463433 257865 65040 -1 2055
2057 0 463573 257753 65040 -1 2056
2058 0 463817 257677 65040 -1 2057
2059 0 464231 257429 65040 -1 2058
2060 0 464431 257407 65040 -1 2059
2061 0 464661 257407 65120 -1 2060
2062 0 464945 257321 65160 -1 2061
2063 0 464971 257357 65200 -1 2062
2064 0 465273 257349 65320 -1 2063
2065 0 465425 257389 65440 -1 2064
2066 0 465721 257433 65600 -1 2065
2067 0 465779 257473 65720 -1 2066
2068 0 465819 257557 65760 -1 2067
2069 0 465829 257535 65840 -1 2068
2070 0 465805 257549 65880 -1 2069
2071 0 465723 257595 66040 -1 2070
2072 0 465709 257631 66160 -1 2071
2073 0 465623 257549 66240 -1 2072
2074 0 465611 257527 66320 -1 2073
2075 0 465599 257519 66360 -1 2074
2076 0 465545 257563 66480 -1 2075
2077 0 465399 257685 66600 -1 2076
2078 0 465205 257927 66600 -1 2077
2079 0 465187 258047 66600 -1 2078
2080 0 465247 258173 66560 -1 2079
2081 0 465243 258360 66520 -1 2080
2082 0 465311 258520 66520 -1 2081
2083 0 465387 258670 66520 -1 2082
2084 0 465231 258394 66480 -1 2081
2085 0 465987 257709 65760 -1 2068
2086 0 466051 257786 65720 -1 2085
2087 0 466109 257874 65640 -1 2086
2088 0 466185 257910 65600 -1 2087
2089 0 466285 258024 65600 -1 2088
2090 0 466487 258142 65480 -1 2089
2091 0 466657 258272 65400 -1 2090
2092 0 466891 258356 65360 -1 2091
2093 0 467027 258558 65360 -1 2092
2094 0 467071 258594 65480 -1 2093
2095 0 467051 258772 65480 -1 2094
2096 0 467063 258838 65560 -1 2095
2097 0 466841 258360 65280 -1 2092
2098 0 463435 257873 65080 -1 2056
2099 0 463439 257879 65120 -1 2098
2100 0 463335 258227 65040 -1 2055
2101 0 463381 258348 65080 -1 2100
2102 0 463317 258422 65080 -1 2101
2103 0 463333 258556 65040 -1 2102
2104 0 463483 258606 65040 -1 2103
2105 0 463493 258636 65000 -1 2104
2106 0 462592 258304 64720 81 2052
2107 0 462592 258208 64680 51 2106
2108 0 462592 258048 64480 45 2107
2109 0 462592 257888 64280 75 2108
2110 0 462624 257792 64040 32 2109
2111 0 462656 257728 63960 71 2110
2112 0 462848 257504 63960 32 2111
2113 0 463040 257312 64000 104 2112
2114 0 463232 257184 64120 102 2113
2115 0 463488 257152 64120 51 2114
2116 0 463744 257120 64120 32 2115
2117 0 464000 257056 64000 75 2116
2118 0 464256 257152 63960 51 2117
2119 0 464352 257216 63960 40 2118
2120 0 464586 257369 63920 -1 2119
2121 0 464716 257399 63960 -1 2120
2122 0 464750 257639 64000 -1 2121
2123 0 462400 257728 63960 51 2111
2124 0 462323.2 257824 63840 69 2123
2125 0 462272 257888 63760 81 2124
2126 0 462199 257178 63760 -1 2125
2127 0 462175 257250 63640 -1 2126
2128 0 462208 258048 63520 60 2125
2129 0 462176 258080 63480 64 2128
2130 0 462164 258081 63360 -1 2129
2131 0 461946 258131 63240 -1 2130
2132 0 461654 258225 63120 -1 2131
2133 0 461620 258295 63120 -1 2132
2134 0 461566 258401 63080 -1 2133
2135 0 461480 258443 63080 -1 2134
2136 0 461240 258557 63080 -1 2135
2137 0 460846 258679 63080 -1 2136
2138 0 460482 258709 63080 -1 2137
2139 0 460294 258747 63040 -1 2138
2140 0 460064 258809 63000 -1 2139
2141 0 459868 259021 62920 -1 2140
2142 0 459776 259073 62840 -1 2141
2143 0 459543 258988 62720 -1 2142
2144 0 462752 258336 64480 51 2107
2145 0 462912 258208 64320 40 2144
2146 0 463239.84 258361.95 64280 32 2145
2147 0 463459.34 258347.72 64240 -1 2146
2148 0 456640 255552 72680 91 1646
2149 0 456416 255392 72680 81 2148
2150 0 456160 255392 72600 98 2149
2151 0 456104 255392 72560 100 2150
2152 0 456347 255299 72560 -1 2151
2153 0 456485 255191 72560 -1 2152
2154 0 456521 255173 72480 -1 2153
2155 0 455936 255392 72440 107 2151
2156 0 455782.4 255468.8 72280 93 2155
2157 0 456130.8 255207.6 72280 -1 2156
2158 0 456218.8 255103.6 72280 -1 2157
2159 0 456507 255077 72280 -1 2158
2160 0 456589 255101 72240 -1 2159
2161 0 456703 255175 72240 -1 2160
2162 0 456677 255165 72280 -1 2161
2163 0 456631 255211 72360 -1 2162
2164 0 456613 255217 72400 -1 2163
2165 0 456851 255195 72280 -1 2162
2166 0 456931 255147 72400 -1 2165
2167 0 455744 255488 72240 90 2156
2168 0 455584 255648 72080 71 2167
2169 0 455560 255680 72040 71 2168
2170 0 455488 255776 71920 71 2169
2171 0 455566.34 256320.34 71720 -1 2170
2172 0 455437.16 256540.53 71640 -1 2171
2173 0 455456 256490 71600 -1 2172
2174 0 455632 256551 71360 -1 2173
2175 0 455085.7 256865.9 71800 -1 2172
2176 0 454859.78 257282.6 71800 -1 2175
2177 0 454734.28 257513.48 71960 -1 2176
2178 0 454703.12 257462.45 72160 -1 2177
2179 0 454576.7 257443.38 72360 -1 2178
2180 0 454480.5 257463.34 72400 -1 2179
2181 0 454363.94 257483.06 72480 -1 2180
2182 0 454195.5 257580 72560 -1 2181
2183 0 454027.44 257676.69 72640 -1 2182
2184 0 453724.2 257840.06 72800 -1 2183
2185 0 453282.06 258108.83 72880 -1 2184
2186 0 452978.5 258302.5 72960 -1 2185
2187 0 452674.8 258496.23 73040 -1 2186
2188 0 452581 258515 73080 -1 2187
2189 0 452493 258629 73200 -1 2188
2190 0 452411 258851 73320 -1 2189
2191 0 452365 259005 73440 -1 2190
2192 0 452403 259105 73560 -1 2191
2193 0 452327 259145 73640 -1 2192
2194 0 452253 259191 73760 -1 2193
2195 0 452215 259237 73840 -1 2194
2196 0 452205 259189 73880 -1 2195
2197 0 454741.5 257334.75 72480 -1 2179
2198 0 454736 257250 72600 -1 2197
2199 0 454740 257270 72640 -1 2198
2200 0 454596.6 257874.83 71680 -1 2176
2201 0 454589 257954 71600 -1 2200
2202 0 454607 258006 71400 -1 2201
2203 0 454579 258032 71200 -1 2202
2204 0 454547 258110 71000 -1 2203
2205 0 454545 258128 70880 -1 2204
2206 0 454643 258156 70600 -1 2205
2207 0 454563 258168 70400 -1 2206
2208 0 454549 258192 70360 -1 2207
2209 0 454347 258276 70200 -1 2208
2210 0 454285 258331 70120 -1 2209
2211 0 455808 254368 74840 32 1487
2212 0 456288 253824 74640 32 2211
2213 0 456513 253614.2 74640 -1 2212
2214 0 456681 253370.2 74640 -1 2213
2215 0 456782.34 253329.33 74720 -1 2214
2216 0 456637 253225 74720 -1 2215
2217 0 456569 253167 74720 -1 2216
2218 0 456577 253121 74720 -1 2217
2219 0 456573 253101 74760 -1 2218
2220 0 456833 253309 74760 -1 2215
2221 0 456989 253225 74840 -1 2220
2222 0 457231 253027 74920 -1 2221
2223 0 457663 252803 75000 -1 2222
2224 0 457761 252813 75040 -1 2223
2225 0 457773 252761 75120 -1 2224
2226 0 457891 252701 75280 -1 2225
2227 0 457885 252845 75040 -1 2224
2228 0 458065 252833 75040 -1 2227
2229 0 458219 252912 75040 -1 2228
2230 0 458307 252862 75040 -1 2229
2231 0 458383 252914 75160 -1 2230
2232 0 458429 252962 75240 -1 2231
2233 0 458515 252962 75320 -1 2232
2234 0 458575 252966 75440 -1 2233
2235 0 458667 252930 75440 -1 2234
2236 0 458699 252942 75480 -1 2235
2237 0 458709 252954 75520 -1 2236
2238 0 458905 252992 75520 -1 2237
2239 0 459155 253046 75600 -1 2238
2240 0 459333 253070 75680 -1 2239
2241 0 459599 252916 75680 -1 2240
2242 0 459615 253018 75800 -1 2241
2243 0 459703 253120 75840 -1 2242
2244 0 460007 253230 75960 -1 2243
2245 0 460281 253364 76120 -1 2244
2246 0 460325 253442 76200 -1 2245
2247 0 459599 252916 75640 -1 2241
2248 0 459831 252733 75520 -1 2247
2249 0 459973 252703 75440 -1 2248
2250 0 460087 252793 75360 -1 2249
2251 0 460183 252811 75320 -1 2250
2252 0 460189 252799 75280 -1 2251
2253 0 458469 252890 75440 -1 2234
2254 0 458435 252883 75520 -1 2253
2255 0 458437 252921 75640 -1 2254
2256 0 459278 255082 80400 208 1381
2257 0 459713 256124 80080 227 2256
2258 0 460768 257232 79840 242 2257
2259 0 462186.66 257511.33 79840 -1 2258
2260 0 461683 258217 79880 -1 2259
2261 0 460800 257344 79760 258 2258
2262 0 460928 257440 80000 181 2261
2263 0 461120 257632 80080 101 2262
2264 0 461102 257334.58 80160 -1 2263
2265 0 461070 257312 80200 -1 2264
2266 0 461038 257289 80240 -1 2265
2267 0 460854 257013 80320 -1 2266
2268 0 460854 256905 80440 -1 2267
2269 0 460882 256877 80480 -1 2268
2270 0 460864 257408 79680 249 2261
2271 0 460970.66 257514.67 79480 259 2270
2272 0 461455 256544 79480 -1 2271
2273 0 461455 256370 79480 -1 2272
2274 0 461435 256378 79440 -1 2273
2275 0 461383 256389 79360 -1 2274
2276 0 461399 256395 79280 -1 2275
2277 0 461447 256330 79520 -1 2273
2278 0 461423 256165 79520 -1 2277
2279 0 461503 255995 79560 -1 2278
2280 0 461507 255772 79560 -1 2279
2281 0 461481 255628 79560 -1 2280
2282 0 461483 255534 79520 -1 2281
2283 0 461481 255472 79400 -1 2282
2284 0 461489 255266 79320 -1 2283
2285 0 461537 255942 79520 -1 2279
2286 0 461413 256141 79480 -1 2278
2287 0 461393 256126 79400 -1 2286
2288 0 460992 257536 79440 261 2271
2289 0 461056 257536 79360 279 2288
2290 0 461550 256638 79360 -1 2289
2291 0 461562 256618 79320 -1 2290
2292 0 461586 256634 79280 -1 2291
2293 0 461618 256646 79240 -1 2292
2294 0 461088 257536 79320 288 2289
2295 0 461184 257536 79200 256 2294
2296 0 462186 256998 79200 -1 2295
2297 0 462314 256970 79200 -1 2296
2298 0 462420 256941 79080 -1 2297
2299 0 462514 256969 79080 -1 2298
2300 0 462640 256991 79080 -1 2299
2301 0 462762 257111 79080 -1 2300
2302 0 462906 257271 79120 -1 2301
2303 0 462992 257275 79000 -1 2302
2304 0 463022 257297 78960 -1 2303
2305 0 461248 257536 79120 235 2295
2306 0 461408 257664 78960 258 2305
2307 0 461600 257728 78800 256 2306
2308 0 461824 257856 78680 224 2307
2309 0 461920 257920 78640 207 2308
2310 0 462048 257936 78600 208 2309
2311 0 462176 257952 78560 209 2310
2312 0 462208 258112 78360 197 2311
2313 0 462272 258336 78240 124 2312
2314 0 462272 258368 78120 134 2313
2315 0 462432 258400 77880 153 2314
2316 0 462336 258272 77680 190 2315
2317 0 462240 258272 77400 160 2316
2318 0 462208 258336 77120 136 2317
2319 0 462192 258368 77000 166 2318
2320 0 461772.66 258320.67 77000 -1 2319
2321 0 461425 258220 77080 -1 2320
2322 0 461339 258202 77080 -1 2321
2323 0 461274 258172 77040 -1 2322
2324 0 461037 258086 77040 -1 2323
2325 0 460789 258018 77160 -1 2324
2326 0 461209 258142 77000 -1 2323
2327 0 461265 258031 76920 -1 2326
2328 0 461151 257777 76720 -1 2327
2329 0 461103 257713 76680 -1 2328
2330 0 461275 257723 76600 -1 2329
2331 0 461509 257745 76560 -1 2330
2332 0 461747 257755 76560 -1 2331
2333 0 462147 257535 76640 -1 2332
2334 0 462351 257371 76800 -1 2333
2335 0 462493 257083 76800 -1 2334
2336 0 462507 256795 76960 -1 2335
2337 0 462467 256607 76960 -1 2336
2338 0 462549 256501 76960 -1 2337
2339 0 462673 256384 77080 -1 2338
2340 0 462497 256333 77240 -1 2339
2341 0 462489 256343 77320 -1 2340
2342 0 462405 256381 77440 -1 2341
2343 0 462261 256399 77520 -1 2342
2344 0 461945 256467 77640 -1 2343
2345 0 461837 256539 77840 -1 2344
2346 0 461671 256645 77960 -1 2345
2347 0 461761 256777 78080 -1 2346
2348 0 461749 256901 78160 -1 2347
2349 0 461741 257079 78280 -1 2348
2350 0 461609 257069 78440 -1 2349
2351 0 461629 257081 78640 -1 2350
2352 0 462499 256221 77320 -1 2341
2353 0 462485 256190 77360 -1 2352
2354 0 462176 258400 76880 196 2319
2355 0 462176 258400 76600 160 2354
2356 0 462176 258400 76320 160 2355
2357 0 462176 258372.58 76200 167 2356
2358 0 462550 258430 76200 -1 2357
2359 0 462658 258470 76200 -1 2358
2360 0 462724 258559 76120 -1 2359
2361 0 462692 258895 75960 -1 2360
2362 0 462612 258947 75840 -1 2361
2363 0 462444 259020 75800 -1 2362
2364 0 462464 259060 75720 -1 2363
2365 0 462476 259036 75640 -1 2364
2366 0 462440 259068 75600 -1 2365
2367 0 462208 259116 75480 -1 2366
2368 0 462116 259158.5 75320 -1 2367
2369 0 462088 259203.5 75080 -1 2368
2370 0 462018 259233.5 74800 -1 2369
2371 0 461899 259265.5 74560 -1 2370
2372 0 461741 259236 74360 -1 2371
2373 0 461662 259279 74280 -1 2372
2374 0 461716 259231 74120 -1 2373
2375 0 461650 259117 74040 -1 2374
2376 0 461700 258937 74040 -1 2375
2377 0 461704 258683 74080 -1 2376
2378 0 462176 258336 76040 178 2357
2379 0 462272 258272 75800 160 2378
2380 0 462112 258240 75600 189 2379
2381 0 462016 258144 75360 163 2380
2382 0 461888 258048 75120 134 2381
2383 0 461824 257984 74880 176 2382
2384 0 461728 257920 74640 186 2383
2385 0 461568 257856 74400 198 2384
2386 0 461664 258016 74160 154 2385
2387 0 461792 257984 74000 135 2386
2388 0 461712 258064 73920 149 2387
2389 0 461632 258144 73840 164 2388
2390 0 461536 258336 73680 102 2389
2391 0 461536 258560 73520 98 2390
2392 0 461568 258752 73320 108 2391
2393 0 461568 259008 73200 115 2392
2394 0 461568 259264 73120 80 2393
2395 0 461664 259456 72920 139 2394
2396 0 461728 259712 72880 120 2395
2397 0 461824 259968 73000 102 2396
2398 0 461824 260064 73000 136 2397
2399 0 462016 260256 73040 186 2398
2400 0 462176 260480 73040 226 2399
2401 0 462272 260736 73040 181 2400
2402 0 462272 260992 72960 122 2401
2403 0 462272 261248 72960 108 2402
2404 0 462208 261504 72920 128 2403
2405 0 462048 261664 72720 122 2404
2406 0 461856 261792 72520 120 2405
2407 0 461632 261952 72480 75 2406
2408 0 461472 262112 72280 108 2407
2409 0 461376 262192 72240 144 2408
2410 0 461280 262272 72200 181 2409
2411 0 461056 262272 72040 96 2410
2412 0 461024 262278.4 72000 100 2411
2413 0 461158 263262 72000 -1 2412
2414 0 461218 263385 71920 -1 2413
2415 0 461241 263486 71880 -1 2414
2416 0 461235 263630 71880 -1 2415
2417 0 461163 263920 71760 -1 2416
2418 0 460979 264132 71720 -1 2417
2419 0 460917 264190 71760 -1 2418
2420 0 460839 264236 71800 -1 2419
2421 0 460739 264442 71840 -1 2420
2422 0 460741 264466 71800 -1 2421
2423 0 460896 262304 71840 120 2412
2424 0 460736 262304 71640 51 2423
2425 0 460576 262304 71400 71 2424
2426 0 460480 262304 71160 90 2425
2427 0 460384 262368 70920 115 2426
2428 0 460224 262368 70680 120 2427
2429 0 460096 262368 70440 163 2428
2430 0 460010.66 262410.66 70280 88 2429
2431 0 459968 262432 70200 51 2430
2432 0 459885.72 262404.56 69960 85 2431
2433 0 459872 262400 69920 91 2432
2434 0 459776 262400 69680 51 2433
2435 0 459744 262400 69400 90 2434
2436 0 459616 262592 69280 122 2435
2437 0 459648 262816 69120 96 2436
2438 0 459808 262848 68920 32 2437
2439 0 460000 262976 68800 71 2438
2440 0 460256 263072 68760 86 2439
2441 0 460480 263200 68680 124 2440
2442 0 460736 263264 68600 104 2441
2443 0 460960 263328 68480 101 2442
2444 0 461152 263424 68280 81 2443
2445 0 461408 263456 68200 101 2444
2446 0 461568 263584 68000 101 2445
2447 0 461728 263712 67800 96 2446
2448 0 461920 263776 67640 81 2447
2449 0 462176 263776 67520 108 2448
2450 0 462400 263776 67360 120 2449
2451 0 462722 263854 67360 -1 2450
2452 0 462798 263919 67400 -1 2451
2453 0 462846 263985 67480 -1 2452
2454 0 462464 263840 67120 104 2450
2455 0 462304 263968 66920 91 2454
2456 0 462272 264128 66720 115 2455
2457 0 462400 264160 66480 120 2456
2458 0 462560 264128 66280 32 2457
2459 0 462592 264153.6 66240 43 2458
2460 0 463662 264126 66240 -1 2459
2461 0 463910 264246 66240 -1 2460
2462 0 463894 264330 66200 -1 2461
2463 0 463846 264310 66120 -1 2462
2464 0 463894 264202 66320 -1 2461
2465 0 463994 264219 66360 -1 2464
2466 0 464048 264227 66400 -1 2465
2467 0 464088 264235 66440 -1 2466
2468 0 464174 264195 66480 -1 2467
2469 0 464460 264147 66520 -1 2468
2470 0 464590 264205 66560 -1 2469
2471 0 464592 264197 66640 -1 2470
2472 0 464556 264265 66640 -1 2471
2473 0 464556 264317 66680 -1 2472
2474 0 464616 264355 66760 -1 2473
2475 0 464740 264449 66760 -1 2474
2476 0 464856 264385 66840 -1 2475
2477 0 464920 264399 66920 -1 2476
2478 0 464964 264409 66960 -1 2477
2479 0 464926 264441 67000 -1 2478
2480 0 464728 264425 67000 -1 2479
2481 0 464692 264349 67080 -1 2480
2482 0 464822 264297 67160 -1 2481
2483 0 464834 264283 67240 -1 2482
2484 0 462720 264256 66080 91 2459
2485 0 462912 264320 65920 96 2484
2486 0 463104 264320 65720 71 2485
2487 0 463136 264332.8 65680 77 2486
2488 0 463264 264384 65520 102 2487
2489 0 463456 264448 65360 124 2488
2490 0 463648 264512 65280 163 2489
2491 0 463744 264416 65040 108 2490
2492 0 463904 264320 64800 71 2491
2493 0 464096 264160 64720 51 2492
2494 0 464352 264096 64680 40 2493
2495 0 464544 263904 64680 120 2494
2496 0 464800 263904 64640 40 2495
2497 0 464912 263840 64600 57 2496
2498 0 464154 263962 64600 -1 2497
2499 0 464134 263918 64560 -1 2498
2500 0 464114 263851 64520 -1 2499
2501 0 463914 263661 64400 -1 2500
2502 0 463810 263573 64360 -1 2501
2503 0 463674 263483 64360 -1 2502
2504 0 463580 263493 64400 -1 2503
2505 0 462856 263545 64560 -1 2504
2506 0 462338 263557 64560 -1 2505
2507 0 462080 263597 64600 -1 2506
2508 0 462040 263593 64560 -1 2507
2509 0 461714 263557 64560 -1 2508
2510 0 461412 263525 64600 -1 2509
2511 0 461030 263415 64600 -1 2510
2512 0 460436 263385 64600 -1 2511
2513 0 460090 263401 64600 -1 2512
2514 0 459708 263349 64600 -1 2513
2515 0 459454 263435 64640 -1 2514
2516 0 459336 263545 64680 -1 2515
2517 0 459158 263695 64720 -1 2516
2518 0 459008 263809 64800 -1 2517
2519 0 458888 263831 64800 -1 2518
2520 0 458800 263867 64840 -1 2519
2521 0 458670 264017 64880 -1 2520
2522 0 458538 264119 64880 -1 2521
2523 0 458479 264157 64920 -1 2522
2524 0 458359 264247 64920 -1 2523
2525 0 458181 264288 64920 -1 2524
2526 0 458027 264370 64920 -1 2525
2527 0 457951 264438 64880 -1 2526
2528 0 457649 264474 64880 -1 2527
2529 0 457509 264470 64840 -1 2528
2530 0 457404 264527 64800 -1 2529
2531 0 457032 264585 64720 -1 2530
2532 0 457058 264467 64600 -1 2531
2533 0 457034 264485 64320 -1 2532
2534 0 456948 264517 64160 -1 2533
2535 0 456682 264697 63960 -1 2534
2536 0 456621 264740 63960 -1 2535
2537 0 456555 264804 63920 -1 2536
2538 0 459704 263241 64600 -1 2514
2539 0 459732 263138 64520 -1 2538
2540 0 459720 263102 64480 -1 2539
2541 0 459692 262966 64360 -1 2540
2542 0 459647 262936 64320 -1 2541
2543 0 459511 262850 64280 -1 2542
2544 0 459345 262900 64240 -1 2543
2545 0 465024 263776 64560 75 2497
2546 0 465280 263712 64480 60 2545
2547 0 465504 263616 64320 75 2546
2548 0 465728 263616 64120 71 2547
2549 0 465984 263680 64000 102 2548
2550 0 466144 263744 63800 81 2549
2551 0 466304 263936 63680 64 2550
2552 0 466325.34 264021.34 63600 138 2551
2553 0 466336 264064 63560 175 2552
2554 0 466560 264160 63640 131 2553
2555 0 466592 264160 63680 143 2554
2556 0 466752 264064 63480 160 2555
2557 0 466912 263904 63360 150 2556
2558 0 466752 263680 63400 185 2557
2559 0 466592 263616 63200 81 2558
2560 0 466565.34 263589.34 63000 46 2559
2561 0 467168.66 264328.66 63000 -1 2560
2562 0 467308.66 264360.66 63000 -1 2561
2563 0 467475 264574 63080 -1 2562
2564 0 467559 264570 63120 -1 2563
2565 0 467557 264568 63160 -1 2564
2566 0 467677 264574 63200 -1 2565
2567 0 466560 263584 62960 40 2560
2568 0 466684 263729 62880 -1 2567
2569 0 466594 263747 62720 -1 2568
2570 0 466530 263787 62680 -1 2569
2571 0 466752 264128 63880 71 2555
2572 0 467008 264096 63960 40 2571
2573 0 467200 264000 64040 40 2572
2574 0 467382 263889 64040 -1 2573
2575 0 467658 263829 64120 -1 2574
2576 0 467932 263871 64240 -1 2575
2577 0 468178 263993 64240 -1 2576
2578 0 468338 264103 64240 -1 2577
2579 0 466208 264128 63320 137 2553
2580 0 465984 264128 63200 60 2579
2581 0 465728 264224 63200 60 2580
2582 0 465504 264224 63000 64 2581
2583 0 465178.44 264277.88 62920 -1 2582
2584 0 464818.88 264404.5 62800 -1 2583
2585 0 464395.06 264516.34 62840 -1 2584
2586 0 463525.56 264367.03 62880 -1 2585
2587 0 463383 263783.88 63080 -1 2586
2588 0 463650 263629 63080 -1 2587
2589 0 463684 263603 63160 -1 2588
2590 0 463832 263576 63280 -1 2589
2591 0 463886 263512 63400 -1 2590
2592 0 463892 263440 63520 -1 2591
2593 0 463902 263422 63680 -1 2592
2594 0 464116 263328 63800 -1 2593
2595 0 464272 263246 63880 -1 2594
2596 0 464436 263090 63880 -1 2595
2597 0 464538 263006 63920 -1 2596
2598 0 464676 262870 63920 -1 2597
2599 0 464980 262524 63960 -1 2598
2600 0 465216 262360 64080 -1 2599
2601 0 465288 262198 64120 -1 2600
2602 0 465390 261984 64200 -1 2601
2603 0 465434 261856 64240 -1 2602
2604 0 465360 261710 64240 -1 2603
2605 0 465378 261728 64360 -1 2604
2606 0 465548 261536 64360 -1 2605
2607 0 465550 261464 64400 -1 2606
2608 0 465546 261482 64440 -1 2607
2609 0 465508 261498 64480 -1 2608
2610 0 462972.28 263907.5 63200 -1 2587
2611 0 462878 263867 63320 -1 2610
2612 0 462836 263825 63360 -1 2611
2613 0 462918 263703 63480 -1 2612
2614 0 463317.3 264157.38 62680 -1 2586
2615 0 463693 264203 62560 -1 2614
2616 0 463872 264640 65280 71 2490
2617 0 464128 264736 65320 102 2616
2618 0 464320 264928 65440 102 2617
2619 0 464512 265088 65480 86 2618
2620 0 464418 265006 65520 -1 2619
2621 0 464390 265042 65560 -1 2620
2622 0 464438 265026 65600 -1 2621
2623 0 464704 265280 65480 80 2619
2624 0 464928 265440 65520 80 2623
2625 0 465120 265632 65480 107 2624
2626 0 465376 265728 65480 75 2625
2627 0 465600 265856 65520 91 2626
2628 0 465856 265920 65600 86 2627
2629 0 466080 266016 65720 102 2628
2630 0 466304 266048 65880 107 2629
2631 0 466464 266144 66080 81 2630
2632 0 466624 266176 66280 108 2631
2633 0 466572.8 266048 66440 98 2632
2634 0 466560 266016 66480 96 2633
2635 0 466560 265856 66680 75 2634
2636 0 466576 265744 66760 75 2635
2637 0 466592 265632 66840 75 2636
2638 0 466656 265376 66880 80 2637
2639 0 466848 265184 66920 40 2638
2640 0 467040 264992 67000 51 2639
2641 0 467200 264800 67080 98 2640
2642 0 467232 264544 67200 122 2641
2643 0 467360 264416 67400 164 2642
2644 0 466934.8 264493.2 67400 -1 2643
2645 0 466780 264441 67360 -1 2644
2646 0 466722 264407 67320 -1 2645
2647 0 466630 264397 67400 -1 2645
2648 0 466498 264417 67400 -1 2647
2649 0 466394 264383 67400 -1 2648
2650 0 466208 264399 67480 -1 2649
2651 0 465972 264395 67560 -1 2650
2652 0 465909 264423 67600 -1 2651
2653 0 465869 264433 67640 -1 2652
2654 0 465681 264593 67720 -1 2653
2655 0 465505 264767 67840 -1 2654
2656 0 465357 264987 67880 -1 2655
2657 0 465355 264995 67960 -1 2656
2658 0 467616 264448 67280 136 2643
2659 0 467744 264672 67280 60 2658
2660 0 467904 264768 67080 32 2659
2661 0 467968 264672 67120 32 2660
2662 0 468645.75 264065.06 67360 -1 2658
2663 0 468796.38 263988.6 67520 -1 2662
2664 0 469025.12 263873.12 67720 -1 2663
2665 0 469199.88 263671.75 67880 -1 2664
2666 0 469572.38 263233.8 68080 -1 2665
2667 0 469988 262943.62 68200 -1 2666
2668 0 469838 262996 68280 -1 2667
2669 0 469914 262864 68360 -1 2668
2670 0 469927 262816 68440 -1 2669
2671 0 470745.8 262744.3 68080 -1 2667
2672 0 471419.1 262753.7 67960 -1 2671
2673 0 471608.12 262833.44 67800 -1 2672
2674 0 472104.5 262912.5 67680 -1 2673
2675 0 472270.12 262939.12 67640 -1 2674
2676 0 472479.34 262969.66 67560 -1 2675
2677 0 472583.56 262985.12 67520 -1 2676
2678 0 472751 263077 67520 -1 2677
2679 0 472923 263095 67520 -1 2678
2680 0 473125 263119 67560 -1 2679
2681 0 473265 263107 67560 -1 2680
2682 0 473322 263111 67520 -1 2681
2683 0 473475 263349 67520 -1 2682
2684 0 473724 263435 67400 -1 2683
2685 0 473938 263533 67280 -1 2684
2686 0 474286 263611 67160 -1 2685
2687 0 474352 263607 67040 -1 2686
2688 0 474574 263511 66880 -1 2687
2689 0 474894 263337 66880 -1 2688
2690 0 475114 263211 66960 -1 2689
2691 0 475130 263181 67000 -1 2690
2692 0 474584 263533 66840 -1 2688
2693 0 473379 263115 67480 -1 2682
2694 0 473291 263091 67640 -1 2681
2695 0 473422 263051 67720 -1 2694
2696 0 473604 262957 67800 -1 2695
2697 0 473732 262909 67960 -1 2696
2698 0 473948 262763 68080 -1 2697
2699 0 473944 262715 68160 -1 2698
2700 0 473988 262693 68200 -1 2699
2701 0 474070 262575 68320 -1 2700
2702 0 474148 262537 68400 -1 2701
2703 0 474180 262545 68520 -1 2702
2704 0 474192 262459 68600 -1 2703
2705 0 472581 262953 67480 -1 2677
2706 0 472722 263019 67320 -1 2705
2707 0 472828 263163 67200 -1 2706
2708 0 472694 263353 67080 -1 2707
2709 0 472568 263471 66920 -1 2708
2710 0 472482 263545 66800 -1 2709
2711 0 472459 263673 66600 -1 2710
2712 0 472523 263699 66400 -1 2711
2713 0 472605 263747 66240 -1 2712
2714 0 472601 263741 66120 -1 2713
2715 0 472586 263554 66000 -1 2714
2716 0 472646 263526 65960 -1 2715
2717 0 472654 263548 65920 -1 2716
2718 0 472622 263386 65960 -1 2716
2719 0 472572 263260 65920 -1 2718
2720 0 472564 263050 65880 -1 2719
2721 0 472644 262906 65880 -1 2720
2722 0 472638 262844 65840 -1 2721
2723 0 466848 266304 66320 81 2632
2724 0 467072 266464 66400 80 2723
2725 0 467328 266528 66520 75 2724
2726 0 467584 266496 66560 64 2725
2727 0 467696 266448 66600 57 2726
2728 0 467346 266582 66600 -1 2727
2729 0 467346 266566 66640 -1 2728
2730 0 467301 266594 66760 -1 2729
2731 0 467320.5 266641 66840 -1 2730
2732 0 467433.5 266647 66920 -1 2731
2733 0 467459.5 266641 66960 -1 2732
2734 0 467497.5 266543 67040 -1 2733
2735 0 467808 266400 66640 51 2727
2736 0 468064 266400 66680 60 2735
2737 0 468288 266336 66840 51 2736
2738 0 468512 266336 67000 60 2737
2739 0 468672 266432 67240 45 2738
2740 0 468768 266592 67440 75 2739
2741 0 468960 266784 67480 60 2740
2742 0 468992 266784 67480 51 2741
2743 0 469235 266984 67640 -1 2742
2744 0 469343 267065 67760 -1 2743
2745 0 469660 267061 67960 -1 2744
2746 0 469632 267104 68040 71 2745
2747 0 469728 267104 68160 71 2746
2748 0 469920 267104 68360 60 2747
2749 0 470112 267168 68520 71 2748
2750 0 470336 267136 68640 51 2749
2751 0 470528 267072 68800 64 2750
2752 0 470688 267040 69000 96 2751
2753 0 470816 267008 69240 101 2752
2754 0 470912 266976 69480 108 2753
2755 0 471072 266976 69720 81 2754
2756 0 471296 266976 69920 120 2755
2757 0 471552 267008 69960 160 2756
2758 0 471712 267168 70080 148 2757
2759 0 471840 267264 70320 189 2758
2760 0 472032 267456 70360 148 2759
2761 0 472192 267616 70240 140 2760
2762 0 472448 267712 70120 194 2761
2763 0 472704 267840 70080 178 2762
2764 0 472960 267936 70040 209 2763
2765 0 473095.16 267988.84 70120 149 2764
2766 0 473559.34 268359.34 70120 -1 2765
2767 0 473587.34 268503.34 70120 -1 2766
2768 0 473595.34 268635.34 70200 -1 2767
2769 0 473433 268121 70320 -1 2765
2770 0 473541 268091 70440 -1 2769
2771 0 473547 268105 70480 -1 2770
2772 0 473701 267769 70480 -1 2771
2773 0 473955 267665 70480 -1 2772
2774 0 473951 267663 70520 -1 2773
2775 0 473994.5 267596 70720 -1 2774
2776 0 474097.5 267634 70840 -1 2775
2777 0 474411.5 267796 70960 -1 2776
2778 0 474477.5 267842 71040 -1 2777
2779 0 474033 267699 70400 -1 2773
2780 0 474065.5 267725 70360 -1 2779
2781 0 474151.5 267756 70320 -1 2780
2782 0 474302.5 267710 70320 -1 2781
2783 0 474308.5 267680 70280 -1 2782
2784 0 461568 260160 73040 143 2398
2785 0 461472 260256 73160 138 2784
2786 0 461408 260320 73240 136 2785
2787 0 461216 260480 73320 156 2786
2788 0 461024 260672 73360 245 2787
2789 0 460960 260896 73520 229 2788
2790 0 460928 261088 73680 131 2789
2791 0 460686 260778 73680 -1 2790
2792 0 460478 260778 73680 -1 2791
2793 0 460418 260746 73680 -1 2792
2794 0 460273 260745 73600 -1 2793
2795 0 459975 260731 73600 -1 2794
2796 0 459757 260705 73600 -1 2795
2797 0 459651 260733 73600 -1 2796
2798 0 459503 260847 73720 -1 2797
2799 0 459423 260791 73800 -1 2798
2800 0 459339 260725 73800 -1 2799
2801 0 459214 260730 73880 -1 2800
2802 0 459074 260796 73960 -1 2801
2803 0 458890 260800 73960 -1 2802
2804 0 458645 260883 74080 -1 2803
2805 0 458519 260961 74200 -1 2804
2806 0 458512 261052 74280 -1 2805
2807 0 458549.34 261089.33 74440 -1 2806
2808 0 458340 261196 74440 -1 2807
2809 0 458310.5 261266.5 74520 -1 2808
2810 0 458292.5 261394.5 74560 -1 2809
2811 0 458342.5 261485.5 74640 -1 2810
2812 0 458348.5 261521.5 74680 -1 2811
2813 0 458338.5 261561.5 74720 -1 2812
2814 0 458568 261108 74520 -1 2807
2815 0 460874.66 261141.33 73720 114 2790
2816 0 460768 261248 73800 80 2815
2817 0 460618.66 261290.67 73880 60 2816
2818 0 460544 261312 73920 51 2817
2819 0 460839 261295 73920 -1 2818
2820 0 461007 261093 73920 -1 2819
2821 0 461043 261051 74040 -1 2820
2822 0 461074 261050 74160 -1 2821
2823 0 461208 260986 74160 -1 2822
2824 0 461420 260858 74240 -1 2823
2825 0 461494 260816 74160 -1 2824
2826 0 461512 260682 74160 -1 2825
2827 0 461591 260593 74080 -1 2826
2828 0 461609 260627 74040 -1 2827
2829 0 460352 261376 74120 75 2818
2830 0 460096 261472 74160 60 2829
2831 0 459872 261600 74240 60 2830
2832 0 459712 261664 74240 60 2831
2833 0 459601.12 261691.94 74280 -1 2832
2834 0 459477.38 261694.3 74360 -1 2833
2835 0 459286 261699 74400 -1 2834
2836 0 459084 261743 74480 -1 2835
2837 0 458781 261782 74480 -1 2836
2838 0 458557 261958 74480 -1 2837
2839 0 458179 262028 74480 -1 2838
2840 0 458035 262036 74480 -1 2839
2841 0 457881 261928 74480 -1 2840
2842 0 457741 261808 74480 -1 2841
2843 0 457557 261634 74560 -1 2842
2844 0 457479 261450 74680 -1 2843
2845 0 457427 261392 74800 -1 2844
2846 0 457415 261338 74920 -1 2845
2847 0 457401 261390 75040 -1 2846
2848 0 457277 261472 75160 -1 2847
2849 0 457321 261444 75280 -1 2848
2850 0 457065 261612 75400 -1 2849
2851 0 456909 261630 75480 -1 2850
2852 0 456869 261574 75680 -1 2851
2853 0 456603 261570 75800 -1 2852
2854 0 456478 261471 75800 -1 2853
2855 0 456376.5 261358.5 75640 -1 2854
2856 0 456314.5 261360.5 75600 -1 2855
2857 0 456336.5 261260.5 75600 -1 2856
2858 0 456269 261089 75480 -1 2857
2859 0 456405 261000 75320 -1 2858
2860 0 456374 260929 75080 -1 2859
2861 0 456337 260848 74840 -1 2860
2862 0 456190.5 261352.5 75600 -1 2856
2863 0 456110.5 261296.5 75600 -1 2862
2864 0 456068.5 261220.5 75600 -1 2863
2865 0 456088.5 261238.5 75640 -1 2864
2866 0 456567 261626 75840 -1 2853
2867 0 457675 261302 75040 -1 2847
2868 0 457754 261147 74920 -1 2867
2869 0 457910 261029 74920 -1 2868
2870 0 457936 261005 74840 -1 2869
2871 0 458889 261820 74600 -1 2836
2872 0 458819.5 261867.5 74720 -1 2871
2873 0 458651.5 261984.5 74840 -1 2872
2874 0 458633.6 262012 74920 -1 2873
2875 0 458605.5 262054.5 75040 -1 2874
2876 0 461952 257856 73800 185 2387
2877 0 461952 257728 73640 188 2876
2878 0 461952 257696 73600 189 2877
2879 0 461238.8 257829.2 73600 -1 2878
2880 0 461122.8 257761.2 73600 -1 2879
2881 0 461140.5 257684.5 73480 -1 2880
2882 0 461028.5 257675.5 73400 -1 2881
2883 0 460864.5 257536.5 73360 -1 2882
2884 0 460732.5 257485.5 73440 -1 2883
2885 0 460432 257429 73560 -1 2884
2886 0 460236 257218 73680 -1 2885
2887 0 460164 257268 73800 -1 2886
2888 0 460116 257280 73840 -1 2887
2889 0 460878.5 257537.5 73320 -1 2883
2890 0 461977.6 257670.4 73560 184 2878
2891 0 462080 257568 73400 166 2890
2892 0 462208 257344 73280 51 2891
2893 0 462368 257120 73280 80 2892
2894 0 462432 256960 73280 80 2893
2895 0 462624 256768 73320 91 2894
2896 0 462752 256608 73480 104 2895
2897 0 462784 256384 73680 122 2896
2898 0 462816 256160 73800 140 2897
2899 0 462784 255968 73960 101 2898
2900 0 462752 255808 74160 60 2899
2901 0 462752 255648 74360 96 2900
2902 0 462720 255488 74600 45 2901
2903 0 462688 255424 74680 45 2902
2904 0 462528 255264 74880 81 2903
2905 0 462432 255104 75080 128 2904
2906 0 462304 254880 75200 45 2905
2907 0 462144 254656 75240 60 2906
2908 0 462154 254754 75360 -1 2907
2909 0 462230 254682 75560 -1 2908
2910 0 462351 254547 75680 -1 2909
2911 0 462459 254493 75760 -1 2910
2912 0 462577 254517 75760 -1 2911
2913 0 462689 254731 75760 -1 2912
2914 0 462763 254801 75760 -1 2913
2915 0 462963 254855 75640 -1 2914
2916 0 463079 254823 75560 -1 2915
2917 0 463093 255063 75560 -1 2916
2918 0 463177 255121 75440 -1 2917
2919 0 463289 255183 75240 -1 2918
2920 0 463305 255395 75200 -1 2919
2921 0 463275 255403 75040 -1 2920
2922 0 463243 255453 74920 -1 2921
2923 0 463061 254837 75520 -1 2916
2924 0 462765 254809 75840 -1 2914
2925 0 462449 254499 75800 -1 2911
2926 0 462491 254503 75840 -1 2925
2927 0 461952 254464 75240 60 2907
2928 0 461926 254390 75200 -1 2927
2929 0 461881 254363 75040 -1 2928
2930 0 461763 254307 74920 -1 2929
2931 0 461661 254457 74920 -1 2930
2932 0 461631 254541 74840 -1 2931
2933 0 461603 254607 74720 -1 2932
2934 0 461535 254723 74480 -1 2933
2935 0 461517 254821 74360 -1 2934
2936 0 461545.66 254842.33 74320 -1 2935
2937 0 461603 254885 74240 -1 2936
2938 0 461675 254925 74080 -1 2937
2939 0 461680 254936 74040 -1 2938
2940 0 461644 255078 73920 -1 2939
2941 0 461564 255254 73920 -1 2940
2942 0 461856 254208 75280 32 2927
2943 0 461954 254386 75280 -1 2942
2944 0 462026 254398 75320 -1 2943
2945 0 462329 254417 75320 -1 2944
2946 0 462475 254341 75320 -1 2945
2947 0 462501 254229 75400 -1 2946
2948 0 462591 254087 75480 -1 2947
2949 0 462629 254037 75600 -1 2948
2950 0 462606 253922 75680 -1 2949
2951 0 462680 253922 75800 -1 2950
2952 0 462508 253788 75800 -1 2951
2953 0 462462 253742 75920 -1 2952
2954 0 462372 253626 76040 -1 2953
2955 0 462240 253584 76160 -1 2954
2956 0 462200 253692 76320 -1 2955
2957 0 462168 253720 76360 -1 2956
2958 0 462182 253724 76400 -1 2957
2959 0 462774 253934 75920 -1 2951
2960 0 462821 253957 76040 -1 2959
2961 0 462957 253991 76200 -1 2960
2962 0 463141 254103 76360 -1 2961
2963 0 463271 254135 76520 -1 2962
2964 0 463269 254065 76680 -1 2963
2965 0 461856 253952 75280 40 2942
2966 0 461920 253872 75200 50 2965
2967 0 461984 253792 75120 60 2966
2968 0 461984 253632 74920 45 2967
2969 0 461952 253472 74720 60 2968
2970 0 461792 253312 74560 45 2969
2971 0 461536 253216 74520 60 2970
2972 0 461280 253216 74520 51 2971
2973 0 461184 253216 74520 81 2972
2974 0 460975 253187 74520 -1 2973
2975 0 460989 253257 74480 -1 2974
2976 0 460875 253391 74480 -1 2975
2977 0 460961 253511 74480 -1 2976
2978 0 460957 253541 74560 -1 2977
2979 0 460903 253543 74600 -1 2978
2980 0 460865 253551 74640 -1 2979
2981 0 460841 253107 74600 -1 2974
2982 0 460828 253064 74640 -1 2981
2983 0 462784 255584 74880 64 2903
2984 0 462976 255776 74960 60 2983
2985 0 463200 255872 75080 64 2984
2986 0 463328 255904 75120 48 2985
2987 0 463456 255936 75160 32 2986
2988 0 463552 256016 75240 51 2987
2989 0 463742 256138 75240 -1 2988
2990 0 463958 256098 75240 -1 2989
2991 0 464010 256086 75200 -1 2990
2992 0 464109 255919 75200 -1 2991
2993 0 464057 255729 75200 -1 2992
2994 0 464105 255473 75280 -1 2993
2995 0 464073 255471 75400 -1 2994
2996 0 464061 255409 75480 -1 2995
2997 0 463648 256096 75320 71 2988
2998 0 463840 256256 75440 60 2997
2999 0 464000 256416 75600 60 2998
3000 0 464256 256416 75600 45 2999
3001 0 464210 256466 75640 -1 3000
3002 0 464229 256589 75760 -1 3001
3003 0 464226 256618 75840 -1 3002
3004 0 464150 256756 75960 -1 3003
3005 0 463984 256820 76080 -1 3004
3006 0 464480 256352 75480 60 3000
3007 0 464704 256320 75320 60 3006
3008 0 464960 256320 75320 40 3007
3009 0 464992 256320 75280 51 3008
3010 0 465267 256275 75160 -1 3009
3011 0 465549 256359 75080 -1 3010
3012 0 465843 256371 75080 -1 3011
3013 0 465887 256185 75040 -1 3012
3014 0 465913 255881 75040 -1 3013
3015 0 466055 255787 75040 -1 3014
3016 0 466179 255633 75160 -1 3015
3017 0 466289 255459 75280 -1 3016
3018 0 466283 255449 75320 -1 3017
3019 0 466359 255451 75480 -1 3018
3020 0 466450.5 255452.5 75600 -1 3019
3021 0 466467 255495 75640 -1 3020
3022 0 466479 255573 75720 -1 3021
3023 0 466619 255775 75840 -1 3022
3024 0 466637 255847 75880 -1 3023
3025 0 466503 255251 75600 -1 3020
3026 0 466568 255004 75680 -1 3025
3027 0 466740 254864 75800 -1 3026
3028 0 466912 254740 75960 -1 3027
3029 0 466932 254680 76040 -1 3028
3030 0 465855 256449 75160 -1 3012
3031 0 465806 256530 75200 -1 3030
3032 0 465890 256914 75280 -1 3031
3033 0 465837 256993 75280 -1 3032
3034 0 465701 257039 75280 -1 3033
3035 0 465571 257257 75280 -1 3034
3036 0 465539 257337 75240 -1 3035
3037 0 465541 257341 75200 -1 3036
3038 0 465543 257345 75160 -1 3037
3039 0 465889 257331 75240 -1 3036
3040 0 465985 257345 75160 -1 3039
3041 0 465997 257331 75120 -1 3040
3042 0 465999 257355 75040 -1 3041
3043 0 466013 257401 75000 -1 3042
3044 0 466077 257573 74840 -1 3043
3045 0 466269 257713 74800 -1 3044
3046 0 466491 257815 74800 -1 3045
3047 0 466569 257853 74760 -1 3046
3048 0 466707 257715 74760 -1 3047
3049 0 466777.5 257743.5 74640 -1 3048
3050 0 466801 257753 74600 -1 3049
3051 0 466825 257799 74480 -1 3050
3052 0 466845 257913 74400 -1 3051
3053 0 466901 258061 74320 -1 3052
3054 0 466843 258177 74160 -1 3053
3055 0 466857 258182.33 74120 -1 3054
3056 0 466885 258193 74040 -1 3055
3057 0 466569 257859 74680 -1 3047
3058 0 462528 256960 73000 150 2894
3059 0 462560 256960 72720 108 3058
3060 0 462688 256800 72520 124 3059
3061 0 462688 256672 72280 157 3060
3062 0 462624 256672 72000 148 3061
3063 0 462368 256608 72000 51 3062
3064 0 461724.1 256710.28 71880 32 3063
3065 0 461475.88 256796.38 71760 -1 3064
3066 0 461216.3 256665.08 71880 -1 3065
3067 0 461065.47 256480.78 72080 -1 3066
3068 0 460861.84 256342.72 72240 -1 3067
3069 0 460616.38 255956.42 72320 -1 3068
3070 0 460499 255719 72400 -1 3069
3071 0 460405 255629 72560 -1 3070
3072 0 460178 255408 72720 -1 3071
3073 0 460016 255222 72880 -1 3072
3074 0 459890 255014 73120 -1 3073
3075 0 459836 254950 73200 -1 3074
3076 0 460951.66 256392.12 72400 -1 3068
3077 0 460922.25 256573.02 72600 -1 3076
3078 0 460714.94 256540.58 72840 -1 3077
3079 0 460336 256294 72840 -1 3078
3080 0 460008 256288 72840 -1 3079
3081 0 459618 256410 72840 -1 3080
3082 0 459576.25 256425.75 72880 -1 3081
3083 0 459275 256433 72880 -1 3082
3084 0 459147 256421 72840 -1 3083
3085 0 458764 256204 72720 -1 3084
3086 0 458712 255978 72720 -1 3085
3087 0 458569 255867 72600 -1 3086
3088 0 458379 255699 72600 -1 3087
3089 0 459451 256473 73000 -1 3082
3090 0 459439 256439 73160 -1 3089
3091 0 459335 256315 73280 -1 3090
3092 0 459237 256335 73360 -1 3091
3093 0 459213 256387 73440 -1 3092
3094 0 460752 256490 73000 -1 3078
3095 0 460873 256455 73080 -1 3094
3096 0 461171 256331 73280 -1 3095
3097 0 461287 256389 73360 -1 3096
3098 0 461255 256501 73440 -1 3097
3099 0 461251 256617 73560 -1 3098
3100 0 461221 256635 73600 -1 3099
3101 0 462624 256768 71720 163 3062
3102 0 462688 256864 71480 131 3101
3103 0 462720 256928 71240 108 3102
3104 0 462816 256992 71000 124 3103
3105 0 462626 256848.67 71000 -1 3104
3106 0 462690 256712.67 71000 -1 3105
3107 0 462851 256698 70880 -1 3106
3108 0 463137 256504 70720 -1 3107
3109 0 463275 256414 70640 -1 3108
3110 0 463535 256288 70600 -1 3109
3111 0 463625 256302 70640 -1 3110
3112 0 463775 256334 70640 -1 3111
3113 0 463793 256252 70560 -1 3112
3114 0 463811 256172 70480 -1 3113
3115 0 463961 256134 70480 -1 3114
3116 0 464189 256064 70480 -1 3115
3117 0 464429 255974 70400 -1 3116
3118 0 464701 255840 70280 -1 3117
3119 0 464999 255700 70280 -1 3118
3120 0 464989.5 255686.5 70240 -1 3119
3121 0 465211 255580 70240 -1 3120
3122 0 465455 255520 70240 -1 3121
3123 0 465603 255422 70200 -1 3122
3124 0 466069 255414 70200 -1 3123
3125 0 466203 255430 70200 -1 3124
3126 0 466519 255436 70320 -1 3125
3127 0 466821 255440 70320 -1 3126
3128 0 467033 255374 70320 -1 3127
3129 0 467255 255300 70240 -1 3128
3130 0 467655 255210 70280 -1 3129
3131 0 468039 255152 70280 -1 3130
3132 0 468219 255102 70240 -1 3131
3133 0 468239 255138 70160 -1 3132
3134 0 468453 255154 70160 -1 3133
3135 0 468673 255174 70240 -1 3134
3136 0 468809 255172 70240 -1 3135
3137 0 469013 255130 70400 -1 3136
3138 0 468915 255206 70200 -1 3136
3139 0 468249 255066 70280 -1 3132
3140 0 468269 255046 70320 -1 3139
3141 0 468422 255001 70440 -1 3140
3142 0 468460 254999 70560 -1 3141
3143 0 468572 254963 70720 -1 3142
3144 0 468672 254915 70800 -1 3143
3145 0 468756 254881 70840 -1 3144
3146 0 468786 254825 70880 -1 3145
3147 0 468780 254797 70960 -1 3146
3148 0 468664 254639 70960 -1 3147
3149 0 468670 254559 70920 -1 3148
3150 0 468610 254445 70920 -1 3149
3151 0 468606 254387 70960 -1 3150
3152 0 468488 254157 71160 -1 3151
3153 0 468618 254125 71280 -1 3152
3154 0 468626 254043 71360 -1 3153
3155 0 468612 253955 71360 -1 3154
3156 0 468580 253831 71400 -1 3155
3157 0 468466 253671 71400 -1 3156
3158 0 468458 253655 71320 -1 3157
3159 0 468494 253497 71320 -1 3158
3160 0 468454 253359 71360 -1 3159
3161 0 464961 255646 70120 -1 3120
3162 0 463959 256144 70400 -1 3115
3163 0 462944 256992 70760 86 3104
3164 0 463072 256896 70560 104 3163
3165 0 463200 256800 70320 115 3164
3166 0 463360 256672 70120 107 3165
3167 0 463552 256480 70040 98 3166
3168 0 463744 256288 69920 124 3167
3169 0 463936 256160 69760 131 3168
3170 0 464128 256064 69600 178 3169
3171 0 464288 255872 69440 164 3170
3172 0 464288 255712 69240 163 3171
3173 0 464352 255520 69040 101 3172
3174 0 464448 255360 68840 60 3173
3175 0 464576 255232 68640 124 3174
3176 0 464320 255136 68600 175 3175
3177 0 464096 255008 68600 80 3176
3178 0 463840 254880 68680 86 3177
3179 0 463584 254816 68720 86 3178
3180 0 463392 254656 68760 60 3179
3181 0 463200 254464 68760 120 3180
3182 0 463040 254240 68800 120 3181
3183 0 462912 254112 68880 100 3182
3184 0 462848 254048 68920 91 3183
3185 0 462720 253888 69080 98 3184
3186 0 462592 253696 69240 120 3185
3187 0 462432 253536 69440 122 3186
3188 0 462240 253408 69600 96 3187
3189 0 462080 253312 69800 71 3188
3190 0 461952 253248 69920 96 3189
3191 0 461792 253248 70120 98 3190
3192 0 461632 253088 70320 32 3191
3193 0 461408 252992 70400 107 3192
3194 0 461152 252960 70440 104 3193
3195 0 460896 252928 70440 128 3194
3196 0 460640 252960 70360 160 3195
3197 0 460480 252864 70160 107 3196
3198 0 460224 252864 70160 91 3197
3199 0 460128 252864 70160 64 3198
3200 0 459936 252736 69960 64 3199
3201 0 459872 252710.4 69880 87 3200
3202 0 459872.4 253055.6 69880 -1 3201
3203 0 459930 253179 69920 -1 3202
3204 0 460030 253339 69760 -1 3203
3205 0 460128 253463 69560 -1 3204
3206 0 460196 253467 69400 -1 3205
3207 0 460199.6 253483.8 69280 -1 3206
3208 0 460104 253443 69280 -1 3207
3209 0 460004 253462 69200 -1 3208
3210 0 459954 253584 69040 -1 3209
3211 0 460000 253666 68960 -1 3210
3212 0 459970 253720 68840 -1 3211
3213 0 460202 253495 69200 -1 3207
3214 0 460219 253604.5 69040 -1 3213
3215 0 460292 253761.5 68880 -1 3214
3216 0 460285.34 253802.67 68840 -1 3215
3217 0 460272 253883.5 68760 -1 3216
3218 0 459776 252672 69760 122 3201
3219 0 459616 252704 69560 134 3218
3220 0 459392 252736 69400 139 3219
3221 0 459336 252744 69360 134 3220
3222 0 459168 252768 69240 122 3221
3223 0 458944 252800 69120 90 3222
3224 0 458688 252800 69120 96 3223
3225 0 458528 252960 68960 124 3224
3226 0 458272 253024 69000 115 3225
3227 0 458016 253056 69000 75 3226
3228 0 457760 253120 68920 81 3227
3229 0 458174 252994 68920 -1 3228
3230 0 458362 252986 68880 -1 3229
3231 0 458436 253059 68800 -1 3230
3232 0 458382 253045 68680 -1 3231
3233 0 458346 253039 68600 -1 3232
3234 0 458308 253044.5 68440 -1 3233
3235 0 458060 253016.5 68320 -1 3234
3236 0 458116 253001.5 68240 -1 3235
3237 0 458372 253061.5 68120 -1 3236
3238 0 458490 253173 68040 -1 3237
3239 0 458484 253373 67920 -1 3238
3240 0 458506 253527 67880 -1 3239
3241 0 458408 253515 67800 -1 3240
3242 0 458414 253545 67680 -1 3241
3243 0 458414 253573 67560 -1 3242
3244 0 458558 253561 67440 -1 3243
3245 0 458644 253593 67400 -1 3244
3246 0 458820 253609 67320 -1 3245
3247 0 458898 253573 67200 -1 3246
3248 0 458860 253562.5 67120 -1 3247
3249 0 459012 253556.5 67120 -1 3248
3250 0 459160 253558.5 67120 -1 3249
3251 0 458824 253443.5 67120 -1 3248
3252 0 458810 253403 67040 -1 3251
3253 0 458778 253457 67000 -1 3252
3254 0 458474 253635 67400 -1 3245
3255 0 458398 253723 67320 -1 3254
3256 0 458342 253921 67160 -1 3255
3257 0 458310 253949 67120 -1 3256
3258 0 458378 254087 67080 -1 3257
3259 0 458298 254105 67000 -1 3258
3260 0 458196 254149 66920 -1 3259
3261 0 458126 254177 66880 -1 3260
3262 0 457814 254249 66760 -1 3261
3263 0 457698 254289 66760 -1 3262
3264 0 457620 254385 66760 -1 3263
3265 0 457620 254397 66720 -1 3264
3266 0 458586 254057 67160 -1 3258
3267 0 458692 253589 67880 -1 3240
3268 0 458736 253588 67920 -1 3267
3269 0 458866 253582 67920 -1 3268
3270 0 458962 253580 67880 -1 3269
3271 0 459030 253566 67840 -1 3270
3272 0 459068 253580 67800 -1 3271
3273 0 457536 253216 68840 122 3228
3274 0 457280 253248 68760 98 3273
3275 0 457056 253248 68640 91 3274
3276 0 456800 253248 68560 80 3275
3277 0 456576 253344 68440 122 3276
3278 0 456320 253280 68400 98 3277
3279 0 456096 253280 68280 102 3278
3280 0 455840 253280 68200 98 3279
3281 0 455648 253376 68040 71 3280
3282 0 455456 253504 67880 120 3281
3283 0 455437.6 253494.8 67800 138 3282
3284 0 455614 253670 67800 -1 3283
3285 0 455728 253723 67840 -1 3284
3286 0 455842 253751 67880 -1 3285
3287 0 456148 253783 67920 -1 3286
3288 0 456276 253699 67840 -1 3287
3289 0 456314 253697 67800 -1 3288
3290 0 456477 253692 67760 -1 3289
3291 0 456463 253685 67800 -1 3290
3292 0 456435 253692 67880 -1 3291
3293 0 456417 253708 67920 -1 3292
3294 0 456487 253718 68040 -1 3293
3295 0 456591 253718 68040 -1 3294
3296 0 456741 253624 68040 -1 3295
3297 0 456777 253689 67640 -1 3290
3298 0 456840 253718 67560 -1 3297
3299 0 457008 253648 67560 -1 3298
3300 0 457105 253641 67520 -1 3299
3301 0 457202 253634 67480 -1 3300
3302 0 457316 253616 67400 -1 3301
3303 0 457382 253622 67320 -1 3302
3304 0 457460 253635.5 67280 -1 3303
3305 0 457558 253701.5 67200 -1 3304
3306 0 457413 253758.5 67160 -1 3305
3307 0 457353 253749.5 67200 -1 3306
3308 0 457309 253779.5 67280 -1 3307
3309 0 455410.28 253481.14 67680 166 3283
3310 0 455392 253472 67600 185 3309
3311 0 455328 253408 67560 186 3310
3312 0 455328 253152 67640 91 3311
3313 0 455520 252960 67680 80 3312
3314 0 455712 252800 67760 32 3313
3315 0 455744 252704 67760 32 3314
3316 0 455818 252619 67720 -1 3315
3317 0 456022 252527 67680 -1 3316
3318 0 456054 252493 67720 -1 3317
3319 0 456138 252467 67720 -1 3318
3320 0 456360 252549 67720 -1 3319
3321 0 456728 252639 67560 -1 3320
3322 0 457184 252525 67440 -1 3321
3323 0 457274 252552 67440 -1 3322
3324 0 457404 252420 67400 -1 3323
3325 0 457436 252324 67360 -1 3324
3326 0 457442 252220 67360 -1 3325
3327 0 457476 252198 67400 -1 3326
3328 0 457610 252236 67480 -1 3327
3329 0 457509 252255 67600 -1 3328
3330 0 457493 252225 67640 -1 3329
3331 0 457396 252198 67720 -1 3330
3332 0 457384.5 252166.5 67840 -1 3331
3333 0 457337.5 252170.5 68000 -1 3332
3334 0 457345.5 252182.5 68080 -1 3333
3335 0 457501.5 252261.5 68120 -1 3334
3336 0 457547.5 252313.5 68160 -1 3335
3337 0 457535.5 252259.5 68280 -1 3336
3338 0 456374 252699 67760 -1 3320
3339 0 456372 252890 67840 -1 3338
3340 0 456470 252950 67840 -1 3339
3341 0 456630 253080 67800 -1 3340
3342 0 456752 253092 67840 -1 3341
3343 0 456904 253100 67800 -1 3342
3344 0 456946 253124 67840 -1 3343
3345 0 456078 252503 67600 -1 3317
3346 0 456084 252380 67520 -1 3345
3347 0 456010 252276 67360 -1 3346
3348 0 455984 252268 67320 -1 3347
3349 0 456152 252592 67600 -1 3345
3350 0 456222 252643 67560 -1 3349
3351 0 456300 252673 67440 -1 3350
3352 0 456303 252712 67280 -1 3351
3353 0 456207 252848 67160 -1 3352
3354 0 455136 253280 67440 160 3311
3355 0 454944 253312 67280 128 3354
3356 0 454688 253440 67280 135 3355
3357 0 454464 253568 67200 157 3356
3358 0 454240 253600 67080 120 3357
3359 0 454048 253696 66920 90 3358
3360 0 453856 253856 66760 101 3359
3361 0 453664 253920 66600 40 3360
3362 0 453504 253920 66400 81 3361
3363 0 453248 253952 66280 178 3362
3364 0 453184 253984 66200 186 3363
3365 0 453024 254144 66000 98 3364
3366 0 452864 254272 65840 96 3365
3367 0 452608 254240 65800 32 3366
3368 0 452384 254240 65680 102 3367
3369 0 452192 254272 65480 60 3368
3370 0 452032 254400 65280 122 3369
3371 0 452000 254464 65200 156 3370
3372 0 451840 254656 65360 139 3371
3373 0 451744 254880 65240 136 3372
3374 0 451616 255072 65120 115 3373
3375 0 451392 255168 65000 71 3374
3376 0 451792.34 255148.33 64880 -1 3375
3377 0 451860.34 255148.33 64800 -1 3376
3378 0 451979 255121 64720 -1 3377
3379 0 451939 255083 64680 -1 3378
3380 0 451989 255027 64600 -1 3379
3381 0 452077 254981 64480 -1 3380
3382 0 452123 254947 64440 -1 3381
3383 0 452259 254891 64280 -1 3382
3384 0 452283 254889 64160 -1 3383
3385 0 452209 254879 64080 -1 3384
3386 0 451136 255264 64960 75 3375
3387 0 450880 255296 64960 40 3386
3388 0 450656 255360 64840 81 3387
3389 0 450688 255392 64560 45 3388
3390 0 450656 255424 64280 32 3389
3391 0 450579.2 255481.6 64160 43 3390
3392 0 450528 255520 64080 51 3391
3393 0 450272 255648 64000 51 3392
3394 0 450112 255808 63880 40 3393
3395 0 449888 255968 63760 40 3394
3396 0 449696 256160 63640 120 3395
3397 0 449504 256320 63600 120 3396
3398 0 449248 256448 63520 86 3397
3399 0 449024 256544 63440 60 3398
3400 0 448800 256736 63440 40 3399
3401 0 448608 256928 63440 32 3400
3402 0 448448 257152 63440 32 3401
3403 0 448416 257280 63440 40 3402
3404 0 448314 257490 63440 -1 3403
3405 0 448273 257595 63480 -1 3404
3406 0 448193 257673 63520 -1 3405
3407 0 447973 257789 63520 -1 3406
3408 0 447891 257843 63560 -1 3407
3409 0 447837 257995 63600 -1 3408
3410 0 447857 258269 63600 -1 3409
3411 0 447699 258391 63600 -1 3410
3412 0 447703 258409 63480 -1 3411
3413 0 447597 258523 63400 -1 3412
3414 0 447523 258563 63400 -1 3413
3415 0 447475 258619 63360 -1 3414
3416 0 447417 258803 63240 -1 3415
3417 0 447447 259083 63240 -1 3416
3418 0 447481 259229 63240 -1 3417
3419 0 447485 259411 63200 -1 3418
3420 0 447371 259779 63200 -1 3419
3421 0 452256 254496 65120 128 3371
3422 0 452480 254624 65080 137 3421
3423 0 452608 254880 65120 128 3422
3424 0 452832 254976 65000 108 3423
3425 0 452992 255072 64960 91 3424
3426 0 453292.06 254300.31 65800 -1 3366
3427 0 453439.75 254417.72 65840 -1 3426
3428 0 453517.78 254380.44 65880 -1 3427
3429 0 453575.8 254369.52 65920 -1 3428
3430 0 453790.3 254348.75 65960 -1 3429
3431 0 453969.1 254356.94 65920 -1 3430
3432 0 453980.44 254353.62 65880 -1 3431
3433 0 452992 253824 66160 81 3364
3434 0 452768 253664 66080 40 3433
3435 0 452608 253472 66000 51 3434
3436 0 452352 253376 66000 122 3435
3437 0 452096 253280 66000 60 3436
3438 0 452032 253216 66000 51 3437
3439 0 451808 253152 66600 51 3438
3440 0 451744 252928 66600 40 3439
3441 0 451834 252783 66600 -1 3440
3442 0 451880 252623 66600 -1 3441
3443 0 451800 252555 66600 -1 3442
3444 0 451802 252555 66640 -1 3443
3445 0 451615 252530 66640 -1 3444
3446 0 451282 252323 66760 -1 3445
3447 0 451192 252137 66840 -1 3446
3448 0 451124 252043 66880 -1 3447
3449 0 451102 252001 66680 -1 3448
3450 0 451134 252013 66640 -1 3449
3451 0 451840 253024 65880 90 3438
3452 0 451744 252768 65880 128 3451
3453 0 451552 252576 65840 107 3452
3454 0 451717 253019 65840 -1 3453
3455 0 451409 253443 65720 -1 3454
3456 0 451306 253574 65600 -1 3455
3457 0 451256 253634 65600 -1 3456
3458 0 451072 253716 65440 -1 3457
3459 0 451456 252448 65880 64 3453
3460 0 460128 252704 70360 108 3199
3461 0 460025.6 252576 70520 69 3460
3462 0 460742 252870 70520 -1 3461
3463 0 460966 252906 70640 -1 3462
3464 0 461082 252881 70880 -1 3463
3465 0 460946 252709 71200 -1 3464
3466 0 460000 252544 70560 60 3461
3467 0 459904 252416 70760 60 3466
3468 0 459776 252288 70920 40 3467
3469 0 459621 252248 71000 -1 3468
3470 0 459508 252249 71040 -1 3469
3471 0 459348 252151 71040 -1 3470
3472 0 459363 252144 71120 -1 3471
3473 0 459302 252113 71240 -1 3472
3474 0 459140 252126 71240 -1 3473
3475 0 459114 252105 71360 -1 3474
3476 0 459102 252127 71440 -1 3475
3477 0 461792 253088 69720 71 3190
3478 0 461632 252928 69520 60 3477
3479 0 461472 252768 69400 45 3478
3480 0 461440 252736 69360 51 3479
3481 0 461312 252768 69120 32 3480
3482 0 461280 252928 68920 32 3481
3483 0 461312 253152 68760 51 3482
3484 0 461344 253248 68680 63 3483
3485 0 461376 253344 68600 75 3484
3486 0 461386.66 253376 68520 67 3485
3487 0 461408 253440 68360 51 3486
3488 0 461408 253472 68320 51 3487
3489 0 461440 253493 68240 -1 3488
3490 0 461468 253561 68080 -1 3489
3491 0 461458 253664.5 67880 -1 3490
3492 0 461473 253706.5 67760 -1 3491
3493 0 461611 253770.5 67640 -1 3492
3494 0 461657 253808.5 67600 -1 3493
3495 0 461579 253920.5 67560 -1 3494
3496 0 461611 254040.5 67520 -1 3495
3497 0 461709 254314.5 67440 -1 3496
3498 0 461839 254370.5 67360 -1 3497
3499 0 461280 252544 69480 60 3480
3500 0 461216 252320 69640 98 3499
3501 0 461257 252283 69720 -1 3500
3502 0 461361 252202 69880 -1 3501
3503 0 461291 252212 70040 -1 3502
3504 0 461265 252240 70080 -1 3503
3505 0 461088 252064 69640 71 3500
3506 0 461088 251952 69600 61 3505
3507 0 461088 251840 69560 51 3506
3508 0 461152.25 251828.86 69520 -1 3506
3509 0 461138.03 251835.17 69440 -1 3508
3510 0 461038.8 251763.72 69440 -1 3509
3511 0 461052.75 251649.7 69440 -1 3510
3512 0 461029.5 251506.12 69480 -1 3511
3513 0 461008 251303 69440 -1 3512
3514 0 461086 251229 69440 -1 3513
3515 0 461050 251175 69480 -1 3514
3516 0 460974 251137 69640 -1 3515
3517 0 461228.47 251801.27 69400 -1 3509
3518 0 461262.7 251789.73 69360 -1 3517
3519 0 461308.97 251788.42 69280 -1 3518
3520 0 461292.2 251705.22 69240 -1 3519
3521 0 461297.16 251682.19 69200 -1 3520
3522 0 461346.5 251588.44 69160 -1 3521
3523 0 461345 251606 69120 -1 3522
3524 0 461420 251681.5 69000 -1 3523
3525 0 461491 251718.5 68880 -1 3524
3526 0 461527 251767.5 68760 -1 3525
3527 0 461577 251831 68640 -1 3526
3528 0 461567 251847 68520 -1 3527
3529 0 461695 251921 68360 -1 3528
3530 0 461727 252175 68120 -1 3529
3531 0 461743 252193 68080 -1 3530
3532 0 461519 252293 68080 -1 3531
3533 0 461233 252355 68080 -1 3532
3534 0 461087 252351 68120 -1 3533
3535 0 460799 252300 68120 -1 3534
3536 0 460757 252256 68080 -1 3535
3537 0 460607 252239 68040 -1 3536
3538 0 460463 252373 67960 -1 3537
3539 0 460509 252447 67960 -1 3538
3540 0 460511 252553 67880 -1 3539
3541 0 461959 252171 68080 -1 3531
3542 0 462011 252090 68120 -1 3541
3543 0 462045 251964 68280 -1 3542
3544 0 462139 251814 68440 -1 3543
3545 0 462269 251822 68560 -1 3544
3546 0 462343 251836 68680 -1 3545
3547 0 462361 251820 68720 -1 3546
3548 0 462437 251872 68840 -1 3547
3549 0 462495 251922 68960 -1 3548
3550 0 462505 251996 69080 -1 3549
3551 0 462445 252114 69200 -1 3550
3552 0 462473 252128 69240 -1 3551
3553 0 461349.97 251538.14 69200 -1 3522
3554 0 461341.8 251362.05 69240 -1 3553
3555 0 461330 251275 69320 -1 3554
3556 0 461292 251153 69480 -1 3555
3557 0 461210 251087 69600 -1 3556
3558 0 461166 250931 69760 -1 3557
3559 0 461152 250927 69880 -1 3558
3560 0 461464.06 251852.94 69240 -1 3519
3561 0 461505.12 251862.27 69200 -1 3560
3562 0 461541.56 251871.7 69120 -1 3561
3563 0 461704.1 251720.48 69080 -1 3562
3564 0 461859.62 251473.5 69000 -1 3563
3565 0 461958.7 251411.72 68960 -1 3564
3566 0 462018.3 251337.75 69000 -1 3565
3567 0 462138.8 251138.27 69080 -1 3566
3568 0 462156.72 250983.92 69160 -1 3567
3569 0 462075.28 250824.7 69280 -1 3568
3570 0 462001.16 250774.5 69360 -1 3569
3571 0 461901.9 250693.38 69440 -1 3570
3572 0 461810 250602.08 69520 -1 3571
3573 0 461627.34 250561.12 69600 -1 3572
3574 0 461591.5 250563.5 69640 -1 3573
3575 0 461555.88 250565.75 69680 -1 3574
3576 0 461236.34 250706.28 69720 -1 3575
3577 0 461163.34 250872.56 69680 -1 3576
3578 0 461173.88 250914.86 69640 -1 3577
3579 0 461197.38 250963.4 69600 -1 3578
3580 0 461217.88 251011.11 69520 -1 3579
3581 0 461217.3 251034.58 69440 -1 3580
3582 0 461239 251080 69400 -1 3581
3583 0 461260.94 251125.22 69360 -1 3582
3584 0 461264.38 251153.14 69280 -1 3583
3585 0 461309.06 251178.42 69200 -1 3584
3586 0 460969.97 250621.44 69800 -1 3576
3587 0 460928 250606 69840 -1 3586
3588 0 460904 250583.5 69920 -1 3587
3589 0 462375.88 254205 68720 -1 3183
3590 0 462428.88 254241.4 68680 -1 3589
3591 0 462409.6 254355.2 68600 -1 3590
3592 0 462423.66 254506.2 68520 -1 3591
3593 0 462452.16 254629.14 68440 -1 3592
3594 0 462440.06 254683.97 68400 -1 3593
3595 0 462407.6 254777.27 68360 -1 3594
3596 0 462357.22 254820.42 68320 -1 3595
3597 0 462338.47 254882.81 68280 -1 3596
3598 0 462219.56 255089.25 68240 -1 3597
3599 0 462229.6 255215.55 68160 -1 3598
3600 0 462221.4 255241.28 68080 -1 3599
3601 0 462217.56 255253.8 68040 -1 3600
3602 0 462133.4 255298.31 68080 -1 3601
3603 0 461783.62 255557.98 68120 -1 3602
3604 0 461739.6 255601.72 68160 -1 3603
3605 0 461640.38 255619.52 68200 -1 3604
3606 0 461510.84 255668.53 68280 -1 3605
3607 0 461321.9 255747.69 68360 -1 3606
3608 0 461058.53 255847.84 68440 -1 3607
3609 0 460942 255893 68440 -1 3608
3610 0 460686 255963 68400 -1 3609
3611 0 460430 255981 68360 -1 3610
3612 0 460258 255911 68400 -1 3611
3613 0 460166 255861 68320 -1 3612
3614 0 459956 255801 68240 -1 3613
3615 0 459844 255793 68200 -1 3614
3616 0 459722 255729 68200 -1 3615
3617 0 459725 255738 68120 -1 3616
3618 0 459635 255694 68000 -1 3617
3619 0 459529 255724 67840 -1 3618
3620 0 459433 255728 67760 -1 3619
3621 0 459315 255660 67760 -1 3620
3622 0 464704 255104 68440 154 3175
3623 0 464896 255040 68280 122 3622
3624 0 464934.4 255027.2 68240 107 3623
3625 0 465088 254976 68080 51 3624
3626 0 465248 254976 67880 51 3625
3627 0 465312 254963.2 67800 80 3626
3628 0 464966 254694 67800 -1 3627
3629 0 464762 254610 67800 -1 3628
3630 0 464654 254529 67680 -1 3629
3631 0 464640 254454 67600 -1 3630
3632 0 464614 254434 67560 -1 3631
3633 0 464360 254344 67560 -1 3632
3634 0 463980 254376 67560 -1 3633
3635 0 463702 254491 67480 -1 3634
3636 0 463330 254679 67320 -1 3635
3637 0 462908 254753 67240 -1 3636
3638 0 462744 254775 67240 -1 3637
3639 0 462320 254669 67160 -1 3638
3640 0 461796 254583 67080 -1 3639
3641 0 461720 254505 67040 -1 3640
3642 0 461656 254441 66960 -1 3641
3643 0 461466 254337 66880 -1 3642
3644 0 461308 254357 66760 -1 3643
3645 0 462732 255017 67240 -1 3638
3646 0 462836 255174 67160 -1 3645
3647 0 462934 255384 67160 -1 3646
3648 0 462938 255504 67040 -1 3647
3649 0 462946 255622 66960 -1 3648
3650 0 462950 255670 66960 -1 3649
3651 0 463060 255840 66920 -1 3650
3652 0 463006 255846 66880 -1 3651
3653 0 462972 255886 66760 -1 3652
3654 0 463034 255832 66640 -1 3653
3655 0 464408 254378 67480 -1 3633
3656 0 465408 254944 67680 124 3627
3657 0 465632 254976 67560 136 3656
3658 0 465632 255232 67560 81 3657
3659 0 465632 255488 67600 51 3658
3660 0 465632 255744 67680 51 3659
3661 0 465632 255904 67880 64 3660
3662 0 465728 256000 68120 51 3661
3663 0 465728 256160 68320 40 3662
3664 0 465709.66 256312.33 68400 -1 3663
3665 0 465568 256384 68360 40 3663
3666 0 465607.66 256528.33 68320 -1 3665
3667 0 465699.66 256626.33 68280 -1 3666
3668 0 465742 256707 68200 -1 3667
3669 0 465834 256849 68080 -1 3668
3670 0 465912 257055 68080 -1 3669
3671 0 465840 256949 68000 -1 3670
3672 0 465978 257173 68160 -1 3670
3673 0 466228 257315 68160 -1 3672
3674 0 466280 257373 68240 -1 3673
3675 0 466202 257511 68240 -1 3674
3676 0 466058 257587 68240 -1 3675
3677 0 465932 257663 68200 -1 3676
3678 0 465814 257759 68160 -1 3677
3679 0 465784 257843 68160 -1 3678
3680 0 465708 257999 68120 -1 3679
3681 0 465630 258081 68040 -1 3680
3682 0 465344 256544 68360 71 3665
3683 0 465301.66 256476.33 68480 -1 3682
3684 0 465279.66 256474.33 68520 -1 3683
3685 0 465120 256736 68360 51 3682
3686 0 464896 256928 68360 40 3685
3687 0 464621.66 257202.33 68360 -1 3686
3688 0 464571.66 257304.33 68280 -1 3687
3689 0 464447.66 257342.33 68280 -1 3688
3690 0 464451.66 257374.33 68240 -1 3689
3691 0 464436 257375 68120 -1 3690
3692 0 464396 257417 68000 -1 3691
3693 0 464284 257555 67880 -1 3692
3694 0 464182 257632.5 67800 -1 3693
3695 0 464192 257694.5 67680 -1 3694
3696 0 464324 257802.5 67560 -1 3695
3697 0 464444 257840.5 67440 -1 3696
3698 0 464450 257904.5 67320 -1 3697
3699 0 464458 257918.5 67280 -1 3698
3700 0 464446 257929.5 67240 -1 3699
3701 0 464626 257339 68000 -1 3692
3702 0 464681 257274.5 67920 -1 3701
3703 0 464728 257240.5 67920 -1 3702
3704 0 464829 257247.5 67800 -1 3703
3705 0 464875 257320.5 67720 -1 3704
3706 0 464998 257322.5 67640 -1 3705
3707 0 465218 257351.5 67520 -1 3706
3708 0 465268 257332.5 67440 -1 3707
3709 0 464847.66 257032.33 68280 -1 3688
3710 0 464897.66 256900.33 68280 -1 3709
3711 0 464809.66 256820.33 68280 -1 3710
3712 0 464805.66 256822.33 68240 -1 3711
3713 0 464742 256729 68240 -1 3712
3714 0 464726 256549 68240 -1 3713
3715 0 464706 256503 68160 -1 3714
3716 0 464703 256432.5 68080 -1 3715
3717 0 464576 256143.5 67960 -1 3716
3718 0 464468 256128.5 67880 -1 3717
3719 0 464788 256805 68200 -1 3712
3720 0 464768 257152 68480 32 3686
3721 0 464928 257312 68680 40 3720
3722 0 465152 257440 68640 32 3721
3723 0 465312 257664 68640 40 3722
3724 0 465408 257888 68560 60 3723
3725 0 465641 257779 68560 -1 3724
3726 0 465807 257755 68560 -1 3725
3727 0 466021 257798 68520 -1 3726
3728 0 466151 257868 68440 -1 3727
3729 0 465408 258144 68480 51 3724
3730 0 465408 258368 68280 40 3729
3731 0 465344 258528 68080 32 3730
3732 0 465381 258549 68040 -1 3731
3733 0 465365 258562 67960 -1 3732
3734 0 465392 258577.5 67880 -1 3733
3735 0 465299 258556.5 67760 -1 3734
3736 0 465242.5 258630.5 67720 -1 3735
3737 0 465221.5 258594.5 67680 -1 3736
3738 0 464965.5 258383.5 67680 -1 3737
3739 0 465450 258616.5 67880 -1 3734
3740 0 465534 258645 67800 -1 3739
3741 0 465534 258656 67760 -1 3740
3742 0 465364.75 257205.81 68800 -1 3722
3743 0 465597 257130 68880 -1 3742
3744 0 465569 257124 68920 -1 3743
3745 0 465888 255008 67480 120 3657
3746 0 466144 255008 67400 80 3745
3747 0 466400 255008 67400 80 3746
3748 0 466656 254976 67360 86 3747
3749 0 466912 254976 67320 96 3748
3750 0 467168 254976 67280 101 3749
3751 0 467424 254976 67200 86 3750
3752 0 467680 254976 67200 80 3751
3753 0 467936 254912 67200 81 3752
3754 0 468192 254848 67160 134 3753
3755 0 468448 254752 67080 115 3754
3756 0 468672 254656 66960 122 3755
3757 0 468938 254586 66960 -1 3756
3758 0 469066 254362 66960 -1 3757
3759 0 469146 254197 67040 -1 3758
3760 0 469174 254155 67080 -1 3759
3761 0 469218 254221 67080 -1 3760
3762 0 469286 254253 67120 -1 3761
3763 0 469364 254357 67120 -1 3762
3764 0 469494 254533 67120 -1 3763
3765 0 469532 254709 67120 -1 3764
3766 0 469538 254813 67120 -1 3765
3767 0 469536 254905 67120 -1 3766
3768 0 469526 255070 67200 -1 3767
3769 0 469446 255060 67320 -1 3768
3770 0 469380 255088 67440 -1 3769
3771 0 469296 255126 67480 -1 3770
3772 0 469348 254265 67200 -1 3762
3773 0 468864 254496 66840 98 3756
3774 0 469088 254368 66760 86 3773
3775 0 469344 254368 66680 80 3774
3776 0 469568 254304 66560 80 3775
3777 0 469760 254208 66400 102 3776
3778 0 469920 254144 66200 108 3777
3779 0 470048 254016 66000 98 3778
3780 0 470208 253984 65800 124 3779
3781 0 470336 253877.33 65720 68 3780
3782 0 470400 253824 65680 40 3781
3783 0 470592 253664 65560 90 3782
3784 0 470848 253632 65600 154 3783
3785 0 470912 253632 65680 128 3784
3786 0 471040 253708.8 65840 106 3785
3787 0 471558 253813.2 65840 -1 3786
3788 0 471606 253857.2 65760 -1 3787
3789 0 471706 253864 65680 -1 3788
3790 0 471646 254116 65600 -1 3789
3791 0 471346 254217 65520 -1 3790
3792 0 471060 254243 65400 -1 3791
3793 0 470780 254171 65400 -1 3792
3794 0 470798 254194 65440 -1 3793
3795 0 471072 253728 65880 101 3786
3796 0 471296 253792 66000 102 3795
3797 0 471552 253792 66000 98 3796
3798 0 471808 253888 66040 124 3797
3799 0 472000 253888 66240 45 3798
3800 0 472192 253824 66440 32 3799
3801 0 472320 253760 66560 75 3800
3802 0 472526 253731 66760 -1 3801
3803 0 472646 253717 66800 -1 3802
3804 0 472864 253631 66920 -1 3803
3805 0 473032 253607 67040 -1 3804
3806 0 473504 253517 67160 -1 3805
3807 0 473636 253475 67200 -1 3806
3808 0 473754 253323 67200 -1 3807
3809 0 473924 253229 67200 -1 3808
3810 0 474250 253069 67280 -1 3809
3811 0 474326 253061 67320 -1 3810
3812 0 474390 253117 67400 -1 3811
3813 0 474460 253105 67440 -1 3812
3814 0 474584 253179 67520 -1 3813
3815 0 474478 253140 67640 -1 3814
3816 0 474520 253140 67800 -1 3815
3817 0 474680 253114 67800 -1 3816
3818 0 474748 253090 67840 -1 3817
3819 0 474794 253006 67960 -1 3818
3820 0 474818 253012 68120 -1 3819
3821 0 475148 253016 68200 -1 3820
3822 0 475578 252958 68320 -1 3821
3823 0 475870 252968 68480 -1 3822
3824 0 476122 252928 68600 -1 3823
3825 0 476418 253016 68640 -1 3824
3826 0 476648 253034 68680 -1 3825
3827 0 473812 253569 67200 -1 3807
3828 0 474002 253590 67200 -1 3827
3829 0 474012 253570 67240 -1 3828
3830 0 471072 253472 65560 136 3785
3831 0 471264 253312 65440 107 3830
3832 0 471424 253184 65240 90 3831
3833 0 471520 253120 65120 115 3832
3834 0 471440 253120 64920 45 3833
3835 0 471424 253120 64880 32 3834
3836 0 471264 253120 64680 32 3835
3837 0 471008 253120 64640 108 3836
3838 0 471241 252958 64360 -1 3837
3839 0 471247 252970 64280 -1 3838
3840 0 470816 253184 64800 128 3837
3841 0 470688 253344 64840 140 3840
3842 0 471776 252992 65080 51 3833
3843 0 471968 252800 65080 60 3842
3844 0 472096 252704 65080 40 3843
3845 0 473216 252448 65080 124 3844
3846 0 473248 252192 65080 136 3845
3847 0 473472 252064 65200 71 3846
3848 0 473806 252014 65200 -1 3847
3849 0 473882 251994 65160 -1 3848
3850 0 473728 252032 65280 86 3847
3851 0 473952 251936 65360 148 3850
3852 0 474144 251776 65400 141 3851
3853 0 474304 251648 65560 81 3852
3854 0 474528 251488 65560 108 3853
3855 0 474784 251392 65520 64 3854
3856 0 475040 251360 65520 64 3855
3857 0 475296 251360 65520 102 3856
3858 0 475552 251360 65520 124 3857
3859 0 475776 251232 65480 124 3858
3860 0 476000 251104 65520 80 3859
3861 0 476256 250976 65480 107 3860
3862 0 476512 250848 65480 102 3861
3863 0 476736 250720 65360 185 3862
3864 0 476750 250726 65320 -1 3863
3865 0 476686 250751 65280 -1 3864
3866 0 476780 250737 65120 -1 3865
3867 0 476282 250851 65280 -1 3865
3868 0 476278 250786 65200 -1 3867
3869 0 476316 250760 65120 -1 3868
3870 0 476960 250720 65520 131 3863
3871 0 477216 250720 65600 86 3870
3872 0 477472 250688 65640 51 3871
3873 0 477696 250560 65680 40 3872
3874 0 477810 250498 65640 -1 3873
3875 0 477990 250502 65640 -1 3874
3876 0 478140 250477 65680 -1 3875
3877 0 478265 250445 65680 -1 3876
3878 0 478320 250431 65560 -1 3877
3879 0 478534 250261 65560 -1 3878
3880 0 478573 250230 65600 -1 3879
3881 0 478639 250251 65680 -1 3880
3882 0 473472 252544 65120 64 3845
3883 0 473728 252608 65120 45 3882
3884 0 473984 252640 65120 45 3883
3885 0 474240 252704 65160 80 3884
3886 0 474368 252768 65200 45 3885
3887 0 474784 252960 65200 60 3886
3888 0 474912 252992 65200 60 3887
3889 0 475168 253088 65240 60 3888
3890 0 475392 253248 65280 71 3889
3891 0 475616 253376 65280 51 3890
3892 0 475840 253504 65320 71 3891
3893 0 476064 253632 65320 71 3892
3894 0 476320 253728 65320 60 3893
3895 0 476512 253888 65400 40 3894
3896 0 476550 253950 65400 -1 3895
3897 0 476554 254001 65440 -1 3896
3898 0 462208 258624 78120 115 2314
3899 0 462080 258880 78120 71 3898
3900 0 461888 259072 78120 32 3899
3901 0 461792 259168 78120 71 3900
3902 0 461632 259360 78200 120 3901
3903 0 461419.34 259640.67 78240 -1 3902
3904 0 461443 259795 78280 -1 3903
3905 0 461437.66 259749.67 78360 -1 3904
3906 0 461715 259931 78360 -1 3905
3907 0 461809 260044 78440 -1 3906
3908 0 461855.66 260073.33 78480 -1 3907
3909 0 461949 260132 78560 -1 3908
3910 0 462059 260106 78640 -1 3909
3911 0 461979 260334 78640 -1 3910
3912 0 461943 260440 78720 -1 3911
3913 0 461917 260584 78840 -1 3912
3914 0 461859 260774 79000 -1 3913
3915 0 461741 261020 79120 -1 3914
3916 0 462071 259982 78680 -1 3910
3917 0 462075 259943 78720 -1 3916
3918 0 462025 259854.5 78880 -1 3917
3919 0 462024 259834.5 79080 -1 3918
3920 0 461987 259777.5 79280 -1 3919
3921 0 461931 259755 79360 -1 3920
3922 0 461717 259331 79360 -1 3921
3923 0 461499 259311 79400 -1 3922
3924 0 461955 259829 79440 -1 3921
3925 0 462017 259914 79600 -1 3924
3926 0 461943 259980 79800 -1 3925
3927 0 461983 260118 79960 -1 3926
3928 0 462001 260346 80200 -1 3927
3929 0 462055 260372 80240 -1 3928
3930 0 462153 260446 80240 -1 3929
3931 0 462104 260520.5 80160 -1 3930
3932 0 462003 260589.5 80120 -1 3931
3933 0 461977 260644.5 80160 -1 3932
3934 0 461924 260680.5 80240 -1 3933
3935 0 461927 260683.5 80320 -1 3934
3936 0 462044 260684.5 80160 -1 3933
3937 0 462143 260755.5 80160 -1 3936
3938 0 462216 260773.5 80200 -1 3937
3939 0 462333 260667.5 80240 -1 3938
3940 0 462329 260648.5 80200 -1 3939
3941 0 462253 260604.5 80120 -1 3940
3942 0 462197 260622.5 80040 -1 3941
3943 0 461435 259727 78400 -1 3905
3944 0 461467 259403 78560 -1 3943
3945 0 461501 259214 78640 -1 3944
3946 0 461523 259212 78800 -1 3945
3947 0 461643 259016 79000 -1 3946
3948 0 461785 258798 79000 -1 3947
3949 0 461779 258846 79080 -1 3948
3950 0 461767 258790 79160 -1 3949
3951 0 461472 259552 78160 40 3902
3952 0 461248 259648 78080 40 3951
3953 0 460992 259712 78080 32 3952
3954 0 460768 259904 78080 81 3953
3955 0 460544 260032 78000 141 3954
3956 0 460320 260192 77920 131 3955
3957 0 460064 260224 77920 150 3956
3958 0 459808 260320 77920 124 3957
3959 0 459680 260288 77920 32 3958
3960 0 459456 260128 77920 32 3959
3961 0 459200 260064 77920 45 3960
3962 0 458944 259968 77960 64 3961
3963 0 458688 259872 78000 80 3962
3964 0 458496 259680 78000 40 3963
3965 0 458304 259488 78040 51 3964
3966 0 458112 259328 78080 91 3965
3967 0 458080 259296 78080 91 3966
3968 0 457824 259264 78160 60 3967
3969 0 457600 259360 78280 40 3968
3970 0 457376 259360 78480 64 3969
3971 0 457216 259520 78600 60 3970
3972 0 457186 259554 78640 -1 3971
3973 0 457170 259558 78680 -1 3972
3974 0 457157 259621 78760 -1 3973
3975 0 457131 259653 78840 -1 3974
3976 0 457101 259675 78920 -1 3975
3977 0 457083 259731 79000 -1 3976
3978 0 457059 259753 79040 -1 3977
3979 0 457065 259843 79160 -1 3978
3980 0 457071 260085 79280 -1 3979
3981 0 457013 260267 79360 -1 3980
3982 0 457013 260281 79320 -1 3981
3983 0 457003 260437 79280 -1 3982
3984 0 457061 260577 79280 -1 3983
3985 0 457159 260591 79200 -1 3984
3986 0 457237 260667 79160 -1 3985
3987 0 457088 259744 78520 51 3971
3988 0 457152 259968 78400 108 3987
3989 0 457184 260128 78360 102 3988
3990 0 457184.25 260101.75 78320 76 3989
3991 0 457131 260333 78320 -1 3990
3992 0 457035 260359 78240 -1 3991
3993 0 456855 260343 78240 -1 3992
3994 0 456843 260353 78280 -1 3993
3995 0 456979 260331 78160 -1 3993
3996 0 457133 260303 78040 -1 3995
3997 0 457107 260321 77920 -1 3996
3998 0 457077 260369 77760 -1 3997
3999 0 457097 260335 77640 -1 3998
4000 0 456995 260393 77520 -1 3999
4001 0 456975 260379 77480 -1 4000
4002 0 456829 260423 77480 -1 4001
4003 0 456789 260445 77440 -1 4002
4004 0 456563 260481 77360 -1 4003
4005 0 456291 260507 77280 -1 4004
4006 0 456041 260389 77160 -1 4005
4007 0 455951 260373 77040 -1 4006
4008 0 455955 260311 76920 -1 4007
4009 0 455867 260231 76800 -1 4008
4010 0 455619 260139 76800 -1 4009
4011 0 455473 260121 76800 -1 4010
4012 0 455369 260039 76800 -1 4011
4013 0 455289 260019 76880 -1 4012
4014 0 455226 259950 76960 -1 4013
4015 0 455206 259930 77040 -1 4014
4016 0 455225 259951 77080 -1 4015
4017 0 455028 259924 77080 -1 4016
4018 0 454972 259910 77120 -1 4017
4019 0 454854 259972 77160 -1 4018
4020 0 454634 259944 77280 -1 4019
4021 0 455244 259972 77120 -1 4016
4022 0 455407 260063 76640 -1 4011
4023 0 455428 259970 76560 -1 4022
4024 0 455464 259844 76560 -1 4023
4025 0 455528 259820 76600 -1 4024
4026 0 455660 259808 76640 -1 4025
4027 0 455760 259734 76640 -1 4026
4028 0 455810 259632 76800 -1 4027
4029 0 455920 259596 76960 -1 4028
4030 0 456028 259590 77000 -1 4029
4031 0 457225 260209 77640 -1 3999
4032 0 457316 260186 77680 -1 4031
4033 0 457299.6 260197.6 77720 -1 4032
4034 0 457534 260130 77720 -1 4033
4035 0 457790 260156 77640 -1 4034
4036 0 457722 260150 77600 -1 4035
4037 0 457234 260244 77880 -1 4033
4038 0 457185 260023 78200 -1 3990
4039 0 458240 259104 78120 40 3967
4040 0 458272 258848 78120 51 4039
4041 0 458272 258592 78120 51 4040
4042 0 458176 258336 78120 32 4041
4043 0 457984 258208 78000 71 4042
4044 0 457728 258240 77960 60 4043
4045 0 457701 258251 77920 -1 4044
4046 0 457693 258229 77800 -1 4045
4047 0 457568 258272 77960 64 4044
4048 0 457465 258323 78000 -1 4047
4049 0 459552 260544 77960 45 3959
4050 0 459360 260736 78000 32 4049
4051 0 459168 260544 78000 40 4050
4052 0 459040 260512 77960 32 4051
4053 0 459015 260539 77880 -1 4052
4054 0 458966 260440 77800 -1 4053
4055 0 458908 260314 77680 -1 4054
4056 0 458790 260308 77600 -1 4055
4057 0 458614 260386 77480 -1 4056
4058 0 458298 260524 77320 -1 4057
4059 0 458204 260526 77200 -1 4058
4060 0 458198 260476 77040 -1 4059
4061 0 458188 260542 76840 -1 4060
4062 0 458252 260646 76640 -1 4061
4063 0 458175 260867 76600 -1 4062
4064 0 457989 260959 76600 -1 4063
4065 0 457857 261291 76720 -1 4064
4066 0 457935 261355 76920 -1 4065
4067 0 458045 261385 77000 -1 4066
4068 0 459264 260992 78040 40 4050
4069 0 459232 261120 78080 40 4068
4070 0 459147 261271 78040 -1 4069
4071 0 458891 261357 78000 -1 4070
4072 0 458729 261355 78160 -1 4070
4073 0 460800 257728 79440 104 2288
4074 0 460640 257952 79440 32 4073
4075 0 460326 258083 79280 51 4074
4076 0 460134 258152 79280 75 4075
4077 0 460070 258235 79320 -1 4076
4078 0 460034 258297 79360 -1 4077
4079 0 460162 258123 79240 -1 4076
4080 0 460144 258097 79120 -1 4079
4081 0 460736 257120 79920 227 2258
4082 0 460779 257056 79960 191 4081
4083 0 460864 256928 80040 120 4082
4084 0 461120 256864 80040 40 4083
4085 0 461312 256672 80040 71 4084
4086 0 461472 256480 80080 51 4085
4087 0 461536 256384 80160 48 4086
4088 0 461600 256288 80240 45 4087
4089 0 461760 256064 80360 60 4088
4090 0 461792 255968 80440 79 4089
4091 0 461697 255835 80440 -1 4090
4092 0 461569 255769 80440 -1 4091
4093 0 461527 255746 80480 -1 4092
4094 0 461413 255646 80520 -1 4093
4095 0 461177 255610 80520 -1 4094
4096 0 461149 255624 80560 -1 4095
4097 0 461117 255654 80640 -1 4096
4098 0 460997 255659 80760 -1 4097
4099 0 461824 255872 80520 98 4090
4100 0 461984 255680 80640 75 4099
4101 0 462144 255520 80800 32 4100
4102 0 462304 255360 81000 40 4101
4103 0 462432 255200 81160 32 4102
4104 0 462528 255040 81360 32 4103
4105 0 462656 254880 81560 32 4104
4106 0 462624 254720 81760 64 4105
4107 0 462602.66 254698.67 81840 62 4106
4108 0 462560 254656 82000 60 4107
4109 0 462544 254656 82040 67 4108
4110 0 462528 254656 82080 75 4109
4111 0 462510 254773 82200 -1 4110
4112 0 462498 254773 82240 -1 4111
4113 0 462478 254501 82080 -1 4110
4114 0 462412 254379 82080 -1 4113
4115 0 462396 254244 82160 -1 4114
4116 0 462440 254020 82200 -1 4115
4117 0 462436 253852 82200 -1 4116
4118 0 462382 253682 82320 -1 4117
4119 0 462578 253380 82280 -1 4118
4120 0 462538 253268 82240 -1 4119
4121 0 462500 253066 82120 -1 4120
4122 0 462434 253082 82040 -1 4121
4123 0 462430 253064 81920 -1 4122
4124 0 462352 252868 81840 -1 4123
4125 0 462348 252850 81800 -1 4124
4126 0 462312 252875 81720 -1 4125
4127 0 462204 252926 81680 -1 4126
4128 0 462116 252908 81640 -1 4127
4129 0 462020 252898 81560 -1 4128
4130 0 461994 252872 81480 -1 4129
4131 0 461972 252846 81400 -1 4130
4132 0 461890 252842 81320 -1 4131
4133 0 462654 252604 81840 -1 4124
4134 0 462675 252530 81880 -1 4133
4135 0 462696 252456 81920 -1 4134
4136 0 462696 252392 82000 -1 4135
4137 0 462710 252342 82080 -1 4136
4138 0 462722 252314 82160 -1 4137
4139 0 462602 252192 82240 -1 4138
4140 0 462500 251932 82240 -1 4139
4141 0 462186 251764 82360 -1 4140
4142 0 462150 251704 82360 -1 4141
4143 0 462142 251678 82440 -1 4142
4144 0 457907.7 253258.78 82000 -1 1289
4145 0 457832.28 253226.36 82040 -1 4144
4146 0 457678.3 253141.52 82080 -1 4145
4147 0 457556.16 253021.34 82120 -1 4146
4148 0 457468.22 252956.98 82200 -1 4147
4149 0 457468.03 252900.89 82240 -1 4148
4150 0 457492.8 252793.02 82280 -1 4149
4151 0 457402.5 252714.42 82360 -1 4150
4152 0 457323.5 252685.27 82440 -1 4151
4153 0 457223.06 252583.12 82480 -1 4152
4154 0 457303.16 252349.7 82520 -1 4153
4155 0 457500.44 251998.61 82480 -1 4154
4156 0 457474.6 251858.4 82560 -1 4155
4157 0 457455.34 251832.67 82600 -1 4156
4158 0 457416.22 251782.06 82680 -1 4157
4159 0 457381.34 251737.9 82760 -1 4158
4160 0 457364.3 251719.77 82800 -1 4159
4161 0 457339 251682.81 82840 -1 4160
4162 0 457243.06 251641.5 82880 -1 4161
4163 0 457193.44 251633.8 82960 -1 4162
4164 0 456926.4 253592.64 82760 -1 1255
4165 0 456783.38 253789 82680 -1 4164
4166 0 456818.62 253885.7 82560 -1 4165
4167 0 456852.5 253955.31 82480 -1 4166
4168 0 456898.75 254018.27 82400 -1 4167
4169 0 456878.56 254114.25 82320 -1 4168
4170 0 456825.6 254211.28 82200 -1 4169
4171 0 456823.38 254374.05 82120 -1 4170
4172 0 456882.44 254474.75 82040 -1 4171
4173 0 456835.72 254877.28 81920 -1 4172
4174 0 456838.66 254943.67 81840 -1 4173
4175 0 456862.9 255635.72 81840 -1 4174
4176 0 457213 256425 81720 -1 4175
4177 0 457477 256539 81640 -1 4176
4178 0 457607 256745 81520 -1 4177
4179 0 457639 256851 81440 -1 4178
4180 0 457757 257159 81440 -1 4179
4181 0 457729 257195 81480 -1 4180
4182 0 457687 257225 81600 -1 4181
4183 0 457697 257275 81680 -1 4182
4184 0 457695 257313 81720 -1 4183
4185 0 457677 257449 81760 -1 4184
4186 0 457679 257489 81720 -1 4185
4187 0 457723 257563 81680 -1 4186
4188 0 457791 257627 81680 -1 4187
4189 0 457024.06 256220.4 81880 -1 4175
4190 0 457023.7 256389.89 82000 -1 4189
4191 0 457091.34 256609.97 82080 -1 4190
4192 0 457070.9 256642.92 82160 -1 4191
4193 0 457246.9 256894.9 82160 124 4192
4194 0 456823.12 257351 82160 120 4193
4195 0 456727.72 257463.75 82080 150 4194
4196 0 456692 257528.14 82000 150 4195
4197 0 456692.2 258016.22 82000 128 4196
4198 0 456676.44 258568.3 82000 135 4197
4199 0 456640.5 258655 82080 107 4198
4200 0 456459.5 259003.1 82160 91 4199
4201 0 456159.66 259431.14 82160 160 4200
4202 0 456227.7 260005.14 82160 120 4201
4203 0 456292.34 260801.8 82120 81 4202
4204 0 456322.8 260799 82160 72 4203
4205 0 455631.6 261694 82160 -1 4204
4206 0 455562 261711 82160 -1 4205
4207 0 455488 261737 82200 -1 4206
4208 0 455390 261745 82240 -1 4207
4209 0 455220 261789 82240 -1 4208
4210 0 455028 261815 82320 -1 4209
4211 0 454744 261987 82440 -1 4210
4212 0 454754 261997 82480 -1 4211
4213 0 456600 260772 82520 -1 4204
4214 0 456800 260828 82720 -1 4213
4215 0 456885 260885 82840 67 4214
4216 0 456992 260992 82920 60 4215
4217 0 457152 261216 82920 91 4216
4218 0 457216 261472 82880 107 4217
4219 0 457088 261696 82840 40 4218
4220 0 456960 261920 82840 51 4219
4221 0 456928 261984 82880 75 4220
4222 0 456918 262073 82920 -1 4221
4223 0 457280 261472 82920 71 4218
4224 0 457504 261536 83040 71 4223
4225 0 457230 261554 83040 -1 4224
4226 0 457204.66 261538.33 83080 -1 4225
4227 0 457154 261507 83160 -1 4226
4228 0 457052 261513 83280 -1 4227
4229 0 456934 261399 83440 -1 4228
4230 0 456834 261301 83560 -1 4229
4231 0 456686 261197 83720 -1 4230
4232 0 456702 261013 83960 -1 4231
4233 0 456820 260905 84120 -1 4232
4234 0 456892 260657 84280 -1 4233
4235 0 456844 260645 84360 -1 4234
4236 0 457760 261600 83000 40 4224
4237 0 455932.4 261411.78 82120 -1 4203
4238 0 455955.1 261388.12 82040 64 4237
4239 0 455973.16 261395.78 81920 51 4238
4240 0 456022.97 261449.02 81760 51 4239
4241 0 456075.12 261460.48 81640 91 4240
4242 0 456115.2 261481.62 81520 91 4241
4243 0 456143.75 261497.28 81400 96 4242
4244 0 456178.72 261528.6 81280 96 4243
4245 0 456235.94 261555.03 81160 96 4244
4246 0 456343.12 261621.36 81040 98 4245
4247 0 456360.03 261672.39 80920 98 4246
4248 0 456332 261712.06 80800 98 4247
4249 0 456395.5 261710.48 80720 98 4248
4250 0 456487.66 261749.75 80640 81 4249
4251 0 456515.78 261798.56 80560 81 4250
4252 0 456536.16 261822.05 80520 81 4251
4253 0 456612.38 261841.88 80440 98 4252
4254 0 456607.72 261850.77 80360 98 4253
4255 0 456631.84 261907.7 80280 98 4254
4256 0 456624.34 261958.48 80200 71 4255
4257 0 456619.66 261998.75 80120 71 4256
4258 0 456663.38 262026.64 80000 128 4257
4259 0 456753.7 262029.55 79920 128 4258
4260 0 456768.3 262031.7 79840 128 4259
4261 0 456822.9 262074.48 79760 98 4260
4262 0 456875.3 262046.31 79680 98 4261
4263 0 456876.12 262018.7 79640 98 4262
4264 0 457052.06 261862.7 79640 98 4263
4265 0 457315.94 261822.69 79640 -1 4264
4266 0 457392.47 261846.11 79600 -1 4265
4267 0 457620.4 261702.1 79600 -1 4266
4268 0 457551.16 261650.69 79680 -1 4267
4269 0 457487.1 261575.11 79720 -1 4268
4270 0 457399.84 261495.1 79800 -1 4269
4271 0 457734.56 261073.72 79880 -1 4270
4272 0 457523.47 261446.52 80000 -1 4271
4273 0 457559.84 261441.6 80080 -1 4272
4274 0 457464 261418 80160 -1 4273
4275 0 457740.25 261655.44 79520 -1 4267
4276 0 457899.03 261606.27 79440 -1 4275
4277 0 458044.5 261586.61 79400 -1 4276
4278 0 458147.94 261553.6 79320 -1 4277
4279 0 458208.2 261542.56 79240 -1 4278
4280 0 458295.72 261489.42 79200 -1 4279
4281 0 458348.53 261466.53 79160 -1 4280
4282 0 458400.1 261378.28 79120 -1 4281
4283 0 458387.1 261283.06 79080 -1 4282
4284 0 458368.5 261229.36 79040 -1 4283
4285 0 458316.16 261182.58 79000 -1 4284
4286 0 458107.62 261122.83 78960 -1 4285
4287 0 458100.2 261093.05 78920 -1 4286
4288 0 458120.2 261054.22 78840 -1 4287
4289 0 458145 261053 78800 -1 4288
4290 0 456800 262496 79400 75 4262
4291 0 456822.6 262496 78920 44 4290
4292 0 456102.94 262536 78920 -1 4291
4293 0 455974.94 262568 78880 -1 4292
4294 0 455599 262613 78760 -1 4293
4295 0 455385 262601 78680 -1 4294
4296 0 455319 262591 78640 -1 4295
4297 0 455173 262587 78640 -1 4296
4298 0 455043 262613 78640 -1 4297
4299 0 455001 262596 78560 -1 4298
4300 0 454918.34 262692 78480 -1 4299
4301 0 454877 262740 78440 -1 4300
4302 0 454880 262837 78320 -1 4301
4303 0 454760 262928 78240 -1 4302
4304 0 454582 262960 78240 -1 4303
4305 0 454562 262976 78160 -1 4304
4306 0 454374 262968 78080 -1 4305
4307 0 454180 263010 78040 -1 4306
4308 0 454174 263006 78000 -1 4307
4309 0 454546 262970 78280 -1 4304
4310 0 454524 263004 78360 -1 4309
4311 0 454472 263133 78440 -1 4310
4312 0 454464 263209 78520 -1 4311
4313 0 454408 263209 78560 -1 4312
4314 0 454226 263169 78720 -1 4313
4315 0 454178 263155 78800 -1 4314
4316 0 455131 262579 78680 -1 4297
4317 0 454901 262683 78800 -1 4316
4318 0 454837 262666 78840 -1 4317
4319 0 454723 262580 78880 -1 4318
4320 0 454703 262574 78920 -1 4319
4321 0 456832 262496 78720 32 4291
4322 0 456480 262880 78560 32 4321
4323 0 456768 263104 78280 32 4322
4324 0 456602 262692 78240 -1 4323
4325 0 456474 262565 78120 -1 4324
4326 0 456474 262545 77960 -1 4325
4327 0 456396 262573 77760 -1 4326
4328 0 456258 262469 77640 -1 4327
4329 0 456160 262452 77480 -1 4328
4330 0 456142 262420 77360 -1 4329
4331 0 456072 262396 77360 -1 4330
4332 0 455784 262129 77240 -1 4331
4333 0 455566 262027 77240 -1 4332
4334 0 455314 261984 77280 -1 4333
4335 0 455188 261888 77360 -1 4334
4336 0 455054 261814 77360 -1 4335
4337 0 455018 261804 77240 -1 4336
4338 0 455086 261712 77120 -1 4337
4339 0 455330 261574 76920 -1 4338
4340 0 455362 261544 76720 -1 4339
4341 0 455362 261592 76640 -1 4340
4342 0 454966 261790 77440 -1 4336
4343 0 454826 261893 77480 -1 4342
4344 0 454696 261883 77480 -1 4343
4345 0 454522 261865 77480 -1 4344
4346 0 454396 261793 77440 -1 4345
4347 0 454236 261635 77440 -1 4346
4348 0 454172 261501 77480 -1 4347
4349 0 453950 261335 77480 -1 4348
4350 0 453734 261265 77600 -1 4349
4351 0 453640 261155 77600 -1 4350
4352 0 453608 261105 77680 -1 4351
4353 0 453506 261089 77680 -1 4352
4354 0 453428 261051 77680 -1 4353
4355 0 453350 260947 77680 -1 4354
4356 0 453268 260804 77720 -1 4355
4357 0 453258 260768 77760 -1 4356
4358 0 453284 260754 77880 -1 4357
4359 0 453312 260818 78080 -1 4358
4360 0 454292 261689 77320 -1 4347
4361 0 455504 262030 77160 -1 4333
4362 0 455378 261921 77040 -1 4361
4363 0 455346 261841 76880 -1 4362
4364 0 455338 261753 76720 -1 4363
4365 0 455382 261701 76560 -1 4364
4366 0 456308 262039 77760 -1 4327
4367 0 456108 261903 77760 -1 4366
4368 0 455916 262004 77720 -1 4367
4369 0 455774 262092 77640 -1 4368
4370 0 455584 262146 77520 -1 4369
4371 0 455506 262172 77440 -1 4370
4372 0 455456 262162 77360 -1 4371
4373 0 455422 262170 77280 -1 4372
4374 0 455388 262164 77160 -1 4373
4375 0 455370 262182 77040 -1 4374
4376 0 455332 262156 76920 -1 4375
4377 0 455246 262148 76800 -1 4376
4378 0 455208 262162 76640 -1 4377
4379 0 455158 262164 76520 -1 4378
4380 0 455114 262152 76440 -1 4379
4381 0 455060 262186 76320 -1 4380
4382 0 455024 262184 76200 -1 4381
4383 0 454922 262215 76120 -1 4382
4384 0 454760 262316 76040 -1 4383
4385 0 454590 262348 76000 -1 4384
4386 0 454544 262404 75920 -1 4385
4387 0 454560 262512 75920 -1 4386
4388 0 454514 262598 75920 -1 4387
4389 0 454486 262650 76000 -1 4388
4390 0 456760 262837 77760 -1 4327
4391 0 456762 262783 77680 -1 4390
4392 0 456758 262723 77520 -1 4391
4393 0 456758 262723 77480 -1 4392
4394 0 456412 261903 77960 -1 4326
4395 0 456700 261753 77960 -1 4394
4396 0 456668 261790 77760 -1 4395
4397 0 456656 261800 77720 -1 4396
4398 0 456672 261810 77680 -1 4397
4399 0 456658 261822 77640 -1 4398
4400 0 456800 262752 79400 80 4290
4401 0 456832 263008 79520 86 4400
4402 0 457024 263200 79520 60 4401
4403 0 457280 263296 79560 81 4402
4404 0 457408 263520 79520 32 4403
4405 0 457312 263776 79480 104 4404
4406 0 457312 264000 79280 64 4405
4407 0 457312 264160 79160 75 4406
4408 0 457204.12 264274.25 79040 -1 4407
4409 0 457241.03 264331.5 78840 -1 4408
4410 0 457275.56 264433.5 78640 -1 4409
4411 0 457301.94 264740.7 78440 -1 4410
4412 0 457455.06 264897.7 78200 -1 4411
4413 0 457519.28 265034.28 77960 -1 4412
4414 0 457156 265102 77960 -1 4413
4415 0 457048 265200 77880 -1 4414
4416 0 457529.72 265057.44 77920 -1 4413
4417 0 457429.88 265072.44 77640 -1 4416
4418 0 457333.3 265282.34 77400 -1 4417
4419 0 457282.75 265403 77200 -1 4418
4420 0 456982.66 265584.4 76960 -1 4419
4421 0 456880.88 265556.8 76680 -1 4420
4422 0 456860.9 265592.9 76440 -1 4421
4423 0 456884.06 265639.25 76120 -1 4422
4424 0 456966.2 265602.7 76040 -1 4423
4425 0 457072.6 265555.94 75840 -1 4424
4426 0 457287 265566.6 75680 -1 4425
4427 0 457634.12 265590.9 75560 -1 4426
4428 0 457278.94 265295.25 75680 -1 4427
4429 0 457197 265234 75720 -1 4428
4430 0 457129 265130 75720 -1 4429
4431 0 457093 264856 75840 -1 4430
4432 0 457077 264676 75800 -1 4431
4433 0 457003 264514 75720 -1 4432
4434 0 456809 264321 75640 -1 4433
4435 0 456589 264147 75480 -1 4434
4436 0 456405 264071 75400 -1 4435
4437 0 456351 264115 75200 -1 4436
4438 0 458391 265763.6 75560 -1 4427
4439 0 458751 265976.4 75480 -1 4438
4440 0 457753 265849 75480 -1 4439
4441 0 457501 265885 75480 -1 4440
4442 0 457328 265906 75480 -1 4441
4443 0 457146 265938 75480 -1 4442
4444 0 457080 265942 75480 -1 4443
4445 0 456830 265894 75400 -1 4444
4446 0 456772 265948 75360 -1 4445
4447 0 456664 265820 75240 -1 4446
4448 0 456752 265734 75160 -1 4447
4449 0 456702 265492 75000 -1 4448
4450 0 456786 265422 74880 -1 4449
4451 0 456750 266128 75360 -1 4446
4452 0 456649 266237 75280 -1 4451
4453 0 456667 266321 75160 -1 4452
4454 0 459290.6 266294.75 75360 -1 4439
4455 0 459307.62 266317.38 75320 -1 4454
4456 0 459423.78 266473.88 75040 -1 4455
4457 0 459691 266669 74880 -1 4456
4458 0 459633 266649 74680 -1 4457
4459 0 459691 266675 74520 -1 4458
4460 0 459823 266703 74480 -1 4459
4461 0 459923 266761 74480 -1 4460
4462 0 460035 266865 74320 -1 4461
4463 0 460283 266947 74120 -1 4462
4464 0 460485 266987 73960 -1 4463
4465 0 460949 267041 73800 -1 4464
4466 0 461255 267105 73640 -1 4465
4467 0 461729 267161 73520 -1 4466
4468 0 462125 267191 73400 -1 4467
4469 0 462297 267325 73400 -1 4468
4470 0 462257 267545 73440 -1 4469
4471 0 462323 267585 73440 -1 4470
4472 0 462373 267565 73400 -1 4471
4473 0 462545 267585 73320 -1 4472
4474 0 462600 267708 73280 -1 4473
4475 0 462644 267762 73240 -1 4474
4476 0 462878 267774 73240 -1 4475
4477 0 463128 267830 73320 -1 4476
4478 0 463368 267874 73480 -1 4477
4479 0 463494 267966 73600 -1 4478
4480 0 463492 268044 73760 -1 4479
4481 0 463468 268060 73920 -1 4480
4482 0 463442 268306 74040 -1 4481
4483 0 463408 268388 74160 -1 4482
4484 0 459969 266765 74520 -1 4461
4485 0 460042 266772 74640 -1 4484
4486 0 459931 266663 74880 -1 4457
4487 0 459168.3 266385.38 75680 -1 4438
4488 0 456148 261866.08 80800 98 4248
4489 0 456046.7 262046.44 80840 98 4488
4490 0 456024.34 262090.36 80880 -1 4489
4491 0 455848.25 262106.44 80920 -1 4490
4492 0 455776.4 262110.47 81000 -1 4491
4493 0 456099.03 259453.12 82240 160 4201
4494 0 455867.03 259141.05 82240 160 4493
4495 0 455791.56 259112.38 82280 160 4494
4496 0 455660.22 259084.61 82360 -1 4495
4497 0 455607.75 259069.08 82400 -1 4496
4498 0 455502.88 259012.02 82520 -1 4497
4499 0 455395.3 258941.38 82600 -1 4498
4500 0 455343.16 258872.95 82680 -1 4499
4501 0 455303.8 258663.4 82720 -1 4500
4502 0 455348 258560 82720 -1 4501
4503 0 455378 258514 82680 -1 4502
4504 0 455568 258341 82600 -1 4503
4505 0 455311.16 258724.72 82800 -1 4501
4506 0 455231.78 258600.3 82880 -1 4505
4507 0 455135.06 258584.48 82960 -1 4506
4508 0 454998.84 258594.73 83000 -1 4507
4509 0 454918.34 258597.17 83040 -1 4508
4510 0 454827.1 258612.19 83080 -1 4509
4511 0 454751.88 258622.02 83120 -1 4510
4512 0 454632.66 258636.84 83160 -1 4511
4513 0 454579.38 258624.61 83200 -1 4512
4514 0 454510.56 258629.95 83240 -1 4513
4515 0 454455.7 258604.25 83280 -1 4514
4516 0 454377.75 258613.47 83320 -1 4515
4517 0 454242 258608.75 83360 -1 4516
4518 0 454238.38 258618.61 83400 -1 4517
4519 0 454203.84 258551.03 83440 -1 4518
4520 0 454194.28 258330.83 83480 -1 4519
4521 0 454182.38 257962.88 83480 -1 4520
4522 0 454160.25 257962.03 83520 -1 4521
4523 0 454193.72 258635.48 83320 -1 4517
4524 0 454159.75 258658.23 83280 -1 4523
4525 0 454074.56 258655.9 83240 -1 4524
4526 0 456453 254188.72 84400 -1 1242
4527 0 456688.88 253781.7 84520 -1 4526
4528 0 456991.66 253289.66 84640 -1 4527
4529 0 457278.72 252837.84 84760 -1 4528
4530 0 457512 252370.69 84880 204 4529
4531 0 458011.25 252113.33 85040 192 4530
4532 0 458400 251106.17 85040 -1 4531
4533 0 458398.53 251048.16 85080 -1 4532
4534 0 458394.25 251033.64 85120 -1 4533
4535 0 458371.2 251008.19 85200 -1 4534
4536 0 457935.2 252060.11 85200 192 4531
4537 0 458103.56 252087.27 85320 183 4536
4538 0 458263.06 252073.45 85520 226 4537
4539 0 458377.75 251919.25 85640 274 4538
4540 0 458415.78 251867.73 85680 291 4539
4541 0 458507.6 250812.34 85680 166 4540
4542 0 458539 250740 85640 173 4541
4543 0 458631.75 250524.2 85520 197 4542
4544 0 458637.12 250405.34 85400 197 4543
4545 0 458632.34 250231.64 85240 134 4544
4546 0 458788.62 249967.33 85080 176 4545
4547 0 458842.9 249709.95 84920 148 4546
4548 0 458996.2 249527.92 84760 141 4547
4549 0 459159.5 249411 84640 141 4548
4550 0 459213.84 249372.48 84600 141 4549
4551 0 459343.4 249341.14 84520 141 4550
4552 0 459371 249335.5 84440 147 4551
4553 0 459811 249476.25 84440 -1 4552
4554 0 460103 249860.25 84440 -1 4553
4555 0 460007 250001 84440 -1 4554
4556 0 459949 250109 84480 -1 4555
4557 0 459865 250289 84400 -1 4556
4558 0 459647 250441 84320 -1 4557
4559 0 459653 250443 84280 -1 4558
4560 0 459555 250511 84280 -1 4559
4561 0 459305 250735 84160 -1 4560
4562 0 459235 250793 84080 -1 4561
4563 0 459653 250443 84240 -1 4559
4564 0 459753 250517 84160 -1 4563
4565 0 459997 250695 84080 -1 4564
4566 0 459993 250753 84040 -1 4565
4567 0 459989 250811 84000 -1 4566
4568 0 459398.84 249330.25 84360 153 4552
4569 0 459399.97 249352.33 84240 153 4568
4570 0 459300.94 249451.1 84120 153 4569
4571 0 459298.75 249459.75 84080 151 4570
4572 0 458621 249815 84080 -1 4571
4573 0 458457 249823 84080 -1 4572
4574 0 458185 249836 84120 -1 4573
4575 0 458073 249856 84160 -1 4574
4576 0 457999 249894 84240 -1 4575
4577 0 457867 249934 84320 -1 4576
4578 0 457791 249987 84400 -1 4577
4579 0 457705 250167 84400 -1 4578
4580 0 457619 250231 84360 -1 4579
4581 0 457405 250310 84240 -1 4580
4582 0 457375 250344 84200 -1 4581
4583 0 457099 250240 84160 -1 4582
4584 0 456773 250124 84120 -1 4583
4585 0 456641 249998 84080 -1 4584
4586 0 456509 250014 84040 -1 4585
4587 0 456081 250120 84040 -1 4586
4588 0 455745 250188 84040 -1 4587
4589 0 455515 250164 84040 -1 4588
4590 0 455393 250138 84080 -1 4589
4591 0 455157 250114 84080 -1 4590
4592 0 455045 250098 84040 -1 4591
4593 0 454911 250068 84000 -1 4592
4594 0 454649 250042 84040 -1 4593
4595 0 454443 249930 84080 -1 4594
4596 0 454221 249896 84120 -1 4595
4597 0 453959 249898 84200 -1 4596
4598 0 453897 249902 84160 -1 4597
4599 0 453739 249860 84160 -1 4598
4600 0 453549 249869 84200 -1 4599
4601 0 453373 249871 84200 -1 4600
4602 0 453199 249869 84240 -1 4601
4603 0 453015 249921 84240 -1 4602
4604 0 452763 250073 84160 -1 4603
4605 0 452609 250161 84040 -1 4604
4606 0 452559 250273 83880 -1 4605
4607 0 452571 250423 83800 -1 4606
4608 0 452511 250637 83640 -1 4607
4609 0 452209 250779 83640 -1 4608
4610 0 452057 250809 83640 -1 4609
4611 0 451923 250867 83560 -1 4610
4612 0 459291.56 249485.55 83960 148 4571
4613 0 459446.75 249523.64 83840 148 4612
4614 0 459816.8 249642.08 83680 91 4613
4615 0 460267.6 249636.77 83520 137 4614
4616 0 460291.25 249688.14 83440 137 4615
4617 0 460280.3 249854.98 83240 163 4616
4618 0 460241.78 249890.38 83120 163 4617
4619 0 460267.56 249930.92 83040 98 4618
4620 0 460235.62 249977.66 82960 98 4619
4621 0 460236.94 249952.77 82880 98 4620
4622 0 460333.97 249942.06 82760 196 4621
4623 0 460386.6 249914.1 82600 196 4622
4624 0 460408.6 249905.75 82480 124 4623
4625 0 460443.9 249869.53 82360 124 4624
4626 0 460500.9 249832.6 82240 101 4625
4627 0 460588.03 249809.31 82120 75 4626
4628 0 460143 249923 82120 -1 4627
4629 0 460085 249930 81960 -1 4628
4630 0 459975 250066 81760 -1 4629
4631 0 459929 250204 81600 -1 4630
4632 0 459899 250420 81520 -1 4631
4633 0 459897 250472 81440 -1 4632
4634 0 459883 250576 81320 -1 4633
4635 0 459893 250702 81280 -1 4634
4636 0 459779 250818 81160 -1 4635
4637 0 459701 250994 81080 -1 4636
4638 0 459659 251106 81120 -1 4637
4639 0 459627 251110 81160 -1 4638
4640 0 460792.3 249741.05 82000 153 4627
4641 0 460934.7 249685.53 81880 153 4640
4642 0 461040.53 249596.58 81760 107 4641
4643 0 461139.62 249511.78 81640 153 4642
4644 0 461245.66 249345.38 81560 153 4643
4645 0 461296.25 249251.84 81440 186 4644
4646 0 461404.47 249145.28 81320 196 4645
4647 0 461531.94 249042.86 81160 204 4646
4648 0 461635.84 248904.11 81000 204 4647
4649 0 461706.88 248792.16 80880 196 4648
4650 0 461784.06 248677.36 80760 190 4649
4651 0 461880.75 248588.81 80640 190 4650
4652 0 462034.97 248393.42 80520 143 4651
4653 0 462060.38 248373.5 80480 143 4652
4654 0 462136.2 248306.84 80360 120 4653
4655 0 462104.8 248274.7 80200 120 4654
4656 0 462336 247904 79920 120 4655
4657 0 462496 247744 79760 96 4656
4658 0 461597 247609 79760 -1 4657
4659 0 461557.94 247609.94 79800 172 4658
4660 0 461206 247685 79920 -1 4659
4661 0 461152 247891 80120 -1 4660
4662 0 461038 247809 80360 -1 4661
4663 0 461040 247863 80560 -1 4662
4664 0 461024 247817 80720 -1 4663
4665 0 462146 247435 79800 -1 4659
4666 0 462130 247470 79840 -1 4665
4667 0 461962 247704 79880 -1 4666
4668 0 462206 247418 79920 -1 4667
4669 0 462246 247398 80160 -1 4668
4670 0 462656 247680 79560 71 4657
4671 0 462624 247712 79520 64 4670
4672 0 462528 247750.25 79400 44 4671
4673 0 462496 247763.2 79360 38 4672
4674 0 462464 247776 79320 32 4673
4675 0 462400 247750.4 79240 44 4674
4676 0 461895 247466.6 79240 -1 4675
4677 0 461983 247062.6 79240 -1 4676
4678 0 461895 246918.6 79160 -1 4677
4679 0 461901 246911 79120 -1 4678
4680 0 461869 246779 79120 -1 4679
4681 0 461873 246711 79040 -1 4680
4682 0 462304 247712 79120 64 4675
4683 0 462144 247680 78920 128 4682
4684 0 462016 247552 78720 175 4683
4685 0 462005.34 247525.33 78680 173 4684
4686 0 461888.6 247978.6 78680 -1 4685
4687 0 461851 247962 78600 -1 4686
4688 0 462069 247985 78600 -1 4687
4689 0 462127.5 247973 78480 -1 4688
4690 0 462147 247969 78440 -1 4689
4691 0 462185 247987 78400 -1 4690
4692 0 462383 247929 78280 -1 4691
4693 0 462458.78 247904 78200 -1 4692
4694 0 462473 247883 78120 -1 4693
4695 0 461817 247914 78560 -1 4687
4696 0 461819 247934 78520 -1 4695
4697 0 461952 247392 78480 168 4685
4698 0 461920 247264 78240 120 4697
4699 0 461920 247168 78000 143 4698
4700 0 461696 247360 78000 64 4699
4701 0 461440 247456 77960 60 4700
4702 0 461184 247424 77880 81 4701
4703 0 460928 247392 77880 60 4702
4704 0 460704 247488 77720 60 4703
4705 0 460512 247520 77560 60 4704
4706 0 460256 247584 77560 45 4705
4707 0 460064 247808 77560 32 4706
4708 0 459968 248064 77520 86 4707
4709 0 459776 248224 77480 96 4708
4710 0 460179 248179 77480 -1 4709
4711 0 460547 248151 77480 -1 4710
4712 0 460521 248111 77640 -1 4711
4713 0 460513 248099 77720 -1 4712
4714 0 460587 248073 77800 -1 4713
4715 0 460667 248107 77880 -1 4714
4716 0 460751 248105 77920 -1 4715
4717 0 460833 248107 77960 -1 4716
4718 0 460937 248179 77960 -1 4717
4719 0 461047 248267 78000 -1 4718
4720 0 461155 248327 78080 -1 4719
4721 0 461175 248361 78160 -1 4720
4722 0 461221 248401 78280 -1 4721
4723 0 461259 248411 78360 -1 4722
4724 0 461366.5 248414.7 78400 -1 4723
4725 0 461381 248409 78480 -1 4724
4726 0 461407.66 248406.05 78520 -1 4725
4727 0 460605 248099 77440 -1 4711
4728 0 460627 248101 77400 -1 4727
4729 0 460731 247945 77400 -1 4728
4730 0 460783 247811 77400 -1 4729
4731 0 460817 247759 77440 -1 4730
4732 0 460833 247725 77560 -1 4731
4733 0 460911 247749 77560 -1 4732
4734 0 460987 247743 77680 -1 4733
4735 0 460693 248107 77280 -1 4728
4736 0 460679 248115 77240 -1 4735
4737 0 459552 248256 77360 75 4709
4738 0 459360 248288 77160 64 4737
4739 0 459104 248320 77080 40 4738
4740 0 458976 248288 77080 60 4739
4741 0 458829 248218 76920 -1 4740
4742 0 458631 248174 76840 -1 4741
4743 0 458437 248268 76840 -1 4742
4744 0 458313 248250 76840 -1 4743
4745 0 458164 248184 76640 -1 4744
4746 0 458080 248162 76560 -1 4745
4747 0 461952 247104 77920 163 4699
4748 0 462112 246944 77720 137 4747
4749 0 462240 246816 77520 160 4748
4750 0 462496 246784 77520 71 4749
4751 0 462720 246592 77520 80 4750
4752 0 462976 246528 77560 71 4751
4753 0 463125.34 246570.67 77640 50 4752
4754 0 463125.2 246490.8 77640 -1 4753
4755 0 463109.2 246490.8 77680 -1 4754
4756 0 463219 246498 77840 -1 4755
4757 0 463429 246442 77840 -1 4756
4758 0 463545 246530 78040 -1 4757
4759 0 463645 246548 78040 -1 4758
4760 0 464037 246798 78040 -1 4759
4761 0 463989 246802 78080 -1 4760
4762 0 464049 247102 78080 -1 4761
4763 0 464049 247281 78160 -1 4762
4764 0 464261 247569 78280 -1 4763
4765 0 464535 247749 78360 -1 4764
4766 0 464709 247835 78520 -1 4765
4767 0 463881 246606 78080 -1 4761
4768 0 463879 246504 78160 -1 4767
4769 0 463995 246440 78320 -1 4768
4770 0 464285 246430 78480 -1 4769
4771 0 464625 246334 78640 -1 4770
4772 0 464703 246344 78720 -1 4771
4773 0 464751 246291.5 78720 -1 4772
4774 0 464745 246277.5 78760 -1 4773
4775 0 464801 246114.5 78920 -1 4774
4776 0 464811 245995.5 78800 -1 4775
4777 0 464829 245909.5 78800 -1 4776
4778 0 464789 245850.5 78720 -1 4777
4779 0 463451 246416 77800 -1 4757
4780 0 463552 246338.5 77720 -1 4779
4781 0 463538 246294.5 77600 -1 4780
4782 0 463472 246143.5 77520 -1 4781
4783 0 463580 245994.5 77520 -1 4782
4784 0 463640 245908.5 77520 -1 4783
4785 0 463741 245905.5 77480 -1 4784
4786 0 463817 245945.5 77480 -1 4785
4787 0 463929 245959.5 77560 -1 4786
4788 0 464133 245891.5 77560 -1 4787
4789 0 464257 245843 77560 -1 4788
4790 0 464281 245769 77600 -1 4789
4791 0 464363 245689 77760 -1 4790
4792 0 464379 245707 77800 -1 4791
4793 0 464395 245725 77840 -1 4792
4794 0 463200 246592 77680 40 4753
4795 0 463456 246656 77640 51 4794
4796 0 463648 246848 77640 60 4795
4797 0 463744 247104 77600 32 4796
4798 0 463520 247264 77600 32 4797
4799 0 463825 247259 77600 -1 4798
4800 0 463837 247237 77520 -1 4799
4801 0 463951 247361 77400 -1 4800
4802 0 463966.4 247416.05 77280 -1 4801
4803 0 464052 247535 77280 -1 4802
4804 0 464104 247601 77320 -1 4803
4805 0 464156 247733 77320 -1 4804
4806 0 464214 247835 77280 -1 4805
4807 0 464310 247885 77360 -1 4806
4808 0 464333 248003 77520 -1 4807
4809 0 464225 248264 77680 -1 4808
4810 0 464171 248443 77800 -1 4809
4811 0 464209 248625 77840 -1 4810
4812 0 464307 248757 77840 -1 4811
4813 0 464515 248977 77760 -1 4812
4814 0 464535 249211 77720 -1 4813
4815 0 464709 249223 77720 -1 4814
4816 0 464895 249177 77680 -1 4815
4817 0 464963 249199 77680 -1 4816
4818 0 464957 249325 77680 -1 4817
4819 0 464947 249377 77760 -1 4818
4820 0 465009 249453 77760 -1 4819
4821 0 465031 249559 77800 -1 4820
4822 0 465005 249743 77960 -1 4821
4823 0 465087 249731 78080 -1 4822
4824 0 465151 249681 78200 -1 4823
4825 0 464512 247831 77280 -1 4806
4826 0 464540 247827 77160 -1 4825
4827 0 464520 247830 77120 -1 4826
4828 0 464560 247968 76960 -1 4827
4829 0 464626 247966 76760 -1 4828
4830 0 464610 247952 76720 -1 4829
4831 0 464598 247968 76640 -1 4830
4832 0 464586 248102 76480 -1 4831
4833 0 464468 248210 76320 -1 4832
4834 0 464642 248136 76200 -1 4833
4835 0 464648 248100.5 76120 -1 4834
4836 0 464490 248007.5 76000 -1 4835
4837 0 464440 247970.5 75920 -1 4836
4838 0 464418 247922.5 75880 -1 4837
4839 0 464436 247846.5 75760 -1 4838
4840 0 464448 247842.5 75720 -1 4839
4841 0 462240 246816 77480 160 4749
4842 0 462240 246688 77240 168 4841
4843 0 462208 246688 77200 168 4842
4844 0 462080 246592 77000 137 4843
4845 0 463071.6 246541.2 77000 -1 4844
4846 0 463087.6 246549.2 77040 -1 4845
4847 0 463115.6 246589.2 77120 -1 4846
4848 0 462016 246560 76760 75 4844
4849 0 461920 246496 76520 51 4848
4850 0 461760 246432 76320 64 4849
4851 0 461728 246432 76280 64 4850
4852 0 461504 246304 76120 128 4851
4853 0 461494.84 246299.42 76080 132 4852
4854 0 461449.16 246276.5 75880 155 4853
4855 0 461440 246272 75840 160 4854
4856 0 461280 246432 75680 115 4855
4857 0 461120 246624 75520 86 4856
4858 0 461152 246880 75480 40 4857
4859 0 461152 247136 75360 45 4858
4860 0 461229 247239 75280 -1 4859
4861 0 461373 247238 75160 -1 4860
4862 0 461583 247186 75160 -1 4861
4863 0 461679 247150 75080 -1 4862
4864 0 461951 247052 75000 -1 4863
4865 0 462179 247026 75000 -1 4864
4866 0 462273 247060 75040 -1 4865
4867 0 462287 247110 75160 -1 4866
4868 0 462311 247176 75320 -1 4867
4869 0 462353 247204.5 75440 -1 4868
4870 0 462364 247242.5 75560 -1 4869
4871 0 462333 247256.5 75600 -1 4870
4872 0 461665 247172 75200 -1 4862
4873 0 461764 247141.5 75280 -1 4872
4874 0 461761 247144.5 75360 -1 4873
4875 0 461130.66 247306.67 75440 55 4859
4876 0 461120 247392 75480 60 4875
4877 0 461056 247552 75680 60 4876
4878 0 460928 247712 75840 32 4877
4879 0 460896 247840 76080 45 4878
4880 0 460920 247900 76160 -1 4879
4881 0 461312 246112 75760 139 4855
4882 0 461184 246016 75560 141 4881
4883 0 461120 245984 75320 128 4882
4884 0 461056 246080 75080 135 4883
4885 0 460992 246112 74840 122 4884
4886 0 461056 246208 74600 64 4885
4887 0 461248 246304 74400 102 4886
4888 0 461440 246400 74240 81 4887
4889 0 461440 246432 73920 32 4888
4890 0 461440 246496 73640 181 4889
4891 0 461280 246496 73440 178 4890
4892 0 461152 246496 73200 128 4891
4893 0 461056 246419.2 73080 120 4892
4894 0 461444.34 246469 73080 -1 4893
4895 0 461514.34 246487 73120 -1 4894
4896 0 461746 246402 73200 -1 4895
4897 0 462012 246224 73200 -1 4896
4898 0 462412 246006 73080 -1 4897
4899 0 462500 245932 73000 -1 4898
4900 0 462688 245732 73000 -1 4899
4901 0 462766 245798 72840 -1 4900
4902 0 462908 245799 72800 -1 4901
4903 0 462933.3 245796.31 72760 -1 4902
4904 0 463072 245847 72680 -1 4903
4905 0 463156 245847 72640 -1 4904
4906 0 463188 245883 72560 -1 4905
4907 0 463254 245837 72520 -1 4906
4908 0 463292 245819 72440 -1 4907
4909 0 463256 245831 72320 -1 4908
4910 0 463188 245821 72240 -1 4909
4911 0 463092 245853 72160 -1 4910
4912 0 462952 246009 72080 -1 4911
4913 0 462844 246095 71920 -1 4912
4914 0 462820 246167 71880 -1 4913
4915 0 462784 246235 71800 -1 4914
4916 0 462768 246291 71720 -1 4915
4917 0 462854 246354 71560 -1 4916
4918 0 462892 246360 71480 -1 4917
4919 0 462884 246390 71440 -1 4918
4920 0 462972 246049 71880 -1 4914
4921 0 463022 246071 71760 -1 4920
4922 0 463029.38 246060.81 71680 -1 4921
4923 0 463208 245633 72240 -1 4910
4924 0 463200 245487 72320 -1 4923
4925 0 463226 245443 72440 -1 4924
4926 0 462730 245700 73080 -1 4900
4927 0 462798 245694 73160 -1 4926
4928 0 462814 245688 73280 -1 4927
4929 0 462856 245776 73480 -1 4928
4930 0 462712 245976 73600 -1 4929
4931 0 462616 246130 73680 -1 4930
4932 0 462454 246112 73680 -1 4931
4933 0 462446 246104 73600 -1 4932
4934 0 463084 245756 73480 -1 4929
4935 0 463262 245750 73360 -1 4934
4936 0 463324 245744 73280 -1 4935
4937 0 463486 245782 73240 -1 4936
4938 0 463582 245766 73160 -1 4937
4939 0 463714 245698 73040 -1 4938
4940 0 464000 245600 73080 -1 4939
4941 0 464018 245574 73000 -1 4940
4942 0 463934 245570 72880 -1 4941
4943 0 463808 245614 72760 -1 4942
4944 0 463776 245676 72720 -1 4943
4945 0 464002 245614 73160 -1 4940
4946 0 463996 245620 73240 -1 4945
4947 0 463832 245678 73360 -1 4946
4948 0 463750 245704 73480 -1 4947
4949 0 463708 245740 73600 -1 4948
4950 0 463476 245810 73600 -1 4949
4951 0 463386 245854 73760 -1 4950
4952 0 463194 245862 73840 -1 4951
4953 0 463092 245888 73960 -1 4952
4954 0 463064 245856 74000 -1 4953
4955 0 463052 245776 74080 -1 4954
4956 0 463056 245796 74120 -1 4955
4957 0 463660 245728 73000 -1 4939
4958 0 460992 246368 73000 115 4893
4959 0 460885.34 246368 72800 69 4958
4960 0 461247.66 246361 72800 -1 4959
4961 0 461253.66 246367 72760 -1 4960
4962 0 461268 246441 72640 -1 4961
4963 0 461248 246470 72560 -1 4962
4964 0 461464 246495 72560 -1 4963
4965 0 461598 246575 72560 -1 4964
4966 0 461760 246675 72400 -1 4965
4967 0 461806 246823 72280 -1 4966
4968 0 461840 246889 72200 -1 4967
4969 0 462018 246947 72080 -1 4968
4970 0 462170 246935 72040 -1 4969
4971 0 462452 246949 71920 -1 4970
4972 0 462350 247019 71880 -1 4971
4973 0 462154 247153 71760 -1 4972
4974 0 462006 247293 71720 -1 4973
4975 0 461940 247269 71800 -1 4974
4976 0 461796 247151 71880 -1 4975
4977 0 461618 247089 71880 -1 4976
4978 0 461560 247035 71800 -1 4977
4979 0 461388 246883 71800 -1 4978
4980 0 461380 246887 71720 -1 4979
4981 0 461614 247095 71920 -1 4977
4982 0 462004 247307 71680 -1 4974
4983 0 462034 247297 71520 -1 4982
4984 0 462062 247307 71360 -1 4983
4985 0 462122 247313 71280 -1 4984
4986 0 462118 247421 71120 -1 4985
4987 0 462238 247197 71280 -1 4985
4988 0 462230 247119 71320 -1 4987
4989 0 462180.5 247068.78 71400 -1 4988
4990 0 462228 246949 71520 -1 4989
4991 0 462700 246723 71920 -1 4971
4992 0 462752 246687 71960 -1 4991
4993 0 462928 246619 71960 -1 4992
4994 0 462994 246577 72000 -1 4993
4995 0 463048 246543 72080 -1 4994
4996 0 463134 246449 72240 -1 4995
4997 0 463224 246257 72400 -1 4996
4998 0 463232 246231 72520 -1 4997
4999 0 463264 246233 72600 -1 4998
5000 0 462724 246393 71960 -1 4992
5001 0 462718 246333 72080 -1 5000
5002 0 461228 246499 72480 -1 4963
5003 0 460864 246368 72760 60 4959
5004 0 460704 246304 72560 128 5003
5005 0 460544 246272 72360 108 5004
5006 0 460512 246208 72120 124 5005
5007 0 460512 246244.58 71960 82 5006
5008 0 460678 246161.42 71960 -1 5007
5009 0 460846 246181.42 71960 -1 5008
5010 0 460907 246274.14 71920 -1 5009
5011 0 460971 246368 71880 -1 5010
5012 0 460975 246504 71880 -1 5011
5013 0 460933 246628 71960 -1 5012
5014 0 460979 246786 72000 -1 5013
5015 0 461029 246878 72000 -1 5014
5016 0 461033 247002 71960 -1 5015
5017 0 461085 247020 71880 -1 5016
5018 0 461091 247094 71760 -1 5017
5019 0 461101 247146 71720 -1 5018
5020 0 460825 246150.14 72000 -1 5009
5021 0 460779 245936 72000 -1 5020
5022 0 460721 245820 71920 -1 5021
5023 0 460713 245678 71880 -1 5022
5024 0 460675 245600 71960 -1 5023
5025 0 460597 245444 72080 -1 5024
5026 0 460607 245450 72160 -1 5025
5027 0 460759 245298 72160 -1 5026
5028 0 460883 245222 72040 -1 5027
5029 0 460999 245238 71960 -1 5028
5030 0 461181 245170 71960 -1 5029
5031 0 461229 245004 72000 -1 5030
5032 0 461345 244892 72120 -1 5031
5033 0 460512 246272 71840 51 5007
5034 0 460448 246272 71560 189 5033
5035 0 460512 246336 71320 160 5034
5036 0 460480 246272 71080 163 5035
5037 0 460480 246016 71040 186 5036
5038 0 460512 245888 70800 120 5037
5039 0 460384 245696 70600 131 5038
5040 0 460320 245568 70360 143 5039
5041 0 460224 245440 70160 148 5040
5042 0 460224 245376 70080 148 5041
5043 0 460256 245312 69840 137 5042
5044 0 460288 245184 69600 96 5043
5045 0 460352 245056 69360 122 5044
5046 0 460512 244960 69160 176 5045
5047 0 460480 244928 69160 168 5046
5048 0 460448 244704 69000 120 5047
5049 0 460416 244448 68960 107 5048
5050 0 460224 244256 68960 45 5049
5051 0 460032 244096 68840 32 5050
5052 0 460153.3 243993 68600 -1 5051
5053 0 460554.34 243641.06 68400 -1 5052
5054 0 460724.56 243826.69 68120 -1 5053
5055 0 460785 243828 68040 -1 5054
5056 0 460797 243856 68000 -1 5055
5057 0 460911.75 243357.95 68520 -1 5053
5058 0 461320.94 242903.66 68720 -1 5057
5059 0 461679.62 242482.36 68560 -1 5058
5060 0 461916.88 242121.28 68400 -1 5059
5061 0 461938.7 241921.17 68200 -1 5060
5062 0 461961.88 241836.61 68000 -1 5061
5063 0 462069.38 241640.34 67760 -1 5062
5064 0 462342.94 241592.42 67560 -1 5063
5065 0 462752.66 241613.88 67680 -1 5064
5066 0 462901 241567 67680 -1 5065
5067 0 462981 241501 67760 -1 5066
5068 0 463117 241487 67800 -1 5067
5069 0 463319 241397 67880 -1 5068
5070 0 463397 241435 67840 -1 5069
5071 0 463537 241555 67760 -1 5070
5072 0 463789 241695 67720 -1 5071
5073 0 463963 241685 67640 -1 5072
5074 0 464187 241681 67600 -1 5073
5075 0 464269 241835 67600 -1 5074
5076 0 464201 242021 67600 -1 5075
5077 0 464213 242073.5 67560 -1 5076
5078 0 464249 242231 67440 -1 5077
5079 0 463315 241389 68000 -1 5069
5080 0 463249 241406.5 68160 -1 5079
5081 0 463377 241409 68240 -1 5080
5082 0 463497 241385 68360 -1 5081
5083 0 463507 241393 68400 -1 5082
5084 0 463559 241378 68520 -1 5083
5085 0 463585 241428 68600 -1 5084
5086 0 463725 241428 68640 -1 5085
5087 0 463803 241398 68760 -1 5086
5088 0 463773 241368 68840 -1 5087
5089 0 463883 241440 68840 -1 5088
5090 0 463993 241498 68880 -1 5089
5091 0 464173 241564 68880 -1 5090
5092 0 464231 241562 68920 -1 5091
5093 0 464333 241570 68960 -1 5092
5094 0 464469 241606 69040 -1 5093
5095 0 464701 241606 69040 -1 5094
5096 0 464724 241555.5 69080 -1 5095
5097 0 464389 241639 69080 -1 5096
5098 0 464143 241757 69080 -1 5097
5099 0 464023 241888 69080 -1 5098
5100 0 463971 242076 69080 -1 5099
5101 0 463701 242380 69080 -1 5100
5102 0 463725 242588 69000 -1 5101
5103 0 463767 242512 68960 -1 5102
5104 0 464747 241505 69120 -1 5096
5105 0 464863 241464 69200 -1 5104
5106 0 464949 241386 69360 -1 5105
5107 0 465105 241278 69560 -1 5106
5108 0 465273 241294 69600 -1 5107
5109 0 465441 241310 69640 -1 5108
5110 0 465481 241312 69680 -1 5109
5111 0 464723 241706 69000 -1 5095
5112 0 464779 241851 68920 -1 5111
5113 0 464749 241895 68880 -1 5112
5114 0 464803 241873 68800 -1 5113
5115 0 464791 241939 68640 -1 5114
5116 0 464791 242083 68520 -1 5115
5117 0 464893 242439 68480 -1 5116
5118 0 464871 242479 68440 -1 5117
5119 0 464799 242659 68360 -1 5118
5120 0 464765 242690 68280 -1 5119
5121 0 464779 242752 68160 -1 5120
5122 0 464941 242812 68080 -1 5121
5123 0 465141 242838 67960 -1 5122
5124 0 465099 242796 67880 -1 5123
5125 0 465055 242718 67840 -1 5124
5126 0 465083 242710 67760 -1 5125
5127 0 465093 242706 67680 -1 5126
5128 0 465127 242652 67600 -1 5127
5129 0 465165 243012 67880 -1 5124
5130 0 465329 243151 67920 -1 5129
5131 0 465371 243177 68040 -1 5130
5132 0 465425 243275 68080 -1 5131
5133 0 465463 243297 68160 -1 5132
5134 0 464681 241995 68880 -1 5113
5135 0 464685 242028 68920 -1 5134
5136 0 464161 241562 68840 -1 5091
5137 0 464149 241573 68760 -1 5136
5138 0 463757 241284 68840 -1 5088
5139 0 463671 241161 68880 -1 5138
5140 0 463761 241075 68920 -1 5139
5141 0 463733 241032 68960 -1 5140
5142 0 463725 241052 69040 -1 5141
5143 0 463777 241022 69120 -1 5142
5144 0 463875 240904 68960 -1 5141
5145 0 463905 240889.5 69040 -1 5144
5146 0 463999 240882.5 69160 -1 5145
5147 0 464057 240765.5 69320 -1 5146
5148 0 464161 240664.5 69360 -1 5147
5149 0 464341 240570.5 69440 -1 5148
5150 0 464512 240512.5 69400 -1 5149
5151 0 464583 240530.5 69520 -1 5150
5152 0 464825 240546.5 69600 -1 5151
5153 0 465049 240644.5 69600 -1 5152
5154 0 465223 240856.5 69600 -1 5153
5155 0 465287 240898.5 69680 -1 5154
5156 0 462480.88 241473.47 67400 -1 5064
5157 0 462592.84 241366.25 67080 -1 5156
5158 0 462618.94 241115.19 66880 -1 5157
5159 0 463513.12 240396.73 66760 -1 5158
5160 0 464373.5 239927.53 66760 -1 5159
5161 0 464383.66 240111.33 66720 -1 5160
5162 0 464603.66 240235.33 66720 -1 5161
5163 0 464914 240460 66680 -1 5162
5164 0 464918 240603 66600 -1 5163
5165 0 464994 240595 66480 -1 5164
5166 0 465180 240509 66360 -1 5165
5167 0 465400 240405 66360 -1 5166
5168 0 465386 240373 66400 -1 5167
5169 0 465331 240314.5 66440 -1 5168
5170 0 465264 240164.5 66480 -1 5169
5171 0 465288 240143.5 66520 -1 5170
5172 0 464493.1 239807.6 66840 -1 5160
5173 0 464854.38 239732.88 66960 -1 5172
5174 0 465110.2 239711.55 67200 -1 5173
5175 0 465317.34 239548.9 67200 -1 5174
5176 0 465233 239506 67120 -1 5175
5177 0 465121 239498 67080 -1 5176
5178 0 465009 239490 67040 -1 5177
5179 0 465283.44 239641.17 67320 -1 5174
5180 0 465215 239625 67400 -1 5179
5181 0 465525.3 239612.14 67520 -1 5180
5182 0 465618.3 239573.31 67560 -1 5181
5183 0 465570.34 239572.83 67600 -1 5182
5184 0 465438 239640 67640 -1 5183
5185 0 465209 239828 67640 -1 5184
5186 0 465211 239979.5 67600 -1 5185
5187 0 465271 240017.5 67520 -1 5186
5188 0 465322 240029.5 67440 -1 5187
5189 0 465328 240037 67400 -1 5188
5190 0 465306.12 239706.89 67680 -1 5184
5191 0 465202 239666 67800 -1 5190
5192 0 464998 239470 67880 -1 5191
5193 0 465020 239462.5 67920 -1 5192
5194 0 465027 239456.5 67960 -1 5193
5195 0 465740.62 239383.64 67680 -1 5183
5196 0 465801 239223.3 67560 -1 5195
5197 0 465819 239204 67520 -1 5196
5198 0 465786.56 239410.69 67720 -1 5195
5199 0 466268.3 239415.45 67880 -1 5198
5200 0 466635.25 239352.42 67960 -1 5199
5201 0 466883 239273.14 68080 -1 5200
5202 0 467021.75 239183 68200 -1 5201
5203 0 467313.25 238979 68200 -1 5202
5204 0 467511.25 239013 68200 -1 5203
5205 0 467645 239002 68160 -1 5204
5206 0 467867 239050 68160 -1 5205
5207 0 467859 239056 68080 -1 5206
5208 0 467067.62 239153.28 68240 -1 5202
5209 0 467473.3 238910.16 68320 -1 5208
5210 0 468368.4 238238.7 68400 -1 5209
5211 0 469270.47 237868.92 68320 -1 5210
5212 0 469562.7 237625.83 68480 -1 5211
5213 0 469559.53 237512.7 68720 -1 5212
5214 0 469568.3 237398.08 68920 -1 5213
5215 0 469560.2 237379.77 69080 -1 5214
5216 0 469534.5 237361.5 69160 -1 5215
5217 0 469187 237335 69160 -1 5216
5218 0 468841 237357 69160 -1 5217
5219 0 468623 237371 69160 -1 5218
5220 0 468493 237382 69280 -1 5219
5221 0 468275 237332 69440 -1 5220
5222 0 467813 237230 69440 -1 5221
5223 0 467743 237222 69600 -1 5222
5224 0 467765.4 237241.2 69760 -1 5223
5225 0 467771 237246 69800 -1 5224
5226 0 467827 237322 69920 -1 5225
5227 0 467868 237346.5 70040 -1 5226
5228 0 467820 237397.5 70200 -1 5227
5229 0 467745 237386.5 70280 -1 5228
5230 0 469508.72 237342.73 69240 -1 5216
5231 0 469665 237191.8 69400 -1 5230
5232 0 469676 236916.4 69400 -1 5231
5233 0 469650 236835 69400 -1 5232
5234 0 469764 236781 69400 -1 5233
5235 0 469753 236726.5 69520 -1 5234
5236 0 469678 236680.5 69640 -1 5235
5237 0 469528 236656.5 69760 -1 5236
5238 0 469493 236695.5 69920 -1 5237
5239 0 469387 236673.5 70040 -1 5238
5240 0 469298 236659.5 70240 -1 5239
5241 0 469205 236750.5 70400 -1 5240
5242 0 469046 236847.5 70520 -1 5241
5243 0 469044 236865.5 70600 -1 5242
5244 0 469703.88 237153.73 69440 -1 5231
5245 0 469853.44 237291.11 69600 -1 5244
5246 0 469945 237391.39 69760 -1 5245
5247 0 470088.62 237590.42 69920 -1 5246
5248 0 470177.6 237624.8 69960 -1 5247
5249 0 470532.38 237763.62 70120 -1 5248
5250 0 471395.4 238072.36 70080 -1 5249
5251 0 471837.7 238310.33 69880 -1 5250
5252 0 472086.2 238804.36 69920 -1 5251
5253 0 472193.94 238875.75 70080 -1 5252
5254 0 472352 238945 70080 -1 5253
5255 0 472450 238951 70080 -1 5254
5256 0 472588 238985 70160 -1 5255
5257 0 472704 239067 70200 -1 5256
5258 0 473038 239171 70200 -1 5257
5259 0 473366 239319 70200 -1 5258
5260 0 473510 239349 70120 -1 5259
5261 0 473786 239411 70040 -1 5260
5262 0 473948 239479 69880 -1 5261
5263 0 473959 239465.5 69840 -1 5262
5264 0 474093 239433.5 69840 -1 5263
5265 0 474172 239438.5 69920 -1 5264
5266 0 474389 239370.5 70080 -1 5265
5267 0 474477 239351.5 70080 -1 5266
5268 0 474591 239353.5 70080 -1 5267
5269 0 474661 239339.5 70040 -1 5268
5270 0 472070 238773 70200 -1 5253
5271 0 472028 238764 70320 -1 5270
5272 0 472028 238820 70480 -1 5271
5273 0 471982 238808 70600 -1 5272
5274 0 471984 238914 70760 -1 5273
5275 0 471910 238898 70880 -1 5274
5276 0 471904 238918 70920 -1 5275
5277 0 472260.25 238133.61 69800 -1 5251
5278 0 472444 238069 69800 -1 5277
5279 0 472576 238097 69800 -1 5278
5280 0 472722 238083 69800 -1 5279
5281 0 472642 238099 69880 -1 5280
5282 0 472572 238071 69960 -1 5281
5283 0 469422.3 237916.72 68240 -1 5211
5284 0 469802.7 238044.27 68200 -1 5283
5285 0 470760.88 238441.39 68200 -1 5284
5286 0 471173.8 238433.78 68040 -1 5285
5287 0 471897.75 238338.31 67800 -1 5286
5288 0 472175.75 238298.5 67760 -1 5287
5289 0 471745 238340 67760 -1 5288
5290 0 471635 238386 67720 -1 5289
5291 0 471615 238309 67640 -1 5290
5292 0 471505 238109 67640 -1 5291
5293 0 471551 237913 67600 -1 5292
5294 0 471579 237785 67600 -1 5293
5295 0 471571 237652 67520 -1 5294
5296 0 471521 237668 67400 -1 5295
5297 0 471540 237722.5 67360 -1 5296
5298 0 471324 237880.5 67240 -1 5297
5299 0 471332 237884.5 67200 -1 5298
5300 0 471194 237820.5 67200 -1 5299
5301 0 471108 237680.5 67200 -1 5300
5302 0 470998 237706.5 67080 -1 5301
5303 0 471364 238024.5 67200 -1 5299
5304 0 471236 238178.5 67240 -1 5303
5305 0 470982 238350.5 67320 -1 5304
5306 0 470764 238398.5 67440 -1 5305
5307 0 470638 238432.5 67480 -1 5306
5308 0 470278 238478.5 67560 -1 5307
5309 0 470194 238506.5 67600 -1 5308
5310 0 471397 238049 67680 -1 5292
5311 0 471349 238081 67720 -1 5310
5312 0 473009.1 238180.17 67640 -1 5288
5313 0 474044.56 238167.39 67680 -1 5312
5314 0 473706.8 238171.75 67560 -1 5312
5315 0 474304.38 238141.38 67520 -1 5314
5316 0 474783.34 238181.67 67440 -1 5315
5317 0 474532.66 238198.33 67440 -1 5316
5318 0 474512.66 238230.33 67360 -1 5317
5319 0 474500.66 238242.33 67320 -1 5318
5320 0 475023.12 238201.81 67400 -1 5316
5321 0 475293.16 238137.86 67280 -1 5320
5322 0 475737.56 238009.8 67200 -1 5321
5323 0 476105 237916 67200 -1 5322
5324 0 476158 237876.5 67280 -1 5323
5325 0 476166 237836.5 67400 -1 5324
5326 0 476245 237816.5 67520 -1 5325
5327 0 476258 237885.5 67560 -1 5326
5328 0 476240 237909.5 67640 -1 5327
5329 0 476480 238015.5 67680 -1 5328
5330 0 476622 238063.5 67720 -1 5329
5331 0 476830 238167.5 67720 -1 5330
5332 0 476946 238253.5 67720 -1 5331
5333 0 477006 238307.5 67760 -1 5332
5334 0 477154 238405.5 67760 -1 5333
5335 0 477262 238465.5 67840 -1 5334
5336 0 477380 238495.5 67920 -1 5335
5337 0 477762 238559.5 68000 -1 5336
5338 0 477862 238655.5 68120 -1 5337
5339 0 477934 238739.5 68240 -1 5338
5340 0 477172 238439.5 67640 -1 5334
5341 0 477220 238387 67560 -1 5340
5342 0 477008 238181.5 67600 -1 5331
5343 0 476109.9 237930.58 67040 -1 5322
5344 0 476479.34 237839.67 66960 -1 5343
5345 0 476664.28 237793.84 66920 -1 5344
5346 0 476780 237808.4 66840 -1 5345
5347 0 476953.75 237829.58 66720 -1 5346
5348 0 477406.66 237794.67 66640 -1 5347
5349 0 478601 238020 66640 -1 5348
5350 0 478887 238254 66640 -1 5349
5351 0 478905 238396 66720 -1 5350
5352 0 478892 238392.5 66800 -1 5351
5353 0 477632.94 237776.6 66600 -1 5348
5354 0 478691.12 237980.22 66520 -1 5353
5355 0 478681.12 237982.39 66280 -1 5354
5356 0 479074 237953.2 66160 -1 5355
5357 0 478689 237802 66160 -1 5356
5358 0 478097 237636 66160 -1 5357
5359 0 477901 237555.5 66040 -1 5358
5360 0 477845 237443.5 65920 -1 5359
5361 0 477652 237449.5 65840 -1 5360
5362 0 477480 237492.5 65720 -1 5361
5363 0 477398 237522.5 65640 -1 5362
5364 0 477281 237607.5 65560 -1 5363
5365 0 477267 237627.5 65560 -1 5364
5366 0 477300 237711.5 65400 -1 5365
5367 0 479335.78 237934.08 66080 -1 5356
5368 0 479651.5 237918.61 65880 -1 5367
5369 0 479858 237824 65880 -1 5368
5370 0 480002 237760.5 65720 -1 5369
5371 0 480191 237710.5 65640 -1 5370
5372 0 480439 237712.5 65640 -1 5371
5373 0 480581 237645.5 65520 -1 5372
5374 0 480845 237643.5 65480 -1 5373
5375 0 481059 237619.5 65400 -1 5374
5376 0 481195 237665.5 65360 -1 5375
5377 0 481339 237589.5 65320 -1 5376
5378 0 481427 237559.5 65320 -1 5377
5379 0 481569 237523.5 65320 -1 5378
5380 0 481603 237483.5 65360 -1 5379
5381 0 479814 238084 65880 -1 5368
5382 0 479900 238083 65800 -1 5381
5383 0 480050 238015 65680 -1 5382
5384 0 480296 238047 65560 -1 5383
5385 0 480406 238071 65440 -1 5384
5386 0 480550 237871 65440 -1 5385
5387 0 480582 237849 65400 -1 5386
5388 0 480644 237855 65320 -1 5387
5389 0 480728 238035 65280 -1 5388
5390 0 469840.53 237962.36 68160 -1 5284
5391 0 469868.2 237990.8 68000 -1 5390
5392 0 469875 237997.72 67960 -1 5391
5393 0 469857 238056.58 67920 -1 5392
5394 0 469818.12 238091.34 67840 -1 5393
5395 0 469766.25 238103.14 67760 -1 5394
5396 0 469872.38 238184.52 67640 -1 5395
5397 0 469975.7 238257.94 67520 -1 5396
5398 0 469961.6 238247.8 67400 -1 5397
5399 0 469947.5 238242.1 67320 -1 5398
5400 0 469787.03 238267.16 67120 -1 5399
5401 0 469394.06 238288.92 66960 -1 5400
5402 0 469372 238340 66920 -1 5401
5403 0 469338 238368 66880 -1 5402
5404 0 469180 238329 66800 -1 5403
5405 0 469106 238279 66760 -1 5404
5406 0 469033.12 238068.62 66920 -1 5401
5407 0 468751.5 237741.08 67000 -1 5406
5408 0 468426.97 237764.11 67040 -1 5407
5409 0 468173.5 237722 67040 -1 5408
5410 0 468072 237796.5 66960 -1 5409
5411 0 467984 237798.5 66960 -1 5410
5412 0 467854 237774.5 66880 -1 5411
5413 0 467752 237796.5 66800 -1 5412
5414 0 467720 237833 66760 -1 5413
5415 0 467720 237833 66720 -1 5414
5416 0 467780 238007 66680 -1 5415
5417 0 467780 238111 66600 -1 5416
5418 0 467722 238157 66560 -1 5417
5419 0 467642 238253 66480 -1 5418
5420 0 468260.8 237709.53 67160 -1 5408
5421 0 468214.5 238007.06 67120 -1 5420
5422 0 468118 238194 67200 -1 5421
5423 0 468116 238262 67280 -1 5422
5424 0 468158 238268 67320 -1 5423
5425 0 468272.62 237573.22 67280 -1 5420
5426 0 468081.5 237554.52 67440 -1 5425
5427 0 467816.88 237456.53 67560 -1 5426
5428 0 467573.88 237321.06 67760 -1 5427
5429 0 467616 237254.6 67840 -1 5428
5430 0 467679.12 237154.61 67960 -1 5429
5431 0 467773.25 237124.5 68000 -1 5430
5432 0 467560.25 237175.5 68000 -1 5431
5433 0 468055.62 237032.7 68120 -1 5431
5434 0 468322.75 237029.62 68280 -1 5433
5435 0 468607.94 236992.86 68520 -1 5434
5436 0 468639.94 236963.83 68560 -1 5435
5437 0 468687.53 237012.9 68760 -1 5436
5438 0 468729.47 237042.62 68920 -1 5437
5439 0 468811.7 236931.16 69120 -1 5438
5440 0 468966.1 236964.6 69320 -1 5439
5441 0 469148.84 236975.22 69560 -1 5440
5442 0 469259.44 236998.36 69760 -1 5441
5443 0 469262.7 237013.66 69960 -1 5442
5444 0 469267.03 237015.83 70120 -1 5443
5445 0 469628.94 237097.19 70320 -1 5444
5446 0 469768.56 237171.45 70480 -1 5445
5447 0 469751 237224.5 70600 -1 5446
5448 0 469844 237271.5 70760 -1 5447
5449 0 469904 237273.5 70880 -1 5448
5450 0 469925 237303.5 70920 -1 5449
5451 0 469933 237266.5 71040 -1 5450
5452 0 469929 237301.5 71160 -1 5451
5453 0 469910 237404.5 71320 -1 5452
5454 0 469966 237504.5 71440 -1 5453
5455 0 469986 237638.5 71440 -1 5454
5456 0 469964 237711.5 71400 -1 5455
5457 0 469939 237765.5 71440 -1 5456
5458 0 469876 237809.5 71560 -1 5457
5459 0 469824 237920.5 71720 -1 5458
5460 0 469850 237936.5 71840 -1 5459
5461 0 469833 237917.5 72000 -1 5460
5462 0 469712 237797.5 72240 -1 5461
5463 0 469691 237760.5 72320 -1 5462
5464 0 469647 237684.5 72440 -1 5463
5465 0 469567 237610.5 72600 -1 5464
5466 0 469452 237512.5 72720 -1 5465
5467 0 469480 237523.5 72760 -1 5466
5468 0 469484 237513.5 72800 -1 5467
5469 0 469474 237579.5 72920 -1 5468
5470 0 469420 237645.5 73000 -1 5469
5471 0 465180.97 239616.78 67440 -1 5180
5472 0 464779.7 239555.12 67480 -1 5471
5473 0 464569.97 239552.52 67560 -1 5472
5474 0 464327.75 239557.9 67680 -1 5473
5475 0 464190 239549 67680 -1 5474
5476 0 464074 239536 67800 -1 5475
5477 0 464054 239550 67920 -1 5476
5478 0 464054 239538 67960 -1 5477
5479 0 464086 239480 68080 -1 5478
5480 0 464082 239422.5 68160 -1 5479
5481 0 464089 239287.5 68320 -1 5480
5482 0 464132 239235.5 68400 -1 5481
5483 0 464196 239122.5 68560 -1 5482
5484 0 464223 239057.5 68760 -1 5483
5485 0 464265 238940.5 68880 -1 5484
5486 0 464203 238867 69000 -1 5485
5487 0 464135 238905 69080 -1 5486
5488 0 463921 238723 69080 -1 5487
5489 0 463781 238593 69080 -1 5488
5490 0 463669 238361 69120 -1 5489
5491 0 463667 238217 69120 -1 5490
5492 0 463665 238165 69200 -1 5491
5493 0 463657 238099 69280 -1 5492
5494 0 463647 238101 69400 -1 5493
5495 0 463439 238069 69440 -1 5494
5496 0 463325 238141 69400 -1 5495
5497 0 463291 238259 69320 -1 5496
5498 0 463389 238303 69280 -1 5497
5499 0 463453 238301 69280 -1 5498
5500 0 463523 238241 69320 -1 5499
5501 0 463549 238209 69360 -1 5500
5502 0 464087 238941 69240 -1 5487
5503 0 464039 239048 69320 -1 5502
5504 0 463877 239176 69320 -1 5503
5505 0 463871 239302 69200 -1 5504
5506 0 463857 239446 69160 -1 5505
5507 0 463867 239704 69160 -1 5506
5508 0 463913 239740 69200 -1 5507
5509 0 464139 239884 69240 -1 5508
5510 0 464191 239932 69200 -1 5509
5511 0 464415 240098 69160 -1 5510
5512 0 464597 240212 69040 -1 5511
5513 0 464787 240322 69000 -1 5512
5514 0 464835 240326 68960 -1 5513
5515 0 464851 240398 68840 -1 5514
5516 0 464897 240610 68760 -1 5515
5517 0 464855 240750 68680 -1 5516
5518 0 464833 240822 68640 -1 5517
5519 0 464815 241036 68480 -1 5518
5520 0 464835 241154 68320 -1 5519
5521 0 464967 241338 68320 -1 5520
5522 0 465079 241316 68280 -1 5521
5523 0 463986 239698 67920 -1 5477
5524 0 463904 239779 67880 -1 5523
5525 0 463836 239953 67880 -1 5524
5526 0 463902 240045 67840 -1 5525
5527 0 464200 240163 67840 -1 5526
5528 0 464254 240173 67880 -1 5527
5529 0 464300 240188 67920 -1 5528
5530 0 464342 240216 67960 -1 5529
5531 0 464620 240250 67960 -1 5530
5532 0 464739 240280.5 67880 -1 5531
5533 0 464764 240295.5 67840 -1 5532
5534 0 464823 240296.5 67760 -1 5533
5535 0 464923 240311.5 67640 -1 5534
5536 0 465123 240293.5 67560 -1 5535
5537 0 464384 240244 68000 -1 5530
5538 0 464386 240256 68080 -1 5537
5539 0 464366 240268 68120 -1 5538
5540 0 463798 239987 67920 -1 5525
5541 0 463592 240068 67920 -1 5540
5542 0 463416 240166 67920 -1 5541
5543 0 463394 240092 68040 -1 5542
5544 0 464435 239503 67760 -1 5474
5545 0 464415 239500 67840 -1 5544
5546 0 462350.88 241325.61 66640 -1 5158
5547 0 462312.72 241604.86 66480 -1 5546
5548 0 462549.72 242005.86 66480 -1 5547
5549 0 462677.72 242063.86 66480 -1 5548
5550 0 462715.72 242049.86 66520 -1 5549
5551 0 462732 242051 66600 -1 5550
5552 0 462746 242037 66640 -1 5551
5553 0 462283.88 241814.14 66360 -1 5547
5554 0 462347.53 241660.84 66280 -1 5553
5555 0 462360 241383 66200 -1 5554
5556 0 462437 241580 66080 -1 5555
5557 0 462449 241551 65960 -1 5556
5558 0 462497 241505 65840 -1 5557
5559 0 462653 241498.5 65720 -1 5558
5560 0 462746 241525.5 65560 -1 5559
5561 0 462728 241569.5 65520 -1 5560
5562 0 462702 241595 65480 -1 5561
5563 0 462708 241727 65320 -1 5562
5564 0 462750 241807 65160 -1 5563
5565 0 462630 241723 65000 -1 5564
5566 0 462622 241737 64920 -1 5565
5567 0 462377.94 240966.2 66080 -1 5555
5568 0 462188.7 240903.88 65840 -1 5567
5569 0 462153.12 240772.06 65680 -1 5568
5570 0 462031.1 240655.45 65560 -1 5569
5571 0 461582.7 240431.1 65400 -1 5570
5572 0 461472.88 240444.86 65280 -1 5571
5573 0 461372.16 240478.44 65040 -1 5572
5574 0 461259.94 240573.55 64800 -1 5573
5575 0 461160 240589 64720 -1 5574
5576 0 461022 240551 64600 -1 5575
5577 0 460907 240492.5 64440 -1 5576
5578 0 460821 240425 64360 -1 5577
5579 0 460737 240355 64360 -1 5578
5580 0 460653 240265 64400 -1 5579
5581 0 460539 240161 64400 -1 5580
5582 0 460441 240127 64320 -1 5581
5583 0 460329 240067 64200 -1 5582
5584 0 460297 240006 64120 -1 5583
5585 0 460163 239944 64080 -1 5584
5586 0 459989 239914 64000 -1 5585
5587 0 459915 239934 63880 -1 5586
5588 0 462212.2 240423.11 65920 -1 5569
5589 0 462367.75 240194.1 66080 -1 5588
5590 0 462413 240147 66160 -1 5589
5591 0 461881.1 242974.08 68760 -1 5058
5592 0 461939 243061 68760 -1 5591
5593 0 461969 243123 68800 -1 5592
5594 0 462071 243253 68840 -1 5593
5595 0 462237 243331 68800 -1 5594
5596 0 462243 243361 68720 -1 5595
5597 0 462279 243381 68680 -1 5596
5598 0 460736 245056 69080 40 5046
5599 0 460782 245130 68880 -1 5598
5600 0 460772 245251 68760 -1 5599
5601 0 460768 245273 68640 -1 5600
5602 0 460574 245365 68640 -1 5601
5603 0 460394 245487 68640 -1 5602
5604 0 460390 245495 68680 -1 5603
5605 0 460992 245088 69120 60 5598
5606 0 461248 245120 69200 64 5605
5607 0 461645 245117 69200 -1 5606
5608 0 461635 245145 69160 -1 5607
5609 0 461607 245233 69120 -1 5608
5610 0 461619 245272.5 69080 -1 5609
5611 0 461687 245340.5 69080 -1 5610
5612 0 461818 245423.5 69080 -1 5611
5613 0 461982 245556.5 69080 -1 5612
5614 0 462206 245530.5 69040 -1 5613
5615 0 462424 245338.5 69040 -1 5614
5616 0 462594 245252.5 69120 -1 5615
5617 0 462605 245236.4 69160 -1 5616
5618 0 462871 245090.5 69160 -1 5617
5619 0 462936 244994.5 69080 -1 5618
5620 0 462964 244941.5 69000 -1 5619
5621 0 463230 244913.5 69000 -1 5620
5622 0 463276 244919.5 68880 -1 5621
5623 0 463276 244951.5 68840 -1 5622
5624 0 462649 245174.5 69320 -1 5617
5625 0 461472 245120 69360 90 5606
5626 0 461632 245120 69560 81 5625
5627 0 461699.34 245150 69960 69 5626
5628 0 461732.75 245164.88 70160 64 5627
5629 0 461713.7 245186.7 70320 -1 5628
5630 0 461655.62 245242.48 70480 -1 5629
5631 0 461633.6 245196.4 70640 -1 5630
5632 0 461458.03 245526.83 70640 -1 5631
5633 0 461475 245743.5 70640 -1 5632
5634 0 461435 245717.5 70560 -1 5633
5635 0 461445 245791.5 70680 -1 5633
5636 0 461469 245815.5 70760 -1 5635
5637 0 461627.78 245185.02 70680 -1 5631
5638 0 461602.25 245214.25 70800 -1 5637
5639 0 461768.1 245214.95 70960 -1 5638
5640 0 461900.25 245168.61 71160 -1 5639
5641 0 461950.2 244962.4 71160 -1 5640
5642 0 461953 244908.5 71080 -1 5641
5643 0 462004.75 244891.5 70960 -1 5642
5644 0 462022 244886.5 70920 -1 5643
5645 0 462018 244877.5 70840 -1 5644
5646 0 462003.38 245083.12 71320 -1 5640
5647 0 461989 245081.5 71440 -1 5646
5648 0 461975 245039.5 71560 -1 5647
5649 0 461998 245020.5 71640 -1 5648
5650 0 461986 245051.5 71760 -1 5649
5651 0 461924 245062.5 71880 -1 5650
5652 0 461861 245003.5 72040 -1 5651
5653 0 461853 244995.5 72200 -1 5652
5654 0 461855 245067.5 72240 -1 5653
5655 0 461831 245097.5 72320 -1 5654
5656 0 461775 245069.5 72400 -1 5655
5657 0 461587 245031 72480 -1 5656
5658 0 461458 245013.5 72520 -1 5657
5659 0 461241 245076.5 72520 -1 5658
5660 0 461272 245009.5 72640 -1 5659
5661 0 461244 244979.5 72800 -1 5660
5662 0 461261 245005.5 72960 -1 5661
5663 0 461358 244926.5 73160 -1 5662
5664 0 461472 244814.5 73160 -1 5663
5665 0 461524 244758.5 73200 -1 5664
5666 0 461225 245083.5 72480 -1 5659
5667 0 461151 245079 72400 -1 5666
5668 0 460160 245632 70000 108 5041
5669 0 460000 245760 69840 86 5668
5670 0 459808 245920 69880 136 5669
5671 0 459584 246048 69720 137 5670
5672 0 459616 246304 69600 75 5671
5673 0 459616 246336 69320 107 5672
5674 0 459456 246432 69120 91 5673
5675 0 459312 246504 69000 67 5674
5676 0 459878 246738.8 69000 -1 5675
5677 0 459898 246872 69040 -1 5676
5678 0 459984 246938 69040 -1 5677
5679 0 460146 246958 69080 -1 5678
5680 0 460444 247036 69080 -1 5679
5681 0 460890 246982 69240 -1 5680
5682 0 461198 246844 69400 -1 5681
5683 0 461208.56 246828.86 69440 -1 5682
5684 0 461486 246862 69440 -1 5683
5685 0 461542 246916 69600 -1 5684
5686 0 461506 246898 69760 -1 5685
5687 0 461426 246814 69920 -1 5686
5688 0 461432 246804 70080 -1 5687
5689 0 461448 246662 70200 -1 5688
5690 0 461462.47 246670.75 70280 -1 5689
5691 0 461444 246620 70400 -1 5690
5692 0 461272 246738 69680 -1 5683
5693 0 461258 246565 69800 -1 5692
5694 0 461196 246493 69800 -1 5693
5695 0 461194 246403 69960 -1 5694
5696 0 461203.6 246406.2 70000 -1 5695
5697 0 461196 246131 70000 -1 5696
5698 0 461290 246129 70040 -1 5697
5699 0 461242 246419 70160 -1 5696
5700 0 461242 246436.5 70200 -1 5699
5701 0 461242.3 246454.2 70240 -1 5700
5702 0 459264 246528 68960 60 5675
5703 0 459008 246528 68880 64 5702
5704 0 458912 246496 68840 45 5703
5705 0 458609.12 246444.62 68720 -1 5704
5706 0 458469 246416 68640 -1 5705
5707 0 458247 246346 68560 -1 5706
5708 0 458087 246176 68560 -1 5707
5709 0 457985 246106 68640 -1 5708
5710 0 457971 246110 68800 -1 5709
5711 0 457979 246148 68920 -1 5710
5712 0 458079 246144 69000 -1 5711
5713 0 458111 246172 69040 -1 5712
5714 0 458153 246159 69160 -1 5713
5715 0 458171 246155 69280 -1 5714
5716 0 458231 246199 69400 -1 5715
5717 0 458273 246151 69560 -1 5716
5718 0 458301 246137 69720 -1 5717
5719 0 458311 246055 69880 -1 5718
5720 0 458385 246026 70040 -1 5719
5721 0 458592 246068.5 70200 -1 5720
5722 0 458816 246082 70320 -1 5721
5723 0 458924 246028 70480 -1 5722
5724 0 458916 246048 70560 -1 5723
5725 0 459082 246064 70720 -1 5724
5726 0 459176 246096 70800 -1 5725
5727 0 459513.44 246697.61 68680 -1 5704
5728 0 459437.06 246757.22 68520 -1 5727
5729 0 459374.56 246784.48 68280 -1 5728
5730 0 459424.12 246851.2 68000 -1 5729
5731 0 459380.2 246995.36 67760 -1 5730
5732 0 459488.38 247067.17 67480 -1 5731
5733 0 459649.44 247095.25 67240 -1 5732
5734 0 459224.5 247108.81 67000 -1 5733
5735 0 458957.12 247071.55 66800 -1 5734
5736 0 458880 247154.11 66560 -1 5735
5737 0 458786.88 247189.84 66320 -1 5736
5738 0 458488.44 247229.02 66080 -1 5737
5739 0 458392.2 247311.3 65840 -1 5738
5740 0 458464.78 247363.31 65600 -1 5739
5741 0 458519.38 247267.62 65400 -1 5740
5742 0 458511.5 247258.33 65360 -1 5741
5743 0 458202.28 247034.86 65320 -1 5742
5744 0 458118 247000 65280 -1 5743
5745 0 458040 246964 65280 -1 5744
5746 0 457994 246926.5 65320 -1 5745
5747 0 457844 246774.5 65360 -1 5746
5748 0 457656 246879 65360 -1 5747
5749 0 457652 247091 65360 -1 5748
5750 0 457652 247159 65320 -1 5749
5751 0 458473.72 247209.56 65160 -1 5742
5752 0 458408.88 247266.03 65000 -1 5751
5753 0 458429.38 247182.64 64720 -1 5752
5754 0 458573.34 247105.52 64440 -1 5753
5755 0 458781.44 247026.4 64200 -1 5754
5756 0 458774.28 246983.83 64160 -1 5755
5757 0 459155.66 246882.88 64080 -1 5756
5758 0 459474 246770 64080 -1 5757
5759 0 459640 246692 64160 -1 5758
5760 0 459790 246528 64160 -1 5759
5761 0 459932 246526 64160 -1 5760
5762 0 459990 246500 64160 -1 5761
5763 0 460044 246498 64200 -1 5762
5764 0 460128 246476 64280 -1 5763
5765 0 460358 246458 64280 -1 5764
5766 0 460510 246462 64200 -1 5765
5767 0 460640 246407 64160 -1 5766
5768 0 460770 246352 64120 -1 5767
5769 0 460970 246284 64040 -1 5768
5770 0 460906 246320 63920 -1 5769
5771 0 460872 246212 63800 -1 5770
5772 0 460920 245998 63800 -1 5771
5773 0 460908 245912 63840 -1 5772
5774 0 460996 245734 63920 -1 5773
5775 0 461026 245690 63960 -1 5774
5776 0 461116 245642 64040 -1 5775
5777 0 461136 245602 64120 -1 5776
5778 0 459654 246748 64280 -1 5759
5779 0 458128.56 246938.12 64000 -1 5756
5780 0 457909.84 247079.62 63840 -1 5779
5781 0 457737.7 247102.73 63760 -1 5780
5782 0 457246.75 247238.48 63880 -1 5781
5783 0 457121 247285 63960 -1 5782
5784 0 456909 247317 64000 -1 5783
5785 0 456537 247367 64000 -1 5784
5786 0 456249 247363 64000 -1 5785
5787 0 456157 247390 63960 -1 5786
5788 0 455809 247471 63960 -1 5787
5789 0 455787 247501 64000 -1 5788
5790 0 455793 247707 64120 -1 5789
5791 0 455797 247863 64120 -1 5790
5792 0 455847 247897 64120 -1 5791
5793 0 455917 248025 64200 -1 5792
5794 0 456065 247417 63920 -1 5787
5795 0 456289 247517 63920 -1 5794
5796 0 456307 247560 63880 -1 5795
5797 0 456295 247590 63840 -1 5796
5798 0 456321 247752 63840 -1 5797
5799 0 457612.62 247198.67 63600 -1 5781
5800 0 457709.22 247235.44 63440 -1 5799
5801 0 457803.94 247306.75 63160 -1 5800
5802 0 457876.94 247446.53 62920 -1 5801
5803 0 457838.06 247603.75 62680 -1 5802
5804 0 457898.12 247778.14 62440 -1 5803
5805 0 458038.94 247928.72 62200 -1 5804
5806 0 458536.06 248292.08 62000 -1 5805
5807 0 458818.5 248579.92 62160 -1 5806
5808 0 459133 248977.84 62240 -1 5807
5809 0 459515.75 249741.98 62320 -1 5808
5810 0 459791.62 250010.5 62040 -1 5809
5811 0 459879 250263.48 61920 -1 5810
5812 0 462326 245970 76080 -1 4853
5813 0 462514 245990 76080 -1 5812
5814 0 462646 246019 76160 -1 5813
5815 0 462745.28 246057.03 76200 -1 5814
5816 0 462782 246059 76280 -1 5815
5817 0 462798 246077 76320 -1 5816
5818 0 462432 246560 77040 122 4842
5819 0 462702.16 246498.52 76440 64 5818
5820 0 462674 246514 76240 -1 5819
5821 0 462674 246600 76160 -1 5820
5822 0 462688 246649 76040 -1 5821
5823 0 462680 246749 75920 -1 5822
5824 0 462676 246783 75800 -1 5823
5825 0 462530 246681 75800 -1 5824
5826 0 462364 246689 75800 -1 5825
5827 0 462170 246673 75760 -1 5826
5828 0 462022 246765 75760 -1 5827
5829 0 462004 246877 75760 -1 5828
5830 0 461968 246855 75840 -1 5829
5831 0 461942 246931 75960 -1 5830
5832 0 461900 247063 76080 -1 5831
5833 0 461812 247142 76120 -1 5832
5834 0 461686 247248 76120 -1 5833
5835 0 461952 246869 75680 -1 5829
5836 0 462992 246705 75800 -1 5824
5837 0 463002 246632 75680 -1 5836
5838 0 463092 246576 75560 -1 5837
5839 0 463106 246582 75480 -1 5838
5840 0 463196 246664 75440 -1 5839
5841 0 463224 246684 75480 -1 5840
5842 0 463272 246708 75560 -1 5841
5843 0 463258 246764 75600 -1 5842
5844 0 462742 247063 75920 -1 5823
5845 0 462750 247041 75960 -1 5844
5846 0 462800 246970 76080 -1 5845
5847 0 461213 247433 79520 -1 4671
5848 0 461029 247233 79520 -1 5847
5849 0 460993 247201 79480 -1 5848
5850 0 460911 247190 79320 -1 5849
5851 0 460879 247194 79200 -1 5850
5852 0 460847 247150 79080 -1 5851
5853 0 460709 247118 79040 -1 5852
5854 0 460451 247050 78960 -1 5853
5855 0 460377 246938 78880 -1 5854
5856 0 459967 247006 78720 -1 5855
5857 0 459845 247024 78680 -1 5856
5858 0 461021 247120 79080 -1 5852
5859 0 461039 247120 79040 -1 5858
5860 0 462848 247520 79440 51 4670
5861 0 463104 247488 79400 60 5860
5862 0 463360 247424 79320 64 5861
5863 0 463584 247328 79200 51 5862
5864 0 463840 247232 79160 51 5863
5865 0 464064 247072 79160 98 5864
5866 0 464320 247008 79080 64 5865
5867 0 464544 247040 78960 71 5866
5868 0 464800 247136 78880 60 5867
5869 0 465056 247200 78840 40 5868
5870 0 465312 247328 78800 32 5869
5871 0 465344 247360 78800 32 5870
5872 0 465312 247616 78800 98 5871
5873 0 465439 247683 78840 -1 5872
5874 0 465734 247816 78840 -1 5873
5875 0 465762 247790 78920 -1 5874
5876 0 465120 247808 78720 81 5872
5877 0 464992 247872 78680 66 5876
5878 0 464864 247936 78640 51 5877
5879 0 464608 248064 78600 75 5878
5880 0 464384 248192 78640 80 5879
5881 0 464160 248384 78640 80 5880
5882 0 463968 248544 78560 75 5881
5883 0 463776 248736 78520 45 5882
5884 0 463648 248960 78480 51 5883
5885 0 463527 249157 78360 -1 5884
5886 0 463487 249195 78320 -1 5885
5887 0 463457 249210 78280 -1 5886
5888 0 463131 249496 78200 -1 5887
5889 0 462969 249578 78200 -1 5888
5890 0 462777 249754 78160 -1 5889
5891 0 462485 249998 78120 -1 5890
5892 0 462447 250080 78200 -1 5891
5893 0 464062.7 248193.92 78760 -1 5880
5894 0 463814 248065 78880 -1 5893
5895 0 463618 247979 79000 -1 5894
5896 0 463552 248019 79080 -1 5895
5897 0 463552 248019 79120 -1 5896
5898 0 463532 248017 79160 -1 5897
5899 0 463512 248011 79200 -1 5898
5900 0 465568 247264 78680 71 5871
5901 0 465824 247168 78640 60 5900
5902 0 466016 246976 78640 40 5901
5903 0 466144 246784 78520 40 5902
5904 0 466144 246752 78520 40 5903
5905 0 466599.28 247044.94 78200 -1 5904
5906 0 467020.53 246969.28 78080 -1 5905
5907 0 467497.94 246818 78040 -1 5906
5908 0 467626.56 246789.02 77880 -1 5907
5909 0 467725.47 246771.69 77640 -1 5908
5910 0 468020.5 246739.4 77480 -1 5909
5911 0 468329.22 246658.1 77280 -1 5910
5912 0 468572 246622.11 77080 -1 5911
5913 0 468673.5 246619.47 76880 -1 5912
5914 0 468891.44 246557.55 76640 -1 5913
5915 0 469090.97 246525.62 76400 -1 5914
5916 0 469243.5 246519.67 76200 -1 5915
5917 0 469441.72 246486.48 75920 -1 5916
5918 0 469600.1 246488.77 75720 -1 5917
5919 0 469737.8 246530.78 75480 -1 5918
5920 0 469866.62 246600.95 75280 -1 5919
5921 0 469952.72 246578.86 75080 -1 5920
5922 0 470046.56 246496.28 75080 -1 5921
5923 0 470078 246359 75120 -1 5922
5924 0 470131 246314 75160 -1 5923
5925 0 469987 246569.83 75000 -1 5921
5926 0 470610.12 246889.08 74720 -1 5925
5927 0 470667.56 246954.83 74520 -1 5926
5928 0 471003.75 247007.23 74280 -1 5927
5929 0 471213 247136.81 74080 -1 5928
5930 0 471143.7 247235.55 74240 -1 5929
5931 0 471065 247215 74320 -1 5930
5932 0 471078.5 247059.5 74480 -1 5931
5933 0 471066.5 246945.5 74560 -1 5932
5934 0 471056.5 246951.5 74600 -1 5933
5935 0 471385.47 247024.27 74040 -1 5929
5936 0 471456.25 247052.1 74000 -1 5935
5937 0 471585.47 246876.56 74080 -1 5936
5938 0 471578 246844 74160 -1 5937
5939 0 471588 246826 74200 -1 5938
5940 0 471542.7 247044.08 73960 -1 5936
5941 0 471625.9 247066.98 73840 -1 5940
5942 0 471937.56 247060.7 73640 -1 5941
5943 0 472155.62 247061.11 73400 -1 5942
5944 0 472391.44 247132.48 73160 -1 5943
5945 0 472772.88 247068.53 72920 -1 5944
5946 0 472974.97 247052.17 72680 -1 5945
5947 0 473312.16 246867.14 72480 -1 5946
5948 0 473509.2 246713.38 72280 -1 5947
5949 0 473644.2 246429.25 72160 -1 5948
5950 0 473797.94 246342.33 72000 -1 5949
5951 0 473885.94 246158.05 71760 -1 5950
5952 0 473575.2 245951.6 71880 -1 5951
5953 0 473291 245817 71880 -1 5952
5954 0 473267 245809 71800 -1 5953
5955 0 473250 245780 71720 -1 5954
5956 0 473198 245454 71680 -1 5955
5957 0 473218 245388 71560 -1 5956
5958 0 473116 245468 71360 -1 5957
5959 0 472998 245424 71280 -1 5958
5960 0 472849 245473 71160 -1 5959
5961 0 472691 245489 71160 -1 5960
5962 0 472643 245425 71240 -1 5961
5963 0 472611 245367 71360 -1 5962
5964 0 472613 245259 71480 -1 5963
5965 0 472623 245089 71640 -1 5964
5966 0 472693 244905 71800 -1 5965
5967 0 472739 244737 71840 -1 5966
5968 0 472693 244609 71960 -1 5967
5969 0 472645 244545 72040 -1 5968
5970 0 472543 244381 72200 -1 5969
5971 0 472513 244363 72360 -1 5970
5972 0 472457 244369 72520 -1 5971
5973 0 472427 244373 72560 -1 5972
5974 0 472483 244199 72560 -1 5973
5975 0 472552 244028 72560 -1 5974
5976 0 472586 243992 72440 -1 5975
5977 0 472702 244148 72280 -1 5976
5978 0 472934 244442 72080 -1 5977
5979 0 473110 244664 71920 -1 5978
5980 0 473052 244748 71840 -1 5979
5981 0 473156 244844 71760 -1 5980
5982 0 472379 244427 72560 -1 5973
5983 0 472324 244530 72600 -1 5982
5984 0 472260 244640 72640 -1 5983
5985 0 472038 244688 72680 -1 5984
5986 0 471736 244690 72800 -1 5985
5987 0 471394 244530 72960 -1 5986
5988 0 471228 244532 73000 -1 5987
5989 0 471142 244406 73080 -1 5988
5990 0 471072 244340 73120 -1 5989
5991 0 471038 244304 73200 -1 5990
5992 0 471032 244252 73240 -1 5991
5993 0 471041 244033 73280 -1 5992
5994 0 470957 243919 73280 -1 5993
5995 0 470963 243900 73240 -1 5994
5996 0 470856 243888 73240 -1 5995
5997 0 470812 243822 73240 -1 5996
5998 0 470775 243735 73200 -1 5997
5999 0 470701 243639 73080 -1 5998
6000 0 470585 243509 72920 -1 5999
6001 0 470569 243393 72800 -1 6000
6002 0 470515 243343 72760 -1 6001
6003 0 470488.34 243331 72680 -1 6002
6004 0 470475 243325 72640 -1 6003
6005 0 470981 243843 73120 -1 5995
6006 0 472757 244615 71960 -1 5968
6007 0 472838 244578 72040 -1 6006
6008 0 473367.94 245814.38 71960 -1 5952
6009 0 473181 245709 72080 -1 6008
6010 0 472949 245595 72280 -1 6009
6011 0 472939 245465 72360 -1 6010
6012 0 474090.75 246173.53 71640 -1 5951
6013 0 474114.12 246112.14 71360 -1 6012
6014 0 473915.12 245993.1 71120 -1 6013
6015 0 473649.5 245460.97 71240 -1 6014
6016 0 473547.2 245253.69 71320 -1 6015
6017 0 474016.66 246099.22 71000 -1 6014
6018 0 473984 246173.25 70880 -1 6017
6019 0 473750 246359 70880 -1 6018
6020 0 473740 246467 70880 -1 6019
6021 0 473708 246607 70840 -1 6020
6022 0 473698 246723 70880 -1 6021
6023 0 473666 246821 70960 -1 6022
6024 0 473662 246949 70960 -1 6023
6025 0 473610 246997 70960 -1 6024
6026 0 473546 247009 71040 -1 6025
6027 0 473332 247205 71200 -1 6026
6028 0 473238 247205 71280 -1 6027
6029 0 473248 247329 71440 -1 6028
6030 0 473128 247191 71520 -1 6029
6031 0 473036 247125 71560 -1 6030
6032 0 472868 247107 71600 -1 6031
6033 0 472828 247079 71640 -1 6032
6034 0 473972.56 246197.78 70840 -1 6018
6035 0 473334.84 246034.31 72360 -1 5949
6036 0 473279.7 245950.44 72440 -1 6035
6037 0 473595.84 245921.17 72560 -1 6036
6038 0 473821 245962 72560 -1 6037
6039 0 473993 245836 72560 -1 6038
6040 0 473979 245634 72560 -1 6039
6041 0 474047 245620 72440 -1 6040
6042 0 474159 245636 72400 -1 6041
6043 0 474397 245684 72360 -1 6042
6044 0 474529 245706 72360 -1 6043
6045 0 474643 245670 72400 -1 6044
6046 0 474777 245624 72400 -1 6045
6047 0 474884 245535 72480 -1 6046
6048 0 475176 245359 72520 -1 6047
6049 0 475162 245387 72560 -1 6048
6050 0 475128 245331 72600 -1 6049
6051 0 473847 245512 72640 -1 6040
6052 0 473790 245477 72720 -1 6051
6053 0 473730 245405 72840 -1 6052
6054 0 473728 245415 72960 -1 6053
6055 0 473696 245429 73080 -1 6054
6056 0 473640 245436 73160 -1 6055
6057 0 473066.5 245882.25 72520 -1 6036
6058 0 472598.25 245754.42 72640 -1 6057
6059 0 472453 245673 72640 -1 6058
6060 0 472455 245661 72680 -1 6059
6061 0 472438.5 245634.5 72760 -1 6060
6062 0 472376.5 245578.5 72800 -1 6061
6063 0 472252.5 245452.5 72840 -1 6062
6064 0 472184.5 245356.5 72880 -1 6063
6065 0 472116.5 245300.5 73000 -1 6064
6066 0 472126.5 245254.5 73040 -1 6065
6067 0 471980.5 245228.5 73080 -1 6066
6068 0 471926.5 245160.5 73200 -1 6067
6069 0 471808.5 245094.5 73320 -1 6068
6070 0 471520.5 245052.5 73520 -1 6069
6071 0 471454.5 245050.5 73600 -1 6070
6072 0 471368.5 245040.5 73720 -1 6071
6073 0 471272.5 245102.5 73800 -1 6072
6074 0 472345 245685 72640 -1 6059
6075 0 472277 245727 72600 -1 6074
6076 0 472162 245800 72600 -1 6075
6077 0 472074 245804 72600 -1 6076
6078 0 471956 245854 72520 -1 6077
6079 0 471890 245956 72520 -1 6078
6080 0 471808 246098 72600 -1 6079
6081 0 471698 246224 72600 -1 6080
6082 0 471824 246318 72600 -1 6081
6083 0 471852 246338 72480 -1 6082
6084 0 472016 246442 72360 -1 6083
6085 0 472030 246478 72280 -1 6084
6086 0 471690 246290 72640 -1 6081
6087 0 471644 246382 72680 -1 6086
6088 0 471508 246596 72720 -1 6087
6089 0 471464 246616 72760 -1 6088
6090 0 471436 246680 72840 -1 6089
6091 0 465713.44 246304.88 78440 -1 5904
6092 0 465794 246218 78320 -1 6091
6093 0 462342.75 248087.14 80600 51 4653
6094 0 462968.66 247530.34 80640 128 6093
6095 0 463007.7 247491.02 80760 153 6094
6096 0 463051.2 247437.88 80880 153 6095
6097 0 463096.47 247439.39 81040 153 6096
6098 0 463124.4 247474.69 81160 186 6097
6099 0 463124.1 247473.73 81240 186 6098
6100 0 463424.16 247965.67 81240 81 6099
6101 0 463892.12 247961.73 81240 40 6100
6102 0 464140.12 248045.75 81240 40 6101
6103 0 464232 247963.5 81320 40 6102
6104 0 464380 247888.56 81400 40 6103
6105 0 464447.72 247777.22 81440 -1 6104
6106 0 464702.78 247836.66 81480 -1 6105
6107 0 464839.56 247836.58 81520 -1 6106
6108 0 464883.28 247864.92 81600 -1 6107
6109 0 464360.16 248219.72 81240 40 6102
6110 0 464447.06 248297.25 81280 -1 6109
6111 0 464635.97 248383.6 81320 -1 6110
6112 0 465051.9 248375.64 81320 -1 6111
6113 0 465156.03 248352.36 81400 -1 6112
6114 0 465210.88 248324.64 81480 -1 6113
6115 0 465211.4 248320.78 81520 -1 6114
6116 0 465266.72 248256.16 81640 -1 6115
6117 0 465395.12 248123.81 81680 -1 6116
6118 0 465287.12 247995.78 81680 -1 6117
6119 0 465284.53 247984.28 81760 -1 6118
6120 0 462580.3 247437.2 81320 75 6099
6121 0 462323.5 247111.02 81400 60 6120
6122 0 462263.03 246886.3 81480 108 6121
6123 0 462398 247329 81480 -1 6122
6124 0 462898 247593 81480 -1 6123
6125 0 462806 247597 81600 -1 6124
6126 0 462456 247548 81720 -1 6125
6127 0 462160 247620 81920 -1 6126
6128 0 462286 247632 82040 -1 6127
6129 0 462356 247616 82240 -1 6128
6130 0 462260.84 246838.27 81560 108 6122
6131 0 462246.6 246732.38 81680 120 6130
6132 0 462219.97 246652.81 81760 120 6131
6133 0 462183.78 246580.78 81840 75 6132
6134 0 462035.78 246460.61 81920 75 6133
6135 0 461963.22 246336.84 81960 120 6134
6136 0 462028.3 246310.03 82000 120 6135
6137 0 462560.47 246076.78 82040 75 6136
6138 0 462434 246100 82120 120 6137
6139 0 462310 245980 82240 75 6138
6140 0 462302 245852 82360 75 6139
6141 0 462228 245818 82440 51 6140
6142 0 462204 245754 82520 51 6141
6143 0 462076 245582 82600 75 6142
6144 0 462052 245562 82760 75 6143
6145 0 461992 245514 82840 51 6144
6146 0 461924 245478 82920 51 6145
6147 0 461710.66 245456.67 83000 71 6146
6148 0 461604 245446 83040 102 6147
6149 0 461584 245420 83080 102 6148
6150 0 462007 245491 83080 -1 6149
6151 0 462047 245505 83160 -1 6150
6152 0 462110 245475 83200 -1 6151
6153 0 462186 245446 83200 -1 6152
6154 0 462218 245427 83160 -1 6153
6155 0 462312 245410 83080 -1 6154
6156 0 461564 245394 83120 102 6149
6157 0 461664 245326 83200 71 6156
6158 0 461660 245310 83280 71 6157
6159 0 461248 245550 83040 32 6148
6160 0 461120 245514 83120 32 6159
6161 0 460960 245526 83200 60 6160
6162 0 460816 245566 83280 64 6161
6163 0 460732 245554 83360 64 6162
6164 0 460618 245560 83440 40 6163
6165 0 460362 245516 83520 75 6164
6166 0 460242 245416 83600 75 6165
6167 0 460002 245372 83680 64 6166
6168 0 459866 245324 83760 51 6167
6169 0 459758 245244 83840 51 6168
6170 0 459454 245068 83880 75 6169
6171 0 459154 245064 83800 102 6170
6172 0 459575 245063 83800 -1 6171
6173 0 459637 245043 83760 -1 6172
6174 0 459713 244952 83680 -1 6173
6175 0 459759 244848 83600 -1 6174
6176 0 459835 244814 83440 -1 6175
6177 0 459854.5 244910 83320 -1 6176
6178 0 459861 244941.5 83280 -1 6177
6179 0 459910 245034.5 83240 -1 6178
6180 0 458920 245042 83880 104 6171
6181 0 458583 245115 83880 -1 6180
6182 0 458525 245121 83840 -1 6181
6183 0 458425 245114 83720 -1 6182
6184 0 458211 245082 83600 -1 6183
6185 0 458752 245050 83960 86 6180
6186 0 458584 245122 84040 86 6185
6187 0 458368 245198 84120 86 6186
6188 0 458284 245242 84200 101 6187
6189 0 458204 245262 84280 101 6188
6190 0 458098 245292 84360 101 6189
6191 0 457866 245340 84440 75 6190
6192 0 457686 245408 84520 90 6191
6193 0 457567 245647 84520 -1 6192
6194 0 457313 245747 84520 -1 6193
6195 0 456827 246067 84440 -1 6194
6196 0 456381 246156 84280 -1 6195
6197 0 456361 246136 84080 -1 6196
6198 0 456309 246120 83920 -1 6197
6199 0 456237 246142 83840 -1 6198
6200 0 456341 246138 83720 -1 6199
6201 0 456157 246098 83480 -1 6200
6202 0 456097 246094 83400 -1 6201
6203 0 456059 246126 83320 -1 6202
6204 0 456677 245818 83840 -1 6199
6205 0 456761 245622 83840 -1 6204
6206 0 456727 245451 83920 -1 6205
6207 0 456761 245347 84080 -1 6206
6208 0 456803 245569 83760 -1 6205
6209 0 456895 245558 83640 -1 6208
6210 0 456963 245624 83560 -1 6209
6211 0 457155 245776 83440 -1 6210
6212 0 457423 245736 83280 -1 6211
6213 0 457673 245648 83280 -1 6212
6214 0 457751 245652 83360 -1 6213
6215 0 457967 245442 83400 -1 6214
6216 0 457997 245362 83440 -1 6215
6217 0 457967 245554 83200 -1 6215
6218 0 457767 245642 83040 -1 6217
6219 0 457727 245540 83000 -1 6218
6220 0 457622 245588 84560 90 6192
6221 0 457586 245508 84680 122 6220
6222 0 457578 245460 84760 122 6221
6223 0 457534 245476 84800 122 6222
6224 0 457338 245432 84880 96 6223
6225 0 456981 245417 85040 -1 6224
6226 0 456839 245488 85120 -1 6225
6227 0 456441 245730 85200 -1 6226
6228 0 456245 245736 85240 -1 6227
6229 0 455835 245708 85240 -1 6228
6230 0 455779 245692 85280 -1 6229
6231 0 455667 245668 85280 -1 6230
6232 0 455547 245558 85240 -1 6231
6233 0 455575 245301 85120 -1 6232
6234 0 455791 245249 85040 -1 6233
6235 0 455947 245129 85040 -1 6234
6236 0 456099 245131 85040 -1 6235
6237 0 457070 245228 84840 80 6224
6238 0 457026 245168 84800 80 6237
6239 0 456982 245108 84760 80 6238
6240 0 456930 245080 84680 80 6239
6241 0 456834 245072 84560 -1 6240
6242 0 456838 244916 84480 -1 6241
6243 0 456794 244908 84360 -1 6242
6244 0 456682 244844 84280 -1 6243
6245 0 456638 244812 84200 -1 6244
6246 0 456622 244780 84120 -1 6245
6247 0 456554 244672 84080 -1 6246
6248 0 456442 244632 84040 -1 6247
6249 0 456452 244650 83960 -1 6248
6250 0 456488 244686 83840 -1 6249
6251 0 456532 244690 83760 -1 6250
6252 0 456580 244730 83680 -1 6251
6253 0 456620 244746 83600 -1 6252
6254 0 456700 244714 83520 -1 6253
6255 0 456788 244714 83440 -1 6254
6256 0 456848 244710 83360 -1 6255
6257 0 456422 244516 84080 -1 6248
6258 0 456378 244340 84160 -1 6257
6259 0 456114 244200 84240 -1 6258
6260 0 456070 244072 84320 -1 6259
6261 0 456074 244040 84400 -1 6260
6262 0 456062 243936 84480 -1 6261
6263 0 456182 243796 84560 -1 6262
6264 0 456202 243724 84640 -1 6263
6265 0 456210 243644 84720 -1 6264
6266 0 456202 243604 84800 -1 6265
6267 0 456226.12 243574.39 84880 -1 6266
6268 0 455991 243573 84880 -1 6267
6269 0 455800 243565 85000 -1 6268
6270 0 455712 243537 85160 -1 6269
6271 0 456200 243532 85040 -1 6267
6272 0 459202 245076 83720 102 6171
6273 0 462976.5 245989.8 82000 80 6137
6274 0 463317 245967 82040 -1 6273
6275 0 463321 245967 82120 -1 6274
6276 0 463382 245858.5 82280 -1 6275
6277 0 463470 245762.5 82320 -1 6276
6278 0 463449 245797.5 82440 -1 6277
6279 0 463334 245838.5 82640 -1 6278
6280 0 463324 245735 82760 -1 6279
6281 0 463444 245589 82920 -1 6280
6282 0 463462 245627 82960 -1 6281
6283 0 463454 245627 83000 -1 6282
6284 0 463334 245413 83000 -1 6283
6285 0 463172 245231 83080 -1 6284
6286 0 463014 245041 83120 -1 6285
6287 0 462972 245023 83160 -1 6286
6288 0 463064 244915 83160 -1 6287
6289 0 463064 244749 83160 -1 6288
6290 0 463090 244597 83160 -1 6289
6291 0 463162 244496 83040 -1 6290
6292 0 463152 244370 82880 -1 6291
6293 0 462970 244344.5 82760 -1 6292
6294 0 462958 244317.5 82680 -1 6293
6295 0 463048 244681 83240 -1 6289
6296 0 463710 245579 82960 -1 6282
6297 0 463804 245599 82880 -1 6296
6298 0 463644 245686.5 82320 -1 6277
6299 0 463820 245505 82200 -1 6298
6300 0 463978 245325 82080 -1 6299
6301 0 463742 245133 81960 -1 6300
6302 0 463604 245121 81880 -1 6301
6303 0 463608 245089 81800 -1 6302
6304 0 463540 244887 81800 -1 6303
6305 0 463618 244699 81800 -1 6304
6306 0 463516 244585 81880 -1 6305
6307 0 463352 244429 81880 -1 6306
6308 0 463222 244319 81840 -1 6307
6309 0 462956 244237 81760 -1 6308
6310 0 462802 244167 81760 -1 6309
6311 0 462738 244173 81680 -1 6310
6312 0 462678 244107 81440 -1 6311
6313 0 462524 243921 81280 -1 6312
6314 0 462466 243791 81240 -1 6313
6315 0 462482 243571 81240 -1 6314
6316 0 462580 243151 81280 -1 6315
6317 0 462688 242951 81440 -1 6316
6318 0 462658.97 243005.66 81520 -1 6317
6319 0 462644 243037 81560 -1 6318
6320 0 463470 245161 81880 -1 6302
6321 0 463342 245108 81880 -1 6320
6322 0 463268 245128 81920 -1 6321
6323 0 463231.38 245968.7 81960 96 6273
6324 0 463423.72 246024.34 81920 96 6323
6325 0 464025.22 246194.1 81880 81 6324
6326 0 464500 246437.98 81840 217 6325
6327 0 464496 246454 81760 32 6326
6328 0 464464 246474 81640 32 6327
6329 0 464556 246590 81520 32 6328
6330 0 465128 246874 81520 80 6329
6331 0 465180 247110 81520 60 6330
6332 0 465516 247230 81520 -1 6331
6333 0 465676 247326 81480 -1 6332
6334 0 465828 247386 81440 -1 6333
6335 0 466040 247446 81400 -1 6334
6336 0 466148 247514 81320 -1 6335
6337 0 466364 247646 81240 -1 6336
6338 0 466464 247750 81160 -1 6337
6339 0 466520 247818 81080 -1 6338
6340 0 466482 247936 81000 -1 6339
6341 0 466418 247980 80920 -1 6340
6342 0 466218 248004 80880 -1 6341
6343 0 466038 248200 80840 -1 6342
6344 0 465894 248392 80760 -1 6343
6345 0 465871 248503 80800 -1 6344
6346 0 465866 248588 80720 -1 6344
6347 0 465838 248764 80680 -1 6346
6348 0 465822 248800 80640 -1 6347
6349 0 465774 248812 80560 -1 6348
6350 0 465742 248824 80480 -1 6349
6351 0 465654 248868 80400 -1 6350
6352 0 465650 248904 80320 -1 6351
6353 0 465626 248932 80200 -1 6352
6354 0 465418 248924 80120 -1 6353
6355 0 464942 248860 80080 -1 6354
6356 0 464754 248716 80040 -1 6355
6357 0 464710 248660 79960 -1 6356
6358 0 464700 248650 79920 -1 6357
6359 0 464684 248646 79840 -1 6358
6360 0 464558 248588 79800 -1 6359
6361 0 464430 248610 79760 -1 6360
6362 0 464230 248650 79720 -1 6361
6363 0 464100 248578 79720 -1 6362
6364 0 464057 248509 79640 -1 6363
6365 0 464079 248553 79600 -1 6364
6366 0 465504 247238 81440 -1 6332
6367 0 465529 247255 81400 -1 6366
6368 0 464984.6 246495.39 81880 160 6326
6369 0 464991.78 246466.38 81960 160 6368
6370 0 465017.1 246425.78 82080 197 6369
6371 0 464495 245885 82080 -1 6370
6372 0 464327 245845 82080 -1 6371
6373 0 464183 245670 82080 -1 6372
6374 0 464143 245636 81960 -1 6373
6375 0 464968.22 246438.48 82160 197 6370
6376 0 464896.8 246425.48 82240 197 6375
6377 0 465565 246605 82240 -1 6376
6378 0 465595 246618 82280 -1 6377
6379 0 465813 246654 82280 -1 6378
6380 0 465895 246702 82360 -1 6379
6381 0 465989.66 246714 82440 -1 6380
6382 0 466037 246720 82480 -1 6381
6383 0 464643 246165 82400 -1 6376
6384 0 461287.38 246464.86 81960 80 6135
6385 0 460828.2 246569.12 82040 75 6384
6386 0 460419.8 246803.2 82120 80 6385
6387 0 459968.1 246839.22 82040 64 6386
6388 0 459427.62 246872.4 82000 64 6387
6389 0 459171.6 246938.94 81960 64 6388
6390 0 458891.9 246974.47 81880 96 6389
6391 0 458860.1 247000.28 81800 64 6390
6392 0 458520.16 247128.34 81800 64 6391
6393 0 458467.7 247137.39 81760 64 6392
6394 0 458343.84 247184.16 81720 64 6393
6395 0 458230.56 247216.89 81680 60 6394
6396 0 458054.4 247352.97 81640 81 6395
6397 0 458015.4 247357.56 81600 81 6396
6398 0 457886.97 247346.05 81520 81 6397
6399 0 457831.2 247361.25 81480 60 6398
6400 0 457427.97 247381.69 81440 101 6399
6401 0 457284.2 247395.48 81360 81 6400
6402 0 457106.94 247424.84 81280 90 6401
6403 0 456963.72 247443.47 81200 90 6402
6404 0 456812 247549.5 81160 110 6403
6405 0 456469 247732 81160 -1 6404
6406 0 456459 247702 81200 -1 6405
6407 0 456322 247780 81320 -1 6406
6408 0 456214 247772 81400 -1 6407
6409 0 455996 247902 81400 -1 6408
6410 0 456057.5 247842 81480 -1 6409
6411 0 455992.5 247826 81520 -1 6410
6412 0 455799.5 247890 81600 -1 6411
6413 0 455347.5 247984 81960 -1 6412
6414 0 455237.5 247946 82120 -1 6413
6415 0 456659.5 247655.81 81120 131 6404
6416 0 456627.62 247696.48 81040 131 6415
6417 0 456635.28 247723.66 80920 131 6416
6418 0 456656.56 247738.75 80800 75 6417
6419 0 456656.4 247748.19 80680 75 6418
6420 0 456635.06 247735.48 80600 75 6419
6421 0 456624.62 247752.88 80520 64 6420
6422 0 456589.25 247810.89 80440 64 6421
6423 0 456576.22 247835.14 80360 64 6422
6424 0 456531.7 247863.8 80280 71 6423
6425 0 456456.16 247923.27 80160 71 6424
6426 0 456440.5 247951.5 80120 71 6425
6427 0 456425.34 247979.66 80080 75 6426
6428 0 456364.28 248019.2 80000 75 6427
6429 0 456340.38 248031.61 79920 75 6428
6430 0 457941.44 245924.1 79880 -1 6429
6431 0 457850.44 245889.14 79880 -1 6430
6432 0 455600.34 248605.58 79920 60 6431
6433 0 455514 248646 79960 60 6432
6434 0 455428.25 248685.58 80000 60 6433
6435 0 455374.4 248761.95 80080 45 6434
6436 0 455260.3 248832.97 80160 45 6435
6437 0 454988.22 248917.25 80240 51 6436
6438 0 454803.2 248966.55 80320 64 6437
6439 0 454579.94 249074.36 80400 32 6438
6440 0 454379.62 249138.64 80480 75 6439
6441 0 454174.5 249227.1 80560 90 6440
6442 0 454053.62 249299.34 80640 90 6441
6443 0 453851.9 249376.52 80720 90 6442
6444 0 453636.34 249459.5 80800 128 6443
6445 0 453534.44 249463.66 80880 128 6444
6446 0 453363.75 249500.48 80960 134 6445
6447 0 453183.8 249512.84 81040 122 6446
6448 0 452923.22 249563.38 81120 122 6447
6449 0 452764.56 249551.17 81200 122 6448
6450 0 452572.88 249513.77 81320 124 6449
6451 0 452480.34 249505.6 81400 137 6450
6452 0 452354.88 249483.33 81520 137 6451
6453 0 452256.12 249469.97 81640 107 6452
6454 0 451972.25 249505.47 81720 96 6453
6455 0 451699.16 249477.98 81840 124 6454
6456 0 451488.03 249451.86 81960 120 6455
6457 0 451060.12 249511.92 81960 81 6456
6458 0 450839.12 249527.89 82000 71 6457
6459 0 450595.22 249515.94 82000 64 6458
6460 0 450564.6 249523.8 82120 64 6459
6461 0 450454.06 249540.55 82200 64 6460
6462 0 450339.72 249494.39 82320 64 6461
6463 0 450219.75 249473.62 82360 64 6462
6464 0 450098.94 249466.08 82440 64 6463
6465 0 449944.2 249470.02 82560 60 6464
6466 0 449860.7 249449.77 82640 60 6465
6467 0 449760.5 249419.73 82720 71 6466
6468 0 449621.72 249404.05 82760 71 6467
6469 0 449504.2 249384.53 82800 32 6468
6470 0 449399.9 249365.03 82880 32 6469
6471 0 449335.78 249376.6 82960 32 6470
6472 0 449259.34 249384.42 83040 -1 6471
6473 0 449180.9 249373.16 83120 -1 6472
6474 0 449129.3 249404.34 83200 -1 6473
6475 0 449028.97 249416.64 83280 -1 6474
6476 0 448988.34 249376.3 83360 -1 6475
6477 0 448887.97 249364.11 83440 -1 6476
6478 0 448729 249355 83440 -1 6477
6479 0 448629 249319 83480 -1 6478
6480 0 448341 249239 83640 -1 6479
6481 0 448209 249203 83720 -1 6480
6482 0 448141 249147 83800 -1 6481
6483 0 447945 249103 83920 -1 6482
6484 0 447801 249123 84000 -1 6483
6485 0 447715 249097 84040 -1 6484
6486 0 447419 249137 84080 -1 6485
6487 0 447087 249237 84080 -1 6486
6488 0 446987 249301 84160 -1 6487
6489 0 446895 249353 84240 -1 6488
6490 0 446755 249385 84280 -1 6489
6491 0 446651 249453 84360 -1 6490
6492 0 446559 249457 84440 -1 6491
6493 0 446331 249509 84520 -1 6492
6494 0 446235 249569 84480 -1 6493
6495 0 446221 249755 84440 -1 6494
6496 0 446065 249843 84480 -1 6495
6497 0 445929 249867 84560 -1 6496
6498 0 445805 249987 84600 -1 6497
6499 0 445793 249983 84560 -1 6498
6500 0 445601 250055 84720 -1 6498
6501 0 445425 250071 84800 -1 6500
6502 0 445271 250135 84840 -1 6501
6503 0 445019 250199 84800 -1 6502
6504 0 444835 250291 84760 -1 6503
6505 0 444695 250319 84720 -1 6504
6506 0 444455 250335 84640 -1 6505
6507 0 444355 250351 84600 -1 6506
6508 0 444307 250355 84560 -1 6507
6509 0 444079 250433 84400 -1 6508
6510 0 461042.25 249101.89 83440 75 4616
6511 0 461081 248910 83520 -1 6510
6512 0 461065 248850 83600 -1 6511
6513 0 461577 248855 83640 -1 6512
6514 0 461595 248689 83800 -1 6513
6515 0 461631 248425 83920 -1 6514
6516 0 461677 248319 84040 -1 6515
6517 0 461645 248185 84160 -1 6516
6518 0 462076.22 249296.75 83440 64 6510
6519 0 462238 249394.8 83320 100 6518
6520 0 462281 250053 83320 -1 6519
6521 0 462517 250161 83320 -1 6520
6522 0 462686.34 250221.67 83400 -1 6521
6523 0 462791 250370 83400 -1 6522
6524 0 462933 250440 83440 -1 6523
6525 0 463013 250480 83520 -1 6524
6526 0 463105 250650 83520 -1 6525
6527 0 463149 250632 83600 -1 6526
6528 0 463213 250656 83640 -1 6527
6529 0 463237 250614 83760 -1 6528
6530 0 463229 250610 83800 -1 6529
6531 0 463381 250832 83640 -1 6528
6532 0 463376.5 251043.5 83520 -1 6531
6533 0 463375 251114 83480 -1 6532
6534 0 462771 250252 83440 -1 6522
6535 0 462613 250187 83520 -1 6534
6536 0 462485 250303 83600 -1 6535
6537 0 462405 250455 83600 -1 6536
6538 0 462353 250629 83520 -1 6537
6539 0 462345.72 249460.17 83240 124 6519
6540 0 462397.94 249600.3 83120 -1 6539
6541 0 462443.56 249626.36 83040 -1 6540
6542 0 462515.84 249662.98 82920 -1 6541
6543 0 462568.2 249628.84 82840 -1 6542
6544 0 462609.34 249641 82800 -1 6543
6545 0 462663 249523 82800 -1 6544
6546 0 462709 249453 82800 -1 6545
6547 0 462723 249372 82840 -1 6546
6548 0 462719 249222 82840 -1 6547
6549 0 462873 249088 82840 -1 6548
6550 0 462875 249072 82760 -1 6549
6551 0 462691.5 249665.44 82720 -1 6544
6552 0 462842 249742 82680 -1 6551
6553 0 462699 249612 82680 -1 6552
6554 0 462992 249819.33 82640 -1 6552
6555 0 463106.16 249831.12 82600 -1 6554
6556 0 463415.03 249745.81 82560 -1 6555
6557 0 463573.25 249734.56 82520 -1 6556
6558 0 463649.38 249943.98 82440 -1 6557
6559 0 463851.62 250183.28 82360 -1 6558
6560 0 464104.62 250276.34 82240 -1 6559
6561 0 464222.28 250261.53 82160 -1 6560
6562 0 464275.03 250168.36 82040 -1 6561
6563 0 464233.28 250121.44 81920 -1 6562
6564 0 464255.84 250164.22 81800 -1 6563
6565 0 464264.72 250173.05 81680 -1 6564
6566 0 464269.8 250179.61 81560 -1 6565
6567 0 464287.25 250240.88 81440 -1 6566
6568 0 464237.3 250302.27 81360 -1 6567
6569 0 464203.03 250382.75 81320 -1 6568
6570 0 464212.47 250479.14 81240 -1 6569
6571 0 464202.56 250519.94 81200 -1 6570
6572 0 464128.75 250663.38 81120 -1 6571
6573 0 464027.03 250713.8 81040 -1 6572
6574 0 463902.8 250789.33 81000 -1 6573
6575 0 463840.5 250952.56 80920 -1 6574
6576 0 463786.47 251138.88 80840 -1 6575
6577 0 463740 251193.5 80800 -1 6576
6578 0 463694.4 251248.22 80760 -1 6577
6579 0 463618.75 251350.94 80640 -1 6578
6580 0 463628.6 251358.22 80560 -1 6579
6581 0 463631.72 251402.34 80480 -1 6580
6582 0 463608.47 251456.52 80400 -1 6581
6583 0 463560.56 251476.55 80280 -1 6582
6584 0 463533.47 251503.42 80200 -1 6583
6585 0 463476.47 251536.33 80120 -1 6584
6586 0 463327.47 251672.42 80040 -1 6585
6587 0 463312.3 251702.83 79960 -1 6586
6588 0 463293.7 251679.23 79920 -1 6587
6589 0 462657.53 252439.58 79880 -1 6588
6590 0 463140.6 251742.27 80120 -1 6585
6591 0 462971.28 251754.22 80240 -1 6590
6592 0 462907.66 251752.83 80280 -1 6591
6593 0 462845.06 251752.7 80320 -1 6592
6594 0 462668.84 251724.05 80360 -1 6593
6595 0 462547.53 251738.56 80400 -1 6594
6596 0 462504.1 251746.48 80440 -1 6595
6597 0 462470 251796 80480 -1 6596
6598 0 462926.2 249002.56 83440 60 6518
6599 0 463163.22 248895.7 83600 96 6598
6600 0 463639.78 248677.72 83920 32 6599
6601 0 463698 248679 84040 -1 6600
6602 0 463690 248715 84200 -1 6601
6603 0 463408 248697 84320 -1 6602
6604 0 463418 248675 84360 -1 6603
6605 0 464544.16 248915.69 83920 60 6600
6606 0 464640.25 249163.83 83920 60 6605
6607 0 464706.16 249301.12 83960 60 6606
6608 0 464898.16 249285.1 83960 60 6607
6609 0 464988.44 249291.78 83920 60 6608
6610 0 465013.5 249194.03 83880 60 6609
6611 0 464768.62 249331.69 84040 60 6607
6612 0 464845.34 249431.89 84120 60 6611
6613 0 464924.8 249500.84 84160 60 6612
6614 0 464981.97 249545.7 84200 45 6613
6615 0 465065.47 249524.89 84280 45 6614
6616 0 464960.66 249615.77 84320 45 6615
6617 0 464888.28 249692.77 84360 45 6616
6618 0 464701.7 249816.03 84400 51 6617
6619 0 464625.97 249900.06 84480 60 6618
6620 0 464485.72 249979.78 84520 60 6619
6621 0 464389 249992.81 84560 40 6620
6622 0 464148.9 250035.86 84600 40 6621
6623 0 464068.97 250203.89 84600 40 6622
6624 0 463845 250357.92 84600 40 6623
6625 0 463376.5 250585.64 84640 -1 6624
6626 0 463433.88 250626.14 84520 -1 6625
6627 0 463283.97 250607.19 84680 -1 6625
6628 0 463244.62 250598.3 84720 -1 6627
6629 0 463108.2 250582.66 84760 -1 6628
6630 0 463098.3 250574.2 84800 -1 6629
6631 0 462985.62 250565.16 84840 -1 6630
6632 0 462849.72 250457.75 84960 -1 6631
6633 0 462790 250465.67 84920 -1 6632
6634 0 462698 250296 84920 -1 6633
6635 0 462671 250262 85040 -1 6634
6636 0 462687 250236 85160 -1 6635
6637 0 462723 250226 85240 -1 6636
6638 0 462669.66 250481.22 84840 -1 6633
6639 0 462621 250478 84960 -1 6632
6640 0 462559 250456 85000 -1 6639
6641 0 462446 250494 85080 -1 6640
6642 0 462382 250494 85120 -1 6641
6643 0 462378 250482 85200 -1 6642
6644 0 462376 250476 85240 -1 6643
6645 0 462376 250468 85280 -1 6644
6646 0 462940.5 250515.22 85040 -1 6632
6647 0 463380.22 250794.58 84760 -1 6627
6648 0 463548.28 251002.53 84760 -1 6647
6649 0 463418.3 251230.12 84800 -1 6648
6650 0 463437.56 251322.72 84840 -1 6649
6651 0 463712.88 251680.95 84880 -1 6650
6652 0 463689.53 251866.4 84840 -1 6651
6653 0 463857.5 252006.3 84840 -1 6652
6654 0 463894.38 252028.02 84800 -1 6653
6655 0 463552.78 248899.8 83480 108 6599
6656 0 463459.12 248912.75 83400 96 6655
6657 0 463440.97 248908.92 83280 96 6656
6658 0 463513.03 248912.67 83200 96 6657
6659 0 463553.53 248895.36 83160 -1 6658
6660 0 463600.5 248907.81 83040 -1 6659
6661 0 463620.5 248916.5 83000 -1 6660
6662 0 463641.25 248925.2 82960 -1 6661
6663 0 458526.47 251586.66 85800 229 4540
6664 0 458500.78 251658.39 85920 256 6663
6665 0 458460.44 251586.97 86080 229 6664
6666 0 458456 251567.67 86160 229 6665
6667 0 458454.44 251557.98 86200 229 6666
6668 0 458295.94 251811.1 86240 -1 6667
6669 0 458253.1 253671.1 86240 86 6668
6670 0 458836.06 254804.4 86240 163 6669
6671 0 459113.53 255138.45 86320 186 6670
6672 0 459113.44 255202.61 86360 186 6671
6673 0 458323.06 253894.75 86360 200 6672
6674 0 458269 254157 86520 -1 6673
6675 0 458153 254246 86600 -1 6674
6676 0 458021 254210 86600 -1 6675
6677 0 458039 254214 86640 -1 6676
6678 0 458089 254192 86720 -1 6677
6679 0 457981.56 254229.31 86800 -1 6678
6680 0 457862 254102.5 86960 -1 6679
6681 0 457800 254009.5 87080 -1 6680
6682 0 457808 254011.5 87160 -1 6681
6683 0 457834 253981.5 87240 -1 6682
6684 0 457844 253907.5 87400 -1 6683
6685 0 457830 253865.5 87480 -1 6684
6686 0 457733 254174 86640 -1 6677
6687 0 457648 254247.5 86760 -1 6686
6688 0 457578 254215.5 86920 -1 6687
6689 0 457499 254108.5 87080 -1 6688
6690 0 457449 254152.5 87240 -1 6689
6691 0 457462 254137.5 87280 -1 6690
6692 0 458073 254506 86600 -1 6675
6693 0 458147 254658.5 86600 -1 6692
6694 0 458137 254830.5 86680 -1 6693
6695 0 458135 254849.5 86760 -1 6694
6696 0 457893 254911.5 86920 -1 6695
6697 0 457717 254948.5 87000 -1 6696
6698 0 457635 254912.5 87120 -1 6697
6699 0 457632.34 254956 87200 -1 6698
6700 0 457631 254978.5 87240 -1 6699
6701 0 457569 254962.5 87360 -1 6700
6702 0 457503 254785.5 87520 -1 6701
6703 0 457539 254712.5 87600 -1 6702
6704 0 459308.6 253806.6 86240 40 6673
6705 0 459264 253792 86280 32 6704
6706 0 459520 253792 86280 51 6705
6707 0 459776 253728 86320 51 6706
6708 0 460032 253664 86320 71 6707
6709 0 460288 253632 86360 32 6708
6710 0 460544 253600 86400 32 6709
6711 0 460800 253600 86480 32 6710
6712 0 461056 253472 86520 40 6711
6713 0 461216 253312 86560 80 6712
6714 0 461497 253160 86560 -1 6713
6715 0 461515 253088 86520 -1 6714
6716 0 461601 252908 86480 -1 6715
6717 0 461763 252746 86400 -1 6716
6718 0 461807 252614 86480 -1 6717
6719 0 458277.25 251953.77 86360 -1 6673
6720 0 458281.6 251529.16 86400 -1 6719
6721 0 458290.53 251422.61 86600 -1 6720
6722 0 458277.72 251323.22 86760 -1 6721
6723 0 458248.16 251319.73 86880 -1 6722
6724 0 458587.4 251073.05 86960 -1 6723
6725 0 458559.28 250808.5 87120 -1 6724
6726 0 458578.53 250681.45 87240 -1 6725
6727 0 459112.7 250388.8 87280 -1 6726
6728 0 459017 250419.67 87360 -1 6727
6729 0 458832 249759 87360 -1 6728
6730 0 458781 249647 87440 -1 6729
6731 0 458505 249555 87440 -1 6730
6732 0 458407 249515 87400 -1 6731
6733 0 458229 249483 87400 -1 6732
6734 0 458153 249577 87400 -1 6733
6735 0 457963 249653 87320 -1 6734
6736 0 457736 249525 87240 -1 6735
6737 0 457688 249535 87320 -1 6736
6738 0 457466 249629 87400 -1 6737
6739 0 457408 249699 87360 -1 6738
6740 0 457424 249647 87480 -1 6738
6741 0 457724.88 249505.83 87200 -1 6736
6742 0 457716 249503 87160 -1 6741
6743 0 458729 249603 87520 -1 6730
6744 0 458710 249563 87640 -1 6743
6745 0 458678 249429 87760 -1 6744
6746 0 458492 249173 87920 -1 6745
6747 0 458398 249063 87920 -1 6746
6748 0 458362 249029 87880 -1 6747
6749 0 458232 248973 87800 -1 6748
6750 0 458258 249049 87720 -1 6749
6751 0 458086 248877 87800 -1 6749
6752 0 458070 248869 87760 -1 6751
6753 0 457902 248813 87760 -1 6752
6754 0 457860 248729 87840 -1 6753
6755 0 457821 248697 87920 -1 6754
6756 0 457733 248649 88000 -1 6755
6757 0 457773 248621 88040 -1 6756
6758 0 458969.16 250434.83 87400 -1 6728
6759 0 459069.16 250175.42 87480 -1 6758
6760 0 459347.44 250183.14 87560 295 6759
6761 0 459428.84 249979.88 87680 295 6760
6762 0 459973.84 249698.34 87800 264 6761
6763 0 460003.7 249490.25 87920 -1 6762
6764 0 461239.94 249001.67 87920 259 6763
6765 0 462242.78 248764.2 88000 -1 6764
6766 0 459932 249523 88000 -1 6765
6767 0 459888 249343 88160 -1 6766
6768 0 459862 249372 88280 -1 6767
6769 0 459586 249465.5 88480 -1 6768
6770 0 459584 249469 88600 -1 6769
6771 0 459484 249367 88720 -1 6770
6772 0 459418 249315 88800 -1 6771
6773 0 459388 249243 88960 -1 6772
6774 0 459334 249179.5 89120 -1 6773
6775 0 459199 249213.5 89320 -1 6774
6776 0 459040 249273.5 89520 -1 6775
6777 0 458911 249263.5 89800 -1 6776
6778 0 458819.4 249356.8 89960 -1 6777
6779 0 457594 250479.5 89960 -1 6778
6780 0 457058 250867.5 89960 -1 6779
6781 0 456798 250991.5 90000 -1 6780
6782 0 456578 251087.5 90040 -1 6781
6783 0 456522 251015.5 90160 -1 6782
6784 0 456441 250950 90280 -1 6783
6785 0 456373 250936 90440 -1 6784
6786 0 456335 250894 90520 -1 6785
6787 0 456359 250900 90560 -1 6786
6788 0 457409 250908 90600 -1 6787
6789 0 457491 250936 90720 -1 6788
6790 0 456226 251355.5 90040 -1 6782
6791 0 455979 251300 90160 -1 6790
6792 0 455921.4 251349.2 90280 -1 6791
6793 0 455357 251410 90280 -1 6792
6794 0 455073 251454 90280 -1 6793
6795 0 454533 251460 90280 -1 6794
6796 0 454279 251538 90440 -1 6795
6797 0 454181 251584 90520 -1 6796
6798 0 455058 251562 90600 -1 6797
6799 0 454990 251588 90720 -1 6798
6800 0 454804 251624 90840 -1 6799
6801 0 454710 251688 90880 -1 6800
6802 0 453698 251844 90880 -1 6801
6803 0 453662 251880 90920 -1 6802
6804 0 453194 251760 90680 -1 6803
6805 0 452675 251466 90640 -1 6804
6806 0 451863 251422 90520 -1 6805
6807 0 451576 251170 90360 -1 6806
6808 0 451494 251138 90240 -1 6807
6809 0 451536 251094 90160 -1 6808
6810 0 451488 250742 90000 -1 6809
6811 0 451552 250414 89880 -1 6810
6812 0 451694 250182 89800 -1 6811
6813 0 451684 250098 89680 -1 6812
6814 0 451684 249738 89560 -1 6813
6815 0 451776 249528 89480 -1 6814
6816 0 451764 249482 89360 -1 6815
6817 0 451766 249358 89120 -1 6816
6818 0 451864 249358 88840 -1 6817
6819 0 451866 249354 88800 -1 6818
6820 0 452130 249328 88720 -1 6819
6821 0 452314 249436 88600 -1 6820
6822 0 452362 249376 88480 -1 6821
6823 0 452530 249302 88400 -1 6822
6824 0 452572 249256 88360 -1 6823
6825 0 452550 249258 88320 -1 6824
6826 0 451930 249680 88800 -1 6819
6827 0 451971 249760 88760 -1 6826
6828 0 452051 249826 88720 -1 6827
6829 0 452103 250014 88640 -1 6828
6830 0 452631 250094 88640 -1 6829
6831 0 452735 250158 88640 -1 6830
6832 0 452799 250222 88560 -1 6831
6833 0 452847 250238 88520 -1 6832
6834 0 451991 249954 88560 -1 6829
6835 0 451946 249928 88480 -1 6834
6836 0 451912 250016 88320 -1 6835
6837 0 451932 250052 88280 -1 6836
6838 0 451955 250148 88160 -1 6837
6839 0 451897 250276 88000 -1 6838
6840 0 451949 250380 87880 -1 6839
6841 0 452055 250492 87680 -1 6840
6842 0 452163 250626 87480 -1 6841
6843 0 452295 250904 87480 -1 6842
6844 0 452281 250938 87440 -1 6843
6845 0 452289 250932 87400 -1 6844
6846 0 452257 251152 87320 -1 6845
6847 0 452198 251166 87240 -1 6846
6848 0 452139 251180 87160 -1 6847
6849 0 452369 251262 87320 -1 6846
6850 0 452473 251484 87320 -1 6849
6851 0 452485 251602 87280 -1 6850
6852 0 452527 251708 87280 -1 6851
6853 0 452599 251734 87400 -1 6852
6854 0 452562 251670 87480 -1 6853
6855 0 452454 251520 87640 -1 6854
6856 0 452474 251378 87760 -1 6855
6857 0 452454 251342 87840 -1 6856
6858 0 452609 251768 87160 -1 6852
6859 0 452710 251896 87080 -1 6858
6860 0 452791 252027 87000 -1 6859
6861 0 452836 252148 86960 -1 6860
6862 0 452804 252242 86880 -1 6861
6863 0 452834 252302 86760 -1 6862
6864 0 452912 252498 86640 -1 6863
6865 0 452966 252656 86600 -1 6864
6866 0 452996 252708 86560 -1 6865
6867 0 452976 252810 86520 -1 6866
6868 0 452996 252970 86400 -1 6867
6869 0 453000 253162 86320 -1 6868
6870 0 453031 253355 86280 -1 6869
6871 0 453057 253411 86200 -1 6870
6872 0 452181 250660 87400 -1 6845
6873 0 452048 250630 87320 -1 6872
6874 0 452040 250628 87240 -1 6873
6875 0 452075.5 250664 87160 -1 6874
6876 0 452093 250722 87120 -1 6875
6877 0 452115 250756 87000 -1 6876
6878 0 452163 250882 86840 -1 6877
6879 0 452209 250890 86800 -1 6878
6880 0 452275 250938 86680 -1 6879
6881 0 452369 251078 86520 -1 6880
6882 0 452465 251204 86480 -1 6881
6883 0 452424 251228 86440 -1 6882
6884 0 452601 250888 87440 -1 6844
6885 0 452725 250882 87440 -1 6884
6886 0 452932 250946 87320 -1 6885
6887 0 452942 250914 87200 -1 6886
6888 0 453018 250910 87160 -1 6887
6889 0 451974 249780 88320 -1 6836
6890 0 451998 249748 88280 -1 6889
6891 0 452148 249548 88200 -1 6890
6892 0 452170 249562 88080 -1 6891
6893 0 452208 249508 88000 -1 6892
6894 0 452184 249556 87920 -1 6893
6895 0 452073 249556 87800 -1 6894
6896 0 451985 249458 87680 -1 6895
6897 0 452145 249404 87480 -1 6896
6898 0 452199 249398 87320 -1 6897
6899 0 452284 249392 87240 -1 6898
6900 0 452296 249376 87200 -1 6899
6901 0 452342 249496 87920 -1 6894
6902 0 452466 249450 87880 -1 6901
6903 0 452535 249416 87920 -1 6902
6904 0 451643 250078 88640 -1 6829
6905 0 451568 250062 88600 -1 6904
6906 0 451402 250070 88600 -1 6905
6907 0 451316 250042 88600 -1 6906
6908 0 451314 250074 88640 -1 6907
6909 0 451155 249876 88720 -1 6908
6910 0 450939 249964 88800 -1 6909
6911 0 450851 249928 88840 -1 6910
6912 0 450709 249866 88840 -1 6911
6913 0 450631 249884 88840 -1 6912
6914 0 450475 249918 88760 -1 6913
6915 0 450433 249898 88720 -1 6914
6916 0 450481 250050 88640 -1 6915
6917 0 450481 249984 88560 -1 6916
6918 0 450533 249980 88480 -1 6917
6919 0 451659 249874 88760 -1 6827
6920 0 451565 249832 88800 -1 6919
6921 0 451486 249818 88880 -1 6920
6922 0 451368 249902 88960 -1 6921
6923 0 452182 249410 89480 -1 6815
6924 0 452308 249480 89560 -1 6923
6925 0 452415 249484 89600 -1 6924
6926 0 452461 249520 89640 -1 6925
6927 0 451924 250164 89680 -1 6813
6928 0 452132 250188 89680 -1 6927
6929 0 452293 250192 89760 -1 6928
6930 0 452505 250184 89840 -1 6929
6931 0 452615 250146 89880 -1 6930
6932 0 451436 251250 90160 -1 6809
6933 0 451301 251274 90120 -1 6932
6934 0 451174 251218 90080 -1 6933
6935 0 451047 251162 90040 -1 6934
6936 0 451033 251128 89960 -1 6935
6937 0 451009 251060 89800 -1 6936
6938 0 451185.5 250909 89680 -1 6937
6939 0 451209 250927 89640 -1 6938
6940 0 451149 250937 89560 -1 6939
6941 0 451055 250937 89480 -1 6940
6942 0 450933 250931 89440 -1 6941
6943 0 450727 250867 89440 -1 6942
6944 0 450679 250871 89480 -1 6943
6945 0 450405 250747 89480 -1 6944
6946 0 450377 250655 89440 -1 6945
6947 0 450293 250513 89360 -1 6946
6948 0 450239 250253 89280 -1 6947
6949 0 450191 250215 89160 -1 6948
6950 0 450134.5 250185 89040 -1 6949
6951 0 450112.5 250147 88960 -1 6950
6952 0 450106.5 250151 88880 -1 6951
6953 0 450064.5 250113 88760 -1 6952
6954 0 450072.5 250101 88720 -1 6953
6955 0 450169 250215 88640 -1 6954
6956 0 450191 250175 88600 -1 6955
6957 0 450185 250163 88560 -1 6956
6958 0 450721 250857 89400 -1 6943
6959 0 450731.25 250841.5 89360 -1 6958
6960 0 450542 250913 89360 -1 6959
6961 0 450466 251157 89360 -1 6960
6962 0 450436 251277 89280 -1 6961
6963 0 450338 251327 89120 -1 6962
6964 0 450330 251411 89080 -1 6963
6965 0 450398 251493 88960 -1 6964
6966 0 450404 251529 89080 -1 6964
6967 0 450418 251579 89120 -1 6966
6968 0 450414 251593 89160 -1 6967
6969 0 450324 251677 89240 -1 6968
6970 0 450334 251681 89360 -1 6969
6971 0 450762 250795 89240 -1 6959
6972 0 450853 250723 89160 -1 6971
6973 0 450921 250643 89000 -1 6972
6974 0 451071 250549 89000 -1 6973
6975 0 451123 250507 89120 -1 6974
6976 0 451229 250603 89160 -1 6975
6977 0 454774 251732 90920 -1 6803
6978 0 454798 251728 90960 -1 6977
6979 0 454869 251712 91040 -1 6978
6980 0 454853 251786 91160 -1 6979
6981 0 454748 251829.5 91400 -1 6980
6982 0 454833 251720 91400 -1 6981
6983 0 455205 251600 91400 -1 6982
6984 0 455529 251478 91400 -1 6983
6985 0 455663 251418 91400 -1 6984
6986 0 455737 251354 91520 -1 6985
6987 0 455729 251314 91600 -1 6986
6988 0 455847 251454 91520 -1 6986
6989 0 455934 251476 91520 -1 6988
6990 0 456014 251450 91560 -1 6989
6991 0 456206 251534 91560 -1 6990
6992 0 456472 251534 91600 -1 6991
6993 0 456590.66 251519.33 91680 -1 6992
6994 0 456650 251512 91720 -1 6993
6995 0 454713 251844 91480 -1 6981
6996 0 454540 251910 91480 -1 6995
6997 0 454444 251920 91560 -1 6996
6998 0 454452 251934 91640 -1 6997
6999 0 454486 251952 91680 -1 6998
7000 0 454592 251944 91680 -1 6999
7001 0 454654 252024 91640 -1 7000
7002 0 454702 252072 91560 -1 7001
7003 0 453418 252232 90920 -1 6803
7004 0 453142 252388 90920 -1 7003
7005 0 453004 252600 90960 -1 7004
7006 0 452972 252596 91080 -1 7005
7007 0 452676 252664 91160 -1 7006
7008 0 452388 252736 91160 -1 7007
7009 0 452388 252772 91200 -1 7008
7010 0 452356 252764 91280 -1 7009
7011 0 452336 252584 91160 -1 7008
7012 0 452243 252520 91120 -1 7011
7013 0 452205 252430 91040 -1 7012
7014 0 452149 252444 90880 -1 7013
7015 0 452115 252368 90680 -1 7014
7016 0 452353 252230 90680 -1 7015
7017 0 452411 252100 90640 -1 7016
7018 0 452389 251948 90600 -1 7017
7019 0 451525 251888 90560 -1 7018
7020 0 451513 251824 90520 -1 7019
7021 0 451473 251760 90480 -1 7020
7022 0 451441 251856 90440 -1 7021
7023 0 451457 251752 90400 -1 7022
7024 0 451389 251668 90400 -1 7023
7025 0 451397 251600 90360 -1 7024
7026 0 451373 251516 90280 -1 7025
7027 0 451281 251396 90280 -1 7026
7028 0 451201 251388 90360 -1 7027
7029 0 452068 252856 91160 -1 7008
7030 0 451756 253020 91160 -1 7029
7031 0 451681 253068 91240 -1 7030
7032 0 451699 253084 91320 -1 7031
7033 0 451647 253222 91440 -1 7032
7034 0 451561 253238 91520 -1 7033
7035 0 451393 253294 91640 -1 7034
7036 0 451373 253264 91720 -1 7035
7037 0 451215 253254 91720 -1 7036
7038 0 451011 253284 91720 -1 7037
7039 0 450748 253280 91840 -1 7038
7040 0 450542 253220 91880 -1 7039
7041 0 450462 253244 91960 -1 7040
7042 0 450438 253260 92000 -1 7041
7043 0 450426 253344 92000 -1 7042
7044 0 450486 253488 92000 -1 7043
7045 0 450502 253632 91920 -1 7044
7046 0 450560 253678 91840 -1 7045
7047 0 450616 253714 91800 -1 7046
7048 0 451435 253324 91760 -1 7036
7049 0 451478 253374 91840 -1 7048
7050 0 451502 253390 91960 -1 7049
7051 0 451508 253392 92000 -1 7050
7052 0 451818 253578 92000 -1 7051
7053 0 451940 253642 92040 -1 7052
7054 0 452190 253688 92040 -1 7053
7055 0 452536 253716 92080 -1 7054
7056 0 452672 253750 92000 -1 7055
7057 0 452946 253804 92000 -1 7056
7058 0 453352 253992 91920 -1 7057
7059 0 453580 254100 91840 -1 7058
7060 0 453772 254198 91680 -1 7059
7061 0 453832 254245 91640 -1 7060
7062 0 454284 254122 91640 -1 7061
7063 0 454500 254006 91680 -1 7062
7064 0 454600 253928 91680 -1 7063
7065 0 454666 253950 91880 -1 7064
7066 0 454738 254000 91960 -1 7065
7067 0 454892 254016 92040 -1 7066
7068 0 455148 253984 92160 -1 7067
7069 0 454622 253948 91640 -1 7064
7070 0 454682.66 253940 91560 -1 7069
7071 0 454713 253936 91520 -1 7070
7072 0 453892 254292 91600 -1 7061
7073 0 453913 254370 91480 -1 7072
7074 0 453857 254472 91360 -1 7073
7075 0 453763 254710 91240 -1 7074
7076 0 453855 255048 91240 -1 7075
7077 0 454005 255176 91240 -1 7076
7078 0 451514 253394 92040 -1 7051
7079 0 455883 251382 90360 -1 6792
7080 0 455842 251508 90480 -1 7079
7081 0 455850 251740 90480 -1 7080
7082 0 455880 251782 90440 -1 7081
7083 0 455760 251976 90400 -1 7082
7084 0 455754.66 251981.33 90360 -1 7083
7085 0 455664 252054 90360 -1 7084
7086 0 455586 252114 90320 -1 7085
7087 0 455534 252202 90320 -1 7086
7088 0 455556 252284 90320 -1 7087
7089 0 455660 252376 90480 -1 7088
7090 0 455768 252570 90520 -1 7089
7091 0 455782 252604 90560 -1 7090
7092 0 456818 252600 90600 -1 7091
7093 0 456026 252824 90520 -1 7090
7094 0 456116 252966 90520 -1 7093
7095 0 456203 253006 90520 -1 7094
7096 0 456213 253010 90560 -1 7095
7097 0 457317 253002 90600 -1 7096
7098 0 455540 252200 90120 -1 7087
7099 0 455744 251992 90280 -1 7084
7100 0 457590 250503.5 89840 -1 6779
7101 0 457510 250577 89760 -1 7100
7102 0 457492 250503 89600 -1 7101
7103 0 457488 250467 89520 -1 7102
7104 0 457464 250365 89400 -1 7103
7105 0 457446 250207 89200 -1 7104
7106 0 457410 249941 89120 -1 7105
7107 0 457361 249913 89080 -1 7106
7108 0 457531 249733 89080 -1 7107
7109 0 457425 249383 89080 -1 7108
7110 0 457269 249223 89080 -1 7109
7111 0 457195 249043 89080 -1 7110
7112 0 456987 248673 89080 -1 7111
7113 0 456781 248507 88960 -1 7112
7114 0 456649 248383 88800 -1 7113
7115 0 456727 248531 88600 -1 7114
7116 0 456401 248329 88520 -1 7115
7117 0 455887 248169 88360 -1 7116
7118 0 455867 248201 88280 -1 7117
7119 0 455973 248409 87920 -1 7118
7120 0 455253 248239 88280 -1 7118
7121 0 454764 248205 88280 -1 7120
7122 0 454728 248199 88200 -1 7121
7123 0 454730 248245 88120 -1 7122
7124 0 454722 248295 88040 -1 7123
7125 0 454738 248325 88000 -1 7124
7126 0 454746 248371 87920 -1 7125
7127 0 454760 248431 87840 -1 7126
7128 0 454684 248529 87720 -1 7127
7129 0 454626 248571 87640 -1 7128
7130 0 454680 248524.5 87520 -1 7129
7131 0 454502 248767 87520 -1 7130
7132 0 454456 248801 87480 -1 7131
7133 0 454288 248871 87480 -1 7132
7134 0 453910 249039 87400 -1 7133
7135 0 453778 249097 87280 -1 7134
7136 0 453716 249189 87200 -1 7135
7137 0 453540 249489 87200 -1 7136
7138 0 453484 249605 87120 -1 7137
7139 0 453538 249483 87320 -1 7137
7140 0 453499 249459 87400 -1 7139
7141 0 453439 249509 87480 -1 7140
7142 0 453345 249541 87560 -1 7141
7143 0 453219 249549 87600 -1 7142
7144 0 453237 249529 87640 -1 7143
7145 0 454712 248931 87520 -1 7131
7146 0 454869 249035 87400 -1 7145
7147 0 454889 249229 87320 -1 7146
7148 0 454913 249301 87200 -1 7147
7149 0 454935 249469 87160 -1 7148
7150 0 454967 249479 87080 -1 7149
7151 0 455107 249605 87000 -1 7150
7152 0 455107 249717 86960 -1 7151
7153 0 455105 249703 86920 -1 7152
7154 0 455089 249431 87160 -1 7149
7155 0 455155 249361 87160 -1 7154
7156 0 455250 249389 87160 -1 7155
7157 0 455280 249435 87200 -1 7156
7158 0 455314 249449 87240 -1 7157
7159 0 455310 249433 87320 -1 7158
7160 0 454698 248509 87480 -1 7130
7161 0 454742 248479 87440 -1 7160
7162 0 454937 248449 87360 -1 7161
7163 0 455179 248451 87200 -1 7162
7164 0 455447 248393 87200 -1 7163
7165 0 455641 248365 87160 -1 7164
7166 0 455837 248419 87080 -1 7165
7167 0 456025 248403 87000 -1 7166
7168 0 456121 248493 86920 -1 7167
7169 0 456207 248475 86840 -1 7168
7170 0 456345 248413 86680 -1 7169
7171 0 456749 248213 86520 -1 7170
7172 0 457051 248037 86480 -1 7171
7173 0 457035 247963 86520 -1 7172
7174 0 457053 247763 86520 -1 7173
7175 0 457131 247705 86440 -1 7174
7176 0 457245 247691 86400 -1 7175
7177 0 457457 247727 86200 -1 7176
7178 0 457673 247729 86000 -1 7177
7179 0 457843 247583 85840 -1 7178
7180 0 457867 247493 85680 -1 7179
7181 0 457879 247391 85440 -1 7180
7182 0 457967 247411 85040 -1 7181
7183 0 458109 247463 84840 -1 7182
7184 0 458215 247741 84680 -1 7183
7185 0 458183 247803 84520 -1 7184
7186 0 458301 247837 84320 -1 7185
7187 0 458207 248021 84160 -1 7186
7188 0 458225 248077 84040 -1 7187
7189 0 458359 248117 84040 -1 7188
7190 0 458329 248263 83840 -1 7189
7191 0 458291 248337 83680 -1 7190
7192 0 458119 248395 83560 -1 7191
7193 0 458085 248513 83440 -1 7192
7194 0 458141 248643 83360 -1 7193
7195 0 458013 248899 83200 -1 7194
7196 0 458009 248967 83120 -1 7195
7197 0 457875 249197 83040 -1 7196
7198 0 454644 248223 88320 -1 7121
7199 0 454327 248345 88440 -1 7198
7200 0 454171 248341 88400 -1 7199
7201 0 453963 248333 88400 -1 7200
7202 0 453643 248391 88320 -1 7201
7203 0 453473 248481 88160 -1 7202
7204 0 453415 248633 88160 -1 7203
7205 0 453333 248739 88240 -1 7204
7206 0 453249 248925 88240 -1 7205
7207 0 453121 248993 88320 -1 7206
7208 0 453015 249059 88320 -1 7207
7209 0 453031 249109 88360 -1 7208
7210 0 453105 249217 88480 -1 7209
7211 0 453107 249273 88520 -1 7210
7212 0 453033 249323 88520 -1 7211
7213 0 452973 249325 88520 -1 7212
7214 0 452889 249349 88440 -1 7213
7215 0 452835 249361 88360 -1 7214
7216 0 452805 249401 88320 -1 7215
7217 0 457199 248289 88600 -1 7115
7218 0 457310 248251 88480 -1 7217
7219 0 457448 248337 88480 -1 7218
7220 0 457576 248359 88520 -1 7219
7221 0 457646 248401 88560 -1 7220
7222 0 457183 249885 89080 -1 7107
7223 0 457183 249885 89120 -1 7222
7224 0 457412 251063 89760 -1 7101
7225 0 457371 251139 89800 -1 7224
7226 0 457321 251301 89880 -1 7225
7227 0 457309 251449 89880 -1 7226
7228 0 457269 251505 89960 -1 7227
7229 0 457293 251553 90000 -1 7228
7230 0 457425 251743 90040 -1 7229
7231 0 457609 251873 90040 -1 7230
7232 0 457587 251899 90160 -1 7231
7233 0 457565 251127 89760 -1 7224
7234 0 457588 251109 89680 -1 7233
7235 0 457590 251163 89640 -1 7234
7236 0 457586 251207 89560 -1 7235
7237 0 457530 251201 89520 -1 7236
7238 0 457376 251199 89520 -1 7237
7239 0 457286 251205 89480 -1 7238
7240 0 457176 251275 89480 -1 7239
7241 0 457142 251367 89520 -1 7240
7242 0 457080 251511 89480 -1 7241
7243 0 457060 251579 89480 -1 7242
7244 0 457062 251561 89440 -1 7243
7245 0 458682 249495.5 90200 -1 6778
7246 0 458662 249491.5 90240 -1 7245
7247 0 458632 249504 90280 -1 7246
7248 0 457650 250603.5 90280 -1 7247
7249 0 457684 250635 90320 -1 7248
7250 0 457622 250671 90440 -1 7249
7251 0 457482 250823 90560 -1 7250
7252 0 458572 250831 90600 -1 7251
7253 0 458526 251001 90720 -1 7252
7254 0 458530 251151 90760 -1 7253
7255 0 458640 251325 90960 -1 7254
7256 0 458764 251367 91040 -1 7255
7257 0 458986 251501 91080 -1 7256
7258 0 459202 251425 91240 -1 7257
7259 0 459676 251303 91280 -1 7258
7260 0 459474 251237 91400 -1 7259
7261 0 459342 251085 91680 -1 7260
7262 0 459340 251091 91760 -1 7261
7263 0 459538 251302 91920 -1 7262
7264 0 459590 251668 91960 -1 7263
7265 0 459604 251694 92080 -1 7264
7266 0 460054 251548 92080 -1 7265
7267 0 460086 251482 92160 -1 7266
7268 0 460584 251324 92160 -1 7267
7269 0 460964 251222 92080 -1 7268
7270 0 461204 251242 92040 -1 7269
7271 0 461470 251386 91920 -1 7270
7272 0 461600 251416 91880 -1 7271
7273 0 461718 251458 91800 -1 7272
7274 0 462042 251654 91680 -1 7273
7275 0 462072 251648 91640 -1 7274
7276 0 462036 251628 91520 -1 7275
7277 0 461978 251670 91440 -1 7276
7278 0 462012 251694 91320 -1 7277
7279 0 462050 251726 91280 -1 7278
7280 0 462148 251792 91200 -1 7279
7281 0 462296.25 251776.81 91160 -1 7280
7282 0 462340 251796 91080 -1 7281
7283 0 459550 251708 92120 -1 7265
7284 0 459468 251749 92160 -1 7283
7285 0 459642 251727 92240 -1 7284
7286 0 459716 251891 92240 -1 7285
7287 0 459610 251923 92280 -1 7286
7288 0 459310 252033 92440 -1 7287
7289 0 459198 252157 92520 -1 7288
7290 0 459132 252273 92640 -1 7289
7291 0 458972 252317 92720 -1 7290
7292 0 458744 252465 92720 -1 7291
7293 0 458690 252587 92680 -1 7292
7294 0 458718 252739 92640 -1 7293
7295 0 458740 252779 92520 -1 7294
7296 0 458730 252795 92480 -1 7295
7297 0 459372 251849 92160 -1 7284
7298 0 459268 251958 92120 -1 7297
7299 0 459096 252026 92120 -1 7298
7300 0 458832 252174 92200 -1 7299
7301 0 458826 252150 92280 -1 7300
7302 0 458800 252076 92400 -1 7301
7303 0 458786 252060 92440 -1 7302
7304 0 459286 251994 92080 -1 7298
7305 0 458626 251077 91760 -1 7262
7306 0 458386 251002 91840 -1 7305
7307 0 458064 250938 91960 -1 7306
7308 0 457944 250930 92040 -1 7307
7309 0 457644 250916 92040 -1 7308
7310 0 457508 250922 92160 -1 7309
7311 0 459024 251229 91400 -1 7260
7312 0 459005 251224.5 91360 -1 7311
7313 0 458852 251160.5 91320 -1 7312
7314 0 458798 251183.5 91160 -1 7313
7315 0 459740 251317 91200 -1 7259
7316 0 459804 251360 91040 -1 7315
7317 0 459874 251346 90960 -1 7316
7318 0 458542 251197 91040 -1 7256
7319 0 458538 251154 91080 -1 7318
7320 0 458466 251150 91120 -1 7319
7321 0 458174 251074 91240 -1 7320
7322 0 457992 251032 91320 -1 7321
7323 0 457856 250984 91320 -1 7322
7324 0 457866 250661 90560 -1 7251
7325 0 459118 250628 90600 -1 7324
7326 0 459266 250638 90640 -1 7325
7327 0 459330 250540 90800 -1 7326
7328 0 459326 250552 90840 -1 7327
7329 0 459326 250552 90880 -1 7328
7330 0 459376 250360 90800 -1 7327
7331 0 459290 250202 90800 -1 7330
7332 0 459182 249991 90680 -1 7331
7333 0 459174 249955 90640 -1 7332
7334 0 459028 249883 90600 -1 7333
7335 0 459508 250624 90800 -1 7327
7336 0 459608 250728 90800 -1 7335
7337 0 459538 250751 90840 -1 7336
7338 0 458602 249515.5 90320 -1 7247
7339 0 458467.6 249542.4 90440 -1 7338
7340 0 457710 249551.5 90440 -1 7339
7341 0 457594 249526 90480 -1 7340
7342 0 457582 249564 90520 -1 7341
7343 0 457674 249584 90560 -1 7342
7344 0 458826 249592 90600 -1 7343
7345 0 457312 249650 90480 -1 7341
7346 0 457246 249700 90400 -1 7345
7347 0 457044 249664 90400 -1 7346
7348 0 456920 249696 90520 -1 7347
7349 0 456926 249698 90560 -1 7348
7350 0 458004 249690 90600 -1 7349
7351 0 458378 249559.5 90520 -1 7339
7352 0 458434 249543.5 90560 -1 7351
7353 0 459882 249447.5 90640 -1 7352
7354 0 459974 249431.5 90720 -1 7353
7355 0 459838 249503.5 90800 -1 7354
7356 0 460030 249431.5 90960 -1 7355
7357 0 459286 249519 88720 -1 6771
7358 0 459347 249705 88640 -1 7357
7359 0 459213 249731 88560 -1 7358
7360 0 459121 249763 88520 -1 7359
7361 0 458919 249869 88520 -1 7360
7362 0 458579 249927 88520 -1 7361
7363 0 458175 249921 88520 -1 7362
7364 0 458011 249907 88520 -1 7363
7365 0 457879 249953 88600 -1 7364
7366 0 457659 249973 88600 -1 7365
7367 0 457369 249927 88600 -1 7366
7368 0 456991 249775 88600 -1 7367
7369 0 456793 249643 88600 -1 7368
7370 0 456737 249609 88560 -1 7369
7371 0 456403 249305 88560 -1 7370
7372 0 456257 249131 88560 -1 7371
7373 0 456242 249107 88600 -1 7372
7374 0 456262 249131 88640 -1 7373
7375 0 456540 249407 88640 -1 7374
7376 0 456554 249199 88760 -1 7375
7377 0 456586 249153 88800 -1 7376
7378 0 456646 249117 88880 -1 7377
7379 0 456572.5 249039 89000 -1 7378
7380 0 456541 249029 89120 -1 7379
7381 0 456559 249427 89120 -1 7380
7382 0 456643 249599 89160 -1 7381
7383 0 456727 249711 89120 -1 7382
7384 0 456723 249731 89000 -1 7383
7385 0 456531 249503 89080 -1 7381
7386 0 456541 249045 89280 -1 7380
7387 0 456154 249001 88640 -1 7374
7388 0 456070 249199 88600 -1 7373
7389 0 455960 249277 88600 -1 7388
7390 0 455791 249376 88640 -1 7389
7391 0 455709 249466 88640 -1 7390
7392 0 455715 249464 88560 -1 7391
7393 0 455585 249644 88560 -1 7392
7394 0 455469 249718 88600 -1 7393
7395 0 455453 249750 88640 -1 7394
7396 0 455323 249570 88720 -1 7395
7397 0 455789 249496 88440 -1 7392
7398 0 455880 249479 88360 -1 7397
7399 0 455890 249471 88320 -1 7398
7400 0 462364.84 248698.86 88080 -1 6765
7401 0 462728.7 248314.62 88160 -1 7400
7402 0 462712.44 248248.11 88240 -1 7401
7403 0 463324.9 248072.8 88280 -1 7402
7404 0 463434.12 248090.25 88400 -1 7403
7405 0 464135.66 247872.73 88560 200 7404
7406 0 464363.2 253015.64 88680 -1 7405
7407 0 464522.06 247571 88800 156 7406
7408 0 464754.16 247465.72 88880 200 7407
7409 0 464840.4 247345.48 89000 200 7408
7410 0 464895.47 247497.94 89120 200 7409
7411 0 465000.06 247461.66 89160 200 7410
7412 0 465485.16 247466.06 89280 267 7411
7413 0 465627.53 247427.1 89440 267 7412
7414 0 466019.1 247519.44 89520 262 7413
7415 0 466138.8 247368.14 89640 340 7414
7416 0 466605.06 246898.11 89760 197 7415
7417 0 466275.4 247261.95 89880 373 7416
7418 0 466203.72 247182.02 90040 373 7417
7419 0 466203.6 247181.62 90240 373 7418
7420 0 466131.47 247260.77 90360 -1 7419
7421 0 466145.03 247416.14 90560 -1 7420
7422 0 467927.28 247477.25 90680 -1 7421
7423 0 467862.34 247517.67 90720 -1 7422
7424 0 467575 248094.67 90720 -1 7423
7425 0 467577 248152.67 90680 -1 7424
7426 0 467479 248118.67 90760 -1 7424
7427 0 467430 248126 90840 -1 7426
7428 0 467316 248128 90960 -1 7427
7429 0 467233 248247 91000 -1 7428
7430 0 467189 248133 91040 -1 7429
7431 0 467053 248103 91160 -1 7430
7432 0 466883 248193 91200 -1 7431
7433 0 466719 248251 91240 -1 7432
7434 0 466441 248313 91320 -1 7433
7435 0 466063 248485 91480 -1 7434
7436 0 465741 248567 91520 -1 7435
7437 0 465483 248743 91560 -1 7436
7438 0 465469 248821 91560 -1 7437
7439 0 465491 248813 91520 -1 7438
7440 0 467732.6 247599.08 90800 -1 7423
7441 0 466624.7 245534.08 89760 257 7416
7442 0 467513.88 245150.33 89640 -1 7441
7443 0 467691.25 245094.83 89440 289 7442
7444 0 467745.75 245081.5 89320 289 7443
7445 0 467764.44 245077.05 89280 289 7444
7446 0 467824.25 245052.5 89240 224 7445
7447 0 469810 244460 89240 -1 7446
7448 0 470602 244796 89240 -1 7447
7449 0 470802 244892 89240 -1 7448
7450 0 471152 244919 89400 -1 7449
7451 0 471718 244973 89400 -1 7450
7452 0 471870 245051 89400 -1 7451
7453 0 472016 245118 89520 -1 7452
7454 0 472406 245160 89680 -1 7453
7455 0 472906 245442 89680 -1 7454
7456 0 473530 245778 89680 -1 7455
7457 0 473722 246138 89640 -1 7456
7458 0 473766 246186 89600 -1 7457
7459 0 474190 246254 89560 -1 7458
7460 0 474394 246346 89480 -1 7459
7461 0 474631 246307 89480 -1 7460
7462 0 474783 246327 89400 -1 7461
7463 0 474957 246379 89320 -1 7462
7464 0 475089 246417 89240 -1 7463
7465 0 475341 246457 89240 -1 7464
7466 0 475487 246415 89160 -1 7465
7467 0 475739 246375 89040 -1 7466
7468 0 476011 246441 88920 -1 7467
7469 0 476053 246461 88880 -1 7468
7470 0 476271 246629 88760 -1 7469
7471 0 476289 246893 88720 -1 7470
7472 0 476545 246823 88640 -1 7471
7473 0 476619 246763 88560 -1 7472
7474 0 476803 246781 88440 -1 7473
7475 0 476966 246827 88360 -1 7474
7476 0 477130 246795 88320 -1 7475
7477 0 477574 246727 88320 -1 7476
7478 0 477880 246641 88240 -1 7477
7479 0 478520 246555 88240 -1 7478
7480 0 478914 246585 88240 -1 7479
7481 0 479184 246575 88160 -1 7480
7482 0 479274 246561 88080 -1 7481
7483 0 479450 246589 88000 -1 7482
7484 0 479718 246553 88000 -1 7483
7485 0 479986 246587 88000 -1 7484
7486 0 480018 246569 88040 -1 7485
7487 0 480314 246525 88080 -1 7486
7488 0 480890 246529 88080 -1 7487
7489 0 481018 246597 88120 -1 7488
7490 0 481288 246685 88120 -1 7489
7491 0 481346 246725 88120 -1 7490
7492 0 481348 246731 88080 -1 7491
7493 0 481413 246909 87920 -1 7492
7494 0 481825 246965 87920 -1 7493
7495 0 481929 247067 87840 -1 7494
7496 0 481973 247147 87760 -1 7495
7497 0 481967 247201 87680 -1 7496
7498 0 481391 246991 87880 -1 7493
7499 0 481400 247093 87880 -1 7498
7500 0 481500 247249 87800 -1 7499
7501 0 481538 247427 87640 -1 7500
7502 0 481526 247645 87480 -1 7501
7503 0 481512 247849 87360 -1 7502
7504 0 481596 248009 87360 -1 7503
7505 0 481658 247997 87440 -1 7504
7506 0 481704 248057 87440 -1 7505
7507 0 481756 248055 87520 -1 7506
7508 0 481766 248037 87680 -1 7507
7509 0 481734 247977 87840 -1 7508
7510 0 481750 247929 87920 -1 7509
7511 0 481378 246661 88160 -1 7490
7512 0 481462 246649 88160 -1 7511
7513 0 481580 246699 88160 -1 7512
7514 0 481692 246645 88280 -1 7513
7515 0 481852 246569 88400 -1 7514
7516 0 481910 246565 88440 -1 7515
7517 0 481910 246565 88480 -1 7516
7518 0 482280 246339 88560 -1 7517
7519 0 481863 246400 88600 -1 7518
7520 0 481517 246566 88520 -1 7519
7521 0 481262 246671 88360 -1 7520
7522 0 473570 246422 89600 -1 7458
7523 0 473551 246453 89480 -1 7522
7524 0 473533 246491 89400 -1 7523
7525 0 473519 246622 89200 -1 7524
7526 0 473537 246702 89080 -1 7525
7527 0 473749 246840 88920 -1 7526
7528 0 473667 246936 88840 -1 7527
7529 0 473858 247064 88800 -1 7528
7530 0 473984 247288 88760 -1 7529
7531 0 473984 247430 88720 -1 7530
7532 0 468005.1 244978.8 89120 32 7446
7533 0 467924.38 245054.67 89000 32 7532
7534 0 467965.25 245159.48 88880 32 7533
7535 0 467921.94 245158.72 88840 32 7534
7536 0 467360 245664 89240 262 7445
7537 0 467296 246016 88720 32 7536
7538 0 466944 245856 88480 32 7537
7539 0 466848 245760 88240 32 7538
7540 0 467008 245760 88040 51 7539
7541 0 467168 245856 87840 102 7540
7542 0 467328 245952 87640 124 7541
7543 0 467520 246016 87440 40 7542
7544 0 467616 246144 87200 51 7543
7545 0 467648 246240 86960 86 7544
7546 0 467744 246272 86840 107 7545
7547 0 467552 246464 86840 32 7546
7548 0 467424 246720 86800 75 7547
7549 0 467328 246944 86680 51 7548
7550 0 467232 247168 86600 81 7549
7551 0 467104 247424 86560 90 7550
7552 0 466944 247616 86520 60 7551
7553 0 466944 247872 86520 108 7552
7554 0 467040 248032 86320 115 7553
7555 0 467559.8 248029.11 85840 163 7554
7556 0 467741 247894 85680 -1 7555
7557 0 467651 247920 85560 -1 7556
7558 0 467968 246144 86720 136 7546
7559 0 468192 246144 86520 136 7558
7560 0 468416 246080 86360 120 7559
7561 0 468576 246112 86160 80 7560
7562 0 468704 246144 86000 140 7561
7563 0 468544 246240 85800 156 7562
7564 0 468512 246208 85520 96 7563
7565 0 468288 246208 85320 137 7564
7566 0 468192 246208 85200 128 7565
7567 0 468000 246016 85280 40 7566
7568 0 468000 245888 85320 52 7567
7569 0 468006 245716 85120 -1 7568
7570 0 467934 245712 85080 -1 7569
7571 0 468010 245644 85040 -1 7570
7572 0 468000 245760 85360 64 7568
7573 0 468128 245536 85400 163 7572
7574 0 468288 245504 85600 75 7573
7575 0 468384 245504 85720 91 7574
7576 0 468448 245504 85800 102 7575
7577 0 468640 245472 85960 107 7576
7578 0 468704 245472 86000 102 7577
7579 0 468742 245598 86080 -1 7578
7580 0 468032 246208 85000 128 7566
7581 0 467739.1 246172.44 84360 86 7580
7582 0 467812.88 246161.5 84120 90 7581
7583 0 467378.25 246197 84120 -1 7582
7584 0 467090.25 246073 84120 -1 7583
7585 0 466918 245992 84040 -1 7584
7586 0 466818 245958 83960 -1 7585
7587 0 466775 245885 83920 -1 7586
7588 0 466690 245780 83960 -1 7587
7589 0 466621 245654.5 84080 -1 7588
7590 0 466767 245307 84240 -1 7589
7591 0 466919 245195 84320 -1 7590
7592 0 466957 245143 84360 -1 7591
7593 0 466883 245043 84520 -1 7592
7594 0 466717 244879 84680 -1 7593
7595 0 466552 244788.5 84800 -1 7594
7596 0 466353 244727.5 84840 -1 7595
7597 0 466235 244685.5 84840 -1 7596
7598 0 466037 244717.5 84840 -1 7597
7599 0 465915 244740.5 84680 -1 7598
7600 0 465686 244627.5 84480 -1 7599
7601 0 465547 244571.5 84280 -1 7600
7602 0 465358 244502.5 84200 -1 7601
7603 0 465353 244506.5 84160 -1 7602
7604 0 465399 244536.5 84040 -1 7603
7605 0 467309 245125 84360 -1 7592
7606 0 467513 245088 84280 -1 7605
7607 0 467787 244982 84200 -1 7606
7608 0 468049 244878 84200 -1 7607
7609 0 468029 244912 84080 -1 7608
7610 0 468201 244957 83960 -1 7609
7611 0 468511 244963 83920 -1 7610
7612 0 468683 244875 83920 -1 7611
7613 0 468803 244742 84000 -1 7612
7614 0 468753 244632 84000 -1 7613
7615 0 468637 244600 83840 -1 7614
7616 0 468637 244622 83640 -1 7615
7617 0 468637 244640 83480 -1 7616
7618 0 468627 244702 83440 -1 7617
7619 0 466732 245812 83880 -1 7587
7620 0 466796 245877 83800 -1 7619
7621 0 466868 245897 83640 -1 7620
7622 0 466824 245885 83560 -1 7621
7623 0 466680 245825 83560 -1 7622
7624 0 466605 245756.5 83640 -1 7623
7625 0 466811 245925 83520 -1 7622
7626 0 466702 245999 83520 -1 7625
7627 0 466570 246041 83600 -1 7626
7628 0 466228 246021 83680 -1 7627
7629 0 466150 245975 83680 -1 7628
7630 0 466040 246029 83720 -1 7629
7631 0 465960 245979 83800 -1 7630
7632 0 466798 245965 83480 -1 7625
7633 0 466790 246024 83320 -1 7632
7634 0 466648 245982 83160 -1 7633
7635 0 466598 245894 83040 -1 7634
7636 0 466616 245964 82880 -1 7635
7637 0 466700 246084 82680 -1 7636
7638 0 466596 246124 82520 -1 7637
7639 0 467936 246144 83720 98 7582
7640 0 468032 246240 83480 120 7639
7641 0 468128 246496 83440 81 7640
7642 0 468256 246720 83480 32 7641
7643 0 468640 246944 83760 32 7642
7644 0 468800 246784 83800 32 7643
7645 0 468992 246944 83920 45 7644
7646 0 469248 246912 84000 45 7645
7647 0 469368 246792 84120 35 7646
7648 0 469479 246869 84120 -1 7647
7649 0 469493 247046 84120 -1 7648
7650 0 469707 247158 84120 -1 7649
7651 0 469867 247188 84200 -1 7650
7652 0 469841 247182 84320 -1 7651
7653 0 469705 247378 84440 -1 7652
7654 0 469635 247374 84600 -1 7653
7655 0 469613 247370 84760 -1 7654
7656 0 469495 247337.5 84880 -1 7655
7657 0 469332 247373.5 84920 -1 7656
7658 0 469089 247480.5 85000 -1 7657
7659 0 469166 247560.5 85080 -1 7658
7660 0 469230 247630.5 85280 -1 7659
7661 0 469295 247690.5 85480 -1 7660
7662 0 469327 247734.5 85560 -1 7661
7663 0 469408 246752 84160 32 7647
7664 0 469599 246691 84160 -1 7663
7665 0 469705 246568 84120 -1 7664
7666 0 470009 246426 84080 -1 7665
7667 0 469991 246410 84120 -1 7666
7668 0 469312 246560 84240 32 7663
7669 0 469062 246458 84200 -1 7668
7670 0 468934 246438 84160 -1 7669
7671 0 468876 246418 84200 -1 7670
7672 0 468820 246322 84320 -1 7671
7673 0 468808 246320 84360 -1 7672
7674 0 468794 246220 84440 -1 7673
7675 0 468768 246152 84480 -1 7674
7676 0 468944 245800 84600 -1 7675
7677 0 469290 245598 84760 -1 7676
7678 0 469506 245584 84760 -1 7677
7679 0 469524 245602 84920 -1 7678
7680 0 468800 246624 83600 101 7644
7681 0 468800 246596.4 83480 112 7680
7682 0 468800 246578.28 83400 120 7681
7683 0 468800 246569 83360 124 7682
7684 0 468800 246560 83320 128 7683
7685 0 468864 246592 83080 163 7684
7686 0 468884 246572 83040 146 7685
7687 0 469024 246432 82760 32 7686
7688 0 469120 246144 83120 60 7687
7689 0 469152 246080 83080 91 7688
7690 0 469200 246032 83040 115 7689
7691 0 469248 245984 83000 139 7690
7692 0 469344 245792 82840 96 7691
7693 0 469440 245632 82640 128 7692
7694 0 469440 245600 82600 115 7693
7695 0 469472 245600 82560 98 7694
7696 0 469536 245600 82480 65 7695
7697 0 469600 245600 82400 32 7696
7698 0 469824 245536 82280 75 7697
7699 0 469920 245536 82240 104 7698
7700 0 469952 245792 82240 71 7699
7701 0 469888 246048 82320 81 7700
7702 0 469760 246112 82320 86 7701
7703 0 469568 246144 82160 81 7702
7704 0 469312 246176 82200 32 7703
7705 0 469248 246112 82200 32 7704
7706 0 469760 246176 82600 51 7702
7707 0 469984 246208 82720 32 7706
7708 0 470048 246464 82680 32 7707
7709 0 469952 245504 82200 124 7699
7710 0 469824 245632 82000 51 7709
7711 0 469632 245728 81800 115 7710
7712 0 469504 245664 81560 71 7711
7713 0 469344 245600 81360 60 7712
7714 0 469152 245664 81200 32 7713
7715 0 468992 245600 81000 60 7714
7716 0 468880 245520 80960 60 7715
7717 0 469326 245268 80960 -1 7716
7718 0 469422 245148 81000 -1 7717
7719 0 469485 244994 81080 -1 7718
7720 0 469521 244786 81160 -1 7719
7721 0 469525 244734 81240 -1 7720
7722 0 469501 244798 81360 -1 7721
7723 0 469489 244856 81480 -1 7722
7724 0 469511 244918 81640 -1 7723
7725 0 469587 244910 81760 -1 7724
7726 0 469675 245002 81840 -1 7725
7727 0 469681.66 245014 81920 -1 7726
7728 0 469685 245020 81960 -1 7727
7729 0 469675 245052 82040 -1 7728
7730 0 469715 245074 82080 -1 7729
7731 0 468768 245440 80920 60 7716
7732 0 468672 245216 80840 32 7731
7733 0 468832 245056 80720 71 7732
7734 0 468928 244960 80640 71 7733
7735 0 469184 244896 80560 81 7734
7736 0 469408 244896 80520 160 7735
7737 0 469312 245024 80320 75 7736
7738 0 469280 245056 80280 76 7737
7739 0 469562 244828 80280 -1 7738
7740 0 469602 244784 80200 -1 7739
7741 0 469755 244716 80000 -1 7740
7742 0 469755 244710 79920 -1 7741
7743 0 469184 245152 80160 80 7738
7744 0 469312 245280 79960 139 7743
7745 0 469472 245248 79760 86 7744
7746 0 469600 245088 79560 96 7745
7747 0 469552 245040 79440 88 7746
7748 0 469504 244992 79320 81 7747
7749 0 469350.4 244992 79160 57 7748
7750 0 469610.2 245003 79160 -1 7749
7751 0 469646.2 244947 79080 -1 7750
7752 0 469735 244917 79000 -1 7751
7753 0 469777 244924 78960 -1 7752
7754 0 469853 244765 78960 -1 7753
7755 0 469826 244679 78960 -1 7754
7756 0 469718 244569 78960 -1 7755
7757 0 469744 244449 78960 -1 7756
7758 0 469766 244417 79000 -1 7757
7759 0 469766 244417 79040 -1 7758
7760 0 469964 244805 78920 -1 7754
7761 0 470259 244851 78880 -1 7760
7762 0 470267 244857 78920 -1 7761
7763 0 469819 244931 78920 -1 7753
7764 0 469889 244943 78800 -1 7763
7765 0 469312 244992 79120 51 7749
7766 0 469152 244992 78920 64 7765
7767 0 469120 245024 78680 60 7766
7768 0 469109 245064 78520 -1 7767
7769 0 469107 245064 78320 -1 7768
7770 0 469095 245080 78160 -1 7769
7771 0 469109 245086 78120 -1 7770
7772 0 469271 245108 77960 -1 7771
7773 0 469293 245134 77840 -1 7772
7774 0 469291 245098 77640 -1 7773
7775 0 469381 245088 77360 -1 7774
7776 0 469359 245030 77160 -1 7775
7777 0 469211 245044 77040 -1 7776
7778 0 469059 245078 76920 -1 7777
7779 0 468928 245216 80080 90 7743
7780 0 468672 245216 80080 45 7779
7781 0 468416 245280 80160 60 7780
7782 0 468192 245472 80200 60 7781
7783 0 468000 245664 80280 45 7782
7784 0 467808 245856 80320 40 7783
7785 0 467616 245952 80480 45 7784
7786 0 467360 246016 80560 51 7785
7787 0 467104 246144 80560 80 7786
7788 0 466848 246272 80560 60 7787
7789 0 466775 246354 80560 -1 7788
7790 0 466853 246510 80560 -1 7789
7791 0 466847 246594 80560 -1 7790
7792 0 466767 246670 80560 -1 7791
7793 0 466639 246812 80680 -1 7792
7794 0 466529 246856 80680 -1 7793
7795 0 466579 246946 80680 -1 7794
7796 0 469632 244768 80440 115 7736
7797 0 469856 244608 80440 90 7796
7798 0 469952 244528 80480 80 7797
7799 0 470502 244188 80480 -1 7798
7800 0 470502 244128 80400 -1 7799
7801 0 470439 244030 80360 -1 7800
7802 0 470393 244056 80280 -1 7801
7803 0 470365 244054 80240 -1 7802
7804 0 470309 244052 80200 -1 7803
7805 0 470241.5 244064 80080 -1 7804
7806 0 470162.5 243996 79920 -1 7805
7807 0 470016.5 243980 79920 -1 7806
7808 0 469946.5 243938 79920 -1 7807
7809 0 469870.5 243932 79840 -1 7808
7810 0 469906.5 243910 79800 -1 7809
7811 0 470401 244166 80240 -1 7803
7812 0 470434 244222 80160 -1 7811
7813 0 470489.5 244325.5 80040 -1 7812
7814 0 470508 244360 80000 -1 7813
7815 0 470548 244370 79920 -1 7814
7816 0 470608 244436 79840 -1 7815
7817 0 470758 244532 79840 -1 7816
7818 0 470752 244532 79760 -1 7817
7819 0 470734 244680 79760 -1 7818
7820 0 470812 244702 79680 -1 7819
7821 0 470898 244744 79680 -1 7820
7822 0 471018 244838 79680 -1 7821
7823 0 471106 244954 79760 -1 7822
7824 0 471200 244980 79800 -1 7823
7825 0 471346 244956 79800 -1 7824
7826 0 471420 244940 79760 -1 7825
7827 0 471506 244896 79720 -1 7826
7828 0 471646 244770 79640 -1 7827
7829 0 471702 244740 79680 -1 7828
7830 0 471826 244758 79720 -1 7829
7831 0 471930 244726 79720 -1 7830
7832 0 472028 244678 79760 -1 7831
7833 0 472064 244680 79840 -1 7832
7834 0 472069 244718 79920 -1 7833
7835 0 470746 244692 79480 -1 7820
7836 0 470705 244708 79440 -1 7835
7837 0 470685 244704 79400 -1 7836
7838 0 470631 244650 79280 -1 7837
7839 0 470820 244518 79960 -1 7817
7840 0 470897 244480 80040 -1 7839
7841 0 470971 244454 80120 -1 7840
7842 0 471051 244448 80160 -1 7841
7843 0 471305 244500 80200 -1 7842
7844 0 471333 244496 80240 -1 7843
7845 0 471463 244608 80240 -1 7844
7846 0 471719 244678 80240 -1 7845
7847 0 471867 244666 80200 -1 7846
7848 0 472053 244622 80200 -1 7847
7849 0 472155 244614 80200 -1 7848
7850 0 472089 244606 80120 -1 7849
7851 0 471361 244492 80280 -1 7844
7852 0 471355 244494 80320 -1 7851
7853 0 471349 244496 80360 -1 7852
7854 0 470048 244448 80520 71 7798
7855 0 470240 244288 80560 90 7854
7856 0 470400 244096 80640 60 7855
7857 0 470456.66 244189.33 80680 -1 7856
7858 0 470636 244311 80760 -1 7857
7859 0 470692 244531 80800 -1 7858
7860 0 470716 244611 80880 -1 7859
7861 0 470528 243872 80640 124 7856
7862 0 470432 243648 80560 96 7861
7863 0 470560 243392 80600 115 7862
7864 0 470784 243264 80600 124 7863
7865 0 471040 243136 80520 107 7864
7866 0 471080 243104 80480 125 7865
7867 0 471200 243008 80360 181 7866
7868 0 471232 242784 80480 163 7867
7869 0 471232 242560 80280 175 7868
7870 0 471296 242400 80080 150 7869
7871 0 471328 242360 80040 144 7870
7872 0 471162 242856 80040 -1 7871
7873 0 471362 242916 80040 -1 7872
7874 0 471439 242974 80000 -1 7873
7875 0 471559 243026 80000 -1 7874
7876 0 471705 243062 80080 -1 7875
7877 0 471787 243132 80280 -1 7876
7878 0 471775 243178 80320 -1 7877
7879 0 471424 242240 79920 128 7871
7880 0 471680 242208 79880 96 7879
7881 0 471936 242240 79840 81 7880
7882 0 472192 242176 79720 101 7881
7883 0 472416 242080 79560 98 7882
7884 0 472672 242048 79560 71 7883
7885 0 472928 242048 79560 108 7884
7886 0 473184 242016 79600 96 7885
7887 0 473408 242016 79720 75 7886
7888 0 473664 242048 79760 80 7887
7889 0 473920 242112 79760 60 7888
7890 0 474176 242240 79760 91 7889
7891 0 474400 242272 79640 71 7890
7892 0 474560 242304 79440 81 7891
7893 0 474592 242304 79400 91 7892
7894 0 474624 242304 79120 135 7893
7895 0 474592 242304 78840 102 7894
7896 0 474496 242304 78600 115 7895
7897 0 474336 242304 78360 91 7896
7898 0 474144 242336 78160 120 7897
7899 0 474086.4 242432 78040 96 7898
7900 0 474012.4 242261.6 78040 -1 7899
7901 0 474048 242496 77960 80 7899
7902 0 474016 242752 77960 51 7901
7903 0 473909.34 242858.67 77880 59 7902
7904 0 473856 242912 77840 64 7903
7905 0 473696 243008 77640 60 7904
7906 0 473472 243008 77520 64 7905
7907 0 473382 243004 77440 -1 7906
7908 0 473553 242944 77320 -1 7907
7909 0 473621 242956 77200 -1 7908
7910 0 473216 243040 77520 64 7906
7911 0 472960 243040 77520 64 7910
7912 0 472704 243072 77600 80 7911
7913 0 472448 243072 77640 96 7912
7914 0 472192 243104 77680 107 7913
7915 0 471936 243104 77680 107 7914
7916 0 471680 243168 77680 102 7915
7917 0 471424 243232 77720 107 7916
7918 0 471994 243112 77720 -1 7917
7919 0 472018 243128 77800 -1 7918
7920 0 472053 243156 77880 -1 7919
7921 0 472003 243154 78000 -1 7920
7922 0 471925 243212 78120 -1 7921
7923 0 471820.5 243175 78240 -1 7922
7924 0 471959.5 243135 78280 -1 7923
7925 0 471969.5 243103 78320 -1 7924
7926 0 472025.5 242981 78360 -1 7925
7927 0 472043.5 242939 78400 -1 7926
7928 0 472033.5 242695 78440 -1 7927
7929 0 471957.5 242529 78440 -1 7928
7930 0 471901.5 242465 78400 -1 7929
7931 0 471893.5 242401 78280 -1 7930
7932 0 471929.5 243163 78320 -1 7925
7933 0 471892 243179 78360 -1 7932
7934 0 471828 243215 78400 -1 7933
7935 0 471772 243307 78520 -1 7934
7936 0 471598 243449 78600 -1 7935
7937 0 471414 243473 78800 -1 7936
7938 0 471379 243479 78840 -1 7937
7939 0 471344 243485 78880 -1 7938
7940 0 471158 243373 78880 -1 7939
7941 0 471046 243377 79040 -1 7940
7942 0 471160 243329 79120 -1 7941
7943 0 471046 243244 77760 -1 7917
7944 0 470962 243224 77800 -1 7943
7945 0 471168 243232 77680 124 7917
7946 0 470912 243168 77640 128 7945
7947 0 470656 243072 77560 60 7946
7948 0 470400 243040 77480 45 7947
7949 0 470214 243080 77400 -1 7948
7950 0 470202 243084 77320 -1 7949
7951 0 470182 243092 77160 -1 7950
7952 0 470162 243108 77120 -1 7951
7953 0 470144 243072 77520 51 7948
7954 0 469888 243040 77520 45 7953
7955 0 469664 242912 77560 107 7954
7956 0 469472 242848 77720 107 7955
7957 0 469216 242816 77800 96 7956
7958 0 468960 242784 77840 60 7957
7959 0 469622 242800 77840 -1 7958
7960 0 469634 242792 77880 -1 7959
7961 0 469646 242784 77920 -1 7960
7962 0 469588.5 242697 78080 -1 7961
7963 0 469495.5 242696 78200 -1 7962
7964 0 469588.5 242675 78280 -1 7963
7965 0 469666.5 242814 78400 -1 7964
7966 0 469882.5 242954 78520 -1 7965
7967 0 469967.5 242930 78600 -1 7966
7968 0 470004.5 242874 78600 -1 7967
7969 0 468704 242816 77800 64 7958
7970 0 468448 242880 77720 71 7969
7971 0 468192 242912 77640 51 7970
7972 0 467936 242976 77640 80 7971
7973 0 467680 243040 77600 64 7972
7974 0 467424 243040 77600 101 7973
7975 0 467168 243040 77600 124 7974
7976 0 466944 243168 77600 98 7975
7977 0 466688 243296 77560 86 7976
7978 0 466464 243296 77440 51 7977
7979 0 466208 243328 77440 71 7978
7980 0 466016 243520 77440 160 7979
7981 0 465856 243552 77240 120 7980
7982 0 465600 243520 77240 122 7981
7983 0 465320 243632 77200 -1 7982
7984 0 465396 243564 76920 -1 7983
7985 0 465212 243544 76800 -1 7984
7986 0 465408 243584 77400 163 7982
7987 0 465152 243488 77400 128 7986
7988 0 464896 243488 77440 108 7987
7989 0 464800 243744 77440 101 7988
7990 0 464800 243808 77440 86 7989
7991 0 474848 242368 79480 102 7893
7992 0 475104 242368 79480 51 7991
7993 0 475360 242400 79480 81 7992
7994 0 475616 242336 79480 156 7993
7995 0 475840 242336 79600 96 7994
7996 0 475968 242432 79800 80 7995
7997 0 476160 242208 79800 90 7996
7998 0 476416 242112 79840 51 7997
7999 0 476544 242016 79800 75 7998
8000 0 476640 242176 80000 98 7999
8001 0 476688 242272 80080 137 8000
8002 0 476736 242368 80160 176 8001
8003 0 476576 242528 80320 108 8002
8004 0 476863 242385 80320 -1 8003
8005 0 477155 242209 80320 -1 8004
8006 0 477288 242195 80360 -1 8005
8007 0 477458 242055 80480 -1 8006
8008 0 477578 242071 80600 -1 8007
8009 0 477784 242021 80760 -1 8008
8010 0 477940 241995 80800 -1 8009
8011 0 478178 241733 80800 -1 8010
8012 0 478234 241685 80760 -1 8011
8013 0 478428 241577 80760 -1 8012
8014 0 478498 241519 80840 -1 8013
8015 0 478190 241591 80840 -1 8011
8016 0 478236 241391 80880 -1 8015
8017 0 478202 241387 80840 -1 8016
8018 0 476384 242688 80440 75 8003
8019 0 476288 242912 80520 40 8018
8020 0 476288 243168 80560 32 8019
8021 0 476288 243232 80640 32 8020
8022 0 476393 243320 80680 -1 8021
8023 0 476403 243323 80720 -1 8022
8024 0 476413 243326 80760 -1 8023
8025 0 476517 243342 80880 -1 8024
8026 0 476785 243452 80880 -1 8025
8027 0 476523 243256 81040 -1 8025
8028 0 476648 243232 81120 -1 8027
8029 0 476558 243202 81160 -1 8028
8030 0 476378 243192 81240 -1 8029
8031 0 476320 243204 81280 -1 8030
8032 0 476257 243280 81320 -1 8031
8033 0 476311 243410 81480 -1 8032
8034 0 476303 243468 81560 -1 8033
8035 0 476205 243448 81640 -1 8034
8036 0 476195 243486 81720 -1 8035
8037 0 476211 243510 81800 -1 8036
8038 0 476183 243554 81880 -1 8037
8039 0 476640 241792 79720 51 7999
8040 0 476832 241600 79640 32 8039
8041 0 476787 241633 79560 -1 8040
8042 0 476685 241617 79480 -1 8041
8043 0 476685 241595 79360 -1 8042
8044 0 477088 241504 79640 32 8040
8045 0 477248 241504 79720 32 8044
8046 0 477313 241426 79760 -1 8045
8047 0 477141 241522 79840 -1 8046
8048 0 477129 241542 79920 -1 8047
8049 0 477075 241558 80000 -1 8048
8050 0 476986 241540 80160 -1 8049
8051 0 476878 241486 80320 -1 8050
8052 0 476774 241422 80400 -1 8051
8053 0 476774 241382 80480 -1 8052
8054 0 476774 241362 80520 -1 8053
8055 0 476824 241324 80640 -1 8054
8056 0 477523 241274 79760 -1 8046
8057 0 477524 241262 79800 -1 8056
8058 0 477642 241246 79840 -1 8057
8059 0 477678 241234 79920 -1 8058
8060 0 477732 241210 80040 -1 8059
8061 0 477818 241148 80240 -1 8060
8062 0 477840 241156 80320 -1 8061
8063 0 468896 244800 80840 32 7734
8064 0 468960 244544 80880 32 8063
8065 0 469088 244352 80760 90 8064
8066 0 469216 244256 80720 120 8065
8067 0 469219 244258 80560 -1 8066
8068 0 470144 245312 82160 80 7709
8069 0 470240 245216 82200 72 8068
8070 0 470563.34 244846 82200 -1 8069
8071 0 470635.34 244734 82160 -1 8070
8072 0 470714 244548 82120 -1 8071
8073 0 470720 244528 82080 -1 8072
8074 0 470718 244606 82000 -1 8073
8075 0 470664 244612 81880 -1 8074
8076 0 470666 244632 81800 -1 8075
8077 0 470646 244634 81720 -1 8076
8078 0 470736 244562 81640 -1 8077
8079 0 470744 244520 81520 -1 8078
8080 0 470887.5 244448 81440 -1 8079
8081 0 470940.5 244238 81480 -1 8080
8082 0 471034.5 244186 81480 -1 8081
8083 0 471076.5 244040 81400 -1 8082
8084 0 471084.5 244010 81280 -1 8083
8085 0 470966.5 244280 81640 -1 8081
8086 0 470336 245120 82240 64 8069
8087 0 470464 244928 82360 71 8086
8088 0 470902 244150 82360 -1 8087
8089 0 471174 243982 82280 -1 8088
8090 0 471198 244026 82160 -1 8089
8091 0 471218 244074 82080 -1 8090
8092 0 471198 244066 82040 -1 8091
8093 0 470592 244704 82400 136 8087
8094 0 470688 244448 82440 120 8093
8095 0 470784 244192 82480 108 8094
8096 0 470944 243968 82520 96 8095
8097 0 471008 243872 82560 71 8096
8098 0 471200 243680 82600 102 8097
8099 0 471424 243616 82720 141 8098
8100 0 471680 243552 82800 101 8099
8101 0 471904 243392 82840 81 8100
8102 0 471886 243470 82920 -1 8101
8103 0 471943 243490 83040 -1 8102
8104 0 471933 243508 83080 -1 8103
8105 0 471955 243556 83200 -1 8104
8106 0 472177 243548 83280 -1 8105
8107 0 472559 243548 83440 -1 8106
8108 0 472757 243542 83560 -1 8107
8109 0 473011 243440 83600 -1 8108
8110 0 472987 243380 83680 -1 8109
8111 0 473381 243292 83600 -1 8109
8112 0 473385 243278 83640 -1 8111
8113 0 473394 243158 83760 -1 8112
8114 0 473656 243294 83640 -1 8112
8115 0 473761 243414 83720 -1 8114
8116 0 473801 243442 83800 -1 8115
8117 0 473851 243404 83880 -1 8116
8118 0 473895 243340 83920 -1 8117
8119 0 474043 243306 84000 -1 8118
8120 0 474163 243336 84040 -1 8119
8121 0 472096 243200 82840 80 8101
8122 0 472192 242944 82880 32 8121
8123 0 472450 242798 82920 -1 8122
8124 0 472684 242481 83000 -1 8123
8125 0 472684 242413 83040 -1 8124
8126 0 472808 242181 83040 -1 8125
8127 0 473204 241941 83040 -1 8126
8128 0 473204 241945 83120 -1 8127
8129 0 473204 241947 83160 -1 8128
8130 0 473308 241947 83280 -1 8129
8131 0 473510 241945 83360 -1 8130
8132 0 473898 241891 83360 -1 8131
8133 0 474044 241949 83280 -1 8132
8134 0 474065 241987 83160 -1 8133
8135 0 474137 241977 83080 -1 8134
8136 0 474209 241967 83000 -1 8135
8137 0 474309 241973 82840 -1 8136
8138 0 474375.66 242009 82760 -1 8137
8139 0 474267 241915 82760 -1 8138
8140 0 474251 241859 82680 -1 8139
8141 0 474185 241671 82560 -1 8140
8142 0 474139 241657 82480 -1 8141
8143 0 474409 242027 82720 -1 8138
8144 0 474464 242073 82680 -1 8143
8145 0 474472 242139 82560 -1 8144
8146 0 474500 242147 82440 -1 8145
8147 0 474334 241863 83360 -1 8132
8148 0 474598 241817 83360 -1 8147
8149 0 474630 241841 83400 -1 8148
8150 0 474637 241913 83520 -1 8149
8151 0 474743 241951 83600 -1 8150
8152 0 474855 241921 83720 -1 8151
8153 0 474913 241901 83800 -1 8152
8154 0 473206 241929 83000 -1 8127
8155 0 473290 241804 82880 -1 8154
8156 0 473560 241612 82760 -1 8155
8157 0 473800 241382 82560 -1 8156
8158 0 473918 241382 82520 -1 8157
8159 0 474046 241329 82360 -1 8158
8160 0 474212 241109 82200 -1 8159
8161 0 474210 241107 82160 -1 8160
8162 0 474376 240927 82040 -1 8161
8163 0 474428 240867 81960 -1 8162
8164 0 474558 240727 81760 -1 8163
8165 0 474754 240571 81640 -1 8164
8166 0 474799 240589 81480 -1 8165
8167 0 474962 240457 81480 -1 8166
8168 0 475024 240355 81400 -1 8167
8169 0 475160 240293 81240 -1 8168
8170 0 475252 240289 81160 -1 8169
8171 0 475474 240341 81160 -1 8170
8172 0 475412 240301 80960 -1 8171
8173 0 475670 240255 80760 -1 8172
8174 0 475803 240213 80480 -1 8173
8175 0 476736 239903 80480 -1 8174
8176 0 477060 239755 80480 -1 8175
8177 0 477100 239639 80640 -1 8176
8178 0 477076 239639 80720 -1 8177
8179 0 477720 239655 80960 -1 8178
8180 0 478836 239867 80960 -1 8179
8181 0 479475 239945 81160 -1 8180
8182 0 479633 239877 81240 -1 8181
8183 0 479855 239705 81320 -1 8182
8184 0 479941 239650.33 81280 -1 8183
8185 0 480157 239461 81280 -1 8184
8186 0 480137 239193 81280 -1 8185
8187 0 480001 239073 81320 -1 8186
8188 0 479993 239133 81160 -1 8186
8189 0 479854 239093 81120 -1 8188
8190 0 479820 239049 80960 -1 8189
8191 0 479847.5 238892 80760 -1 8190
8192 0 480054.5 238756 80560 -1 8191
8193 0 480348.5 238588 80480 -1 8192
8194 0 480544.5 238486 80360 -1 8193
8195 0 480494.5 238388 80200 -1 8194
8196 0 480472.5 238334 80080 -1 8195
8197 0 480360.5 238050 80080 -1 8196
8198 0 480358.5 237962 80080 -1 8197
8199 0 480230.5 238034 80200 -1 8198
8200 0 480202.5 238044 80240 -1 8199
8201 0 480362.5 237936 80000 -1 8198
8202 0 480113 239541 81200 -1 8184
8203 0 480678 239431 81040 -1 8202
8204 0 480770 239395 81000 -1 8203
8205 0 480802 239139 81000 -1 8204
8206 0 480818 239073 81080 -1 8205
8207 0 480944 239493 81000 -1 8204
8208 0 480996 239653 80960 -1 8207
8209 0 481039 239751 80880 -1 8208
8210 0 481255 239855 80880 -1 8209
8211 0 481399 239881 80840 -1 8210
8212 0 481443 239863 80800 -1 8211
8213 0 481519 239909 80720 -1 8212
8214 0 481591 239963 80600 -1 8213
8215 0 481741 240119 80400 -1 8214
8216 0 481807 240155 80200 -1 8215
8217 0 481807 240201 80120 -1 8216
8218 0 481109 239799 80640 -1 8209
8219 0 481210 239747 80520 -1 8218
8220 0 481180 239743 80440 -1 8219
8221 0 479715 239973 81240 -1 8182
8222 0 479908 240161 81160 -1 8221
8223 0 479934 240167 81240 -1 8222
8224 0 479962 240185 81280 -1 8223
8225 0 479944 240179 81400 -1 8224
8226 0 479938 240117 81560 -1 8225
8227 0 479940 240123 81720 -1 8226
8228 0 479988 240033 81840 -1 8227
8229 0 479996 240015 81880 -1 8228
8230 0 480048 239919 82040 -1 8229
8231 0 480378 239927 82040 -1 8230
8232 0 480472 239867 82040 -1 8231
8233 0 480560 239863 81960 -1 8232
8234 0 480608 239845 81880 -1 8233
8235 0 480854 239791 81720 -1 8234
8236 0 480904 239715 81600 -1 8235
8237 0 480881 239669 81520 -1 8236
8238 0 480831 239619 81480 -1 8237
8239 0 480178 239895 82160 -1 8230
8240 0 480209 239885 82240 -1 8239
8241 0 479954 240157 81040 -1 8222
8242 0 479999 240133 80880 -1 8241
8243 0 480010.5 240173 80800 -1 8242
8244 0 480078.5 240156 80720 -1 8243
8245 0 477272 239907 80480 -1 8176
8246 0 477325 240099 80360 -1 8245
8247 0 477397 240201 80320 -1 8246
8248 0 477673 240173 80120 -1 8247
8249 0 477821 240089 79960 -1 8248
8250 0 477929 240065 79800 -1 8249
8251 0 478029 240045 79640 -1 8250
8252 0 475860 240195 80360 -1 8174
8253 0 475767 240183 80160 -1 8252
8254 0 475793 240131 80000 -1 8253
8255 0 475830 240149 79840 -1 8254
8256 0 475942 240297 79920 -1 8255
8257 0 475984 240343 80040 -1 8256
8258 0 476074 240329 80160 -1 8257
8259 0 476362 240379 80360 -1 8258
8260 0 476472 240405 80400 -1 8259
8261 0 476598 240411 80400 -1 8260
8262 0 476672 240463 80360 -1 8261
8263 0 476776 240461 80440 -1 8262
8264 0 476892 240415 80480 -1 8263
8265 0 476860 240297 80480 -1 8264
8266 0 476858 240337 80600 -1 8265
8267 0 475492 240367 81240 -1 8171
8268 0 475505 240391 81400 -1 8267
8269 0 475437 240473 81560 -1 8268
8270 0 475439 240503 81720 -1 8269
8271 0 475427 240495 81880 -1 8270
8272 0 475315 240537 82000 -1 8271
8273 0 475371 240587 82120 -1 8272
8274 0 473992 241535 82040 -1 8162
8275 0 473913 241583 81960 -1 8274
8276 0 473893 241637 81840 -1 8275
8277 0 473979 241809 81640 -1 8276
8278 0 473953 241915 81520 -1 8277
8279 0 473985 241969 81400 -1 8278
8280 0 473991 241995 81320 -1 8279
8281 0 474067 242099 81240 -1 8280
8282 0 473949 242361 81120 -1 8281
8283 0 473927 242439 81040 -1 8282
8284 0 474574 240687 82200 -1 8160
8285 0 474750 240693 82240 -1 8284
8286 0 472416 243200 82720 32 8122
8287 0 472608 243168 82560 51 8286
8288 0 472832 243200 82440 32 8287
8289 0 472806 243202 82360 -1 8288
8290 0 472778 243190 82320 -1 8289
8291 0 472795 243118 82240 -1 8290
8292 0 472813.66 243114 82160 -1 8291
8293 0 472775 242798 82160 -1 8292
8294 0 472549 242790 82160 -1 8293
8295 0 472395 242754 82160 -1 8294
8296 0 472351 242682 82120 -1 8295
8297 0 472257 242522 82000 -1 8296
8298 0 472258.34 242483.33 81920 -1 8297
8299 0 472259 242464 81880 -1 8298
8300 0 472854.5 242801 82040 -1 8293
8301 0 472963 242700 82040 -1 8300
8302 0 473135 242526 82040 -1 8301
8303 0 473352 242436 81960 -1 8302
8304 0 473632 242360 81960 -1 8303
8305 0 473752 242330 81960 -1 8304
8306 0 473870 242334 81920 -1 8305
8307 0 473979 242349 81880 -1 8306
8308 0 474088 242364 81840 -1 8307
8309 0 474236 242164 81720 -1 8308
8310 0 474320 242128 81680 -1 8309
8311 0 473674 242226 81920 -1 8304
8312 0 473750 242060 82000 -1 8311
8313 0 473734 242024 82080 -1 8312
8314 0 473761 241952 82160 -1 8313
8315 0 473777 241874 82240 -1 8314
8316 0 473793 241752 82240 -1 8315
8317 0 473789 241666 82160 -1 8316
8318 0 473684 241574 82000 -1 8317
8319 0 473593 241538 81800 -1 8318
8320 0 473611 241492 81680 -1 8319
8321 0 473697 241562 81560 -1 8320
8322 0 473773 241620 81520 -1 8321
8323 0 472881 242802 82000 -1 8300
8324 0 473018 242866 81920 -1 8323
8325 0 473038 242883.5 81880 -1 8324
8326 0 473098 242936 81760 -1 8325
8327 0 473110 242934 81640 -1 8326
8328 0 473068 242872 81520 -1 8327
8329 0 473068 242864 81360 -1 8328
8330 0 473060 242892 81240 -1 8329
8331 0 472823 243112 82120 -1 8292
8332 0 472823 243112 82080 -1 8331
8333 0 473088 243264 82440 60 8288
8334 0 473344 243296 82440 51 8333
8335 0 473568 243456 82560 96 8334
8336 0 473664 243552 82600 51 8335
8337 0 473712 243504 82480 41 8336
8338 0 473760 243456 82360 32 8337
8339 0 473952 243584 82160 60 8338
8340 0 473952 243593.14 82120 56 8339
8341 0 473952 243648 81880 32 8340
8342 0 473939.2 243686.4 81800 35 8341
8343 0 473920 243744 81680 40 8342
8344 0 473859 243838 81600 -1 8343
8345 0 473819 243930 81520 -1 8344
8346 0 473917 244000 81240 -1 8345
8347 0 474033 244032 81200 -1 8346
8348 0 474155 244106 81120 -1 8347
8349 0 473591 244118 81520 -1 8345
8350 0 473392 244242 81520 -1 8349
8351 0 473314 244338 81520 -1 8350
8352 0 473327 244350 81560 -1 8351
8353 0 473088 244456 81560 -1 8352
8354 0 472650 244588 81560 -1 8353
8355 0 472315 244628 81480 -1 8354
8356 0 472051 244714 81400 -1 8355
8357 0 471871 244828 81400 -1 8356
8358 0 471748 244780 81320 -1 8357
8359 0 471468 244808 81280 -1 8358
8360 0 471388 244846 81240 -1 8359
8361 0 471310 244812 81160 -1 8360
8362 0 471112 244796 81120 -1 8361
8363 0 471042 244798 81160 -1 8362
8364 0 473340 244362 81600 -1 8352
8365 0 473387 244350 81720 -1 8364
8366 0 473353 244332 81880 -1 8365
8367 0 473334.5 244360 82040 -1 8366
8368 0 473450.5 244388 82200 -1 8367
8369 0 473633.5 244326 82360 -1 8368
8370 0 473693.5 244300 82400 -1 8369
8371 0 473833.5 244392 82400 -1 8370
8372 0 473829.5 244560 82480 -1 8371
8373 0 473824 243776 82600 32 8336
8374 0 474048 243904 82600 86 8373
8375 0 474272 244000 82720 98 8374
8376 0 474464 243872 82840 32 8375
8377 0 474560 243776 82800 32 8376
8378 0 474669 243750 82760 -1 8377
8379 0 474807 243742 82760 -1 8378
8380 0 474891 243708 82760 -1 8379
8381 0 469184 245600 82600 98 7694
8382 0 468928 245600 82560 45 8381
8383 0 468672 245600 82560 51 8382
8384 0 468416 245600 82600 51 8383
8385 0 468352 245600 82600 60 8384
8386 0 468096 245568 82640 60 8385
8387 0 467872 245568 82760 60 8386
8388 0 467616 245504 82880 60 8387
8389 0 467392 245408 83000 51 8388
8390 0 467136 245344 83000 60 8389
8391 0 466880 245344 83040 51 8390
8392 0 466688 245312 83080 51 8391
8393 0 466527 245236 83040 -1 8392
8394 0 466399 245172 83000 -1 8393
8395 0 466189 244936 82920 -1 8394
8396 0 466119 244882 82920 -1 8395
8397 0 465898 244834 83000 -1 8396
8398 0 465820 244810 83040 -1 8397
8399 0 465654 244704 83040 -1 8398
8400 0 465514 244680 83080 -1 8399
8401 0 465256 244654 83160 -1 8400
8402 0 465074 244674 83240 -1 8401
8403 0 464939.5 244581 83320 -1 8402
8404 0 464933.5 244510 83320 -1 8403
8405 0 464937.5 244446 83280 -1 8404
8406 0 464869.5 244379 83280 -1 8405
8407 0 464617.5 244329 83280 -1 8406
8408 0 464481.5 244309 83160 -1 8407
8409 0 464470.5 244326 83040 -1 8408
8410 0 468160 245792 82520 45 8385
8411 0 467968 245920 82520 40 8410
8412 0 467867 246031 82480 -1 8411
8413 0 469376 246208 83000 124 7691
8414 0 469504 246464 83000 139 8413
8415 0 469568 246528 83000 124 8414
8416 0 469760 246720 83000 51 8415
8417 0 469920 246848 82840 51 8416
8418 0 470144 246976 82880 64 8417
8419 0 470368 247072 82960 64 8418
8420 0 470592 247072 83160 71 8419
8421 0 470711 247058 83200 -1 8420
8422 0 469760 246560 83240 51 8415
8423 0 469760 246464 83480 51 8422
8424 0 469805 246392 83560 -1 8423
8425 0 470139 246232 83640 -1 8424
8426 0 470243 246214 83720 -1 8425
8427 0 470361 246268 83720 -1 8426
8428 0 470430 246326 83760 -1 8427
8429 0 470499 246384 83800 -1 8428
8430 0 470163 246170 83720 -1 8426
8431 0 470114 246126 83800 -1 8430
8432 0 470122 246082 83920 -1 8431
8433 0 470123.34 246164.67 84000 -1 8432
8434 0 470124 246206 84040 -1 8433
8435 0 468282 246830.28 83400 -1 7682
8436 0 467874 247124 83360 -1 8435
8437 0 467884 247082 83160 -1 8436
8438 0 468290 247092 83160 -1 8437
8439 0 468482 247182 83120 -1 8438
8440 0 468486 247322 83000 -1 8439
8441 0 468448 247290 82960 -1 8440
8442 0 466828.16 247465.77 83360 -1 8436
8443 0 466874 247449.33 83400 -1 8442
8444 0 466306 247272 83400 -1 8443
8445 0 466284 247225 83320 -1 8444
8446 0 466314 247225 83280 -1 8445
8447 0 466966 247416 83480 -1 8443
8448 0 466916 247361 83560 -1 8447
8449 0 466944 247343 83640 -1 8448
8450 0 466394 246855 83800 -1 8449
8451 0 466402 246923 83960 -1 8450
8452 0 466430 246961 84000 -1 8451
8453 0 468928 246048 86080 108 7562
8454 0 469184 245952 86080 75 8453
8455 0 469440 245824 86000 75 8454
8456 0 469664 245696 85880 102 8455
8457 0 469856 245536 85800 81 8456
8458 0 469874 245870 85800 -1 8457
8459 0 469874 245977 85760 -1 8458
8460 0 469812 246195 85760 -1 8459
8461 0 469742 246328 85800 -1 8460
8462 0 469734 246490 85840 -1 8461
8463 0 469536 246590 85840 -1 8462
8464 0 469416 246588 85840 -1 8463
8465 0 469332 246616 85880 -1 8464
8466 0 469356 246666 85920 -1 8465
8467 0 469818 245498 85680 -1 8457
8468 0 469794 245426 85560 -1 8467
8469 0 470112 245440 85800 51 8457
8470 0 470368 245440 85800 45 8469
8471 0 470624 245408 85800 107 8470
8472 0 470880 245280 85800 96 8471
8473 0 471136 245216 85800 64 8472
8474 0 471392 245152 85840 75 8473
8475 0 471648 245088 85920 81 8474
8476 0 471904 244960 85960 86 8475
8477 0 472128 244832 85960 90 8476
8478 0 472384 244736 85920 98 8477
8479 0 472608 244608 85920 86 8478
8480 0 472864 244576 85920 80 8479
8481 0 473120 244576 85880 80 8480
8482 0 473376 244544 85840 128 8481
8483 0 473600 244416 85760 139 8482
8484 0 474454 244342 85760 -1 8483
8485 0 474934 244270 85760 -1 8484
8486 0 474996 244291 85720 -1 8485
8487 0 475260 244241 85720 -1 8486
8488 0 475520 244179 85720 -1 8487
8489 0 475844 244101 85840 -1 8488
8490 0 476134 244059 86000 -1 8489
8491 0 476316 243881 86200 -1 8490
8492 0 476386 243623 86400 -1 8491
8493 0 476358 243601 86440 -1 8492
8494 0 476208 243351 86560 -1 8493
8495 0 476142 243329 86600 -1 8494
8496 0 476172 243169 86680 -1 8495
8497 0 475860 243247 86960 -1 8496
8498 0 475580 243454 87080 -1 8497
8499 0 475464 243666 87360 -1 8498
8500 0 475438 243664 87400 -1 8499
8501 0 476074 243095 86960 -1 8497
8502 0 476444 243059 86960 -1 8501
8503 0 476502 243138 87120 -1 8502
8504 0 476624 242918 87400 -1 8503
8505 0 476550 242886 87480 -1 8504
8506 0 476514 242806 87560 -1 8505
8507 0 476534 242749 87640 -1 8506
8508 0 476556 242723 87720 -1 8507
8509 0 476988 242987 86680 -1 8496
8510 0 477304 242775 86680 -1 8509
8511 0 477496 242640 86640 -1 8510
8512 0 477548 242520 86520 -1 8511
8513 0 477584 242492 86480 -1 8512
8514 0 477696 242380 86440 -1 8513
8515 0 477742 242420 86320 -1 8514
8516 0 477760 242452 86280 -1 8515
8517 0 477652 242362 86200 -1 8516
8518 0 477662 242230 86080 -1 8517
8519 0 477386 242840 86480 -1 8513
8520 0 477234 242919 86480 -1 8519
8521 0 477172 242907 86520 -1 8520
8522 0 476028 243141 86440 -1 8493
8523 0 476002 243118 86320 -1 8522
8524 0 475756 242944 86200 -1 8523
8525 0 475694 242788 86120 -1 8524
8526 0 475630 242718 85960 -1 8525
8527 0 475478 242734 85880 -1 8526
8528 0 475364 242558 85720 -1 8527
8529 0 475390 242530 85640 -1 8528
8530 0 475386 242506 85480 -1 8529
8531 0 475366 242480 85440 -1 8530
8532 0 473824 244320 85640 102 8483
8533 0 474080 244256 85600 102 8532
8534 0 474336 244160 85560 81 8533
8535 0 474528 244032 85440 101 8534
8536 0 474784 243936 85400 64 8535
8537 0 474944 243840 85200 107 8536
8538 0 475168 243872 85080 124 8537
8539 0 475392 243872 84960 64 8538
8540 0 475584 243840 84800 81 8539
8541 0 475808 243648 84800 64 8540
8542 0 475840 243616 84800 71 8541
8543 0 476000 243456 84600 115 8542
8544 0 476160 243264 84560 128 8543
8545 0 476320 243072 84520 176 8544
8546 0 476544 242944 84480 101 8545
8547 0 476768 242912 84360 51 8546
8548 0 476034.34 243251.67 84360 -1 8547
8549 0 476034.34 243251.67 84280 -1 8548
8550 0 476018 243197 84240 -1 8549
8551 0 475984 243197 84080 -1 8550
8552 0 476160 243581 84280 -1 8549
8553 0 476522 243567 84280 -1 8552
8554 0 476614 243558 84160 -1 8553
8555 0 476720 243640 84120 -1 8554
8556 0 477024 242816 84280 80 8547
8557 0 477280 242688 84240 98 8556
8558 0 477344 242624 84160 120 8557
8559 0 477280 242464 83960 60 8558
8560 0 477216 242336 83720 71 8559
8561 0 477024 242176 83640 71 8560
8562 0 477115 242235 83520 -1 8561
8563 0 477113 242294 83400 -1 8562
8564 0 477257 242427 83240 -1 8563
8565 0 477475 242331 83080 -1 8564
8566 0 477695 242257 82920 -1 8565
8567 0 477727 242275 82800 -1 8566
8568 0 477849 242235 82680 -1 8567
8569 0 478161 242188 82520 -1 8568
8570 0 478343 242103 82360 -1 8569
8571 0 478529 242042 82360 -1 8570
8572 0 478647 242036 82320 -1 8571
8573 0 478901 241988 82320 -1 8572
8574 0 479119 241976 82240 -1 8573
8575 0 479171 242058 82200 -1 8574
8576 0 479262 242020.5 82040 -1 8575
8577 0 479573 241975.5 81960 -1 8576
8578 0 479684 242047.5 81880 -1 8577
8579 0 479748 242020.5 81840 -1 8578
8580 0 479819 241995.5 81680 -1 8579
8581 0 480023 241834.5 81640 -1 8580
8582 0 479981 241764.5 81520 -1 8581
8583 0 479899 241726.5 81280 -1 8582
8584 0 479841 241660.5 81120 -1 8583
8585 0 479869 241636.5 80960 -1 8584
8586 0 479861 241598.5 80720 -1 8585
8587 0 479871 241670.5 80520 -1 8586
8588 0 479909 241720.5 80320 -1 8587
8589 0 479951 241724 80120 -1 8588
8590 0 480063 241763 79920 -1 8589
8591 0 480087 241760 79840 -1 8590
8592 0 480077 241744 79720 -1 8591
8593 0 480081 241816 79520 -1 8592
8594 0 480093 241896 79320 -1 8593
8595 0 480035 241980 79240 -1 8594
8596 0 479929 242258 79240 -1 8595
8597 0 479959 242268 79080 -1 8596
8598 0 476832 241984 83680 32 8561
8599 0 476800 241952 83680 40 8598
8600 0 476800 241728 83520 71 8599
8601 0 476784 241717.5 83480 69 8600
8602 0 476738 241378.67 83480 -1 8601
8603 0 476642 241282.67 83480 -1 8602
8604 0 476674 241286.67 83520 -1 8603
8605 0 476682 241262.67 83560 -1 8604
8606 0 476768 241706.67 83440 67 8601
8607 0 476752 241696 83400 65 8606
8608 0 476704 241664 83280 60 8607
8609 0 476480 241632 83160 86 8608
8610 0 476320 241472 83000 101 8609
8611 0 476128 241408 82840 86 8610
8612 0 475514 241886 82840 -1 8611
8613 0 475210 241794 82840 -1 8612
8614 0 475102 241704.5 82920 -1 8613
8615 0 475044 241702.5 82960 -1 8614
8616 0 474734 241721.5 82960 -1 8615
8617 0 474575 241695.5 82920 -1 8616
8618 0 474401 241694.5 82760 -1 8617
8619 0 474344 241708.5 82680 -1 8618
8620 0 474345 241675 82640 -1 8619
8621 0 474346 241642.5 82600 -1 8620
8622 0 475968 241344 82640 51 8611
8623 0 475968 241328 82600 52 8622
8624 0 476279 242145 82600 -1 8623
8625 0 476279 242241 82600 -1 8624
8626 0 476281 242343 82560 -1 8625
8627 0 476290 242425.5 82480 -1 8626
8628 0 476309 242518.5 82480 -1 8627
8629 0 476292 242511.5 82360 -1 8628
8630 0 476460 242588.5 82240 -1 8629
8631 0 476551 242604.5 82240 -1 8630
8632 0 476684 242679.5 82160 -1 8631
8633 0 476602 242802.5 82040 -1 8632
8634 0 476198 242557.5 82360 -1 8629
8635 0 476169 242699.5 82280 -1 8634
8636 0 476129 242628.5 82160 -1 8635
8637 0 476124 242557.5 82000 -1 8636
8638 0 476102 242453 81880 -1 8637
8639 0 476100 242447 81840 -1 8638
8640 0 475974 242293 81720 -1 8639
8641 0 475838 242225 81720 -1 8640
8642 0 475652 242225 81600 -1 8641
8643 0 475584 242119 81400 -1 8642
8644 0 475468 242067 81320 -1 8643
8645 0 475342 242041 81240 -1 8644
8646 0 475248 242029 81120 -1 8645
8647 0 475204 241831 80960 -1 8646
8648 0 475060 241741 80840 -1 8647
8649 0 475026 241649 80840 -1 8648
8650 0 474902 241463 80760 -1 8649
8651 0 474876 241447 80680 -1 8650
8652 0 474850 241403 80560 -1 8651
8653 0 475002 241403 80480 -1 8652
8654 0 475212 241409 80560 -1 8652
8655 0 475296 241433 80640 -1 8654
8656 0 475578 241353 80640 -1 8655
8657 0 475584 241337 80680 -1 8656
8658 0 476056 242225 81720 -1 8640
8659 0 476149 242192.5 81640 -1 8658
8660 0 476521 242203.5 81640 -1 8659
8661 0 476771 242128.5 81640 -1 8660
8662 0 476861 242023.5 81640 -1 8661
8663 0 476863 241878.5 81600 -1 8662
8664 0 476875 241864 81560 -1 8663
8665 0 476899 241835.5 81480 -1 8664
8666 0 476317 242545.5 82520 -1 8628
8667 0 475968 241296 82520 55 8623
8668 0 475968 241280 82480 56 8667
8669 0 475968 241248 82400 60 8668
8670 0 476064 241216 82160 71 8669
8671 0 476224 241152 81920 60 8670
8672 0 476300.8 241177.6 81840 74 8671
8673 0 476416 241216 81720 96 8672
8674 0 476576 241216 81480 64 8673
8675 0 476608 241248 81440 51 8674
8676 0 476617 241273.33 81400 33 8675
8677 0 476635 241324.5 81320 -1 8676
8678 0 476629 241335 81240 -1 8677
8679 0 476727 241419 81120 -1 8678
8680 0 476831 241249 81000 -1 8679
8681 0 476853 241205 80920 -1 8680
8682 0 476986.34 241074.33 80840 -1 8681
8683 0 477053 241009 80800 -1 8682
8684 0 477153 240925 80760 -1 8683
8685 0 477148 240877.5 80640 -1 8684
8686 0 477135 240874.5 80520 -1 8685
8687 0 477084 240806.5 80440 -1 8686
8688 0 477016 240802.5 80400 -1 8687
8689 0 477259 240793 80760 -1 8684
8690 0 477337 240797 80800 -1 8689
8691 0 477513 240957.5 80800 -1 8690
8692 0 477564 240996.5 80800 -1 8691
8693 0 477640 241007.5 80640 -1 8692
8694 0 476529 241429 81240 -1 8678
8695 0 476450 241496.5 81240 -1 8694
8696 0 476441 241575.5 81240 -1 8695
8697 0 476470 241660.5 81320 -1 8696
8698 0 476531 241673.5 81400 -1 8697
8699 0 476141 241509 82520 -1 8667
8700 0 476509 241513 82520 -1 8699
8701 0 476629 241501 82480 -1 8700
8702 0 476734 241430 82440 -1 8701
8703 0 476772 241422 82400 -1 8702
8704 0 476824 241448 82360 -1 8703
8705 0 476672 242016 83920 75 8599
8706 0 476416 242048 84000 51 8705
8707 0 476509 242043 84040 -1 8706
8708 0 476571 242080 84080 -1 8707
8709 0 476623 242103 84200 -1 8708
8710 0 476649 241951 84360 -1 8709
8711 0 476737 241895 84520 -1 8710
8712 0 476761 241927 84600 -1 8711
8713 0 476773 241895.5 84640 -1 8712
8714 0 476521 241782 84040 -1 8707
8715 0 476459 241722 84040 -1 8714
8716 0 476468 241731 84000 -1 8715
8717 0 476477 241740 83960 -1 8716
8718 0 476160 241952 83920 32 8706
8719 0 476096 241888 83840 32 8718
8720 0 476203 241829 83800 -1 8719
8721 0 476367 241722 83680 -1 8720
8722 0 476402 241735 83640 -1 8721
8723 0 476434 241726 83600 -1 8722
8724 0 476351 241658 83480 -1 8723
8725 0 476093 241650.5 83400 -1 8724
8726 0 476055 241738.5 83360 -1 8725
8727 0 477504 242784 84000 115 8558
8728 0 477696 242816 83800 98 8727
8729 0 477888 242912 83640 102 8728
8730 0 478080 243072 83600 64 8729
8731 0 477994 242918 83520 -1 8730
8732 0 478022 242874 83480 -1 8731
8733 0 478126 242824.5 83480 -1 8732
8734 0 478290 242748.5 83440 -1 8733
8735 0 478474 242742.5 83400 -1 8734
8736 0 478880 242734.5 83240 -1 8735
8737 0 479056 242734.5 83120 -1 8736
8738 0 479674 242714.5 83120 -1 8737
8739 0 479886 242660.5 83120 -1 8738
8740 0 480034 242636.5 83200 -1 8739
8741 0 480664 242868.5 83200 -1 8740
8742 0 480934 242854.5 83160 -1 8741
8743 0 481440 242762.5 83160 -1 8742
8744 0 481812 242698.5 83160 -1 8743
8745 0 482506 242692.5 83000 -1 8744
8746 0 482844 242620.5 82840 -1 8745
8747 0 483248 242584.5 82680 -1 8746
8748 0 483692 242476.5 82520 -1 8747
8749 0 483666 242474.5 82480 -1 8748
8750 0 483862 242474.5 82480 -1 8749
8751 0 484416 242440.5 82320 -1 8750
8752 0 484880 242410.5 82120 -1 8751
8753 0 485220 242358.5 82000 -1 8752
8754 0 485906 242340.5 81840 -1 8753
8755 0 486142 242298.5 81680 -1 8754
8756 0 486528 242256.5 81600 -1 8755
8757 0 486954 242032.5 81400 -1 8756
8758 0 487144 241935 81360 -1 8757
8759 0 487890 241399 81360 -1 8758
8760 0 487892 241405 81400 -1 8759
8761 0 488654 241405 81400 -1 8760
8762 0 488912 241295 81160 -1 8761
8763 0 488968 241353 80960 -1 8762
8764 0 488922 241367 80920 -1 8763
8765 0 488778 241363 80920 -1 8764
8766 0 488444 241383 80800 -1 8765
8767 0 488387 241346.5 80760 -1 8766
8768 0 488266 241316.5 80680 -1 8767
8769 0 488181 241260.5 80520 -1 8768
8770 0 488232 241241.5 80360 -1 8769
8771 0 488232 241230 80280 -1 8770
8772 0 488232 241211.5 80160 -1 8771
8773 0 488171 241255.5 79920 -1 8772
8774 0 488131 241195 79800 -1 8773
8775 0 488101 241083 79640 -1 8774
8776 0 487999 240827 79440 -1 8775
8777 0 487937 240607 79280 -1 8776
8778 0 487867 240521 79200 -1 8777
8779 0 487559 240449 79200 -1 8778
8780 0 487305 240515 79280 -1 8779
8781 0 486787 240457 79400 -1 8780
8782 0 486601 240363 79480 -1 8781
8783 0 486353 240249 79480 -1 8782
8784 0 486147 240251 79480 -1 8783
8785 0 485939 240081 79400 -1 8784
8786 0 485911 239955 79280 -1 8785
8787 0 485885 239835 79160 -1 8786
8788 0 485931 239652 78960 -1 8787
8789 0 485789 239534 78840 -1 8788
8790 0 485707 239550 78840 -1 8789
8791 0 485563 239507 78720 -1 8790
8792 0 485403 239283 78720 -1 8791
8793 0 485405 239281 78680 -1 8792
8794 0 485133 239201 78680 -1 8793
8795 0 484847 239143 78560 -1 8794
8796 0 484690 239114.5 78480 -1 8795
8797 0 484622 239084.5 78360 -1 8796
8798 0 484474 239095 78280 -1 8797
8799 0 484300 239033 78280 -1 8798
8800 0 484164 238825 78280 -1 8799
8801 0 483902 238613 78320 -1 8800
8802 0 485467 239337 78680 -1 8793
8803 0 485487 239329 78640 -1 8802
8804 0 489258 241323 80960 -1 8763
8805 0 489302 241334 80880 -1 8804
8806 0 489457 241339 80760 -1 8805
8807 0 488570 241511 81760 -1 8761
8808 0 488598 241678 81920 -1 8807
8809 0 488636 241726 82040 -1 8808
8810 0 488636 241726 82080 -1 8809
8811 0 488350 241636 82200 -1 8810
8812 0 488430 241652 82320 -1 8811
8813 0 488430.5 241651 82360 -1 8812
8814 0 488016 241642 82360 -1 8813
8815 0 487983 241674 82400 -1 8814
8816 0 487670 241512 82400 -1 8815
8817 0 487540 241512 82400 -1 8816
8818 0 487410 241730 82320 -1 8817
8819 0 487356 241742 82240 -1 8818
8820 0 487208 241688 82200 -1 8819
8821 0 487182 241660 82160 -1 8820
8822 0 487188 241502 82080 -1 8821
8823 0 487026 241576 82080 -1 8822
8824 0 486842 241586 82080 -1 8823
8825 0 486796 241550 82080 -1 8824
8826 0 486788 241540 82000 -1 8825
8827 0 487950 241706 82440 -1 8815
8828 0 488432 241648 82480 -1 8813
8829 0 488492 241597 82600 -1 8828
8830 0 489054 241790 82080 -1 8810
8831 0 489818 241502 82080 -1 8830
8832 0 490160 241387 82200 -1 8831
8833 0 490758 241217 82360 -1 8832
8834 0 491052 241067 82560 -1 8833
8835 0 491302 240953 82600 -1 8834
8836 0 491620 240621 82680 -1 8835
8837 0 491626 240525 82880 -1 8836
8838 0 491682 240401 83280 -1 8837
8839 0 491686 240411 83320 -1 8838
8840 0 491674 240397 83360 -1 8839
8841 0 491856 240329 83560 -1 8840
8842 0 491904 240301 83680 -1 8841
8843 0 491936 240269 83720 -1 8842
8844 0 491090 240213 83360 -1 8840
8845 0 492306 240235 82880 -1 8837
8846 0 492398 240263 82680 -1 8845
8847 0 492428 240502 82480 -1 8846
8848 0 490938 240247 82680 -1 8836
8849 0 490726 240316 82440 -1 8848
8850 0 490712 240324 82280 -1 8849
8851 0 490686 240222 82120 -1 8850
8852 0 490568 240128 82080 -1 8851
8853 0 490542 240138 82040 -1 8852
8854 0 490379 240132.5 82000 -1 8853
8855 0 490221 239974.5 82000 -1 8854
8856 0 489964 239863.5 82000 -1 8855
8857 0 489834 239818.5 82080 -1 8856
8858 0 489866 239875.5 82160 -1 8857
8859 0 489879 239895.5 82240 -1 8858
8860 0 489920 239864.5 82280 -1 8859
8861 0 490243 239932.5 82040 -1 8855
8862 0 490257 239907.5 82080 -1 8861
8863 0 490154 240200 82680 -1 8848
8864 0 489940 240028 82680 -1 8863
8865 0 489856 240013 82760 -1 8864
8866 0 489722 239917 82840 -1 8865
8867 0 487886 241355 81280 -1 8759
8868 0 487998 241344 81160 -1 8867
8869 0 488102 241310 81080 -1 8868
8870 0 488286 241230 80880 -1 8869
8871 0 488480 241106 80760 -1 8870
8872 0 488724 240816 80760 -1 8871
8873 0 488980 240504 80640 -1 8872
8874 0 488908 240254 80640 -1 8873
8875 0 488876 240194 80560 -1 8874
8876 0 489106 239750 80560 -1 8875
8877 0 489182 239414 80560 -1 8876
8878 0 489382 239296 80560 -1 8877
8879 0 489558 239090 80560 -1 8878
8880 0 489502 238636 80560 -1 8879
8881 0 489572 238486 80560 -1 8880
8882 0 489814 238374 80560 -1 8881
8883 0 489810 238390 80520 -1 8882
8884 0 489886 238386 80320 -1 8883
8885 0 489962 238398 80280 -1 8884
8886 0 490432 238296 80280 -1 8885
8887 0 490616 238234 80280 -1 8886
8888 0 490712 238200 80360 -1 8887
8889 0 490870 237978 80560 -1 8888
8890 0 490876 237934 80680 -1 8889
8891 0 491028 237672 80880 -1 8890
8892 0 491044 237502 81040 -1 8891
8893 0 491362 237232 81240 -1 8892
8894 0 491791 237053 81360 -1 8893
8895 0 492925 236725 81560 -1 8894
8896 0 493253 236629 81760 -1 8895
8897 0 493333 236565 81960 -1 8896
8898 0 493255 236475 82040 -1 8897
8899 0 493527 236351 82240 -1 8898
8900 0 494261 236093 82560 -1 8899
8901 0 494871 235843 82680 -1 8900
8902 0 495501 235657 82920 -1 8901
8903 0 495981 235531 82920 -1 8902
8904 0 496223 235437 83040 -1 8903
8905 0 496723 235267 83240 -1 8904
8906 0 496989 235197 83400 -1 8905
8907 0 497169 235201 83480 -1 8906
8908 0 497311 235187 83520 -1 8907
8909 0 497733 235233 83520 -1 8908
8910 0 497815 235295 83560 -1 8909
8911 0 497955 235307 83560 -1 8910
8912 0 498003 235275 83640 -1 8911
8913 0 498091 235255 83680 -1 8912
8914 0 498387 235301 83680 -1 8913
8915 0 498503 235233 83680 -1 8914
8916 0 498535 235211 83800 -1 8915
8917 0 498524.5 235131.5 84040 -1 8916
8918 0 499225 234929 84040 -1 8917
8919 0 499645 234937 84040 -1 8918
8920 0 499969 234967 84160 -1 8919
8921 0 500463 234597 84240 -1 8920
8922 0 500907 234471 84240 -1 8921
8923 0 500909 234475 84280 -1 8922
8924 0 501574 234444 84360 -1 8923
8925 0 502074 234316 84360 -1 8924
8926 0 502706 233980 84360 -1 8925
8927 0 502754 233952 84240 -1 8926
8928 0 502786 233920 83920 -1 8927
8929 0 502976 234166 83720 -1 8928
8930 0 502842 233852 84520 -1 8926
8931 0 502971 233771 84560 -1 8930
8932 0 503035 233635 84720 -1 8931
8933 0 503057 233591 84840 -1 8932
8934 0 503111 233399 84840 -1 8933
8935 0 503257 233347 84840 -1 8934
8936 0 503318 233268 84920 -1 8935
8937 0 503488 233228 85080 -1 8936
8938 0 503522 233152 85160 -1 8937
8939 0 503712 232928 85160 -1 8938
8940 0 503962 232806 85080 -1 8939
8941 0 504166 232640 85000 -1 8940
8942 0 504232 232562 84960 -1 8941
8943 0 504426 232302 84960 -1 8942
8944 0 504680 232108 84960 -1 8943
8945 0 504792 231890 85040 -1 8944
8946 0 504872 231768 85040 -1 8945
8947 0 504958 231704 85000 -1 8946
8948 0 505048 231636 85000 -1 8947
8949 0 505190 231658 84960 -1 8948
8950 0 505438 231752 84960 -1 8949
8951 0 505660 231786 85040 -1 8950
8952 0 505806 231820 85080 -1 8951
8953 0 505838 231818 85160 -1 8952
8954 0 501726 234372 84640 -1 8924
8955 0 500841 234595 84080 -1 8922
8956 0 501018 234580 84000 -1 8955
8957 0 501038 234622 83960 -1 8956
8958 0 489816 238294 80680 -1 8883
8959 0 489800.5 238236.5 80760 -1 8958
8960 0 489729.5 238213.5 80920 -1 8959
8961 0 489644.5 238184.5 81080 -1 8960
8962 0 489604.5 238130.5 81200 -1 8961
8963 0 489545.5 238053.5 81360 -1 8962
8964 0 489490.5 238046.5 81520 -1 8963
8965 0 489360.5 238023.5 81720 -1 8964
8966 0 489307.5 237994.5 81800 -1 8965
8967 0 483424 242222.5 82480 -1 8749
8968 0 483387 242143 82520 -1 8967
8969 0 483437 242043 82560 -1 8968
8970 0 483433 241999 82560 -1 8969
8971 0 483299 241937 82680 -1 8970
8972 0 483157 241857 82760 -1 8971
8973 0 483077 241847 82800 -1 8972
8974 0 478336 243136 83600 32 8730
8975 0 478592 243136 83600 32 8974
8976 0 478752 243136 83560 40 8975
8977 0 479232 243104 83400 51 8976
8978 0 479392 243168 83360 51 8977
8979 0 479616 243232 83240 60 8978
8980 0 479872 243264 83160 75 8979
8981 0 480128 243264 83080 64 8980
8982 0 480352 243264 82960 64 8981
8983 0 480576 243200 82840 32 8982
8984 0 481080.66 243194.67 82760 10 8983
8985 0 481481 243308 82760 -1 8984
8986 0 481709 243820 82760 -1 8985
8987 0 481561 244012 82800 -1 8986
8988 0 481453 244220 82800 -1 8987
8989 0 481470 244375 82800 -1 8988
8990 0 481486 244481 82760 -1 8989
8991 0 481512 244603 82680 -1 8990
8992 0 481468 244581 82560 -1 8991
8993 0 481333.06 243191.88 82720 -1 8984
8994 0 481355.6 243161.6 82680 -1 8993
8995 0 481445.5 243039.5 82520 -1 8994
8996 0 481437 242584 82520 -1 8995
8997 0 481437 242584 82560 -1 8996
8998 0 481428 242555 82680 -1 8997
8999 0 481338 242263 82760 -1 8998
9000 0 481236 242167 82840 -1 8999
9001 0 481468.2 243008.62 82480 -1 8995
9002 0 481537.88 242704.03 82240 -1 9001
9003 0 481508.78 242801.16 81960 -1 9002
9004 0 481644.1 242633.38 81680 -1 9003
9005 0 481803.94 242553.6 81480 -1 9004
9006 0 482062.06 242423.56 81200 -1 9005
9007 0 482552.4 242482.4 81040 -1 9006
9008 0 482675.03 242497.05 81000 -1 9007
9009 0 483302.75 242247.28 80960 -1 9008
9010 0 483532.56 242169.2 80840 -1 9009
9011 0 484302.25 242491.52 80640 -1 9010
9012 0 484398.84 242551.25 80440 -1 9011
9013 0 484623.56 242656.5 80280 -1 9012
9014 0 484795.12 242685.23 80000 -1 9013
9015 0 484750.78 242575.14 79920 -1 9014
9016 0 484570.88 242177.34 79760 -1 9015
9017 0 484434.62 242019.1 79560 -1 9016
9018 0 484353.38 241816.47 79280 -1 9017
9019 0 484332.2 241750.56 79160 -1 9018
9020 0 484190.3 241649.45 79040 -1 9019
9021 0 484053.62 241615.66 78800 -1 9020
9022 0 484593.56 241595.66 78720 -1 9021
9023 0 484652 241671 78640 -1 9022
9024 0 484774 241701 78640 -1 9023
9025 0 484964 241665 78480 -1 9024
9026 0 485182 241553 78320 -1 9025
9027 0 485216 241573 78280 -1 9026
9028 0 485146 241563 78160 -1 9027
9029 0 485298 241593 78000 -1 9028
9030 0 485376 241583 77840 -1 9029
9031 0 485498 241561 77720 -1 9030
9032 0 485654 241511 77560 -1 9031
9033 0 485816 241485 77520 -1 9032
9034 0 485932 241553 77440 -1 9033
9035 0 486061 241714 77400 -1 9034
9036 0 486147 241774 77400 -1 9035
9037 0 486421 241844 77400 -1 9036
9038 0 486467 241976 77440 -1 9037
9039 0 486219 241774 77360 -1 9036
9040 0 486240 241739 77280 -1 9039
9041 0 486324 241699 77160 -1 9040
9042 0 486482 241743 77080 -1 9041
9043 0 486672 241735 76960 -1 9042
9044 0 486938 241709 76760 -1 9043
9045 0 486880 241677 76680 -1 9044
9046 0 483672.16 241511.84 78640 -1 9021
9047 0 483499.3 241500.36 78520 -1 9046
9048 0 483398.25 241606.56 78320 -1 9047
9049 0 483179.56 241643.06 78160 -1 9048
9050 0 483040.16 241675.89 77960 -1 9049
9051 0 482970.5 241474.52 77760 -1 9050
9052 0 482907.88 241257.11 77600 -1 9051
9053 0 482783.5 241300.08 77840 -1 9052
9054 0 482722 241329 77920 -1 9053
9055 0 482556 241273 78040 -1 9054
9056 0 482500 241221 78120 -1 9055
9057 0 482486 241170.5 78160 -1 9056
9058 0 482487 241170.5 78200 -1 9057
9059 0 482931 241108.58 77440 -1 9052
9060 0 482810.62 241005.6 77200 -1 9059
9061 0 482493.38 240835.58 76920 -1 9060
9062 0 482243.56 240809.08 76680 -1 9061
9063 0 482047.88 240634.7 76440 -1 9062
9064 0 481804.94 240553.28 76200 -1 9063
9065 0 481681.2 240468.23 76000 -1 9064
9066 0 481613.3 240439.95 75720 -1 9065
9067 0 481532.5 240378.58 75520 -1 9066
9068 0 481400.75 240331.47 75240 -1 9067
9069 0 481529.38 240379.6 75000 -1 9068
9070 0 481363.88 240180.22 74800 -1 9069
9071 0 481053 239869.72 74640 -1 9070
9072 0 480861.78 239712.11 74400 -1 9071
9073 0 480694.78 239678.11 74600 -1 9072
9074 0 480561.12 239650.58 74760 -1 9073
9075 0 480452.25 239572.61 74960 -1 9074
9076 0 480340 239584 75080 -1 9075
9077 0 480234 239590 75200 -1 9076
9078 0 480220 239568 75240 -1 9077
9079 0 480234 239588 75360 -1 9078
9080 0 480188 239608 75480 -1 9079
9081 0 480160 239640 75600 -1 9080
9082 0 480084 239708 75760 -1 9081
9083 0 480889.75 239697.5 74360 -1 9072
9084 0 480973.28 239654.5 74240 -1 9083
9085 0 480938.38 239616.8 74080 -1 9084
9086 0 480914.8 239628.72 73840 -1 9085
9087 0 480740.8 239583.61 73560 -1 9086
9088 0 480864.34 239524.33 73360 -1 9087
9089 0 481258.28 239291.86 73200 -1 9088
9090 0 481198.6 239026.28 72960 -1 9089
9091 0 481094 239018.5 72680 -1 9090
9092 0 481043.5 239005.5 72600 -1 9091
9093 0 480992.66 238992.67 72520 -1 9092
9094 0 480942.25 238979.9 72440 -1 9093
9095 0 480868.75 239050.5 72200 -1 9094
9096 0 480839 239151.67 72000 -1 9095
9097 0 480833.3 239172.48 71960 -1 9096
9098 0 480927 239512 71760 -1 9097
9099 0 480909 239493 71680 -1 9098
9100 0 481609.8 238898.61 71880 -1 9096
9101 0 481884 238822 71800 -1 9100
9102 0 481750 238852 71680 -1 9101
9103 0 481688 238878 71560 -1 9102
9104 0 481476 238710 71440 -1 9103
9105 0 481462 238714 71240 -1 9104
9106 0 481563.25 238709.06 72520 -1 9093
9107 0 481663 238702 72400 -1 9106
9108 0 481737 238706 72280 -1 9107
9109 0 481845 238542 72280 -1 9108
9110 0 481843 238514 72400 -1 9109
9111 0 481853 238364 72600 -1 9110
9112 0 481955 238318 72680 -1 9111
9113 0 481953 238300 72720 -1 9112
9114 0 481423.5 239015.17 73440 -1 9089
9115 0 481370 238934 73560 -1 9114
9116 0 481312 238904 73680 -1 9115
9117 0 481252.06 240603.55 75000 -1 9069
9118 0 481180 240613 75000 -1 9117
9119 0 481096 240707 74920 -1 9118
9120 0 481008 240805 74800 -1 9119
9121 0 480990 240869 74640 -1 9120
9122 0 480908 240859 74480 -1 9121
9123 0 480908 240897 74320 -1 9122
9124 0 480906 240941 74200 -1 9123
9125 0 480946.38 240999.98 74160 -1 9124
9126 0 481076 241133 74040 -1 9125
9127 0 481278 241187 74040 -1 9126
9128 0 481406 241335 73960 -1 9127
9129 0 481654 241583 73880 -1 9128
9130 0 481870 241657 73800 -1 9129
9131 0 482238 241601 73760 -1 9130
9132 0 485416.78 242684.66 79800 -1 9015
9133 0 485482.44 242614.84 79520 -1 9132
9134 0 485599 242556 79520 -1 9133
9135 0 485711 242526 79520 -1 9134
9136 0 485865 242526 79480 -1 9135
9137 0 485907 242494 79400 -1 9136
9138 0 486005 242452 79320 -1 9137
9139 0 486163 242422 79280 -1 9138
9140 0 486311 242418 79240 -1 9139
9141 0 486463 242400 79200 -1 9140
9142 0 486565 242416 79240 -1 9141
9143 0 486843 242428 79320 -1 9142
9144 0 487117 242374 79320 -1 9143
9145 0 487259 242270 79280 -1 9144
9146 0 487359 242230 79240 -1 9145
9147 0 487429 242266 79280 -1 9146
9148 0 487565 242318 79360 -1 9147
9149 0 487709 242390 79400 -1 9148
9150 0 487965 242358 79400 -1 9149
9151 0 488161 242364 79440 -1 9150
9152 0 488213 242396 79480 -1 9151
9153 0 488367 242388 79480 -1 9152
9154 0 488441 242464 79440 -1 9153
9155 0 488557 242474 79320 -1 9154
9156 0 488839 242424 79280 -1 9155
9157 0 488903.12 242399.28 79240 -1 9156
9158 0 488967 242344 79160 -1 9157
9159 0 485527.88 242789.69 80240 -1 9014
9160 0 475680 243424 84880 32 8542
9161 0 475488 243264 85000 32 9160
9162 0 475488 243264 85040 32 9161
9163 0 469216.44 244549.14 89760 324 7441
9164 0 470762.1 244325.58 89800 210 9163
9165 0 471390.75 243864.77 89960 256 9164
9166 0 471153.72 243753.48 90120 -1 9165
9167 0 471582.7 243612.56 90240 178 9166
9168 0 471714.6 243463.47 90400 -1 9167
9169 0 471898.1 243313.53 90520 -1 9168
9170 0 471868.06 243308.11 90560 -1 9169
9171 0 474207.9 243122.9 90640 -1 9170
9172 0 474791.75 242818.8 90720 -1 9171
9173 0 475601.2 242499.36 90760 80 9172
9174 0 475691.16 242550.86 90880 80 9173
9175 0 475916.12 242433.62 90960 150 9174
9176 0 476139.12 242242.39 91040 150 9175
9177 0 476450.38 242230.53 91160 197 9176
9178 0 476572.03 241884.7 91280 256 9177
9179 0 476818.7 241863.66 91360 256 9178
9180 0 477345.1 241315.23 91480 209 9179
9181 0 477394.44 241282.73 91640 209 9180
9182 0 477466.1 241163.66 91680 186 9181
9183 0 477546.7 240733.66 91800 202 9182
9184 0 477771.12 240388.4 91960 221 9183
9185 0 478103.53 240276.12 92040 226 9184
9186 0 478061.2 240246.8 92200 226 9185
9187 0 478294.25 240158.72 92320 175 9186
9188 0 478556.22 240009.23 92400 178 9187
9189 0 478792 239925.02 92520 164 9188
9190 0 479031.5 239734.19 92680 98 9189
9191 0 479074.38 239567.97 92720 156 9190
9192 0 479109.44 239633.75 92800 156 9191
9193 0 479058.53 239528.4 93000 153 9192
9194 0 479458.28 239125.39 93120 175 9193
9195 0 479597.72 239074.23 93280 175 9194
9196 0 479762.12 238999.53 93440 172 9195
9197 0 480128.78 238863.17 93600 120 9196
9198 0 480270.6 238642.94 93720 120 9197
9199 0 480643 238332.23 93920 172 9198
9200 0 480910.97 238140.19 94040 163 9199
9201 0 481145.12 237960.86 94120 209 9200
9202 0 481510.16 237157.62 94240 96 9201
9203 0 482175.53 236370.92 94320 -1 9202
9204 0 482381.75 236088.34 94400 -1 9203
9205 0 482517.5 235944.73 94480 -1 9204
9206 0 482458.3 235880.36 94560 -1 9205
9207 0 482728.16 235568.89 94640 -1 9206
9208 0 482693.22 235577.5 94800 -1 9207
9209 0 482653.56 235498.56 94880 -1 9208
9210 0 482716.1 235362.94 95160 -1 9209
9211 0 482936 235424.3 95240 -1 9210
9212 0 483061.38 235207.06 95360 -1 9211
9213 0 483048.34 235074.8 95480 -1 9212
9214 0 483095.84 235132.48 95600 -1 9213
9215 0 483138.8 234987.17 95720 -1 9214
9216 0 483227 234890.02 95800 -1 9215
9217 0 483502.4 234596.92 95840 -1 9216
9218 0 483685.97 234498.31 96000 -1 9217
9219 0 484104.97 233864.17 96000 -1 9218
9220 0 484021.03 233576.06 96000 -1 9219
9221 0 484182 233300.17 96120 -1 9220
9222 0 484273.7 233112.47 96200 -1 9221
9223 0 484318.47 233066.56 96280 -1 9222
9224 0 484327.9 233014.1 96360 -1 9223
9225 0 484423.97 232807.08 96480 -1 9224
9226 0 484374.5 232685 96520 -1 9225
9227 0 484325.28 232563.34 96560 -1 9226
9228 0 484251.75 232572.9 96600 -1 9227
9229 0 484353.66 232556.14 96680 -1 9228
9230 0 484343.7 232503.94 96800 -1 9229
9231 0 484308.25 232491.58 96960 -1 9230
9232 0 484265.62 232417.88 97000 -1 9231
9233 0 484211.12 232195.89 97080 -1 9232
9234 0 483930.66 232157.73 97240 -1 9233
9235 0 483850.1 231977.28 97400 -1 9234
9236 0 483945.78 231867.69 97440 -1 9235
9237 0 483966.6 231675.58 97560 -1 9236
9238 0 483995.16 231542.22 97640 -1 9237
9239 0 484008.62 231495.31 97720 -1 9238
9240 0 484467.03 231317.08 97760 -1 9239
9241 0 484780.66 231165.02 97920 -1 9240
9242 0 484815.22 231101.97 98080 -1 9241
9243 0 485023.06 231148.55 98200 -1 9242
9244 0 485108.97 231088.86 98320 -1 9243
9245 0 485263.34 230815.28 98440 -1 9244
9246 0 485742.4 229957.84 98440 -1 9245
9247 0 485807.12 229776.58 98520 -1 9246
9248 0 485841.06 229679.67 98560 -1 9247
9249 0 485890.94 229510.69 98600 -1 9248
9250 0 485990.9 229340.67 98760 -1 9249
9251 0 486070.38 229454.64 98880 -1 9250
9252 0 486048.88 229379.39 98920 -1 9251
9253 0 486084.12 229264.53 99000 -1 9252
9254 0 486254.03 229263.22 99120 -1 9253
9255 0 486410.34 229147.66 99240 -1 9254
9256 0 486464.62 229212.25 99320 -1 9255
9257 0 486621.1 229124.67 99360 -1 9256
9258 0 486776.66 229025.67 99400 -1 9257
9259 0 486846.03 228923.23 99480 -1 9258
9260 0 486911.62 228838.22 99560 -1 9259
9261 0 487044.72 228773.7 99640 -1 9260
9262 0 487055.03 228574.94 99720 -1 9261
9263 0 487148.25 228494.12 99800 -1 9262
9264 0 487147.28 228223.78 99840 -1 9263
9265 0 487259 228218.69 99880 -1 9264
9266 0 487298.12 227875.17 1e+05 -1 9265
9267 0 487579.44 227734.47 100080 -1 9266
9268 0 487669.72 227699.78 100160 -1 9267
9269 0 487618.75 227744.2 100200 -1 9268
9270 0 487649.5 227703.03 100280 -1 9269
9271 0 487841.5 227584.16 100360 -1 9270
9272 0 487799.22 227627.64 100480 -1 9271
9273 0 488010.75 227358.44 100600 -1 9272
9274 0 488206.2 226826.77 100720 -1 9273
9275 0 488258.62 226859.16 100840 -1 9274
9276 0 488237.62 226677.1 100920 -1 9275
9277 0 488387.6 226549.3 101000 -1 9276
9278 0 488336.1 226565.03 101040 -1 9277
9279 0 488356.84 226459.89 101120 -1 9278
9280 0 488357.94 226439.25 101200 -1 9279
9281 0 488412.75 226364.31 101320 -1 9280
9282 0 488597.72 226150.48 101400 -1 9281
9283 0 488681.22 225976.48 101480 -1 9282
9284 0 488698.62 225808.19 101560 -1 9283
9285 0 488749.06 225536.03 101600 -1 9284
9286 0 488741.75 225458.95 101720 -1 9285
9287 0 488769.7 225007.6 101760 -1 9286
9288 0 488998.7 224750.48 102000 -1 9287
9289 0 489534.12 224145.5 102560 -1 9288
9290 0 490020.94 223574.72 103200 -1 9289
9291 0 490056.8 223415.19 103520 -1 9290
9292 0 490248.62 223235.53 104040 -1 9291
9293 0 490686.5 222814.22 104760 -1 9292
9294 0 491123.97 222238.92 105120 -1 9293
9295 0 491431.78 221749.84 105400 -1 9294
9296 0 491366.1 221605.75 105520 -1 9295
9297 0 491441.97 221557.47 105760 -1 9296
9298 0 491591.3 221290.7 106000 -1 9297
9299 0 491793.25 220851.84 106360 -1 9298
9300 0 491854.62 220540.28 106600 -1 9299
9301 0 491826.16 220218.19 106960 -1 9300
9302 0 491899.34 220031.81 107080 -1 9301
9303 0 492125.8 219505.03 107560 -1 9302
9304 0 492477.22 219094.28 107840 -1 9303
9305 0 493004.4 218776.12 108240 -1 9304
9306 0 493200.12 218585.12 108560 -1 9305
9307 0 493328.6 218447.97 108880 -1 9306
9308 0 493570.2 218255.27 109200 -1 9307
9309 0 493919.5 217773.44 109520 -1 9308
9310 0 493958.56 217583.22 109840 -1 9309
9311 0 493879.03 217162.12 110240 -1 9310
9312 0 493766.56 217063.39 110680 -1 9311
9313 0 493875.88 216596.98 110960 -1 9312
9314 0 493936.38 216329.55 111240 -1 9313
9315 0 494221.25 215854.66 111600 -1 9314
9316 0 494283.9 215780.31 111720 -1 9315
9317 0 494494.94 215540.05 111920 -1 9316
9318 0 494421.8 215039.34 112200 -1 9317
9319 0 494298.97 214949.27 112360 -1 9318
9320 0 494224.7 214842.75 112520 -1 9319
9321 0 494246.38 214615.45 112640 -1 9320
9322 0 494280.72 214455.67 112800 -1 9321
9323 0 494379.56 214296.98 112960 -1 9322
9324 0 494552.4 213930.39 113240 -1 9323
9325 0 494516.6 213638.11 113680 -1 9324
9326 0 494398.03 213164.66 114200 -1 9325
9327 0 494313.84 212835.97 114560 -1 9326
9328 0 494230.9 212307.45 114880 -1 9327
9329 0 494108.16 211751.67 115160 -1 9328
9330 0 494019.62 211572.05 115600 -1 9329
9331 0 493950.62 211490.81 115920 -1 9330
9332 0 493582.53 211111.02 116240 -1 9331
9333 0 493434.16 210774.38 116520 -1 9332
9334 0 493303.97 210284.1 116760 -1 9333
9335 0 493752.47 209908.8 117240 -1 9334
9336 0 494067.12 209631.17 117960 -1 9335
9337 0 493415.4 208920.75 118440 -1 9336
9338 0 493615.03 207480 118960 -1 9337
9339 0 493635.7 207198.88 119520 -1 9338
9340 0 493764.06 206869.61 119880 -1 9339
9341 0 493958.38 206316.92 120120 -1 9340
9342 0 493774.8 206175.72 120400 -1 9341
9343 0 493671 205797.45 120680 -1 9342
9344 0 493751.34 205313.5 120920 -1 9343
9345 0 493762.75 205017.7 121280 -1 9344
9346 0 493124.2 204377.5 121600 -1 9345
9347 0 493164.44 204098 121880 -1 9346
9348 0 493176.03 204018.2 121960 -1 9347
9349 0 493162.06 203607.31 122320 -1 9348
9350 0 493000.97 202672.12 122840 -1 9349
9351 0 492627.66 201807.81 123120 -1 9350
9352 0 492539.03 201707.25 123200 -1 9351
9353 0 492451.53 201600.56 123320 -1 9352
9354 0 492370.38 201463.67 123480 -1 9353
9355 0 492362.06 201432.83 123640 -1 9354
9356 0 492340.56 201415.64 123760 -1 9355
9357 0 492280.9 201424.9 123960 -1 9356
9358 0 492586.78 201342.77 124120 -1 9357
9359 0 492728.44 201117.48 124240 -1 9358
9360 0 492815.66 200957.38 124360 -1 9359
9361 0 492882.97 200793.67 124520 -1 9360
9362 0 492795.66 200666.16 124680 -1 9361
9363 0 492763.44 200628.28 124760 -1 9362
9364 0 492745.06 200522.95 124880 -1 9363
9365 0 492649.94 200405.19 124960 -1 9364
9366 0 492501.2 199856.94 125640 -1 9365
9367 0 492544.28 199260.17 126280 -1 9366
9368 0 492577.4 198735.34 126800 -1 9367
9369 0 492145.78 198384.12 127360 -1 9368
9370 0 492390.25 197983.31 127840 -1 9369
9371 0 492753.7 197628.67 128200 120 9370
9372 0 492805.97 197450.88 128400 75 9371
9373 0 492738.47 197214.81 128480 75 9372
9374 0 492660.3 197119 128520 75 9373
9375 0 492637.84 196992.69 128640 75 9374
9376 0 492512.62 196604.67 129200 124 9375
9377 0 492392.03 195542.16 130560 189 9376
9378 0 492094.03 195011.5 131200 189 9377
9379 0 491984.75 194049.34 132160 120 9378
9380 0 492105.94 193774.98 133000 198 9379
9381 0 492090.47 193322.8 133640 108 9380
9382 0 492045.75 192715.23 134160 108 9381
9383 0 491505.25 191805.17 135000 137 9382
9384 0 491449.34 191274.7 135640 175 9383
9385 0 491475.75 191033.33 135880 178 9384
9386 0 491336.47 190745.16 136400 137 9385
9387 0 491108.75 190128.06 137000 160 9386
9388 0 490985.34 189780.94 137400 124 9387
9389 0 490516.56 189655.28 137520 186 9388
9390 0 490196.44 189496.56 137760 204 9389
9391 0 489842.28 189463.48 138040 32 9390
9392 0 489846.8 189467.73 138080 32 9391
9393 0 489848.47 189468.34 138120 154 9392
9394 0 489799.94 189456.16 138160 154 9393
9395 0 489749.53 189433.56 138200 164 9394
9396 0 489704.3 189428.53 138240 200 9395
9397 0 489651.62 189421.45 138280 200 9396
9398 0 489620.66 189381.61 138320 200 9397
9399 0 489604.62 189354.27 138360 200 9398
9400 0 489582.88 189323.67 138400 202 9399
9401 0 489557.16 189289.8 138440 202 9400
9402 0 489539.3 189260.81 138480 202 9401
9403 0 489514 189228.88 138520 202 9402
9404 0 489513.2 189216.19 138560 202 9403
9405 0 489512.8 189197.88 138600 202 9404
9406 0 489516.94 189196.47 138640 202 9405
9407 0 489516.12 189184.95 138680 186 9406
9408 0 489504.6 189160.12 138720 186 9407
9409 0 489504.38 189167.66 138760 186 9408
9410 0 489493.9 189131.88 138800 186 9409
9411 0 489491.84 189121.33 138840 186 9410
9412 0 489486.72 189103.48 138880 186 9411
9413 0 489482.16 189084.81 138920 186 9412
9414 0 489471.7 189062.97 138960 102 9413
9415 0 489478.66 189060.05 139000 102 9414
9416 0 489486.4 189047.14 139040 102 9415
9417 0 489500.06 189049.69 139080 102 9416
9418 0 489509.53 189032.36 139120 102 9417
9419 0 489519.7 189028.16 139160 81 9418
9420 0 489512.62 189012.62 139200 81 9419
9421 0 489512.03 189021.33 139240 81 9420
9422 0 489516.56 189035.64 139280 81 9421
9423 0 489506.12 189026.34 139320 81 9422
9424 0 489514.7 189011.86 139360 81 9423
9425 0 489513.12 188997.23 139400 81 9424
9426 0 489501.4 188990.92 139440 160 9425
9427 0 489492.16 188972.61 139480 160 9426
9428 0 489476.7 188951.61 139520 160 9427
9429 0 489476.7 188940.05 139560 160 9428
9430 0 489434.38 188920.89 139600 160 9429
9431 0 489400.8 188906.16 139640 160 9430
9432 0 489359.12 188862.08 139680 150 9431
9433 0 489327.16 188828.38 139720 150 9432
9434 0 489286.53 188803.39 139760 150 9433
9435 0 489242.6 188767.31 139800 150 9434
9436 0 489200.25 188733.23 139840 150 9435
9437 0 489164.34 188705.8 139880 166 9436
9438 0 489125.7 188667.28 139920 166 9437
9439 0 489092.62 188636.98 139960 166 9438
9440 0 489048.56 188605.1 140000 166 9439
9441 0 489023.72 188551.55 140040 124 9440
9442 0 489002.94 188346.16 140080 124 9441
9443 0 488918.44 188480.23 140120 124 9442
9444 0 488845.6 188453.62 140160 124 9443
9445 0 488788.94 188409.19 140200 124 9444
9446 0 488741.75 188346.5 140240 124 9445
9447 0 488688.78 188290.8 140280 124 9446
9448 0 488658.62 188253.44 140320 178 9447
9449 0 488629.66 188216.19 140360 178 9448
9450 0 488600.34 188177.12 140400 178 9449
9451 0 488569.66 188141.03 140440 178 9450
9452 0 488535.1 188096.36 140480 178 9451
9453 0 488513.75 188067.25 140520 178 9452
9454 0 488496.44 188048.6 140560 178 9453
9455 0 488478.03 188023.77 140600 178 9454
9456 0 488457.34 187996.23 140640 178 9455
9457 0 488437.25 187965.78 140680 206 9456
9458 0 488412.72 187947.84 140720 206 9457
9459 0 488390.3 187931.6 140760 206 9458
9460 0 488363.75 187910.4 140800 206 9459
9461 0 488340.56 187883.81 140840 206 9460
9462 0 488310.8 187868.8 140880 208 9461
9463 0 488283.38 187842.17 140920 208 9462
9464 0 488245.47 187812.94 140960 208 9463
9465 0 488215.9 187799.92 141000 208 9464
9466 0 488186.34 187778.06 141040 207 9465
9467 0 488151.47 187748.47 141080 207 9466
9468 0 488100.2 187762.45 141120 207 9467
9469 0 488046.66 187749.97 141160 207 9468
9470 0 487993.53 187757.83 141200 164 9469
9471 0 487935.1 187739.6 141240 164 9470
9472 0 487899.53 187725.3 141280 164 9471
9473 0 487860.56 187706.47 141320 164 9472
9474 0 487831.22 187698.28 141360 164 9473
9475 0 487784.75 187671.16 141400 181 9474
9476 0 487751.12 187655.08 141440 181 9475
9477 0 487717.53 187639.55 141480 181 9476
9478 0 487680.9 187632.47 141520 181 9477
9479 0 487648 187610.14 141560 202 9478
9480 0 487610.1 187591.16 141600 202 9479
9481 0 487575.6 187572.47 141640 202 9480
9482 0 487535.62 187550.86 141680 202 9481
9483 0 487473 187478.23 141720 208 9482
9484 0 487411.94 187421.88 141760 208 9483
9485 0 487356.8 187361.73 141800 208 9484
9486 0 487358.28 187270.03 141840 163 9485
9487 0 487352.47 187180.9 141880 163 9486
9488 0 487357.03 187086.8 141920 163 9487
9489 0 487346.03 186993.34 141960 200 9488
9490 0 487352.78 186922.05 142000 200 9489
9491 0 487358.2 186834.69 142040 163 9490
9492 0 487445 186731.19 142080 163 9491
9493 0 487523.16 186617.33 142120 160 9492
9494 0 487603.62 186502.28 142160 160 9493
9495 0 487683.16 186400.72 142200 175 9494
9496 0 487769 186290.4 142240 203 9495
9497 0 487802.72 186202.61 142280 203 9496
9498 0 487828.03 186113.86 142320 203 9497
9499 0 487860.72 186036.25 142360 176 9498
9500 0 487894.97 185957.84 142400 176 9499
9501 0 487921.8 185883.39 142440 176 9500
9502 0 487958.22 185867.48 142480 176 9501
9503 0 487997.7 185866.5 142520 189 9502
9504 0 488024.7 185857.83 142560 189 9503
9505 0 488061.28 185853.39 142600 189 9504
9506 0 488096.88 185845.1 142640 189 9505
9507 0 488123.03 185853.19 142680 189 9506
9508 0 488164.62 185855.25 142720 189 9507
9509 0 488193.03 185860.28 142760 189 9508
9510 0 488227.94 185868.72 142800 209 9509
9511 0 488265.56 185881.44 142840 209 9510
9512 0 488317.03 185865.14 142880 200 9511
9513 0 488359.2 185852.48 142920 200 9512
9514 0 488411.5 185835.28 142960 200 9513
9515 0 488447.94 185811.86 143000 200 9514
9516 0 488493.7 185807.8 143040 200 9515
9517 0 488548.12 185805.47 143080 200 9516
9518 0 488560.84 185767.33 143120 200 9517
9519 0 488582.5 185733.53 143160 200 9518
9520 0 488606.38 185710.28 143200 175 9519
9521 0 488631.5 185705.77 143240 175 9520
9522 0 488656 185667.97 143280 175 9521
9523 0 488683.75 185652.17 143320 175 9522
9524 0 488759.88 185591.1 143360 175 9523
9525 0 488847.88 185534.69 143400 221 9524
9526 0 488918.84 185438.72 143440 221 9525
9527 0 488994.84 185356.69 143480 190 9526
9528 0 489071.94 185291.5 143520 190 9527
9529 0 489146.66 185204.9 143560 190 9528
9530 0 489197.84 185113.08 143600 178 9529
9531 0 489252.28 185011.05 143640 178 9530
9532 0 489300.47 184933.27 143680 128 9531
9533 0 489357.2 184830.11 143720 128 9532
9534 0 489408.53 184746.27 143760 80 9533
9535 0 489430.88 184619.48 143920 80 9534
9536 0 489450.38 184584.36 143960 120 9535
9537 0 489457.88 184556.9 144000 120 9536
9538 0 489447.34 184532.47 144040 120 9537
9539 0 489452.66 184486.98 144080 120 9538
9540 0 489452.34 184435.39 144120 120 9539
9541 0 489453.28 184379.28 144160 196 9540
9542 0 489462.03 184321.5 144200 196 9541
9543 0 489459.53 184269.94 144240 196 9542
9544 0 489455.34 184221.62 144280 196 9543
9545 0 489455.56 184168.61 144320 196 9544
9546 0 489456.38 184119.67 144360 236 9545
9547 0 489461.16 184062.88 144400 236 9546
9548 0 489472.22 184010.06 144440 236 9547
9549 0 489484.94 183943.08 144480 235 9548
9550 0 489488.1 183876.75 144520 235 9549
9551 0 489492 183814.88 144560 235 9550
9552 0 489500.28 183767.62 144600 235 9551
9553 0 489509.66 183724.88 144640 202 9552
9554 0 489514.3 183682.11 144680 202 9553
9555 0 489524.62 183647.77 144720 202 9554
9556 0 489514.62 183561.89 144760 202 9555
9557 0 489507.03 183481.78 144800 153 9556
9558 0 489501.78 183411.38 144840 153 9557
9559 0 489498.62 183338.92 144880 153 9558
9560 0 489531.56 183215.4 144920 207 9559
9561 0 489558.84 183101.05 144960 207 9560
9562 0 489591.16 182984.25 145000 208 9561
9563 0 489617.72 182868.89 145040 178 9562
9564 0 489641.3 182823.28 145080 178 9563
9565 0 489650.12 182769.7 145120 178 9564
9566 0 489658.4 182718.66 145160 178 9565
9567 0 489671.44 182672.34 145200 178 9566
9568 0 489682.34 182628.36 145240 178 9567
9569 0 489693.72 182581 145280 178 9568
9570 0 489705.34 182559.08 145320 122 9569
9571 0 489718.3 182498.38 145360 122 9570
9572 0 489729.72 182458.23 145400 75 9571
9573 0 489741.66 182425.72 145440 75 9572
9574 0 489751.97 182387.4 145480 75 9573
9575 0 489779.2 182333.03 145520 75 9574
9576 0 489810 182261.67 145560 75 9575
9577 0 489827.1 182213.83 145600 75 9576
9578 0 489849.94 182162.7 145640 139 9577
9579 0 489877.75 182113.77 145680 139 9578
9580 0 489843.56 182213.84 145720 139 9579
9581 0 489847.56 182211.9 145760 139 9580
9582 0 489803.25 182134.77 145800 139 9581
9583 0 489768.8 182073.28 145840 197 9582
9584 0 489765.47 181969.84 145880 214 9583
9585 0 489763.44 181897.02 145920 214 9584
9586 0 489705.12 181728.19 145960 168 9585
9587 0 489648.56 181558.9 146000 168 9586
9588 0 489600.97 181391.28 146040 137 9587
9589 0 489573.25 181282.27 146080 137 9588
9590 0 489546.94 181196.95 146120 124 9589
9591 0 489519.84 181097.73 146160 124 9590
9592 0 489478.75 180988.23 146200 164 9591
9593 0 489435.6 180873.19 146240 164 9592
9594 0 489419.22 180781.25 146280 164 9593
9595 0 489381.03 180688.89 146320 120 9594
9596 0 489361.56 180603.1 146360 120 9595
9597 0 489308.1 180518.8 146400 122 9596
9598 0 489373.5 180432.8 146440 122 9597
9599 0 489355.1 180416.34 146480 122 9598
9600 0 489395.97 180387.84 146520 122 9599
9601 0 489431.38 180362.62 146560 122 9600
9602 0 489441.62 180342.88 146600 172 9601
9603 0 489456.03 180319.83 146640 172 9602
9604 0 489461.94 180293.78 146640 172 9603
9605 0 489480.12 180250.39 146720 172 9604
9606 0 489486.53 180216.2 146760 172 9605
9607 0 489504.44 180168.69 146800 163 9606
9608 0 489514.06 180129.23 146840 163 9607
9609 0 489523.84 180083.03 146880 163 9608
9610 0 489536.34 180061.27 146920 163 9609
9611 0 489545 180020.23 146960 163 9610
9612 0 489553 179984.97 147000 178 9611
9613 0 489554.2 179930.42 147040 178 9612
9614 0 489562.6 179894.19 147080 178 9613
9615 0 489573.97 179861.12 147120 178 9614
9616 0 489559.84 179833.03 147160 178 9615
9617 0 489551.25 179791.17 147200 178 9616
9618 0 489546.03 179759.02 147240 178 9617
9619 0 489534.66 179730.4 147280 178 9618
9620 0 489524.1 179703.23 147320 178 9619
9621 0 489515.75 179677.25 147360 189 9620
9622 0 489508.34 179673.56 147400 189 9621
9623 0 489496.88 179662.66 147440 189 9622
9624 0 489496.8 179655.66 147480 189 9623
9625 0 489488.28 179643.55 147520 189 9624
9626 0 489486.22 179619 147560 189 9625
9627 0 489480.88 179595.22 147600 189 9626
9628 0 489473.28 179568.02 147640 124 9627
9629 0 489475.62 179564.44 147680 124 9628
9630 0 489481.88 179546.05 147720 124 9629
9631 0 489477.97 179532.88 147760 124 9630
9632 0 489475.2 179509.17 147800 124 9631
9633 0 489466.8 179520.61 147840 101 9632
9634 0 489453.7 179513.77 147880 101 9633
9635 0 489449.78 179513.98 147920 101 9634
9636 0 489435.8 179511.89 147960 101 9635
9637 0 489429.97 179510.25 148000 101 9636
9638 0 489425.97 179512.9 148040 101 9637
9639 0 489421.88 179506.44 148080 101 9638
9640 0 489422.3 179496.88 148120 81 9639
9641 0 489429.72 179486.61 148160 81 9640
9642 0 489437.66 179475.72 148200 81 9641
9643 0 489440.94 179411.89 148240 81 9642
9644 0 489424.94 179449.94 148280 81 9643
9645 0 489422.16 179453.83 148320 81 9644
9646 0 489415.84 179409.89 148360 81 9645
9647 0 489414.6 179392.95 148400 81 9646
9648 0 489406.7 179347.14 148440 81 9647
9649 0 489391.44 179292.3 148480 81 9648
9650 0 489388.78 179259.7 148520 81 9649
9651 0 489371.25 179203.28 148560 32 9650
9652 0 489381.3 179143.03 148640 32 9651
9653 0 489373.84 179115.34 148680 32 9652
9654 0 489376.34 179081.48 148720 32 9653
9655 0 489371.44 179054.33 148760 40 9654
9656 0 489356.38 179010.02 148800 40 9655
9657 0 489350.44 178983.28 148840 40 9656
9658 0 489343.5 178960.22 148880 40 9657
9659 0 489342.12 178936.81 148920 40 9658
9660 0 489335.3 178925.06 148960 107 9659
9661 0 489335 178911.27 149000 107 9660
9662 0 489365.7 178863.55 149040 107 9661
9663 0 489401.53 178826.28 149080 107 9662
9664 0 489431.78 178775.28 149120 107 9663
9665 0 489463.94 178734.88 149160 122 9664
9666 0 489464.66 178711.89 149200 122 9665
9667 0 489469.78 178687.1 149240 122 9666
9668 0 489472.9 178674.36 149280 122 9667
9669 0 489481.75 178649 149320 122 9668
9670 0 489488.06 178636.44 149360 122 9669
9671 0 489489.5 178619.2 149400 137 9670
9672 0 489488.66 178596.67 149440 137 9671
9673 0 489496.97 178563.78 149480 137 9672
9674 0 489495.5 178546.16 149520 137 9673
9675 0 489489.2 178514.17 149560 137 9674
9676 0 489506.38 178550.67 149600 137 9675
9677 0 489523.7 178603.95 149640 101 9676
9678 0 489530.47 178658.53 149680 101 9677
9679 0 489555.5 178719.52 149720 101 9678
9680 0 489585 178791.47 149760 98 9679
9681 0 489604.1 178869.69 149800 98 9680
9682 0 489629.28 178950.05 149840 98 9681
9683 0 489642.5 179019.69 149880 98 9682
9684 0 489649.16 179052.6 149920 98 9683
9685 0 489667.62 179063.72 149960 98 9684
9686 0 489677.2 179072.4 150000 98 9685
9687 0 489665.97 179078.88 150040 98 9686
9688 0 489648.34 178928.58 150080 98 9687
9689 0 489751.47 179091.77 150120 98 9688
9690 0 489753.7 179067.8 150160 81 9689
9691 0 489758.9 179035.97 150200 81 9690
9692 0 489757.8 179005.45 150240 81 9691
9693 0 489764.25 178957.11 150280 81 9692
9694 0 489768.8 178905.14 150320 81 9693
9695 0 489777.56 178801.7 150360 81 9694
9696 0 489799.78 178710.56 150400 96 9695
9697 0 489804.47 178589.42 150440 96 9696
9698 0 489810.03 178460.75 150480 96 9697
9699 0 489809 178321.88 150520 91 9698
9700 0 489796.28 178214.05 150560 91 9699
9701 0 489793.66 178141.03 150600 107 9700
9702 0 489775.16 178041.23 150640 107 9701
9703 0 489760.62 177955.66 150680 107 9702
9704 0 489751.16 177855.8 150720 156 9703
9705 0 489760.25 177806.8 150760 156 9704
9706 0 489754.6 177764.03 150800 156 9705
9707 0 489742.66 177723.67 150840 156 9706
9708 0 489746.16 177673.36 150880 198 9707
9709 0 489752.53 177640.1 150920 198 9708
9710 0 489763.34 177582.55 150960 198 9709
9711 0 489778.34 177552.31 151000 198 9710
9712 0 489796.88 177516.7 151040 198 9711
9713 0 489815.66 177488.88 151080 168 9712
9714 0 489831.8 177445.77 151120 168 9713
9715 0 489833.44 177419.42 151160 168 9714
9716 0 489833.53 177378.08 151200 168 9715
9717 0 489833.7 177343.53 151240 168 9716
9718 0 489834.8 177300.86 151280 80 9717
9719 0 489840.3 177273.67 151320 80 9718
9720 0 489839.12 177243.94 151360 80 9719
9721 0 489841.16 177225.56 151400 80 9720
9722 0 489840.56 177184.17 151440 150 9721
9723 0 489833.1 177148.17 151480 150 9722
9724 0 489829.5 177117.12 151520 150 9723
9725 0 489825.03 177069.3 151560 150 9724
9726 0 489831.6 177045.1 151600 150 9725
9727 0 489834.2 177009.56 151640 154 9726
9728 0 489837.78 176969.89 151680 154 9727
9729 0 489839.38 176941.36 151720 154 9728
9730 0 489820 176879.11 151760 154 9729
9731 0 489810.28 176808.52 151800 207 9730
9732 0 489795.44 176730.44 151840 207 9731
9733 0 489779.38 176651.67 151880 207 9732
9734 0 489752.38 176569.97 151920 207 9733
9735 0 489718.03 176513.14 151960 209 9734
9736 0 489680.7 176457.66 152000 209 9735
9737 0 489651.3 176401.17 152040 209 9736
9738 0 489618.28 176343.4 152080 209 9737
9739 0 489646.4 176306.72 152120 163 9738
9740 0 489672.78 176264.48 152160 163 9739
9741 0 489697.38 176225.23 152200 163 9740
9742 0 489719.22 176187.34 152240 163 9741
9743 0 489745.97 176164.72 152280 150 9742
9744 0 489740.03 176109.48 152320 150 9743
9745 0 489730 176055.98 152360 150 9744
9746 0 489732.16 176006.11 152400 175 9745
9747 0 489727.62 175966.4 152440 175 9746
9748 0 489716.22 175903.36 152480 175 9747
9749 0 489711.62 175841.48 152520 175 9748
9750 0 489700.3 175788.81 152560 175 9749
9751 0 489705.1 175743.05 152600 181 9750
9752 0 489695.9 175675.12 152640 181 9751
9753 0 489722 175537.02 152680 175 9752
9754 0 489753.2 175400.8 152720 175 9753
9755 0 489777.53 175268.19 152760 128 9754
9756 0 489801.34 175127.47 152800 128 9755
9757 0 489825.03 174987.45 152840 156 9756
9758 0 489835.9 174901.16 152880 156 9757
9759 0 489852.47 174836.83 152920 166 9758
9760 0 489861.44 174763.38 152960 166 9759
9761 0 489876.1 174697.84 153000 166 9760
9762 0 489894.4 174635.6 153040 163 9761
9763 0 489930.1 174562.52 153080 163 9762
9764 0 489962.16 174470.52 153120 163 9763
9765 0 489993.8 174407.03 153160 80 9764
9766 0 490028.38 174337.62 153200 80 9765
9767 0 490068.25 174272.3 153240 80 9766
9768 0 490086.03 174232.23 153280 80 9767
9769 0 490086.94 174187.03 153320 150 9768
9770 0 490086.06 174137.94 153360 150 9769
9771 0 490096.66 174094.7 153400 150 9770
9772 0 490091.4 174084.8 153440 150 9771
9773 0 490085.56 174088.27 153480 150 9772
9774 0 490081.2 174087.19 153520 150 9773
9775 0 490071.44 174084.97 153560 164 9774
9776 0 490064.25 174073.14 153600 164 9775
9777 0 490052.8 174067.8 153640 164 9776
9778 0 490045.9 174033.89 153680 164 9777
9779 0 490030.62 174010.44 153720 164 9778
9780 0 490019.12 174003.42 153760 164 9779
9781 0 489999.84 173965.28 153800 164 9780
9782 0 489980.1 173946.62 153840 194 9781
9783 0 489971.12 173935.94 153880 194 9782
9784 0 489945.3 173923.39 153920 194 9783
9785 0 489924.22 173903.81 153960 194 9784
9786 0 489889.44 173885.25 154000 194 9785
9787 0 489875.03 173877.39 154040 206 9786
9788 0 489866.2 173857.23 154080 206 9787
9789 0 489850.8 173831.86 154120 206 9788
9790 0 489843.62 173802.92 154160 206 9789
9791 0 489836.12 173779.8 154200 206 9790
9792 0 489817.75 173756.73 154240 206 9791
9793 0 489814.2 173742.36 154280 139 9792
9794 0 489794.3 173735.47 154320 139 9793
9795 0 489798.1 173726.03 154360 139 9794
9796 0 489781.9 173717.73 154400 139 9795
9797 0 489781.88 173694.83 154440 139 9796
9798 0 489783.3 173670.77 154480 245 9797
9799 0 489784.25 173666.25 154520 245 9798
9800 0 489790.2 173647.66 154560 245 9799
9801 0 489790.7 173623.44 154600 245 9800
9802 0 489791.8 173597 154640 245 9801
9803 0 489791.56 173585.55 154680 229 9802
9804 0 489791.84 173577.97 154720 229 9803
9805 0 489787.94 173570.1 154760 229 9804
9806 0 489786.53 173553.48 154800 229 9805
9807 0 489788.7 173531.19 154840 229 9806
9808 0 489791.62 173443.53 154880 229 9807
9809 0 489806.1 173374.83 154920 134 9808
9810 0 489815.7 173300.16 154960 160 9809
9811 0 489831.38 173220.61 155000 160 9810
9812 0 489828.2 173200.17 155040 160 9811
9813 0 489822.84 173167.56 155080 200 9812
9814 0 489820.28 173120.28 155120 200 9813
9815 0 489837.7 173042.53 155160 200 9814
9816 0 489856.7 172963.95 155200 200 9815
9817 0 489866.94 172877.52 155240 209 9816
9818 0 489890.4 172799.86 155280 209 9817
9819 0 489902.2 172719.28 155320 209 9818
9820 0 489920.2 172629.61 155360 153 9819
9821 0 489903.25 172573.52 155400 153 9820
9822 0 489884.38 172513.67 155440 153 9821
9823 0 489859.25 172458.45 155480 153 9822
9824 0 489844.6 172392.14 155520 178 9823
9825 0 489832.84 172331.33 155560 178 9824
9826 0 489812.56 172290.16 155600 178 9825
9827 0 489781.4 172250.19 155640 166 9826
9828 0 489768.9 172194.08 155680 166 9827
9829 0 489739.12 172150.72 155720 166 9828
9830 0 489713.28 172102.77 155760 166 9829
9831 0 489699.53 172010.4 155800 136 9830
9832 0 489680.4 171923.25 155840 136 9831
9833 0 489663.72 171851.9 155880 150 9832
9834 0 489646.56 171775.56 155920 150 9833
9835 0 489635.66 171695.52 155960 150 9834
9836 0 489636.47 171619.12 156000 150 9835
9837 0 489627.3 171536.81 156040 135 9836
9838 0 489614.84 171448.36 156080 135 9837
9839 0 489590.72 171354.98 156120 135 9838
9840 0 489584.1 171257.86 156160 137 9839
9841 0 489577.84 171180.86 156200 124 9840
9842 0 489572.94 171123.66 156240 124 9841
9843 0 489571.06 171079.86 156280 124 9842
9844 0 489579.53 171039.3 156320 102 9843
9845 0 489574 171011.31 156360 102 9844
9846 0 489585.03 170974.45 156400 102 9845
9847 0 489589.6 170939.12 156440 102 9846
9848 0 489607.94 170884.6 156480 102 9847
9849 0 489647.53 170820.14 156520 80 9848
9850 0 489674.44 170764.78 156560 80 9849
9851 0 489701.2 170697.84 156600 80 9850
9852 0 489738.84 170638.72 156640 137 9851
9853 0 489766.94 170584 156680 245 9852
9854 0 489760.38 170577.48 156720 245 9853
9855 0 489770.53 170549.73 156760 245 9854
9856 0 489775 170525.12 156800 245 9855
9857 0 489769.25 170501.11 156840 245 9856
9858 0 489768.34 170460.31 156880 245 9857
9859 0 489767.1 170440.89 156920 218 9858
9860 0 489766.03 170424.27 156960 218 9859
9861 0 489774.7 170397.06 157000 218 9860
9862 0 489786.5 170365.48 157040 218 9861
9863 0 489797.66 170344.86 157080 218 9862
9864 0 489802.25 170332.88 157120 200 9863
9865 0 489799.1 170301.42 157160 200 9864
9866 0 489792.22 170276.6 157200 200 9865
9867 0 489784.75 170267.56 157240 175 9866
9868 0 489788.28 170233.1 157280 175 9867
9869 0 489771.1 170223.62 157320 175 9868
9870 0 489776.38 170205.45 157360 175 9869
9871 0 489753.1 170173.22 157400 175 9870
9872 0 489727.94 170172 157440 175 9871
9873 0 489711.28 170140 157480 104 9872
9874 0 489688 170109.84 157520 104 9873
9875 0 489662.66 170087.56 157560 104 9874
9876 0 489638.06 170025.22 157600 104 9875
9877 0 489621.84 169962.83 157640 197 9876
9878 0 489590.8 169932.19 157680 197 9877
9879 0 489581.28 169873.72 157720 197 9878
9880 0 489538.3 169876.69 157760 197 9879
9881 0 489520.94 169871.31 157800 197 9880
9882 0 489503.06 169867.11 157840 197 9881
9883 0 489480.8 169847.64 157880 200 9882
9884 0 489449.3 169844.75 157920 200 9883
9885 0 489456.6 169779.78 157960 200 9884
9886 0 489475.12 169702.67 158000 200 9885
9887 0 489492.16 169629.42 158040 178 9886
9888 0 489515.34 169561.22 158080 178 9887
9889 0 489525.1 169520.12 158120 178 9888
9890 0 489533.28 169505.02 158160 164 9889
9891 0 489539.03 169494.62 158200 164 9890
9892 0 489545.7 169476.34 158240 164 9891
9893 0 489546.44 169469.17 158280 164 9892
9894 0 489550.34 169439.78 158320 164 9893
9895 0 489556.1 169421.81 158360 164 9894
9896 0 489558.66 169340.6 158400 178 9895
9897 0 489561.66 169286.03 158440 178 9896
9898 0 489550.97 169213.4 158480 178 9897
9899 0 489548.66 169162.67 158520 175 9898
9900 0 489542.88 169081.81 158560 175 9899
9901 0 489566.56 169019.39 158600 175 9900
9902 0 489588.44 168940.17 158640 175 9901
9903 0 489611.44 168870.38 158680 197 9902
9904 0 489635.3 168808.92 158720 197 9903
9905 0 489657.25 168745.78 158760 197 9904
9906 0 489679.25 168674.97 158800 150 9905
9907 0 489688.44 168611.6 158840 150 9906
9908 0 489685.44 168549.81 158880 150 9907
9909 0 489690.75 168484.27 158920 166 9908
9910 0 489680.38 168416.94 158960 166 9909
9911 0 489685.9 168373.6 159000 166 9910
9912 0 489647.16 168313.62 159040 166 9911
9913 0 489615.9 168239.48 159080 186 9912
9914 0 489583.47 168173.55 159120 186 9913
9915 0 489552.16 168098.67 159160 186 9914
9916 0 489547.6 168038.84 159200 186 9915
9917 0 489543.62 167988.67 159240 186 9916
9918 0 489522.56 167932.42 159280 186 9917
9919 0 489505.2 167879.22 159320 190 9918
9920 0 489497.44 167812.47 159360 190 9919
9921 0 489485.34 167710.36 159400 190 9920
9922 0 489486.53 167651.36 159440 190 9921
9923 0 489473.94 167576.9 159480 143 9922
9924 0 489473.62 167498.75 159520 143 9923
9925 0 489457.94 167497.44 159560 143 9924
9926 0 489436.28 167500.92 159600 143 9925
9927 0 489413.3 167504.81 159640 143 9926
9928 0 489402.62 167447.39 159680 160 9927
9929 0 489385.38 167402.55 159720 160 9928
9930 0 489377.38 167328.05 159760 160 9929
9931 0 489360.75 167256.66 159800 209 9930
9932 0 489337.88 167130.14 159840 209 9931
9933 0 489331.16 167024.19 159880 209 9932
9934 0 489298.56 166962.75 159920 166 9933
9935 0 489290.84 166914.44 159960 166 9934
9936 0 489257.5 166891.6 160000 166 9935
9937 0 489243.62 166783.33 160040 166 9936
9938 0 489223.3 166695.38 160080 128 9937
9939 0 489210.2 166594.36 160120 128 9938
9940 0 489202.3 166494.95 160160 141 9939
9941 0 489138.1 166439.42 160200 141 9940
9942 0 489075.03 166338.11 160240 86 9941
9943 0 488993.8 166276.78 160280 86 9942
9944 0 488947.2 166106.8 160320 175 9943
9945 0 488902.9 165954.5 160360 226 9944
9946 0 488859.47 165927.7 160400 226 9945
9947 0 488807.7 165815.17 160440 226 9946
9948 0 488787.62 165737.86 160480 197 9947
9949 0 488736.56 165779.27 160520 226 9948
9950 0 488693.28 165829.86 160560 226 9949
9951 0 488683 165536.69 160600 160 9950
9952 0 488626.28 165587.08 160640 160 9951
9953 0 488559.47 165615.86 160680 32 9952
9954 0 488515.6 165365.25 160720 202 9953
9955 0 488504.25 165348.52 160760 202 9954
9956 0 488492.4 165220.34 160800 202 9955
9957 0 488279.12 165088.3 160840 178 9956
9958 0 488332.75 165049.2 160880 178 9957
9959 0 488276.66 165123.08 160920 178 9958
9960 0 488245.7 165174.12 160960 32 9959
9961 0 488261.3 165091.19 161000 178 9960
9962 0 488266.16 165015.19 161040 200 9961
9963 0 488256.6 164970.1 161080 200 9962
9964 0 488285.16 164877.17 161120 164 9963
9965 0 488237.16 164840.73 161160 164 9964
9966 0 488238.8 164792.56 161200 164 9965
9967 0 488200.2 164840.81 161240 164 9966
9968 0 488155.5 164739.11 161280 254 9967
9969 0 488106.9 164611.89 161320 254 9968
9970 0 488063.6 164554.14 161360 254 9969
9971 0 487987.2 164501.77 161400 218 9970
9972 0 488107.66 164464.64 161440 218 9971
9973 0 488113.53 164408.22 161480 218 9972
9974 0 488125.88 164354.53 161520 218 9973
9975 0 488118.28 164351.86 161560 218 9974
9976 0 488167.9 164306.34 161600 218 9975
9977 0 488150 164278.1 161640 185 9976
9978 0 488119.5 164332.98 161680 185 9977
9979 0 488140.38 164292.36 161720 185 9978
9980 0 488111.5 164317.34 161760 185 9979
9981 0 488129.9 164275.06 161800 185 9980
9982 0 488109.28 164289.95 161840 172 9981
9983 0 488151.25 164101.62 161880 172 9982
9984 0 488114.03 164102.38 161920 172 9983
9985 0 488121.75 164161.55 161960 172 9984
9986 0 488165.22 164080.88 162000 163 9985
9987 0 488118.22 164058.1 162040 163 9986
9988 0 488070.9 164039.39 162080 163 9987
9989 0 488006.25 164054.06 162120 163 9988
9990 0 488001.16 164007.47 162160 163 9989
9991 0 487998.56 163993.64 162200 163 9990
9992 0 487992.25 163943.88 162240 163 9991
9993 0 488001.6 163896.8 162280 192 9992
9994 0 487992.9 163866.95 162320 192 9993
9995 0 488006.4 163837.64 162360 192 9994
9996 0 488019.94 163796.45 162400 192 9995
9997 0 488035.16 163738.52 162440 157 9996
9998 0 488047.62 163701.3 162480 157 9997
9999 0 488010.97 163644.33 162520 157 9998
10000 0 487976.7 163579.47 162560 150 9999
10001 0 487929.06 163526.53 162600 150 10000
10002 0 487892.2 163467.64 162640 150 10001
10003 0 487876.66 163469.66 162680 150 10002
10004 0 487866.84 163465 162720 150 10003
10005 0 487872.22 163443.83 162760 150 10004
10006 0 487875.56 163423.31 162800 190 10005
10007 0 487873.94 163374.62 162840 190 10006
10008 0 487892.78 163327.72 162880 190 10007
10009 0 487890.28 163308.36 162920 181 10008
10010 0 487861.97 163301.86 162960 181 10009
10011 0 487843.94 163264.97 163000 181 10010
10012 0 487811.25 163222.67 163040 181 10011
10013 0 487779.16 163181.17 163080 212 10012
10014 0 487770.34 163115.12 163120 212 10013
10015 0 487749.6 163050.55 163160 212 10014
10016 0 487715.97 162979.97 163200 212 10015
10017 0 487673.9 162927 163240 163 10016
10018 0 487631.56 162853.56 163280 163 10017
10019 0 487602.47 162796.14 163320 163 10018
10020 0 487573.94 162701.08 163360 104 10019
10021 0 487527.62 162648.31 163400 104 10020
10022 0 487488.34 162597.45 163440 104 10021
10023 0 487456.5 162545.72 163480 104 10022
10024 0 487420.44 162496.75 163520 175 10023
10025 0 487384.5 162445.89 163560 175 10024
10026 0 487343.72 162363.45 163600 175 10025
10027 0 487282.72 162290.48 163640 175 10026
10028 0 487218.97 162193.7 163680 175 10027
10029 0 487133.56 162153.12 163720 175 10028
10030 0 487088.44 162111.75 163760 148 10029
10031 0 487036.06 162070.73 163800 148 10030
10032 0 486992.44 162027.62 163840 148 10031
10033 0 486907.34 162030.47 163880 134 10032
10034 0 486859 161979 163920 134 10033
10035 0 486812.44 161929.42 163960 134 10034
10036 0 486754.7 161876.05 164000 141 10035
10037 0 486693.16 161813.58 164040 141 10036
10038 0 486641.28 161751.12 164080 141 10037
10039 0 486627.1 161730.75 164120 141 10038
10040 0 486634.03 161686.62 164160 154 10039
10041 0 486638.2 161662.06 164200 154 10040
10042 0 486632.16 161612.8 164240 154 10041
10043 0 486641.03 161583.98 164280 154 10042
10044 0 486637.1 161543.3 164320 189 10043
10045 0 486634.6 161495.81 164360 189 10044
10046 0 486653.66 161440.45 164400 189 10045
10047 0 486658.44 161367.42 164440 189 10046
10048 0 486592.16 161323.47 164480 189 10047
10049 0 486528.72 161273.03 164520 183 10048
10050 0 486460.5 161231.89 164560 183 10049
10051 0 486392.16 161196.42 164600 183 10050
10052 0 486311.62 161153.98 164640 156 10051
10053 0 486243.66 161085.86 164680 156 10052
10054 0 486181.2 161027.89 164720 156 10053
10055 0 486100.44 160964.48 164760 185 10054
10056 0 486018.3 160924.02 164800 185 10055
10057 0 485928.8 160881.25 164840 185 10056
10058 0 485834.38 160848.69 164880 236 10057
10059 0 485735.56 160796.02 164920 236 10058
10060 0 485643.84 160765.56 164960 172 10059
10061 0 485572.6 160700.89 165000 172 10060
10062 0 485486.12 160617.81 165040 172 10061
10063 0 485411.5 160540.98 165080 154 10062
10064 0 485330.88 160442.02 165120 154 10063
10065 0 485246.88 160340.23 165160 178 10064
10066 0 485184.56 160290.73 165200 178 10065
10067 0 485112.72 160214.14 165240 235 10066
10068 0 485031.6 160153.61 165280 235 10067
10069 0 484950.9 160099.28 165320 235 10068
10070 0 484899.66 160016.64 165360 218 10069
10071 0 484848.9 159923.14 165400 218 10070
10072 0 484798.94 159827.73 165440 260 10071
10073 0 484759.53 159724.84 165480 260 10072
10074 0 484696.53 159723.89 165520 260 10073
10075 0 484638.62 159726.23 165560 260 10074
10076 0 484578.06 159724.77 165600 260 10075
10077 0 484532.72 159703.14 165640 260 10076
10078 0 484478.88 159652.23 165680 260 10077
10079 0 484430.7 159612.66 165720 256 10078
10080 0 484389.28 159561.77 165760 256 10079
10081 0 484282.53 159440.81 165800 156 10080
10082 0 484181.16 159329.73 165840 156 10081
10083 0 484071.28 159188.97 165880 175 10082
10084 0 483978.3 159057.48 165920 175 10083
10085 0 483894.9 158998.84 165960 189 10084
10086 0 483798.34 158950.72 166000 189 10085
10087 0 483726.06 158881.02 166040 205 10086
10088 0 483643.2 158859.34 166080 205 10087
10089 0 483569.6 158793.1 166120 205 10088
10090 0 483472.3 158742.38 166160 209 10089
10091 0 483389.8 158683.47 166200 209 10090
10092 0 483339.94 158591.53 166240 207 10091
10093 0 483271.75 158560.36 166280 207 10092
10094 0 483206.3 158502.27 166320 207 10093
10095 0 483144.1 158488.33 166360 207 10094
10096 0 483080.28 158470.55 166400 230 10095
10097 0 483020.44 158433.77 166440 230 10096
10098 0 482962.3 158409.25 166480 230 10097
10099 0 482901.84 158438.97 166520 230 10098
10100 0 482848.66 158412.12 166560 178 10099
10101 0 482800.47 158371.39 166600 178 10100
10102 0 482762.4 158324.6 166640 178 10101
10103 0 482720.28 158294.55 166680 178 10102
10104 0 482676.66 158241.5 166720 141 10103
10105 0 482619.84 158191.23 166760 141 10104
10106 0 482562.9 158154.16 166800 150 10105
10107 0 482505.94 158103.92 166840 150 10106
10108 0 482475.6 158084.88 166880 150 10107
10109 0 482437 158054.38 166920 150 10108
10110 0 482415.5 158009.45 166960 200 10109
10111 0 482396 157963.9 167000 200 10110
10112 0 482371.78 157922.11 167040 200 10111
10113 0 482338.22 157893.33 167080 200 10112
10114 0 482292.84 157852.36 167120 200 10113
10115 0 482264.03 157777.03 167160 200 10114
10116 0 482240.97 157726.84 167200 200 10115
10117 0 482208.97 157687.73 167240 200 10116
10118 0 482177.38 157676.44 167280 200 10117
10119 0 482158.28 157661.61 167320 200 10118
10120 0 482129.06 157677.77 167360 200 10119
10121 0 482097.88 157674.4 167400 200 10120
10122 0 482062.53 157637.61 167440 200 10121
10123 0 482033.38 157578.86 167480 200 10122
10124 0 482003.06 157522.36 167520 148 10123
10125 0 481984.97 157465.69 167560 148 10124
10126 0 481941.56 157442.23 167600 148 10125
10127 0 481897.62 157410.27 167640 148 10126
10128 0 481835.1 157275.11 167720 163 10127
10129 0 481789.84 157254.7 167760 163 10128
10130 0 481742.03 157220.78 167800 124 10129
10131 0 481706.72 157175.53 167840 124 10130
10132 0 481642.56 157151.8 167880 124 10131
10133 0 481561.84 157139.02 167920 124 10132
10134 0 481500.66 157130.33 167960 203 10133
10135 0 481428.4 157123.4 168000 203 10134
10136 0 481339.1 157114.67 168040 203 10135
10137 0 481285.22 157075.69 168080 203 10136
10138 0 481211.8 157054.38 168120 164 10137
10139 0 481158.53 157021.4 168160 164 10138
10140 0 481028.66 156922.83 168200 176 10139
10141 0 480914.78 156814.28 168240 176 10140
10142 0 480818.5 156710.36 168280 164 10141
10143 0 480711.47 156606.05 168320 164 10142
10144 0 480624.66 156572.27 168360 143 10143
10145 0 480542.6 156530.52 168400 143 10144
10146 0 480462.47 156489.61 168440 143 10145
10147 0 480387.2 156450.8 168480 178 10146
10148 0 480290.28 156424.58 168520 178 10147
10149 0 480189.44 156409.12 168560 164 10148
10150 0 480103.25 156379.23 168600 164 10149
10151 0 479998.2 156355.92 168640 164 10150
10152 0 479948 156331.52 168680 168 10151
10153 0 479887.34 156299.36 168720 168 10152
10154 0 479846.5 156256.17 168760 168 10153
10155 0 479797.44 156210.16 168800 226 10154
10156 0 479718.25 156211.81 168840 226 10155
10157 0 479651.44 156195.97 168880 226 10156
10158 0 479567.2 156191.98 168920 240 10157
10159 0 479494.34 156189.08 168960 240 10158
10160 0 479433 156175.38 169000 240 10159
10161 0 479318.78 156136.55 169040 208 10160
10162 0 479241.8 156075.64 169080 208 10161
10163 0 479174.53 156010.42 169120 208 10162
10164 0 479072.8 155956.05 169160 175 10163
10165 0 479000 155909.86 169200 175 10164
10166 0 478908.84 155876.9 169240 175 10165
10167 0 478831.47 155844.95 169280 160 10166
10168 0 478767.84 155816.3 169320 160 10167
10169 0 478705.6 155777.25 169360 160 10168
10170 0 478634 155763.67 169400 176 10169
10171 0 478567.53 155750.45 169440 176 10170
10172 0 478514.72 155723.25 169480 203 10171
10173 0 478456.62 155702.92 169520 203 10172
10174 0 478398.75 155684.05 169560 203 10173
10175 0 478330.72 155724.75 169600 203 10174
10176 0 478291.16 155700.62 169640 148 10175
10177 0 478224.75 155671.36 169680 148 10176
10178 0 478165.44 155635.83 169720 148 10177
10179 0 478104.62 155613.8 169760 175 10178
10180 0 478030 155588.25 169800 175 10179
10181 0 477955.25 155572.48 169840 175 10180
10182 0 477880.06 155552.44 169880 160 10181
10183 0 477859.7 155509.92 169920 160 10182
10184 0 477810.2 155476.88 169960 160 10183
10185 0 477752.84 155448.34 170000 160 10184
10186 0 477694.97 155414.45 170040 166 10185
10187 0 477639.47 155392.27 170080 166 10186
10188 0 477573.38 155358.72 170120 166 10187
10189 0 477510.47 155333.58 170160 244 10188
10190 0 477448.8 155332.42 170200 244 10189
10191 0 477410.28 155316.66 170240 244 10190
10192 0 477358.97 155301.86 170280 244 10191
10193 0 477298.72 155293.8 170320 244 10192
10194 0 477227.03 155288.75 170360 244 10193
10195 0 477184.88 155270.52 170400 244 10194
10196 0 477138.2 155251.73 170440 209 10195
10197 0 477077.78 155224.55 170480 209 10196
10198 0 477047.84 155195.39 170520 209 10197
10199 0 476975.53 155188.38 170560 209 10198
10200 0 476883.12 155089.62 170600 200 10199
10201 0 476803.25 154977.61 170640 200 10200
10202 0 476716.4 154872.89 170680 198 10201
10203 0 476632.75 154754.78 170720 198 10202
10204 0 476545.72 154644.36 170760 221 10203
10205 0 476458.7 154495.81 170800 221 10204
10206 0 476378.8 154349.92 170840 228 10205
10207 0 476289 154202.98 170880 209 10206
10208 0 476204.84 154065.52 170920 232 10207
10209 0 476146.78 154027.72 170960 232 10208
10210 0 476077.94 153997.16 171000 232 10209
10211 0 476014.28 153961.73 171040 232 10210
10212 0 475947.78 153921.33 171080 232 10211
10213 0 475876.38 153887.81 171120 148 10212
10214 0 475789.62 153833.73 171160 148 10213
10215 0 475734.94 153769.11 171200 148 10214
10216 0 475658.1 153715.1 171240 181 10215
10217 0 475597.9 153651.58 171280 181 10216
10218 0 475520.03 153590.72 171320 202 10217
10219 0 475417.78 153522.03 171360 202 10218
10220 0 475278.97 153476.64 171400 230 10219
10221 0 475158.62 153413.11 171440 230 10220
10222 0 475035.88 153360.4 171480 226 10221
10223 0 474916.44 153308.97 171520 226 10222
10224 0 474767.4 153251.1 171560 202 10223
10225 0 474617.53 153190.55 171600 202 10224
10226 0 474470.1 153130.88 171640 194 10225
10227 0 474303.3 153090.5 171680 194 10226
10228 0 474152.22 153003.97 171720 102 10227
10229 0 473997.4 152909.47 171760 139 10228
10230 0 473855.12 152820.94 171800 139 10229
10231 0 473702.34 152727.84 171840 209 10230
10232 0 473631.16 152721.4 171880 209 10231
10233 0 473565.5 152698.34 171920 209 10232
10234 0 473469.7 152685.02 171960 226 10233
10235 0 473417.7 152649.62 172000 226 10234
10236 0 473326.75 152617.6 172040 226 10235
10237 0 473238.9 152584.75 172080 226 10236
10238 0 473157.94 152544.44 172120 166 10237
10239 0 473082.44 152507.25 172160 166 10238
10240 0 472726.53 152241.98 172200 206 10239
10241 0 472387.1 151975.78 172240 207 10240
10242 0 472019.28 151711.08 172280 189 10241
10243 0 471661.56 151451.2 172320 244 10242
10244 0 471595.34 151334.58 172360 235 10243
10245 0 471506.22 151244.67 172400 235 10244
10246 0 471442.1 151132.31 172440 241 10245
10247 0 471362.62 151034.23 172480 241 10246
10248 0 471285.6 150938.16 172520 271 10247
10249 0 471159.1 150779.97 172560 235 10248
10250 0 471047.6 150611.86 172600 235 10249
10251 0 470929 150459.97 172640 207 10250
10252 0 470798.56 150344.08 172680 202 10251
10253 0 470659.1 150241.28 172720 208 10252
10254 0 470527.97 150144.17 172760 163 10253
10255 0 470398.9 150034.16 172800 163 10254
10256 0 470267.22 149974.27 172840 139 10255
10257 0 470146.78 149923.78 172880 139 10256
10258 0 470000.47 149917.83 172920 107 10257
10259 0 469878.72 149874.97 172960 168 10258
10260 0 469757.78 149844.19 173000 168 10259
10261 0 469663.44 149797.72 173040 150 10260
10262 0 469540.03 149763.42 173080 150 10261
10263 0 469432.75 149733.97 173120 150 10262
10264 0 469353.1 149698.89 173160 175 10263
10265 0 469266.88 149665.64 173200 175 10264
10266 0 469196.03 149619.34 173240 175 10265
10267 0 469123.88 149580.88 173280 219 10266
10268 0 468849.6 149405.81 173320 185 10267
10269 0 468607.5 149213.8 173360 163 10268
10270 0 468343.88 149026.56 173400 203 10269
10271 0 468097.38 148826.47 173440 176 10270
10272 0 467981.2 148788.58 173480 176 10271
10273 0 467879.8 148742.4 173520 194 10272
10274 0 467770.56 148704.5 173560 194 10273
10275 0 467659.6 148668.56 173600 194 10274
10276 0 467517 148648.69 173640 148 10275
10277 0 467380.84 148614.61 173680 148 10276
10278 0 467250.38 148598.02 173720 178 10277
10279 0 467117.97 148566.84 173760 178 10278
10280 0 466999.28 148548.3 173800 198 10279
10281 0 465529.97 147580.47 173800 186 10280
10282 0 465148 147351.52 173800 186 10281
10283 0 464743.6 146926.6 173800 -1 10282
10284 0 464426.88 146757.9 173800 -1 10283
10285 0 462824.03 146155.27 173800 175 10284
10286 0 462027.7 145635.03 173760 209 10285
10287 0 461842.6 145415.33 173720 226 10286
10288 0 461704.16 145294.38 173680 226 10287
10289 0 461428.72 145204.2 173640 269 10288
10290 0 461009.94 144978.17 173600 98 10289
10291 0 461005.6 144929.84 173560 98 10290
10292 0 460654.12 144939.23 173520 192 10291
10293 0 460668.84 144903.88 173480 192 10292
10294 0 460713.22 144864.05 173440 192 10293
10295 0 460478.62 144718.19 173400 203 10294
10296 0 460423.06 144703.08 173360 203 10295
10297 0 460173.9 144741.08 173320 163 10296
10298 0 459150.62 144743.16 173320 160 10297
10299 0 458542.78 144316.66 173320 178 10298
10300 0 458104.25 144153.61 173320 178 10299
10301 0 456716.5 143646.84 173320 175 10300
10302 0 456640.9 143606.66 173360 175 10301
10303 0 456475.78 143466.06 173400 175 10302
10304 0 456140.22 143182.97 173440 -1 10303
10305 0 456091.38 143203.61 173480 -1 10304
10306 0 456078.75 143187.92 173520 -1 10305
10307 0 456038.25 143172.12 173560 -1 10306
10308 0 456027 143168.31 173600 -1 10307
10309 0 456010.94 143157.38 173640 -1 10308
10310 0 455397.06 143156.12 173680 234 10309
10311 0 455061.78 142940.56 173720 190 10310
10312 0 454980.53 142784 173760 190 10311
10313 0 455094.2 142715.66 173800 190 10312
10314 0 455119.03 142667.72 173840 190 10313
10315 0 455118.1 142584.88 173880 217 10314
10316 0 455025.03 142576.86 173920 217 10315
10317 0 454979.75 142530.3 173960 217 10316
10318 0 454911.16 142487.33 174000 202 10317
10319 0 454651.88 142252.48 174040 200 10318
10320 0 454366.1 141793.34 174080 156 10319
10321 0 453480.22 141294.62 174080 163 10320
10322 0 453475.5 141245.3 174040 163 10321
10323 0 453490.66 141363.31 174000 163 10322
10324 0 453510.25 141372.94 173960 163 10323
10325 0 453504.7 141342.64 174160 163 10321
10326 0 453405.66 141378.42 174200 163 10325
10327 0 453443.4 141352.89 174240 163 10326
10328 0 453360.25 141398.86 174280 163 10327
10329 0 453327.94 141461.52 174320 163 10328
10330 0 453266.25 141556.95 174360 163 10329
10331 0 453186.38 141544.36 174400 163 10330
10332 0 453052.62 141348.58 174440 200 10331
10333 0 452624.22 140854.44 174480 224 10332
10334 0 452459.9 140600.4 174520 224 10333
10335 0 452062.44 140242.05 174560 172 10334
10336 0 451964.4 140187.23 174600 217 10335
10337 0 451861.47 140157.61 174640 217 10336
10338 0 451739.25 140081.7 174680 217 10337
10339 0 451631.03 139987.2 174720 217 10338
10340 0 451516.7 139890.17 174760 209 10339
10341 0 451370.75 139767.61 174800 120 10340
10342 0 451225.66 139641.52 174840 160 10341
10343 0 451055.56 139539.02 174880 139 10342
10344 0 450827.88 139426.12 174920 166 10343
10345 0 450589.1 139322.88 174960 120 10344
10346 0 450348.8 139217.75 175000 186 10345
10347 0 450334.84 139311.03 175040 120 10346
10348 0 450350.6 139405.36 175080 120 10347
10349 0 450337.44 139495.38 175120 120 10348
10350 0 450335.6 139544.9 175160 120 10349
10351 0 450322.72 139507.84 175200 120 10350
10352 0 450307.8 139461.78 175240 120 10351
10353 0 450189 139540.88 175280 120 10352
10354 0 450110.44 139541.31 175320 128 10353
10355 0 450084.97 139393.33 175360 128 10354
10356 0 450012.9 139759.06 175400 -1 10355
10357 0 449930.03 139388.22 175440 128 10356
10358 0 449912.25 139423.23 175480 128 10357
10359 0 449899.84 139481.1 175520 128 10358
10360 0 449857.62 139472.16 175560 189 10359
10361 0 449700.8 139385.05 175600 189 10360
10362 0 449528.62 139383.44 175640 189 10361
10363 0 449506.6 139426.34 175680 202 10362
10364 0 449428.12 139405.34 175720 202 10363
10365 0 449392.62 139465.3 175760 202 10364
10366 0 449310.2 139481.7 175800 124 10365
10367 0 449222.8 139489.36 175840 124 10366
10368 0 449130.22 139494.64 175880 124 10367
10369 0 448898.3 139436.2 175920 150 10368
10370 0 448638.56 139381.33 175960 136 10369
10371 0 448403.94 139324.4 176000 196 10370
10372 0 448340.66 139324.11 176040 196 10371
10373 0 448239.9 139331.84 176080 196 10372
10374 0 448177.6 139327.31 176120 236 10373
10375 0 448113.6 139315.31 176160 236 10374
10376 0 448059 139291.97 176200 236 10375
10377 0 447988.94 139285.38 176240 217 10376
10378 0 447914.78 139255.1 176280 217 10377
10379 0 447848.12 139229.4 176320 217 10378
10380 0 447771.7 139194.62 176360 154 10379
10381 0 447677.3 139173.75 176400 154 10380
10382 0 447587.5 139138.12 176440 154 10381
10383 0 447507.1 139116.66 176480 217 10382
10384 0 447401.7 139098.03 176520 217 10383
10385 0 447308.78 139128.14 176560 178 10384
10386 0 447239.16 139084.03 176600 178 10385
10387 0 447165.7 139027.39 176640 178 10386
10388 0 447162.06 138859.67 176680 197 10387
10389 0 447000.2 139015.58 176720 197 10388
10390 0 446910.8 139027.61 176760 197 10389
10391 0 446817.38 139008.64 176800 160 10390
10392 0 446752.1 138966.84 176840 160 10391
10393 0 446689.06 138942.23 176880 160 10392
10394 0 446611.3 138938.55 176920 175 10393
10395 0 446542.8 138925.75 176960 175 10394
10396 0 446469.16 138931.19 177000 175 10395
10397 0 446350.6 138920.6 177040 200 10396
10398 0 446234.38 138920.78 177080 200 10397
10399 0 446090.84 138922.84 177120 209 10398
10400 0 445978.38 138911.55 177160 209 10399
10401 0 445885.12 138892.61 177200 209 10400
10402 0 445808.78 138863.05 177240 209 10401
10403 0 445727.4 138829.56 177280 172 10402
10404 0 445689.6 138824.38 177320 172 10403
10405 0 445639.75 138820.14 177360 172 10404
10406 0 445590.3 138818.2 177400 172 10405
10407 0 445542.03 138811.75 177440 172 10406
10408 0 445480.78 138813.75 177480 185 10407
10409 0 445403.78 138777.27 177520 185 10408
10410 0 445328.06 138755.62 177560 185 10409
10411 0 445272.94 138731 177600 189 10410
10412 0 445164.56 138700.56 177640 189 10411
10413 0 445110.1 138663.19 177680 189 10412
10414 0 445044.4 138646.25 177720 150 10413
10415 0 444987.06 138614.44 177760 150 10414
10416 0 444927.22 138569.66 177800 150 10415
10417 0 444813.22 138506.14 177840 163 10416
10418 0 444735.12 138549.61 177880 163 10417
10419 0 444727.06 138602.97 177920 163 10418
10420 0 444589.75 138511 177960 202 10419
10421 0 444505.5 138472.89 178000 202 10420
10422 0 444417.97 138376.28 178040 205 10421
10423 0 444295.44 138293.02 178080 205 10422
10424 0 444268.75 138361.47 178120 205 10423
10425 0 444015.97 138210.73 178160 160 10424
10426 0 443968.5 138194.61 178200 40 10425
10427 0 443853 138160.06 178240 75 10426
10428 0 443834.88 138188.28 178280 75 10427
10429 0 443793.25 138112.48 178320 75 10428
10430 0 443638.9 138289.05 178360 197 10429
10431 0 443631.44 138122.95 178400 75 10430
10432 0 443620.84 138136.12 178440 75 10431
10433 0 443581.25 138107.33 178480 197 10432
10434 0 443386.12 138178.84 178520 197 10433
10435 0 443324.88 138113.94 178560 148 10434
10436 0 443326.22 138159.17 178600 148 10435
10437 0 443117.62 138252.92 178640 139 10436
10438 0 443104.78 138309.14 178680 139 10437
10439 0 443082.97 138228.77 178720 139 10438
10440 0 442979.84 138345.4 178760 139 10439
10441 0 442960.1 138322.03 178800 139 10440
10442 0 442938.16 138330.05 178840 178 10441
10443 0 442896.75 138350.34 178880 178 10442
10444 0 442852.06 138361.44 178920 178 10443
10445 0 442791.3 138380.84 179000 178 10444
10446 0 442777.78 138362.42 179040 178 10445
10447 0 442735 138345.14 179080 136 10446
10448 0 442706.22 138311.7 179120 136 10447
10449 0 442668.88 138297.02 179160 136 10448
10450 0 442649.16 138281.23 179200 136 10449
10451 0 442613.62 138275.8 179240 136 10450
10452 0 442596.75 138266.53 179280 107 10451
10453 0 442585.06 138260.95 179320 107 10452
10454 0 442584.03 138236.48 179360 107 10453
10455 0 442573 138203.98 179400 107 10454
10456 0 442575.12 138173.52 179440 107 10455
10457 0 442574.06 138139.28 179480 124 10456
10458 0 442545.2 138083.89 179520 124 10457
10459 0 442512.7 138026.17 179560 124 10458
10460 0 442487.9 137985.72 179600 124 10459
10461 0 442462.53 137931.12 179640 124 10460
10462 0 442475.12 137944.81 179680 122 10461
10463 0 442458 137941.7 179720 122 10462
10464 0 442477.2 137943.95 179760 122 10463
10465 0 442450.7 137935.05 179800 122 10464
10466 0 442394.72 137919.23 179840 122 10465
10467 0 442371.62 137892.84 179880 122 10466
10468 0 442310.53 137884.34 179920 128 10467
10469 0 442256.72 137882.4 179960 128 10468
10470 0 442202.75 137875.98 180000 128 10469
10471 0 442151.62 137893.98 180040 128 10470
10472 0 442170.9 137974.28 180080 128 10471
10473 0 441924.56 138096.77 180120 71 10472
10474 0 440900.75 137860.83 180160 -1 10473
10475 0 440347.66 137679.12 180200 -1 10474
10476 0 439779.5 137667.02 180240 -1 10475
10477 0 439530.72 137674.16 180280 -1 10476
10478 0 439327.66 137698.89 180320 -1 10477
10479 0 439249.22 137712.22 180360 -1 10478
10480 0 438807.12 137514.05 180360 -1 10479
10481 0 438430.62 137460.4 180360 -1 10480
10482 0 438178.28 137402.64 180400 -1 10481
10483 0 437760.78 137369.88 180440 -1 10482
10484 0 437551.22 137383.08 180480 -1 10483
10485 0 437487.06 137375.45 180520 -1 10484
10486 0 437400.1 137234.58 180560 -1 10485
10487 0 437341.16 137219.72 180600 -1 10486
10488 0 437149.3 137210.31 180640 -1 10487
10489 0 437100.12 137102.66 180680 -1 10488
10490 0 437068.97 137069.3 180720 -1 10489
10491 0 436982.56 137147.98 180760 -1 10490
10492 0 436915.97 137170.27 180800 -1 10491
10493 0 436873.3 137171.9 180840 -1 10492
10494 0 436843.1 137230.06 180880 -1 10493
10495 0 436858.75 137229.83 180920 -1 10494
10496 0 436687.72 137218.77 180960 -1 10495
10497 0 436663.6 137193.61 181000 -1 10496
10498 0 436650 137222.92 181040 -1 10497
10499 0 436480.94 137179.27 181080 -1 10498
10500 0 436489.1 137221.88 181120 -1 10499
10501 0 436463.28 137200.55 181160 -1 10500
10502 0 436382.38 137201.72 181200 -1 10501
10503 0 436381.28 137078.4 181240 -1 10502
10504 0 436256.97 137327.34 181280 -1 10503
10505 0 436112.72 137349.64 181320 -1 10504
10506 0 436058.9 137363.31 181360 -1 10505
10507 0 435930.6 137357.47 181400 -1 10506
10508 0 435891.66 137350.28 181440 -1 10507
10509 0 435498.94 137325.66 181480 -1 10508
10510 0 435355.94 137371.19 181520 -1 10509
10511 0 435347.56 137375.7 181560 -1 10510
10512 0 435321.75 137400.39 181600 -1 10511
10513 0 435205.34 137358.25 181640 -1 10512
10514 0 435126.22 137378.7 181680 -1 10513
10515 0 435054.47 137370.72 181720 -1 10514
10516 0 435000.5 137335.61 181760 -1 10515
10517 0 434940.53 137303.22 181800 -1 10516
10518 0 434863.5 137244.66 181840 -1 10517
10519 0 434764.94 137198.84 181880 -1 10518
10520 0 434705.47 137155.39 181920 -1 10519
10521 0 434506.4 137109.17 181960 -1 10520
10522 0 434267.5 137003.81 182000 -1 10521
10523 0 434224.28 136989.05 182040 -1 10522
10524 0 434094.56 137015.28 182080 -1 10523
10525 0 434050.8 136966.97 182120 -1 10524
10526 0 433867.06 136893.78 182160 -1 10525
10527 0 433762 136921.48 182200 -1 10526
10528 0 433605.25 136862.55 182240 -1 10527
10529 0 433508.28 136845.23 182280 -1 10528
10530 0 433292.7 136725.06 182320 -1 10529
10531 0 433138.44 136564.44 182360 -1 10530
10532 0 433124.12 136581.98 182400 -1 10531
10533 0 432835.22 136350.39 182440 -1 10532
10534 0 432534.28 136268.66 182480 -1 10533
10535 0 432250.5 136188.73 182520 -1 10534
10536 0 432079.2 136145.77 182560 -1 10535
10537 0 431986.22 136110.84 182600 -1 10536
10538 0 431653.44 136135.25 182640 -1 10537
10539 0 430851.38 136047.33 182680 -1 10538
10540 0 430160 135973.19 182720 -1 10539
10541 0 429697.62 135973.62 182760 -1 10540
10542 0 429691.38 135994.69 182800 -1 10541
10543 0 429537.47 135972.11 182840 -1 10542
10544 0 428498.88 135889.19 182880 -1 10543
10545 0 428325.28 135892.33 182920 -1 10544
10546 0 427860.3 135842.84 182960 -1 10545
10547 0 427628.4 135816.05 183000 -1 10546
10548 0 427612.38 135847.83 183040 -1 10547
10549 0 426964.6 135769.19 183080 -1 10548
10550 0 426253.94 135764.62 183120 -1 10549
10551 0 425667 135821.6 183160 -1 10550
10552 0 424559.7 135887.16 183200 -1 10551
10553 0 424284.72 136035.28 183200 -1 10552
10554 0 423277.4 136397.28 183200 -1 10553
10555 0 422851.12 136467.75 183240 -1 10554
10556 0 422633.84 136582.19 183280 -1 10555
10557 0 422423.53 136685.72 183320 -1 10556
10558 0 421643.8 136838.16 183360 -1 10557
10559 0 421042.8 136935.7 183400 -1 10558
10560 0 420884.53 136963.84 183440 -1 10559
10561 0 420693.9 137016.88 183480 -1 10560
10562 0 420624.03 137061.2 183520 -1 10561
10563 0 420560.12 137109.42 183560 -1 10562
10564 0 420414.6 137149.89 183600 -1 10563
10565 0 420109.5 137234.22 183640 -1 10564
10566 0 419739.06 137372.7 183680 -1 10565
10567 0 419642.66 137442.66 183720 -1 10566
10568 0 419491.25 137584.02 183760 -1 10567
10569 0 419398.8 137655.95 183800 -1 10568
10570 0 419202.12 137799.7 183840 -1 10569
10571 0 419045.34 137906.94 183880 -1 10570
10572 0 419011.75 138033.44 183920 -1 10571
10573 0 418914.3 138121.23 183960 -1 10572
10574 0 418797.12 138172.28 184000 -1 10573
10575 0 418753.22 138370.61 184040 -1 10574
10576 0 418673.28 138442.67 184080 -1 10575
10577 0 418674.38 138521.52 184120 -1 10576
10578 0 418597.06 138618.61 184160 -1 10577
10579 0 418532.8 138646.34 184200 -1 10578
10580 0 418532.6 138706.69 184240 -1 10579
10581 0 418463.84 138851.23 184280 -1 10580
10582 0 418405.88 138860.67 184320 -1 10581
10583 0 418361.62 139008.28 184360 -1 10582
10584 0 418334.75 139042.47 184400 -1 10583
10585 0 418325.4 139176.89 184440 -1 10584
10586 0 418306.94 139225.11 184480 -1 10585
10587 0 418204.94 139252.83 184520 -1 10586
10588 0 418130.6 139285.11 184560 -1 10587
10589 0 418092.56 139423.81 184600 -1 10588
10590 0 418060.94 139464.16 184640 -1 10589
10591 0 418014 139469.52 184680 -1 10590
10592 0 418001.2 139564.03 184720 -1 10591
10593 0 417958.75 139618.88 184760 -1 10592
10594 0 417973.2 139636.67 184800 -1 10593
10595 0 417923.78 139706.16 184840 -1 10594
10596 0 417902 139814.94 184880 -1 10595
10597 0 417875.53 139862.88 184920 -1 10596
10598 0 417792.97 139910.42 184960 -1 10597
10599 0 417786.34 140012.5 185000 -1 10598
10600 0 417714 140045.5 185040 -1 10599
10601 0 417638.7 140098.95 185080 -1 10600
10602 0 417630.22 140080.19 185120 -1 10601
10603 0 417616.94 140168.33 185160 -1 10602
10604 0 417566.94 140242.89 185200 -1 10603
10605 0 417502.22 140259.64 185240 -1 10604
10606 0 417382.16 140265.83 185280 -1 10605
10607 0 417362.12 140373.78 185320 -1 10606
10608 0 417345.1 140469.58 185360 -1 10607
10609 0 417325.47 140428.48 185400 -1 10608
10610 0 417309.4 140488.12 185440 -1 10609
10611 0 417232.2 140472.38 185480 -1 10610
10612 0 417156.97 140468.31 185520 -1 10611
10613 0 417068.16 140476.89 185560 -1 10612
10614 0 416955.7 140441.06 185600 -1 10613
10615 0 416948.12 140547 185640 -1 10614
10616 0 416772.66 140569.48 185680 -1 10615
10617 0 416763.78 140658.53 185720 -1 10616
10618 0 416620.88 140644.55 185760 -1 10617
10619 0 416543.78 140724.61 185800 -1 10618
10620 0 416487.25 140759.11 185840 -1 10619
10621 0 416384.03 140714.17 185880 -1 10620
10622 0 416359.12 140803.08 185920 -1 10621
10623 0 416229.56 140840.25 185960 -1 10622
10624 0 416099.75 140884.62 186000 -1 10623
10625 0 416061.06 140974.56 186080 -1 10624
10626 0 416032.25 141074.22 186120 -1 10625
10627 0 416013.84 141173.6 186160 -1 10626
10628 0 415796.6 141152.08 186200 -1 10627
10629 0 415767.3 141232.72 186240 -1 10628
10630 0 415583.12 141240.77 186280 -1 10629
10631 0 415561.06 141318.36 186320 -1 10630
10632 0 415537.5 141387.72 186360 -1 10631
10633 0 415266.94 141356.55 186400 -1 10632
10634 0 415244.1 141309.47 186440 -1 10633
10635 0 415214.5 141375.77 186480 -1 10634
10636 0 415026.75 141348.94 186520 -1 10635
10637 0 414989.16 141429.72 186560 -1 10636
10638 0 414963.06 141501.03 186600 -1 10637
10639 0 414718.75 141684.67 186680 -1 10638
10640 0 414605.88 141348.7 186760 -1 10639
10641 0 414510.6 141321.47 186840 -1 10640
10642 0 414311.53 141230.42 186920 -1 10641
10643 0 414399.4 141255.61 187000 -1 10642
10644 0 414184.25 141267.94 187080 -1 10643
10645 0 413939.47 141157.47 187160 -1 10644
10646 0 413933.78 141253.06 187240 -1 10645
10647 0 413914.5 141264.42 187320 -1 10646
10648 0 413806.38 141364.8 187400 -1 10647
10649 0 413636.2 141404.39 187520 -1 10648
10650 0 413190.84 141373.1 187640 -1 10649
10651 0 413243.94 141377.88 187720 -1 10650
10652 0 413174.72 141358.39 187800 -1 10651
10653 0 412906.94 141425.27 187880 -1 10652
10654 0 412895 141312.67 187960 -1 10653
10655 0 412760.03 141385.08 188040 -1 10654
10656 0 412387.78 141449.19 188120 -1 10655
10657 0 412830.6 141551.8 188200 -1 10656
10658 0 412661.06 141377.2 188240 -1 10657
10659 0 412635.66 141444.95 188320 -1 10658
10660 0 412625.4 141477.52 188360 -1 10659
10661 0 412511.72 141516.78 188480 -1 10660
10662 0 412479.7 141472.1 188560 -1 10661
10663 0 412371.6 141467.67 188600 -1 10662
10664 0 412156.25 141455.3 188680 -1 10663
10665 0 412014.56 141433.31 188800 -1 10664
10666 0 411955 141494.88 188880 -1 10665
10667 0 411927.7 141525.02 188920 -1 10666
10668 0 411799 141597.75 188960 -1 10667
10669 0 411719.38 141634.6 189000 -1 10668
10670 0 411726.25 141754.23 189040 -1 10669
10671 0 411937.7 141695.47 189080 -1 10670
10672 0 411775.47 141725.83 189120 -1 10671
10673 0 411728.34 141768.31 189160 -1 10672
10674 0 411704.06 141807.53 189240 -1 10673
10675 0 411688.75 141775.36 189320 -1 10674
10676 0 411525.06 141903.16 189360 -1 10675
10677 0 411363.8 142029.78 189400 -1 10676
10678 0 411015.53 142245.62 189480 -1 10677
10679 0 411140.56 142390.97 189560 -1 10678
10680 0 411152 142389.67 189600 -1 10679
10681 0 411173.75 142386.84 189680 -1 10680
10682 0 411156.75 142450.14 189760 -1 10681
10683 0 410896.12 142473.9 189800 -1 10682
10684 0 410599.94 142414.25 189880 -1 10683
10685 0 410606.28 142456.14 189920 -1 10684
10686 0 410654.44 142577.56 190000 -1 10685
10687 0 410544.1 142689.8 190080 -1 10686
10688 0 410456.16 142609.42 190160 -1 10687
10689 0 410313.1 142465.92 190200 -1 10688
10690 0 410310 142461.64 190240 -1 10689
10691 0 410249.88 142405.75 190280 -1 10690
10692 0 410244.8 142397.23 190320 -1 10691
10693 0 410071.53 142449.62 190360 -1 10692
10694 0 409820.03 142644.52 190400 -1 10693
10695 0 410012.03 142677.27 190480 -1 10694
10696 0 409734.12 142806.33 190520 -1 10695
10697 0 409799.44 142862.83 190560 -1 10696
10698 0 409577.06 143146.34 190640 -1 10697
10699 0 409464.66 143169.06 190760 -1 10698
10700 0 409391 143301.48 190800 -1 10699
10701 0 409317.28 143434.61 190840 -1 10700
10702 0 408548.5 143610.05 190920 -1 10701
10703 0 408059.28 143815.05 191040 -1 10702
10704 0 407696.56 143926.67 191120 -1 10703
10705 0 407880.1 143938.8 191160 -1 10704
10706 0 407685.97 144052.86 191280 -1 10705
10707 0 407143.06 144018.53 191360 -1 10706
10708 0 407352.2 144049.5 191400 -1 10707
10709 0 407146.28 144267.83 191440 -1 10708
10710 0 406835.38 144160.98 191480 -1 10709
10711 0 406842.56 144174.44 191560 -1 10710
10712 0 406740.06 144234.4 191640 -1 10711
10713 0 406573.12 144358.47 191720 -1 10712
10714 0 406534.1 144350.45 191840 -1 10713
10715 0 406155.3 144062.36 191880 -1 10714
10716 0 406000.5 144069.75 191960 -1 10715
10717 0 405953.62 144156.03 192000 -1 10716
10718 0 406048.7 144333 192080 -1 10717
10719 0 406035.34 144750.73 192160 -1 10718
10720 0 405749.56 144978.3 192200 -1 10719
10721 0 405782.72 145075.14 192280 -1 10720
10722 0 405608.88 144917.64 192320 -1 10721
10723 0 405485.9 144983.16 192400 -1 10722
10724 0 405475.47 145013.9 192440 -1 10723
10725 0 405454.4 145068.3 192520 -1 10724
10726 0 405458 145450.86 192560 -1 10725
10727 0 405227.66 145462.23 192600 -1 10726
10728 0 405289.75 145503.77 192720 -1 10727
10729 0 405247.5 145441.53 192760 -1 10728
10730 0 405211.47 145384.23 192800 -1 10729
10731 0 404896.53 145338.52 192840 -1 10730
10732 0 404663.22 145328.05 192920 -1 10731
10733 0 404655.44 145659.7 193000 -1 10732
10734 0 404616.34 145691.62 193120 -1 10733
10735 0 404388.62 145935.61 193160 -1 10734
10736 0 404247.88 145938.8 193200 -1 10735
10737 0 404134.38 145961.86 193240 -1 10736
10738 0 403967.25 145990.61 193320 -1 10737
10739 0 403931.78 146007.77 193400 -1 10738
10740 0 403854.94 146047.02 193440 -1 10739
10741 0 403661.34 146149.84 193560 -1 10740
10742 0 403551.44 146150.17 193640 -1 10741
10743 0 403491 146164.45 193760 -1 10742
10744 0 403435.9 146217.02 193880 -1 10743
10745 0 403338.22 146210.36 193920 -1 10744
10746 0 403133.12 146182.89 194000 -1 10745
10747 0 403177.12 146139.6 194080 -1 10746
10748 0 403059.34 146230.81 194160 -1 10747
10749 0 403034.84 146282.88 194280 -1 10748
10750 0 402848.34 146331.47 194320 -1 10749
10751 0 402790.44 146410.03 194440 -1 10750
10752 0 402522.84 146360.3 194520 -1 10751
10753 0 402355.56 146406.02 194600 -1 10752
10754 0 402243.56 146441.36 194760 -1 10753
10755 0 401439.22 146159.03 194800 -1 10754
10756 0 400594.78 145892.84 194840 -1 10755
10757 0 400468.06 145935.03 194920 -1 10756
10758 0 400464.22 145955.44 194960 -1 10757
10759 0 400427.3 145985.28 195040 -1 10758
10760 0 400826.16 146164.94 195160 -1 10759
10761 0 399910.66 146251.64 195200 -1 10760
10762 0 399974.94 146228.83 195280 -1 10761
[truncated: 488,571 more chars]
