# Supplementary material for: Connectomics Analysis Reveals First-, Second-, and Third-Order Thermosensory and Hygrosensory Neurons in the Adult Drosophila Brain
Source: Curr Biol. 2020 Aug 17;30(16):3167–3182.e4. doi: 10.1016/j.cub.2020.06.028 (PMC7443704; doi:10.1016/j.cub.2020.06.028)
Supplement: Data S1. Skeletons and Meshes, Related to STAR Methods — marin2020-skeletons contains files describing the morphology of each neuron in this study (in FAFB14 space, .swc format). glomeruli_meshes contains the glomerular meshes (in FAFB14 space, .stl format). neuropil_meshes contains the glomerular meshes (in FAFB14 space, .stl format). [file mmc5.zip › VP_SI/marin2020-skeletons/57126.swc]

# SWC format file
# based on specifications at http://www.neuronland.org/NLMorphologyConverter/MorphologyFormats/SWC/Spec.html
# Created by nat::write.neuron.swc
# PointNo Label X Y Z Radius Parent 
1 0 409276 287073.3 66600 2228 -1
2 0 409282.66 287083.12 65720 -1 1
3 0 409173.72 286985.06 66600 -1 1
4 0 409158.66 286990.34 66520 -1 3
5 0 409424 286901 67960 -1 3
6 0 409414 286957 68200 -1 5
7 0 408156 285713 68440 -1 6
8 0 407468 285233 68600 -1 7
9 0 407392 285049 68800 -1 8
10 0 407254 284857 68960 -1 9
11 0 407086 284589 69120 -1 10
12 0 406954 284469 69280 -1 11
13 0 406766 284377 69400 -1 12
14 0 406674 284237 69560 -1 13
15 0 406542 284061 69720 -1 14
16 0 406388 283825 69880 -1 15
17 0 406248 283653 70040 -1 16
18 0 406076 283489 70200 -1 17
19 0 406024 283405 70320 -1 18
20 0 405716 283073 70360 -1 19
21 0 405394 282693 70280 -1 20
22 0 405198 282449 70160 -1 21
23 0 404890 281913 70040 -1 22
24 0 404806 281753 69920 -1 23
25 0 404348 281173 69880 -1 24
26 0 403912 280777 69920 -1 25
27 0 403372 280345 70000 -1 26
28 0 403058 279549 70080 -1 27
29 0 402998 279345 70200 -1 28
30 0 402922 279157 70320 -1 29
31 0 402758 278941 70480 -1 30
32 0 402698 278809 70640 -1 31
33 0 402638 278717 70760 -1 32
34 0 402542 278557 70920 -1 33
35 0 402460 278469 71040 -1 34
36 0 402388 278305 71240 -1 35
37 0 402360 278085 71360 -1 36
38 0 402218 277829 71480 -1 37
39 0 402210 277633 71640 -1 38
40 0 402226 277417 71800 -1 39
41 0 402266 277173 71920 -1 40
42 0 402356 276885 72040 -1 41
43 0 402448 276525 72200 -1 42
44 0 402520 276205 72360 -1 43
45 0 402614 275917 72480 -1 44
46 0 402598 275641 72600 -1 45
47 0 402550 275413 72760 -1 46
48 0 402526 275229 72920 -1 47
49 0 402590 275005 73080 -1 48
50 0 402628 274773 73280 -1 49
51 0 402620 274625 73440 -1 50
52 0 402628 274509 73600 -1 51
53 0 402644 274289 73760 -1 52
54 0 402668 274113 73960 -1 53
55 0 402676 274037 74160 -1 54
56 0 402792 273929 74320 -1 55
57 0 402952 273697 74440 -1 56
58 0 403064 273453 74560 -1 57
59 0 403122 273197 74720 -1 58
60 0 403162 272997 74840 -1 59
61 0 403178 272821 75000 -1 60
62 0 403182 272633 75120 -1 61
63 0 403162 272481 75280 -1 62
64 0 403182 272265 75480 -1 63
65 0 403210 272089 75640 -1 64
66 0 403270 271937 75800 -1 65
67 0 403338 271837 76000 -1 66
68 0 403358 271741 76200 -1 67
69 0 403374 271501 76360 -1 68
70 0 403384 271277 76520 -1 69
71 0 403464 271113 76680 -1 70
72 0 403492 270941 76880 -1 71
73 0 403488 270797 77040 -1 72
74 0 403532 270653 77200 -1 73
75 0 403576 270517 77360 -1 74
76 0 403612 270389 77520 -1 75
77 0 403684 270265 77680 -1 76
78 0 403712 270149 77840 -1 77
79 0 403754 270025 78000 -1 78
80 0 403866 269837 78160 -1 79
81 0 403938 269761 78320 -1 80
82 0 404022 269645 78480 -1 81
83 0 404118 269517 78680 -1 82
84 0 404214 269389 78880 -1 83
85 0 404250 269313 79080 -1 84
86 0 404294 269265 79240 -1 85
87 0 404302 269209 79400 -1 86
88 0 404410 269089 79560 -1 87
89 0 404618 268881 79760 -1 88
90 0 404750 268697 79920 -1 89
91 0 404852 268621 80040 -1 90
92 0 405004 268453 80160 -1 91
93 0 405088 268369 80320 -1 92
94 0 405080 268261 80480 -1 93
95 0 405124 268201 80640 -1 94
96 0 405232 268097 80760 -1 95
97 0 405364 267969 80880 -1 96
98 0 405468 267765 81040 -1 97
99 0 405516 267621 81200 -1 98
100 0 405572 267513 81360 -1 99
101 0 405668 267413 81480 -1 100
102 0 405986 267225 81640 -1 101
103 0 406286 267049 81800 -1 102
104 0 406418 266937 81920 -1 103
105 0 406622 266813 82080 -1 104
106 0 406802 266741 82240 -1 105
107 0 406974 266661 82360 -1 106
108 0 407166 266505 82480 -1 107
109 0 407314 266409 82600 -1 108
110 0 407494 266257 82760 -1 109
111 0 407754 266097 82880 -1 110
112 0 407870 265993 83040 -1 111
113 0 407932 265937 83160 -1 112
114 0 408180 265697 83280 -1 113
115 0 408268 265613 83440 -1 114
116 0 408476 265365 83560 -1 115
117 0 408732 265149 83720 -1 116
118 0 408966 264941 83880 -1 117
119 0 409146 264793 84000 -1 118
120 0 409298 264701 84120 -1 119
121 0 409458 264617 84240 -1 120
122 0 409614 264545 84360 -1 121
123 0 409838 264429 84520 -1 122
124 0 410082 264313 84640 -1 123
125 0 410342 264189 84800 -1 124
126 0 410564 264101 84960 -1 125
127 0 410692 264049 85120 -1 126
128 0 410808 264041 85280 -1 127
129 0 410976 263941 85400 -1 128
130 0 411248 263837 85520 -1 129
131 0 411384 263785 85680 -1 130
132 0 411560 263857 85840 -1 131
133 0 411660 263925 85960 -1 132
134 0 411792 263797 86080 -1 133
135 0 412124 263497 86200 -1 134
136 0 412434 263297 86280 -1 135
137 0 412730 263089 86400 -1 136
138 0 412854 262989 86520 -1 137
139 0 413014 262897 86640 -1 138
140 0 413182 262793 86760 -1 139
141 0 413426 262617 86920 -1 140
142 0 413646 262425 87080 -1 141
143 0 413730 262313 87160 -1 142
144 0 413854 262145 87320 -1 143
145 0 414000 261957 87440 -1 144
146 0 414124 261829 87560 -1 145
147 0 414316 261641 87680 -1 146
148 0 414476 261509 87800 -1 147
149 0 414598 261373 87920 -1 148
150 0 414674 261221 88040 -1 149
151 0 414766 261085 88160 -1 150
152 0 414954 260901 88240 -1 151
153 0 415114 260737 88360 -1 152
154 0 415274 260517 88480 -1 153
155 0 415486 260537 88560 -1 154
156 0 415702 260433 88640 -1 155
157 0 415818 261053 88720 -1 156
158 0 415958 261233 88880 -1 157
159 0 416082 261189 89000 -1 158
160 0 416222 261153 89120 -1 159
161 0 416540 261093 89240 -1 160
162 0 416884 260981 89320 -1 161
163 0 417108 260945 89440 -1 162
164 0 417392 260957 89520 -1 163
165 0 417832 261053 89640 -1 164
166 0 418190 260989 89760 -1 165
167 0 418478 260909 89880 -1 166
168 0 418902 260821 90000 -1 167
169 0 419210 260789 90160 -1 168
170 0 419346 260781 90240 -1 169
171 0 419628 260685 90360 -1 170
172 0 419804 260617 90480 -1 171
173 0 420000 260517 90600 -1 172
174 0 420212 260429 90680 -1 173
175 0 420700 260341 90720 -1 174
176 0 421236 260297 90840 -1 175
177 0 421826 260185 90920 -1 176
178 0 422542 260061 91000 -1 177
179 0 422978 260085 91080 -1 178
180 0 423422 259933 91120 -1 179
181 0 423868 259749 91240 -1 180
182 0 424212 259757 91360 -1 181
183 0 424524 259721 91440 -1 182
184 0 424892 259673 91520 -1 183
185 0 425186 259593 91640 -1 184
186 0 425458 259501 91720 -1 185
187 0 425910 259333 91800 -1 186
188 0 426458 259261 91880 -1 187
189 0 426630 259213 92000 -1 188
190 0 426866 259209 92080 -1 189
191 0 427484 259165 92160 -1 190
192 0 428248 259065 92200 -1 191
193 0 428736 258945 92280 -1 192
194 0 428964 258917 92400 -1 193
195 0 429168 258889 92520 -1 194
196 0 429488 258877 92640 -1 195
197 0 429658 258861 92760 -1 196
198 0 429746 258849 92880 -1 197
199 0 429866 258841 93000 -1 198
200 0 430158 258817 93120 -1 199
201 0 430362 258821 93240 -1 200
202 0 430628 258861 93360 -1 201
203 0 430848 258917 93440 -1 202
204 0 431360 259037 93520 -1 203
205 0 431970 259161 93600 -1 204
206 0 432498 259165 93680 -1 205
207 0 432718 259197 93760 -1 206
208 0 432918 259293 93880 -1 207
209 0 433040 259345 93960 -1 208
210 0 433548 259609 93960 -1 209
211 0 434288 259633 94080 -1 210
212 0 434510 259617 94160 -1 211
213 0 434666 259573 94240 -1 212
214 0 434822 259593 94320 -1 213
215 0 434946 259609 94400 -1 214
216 0 435094 259601 94480 -1 215
217 0 435402 259541 94560 -1 216
218 0 435714 259525 94640 -1 217
219 0 436020 259461 94720 -1 218
220 0 436316 259429 94800 -1 219
221 0 436448 259433 94880 -1 220
222 0 436640 259465 94960 -1 221
223 0 436732 259501 95040 -1 222
224 0 436960 259497 95120 -1 223
225 0 437156 259485 95200 -1 224
226 0 437482 259445 95280 -1 225
227 0 437966 259449 95360 -1 226
228 0 438138 259501 95440 -1 227
229 0 438598 259497 95520 -1 228
230 0 439336 259493 95560 -1 229
231 0 440382 259493 95680 -1 230
232 0 441142 259517 95760 -1 231
233 0 441278 259533 95840 -1 232
234 0 441578 259521 95920 -1 233
235 0 441984 259505 96040 -1 234
236 0 442276 259441 96160 -1 235
237 0 442520 259413 96240 -1 236
238 0 442780 259381 96320 -1 237
239 0 443222 259337 96400 -1 238
240 0 443526 259269 96480 -1 239
241 0 443758 259237 96560 -1 240
242 0 444174 259209 96640 -1 241
243 0 444704 259133 96720 -1 242
244 0 445120 259145 96800 -1 243
245 0 446402 258997 96800 -1 244
246 0 448048 258885 96760 -1 245
247 0 448968 258829 96720 -1 246
248 0 449714 258677 96760 -1 247
249 0 450154 258529 96840 -1 248
250 0 450988 258369 96920 -1 249
251 0 451360 258361 97000 -1 250
252 0 451712 258305 97080 -1 251
253 0 452450 258145 97120 -1 252
254 0 453186 258077 97040 -1 253
255 0 453434 258053 96960 -1 254
256 0 453858 258005 96880 -1 255
257 0 454220 257961 96800 -1 256
258 0 454548 257909 96720 -1 257
259 0 455088 257789 96640 -1 258
260 0 455252 257721 96560 -1 259
261 0 455470 257669 96480 -1 260
262 0 455826 257621 96360 -1 261
263 0 456222 257577 96280 -1 262
264 0 456650 257489 96200 -1 263
265 0 457324 257325 96120 -1 264
266 0 457720 257209 96040 -1 265
267 0 458032 257109 95920 -1 266
268 0 458560 256957 95840 -1 267
269 0 458902 256801 95760 -1 268
270 0 459406 256673 95680 -1 269
271 0 459662 256633 95600 -1 270
272 0 460094 256509 95520 -1 271
273 0 460338 256429 95440 -1 272
274 0 460762 256241 95360 -1 273
275 0 461060 256113 95280 -1 274
276 0 461272 256025 95200 -1 275
277 0 461580 255925 95080 -1 276
278 0 461832 255825 95000 -1 277
279 0 462272 255713 94880 -1 278
280 0 462574 255609 94760 -1 279
281 0 462698 255529 94680 -1 280
282 0 462838 255445 94560 -1 281
283 0 463014 255349 94480 -1 282
284 0 463234 255221 94360 -1 283
285 0 463562 255049 94280 -1 284
286 0 463930 254905 94160 -1 285
287 0 464078 254849 94080 -1 286
288 0 464306 254773 93960 -1 287
289 0 464540 254605 93840 -1 288
290 0 464808 254465 93720 -1 289
291 0 464864 254409 93640 -1 290
292 0 465136 254189 93520 -1 291
293 0 465244 254089 93440 -1 292
294 0 465484 253925 93360 -1 293
295 0 465640 253849 93240 -1 294
296 0 465806 253809 93120 -1 295
297 0 465958 253789 93000 -1 296
298 0 466126 253741 92880 -1 297
299 0 466382 253669 92760 -1 298
300 0 466710 253549 92640 -1 299
301 0 466966 253449 92520 -1 300
302 0 467324 253285 92400 -1 301
303 0 467600 253149 92280 -1 302
304 0 467704 253105 92160 -1 303
305 0 467976 253033 92000 -1 304
306 0 468266 252985 91880 -1 305
307 0 468478 252973 91760 -1 306
308 0 468758 252945 91640 -1 307
309 0 469078 252889 91520 -1 308
310 0 469274 252849 91440 -1 309
311 0 469512 252793 91320 -1 310
312 0 469812 252737 91200 -1 311
313 0 470008 252725 91120 -1 312
314 0 470172 252717 91040 -1 313
315 0 470364 252649 90960 -1 314
316 0 470566 252565 90880 -1 315
317 0 470850 252445 90760 -1 316
318 0 471334 252305 90640 -1 317
319 0 469446 252129 90560 -1 318
320 0 469606 251953 90440 -1 319
321 0 469864 251777 90320 -1 320
322 0 470128 251621 90200 -1 321
323 0 470384 251557 90080 -1 322
324 0 470694 251301 90000 -1 323
325 0 470934 250993 89880 -1 324
326 0 471146 250837 89760 -1 325
327 0 471468 250689 89640 -1 326
328 0 471816 250665 89520 -1 327
329 0 472184 250569 89400 -1 328
330 0 472528 250441 89320 -1 329
331 0 473050 250257 89240 -1 330
332 0 473782 250149 89200 -1 331
333 0 474446 250001 89120 -1 332
334 0 474838 249953 89000 -1 333
335 0 475530 250013 89000 -1 334
336 0 475418 250261 89120 -1 335
337 0 475310 250645 89240 -1 336
338 0 475208 250761 89360 -1 337
339 0 475092 251037 89520 -1 338
340 0 474904 251265 89640 -1 339
341 0 474684 251465 89800 -1 340
342 0 474498 251741 89920 -1 341
343 0 474246 252097 90080 -1 342
344 0 474022 252413 90200 -1 343
345 0 473912 252825 90280 -1 344
346 0 473760 253065 90400 -1 345
347 0 473562 253297 90480 -1 346
348 0 473398 254045 90560 -1 347
349 0 473184 254605 90480 -1 348
350 0 473044 255081 90400 -1 349
351 0 473058 255233 90280 -1 350
352 0 473074 255409 90160 -1 351
353 0 472750 255885 90040 -1 352
354 0 472936 255981 89840 -1 353
355 0 473608 256161 89800 -1 354
356 0 474396 256377 89840 -1 355
357 0 475120 256277 89840 -1 356
358 0 475986 256517 89880 -1 357
359 0 476210 256477 89760 -1 358
360 0 476590 256441 89720 -1 359
361 0 476746 256457 89640 -1 360
362 0 477022 256537 89560 -1 361
363 0 477202 256613 89480 -1 362
364 0 477690 256753 89400 -1 363
365 0 478154 256857 89320 -1 364
366 0 478372 256889 89240 -1 365
367 0 478720 256917 89160 -1 366
368 0 479140 256973 89040 -1 367
369 0 479292 256981 88960 -1 368
370 0 479588 257017 88840 -1 369
371 0 479684 257037 88720 -1 370
372 0 480124 256577 88600 -1 371
373 0 480178 256905 88480 -1 372
374 0 480170 257001 88360 -1 373
375 0 480146 257077 88200 -1 374
376 0 480174 257169 88080 -1 375
377 0 480218 257253 87920 -1 376
378 0 480218 257253 87760 -1 377
379 0 480342 257241 87600 -1 378
380 0 480362 257233 87440 -1 379
381 0 480554 257205 87320 -1 380
382 0 480566 257321 87200 -1 381
383 0 480606 257005 87080 -1 382
384 0 480658 256989 86960 -1 383
385 0 480902 256805 86840 -1 384
386 0 481306 256733 86720 -1 385
387 0 481634 256693 86600 -1 386
388 0 482118 256577 86480 -1 387
389 0 482638 256505 86520 -1 388
390 0 483048 256449 86400 -1 389
391 0 483324 256397 86320 -1 390
392 0 483516 256393 86240 -1 391
393 0 484004 256401 86160 -1 392
394 0 484092 256413 86080 -1 393
395 0 484188 256429 85960 -1 394
396 0 484200 256389 85840 -1 395
397 0 484252 256289 85720 -1 396
398 0 484260 256241 85600 -1 397
399 0 484292 256233 85520 -1 398
400 0 484376 256193 85400 131 399
401 0 484400 256169 85280 131 400
402 0 484400 256125 85160 131 401
403 0 484416 256073 85040 131 402
404 0 484428 256009 84880 131 403
405 0 484408 256009 84720 131 404
406 0 484440 255997 84560 128 405
407 0 484392 256005 84400 128 406
408 0 484444 256085 84240 102 407
409 0 484572 256169 84080 64 408
410 0 484732 256229 83960 75 409
411 0 484860 256329 83840 75 410
412 0 485008 256409 83720 71 411
413 0 485148 256377 83640 71 412
414 0 485328 256361 83560 71 413
415 0 485490 256373 83520 71 414
416 0 485750 256421 83440 75 415
417 0 485950 256353 83320 75 416
418 0 486138 256241 83280 75 417
419 0 486308 255311 83440 107 418
420 0 486300 255207 83480 107 419
421 0 486348 255155 83520 107 420
422 0 486392 255143 83560 107 421
423 0 486436 255127 83600 107 422
424 0 486440 255111 83640 107 423
425 0 486436 255159 83720 107 424
426 0 486326 256129 83240 90 418
427 0 487026 255965 83160 45 426
428 0 487110 255985 83120 -1 427
429 0 487278 256025 83040 131 428
430 0 487290 256009 83000 178 429
431 0 487596 255389 82960 51 430
432 0 487202 256169 82920 45 431
433 0 487278 256165 82800 178 432
434 0 487250 256201 82640 135 433
435 0 487210 256169 82440 153 434
436 0 487286 255977 82200 122 435
437 0 487414 255837 82040 80 436
438 0 487270 255793 81840 80 437
439 0 487294 255725 81680 40 438
440 0 487578 255457 81560 140 439
441 0 487714 255485 81440 140 440
442 0 487770 255509 81280 86 441
443 0 488114 255457 81120 60 442
444 0 488334 255541 81040 120 443
445 0 488462 255577 80880 172 444
446 0 488566 255569 80760 163 445
447 0 488674 255593 80560 163 446
448 0 488750 255521 80360 143 447
449 0 489046 255309 80200 101 448
450 0 489562 255109 80080 98 449
451 0 490418 254953 80040 115 450
452 0 490468 254891 80000 115 451
453 0 490796 254603 79800 120 452
454 0 490836 254363 79640 91 453
455 0 490940 254207 79440 51 454
456 0 491120 254099 79400 75 455
457 0 491580 253835 79240 96 456
458 0 492136 253679 79040 81 457
459 0 493120 253295 79000 122 458
460 0 493352 253027 78840 107 459
461 0 493508 252851 78680 71 460
462 0 493712 252743 78520 71 461
463 0 494108 252623 78320 45 462
464 0 494264 252423 78080 71 463
465 0 494208 252423 78040 71 464
466 0 494400 252343 78000 71 465
467 0 494504 252303 77960 75 466
468 0 494584 252339 77840 75 467
469 0 494772 252443 77720 60 468
470 0 494908 252319 77600 32 469
471 0 494932 252251 77440 32 470
472 0 495272 252535 77280 51 471
473 0 495320 252627 77120 51 472
474 0 495452 252259 76440 81 473
475 0 495468 252087 76320 75 474
476 0 495466 252069 76280 75 475
477 0 495486 251917 76160 75 476
478 0 495510 251761 76040 75 477
479 0 495606 251617 75880 45 478
480 0 495730 251565 75840 45 479
481 0 495950 251433 75720 81 480
482 0 495946 251293 75680 81 481
483 0 496294 250549 75600 91 482
484 0 496422 249977 75520 136 483
485 0 496598 249641 75400 81 484
486 0 496678 249617 75360 81 485
487 0 496738 249573 75240 60 486
488 0 496806 249461 75120 60 487
489 0 496726 249193 74960 75 488
490 0 496766 249101 74880 124 489
491 0 496958 248793 74880 242 490
492 0 496922 248777 74920 242 491
493 0 496918 248781 74960 242 492
494 0 496898 248793 75000 242 493
495 0 496910 248821 75040 124 494
496 0 496886 248853 75080 124 495
497 0 496910 248885 75120 75 496
498 0 496930 248917 75160 75 497
499 0 496786 249055 74840 124 490
500 0 496566 249405 74800 75 499
501 0 496578 249413 74760 75 500
502 0 496538 249413 74720 75 501
503 0 496482 249381 74640 124 502
504 0 496590 249513 74600 124 503
505 0 496610 249537 74560 124 504
506 0 496618 249549 74520 124 505
507 0 496658 249581 74440 124 506
508 0 496742 249769 74320 -1 507
509 0 496834 250093 74200 -1 508
510 0 496882 250109 74120 -1 509
511 0 496942 250109 74040 -1 510
512 0 496454 249365 74600 124 503
513 0 496410 249365 74520 124 512
514 0 496806 249009 74800 124 499
515 0 496834 249005 74680 242 514
516 0 497034 248985 74560 183 515
517 0 496958 248969 74280 172 516
518 0 497046 248833 74160 172 517
519 0 497062 248837 74120 172 518
520 0 497158 248909 73960 197 519
521 0 497346 248937 73760 122 520
522 0 497448 248997 73640 122 521
523 0 497482 249017 73600 122 522
524 0 497678 249069 73320 157 523
525 0 497506 248949 73120 80 524
526 0 497770 249161 72920 80 525
527 0 497742 249205 72760 80 526
528 0 497782 249221 72640 80 527
529 0 497814 249229 72520 98 528
530 0 497806 249129 72320 98 529
531 0 497762 249109 72160 98 530
532 0 497838 249121 72000 60 531
533 0 497862 249293 71800 51 532
534 0 497875 249384 71640 51 533
535 0 497813 249444 71520 90 534
536 0 497815 249480 71400 90 535
537 0 497835 249500 71240 75 536
538 0 497811 249540 71080 75 537
539 0 497849 249536 70920 90 538
540 0 497851 249586 70760 71 539
541 0 497875 249600 70560 71 540
542 0 497867 249594 70400 81 541
543 0 497871 249634 70200 81 542
544 0 497735 249708 70000 64 543
545 0 497669 249690 69840 60 544
546 0 497511 249706 69680 60 545
547 0 497419 249742 69520 71 546
548 0 497345 249844 69400 71 547
549 0 497309 249878 69240 90 548
550 0 497289 249938 69080 90 549
551 0 497264.6 249933.6 69040 96 550
552 0 497167 249916 68880 96 551
553 0 497175 249988 68720 81 552
554 0 497193 250012 68560 81 553
555 0 497211 249982 68360 91 554
556 0 497203 250000 68200 71 555
557 0 497195 250060 68000 64 556
558 0 497185 250090 67800 64 557
559 0 497063 250030 67680 64 558
560 0 497113 249946 67520 64 559
561 0 496781 249720 67360 60 560
562 0 496513 249722 67320 64 561
563 0 495857 249944 67200 120 562
564 0 495775 249884 67160 80 563
565 0 495867 249966 67120 120 564
566 0 495809 250022 67040 80 565
567 0 495367 249870 67120 64 564
568 0 495227 249846 67080 75 567
569 0 494879 249844 67040 64 568
570 0 494517 249776 67080 60 569
571 0 494221 249924 67040 60 570
572 0 494209 249954 67000 60 571
573 0 494175 249934 66960 60 572
574 0 494087 249956 66920 45 573
575 0 493919 250088 66880 45 574
576 0 493669 250038 66840 120 575
577 0 493613 250094 66720 120 576
578 0 493411 250068 66680 91 577
579 0 493025 250010 66560 90 578
580 0 492847 249978 66440 75 579
581 0 492449 249890 66400 51 580
582 0 491659 249920 66360 96 581
583 0 491507 249840 66280 137 582
584 0 491439 249842 66160 137 583
585 0 491377 249942 66000 137 584
586 0 491299 250020 65840 115 585
587 0 491231 250042 65760 115 586
588 0 491085 250134 65640 96 587
589 0 490991 250132 65520 96 588
590 0 490841 250074 65400 75 589
591 0 490727 250062 65280 75 590
592 0 490501 250034 65160 51 591
593 0 490281 250012 65120 51 592
594 0 490095 250024 65000 81 593
595 0 489887 249982 64880 51 594
596 0 489773 249998 64840 51 595
597 0 489405 250042 64720 81 596
598 0 489171 250110 64680 71 597
599 0 488883 250178 64600 71 598
600 0 488849 250194 64560 71 599
601 0 488561 250184 64520 60 600
602 0 488363 250104 64480 71 601
603 0 488285 250048 64360 71 602
604 0 488201 250056 64240 71 603
605 0 488109 250124 64120 64 604
606 0 487941 250232 64040 64 605
607 0 487771 250332 63960 81 606
608 0 487635 250382 63880 51 607
609 0 487399 250562 63760 40 608
610 0 487257 250668 63680 51 609
611 0 486817 250782 63640 60 610
612 0 486729 250862 63560 60 611
613 0 486411 251078 63600 98 612
614 0 486479 251348 63640 98 613
615 0 486679 251518 63600 98 614
616 0 486711 251570 63560 98 615
617 0 486685 250902 63520 98 612
618 0 486555 250886 63400 200 617
619 0 486441 250776 63200 200 618
620 0 486447 250834 63000 203 619
621 0 486371 250894 62840 203 620
622 0 486355 250864 62720 157 621
623 0 486425 250986 62680 157 622
624 0 486527 251090 62400 71 623
625 0 486078.03 251242.08 62280 136 624
626 0 486039 251292 62240 140 625
627 0 485895 251430 62160 140 626
628 0 485877 251608 62040 98 627
629 0 485623 251644 62000 96 628
630 0 485507 251692 61920 96 629
631 0 485395 251724 61880 96 630
632 0 486437 250290 62720 203 622
633 0 494391 249748 67200 60 570
634 0 494359 249750 67240 60 633
635 0 494331 249752 67320 60 634
636 0 497402 248005 74080 75 519
637 0 497386 247945 74040 75 636
638 0 497414 247665 73920 75 637
639 0 497489 247576 73880 51 638
640 0 497563 247526 73840 51 639
641 0 497727 247368 73720 75 640
642 0 497901 247208 73640 75 641
643 0 497937 247006 73480 75 642
644 0 498065 246840 73360 80 643
645 0 498301 246378 73200 75 644
646 0 498365 246170 73080 51 645
647 0 498611 245840 72960 64 646
648 0 498617 245622 72840 71 647
649 0 498645 245638 72800 71 648
650 0 498761 245642 72720 51 649
651 0 498949 245572 72600 51 650
652 0 499157 245462 72560 120 651
653 0 499253 245466 72440 71 652
654 0 499599 245262 72400 60 653
655 0 499863 245000 72320 71 654
656 0 500035 244876 72240 81 655
657 0 500185 244878 72200 81 656
658 0 500219 244830 72160 81 657
659 0 500381 244822 72080 91 658
660 0 500789 244740 71960 81 659
661 0 500949 244688 71920 81 660
662 0 501419 244250 71880 98 661
663 0 501513 243960 71720 75 662
664 0 501599 243934 71600 75 663
665 0 501887 243828 71520 98 664
666 0 502111 243718 71400 71 665
667 0 502403 243706 71280 45 666
668 0 502379 243648 71120 45 667
669 0 502461 243526 71040 96 668
670 0 502519 243488 70920 96 669
671 0 502603 243388 70760 51 670
672 0 502691 243324 70640 75 671
673 0 502807 243310 70600 75 672
674 0 502917 243282 70560 75 673
675 0 502985 243204 70440 32 674
676 0 503031 243012 70280 81 675
677 0 503001 242994 70160 81 676
678 0 503049 242960 70000 71 677
679 0 503107 242830 69880 71 678
680 0 503049 242810 69720 75 679
681 0 502939 242740 69560 75 680
682 0 502813 242658 69400 101 681
683 0 502821 242650 69160 98 682
684 0 503025 242486 69000 45 683
685 0 502983 242372 68880 45 684
686 0 502911 242360 68720 64 685
687 0 502837 242350 68520 32 686
688 0 502755 242372 68320 45 687
689 0 502673 242394 68160 45 688
690 0 502535 242336 68040 64 689
691 0 502517 242318 67880 64 690
692 0 502545 242468 67720 115 691
693 0 502599 242476 67560 115 692
694 0 502841 242564 67400 86 693
695 0 502917 242594 67240 86 694
696 0 503031 242604 67200 51 695
697 0 503083 242614 67160 51 696
698 0 503103 242628 67120 51 697
699 0 503195 242646 67040 32 698
700 0 503291 242778 66960 32 699
701 0 503293 242822 66920 32 700
702 0 503313 242944 66880 40 701
703 0 503287 243006 66840 40 702
704 0 503273 243060 66760 40 703
705 0 503309 243130 66640 124 704
706 0 503421 243208 66600 124 705
707 0 503461 243272 66480 102 706
708 0 504027 243166 66480 128 707
709 0 504093 243132 66560 102 708
710 0 503501 243336 66360 102 707
711 0 503507 243356 66240 128 710
712 0 503707 243334 66200 128 711
713 0 504203 243332 66000 175 712
714 0 504331 243390 65840 175 713
715 0 504053 243436 65680 115 714
716 0 495332 253339 77160 108 473
717 0 495384 253415 77280 75 716
718 0 495492 253591 77400 40 717
719 0 495570 253837 77560 51 718
720 0 495666 253969 77720 51 719
721 0 495666 254089 77880 51 720
722 0 495642 254097 77920 51 721
723 0 495634 254161 78040 60 722
724 0 495578 254197 78120 60 723
725 0 495346 254365 78200 71 724
726 0 494954 255177 78480 81 725
727 0 494954 255325 78600 81 726
728 0 494910 255317 78640 81 727
729 0 494834 255449 78760 60 728
730 0 493614 256177 78760 154 729
731 0 493562 256269 78800 124 730
732 0 493418 256357 78920 124 731
733 0 492918 256777 78960 71 732
734 0 493034 257361 79000 45 733
735 0 493058 257565 78880 32 734
736 0 492934 257669 78840 32 735
737 0 492686 257809 78880 51 736
738 0 492674 257869 78960 51 737
739 0 492554 257841 79000 71 738
740 0 492546 257797 79040 71 739
741 0 492594 257853 79160 71 740
742 0 492650 257921 79200 71 741
743 0 492670 257893 79280 71 742
744 0 492726 258005 79400 209 743
745 0 492774 258145 79520 235 744
746 0 492846 258181 79560 160 745
747 0 492842 258229 79640 160 746
748 0 492878 258221 79800 196 747
749 0 493030 258221 79960 153 748
750 0 493090 258225 80160 153 749
751 0 493202 258237 80320 153 750
752 0 493362 258405 80440 153 751
753 0 492234 258581 80000 45 749
754 0 492202 258605 80040 45 753
755 0 492182 258609 80080 45 754
756 0 488052 255277 82920 40 431
757 0 488432 255121 82880 60 756
758 0 488572 254977 82800 75 757
759 0 488688 254869 82720 45 758
760 0 488900 254773 82640 32 759
761 0 489028 254789 82560 32 760
762 0 489292 254649 82480 32 761
763 0 489492 254673 82520 32 762
764 0 489740 254697 82600 -1 763
765 0 490078 254381 82680 -1 764
766 0 490006 254257 82800 -1 765
767 0 489910 254129 82920 -1 766
768 0 489826 254073 83000 -1 767
769 0 489754 254045 83040 -1 768
770 0 490330 254189 82600 60 765
771 0 490466 254173 82520 60 770
772 0 490750 254145 82520 60 771
773 0 491190 254081 82480 64 772
774 0 491694 254037 82440 40 773
775 0 492262 253957 82400 120 774
776 0 492490 253801 82320 128 775
777 0 492880 253499 82320 40 776
778 0 492868 253279 82280 40 777
779 0 493036 253211 82200 51 778
780 0 493156 253155 82120 51 779
781 0 493252 253095 82080 45 780
782 0 493680 252875 82040 90 781
783 0 493776 252811 81960 81 782
784 0 494404 252775 81960 80 783
785 0 494748 252795 82000 64 784
786 0 494856 252863 82080 115 785
787 0 495036 252987 82200 90 786
788 0 495340 253131 82320 71 787
789 0 496260 253287 82360 64 788
790 0 496860 253179 82400 80 789
791 0 497120 253259 82520 102 790
792 0 497504 253275 82560 51 791
793 0 498068 253303 82600 51 792
794 0 498348 253295 82640 40 793
795 0 497804 253295 82680 64 794
796 0 497732 253279 82720 64 795
797 0 497780 253235 82800 64 796
798 0 497880 253183 82880 32 797
799 0 497872 253103 83000 75 798
800 0 497858 253281 83040 75 799
801 0 497766 253449 83080 75 800
802 0 497626 253513 83120 75 801
803 0 497490 253537 83160 75 802
804 0 498960 253071 82680 98 794
805 0 499036 253019 82720 98 804
806 0 499096 252999 82800 98 805
807 0 499196 252987 82840 64 806
808 0 500076 252835 82880 120 807
809 0 499940 252551 82840 60 808
810 0 500036 252387 82720 32 809
811 0 499940 252323 82640 32 810
812 0 499884 252183 82560 32 811
813 0 499768 252143 82440 32 812
814 0 499520 252099 82320 32 813
815 0 499404 252039 82200 32 814
816 0 499348 251863 82000 -1 815
817 0 499444 251890 81880 -1 816
818 0 499476 251899 81840 -1 817
819 0 499368 251787 81720 -1 818
820 0 499356 251783 81680 -1 819
821 0 500296 252947 83040 166 808
822 0 500360 253127 83200 137 821
823 0 500360 253239 83280 137 822
824 0 500388 253371 83400 80 823
825 0 500312 253495 83480 40 824
826 0 500344 253551 83520 40 825
827 0 500460 253579 83600 40 826
828 0 500672 253767 83720 40 827
829 0 500752 253851 83840 40 828
830 0 500796 253799 83960 40 829
831 0 501124 253855 84000 -1 830
832 0 501352 254099 83960 -1 831
833 0 501196 254091 83880 -1 832
834 0 501336 253951 84040 -1 831
835 0 501528 253979 84160 -1 834
836 0 500728 253087 83400 137 824
837 0 500752 253095 83360 137 836
838 0 500764 253107 83320 137 837
839 0 500340 252791 83200 166 822
840 0 500496 252719 83240 166 839
841 0 500704 252679 83280 166 840
842 0 500732 252643 83360 166 841
843 0 500816 252619 83440 166 842
844 0 501120 252451 83480 -1 843
845 0 492824 253251 82320 40 778
846 0 492768 253231 82360 32 845
847 0 492740 253179 82440 32 846
848 0 492640 253159 82560 60 847
849 0 492564 253127 82640 60 848
850 0 492456 253139 82720 51 849
851 0 492340 253147 82800 51 850
852 0 492200 253175 82840 51 851
853 0 491992 253151 82880 51 852
854 0 491932 253139 82920 51 853
855 0 491740 253155 82960 -1 854
856 0 491700 253111 83000 -1 855
857 0 472510 256129 89960 -1 353
858 0 472384 256425 89840 -1 857
859 0 472134 257279 89560 -1 858
860 0 471794 257727 89440 -1 859
861 0 471806 257891 89320 -1 860
862 0 471510 258247 89200 -1 861
863 0 470874 259023 89120 -1 862
864 0 470198 259503 89080 139 863
865 0 470038 259759 88960 139 864
866 0 469702 259871 88840 139 865
867 0 469454 259951 88720 102 866
868 0 469598 259295 88640 102 867
869 0 469498 259607 88560 102 868
870 0 469434 260051 88440 128 869
871 0 469238 260999 88360 91 870
872 0 469118 261339 88320 102 871
873 0 468994 261655 88240 128 872
874 0 468186 262287 88200 128 873
875 0 468130 262431 88080 91 874
876 0 468054 262615 88000 102 875
877 0 468038 262699 87920 102 876
878 0 468034 262827 87800 102 877
879 0 468150 263215 87680 104 878
880 0 468062 263579 87560 137 879
881 0 467874 263943 87440 124 880
882 0 467822 264163 87280 120 881
883 0 467338 264607 87160 64 882
884 0 467058 264835 87040 81 883
885 0 466950 265007 86880 86 884
886 0 466918 265359 86680 81 885
887 0 467082 266059 86480 75 886
888 0 467030 266691 86440 102 887
889 0 466982 267423 86400 160 888
890 0 468418 267983 86400 98 889
891 0 468794 268223 86440 107 890
892 0 469050 268951 86560 120 891
893 0 468998 269203 86640 80 892
894 0 469002 269535 86680 134 893
895 0 468890 269591 86760 134 894
896 0 468938 269703 86880 134 895
897 0 468898 269671 87000 122 896
898 0 469038 269659 87120 122 897
899 0 469198 269919 87240 107 898
900 0 469250 270007 87360 137 899
901 0 469334 270039 87560 137 900
902 0 469562 270139 87680 137 901
903 0 469970 270275 87840 -1 902
904 0 470246 270351 88000 -1 903
905 0 470470 270275 88200 -1 904
906 0 470794 270095 88400 -1 905
907 0 470978 269875 88560 -1 906
908 0 470926 270059 88760 -1 907
909 0 470974 270119 88880 -1 908
910 0 471746 269971 88960 -1 909
911 0 472106 269891 89000 -1 910
912 0 473238 269739 88960 -1 911
913 0 473366 269739 88880 -1 912
914 0 473496 269729 88840 -1 913
915 0 473596 269745 88800 -1 914
916 0 473888 269769 88720 -1 915
917 0 474396 269553 88680 -1 916
918 0 474604 269573 88640 -1 917
919 0 474680 269661 88520 -1 918
920 0 475144 269901 88400 -1 919
921 0 475248 270045 88320 -1 920
922 0 475368 270149 88240 -1 921
923 0 475440 270321 88080 -1 922
924 0 475628 270489 87880 -1 923
925 0 475720 270597 87680 -1 924
926 0 475904 270633 87480 -1 925
927 0 476096 270737 87280 -1 926
928 0 476252 270517 87120 -1 927
929 0 476312 270617 87080 -1 928
930 0 476424 270673 87040 -1 929
931 0 476492 270705 87000 -1 930
932 0 476600 270833 86880 -1 931
933 0 476728 270969 86720 -1 932
934 0 476892 271053 86600 -1 933
935 0 477048 271057 86440 -1 934
936 0 477348 271137 86320 -1 935
937 0 477764 271465 86160 -1 936
938 0 478248 271745 86040 -1 937
939 0 478464 271857 85920 -1 938
940 0 478484 271789 85760 -1 939
941 0 478704 271801 85600 -1 940
942 0 478820 271705 85440 -1 941
943 0 478892 271689 85280 -1 942
944 0 478884 271321 85320 -1 943
945 0 478868 271213 85360 -1 944
946 0 478852 271161 85400 -1 945
947 0 478804 271105 85440 -1 946
948 0 478980 271717 85200 -1 943
949 0 479080 271781 85080 -1 948
950 0 479080 271809 84960 -1 949
951 0 479244 271857 84920 -1 950
952 0 479344 271889 84880 -1 951
953 0 479404 271945 84760 -1 952
954 0 479628 272273 84640 -1 953
955 0 479956 272449 84520 -1 954
956 0 480144 272525 84360 -1 955
957 0 480172 272557 84240 -1 956
958 0 480256 272629 84080 -1 957
959 0 480412 272625 83920 -1 958
960 0 480520 272693 83720 -1 959
961 0 480832 272597 83600 -1 960
962 0 480944 272529 83440 -1 961
963 0 480984 272481 83320 -1 962
964 0 481096 272417 83160 -1 963
965 0 481444 272245 83000 -1 964
966 0 481744 272041 82840 -1 965
967 0 482812 271829 82760 -1 966
968 0 483340 271717 82720 -1 967
969 0 483700 271649 82680 -1 968
970 0 484320 271281 82640 -1 969
971 0 484304 270933 82640 -1 970
972 0 484656 270737 82600 -1 971
973 0 484308 270849 82680 -1 971
974 0 484168 270625 82720 -1 973
975 0 484244 270305 82680 32 974
976 0 484124 270113 82600 32 975
977 0 484070 270011 82560 32 976
978 0 484086 269963 82520 32 977
979 0 484254 269975 82400 32 978
980 0 484662 269691 82360 32 979
981 0 484690 269651 82320 32 980
982 0 484702 269531 82280 32 981
983 0 483942 269835 82640 32 976
984 0 483942 269815 82720 32 983
985 0 483910 269723 82720 32 984
986 0 483858 269655 82800 32 985
987 0 483810 269511 82840 -1 986
988 0 486388 271749 82640 -1 970
989 0 486532 271705 82520 -1 988
990 0 484625.44 271958.12 82520 -1 989
991 0 486604 271721 82480 -1 989
992 0 486888 271821 82400 -1 991
993 0 487020 271805 82280 -1 992
994 0 487368 271713 82080 -1 993
995 0 486628 271277 82040 -1 994
996 0 486576 271237 81880 -1 995
997 0 487624 271785 81880 -1 994
998 0 487708 271701 81720 -1 997
999 0 486340 271705 82680 -1 988
1000 0 486236 271681 82800 -1 999
1001 0 486260 271685 82960 -1 1000
1002 0 485952 271733 83080 -1 1001
1003 0 483488 271904 82000 60 969
1004 0 483424 271872 81760 32 1003
1005 0 483296 271904 81520 90 1004
1006 0 483136 271936 81320 75 1005
1007 0 483008 272096 81120 64 1006
1008 0 482976 272256 80920 64 1007
1009 0 482848 272416 80760 71 1008
1010 0 482848 272576 80560 60 1009
1011 0 482720 272736 80400 45 1010
1012 0 482688 272896 80200 60 1011
1013 0 482592 273088 80040 71 1012
1014 0 482464 273344 79960 137 1013
1015 0 482208 273440 79920 80 1014
1016 0 481984 273536 79800 64 1015
1017 0 481824 273696 79600 32 1016
1018 0 481792 273888 79440 45 1017
1019 0 481792 274112 79320 40 1018
1020 0 481824 274304 79480 45 1019
1021 0 481824 274432 79720 32 1020
1022 0 481824 274432 80000 64 1021
1023 0 481824 274464 80080 45 1022
1024 0 470870 270103 89040 -1 911
1025 0 470746 270207 89160 -1 1024
1026 0 470722 270275 89320 -1 1025
1027 0 470678 270331 89480 -1 1026
1028 0 470614 270431 89680 -1 1027
1029 0 470486 270519 89800 -1 1028
1030 0 470086 270715 89880 -1 1029
1031 0 469950 270931 90000 -1 1030
1032 0 469910 271223 90160 -1 1031
1033 0 469918 271523 90360 -1 1032
1034 0 469794 271763 90520 -1 1033
1035 0 469906 271751 90560 -1 1034
1036 0 471562 271795 90640 -1 1035
1037 0 471398 271799 90680 -1 1036
1038 0 471309 271987 90760 -1 1037
1039 0 471111.75 271876 90880 -1 1038
1040 0 471046 271839 90920 -1 1039
1041 0 471618 271647 91160 -1 1040
1042 0 471742 271639 91360 -1 1041
1043 0 471808 271637 91440 -1 1042
1044 0 472284 271993 91480 -1 1043
1045 0 472360 272097 91360 -1 1044
1046 0 470638 272995 90880 -1 1039
1047 0 470998 274115 90880 -1 1046
1048 0 470958 274227 90840 -1 1047
1049 0 470910 274407 90720 -1 1048
1050 0 470942 274511 90680 -1 1049
1051 0 470930 274519 90640 -1 1050
1052 0 469114 274611 90560 -1 1051
1053 0 468954 274715 90480 -1 1052
1054 0 468858 274915 90440 -1 1053
1055 0 468810 275423 90320 -1 1054
1056 0 468490 276315 90200 -1 1055
1057 0 468162 276471 90440 -1 1056
1058 0 468254 276531 90560 -1 1057
1059 0 470058 276547 90640 -1 1058
1060 0 469662 276639 90760 -1 1059
1061 0 470672 273149 90920 -1 1046
1062 0 470634 273671 90880 -1 1061
1063 0 470214 273715 90840 -1 1062
1064 0 470242 273579 90720 -1 1063
1065 0 470774 273611 91040 -1 1061
1066 0 470710 273615 91120 -1 1065
1067 0 467026 266015 86400 101 888
1068 0 466810 266103 86320 75 1067
1069 0 466622 266323 86200 81 1068
1070 0 466578 266487 86120 91 1069
1071 0 466330 266999 86000 120 1070
1072 0 466092 267341 85960 139 1071
1073 0 465760 267817 85880 98 1072
1074 0 465304 268181 85720 128 1073
1075 0 465220 268297 85560 122 1074
1076 0 465160 268357 85400 81 1075
1077 0 465176 268429 85200 81 1076
1078 0 465100 268505 85000 75 1077
1079 0 464960 268605 84840 104 1078
1080 0 464880 268653 84680 104 1079
1081 0 464484 269073 84520 60 1080
1082 0 463852 269737 84480 71 1081
1083 0 463160 270309 84440 51 1082
1084 0 462840 270509 84360 51 1083
1085 0 462708 270745 84280 75 1084
1086 0 462392 271025 84160 60 1085
1087 0 462224 271269 84080 91 1086
1088 0 462024 271717 83920 108 1087
1089 0 462032 271885 83800 124 1088
1090 0 462036 272045 83680 108 1089
1091 0 461912 272265 83480 80 1090
1092 0 461512 272521 83440 104 1091
1093 0 461120 272657 83400 86 1092
1094 0 460920 272777 83320 71 1093
1095 0 459720 273053 83280 51 1094
1096 0 459524 273061 83240 96 1095
1097 0 459400 273105 83120 96 1096
1098 0 459240 273105 82920 122 1097
1099 0 458856 273205 82800 91 1098
1100 0 458776 273381 82720 60 1099
1101 0 458524 273557 82560 71 1100
1102 0 458372 273549 82400 71 1101
1103 0 458220 273545 82240 96 1102
1104 0 457764 273501 82000 96 1103
1105 0 457504 273441 81840 96 1104
1106 0 457228 273357 81640 96 1105
1107 0 457072 273225 81440 101 1106
1108 0 456996 273129 81320 90 1107
1109 0 456900 273069 81160 128 1108
1110 0 456804 273049 80960 71 1109
1111 0 456700 273025 80760 71 1110
1112 0 456516 272977 80600 71 1111
1113 0 456456 272985 80440 71 1112
1114 0 456408 273005 80240 96 1113
1115 0 456430 273095 80080 96 1114
1116 0 456478 273135 79960 128 1115
1117 0 456418 273127 79920 128 1116
1118 0 456078 273659 79880 128 1117
1119 0 456450 273103 79840 128 1118
1120 0 456474 273163 79680 71 1119
1121 0 456510 273183 79520 71 1120
1122 0 456482 273147 79360 64 1121
1123 0 456422 273135 79160 60 1122
1124 0 456550 273135 79000 60 1123
1125 0 456494 273099 78800 45 1124
1126 0 456330 272991 78600 45 1125
1127 0 456246 272995 78520 64 1126
1128 0 455822 272999 78320 96 1127
1129 0 455582 273031 78160 120 1128
1130 0 455202 273187 77960 71 1129
1131 0 455058 273171 77840 71 1130
1132 0 455062 273247 77640 137 1131
1133 0 454982 273207 77480 148 1132
1134 0 454834 273139 77320 157 1133
1135 0 454870 273103 77120 157 1134
1136 0 454586 273027 76920 91 1135
1137 0 454526 272951 76760 91 1136
1138 0 454334 272831 76600 81 1137
1139 0 454222 272667 76440 115 1138
1140 0 454098 272583 76280 98 1139
1141 0 453814 272475 76200 81 1140
1142 0 453550 272243 76040 128 1141
1143 0 453530 272107 75920 102 1142
1144 0 453454 271963 75720 32 1143
1145 0 453298 271887 75560 32 1144
1146 0 453350 271899 75520 32 1145
1147 0 453410 271907 75480 32 1146
1148 0 453410 271895 75440 32 1147
1149 0 453482 271859 75400 32 1148
1150 0 453466 271803 75280 32 1149
1151 0 453322 271707 75080 51 1150
1152 0 453314 271671 74920 45 1151
1153 0 453190 271583 74680 75 1152
1154 0 453178 271475 74480 75 1153
1155 0 453354 271371 74280 128 1154
1156 0 453426 271387 74120 128 1155
1157 0 453390 271347 73880 96 1156
1158 0 453478 271367 73720 90 1157
1159 0 453494 271359 73520 75 1158
1160 0 453418 271307 73280 75 1159
1161 0 453486 271271 73120 140 1160
1162 0 453654 271163 73000 163 1161
1163 0 453506 271075 72840 163 1162
1164 0 453426 271115 72640 122 1163
1165 0 453370 271083 72440 96 1164
1166 0 453458 271131 72240 96 1165
1167 0 453438 271203 72080 96 1166
1168 0 453486 271351 71760 115 1167
1169 0 453470 271399 71520 115 1168
1170 0 453474 271467 71480 107 1169
1171 0 453526 271547 71280 124 1170
1172 0 453554 271559 71160 124 1171
1173 0 453646 271539 71000 115 1172
1174 0 453710 271555 70720 122 1173
1175 0 453658 271451 70560 122 1174
1176 0 453670 271427 70320 86 1175
1177 0 453614 271315 70120 101 1176
1178 0 453630 271299 69960 101 1177
1179 0 453634 271255 69840 154 1178
1180 0 453626 271263 69600 131 1179
1181 0 453622 271307 69400 131 1180
1182 0 453618 271299 69120 136 1181
1183 0 453638 271363 68960 150 1182
1184 0 453698 271303 68800 135 1183
1185 0 453662 271395 68600 135 1184
1186 0 453794 271295 68320 128 1185
1187 0 453874 271211 68080 75 1186
1188 0 453922 271135 67840 115 1187
1189 0 454054 271095 67560 115 1188
1190 0 454226 270967 67400 96 1189
1191 0 453862 270903 67200 40 1190
1192 0 453702 270935 67080 71 1191
1193 0 453410 271031 66880 75 1192
1194 0 453322 271111 66680 71 1193
1195 0 453358 271055 66520 71 1194
1196 0 453426 271011 66320 32 1195
1197 0 453506 271091 66120 128 1196
1198 0 453478 271071 65880 124 1197
1199 0 453326 270899 65680 40 1198
1200 0 453206 270767 65480 115 1199
1201 0 453218 270619 65280 124 1200
1202 0 453054 270011 65280 40 1201
1203 0 452654 269803 65320 51 1202
1204 0 452382 269483 65440 60 1203
1205 0 452386 269387 65520 60 1204
1206 0 452302 269339 65640 60 1205
1207 0 451770 269003 65720 86 1206
1208 0 450830 268103 65720 160 1207
1209 0 450606 267787 65920 154 1208
1210 0 450466 267419 66040 153 1209
1211 0 450562 267479 66280 178 1210
1212 0 450322 267355 66360 153 1211
1213 0 450510 268099 65360 134 1208
1214 0 450422 267995 65200 163 1213
1215 0 453498 270303 64880 98 1201
1216 0 453514 270195 64640 81 1215
1217 0 453874 270115 64480 75 1216
1218 0 453964 270073 64440 75 1217
1219 0 454120 270041 64320 81 1218
1220 0 454217 270016 64160 96 1219
1221 0 454239 270132 63960 96 1220
1222 0 454213 270162 63720 75 1221
1223 0 454145 270168 63520 75 1222
1224 0 454321 270038 63320 81 1223
1225 0 454605 269954 63120 75 1224
1226 0 454861 270028 63000 80 1225
1227 0 454931 270072 62960 80 1226
1228 0 455201 270148 62840 80 1227
1229 0 455283 270192 62680 80 1228
1230 0 455647 270362 62560 -1 1229
1231 0 455665 270328 62520 -1 1230
1232 0 455745 270138 62360 -1 1231
1233 0 455769 270074 62240 -1 1232
1234 0 455819 270002 62080 -1 1233
1235 0 455853 269946 61840 -1 1234
1236 0 455943 269958 61640 -1 1235
1237 0 455875 270076 61520 -1 1236
1238 0 455906.5 270099.5 61480 -1 1237
1239 0 456001 270170 61360 -1 1238
1240 0 456019 270182 61160 -1 1239
1241 0 456111 270186 61120 -1 1240
1242 0 456291 270150 61040 -1 1241
1243 0 456625 270012 60880 -1 1242
1244 0 456787 269866 60680 -1 1243
1245 0 456815 270302 60640 -1 1244
1246 0 456975 270140 60600 -1 1245
1247 0 457163 269988 60560 -1 1246
1248 0 457195 269978 60480 -1 1247
1249 0 457659 269480 60360 -1 1248
1250 0 457839 269444 60240 -1 1249
1251 0 457937 269428 60160 -1 1250
1252 0 458049 269384 60120 -1 1251
1253 0 458197 269360 60080 -1 1252
1254 0 458145 269314 60000 -1 1253
1255 0 458391 269286 59840 -1 1254
1256 0 458549 269252 59720 -1 1255
1257 0 458869 269106 59680 60 1256
1258 0 459299 268972 59560 60 1257
1259 0 459325 268984 59520 60 1258
1260 0 459543 269022 59440 64 1259
1261 0 460065 268844 59440 122 1260
1262 0 460171 268858 59400 122 1261
1263 0 460265 268760 59360 102 1262
1264 0 461267 268246 59320 81 1263
1265 0 462095 267960 59280 75 1264
1266 0 462979 267672 59160 90 1265
1267 0 464059 267684 59120 214 1266
1268 0 463811 267502.06 59040 176 1267
1269 0 463611.5 267494.88 58960 198 1268
1270 0 463527 267536 58920 198 1269
1271 0 463059 267748 58440 175 1270
1272 0 464375 267752 59200 214 1266
1273 0 464715 267932 59400 175 1272
1274 0 464771 267932 59560 150 1273
1275 0 464739 267808 59680 175 1274
1276 0 465088 267296 58920 51 1273
1277 0 465280 267168 58800 75 1276
1278 0 465472 267008 58760 90 1277
1279 0 465728 266944 58760 80 1278
1280 0 465952 266784 58800 91 1279
1281 0 466144 266592 58840 120 1280
1282 0 466272 266368 58800 102 1281
1283 0 466272 266112 58720 51 1282
1284 0 466272 265856 58640 60 1283
1285 0 466400 265632 58600 51 1284
1286 0 466528 265472 58440 71 1285
1287 0 466528 265216 58400 98 1286
1288 0 466528 264992 58280 64 1287
1289 0 466528 264736 58200 51 1288
1290 0 466484 264665 58080 -1 1289
1291 0 466518 264583 57920 -1 1290
1292 0 466546 264401 57840 -1 1291
1293 0 466732 263969 57880 -1 1292
1294 0 466760 263681 57840 -1 1293
1295 0 466510 263381 57760 -1 1294
1296 0 466488 263281 57720 -1 1295
1297 0 466588 263095 57600 -1 1296
1298 0 466818 262699 57640 -1 1297
1299 0 467000 262455 57680 -1 1298
1300 0 467314 262349 57720 -1 1299
1301 0 467598 262133 57640 -1 1300
1302 0 468111 261779.34 57640 -1 1301
1303 0 468202 261747 57480 -1 1302
1304 0 468436 261553 57320 -1 1303
1305 0 468604 261281 57160 -1 1304
1306 0 468934 260973 57000 -1 1305
1307 0 468980 260977 56960 -1 1306
1308 0 469416 260651 56920 -1 1307
1309 0 469442 260461 56880 -1 1308
1310 0 469390 260429 56800 -1 1309
1311 0 469390 260409 56760 -1 1310
1312 0 469452 260313 56640 -1 1311
1313 0 469730 260103 56480 -1 1312
1314 0 469904 259991 56320 -1 1313
1315 0 470212 259867 56240 -1 1314
1316 0 470270 259741 56160 -1 1315
1317 0 470494 259533 56120 -1 1316
1318 0 470796 259455 56120 -1 1317
1319 0 470960 259351 56160 -1 1318
1320 0 456059 270328 61520 -1 1238
1321 0 475650 249929 88880 -1 335
1322 0 475814 249957 88760 -1 1321
1323 0 476196 249797 88600 -1 1322
1324 0 476212 249625 88400 -1 1323
1325 0 476798.03 249016.86 88320 -1 1324
1326 0 476923.34 249096.9 88280 -1 1325
1327 0 477093.75 248946.73 88200 -1 1326
1328 0 477249.03 248835.5 88040 -1 1327
1329 0 477025.03 249090.16 87920 -1 1328
1330 0 476789.25 249063.12 87800 -1 1329
1331 0 476671.4 249087.95 87720 -1 1330
1332 0 476612.75 249123.27 87600 -1 1331
1333 0 476299.47 248929.53 87520 -1 1332
1334 0 476227.4 248938.72 87440 -1 1333
1335 0 476102.34 248952 87360 -1 1334
1336 0 476017 248936.48 87280 -1 1335
1337 0 475958.56 248921.47 87240 -1 1336
1338 0 475968.66 248971.44 87200 -1 1337
1339 0 475858.16 248854.7 87120 -1 1338
1340 0 475882.47 248571.44 87000 -1 1339
1341 0 475823.22 248519.73 86960 -1 1340
1342 0 475882.72 248515.53 86920 -1 1341
1343 0 475867.3 248411.97 86880 -1 1342
1344 0 475872.38 248381.98 86840 -1 1343
1345 0 475852.84 248360 86800 -1 1344
1346 0 475844.06 248326.42 86760 -1 1345
1347 0 475885.8 248261.69 86680 -1 1346
1348 0 476018.56 248079.27 86520 -1 1347
1349 0 476154 248058.67 86360 -1 1348
1350 0 476262.1 248031.03 86320 -1 1349
1351 0 476461.28 248022.89 86080 -1 1350
1352 0 476535.38 247954.84 85920 -1 1351
1353 0 476665.03 247906.97 85800 -1 1352
1354 0 476681.9 247857.78 85680 -1 1353
1355 0 476826.75 247730.48 85560 -1 1354
1356 0 477098.1 247706.84 85360 -1 1355
1357 0 477161.84 247666.34 85240 96 1356
1358 0 477361.84 247586.22 85160 -1 1357
1359 0 477385.78 247618.9 85120 128 1358
1360 0 477433.9 247610.9 85000 -1 1359
1361 0 477529.25 247659.23 84880 -1 1360
1362 0 477442.06 247642.66 84800 122 1361
1363 0 477507.16 247785.64 84680 -1 1362
1364 0 477553.94 247898.97 84560 122 1363
1365 0 477658.34 247906.4 84400 98 1364
1366 0 477761.56 248019.02 84200 148 1365
1367 0 477921.06 248034.92 84120 134 1366
1368 0 477985.12 248114.14 84000 -1 1367
1369 0 478146.28 248075.14 83840 -1 1368
1370 0 478392.4 248123.56 83680 -1 1369
1371 0 478465.06 248106.5 83640 -1 1370
1372 0 478553.3 248026.53 83560 -1 1371
1373 0 478625.3 248040.81 83440 134 1372
1374 0 478736.6 248041 83320 140 1373
1375 0 478810.78 248041.2 83240 140 1374
1376 0 478913.06 248099.42 83120 176 1375
1377 0 479017.88 248193.66 82920 122 1376
1378 0 478983.75 248220.89 82760 122 1377
1379 0 479032.75 248283 82600 160 1378
1380 0 479025.47 248443.08 82360 75 1379
1381 0 479058.12 248569.88 82200 90 1380
1382 0 479072.56 248643.66 82000 71 1381
1383 0 478931.53 248747.12 81920 71 1382
1384 0 478953.44 248675.7 81840 71 1383
1385 0 479057.44 248618.8 81760 71 1384
1386 0 479057.1 248595.34 81600 160 1385
1387 0 479170.22 248586.6 81480 160 1386
1388 0 479090.53 248514.56 81320 137 1387
1389 0 479282.22 248553.98 81120 128 1388
1390 0 479424.38 248602.28 80920 154 1389
1391 0 479523.5 248554.64 80760 154 1390
1392 0 479473.75 248538.6 80600 150 1391
1393 0 479394.12 248490.77 80440 229 1392
1394 0 479409.06 248411.3 80280 229 1393
1395 0 479379.03 248321.8 80160 160 1394
1396 0 479329.75 248227.03 80080 160 1395
1397 0 479297.62 248227.3 79960 122 1396
1398 0 479215.9 248147.75 79760 104 1397
1399 0 479193.97 248211.38 79680 104 1398
1400 0 479186.97 248186.45 79600 104 1399
1401 0 479177.72 248177.4 79520 115 1400
1402 0 479161.97 248186.33 79440 115 1401
1403 0 479138.47 248147.7 79360 115 1402
1404 0 479066.88 248194.66 79280 115 1403
1405 0 479098.62 248216.78 79200 115 1404
1406 0 479075 248218.34 79120 115 1405
1407 0 479091.88 248273.36 79040 131 1406
1408 0 479058.03 248226.02 78920 131 1407
1409 0 479073.66 248215.08 78800 -1 1408
1410 0 479106.66 248251.53 78720 108 1409
1411 0 479212.78 248271.95 78480 140 1410
1412 0 479211.5 248303.14 78320 -1 1411
1413 0 479058.66 248435.31 78200 128 1412
1414 0 479044.66 248511.73 78120 -1 1413
1415 0 479081.38 248484.98 77960 -1 1414
1416 0 479075.53 248566.17 77880 -1 1415
1417 0 479032.56 248582.02 77640 -1 1416
1418 0 478989.16 248677.94 77360 -1 1417
1419 0 478809.8 248697.7 77200 -1 1418
1420 0 478858.22 248713.8 77000 -1 1419
1421 0 478770.62 248746.22 76920 -1 1420
1422 0 478858.53 248706.6 76800 115 1421
1423 0 478836.2 248700.03 76720 115 1422
1424 0 478869.75 248705.92 76640 -1 1423
1425 0 478861.34 248673.03 76560 115 1424
1426 0 478854.25 248669.64 76400 101 1425
1427 0 478869.06 248707.06 76240 -1 1426
1428 0 478906.3 248699.61 76160 148 1427
1429 0 478869.66 248716.98 76080 148 1428
1430 0 478895.3 248680.66 75960 148 1429
1431 0 478928.2 248695.86 75840 104 1430
1432 0 478872.34 248695.86 75720 104 1431
1433 0 478837.75 248588.52 75640 157 1432
1434 0 478857.47 248624.64 75520 157 1433
1435 0 478846.72 248606.83 75440 157 1434
1436 0 478850.2 248601.27 75360 86 1435
1437 0 478857.94 248606.39 75280 86 1436
1438 0 478840.56 248599.19 75200 86 1437
1439 0 478809.88 248584.4 75080 135 1438
1440 0 478782.97 248594.5 75000 135 1439
1441 0 478765.28 248608.39 74920 135 1440
1442 0 478775.16 248593.23 74800 143 1441
1443 0 478771.44 248590.03 74720 143 1442
1444 0 478700.8 248594.27 74560 157 1443
1445 0 478703.75 248598.66 74480 157 1444
1446 0 478693.75 248639.58 74400 157 1445
1447 0 478719.5 248654.48 74320 157 1446
1448 0 478715.75 248638.14 74240 122 1447
1449 0 478767.16 248687.98 74160 122 1448
1450 0 478745.47 248665.38 74080 122 1449
1451 0 478716.1 248701.23 74000 102 1450
1452 0 478718.75 248655.69 73920 102 1451
1453 0 478734.62 248717.28 73840 102 1452
1454 0 478727.06 248713.53 73760 102 1453
1455 0 478734.6 248751.08 73640 164 1454
1456 0 478725.44 248780.2 73560 164 1455
1457 0 478702.38 248796.06 73480 128 1456
1458 0 478664.12 248781.11 73400 128 1457
1459 0 478659.56 248777.56 73320 128 1458
1460 0 478655.94 248778.06 73240 128 1459
1461 0 478630 248799.69 73160 104 1460
1462 0 478537 248761.16 73080 104 1461
1463 0 478469.7 248761.64 73040 104 1462
1464 0 478444.72 248766.56 72960 115 1463
1465 0 478418.38 248713.5 72920 115 1464
1466 0 478433.38 248713.39 72880 115 1465
1467 0 478377.47 248728.3 72800 115 1466
1468 0 478331.72 248732.97 72720 120 1467
1469 0 478198.28 248711.14 72640 120 1468
1470 0 478100.6 248714.39 72560 120 1469
1471 0 478055.3 248729.75 72480 140 1470
1472 0 478010.38 248710.52 72400 140 1471
1473 0 477995.75 248713.95 72320 140 1472
1474 0 477894.97 248696.6 72200 163 1473
1475 0 477853.1 248697.23 72040 140 1474
1476 0 477808.72 248740.1 71960 140 1475
1477 0 477774.53 248762.47 71880 140 1476
1478 0 477782.62 248787.8 71760 128 1477
1479 0 477752.6 248779.27 71680 128 1478
1480 0 477760.16 248814.61 71560 115 1479
1481 0 477723.03 248811.8 71480 115 1480
1482 0 477656.25 248754.56 71400 115 1481
1483 0 477664.4 248767.33 71320 122 1482
1484 0 477666.75 248766.84 71240 122 1483
1485 0 477608.34 248743.12 71120 122 1484
1486 0 477592.75 248732.56 71040 148 1485
1487 0 477579.22 248716.06 70920 148 1486
1488 0 477536.28 248699.52 70800 148 1487
1489 0 477511.22 248665.4 70720 148 1488
1490 0 477517.8 248605 70560 148 1489
1491 0 477531.88 248628.89 70440 160 1490
1492 0 477513.47 248696.27 70280 160 1491
1493 0 477496.44 248748.38 70040 163 1492
1494 0 477436 248755.48 69920 163 1493
1495 0 477408.94 248803.64 69760 163 1494
1496 0 477346.9 248814.31 69600 160 1495
1497 0 477332.2 248885.98 69440 163 1496
1498 0 477324.1 248921.98 69240 163 1497
1499 0 477278.47 248915.03 69120 51 1498
1500 0 477244.8 248924.61 69040 51 1499
1501 0 477187.06 249011.9 69000 51 1500
1502 0 477043.47 249061.64 68920 104 1501
1503 0 477032.06 249034.72 68880 104 1502
1504 0 476871.3 249087.9 68800 71 1503
1505 0 476808.25 249135.22 68720 71 1504
1506 0 476689.38 249109.88 68640 101 1505
1507 0 476640.47 249090.27 68560 101 1506
1508 0 476562.84 249095.45 68440 71 1507
1509 0 476517.8 249079.44 68400 71 1508
1510 0 476457.9 249084.64 68280 71 1509
1511 0 476356.88 249080.31 68120 164 1510
1512 0 476343.22 249078.23 68040 164 1511
1513 0 476288.47 249082.9 67960 108 1512
1514 0 476230.66 249103.92 67880 108 1513
1515 0 476167.1 249106.19 67760 64 1514
1516 0 476149.22 249070.48 67640 64 1515
1517 0 476254.9 249025.06 67520 64 1516
1518 0 476243.6 248996.25 67440 115 1517
1519 0 476302.78 248959.98 67320 115 1518
1520 0 476358.38 248941.19 67200 115 1519
1521 0 476301 248959.4 67120 166 1520
1522 0 476202.53 248981.78 67040 166 1521
1523 0 476111.72 249004.4 66920 137 1522
1524 0 476079.66 249031.17 66880 137 1523
1525 0 476017.22 249078.05 66800 137 1524
1526 0 476017.2 249168.55 66680 96 1525
1527 0 476004.97 249178.67 66600 96 1526
1528 0 475978.4 249191.39 66560 96 1527
1529 0 475896.94 249190.48 66480 154 1528
1530 0 475819.28 249198.61 66440 154 1529
1531 0 475863.25 249231.69 66360 154 1530
1532 0 475815.06 249240.56 66280 154 1531
1533 0 475792.2 249249.39 66200 131 1532
1534 0 475755.56 249209.78 66120 131 1533
1535 0 475678.1 249243.14 66040 131 1534
1536 0 475639.2 249306.03 65960 148 1535
1537 0 475519.94 249295.48 65880 148 1536
1538 0 475359.34 249276.61 65800 101 1537
1539 0 475280.34 249297.67 65760 101 1538
1540 0 475257.34 249301.55 65720 101 1539
1541 0 475201.25 249310.23 65680 98 1540
1542 0 475130.03 249273.17 65640 98 1541
1543 0 475085.97 249295.66 65600 98 1542
1544 0 474920.56 249321.48 65560 124 1543
1545 0 474874.22 249323.89 65520 124 1544
1546 0 474818.78 249331.42 65480 124 1545
1547 0 474783.3 249354.38 65440 124 1546
1548 0 474760.9 249372.86 65400 143 1547
1549 0 474704.34 249382.25 65360 143 1548
1550 0 474615.78 249429.08 65320 143 1549
1551 0 474529.56 249447.5 65280 181 1550
1552 0 474455.72 249424.64 65240 181 1551
1553 0 474365.66 249450.8 65160 -1 1552
1554 0 474265.3 249428.05 65120 -1 1553
1555 0 474200.88 249394.38 65040 -1 1554
1556 0 474174.22 249371.89 64960 120 1555
1557 0 474091.97 249356.66 64880 124 1556
1558 0 474028.75 249330.83 64800 -1 1557
1559 0 473884.03 249337.17 64720 122 1558
1560 0 473918.03 249321.22 64640 122 1559
1561 0 473873.06 249272.08 64560 -1 1560
1562 0 473859.75 249228.48 64480 137 1561
1563 0 473842.5 249170.72 64400 137 1562
1564 0 473841.75 249128.33 64280 -1 1563
1565 0 473709.5 249091.84 64200 81 1564
1566 0 473552 249045.44 64120 -1 1565
1567 0 473424.12 249026.19 64080 128 1566
1568 0 473313.94 249020.86 64000 128 1567
1569 0 473205.4 249025.53 63920 98 1568
1570 0 473121.9 249054.47 63840 -1 1569
1571 0 472972.56 249079.45 63760 -1 1570
1572 0 472803.53 249120.27 63640 -1 1571
1573 0 472778.2 249146.7 63600 -1 1572
1574 0 472737.16 249161.56 63520 -1 1573
1575 0 472730.2 249178 63440 -1 1574
1576 0 472722.1 249183.3 63360 -1 1575
1577 0 472690.6 249180.61 63280 108 1576
1578 0 472638.97 249169.92 63200 108 1577
1579 0 472590.2 249136.78 63080 128 1578
1580 0 472568.2 249114.08 63000 128 1579
1581 0 472438.78 249053.61 62920 40 1580
1582 0 472333.5 249027.03 62840 40 1581
1583 0 472243.88 248997.52 62760 40 1582
1584 0 472148 248940.44 62680 40 1583
1585 0 472146.12 249094.58 62640 107 1584
1586 0 472107.06 248953.25 62560 107 1585
1587 0 472013.38 248921.1 62520 107 1586
1588 0 471920.66 248913.36 62480 107 1587
1589 0 471835.84 248897.42 62440 124 1588
1590 0 471788.66 248906.2 62400 124 1589
1591 0 471695.8 248904.62 62360 124 1590
1592 0 471558.8 248909.62 62320 45 1591
1593 0 471506.28 248868.61 62280 80 1592
1594 0 471407.53 248866.4 62240 80 1593
1595 0 471178.03 248819.9 62160 107 1594
1596 0 471052 248814.3 62120 107 1595
1597 0 470982.8 248813.11 62080 136 1596
1598 0 470967.44 248804.88 62040 136 1597
1599 0 470932.75 248799.56 62000 136 1598
1600 0 470792.97 248835.97 61960 136 1599
1601 0 470716.56 248875.94 61920 80 1600
1602 0 470703.3 248881.28 61880 80 1601
1603 0 470507.47 248948.73 61840 102 1602
1604 0 470385.75 248980.83 61800 102 1603
1605 0 470308.47 249025.31 61760 102 1604
1606 0 470255.2 249037.67 61720 139 1605
1607 0 470207.9 249066.95 61680 139 1606
1608 0 470105.3 249108.81 61640 139 1607
1609 0 470011.75 249154.4 61600 124 1608
1610 0 469883.12 249234.12 61520 124 1609
1611 0 469755.97 249291.47 61480 108 1610
1612 0 469657.72 249348.95 61440 108 1611
1613 0 469567.03 249374.33 61400 124 1612
1614 0 469425.8 249431.73 61320 124 1613
1615 0 469198.38 249508.78 61240 136 1614
1616 0 469091.12 249589.08 61160 139 1615
1617 0 468849.3 249620.6 61120 104 1616
1618 0 468592.78 249720.64 61040 80 1617
1619 0 467881.94 249979.62 61000 81 1618
1620 0 467872.94 250021.94 60960 81 1619
1621 0 467881.22 250128.02 60920 81 1620
1622 0 467806.44 250178.94 60880 81 1621
1623 0 467597.62 250300.08 60840 80 1622
1624 0 467279.28 250376.22 60800 104 1623
1625 0 466820.22 250348.61 60760 128 1624
1626 0 466768.84 250330.98 60720 128 1625
1627 0 466707.5 250348.34 60680 136 1626
1628 0 466602.5 250335 60640 136 1627
1629 0 466497.16 250321.75 60600 136 1628
1630 0 466286.5 250250.31 60560 101 1629
1631 0 466178.1 250117.36 60520 80 1630
1632 0 466034.84 250046.28 60480 107 1631
1633 0 465987.47 249971.64 60440 107 1632
1634 0 465851.44 249932.1 60400 107 1633
1635 0 465672.66 249891.06 60360 120 1634
1636 0 465526.78 249835.56 60320 102 1635
1637 0 465413.9 249760.12 60240 102 1636
1638 0 465351.28 249664.17 60200 86 1637
1639 0 465007.16 249610.31 60160 80 1638
1640 0 464766.38 249536.45 60120 80 1639
1641 0 464338.88 249507.67 60080 75 1640
1642 0 464003.5 249370.45 60000 75 1641
1643 0 463952.2 249357.95 59960 75 1642
1644 0 463832.7 249344.62 59920 115 1643
1645 0 463724.6 249345.88 59880 115 1644
1646 0 463624.2 249342.23 59840 120 1645
1647 0 463485.6 249341.64 59800 71 1646
1648 0 463313.03 249296.64 59720 71 1647
1649 0 463189.97 249258.98 59640 107 1648
1650 0 463030.25 249223.75 59560 86 1649
1651 0 462946.47 249215.62 59520 86 1650
1652 0 462836.66 249224.02 59480 86 1651
1653 0 462679.62 249166.03 59440 108 1652
1654 0 462563.9 249137.2 59400 108 1653
1655 0 462187.78 248845.16 59400 40 1654
1656 0 461390.62 248874.97 59400 115 1655
1657 0 461556.5 248633.69 59560 91 1656
1658 0 461749.1 248299.98 59600 80 1657
1659 0 461995.94 248072.05 59640 104 1658
1660 0 462589.44 247832.7 59680 -1 1659
1661 0 462805.44 247748.72 59720 -1 1660
1662 0 462925.75 247759.38 59760 102 1661
1663 0 463067.56 247688.86 59800 -1 1662
1664 0 463190.97 247659.6 59840 -1 1663
1665 0 463239.56 247633.2 59880 90 1664
1666 0 463336.7 247609.12 59920 -1 1665
1667 0 463461.03 247604.44 59960 -1 1666
1668 0 463638.38 247563.69 60000 75 1667
1669 0 463913.16 247567.89 60080 80 1668
1670 0 463995.62 247541.22 60120 -1 1669
1671 0 464054.6 247571.66 60160 80 1670
1672 0 464126.94 247626.2 60200 80 1671
1673 0 464220.97 247719.27 60240 108 1672
1674 0 464306.5 247695.81 60320 108 1673
1675 0 464388.06 247749.94 60360 -1 1674
1676 0 464472.8 247756.28 60400 120 1675
1677 0 464519.72 247826.33 60440 120 1676
1678 0 464571.66 247858.61 60480 86 1677
1679 0 464627.53 247920 60520 86 1678
1680 0 464797.12 248009.98 60600 128 1679
1681 0 464929.97 247971.42 60640 128 1680
1682 0 465011.8 247873.66 60680 -1 1681
1683 0 465083.78 247878 60720 128 1682
1684 0 465131.1 247846.84 60760 128 1683
1685 0 465168.84 247754.23 60800 102 1684
1686 0 465230.3 247728.94 60840 102 1685
1687 0 465291.06 247649.12 60880 102 1686
1688 0 465387.22 247502.98 60960 102 1687
1689 0 465461.16 247388.73 61000 102 1688
1690 0 465458.22 247304.69 61040 91 1689
1691 0 465583.25 247161.31 61080 91 1690
1692 0 465655.16 247153.83 61120 124 1691
1693 0 465707.1 247093.02 61160 -1 1692
1694 0 465813.7 247045.38 61200 102 1693
1695 0 466408.94 246460.31 61240 120 1694
1696 0 467375.12 246066.38 61240 115 1695
1697 0 467692.97 246020.48 61160 80 1696
1698 0 467957.03 246054.39 61120 120 1697
1699 0 468241.62 246020.7 61080 128 1698
1700 0 468730.25 246085.97 60920 -1 1699
1701 0 469079.47 245993.8 60960 -1 1700
1702 0 469433.4 245975.17 61000 75 1701
1703 0 469739.3 245882.75 61040 -1 1702
1704 0 470137.44 245956.19 61080 -1 1703
1705 0 470478.47 245807.75 61120 40 1704
1706 0 470772.5 245571.44 61160 71 1705
1707 0 470973.94 245424.36 61200 80 1706
1708 0 471090.72 245346.8 61240 98 1707
1709 0 471336.4 245218.69 61280 107 1708
1710 0 471357.56 245166.75 61320 107 1709
1711 0 471530.28 245035.88 61360 81 1710
1712 0 471770.66 244873.98 61400 -1 1711
1713 0 472587.84 244539.45 61440 202 1712
1714 0 473005.12 244360.66 61360 128 1713
1715 0 473172.47 244303.66 61320 124 1714
1716 0 473410.47 244204.64 61280 128 1715
1717 0 473469.5 244198.48 61240 -1 1716
1718 0 473693 244115.56 61160 86 1717
1719 0 473734.62 244075.92 61120 -1 1718
1720 0 473904.38 244027.55 61040 91 1719
1721 0 474075.9 243937.3 61000 71 1720
1722 0 474097.88 243943.27 60960 -1 1721
1723 0 474203.62 243895.33 60920 -1 1722
1724 0 474220.4 243865.08 60880 71 1723
1725 0 474248.12 243815.55 60840 -1 1724
1726 0 474282.62 243801.53 60800 -1 1725
1727 0 474287.16 243815.36 60760 -1 1726
1728 0 474329.7 243856.73 60680 -1 1727
1729 0 474370.22 243777.88 60640 75 1728
1730 0 474409.5 243633.3 60600 -1 1729
1731 0 474447.47 243533.31 60560 40 1730
1732 0 474459.06 243447.75 60520 -1 1731
1733 0 474484.84 243380.22 60480 -1 1732
1734 0 474470.47 243309.34 60440 -1 1733
1735 0 474449.6 243190.44 60360 -1 1734
1736 0 474382.97 243109.73 60320 86 1735
1737 0 474355.38 243070.11 60280 86 1736
1738 0 474354.5 242953.77 60200 86 1737
1739 0 474323.25 242878.19 60160 60 1738
1740 0 474255.12 242830.22 60120 60 1739
1741 0 474195.84 242760.08 60040 -1 1740
1742 0 474099.84 242749.05 60000 81 1741
1743 0 474094.88 242753.38 59960 -1 1742
1744 0 474063.53 242709.86 59920 -1 1743
1745 0 474032.28 242682.27 59880 -1 1744
1746 0 474008.25 242650.53 59840 -1 1745
1747 0 473939.7 242642.6 59800 -1 1746
1748 0 473944.4 242615.77 59760 -1 1747
1749 0 473911.38 242570.4 59720 -1 1748
1750 0 473860.3 242556.77 59640 91 1749
1751 0 473827.47 242549.12 59600 91 1750
1752 0 473809.75 242513.48 59560 98 1751
1753 0 473755.06 242477.61 59520 98 1752
1754 0 473741.22 242464.61 59480 98 1753
1755 0 473649.66 242434.83 59440 98 1754
1756 0 473631.78 242397.89 59400 -1 1755
1757 0 473594.6 242372.84 59360 108 1756
1758 0 473519.25 242341.28 59320 108 1757
1759 0 473498 242302.88 59280 108 1758
1760 0 473447.75 242218.86 59240 128 1759
1761 0 473352.6 242221.48 59160 128 1760
1762 0 473219.03 242149.33 59080 91 1761
1763 0 473186.56 242041.4 59000 91 1762
1764 0 473143.22 241941.06 58920 136 1763
1765 0 473070.03 241884.08 58880 136 1764
1766 0 473039.1 241862.27 58800 136 1765
1767 0 473040.38 241770.89 58720 115 1766
1768 0 473099.06 241653.44 58640 115 1767
1769 0 473093.16 241608.89 58560 140 1768
1770 0 473119.62 241513.03 58440 140 1769
1771 0 473107.38 241477.66 58360 122 1770
1772 0 473131.75 241445.16 58280 -1 1771
1773 0 473191.44 241413.9 58160 -1 1772
1774 0 473278.88 241421.88 58080 -1 1773
1775 0 473351.47 241385.28 58000 135 1774
1776 0 473383.4 241341.42 57920 -1 1775
1777 0 473452.2 241317.12 57840 -1 1776
1778 0 473496.78 241281.25 57760 140 1777
1779 0 473687.53 241217.64 57600 -1 1778
1780 0 473863.78 241154.23 57440 81 1779
1781 0 473983.62 241100.11 57360 81 1780
1782 0 474035.66 241021.98 57320 81 1781
1783 0 474133.88 241057.77 57240 75 1782
1784 0 474259.88 241038.86 57120 108 1783
1785 0 474316.28 240974.03 57040 108 1784
1786 0 474324.06 240973.86 57000 108 1785
1787 0 474383.38 240969.66 56920 122 1786
1788 0 474475.47 240953.78 56840 122 1787
1789 0 474556.56 240906.12 56720 -1 1788
1790 0 474607.3 240872.69 56640 104 1789
1791 0 474714.34 240786.25 56520 -1 1790
1792 0 474804.38 240793.47 56400 98 1791
1793 0 474867.94 240741.81 56320 122 1792
1794 0 474876.06 240737.92 56200 122 1793
1795 0 474983.8 240686.12 56040 81 1794
1796 0 475148.03 240701.84 56000 81 1795
1797 0 475203.5 240656.53 55960 81 1796
1798 0 475188.47 240593.47 55880 80 1797
1799 0 475535.56 240383.48 55840 101 1798
1800 0 475695.75 240332.14 55760 166 1799
1801 0 476018.78 240203.14 55680 157 1800
1802 0 476155.47 240049.94 55600 -1 1801
1803 0 476291.28 239990.16 55520 -1 1802
1804 0 476428.38 239946.19 55440 -1 1803
1805 0 476487.8 239918.48 55400 -1 1804
1806 0 476499.16 239894.39 55320 122 1805
1807 0 476503.56 239889.69 55240 122 1806
1808 0 476528 239902.94 55040 -1 1807
1809 0 476608.66 239789.38 54920 51 1808
1810 0 476681.06 239836.84 54880 75 1809
1811 0 476687.94 239843.83 54840 32 1810
1812 0 476817.12 239833.44 54800 75 1811
1813 0 476819.06 239839.56 54760 75 1812
1814 0 476911.75 239826.16 54720 75 1813
1815 0 476921.56 239831.27 54680 -1 1814
1816 0 476915.88 239834.25 54640 -1 1815
1817 0 476919.75 239830.4 54600 -1 1816
1818 0 476959.28 239786.31 54560 75 1817
1819 0 476972.4 239782.36 54520 -1 1818
1820 0 476987.25 239776.98 54480 -1 1819
1821 0 476995.97 239759.06 54440 75 1820
1822 0 477039.03 239742.48 54400 -1 1821
1823 0 477059.66 239721.83 54360 -1 1822
1824 0 477107.66 239662.64 54280 -1 1823
1825 0 477203.94 239629.95 54240 75 1824
1826 0 477252.3 239573.22 54200 -1 1825
1827 0 477367.72 239446.25 54120 -1 1826
1828 0 477428.1 239374.2 54080 -1 1827
1829 0 477475.78 239281.14 54040 -1 1828
1830 0 477500 239265.98 54000 -1 1829
1831 0 477515.6 239215.95 53960 -1 1830
1832 0 477563.53 239118.03 53920 -1 1831
1833 0 477619.7 239057.52 53880 -1 1832
1834 0 477663.03 238981.58 53840 -1 1833
1835 0 477803.5 238854.06 53800 -1 1834
1836 0 477800.47 238765.3 53760 -1 1835
1837 0 477823.3 238717.95 53720 -1 1836
1838 0 477856.12 238586.69 53680 -1 1837
1839 0 477912.4 238574.83 53640 -1 1838
1840 0 477935.1 238513.77 53600 -1 1839
1841 0 477944.16 238463.75 53520 -1 1840
1842 0 477939.03 238406.2 53480 -1 1841
1843 0 477673.5 238456.14 53440 -1 1842
1844 0 477921.84 238348.8 53400 -1 1843
1845 0 477936.06 238263.67 53360 -1 1844
1846 0 477942.28 238289.98 53320 -1 1845
1847 0 477959.9 238268.3 53280 -1 1846
1848 0 477951.4 238222.31 53200 96 1847
1849 0 477950.1 238228.89 53120 96 1848
1850 0 478027.7 238224.11 53040 96 1849
1851 0 478023.1 237865.89 52960 96 1850
1852 0 478069.03 237875.22 52920 96 1851
1853 0 478141.9 237885.89 52840 96 1852
1854 0 478148.34 237850.4 52760 -1 1853
1855 0 478266.34 238054.83 52640 -1 1854
1856 0 478286.9 238072.88 52560 -1 1855
1857 0 478312.4 238091.14 52480 -1 1856
1858 0 478403.6 238111.03 52400 -1 1857
1859 0 478448.94 238144.56 52320 141 1858
1860 0 478487.8 238133.23 52200 194 1859
1861 0 478543.25 238114.45 52080 194 1860
1862 0 478591.44 238041.16 51960 154 1861
1863 0 478619.84 238029.44 51840 -1 1862
1864 0 478719 237991.3 51720 -1 1863
1865 0 478818.97 237989.78 51600 131 1864
1866 0 478879.84 237952.61 51520 81 1865
1867 0 478915.4 237849.02 51440 81 1866
1868 0 478951.75 237843.42 51400 81 1867
1869 0 478983.1 237780.83 51320 80 1868
1870 0 479043.94 237697.31 51280 80 1869
1871 0 479103.75 237647.03 51200 80 1870
1872 0 479230.94 237535.7 51120 80 1871
1873 0 479267.44 237506.48 51080 80 1872
1874 0 479443.5 237402.05 51040 32 1873
1875 0 479663.94 237196.97 51000 40 1874
1876 0 479879.94 236537.56 51000 60 1875
1877 0 480599.84 235922.27 51000 -1 1876
1878 0 480498.72 236077.39 50800 -1 1877
1879 0 480482.94 235882.47 50720 -1 1878
1880 0 480500.94 235702.94 50640 -1 1879
1881 0 480494.84 235509.81 50520 120 1880
1882 0 480427.62 235294.19 50400 -1 1881
1883 0 480375.66 235219.23 50320 120 1882
1884 0 480324.66 235222.2 50240 120 1883
1885 0 480130.25 235284.06 50160 -1 1884
1886 0 480128.94 235029.23 50080 32 1885
1887 0 480091.97 234943.08 50040 -1 1886
1888 0 480240.1 234763.69 49920 150 1887
1889 0 480242.75 234714.95 49880 150 1888
1890 0 480271.53 234678.67 49800 150 1889
1891 0 480286.3 234541.77 49720 32 1890
1892 0 480313.56 234539.36 49680 32 1891
1893 0 480334.75 234457.7 49640 32 1892
1894 0 480375.7 234375.6 49560 98 1893
1895 0 480377.47 234253.02 49520 98 1894
1896 0 480367.56 234158.08 49480 -1 1895
1897 0 480348.03 234010.36 49440 -1 1896
1898 0 480061.22 233567.17 49400 -1 1897
1899 0 480579.78 232975.48 49400 120 1898
1900 0 480923.6 232816.6 49200 -1 1899
1901 0 480929.25 232757.31 49080 -1 1900
1902 0 480976.3 232697.11 49040 -1 1901
1903 0 480951.2 232598.56 48920 124 1902
1904 0 480935.75 232484.67 48840 -1 1903
1905 0 480923.2 232388.94 48760 -1 1904
1906 0 480936.94 232325.47 48720 122 1905
1907 0 480968.88 231538.17 48680 71 1906
1908 0 480961.47 231482.81 48600 -1 1907
1909 0 480805.53 231357.94 48280 135 1908
1910 0 480609.03 231424.78 48120 135 1909
1911 0 480435.7 231263.98 48040 148 1910
1912 0 480293.7 231194.69 48000 -1 1911
1913 0 480773.66 231371.67 48720 164 1907
1914 0 480578.5 231205.5 48760 160 1913
1915 0 480797.25 231309 48840 107 1914
1916 0 480781.25 231317 48960 107 1915
1917 0 480781.25 231317 49040 107 1916
1918 0 480781.25 231325 49120 107 1917
1919 0 480383.03 231038.83 48800 139 1914
1920 0 480088.03 230696 48760 141 1919
1921 0 480017.97 230596.22 48720 -1 1920
1922 0 479996.5 230472.42 48680 107 1921
1923 0 479898.94 230444.8 48640 107 1922
1924 0 479911.62 230441.69 48600 107 1923
1925 0 479818.4 230369.7 48560 71 1924
1926 0 479759.25 230319.23 48520 71 1925
1927 0 479667.84 230210.45 48480 98 1926
1928 0 479608.62 230179 48440 98 1927
1929 0 479523.56 230145.4 48400 98 1928
1930 0 479402.8 230073.17 48360 108 1929
1931 0 479327.62 229981.2 48320 108 1930
1932 0 479277.9 229949.98 48280 107 1931
1933 0 479193.53 229866.03 48240 107 1932
1934 0 479125.53 229735.27 48200 -1 1933
1935 0 478902.5 229386.27 48120 86 1934
1936 0 478781.22 229184.75 48080 91 1935
1937 0 478625.75 228983.77 48040 81 1936
1938 0 478458.9 228752.92 48000 -1 1937
1939 0 478248.34 228552.05 47960 -1 1938
1940 0 478414.47 228534.69 47920 -1 1939
1941 0 478261.6 228420.97 47880 -1 1940
1942 0 478229.84 228312.62 47840 -1 1941
1943 0 478183.2 228296.69 47800 122 1942
1944 0 478199.5 228275.48 47760 122 1943
1945 0 478203 228282.38 47680 122 1944
1946 0 478330.22 227958.62 47520 51 1945
1947 0 478280.56 227862.67 47480 51 1946
1948 0 478363.2 227717.42 47440 80 1947
1949 0 478391 227643 47400 80 1948
1950 0 478386 227589.72 47360 -1 1949
1951 0 478392.34 227559.97 47280 60 1950
1952 0 478391.34 227477.1 47200 -1 1951
1953 0 478399.34 227400.3 47120 60 1952
1954 0 478395.47 227273.42 47040 -1 1953
1955 0 478380.8 227143.88 46960 75 1954
1956 0 478369.47 227172.08 46920 -1 1955
1957 0 478287 228104.1 46880 -1 1956
1958 0 478252.56 227636.94 46840 -1 1957
1959 0 478331.88 228085.42 46800 -1 1958
1960 0 478312.6 228088.4 46760 -1 1959
1961 0 478295.06 228045.9 46720 64 1960
1962 0 478251.4 227985.34 46640 98 1961
1963 0 478216.78 227949.27 46600 -1 1962
1964 0 478192.2 227900.31 46560 98 1963
1965 0 478167.66 227822.64 46520 104 1964
1966 0 478152.28 227766.9 46480 104 1965
1967 0 478066.38 227671.11 46360 104 1966
1968 0 477935.22 227629.62 46280 96 1967
1969 0 477828.72 227638.8 46200 96 1968
1970 0 477704.56 227630 46120 32 1969
1971 0 477668.7 227616.39 46080 32 1970
1972 0 477609.97 227637.53 46000 32 1971
1973 0 477577.34 227636.16 45920 32 1972
1974 0 477612.75 227575.3 45840 -1 1973
1975 0 477706.8 227477.86 45760 -1 1974
1976 0 477809.34 227411.88 45680 60 1975
1977 0 477929.38 227353.45 45600 -1 1976
1978 0 478069.94 227288.34 45520 -1 1977
1979 0 478203.4 227204.94 45400 -1 1978
1980 0 478276.34 227166.3 45280 -1 1979
1981 0 478363.5 227126.69 45200 96 1980
1982 0 478539.22 226928.48 45080 -1 1981
1983 0 478672.12 226637.03 45000 -1 1982
1984 0 478724.03 226532.81 44960 -1 1983
1985 0 478682.7 226557.17 44920 -1 1984
1986 0 478712.47 226520.81 44840 -1 1985
1987 0 478707.38 226418.53 44760 164 1986
1988 0 478711.7 226426.72 44680 164 1987
1989 0 478726.66 226403.67 44640 164 1988
1990 0 478756.12 226357.42 44560 200 1989
1991 0 478798.38 226291.12 44440 200 1990
1992 0 478823.53 226242.23 44320 208 1991
1993 0 478807.4 226219.47 44240 208 1992
1994 0 478846.34 226141.42 44120 224 1993
1995 0 478843.8 226127.12 44040 224 1994
1996 0 478824.47 226101.77 43960 224 1995
1997 0 478863.8 226050.39 43880 124 1996
1998 0 478838.4 226047.19 43800 124 1997
1999 0 478844.3 226009.61 43720 124 1998
2000 0 478904.62 225996.86 43640 -1 1999
2001 0 478903.7 225958.06 43280 -1 2000
2002 0 478979.8 225884.8 43080 -1 2001
2003 0 479027.97 225813.39 43000 -1 2002
2004 0 479135.97 225717.67 42920 -1 2003
2005 0 479184.75 225697.39 42880 150 2004
2006 0 479182.2 225642.06 42800 150 2005
2007 0 479223.6 225614.02 42760 98 2006
2008 0 479223.66 225590.67 42680 98 2007
2009 0 479315.97 225589.81 42600 -1 2008
2010 0 479384.5 225542.31 42520 51 2009
2011 0 479475.7 225587.31 42440 51 2010
2012 0 479526 225525.69 42400 -1 2011
2013 0 479619.94 225501.03 42360 81 2012
2014 0 479655.25 225493.17 42320 -1 2013
2015 0 479705.03 225480.75 42280 -1 2014
2016 0 479711.9 225469.33 42240 -1 2015
2017 0 479751.78 225457.9 42200 -1 2016
2018 0 479799.44 225409.58 42160 -1 2017
2019 0 479840.22 225382.02 42120 -1 2018
2020 0 479851.03 225337.77 42040 -1 2019
2021 0 479903.6 225321.11 42000 -1 2020
2022 0 479977.28 225327.94 41960 -1 2021
2023 0 480047.53 225301.9 41920 -1 2022
2024 0 480099.16 225300.08 41880 -1 2023
2025 0 480184.4 225289.62 41800 -1 2024
2026 0 480300.6 225297.52 41720 101 2025
2027 0 480395.84 225281.61 41640 -1 2026
2028 0 480444.25 225269.42 41600 -1 2027
2029 0 480460.28 225261.7 41560 -1 2028
2030 0 480502.94 225229.23 41520 -1 2029
2031 0 480523.25 225218.64 41480 -1 2030
2032 0 480610.78 225206.44 41400 120 2031
2033 0 480643.25 225193.45 41360 120 2032
2034 0 480691.5 225206.66 41320 -1 2033
2035 0 480751.25 225197.89 41240 -1 2034
2036 0 480738.62 225206.08 41160 -1 2035
2037 0 480811.7 225158.61 41080 -1 2036
2038 0 480804.03 225141.9 41000 140 2037
2039 0 480851.9 225133.69 40960 140 2038
2040 0 480848.06 225105.55 40840 140 2039
2041 0 480791.03 225047.61 40800 140 2040
2042 0 480807.47 225035.38 40760 140 2041
2043 0 480779.22 225007.03 40680 140 2042
2044 0 480763.34 225006 40640 140 2043
2045 0 480775.8 224958.3 40560 154 2044
2046 0 480831.6 224938.62 40480 154 2045
2047 0 480819.25 224869.31 40360 -1 2046
2048 0 480793.56 224778.6 40240 166 2047
2049 0 480795.66 224685.66 40160 166 2048
2050 0 480769.34 224589.33 40080 206 2049
2051 0 480755.78 224541.47 40040 206 2050
2052 0 480736.62 224507.34 40000 206 2051
2053 0 480759.56 224450.81 39920 -1 2052
2054 0 480795.4 224406.31 39840 -1 2053
2055 0 480771.5 224382.05 39760 -1 2054
2056 0 480699.5 224370.33 39680 -1 2055
2057 0 480582.06 224385.77 39560 -1 2056
2058 0 480589 224321.4 39480 186 2057
2059 0 480671.62 224241.95 39360 -1 2058
2060 0 480748.06 224131.94 39320 -1 2059
2061 0 480818.53 224108.66 39280 -1 2060
2062 0 480813.38 224090.25 39240 60 2061
2063 0 480807.03 224041.52 39160 60 2062
2064 0 480783.56 224021.81 39120 -1 2063
2065 0 480778.44 223984.94 39080 -1 2064
2066 0 480763.88 223941.92 39000 -1 2065
2067 0 480726.22 223889.48 38920 -1 2066
2068 0 480738.6 223897.64 38840 -1 2067
2069 0 480712.28 223869.62 38800 -1 2068
2070 0 480740.38 223837.88 38680 -1 2069
2071 0 480711.44 223821.66 38600 -1 2070
2072 0 480719.56 223785.53 38520 -1 2071
2073 0 480706.88 223762.12 38440 98 2072
2074 0 480691.72 223741.08 38360 98 2073
2075 0 480708.22 223693.53 38240 107 2074
2076 0 480747.16 223617.55 38160 107 2075
2077 0 480759.03 223561.39 38080 128 2076
2078 0 480775.84 223514.11 38000 128 2077
2079 0 480835.75 223490.38 37960 -1 2078
2080 0 480810.66 223485.56 37880 128 2079
2081 0 480867.66 223397.83 37840 81 2080
2082 0 480927.66 223323.16 37800 81 2081
2083 0 480967.44 223269.61 37760 81 2082
2084 0 481008 223225.83 37720 81 2083
2085 0 481015.9 223202 37680 81 2084
2086 0 481019.84 223110.31 37640 81 2085
2087 0 481079.47 223081.52 37600 81 2086
2088 0 481143.34 222894.56 37560 32 2087
2089 0 481200.56 222818.34 37520 32 2088
2090 0 481236.53 222802.03 37480 32 2089
2091 0 481364.22 222810.08 37400 40 2090
2092 0 481510.56 222825.72 37360 40 2091
2093 0 481630.8 222848.39 37320 40 2092
2094 0 481758.53 222909.17 37280 40 2093
2095 0 481841.28 222942.12 37240 32 2094
2096 0 482017.97 223029.34 37160 32 2095
2097 0 482139.88 223103.05 37080 81 2096
2098 0 482176.5 223123 37040 81 2097
2099 0 482355 223371.5 36920 81 2098
2100 0 482267 223243.5 36800 81 2099
2101 0 482127 223187.5 36680 80 2100
2102 0 481907 223083.5 36560 75 2101
2103 0 481735 222975.5 36440 104 2102
2104 0 481763 222975.5 36320 104 2103
2105 0 481807 222995.5 36160 90 2104
2106 0 481799 222983.5 36000 90 2105
2107 0 481783 222979.5 35840 90 2106
2108 0 481923 222871.5 35720 98 2107
2109 0 481971 222763.5 35520 75 2108
2110 0 482059 222635.5 35360 75 2109
2111 0 482075 222515.5 35200 71 2110
2112 0 482119 222427.5 35040 98 2111
2113 0 482203 222367.5 34880 98 2112
2114 0 482215 222335.5 34760 71 2113
2115 0 482255 222311.5 34600 64 2114
2116 0 482287 222267.5 34440 64 2115
2117 0 482371 222215.5 34280 86 2116
2118 0 482379 222139.5 34120 86 2117
2119 0 482551 221995.5 34000 101 2118
2120 0 482855 221799.5 33920 98 2119
2121 0 483111 221659.5 33800 102 2120
2122 0 483351 221539.5 33680 101 2121
2123 0 483547 221455.5 33560 90 2122
2124 0 483611 221403.5 33440 96 2123
2125 0 483671 221351.5 33280 96 2124
2126 0 483719 221303.5 33120 75 2125
2127 0 483763 221243.5 32960 104 2126
2128 0 483771 221167.5 32800 104 2127
2129 0 483791 221071.5 32600 98 2128
2130 0 483867 221007.5 32480 104 2129
2131 0 483911 220939.5 32320 104 2130
2132 0 484039 220819.5 32120 107 2131
2133 0 484079 220751.5 32000 115 2132
2134 0 484031 220691.5 31840 115 2133
2135 0 483979 220623.5 31680 81 2134
2136 0 483839 220571.5 31520 81 2135
2137 0 483687 220535.5 31360 71 2136
2138 0 483411 220535.5 31240 107 2137
2139 0 483171 220471.5 31160 102 2138
2140 0 482991 220267.5 31080 139 2139
2141 0 482907 220183.5 30960 115 2140
2142 0 482915 220087.5 30800 115 2141
2143 0 482919 219979.5 30640 122 2142
2144 0 482975 219995.5 30480 64 2143
2145 0 482987 219971.5 30320 64 2144
2146 0 482907 220019.5 30160 60 2145
2147 0 482875 219983.5 30000 60 2146
2148 0 482863 219895.5 29840 86 2147
2149 0 482831 219807.5 29680 98 2148
2150 0 482799 219715.5 29560 98 2149
2151 0 482791 219471.5 29440 120 2150
2152 0 482699 219155.5 29320 148 2151
2153 0 482603 218803.5 29240 120 2152
2154 0 482463 218615.5 29120 122 2153
2155 0 482359 218275.5 29040 91 2154
2156 0 482395 218047.5 28960 81 2155
2157 0 482443 217859.5 28840 81 2156
2158 0 482503 217719.5 28680 102 2157
2159 0 482899 217299.5 28560 186 2158
2160 0 482919 217231.5 28680 186 2159
2161 0 482403 217067.5 28680 108 2160
2162 0 482251 216923.5 28560 122 2161
2163 0 482167 216871.5 28480 98 2162
2164 0 481919 216427.5 28400 134 2163
2165 0 481887 216300 28320 134 2164
2166 0 481699 216244 28480 134 2165
2167 0 481623 216160 28600 134 2166
2168 0 481459 216104 28720 45 2167
2169 0 481319 216020 28840 148 2168
2170 0 481179 215876 28960 120 2169
2171 0 480959 215632 29040 104 2170
2172 0 480795 215388 29120 102 2171
2173 0 480459 214832 29200 136 2172
2174 0 480419 214808 29320 136 2173
2175 0 480387 214736 29400 136 2174
2176 0 480419 214560 29480 136 2175
2177 0 480051 214588 29200 91 2173
2178 0 479307 214516 29160 102 2177
2179 0 479307 214510 29120 102 2178
2180 0 479259 214454 29080 120 2179
2181 0 479235 214462 29040 120 2180
2182 0 479259 214478 29000 120 2181
2183 0 479007 214392 29240 131 2178
2184 0 478843 214156 29320 101 2183
2185 0 478855 213948 29400 104 2184
2186 0 478875 213764 29480 104 2185
2187 0 478859 213520 29560 96 2186
2188 0 478767 213232 29640 104 2187
2189 0 478691 212916 29720 45 2188
2190 0 478383 212684 29800 75 2189
2191 0 478039 212036 29760 120 2190
2192 0 477881 211872 29720 140 2191
2193 0 477881 211880 29680 140 2192
2194 0 477921 211904 29640 140 2193
2195 0 477953 211968 29600 120 2194
2196 0 477849 211872 29560 140 2195
2197 0 477791 211628 29840 101 2191
2198 0 477779 211384 29920 115 2197
2199 0 477783 211264 30000 115 2198
2200 0 477803 211172 30120 150 2199
2201 0 477863 211080 30200 150 2200
2202 0 477859 210856 30280 75 2201
2203 0 477752.34 210472 30360 32 2202
2204 0 477432.34 209520 30360 120 2203
2205 0 477320.34 209496 30320 120 2204
2206 0 477264.34 209560 30240 120 2205
2207 0 476721.53 209422.06 30120 36 2206
2208 0 476512 209216 29960 86 2207
2209 0 476384 209024 29840 86 2208
2210 0 476256 208800 29680 98 2209
2211 0 476128 208608 29520 90 2210
2212 0 475936 208416 29480 90 2211
2213 0 475776 208224 29440 115 2212
2214 0 475520 208096 29440 96 2213
2215 0 475328 208032 29600 102 2214
2216 0 475168 207872 29760 90 2215
2217 0 474976 207680 29840 148 2216
2218 0 474944 207680 29880 148 2217
2219 0 474688 207680 29960 139 2218
2220 0 474560 207904 30000 96 2219
2221 0 474560 208128 29840 40 2220
2222 0 474656 208096 29600 40 2221
2223 0 474880 207424 29800 98 2217
2224 0 474720 207232 29760 124 2223
2225 0 474688 206976 29680 120 2224
2226 0 474560 206752 29600 102 2225
2227 0 474400 206560 29560 86 2226
2228 0 474240 206336 29520 80 2227
2229 0 474112 206112 29440 90 2228
2230 0 473984 205920 29320 80 2229
2231 0 473888 205824 29240 60 2230
2232 0 473566 205491 29040 -1 2231
2233 0 473130 205115 28880 -1 2232
2234 0 472944 204909 28800 -1 2233
2235 0 472158 204433 28920 -1 2234
2236 0 472088 204679 28880 -1 2235
2237 0 472044 204767 28960 -1 2236
2238 0 472008 204305 28960 -1 2235
2239 0 471762 204141 29080 -1 2238
2240 0 471336 203773 29200 -1 2239
2241 0 470448 203321 29160 -1 2240
2242 0 470322 203259 29120 -1 2241
2243 0 469744 203033 29000 -1 2242
2244 0 469416 202161 29080 -1 2243
2245 0 469302 202059 29040 -1 2244
2246 0 468926 202005 28920 -1 2245
2247 0 468382 201825 28800 -1 2246
2248 0 467580 201835 28680 -1 2247
2249 0 466994 201959 28760 -1 2248
2250 0 466400 202087 28680 -1 2249
2251 0 465884 202027 28480 -1 2250
2252 0 465658 201971 28320 -1 2251
2253 0 465046 202065 28160 -1 2252
2254 0 463954 202191 28120 -1 2253
2255 0 462952 202511 28160 -1 2254
2256 0 462622 202505 28200 -1 2255
2257 0 462162 202843 28240 -1 2256
2258 0 462038 202889 28280 -1 2257
2259 0 461970 202905 28360 -1 2258
2260 0 461962 203025 28480 -1 2259
2261 0 461832 203123 28520 -1 2260
2262 0 477280.34 209552 30200 120 2206
2263 0 477296.34 209568 30160 120 2262
2264 0 477344.34 209568 30120 120 2263
2265 0 477699 210280 30400 51 2203
2266 0 477455 209904 30480 115 2265
2267 0 477419 209740 30600 120 2266
2268 0 477463 209780 30720 120 2267
2269 0 477463 209364 30800 102 2268
2270 0 477375 209208 30920 32 2269
2271 0 477255 209136 31040 32 2270
2272 0 477175 209088 31160 32 2271
2273 0 476775 208584 31160 80 2272
2274 0 476559 208120 31200 124 2273
2275 0 476523 208148 31360 124 2274
2276 0 476443 208016 31480 60 2275
2277 0 476431 207980 31560 60 2276
2278 0 476455 207960 31680 60 2277
2279 0 476483 207864 31840 60 2278
2280 0 476467 207824 31960 81 2279
2281 0 476391 207696 32120 81 2280
2282 0 476331 207564 32240 81 2281
2283 0 476331 207472 32400 98 2282
2284 0 476279 207392 32560 81 2283
2285 0 476235 207328 32720 81 2284
2286 0 476167 207232 32880 75 2285
2287 0 476099 207136 33000 91 2286
2288 0 475959 207032 33120 91 2287
2289 0 475859 206956 33200 98 2288
2290 0 475763 206772 33280 107 2289
2291 0 475495 206592 33320 71 2290
2292 0 475187 206436 33240 75 2291
2293 0 474967 206304 33160 86 2292
2294 0 474755 206144 33080 107 2293
2295 0 474795 205704 33080 75 2294
2296 0 474843 205416 33160 64 2295
2297 0 474855 205312 33240 81 2296
2298 0 474931 205160 33360 81 2297
2299 0 474971 205092 33440 51 2298
2300 0 475011 204944 33520 51 2299
2301 0 475019 204716 33640 86 2300
2302 0 475007 204532 33720 108 2301
2303 0 474923 204360 33800 124 2302
2304 0 474791 204164 33880 122 2303
2305 0 474495 203908 33960 81 2304
2306 0 474079 203524 34040 101 2305
2307 0 473803 203216 34040 71 2306
2308 0 473315 202992 34040 75 2307
2309 0 473335 202972 34000 75 2308
2310 0 473399 202956 33960 75 2309
2311 0 473431 202988 33920 75 2310
2312 0 473527 203020 33880 75 2311
2313 0 472931 202900 34080 81 2308
2314 0 472747 202888 34200 75 2313
2315 0 472595 202864 34320 75 2314
2316 0 472447 202860 34440 81 2315
2317 0 472319 202804 34560 71 2316
2318 0 472151 202708 34680 71 2317
2319 0 471759 202384 34680 60 2318
2320 0 471431 202304 34600 90 2319
2321 0 471195 202340 34520 86 2320
2322 0 470655 202408 34440 75 2321
2323 0 470339 202472 34520 71 2322
2324 0 470211 202488 34600 71 2323
2325 0 470031 202508 34720 96 2324
2326 0 469971 202528 34840 96 2325
2327 0 469851 202484 34960 90 2326
2328 0 469771 202552 35080 90 2327
2329 0 469707 202420 35200 80 2328
2330 0 469595 202332 35320 80 2329
2331 0 469547 202256 35440 139 2330
2332 0 469571 202040 35560 81 2331
2333 0 469487 201800 35640 81 2332
2334 0 469407 201724 35760 81 2333
2335 0 469351 201612 35840 81 2334
2336 0 469243 201520 35920 81 2335
2337 0 469039 201388 36000 -1 2336
2338 0 468887 201216 36120 -1 2337
2339 0 468695 201052 36240 -1 2338
2340 0 468483 200872 36320 -1 2339
2341 0 468175 200620 36440 -1 2340
2342 0 468171 200612 36520 -1 2341
2343 0 467951 200488 36640 -1 2342
2344 0 467615 200344 36640 -1 2343
2345 0 467507 200168 36720 -1 2344
2346 0 467491 200144 36840 -1 2345
2347 0 467435 200088 36920 -1 2346
2348 0 466979 199692 37040 -1 2347
2349 0 466743 199520 37120 -1 2348
2350 0 466471 199332 37160 -1 2349
2351 0 466307 199232 37200 -1 2350
2352 0 468295 200632 36640 -1 2343
2353 0 468359 200656 36680 -1 2352
2354 0 468447 200712 36720 -1 2353
2355 0 468511 200760 36760 -1 2354
2356 0 468599 200800 36800 -1 2355
2357 0 468647 200784 36840 -1 2356
2358 0 481947 216260 28200 134 2165
2359 0 482939 217228 28720 186 2160
2360 0 482939 217228 28800 186 2359
2361 0 482955 217228 28880 186 2360
2362 0 483011 217228 28960 186 2361
2363 0 483083 217220 29040 186 2362
2364 0 482213.38 223142.83 37000 81 2098
2365 0 482903.6 223637.78 36960 81 2364
2366 0 460544.56 249543 59440 80 1656
2367 0 460285.66 249623.88 59360 75 2366
2368 0 460044.84 249670.3 59320 60 2367
2369 0 459915.16 249700.14 59280 40 2368
2370 0 459825.62 249796.05 59240 -1 2369
2371 0 459633 249795.06 59200 40 2370
2372 0 459481.3 249830.14 59120 40 2371
2373 0 459440.66 249782.64 59080 -1 2372
2374 0 459399.75 249747.56 59040 40 2373
2375 0 459344.38 249757.06 59000 45 2374
2376 0 459311.78 249846.98 58960 45 2375
2377 0 459303.75 249915.27 58920 45 2376
2378 0 459235.38 249947.28 58880 -1 2377
2379 0 459177.8 249991.45 58840 -1 2378
2380 0 459106.75 250019.81 58800 96 2379
2381 0 459073.84 250014.62 58760 96 2380
2382 0 459020.75 250009.92 58720 -1 2381
2383 0 458956.97 250108.44 58600 122 2382
2384 0 458852.28 250163.33 58520 122 2383
2385 0 458677.06 250202.69 58400 80 2384
2386 0 458431.7 250326 58320 -1 2385
2387 0 458300.97 250431.27 58240 -1 2386
2388 0 458113.06 250587.28 58160 75 2387
2389 0 457972.16 250642.2 58120 75 2388
2390 0 457819.94 250771 58040 60 2389
2391 0 457636.9 250842.48 57960 75 2390
2392 0 457569.2 250916.05 57880 75 2391
2393 0 457512.06 250966.7 57800 91 2392
2394 0 457421 251016.12 57720 -1 2393
2395 0 457329.44 251056.08 57640 91 2394
2396 0 457296.97 251151.08 57600 91 2395
2397 0 457240 251170.58 57560 91 2396
2398 0 457192.53 251211.66 57520 91 2397
2399 0 457164.53 251274.48 57480 120 2398
2400 0 457028.3 251435.23 57400 120 2399
2401 0 456888.47 251608.36 57360 86 2400
2402 0 456615.9 251775.34 57320 96 2401
2403 0 456469.22 251880.11 57280 51 2402
2404 0 456245.62 252080 57240 120 2403
2405 0 456197.56 252154.2 57200 120 2404
2406 0 456120.56 252234.75 57160 120 2405
2407 0 456015.94 252415.52 57120 102 2406
2408 0 455984.84 252500.28 57080 102 2407
2409 0 455924.53 252619.36 57000 148 2408
2410 0 456032.56 252787.3 57000 148 2409
2411 0 456312.66 253003.23 57000 148 2410
2412 0 456344.6 253051.77 57040 148 2411
2413 0 456408.75 253131.72 57080 148 2412
2414 0 456539.8 253227.53 57120 -1 2413
2415 0 456512.8 253256.55 57200 -1 2414
2416 0 456580.56 253244.73 57280 -1 2415
2417 0 456604.34 253255.12 57320 -1 2416
2418 0 456580.2 253275.34 57400 -1 2417
2419 0 456592.6 253282.36 57480 -1 2418
2420 0 456604.5 253275.89 57520 -1 2419
2421 0 456664.03 253274.44 57560 -1 2420
2422 0 456712.94 253247.12 57600 -1 2421
2423 0 456853.34 253195.97 57640 -1 2422
2424 0 456938.16 253131.81 57680 -1 2423
2425 0 456972.62 253087.95 57720 -1 2424
2426 0 457051.56 253040.34 57760 -1 2425
2427 0 457056.62 253022.34 57800 -1 2426
2428 0 457033.25 252967.95 57880 -1 2427
2429 0 457000.22 252938.36 57920 -1 2428
2430 0 457004.78 252914.42 57960 -1 2429
2431 0 455764.78 252798.8 56960 140 2409
2432 0 455717.12 252875.22 56880 140 2431
2433 0 455464.47 252930.45 56840 81 2432
2434 0 455361.3 252978.03 56800 81 2433
2435 0 455253.84 253030.08 56760 81 2434
2436 0 455244.56 253058.77 56720 104 2435
2437 0 455164.38 253091.34 56680 136 2436
2438 0 455110.56 253114.31 56640 136 2437
2439 0 455020.47 253165.94 56600 120 2438
2440 0 454968.78 253247.2 56520 120 2439
2441 0 454829.2 253310.7 56480 120 2440
2442 0 454800.78 253330.52 56440 120 2441
2443 0 454793.53 253382.53 56360 163 2442
2444 0 454753.06 253429.88 56280 163 2443
2445 0 454736.72 253451.5 56240 163 2444
2446 0 454721.16 253471.88 56200 163 2445
2447 0 454725 253494.81 56160 163 2446
2448 0 454701 253527.34 56080 163 2447
2449 0 454684.2 253583.47 56000 186 2448
2450 0 454668.75 253578.4 55920 186 2449
2451 0 454688.38 253615.83 55840 186 2450
2452 0 454652.9 253628.84 55760 137 2451
2453 0 454613.8 253543.02 55680 -1 2452
2454 0 454589.16 253502.67 55600 156 2453
2455 0 454516.1 253471.55 55520 -1 2454
2456 0 454476.7 253459.36 55440 226 2455
2457 0 454388.84 253354.2 55360 226 2456
2458 0 454268.78 253347.55 55320 -1 2457
2459 0 454195.88 253339.47 55280 -1 2458
2460 0 454055.2 253312.2 55240 -1 2459
2461 0 453969.75 253328.44 55200 128 2460
2462 0 453895.88 253304.9 55160 102 2461
2463 0 453808.25 253291.33 55120 102 2462
2464 0 453737.03 253272.23 55080 -1 2463
2465 0 453684.28 253247.16 55040 71 2464
2466 0 453660.34 253214.44 55000 71 2465
2467 0 453621.6 253189.97 54960 -1 2466
2468 0 453594.62 253128.75 54920 71 2467
2469 0 453528.53 253109.5 54880 71 2468
2470 0 453470.5 253075.58 54840 -1 2469
2471 0 453419.12 253048.2 54800 71 2470
2472 0 453375.53 253015.44 54760 71 2471
2473 0 453334.53 252964.39 54720 40 2472
2474 0 453233.75 252878.94 54680 40 2473
2475 0 453284.47 252939.25 54640 40 2474
2476 0 453221.22 252871.36 54600 45 2475
2477 0 453175.3 252836.03 54560 -1 2476
2478 0 453128.9 252795.05 54480 45 2477
2479 0 453044.72 252777.88 54400 -1 2478
2480 0 452952.66 252746.92 54320 -1 2479
2481 0 452807.5 252755.52 54280 51 2480
2482 0 452697.1 252722.52 54240 51 2481
2483 0 452624.78 252694.3 54200 -1 2482
2484 0 452549.22 252686.67 54160 86 2483
2485 0 452316.2 252631.11 54080 -1 2484
2486 0 452169.03 252642.69 54040 115 2485
2487 0 451924.97 252482.67 54040 107 2486
2488 0 451964.97 252382.67 54040 -1 2487
2489 0 451996.22 252323.06 54080 -1 2488
2490 0 452016.03 252291.45 54120 -1 2489
2491 0 452077.38 252126.58 54160 -1 2490
2492 0 452108.88 251986.22 54200 -1 2491
2493 0 452072.84 252639.05 54000 107 2486
2494 0 452055.78 252659.02 53960 107 2493
2495 0 452109 252687.19 53920 107 2494
2496 0 451977.12 252727.27 53880 -1 2495
2497 0 451900.66 252699.14 53840 71 2496
2498 0 451768.47 252778.48 53800 -1 2497
2499 0 451737.6 252762.3 53760 71 2498
2500 0 451639.88 252828.22 53720 -1 2499
2501 0 451615.44 252828.55 53680 -1 2500
2502 0 451531.6 252863.83 53640 -1 2501
2503 0 451368.2 252895.55 53600 -1 2502
2504 0 451219.25 252943.88 53560 -1 2503
2505 0 451172.9 252987.58 53520 45 2504
2506 0 451082.06 253025.84 53480 45 2505
2507 0 450869.4 253108.73 53440 -1 2506
2508 0 450851.12 253120.47 53400 45 2507
2509 0 450549.66 253277.8 53360 45 2508
2510 0 450449 253296.73 53320 -1 2509
2511 0 450419.44 253309.23 53280 -1 2510
2512 0 450387.25 253333.31 53240 -1 2511
2513 0 450388.84 253337.22 53200 -1 2512
2514 0 450377.47 253341.25 53160 -1 2513
2515 0 450391.88 253342.47 53120 -1 2514
2516 0 450359.56 253336.08 53080 -1 2515
2517 0 450338.75 253352.52 53040 -1 2516
2518 0 450330.94 253387.55 52960 -1 2517
2519 0 450325.8 253394.47 52920 -1 2518
2520 0 450335.3 253406.66 52880 -1 2519
2521 0 450340.53 253398.28 52840 -1 2520
2522 0 450349.9 253399.22 52800 -1 2521
2523 0 450363.12 253393.8 52760 -1 2522
2524 0 450374.9 253419.7 52720 -1 2523
2525 0 450356.7 253432.64 52680 -1 2524
2526 0 450336.5 253422.19 52640 -1 2525
2527 0 450252.9 253461.7 52560 -1 2526
2528 0 450221.34 253439.84 52520 -1 2527
2529 0 450172.25 253428.14 52480 -1 2528
2530 0 450159.56 253438.9 52440 -1 2529
2531 0 450112.03 253449.84 52400 -1 2530
2532 0 450079.97 253437.48 52360 -1 2531
2533 0 449996.9 253433.67 52320 -1 2532
2534 0 450016.84 253486.16 52240 -1 2533
2535 0 449998.28 253551.27 52120 -1 2534
2536 0 449973.28 253623.14 52040 -1 2535
2537 0 449944.94 253687.17 51960 -1 2536
2538 0 449972.4 253739.17 51880 -1 2537
2539 0 449977.66 253709.38 51800 -1 2538
2540 0 450027.97 253673.45 51720 -1 2539
2541 0 449911.97 253677.1 51720 -1 2540
2542 0 450112.03 253864.8 51720 -1 2541
2543 0 450240.1 253948.7 51720 -1 2542
2544 0 450304.12 254036.45 51720 -1 2543
2545 0 450389.78 254135.84 51680 -1 2544
2546 0 450399.84 254329.7 51640 -1 2545
2547 0 450495.84 254449.78 51640 -1 2546
2548 0 450537.75 254536.19 51680 -1 2547
2549 0 450568.44 254554.17 51720 -1 2548
2550 0 450604.44 254558.27 51720 -1 2549
2551 0 450577.03 254590.97 51800 -1 2550
2552 0 450592.47 254591.28 51840 -1 2551
2553 0 450600.6 254635.06 51880 -1 2552
2554 0 450588.3 254727.72 51920 -1 2553
2555 0 450640.62 254827.06 51880 -1 2554
2556 0 450636.4 254868.1 51840 -1 2555
2557 0 450656.38 254903.67 51800 -1 2556
2558 0 450716.62 254900.42 51720 -1 2557
2559 0 450744.7 254979.7 51720 -1 2558
2560 0 450741.7 255000.52 51680 -1 2559
2561 0 450783.7 255046.08 51640 -1 2560
2562 0 450872.94 255326.62 51600 -1 2561
2563 0 450879.94 255432.06 51560 -1 2562
2564 0 450931.53 255576.12 51520 -1 2563
2565 0 450941.75 255637.6 51480 -1 2564
2566 0 450969.06 255764.89 51440 -1 2565
2567 0 451033.78 255943.5 51400 -1 2566
2568 0 451057.34 256009.98 51360 -1 2567
2569 0 451157.25 256147.17 51320 -1 2568
2570 0 451235.78 256419.28 51280 -1 2569
2571 0 451267.8 256759.34 51280 -1 2570
2572 0 451193.3 256907.1 51320 -1 2571
2573 0 451345.38 256967.1 51320 -1 2572
2574 0 451367.8 256975.39 51280 -1 2573
2575 0 451393.28 257007.17 51240 -1 2574
2576 0 451501.75 257099.25 51200 -1 2575
2577 0 451717.4 257435.28 51160 -1 2576
2578 0 451991.25 257556.2 51120 -1 2577
2579 0 452239.34 257784.2 51120 -1 2578
2580 0 449793.88 253671.47 51680 -1 2541
2581 0 449800 253697.48 51640 -1 2580
2582 0 449804.97 253650.2 51600 -1 2581
2583 0 449832.38 253671.47 51560 -1 2582
2584 0 449868.53 253644.36 51520 -1 2583
2585 0 449864.9 253638.08 51480 -1 2584
2586 0 449880.84 253629.58 51440 -1 2585
2587 0 449889.6 253643.2 51400 -1 2586
2588 0 449921.28 253638.25 51360 -1 2587
2589 0 449944.38 253630.11 51320 -1 2588
2590 0 449959.88 253622.61 51280 -1 2589
2591 0 449965.38 253622.95 51240 -1 2590
2592 0 449961.94 253611.34 51200 -1 2591
2593 0 449958.3 253599.16 51160 -1 2592
2594 0 449994.53 253583.12 51120 -1 2593
2595 0 450039.9 253588.27 51080 -1 2594
2596 0 450101.12 253577.64 51040 -1 2595
2597 0 450194.5 253623.94 51000 -1 2596
2598 0 450291.06 253661.2 50960 -1 2597
2599 0 450343.44 253663.34 50920 -1 2598
2600 0 450354.97 253659.06 50880 -1 2599
2601 0 450070.44 253638.95 50840 -1 2600
2602 0 450052.25 253628.03 50800 -1 2601
2603 0 450095.66 253662.73 50720 -1 2602
2604 0 450168.5 253681.61 50680 -1 2603
2605 0 450140.5 253663.33 50640 -1 2604
2606 0 450130.94 253643.83 50600 -1 2605
2607 0 450154.3 253607.73 50560 -1 2606
2608 0 450168.9 253600.95 50520 -1 2607
2609 0 450160.62 253577.12 50480 -1 2608
2610 0 450160.34 253585.39 50440 -1 2609
2611 0 450145.4 253561.44 50400 -1 2610
2612 0 450131.2 253591.52 50360 -1 2611
2613 0 450141.16 253577.61 50320 -1 2612
2614 0 450023.22 253647.4 50280 -1 2613
2615 0 462554.7 249135.56 59360 -1 1654
2616 0 462449.38 249165.19 59320 -1 2615
2617 0 462385.78 249233.8 59280 80 2616
2618 0 477670.34 248530.05 88320 -1 1325
2619 0 478056.06 248129.31 88400 -1 2618
2620 0 478112 248040.5 88440 -1 2619
2621 0 478168.22 247952.3 88480 -1 2620
2622 0 478476.44 247806.61 88520 -1 2621
2623 0 478026.47 248294.97 88560 -1 2622
2624 0 478334.75 248106.03 88600 -1 2623
2625 0 479062.53 247261.11 88600 -1 2624
2626 0 479146.7 246967 88640 -1 2625
2627 0 479253 246799 88520 -1 2626
2628 0 479249 246803 88320 -1 2627
2629 0 479253 246827 88240 -1 2628
2630 0 479365 246919 88120 -1 2629
2631 0 479419 246907 88000 -1 2630
2632 0 479519 246947 87840 -1 2631
2633 0 479583 246943 87720 -1 2632
2634 0 479619 246931 87600 -1 2633
2635 0 479675 246947 87440 -1 2634
2636 0 479727 247015 87280 -1 2635
2637 0 479783 247163 87120 -1 2636
2638 0 479839 247047 87000 -1 2637
2639 0 480071 246959 86840 -1 2638
2640 0 480235 246943 86720 -1 2639
2641 0 480455 246843 86600 -1 2640
2642 0 480583 246819 86480 -1 2641
2643 0 480707 246883 86360 -1 2642
2644 0 480867 246915 86240 -1 2643
2645 0 481055 246959 86080 -1 2644
2646 0 481187 246947 85960 -1 2645
2647 0 481131 246983 85800 -1 2646
2648 0 481163 247035 85640 -1 2647
2649 0 481255 247003 85520 -1 2648
2650 0 481387 246883 85520 -1 2649
2651 0 481391 246823 85440 -1 2650
2652 0 481383 246767 85320 -1 2651
2653 0 481499 246687 85240 -1 2652
2654 0 481623 246659 85160 -1 2653
2655 0 481767 246755 84840 -1 2654
2656 0 481871 246811 84720 -1 2655
2657 0 481927 246875 84600 -1 2656
2658 0 481219 246939 85440 -1 2649
2659 0 479361.16 246881.47 88720 -1 2626
2660 0 479218.62 246432.14 88760 -1 2659
2661 0 479099.3 245857.19 88880 -1 2660
2662 0 479071.2 245971.83 88920 -1 2661
2663 0 479039.66 245654.67 89000 -1 2662
2664 0 479024.34 245496.2 89040 -1 2663
2665 0 478937 245315.27 89200 -1 2664
2666 0 478962.88 245130.05 89360 -1 2665
2667 0 478866.78 245080.78 89480 -1 2666
2668 0 478897.2 245011.94 89520 -1 2667
2669 0 478896.94 245001.5 89560 -1 2668
2670 0 478684.1 244798.75 89640 -1 2669
2671 0 478553.03 244697.8 89760 -1 2670
2672 0 478625.5 244074.03 89960 -1 2671
2673 0 478702.72 244011.75 90080 -1 2672
2674 0 478933.25 243890.52 90120 -1 2673
2675 0 479106.28 243579.3 90200 -1 2674
2676 0 479346.53 243203.4 90360 -1 2675
2677 0 479317.28 243008.44 90440 -1 2676
2678 0 479270.66 243017.28 90560 -1 2677
2679 0 481145.72 243059.34 90640 -1 2678
2680 0 481105.9 242955.48 90680 -1 2679
2681 0 481119.94 242715.72 90720 -1 2680
2682 0 481073.44 242711.02 90800 -1 2681
2683 0 480962.03 242594.62 90920 -1 2682
2684 0 481013.2 242494.06 91040 -1 2683
2685 0 481049.06 242386.88 91120 -1 2684
2686 0 480955.8 242373.77 91240 -1 2685
2687 0 480974.53 242164.7 91360 -1 2686
2688 0 481231.94 242108.72 91480 -1 2687
2689 0 481694.03 241772.47 91560 -1 2688
2690 0 482010.25 241330.62 91640 -1 2689
2691 0 482530.12 240717.69 91760 -1 2690
2692 0 482682.4 240333.53 91840 -1 2691
2693 0 482948.44 239833.22 91880 -1 2692
2694 0 483126.94 239442.8 92040 -1 2693
2695 0 483229 239044.33 92080 -1 2694
2696 0 483242.66 238991.67 92160 -1 2695
2697 0 483378.38 238499.28 92200 -1 2696
2698 0 483431.3 238137.7 92240 -1 2697
2699 0 483894.62 237878.64 92320 -1 2698
2700 0 483468.38 238132.89 92480 -1 2699
2701 0 484153.88 237458.36 92600 -1 2700
2702 0 484571.94 236618.56 92640 -1 2701
2703 0 484759.9 236206.55 92720 -1 2702
2704 0 484787.4 236017.67 92800 -1 2703
2705 0 484858.75 235935.08 92880 -1 2704
2706 0 484922.72 235787.19 92960 -1 2705
2707 0 484916.66 235598.92 93080 -1 2706
2708 0 485049.3 235370.88 93200 -1 2707
2709 0 485030.53 235280.81 93280 -1 2708
2710 0 485080.97 235116.5 93520 -1 2709
2711 0 485361.28 234947.45 93680 -1 2710
2712 0 485580.16 234731.66 93840 -1 2711
2713 0 485937.44 234473.31 94000 -1 2712
2714 0 486390.75 234216.97 94280 -1 2713
2715 0 486278.1 234137.55 94360 -1 2714
2716 0 486341.7 234030.88 94480 -1 2715
2717 0 486433.6 234001.81 94520 -1 2716
2718 0 486567.7 233914.12 94600 -1 2717
2719 0 486751.6 233743.16 94680 -1 2718
2720 0 486785.34 233510.64 94800 -1 2719
2721 0 486805.12 233396.73 94920 -1 2720
2722 0 486905.8 233264.75 95000 -1 2721
2723 0 486947.75 233166.14 95080 -1 2722
2724 0 486845.7 232983.97 95200 -1 2723
2725 0 486949.38 232822.02 95240 -1 2724
2726 0 486958.22 232886.34 95280 -1 2725
2727 0 486892.9 232764.19 95320 -1 2726
2728 0 486941.1 232421.72 95400 -1 2727
2729 0 486997.1 232352.64 95440 -1 2728
2730 0 487026.72 232156.56 95560 -1 2729
2731 0 487157.12 232097.86 95640 -1 2730
2732 0 487195.72 232033.53 95680 -1 2731
2733 0 487245.25 232020.83 95760 -1 2732
2734 0 487387.28 231976.6 95840 -1 2733
2735 0 487489.88 231884.95 95880 -1 2734
2736 0 487637.88 231849.97 96000 -1 2735
2737 0 487849.25 231816.33 96120 -1 2736
2738 0 488159.16 231579.06 96320 -1 2737
2739 0 488449 231535.52 96400 -1 2738
2740 0 488576.6 231367.86 96560 -1 2739
2741 0 488614.5 231250.84 96680 -1 2740
2742 0 488661.28 231306.08 96720 -1 2741
2743 0 488736.88 230764.14 96760 -1 2742
2744 0 488877.88 230770.27 96800 -1 2743
2745 0 488931.3 230366.22 96920 -1 2744
2746 0 489007.2 229961.9 97080 -1 2745
2747 0 489098.28 229844.3 97200 -1 2746
2748 0 489176.16 229812.4 97280 -1 2747
2749 0 489344.97 229690.05 97400 -1 2748
2750 0 489345.06 229670.16 97480 -1 2749
2751 0 489496.47 229625.78 97640 -1 2750
2752 0 489584.44 229581.06 97760 -1 2751
2753 0 489708.8 229576.38 97840 -1 2752
2754 0 489768.66 229458.7 97920 -1 2753
2755 0 489977.2 229329.06 98000 -1 2754
2756 0 490088.25 229138.11 98040 -1 2755
2757 0 490208.56 228897.55 98240 -1 2756
2758 0 490109.44 228854.81 98320 -1 2757
2759 0 490165.06 228688.12 98400 -1 2758
2760 0 490336.28 228500.2 98520 -1 2759
2761 0 490455.62 228369.64 98640 -1 2760
2762 0 490488.1 228240.75 98800 -1 2761
2763 0 490710.8 228184.7 98920 -1 2762
2764 0 490863.12 228290.05 99040 -1 2763
2765 0 490920.47 228417.5 99160 -1 2764
2766 0 491032.3 228368.5 99280 -1 2765
2767 0 491199.12 228346.23 99400 -1 2766
2768 0 491400.78 228200.08 99600 -1 2767
2769 0 491755.6 227960.34 99760 -1 2768
2770 0 491969.06 227770.22 99840 -1 2769
2771 0 491873.53 227528.25 99960 -1 2770
2772 0 491847.84 227514.78 100040 -1 2771
2773 0 491982.66 227274.64 100200 -1 2772
2774 0 492055.03 227049.47 100320 -1 2773
2775 0 492278.25 226915.61 100440 -1 2774
2776 0 492335 226707.66 100560 -1 2775
2777 0 492496.22 226616.11 100720 -1 2776
2778 0 492732.97 226516.05 100880 -1 2777
2779 0 492974.53 226571.34 101000 -1 2778
2780 0 493272.12 226367.48 101200 -1 2779
2781 0 493287.16 226330.36 101280 -1 2780
2782 0 493438.22 226234.22 101440 -1 2781
2783 0 493502.5 226122.48 101600 -1 2782
2784 0 493758.9 225849.58 101680 -1 2783
2785 0 493721 225606.83 101800 -1 2784
2786 0 493654.3 225415.9 101920 -1 2785
2787 0 493545.16 225415.1 102000 -1 2786
2788 0 493557.4 225239.11 102120 -1 2787
2789 0 493511.53 225249.55 102200 -1 2788
2790 0 493518.75 225081.67 102320 -1 2789
2791 0 493543.38 225033 102360 -1 2790
2792 0 493671 224930.77 102520 -1 2791
2793 0 493759.97 225031.17 102640 -1 2792
2794 0 493856.44 224976.64 102720 -1 2793
2795 0 493919.7 224973.98 102800 -1 2794
2796 0 494202.12 224805.39 102920 -1 2795
2797 0 494495.28 224521.8 103040 -1 2796
2798 0 494735.1 224280.12 103200 -1 2797
2799 0 494805.06 224129.97 103320 -1 2798
2800 0 494799.5 224031.86 103480 -1 2799
2801 0 494798.44 224024.81 103600 -1 2800
2802 0 494839.06 223809.05 103920 -1 2801
2803 0 494855.62 223687.81 104080 -1 2802
2804 0 494886.7 223489.8 104200 -1 2803
2805 0 495012.8 223497.4 104360 -1 2804
2806 0 495017.38 223271.05 104520 -1 2805
2807 0 495012.88 223281.02 104600 -1 2806
2808 0 495117.03 223286.16 104720 -1 2807
2809 0 495158.4 223178.88 104800 -1 2808
2810 0 495135.28 223141.94 104880 -1 2809
2811 0 495399.97 223148.55 105000 -1 2810
2812 0 495436.7 223099.06 105160 -1 2811
2813 0 495438.78 222877.52 105280 -1 2812
2814 0 495437.34 222792.58 105360 -1 2813
2815 0 495518.62 222832.42 105480 -1 2814
2816 0 495539.88 222642.02 105560 -1 2815
2817 0 495565.6 222327.55 105680 -1 2816
2818 0 495555.88 221996.05 105840 -1 2817
2819 0 495484.88 221969.86 106160 -1 2818
2820 0 495593.12 221896.73 106320 -1 2819
2821 0 495646.4 221780.3 106480 -1 2820
2822 0 495765.1 221781.83 106600 -1 2821
2823 0 495678.3 221662.42 106680 -1 2822
2824 0 495933.4 221490.3 106760 -1 2823
2825 0 496070.7 221450.69 106840 -1 2824
2826 0 496086.62 221288.72 106880 -1 2825
2827 0 496069.88 221190.33 107000 -1 2826
2828 0 496358.3 220984.52 107080 -1 2827
2829 0 496477.97 220792.7 107160 -1 2828
2830 0 496502.28 220727.6 107280 -1 2829
2831 0 496321.4 220525.67 107360 -1 2830
2832 0 496285.97 220280.23 107520 -1 2831
2833 0 496497.16 220005.8 107640 -1 2832
2834 0 496449.62 219945.05 107720 -1 2833
2835 0 496696.12 219879.33 107840 -1 2834
2836 0 496916.66 219777.78 108000 -1 2835
2837 0 497190 219713.81 108080 -1 2836
2838 0 497423.06 219574.86 108240 -1 2837
2839 0 497507.7 219539.77 108360 -1 2838
2840 0 497757.8 219366.97 108480 -1 2839
2841 0 497796.5 219375.92 108520 -1 2840
2842 0 497711.16 219091.28 108640 -1 2841
2843 0 497655.9 218997.8 108720 -1 2842
2844 0 497526.44 218436.61 108960 -1 2843
2845 0 497637.75 218378.75 109080 -1 2844
2846 0 497644.28 218240.19 109240 -1 2845
2847 0 497875.6 218023.17 109360 -1 2846
2848 0 498014.06 217942.89 109520 -1 2847
2849 0 498088.22 217758.03 109600 -1 2848
2850 0 498189.47 217717.9 109800 -1 2849
2851 0 498190.2 217562.77 109920 -1 2850
2852 0 498165.38 217352.2 110000 -1 2851
2853 0 498197.25 217083 110080 -1 2852
2854 0 498025.53 216884.45 110160 -1 2853
2855 0 497910.78 216856.19 110240 -1 2854
2856 0 497822.1 216491.95 110320 -1 2855
2857 0 497799.34 216479.14 110440 -1 2856
2858 0 497848.22 216431.6 110560 -1 2857
2859 0 497758.2 216295.36 110680 -1 2858
2860 0 498218.03 216302.47 111200 -1 2859
2861 0 498473.75 216092.34 111360 -1 2860
2862 0 498519.53 215970.03 111440 -1 2861
2863 0 498493.28 215768 111720 -1 2862
2864 0 498542.78 215762.67 111800 -1 2863
2865 0 498390.16 215671.92 111880 -1 2864
2866 0 498384.84 215669.75 111920 -1 2865
2867 0 498290.4 215489.6 111960 -1 2866
2868 0 498336.3 215482.3 112000 -1 2867
2869 0 498256.3 215137.38 112040 -1 2868
2870 0 498229.66 214835.11 112160 -1 2869
2871 0 498286.3 214865.75 112280 -1 2870
2872 0 498417.03 214600.94 112400 -1 2871
2873 0 498462.4 214519.39 112560 -1 2872
2874 0 498598.72 214480.39 112720 -1 2873
2875 0 498701.9 214489.95 112840 -1 2874
2876 0 498694.94 214495.61 113000 -1 2875
2877 0 498661.53 214506.78 113080 -1 2876
2878 0 498761.4 214409.8 113280 -1 2877
2879 0 498742.66 214367.5 113320 -1 2878
2880 0 498697.34 214292.03 113440 -1 2879
2881 0 498745.7 214301.11 113520 -1 2880
2882 0 498797.72 214151.33 113600 -1 2881
2883 0 498792.22 214067.53 113680 -1 2882
2884 0 498711.03 213882.86 113720 -1 2883
2885 0 498676.34 213474.34 113760 -1 2884
2886 0 498557.53 213312.39 113880 -1 2885
2887 0 498521.06 213312.8 113920 -1 2886
2888 0 498293.75 213118.16 114040 -1 2887
2889 0 498243.6 212831.55 114160 -1 2888
2890 0 498117.78 212703.4 114440 -1 2889
2891 0 498134.56 212575.22 114600 -1 2890
2892 0 498043.06 212554.58 114840 -1 2891
2893 0 498308.28 212578.83 114880 -1 2892
2894 0 498397.9 211961.05 115040 -1 2893
2895 0 498363.3 211231.38 115200 -1 2894
2896 0 498448.1 211195.83 115280 -1 2895
2897 0 498383.5 211149.14 115320 -1 2896
2898 0 498386.3 211135.89 115400 -1 2897
2899 0 498409.7 211062.44 115440 -1 2898
2900 0 498333.4 211022.42 115560 -1 2899
2901 0 498431.44 211025.52 115600 -1 2900
2902 0 498562.9 210878.06 115760 -1 2901
2903 0 498502.25 210865.33 115920 -1 2902
2904 0 498572.7 210905.42 116000 -1 2903
2905 0 498773.4 210809.86 116160 -1 2904
2906 0 498749.2 210673.34 116200 -1 2905
2907 0 498517.06 210391.53 116320 -1 2906
2908 0 498206.56 209920.31 116400 -1 2907
2909 0 498222.16 209630.08 116560 -1 2908
2910 0 498037.66 209433.25 116760 -1 2909
2911 0 497853.4 209322.05 116920 -1 2910
2912 0 497804.72 209281.73 117080 -1 2911
2913 0 497733.16 209319.94 117160 -1 2912
2914 0 497734.1 209346.3 117240 -1 2913
2915 0 497685.34 209334.89 117360 -1 2914
2916 0 497833.94 209360.97 117440 -1 2915
2917 0 497768.6 209378.9 117520 -1 2916
2918 0 497820.12 209399.52 117640 -1 2917
2919 0 498132.62 209441.14 117880 -1 2918
2920 0 498189.2 209367.45 117960 -1 2919
2921 0 498432.22 209262.45 118080 -1 2920
2922 0 498557.97 209311.69 118160 -1 2921
2923 0 498685.7 209079.53 118280 -1 2922
2924 0 498724.47 208975.23 118360 -1 2923
2925 0 498732.12 208809.02 118480 -1 2924
2926 0 498627.97 208680.66 118600 -1 2925
2927 0 498639.16 208669.78 118720 -1 2926
2928 0 498628.78 208502.98 118800 -1 2927
2929 0 498739.97 208066.8 118920 -1 2928
2930 0 498774.44 208035.97 119000 -1 2929
2931 0 498756.94 207886.64 119040 -1 2930
2932 0 498740.38 207233.3 119120 -1 2931
2933 0 498747.84 207260.56 119280 -1 2932
2934 0 498645.88 207133.44 119360 -1 2933
2935 0 498541.94 206935.23 119480 -1 2934
2936 0 498485.7 206976.61 119560 -1 2935
2937 0 498395.88 206815.64 119720 -1 2936
2938 0 498307.78 206599.78 119840 -1 2937
2939 0 498260.9 206448.17 119880 -1 2938
2940 0 498452.6 206412.75 120000 -1 2939
2941 0 498643.3 205951.5 120160 -1 2940
2942 0 498782.7 205792.06 120360 -1 2941
2943 0 498756.12 205728.58 120560 -1 2942
2944 0 498827.47 205712.56 120640 -1 2943
2945 0 498874.22 205702.08 120760 -1 2944
2946 0 498900.7 205672.27 120840 -1 2945
2947 0 498917.06 205625.72 120920 -1 2946
2948 0 498828 205618 121000 -1 2947
2949 0 498855.75 205608.95 121080 -1 2948
2950 0 498706.5 205576.3 121200 -1 2949
2951 0 498692.22 205482.89 121320 -1 2950
2952 0 498711.56 205321.98 121440 -1 2951
2953 0 498587.94 205248.44 121480 -1 2952
2954 0 498507.38 205051.27 121560 -1 2953
2955 0 498413.03 205087.38 121600 -1 2954
2956 0 498272.44 204861.56 121760 -1 2955
2957 0 498212.94 204591.45 121920 -1 2956
2958 0 497964.9 204330.4 122160 -1 2957
2959 0 497931.38 204547.97 122240 -1 2958
2960 0 497933.2 204184.45 122360 -1 2959
2961 0 497989.75 204361.27 122480 -1 2960
2962 0 497915.03 204313.4 122560 -1 2961
2963 0 497894.1 204110.5 122680 -1 2962
2964 0 497889.88 203872.89 122800 -1 2963
2965 0 497897.34 203602.4 122880 -1 2964
2966 0 497888.06 203452.9 122960 -1 2965
2967 0 497864.1 203214.58 123000 -1 2966
2968 0 497876.1 203044.47 123040 -1 2967
2969 0 497820.4 202698.3 123280 -1 2968
2970 0 497861 202569.45 123360 -1 2969
2971 0 497788.6 202388.56 123440 -1 2970
2972 0 497776.2 202264.88 123520 -1 2971
2973 0 497724.03 202161.83 123640 -1 2972
2974 0 497774.75 202072.23 123760 -1 2973
2975 0 497710.28 201920.88 123880 -1 2974
2976 0 497764.78 201936.03 124040 -1 2975
2977 0 497732.25 201886.86 124120 -1 2976
2978 0 497725.97 201775.47 124160 -1 2977
2979 0 497756.38 201796.66 124400 -1 2978
2980 0 497790.75 201734.58 124480 -1 2979
2981 0 497842.75 201570.39 124680 -1 2980
2982 0 497604.4 201603.62 124760 -1 2981
2983 0 497674.53 201529.34 124880 -1 2982
2984 0 497792.6 201353.56 125120 -1 2983
2985 0 497818.7 201157.28 125360 -1 2984
2986 0 497750.4 200618.67 125680 -1 2985
2987 0 497730.22 200575.53 125720 -1 2986
2988 0 497611.97 200307.02 125880 -1 2987
2989 0 497605.38 200244 125920 -1 2988
2990 0 497699.88 200015.77 126080 -1 2989
2991 0 497612.28 199775.73 126200 -1 2990
2992 0 497827.84 199544.42 126480 -1 2991
2993 0 497829.94 199283.84 126640 -1 2992
2994 0 497891.25 199287.73 126720 -1 2993
2995 0 497772.2 199062.58 126800 -1 2994
2996 0 497745.4 198972.89 126920 -1 2995
2997 0 497756.7 198905.62 127000 -1 2996
2998 0 497657.38 198897.02 127080 -1 2997
2999 0 497686.44 198876.06 127120 -1 2998
3000 0 497731.44 198729.1 127240 -1 2999
3001 0 497747.9 198597.47 127320 -1 3000
3002 0 497686.3 198557.48 127400 -1 3001
3003 0 497635.56 198367.78 127480 -1 3002
3004 0 497588.1 198279.3 127560 -1 3003
3005 0 497604.22 198164.17 127680 -1 3004
3006 0 497588.75 198231.36 127760 -1 3005
3007 0 497641.06 198126.38 127880 -1 3006
3008 0 497660.8 198108.92 128000 -1 3007
3009 0 497610.8 198043.34 128120 -1 3008
3010 0 497581.97 197930.4 128320 -1 3009
3011 0 497616.62 197802.58 128480 -1 3010
3012 0 497662.94 197761.3 128640 -1 3011
3013 0 497572.9 197590.6 128760 -1 3012
3014 0 497403.2 197344.25 128880 -1 3013
3015 0 497350.38 197255.58 129040 -1 3014
3016 0 497318.1 197165.31 129080 -1 3015
3017 0 497323.03 197037.27 129160 -1 3016
3018 0 497195.22 196916.58 129280 -1 3017
3019 0 497222.9 197018.53 129480 -1 3018
3020 0 497035.6 196845.33 129520 -1 3019
3021 0 497014.16 196687.22 129760 -1 3020
3022 0 496974.06 196581.31 129840 -1 3021
3023 0 496932.1 196388.89 129920 -1 3022
3024 0 496921.1 196458.03 130040 -1 3023
3025 0 496832.9 196179.47 130240 -1 3024
3026 0 496912.06 196070.14 130440 -1 3025
3027 0 496945.28 196201.66 130520 -1 3026
3028 0 496929.6 196090.9 130680 -1 3027
3029 0 496798.5 195943.75 130800 -1 3028
3030 0 496676.9 195779.66 131000 -1 3029
3031 0 496469.78 195604.64 131160 -1 3030
3032 0 496437.03 195508.22 131320 -1 3031
3033 0 496418.8 195437.11 131360 -1 3032
3034 0 496372.62 195285.69 131440 -1 3033
3035 0 496388.9 195213.64 131520 -1 3034
3036 0 496435.3 195142.69 131600 -1 3035
3037 0 496441.6 194970.34 131680 -1 3036
3038 0 496420.34 195003.53 131720 -1 3037
3039 0 496507.22 194971.52 131800 -1 3038
3040 0 496483.53 194911.95 131920 -1 3039
3041 0 496514.47 194943.22 132040 -1 3040
3042 0 496518.28 194471 132160 -1 3041
3043 0 496467.84 194301.86 132280 -1 3042
3044 0 496326.34 193939.8 132320 -1 3043
3045 0 496370.25 193841.45 132440 -1 3044
3046 0 496392.7 193740.02 132520 -1 3045
3047 0 496498.84 193820.83 132600 -1 3046
3048 0 496515.9 193779.03 132720 -1 3047
3049 0 496523.1 193676.86 132840 -1 3048
3050 0 496543.28 193670.86 132960 -1 3049
3051 0 496557.44 193587.45 133040 -1 3050
3052 0 496449.7 193610.61 133080 -1 3051
3053 0 496369.7 193649.4 133120 -1 3052
3054 0 496393.44 193407.44 133240 -1 3053
3055 0 496462 193433.4 133280 -1 3054
3056 0 496429.8 192996.45 133440 -1 3055
3057 0 496483.5 192523.9 133600 -1 3056
3058 0 496490.6 192225.2 133760 -1 3057
3059 0 496539.22 192164.94 133800 -1 3058
3060 0 496567.75 191981.6 133960 -1 3059
3061 0 496579.3 191995.97 134000 -1 3060
3062 0 496494.5 191936.86 134040 -1 3061
3063 0 496610.2 191816.17 134120 -1 3062
3064 0 496548.03 191664.03 134200 -1 3063
3065 0 496469.16 191693.16 134280 -1 3064
3066 0 496500.8 191508.31 134360 -1 3065
3067 0 496461.38 191263.47 134440 -1 3066
3068 0 496377.78 191148.33 134560 -1 3067
3069 0 496382.5 191094 134640 -1 3068
3070 0 496387.16 191039.56 134720 -1 3069
3071 0 496304.53 190913.95 134800 -1 3070
3072 0 496172.22 190718.08 134960 -1 3071
3073 0 496146.1 190683.14 135000 -1 3072
3074 0 496145.1 190577.17 135040 -1 3073
3075 0 496203.66 190460.94 135080 -1 3074
3076 0 496074.03 190275.31 135240 -1 3075
3077 0 496067.75 190162.86 135360 -1 3076
3078 0 496060.84 189958.6 135560 -1 3077
3079 0 496061.5 189846.34 135680 -1 3078
3080 0 496074.97 189899.39 135720 -1 3079
3081 0 496079.56 189681.4 135840 -1 3080
3082 0 496053 189556.78 135920 -1 3081
3083 0 496020.03 189332.38 136000 -1 3082
3084 0 495994.97 189300.22 136040 -1 3083
3085 0 495781.56 189001.45 136120 -1 3084
3086 0 495719.16 188781.84 136240 -1 3085
3087 0 495715.25 188344.98 136480 -1 3086
3088 0 495664.6 188354.66 136520 -1 3087
3089 0 495781.6 188279.61 136640 -1 3088
3090 0 495668.28 188092.72 136800 -1 3089
3091 0 495688.34 187937.61 137000 -1 3090
3092 0 495680.2 187746.52 137200 -1 3091
3093 0 495567.47 187500.94 137360 -1 3092
3094 0 495249.4 187216.27 137800 -1 3093
3095 0 495242.84 187044.6 137960 -1 3094
3096 0 495175.3 186904.11 138040 -1 3095
3097 0 495166.47 186814.55 138080 -1 3096
3098 0 495156.56 186738.5 138120 -1 3097
3099 0 495132.6 186686.61 138160 -1 3098
3100 0 495149.88 186625.55 138200 -1 3099
3101 0 495158.06 186609.67 138240 -1 3100
3102 0 495138.06 186547.97 138280 -1 3101
3103 0 495119.62 186510.47 138320 -1 3102
3104 0 495109.72 186461.48 138360 -1 3103
3105 0 495096.97 186410.14 138400 -1 3104
3106 0 495097.84 186399.22 138440 -1 3105
3107 0 495099 186380.34 138480 -1 3106
3108 0 495091.97 186366.66 138520 -1 3107
3109 0 495103.97 186340.67 138560 -1 3108
3110 0 495091.44 186309.14 138600 -1 3109
3111 0 495093.8 186281.73 138640 -1 3110
3112 0 495099.66 186250.08 138680 -1 3111
3113 0 495080.28 186233.88 138720 -1 3112
3114 0 495064.53 186230.3 138760 -1 3113
3115 0 495052.56 186217.25 138800 -1 3114
3116 0 495040.8 186213.73 138840 -1 3115
3117 0 495026.28 186212.16 138880 -1 3116
3118 0 495009.56 186214.45 138920 -1 3117
3119 0 494991 186208.62 138960 -1 3118
3120 0 495001.53 186181.2 139000 -1 3119
3121 0 495017.28 186159.11 139040 -1 3120
3122 0 495022.9 186131.86 139080 -1 3121
3123 0 495024.56 186109 139120 -1 3122
3124 0 495031.97 186088.16 139160 -1 3123
3125 0 495033.9 186067.61 139200 -1 3124
3126 0 495035 186060.38 139240 -1 3125
3127 0 495116.4 186164.28 139280 -1 3126
3128 0 495117.34 186160.23 139320 -1 3127
3129 0 495139.53 186142.44 139360 -1 3128
3130 0 495161.72 186127.9 139400 -1 3129
3131 0 495182 186121.95 139440 -1 3130
3132 0 495209.53 186050.86 139480 -1 3131
3133 0 495243.4 185983.47 139520 -1 3132
3134 0 495273.53 185917.1 139560 -1 3133
3135 0 495305.06 185847.5 139600 -1 3134
3136 0 495333.97 185788.61 139640 -1 3135
3137 0 495342.3 185675 139680 -1 3136
3138 0 495356.22 185560.38 139720 -1 3137
3139 0 495365.97 185453.81 139760 -1 3138
3140 0 495368.97 185336.97 139800 -1 3139
3141 0 495352.75 185270.66 139840 -1 3140
3142 0 495336.12 185206.72 139880 -1 3141
3143 0 495318.66 185145.75 139920 -1 3142
3144 0 495301.53 185079.94 139960 -1 3143
3145 0 495289.38 185045.8 140000 -1 3144
3146 0 495263.34 185021.22 140040 -1 3145
3147 0 495227.34 185016.4 140080 -1 3146
3148 0 495186.2 184998.98 140120 -1 3147
3149 0 495219.94 184980.45 140160 -1 3148
3150 0 495246.6 184912.34 140200 -1 3149
3151 0 495256.88 184880.39 140240 -1 3150
3152 0 495268.97 184836.05 140280 -1 3151
3153 0 495293.8 184791.34 140320 -1 3152
3154 0 495308.47 184743.53 140360 -1 3153
3155 0 495316.72 184694.84 140400 -1 3154
3156 0 495334.84 184638.1 140440 -1 3155
3157 0 495324.5 184487.64 140480 -1 3156
3158 0 495332.03 184461.56 140520 -1 3157
3159 0 495342.66 184447.33 140560 -1 3158
3160 0 495415.75 184351.39 140600 -1 3159
3161 0 495485.9 184259.78 140640 -1 3160
3162 0 495561.03 184163.3 140680 -1 3161
3163 0 495587.72 184077.95 140720 -1 3162
3164 0 495613.47 184001.47 140760 -1 3163
3165 0 495635.44 183937.73 140800 -1 3164
3166 0 495637.34 183839.72 140840 -1 3165
3167 0 495634.6 183760.14 140880 -1 3166
3168 0 495633.2 183687.16 140920 -1 3167
3169 0 495613.38 183626.08 140960 -1 3168
3170 0 495597.84 183579.06 141000 -1 3169
3171 0 495575.1 183528.56 141040 -1 3170
3172 0 495573.28 183494.62 141080 -1 3171
3173 0 495565.16 183453.2 141120 -1 3172
3174 0 495557.22 183427.47 141160 -1 3173
3175 0 495548.47 183393.86 141200 -1 3174
3176 0 495548.06 183326.89 141240 -1 3175
3177 0 495549.1 183274.95 141280 -1 3176
3178 0 495549.47 183214.31 141320 -1 3177
3179 0 495524.16 183168.84 141360 -1 3178
3180 0 495492 183129.19 141400 -1 3179
3181 0 495472.62 183072.86 141440 -1 3180
3182 0 495442.47 183032.28 141480 -1 3181
3183 0 495435.72 182996.31 141520 -1 3182
3184 0 495431.53 182963.06 141560 -1 3183
3185 0 495426.4 182922.03 141600 -1 3184
3186 0 495425.28 182874.72 141640 -1 3185
3187 0 495447.4 182805.1 141680 -1 3186
3188 0 495468.5 182728.64 141720 -1 3187
3189 0 495496.38 182662.25 141760 -1 3188
3190 0 495530.56 182583.72 141800 -1 3189
3191 0 495532.66 182466.22 141840 -1 3190
3192 0 495551.38 182345.86 141880 -1 3191
3193 0 495566.28 182252.9 141920 -1 3192
3194 0 495596.88 182142.78 141960 -1 3193
3195 0 495601.94 182054.97 142000 -1 3194
3196 0 495601.88 182053.98 142040 -1 3195
3197 0 495604.94 182051.03 142080 -1 3196
3198 0 495605.44 182046.88 142120 -1 3197
3199 0 495595.47 182050.05 142160 -1 3198
3200 0 495583 182045.92 142200 -1 3199
3201 0 495561.5 182034.8 142240 -1 3200
3202 0 495547.72 182034.61 142280 -1 3201
3203 0 495532.88 182032.25 142320 -1 3202
3204 0 495543.66 182002.06 142360 -1 3203
3205 0 495537.8 181975.89 142400 -1 3204
3206 0 495527.75 181954.58 142440 -1 3205
3207 0 495524.66 181931.48 142480 -1 3206
3208 0 495516.97 181910.14 142520 -1 3207
3209 0 495501.8 181821.1 142560 -1 3208
3210 0 495475.47 181777.17 142600 -1 3209
3211 0 495456.3 181689.34 142640 -1 3210
3212 0 495441.44 181604.52 142680 -1 3211
3213 0 495430.6 181520.1 142720 -1 3212
3214 0 495450.84 181455.8 142760 -1 3213
3215 0 495468.12 181399.66 142800 -1 3214
3216 0 495487.7 181350.72 142840 -1 3215
3217 0 495495.7 181299.34 142880 -1 3216
3218 0 495499.16 181278.78 142920 -1 3217
3219 0 495507.47 181268.25 142960 -1 3218
3220 0 495517.3 181241.14 143000 -1 3219
3221 0 495524.22 181201.75 143040 -1 3220
3222 0 495600.03 181147.02 143080 -1 3221
3223 0 495670.66 181095.52 143120 -1 3222
3224 0 495744.5 181013.9 143160 -1 3223
3225 0 495812.22 180947.5 143200 -1 3224
3226 0 495847.88 180881.52 143240 -1 3225
3227 0 495905.72 180816.36 143280 -1 3226
3228 0 495935.84 180726.75 143320 -1 3227
3229 0 495960.66 180641.53 143360 -1 3228
3230 0 495994.66 180559.55 143400 -1 3229
3231 0 496026.78 180467.25 143440 -1 3230
3232 0 496061.2 180401.97 143480 -1 3231
3233 0 496092.44 180302.95 143520 -1 3232
3234 0 496040.7 180171.47 143560 -1 3233
3235 0 495985.7 180046.33 143600 -1 3234
3236 0 495938.3 179930.69 143640 -1 3235
3237 0 495900.3 179864.25 143680 -1 3236
3238 0 495862.84 179809.6 143720 -1 3237
3239 0 495822.53 179728.53 143760 -1 3238
3240 0 495719.7 179435.58 143920 -1 3239
3241 0 495674.06 179370.89 143960 -1 3240
3242 0 495652.72 179308.58 144000 -1 3241
3243 0 495636.56 179249.23 144040 -1 3242
3244 0 495639.5 179179.47 144080 -1 3243
3245 0 495643.16 179120.98 144120 -1 3244
3246 0 495659.03 179057.55 144160 -1 3245
3247 0 495681.56 179008 144200 -1 3246
3248 0 495701.56 178971.56 144240 -1 3247
3249 0 495717.78 178932.78 144280 -1 3248
3250 0 495752.47 178883.97 144320 -1 3249
3251 0 495790.56 178846.1 144360 -1 3250
3252 0 495828.94 178796.73 144400 -1 3251
3253 0 495851.28 178748.84 144440 -1 3252
3254 0 495883 178703.77 144480 -1 3253
3255 0 495915.03 178642.89 144520 -1 3254
3256 0 495932.84 178536.02 144560 -1 3255
3257 0 495950.44 178424.08 144600 -1 3256
3258 0 495966.56 178290.89 144640 -1 3257
3259 0 495964.38 178247.94 144680 -1 3258
3260 0 495953.78 178203.33 144720 -1 3259
3261 0 495950.84 178146.55 144760 -1 3260
3262 0 495932.3 178077.62 144800 -1 3261
3263 0 495913.9 178008 144840 -1 3262
3264 0 495899.84 177919.33 144880 -1 3263
3265 0 495672 177759.56 144920 -1 3264
3266 0 495588.12 177678.47 144960 -1 3265
3267 0 495507.66 177603.08 145000 -1 3266
3268 0 495429.38 177539.28 145040 -1 3267
3269 0 495352.72 177460.34 145080 -1 3268
3270 0 495333.75 177372.02 145120 -1 3269
3271 0 495312.1 177283.14 145160 -1 3270
3272 0 495285.12 177198.05 145200 -1 3271
3273 0 495276.47 177146.83 145240 -1 3272
3274 0 495268.6 177103.73 145280 -1 3273
3275 0 495262.75 177077.73 145320 -1 3274
3276 0 495259.84 177031.67 145360 -1 3275
3277 0 495267.53 177024.33 145400 -1 3276
3278 0 495265.88 177008.36 145440 -1 3277
3279 0 495280.62 177007.14 145480 -1 3278
3280 0 495299.03 176969.19 145520 -1 3279
3281 0 495320 176943.77 145560 -1 3280
3282 0 495334.9 176934.73 145600 -1 3281
3283 0 495344.1 176927.9 145640 -1 3282
3284 0 495358.03 176920.94 145680 -1 3283
3285 0 495355.6 176994.28 145720 -1 3284
3286 0 495307.7 177006.8 145760 -1 3285
3287 0 495319.47 176948.77 145800 -1 3286
3288 0 495318.56 176865.73 145840 -1 3287
3289 0 495319.6 176829.23 145880 -1 3288
3290 0 495325.4 176797.58 145920 -1 3289
3291 0 495332.4 176750.67 145960 -1 3290
3292 0 495298.62 176719.52 146000 -1 3291
3293 0 495259.25 176708.88 146040 -1 3292
3294 0 495232.75 176667.27 146080 -1 3293
3295 0 495252 176609.36 146120 -1 3294
3296 0 495241.28 176559.98 146160 -1 3295
3297 0 495231.25 176472.53 146200 -1 3296
3298 0 495173.7 176346.97 146240 -1 3297
3299 0 495087.47 176192.66 146280 -1 3298
3300 0 495048.12 176101.28 146320 -1 3299
3301 0 495003.5 175997.19 146360 -1 3300
3302 0 494961.75 175905.88 146400 -1 3301
3303 0 494874.03 175846.9 146440 -1 3302
3304 0 495008.25 175793.83 146480 -1 3303
3305 0 495072.5 175748.44 146520 -1 3304
3306 0 495151.78 175615.47 146560 -1 3305
3307 0 495212.9 175497.97 146600 -1 3306
3308 0 495262.94 175393.05 146640 -1 3307
3309 0 495287.1 175264.17 146680 -1 3308
3310 0 495302.84 175203.75 146720 -1 3309
3311 0 495307.75 175124.17 146760 -1 3310
3312 0 495322.9 175035.92 146800 -1 3311
3313 0 495311.8 174948.9 146840 -1 3312
3314 0 495309.06 174848.36 146880 -1 3313
3315 0 495297.72 174751.17 146920 -1 3314
3316 0 495278.44 174730.42 146960 -1 3315
3317 0 495269.97 174674.6 147000 -1 3316
3318 0 495255.2 174641.28 147040 -1 3317
3319 0 495237.16 174587.66 147080 -1 3318
3320 0 495221.8 174530.27 147120 -1 3319
3321 0 495204.28 174475.16 147160 -1 3320
3322 0 495194.22 174424.86 147200 -1 3321
3323 0 495192.53 174359.12 147240 -1 3322
3324 0 495171.88 174359.9 147280 -1 3323
3325 0 495144.84 174316.72 147320 -1 3324
3326 0 495118.94 174279.44 147360 -1 3325
3327 0 495097.56 174238.78 147400 -1 3326
3328 0 495089.03 174198.6 147440 -1 3327
3329 0 495085.47 174151.02 147480 -1 3328
3330 0 495081.22 174125.42 147520 -1 3329
3331 0 495066.6 174071.11 147560 -1 3330
3332 0 495060.94 174042.08 147600 -1 3331
3333 0 495047.22 174006.22 147640 -1 3332
3334 0 495035.4 173962.92 147680 -1 3333
3335 0 495042.88 173938.16 147720 -1 3334
3336 0 495052.6 173928.31 147760 -1 3335
3337 0 495062.5 173893.94 147800 -1 3336
3338 0 495043.94 173853.9 147840 -1 3337
3339 0 495030.3 173826 147880 -1 3338
3340 0 495018.47 173777.27 147920 -1 3339
3341 0 495049.9 173737.94 147960 -1 3340
3342 0 495080.06 173703.12 148000 -1 3341
3343 0 495087.2 173616.7 148040 -1 3342
3344 0 495088 173535.19 148080 -1 3343
3345 0 495095.22 173457.69 148120 -1 3344
3346 0 495085.84 173373.61 148160 -1 3345
3347 0 495061.66 173300.94 148200 -1 3346
3348 0 495029.16 173239.86 148240 -1 3347
3349 0 495068.22 173195.86 148280 -1 3348
3350 0 495089.2 173189.72 148320 -1 3349
3351 0 495092.8 173124.8 148360 -1 3350
3352 0 495100.22 173064.11 148400 -1 3351
3353 0 495082.16 173007.16 148440 -1 3352
3354 0 495080.94 172967.42 148480 -1 3353
3355 0 495073.62 172843.2 148520 -1 3354
3356 0 495055.22 172708.44 148560 -1 3355
3357 0 495042.25 172468.75 148640 -1 3356
3358 0 495020.94 172369.62 148680 -1 3357
3359 0 495002.47 172272.7 148720 -1 3358
3360 0 494990.28 172165.58 148760 -1 3359
3361 0 494948.44 172041.4 148800 -1 3360
3362 0 494921.3 171957.78 148840 -1 3361
3363 0 494871.06 171849.7 148880 -1 3362
3364 0 494845.66 171769.38 148920 -1 3363
3365 0 494788.28 171664.77 148960 -1 3364
3366 0 494726.8 171565.77 149000 -1 3365
3367 0 494677.9 171462.38 149040 -1 3366
3368 0 494599.2 171385.12 149080 -1 3367
3369 0 494542.4 171303.23 149120 -1 3368
3370 0 494474.75 171222.61 149160 -1 3369
3371 0 494425.16 171128.28 149200 -1 3370
3372 0 494367.97 171039.22 149240 -1 3371
3373 0 494328.03 170954.38 149280 -1 3372
3374 0 494385.75 170860.77 149320 -1 3373
3375 0 494455.72 170744.67 149360 -1 3374
3376 0 494520.75 170643.92 149400 -1 3375
3377 0 494523.3 170627.2 149440 -1 3376
3378 0 494510.7 170610.61 149480 -1 3377
3379 0 494516 170586.25 149520 -1 3378
3380 0 494508.78 170569.64 149560 -1 3379
3381 0 494551.22 170646.83 149600 -1 3380
3382 0 494589.06 170685.53 149640 -1 3381
3383 0 494627.47 170731.02 149680 -1 3382
3384 0 494665.9 170789.72 149720 -1 3383
3385 0 494681.3 170795.39 149760 -1 3384
3386 0 494690.44 170798.9 149800 -1 3385
3387 0 494719.62 170842.72 149840 -1 3386
3388 0 494726.38 170874.81 149880 -1 3387
3389 0 494725.9 170896.7 149920 -1 3388
3390 0 494746.78 170893.44 149960 -1 3389
3391 0 494753.03 170873.52 150000 -1 3390
3392 0 494725.94 170891.98 150080 -1 3391
3393 0 494678.5 170841.6 150120 -1 3392
3394 0 494614.8 170771.62 150160 -1 3393
3395 0 494570.1 170695.67 150200 -1 3394
3396 0 494559.8 170636.12 150240 -1 3395
3397 0 494558.4 170558.36 150280 -1 3396
3398 0 494550.7 170456.06 150320 -1 3397
3399 0 494540.47 170385.98 150360 -1 3398
3400 0 494526.97 170193.16 150400 -1 3399
3401 0 494507.94 169971.05 150440 -1 3400
3402 0 494494.62 169754.14 150480 -1 3401
3403 0 494513.12 169613.75 150520 -1 3402
3404 0 494526.03 169434.58 150560 -1 3403
3405 0 494535.47 169271.42 150600 -1 3404
3406 0 494514.7 169116.97 150640 -1 3405
3407 0 494487.6 168931.08 150680 -1 3406
3408 0 494473.22 168774.69 150720 -1 3407
3409 0 494397.6 168625.28 150760 -1 3408
3410 0 494330.16 168483.83 150800 -1 3409
3411 0 494257 168344.06 150840 -1 3410
3412 0 494215.62 168061.22 150880 -1 3411
3413 0 494167.2 167785.27 150920 -1 3412
3414 0 494133.78 167505 150960 -1 3413
3415 0 494144.25 167392.22 151000 -1 3414
3416 0 494156.6 167304.75 151040 -1 3415
3417 0 494175.03 167194.33 151080 -1 3416
3418 0 494182.28 166925.83 151120 -1 3417
3419 0 494194.28 166670.56 151160 -1 3418
3420 0 494190.28 166634.45 151200 -1 3419
3421 0 494187.5 166601.42 151240 -1 3420
3422 0 494185.56 166574.98 151280 -1 3421
3423 0 494154.16 166495.45 151320 -1 3422
3424 0 494121.94 166406.55 151360 -1 3423
3425 0 494087.22 166339.25 151400 -1 3424
3426 0 494066.3 166270.45 151440 -1 3425
3427 0 494029.6 166176.8 151480 -1 3426
3428 0 494006.34 166098.34 151520 -1 3427
3429 0 493963.25 165842.11 151560 -1 3428
3430 0 493930.1 165572.17 151600 -1 3429
3431 0 493917.84 165529.14 151640 -1 3430
3432 0 493908.62 165477 151680 -1 3431
3433 0 493896.9 165418.06 151720 -1 3432
3434 0 493887.8 165369.61 151760 -1 3433
3435 0 493877.28 165309.06 151800 -1 3434
3436 0 493866.1 165243.75 151840 -1 3435
3437 0 493843.84 165183.92 151880 -1 3436
3438 0 493646.38 164511.36 151920 -1 3437
3439 0 493573.88 164472.22 151960 -1 3438
3440 0 493509.88 164450.62 152000 -1 3439
3441 0 493478.9 164364.19 152040 -1 3440
3442 0 493446.12 164282.6 152080 -1 3441
3443 0 493306.84 164007.5 152120 -1 3442
3444 0 493253.94 163803.14 152160 -1 3443
3445 0 493207.56 163587 152200 -1 3444
3446 0 493153.6 163376.48 152240 -1 3445
3447 0 493103.5 163167.92 152280 -1 3446
3448 0 493088.28 163122.25 152320 -1 3447
3449 0 493065.78 163094.92 152360 -1 3448
3450 0 493044.25 163060.78 152400 -1 3449
3451 0 493032.88 163037.89 152440 -1 3450
3452 0 493029.1 163021.81 152480 -1 3451
3453 0 493032.44 163007.83 152520 -1 3452
3454 0 493032.38 162990.16 152560 -1 3453
3455 0 493017.66 162937.62 152600 -1 3454
3456 0 492996.03 162885.05 152640 -1 3455
3457 0 492974.66 162819.52 152680 -1 3456
3458 0 492949.28 162755.94 152720 -1 3457
3459 0 492920.1 162664.08 152760 -1 3458
3460 0 492893.6 162569.14 152800 -1 3459
3461 0 492865.22 162484.2 152840 -1 3460
3462 0 492839.7 162394.06 152880 -1 3461
3463 0 492787.53 162238.56 152920 -1 3462
3464 0 492726.94 162074.03 152960 -1 3463
3465 0 492671.4 161938.98 153000 -1 3464
3466 0 492650.12 161906.52 153040 -1 3465
3467 0 492623.12 161872.02 153080 -1 3466
3468 0 492594.94 161821 153120 -1 3467
3469 0 492575.44 161798.3 153160 -1 3468
3470 0 492554.8 161715.33 153200 -1 3469
3471 0 492544.88 161663 153240 -1 3470
3472 0 492529.78 161598.66 153280 -1 3471
3473 0 492479.66 161525.36 153320 -1 3472
3474 0 492427.34 161446.05 153360 -1 3473
3475 0 492384.2 161375.86 153400 -1 3474
3476 0 492329.3 161265.62 153440 -1 3475
3477 0 492278.6 161154.22 153480 -1 3476
3478 0 492224.97 161035.14 153520 -1 3477
3479 0 492170.2 160909.86 153560 -1 3478
3480 0 492100.28 160791.05 153600 -1 3479
3481 0 492032.75 160679.58 153640 -1 3480
3482 0 491957.38 160555.2 153680 -1 3481
3483 0 491887.2 160443.12 153720 -1 3482
3484 0 491823.12 160339.5 153760 -1 3483
3485 0 491812.22 160307.61 153800 -1 3484
3486 0 491795.34 160266.27 153840 -1 3485
3487 0 491776.5 160228.84 153880 -1 3486
3488 0 491762.78 160187.44 153920 -1 3487
3489 0 491734.6 160121.53 153960 -1 3488
3490 0 491711.4 160061.77 154000 -1 3489
3491 0 491691.38 160012.19 154040 -1 3490
3492 0 491662.88 159942.05 154080 -1 3491
3493 0 491587.25 159862.27 154120 -1 3492
3494 0 491502.6 159795.78 154160 -1 3493
3495 0 491419.44 159719.36 154200 -1 3494
3496 0 491340.72 159648.55 154240 -1 3495
3497 0 491285.44 159590.66 154280 -1 3496
3498 0 491236.78 159531.44 154320 -1 3497
3499 0 491186.97 159493.08 154360 -1 3498
3500 0 491150.38 159447.64 154400 -1 3499
3501 0 491093.6 159401.7 154440 -1 3500
3502 0 491052.34 159368.05 154480 -1 3501
3503 0 491004.1 159327.75 154520 -1 3502
3504 0 490970.38 159304.55 154560 -1 3503
3505 0 490921.56 159268.3 154600 -1 3504
3506 0 490882.06 159237.28 154640 -1 3505
3507 0 490850.25 159211.42 154680 -1 3506
3508 0 490823.47 159190.19 154720 -1 3507
3509 0 490804.22 159175.3 154760 -1 3508
3510 0 490773.44 159164.17 154800 -1 3509
3511 0 490718.34 159054.58 154840 -1 3510
3512 0 490656.25 158927.8 154880 -1 3511
3513 0 490606.1 158812.33 154920 -1 3512
3514 0 490532.4 158704.27 154960 -1 3513
3515 0 490459.5 158615.9 155000 -1 3514
3516 0 490382.38 158495.9 155040 -1 3515
3517 0 490289.03 158348.3 155080 -1 3516
3518 0 490199.44 158195.27 155120 -1 3517
3519 0 490117.78 158066.67 155160 -1 3518
3520 0 490033.53 157928.88 155200 -1 3519
3521 0 489959.66 157875.97 155240 -1 3520
3522 0 489910.34 157827.62 155280 -1 3521
3523 0 489850.2 157776.38 155320 -1 3522
3524 0 489782.44 157720.42 155360 -1 3523
3525 0 489730.97 157658.19 155400 -1 3524
3526 0 489670.94 157585.56 155440 -1 3525
3527 0 489615.8 157535.62 155480 -1 3526
3528 0 489564.7 157494.02 155520 -1 3527
3529 0 489518.72 157466.48 155560 -1 3528
3530 0 489458.94 157412.78 155600 -1 3529
3531 0 489412.03 157354.72 155640 -1 3530
3532 0 489360.4 157316.81 155680 -1 3531
3533 0 489306.06 157261.72 155720 -1 3532
3534 0 489254.16 157200.64 155760 -1 3533
3535 0 489182.56 157146.12 155800 -1 3534
3536 0 489112.7 157078.64 155840 -1 3535
3537 0 489050.66 157025.56 155880 -1 3536
3538 0 488990.16 156976.67 155920 -1 3537
3539 0 488951.16 156974.33 155960 -1 3538
3540 0 488897.28 156918.64 156000 -1 3539
3541 0 488822.94 156855.61 156040 -1 3540
3542 0 488754.7 156775.6 156080 -1 3541
3543 0 488705.5 156730.44 156120 -1 3542
3544 0 488649.56 156675.88 156160 -1 3543
3545 0 488590.66 156638.1 156200 -1 3544
3546 0 488543.94 156597 156240 -1 3545
3547 0 488476.7 156543.38 156280 -1 3546
3548 0 488421.9 156515.44 156320 -1 3547
3549 0 488373 156485.33 156360 -1 3548
3550 0 488307.12 156464.8 156400 -1 3549
3551 0 488262.7 156397.58 156440 -1 3550
3552 0 488220.84 156340.47 156480 -1 3551
3553 0 488178.06 156281.78 156520 -1 3552
3554 0 488140.12 156236.67 156560 -1 3553
3555 0 488093.16 156173.75 156600 -1 3554
3556 0 488046.97 156125.4 156640 -1 3555
3557 0 487998.8 156072.22 156680 -1 3556
3558 0 487965.12 155979.47 156720 -1 3557
3559 0 487912.53 155879.83 156760 -1 3558
3560 0 487872.2 155776.72 156800 -1 3559
3561 0 487828.7 155701.53 156840 -1 3560
3562 0 487783.8 155622.95 156880 -1 3561
3563 0 487742.38 155566.28 156920 -1 3562
3564 0 487734.06 155424.27 156960 -1 3563
3565 0 487729.25 155294.11 157000 -1 3564
3566 0 487712 155156.95 157040 -1 3565
3567 0 487714.44 155106.52 157080 -1 3566
3568 0 487712 155054.14 157120 -1 3567
3569 0 487706.12 155019.78 157160 -1 3568
3570 0 487702.2 154983.14 157200 -1 3569
3571 0 487713.4 154925.67 157240 -1 3570
3572 0 487718.3 154872.25 157280 -1 3571
3573 0 487726.53 154805.39 157320 -1 3572
3574 0 487707.4 154790.6 157360 -1 3573
3575 0 487674.56 154777.81 157400 -1 3574
3576 0 487655.56 154744.72 157440 -1 3575
3577 0 487635.7 154694.77 157480 -1 3576
3578 0 487600.9 154641.72 157520 -1 3577
3579 0 487573.9 154590.73 157560 -1 3578
3580 0 487522.2 154602.64 157600 -1 3579
3581 0 487485.12 154516.4 157640 -1 3580
3582 0 487452.34 154426.78 157680 -1 3581
3583 0 487375.22 154349.08 157720 -1 3582
3584 0 487306.25 154253.23 157760 -1 3583
3585 0 487236.53 154190.03 157800 -1 3584
3586 0 487089.44 154085.69 157840 -1 3585
3587 0 486940.56 153972.4 157880 -1 3586
3588 0 486786.72 153836.72 157920 -1 3587
3589 0 486740.9 153817.45 157960 -1 3588
3590 0 486681 153781.23 158000 -1 3589
3591 0 486630.88 153747.6 158040 -1 3590
3592 0 486554.5 153627.14 158080 -1 3591
3593 0 486471.97 153600.67 158120 -1 3592
3594 0 486395.88 153455.44 158160 -1 3593
3595 0 486256.38 153373.06 158200 -1 3594
3596 0 486138.03 153281.11 158240 -1 3595
3597 0 486018.75 153177.16 158280 -1 3596
3598 0 485957.88 153145.05 158320 -1 3597
3599 0 485895.9 153090.23 158360 -1 3598
3600 0 485833.7 153066.39 158400 -1 3599
3601 0 485793.22 153048.17 158440 -1 3600
3602 0 485760.9 153022.42 158480 -1 3601
3603 0 485717.06 153008.11 158520 -1 3602
3604 0 485679.34 152990.28 158560 -1 3603
3605 0 485643.7 152973.19 158600 -1 3604
3606 0 485620.16 152949.39 158640 -1 3605
3607 0 485603.2 152926.11 158680 -1 3606
3608 0 485571.9 152914.47 158720 -1 3607
3609 0 485556.97 152904.6 158760 -1 3608
3610 0 485542.2 152880.27 158800 -1 3609
3611 0 485526.78 152870.64 158840 -1 3610
3612 0 485508 152867.6 158880 -1 3611
3613 0 485486.38 152852.14 158920 -1 3612
3614 0 485478.28 152836.5 158960 -1 3613
3615 0 485462.1 152805.64 159000 -1 3614
3616 0 485448.34 152767.17 159040 -1 3615
3617 0 485415.9 152732.31 159080 -1 3616
3618 0 485385.94 152711.47 159120 -1 3617
3619 0 485345.3 152649.81 159160 -1 3618
3620 0 485305.03 152578.81 159200 -1 3619
3621 0 485258.34 152520.36 159240 -1 3620
3622 0 485188.9 152392.12 159280 -1 3621
3623 0 485116.2 152250.44 159320 -1 3622
3624 0 485012.53 152182.38 159360 -1 3623
3625 0 484898.97 152120.62 159400 -1 3624
3626 0 484794.72 152044.48 159440 -1 3625
3627 0 484761.66 152030.94 159480 -1 3626
3628 0 484709.38 152042.1 159520 -1 3627
3629 0 484674.28 152046.58 159560 -1 3628
3630 0 484631.16 152017.19 159600 -1 3629
3631 0 484472.84 151945.31 159640 -1 3630
3632 0 484331.28 151809.88 159680 -1 3631
3633 0 484222.56 151636.61 159720 -1 3632
3634 0 484091.2 151466.53 159760 -1 3633
3635 0 483956.72 151315.98 159800 -1 3634
3636 0 483891.47 151263.64 159840 -1 3635
3637 0 483824.2 151218.12 159880 -1 3636
3638 0 483750 151183.45 159920 -1 3637
3639 0 483709.53 151145.14 159960 -1 3638
3640 0 483667.12 151115.45 160000 -1 3639
3641 0 483628.78 151074.47 160040 -1 3640
3642 0 483589.3 151027.7 160080 -1 3641
3643 0 483550.3 150998.19 160120 -1 3642
3644 0 483488.1 150964 160160 -1 3643
3645 0 483451.78 150921.27 160200 -1 3644
3646 0 483400.97 150875.36 160240 -1 3645
3647 0 483375.22 150871.88 160280 -1 3646
3648 0 483331.03 150843.25 160320 -1 3647
3649 0 483293.06 150798.38 160360 -1 3648
3650 0 483238.34 150764.42 160400 -1 3649
3651 0 483191.84 150712.31 160440 -1 3650
3652 0 483132.22 150676.56 160480 -1 3651
3653 0 483016.53 150592.83 160520 -1 3652
3654 0 483011.16 150591.23 160560 -1 3653
3655 0 482918.62 150521.88 160600 -1 3654
3656 0 482861.16 150459.02 160640 -1 3655
3657 0 482827.1 150424.8 160680 -1 3656
3658 0 482766.84 150358.33 160720 -1 3657
3659 0 482699.3 150260.83 160760 -1 3658
3660 0 482648.44 150177.34 160800 -1 3659
3661 0 482618.28 150133.9 160840 -1 3660
3662 0 482587.66 150087.44 160880 -1 3661
3663 0 482550.84 150039.02 160920 -1 3662
3664 0 482516.25 150041.25 160960 -1 3663
3665 0 482484.34 150057.62 161000 -1 3664
3666 0 482431.28 149923.3 161040 -1 3665
3667 0 482417.3 149860.19 161080 -1 3666
3668 0 482412.78 149832.72 161120 -1 3667
3669 0 482411.7 149773.56 161160 -1 3668
3670 0 482382.97 149783.47 161200 -1 3669
3671 0 482342.66 149683.14 161240 -1 3670
3672 0 482329.62 149637.17 161280 -1 3671
3673 0 482306.03 149548.8 161320 -1 3672
3674 0 482283.34 149522.75 161360 -1 3673
3675 0 482267.72 149491.78 161400 -1 3674
3676 0 482220.34 149464.58 161440 -1 3675
3677 0 482150 149442.53 161480 -1 3676
3678 0 482064.8 149252.89 161520 -1 3677
3679 0 482007.47 149216.75 161560 -1 3678
3680 0 482000.88 149066.28 161600 -1 3679
3681 0 481905.53 148882.94 161640 -1 3680
3682 0 481844.38 148843.11 161680 -1 3681
3683 0 481761.44 148730.6 161720 -1 3682
3684 0 481674.1 148644.38 161760 -1 3683
3685 0 481543.4 148603.69 161800 -1 3684
3686 0 481475.03 148526.47 161840 -1 3685
3687 0 481400.16 148419.17 161880 -1 3686
3688 0 481358.75 148492.36 161920 -1 3687
3689 0 481309.3 148394.02 161960 -1 3688
3690 0 481254.78 148269.36 162000 -1 3689
3691 0 481166.3 148268.12 162040 -1 3690
3692 0 481081.22 148222.73 162080 -1 3691
3693 0 480992.88 148152.2 162120 -1 3692
3694 0 480919.8 148124.2 162160 -1 3693
3695 0 480887.53 148095.44 162200 -1 3694
3696 0 480864.03 148100.31 162240 -1 3695
3697 0 480821.38 148052.12 162280 -1 3696
3698 0 480771.94 148035.55 162320 -1 3697
3699 0 480730.1 148046.5 162360 -1 3698
3700 0 480699.03 148038.11 162400 -1 3699
3701 0 480664.9 148038.47 162440 -1 3700
3702 0 480633.84 147975.72 162480 -1 3701
3703 0 480590.56 147935.81 162520 -1 3702
3704 0 480563.2 147875.75 162560 -1 3703
3705 0 480524.16 147883.28 162600 -1 3704
3706 0 480482.28 147896.62 162640 -1 3705
3707 0 480435.2 147892.94 162680 -1 3706
3708 0 480397.75 147891.33 162720 -1 3707
3709 0 480351.28 147907.45 162760 -1 3708
3710 0 480308.7 147876.1 162800 -1 3709
3711 0 480278.34 147816.39 162840 -1 3710
3712 0 480238.72 147778.72 162880 -1 3711
3713 0 480160.94 147693.19 162920 -1 3712
3714 0 480071.28 147607.55 162960 -1 3713
3715 0 480022.78 147519.73 163000 -1 3714
3716 0 479945.06 147440.08 163040 -1 3715
3717 0 479908.7 147371.27 163080 -1 3716
3718 0 479898 147355 163120 -1 3717
3719 0 479786.97 147284.98 163160 -1 3718
3720 0 479478.8 146939.08 163200 -1 3719
3721 0 479351.28 146887.53 163240 -1 3720
3722 0 479306.25 146853.34 163280 -1 3721
3723 0 479129.38 146794.55 163320 -1 3722
3724 0 479152.88 146674.62 163360 -1 3723
3725 0 479019.4 146564.19 163400 -1 3724
3726 0 478836.97 146393.44 163440 -1 3725
3727 0 478651.7 146308.11 163480 -1 3726
3728 0 478612.06 146281.3 163520 -1 3727
3729 0 478483.25 146205.33 163560 -1 3728
3730 0 478272.47 145896.42 163600 -1 3729
3731 0 478146.16 145719.86 163640 -1 3730
3732 0 477940.38 145550.62 163680 -1 3731
3733 0 477762.78 145491.12 163720 -1 3732
3734 0 477684 145418.75 163760 -1 3733
3735 0 477622.25 145435.48 163800 -1 3734
3736 0 477431.44 145296.11 163840 -1 3735
3737 0 477192.06 145165.61 163880 -1 3736
3738 0 476787.28 144828.17 163920 -1 3737
3739 0 476292.6 144569.72 163960 -1 3738
3740 0 476070.62 144403.28 164000 -1 3739
3741 0 476044.28 144347.69 164040 -1 3740
3742 0 475909.72 144226.25 164080 -1 3741
3743 0 475936 144205.06 164120 -1 3742
3744 0 475779.2 144094.36 164160 -1 3743
3745 0 475597.3 143954.25 164200 -1 3744
3746 0 475633.7 143958.6 164240 -1 3745
3747 0 475564.75 143960.1 164280 -1 3746
3748 0 475489 143880.02 164320 -1 3747
3749 0 475392.9 143689.64 164360 -1 3748
3750 0 475017.9 143266.47 164400 -1 3749
3751 0 474905.56 143152.6 164440 -1 3750
3752 0 474852.75 143097.4 164480 -1 3751
3753 0 474687.56 143013.69 164520 -1 3752
3754 0 474640.84 143050.28 164560 -1 3753
3755 0 474587.12 142990.34 164600 -1 3754
3756 0 474543.3 142970.08 164640 -1 3755
3757 0 474446.4 142914.06 164680 -1 3756
3758 0 474354.22 142870.47 164720 -1 3757
3759 0 474278.2 142807.89 164760 -1 3758
3760 0 474135.34 142692.75 164800 -1 3759
3761 0 474077.12 142722.69 164840 -1 3760
3762 0 474000.25 142657.17 164880 -1 3761
3763 0 473953.97 142665.67 164920 -1 3762
3764 0 473893.53 142535.81 164960 -1 3763
3765 0 473867.47 142597.81 165000 -1 3764
3766 0 473830.4 142600.25 165040 -1 3765
3767 0 473769.44 142517.28 165080 -1 3766
3768 0 473673.7 142447.6 165120 -1 3767
3769 0 473608.66 142396.5 165160 -1 3768
3770 0 473542.2 142402.72 165200 -1 3769
3771 0 473488.44 142376.52 165240 -1 3770
3772 0 473436.1 142392.16 165280 -1 3771
3773 0 473388.25 142368.72 165320 -1 3772
3774 0 473338.47 142324.6 165360 -1 3773
3775 0 473306.2 142323.19 165400 -1 3774
3776 0 473268.25 142307.34 165440 -1 3775
3777 0 473201.84 142306.03 165480 -1 3776
3778 0 473120.25 142220.5 165520 -1 3777
3779 0 473048.16 142208.31 165560 -1 3778
3780 0 472986.34 142187.94 165600 -1 3779
3781 0 472909.44 142115.7 165640 -1 3780
3782 0 472902.9 142103.42 165680 -1 3781
3783 0 472836.22 142115.42 165720 -1 3782
3784 0 472772.12 142032.88 165760 -1 3783
3785 0 472715.6 141995.55 165800 -1 3784
3786 0 472656.88 141936.55 165840 -1 3785
3787 0 472570.5 141856.1 165880 -1 3786
3788 0 472496.84 141759.03 165920 -1 3787
3789 0 472388 141695.9 165960 -1 3788
3790 0 472241.22 141538.83 166000 -1 3789
3791 0 472153.53 141481.17 166040 -1 3790
3792 0 472034.38 141458.14 166080 -1 3791
3793 0 471973.38 141367.7 166120 -1 3792
3794 0 471880.28 141322.31 166160 -1 3793
3795 0 471758.44 141209.72 166200 -1 3794
3796 0 471722 141168.3 166240 -1 3795
3797 0 471486.4 141174.6 166280 -1 3796
3798 0 471495.1 141025.12 166320 -1 3797
3799 0 471310.78 140942.11 166360 -1 3798
3800 0 471268.56 140888.22 166400 -1 3799
3801 0 471186.2 140823.16 166440 -1 3800
3802 0 471113.1 140774.58 166480 -1 3801
3803 0 471018.25 140698.2 166520 -1 3802
3804 0 470945.25 140628.36 166560 -1 3803
3805 0 470778.7 140536 166600 -1 3804
3806 0 470648.8 140410.5 166640 -1 3805
3807 0 470367.4 140168.86 166680 -1 3806
3808 0 470196.6 140006.83 166720 -1 3807
3809 0 470168 139961.08 166760 -1 3808
3810 0 470011 139783.17 166800 -1 3809
3811 0 469937.66 139722.72 166840 -1 3810
3812 0 469880.28 139716.3 166880 -1 3811
3813 0 469821.7 139662.39 166920 -1 3812
3814 0 469748.9 139637.22 166960 -1 3813
3815 0 469683.56 139609.08 167000 -1 3814
3816 0 469615.72 139578.4 167040 -1 3815
3817 0 469544.94 139553.48 167080 -1 3816
3818 0 469473.38 139465.22 167120 -1 3817
3819 0 469394.53 139376.27 167160 -1 3818
3820 0 469315.03 139308.05 167200 -1 3819
3821 0 469290.84 139277.95 167240 -1 3820
3822 0 469271.34 139253.16 167280 -1 3821
3823 0 469235.6 139222.39 167320 -1 3822
3824 0 469217.75 139203.33 167360 -1 3823
3825 0 469198.4 139153.1 167400 -1 3824
3826 0 469176.3 139075.97 167440 -1 3825
3827 0 469158.84 139026.73 167480 -1 3826
3828 0 469144.5 138977.47 167520 -1 3827
3829 0 469041.9 138887.48 167560 -1 3828
3830 0 468946.4 138801.77 167600 -1 3829
3831 0 468850.16 138720.02 167640 -1 3830
3832 0 468662.2 138656.22 167720 -1 3831
3833 0 468558.78 138642.28 167760 -1 3832
3834 0 468438.56 138643.89 167800 -1 3833
3835 0 468247.88 138518.08 167840 -1 3834
3836 0 468066 138370.78 167880 -1 3835
3837 0 467969.2 138287.98 167920 -1 3836
3838 0 467845.28 138208.2 167960 -1 3837
3839 0 467729.12 138122.05 168000 -1 3838
3840 0 467557.94 138070.77 168040 -1 3839
3841 0 467384.78 138006.58 168080 -1 3840
3842 0 467204.5 137949.14 168120 -1 3841
3843 0 467129.3 137926.9 168160 -1 3842
3844 0 467039.03 137930.94 168200 -1 3843
3845 0 466966.94 137933.88 168240 -1 3844
3846 0 466810.6 137899.06 168280 -1 3845
3847 0 466656.94 137849.14 168320 -1 3846
3848 0 466522.12 137790.72 168360 -1 3847
3849 0 466391.5 137709.69 168400 -1 3848
3850 0 466261.4 137619.5 168440 -1 3849
3851 0 466137 137536.19 168480 -1 3850
3852 0 466056.84 137549.64 168520 -1 3851
3853 0 465997.94 137564.5 168560 -1 3852
3854 0 465953.34 137568.25 168600 -1 3853
3855 0 465835.97 137550.39 168640 -1 3854
3856 0 465728.38 137539.05 168680 -1 3855
3857 0 465618.25 137518.98 168720 -1 3856
3858 0 465522.28 137504.11 168760 -1 3857
3859 0 465400.84 137495.73 168800 -1 3858
3860 0 465288.56 137492.42 168840 -1 3859
3861 0 465163.78 137458.81 168880 -1 3860
3862 0 465032.8 137422.89 168920 -1 3861
3863 0 464905.22 137385.16 168960 -1 3862
3864 0 464794.53 137319.94 169000 -1 3863
3865 0 464664.56 137261.72 169040 -1 3864
3866 0 464573.62 137223.5 169080 -1 3865
3867 0 464436.22 137173.06 169120 -1 3866
3868 0 464317.1 137100.14 169160 -1 3867
3869 0 464203.06 137018.88 169200 -1 3868
3870 0 464077.78 136952.89 169240 -1 3869
3871 0 463978.53 136905.11 169280 -1 3870
3872 0 463890.16 136861.31 169320 -1 3871
3873 0 463772.44 136821.81 169360 -1 3872
3874 0 463680.4 136790.86 169400 -1 3873
3875 0 463570.5 136695.67 169440 -1 3874
3876 0 463441.9 136605.56 169480 -1 3875
3877 0 463342.03 136531.27 169520 -1 3876
3878 0 463314.97 136509.69 169560 -1 3877
3879 0 463225.94 136497.52 169600 -1 3878
3880 0 463162.06 136478.67 169640 -1 3879
3881 0 463130.22 136415.98 169680 -1 3880
3882 0 463047.16 136371.9 169720 -1 3881
3883 0 462998.44 136303.55 169760 -1 3882
3884 0 462912.5 136231.4 169800 -1 3883
3885 0 462878.97 136253.02 169840 -1 3884
3886 0 462841.72 136240.77 169880 -1 3885
3887 0 462793.03 136255.05 169920 -1 3886
3888 0 462757.56 136245.7 169960 -1 3887
3889 0 462708.66 136242.06 170000 -1 3888
3890 0 462635.38 136217.23 170040 -1 3889
3891 0 462559.7 136201.64 170080 -1 3890
3892 0 462505.34 136171.44 170120 -1 3891
3893 0 462457.16 136118.88 170160 -1 3892
3894 0 462388.28 136064.86 170200 -1 3893
3895 0 462335.7 135996.62 170240 -1 3894
3896 0 462277.9 135935.27 170280 -1 3895
3897 0 462209.5 135922.05 170320 -1 3896
3898 0 462111.22 135926.11 170360 -1 3897
3899 0 462019.56 135912.81 170400 -1 3898
3900 0 461934.25 135917.17 170440 -1 3899
3901 0 461778.88 135932.69 170480 -1 3900
3902 0 461626.2 135935.94 170520 -1 3901
3903 0 461464.62 135952.22 170560 -1 3902
3904 0 461389.12 135927.16 170600 -1 3903
3905 0 461306.34 135905.66 170640 -1 3904
3906 0 461218.9 135892.5 170680 -1 3905
3907 0 461153.7 135863.33 170720 -1 3906
3908 0 461107.97 135855.3 170760 -1 3907
3909 0 461067.66 135848.56 170800 -1 3908
3910 0 461015 135845.75 170840 -1 3909
3911 0 460979.28 135797.02 170880 -1 3910
3912 0 460935.2 135766.36 170920 -1 3911
3913 0 460894.34 135718.45 170960 -1 3912
3914 0 460826.12 135690.45 171000 -1 3913
3915 0 460717 135685.03 171040 -1 3914
3916 0 460628.38 135662.06 171080 -1 3915
3917 0 460456.53 135624.7 171120 -1 3916
3918 0 460309.84 135574.72 171160 -1 3917
3919 0 460120.4 135534.58 171200 -1 3918
3920 0 460004.12 135526.11 171240 -1 3919
3921 0 459850.03 135521.92 171280 -1 3920
3922 0 459714.03 135507.23 171320 -1 3921
3923 0 459563.7 135496.23 171360 -1 3922
3924 0 459374.88 135487.61 171400 -1 3923
3925 0 459192.16 135467.12 171440 -1 3924
3926 0 459008.6 135458.4 171480 -1 3925
3927 0 458604.75 135408.98 171520 -1 3926
3928 0 458440.53 135241.66 171560 -1 3927
3929 0 458298.4 135054.53 171600 -1 3928
3930 0 458271.2 135025.1 171640 -1 3929
3931 0 458211.5 135002.42 171680 -1 3930
3932 0 458110.66 134933.02 171720 -1 3931
3933 0 458001.1 134836.02 171760 -1 3932
3934 0 457885.16 134754.44 171800 -1 3933
3935 0 457782.7 134660.73 171840 -1 3934
3936 0 457641.1 134580.23 171880 -1 3935
3937 0 457490.06 134488.52 171920 -1 3936
3938 0 457339 134334.2 171960 -1 3937
3939 0 457259.72 134308.81 172000 -1 3938
3940 0 457205.9 134281.94 172040 -1 3939
3941 0 457097.44 134231.53 172080 -1 3940
3942 0 457021.03 134124.38 172120 -1 3941
3943 0 456862.78 134122.06 172160 -1 3942
3944 0 456755 134029.02 172200 -1 3943
3945 0 456649.75 134017.22 172240 -1 3944
3946 0 456590.6 133986.53 172280 -1 3945
3947 0 456480.25 133984.94 172320 -1 3946
3948 0 456429.75 133943.39 172360 -1 3947
3949 0 456375 133917.45 172400 -1 3948
3950 0 456321.84 133846.83 172440 -1 3949
3951 0 456262.16 133769.92 172480 -1 3950
3952 0 456010.4 133765.61 172520 -1 3951
3953 0 455745.72 133767.89 172560 -1 3952
3954 0 455782.06 133747.08 172600 -1 3953
3955 0 455687.28 133744.27 172640 -1 3954
3956 0 455589.06 133737.27 172680 -1 3955
3957 0 455392.03 133796.94 172720 -1 3956
3958 0 455335.88 133779.72 172760 -1 3957
3959 0 455267.66 133761.62 172800 -1 3958
3960 0 455215.16 133757.6 172840 -1 3959
3961 0 455189.75 133673.61 172880 -1 3960
3962 0 455217.84 133632.42 172920 -1 3961
3963 0 455115.9 133653.16 172960 -1 3962
3964 0 455021.2 133646.28 173000 -1 3963
3965 0 454916.03 133718.16 173040 -1 3964
3966 0 454782.53 133768.88 173080 -1 3965
3967 0 454516.22 133875.8 173120 -1 3966
3968 0 454172.2 133848.64 173160 -1 3967
3969 0 453928.4 133822.44 173200 -1 3968
3970 0 453785.16 133819.4 173240 -1 3969
3971 0 453645.78 133768.28 173280 -1 3970
3972 0 453535.38 133746.17 173320 -1 3971
3973 0 453369.75 133730 173360 -1 3972
3974 0 453257.53 133665.27 173400 -1 3973
3975 0 453175.8 133637.33 173440 -1 3974
3976 0 453072.9 133610.67 173480 -1 3975
3977 0 453000.94 133606.84 173520 -1 3976
3978 0 452915.47 133562.58 173560 -1 3977
3979 0 452860.06 133554.11 173600 -1 3978
3980 0 452831.78 133554.75 173640 -1 3979
3981 0 452738.56 133559.84 173680 -1 3980
3982 0 452660 133529.38 173720 -1 3981
3983 0 452678.7 133570.33 173760 -1 3982
3984 0 452592.53 133532.36 173800 -1 3983
3985 0 452542.28 133530.36 173840 -1 3984
3986 0 452509.47 133521.88 173880 -1 3985
3987 0 452451.78 133500.66 173920 -1 3986
3988 0 452357.1 133484.28 173960 -1 3987
3989 0 452301.8 133444.84 174000 -1 3988
3990 0 452237.3 133420.8 174040 -1 3989
3991 0 452217.72 133412.31 174080 -1 3990
3992 0 452162.2 133386.1 174160 -1 3991
3993 0 452098.16 133434.5 174200 -1 3992
3994 0 451983.22 133429.3 174240 -1 3993
3995 0 451972 133523.67 174280 -1 3994
3996 0 451930.84 133454.03 174320 -1 3995
3997 0 451871.72 133495.48 174360 -1 3996
3998 0 451764.7 133479.56 174400 -1 3997
3999 0 451690.84 133503.64 174440 -1 3998
4000 0 451562.9 133395.22 174480 -1 3999
4001 0 451554.8 133352.58 174520 -1 4000
4002 0 451393.66 133185.28 174560 -1 4001
4003 0 451323.34 133063.77 174600 -1 4002
4004 0 451137.12 132921.28 174640 -1 4003
4005 0 450976.16 132846.92 174680 -1 4004
4006 0 450921.28 132761.55 174720 -1 4005
4007 0 450625.06 132698.58 174760 -1 4006
4008 0 450591.34 132630.61 174800 -1 4007
4009 0 450467.62 132566.03 174840 -1 4008
4010 0 450282.7 132625.58 174880 -1 4009
4011 0 450115.1 132659.16 174920 -1 4010
4012 0 450088.62 132605.5 174960 -1 4011
4013 0 449991.94 132578.58 175000 -1 4012
4014 0 449887.25 132561.42 175040 -1 4013
4015 0 449733.7 132517.16 175080 -1 4014
4016 0 449585.1 132505.6 175120 -1 4015
4017 0 449419.44 132503.5 175160 -1 4016
4018 0 449305.7 132484.98 175200 -1 4017
4019 0 449161.72 132387.72 175240 -1 4018
4020 0 449122.12 132327.25 175280 -1 4019
4021 0 449075.78 132253.4 175320 -1 4020
4022 0 449044.16 132100.45 175360 -1 4021
4023 0 448837.22 132337.95 175400 -1 4022
4024 0 448610.62 131963.94 175440 -1 4023
4025 0 448480.84 131908.72 175480 -1 4024
4026 0 448364.88 131837.06 175520 -1 4025
4027 0 448301.53 131831.78 175560 -1 4026
4028 0 448139.9 131775.75 175600 -1 4027
4029 0 448103.38 131765.94 175640 -1 4028
4030 0 448046.06 131769.47 175680 -1 4029
4031 0 447918.4 131723.81 175720 -1 4030
4032 0 447784.3 131669.4 175760 -1 4031
4033 0 447576.25 131319.86 175800 -1 4032
4034 0 446863.12 131139.98 175840 -1 4033
4035 0 446277.97 131137.89 175880 -1 4034
4036 0 446056.88 131064.3 175920 -1 4035
4037 0 445881.03 131027.055 175960 -1 4036
4038 0 445835.53 130910.53 176000 -1 4037
4039 0 445570.56 130851.08 176040 -1 4038
4040 0 445234.06 130924.03 176080 -1 4039
4041 0 445198.7 130972.734 176120 -1 4040
4042 1 444955.44 131000.02 176160 -1 4041
4043 0 444765.72 130906.734 176200 -1 4042
4044 0 444778.03 130820.63 176240 -1 4043
4045 0 444403.06 131044.68 176280 -1 4044
4046 0 444288.16 130940.61 176320 -1 4045
4047 0 444230.2 130865.68 176360 -1 4046
4048 0 444327.75 130881.97 176400 -1 4047
4049 0 444204.22 130875.05 176440 -1 4048
4050 0 444194.28 130924.805 176480 -1 4049
4051 0 444208.78 130799.29 176520 -1 4050
4052 0 444139.7 130913.875 176560 -1 4051
4053 0 443984.78 130841.87 176600 -1 4052
4054 0 444025.8 130774.25 176640 -1 4053
4055 0 443866.47 131218.77 176680 -1 4054
4056 0 443778.3 130668.85 176720 -1 4055
4057 0 443647.47 130677.22 176760 -1 4056
4058 0 443456.53 130632.21 176800 -1 4057
4059 0 443203.75 130695.86 176840 -1 4058
4060 0 442777.97 130637.91 176840 -1 4059
4061 0 442463.75 130709.39 176840 -1 4060
4062 0 442275.3 130959.836 176840 -1 4061
4063 0 442111.38 131115.95 176840 -1 4062
4064 0 441693.8 131324.84 176840 -1 4063
4065 0 440672.5 131434.72 176840 -1 4064
4066 0 440438.62 131407 176800 -1 4065
4067 0 440258.7 131405.1 176760 -1 4066
4068 0 440062.78 131521.05 176720 -1 4067
4069 0 440295.1 130982.24 176680 -1 4068
4070 0 440416 131496.22 176640 -1 4069
4071 0 440709.12 131644.14 176600 -1 4070
4072 0 441589.3 131384.33 176880 -1 4064
4073 0 441381.5 131436.03 176920 -1 4072
4074 0 441138.1 131460.4 176960 -1 4073
4075 0 440001.12 131492.84 176960 -1 4074
4076 0 439652.9 131316.6 177000 -1 4075
4077 0 439380.03 131559.39 177040 -1 4076
4078 0 439321.9 131522.48 177080 -1 4077
4079 0 439310.38 131594.89 177120 -1 4078
4080 0 439185.84 131559.31 177160 -1 4079
4081 0 439090.4 131589.36 177200 -1 4080
4082 0 439018 131619.88 177240 -1 4081
4083 0 438984.12 131622.47 177280 -1 4082
4084 0 438901.8 131636.72 177320 -1 4083
4085 0 438870.56 131612.22 177360 -1 4084
4086 0 438655.25 131557.77 177400 -1 4085
4087 0 438449.12 131555.2 177440 -1 4086
4088 0 438216.8 131527.98 177480 -1 4087
4089 0 438064.2 131483.22 177520 -1 4088
4090 0 437956.6 131466.95 177560 -1 4089
4091 0 437853.4 131390.78 177600 -1 4090
4092 0 437741.7 131302.9 177640 -1 4091
4093 0 437703.5 131228.02 177680 -1 4092
4094 0 437638 131124.61 177720 -1 4093
4095 0 437331.84 131211.39 177760 -1 4094
4096 0 437002.66 131188.61 177800 -1 4095
4097 0 436502.7 131204.52 177840 -1 4096
4098 0 436413.53 131260.56 177880 -1 4097
4099 0 436082.94 131273.67 177920 -1 4098
4100 0 435927.97 131332.55 177960 -1 4099
4101 0 435133.66 131374.75 178000 -1 4100
4102 0 434785.4 131481.45 178040 -1 4101
4103 0 434436.56 131558.98 178080 -1 4102
4104 0 434279.06 131623.16 178120 -1 4103
4105 0 434095.06 131640.42 178160 -1 4104
4106 0 433971.66 131601.92 178200 -1 4105
4107 0 433946.84 131657.27 178240 -1 4106
4108 0 433815.47 131645.08 178280 -1 4107
4109 0 433740.3 131632.34 178320 -1 4108
4110 0 433715.44 131514.48 178360 -1 4109
4111 0 433555.78 131667.02 178400 -1 4110
4112 0 433278.47 131807.28 178440 -1 4111
4113 0 433107.75 131787.19 178480 -1 4112
4114 0 432805.72 131844.58 178520 -1 4113
4115 0 432592.9 131815.23 178560 -1 4114
4116 0 432354.38 131841.42 178600 -1 4115
4117 0 432113.6 131877.36 178640 -1 4116
4118 0 431941.47 131918.88 178680 -1 4117
4119 0 431631.4 131937.64 178720 -1 4118
4120 0 431390.84 132026.5 178760 -1 4119
4121 0 431040.5 132043.47 178800 -1 4120
4122 0 430681.5 132126.58 178840 -1 4121
4123 0 430660.8 132181.83 178880 -1 4122
4124 0 430476.03 132202.12 178920 -1 4123
4125 0 430199.97 132181.05 179000 -1 4124
4126 0 430039.66 132232.25 179040 -1 4125
4127 0 430011.72 132234.62 179080 -1 4126
4128 0 429539 132300.5 179120 -1 4127
4129 0 429197.72 132361.22 179160 -1 4128
4130 0 428982.94 132350.2 179200 -1 4129
4131 0 428718.34 132329.3 179240 -1 4130
4132 0 428350.62 132469.44 179280 -1 4131
4133 0 427932.4 132588.11 179320 -1 4132
4134 0 427542.6 132713.34 179360 -1 4133
4135 0 427428.78 132784.66 179400 -1 4134
4136 0 427261.94 132764.81 179440 -1 4135
4137 0 426545.12 132909.27 179480 -1 4136
4138 0 426107.25 133024.9 179520 -1 4137
4139 0 425637.53 133111.94 179560 -1 4138
4140 0 425414.12 133207.81 179600 -1 4139
4141 0 424951.28 133347.62 179640 -1 4140
4142 0 424489.72 133427.44 179680 -1 4141
4143 0 424101.16 133532.5 179720 -1 4142
4144 0 423757.6 133893.4 179760 -1 4143
4145 0 423145.53 134050.92 179800 -1 4144
4146 0 423070.06 134070.19 179840 -1 4145
4147 0 422353.44 134310.81 179880 -1 4146
4148 0 422045.34 134375.61 179920 -1 4147
4149 0 421424.56 134482.9 179960 -1 4148
4150 0 420966.53 134555.02 180000 -1 4149
4151 0 420746.72 134601.28 180040 -1 4150
4152 0 420734.94 134670.39 180080 -1 4151
4153 0 421032 134672.02 180120 -1 4152
4154 0 420876.8 134770.2 180160 -1 4153
4155 0 419168.84 135325.23 180160 -1 4154
4156 0 418666.7 135542.31 180200 -1 4155
4157 0 418508 135539.28 180240 -1 4156
4158 0 418368.97 135539.2 180280 -1 4157
4159 0 418088.84 135603.83 180320 -1 4158
4160 0 417798.5 135675.78 180360 -1 4159
4161 0 417516.7 135747.3 180400 -1 4160
4162 0 416801.34 136156.34 180440 -1 4161
4163 0 415798.66 136844.08 180480 -1 4162
4164 0 415528 137593.25 180480 -1 4163
4165 0 414330.56 138423.45 180480 -1 4164
4166 0 414267.84 138454.05 180520 -1 4165
4167 0 414205.8 138488.45 180560 -1 4166
4168 0 414129.56 138526.58 180600 -1 4167
4169 0 414065.06 138564.38 180640 -1 4168
4170 0 414003.56 138606.84 180680 -1 4169
4171 0 413922.03 138656.58 180720 -1 4170
4172 0 413843.34 138695.11 180760 -1 4171
4173 0 413678.03 138871.88 180800 -1 4172
4174 0 413623 138963.34 180840 -1 4173
4175 0 413539.34 138960.31 180880 -1 4174
4176 0 413463.5 139072.48 180920 -1 4175
4177 0 413373.03 139197.25 180960 -1 4176
4178 0 413306.38 139302.56 181000 -1 4177
4179 0 413225.16 139411.66 181040 -1 4178
4180 0 413140.2 139488.89 181080 -1 4179
4181 0 413042.34 139579.47 181120 -1 4180
4182 0 412948.75 139661.2 181160 -1 4181
4183 0 412861.94 139743.92 181200 -1 4182
4184 0 413026.84 139550.44 181240 -1 4183
4185 0 412855.16 139778.48 181280 -1 4184
4186 0 412541.44 140026.95 181320 -1 4185
4187 0 412279.22 140253.2 181360 -1 4186
4188 0 412674.8 139923.67 181400 -1 4187
4189 0 412641.28 139896.86 181440 -1 4188
4190 0 412576.75 139854.72 181600 -1 4189
4191 0 412542.3 139845.22 181720 -1 4190
4192 0 412525.2 139834.3 181800 -1 4191
4193 0 412526.12 139829.08 181880 -1 4192
4194 0 412530.2 139806.88 181960 -1 4193
4195 0 412561.8 139789.9 182000 -1 4194
4196 0 412421.5 139927.69 182040 -1 4195
4197 0 412588.8 139684.34 182080 -1 4196
4198 0 412577.66 139646.6 182120 -1 4197
4199 0 412579.56 139624.97 182160 -1 4198
4200 0 412564.4 139595.72 182200 -1 4199
4201 0 412562.5 139569.81 182320 -1 4200
4202 0 412549.75 139530.81 182440 -1 4201
4203 0 412567.34 139539.03 182480 -1 4202
4204 0 412579.06 139534.75 182560 -1 4203
4205 0 412582.25 139543.5 182600 -1 4204
4206 0 412486.62 139682.11 182640 -1 4205
4207 0 412385.88 139720.28 182680 -1 4206
4208 0 412326.97 139664.06 182760 -1 4207
4209 0 412344.06 139707.89 182840 -1 4208
4210 0 412371.3 139726.08 182880 -1 4209
4211 0 412367.97 139719.42 182920 -1 4210
4212 0 412464.97 139639.3 183040 -1 4211
4213 0 412557.8 139544.31 183040 -1 4212
4214 0 412622.97 139512.25 183080 -1 4213
4215 0 412666.16 139410.84 183200 -1 4214
4216 0 412581.3 139362.69 183320 -1 4215
4217 0 412557.34 139399.22 183360 -1 4216
4218 0 412592.97 139440.5 183400 -1 4217
4219 0 412627.88 139477.56 183440 -1 4218
4220 0 412594.25 139534.1 183520 -1 4219
4221 0 412033.2 140471.7 181400 -1 4187
4222 0 411757.47 140704.66 181440 -1 4221
4223 0 411652.06 140821.73 181480 -1 4222
4224 0 411511.56 140954.31 181520 -1 4223
4225 0 411397.4 141066.66 181560 -1 4224
4226 0 411282.12 141188.45 181600 -1 4225
4227 0 411139.16 141319.53 181640 -1 4226
4228 0 411084.94 141386.42 181680 -1 4227
4229 0 411002.53 141468.83 181720 -1 4228
4230 0 410944.97 141541.23 181760 -1 4229
4231 0 410869.62 141612.72 181800 -1 4230
4232 0 410801.28 141684.52 181840 -1 4231
4233 0 410732.53 141755.44 181880 -1 4232
4234 0 410658.84 141830.67 181920 -1 4233
4235 0 410583.28 141868.39 181960 -1 4234
4236 0 410503.44 141904.88 182000 -1 4235
4237 0 410225.88 142302.89 182040 -1 4236
4238 0 410306 142070.47 182080 -1 4237
4239 0 410227.53 142110.86 182120 -1 4238
4240 0 410195.62 142162.73 182160 -1 4239
4241 0 410167.7 142211.86 182200 -1 4240
4242 0 410143.88 142257.4 182240 -1 4241
4243 0 410143 142311.58 182280 -1 4242
4244 0 410087.44 142374.61 182320 -1 4243
4245 0 410064.22 142417.05 182360 -1 4244
4246 0 410046.22 142444.23 182400 -1 4245
4247 0 410010.1 142485.67 182440 -1 4246
4248 0 409992.88 142530.23 182480 -1 4247
4249 0 409959.62 142580.81 182520 -1 4248
4250 0 409937.75 142618.86 182560 -1 4249
4251 0 409903.06 142660.33 182600 -1 4250
4252 0 409872.12 142713.38 182640 -1 4251
4253 0 409844.84 142762.44 182680 -1 4252
4254 0 409807.7 142807.6 182720 -1 4253
4255 0 409787.1 142867.69 182760 -1 4254
4256 0 409771.1 142926.11 182800 -1 4255
4257 0 409737.7 142996.1 182840 -1 4256
4258 0 409719.22 143051.25 182880 -1 4257
4259 0 409707.03 143113.64 182920 -1 4258
4260 0 409728.47 143150.25 182960 -1 4259
4261 0 409756.9 143170.75 183000 -1 4260
4262 0 409759.5 143209.8 183040 -1 4261
4263 0 410026.47 142619.02 183040 -1 4262
4264 0 410099.88 142490.14 183040 -1 4263
4265 0 410180 142390.12 183040 -1 4264
4266 0 410240.56 142381.05 183080 -1 4265
4267 0 410222.1 142315.69 183160 -1 4266
4268 0 410215.56 142264.94 183200 -1 4267
4269 0 410223.84 142209.6 183240 -1 4268
4270 0 410280.06 142057.75 183320 -1 4269
4271 0 410276.56 142026.03 183360 -1 4270
4272 0 410334.12 142043.38 183440 -1 4271
4273 0 410387.5 142071.06 183480 -1 4272
4274 0 410426.97 142045.48 183560 -1 4273
4275 0 410382.84 141879.31 183640 -1 4274
4276 0 410352.8 141904.56 183800 -1 4275
4277 0 409768.72 143304.66 183080 -1 4262
4278 0 409749.56 143349.83 183120 -1 4277
4279 0 409757.2 143373.31 183160 -1 4278
4280 0 409744.34 143348.36 183200 -1 4279
4281 0 409748 143374.39 183240 -1 4280
4282 0 409705.12 143400.9 183280 -1 4281
4283 0 409672.1 143424.78 183320 -1 4282
4284 0 409656.16 143479.62 183360 -1 4283
4285 0 409647.38 143513.61 183400 -1 4284
4286 0 409609.47 143551.55 183440 -1 4285
4287 0 409606.38 143587.36 183480 -1 4286
4288 0 409576.44 143624.31 183520 -1 4287
4289 0 409542.22 143675.72 183560 -1 4288
4290 0 409503.56 143708.83 183600 -1 4289
4291 0 409467.25 143744.38 183640 -1 4290
4292 0 409410.4 143800.7 183680 -1 4291
4293 0 409371.4 143833.75 183720 -1 4292
4294 0 409363.94 143883.34 183760 -1 4293
4295 0 409351.7 143939.36 183800 -1 4294
4296 0 409329.8 144002.23 183840 -1 4295
4297 0 409313.56 144062.02 183880 -1 4296
4298 0 409284.97 144134.33 183920 -1 4297
4299 0 409273.44 144196.56 183960 -1 4298
4300 0 409256.16 144244.86 184000 -1 4299
4301 0 409241.03 144309.02 184040 -1 4300
4302 0 409234.03 144338.23 184080 -1 4301
4303 0 409215.12 144412.42 184120 -1 4302
4304 0 409197.84 144448.1 184160 -1 4303
4305 0 409153.88 144530.11 184200 -1 4304
4306 0 409095.75 144638.17 184240 -1 4305
4307 0 409044.5 144733.84 184280 -1 4306
4308 0 408988.94 144824.02 184320 -1 4307
4309 0 408934.5 144924.25 184360 -1 4308
4310 0 408904.03 144974.47 184400 -1 4309
4311 0 408862 145029.17 184440 -1 4310
4312 0 408818.75 145081.55 184480 -1 4311
4313 0 408761.7 145156.64 184520 -1 4312
4314 0 408722.03 145220.75 184560 -1 4313
4315 0 408679.47 145285.03 184600 -1 4314
4316 0 408645.9 145375.94 184640 -1 4315
4317 0 408627 145418.22 184680 -1 4316
4318 0 408600.1 145483.34 184720 -1 4317
4319 0 408559.22 145574.48 184760 -1 4318
4320 0 408540.34 145628.2 184800 -1 4319
4321 0 408522 145695.58 184840 -1 4320
4322 0 408478.56 145750.53 184880 -1 4321
4323 0 408417.2 145830.12 184920 -1 4322
4324 0 408376.06 145886.36 184960 -1 4323
4325 0 408312.88 145930.8 185000 -1 4324
4326 0 408264.5 145965.2 185040 -1 4325
4327 0 408226.12 145998.42 185080 -1 4326
4328 0 408182.25 146026.73 185120 -1 4327
4329 0 408139.16 146044.56 185160 -1 4328
4330 0 408104 146066.92 185200 -1 4329
4331 0 408081.2 146144.03 185240 -1 4330
4332 0 408077.7 146214.77 185280 -1 4331
4333 0 408093 146268.11 185320 -1 4332
4334 0 408080.62 146328.08 185360 -1 4333
4335 0 408081.34 146369.4 185400 -1 4334
4336 0 408067.06 146392.42 185440 -1 4335
4337 0 408046.2 146413.81 185480 -1 4336
4338 0 408028.94 146443.61 185520 -1 4337
4339 0 407998.78 146467.05 185560 -1 4338
4340 0 407992.97 146505 185600 -1 4339
4341 0 407982.28 146550.3 185640 -1 4340
4342 0 408023.3 146586.38 185680 -1 4341
4343 0 408004.1 146649.48 185720 -1 4342
4344 0 407993.28 146699.56 185760 -1 4343
4345 0 407999.94 146755.11 185800 -1 4344
4346 0 407999.66 146802.7 185840 -1 4345
4347 0 408015 146837.08 185880 -1 4346
4348 0 408013.84 146881.48 185920 -1 4347
4349 0 408018.75 146910.34 185960 -1 4348
4350 0 408020.47 146942.44 186000 -1 4349
4351 0 407985.97 147032.6 186080 -1 4350
4352 0 407970.72 147086.12 186120 -1 4351
4353 0 407964.28 147136.4 186160 -1 4352
4354 0 407956.03 147183.45 186200 -1 4353
4355 0 407942.34 147224.11 186240 -1 4354
4356 0 407929.66 147257.73 186280 -1 4355
4357 0 407920.88 147306.11 186320 -1 4356
4358 0 407917.44 147340.53 186360 -1 4357
4359 0 407911.4 147368.47 186400 -1 4358
4360 0 407900.16 147402.62 186440 -1 4359
4361 0 407906.25 147422.05 186480 -1 4360
4362 0 407889.12 147449.9 186520 -1 4361
4363 0 407864.94 147532.94 186560 -1 4362
4364 0 407840.94 147612.44 186600 -1 4363
4365 0 407826.72 147676.5 186640 -1 4364
4366 0 407808.34 147743.28 186680 -1 4365
4367 0 407795.53 147820.16 186720 -1 4366
4368 0 407761.44 147894.89 186760 -1 4367
4369 0 407755.72 147989.84 186800 -1 4368
4370 0 407770.78 148075.4 186840 -1 4369
4371 0 407767.84 148157.72 186880 -1 4370
4372 0 407772.12 148232.69 186920 -1 4371
4373 0 407775 148304.53 186960 -1 4372
4374 0 407775.03 148379.81 187000 -1 4373
4375 0 407757.9 148451.5 187040 -1 4374
4376 0 407742.62 148532.44 187080 -1 4375
4377 0 407702.34 148602.08 187120 -1 4376
4378 0 407680.28 148675.17 187160 -1 4377
4379 0 407655.03 148752.23 187200 -1 4378
4380 0 407646.97 148834.03 187240 -1 4379
4381 0 407633.28 148909.12 187280 -1 4380
4382 0 407653.3 149009.31 187320 -1 4381
4383 0 407669.97 149103.6 187360 -1 4382
4384 0 407691.66 149186.67 187400 -1 4383
4385 0 407712.78 149279.95 187440 -1 4384
4386 0 407751.53 149381.98 187480 -1 4385
4387 0 407780 149475.06 187520 -1 4386
4388 0 407772.06 149522.66 187560 -1 4387
4389 0 407750.03 149571.39 187600 -1 4388
4390 0 407739.84 149611.17 187640 -1 4389
4391 0 407756.56 149662.05 187680 -1 4390
4392 0 407758.75 149705.84 187720 -1 4391
4393 0 407752.88 149749.05 187760 -1 4392
4394 0 407740.5 149823.61 187800 -1 4393
4395 0 407747.97 149888.83 187840 -1 4394
4396 0 407744.84 149959 187880 -1 4395
4397 0 407752.34 150037.8 187920 -1 4396
4398 0 407733.53 150102.92 187960 -1 4397
4399 0 407728.16 150163.6 188000 -1 4398
4400 0 407727.06 150189.33 188040 -1 4399
4401 0 407715.16 150229.3 188080 -1 4400
4402 0 407703.66 150251.81 188120 -1 4401
4403 0 407706.97 150267.12 188160 -1 4402
4404 0 407758.2 150280.12 188200 -1 4403
4405 0 407737.88 150307.45 188240 -1 4404
4406 0 407728.3 150340.08 188280 -1 4405
4407 0 407694.75 150384.3 188320 -1 4406
4408 0 407672.28 150420.08 188360 -1 4407
4409 0 407648.94 150459.47 188400 -1 4408
4410 0 407669 150479.22 188440 -1 4409
4411 0 407640.38 150522.7 188480 -1 4410
4412 0 408202.2 150687.53 188480 -1 4411
4413 0 408500 150841 188400 -1 4412
4414 0 408820 150961 188200 -1 4413
4415 0 409296 151109 188000 -1 4414
4416 0 409732 151329 187840 -1 4415
4417 0 410364 151621 187760 -1 4416
4418 0 410480 151861 187640 -1 4417
4419 0 410295.75 151639.19 187600 -1 4418
4420 0 410313.25 151637.33 187520 -1 4419
4421 0 410351.7 151665.45 187480 -1 4420
4422 0 410584 152393 187640 -1 4418
4423 0 410756 152577 187560 -1 4422
4424 0 410900 152909 187480 -1 4423
4425 0 410908 152969 187440 -1 4424
4426 0 411048 153045 187360 -1 4425
4427 0 411172 153273 187240 -1 4426
4428 0 411148 153397 187120 -1 4427
4429 0 410840 153649 187000 -1 4428
4430 0 410856 153713 186960 -1 4429
4431 0 410060 151837 188080 -1 4416
4432 0 409900 151917 188280 -1 4431
4433 0 409810 151875 188360 -1 4432
4434 0 409720 151833 188440 -1 4433
4435 0 409712 151745 188600 -1 4434
4436 0 407631.8 150566.58 188520 -1 4411
4437 0 407624.66 150607.23 188560 -1 4436
4438 0 407633.66 150651.89 188600 -1 4437
4439 0 407629.7 150691.56 188640 -1 4438
4440 0 407648.9 150730.11 188680 -1 4439
4441 0 407568.78 150817.2 188720 -1 4440
4442 0 407517.84 150899.2 188760 -1 4441
4443 0 407483.1 150967.53 188800 -1 4442
4444 0 407403.88 151054.72 188840 -1 4443
4445 0 407351.6 151141.7 188880 -1 4444
4446 0 406912.94 151817.58 188880 -1 4445
4447 0 406789 151858 188680 -1 4446
4448 0 406825 152034 188480 -1 4447
4449 0 406953 152031.33 188320 -1 4448
4450 0 406701.53 152265.53 188320 -1 4449
4451 0 406767.75 152221.42 188280 -1 4450
4452 0 407017 152030 188240 -1 4449
4453 0 407137 152046 188120 -1 4452
4454 0 407113 152102 187920 -1 4453
4455 0 407161 152070 187840 -1 4454
4456 0 407190.34 152104.67 187760 -1 4455
4457 0 407205 152122 187720 -1 4456
4458 0 407309 152078 187560 -1 4457
4459 0 407285 152102 187360 -1 4458
4460 0 407097 152418 187280 -1 4459
4461 0 407085 152762 187120 -1 4460
4462 0 407091.4 152804.4 187080 -1 4461
4463 0 407117 152974 186920 -1 4462
4464 0 406693 153682 187120 -1 4463
4465 0 406671.75 153692.39 187160 -1 4464
4466 0 407357 152550 186800 -1 4463
4467 0 407637 152486 186600 -1 4466
4468 0 407905 152430 186520 -1 4467
4469 0 407914.6 152404.4 186440 -1 4468
4470 0 407929 152366 186320 -1 4469
4471 0 407797 152390 186160 -1 4470
4472 0 407789 152250 186120 -1 4471
4473 0 407797.5 152232.03 186080 -1 4472
4474 0 407868.53 152220.7 186000 -1 4473
4475 0 407859.94 152270.86 185920 -1 4474
4476 0 407874.25 152236 185800 -1 4475
4477 0 407884.38 152183.4 185680 -1 4476
4478 0 407911.5 152095.38 185560 -1 4477
4479 0 407899.56 152005.58 185520 -1 4478
4480 0 407993.47 151934.88 185400 -1 4479
4481 0 408045.06 151862.9 185280 -1 4480
4482 0 408010.34 151778.69 185240 -1 4481
4483 0 407974.25 151681.06 185160 -1 4482
4484 0 408008.66 151663 185080 -1 4483
4485 0 408025.94 151653.75 185040 -1 4484
4486 0 408104.44 151593.03 184960 -1 4485
4487 0 408114.56 151580.3 184920 -1 4486
4488 0 408149.3 151505.5 184880 -1 4487
4489 0 408169.25 151455.62 184840 -1 4488
4490 0 408236.3 151377.36 184760 -1 4489
4491 0 408297.2 151288.25 184640 -1 4490
4492 0 408414.3 151226.83 184520 -1 4491
4493 0 408604.5 151146.5 184440 -1 4492
4494 0 408675.3 151077.11 184400 -1 4493
4495 0 408670.78 150923.81 184320 -1 4494
4496 0 408791.12 150888.66 184280 -1 4495
4497 0 408809.3 150861.95 184240 -1 4496
4498 0 408847.5 150826.06 184160 -1 4497
4499 0 408876.12 150795.4 184120 -1 4498
4500 0 408958.53 150657.47 184000 -1 4499
4501 0 408998 150461.28 183840 -1 4500
4502 0 409036.47 150372.66 183680 -1 4501
4503 0 409141.3 150346.62 183560 -1 4502
4504 0 409222.12 150444.06 183480 -1 4503
4505 0 409173.12 150472.22 183440 -1 4504
4506 0 409124.72 150441.28 183360 -1 4505
4507 0 409075.8 150442.61 183240 -1 4506
4508 0 409084.66 150589.22 183160 -1 4507
4509 0 409052.6 150648.3 183120 -1 4508
4510 0 407299.38 151225.08 188920 -1 4445
4511 0 407252.2 151310.77 188960 -1 4510
4512 0 407205.78 151395.58 189000 -1 4511
4513 0 407163.53 151490.34 189040 -1 4512
4514 0 407114.75 151589.02 189080 -1 4513
4515 0 407057.75 151681.48 189120 -1 4514
4516 0 407014.22 151765.53 189160 -1 4515
4517 0 406983.5 151818.08 189200 -1 4516
4518 0 406947.12 151833.3 189240 -1 4517
4519 0 406878.44 151944.48 189280 -1 4518
4520 0 406826.28 152009.25 189320 -1 4519
4521 0 406780.28 152066.27 189360 -1 4520
4522 0 406714.94 152139.73 189400 -1 4521
4523 0 406697.47 152203.6 189440 -1 4522
4524 0 406686.7 152261.39 189480 -1 4523
4525 0 406666.03 152321.02 189520 -1 4524
4526 0 406640.8 152396.3 189560 -1 4525
4527 0 406613.4 152460.48 189600 -1 4526
4528 0 406612.4 152529.7 189640 -1 4527
4529 0 406596.53 152605.47 189680 -1 4528
4530 0 406571.47 152685.16 189720 -1 4529
4531 0 406564.78 152744.42 189760 -1 4530
4532 0 406562.2 152800.16 189800 -1 4531
4533 0 406552.5 152858.62 189840 -1 4532
4534 0 406543.9 152878.1 189880 -1 4533
4535 0 406482.3 152906 189920 -1 4534
4536 0 406445.06 152941.7 189960 -1 4535
4537 0 406414.62 152972.03 190000 -1 4536
4538 0 406367.6 153004.73 190040 -1 4537
4539 0 406339.22 153026.89 190080 -1 4538
4540 0 406314.2 153076.81 190120 -1 4539
4541 0 406294.28 153121.7 190160 -1 4540
4542 0 406279.16 153168.06 190200 -1 4541
4543 0 406255.2 153212.67 190240 -1 4542
4544 0 406242.22 153261.8 190280 -1 4543
4545 0 406117.44 153885.44 190280 -1 4544
4546 0 405639.4 154296.72 190280 -1 4545
4547 0 405596.44 155260.8 190280 -1 4546
4548 0 405500.4 155538.31 190240 -1 4547
4549 0 405477 155714 190040 -1 4548
4550 0 405466.34 155740 190000 -1 4549
4551 0 405413 155870 189800 -1 4550
4552 0 405277 156174 189680 -1 4551
4553 0 405209.8 156289.2 189560 -1 4552
4554 0 405165 156366 189480 -1 4553
4555 0 404885 156330 189280 -1 4554
4556 0 404879.66 156321.33 189240 -1 4555
4557 0 404853 156278 189040 -1 4556
4558 0 404877 156326 188800 -1 4557
4559 0 404925 156262 188720 -1 4558
4560 0 404929.47 156265.58 188680 -1 4559
4561 0 404975.62 156308.39 188600 -1 4560
4562 0 404976.28 156311.6 188560 -1 4561
4563 0 404976.28 156311.6 188480 -1 4562
4564 0 405160.16 156792.1 188480 -1 4563
4565 0 405224.75 157044.33 188480 -1 4564
4566 0 405010.25 157147.56 188480 -1 4565
4567 0 404937.62 157168.19 188440 -1 4566
4568 0 404882.03 157184.31 188360 -1 4567
4569 0 404887.03 157211.5 188240 -1 4568
4570 0 404755.5 157240.5 188160 -1 4569
4571 0 404699.28 157213.45 188040 -1 4570
4572 0 404816.06 156273.03 188360 -1 4563
4573 0 404829.16 156294.55 188240 -1 4572
4574 0 404903.12 156276.5 188120 -1 4573
4575 0 404903.12 156276.5 188080 -1 4574
4576 0 404990.94 156491.08 188080 -1 4575
4577 0 405021.7 156628.33 188080 -1 4576
4578 0 405031.7 156674.34 188040 -1 4577
4579 0 404894.9 156671.5 187880 -1 4578
4580 0 404779.7 156673.81 187720 -1 4579
4581 0 404744.88 156774.47 187600 -1 4580
4582 0 404695.84 156800.97 187440 -1 4581
4583 0 404677.06 156931.36 187400 -1 4582
4584 0 404688.8 157006.36 187360 -1 4583
4585 0 404708.62 157057.61 187280 -1 4584
4586 0 404708.62 157057.61 187200 -1 4585
4587 0 404614.53 157106.97 187120 -1 4586
4588 0 404486.88 157264.89 187040 -1 4587
4589 0 404414.78 157554.38 187040 -1 4588
4590 0 404299.88 157641 186960 -1 4589
4591 0 404234.1 157948.36 186960 -1 4590
4592 0 404127.75 158231.17 186960 -1 4591
4593 0 404047.97 158311.88 187040 -1 4592
4594 0 403990.47 158370.81 187040 -1 4593
4595 0 403959.06 158440.7 187080 -1 4594
4596 0 403971.03 158446.34 187160 -1 4595
4597 0 404256.6 157620.06 186920 -1 4590
4598 0 404254.7 157619.1 186880 -1 4597
4599 0 404622.44 156528.75 188080 -1 4575
4600 0 404501.53 156541.64 188080 -1 4599
4601 0 404398.75 156586.89 188040 -1 4600
4602 0 404291 156607.12 188000 -1 4601
4603 0 404261.38 156545.39 187880 -1 4602
4604 0 404172.97 156631.14 187760 -1 4603
4605 0 404128.12 156692.6 187680 -1 4604
4606 0 403906.97 156724.3 187680 -1 4605
4607 0 403814.44 156763 187720 -1 4606
4608 0 403755.1 156793.6 187720 -1 4607
4609 0 403674.94 156781.16 187640 -1 4608
4610 0 403663.8 156800.9 187560 -1 4609
4611 0 403514.12 157008.28 187560 -1 4610
4612 0 403376.5 157134.62 187600 -1 4611
4613 0 403297.12 157197.23 187560 -1 4612
4614 0 403282.66 157215.33 187520 -1 4613
4615 0 403254.3 157252.34 187440 -1 4614
4616 0 405009.75 156246.08 188040 -1 4575
4617 0 405150.47 156153.5 187920 -1 4616
4618 0 405149.75 156166.94 187840 -1 4617
4619 0 405149.38 156162.34 187800 -1 4618
4620 0 405174.9 156222.12 187760 -1 4619
4621 0 405247.53 156236.5 187680 -1 4620
4622 0 405238 156224.81 187600 -1 4621
4623 0 405150 156292.03 187560 -1 4622
4624 0 405145.75 156280.75 187480 -1 4623
4625 0 405132.94 156230.81 187360 -1 4624
4626 0 405134.34 156130.19 187240 -1 4625
4627 0 405119.3 156164.78 187080 -1 4626
4628 0 405240.2 156111.97 187040 -1 4627
4629 0 405268.1 156049.28 187040 -1 4628
4630 0 405289.25 156037.3 186960 -1 4629
4631 0 405301 156067.62 186920 -1 4630
4632 0 405337.2 156108.5 186880 -1 4631
4633 0 405440.1 156114.38 186840 -1 4632
4634 0 405513.88 156095.38 186840 -1 4633
4635 0 405604.12 156075.84 186760 -1 4634
4636 0 405546.88 156127.06 186640 -1 4635
4637 0 405529.4 156147.62 186520 -1 4636
4638 0 405510.75 156225.06 186440 -1 4637
4639 0 405576.53 156244.22 186320 -1 4638
4640 0 405549.84 156257.58 186240 -1 4639
4641 0 405439.7 156233.44 186160 -1 4640
4642 0 405405.1 156161.39 186080 -1 4641
4643 0 405380.56 156134.3 186000 -1 4642
4644 0 405386.7 156141.22 185920 -1 4643
4645 0 405312.88 156052.56 185800 -1 4644
4646 0 405197.28 156006.31 185680 -1 4645
4647 0 405087.3 155882.22 185560 -1 4646
4648 0 404947.94 155810.62 185480 -1 4647
4649 0 404903.75 155773.84 185440 -1 4648
4650 0 404839.9 155745.86 185400 -1 4649
4651 0 404743.97 155671.28 185360 -1 4650
4652 0 404653.1 155594.77 185320 -1 4651
4653 0 404548.72 155582.27 185280 -1 4652
4654 0 404470.1 155587.95 185240 -1 4653
4655 0 404379.5 155540 185160 -1 4654
4656 0 404252.7 155580.95 185160 -1 4655
4657 0 404252.7 155580.95 185160 -1 4656
4658 0 404148.72 155609.27 185160 -1 4657
4659 0 403775.06 155690.44 185160 -1 4658
4660 0 403537.3 155733.27 185160 -1 4659
4661 0 403463.12 155763.72 185200 -1 4660
4662 0 403426.75 155793.4 185240 -1 4661
4663 0 403326.44 155915.75 185320 -1 4662
4664 0 403261.16 155957.39 185360 -1 4663
4665 0 403092.5 155970.38 185360 -1 4664
4666 0 402935.44 156057.62 185360 -1 4665
4667 0 402929.3 156103.12 185480 -1 4666
4668 0 402885.9 156162.98 185600 -1 4667
4669 0 402873.78 156241.56 185680 -1 4668
4670 0 404289.3 155492.16 185080 -1 4655
4671 0 404364.34 155456.8 185000 -1 4670
4672 0 405453.25 156204.22 188720 -1 4559
4673 0 405478.56 156167.14 188760 -1 4672
4674 0 405575.72 156190.6 188800 -1 4673
4675 0 405666.88 156214.77 188880 -1 4674
4676 0 405665.44 156233.58 188920 -1 4675
4677 0 405580.22 155317.23 190320 -1 4547
4678 0 405583.75 155363.83 190360 -1 4677
4679 0 405571.5 155408.6 190400 -1 4678
4680 0 405587.44 155464.64 190440 -1 4679
4681 0 405611.28 155534.92 190480 -1 4680
4682 0 406530.5 156308.58 190480 -1 4681
4683 0 406748 155955 190320 -1 4682
4684 0 406857 155778 190240 -1 4683
4685 0 406965 155698 190080 -1 4684
4686 0 407244.88 155636.56 189920 -1 4685
4687 0 407448 155668.25 189840 -1 4686
4688 0 406925 156786 190560 -1 4682
4689 0 407098.2 156959.28 190560 -1 4688
4690 0 407098.2 156959.28 190520 -1 4689
4691 0 407118.03 156980.53 190480 -1 4690
4692 0 407263.5 156987.78 190440 -1 4691
4693 0 407349.6 156997.72 190400 -1 4692
4694 0 407398.22 157015.31 190360 -1 4693
4695 0 407509.75 157067.94 190360 -1 4694
4696 0 407557 157143.39 190360 -1 4695
4697 0 407689.25 157251.31 190440 -1 4696
4698 0 407861.6 157349.89 190480 -1 4697
4699 0 408063 157433.06 190480 -1 4698
4700 0 408320.56 157572.19 190480 -1 4699
4701 0 408360.62 157677.9 190480 -1 4700
4702 0 408362.47 157804.12 190480 -1 4701
4703 0 408399.34 157908.3 190520 -1 4702
4704 0 408376.88 158068.34 190560 -1 4703
4705 0 408524.16 158157.11 190560 -1 4704
4706 0 408544.8 158244.67 190560 -1 4705
4707 0 408554.44 158319.12 190600 -1 4706
4708 0 408610 158521.48 190680 -1 4707
4709 0 408731.72 158673.78 190800 -1 4708
4710 0 408735.34 158834 190880 -1 4709
4711 0 408736.97 158914.25 190920 -1 4710
4712 0 408716.56 159001.28 191000 -1 4711
4713 0 408376.78 157720.02 190400 -1 4702
4714 0 408389.25 157659.97 190360 -1 4713
4715 0 408580.28 157675.72 190240 -1 4714
4716 0 408613.62 157678.48 190200 -1 4715
4717 0 408867.62 157789.66 190120 -1 4716
4718 0 408970.62 157882.16 190080 -1 4717
4719 0 409063.22 157971.28 190000 -1 4718
4720 0 409177.75 157996.9 189960 -1 4719
4721 0 409279.7 157994.12 189840 -1 4720
4722 0 409528.53 157989.31 189640 -1 4721
4723 0 409630 158001.66 189440 -1 4722
4724 0 409633.72 158007.73 189360 -1 4723
4725 0 409669.94 157992.44 189320 -1 4724
4726 0 409464.5 158072.5 189320 -1 4725
4727 0 409267.5 158198.22 189320 -1 4726
4728 0 409251.38 158306.19 189360 -1 4727
4729 0 409208.7 158472.48 189360 -1 4728
4730 0 409196 158529.28 189400 -1 4729
4731 0 409217.5 158557.25 189400 -1 4730
4732 0 409210.53 158591.88 189400 -1 4731
4733 0 409155.12 158656.08 189440 -1 4732
4734 0 409100.4 158758.14 189480 -1 4733
4735 0 409112.84 158794.39 189520 -1 4734
4736 0 409744.28 157962.78 189280 -1 4725
4737 0 409825.8 157866.31 189240 -1 4736
4738 0 409874.62 157793.66 189200 -1 4737
4739 0 409994.22 157609.4 189120 -1 4738
4740 0 410044.22 157513.67 189080 -1 4739
4741 0 410064.78 157489.86 189040 -1 4740
4742 0 410064.62 157399.62 189040 -1 4741
4743 0 410028.84 157282.27 188960 -1 4742
4744 0 409904.2 157125.8 188840 -1 4743
4745 0 409935.5 157100.56 188800 -1 4744
4746 0 409964.28 157091.86 188760 -1 4745
4747 0 407476.66 157086.84 190320 -1 4695
4748 0 407467.4 157087.25 190280 -1 4747
4749 0 405637.2 155594.33 190520 -1 4681
4750 0 405672.6 155666.36 190560 -1 4749
4751 0 405707.7 155734.3 190600 -1 4750
4752 0 405731.72 155810.73 190640 -1 4751
4753 0 405766.66 155881.44 190680 -1 4752
4754 0 405801.4 155933.81 190720 -1 4753
4755 0 405829.03 155992.11 190760 -1 4754
4756 0 405856.8 156044.98 190800 -1 4755
4757 0 405887.03 156113.4 190840 -1 4756
4758 0 405917.9 156160.05 190880 -1 4757
4759 0 405945.4 156218.02 190920 -1 4758
4760 0 405953.22 156237.02 190960 -1 4759
4761 0 405941.38 156250.48 191000 -1 4760
4762 0 405945.38 156279.3 191040 -1 4761
4763 0 405955.34 156307.27 191080 -1 4762
4764 0 405953.66 156322.3 191120 -1 4763
4765 0 405946.7 156351.75 191160 -1 4764
4766 0 405906.28 156408.47 191200 -1 4765
4767 0 405861.1 156428.52 191240 -1 4766
4768 0 405801.2 156477.5 191280 -1 4767
4769 0 405752.1 156518.95 191320 -1 4768
4770 0 405676.78 156573.8 191360 -1 4769
4771 0 405636.12 156619.52 191400 -1 4770
4772 0 405574.34 156720.38 191440 -1 4771
4773 0 405522.34 156811.17 191480 -1 4772
4774 0 405467.66 156902.28 191520 -1 4773
4775 0 405481.1 157033.14 191560 -1 4774
4776 0 404659.28 157990.98 191560 -1 4775
4777 0 404643.5 158053.52 191600 -1 4776
4778 0 404598.88 158132.53 191640 -1 4777
4779 0 404579.44 158200.56 191680 -1 4778
4780 0 404559.7 158266.48 191720 -1 4779
4781 0 404527.7 158335.05 191760 -1 4780
4782 0 404881.97 157372.19 191760 -1 4781
4783 0 405075.7 157044.69 191800 -1 4782
4784 0 403784.88 159537.69 191760 -1 4781
4785 0 403710.72 159675.05 191720 -1 4784
4786 0 403649.2 159751.97 191680 -1 4785
4787 0 403533.06 159909.53 191640 -1 4786
4788 0 404441.6 160764.02 191640 -1 4787
4789 0 404508.66 160757.39 191600 -1 4788
4790 0 404515.62 160773.22 191560 -1 4789
4791 0 404559.5 160779.25 191520 -1 4790
4792 0 404576.78 160796.4 191480 -1 4791
4793 0 404579 160956.2 191440 -1 4792
4794 0 404556.97 161119.56 191400 -1 4793
4795 0 404555.44 161281.11 191360 -1 4794
4796 0 404566.16 161316.5 191320 -1 4795
4797 0 404584.06 161361.53 191280 -1 4796
4798 0 404579.62 161395.03 191240 -1 4797
4799 0 404584.75 161462.06 191200 -1 4798
4800 0 404569.84 161481.3 191160 -1 4799
4801 0 404567 161523.31 191120 -1 4800
4802 0 404565.72 161568.52 191080 -1 4801
4803 0 404551.3 161609.25 191040 -1 4802
4804 0 404546.84 161645.78 191000 -1 4803
4805 0 404535.1 161686.8 190960 -1 4804
4806 0 404458.1 161741.64 190920 -1 4805
4807 0 404379.03 161790.4 190880 -1 4806
4808 0 404301.4 161847.52 190840 -1 4807
4809 0 404226.34 161896.48 190800 -1 4808
4810 0 404185.97 161975.8 190760 -1 4809
4811 0 404161.72 162054.17 190720 -1 4810
4812 0 404100.3 162084.3 190680 -1 4811
4813 0 404038.72 162094.52 190640 -1 4812
4814 0 403975.62 162109.55 190600 -1 4813
4815 0 403908.7 162127.1 190560 -1 4814
4816 0 403843.8 162148.89 190520 -1 4815
4817 0 403838.84 162143.48 190480 -1 4816
4818 0 403837.8 162141.1 190440 -1 4817
4819 0 403835.5 162134.33 190400 -1 4818
4820 0 403841.56 162147.67 190360 -1 4819
4821 0 403835.56 162154 190320 -1 4820
4822 0 403838.12 162159.72 190280 -1 4821
4823 0 403751.4 162191.31 190240 -1 4822
4824 0 403686.4 162212.95 190200 -1 4823
4825 0 403588.9 162248.5 190160 -1 4824
4826 0 403512.2 162280.27 190120 -1 4825
4827 0 403427.34 162311.7 190080 -1 4826
4828 0 403351.12 162337.33 190040 -1 4827
4829 0 403256.78 162368.4 190000 -1 4828
4830 0 403082.28 162376.28 189960 -1 4829
4831 0 402440.84 162667.9 189920 -1 4830
4832 0 401844.03 162881.94 189920 -1 4831
4833 0 401834.66 162875.6 189880 -1 4832
4834 0 401689.25 162521.08 189880 -1 4833
4835 0 401594.34 162376.77 189840 -1 4834
4836 0 401516.25 162223.42 189840 -1 4835
4837 0 401532.66 162167.34 189760 -1 4836
4838 0 401659.8 162059.78 189680 -1 4837
4839 0 401746.6 161963.19 189560 -1 4838
4840 0 401786 161882.98 189520 -1 4839
4841 0 401691 161238.06 189520 -1 4840
4842 0 401616.3 161153.66 189600 -1 4841
4843 0 401603.62 161130.6 189680 -1 4842
4844 0 401606.25 161079.25 189800 -1 4843
4845 0 401607.12 161061.64 189840 -1 4844
4846 0 401630.88 161021.4 189880 -1 4845
4847 0 401394.8 161114.97 189520 -1 4841
4848 0 401147.3 161068.4 189520 -1 4847
4849 0 400810.38 161067.83 189520 -1 4848
4850 0 400810.38 161067.83 189560 -1 4849
4851 0 400753.3 161053.42 189600 -1 4850
4852 0 400758 161039.16 189640 -1 4851
4853 0 401323.8 160992.84 189400 -1 4847
4854 0 401245.22 161009.7 189360 -1 4853
4855 0 401242.38 161009.7 189320 -1 4854
4856 0 401239.7 160955.77 189280 -1 4855
4857 0 401236.38 160953.86 189240 -1 4856
4858 0 401212.97 161012.6 189160 -1 4857
4859 0 401130.28 160991 189120 -1 4858
4860 0 401018.56 161000.78 189120 -1 4859
4861 0 400886.62 161038.33 189120 -1 4860
4862 0 400790.12 161060.3 189080 -1 4861
4863 0 400778.75 161086.22 189000 -1 4862
4864 0 400608.06 161159.73 189000 -1 4863
4865 0 400509.9 161151.14 189000 -1 4864
4866 0 400484.88 161181.22 188960 -1 4865
4867 0 400270.8 161153.38 188920 -1 4866
4868 0 400101.78 161233.84 188920 -1 4867
4869 0 400056.62 161269.78 188960 -1 4868
4870 0 399892.97 161247.34 188960 -1 4869
4871 0 399861.12 161210.61 188920 -1 4870
4872 0 399845.6 161186.64 188880 -1 4871
4873 0 399773.16 161134.38 188800 -1 4872
4874 0 399690.44 161124.94 188600 -1 4873
4875 0 401138.94 160727.75 189240 -1 4857
4876 0 401019.53 160635.1 189200 -1 4875
4877 0 400915.7 160518.34 189080 -1 4876
4878 0 400912.8 160367.66 189040 -1 4877
4879 0 400893.3 160296.33 189000 -1 4878
4880 0 400781.06 160073.6 188840 -1 4879
4881 0 400793.62 159999.44 188720 -1 4880
4882 0 400944.5 159862.22 188600 -1 4881
4883 0 401070.88 159844.22 188600 -1 4882
4884 0 401122 159771.23 188600 -1 4883
4885 0 401099.06 159728.17 188600 -1 4884
4886 0 401040.3 159692.36 188600 -1 4885
4887 0 400973.7 159692.81 188560 -1 4886
4888 0 400808.88 159675.44 188480 -1 4887
4889 0 400721.88 159704.42 188320 -1 4888
4890 0 400708.53 159717.62 188280 -1 4889
4891 0 400691.12 159742.23 188240 -1 4890
4892 0 400595.72 159823.92 188160 -1 4891
4893 0 400587.03 159882.16 187960 -1 4892
4894 0 400462 159820.31 187960 -1 4893
4895 0 400413.34 159790.5 187880 -1 4894
4896 0 400328.16 159746.28 187840 -1 4895
4897 0 400260.56 159700.55 187840 -1 4896
4898 0 400258.53 159677.6 187800 -1 4897
4899 0 400100 159576.8 187800 -1 4898
4900 0 399776.94 159482 187800 -1 4899
4901 0 399627.3 159469.75 187800 -1 4900
4902 0 399561 159470.6 187800 -1 4901
4903 0 399466.16 159488.19 187840 -1 4902
4904 0 399372.4 159477.03 187880 -1 4903
4905 0 399291.62 159485.88 187880 -1 4904
4906 0 399269.88 159518.69 187920 -1 4905
4907 0 399229.34 159535.81 187960 -1 4906
4908 0 399195.34 159548.89 188040 -1 4907
4909 0 399170.62 159548.1 188080 -1 4908
4910 0 399155.25 159523.31 188240 -1 4909
4911 0 398978.53 159305.27 188360 -1 4910
4912 0 398928.28 159155.88 188480 -1 4911
4913 0 398930.66 159124.5 188600 -1 4912
4914 0 398880.9 159127.42 188720 -1 4913
4915 0 398810.75 159111.75 188760 -1 4914
4916 0 398810.75 159111.75 188800 -1 4915
4917 0 401738.56 161831.6 189440 -1 4840
4918 0 401711.62 161806.92 189320 -1 4917
4919 0 401714.44 161807.86 189240 -1 4918
4920 0 401699.88 161819.19 189200 -1 4919
4921 0 401771.9 163255.75 189920 -1 4832
4922 0 400307.25 164218.81 189920 -1 4921
4923 0 399527.66 164282.31 189920 -1 4922
4924 0 399301.47 164376.8 189880 -1 4923
4925 0 399078.03 164482.14 189840 -1 4924
4926 0 398847.34 164589.83 189800 -1 4925
4927 0 398634.62 164685.52 189760 -1 4926
4928 0 398323.56 164583.19 189680 -1 4927
4929 0 398340.75 164628.3 189640 -1 4928
4930 0 398322.44 164624.1 189600 -1 4929
4931 0 398290.12 164523.4 189560 -1 4930
4932 0 398240.5 164501.08 189480 -1 4931
4933 0 398127.3 164437.75 189400 -1 4932
4934 0 398113.56 164423.84 189360 -1 4933
4935 0 398068.94 164345.97 189280 -1 4934
4936 0 398017.34 164137.3 189160 -1 4935
4937 0 398014.72 163983.53 189040 -1 4936
4938 0 397986.25 163824.02 188960 -1 4937
4939 0 397972.38 163774.42 188920 -1 4938
4940 0 397955.16 163635.78 188840 -1 4939
4941 0 397876.53 163591.31 188760 -1 4940
4942 0 397900.9 163537.69 188640 -1 4941
4943 0 397874.88 163526.6 188480 -1 4942
4944 0 397850.7 163527.5 188400 -1 4943
4945 0 397850.7 163527.5 188320 -1 4944
4946 0 397839.78 163454.6 188240 -1 4945
4947 0 397839.78 163454.6 188160 -1 4946
4948 0 397839.78 163454.6 188120 -1 4947
4949 0 397826 163458.48 188000 -1 4948
4950 0 397839.66 163503.73 187880 -1 4949
4951 0 397852.12 163615.22 187800 -1 4950
4952 0 397863.3 163545.06 187720 -1 4951
4953 0 397686.06 163394.05 187640 -1 4952
4954 0 397448.88 163356.03 187600 -1 4953
4955 0 397421.06 163377.44 187440 -1 4954
4956 0 397668.06 163266 187440 -1 4955
4957 0 397764 163109.72 187440 -1 4956
4958 0 397830 163042.64 187440 -1 4957
4959 0 397866.78 163010.34 187400 -1 4958
4960 0 397935.25 163000.97 187360 -1 4959
4961 0 398088.44 162963.44 187280 -1 4960
4962 0 398153.38 162921.11 187200 -1 4961
4963 0 398189.62 162809.39 187160 -1 4962
4964 0 398189.62 162809.39 187120 -1 4963
4965 0 398198.7 162755.88 187080 -1 4964
4966 0 398210.78 162701.3 187040 -1 4965
4967 0 398270.3 162573.34 186960 -1 4966
4968 0 398306.56 162555.14 186920 -1 4967
4969 0 398251 162552.6 186760 -1 4968
4970 0 397862.7 162552.9 186760 -1 4969
4971 0 397608.3 162553.84 186760 -1 4970
4972 0 397451.4 162550.78 186760 -1 4971
4973 0 397354.94 162551.94 186760 -1 4972
4974 0 397270.75 162617.88 186760 -1 4973
4975 0 397143.16 162672.6 186760 -1 4974
4976 0 397103.38 162671.56 186800 -1 4975
4977 0 397061 162598.6 186840 -1 4976
4978 0 397061 162598.6 186880 -1 4977
4979 0 396928.88 162564.31 186920 -1 4978
4980 0 396768.47 162617.31 186920 -1 4979
4981 0 396628.12 162563.16 186920 -1 4980
4982 0 396542.75 162556.66 186920 -1 4981
4983 0 396433.56 162562.53 187000 -1 4982
4984 0 396441.94 162485.9 187080 -1 4983
4985 0 398237.34 162551.9 186720 -1 4969
4986 0 398432.3 162392.05 186560 -1 4985
4987 0 398420.53 162415.69 186360 -1 4986
4988 0 398546 162348.03 186320 -1 4987
4989 0 398550.75 162299.88 186280 -1 4988
4990 0 398378.38 162294.22 186160 -1 4989
4991 0 398228.7 162233.5 186120 -1 4990
4992 0 398220.1 162076.56 186000 -1 4991
4993 0 398157.9 161937.56 185960 -1 4992
4994 0 398110 161961.53 185920 -1 4993
4995 0 398205.3 161914.9 185880 -1 4994
4996 0 398204.28 161832.47 185800 -1 4995
4997 0 398108.9 161832.12 185680 -1 4996
4998 0 398068.5 161721.12 185600 -1 4997
4999 0 397963 161597.25 185520 -1 4998
5000 0 397827.56 161518.16 185440 -1 4999
5001 0 397767.56 161446.83 185360 -1 5000
5002 0 397772.78 161318.53 185320 -1 5001
5003 0 397777.22 161259.34 185240 -1 5002
5004 0 397750.53 161179.94 185160 -1 5003
5005 0 397663.25 161086.47 185080 -1 5004
5006 0 397584 160960.94 184960 -1 5005
5007 0 397607.8 160970.88 184920 -1 5006
5008 0 397616.25 160973.69 184880 -1 5007
5009 0 397636 160952.1 184840 -1 5008
5010 0 397588.94 160885.34 184800 -1 5009
5011 0 397568.06 160832.78 184760 -1 5010
5012 0 397479.7 160783.11 184720 -1 5011
5013 0 397248.56 160807.31 184680 -1 5012
5014 0 397222.12 160814.22 184640 -1 5013
5015 0 397217.56 160833.78 184560 -1 5014
5016 0 397130.34 160760.53 184520 -1 5015
5017 0 397079.4 160772.53 184440 -1 5016
5018 0 397041.97 160761.53 184400 -1 5017
5019 0 396995.6 160705.44 184360 -1 5018
5020 0 397000.9 160587.75 184240 -1 5019
5021 0 397017.6 160552.77 184200 -1 5020
5022 0 397027.8 160471.84 184080 -1 5021
5023 0 397019.06 160283.78 183920 -1 5022
5024 0 396952.75 160182.38 183760 -1 5023
5025 0 396902.06 160170.03 183600 -1 5024
5026 0 396937.34 160129.33 183520 -1 5025
5027 0 396955.38 160109.38 183480 -1 5026
5028 0 396999.2 160109.28 183440 -1 5027
5029 0 397830.56 162009.08 185920 -1 4994
5030 0 397640.75 162022.06 185920 -1 5029
5031 0 397646.88 161866.12 185920 -1 5030
5032 0 397534.38 161652.84 185920 -1 5031
5033 0 397478.44 161623.27 185960 -1 5032
5034 0 397409.84 161568.44 185960 -1 5033
5035 0 397345.38 161510.97 185920 -1 5034
5036 0 397089.12 161454.19 185920 -1 5035
5037 0 397091.9 161387.6 185840 -1 5036
5038 0 397081.22 161382.25 185800 -1 5037
5039 0 397107.84 161387.1 185760 -1 5038
5040 0 397112.12 161339.77 185720 -1 5039
5041 0 396992.06 161510.47 185960 -1 5036
5042 0 396975.56 161524.12 186000 -1 5041
5043 0 396943.84 161558.66 186080 -1 5042
5044 0 396912.6 161542.72 186120 -1 5043
5045 0 396793.72 161545.08 186160 -1 5044
5046 0 396596.7 161523.75 186240 -1 5045
5047 0 396567.16 161533.12 186320 -1 5046
5048 0 396466.72 161479.97 186360 -1 5047
5049 0 396393.94 161413.78 186400 -1 5048
5050 0 396368.03 161206.56 186400 -1 5049
5051 0 396322.12 161209.03 186440 -1 5050
5052 0 396250.44 161177.22 186480 -1 5051
5053 0 396143.1 161059.72 186520 -1 5052
5054 0 396041.06 160984.78 186560 -1 5053
5055 0 395988.12 160940.1 186560 -1 5054
5056 0 395945.62 160907.22 186520 -1 5055
5057 0 395935.2 160919.1 186480 -1 5056
5058 0 398935.72 162002.22 186360 -1 4987
5059 0 399227.8 161481.66 186360 -1 5058
5060 0 399342.4 161296.28 186360 -1 5059
5061 0 399580.8 161124.1 186360 -1 5060
5062 0 399679.2 160992.25 186360 -1 5061
5063 0 399740.12 160907.22 186320 -1 5062
5064 0 400010.12 160612.38 186240 -1 5063
5065 0 400058.56 160578.5 186200 -1 5064
5066 0 400128.6 160370.72 186200 -1 5065
5067 0 400159.6 160246.16 186200 -1 5066
5068 0 400231.84 160097.9 186200 -1 5067
5069 0 400329.22 159890 186200 -1 5068
5070 0 400427.22 159694.38 186200 -1 5069
5071 0 400430 159650.72 186240 -1 5070
5072 0 400326.25 159482.56 186320 -1 5071
5073 0 400233.97 159444.81 186440 -1 5072
5074 0 400256.25 159257.6 186560 -1 5073
5075 0 400249.97 159205.12 186600 -1 5074
5076 0 400371.75 159178.42 186640 -1 5075
5077 0 400623.16 159038.47 186640 -1 5076
5078 0 400761.03 158884.62 186640 -1 5077
5079 0 400823.2 158850.25 186640 -1 5078
5080 0 400840 158732.36 186640 -1 5079
5081 0 400807.7 158554.89 186640 -1 5080
5082 0 400849.97 158510.53 186600 -1 5081
5083 0 400933.5 158391.25 186600 -1 5082
5084 0 400998.44 158400.39 186560 -1 5083
5085 0 401131.25 158286.83 186560 -1 5084
5086 0 401110.22 158299.48 186520 -1 5085
5087 0 400338.6 159853.22 186120 -1 5069
5088 0 400340.3 159806 186080 -1 5087
5089 0 400339.34 159810.69 186000 -1 5088
5090 0 400324.8 159748.4 185920 -1 5089
5091 0 400293.8 159647.78 185840 -1 5090
5092 0 400230.88 159590.28 185800 -1 5091
5093 0 400248.12 159489.53 185680 -1 5092
5094 0 400178.6 159393.12 185560 -1 5093
5095 0 400135 159293.1 185480 -1 5094
5096 0 400090.47 159190.08 185440 -1 5095
5097 0 400110.53 159012.19 185360 -1 5096
5098 0 400127.3 158955.53 185320 -1 5097
5099 0 400176.3 158880.66 185280 -1 5098
5100 0 400207.75 158801.28 185200 -1 5099
5101 0 400259.94 158744 185160 -1 5100
5102 0 400276 158714.25 185120 -1 5101
5103 0 400362.25 158636.94 185040 -1 5102
5104 0 400381.3 158609.27 184960 -1 5103
5105 0 400429.62 158555.28 184920 -1 5104
5106 0 400397.1 158574.75 184800 -1 5105
5107 0 400412.9 158526.25 184760 -1 5106
5108 0 400501.84 158387.28 184600 -1 5107
5109 0 400523.94 158319.61 184520 -1 5108
5110 0 400539.7 158197.69 184440 -1 5109
5111 0 400486.47 158056.66 184280 -1 5110
5112 0 400464.38 157882.4 184160 -1 5111
5113 0 400556.12 157884.97 184080 -1 5112
5114 0 400567.2 157789.44 183960 -1 5113
5115 0 400514.3 157499.69 183760 -1 5114
5116 0 400447.8 157368.38 183640 -1 5115
5117 0 400280.9 157276.38 183560 -1 5116
5118 0 400241.56 157258.75 183520 -1 5117
5119 0 398294.8 162701.3 186360 -1 4987
5120 0 398321.94 162838.77 186360 -1 5119
5121 0 398448.53 163001.5 186360 -1 5120
5122 0 398474.6 163022.78 186320 -1 5121
5123 0 398458.94 162994.62 186280 -1 5122
5124 0 398443.5 162961.2 186240 -1 5123
5125 0 397185.56 163441.6 187360 -1 4955
5126 0 396958.7 163537.34 187240 -1 5125
5127 0 396958.22 163623.52 187200 -1 5126
5128 0 396876.22 163695.72 187120 -1 5127
5129 0 396830.16 163798.56 187040 -1 5128
5130 0 396973.3 163912.88 187000 -1 5129
5131 0 397022.56 163986.02 186960 -1 5130
5132 0 397311 164032.03 186920 -1 5131
5133 0 397433.7 164183.25 186880 -1 5132
5134 0 397486.6 164268.56 186800 -1 5133
5135 0 397567.88 164406.22 186720 -1 5134
5136 0 397596.53 164441.31 186640 -1 5135
5137 0 397692.44 164570.56 186520 -1 5136
5138 0 397717.7 164605.22 186440 -1 5137
5139 0 397717.2 164608.03 186320 -1 5138
5140 0 397691.72 164635.97 186280 -1 5139
5141 0 397639.9 164584.42 186200 -1 5140
5142 0 397623.75 164594.58 186120 -1 5141
5143 0 397612.62 164651.31 186080 -1 5142
5144 0 397608.34 164603.11 186000 -1 5143
5145 0 397538.06 164575.44 185920 -1 5144
5146 0 397482.06 164597.44 185880 -1 5145
5147 0 397380.75 164649.38 185840 -1 5146
5148 0 397297.2 164743.33 185800 -1 5147
5149 0 397264.78 164793.77 185720 -1 5148
5150 0 397264.94 164869.25 185640 -1 5149
5151 0 397287.9 164815.53 185560 -1 5150
5152 0 397363.03 164772.03 185480 -1 5151
5153 0 397381 164709.53 185400 -1 5152
5154 0 397372.62 164787.7 185320 -1 5153
5155 0 397362.12 164746.1 185240 -1 5154
5156 0 397374.88 164803.06 185160 -1 5155
5157 0 397483.12 164971.67 185080 -1 5156
5158 0 397486.25 165054.95 185040 -1 5157
5159 0 397532.7 165035.38 185000 -1 5158
5160 0 397641.62 165028.19 184880 -1 5159
5161 0 397703.62 165081.19 184800 -1 5160
5162 0 397695.5 165084.47 184720 -1 5161
5163 0 397676.28 165089.55 184640 -1 5162
5164 0 397658.25 165098.69 184600 -1 5163
5165 0 397703.53 165120.66 184520 -1 5164
5166 0 397672.1 165089.61 184440 -1 5165
5167 0 397621.66 165075.95 184400 -1 5166
5168 0 397555.4 165171.03 184400 -1 5167
5169 0 397473.88 165267.02 184400 -1 5168
5170 0 397476.44 165272.75 184360 -1 5169
5171 0 397475.53 165219.78 184320 -1 5170
5172 0 397512.84 165207.31 184280 -1 5171
5173 0 397511.34 165209.33 184240 -1 5172
5174 0 397513.2 165167.88 184160 -1 5173
5175 0 397516.8 165138.22 184120 -1 5174
5176 0 397526.3 165077.08 184040 -1 5175
5177 0 397533.06 164980.19 184000 -1 5176
5178 0 397526.8 164965.28 183960 -1 5177
5179 0 397491.56 164884.44 183840 -1 5178
5180 0 397531.44 164813.84 183720 -1 5179
5181 0 397517.25 164845.17 183640 -1 5180
5182 0 397602.88 164870.06 183560 -1 5181
5183 0 397650.28 164863.16 183520 -1 5182
5184 0 397696.12 164874.7 183480 -1 5183
5185 0 397794.78 164899.3 183440 -1 5184
5186 0 397808.12 164874.52 183400 -1 5185
5187 0 397721.56 164868.72 183320 -1 5186
5188 0 397682.6 164881.22 183240 -1 5187
5189 0 397662.16 164886.16 183160 -1 5188
5190 0 397752.94 164982.73 183080 -1 5189
5191 0 397751.4 165022.97 183000 -1 5190
5192 0 397776.88 165078.94 182920 -1 5191
5193 0 397378.06 165336.53 184400 -1 5169
5194 0 397206.28 165299.3 184400 -1 5193
5195 0 397195.44 165338.78 184440 -1 5194
5196 0 397169.62 165370.98 184560 -1 5195
5197 0 397112.38 165449.12 184680 -1 5196
5198 0 397087.06 165481.06 184760 -1 5197
5199 0 397075.03 165540.88 184840 -1 5198
5200 0 397050.44 165506.75 184960 -1 5199
5201 0 397063.9 165479.1 185040 -1 5200
5202 0 397071.75 165538.94 185160 -1 5201
5203 0 397054.06 165517.6 185200 -1 5202
5204 0 397033.2 165561.05 185280 -1 5203
5205 0 397039.47 165598.98 185320 -1 5204
5206 0 397004.3 165705.38 185400 -1 5205
5207 0 397006.2 165791.61 185480 -1 5206
5208 0 397011.38 165839.75 185600 -1 5207
5209 0 396892.56 165842.7 185720 -1 5208
5210 0 396873 165857.67 185800 -1 5209
5211 0 396863 165865.44 185840 -1 5210
5212 0 396826.34 165877.53 185880 -1 5211
5213 0 396777.62 165874.48 185960 -1 5212
5214 0 396763.03 165818.98 186000 -1 5213
5215 0 396742.16 165833.25 186080 -1 5214
5216 0 396706.38 165866.12 186120 -1 5215
5217 0 397934.06 164544.58 186440 -1 5138
5218 0 398043.88 164505.5 186440 -1 5217
5219 0 398178.44 164530.44 186440 -1 5218
5220 0 398318.2 164521.16 186440 -1 5219
5221 0 398317.7 164521.62 186400 -1 5220
5222 0 398302 164519.5 186360 -1 5221
5223 0 398286.3 164516.75 186320 -1 5222
5224 0 398283.75 164504.42 186280 -1 5223
5225 0 396696.06 163879.31 187200 -1 5127
5226 0 396643.75 163970.4 187200 -1 5225
5227 0 396457 164077.81 187200 -1 5226
5228 0 396345.06 164096.73 187240 -1 5227
5229 0 396258.88 164059.95 187280 -1 5228
5230 0 396189.34 164024.25 187280 -1 5229
5231 0 396030.4 164028.33 187280 -1 5230
5232 0 395789.1 164078.97 187280 -1 5231
5233 0 395709.06 164055.62 187280 -1 5232
5234 0 395699.12 164056.1 187320 -1 5233
5235 0 395664.56 164069.78 187360 -1 5234
5236 0 395559.12 164208.64 187480 -1 5235
5237 0 395588.78 164178.39 187600 -1 5236
5238 0 395542.47 164191.62 187680 -1 5237
5239 0 397235.9 163183.6 187600 -1 4954
5240 0 396985.2 163005.19 187600 -1 5239
5241 0 396924.1 162913.53 187640 -1 5240
5242 0 396940.8 162886.97 187680 -1 5241
5243 0 397006.75 162803.81 187720 -1 5242
5244 0 397026.22 162734.53 187800 -1 5243
5245 0 398110.44 165424.11 189920 -1 4923
5246 0 397888.78 166026.66 189920 -1 5245
5247 0 396886.84 166595.02 189920 -1 5246
5248 0 396763.94 166701.75 189880 -1 5247
5249 0 396642.28 166816.05 189840 -1 5248
5250 0 396513.44 166929.25 189800 -1 5249
5251 0 396390.66 167037.34 189760 -1 5250
5252 0 396268.56 167143.61 189720 -1 5251
5253 0 396060.16 167453.58 189680 -1 5252
5254 0 395653.8 167524.95 189640 -1 5253
5255 0 395141.47 167796.83 189600 -1 5254
5256 0 395087.94 167795.2 189560 -1 5255
5257 0 395017.2 167802.1 189520 -1 5256
5258 0 394967.66 167797.4 189480 -1 5257
5259 0 394910.03 167794.02 189440 -1 5258
5260 0 394867.97 167784.69 189400 -1 5259
5261 0 394800.78 167785.28 189360 -1 5260
5262 0 394745.12 167776.28 189320 -1 5261
5263 0 395811.72 167308.75 189280 -1 5262
5264 0 395684.44 167180.62 189240 -1 5263
5265 0 395610.1 167130.61 189200 -1 5264
5266 0 395576.9 167072.05 189160 -1 5265
5267 0 395561.53 167038.67 189120 -1 5266
5268 0 395548.7 166997.4 189080 -1 5267
5269 0 395484.47 166921 189000 -1 5268
5270 0 395397.4 166852.47 188960 -1 5269
5271 0 395337.88 166771.34 188960 -1 5270
5272 0 395316.88 166716.05 188920 -1 5271
5273 0 395231.6 166662.75 188880 -1 5272
5274 0 395076.44 166665.62 188840 -1 5273
5275 0 394908.9 166684.81 188760 -1 5274
5276 0 394868.25 166694.81 188680 -1 5275
5277 0 394843.1 166720.81 188600 -1 5276
5278 0 394799 166666.25 188520 -1 5277
5279 0 394816 166585.84 188440 -1 5278
5280 0 394799.94 166641.69 188360 -1 5279
5281 0 394805.56 166669.34 188280 -1 5280
5282 0 394473.16 167836 189280 -1 5262
5283 0 394208.44 167878.64 189240 -1 5282
5284 0 394103.22 167864.05 189200 -1 5283
5285 0 394010.34 167844.39 189160 -1 5284
5286 0 393904 167832.98 189120 -1 5285
5287 0 393794.34 167811.3 189080 -1 5286
5288 0 393769.5 167805.03 189040 -1 5287
5289 0 393764.12 167793.52 189000 -1 5288
5290 0 393753.53 167788.48 188960 -1 5289
5291 0 393743.16 167782.42 188920 -1 5290
5292 0 393728.47 167778.28 188880 -1 5291
5293 0 393721.16 167776.81 188840 -1 5292
5294 0 393706.4 167784.28 188800 -1 5293
5295 0 393704.97 167778.47 188760 -1 5294
5296 0 393647.72 167774.97 188720 -1 5295
5297 0 393575.53 167774.78 188680 -1 5296
5298 0 393535.1 167780.33 188640 -1 5297
5299 0 393478.9 167787.42 188600 -1 5298
5300 0 393424.53 167792.27 188560 -1 5299
5301 0 393365.62 167799.86 188520 -1 5300
5302 0 393317.62 167804.36 188480 -1 5301
5303 0 393257.2 167813.62 188440 -1 5302
5304 0 393194.34 167891.06 188400 -1 5303
5305 0 393121.72 167970.53 188360 -1 5304
5306 0 393048.84 168049.28 188320 -1 5305
5307 0 392981.6 168036.33 188280 -1 5306
5308 0 392942.97 168028.33 188240 -1 5307
5309 0 392882.88 168031.23 188200 -1 5308
5310 0 392853.53 168032.9 188160 -1 5309
5311 0 392807.75 168038.06 188120 -1 5310
5312 0 392777.4 168049.84 188080 -1 5311
5313 0 392747 168051.34 188040 -1 5312
5314 0 392721.75 168061.6 188000 -1 5313
5315 0 392688.97 168063.06 187960 -1 5314
5316 0 392666.53 168051.62 187920 -1 5315
5317 0 392644.44 168035.23 187880 -1 5316
5318 0 392617.62 168026 187840 -1 5317
5319 0 392590.88 168021.72 187800 -1 5318
5320 0 392564.3 168015.4 187760 -1 5319
5321 0 392542.56 167997.28 187720 -1 5320
5322 0 392566.56 167978.7 187680 -1 5321
5323 0 392563.94 167963.16 187640 -1 5322
5324 0 392582.7 167927.33 187600 -1 5323
5325 0 392589.78 167906.42 187560 -1 5324
5326 0 392595.6 167877.52 187520 -1 5325
5327 0 392602.22 167855.36 187480 -1 5326
5328 0 392609.22 167836.12 187440 -1 5327
5329 0 392615.4 167816 187400 -1 5328
5330 0 392636.3 167817.97 187360 -1 5329
5331 0 392655.56 167832.67 187320 -1 5330
5332 0 392679.84 167839.89 187280 -1 5331
5333 0 392724.1 167840 187240 -1 5332
5334 0 392772.97 167836.86 187200 -1 5333
5335 0 392791 167820.56 187160 -1 5334
5336 0 392808.97 167812.8 187120 -1 5335
5337 0 392817.72 167801.98 187080 -1 5336
5338 0 392822 167790.86 187040 -1 5337
5339 0 392873.84 167733.25 187000 -1 5338
5340 0 392881.97 167702.84 186960 -1 5339
5341 0 392905.16 167694.19 186920 -1 5340
5342 0 392923.94 167680.38 186880 -1 5341
5343 0 392957.34 167659.89 186840 -1 5342
5344 0 392972.72 167630.7 186800 -1 5343
5345 0 393034.94 167604.83 186760 -1 5344
5346 0 393083 167593.12 186720 -1 5345
5347 0 393131.5 167574.1 186680 -1 5346
5348 0 393245.53 167563.45 186640 -1 5347
5349 0 393346.94 167548.58 186600 -1 5348
5350 0 393458.3 167524.02 186560 -1 5349
5351 0 393506.06 167415.66 186520 -1 5350
5352 0 393543.6 167316.9 186480 -1 5351
5353 0 393355.28 166878.86 186440 -1 5352
5354 0 393345.7 166896.34 186400 -1 5353
5355 0 393336.25 166899.69 186360 -1 5354
5356 0 393329.28 166904.12 186320 -1 5355
5357 0 393318.3 166907.14 186280 -1 5356
5358 0 393303.4 166898.39 186240 -1 5357
5359 0 393351.62 166836.83 186200 -1 5358
5360 0 393386.5 166775.08 186160 -1 5359
5361 0 393429.88 166698.34 186120 -1 5360
5362 0 393483.62 166627.7 186080 -1 5361
5363 0 393617.53 166599.78 186000 -1 5362
5364 0 393637.3 166551.78 185960 -1 5363
5365 0 393662.56 166484.75 185920 -1 5364
5366 0 393692.7 166408.19 185880 -1 5365
5367 0 393725.38 166350.89 185840 -1 5366
5368 0 393744.22 166292.34 185800 -1 5367
5369 0 393769.62 166229.45 185760 -1 5368
5370 0 393779.62 166166.05 185720 -1 5369
5371 0 393811.8 166092.4 185680 -1 5370
5372 0 393829.88 166037.39 185640 -1 5371
5373 0 393891 165973.53 185600 -1 5372
5374 0 393906.9 165917.84 185560 -1 5373
5375 0 393939.1 165882.2 185520 -1 5374
5376 0 393960.72 165781.98 185480 -1 5375
5377 0 393955.12 165696.08 185440 -1 5376
5378 0 393985.03 165581.22 185400 -1 5377
5379 0 393994.78 165483.81 185360 -1 5378
5380 0 393975.4 165423.2 185320 -1 5379
5381 0 393954.47 165357.25 185280 -1 5380
5382 0 393939 165298.19 185240 -1 5381
5383 0 393915.53 165251.97 185200 -1 5382
5384 0 393902.8 165256.39 185160 -1 5383
5385 0 393876.12 165251.27 185120 -1 5384
5386 0 393877.56 165226.77 185080 -1 5385
5387 0 393863.8 165205.89 185040 -1 5386
5388 0 393845.7 165171.88 185000 -1 5387
5389 0 393821.1 165149.45 184960 -1 5388
5390 0 393809.03 165090.62 184920 -1 5389
5391 0 393763.84 164979.25 184880 -1 5390
5392 0 393711.53 164880.39 184840 -1 5391
5393 0 393670.53 164770.73 184800 -1 5392
5394 0 393688.84 164745.38 184760 -1 5393
5395 0 393697.56 164704.55 184720 -1 5394
5396 0 393712.47 164651.4 184680 -1 5395
5397 0 393735.84 164614.42 184640 -1 5396
5398 0 393751.38 164573.12 184600 -1 5397
5399 0 393774.88 164552.72 184560 -1 5398
5400 0 393813.3 164501.92 184520 -1 5399
5401 0 393818.97 164484.69 184480 -1 5400
5402 0 393853.78 164482.8 184440 -1 5401
5403 0 393864.28 164452.38 184400 -1 5402
5404 0 393878.97 164404.03 184360 -1 5403
5405 0 393883.94 164367.44 184320 -1 5404
5406 0 393888.9 164334.75 184280 -1 5405
5407 0 393923.2 164260.05 184240 -1 5406
5408 0 393903.62 164232.89 184200 -1 5407
5409 0 393912.1 164203.33 184160 -1 5408
5410 0 393921.6 164193.97 184120 -1 5409
5411 0 393906.72 164181.86 184080 -1 5410
5412 0 393923.06 164177.25 184040 -1 5411
5413 0 393947.6 164120.16 184000 -1 5412
5414 0 393931.5 164086 183960 -1 5413
5415 0 393944.94 164044.23 183920 -1 5414
5416 0 393942.56 164015.38 183880 -1 5415
5417 0 393944.78 163996.88 183840 -1 5416
5418 0 393941.62 163976.88 183800 -1 5417
5419 0 393950.1 163947.9 183760 -1 5418
5420 0 393938.8 163936.75 183720 -1 5419
5421 0 393951.72 163917.78 183680 -1 5420
5422 0 393946.84 163896.89 183640 -1 5421
5423 0 393941.12 163888.11 183600 -1 5422
5424 0 393958.12 163863.48 183560 -1 5423
5425 0 393941.44 163864.67 183520 -1 5424
5426 0 393939.94 163865.83 183480 -1 5425
5427 0 394364.16 163840.48 183480 -1 5426
5428 0 394428.1 163813.67 183440 -1 5427
5429 0 394476 163807.5 183400 -1 5428
5430 0 394501.84 163708.53 183360 -1 5429
5431 0 394562.47 163602.14 183320 -1 5430
5432 0 394636.94 163602.69 183280 -1 5431
5433 0 394709.4 163595.44 183240 -1 5432
5434 0 394747.6 163604.67 183200 -1 5433
5435 0 394806.88 163606.94 183160 -1 5434
5436 0 394847.12 163610.08 183120 -1 5435
5437 0 394857.1 163595 183080 -1 5436
5438 0 394848.9 163636 183040 -1 5437
5439 0 394843.28 163652.28 183000 -1 5438
5440 0 394870.12 163646.88 182960 -1 5439
5441 0 394841.47 163673.66 182920 -1 5440
5442 0 394854.47 163671.67 182880 -1 5441
5443 0 394875.06 163661.44 182840 -1 5442
5444 0 394862.94 163660.06 182800 -1 5443
5445 0 394866.56 163658.7 182760 -1 5444
5446 0 394875.38 163652.1 182720 -1 5445
5447 0 394852.12 163642.05 182680 -1 5446
5448 0 395072.5 163511.64 182680 -1 5447
5449 0 395099.78 163475.6 182640 -1 5448
5450 0 395127.6 163452.69 182600 -1 5449
5451 0 395211.62 163293.72 182600 -1 5450
5452 0 395274.5 163274.31 182560 -1 5451
5453 0 395252.8 163212.69 182640 -1 5451
5454 0 395221.44 163163.19 182720 -1 5453
5455 0 395099.3 162907.69 182840 -1 5454
5456 0 395121.12 162847.89 182880 -1 5455
5457 0 395306.6 162578.97 182880 -1 5456
5458 0 395361.97 162583.31 182920 -1 5457
5459 0 395559.44 162455.97 182920 -1 5458
5460 0 395794.62 162462.69 182920 -1 5459
5461 0 395792.72 162465.03 182880 -1 5460
5462 0 395769.2 162534.44 182840 -1 5461
5463 0 394891.72 163661.34 182640 -1 5447
5464 0 394884.28 163717.17 182600 -1 5463
5465 0 393503.7 164020.56 183480 -1 5426
5466 0 393483.2 163990.06 183440 -1 5465
5467 0 393443.25 163980 183400 -1 5466
5468 0 393402.6 163954.16 183360 -1 5467
5469 0 393401.1 163919.22 183320 -1 5468
5470 0 393383.25 163906.58 183280 -1 5469
5471 0 393413.97 163895.98 183240 -1 5470
5472 0 393443.94 163895.55 183200 -1 5471
5473 0 393493.78 163884.58 183160 -1 5472
5474 0 393529 163877.5 183120 -1 5473
5475 0 393582.97 163840.61 183080 -1 5474
5476 0 393593.66 163869.62 183040 -1 5475
5477 0 393608.3 163876.22 183000 -1 5476
5478 0 393657.12 163880.28 182960 -1 5477
5479 0 393651.28 163919.67 182920 -1 5478
5480 0 393681.56 163931.84 182880 -1 5479
5481 0 393700.66 164029.06 182840 -1 5480
5482 0 393365.94 164232.67 182840 -1 5481
5483 0 393380.7 164395 182800 -1 5482
5484 0 393424.2 164397.19 182760 -1 5483
5485 0 393482.22 164405.4 182720 -1 5484
5486 0 393497.28 164481.1 182680 -1 5485
5487 0 393525.22 164556.02 182640 -1 5486
5488 0 393575.84 164570.39 182600 -1 5487
5489 0 393557.53 164617.62 182560 -1 5488
5490 0 393533.62 164639.55 182520 -1 5489
5491 0 393504.6 164641.6 182480 -1 5490
5492 0 393475 164654.25 182440 -1 5491
5493 0 393390.72 164663.06 182400 -1 5492
5494 0 393372.75 164704.53 182360 -1 5493
5495 0 393374.84 164716.86 182320 -1 5494
5496 0 393369.66 164727.94 182280 -1 5495
5497 0 393386.5 164776.84 182240 -1 5496
5498 0 393358.06 164839.86 182200 -1 5497
5499 0 393337.1 164893.53 182160 -1 5498
5500 0 393310.7 164968.06 182120 -1 5499
5501 0 393254.06 164991.86 182080 -1 5500
5502 0 393394.34 165326.73 182040 -1 5501
5503 0 393066.88 165173.98 182000 -1 5502
5504 0 392997.06 165225.48 181960 -1 5503
5505 0 392948.78 165222.02 181920 -1 5504
5506 0 392906.4 165231.86 181880 -1 5505
5507 0 392877.56 165261.31 181840 -1 5506
5508 0 392842.66 165272.53 181800 -1 5507
5509 0 392839.8 165310.92 181760 -1 5508
5510 0 392826.12 165330.34 181720 -1 5509
5511 0 392809.12 165370.89 181680 -1 5510
5512 0 392811.97 165427.33 181640 -1 5511
5513 0 392807.97 165495.9 181600 -1 5512
5514 0 392807.62 165583.3 181560 -1 5513
5515 0 392830.8 165588.98 181520 -1 5514
5516 0 392839.44 165606.61 181480 -1 5515
5517 0 392830.22 165631.84 181440 -1 5516
5518 0 392844.03 165650.73 181400 -1 5517
5519 0 392867.8 165645.34 181360 -1 5518
5520 0 392878.72 165660.7 181320 -1 5519
5521 0 392875.84 165662.67 181280 -1 5520
5522 0 392958.38 165583.03 181240 -1 5521
5523 0 392947.84 165575.02 181200 -1 5522
5524 0 392945.8 165587.61 181160 -1 5523
5525 0 392919.03 165616.2 181120 -1 5524
5526 0 392911.47 165620.78 181080 -1 5525
5527 0 392876.66 165632.05 181040 -1 5526
5528 0 392836.7 165635 181000 -1 5527
5529 0 392798.38 165641.86 180960 -1 5528
5530 0 392745.5 165666.6 180920 -1 5529
5531 0 392720.75 165678 180880 -1 5530
5532 0 392697.56 165702.86 180840 -1 5531
5533 0 392679.62 165714.14 180800 -1 5532
5534 0 392659.6 165714.75 180760 -1 5533
5535 0 392645.28 165726.53 180720 -1 5534
5536 0 392623.34 165740.03 180680 -1 5535
5537 0 392599.62 165760.94 180640 -1 5536
5538 0 392544.34 165757.6 180600 -1 5537
5539 0 392511.1 165756.55 180560 -1 5538
5540 0 392437.97 165775.86 180520 -1 5539
5541 0 392393.75 165785.58 180480 -1 5540
5542 0 392327.75 165805.38 180440 -1 5541
5543 0 392248.88 165818.5 180400 -1 5542
5544 0 392201.12 165839.39 180360 -1 5543
5545 0 392132.1 165868.53 180320 -1 5544
5546 0 392066.44 165893 180280 -1 5545
5547 0 391974.1 165869.33 180240 -1 5546
5548 0 391907.7 165912.77 180200 -1 5547
5549 0 391817.6 165917.81 180160 -1 5548
5550 0 391657 165970 180120 -1 5549
5551 0 391574.75 165993.31 180080 -1 5550
5552 0 391423.84 165980.08 180040 -1 5551
5553 0 391434.1 166022.73 180000 -1 5552
5554 0 391366.25 166124.45 179960 -1 5553
5555 0 391325.28 166098.14 179920 -1 5554
5556 0 391305.03 166094.56 179880 -1 5555
5557 0 391351.06 166180.83 179800 -1 5556
5558 0 390902.9 166264.88 179800 -1 5557
5559 0 390647.84 166388.33 179720 -1 5558
5560 0 390357.75 166711.31 179640 -1 5559
5561 0 390180.25 166971.17 179600 -1 5560
5562 0 389797.47 167075.72 179560 -1 5561
5563 0 389397.84 167296.36 179520 -1 5562
5564 0 389209.7 167348.3 179480 -1 5563
5565 0 389170.06 167367.67 179440 -1 5564
5566 0 387877.62 167066.5 179520 -1 5564
5567 0 387778 167027.5 179560 -1 5566
5568 0 387677.53 166988.8 179600 -1 5567
5569 0 387589.78 166897.1 179640 -1 5568
5570 0 387526.25 166876.16 179680 -1 5569
5571 0 387366.72 166835.53 179720 -1 5570
5572 0 386848.47 166924.2 179760 -1 5571
5573 0 386809.62 166823.58 179800 -1 5572
5574 0 386823.06 166850.3 179840 -1 5573
5575 0 386812.88 166829.94 179880 -1 5574
5576 0 386680.56 166764.23 179760 -1 5572
5577 0 386570.8 166791.16 179720 -1 5576
5578 0 386542.38 166791.95 179680 -1 5577
5579 0 386537.88 166800.98 179640 -1 5578
5580 0 386544 166864.94 179600 -1 5579
5581 0 386494.06 166817.66 179560 -1 5580
5582 0 386457.44 166830.75 179520 -1 5581
5583 0 386545.47 166870.61 179440 -1 5582
5584 0 386421.88 166864.55 179400 -1 5583
5585 0 386329.84 166979.56 179360 -1 5584
5586 0 386293.1 167040.33 179320 -1 5585
5587 0 386282.03 167090.83 179240 -1 5586
5588 0 386269.12 167102.12 179200 -1 5587
5589 0 386257.4 167090.1 179120 -1 5588
5590 0 386281.25 167087.5 179080 -1 5589
5591 0 386439.28 166962.19 179000 -1 5590
5592 0 386580.8 166912.69 178920 -1 5591
5593 0 392919.03 165616.2 181120 -1 5525
5594 0 393941.38 164283.33 184600 -1 5398
5595 0 393981.97 164263.25 184640 -1 5594
5596 0 393965.38 164271.52 184720 -1 5595
5597 0 393854.3 164333.33 184800 -1 5596
5598 0 393827.66 164363.12 184880 -1 5597
5599 0 393817.1 164438.62 184960 -1 5598
5600 0 393826.4 164505.47 185000 -1 5599
5601 0 393425.34 164725.8 184880 -1 5391
5602 0 393133.2 166660.34 186480 -1 5353
5603 0 393106.25 166689.17 186520 -1 5602
5604 0 393060.94 166495.19 186600 -1 5603
5605 0 393027.8 166475.39 186640 -1 5604
5606 0 393013.75 166367.8 186720 -1 5605
5607 0 392923.5 166353.2 186840 -1 5606
5608 0 392839.7 166292.61 186960 -1 5607
5609 0 392529.06 166289.78 187040 -1 5608
5610 0 392478.06 166282.83 187080 -1 5609
5611 0 392374.5 166230.08 187200 -1 5610
5612 0 392238.03 166058 187320 -1 5611
5613 0 392118.94 166010.77 187320 -1 5612
5614 0 391991.7 165953.27 187320 -1 5613
5615 0 391851.78 165929.66 187360 -1 5614
5616 0 391852.25 165932.47 187400 -1 5615
5617 0 391690.2 165863.78 187440 -1 5616
5618 0 391627.75 165749 187480 -1 5617
5619 0 391627.75 165747.12 187520 -1 5618
5620 0 391610.25 165629.1 187600 -1 5619
5621 0 391598 165571.33 187680 -1 5620
5622 0 391499.06 165414.6 187760 -1 5621
5623 0 391475.62 165361.56 187760 -1 5622
5624 0 391350.8 165233.72 187840 -1 5623
5625 0 391151.34 165211.98 187920 -1 5624
5626 0 391096.44 165267.88 187960 -1 5625
5627 0 391115.88 165128.88 187960 -1 5626
5628 0 391222.7 165064.11 187960 -1 5627
5629 0 391379.66 164985.9 187960 -1 5628
5630 0 391504.8 164934.34 187960 -1 5629
5631 0 391544.12 164896.27 188040 -1 5630
5632 0 391581.62 164762.17 188160 -1 5631
5633 0 391598.38 164706.38 188200 -1 5632
5634 0 391530.06 164503.5 188200 -1 5633
5635 0 391542.34 164520.67 188240 -1 5634
5636 0 391566.56 164554.16 188320 -1 5635
5637 0 391582.1 164570.72 188400 -1 5636
5638 0 391690.47 164448.4 188400 -1 5637
5639 0 391821.12 164367.48 188480 -1 5638
5640 0 391868 164314.53 188560 -1 5639
5641 0 391961.88 164273.97 188680 -1 5640
5642 0 392131.62 164160.8 188680 -1 5641
5643 0 392166.25 164104.56 188680 -1 5642
5644 0 392181.2 163894.83 188680 -1 5643
5645 0 392223.25 163867.97 188600 -1 5644
5646 0 392338.75 163803.4 188560 -1 5645
5647 0 392455.75 163747.16 188520 -1 5646
5648 0 392484.6 163684 188400 -1 5647
5649 0 392479 163688.62 188320 -1 5648
5650 0 392477.28 163660.05 188240 -1 5649
5651 0 392508.12 163604.84 188160 -1 5650
5652 0 392554.25 163536.81 188080 -1 5651
5653 0 392603.8 163488.83 188000 -1 5652
5654 0 392724.62 163485.78 187920 -1 5653
5655 0 392799.56 163443.16 187840 -1 5654
5656 0 392865.8 163384.03 187760 -1 5655
5657 0 393161.06 163230.1 187680 -1 5656
5658 0 393485.78 162966.66 187560 -1 5657
5659 0 393497.47 162903.17 187520 -1 5658
5660 0 393451.94 162848.02 187480 -1 5659
5661 0 393380.7 162767.31 187440 -1 5660
5662 0 393388.03 162754.66 187400 -1 5661
5663 0 393397.7 162733.53 187360 -1 5662
5664 0 391343.7 164477.36 188240 -1 5635
5665 0 391302.94 164478.45 188280 -1 5664
5666 0 391295.56 164498.45 188320 -1 5665
5667 0 391066.56 165301.62 188000 -1 5626
5668 0 390866.06 165415.94 188040 -1 5667
5669 0 390804.75 165444.66 188120 -1 5668
5670 0 390752.94 165449.97 188200 -1 5669
5671 0 390666.7 165481.88 188280 -1 5670
5672 0 390428.44 165395.1 188280 -1 5671
5673 0 390254 165436.31 188280 -1 5672
5674 0 390195.47 165466.94 188320 -1 5673
5675 0 390126.38 165479.97 188400 -1 5674
5676 0 390047.12 165532.47 188480 -1 5675
5677 0 390039.3 165578.44 188560 -1 5676
5678 0 390026.88 165635.9 188720 -1 5677
5679 0 390026.88 165636.38 188840 -1 5678
5680 0 390024 165629.72 188880 -1 5679
5681 0 390019.25 165617.4 188920 -1 5680
5682 0 389995.94 165652.89 189000 -1 5681
5683 0 389941.88 165688.88 189040 -1 5682
5684 0 389786.75 165698.12 189040 -1 5683
5685 0 389806 165696.53 189080 -1 5684
5686 0 389833.9 165616.39 189120 -1 5685
5687 0 389937.9 165523.97 189120 -1 5686
5688 0 390034.12 165453.53 189160 -1 5687
5689 0 389616.7 165695.66 188960 -1 5684
5690 0 389348.38 165659.7 188960 -1 5689
5691 0 389483.2 165634 188880 -1 5690
5692 0 389546.8 165590.66 188840 -1 5691
5693 0 391407.72 168651.88 188120 -1 5311
5694 0 390210.4 168793.06 188120 -1 5693
5695 0 390192.75 168804.9 188080 -1 5694
5696 0 390177.88 168832.83 188040 -1 5695
5697 0 389896.8 169032.62 188000 -1 5696
5698 0 389802.22 169117.86 187960 -1 5697
5699 0 389722.2 169199.66 187920 -1 5698
5700 0 389640.97 169267.17 187880 -1 5699
5701 0 389594.34 169346.94 187840 -1 5700
5702 0 389550.06 169428.11 187800 -1 5701
5703 0 389505.34 169511.2 187760 -1 5702
5704 0 389464.56 169580.27 187720 -1 5703
5705 0 389364.25 169726.31 187680 -1 5704
5706 0 389250.12 169881.39 187640 -1 5705
5707 0 389150.75 170018.38 187600 -1 5706
5708 0 389042.8 170166.67 187560 -1 5707
5709 0 388944.28 170302.73 187520 -1 5708
5710 0 388285.97 170622.14 187480 -1 5709
5711 0 388225.25 170649.62 187440 -1 5710
5712 0 388164.84 170684.12 187400 -1 5711
5713 0 388111.75 170714.86 187360 -1 5712
5714 0 388062.94 170758.6 187320 -1 5713
5715 0 388004.06 170792.12 187280 -1 5714
5716 0 387943.78 170823.38 187240 -1 5715
5717 0 387890.72 170851.3 187200 -1 5716
5718 0 387831.66 170868.5 187160 -1 5717
5719 0 387796.9 170876.78 187120 -1 5718
5720 0 387759.62 170905.22 187080 -1 5719
5721 0 387724.7 170926.36 187040 -1 5720
5722 0 387710.88 170933.44 187000 -1 5721
5723 0 387674.78 170922.7 186960 -1 5722
5724 0 387653.38 170928.28 186920 -1 5723
5725 0 387480.28 170683.47 186920 -1 5724
5726 0 387304.22 170626.9 186960 -1 5725
5727 0 387184.12 170576.6 187040 -1 5726
5728 0 387055.1 170554.4 187120 -1 5727
5729 0 386888.97 170576.45 187280 -1 5728
5730 0 386704.56 170593.5 187400 -1 5729
5731 0 386583.25 170594 187520 -1 5730
5732 0 386460.84 170561.14 187640 -1 5731
5733 0 386327.5 170510.22 187760 -1 5732
5734 0 386315.2 170511.06 187840 -1 5733
5735 0 386313.34 170473.97 187880 -1 5734
5736 0 387630.72 170920.9 186880 -1 5724
5737 0 387615.78 170909.56 186840 -1 5736
5738 0 387564.44 170942.17 186800 -1 5737
5739 0 387519.06 170977.56 186760 -1 5738
5740 0 387472.1 171010.17 186720 -1 5739
5741 0 387434.03 171035.39 186680 -1 5740
5742 0 387451.88 171035.61 186640 -1 5741
5743 0 387463.2 171082.11 186600 -1 5742
5744 0 387533.28 171089.23 186560 -1 5743
5745 0 387503.44 171151.5 186520 -1 5744
5746 0 387516.2 171136.3 186480 -1 5745
5747 0 387533.7 171180.77 186440 -1 5746
5748 0 387597.34 171170.06 186400 -1 5747
5749 0 387541.25 171208.97 186360 -1 5748
5750 0 387553.12 171219.31 186320 -1 5749
5751 0 387542.4 171196.14 186280 -1 5750
5752 0 387496.22 171209.56 186240 -1 5751
5753 0 387391.94 171346.81 186200 -1 5752
5754 0 387385.03 171315.31 186160 -1 5753
5755 0 387353.7 171284.62 186120 -1 5754
5756 0 387353.38 171260.36 186080 -1 5755
5757 0 387343.62 171236.75 186000 -1 5756
5758 0 387307.12 171323.11 186000 -1 5757
5759 0 387248.38 171418.31 185960 -1 5758
5760 0 387197.38 171519.64 185920 -1 5759
5761 0 387160.16 171599.73 185880 -1 5760
5762 0 387107.6 171706.06 185840 -1 5761
5763 0 387076.66 171769.7 185800 -1 5762
5764 0 387050.9 171820.98 185760 -1 5763
5765 0 387023.75 171881.1 185720 -1 5764
5766 0 386998.88 171939.55 185680 -1 5765
5767 0 386970.78 171994.5 185640 -1 5766
5768 0 386948.72 172025.64 185600 -1 5767
5769 0 386933.72 172076.36 185560 -1 5768
5770 0 386909.53 172129.52 185520 -1 5769
5771 0 386870.62 172194.7 185480 -1 5770
5772 0 386909.75 172196.69 185440 -1 5771
5773 0 386928.12 172210.7 185400 -1 5772
5774 0 386950.4 172223.36 185360 -1 5773
5775 0 386671.84 173086.92 185360 -1 5774
5776 0 386707.53 173117.64 185320 -1 5775
5777 0 386618.94 173359.62 185280 -1 5776
5778 0 386604.2 173385.19 185240 -1 5777
5779 0 386566.1 173430.58 185200 -1 5778
5780 0 386602.62 173467.19 185160 -1 5779
5781 0 386765.47 173445.25 185120 -1 5780
5782 0 386571.75 173571.64 185080 -1 5781
5783 0 386588.47 173601.9 185040 -1 5782
5784 0 386596.16 173621.75 185000 -1 5783
5785 0 386596.47 173628.92 184960 -1 5784
5786 0 386599.62 173622.66 184920 -1 5785
5787 0 386579.9 173602.45 184880 -1 5786
5788 0 386560.8 173582 184840 -1 5787
5789 0 386531.5 173577.3 184800 -1 5788
5790 0 386514.72 173576.2 184760 -1 5789
5791 0 386495.53 173554.4 184720 -1 5790
5792 0 386477.03 173562.62 184680 -1 5791
5793 0 386446.97 173570.8 184640 -1 5792
5794 0 386403.12 173591.03 184600 -1 5793
5795 0 386351 173606.1 184560 -1 5794
5796 0 386289.94 173621.05 184520 -1 5795
5797 0 386244.2 173652.7 184480 -1 5796
5798 0 386194.78 173688.25 184440 -1 5797
5799 0 386158.94 173679.58 184400 -1 5798
5800 0 386117.62 173673.39 184360 -1 5799
5801 0 386106.03 173636.19 184320 -1 5800
5802 0 386063.44 173622.36 184280 -1 5801
5803 0 386028.6 173583.19 184240 -1 5802
5804 0 386024.72 173546.31 184200 -1 5803
5805 0 385975.44 173527.9 184160 -1 5804
5806 0 385953.7 173517.11 184120 -1 5805
5807 0 385902.3 173528.1 184080 -1 5806
5808 0 385914.88 173525.47 184040 -1 5807
5809 0 385951.44 173477.23 184000 -1 5808
5810 0 385981.66 173460.44 183960 -1 5809
5811 0 386093.66 173515.95 183920 -1 5810
5812 0 386218.66 173563.25 183880 -1 5811
5813 0 386324.75 173616.88 183840 -1 5812
5814 0 386426.94 173664.45 183800 -1 5813
5815 0 386707.06 173687.45 183760 -1 5814
5816 0 386989.12 173684.08 183720 -1 5815
5817 0 386958.1 173666.88 183680 -1 5816
5818 0 386934.8 173640.61 183640 -1 5817
5819 0 386892.9 173627.88 183600 -1 5818
5820 0 386857.44 173613 183560 -1 5819
5821 0 386881.44 173642.5 183520 -1 5820
5822 0 386879.8 173720.33 183480 -1 5821
5823 0 386852.72 173801.69 183440 -1 5822
5824 0 386800.6 174016.83 183400 -1 5823
5825 0 386729.44 174237.14 183360 -1 5824
5826 0 386696.7 174432.08 183320 -1 5825
5827 0 386783.44 173978.88 183280 -1 5826
5828 0 386957.7 173812 183240 -1 5827
5829 0 386978 173828 183160 -1 5828
5830 0 386998.2 173843.89 183080 -1 5829
5831 0 387330.5 173447.66 183080 -1 5830
5832 0 387387.84 173378.23 183080 -1 5831
5833 0 387692.12 173422.23 183080 -1 5832
5834 0 387796.97 173483.31 183080 -1 5833
5835 0 387854.97 173529.05 183120 -1 5834
5836 0 387857.9 173494.08 183200 -1 5835
5837 0 387879.94 173303.05 183320 -1 5836
5838 0 388003.25 173305.81 183400 -1 5837
5839 0 388276.16 173350.31 183520 -1 5838
5840 0 388421.44 173276.81 183600 -1 5839
5841 0 388581.2 173218.55 183600 -1 5840
5842 0 388667.75 173063.03 183600 -1 5841
5843 0 388672.06 173034.86 183560 -1 5842
5844 0 388666.25 172970.6 183520 -1 5843
5845 0 388673.44 172851.78 183440 -1 5844
5846 0 388744.1 172792.16 183360 -1 5845
5847 0 388747.34 172790 183320 -1 5846
5848 0 388754.5 172785.84 183240 -1 5847
5849 0 388772.47 172833.25 183200 -1 5848
5850 0 388770.56 172836.47 183160 -1 5849
5851 0 388871.2 172802.45 183160 -1 5850
5852 0 389007.7 172799.72 183160 -1 5851
5853 0 389099.44 172821.78 183160 -1 5852
5854 0 389191.1 172947.34 183160 -1 5853
5855 0 389216.47 172935.3 183200 -1 5854
5856 0 389391.12 172909.92 183200 -1 5855
5857 0 389454.62 172905.5 183160 -1 5856
5858 0 389486.44 172955.69 183120 -1 5857
5859 0 389542.47 172999.52 183080 -1 5858
5860 0 387020.2 173865.86 183000 -1 5830
5861 0 387169.84 174059 182800 -1 5860
5862 0 387270.28 174181.6 182680 -1 5861
5863 0 387283.4 174244.66 182640 -1 5862
5864 0 387349 174324.27 182600 -1 5863
5865 0 387584.78 174292.44 182560 -1 5864
5866 0 387664.28 174327.5 182520 -1 5865
5867 0 387693.16 174389.34 182480 -1 5866
5868 0 387733.94 174362.42 182440 -1 5867
5869 0 387775.5 174357.5 182400 -1 5868
5870 0 387817.1 174353.03 182360 -1 5869
5871 0 387967.7 174328.86 182240 -1 5870
5872 0 387992.25 174317 182200 -1 5871
5873 0 388064.62 174280.73 182080 -1 5872
5874 0 388056.4 174206.19 182000 -1 5873
5875 0 388066.06 174168.66 181960 -1 5874
5876 0 388124.8 174115.31 181880 -1 5875
5877 0 388138.8 174090.69 181800 -1 5876
5878 0 388187.78 174045.38 181760 -1 5877
5879 0 388249.9 173997.52 181680 -1 5878
5880 0 388352.3 173927.16 181560 -1 5879
5881 0 388442.88 173886.31 181520 -1 5880
5882 0 388579.8 173841.06 181440 -1 5881
5883 0 388703.38 173785.44 181360 -1 5882
5884 0 388746.12 173779.97 181320 -1 5883
5885 0 388785.4 173738.19 181200 -1 5884
5886 0 388837.75 173767.66 181080 -1 5885
5887 0 388896.22 173795.38 180960 -1 5886
5888 0 388906.16 173752.69 180840 -1 5887
5889 0 388946.5 173759.38 180760 -1 5888
5890 0 388980.94 173724.97 180680 -1 5889
5891 0 389041.7 173696.56 180600 -1 5890
5892 0 389105.75 173661.69 180520 -1 5891
5893 0 389122.8 173691.69 180440 -1 5892
5894 0 389128.56 173704.34 180360 -1 5893
5895 0 389161.38 173696.9 180280 -1 5894
5896 0 389288.5 173669.72 180200 -1 5895
5897 0 389389.12 173592.97 180160 -1 5896
5898 0 389438.06 173524.75 180040 -1 5897
5899 0 389465.66 173448.47 180000 -1 5898
5900 0 389381.2 173384.06 179920 -1 5899
5901 0 389280 173323.16 179840 -1 5900
5902 0 389319.28 173288.31 179760 -1 5901
5903 0 389265.28 173372.92 179720 -1 5902
5904 0 389252.06 173299.78 179680 -1 5903
5905 0 389230.62 173355.67 179600 -1 5904
5906 0 389241.25 173381.45 179560 -1 5905
5907 0 389238.8 173420.47 179520 -1 5906
5908 0 389286.88 173416.3 179480 -1 5907
5909 0 389328.53 173363.25 179400 -1 5908
5910 0 389356.16 173339.11 179320 -1 5909
5911 0 389435 173257.69 179280 -1 5910
5912 0 389482.7 173171.66 179200 -1 5911
5913 0 389494.03 173121.25 179160 -1 5912
5914 0 389614.88 173175.9 179040 -1 5913
5915 0 389692.2 173142.31 179000 -1 5914
5916 0 389751.84 173096.33 179000 -1 5915
5917 0 389929.8 173029.22 178920 -1 5916
5918 0 390040.56 172984.2 178880 -1 5917
5919 0 390041.12 172979.05 178840 -1 5918
5920 0 388237.94 174259.62 182200 -1 5872
5921 0 388412.88 174170.17 182200 -1 5920
5922 0 388647.94 174270.38 182200 -1 5921
5923 0 388807.47 174389.06 182200 -1 5922
5924 0 389072.62 174426.95 182200 -1 5923
5925 0 389184.97 174432 182200 -1 5924
5926 0 389327.94 174463.6 182120 -1 5925
5927 0 389449.38 174460.97 182080 -1 5926
5928 0 389853.62 174943.86 182040 -1 5927
5929 0 389545.56 174542.61 182000 -1 5928
5930 0 389562.7 174568.75 181920 -1 5929
5931 0 389555.53 174548.34 181880 -1 5930
5932 0 389562.56 174551.12 181840 -1 5931
5933 0 389567.34 174542.33 181760 -1 5932
5934 0 389576.03 174525.28 181600 -1 5933
5935 0 389523 174552.62 181440 -1 5934
5936 0 389482.16 174585.56 181360 -1 5935
5937 0 389480.5 174664.69 181360 -1 5936
5938 0 389457.28 174697.9 181320 -1 5937
5939 0 388450 174244 182240 -1 5921
5940 0 388487.3 174318.16 182280 -1 5939
5941 0 388587.62 174385.25 182360 -1 5940
5942 0 388552 174339 182440 -1 5941
5943 0 388533.7 174316.38 182480 -1 5942
5944 0 388482.62 174256.16 182520 -1 5943
5945 0 388420.9 174073.67 182520 -1 5944
5946 0 388389.78 173967.69 182560 -1 5945
5947 0 388374.4 173854.66 182560 -1 5946
5948 0 388367.56 173738.39 182600 -1 5947
5949 0 388534.16 173667.9 182600 -1 5948
5950 0 388635.34 173543.1 182600 -1 5949
5951 0 388822.75 173469.75 182600 -1 5950
5952 0 388970.34 173441.78 182600 -1 5951
5953 0 389063.7 173418.67 182640 -1 5952
5954 0 389163.12 173459.78 182640 -1 5953
5955 0 389260.25 173446.22 182680 -1 5954
5956 0 389296.78 173387.75 182720 -1 5955
5957 0 389349.5 173306.5 182760 -1 5956
5958 0 389402.22 173225.22 182800 -1 5957
5959 0 389489.44 173158.97 182840 -1 5958
5960 0 389522.78 173122.5 182880 -1 5959
5961 0 388500.75 174621.31 182480 -1 5943
5962 0 388484.5 174769.81 182480 -1 5961
5963 0 388486.84 174928.69 182520 -1 5962
5964 0 388562.5 175079.75 182520 -1 5963
5965 0 388570.38 175128.97 182560 -1 5964
5966 0 388570.38 175128.97 182600 -1 5965
5967 0 388627.78 175169.47 182680 -1 5966
5968 0 387673.9 174346.28 182360 -1 5870
5969 0 387556.4 174300.02 182360 -1 5968
5970 0 387409 174262.5 182360 -1 5969
5971 0 387289.4 174209.25 182280 -1 5970
5972 0 386932.97 174274.44 182160 -1 5971
5973 0 386710.66 174259.4 182080 -1 5972
5974 0 386592.16 174159.48 182080 -1 5973
5975 0 386474.34 174054.84 182080 -1 5974
5976 0 386390.7 174028.66 182000 -1 5975
5977 0 386253.7 173940.6 181920 -1 5976
5978 0 386141.03 173893.03 181920 -1 5977
5979 0 386086.44 173895.9 181960 -1 5978
5980 0 386006.38 173907.72 182040 -1 5979
5981 0 385880.75 173846.16 182080 -1 5980
5982 0 385800.06 173843.94 182040 -1 5981
5983 0 385709.34 173647.69 182040 -1 5982
5984 0 385700.44 173698.14 181960 -1 5983
5985 0 385755.2 173765.7 181880 -1 5984
5986 0 385759.88 173777.89 181840 -1 5985
5987 0 386511.5 175735.36 183320 -1 5826
5988 0 386426.3 176390.16 183320 -1 5987
5989 0 386438.44 176725.39 183280 -1 5988
5990 0 386452.84 176780.31 183240 -1 5989
5991 0 386480.3 176825.84 183200 -1 5990
5992 0 386492.88 176878.4 183160 -1 5991
5993 0 386521.66 176934.55 183120 -1 5992
5994 0 386615.66 177174.34 183080 -1 5993
5995 0 386710.84 177422.88 183040 -1 5994
5996 0 386789.12 177591.23 183000 -1 5995
5997 0 386868.88 177765.62 182960 -1 5996
5998 0 386865.06 177719.17 182920 -1 5997
5999 0 386930.5 177613.23 182880 -1 5998
6000 0 386986.44 177475.8 182760 -1 5999
6001 0 387057.4 177504.8 182640 -1 6000
6002 0 387215.62 177608.31 182560 -1 6001
6003 0 387332.06 177702.12 182520 -1 6002
6004 0 387570.3 177964.42 182520 -1 6003
6005 0 387565.56 177962.03 182560 -1 6004
6006 0 387508.12 177951.84 182640 -1 6005
6007 0 387385.88 177940.9 182720 -1 6006
6008 0 387358.03 177986.16 182800 -1 6007
6009 0 387592.2 178003 182440 -1 6004
6010 0 387686.22 177959.31 182280 -1 6009
6011 0 387862.94 177891.47 182160 -1 6010
6012 0 387981.34 177872.61 182120 -1 6011
6013 0 387981.34 177874.02 182080 -1 6012
6014 0 388212.94 177808.27 181960 -1 6013
6015 0 388162.66 177638.28 181920 -1 6014
6016 0 388291 177654 181760 -1 6015
6017 0 388386.8 177665.64 181640 -1 6016
6018 0 388381.75 177761.69 181520 -1 6017
6019 0 388357.25 177772.69 181440 -1 6018
6020 0 388024.62 177835.06 181360 -1 6019
6021 0 387413.84 177683.48 181320 -1 6020
6022 0 387296.62 177568.33 181200 -1 6021
6023 0 387251 177453.62 181160 -1 6022
6024 0 387514.38 177291.2 181080 -1 6023
6025 0 387698.66 177237.67 181000 -1 6024
6026 0 387790.6 177210.9 180960 -1 6025
6027 0 387794.9 177221.56 180920 -1 6026
6028 0 387794.9 177207.11 180880 -1 6027
6029 0 387805.75 177208.86 180840 -1 6028
6030 0 387585.75 177143.03 180840 -1 6029
6031 0 387595.88 177058.67 180800 -1 6030
6032 0 387497.16 176964.08 180720 -1 6031
6033 0 387401.38 176949.95 180680 -1 6032
6034 0 387274.88 176912.66 180680 -1 6033
6035 0 386980.75 176958.89 180680 -1 6034
6036 0 386954.2 176974.81 180600 -1 6035
6037 0 386939.12 176985.73 180560 -1 6036
6038 0 386925.8 177015.66 180520 -1 6037
6039 0 386958.16 177064.88 180440 -1 6038
6040 0 387038.28 177053.88 180360 -1 6039
6041 0 387041.97 177045.94 180320 -1 6040
6042 0 387241.7 177344.1 181000 -1 6025
6043 0 387104.5 177290.2 181000 -1 6042
6044 0 386941.12 177331.34 181000 -1 6043
6045 0 386833.97 177366.03 180960 -1 6044
6046 0 386739.97 177364.38 180840 -1 6045
6047 0 386483.34 177312.8 180720 -1 6046
6048 0 386331.4 177194.56 180640 -1 6047
6049 0 386205.6 177243.69 180600 -1 6048
6050 0 385970.94 177203.47 180600 -1 6049
6051 0 385738 177116.56 180600 -1 6050
6052 0 385555.5 177115.25 180600 -1 6051
6053 0 385428.25 177100 180600 -1 6052
6054 0 385368.06 177093.44 180600 -1 6053
6055 0 385298.06 177147.06 180600 -1 6054
6056 0 385208.03 177164.66 180560 -1 6055
6057 0 384996.9 177109.88 180560 -1 6056
6058 0 385021.22 177036.88 180600 -1 6057
6059 0 384926.72 177013.47 180600 -1 6058
6060 0 384791.06 177026.72 180600 -1 6059
6061 0 384686.8 177017.23 180600 -1 6060
6062 0 384638.1 177034 180640 -1 6061
6063 0 384638.56 177047.12 180680 -1 6062
6064 0 384659.4 177069.78 180720 -1 6063
6065 0 384759.22 177023.56 180760 -1 6064
6066 0 384502.3 176919.56 180640 -1 6062
6067 0 384391.6 176872.81 180640 -1 6066
6068 0 384264.78 176868.81 180720 -1 6067
6069 0 384237.5 176919 180800 -1 6068
6070 0 384103.1 176765.81 180800 -1 6069
6071 0 383903.6 176659.1 180800 -1 6070
6072 0 383859.16 176598.69 180800 -1 6071
6073 0 383819.25 176504 180800 -1 6072
6074 0 383787.34 176449.6 180720 -1 6073
6075 0 383731.75 176410.08 180680 -1 6074
6076 0 383674.9 176335.69 180600 -1 6075
6077 0 383475.7 176276.75 180480 -1 6076
6078 0 383393.16 176179.9 180360 -1 6077
6079 0 383326.84 176106.38 180280 -1 6078
6080 0 383270.7 176077.6 180200 -1 6079
6081 0 383247.56 176054.95 180120 -1 6080
6082 0 383390.16 176202.31 180080 -1 6081
6083 0 383248.9 175828.88 180040 -1 6082
6084 0 383238.6 175704.31 179960 -1 6083
6085 0 383310.38 175585.81 179840 -1 6084
6086 0 383388.56 175389.22 179720 -1 6085
6087 0 383286.47 175239.88 179600 -1 6086
6088 0 383293.62 175273.17 179480 -1 6087
6089 0 383257.38 175265.8 179320 -1 6088
6090 0 383220.5 175147.44 179160 -1 6089
6091 0 383261.44 175109.69 179040 -1 6090
6092 0 383286.75 175033.16 178920 -1 6091
6093 0 383292.72 174991.19 178800 -1 6092
6094 0 383366.44 174887.38 178760 -1 6093
6095 0 383396.6 174860.38 178720 -1 6094
6096 0 383433.7 174856.39 178680 -1 6095
6097 0 383526.3 174921.73 178560 -1 6096
6098 0 383573.8 174981.44 178520 -1 6097
6099 0 383615.44 175024.9 178400 -1 6098
6100 0 383598.03 175019 178280 -1 6099
6101 0 383617.47 175032.12 178240 -1 6100
6102 0 383627.3 175009.31 178200 -1 6101
6103 0 383725.72 174988.05 178160 -1 6102
6104 0 383786.75 174959.34 178080 -1 6103
6105 0 383798.62 174935.08 178000 -1 6104
6106 0 383801 174913.84 177960 -1 6105
6107 0 383808 174904.02 177880 -1 6106
6108 0 383768.38 174921.16 177760 -1 6107
6109 0 383718.5 174987.52 177640 -1 6108
6110 0 383766.72 175116.72 177520 -1 6109
6111 0 383772.78 175134.94 177480 -1 6110
6112 0 384210.16 176969.1 180880 -1 6069
6113 0 384188.3 176989.12 180920 -1 6112
6114 0 384192.34 177011.75 180960 -1 6113
6115 0 384071.56 177077.06 180960 -1 6114
6116 0 383944.84 177110.27 180960 -1 6115
6117 0 383949.94 177183.47 180920 -1 6116
6118 0 383776.75 177150.44 180920 -1 6117
6119 0 383748.9 177133.34 180880 -1 6118
6120 0 384097.25 177250.4 180920 -1 6117
6121 0 384117.03 177249.1 180840 -1 6120
6122 0 387040 177689.36 181160 -1 6023
6123 0 386927.5 177722.72 181200 -1 6122
6124 0 386763.84 178059.61 183000 -1 5997
6125 0 386679.56 178239.69 183040 -1 6124
6126 0 386585.88 178447.56 183080 -1 6125
6127 0 386402.16 178775.42 183120 -1 6126
6128 0 385574.88 179081.58 183160 -1 6127
6129 0 384943.44 179031.73 183120 -1 6128
6130 0 384200.1 178899.52 183120 -1 6129
6131 0 384105.38 178757.61 183120 -1 6130
6132 0 383967.47 178531.7 183120 -1 6131
6133 0 383880.38 178397.16 183200 -1 6132
6134 0 383669.03 178294.45 183320 -1 6133
6135 0 383514.16 178283.75 183400 -1 6134
6136 0 383504.5 178264.4 183520 -1 6135
6137 0 383223.28 178272.03 183560 -1 6136
6138 0 383021.3 178302.1 183680 -1 6137
6139 0 382933.1 178175.2 183760 -1 6138
6140 0 382873.1 178076.14 183760 -1 6139
6141 0 382865.75 178009.47 183720 -1 6140
6142 0 382827.34 177844.16 183680 -1 6141
6143 0 382803 177791.55 183600 -1 6142
6144 0 384952.88 179032.83 183080 -1 6129
6145 0 384968.1 178973.38 183000 -1 6144
6146 0 384908 179005.06 182920 -1 6145
6147 0 384919 179030.5 182880 -1 6146
6148 0 384930 179056 182840 -1 6147
6149 0 385284.94 179031.44 182840 -1 6148
6150 0 385577.38 179011.73 182840 -1 6149
6151 0 385577.8 179012.67 182800 -1 6150
6152 0 385582.56 179028.53 182760 -1 6151
6153 0 385647.66 179100.56 182680 -1 6152
6154 0 385633.12 179106.1 182600 -1 6153
6155 0 385602.88 179057.45 182560 -1 6154
6156 0 384364.44 178995.83 182880 -1 6147
6157 0 384092.7 178979.62 182880 -1 6156
6158 0 383963.62 179035.94 182840 -1 6157
6159 0 383715.5 179116.75 182840 -1 6158
6160 0 383664.4 179252.25 182840 -1 6159
6161 0 383585.62 179340.88 182840 -1 6160
6162 0 383583.2 179302.1 182760 -1 6161
6163 0 383524.44 179284.25 182680 -1 6162
6164 0 383476.47 179444.56 182680 -1 6163
6165 0 383486.56 179605.72 182680 -1 6164
6166 0 383323.2 179896.44 182680 -1 6165
6167 0 383263.72 179999.75 182640 -1 6166
6168 0 383113.25 180122.56 182640 -1 6167
6169 0 383052.12 180160.47 182600 -1 6168
6170 0 383044.44 180192.34 182520 -1 6169
6171 0 383061.06 180201.66 182480 -1 6170
6172 0 385429.8 178933.47 183200 -1 6128
6173 0 384976.88 179006.64 183240 -1 6172
6174 0 384886 179009.66 183280 -1 6173
6175 0 384797.78 179019.94 183320 -1 6174
6176 0 384727.66 179040.33 183360 -1 6175
6177 0 384630.44 179059.69 183400 -1 6176
6178 0 384436.7 178965.73 183440 -1 6177
6179 0 384483.5 178986 183480 -1 6178
6180 0 384529.88 179006.28 183520 -1 6179
6181 0 384387.9 178940.17 183680 -1 6180
6182 0 384323.44 179026.31 183760 -1 6181
6183 0 384249.44 179119.9 183880 -1 6182
6184 0 384291.2 179213.84 183960 -1 6183
6185 0 384382.8 179281.03 184040 -1 6184
6186 0 384403.8 179380.67 184160 -1 6185
6187 0 384435.2 179508.34 184280 -1 6186
6188 0 384506.12 179728.44 184440 -1 6187
6189 0 384480.5 179894.31 184560 -1 6188
6190 0 384460.53 179965.62 184640 -1 6189
6191 0 384435 179990.12 184680 -1 6190
6192 0 384380 180119.12 184800 -1 6191
6193 0 384263.12 180372.47 184960 -1 6192
6194 0 384292.12 180472.52 185040 -1 6193
6195 0 384280.44 180627.53 185160 -1 6194
6196 0 384314.22 180730.06 185240 -1 6195
6197 0 384369.2 180732.62 185280 -1 6196
6198 0 384418.03 180778.75 185360 -1 6197
6199 0 384423.5 180818.6 185400 -1 6198
6200 0 384501.22 180965.97 185480 -1 6199
6201 0 384570.62 181063.62 185520 -1 6200
6202 0 384501.66 181204.55 185600 -1 6201
6203 0 384518.9 181305.58 185680 -1 6202
6204 0 384426.94 179213.25 183360 -1 6177
6205 0 384340.84 179302.48 183320 -1 6204
6206 0 384306.9 179499 183280 -1 6205
6207 0 384504.94 179803.44 183240 -1 6206
6208 0 384366.03 180331.27 183200 -1 6207
6209 0 384109.22 180807.89 183200 -1 6208
6210 0 384437.16 181643.34 183200 -1 6209
6211 0 384506.22 181803.14 183160 -1 6210
6212 0 384781.66 182471.6 183120 -1 6211
6213 0 384790.25 182503.92 183080 -1 6212
6214 0 384802.1 182539 183040 -1 6213
6215 0 384821.38 182557.98 183000 -1 6214
6216 0 384812.9 182596.86 182960 -1 6215
6217 0 384832.06 182608.06 182920 -1 6216
6218 0 384846.12 182618.44 182880 -1 6217
6219 0 384850.1 182643.25 182840 -1 6218
6220 0 384856.9 182648.05 182800 -1 6219
6221 0 384847.03 182667.02 182760 -1 6220
6222 0 384793.25 182720.17 182720 -1 6221
6223 0 384918.03 182767.72 182680 -1 6222
6224 0 385494.34 182960.77 182680 -1 6223
6225 0 385379.3 183131.8 182640 -1 6224
6226 0 385022.78 183350.83 182600 -1 6225
6227 0 385017.6 183309.66 182560 -1 6226
6228 0 385114.56 183319.27 182520 -1 6227
6229 0 385136 183293.31 182480 -1 6228
6230 0 385117.38 183350.83 182440 -1 6229
6231 0 385091.56 183344.31 182400 -1 6230
6232 0 385151.75 183395.23 182360 -1 6231
6233 0 385164.25 183418.98 182320 -1 6232
6234 0 385169.5 183467.58 182280 -1 6233
6235 0 385145.25 183484.61 182240 -1 6234
6236 0 385181.88 183565.2 182200 -1 6235
6237 0 385167.12 183555.67 182160 -1 6236
6238 0 385184.88 183634.7 182120 -1 6237
6239 0 385193.53 183675.17 182080 -1 6238
6240 0 385351.84 184014.17 182040 -1 6239
6241 0 385331.44 183833.7 182000 -1 6240
6242 0 385378.25 183831.64 181960 -1 6241
6243 0 384377.16 182520.62 182720 -1 6222
6244 0 384241.38 182331.77 182720 -1 6243
6245 0 384243.25 182321.61 182680 -1 6244
6246 0 384222.1 182397.95 182600 -1 6245
6247 0 384175 182467.84 182480 -1 6246
6248 0 384228.47 182535.34 182360 -1 6247
6249 0 384232.94 182553.47 182320 -1 6248
6250 0 384311.25 181689.84 183080 -1 6213
6251 0 384260.12 181428.12 183080 -1 6250
6252 0 384261.66 181260.31 183080 -1 6251
6253 0 384175.06 180760.25 183080 -1 6252
6254 0 384333.8 180453.94 183080 -1 6253
6255 0 384771.84 180135 183080 -1 6254
6256 0 384783.66 180158.22 183040 -1 6255
6257 0 384540.38 180318.19 183040 -1 6256
6258 0 384540.38 180318.19 183000 -1 6257
6259 0 384433.56 180444.69 182960 -1 6258
6260 0 384362.97 182816.16 183120 -1 6212
6261 0 384238 182855.75 183120 -1 6260
6262 0 384099.78 182826.22 183120 -1 6261
6263 0 384169.38 183128.84 183160 -1 6262
6264 0 384332.56 183249.56 183200 -1 6263
6265 0 384587.4 183809.28 183200 -1 6264
6266 0 384241.2 184245.66 183200 -1 6265
6267 0 384145.88 184322.95 183160 -1 6266
6268 0 384128.66 184362.33 183120 -1 6267
6269 0 383849.8 184603.1 183120 -1 6268
6270 0 383447.72 184606.67 183120 -1 6269
6271 0 382990.88 184497.6 183120 -1 6270
6272 0 382990.88 184497.6 183160 -1 6271
6273 0 382990.88 184497.6 183200 -1 6272
6274 0 382991.8 184497.6 183240 -1 6273
6275 0 382825.84 184391.72 183120 -1 6271
6276 0 382696.66 183969.44 183120 -1 6275
6277 0 382743.2 183770.39 183120 -1 6276
6278 0 382733.6 183737.98 183080 -1 6277
6279 0 382741.1 183752.98 183040 -1 6278
6280 0 382782.53 183573.98 183040 -1 6279
6281 0 382701.5 183451.98 183040 -1 6280
6282 0 382633.53 183395.8 183040 -1 6281
6283 0 382612.3 183308.12 183000 -1 6282
6284 0 383668.62 184329.81 183120 -1 6269
6285 0 383718.2 184180.56 183120 -1 6284
6286 0 383653.72 184037.28 183120 -1 6285
6287 0 383690.5 183854.78 183160 -1 6286
6288 0 383706.2 183757.33 183240 -1 6287
6289 0 384093.88 184441.44 183040 -1 6268
6290 0 384211.56 184498.06 182960 -1 6289
6291 0 384254.75 184477.44 182880 -1 6290
6292 0 383956.3 184609.95 182840 -1 6291
6293 0 384224.44 184262.53 183240 -1 6266
6294 0 384204.25 184358.9 183280 -1 6293
6295 0 384189.47 184493.11 183320 -1 6294
6296 0 384137.84 184791.12 183320 -1 6295
6297 0 384420.34 184996.84 183320 -1 6296
6298 0 384659.62 185073.14 183280 -1 6297
6299 0 385214 185526.72 183160 -1 6298
6300 0 385893.3 185886.06 183160 -1 6299
6301 0 386595.56 186159.06 183160 -1 6300
6302 0 386873.88 186395.7 183200 -1 6301
6303 0 387006.38 186497.55 183240 -1 6302
6304 0 387532.28 187093.44 183280 -1 6303
6305 0 387567.25 187132.75 183400 -1 6304
6306 0 387579.2 187145.67 183440 -1 6305
6307 0 387738.6 187349.84 183560 -1 6306
6308 0 387855.2 187637.44 183680 -1 6307
6309 0 388055.66 188045.33 183760 -1 6308
6310 0 388039.28 188229.72 183920 -1 6309
6311 0 388198.2 188561.77 183920 -1 6310
6312 0 388328.1 188838.17 183920 -1 6311
6313 0 388316.38 188877.56 183800 -1 6312
6314 0 388280.7 188829.84 183760 -1 6313
6315 0 388208.88 188991.2 183640 -1 6314
6316 0 388103.88 189058.97 183600 -1 6315
6317 0 388121.56 189066.69 183520 -1 6316
6318 0 388167.2 189074.56 183480 -1 6317
6319 0 388414.94 189117.89 183440 -1 6318
6320 0 388518.12 189151.48 183360 -1 6319
6321 0 388651.88 189202 183280 -1 6320
6322 0 388830.7 189338.28 183200 -1 6321
6323 0 388959.62 189514.1 183120 -1 6322
6324 0 389080.84 189649.77 183080 -1 6323
6325 0 389104.28 189664.77 183040 -1 6324
6326 0 389212.9 189807.52 182960 -1 6325
6327 0 389229.56 189944.61 182920 -1 6326
6328 0 389277.22 190044.5 182880 -1 6327
6329 0 389241.62 190276.95 182880 -1 6328
6330 0 389311.38 190563.89 182880 -1 6329
6331 0 389397.25 190619.6 182840 -1 6330
6332 0 389427.44 190847.06 182760 -1 6331
6333 0 389404.84 191044.22 182760 -1 6332
6334 0 389425.8 191123 182760 -1 6333
6335 0 389549.5 191145.47 182720 -1 6334
6336 0 389735.88 191291.12 182680 -1 6335
6337 0 389870.8 191427.16 182600 -1 6336
6338 0 390028.12 191657.56 182560 -1 6337
6339 0 390206.7 191919.06 182560 -1 6338
6340 0 390304.94 191956.4 182480 -1 6339
6341 0 390280.66 191972.84 182400 -1 6340
6342 0 390285.25 192060.22 182240 -1 6341
6343 0 390405.2 192158.6 182080 -1 6342
6344 0 390494.72 192159.48 182000 -1 6343
6345 0 390622.1 192058.62 181880 -1 6344
6346 0 390692 192113.72 181760 -1 6345
6347 0 390720.12 192118.97 181640 -1 6346
6348 0 390745.62 192143.08 181440 -1 6347
6349 0 390562.44 192123.5 181360 -1 6348
6350 0 390374.47 192127.08 181320 -1 6349
6351 0 390164.94 192028.75 181200 -1 6350
6352 0 389986.12 192000.3 181120 -1 6351
6353 0 389877.88 191984 181000 -1 6352
6354 0 389758.8 191899.69 180800 -1 6353
6355 0 389669.16 191789.44 180640 -1 6354
6356 0 389611.94 191656.56 180480 -1 6355
6357 0 389537.84 191554.62 180320 -1 6356
6358 0 389505.2 191548.1 180280 -1 6357
6359 0 389441.62 191487.75 180240 -1 6358
6360 0 389354.8 191367.34 180240 -1 6359
6361 0 389256.1 191167.62 180200 -1 6360
6362 0 389255.88 191058.81 180160 -1 6361
6363 0 389235.6 190931.53 180080 -1 6362
6364 0 389228.44 190912.5 180040 -1 6363
6365 0 389206.3 190684.98 180040 -1 6364
6366 0 389151.1 190368.62 180040 -1 6365
6367 0 388970.2 190246.75 180040 -1 6366
6368 0 388860.75 190069.47 180000 -1 6367
6369 0 388827.1 189744.75 179960 -1 6368
6370 0 388679.88 189430.02 179880 -1 6369
6371 0 388503.2 189237.73 179800 -1 6370
6372 0 388446.25 189211.86 179760 -1 6371
6373 0 388242.7 189077.16 179680 -1 6372
6374 0 388094.75 189045.34 179520 -1 6373
6375 0 388060.72 189011.16 179400 -1 6374
6376 0 387898.56 188714.89 179240 -1 6375
6377 0 387819.12 188455.4 179200 -1 6376
6378 0 387863.6 188235.39 179160 -1 6377
6379 0 387655.7 188078.25 179160 -1 6378
6380 0 387709.7 187864.05 179160 -1 6379
6381 0 387742.34 187681.42 179080 -1 6380
6382 0 387825.47 187436.5 178920 -1 6381
6383 0 387862.56 186876.77 178880 -1 6382
6384 0 387776.2 186736.55 178840 -1 6383
6385 0 387679.56 186564.56 178840 -1 6384
6386 0 387737.22 186467.36 178840 -1 6385
6387 0 387621.03 186126.48 178840 -1 6386
6388 0 387647.53 185936.36 178840 -1 6387
6389 0 387681.66 185810.66 178800 -1 6388
6390 0 387628.9 185525.38 178720 -1 6389
6391 0 387600 185406.88 178800 -1 6390
6392 0 387633.7 185242.95 178840 -1 6391
6393 0 387645.56 185013.19 178840 -1 6392
6394 0 387649.84 184764.4 178840 -1 6393
6395 0 387705 184695.27 178760 -1 6394
6396 0 387732.28 184577.5 178720 -1 6395
6397 0 387801.12 184050.05 178680 -1 6396
6398 0 387770.7 183811.28 178600 -1 6397
6399 0 387696.9 183710.88 178600 -1 6398
6400 0 387650.34 183690.1 178640 -1 6399
6401 0 387618.9 183491.8 178720 -1 6400
6402 0 387606.12 183262.34 178760 -1 6401
6403 0 387659.9 183193.14 178760 -1 6402
6404 0 387670.1 182887.3 178760 -1 6403
6405 0 387609.5 182868 178800 -1 6404
6406 0 387548.56 182849.23 178840 -1 6405
6407 0 387415 182870.1 178880 -1 6406
6408 0 387458.44 183051.69 179000 -1 6407
6409 0 387530 183050 179040 -1 6408
6410 0 387580.8 183181.9 179080 -1 6409
6411 0 387493 183110.1 179240 -1 6410
6412 0 387422.22 183027.66 179440 -1 6411
6413 0 387419 183032.5 179560 -1 6412
6414 0 387418.5 183034.31 179600 -1 6413
6415 0 387681.22 182993.12 179760 -1 6414
6416 0 387717.16 182934.9 179800 -1 6415
6417 0 387814.72 182888.9 179920 -1 6416
6418 0 387923.56 182918.05 180040 -1 6417
6419 0 387969.44 182911 180080 -1 6418
6420 0 388240.7 182917.03 180160 -1 6419
6421 0 388293.56 182835.53 180240 -1 6420
6422 0 388309.3 182797.22 180280 -1 6421
6423 0 388360.4 182760.72 180320 -1 6422
6424 0 388371.06 182732.4 180360 -1 6423
6425 0 388467.25 182676.22 180440 -1 6424
6426 0 388566.2 182704.53 180520 -1 6425
6427 0 388741.25 182744.36 180640 -1 6426
6428 0 388783.5 182764.72 180680 -1 6427
6429 0 388888.06 182807.78 180840 -1 6428
6430 0 388983.25 182791.06 180920 -1 6429
6431 0 389245.03 182781.73 181000 -1 6430
6432 0 389289.62 182818.84 181120 -1 6431
6433 0 389372.9 182837.66 181200 -1 6432
6434 0 389379.6 182860.28 181320 -1 6433
6435 0 389350.53 182902.53 181360 -1 6434
6436 0 389234.9 182864.94 181560 -1 6435
6437 0 389304.7 182859.44 181720 -1 6436
6438 0 389475.66 182956.45 181840 -1 6437
6439 0 389521.66 183066.33 181960 -1 6438
6440 0 389545 183100.84 182000 -1 6439
6441 0 389826.34 183771.28 182040 -1 6440
6442 0 389807.7 183254.67 182080 -1 6441
6443 0 389944.22 183361.6 182080 -1 6442
6444 0 389973.3 183373.17 182120 -1 6443
6445 0 390058.16 183462.42 182120 -1 6444
6446 0 390135.06 183525.34 182080 -1 6445
6447 0 390354.25 183608.92 182080 -1 6446
6448 0 390405.06 183684.03 182120 -1 6447
6449 0 390435.56 183654.1 182160 -1 6448
6450 0 387434.1 182916.4 178800 -1 6405
6451 0 387259 182870.92 178800 -1 6450
6452 0 387068.25 182753.66 178800 -1 6451
6453 0 387002.97 182677.47 178800 -1 6452
6454 0 386951.25 182631.17 178760 -1 6453
6455 0 386938.56 182621.2 178720 -1 6454
6456 0 387718.53 182727.1 178760 -1 6404
6457 0 387851.84 182646.08 178760 -1 6456
6458 0 387944.06 182671.02 178720 -1 6457
6459 0 387964.06 182718.53 178680 -1 6458
6460 0 387811.3 183777.03 178520 -1 6398
6461 0 387942.5 183715.89 178520 -1 6460
6462 0 387991.6 183707.56 178480 -1 6461
6463 0 388027.6 183669.38 178360 -1 6462
6464 0 387954.4 183654.44 178240 -1 6463
6465 0 387942.6 183700.66 178200 -1 6464
6466 0 389248.3 191159.72 180240 -1 6361
6467 0 389245.94 191155.44 180280 -1 6466
6468 0 390246.34 191990.72 182600 -1 6339
6469 0 390250.75 192031.47 182640 -1 6468
6470 0 390233.5 192090.88 182720 -1 6469
6471 0 390373.56 192223.03 182800 -1 6470
6472 0 390432 192238.06 182880 -1 6471
6473 0 390515.88 192376.33 182880 -1 6472
6474 0 390620.78 192420.31 182880 -1 6473
6475 0 390700.94 192507.83 182880 -1 6474
6476 0 390702.28 192643.22 182880 -1 6475
6477 0 390680.9 192707.8 182880 -1 6476
6478 0 390682.25 192758.12 182880 -1 6477
6479 0 390707.84 192812.33 182880 -1 6478
6480 0 390767.34 192823 182880 -1 6479
6481 0 390831.4 192798.88 182880 -1 6480
6482 0 390924.62 192742.97 182880 -1 6481
6483 0 391044.28 192722.02 182880 -1 6482
6484 0 391043.8 192722.02 182960 -1 6483
6485 0 391056 192705.88 183000 -1 6484
6486 0 389203.8 189704.03 182960 -1 6326
6487 0 389110.56 189559.72 182960 -1 6486
6488 0 388972.66 189276.36 182960 -1 6487
6489 0 389178.38 188677.62 182960 -1 6488
6490 0 389197.9 188659.14 182920 -1 6489
6491 0 389284.97 188583.03 182880 -1 6490
6492 0 389392.06 188570.56 182840 -1 6491
6493 0 389443.8 188469.44 182760 -1 6492
6494 0 389412.88 188608.05 182640 -1 6493
6495 0 389474.94 188823.53 182520 -1 6494
6496 0 388383.56 188945.31 184000 -1 6312
6497 0 388286.62 188984.53 184120 -1 6496
6498 0 388320.72 189099.02 184200 -1 6497
6499 0 388472.12 189396.45 184280 -1 6498
6500 0 388504.94 189522.7 184320 -1 6499
6501 0 388508.6 189519.06 184360 -1 6500
6502 0 388218.84 189815.73 184480 -1 6501
6503 0 388213.06 189975.31 184560 -1 6502
6504 0 388124.38 190200.34 184680 -1 6503
6505 0 387857.34 190213.62 184680 -1 6504
6506 0 387746.75 190225.72 184640 -1 6505
6507 0 387678.2 190266.03 184640 -1 6506
6508 0 387608 190249.78 184640 -1 6507
6509 0 387581.5 190227.6 184600 -1 6508
6510 0 388138.7 190357.02 184760 -1 6504
6511 0 388068.34 190523 184840 -1 6510
6512 0 388032.53 190606.12 184880 -1 6511
6513 0 388054.78 190778.02 184960 -1 6512
6514 0 388118.9 191003.58 185080 -1 6513
6515 0 388116.44 191272.16 185200 -1 6514
6516 0 388222.12 191853.38 185320 -1 6515
6517 0 388112.28 192217.81 185320 -1 6516
6518 0 388085.8 192275 185400 -1 6517
6519 0 387319.22 192175.75 185400 -1 6518
6520 0 387174.28 192138.84 185360 -1 6519
6521 0 387012.22 192094.19 185320 -1 6520
6522 0 386986.6 192061.03 185280 -1 6521
6523 0 386948.5 191981.52 185280 -1 6522
6524 0 386925.66 191956.8 185240 -1 6523
6525 0 386850.88 191933.11 185200 -1 6524
6526 0 386773.72 191929.22 185160 -1 6525
6527 0 386606.94 192011.47 185200 -1 6526
6528 0 386553.44 192060.31 185320 -1 6527
6529 0 386453.94 192128.56 185400 -1 6528
6530 0 386208.88 192074.34 185400 -1 6529
6531 0 386029.2 192062.47 185280 -1 6530
6532 0 385985 192025.61 185200 -1 6531
6533 0 386324.7 192140.12 185480 -1 6529
6534 0 386339.2 192144.73 185520 -1 6533
6535 0 388165.8 192527.02 185320 -1 6517
6536 0 388365.06 192763 185320 -1 6535
6537 0 388477.8 192893.72 185320 -1 6536
6538 0 388788.03 193278.02 185240 -1 6537
6539 0 389170.88 193577.3 185240 -1 6538
6540 0 389164.34 193649 185320 -1 6539
6541 0 388782.56 193846.38 185320 -1 6540
6542 0 388679.12 194050.56 185320 -1 6541
6543 0 388553.34 194106.19 185280 -1 6542
6544 0 388537.25 194086.23 185240 -1 6543
6545 0 388453.97 194021.5 185200 -1 6544
6546 0 388427.66 193989.81 185160 -1 6545
6547 0 388313.6 193977.6 185080 -1 6546
6548 0 388221.3 194066.38 185080 -1 6547
6549 0 388173.97 194059.75 185040 -1 6548
6550 0 388127.34 194061.1 185000 -1 6549
6551 0 388043.44 194067.1 184920 -1 6550
6552 0 387807.53 194005.1 184800 -1 6551
6553 0 387727.47 193886.16 184680 -1 6552
6554 0 387598.5 193860.5 184600 -1 6553
6555 0 387470.22 193835.16 184520 -1 6554
6556 0 387375.53 193980.53 184440 -1 6555
6557 0 387346.5 194190.97 184440 -1 6556
6558 0 387264.1 194255.88 184360 -1 6557
6559 0 387260.75 194251.1 184320 -1 6558
6560 0 387208.75 194410.03 184320 -1 6559
6561 0 387032.34 194374.16 184280 -1 6560
6562 0 386963.56 194287.1 184240 -1 6561
6563 0 386873.22 194219.66 184160 -1 6562
6564 0 386788.16 194213.39 184040 -1 6563
6565 0 386739 194184.84 183960 -1 6564
6566 0 386592.1 194133.95 183840 -1 6565
6567 0 386321.8 194031.19 183720 -1 6566
6568 0 386279.25 194034.06 183680 -1 6567
6569 0 386240.75 194034.5 183640 -1 6568
6570 0 386248.6 194188.66 183640 -1 6569
6571 0 386132.62 194270.55 183640 -1 6570
6572 0 386036.72 194317.9 183640 -1 6571
6573 0 385954.97 194463.5 183640 -1 6572
6574 0 385894.84 194574.22 183640 -1 6573
6575 0 385857.03 194654.31 183680 -1 6574
6576 0 385840.94 194794.34 183720 -1 6575
6577 0 385819.28 194854.44 183760 -1 6576
6578 0 385699 195012.84 183880 -1 6577
6579 0 385568.56 195037 183920 -1 6578
6580 0 385516.53 195043.03 183920 -1 6579
6581 0 385455.8 195041.62 183880 -1 6580
6582 0 385457.2 195053.81 183800 -1 6581
6583 0 385400.44 195062.45 183760 -1 6582
6584 0 385318.78 195171.78 183760 -1 6583
6585 0 385249.62 195234.16 183760 -1 6584
6586 0 385225.44 195262.9 183800 -1 6585
6587 0 385212.53 195324.56 183840 -1 6586
6588 0 385106.66 195389.86 183920 -1 6587
6589 0 385034.7 195530.28 184000 -1 6588
6590 0 385031.25 195673.17 184080 -1 6589
6591 0 384975.34 195709.33 184120 -1 6590
6592 0 384863.75 195781.77 184200 -1 6591
6593 0 384868.78 195852.03 184240 -1 6592
6594 0 384922.8 195925.56 184240 -1 6593
6595 0 385009.72 195960.38 184280 -1 6594
6596 0 385009 196023 184320 -1 6595
6597 0 385008.28 196085.97 184360 -1 6596
6598 0 384986.03 196131.03 184400 -1 6597
6599 0 384941.2 196209.19 184480 -1 6598
6600 0 384897.2 196295.92 184560 -1 6599
6601 0 384892.72 196382.34 184640 -1 6600
6602 0 384878.53 196418.62 184720 -1 6601
6603 0 384852.06 196460.58 184760 -1 6602
6604 0 384821.06 196532.08 184760 -1 6603
6605 0 384821.66 196540.98 184720 -1 6604
6606 0 384809.94 196558.02 184640 -1 6605
6607 0 384814.56 196732.02 184640 -1 6606
6608 0 384789.88 196870.98 184640 -1 6607
6609 0 384753.9 196960.12 184640 -1 6608
6610 0 384634.53 197172.9 184640 -1 6609
6611 0 384646.38 197241 184680 -1 6610
6612 0 384731.75 197428.22 184760 -1 6611
6613 0 384723.72 197594.31 184840 -1 6612
6614 0 384732.9 197813.84 184840 -1 6613
6615 0 384792.12 197897.53 184840 -1 6614
6616 0 384879.25 197987.52 184840 -1 6615
6617 0 384920.56 198094.16 184840 -1 6616
6618 0 384947.22 198202.14 184840 -1 6617
6619 0 385052.66 198366.42 184840 -1 6618
6620 0 385023.7 198502.05 184920 -1 6619
6621 0 384931.47 198628.6 185000 -1 6620
6622 0 384902.66 198741.19 185040 -1 6621
6623 0 384861.56 198872.38 185040 -1 6622
6624 0 384866.2 199037.2 185160 -1 6623
6625 0 384828.75 199092.9 185160 -1 6624
6626 0 384746.88 199196.08 185160 -1 6625
6627 0 384673.25 199482.47 185160 -1 6626
6628 0 384601 199647.44 185200 -1 6627
6629 0 384565.7 199759.34 185240 -1 6628
6630 0 384568.47 199825.69 185280 -1 6629
6631 0 384566.2 199903.5 185320 -1 6630
6632 0 384526.6 199941.03 185360 -1 6631
6633 0 384519.7 200014.89 185440 -1 6632
6634 0 384549.88 200133.28 185520 -1 6633
6635 0 384606.28 200297.19 185600 -1 6634
6636 0 384642.62 200348.47 185600 -1 6635
6637 0 384594.84 200482.16 185640 -1 6636
6638 0 384547.7 200590.31 185680 -1 6637
6639 0 384508 200682.64 185720 -1 6638
6640 0 384445.1 200786.44 185720 -1 6639
6641 0 384436.94 200817.38 185680 -1 6640
6642 0 384434.72 200904.12 185640 -1 6641
6643 0 384523.1 200906.86 185600 -1 6642
6644 0 384551.72 200848.16 185560 -1 6643
6645 0 384603.84 200999.72 185480 -1 6644
6646 0 384654.94 201055.34 185520 -1 6645
6647 0 384717.25 201124.95 185520 -1 6646
6648 0 384723.94 201153.16 185480 -1 6647
6649 0 384711.34 201130.39 185400 -1 6648
6650 0 384679.16 201084.33 185320 -1 6649
6651 0 387205.06 194489.3 184360 -1 6560
6652 0 387293.9 194569.53 184400 -1 6651
6653 0 387307.5 194661.77 184480 -1 6652
6654 0 387323.25 194676.72 184520 -1 6653
6655 0 387350.88 194705.78 184560 -1 6654
6656 0 389154.25 193757 185440 -1 6540
6657 0 389150.6 193793.11 185480 -1 6656
6658 0 389213.75 193812.03 185520 -1 6657
6659 0 389389.5 193928.88 185640 -1 6658
6660 0 389399.56 194184.75 185720 -1 6659
6661 0 389382.88 194307.4 185840 -1 6660
6662 0 389328.7 194567.25 186000 -1 6661
6663 0 389378 194714.5 186080 -1 6662
6664 0 389427.34 194861.5 186160 -1 6663
6665 0 389596 195354.23 186280 -1 6664
6666 0 389660.75 195506.83 186320 -1 6665
6667 0 389640.47 195968.17 186320 -1 6666
6668 0 389646.97 196029.73 186440 -1 6667
6669 0 389597.2 196762.42 186320 -1 6667
6670 0 389519.44 196993.52 186240 -1 6669
6671 0 389626.7 197282.38 186200 -1 6670
6672 0 389686.12 197368.45 186120 -1 6671
6673 0 389679.75 197340.98 186000 -1 6672
6674 0 389680.2 197344.73 185880 -1 6673
6675 0 389625.12 197352.2 185760 -1 6674
6676 0 389506.47 197304.44 185600 -1 6675
6677 0 389447.88 197366.16 185520 -1 6676
6678 0 389208.2 197668.53 185520 -1 6677
6679 0 389146.8 197790.84 185440 -1 6678
6680 0 389146.8 197789.4 185400 -1 6679
6681 0 389112.1 197811.67 185360 -1 6680
6682 0 389094.53 197815.89 185320 -1 6681
6683 0 388920.1 197848.69 185280 -1 6682
6684 0 388755.12 197877.88 185280 -1 6683
6685 0 388649.06 197878.03 185200 -1 6684
6686 0 388635.8 197864.94 185080 -1 6685
6687 0 388623.4 197879.47 184960 -1 6686
6688 0 388567.72 197824.78 184840 -1 6687
6689 0 388534.66 197806.33 184760 -1 6688
6690 0 388517.9 197796.77 184720 -1 6689
6691 0 388488.16 197967.22 184720 -1 6690
6692 0 388423.47 197912.25 184680 -1 6691
6693 0 388227.53 197714.97 184600 -1 6692
6694 0 387972.6 197542.44 184560 -1 6693
6695 0 387918.28 197511.14 184440 -1 6694
6696 0 387783.03 197344.14 184400 -1 6695
6697 0 387752.88 197290.31 184320 -1 6696
6698 0 387726 197248 184240 -1 6697
6699 0 387691.75 196896.61 184240 -1 6698
6700 0 387697.25 196802.78 184240 -1 6699
6701 0 387594.34 196447.11 184240 -1 6700
6702 0 387557.06 196165.31 184240 -1 6701
6703 0 387561.7 196136.66 184200 -1 6702
6704 0 387584.97 196026.83 184160 -1 6703
6705 0 387559.38 195861.4 184080 -1 6704
6706 0 387578.62 195786.62 184040 -1 6705
6707 0 387538.75 195721.52 184000 -1 6706
6708 0 387482.78 195638.2 183960 -1 6707
6709 0 387460.88 195537.08 183920 -1 6708
6710 0 387460.88 195537.08 183880 -1 6709
6711 0 387698.78 197205.75 184160 -1 6698
6712 0 387653.25 197131.78 184120 -1 6711
6713 0 387640.7 196973.08 183960 -1 6712
6714 0 387616.1 196928.56 183880 -1 6713
6715 0 387558.34 196937.9 183800 -1 6714
6716 0 387490.38 196913.34 183680 -1 6715
6717 0 387510.25 196718.77 183520 -1 6716
6718 0 387715.88 196727.72 183400 -1 6717
6719 0 387903.3 196695.25 183400 -1 6718
6720 0 387948.3 196698.5 183360 -1 6719
6721 0 387945.12 196724.5 183280 -1 6720
6722 0 388014.8 196772.44 183200 -1 6721
6723 0 388242.5 196966.16 183120 -1 6722
6724 0 388505.53 197101.88 183080 -1 6723
6725 0 388572.4 197172.03 183000 -1 6724
6726 0 388592.8 197195.38 182960 -1 6725
6727 0 387685.12 197302.14 183960 -1 6713
6728 0 387706.7 197421.84 183960 -1 6727
6729 0 387592.2 197621.56 183960 -1 6728
6730 0 387522.2 197777.4 183960 -1 6729
6731 0 387477.88 197818.97 183880 -1 6730
6732 0 387471.66 197870.08 183800 -1 6731
6733 0 387522.06 197894.38 183720 -1 6732
6734 0 387653.1 197907.16 183640 -1 6733
6735 0 387701.56 197919.16 183520 -1 6734
6736 0 387681.7 197684.38 183440 -1 6735
6737 0 387693.88 197683.72 183280 -1 6736
6738 0 387691.12 197848.62 183200 -1 6737
6739 0 387727.4 198225 183200 -1 6738
6740 0 387859.3 198525.9 183200 -1 6739
6741 0 387867.16 198511.06 183160 -1 6740
6742 0 387867.16 198512 183120 -1 6741
6743 0 387968.97 198606.34 183040 -1 6742
6744 0 388182.44 198586.38 183040 -1 6743
6745 0 388259.4 198459.53 183040 -1 6744
6746 0 388301.97 198028.19 183040 -1 6745
6747 0 388381.72 197976.06 183000 -1 6746
6748 0 388560 197896.25 183000 -1 6747
6749 0 388684.9 197919.67 183080 -1 6748
6750 0 388731.62 197932.52 183160 -1 6749
6751 0 388741.47 197964.86 183240 -1 6750
6752 0 388853.88 197977.55 183280 -1 6751
6753 0 388426.9 197948.89 182960 -1 6747
6754 0 388440.9 197919.17 182920 -1 6753
6755 0 388452.28 197877.53 182880 -1 6754
6756 0 388501.88 197850.31 182840 -1 6755
6757 0 388596.3 197848.55 182800 -1 6756
6758 0 388762.97 197716.62 182840 -1 6757
6759 0 388810.5 197651.94 182880 -1 6758
6760 0 388843.47 197654.39 182960 -1 6759
6761 0 388137 198721.98 182920 -1 6743
6762 0 388124.44 198719.36 182680 -1 6761
6763 0 388164.62 198890.25 182600 -1 6762
6764 0 388250.88 199033.56 182520 -1 6763
6765 0 388412.1 199112.81 182440 -1 6764
6766 0 388526.34 199218.88 182320 -1 6765
6767 0 388702.97 199441.31 182200 -1 6766
6768 0 388956.5 199628.17 182160 -1 6767
6769 0 389124.75 199693.72 182120 -1 6768
6770 0 389608.06 200200 182000 -1 6769
6771 0 389613.7 200203.25 181960 -1 6770
6772 0 389722.8 200220.86 181880 -1 6771
6773 0 390287.5 200566.83 181880 -1 6772
6774 0 390391.47 200656.47 181880 -1 6773
6775 0 390535.7 200743.28 181960 -1 6774
6776 0 390581.72 200820 182000 -1 6775
6777 0 390702.2 200853.66 182080 -1 6776
6778 0 390738.72 200924.05 182160 -1 6777
6779 0 390803.7 200946.95 182240 -1 6778
6780 0 390844 200996.25 182280 -1 6779
6781 0 390964.3 201144.47 182400 -1 6780
6782 0 391064.94 201694.48 182400 -1 6781
6783 0 391172.3 202104.48 182400 -1 6782
6784 0 391186.7 202130.8 182480 -1 6783
6785 0 391178.7 202110.34 182520 -1 6784
6786 0 391324.06 202170.81 182600 -1 6785
6787 0 391326.88 202174.56 182680 -1 6786
6788 0 391319.3 202154.6 182760 -1 6787
6789 0 391319.3 202085.95 182880 -1 6788
6790 0 391388.12 201958.52 182960 -1 6789
6791 0 391509.8 201924.75 183040 -1 6790
6792 0 391596.75 201937.06 183120 -1 6791
6793 0 391659.25 201933.47 183200 -1 6792
6794 0 391668.84 201864.58 183280 -1 6793
6795 0 391699.56 201816.03 183320 -1 6794
6796 0 391743.06 201818.86 183400 -1 6795
6797 0 391684.06 201937.81 183520 -1 6796
6798 0 391671.84 201948.03 183600 -1 6797
6799 0 391688.6 202060.66 183680 -1 6798
6800 0 391728.84 202138.98 183760 -1 6799
6801 0 391827.12 202241 183840 -1 6800
6802 0 391835.25 202211.62 183920 -1 6801
6803 0 391877.5 202259.03 184000 -1 6802
6804 0 391892.9 202288.1 184080 -1 6803
6805 0 391892.9 202288.1 184160 -1 6804
6806 0 391925.56 202330.6 184200 -1 6805
6807 0 391960.75 202411.3 184280 -1 6806
6808 0 391999.03 202486.06 184360 -1 6807
6809 0 392010.34 202528.36 184400 -1 6808
6810 0 392031.28 202546.64 184440 -1 6809
6811 0 392055.94 202579.6 184520 -1 6810
6812 0 392090.25 202630.44 184600 -1 6811
6813 0 392149.72 202708.2 184680 -1 6812
6814 0 392269.1 202679.69 184760 -1 6813
6815 0 392463.25 202715.48 184840 -1 6814
6816 0 392703.34 202781.6 184920 -1 6815
6817 0 392843.56 202766.97 184920 -1 6816
6818 0 392915.03 202833.17 184920 -1 6817
6819 0 392927.03 202824.61 184880 -1 6818
6820 0 392955 202739.08 184800 -1 6819
6821 0 392961.06 202652.94 184720 -1 6820
6822 0 393008.56 202595.5 184640 -1 6821
6823 0 393031.44 202549.61 184560 -1 6822
6824 0 393056.38 202529.16 184520 -1 6823
6825 0 393080.72 202551.08 184480 -1 6824
6826 0 393154.53 202601.75 184480 -1 6825
6827 0 393215.75 202636.83 184480 -1 6826
6828 0 393272.7 202679.11 184520 -1 6827
6829 0 393324.97 202679.25 184560 -1 6828
6830 0 393406.16 202723.23 184560 -1 6829
6831 0 393442.22 202712.81 184560 -1 6830
6832 0 393470 202702.27 184520 -1 6831
6833 0 393533.97 202739.69 184480 -1 6832
6834 0 393634.8 202867.9 184480 -1 6833
6835 0 393657.06 202958.88 184400 -1 6834
6836 0 393725.72 203023.9 184360 -1 6835
6837 0 393831.8 203096.56 184280 -1 6836
6838 0 393992.3 203252.58 184240 -1 6837
6839 0 393966.28 203338.8 184160 -1 6838
6840 0 393980.8 203412.84 184120 -1 6839
6841 0 394022.12 203533 184120 -1 6840
6842 0 394069.2 203626.73 184120 -1 6841
6843 0 394018.12 203737.12 184120 -1 6842
6844 0 394001.56 203879 184080 -1 6843
6845 0 393977.12 204007.31 184080 -1 6844
6846 0 393977.2 204046.1 184120 -1 6845
6847 0 393949.75 204139.97 184120 -1 6846
6848 0 393898.94 204192.42 184120 -1 6847
6849 0 393827.44 204308.78 184120 -1 6848
6850 0 393834.8 204385.9 184080 -1 6849
6851 0 393851.72 204485.56 184080 -1 6850
6852 0 393863.5 204548.28 184120 -1 6851
6853 0 393807.3 204843.75 184120 -1 6852
6854 0 393795.3 204946.39 184160 -1 6853
6855 0 393770.66 204968.31 184200 -1 6854
6856 0 393770.66 204968.31 184240 -1 6855
6857 0 393760.34 204993.16 184280 -1 6856
6858 0 391262.25 202776.75 182520 -1 6785
6859 0 391283.8 202808.62 182560 -1 6858
6860 0 391363.03 202817.22 182600 -1 6859
6861 0 391378.03 202824.7 182680 -1 6860
6862 0 391386.75 202793.84 182760 -1 6861
6863 0 391433.94 203029.5 182840 -1 6862
6864 0 391405.16 203240.1 182920 -1 6863
6865 0 391367.16 203392.44 183000 -1 6864
6866 0 391333.1 203486.97 183080 -1 6865
6867 0 391236.88 203603.8 183160 -1 6866
6868 0 391204 203745.53 183160 -1 6867
6869 0 391166.44 203992.75 183160 -1 6868
6870 0 391213.84 204080.3 183160 -1 6869
6871 0 391242.38 204213.12 183160 -1 6870
6872 0 391199.22 204257.81 183200 -1 6871
6873 0 391141.7 204289.6 183320 -1 6872
6874 0 391061.94 204511.53 183320 -1 6873
6875 0 391036.22 204573.69 183360 -1 6874
6876 0 391021.78 204674.66 183360 -1 6875
6877 0 391010.7 204731.31 183400 -1 6876
6878 0 391021.94 204767.56 183480 -1 6877
6879 0 391038.62 204806.36 183520 -1 6878
6880 0 390926.28 202484.34 182520 -1 6785
6881 0 390676.75 202442.2 182520 -1 6880
6882 0 390460.25 202355.25 182520 -1 6881
6883 0 390328.94 202317.08 182520 -1 6882
6884 0 390132.62 202294.62 182520 -1 6883
6885 0 390119.8 202330.67 182480 -1 6884
6886 0 390137.9 202357.44 182440 -1 6885
6887 0 390175.94 202408.4 182360 -1 6886
6888 0 390183.16 202494.78 182240 -1 6887
6889 0 391425.3 202686.83 182400 -1 6783
6890 0 391612.25 202900.77 182400 -1 6889
6891 0 391920.5 203132.97 182400 -1 6890
6892 0 392041.66 203268.75 182400 -1 6891
6893 0 392135.94 203377.39 182400 -1 6892
6894 0 392160.53 203394.27 182320 -1 6893
6895 0 392162.4 203391.4 182240 -1 6894
6896 0 392133.34 203347.22 182200 -1 6895
6897 0 392135.03 203336.66 182160 -1 6896
6898 0 391685.5 202866.73 182480 -1 6890
6899 0 391572.16 202799.31 182520 -1 6898
6900 0 391548.56 202767.5 182600 -1 6899
6901 0 391527.38 202696.5 182680 -1 6900
6902 0 391506.88 202623.73 182760 -1 6901
6903 0 387968.84 198642.6 183200 -1 6740
6904 0 387990.4 198667.9 183240 -1 6903
6905 0 388095.2 198847.56 183280 -1 6904
6906 0 388233.97 198895.34 183360 -1 6905
6907 0 388301.66 199078.03 183360 -1 6906
6908 0 388346.25 199120.9 183400 -1 6907
6909 0 388467.06 199222.67 183480 -1 6908
6910 0 388556.4 199339.84 183600 -1 6909
6911 0 388659.5 199601.5 183760 -1 6910
6912 0 388720.78 199695.4 183880 -1 6911
6913 0 388812.6 199786.22 183960 -1 6912
6914 0 388842.94 199939.9 184040 -1 6913
6915 0 388935.38 200153.92 184120 -1 6914
6916 0 388986.7 200403.69 184200 -1 6915
6917 0 388999.2 200893 184280 -1 6916
6918 0 389019.06 200978.33 184320 -1 6917
6919 0 389163.78 201193 184440 -1 6918
6920 0 389224.88 201508.62 184440 -1 6919
6921 0 389325.53 201896.39 184520 -1 6920
6922 0 389408.12 202065.31 184560 -1 6921
6923 0 389398.34 202334.53 184560 -1 6922
6924 0 389398.7 202554.84 184560 -1 6923
6925 0 389399.16 202555.31 184520 -1 6924
6926 0 389398.84 202600.19 184440 -1 6925
6927 0 389448.5 202557.22 184400 -1 6926
6928 0 389473.84 202578.97 184320 -1 6927
6929 0 389502 202544.56 184280 -1 6928
6930 0 389715.12 202631.03 184200 -1 6929
6931 0 389852.75 202739.9 184160 -1 6930
6932 0 389937.44 202984.14 184160 -1 6931
6933 0 389967 203083.27 184200 -1 6932
6934 0 390018 203354.22 184200 -1 6933
6935 0 390090.84 203454.88 184160 -1 6934
6936 0 390115.56 203411.89 184040 -1 6935
6937 0 390118.7 203429.7 184000 -1 6936
6938 0 390024.88 203739.02 184160 -1 6935
6939 0 389952.25 203786.2 184160 -1 6938
6940 0 389912.12 203834.12 184200 -1 6939
6941 0 387787.97 197921.98 184440 -1 6695
6942 0 387612.7 198040 184440 -1 6941
6943 0 387250.34 198067.72 184440 -1 6942
6944 0 387050.25 198045.98 184440 -1 6943
6945 0 386826.25 198062.88 184440 -1 6944
6946 0 386604.2 198104.88 184440 -1 6945
6947 0 386557.94 198153.4 184440 -1 6946
6948 0 386564.8 198224.94 184440 -1 6947
6949 0 386524.12 198278.72 184400 -1 6948
6950 0 386507.6 198265.92 184360 -1 6949
6951 0 386493.84 198235.44 184320 -1 6950
6952 0 388113.38 198063.3 184720 -1 6691
6953 0 387939.78 198226.72 184760 -1 6952
6954 0 387838.66 198286.38 184800 -1 6953
6955 0 387904.75 198311.17 184840 -1 6954
6956 0 388688.44 198056.6 184760 -1 6689
6957 0 388738.7 198206.38 184760 -1 6956
6958 0 388830.66 198280.95 184760 -1 6957
6959 0 388999.9 198400.62 184760 -1 6958
6960 0 389132.34 198580.55 184760 -1 6959
6961 0 389243.03 198847.39 184760 -1 6960
6962 0 389229.72 198787.52 184720 -1 6961
6963 0 389229.72 198787.52 184680 -1 6962
6964 0 389227.8 198803.45 184640 -1 6963
6965 0 389254.88 198832.72 184560 -1 6964
6966 0 389267.97 198853.06 184520 -1 6965
6967 0 389287.28 198844.19 184440 -1 6966
6968 0 389379.5 198849.69 184320 -1 6967
6969 0 389457.62 198853.27 184200 -1 6968
6970 0 389471.22 198852.69 184120 -1 6969
6971 0 389512.06 198869.88 184000 -1 6970
6972 0 389701.7 199087.84 184000 -1 6971
6973 0 389737.8 199128.83 184040 -1 6972
6974 0 389740.16 199167.52 184080 -1 6973
6975 0 389765.72 199222.28 184120 -1 6974
6976 0 389743.06 199252.28 184200 -1 6975
6977 0 389583.06 198866.53 183960 -1 6971
6978 0 389495.78 198820.62 183840 -1 6977
6979 0 389453.7 198804.81 183800 -1 6978
6980 0 389844.6 198813.19 183960 -1 6977
6981 0 389908.75 198859.06 183960 -1 6980
6982 0 389948.75 198890.81 184000 -1 6981
6983 0 389971 198968.06 184040 -1 6982
6984 0 389997.44 198999.75 184080 -1 6983
6985 0 388823.44 197898.94 185320 -1 6684
6986 0 385151.16 185397.28 183280 -1 6298
6987 0 385292.16 185466.2 183280 -1 6986
6988 0 385323.5 185395.22 183320 -1 6987
6989 0 385428.5 185188.31 183360 -1 6988
6990 0 385432.62 185131.44 183400 -1 6989
6991 0 385505.2 185319.52 183320 -1 6988
6992 0 385662.4 185269.3 183320 -1 6991
6993 0 385835.1 185285.89 183280 -1 6992
6994 0 386156.66 185184.53 183280 -1 6993
6995 0 386491.7 185126.81 183280 -1 6994
6996 0 386749.94 185096.95 183280 -1 6995
6997 0 386753.84 185094.66 183320 -1 6996
6998 0 384131.84 184869.28 183360 -1 6296
6999 0 383891.4 185164.81 183360 -1 6998
7000 0 383854.47 185208.84 183400 -1 6999
7001 0 383820.06 185356.61 183400 -1 7000
7002 0 383783.25 185521.02 183400 -1 7001
7003 0 383644.72 185785.23 183400 -1 7002
7004 0 383655 185809.61 183440 -1 7003
7005 0 383637.56 185883.5 183480 -1 7004
7006 0 383648.44 185783.52 183360 -1 7003
7007 0 383648.62 185907.45 183280 -1 7006
7008 0 383578.88 186236.72 183280 -1 7007
7009 0 383580.75 186231 183240 -1 7008
7010 0 383633.97 186132.88 183200 -1 7009
7011 0 383732.75 186200.58 183120 -1 7010
7012 0 383811.06 186207.39 183080 -1 7011
7013 0 383848.56 186231.44 183040 -1 7012
7014 0 383846.62 186231.44 183000 -1 7013
7015 0 383714.56 186717.73 183280 -1 7008
7016 0 383685.06 187043.36 183280 -1 7015
7017 0 383694.28 187411.12 183240 -1 7016
7018 0 383696.16 187435.5 183160 -1 7017
7019 0 383741.44 187761.25 183160 -1 7018
7020 0 383830.1 187883.14 183160 -1 7019
7021 0 383804.88 188027.72 183120 -1 7020
7022 0 383775.7 188347.03 183040 -1 7021
7023 0 383668.6 188516.28 183040 -1 7022
7024 0 383723.62 188485.61 182960 -1 7023
7025 0 383682.22 187043.36 183320 -1 7016
7026 0 383672.7 187042.4 183360 -1 7025
7027 0 383638.47 187062.1 183400 -1 7026
7028 0 383638.47 187062.1 183440 -1 7027
7029 0 383584.5 185356.95 183400 -1 7001
7030 0 383421.94 185492.88 183440 -1 7029
7031 0 383257.4 185501.22 183480 -1 7030
7032 0 383008.78 185550.75 183560 -1 7031
7033 0 382910.16 185575.22 183600 -1 7032
7034 0 382910.62 185574.73 183640 -1 7033
7035 0 384387.16 184911.89 183400 -1 6998
7036 0 384387.16 184911.89 183480 -1 7035
7037 0 384425.38 184955.89 183520 -1 7036
7038 0 384506.5 185095.36 183640 -1 7037
7039 0 384847.25 182346.72 183200 -1 6212
7040 0 385038.75 182090.83 183200 -1 7039
7041 0 385153.25 182052.86 183240 -1 7040
7042 0 385184.7 182072.78 183320 -1 7041
7043 0 385311.62 182048.03 183320 -1 7042
7044 0 385497.38 181948.34 183360 -1 7043
7045 0 385636.75 181929.75 183400 -1 7044
7046 0 385638.72 181923.53 183440 -1 7045
7047 0 384431.9 181752 183280 -1 6210
7048 0 384403.03 181747.39 183320 -1 7047
7049 0 384403.03 181746.9 183440 -1 7048
7050 0 384405.44 181862.52 183520 -1 7049
7051 0 384386.66 181991.28 183640 -1 7050
7052 0 384421.38 182047.97 183760 -1 7051
7053 0 384526.34 182072.9 183800 -1 7052
7054 0 384634.66 182085.8 183880 -1 7053
7055 0 384639.7 182199.5 184000 -1 7054
7056 0 384663.2 182245.69 184040 -1 7055
7057 0 384596.75 182254 184120 -1 7056
7058 0 384582.4 182248.77 184160 -1 7057
7059 0 384541.5 182294.83 184200 -1 7058
7060 0 384565.84 182383.36 184280 -1 7059
7061 0 384624.94 182472.97 184400 -1 7060
7062 0 384559.75 182563.39 184520 -1 7061
7063 0 384531.88 182628.3 184560 -1 7062
7064 0 384544.2 182639.38 184600 -1 7063
7065 0 386095.2 179012.88 183120 -1 6127
7066 0 386168.5 179226.25 183120 -1 7065
7067 0 386206.94 179295.62 183080 -1 7066
7068 0 386262.25 179375.23 183040 -1 7067
7069 0 386292.94 179553 183000 -1 7068
7070 0 386471.1 179668.69 182880 -1 7069
7071 0 386563.6 179774.47 182840 -1 7070
7072 0 386617.28 179823.9 182800 -1 7071
7073 0 386637.12 179883.44 182760 -1 7072
7074 0 386681.12 180032.23 182680 -1 7073
7075 0 386757.47 180215.47 182560 -1 7074
7076 0 386818.2 180374.97 182440 -1 7075
7077 0 386808.56 180499.4 182320 -1 7076
7078 0 386812.72 180662.8 182200 -1 7077
7079 0 386838 180739.77 182160 -1 7078
7080 0 386828.75 180830.12 182080 -1 7079
7081 0 387004.38 181154.9 182040 -1 7080
7082 0 386850.75 180935.61 182000 -1 7081
7083 0 386856 180992.97 181920 -1 7082
7084 0 386879.6 180990.33 181880 -1 7083
7085 0 385799.7 173209.4 183880 -1 5812
7086 0 385787.75 173172.44 183840 -1 7085
7087 0 385853.53 173147 183760 -1 7086
7088 0 385891.5 173104.03 183680 -1 7087
7089 0 385825.6 173638.61 184520 -1 5796
7090 0 387105.16 171894.19 185360 -1 5774
7091 0 387134 171844.02 185320 -1 7090
7092 0 387165.72 171780.06 185280 -1 7091
7093 0 387641.94 170986.98 185280 -1 7092
7094 0 387792.97 170889.75 185280 -1 7093
7095 0 387955.97 170857.38 185280 -1 7094
7096 0 388109.28 170737.44 185200 -1 7095
7097 0 388122.38 170533.52 185040 -1 7096
7098 0 388148.28 170294.12 184880 -1 7097
7099 0 388155.6 170204.11 184800 -1 7098
7100 0 387183.78 171727.11 185240 -1 7092
7101 0 387186.28 171692.95 185200 -1 7100
7102 0 387192.5 171677.58 185160 -1 7101
7103 0 387196.9 171668.83 185120 -1 7102
7104 0 387198.28 171652.17 185080 -1 7103
7105 0 387212.03 171628.77 185040 -1 7104
7106 0 387222.7 171595.7 185000 -1 7105
7107 0 387207.7 171588.66 184960 -1 7106
7108 0 387200.2 171565.11 184920 -1 7107
7109 0 387187.44 171539.66 184880 -1 7108
7110 0 387180.1 171510.34 184840 -1 7109
7111 0 387163.9 171491.92 184800 -1 7110
7112 0 387202.88 171469.11 184760 -1 7111
7113 0 387229.62 171429.9 184720 -1 7112
7114 0 387263.28 171407.23 184680 -1 7113
7115 0 387289.16 171392.53 184640 -1 7114
7116 0 387327.56 171356.72 184600 -1 7115
7117 0 387350.8 171323.06 184560 -1 7116
7118 0 387382.53 171273.17 184520 -1 7117
7119 0 387402.7 171250.95 184480 -1 7118
7120 0 387426.8 171235 184440 -1 7119
7121 0 387440.53 171197.55 184400 -1 7120
7122 0 387455.12 171162.7 184360 -1 7121
7123 0 387496.2 171093.33 184320 -1 7122
7124 0 387497.56 171054.72 184280 -1 7123
7125 0 387513.44 170988.83 184240 -1 7124
7126 0 387530.5 170953.78 184200 -1 7125
7127 0 387524.16 170941.31 184160 -1 7126
7128 0 387531.72 170938.95 184120 -1 7127
7129 0 387528 170944.05 184080 -1 7128
7130 0 387524.94 170961.48 184040 -1 7129
7131 0 387536.28 170923.61 184000 -1 7130
7132 0 387541.44 170923.11 183960 -1 7131
7133 0 387546.53 170919.66 183920 -1 7132
7134 0 387548.62 170886.56 183880 -1 7133
7135 0 387518.03 170866 183840 -1 7134
7136 0 387499.78 170846.2 183800 -1 7135
7137 0 387550.94 170844.48 183760 -1 7136
7138 0 387623.38 170839.84 183720 -1 7137
7139 0 387680.78 170835.52 183680 -1 7138
7140 0 387759.25 170815.4 183640 -1 7139
7141 0 387776.62 170834.64 183600 -1 7140
7142 0 387801.25 170844.4 183560 -1 7141
7143 0 387850.06 170836.31 183520 -1 7142
7144 0 387877.28 170865.28 183480 -1 7143
7145 0 387980.06 170840.72 183440 -1 7144
7146 0 388085.97 170816.39 183400 -1 7145
7147 0 388074.38 170889.81 183360 -1 7146
7148 0 388120.72 170855.34 183320 -1 7147
7149 0 388138.3 170903.1 183280 -1 7148
7150 0 388186.34 170879.95 183240 -1 7149
7151 0 388362.7 170914.56 183200 -1 7150
7152 0 388512.94 170898.23 183160 -1 7151
7153 0 389557.28 170897.31 183160 -1 7152
7154 0 389601.94 170941.89 183200 -1 7153
7155 0 389569.53 170965.3 183240 -1 7154
7156 0 389666.78 170950.8 183280 -1 7155
7157 0 389711.3 170946.5 183320 -1 7156
7158 0 389776.28 170940.77 183360 -1 7157
7159 0 389851.06 170925.4 183400 -1 7158
7160 0 389868.8 170931.98 183440 -1 7159
7161 0 389936.06 170907.89 183480 -1 7160
7162 0 390848.8 170612.48 183480 -1 7161
7163 0 390925.06 171098.69 183480 -1 7162
7164 0 390942.28 171069.89 183440 -1 7163
7165 0 390962.06 171047.27 183400 -1 7164
7166 0 390980.56 171012.42 183360 -1 7165
7167 0 391009.3 170974.16 183320 -1 7166
7168 0 391032 170953.16 183280 -1 7167
7169 0 391073.1 170924.47 183240 -1 7168
7170 0 391085.12 170938.17 183200 -1 7169
7171 0 391108.56 170956.52 183160 -1 7170
7172 0 391138.56 170977.03 183120 -1 7171
7173 0 391140.8 171024.69 183080 -1 7172
7174 0 391185.62 171042.48 183040 -1 7173
7175 0 391099.9 171152.81 183000 -1 7174
7176 0 391025.12 171291.27 182960 -1 7175
7177 0 390984.34 171272.36 182920 -1 7176
7178 0 390873.75 171446.02 182880 -1 7177
7179 0 390683.62 171596.69 182840 -1 7178
7180 0 390678.88 171598.7 182800 -1 7179
7181 0 390682.9 171636.34 182760 -1 7180
7182 0 390668.56 171716.23 182720 -1 7181
7183 0 390683.88 171764.58 182680 -1 7182
7184 0 390712.25 171740.92 182640 -1 7183
7185 0 390724.53 171772.05 182600 -1 7184
7186 0 390723.8 170272.9 183320 -1 7167
7187 0 390686.94 170123.67 183360 -1 7186
7188 0 390719.06 170103.31 183440 -1 7187
7189 0 390715.72 170048.86 183480 -1 7188
7190 0 390804.72 169995.19 183600 -1 7189
7191 0 390966.44 169936.78 183600 -1 7190
7192 0 391066.94 169943.95 183640 -1 7191
7193 0 391076.9 170095.94 183720 -1 7192
7194 0 391069.56 170117.47 183760 -1 7193
7195 0 390849.2 170658.64 183520 -1 7162
7196 0 390817.7 170721.45 183560 -1 7195
7197 0 390808.88 170766.34 183600 -1 7196
7198 0 390805.9 170801.58 183640 -1 7197
7199 0 390825.44 170836.77 183680 -1 7198
7200 0 390868.03 170855.3 183720 -1 7199
7201 0 390891.72 170875.22 183760 -1 7200
7202 0 390941.2 170885.86 183800 -1 7201
7203 0 390985.5 170894.69 183840 -1 7202
7204 0 390871.12 170818.61 183880 -1 7203
7205 0 390670.22 170720.08 183920 -1 7204
7206 0 390630.53 170708.7 183960 -1 7205
7207 0 390685.97 170685.11 184000 -1 7206
7208 0 390099.06 170793.67 184000 -1 7207
7209 0 390069.62 170775.55 184040 -1 7208
7210 0 390057.7 170864.83 184080 -1 7209
7211 0 390018.22 170815.27 184120 -1 7210
7212 0 390023.1 170849.75 184160 -1 7211
7213 0 390015.84 170859.33 184200 -1 7212
7214 0 390002.78 170881.62 184240 -1 7213
7215 0 390671.06 170716.98 184040 -1 7207
7216 0 390684.6 170715.08 184080 -1 7215
7217 0 390697.06 170730.06 184120 -1 7216
7218 0 390702.2 170745.3 184160 -1 7217
7219 0 390715.06 170776.06 184200 -1 7218
7220 0 390907.94 171116.84 184120 -1 7217
7221 0 390908.12 171200.88 184160 -1 7220
7222 0 390764.78 171258 184200 -1 7221
7223 0 390716.75 171336.84 184320 -1 7222
7224 0 390661.5 171198.38 184320 -1 7223
7225 0 390671.7 171222.4 184360 -1 7224
7226 0 390675.6 171250.53 184400 -1 7225
7227 0 390675.6 171250.53 184440 -1 7226
7228 0 390725.3 171257.56 184480 -1 7227
7229 0 390542.7 171346.45 183520 -1 7195
7230 0 390465.78 171482.69 183520 -1 7229
7231 0 390472.47 171541.78 183560 -1 7230
7232 0 390420.12 171668.39 183640 -1 7231
7233 0 390352.8 171667.39 183720 -1 7232
7234 0 390461.56 171613.25 183800 -1 7233
7235 0 386716.16 170653.22 183560 -1 7142
7236 0 386649.62 170634.45 183600 -1 7235
7237 0 386663.06 170649.45 183640 -1 7236
7238 0 388407.2 170585.56 185880 -1 5761
7239 0 386949.88 172136.3 186000 -1 5758
7240 0 386564.25 172358.47 186120 -1 7239
7241 0 386237.12 172388.12 186120 -1 7240
7242 0 385994.34 172507.19 186200 -1 7241
7243 0 385762.25 172539.88 186280 -1 7242
7244 0 385719.78 172677.44 186360 -1 7243
7245 0 385651.34 172691.33 186400 -1 7244
7246 0 385514.22 172720.48 186480 -1 7245
7247 0 385313.8 172744.84 186520 -1 7246
7248 0 385280.84 172741.48 186640 -1 7247
7249 0 385218.72 172727.81 186800 -1 7248
7250 0 385116.2 172729.1 186920 -1 7249
7251 0 385012.06 172644.25 187040 -1 7250
7252 0 384993.7 172683.5 187080 -1 7251
7253 0 384817.53 172795.66 187080 -1 7252
7254 0 384469.03 172760.31 187080 -1 7253
7255 0 384566 172716 187120 -1 7254
7256 0 384468.6 172813.61 187240 -1 7255
7257 0 384462.78 172878.73 187280 -1 7256
7258 0 384462.5 172880.5 187320 -1 7257
7259 0 384429.06 173362.4 187320 -1 7258
7260 0 384410.25 173530.75 187320 -1 7259
7261 0 384443.94 173644.75 187320 -1 7260
7262 0 384456.3 173785.23 187280 -1 7261
7263 0 384473.12 173811.8 187240 -1 7262
7264 0 384461.8 172881.55 187360 -1 7258
7265 0 384404.66 172928.67 187440 -1 7264
7266 0 384376.1 172951.84 187480 -1 7265
7267 0 384378.28 172970.78 187520 -1 7266
7268 0 384224 172822 187560 -1 7267
7269 0 384289.78 172893.19 187640 -1 7268
7270 0 384286.34 172888.33 187680 -1 7269
7271 0 384279.38 172879.22 187760 -1 7270
7272 0 384470 172447.69 187760 -1 7271
7273 0 384481.94 172353.67 187800 -1 7272
7274 0 384495.7 172239.7 187880 -1 7273
7275 0 384355.25 172340.7 188000 -1 7274
7276 0 384282.94 172308.19 188120 -1 7275
7277 0 384334.75 172066.27 188280 -1 7276
7278 0 384302.75 171904.92 188440 -1 7277
7279 0 384220.47 171745.78 188520 -1 7278
7280 0 384180.47 171337.4 188560 -1 7279
7281 0 384248.3 170983.81 188600 -1 7280
7282 0 384312.3 170874.81 188680 -1 7281
7283 0 384314 170817.84 188720 -1 7282
7284 0 384410.25 170612.97 188760 -1 7283
7285 0 384375.75 170464.78 188800 -1 7284
7286 0 384251.44 170372.94 188800 -1 7285
7287 0 384233.56 170331.66 188840 -1 7286
7288 0 384158.75 170286.69 188880 -1 7287
7289 0 384136.8 170234.38 188920 -1 7288
7290 0 383947.2 170370.11 188880 -1 7288
7291 0 383895.06 170385.84 188920 -1 7290
7292 0 383901.88 170400.69 189040 -1 7291
7293 0 383991.38 170425.34 189120 -1 7292
7294 0 383996.88 170448.78 189160 -1 7293
7295 0 384475.3 170374.12 188800 -1 7285
7296 0 384496.38 170323.19 188840 -1 7295
7297 0 384514.28 170308.12 188880 -1 7296
7298 0 384550.8 170259.2 188960 -1 7297
7299 0 384543.66 170251.56 189000 -1 7298
7300 0 384374.25 170185.36 189000 -1 7299
7301 0 384341.03 170066.12 189000 -1 7300
7302 0 384351.28 169952.64 189000 -1 7301
7303 0 384379.1 169905.11 189000 -1 7302
7304 0 384389.12 169874.61 188960 -1 7303
7305 0 384389.28 169856.44 188920 -1 7304
7306 0 384642.94 170205.14 189040 -1 7299
7307 0 384699.78 170167.69 189080 -1 7306
7308 0 384851.5 170051 189160 -1 7307
7309 0 384996.7 169981.75 189240 -1 7308
7310 0 385042 169924.38 189280 -1 7309
7311 0 385065.44 169935.81 189360 -1 7310
7312 0 385066.5 169935.5 189400 -1 7311
7313 0 385067.78 169935.34 189440 -1 7312
7314 0 385134.03 169924.98 189480 -1 7313
7315 0 385219.12 169876.22 189560 -1 7314
7316 0 385314.06 169746.11 189680 -1 7315
7317 0 385339.75 169678.03 189760 -1 7316
7318 0 385361.25 169653 189840 -1 7317
7319 0 385451.44 169492.56 189960 -1 7318
7320 0 385484.28 169379.73 190040 -1 7319
7321 0 385434.88 169136.88 190160 -1 7320
7322 0 385414.28 168964.44 190240 -1 7321
7323 0 385463.94 168959.12 190320 -1 7322
7324 0 385515.1 168926.31 190440 -1 7323
7325 0 385572.1 168887.4 190560 -1 7324
7326 0 385661.47 168848.66 190600 -1 7325
7327 0 385783.7 168861.97 190720 -1 7326
7328 0 385801 168820 190760 -1 7327
7329 0 385817.94 168778.47 190800 -1 7328
7330 0 385787.9 168733.62 190840 -1 7329
7331 0 385732.94 168656.94 191000 -1 7330
7332 0 385700.06 168592.94 191040 -1 7331
7333 0 385607.53 168349.64 191160 -1 7332
7334 0 385515.75 168211.83 191280 -1 7333
7335 0 385497.6 168103.9 191360 -1 7334
7336 0 385415.62 168010.03 191480 -1 7335
7337 0 385416.4 167752.69 191640 -1 7336
7338 0 385356.7 167691.47 191760 -1 7337
7339 0 385196.25 167857.44 191760 -1 7338
7340 0 385155.3 167843.92 191800 -1 7339
7341 0 385431.4 167419.16 191760 -1 7338
7342 0 385408.78 167239.44 191840 -1 7341
7343 0 385433.72 167035.77 192000 -1 7342
7344 0 385414.9 166975.4 192040 -1 7343
7345 0 385324.2 167012.12 192160 -1 7344
7346 0 385210.62 167085 192200 -1 7345
7347 0 385139.3 167148.78 192240 -1 7346
7348 0 385099.8 167187.84 192280 -1 7347
7349 0 385306.75 166863.31 192160 -1 7345
7350 0 385296.53 166762.97 192200 -1 7349
7351 0 385264.88 166760.94 192320 -1 7350
7352 0 385154.88 166657.25 192320 -1 7351
7353 0 385129.22 166632.06 192360 -1 7352
7354 0 385110.22 166629.1 192400 -1 7353
7355 0 385070.84 166545.2 192520 -1 7354
7356 0 385053.78 166483.86 192560 -1 7355
7357 0 384922.06 166347.69 192600 -1 7356
7358 0 384735.72 166035.81 192600 -1 7357
7359 0 384693.5 165977.89 192600 -1 7358
7360 0 384621 165895.86 192640 -1 7359
7361 0 384462.9 165832.69 192760 -1 7360
7362 0 384358.62 165818.16 192920 -1 7361
7363 0 384242.5 165687.8 193040 -1 7362
7364 0 384160.56 165743.08 193160 -1 7363
7365 0 385339.56 166823.48 192360 -1 7351
7366 0 385339.56 166823.48 192400 -1 7365
7367 0 385516.12 166810.44 192480 -1 7366
7368 0 385629.62 166804.06 192520 -1 7367
7369 0 385632.62 166807.25 192640 -1 7368
7370 0 385638.22 166782.23 192680 -1 7369
7371 0 385687.66 166743.34 192800 -1 7370
7372 0 385759.97 166659.67 192920 -1 7371
7373 0 385749.78 166615.23 193000 -1 7372
7374 0 385771.75 166492.19 193040 -1 7373
7375 0 385588.1 166479.16 193080 -1 7374
7376 0 385499.75 166467.16 193120 -1 7375
7377 0 385374.4 166490.81 193200 -1 7376
7378 0 385144.97 166404.6 193320 -1 7377
7379 0 385105.28 166430.75 193440 -1 7378
7380 0 384994.38 166467.77 193560 -1 7379
7381 0 384865.25 166444.39 193680 -1 7380
7382 0 384861.16 166425.9 193720 -1 7381
7383 0 384858.53 166423.53 193760 -1 7382
7384 0 384845.8 166387.89 193800 -1 7383
7385 0 384403.88 172621.95 187080 -1 7254
7386 0 384407.16 172633.67 187040 -1 7385
7387 0 384528.2 172533.08 186960 -1 7386
7388 0 384557.4 172545.4 186920 -1 7387
7389 0 384653.75 172555.89 186840 -1 7388
7390 0 384704.47 172500.28 186760 -1 7389
7391 0 384744.72 172377.19 186680 -1 7390
7392 0 384755.94 172365.48 186600 -1 7391
7393 0 384765.8 172345.5 186560 -1 7392
7394 0 384783.66 172269.16 186480 -1 7393
7395 0 384773.5 172263.45 186440 -1 7394
7396 0 389951.88 169033.1 187920 -1 5699
7397 0 390225.75 168894.89 187920 -1 7396
7398 0 390172.28 168689.06 187920 -1 7397
7399 0 390160.75 168669.25 187880 -1 7398
7400 0 390094.66 168633.77 187880 -1 7399
7401 0 389945.56 168568.7 187880 -1 7400
7402 0 389671.44 168584.72 187880 -1 7401
7403 0 389486.94 168598.56 187960 -1 7402
7404 0 389799.3 169041.53 188080 -1 5695
7405 0 389563.47 169269.81 188080 -1 7404
7406 0 389533.3 169367.9 188120 -1 7405
7407 0 389535.2 169377.75 188160 -1 7406
7408 0 391806.5 168496.36 188160 -1 5693
7409 0 391915.12 168475.16 188200 -1 7408
7410 0 391925 168489.25 188240 -1 7409
7411 0 391935.62 168503.12 188280 -1 7410
7412 0 394338.56 167839.25 189360 -1 5261
7413 0 393868.6 168074.72 189360 -1 7412
7414 0 393697.94 168054.25 189360 -1 7413
7415 0 393663.66 168029.19 189400 -1 7414
7416 0 393647.56 168036.06 189480 -1 7415
7417 0 393627.2 168104.73 189560 -1 7416
7418 0 393615.3 168132.39 189600 -1 7417
7419 0 399232.38 164471.03 189960 -1 4923
7420 0 398936.4 164651.98 190000 -1 7419
7421 0 398660.22 164830.4 190040 -1 7420
7422 0 398357.66 165017.61 190080 -1 7421
7423 0 398113.2 164967.2 190080 -1 7422
7424 0 398058.62 164921.4 190120 -1 7423
7425 0 398033.5 164872.78 190160 -1 7424
7426 0 397991.3 164899.5 190240 -1 7425
7427 0 397927.2 164875.03 190320 -1 7426
7428 0 397881.53 164880.25 190400 -1 7427
7429 0 397805.5 164936.25 190480 -1 7428
7430 0 397725.47 164987.55 190600 -1 7429
7431 0 397700.84 165014.31 190720 -1 7430
7432 0 397649.72 165007.92 190840 -1 7431
7433 0 397540.47 164998.89 190920 -1 7432
7434 0 397485.3 164998.44 191040 -1 7433
7435 0 397458.75 164997.05 191160 -1 7434
7436 0 397398.22 165071.88 191240 -1 7435
7437 0 397352.3 165053.03 191360 -1 7436
7438 0 397384.97 165019.66 191400 -1 7437
7439 0 397352.7 165006.03 191440 -1 7438
7440 0 397318.88 164981.62 191560 -1 7439
7441 0 397270.06 164950.6 191640 -1 7440
7442 0 397201.3 164896.28 191720 -1 7441
7443 0 397030.6 164793.34 191880 -1 7442
7444 0 396916.1 164713.25 191920 -1 7443
7445 0 396722.1 164660.77 191920 -1 7444
7446 0 396485.53 164658.66 191920 -1 7445
7447 0 396314.22 164602 192000 -1 7446
7448 0 396128.94 164499.78 192080 -1 7447
7449 0 395946.4 164292.78 192200 -1 7448
7450 0 395750.78 164237.9 192320 -1 7449
7451 0 395614.7 164232.73 192400 -1 7450
7452 0 395469.88 164193.17 192440 -1 7451
7453 0 395315.78 164058.38 192520 -1 7452
7454 0 395233.28 163916.62 192560 -1 7453
7455 0 395222.3 163890.08 192600 -1 7454
7456 0 395214.25 163762.19 192600 -1 7455
7457 0 395214.8 163650.31 192640 -1 7456
7458 0 395211.12 163542.12 192720 -1 7457
7459 0 395230.8 163448.53 192800 -1 7458
7460 0 395150.22 163426.53 192880 -1 7459
7461 0 395101.3 163373.38 192960 -1 7460
7462 0 395047.7 163354.8 193040 -1 7461
7463 0 395009.2 163326.38 193120 -1 7462
7464 0 394959.94 163333.03 193200 -1 7463
7465 0 394902.25 163319.73 193240 -1 7464
7466 0 394879.06 163325.34 193280 -1 7465
7467 0 394860.78 163285.97 193400 -1 7466
7468 0 394782.22 163299.88 193520 -1 7467
7469 0 394795.03 163361.72 193600 -1 7468
7470 0 394821.94 163403.75 193640 -1 7469
7471 0 394831.78 163406.55 193680 -1 7470
7472 0 394712.16 163355.28 193680 -1 7471
7473 0 394567.38 163268.53 193680 -1 7472
7474 0 394436.16 163195.5 193760 -1 7473
7475 0 394420.8 163289.22 193880 -1 7474
7476 0 394422 163298 193920 -1 7475
7477 0 394423 163306.81 193960 -1 7476
7478 0 394423 163307.28 194000 -1 7477
7479 0 394422.6 163320.64 194040 -1 7478
7480 0 394409.25 163349.45 194120 -1 7479
7481 0 394405.62 163347.14 194160 -1 7480
7482 0 394260.2 163057.75 193920 -1 7476
7483 0 393996.25 162850.97 193920 -1 7482
7484 0 393912.03 162722.1 193920 -1 7483
7485 0 393725.25 162660.05 193920 -1 7484
7486 0 393729 162682.97 193960 -1 7485
7487 0 393182.2 162907.56 193960 -1 7486
7488 0 393096.12 162921.97 194000 -1 7487
7489 0 392875.34 162929.31 194120 -1 7488
7490 0 392667.3 162878.08 194200 -1 7489
7491 0 392390.16 162835.31 194280 -1 7490
7492 0 392240.3 162848.58 194360 -1 7491
7493 0 392086.6 162731.73 194440 -1 7492
7494 0 391901.56 162623.77 194440 -1 7493
7495 0 391834.4 162512.69 194440 -1 7494
7496 0 391785.1 162439.69 194400 -1 7495
7497 0 391630.3 162364.28 194360 -1 7496
7498 0 391490.34 162309.11 194360 -1 7497
7499 0 391466.7 162292.36 194400 -1 7498
7500 0 391173.7 162249.58 194400 -1 7499
7501 0 391176.56 162255.8 194440 -1 7500
7502 0 391176.56 162255.8 194480 -1 7501
7503 0 390839.78 162143.95 194400 -1 7500
7504 0 390726.12 162090.7 194400 -1 7503
7505 0 390563.38 162074.31 194400 -1 7504
7506 0 390427.88 162012.19 194400 -1 7505
7507 0 390233.47 161956.67 194320 -1 7506
7508 0 390067.88 162014.16 194320 -1 7507
7509 0 389816.44 162069.19 194200 -1 7508
7510 0 389609 162073.5 194080 -1 7509
7511 0 389303.88 162048.11 194080 -1 7510
7512 0 389252.03 162031.92 194120 -1 7511
7513 0 389209.25 161975.47 194160 -1 7512
7514 0 389057.84 161909.48 194280 -1 7513
7515 0 389006.9 161883.66 194320 -1 7514
7516 0 388921.72 161770.11 194400 -1 7515
7517 0 388951.47 161692.19 194480 -1 7516
7518 0 388930.66 161643.36 194600 -1 7517
7519 0 389539.88 162074.7 194040 -1 7510
7520 0 389467.16 162092.95 194000 -1 7519
7521 0 391859.38 162695.78 194480 -1 7494
7522 0 391858.34 162707.78 194520 -1 7521
7523 0 391831.34 162720.6 194560 -1 7522
7524 0 391767.8 162782.44 194640 -1 7523
7525 0 391720.66 162790.22 194720 -1 7524
7526 0 391729.75 162795.28 194800 -1 7525
7527 0 391708.75 162843.02 194920 -1 7526
7528 0 391723.03 162865.22 194960 -1 7527
7529 0 393742.56 162715.77 194000 -1 7486
7530 0 393720.3 162715.81 194040 -1 7529
7531 0 393704.53 162740.28 194080 -1 7530
7532 0 393761.84 162767.05 194160 -1 7531
7533 0 393830.03 162830.19 194240 -1 7532
7534 0 393828.3 162837 194320 -1 7533
7535 0 393768.2 162829.48 194400 -1 7534
7536 0 393746.06 162841.5 194480 -1 7535
7537 0 393733 162842.6 194560 -1 7536
7538 0 393676.8 162861.48 194640 -1 7537
7539 0 393614.28 162875.66 194720 -1 7538
7540 0 393614.8 162859.84 194800 -1 7539
7541 0 393616.3 162855.81 194880 -1 7540
7542 0 393658.38 162753.81 195000 -1 7541
7543 0 394844.5 163403.25 193720 -1 7471
7544 0 394935.66 163369.16 193800 -1 7543
7545 0 395030.03 163364.02 193880 -1 7544
7546 0 395044.8 163339 193960 -1 7545
7547 0 394948.62 163309.98 194040 -1 7546
7548 0 394906.1 163306.92 194120 -1 7547
7549 0 394910.78 163310.9 194200 -1 7548
7550 0 394905.38 163362.58 194280 -1 7549
7551 0 403727.25 162373.27 190360 -1 4820
7552 0 403741.5 162437.02 190360 -1 7551
7553 0 403721.44 162483.98 190400 -1 7552
7554 0 403731.56 162510.84 190440 -1 7553
7555 0 403662.56 162588.12 190560 -1 7554
7556 0 403723.16 162642.89 190600 -1 7555
7557 0 404796.2 161614.69 191280 -1 4797
7558 0 405065.62 161556.06 191320 -1 7557
7559 0 405208.28 161431.06 191320 -1 7558
7560 0 405351.25 161388.66 191360 -1 7559
7561 0 405562.38 161236.22 191360 -1 7560
7562 0 405688.66 161109.33 191440 -1 7561
7563 0 405404 161420.4 191440 -1 7562
7564 0 405437.75 161474.94 191520 -1 7563
7565 0 405445.62 161507.42 191560 -1 7564
7566 0 405446.1 161512.11 191600 -1 7565
7567 0 405752.06 161046.27 191480 -1 7562
7568 0 405807.94 160973.95 191520 -1 7567
7569 0 405874 160897.44 191560 -1 7568
7570 0 406016.5 160785.06 191560 -1 7569
7571 0 406142.06 160726.25 191560 -1 7570
7572 0 406091.22 160768.83 191680 -1 7571
7573 0 406133.12 160610.7 191520 -1 7571
7574 0 406041.1 160405.95 191520 -1 7573
7575 0 406037.28 160336.66 191400 -1 7574
7576 0 406022.78 160222.56 191360 -1 7575
7577 0 406041.78 160182.16 191320 -1 7576
7578 0 406271.06 160094.03 191240 -1 7577
7579 0 406435.78 159904.4 191200 -1 7578
7580 0 406482.44 159835.56 191160 -1 7579
7581 0 406598.8 159814.1 191040 -1 7580
7582 0 406794.5 159747.03 190920 -1 7581
7583 0 406854.34 159766.19 190760 -1 7582
7584 0 406932.78 159768.05 190640 -1 7583
7585 0 407046.2 159697.62 190520 -1 7584
7586 0 407076.47 159722.61 190440 -1 7585
7587 0 407136.2 159784.9 190240 -1 7586
7588 0 407251.8 159754.97 190120 -1 7587
7589 0 407294.34 159765.22 190080 -1 7588
7590 0 407330.16 159772.12 190040 -1 7589
7591 0 407382.3 159736.8 190000 -1 7590
7592 0 407461.84 159699.83 189920 -1 7591
7593 0 407529.5 159688 189880 -1 7592
7594 0 407597.44 159675.97 189840 -1 7593
7595 0 407738.38 159616.6 189720 -1 7594
7596 0 407863.06 159536.33 189640 -1 7595
7597 0 407920.25 159479.84 189640 -1 7596
7598 0 407949.88 159441.9 189600 -1 7597
7599 0 408014.94 159326.48 189560 -1 7598
7600 0 408130.6 159199.95 189520 -1 7599
7601 0 408222.34 159134.44 189480 -1 7600
7602 0 408310.9 159077.81 189400 -1 7601
7603 0 408477.5 158967.67 189280 -1 7602
7604 0 408546.28 158880.78 189160 -1 7603
7605 0 408619.6 158820.42 189160 -1 7604
7606 0 408658.56 158755 189120 -1 7605
7607 0 408713.56 158704.94 189080 -1 7606
7608 0 408799.12 158603 189000 -1 7607
7609 0 408821.88 158550.08 188960 -1 7608
7610 0 408801.4 158431.62 188880 -1 7609
7611 0 408783.78 158412.83 188840 -1 7610
7612 0 408743.56 158361.88 188760 -1 7611
7613 0 408664.12 158263.3 188640 -1 7612
7614 0 408640.62 158225.94 188600 -1 7613
7615 0 404323.03 160811.08 191680 -1 4788
7616 0 404164.2 160800.17 191720 -1 7615
7617 0 403901.9 160909.7 191800 -1 7616
7618 0 403826.4 160973.7 191840 -1 7617
7619 0 403805.97 160986.47 191880 -1 7618
7620 0 403669.94 161111.44 191960 -1 7619
7621 0 403581.94 161154.25 192080 -1 7620
7622 0 403373.53 161290.61 192200 -1 7621
7623 0 403269 161342 192320 -1 7622
7624 0 403129.12 161409.62 192480 -1 7623
7625 0 403077.16 161438.47 192520 -1 7624
7626 0 403099.25 161469.31 192640 -1 7625
7627 0 403104.62 161535.22 192720 -1 7626
7628 0 403111.06 161612.72 192800 -1 7627
7629 0 403100.8 161713.69 192880 -1 7628
7630 0 403096.2 161805.98 192960 -1 7629
7631 0 403125.25 161899.47 193040 -1 7630
7632 0 403155.2 161960.44 193160 -1 7631
7633 0 403150.88 162001.56 193240 -1 7632
7634 0 403157.44 162035.56 193320 -1 7633
7635 0 403251.62 162125.75 193400 -1 7634
7636 0 403296.34 162206.83 193480 -1 7635
7637 0 403356.62 162282.17 193520 -1 7636
7638 0 403471.5 162470.78 193520 -1 7637
7639 0 403488.12 162655.4 193520 -1 7638
7640 0 403493.72 162664.67 193480 -1 7639
7641 0 403630.34 162900.03 193480 -1 7640
7642 0 403708.38 163013.25 193480 -1 7641
7643 0 403778.7 163092.5 193480 -1 7642
7644 0 403792.78 163176 193480 -1 7643
7645 0 403809.03 163224.69 193440 -1 7644
7646 0 403805.75 163262.58 193360 -1 7645
7647 0 403882.94 163270.11 193240 -1 7646
7648 0 404093.94 163372.08 193160 -1 7647
7649 0 404298.25 163355.06 193040 -1 7648
7650 0 404501.03 163387.84 192920 -1 7649
7651 0 404696.56 163364.72 192880 -1 7650
7652 0 404881.66 163342.44 192840 -1 7651
7653 0 405079.9 163360.33 192840 -1 7652
7654 0 405092.4 163378.14 192800 -1 7653
7655 0 405203.88 163373.5 192760 -1 7654
7656 0 405265.2 163347.52 192760 -1 7655
7657 0 405372.94 163334.78 192760 -1 7656
7658 0 405490.03 163346.72 192760 -1 7657
7659 0 405530.62 163401.9 192800 -1 7658
7660 0 405552.2 163413 192840 -1 7659
7661 0 403504.06 162697.12 193440 -1 7640
7662 0 403535.16 162733.28 193360 -1 7661
7663 0 403500.06 162519.28 193640 -1 7638
7664 0 403470.9 162485.19 193760 -1 7663
7665 0 403103.62 162533.75 194080 -1 7664
7666 0 402953.9 162735.97 194200 -1 7665
7667 0 402875.94 162776.11 194240 -1 7666
7668 0 402599.9 162981.34 194400 -1 7667
7669 0 402397.5 163152.17 194640 -1 7668
7670 0 402207.44 163437.78 194800 -1 7669
7671 0 402080.6 163613.86 194880 -1 7670
7672 0 402059.4 163753.62 194920 -1 7671
7673 0 402094.38 163966.97 194920 -1 7672
7674 0 401995.28 164157.84 195000 -1 7673
7675 0 401905.7 164704.52 195120 -1 7674
7676 0 402156.25 164863.19 195240 -1 7675
7677 0 402221.8 164923.5 195280 -1 7676
7678 0 402407.75 164852.95 195280 -1 7677
7679 0 402420.56 164823.97 195240 -1 7678
7680 0 402461 164819.64 195200 -1 7679
7681 0 402448.3 164626.44 195040 -1 7680
7682 0 402425.25 164458.36 194920 -1 7681
7683 0 402408.7 164430.08 194840 -1 7682
7684 0 402356.88 165202.53 195280 -1 7677
7685 0 402358.78 165344.72 195280 -1 7684
7686 0 402382.94 165368.03 195200 -1 7685
7687 0 402439.2 165632.62 195200 -1 7686
7688 0 402563.66 165811.86 195280 -1 7687
7689 0 402644.84 166045.48 195400 -1 7688
7690 0 402701.94 166364.25 195520 -1 7689
7691 0 402737.94 166444.84 195600 -1 7690
7692 0 402848 166875.11 195600 -1 7691
7693 0 403195.94 166950.77 195600 -1 7692
7694 0 403302.47 166929.03 195520 -1 7693
7695 0 403378.3 166873.67 195440 -1 7694
7696 0 403480.38 166816.55 195280 -1 7695
7697 0 403531.28 166739.66 195160 -1 7696
7698 0 403526 166674.88 195080 -1 7697
7699 0 403535.84 166621.78 195000 -1 7698
7700 0 403552.62 166566.31 194920 -1 7699
7701 0 403595.4 166465.7 194840 -1 7700
7702 0 403643.66 166383.5 194720 -1 7701
7703 0 403678.1 166357.47 194600 -1 7702
7704 0 403701.5 166341.22 194560 -1 7703
7705 0 402936.22 166992.7 195680 -1 7692
7706 0 402956.94 167066.81 195840 -1 7705
7707 0 402929.8 167085.78 195920 -1 7706
7708 0 402935.8 167201.58 196040 -1 7707
7709 0 403058.88 167273.45 196160 -1 7708
7710 0 403059.4 167478.34 196240 -1 7709
7711 0 403049.25 167690.27 196360 -1 7710
7712 0 403167.47 167872.75 196440 -1 7711
7713 0 403095.8 168241.6 196600 -1 7712
7714 0 403121.44 168403.8 196720 -1 7713
7715 0 403066.84 168551.12 196800 -1 7714
7716 0 402985.06 168686.36 196800 -1 7715
7717 0 403021.78 169006.81 196880 -1 7716
7718 0 403134.34 169212.77 196920 -1 7717
7719 0 403214.3 169488.27 197000 -1 7718
7720 0 403050.84 169733.84 197000 -1 7719
7721 0 403027.3 169780.1 196960 -1 7720
7722 0 402986.44 169808.38 196920 -1 7721
7723 0 402855.16 170042.5 196920 -1 7722
7724 0 402828.78 170069.5 196880 -1 7723
7725 0 402887 170154.72 196920 -1 7724
7726 0 403021.62 170292.02 196920 -1 7725
7727 0 403050 170329.56 196960 -1 7726
7728 0 403031.2 170396.62 197000 -1 7727
7729 0 402947.62 170436.33 197040 -1 7728
7730 0 402897.12 170476.53 197080 -1 7729
7731 0 402838.94 170582.66 197120 -1 7730
7732 0 402741.72 170705.14 197240 -1 7731
7733 0 402623.2 170734.9 197360 -1 7732
7734 0 402580.25 171003.62 197520 -1 7733
7735 0 402528.47 171108.25 197600 -1 7734
7736 0 402537.56 171176.84 197680 -1 7735
7737 0 403361.3 170607.81 197000 -1 7728
7738 0 403472.88 170667.8 197000 -1 7737
7739 0 403571.62 170673.62 197040 -1 7738
7740 0 403978.44 170774.62 197040 -1 7739
7741 0 404020.97 170894.73 197080 -1 7740
7742 0 404108.2 171006.36 197240 -1 7741
7743 0 404148.75 171082.33 197320 -1 7742
7744 0 404313.1 171152.55 197400 -1 7743
7745 0 404365 171211.66 197560 -1 7744
7746 0 404279.6 171441.77 197560 -1 7745
7747 0 404315.8 171634.86 197560 -1 7746
7748 0 404347.06 171677.56 197600 -1 7747
7749 0 404511.97 171873.6 197600 -1 7748
7750 0 404518.44 171926.73 197560 -1 7749
7751 0 404490.56 172063.27 197560 -1 7750
7752 0 404443.28 172245.69 197560 -1 7751
7753 0 404492.2 172400.95 197560 -1 7752
7754 0 404573.78 172495.45 197600 -1 7753
7755 0 404645.88 172527.5 197640 -1 7754
7756 0 404711.75 172611.03 197640 -1 7755
7757 0 404749.84 172743.88 197640 -1 7756
7758 0 404791.2 172819.92 197680 -1 7757
7759 0 404853.3 172925.62 197680 -1 7758
7760 0 404913.72 173016.94 197680 -1 7759
7761 0 404964.62 173040.42 197760 -1 7760
7762 0 404918.53 173252.06 197760 -1 7761
7763 0 404979.25 173350.36 197840 -1 7762
7764 0 405017.97 173429.23 197960 -1 7763
7765 0 405022.56 173437.05 198000 -1 7764
7766 0 404016 170790 197000 -1 7740
7767 0 404092.1 170820.23 196920 -1 7766
7768 0 404129.03 170786.19 196680 -1 7767
7769 0 404186.38 170822.94 196520 -1 7768
7770 0 404182.56 170839.34 196440 -1 7769
7771 0 404165.62 170732.69 196360 -1 7770
7772 0 404173.22 170682.38 196280 -1 7771
7773 0 404143.56 170654.7 196200 -1 7772
7774 0 404127.3 170636.34 196120 -1 7773
7775 0 404212.47 170575.4 196040 -1 7774
7776 0 404361.8 170482.2 195880 -1 7775
7777 0 404396.75 170396.66 195680 -1 7776
7778 0 404584.75 170170.62 195480 -1 7777
7779 0 404687.25 170024.19 195320 -1 7778
7780 0 404797.5 169922 195280 -1 7779
7781 0 404908.06 169820 195240 -1 7780
7782 0 404872 169793 195200 -1 7781
7783 0 404835.78 169765.92 195160 -1 7782
7784 0 404834.34 169767.8 195120 -1 7783
7785 0 402811.22 170051.44 196840 -1 7724
7786 0 403237.78 169531.55 197040 -1 7719
7787 0 403314.56 167459.8 195840 -1 7706
7788 0 403451.28 167621.84 195840 -1 7787
7789 0 403474.5 167622.69 195800 -1 7788
7790 0 403489.16 167621.38 195760 -1 7789
7791 0 403525.12 167678.42 195680 -1 7790
7792 0 403548.75 167705.84 195600 -1 7791
7793 0 403582.34 167682.67 195520 -1 7792
7794 0 403598.72 167671.23 195480 -1 7793
7795 0 403748.94 167664.86 195480 -1 7794
7796 0 403811.44 167643.06 195400 -1 7795
7797 0 403855.9 167607.38 195320 -1 7796
7798 0 403686.66 167677.12 195520 -1 7793
7799 0 403961.4 167675.6 195520 -1 7798
7800 0 404318.2 167746.47 195520 -1 7799
7801 0 404307.94 167726.92 195480 -1 7800
7802 0 403370.4 162392.06 193760 -1 7664
7803 0 403186.6 162315.31 193760 -1 7802
7804 0 403083.84 162310.88 193760 -1 7803
7805 0 403021.7 162231.77 193760 -1 7804
7806 0 402903.12 162130.22 193760 -1 7805
7807 0 402824.94 162135.5 193720 -1 7806
7808 0 402758.7 162113.95 193680 -1 7807
7809 0 402469 161948.84 193680 -1 7808
7810 0 402388.44 161819.48 193720 -1 7809
7811 0 402199.22 161746.1 193800 -1 7810
7812 0 401925.62 161734.72 193920 -1 7811
7813 0 401879.47 161734.52 193960 -1 7812
7814 0 402937.7 161324.6 192320 -1 7623
7815 0 402593.94 161343.38 192320 -1 7814
7816 0 402494.28 161385.72 192360 -1 7815
7817 0 402019.62 161471.17 192360 -1 7816
7818 0 401750.72 161507.45 192360 -1 7817
7819 0 401723 161533.89 192320 -1 7818
7820 0 401573.8 161641.64 192240 -1 7819
7821 0 401464.03 161652.36 192160 -1 7820
7822 0 401282.7 161686.47 192120 -1 7821
7823 0 401215.38 161816.36 192080 -1 7822
7824 0 400896.78 161924.92 192080 -1 7823
7825 0 400591.2 162127.64 192080 -1 7824
7826 0 400056.62 162465.28 192080 -1 7825
7827 0 399829.75 162614.92 192200 -1 7826
7828 0 399904.44 162788.72 192280 -1 7827
7829 0 400034.12 162623.12 192360 -1 7828
7830 0 399819.66 162392.66 192360 -1 7829
7831 0 399819.6 162345.25 192400 -1 7830
7832 0 399397.3 162887.31 192280 -1 7828
7833 0 399037.78 162986.75 192280 -1 7832
7834 0 398928 163119.31 192360 -1 7833
7835 0 398932.5 163184.5 192400 -1 7834
7836 0 398768.72 163229.48 192480 -1 7835
7837 0 398685.25 163374.22 192600 -1 7836
7838 0 398632.47 163501.81 192600 -1 7837
7839 0 398475.03 163557.67 192600 -1 7838
7840 0 398427.56 163670.5 192680 -1 7839
7841 0 398312.34 163812.88 192680 -1 7840
7842 0 398216.03 163867.9 192680 -1 7841
7843 0 398098.88 163920.78 192760 -1 7842
7844 0 397958.34 163931.08 192880 -1 7843
7845 0 397797.34 163920.84 192920 -1 7844
7846 0 397662.8 163937.16 192920 -1 7845
7847 0 397581.03 163938.39 192920 -1 7846
7848 0 397559 163927.25 192960 -1 7847
7849 0 397542.78 163873.5 193040 -1 7848
7850 0 397540.56 163863.83 193160 -1 7849
7851 0 398685.25 163374.22 192640 -1 7837
7852 0 398665.47 163366.81 192680 -1 7851
7853 0 398692.4 163378.53 192720 -1 7852
7854 0 398696.72 163383.33 192760 -1 7853
7855 0 398725.8 163388 192800 -1 7854
7856 0 398784.8 163400.42 192920 -1 7855
7857 0 398681.9 163350.19 193040 -1 7856
7858 0 398619.7 163275.56 193080 -1 7857
7859 0 399785.06 162618.2 192040 -1 7826
7860 0 399769.47 162645.28 192000 -1 7859
7861 0 400435.1 162238.34 192000 -1 7860
7862 0 400401.28 162220.47 191920 -1 7861
7863 0 400428 162215.14 191840 -1 7862
7864 0 400447.1 162158.53 191800 -1 7863
7865 0 400455.53 162179.16 191640 -1 7864
7866 0 400454.56 162180.08 191520 -1 7865
7867 0 400432.75 162225.22 191440 -1 7866
7868 0 399025.38 162437.8 192000 -1 7860
7869 0 398923.3 162247.12 192000 -1 7868
7870 0 398966.38 162034.2 192000 -1 7869
7871 0 398983.53 161811.6 191960 -1 7870
7872 0 398985.78 161747.02 191920 -1 7871
7873 0 398900.34 161665.88 191840 -1 7872
7874 0 398841.25 161614.17 191760 -1 7873
7875 0 398699.56 161535 191720 -1 7874
7876 0 398613.2 161500.72 191640 -1 7875
7877 0 403438.8 159601.47 191800 -1 4784
7878 0 403531.5 159581.61 191880 -1 7877
7879 0 403502.97 159549.23 191960 -1 7878
7880 0 403320 159445.03 192080 -1 7879
7881 0 403069.28 159494.14 192080 -1 7880
7882 0 402839.44 159296.81 192080 -1 7881
7883 0 402649.38 159229.05 192120 -1 7882
7884 0 402579.97 159200.17 192160 -1 7883
7885 0 402282.53 159191.31 192240 -1 7884
7886 0 402107.16 159179.62 192280 -1 7885
7887 0 401779.62 159197.31 192280 -1 7886
7888 0 401314.25 159178.19 192280 -1 7887
7889 0 401199.5 159215.84 192320 -1 7888
7890 0 401070.84 159207.81 192400 -1 7889
7891 0 400812 159357.06 192440 -1 7890
7892 0 400675.97 159296.44 192520 -1 7891
7893 0 400603.22 159217.11 192560 -1 7892
7894 0 400598.94 159212.81 192600 -1 7893
7895 0 400664.88 158838.12 192600 -1 7894
7896 0 400667.25 158819.19 192560 -1 7895
7897 0 400622.25 158785.81 192520 -1 7896
7898 0 400608.84 158637.34 192440 -1 7897
7899 0 400589.4 158597.16 192400 -1 7898
7900 0 400502.38 158480.31 192360 -1 7899
7901 0 400530.38 158470.3 192240 -1 7900
7902 0 400528.6 159109.14 192640 -1 7894
7903 0 400478.3 159079.34 192680 -1 7902
7904 0 400389.66 159044.06 192720 -1 7903
7905 0 400202.22 159081.31 192720 -1 7904
7906 0 400023.22 159084.56 192760 -1 7905
7907 0 399791.44 159114.62 192840 -1 7906
7908 0 399660.3 159179.97 192960 -1 7907
7909 0 399599.5 159217.53 193040 -1 7908
7910 0 399456.94 159242.34 193120 -1 7909
7911 0 399365.5 159259.16 193240 -1 7910
7912 0 399191.5 159256.31 193280 -1 7911
7913 0 399046.84 159286.69 193400 -1 7912
7914 0 398987.5 159293.66 193520 -1 7913
7915 0 398853.2 159310.34 193640 -1 7914
7916 0 398803.22 159293.22 193760 -1 7915
7917 0 398786.94 159296.98 193880 -1 7916
7918 0 398710.84 159281.19 194040 -1 7917
7919 0 398633.34 159291.16 194200 -1 7918
7920 0 398485.72 159242.12 194360 -1 7919
7921 0 398330.6 159158.62 194520 -1 7920
7922 0 398072.8 159100.5 194680 -1 7921
7923 0 398035.38 159131.88 194800 -1 7922
7924 0 397784.28 159105.6 194960 -1 7923
7925 0 397396.3 159121.53 195120 -1 7924
7926 0 397120.16 159108.94 195200 -1 7925
7927 0 397004.38 159111.31 195240 -1 7926
7928 0 396837 159228.03 195280 -1 7927
7929 0 396492.8 159175.4 195400 -1 7928
7930 0 396357.28 159162.22 195480 -1 7929
7931 0 396295.53 159175.62 195600 -1 7930
7932 0 396168.44 159185.25 195760 -1 7931
7933 0 396144.2 159193.66 195800 -1 7932
7934 0 396080.53 159135.36 195840 -1 7933
7935 0 396162.3 159040.97 195880 -1 7934
7936 0 396174 159050.75 195920 -1 7935
7937 0 395964.38 159250.72 195840 -1 7934
7938 0 395892.75 159297.03 195840 -1 7937
7939 0 395840.8 159324.8 195920 -1 7938
7940 0 395505.75 159399.53 196000 -1 7939
7941 0 395458.9 159418.97 196000 -1 7940
7942 0 395435.72 159421.31 196040 -1 7941
7943 0 405817 154622 190120 -1 4547
7944 0 405865 154574 190000 -1 7943
7945 0 406031.88 154533.56 189960 -1 7944
7946 0 406264.25 154535.88 189840 -1 7945
7947 0 406393.47 154574.33 189760 -1 7946
7948 0 406468.28 154580.06 189680 -1 7947
7949 0 406519.3 154585.95 189640 -1 7948
7950 0 406675.9 154624.31 189640 -1 7949
7951 0 406817.44 154632.58 189640 -1 7950
7952 0 406861.78 154731.1 189680 -1 7951
7953 0 407103.9 154858.7 189800 -1 7952
7954 0 407331.94 154958.53 189840 -1 7953
7955 0 407348.38 155034.53 189840 -1 7954
7956 0 407380.2 155046.88 189800 -1 7955
7957 0 407505.56 155024.17 189720 -1 7956
7958 0 407773.38 154954.78 189560 -1 7957
7959 0 407967.5 154995.94 189480 -1 7958
7960 0 408140.53 155037.9 189320 -1 7959
7961 0 408184.2 155060.72 189200 -1 7960
7962 0 408279 155042.38 189160 -1 7961
7963 0 408345.88 155005.58 189080 -1 7962
7964 0 408395.88 154896.6 188960 -1 7963
7965 0 408456.34 154856.22 188840 -1 7964
7966 0 408441.16 154852.78 188720 -1 7965
7967 0 408434.12 154879.69 188560 -1 7966
7968 0 408564.06 154953.17 188440 -1 7967
7969 0 408662 154973.08 188320 -1 7968
7970 0 408774 154999.48 188200 -1 7969
7971 0 408896.66 154986.38 188040 -1 7970
7972 0 409171.7 154905.22 187920 -1 7971
7973 0 409301.34 154872.9 187800 -1 7972
7974 0 408104 147814 187040 -1 4373
7975 0 408248 147762 187120 -1 7974
7976 0 408660 147602 187000 -1 7975
7977 0 408890.6 147468.36 187000 -1 7976
7978 0 409217.16 147572.5 187000 -1 7977
7979 0 409217.16 147572.5 186960 -1 7978
7980 0 409418.88 147964.2 186960 -1 7979
7981 0 409841.97 148192.77 186960 -1 7980
7982 0 410007.97 148156.81 186960 -1 7981
7983 0 410108.12 148144.33 186960 -1 7982
7984 0 410194.12 148152 186960 -1 7983
7985 0 410262.38 148150.38 186920 -1 7984
7986 0 410355.47 148147.75 186880 -1 7985
7987 0 410326.47 148194.83 186840 -1 7986
7988 0 410294.72 148236.48 186840 -1 7987
7989 0 410325.2 148374.72 186840 -1 7988
7990 0 410504.97 148392.9 186840 -1 7989
7991 0 410489.56 148401.94 186800 -1 7990
7992 0 410502.2 148432.25 186760 -1 7991
7993 0 409259.66 147588.11 186840 -1 7979
7994 0 409221.94 147058.1 186840 -1 7993
7995 0 409196.94 146862.3 186840 -1 7994
7996 0 409335.8 146610.53 186840 -1 7995
7997 0 409399.75 146484.03 186840 -1 7996
7998 0 409406.2 146412.98 186880 -1 7997
7999 0 409411.44 146294.62 186920 -1 7998
8000 0 409325.06 146147.56 187040 -1 7999
8001 0 409320.44 145982.3 187040 -1 8000
8002 0 409314.62 145851.66 187040 -1 8001
8003 0 409380.12 145781.69 187040 -1 8002
8004 0 409409.78 145775.6 186960 -1 8003
8005 0 409410.4 145752.72 186920 -1 8004
8006 0 409441.56 145851.23 186840 -1 8005
8007 0 409510.1 145937.36 186760 -1 8006
8008 0 409529.12 145941.31 186720 -1 8007
8009 0 409536.8 145672 186880 -1 8005
8010 0 409602.94 145634.66 186840 -1 8009
8011 0 409664.72 145622.75 186760 -1 8010
8012 0 409283.1 147575.44 186800 -1 7993
8013 0 409409.94 147632.05 186760 -1 8012
8014 0 409465.72 147684.92 186720 -1 8013
8015 0 409695.66 147764.53 186600 -1 8014
8016 0 409934.25 147550.73 186440 -1 8015
8017 0 410214.44 147346.47 186440 -1 8016
8018 0 410273.97 147260.9 186440 -1 8017
8019 0 410271.56 147278.28 186520 -1 8018
8020 0 410328.7 147369.1 186560 -1 8019
8021 0 410451.66 147434.4 186560 -1 8020
8022 0 410523.25 147451.31 186600 -1 8021
8023 0 410699.06 147554 186600 -1 8022
8024 0 410728.1 147601.66 186680 -1 8023
8025 0 410692.03 147659.97 186760 -1 8024
8026 0 410664.16 147664.02 186800 -1 8025
8027 0 410638 147665.39 186840 -1 8026
8028 0 410297.12 147212.84 186400 -1 8018
8029 0 410406.56 147212.19 186280 -1 8028
8030 0 410558.34 147007.25 186120 -1 8029
8031 0 410594.28 146899.84 186080 -1 8030
8032 0 410644.12 146742.08 186000 -1 8031
8033 0 410779.7 146659.8 185920 -1 8032
8034 0 410936.28 146612.22 185880 -1 8033
8035 0 411057.38 146517.73 185840 -1 8034
8036 0 411086 146444.06 185800 -1 8035
8037 0 409218.38 147583.78 187040 -1 7978
8038 0 409139.78 147619.5 187160 -1 8037
8039 0 409065.22 147671 187240 -1 8038
8040 0 408954.38 147676.22 187320 -1 8039
8041 0 441074.6 131469.53 177000 -1 4074
8042 0 441637.97 131230.97 177040 -1 8041
8043 0 441830.62 131117.69 177080 -1 8042
8044 0 441938.44 130994.086 177120 -1 8043
8045 0 442015.6 131029.09 177160 -1 8044
8046 0 442168.75 130993.95 177200 -1 8045
8047 0 442214.7 130948.52 177240 -1 8046
8048 0 442242.53 130969.836 177280 -1 8047
8049 0 442211.7 130975.59 177320 -1 8048
8050 0 442167.8 130930.945 177360 -1 8049
8051 0 442112.34 130931.83 177400 -1 8050
8052 0 442141.56 130881.91 177440 -1 8051
8053 0 479384 246039 89000 -1 2663
8054 0 480508 245947 89000 -1 8053
8055 0 481020 246027 89040 -1 8054
8056 0 481572 246239 89080 -1 8055
