# Supplementary material for: Connectomics Analysis Reveals First-, Second-, and Third-Order Thermosensory and Hygrosensory Neurons in the Adult Drosophila Brain
Source: Curr Biol. 2020 Aug 17;30(16):3167–3182.e4. doi: 10.1016/j.cub.2020.06.028 (PMC7443704; doi:10.1016/j.cub.2020.06.028)
Supplement: Data S1. Skeletons and Meshes, Related to STAR Methods — marin2020-skeletons contains files describing the morphology of each neuron in this study (in FAFB14 space, .swc format). glomeruli_meshes contains the glomerular meshes (in FAFB14 space, .stl format). neuropil_meshes contains the glomerular meshes (in FAFB14 space, .stl format). [file mmc5.zip › VP_SI/marin2020-skeletons/12702477.swc]

# SWC format file
# based on specifications at http://www.neuronland.org/NLMorphologyConverter/MorphologyFormats/SWC/Spec.html
# Created by nat::write.neuron.swc
# PointNo Label X Y Z Radius Parent 
1 0 599423.5 236470.05 35680 124 -1
2 0 598752 236354 36480 -1 1
3 0 598664 236382 36520 -1 2
4 0 598580 236400 36560 -1 3
5 0 598454 236384 36600 -1 4
6 0 598348 236367 36640 -1 5
7 0 598213 236338 36680 -1 6
8 0 598135 236326 36720 -1 7
9 0 598058 236309 36760 -1 8
10 0 597976 236298 36800 -1 9
11 0 597827 236167 36840 -1 10
12 0 597660 235985 36880 -1 11
13 0 597783 236026 36960 -1 12
14 0 597858 236080 37000 -1 13
15 0 597980 236157 37040 -1 14
16 0 598013 236228 37080 -1 15
17 0 598070 236245 37120 -1 16
18 0 597987 236515 37160 -1 17
19 0 597696 236864 37200 51 18
20 0 597824 236864 37280 81 19
21 0 597984 236928 37480 90 20
22 0 598080 236928 37720 178 21
23 0 597920 236960 37920 45 22
24 0 597792 237056 38120 32 23
25 0 597920 237024 38160 32 23
26 0 598112 237088 38240 32 25
27 0 598144 236960 38480 86 26
28 0 598016 236864 38680 45 27
29 0 597920 236896 38920 32 28
30 0 597728 236832 39120 32 29
31 0 597824 236800 38840 32 30
32 0 597840 236944 39200 74 29
33 0 597920 236832 39160 40 32
34 0 597760 237056 39240 108 32
35 0 597664 237120 39480 45 34
36 0 597536 237248 39680 64 35
37 0 597376 237376 39880 128 36
38 0 597152 237536 40000 136 37
39 0 596960 237728 40080 154 38
40 0 596704 237792 40040 101 39
41 0 596448 237760 40120 160 40
42 0 596288 237952 40240 150 41
43 0 596064 238144 40240 137 42
44 0 595872 238304 40200 140 43
45 0 595680 238432 40040 81 44
46 0 595424 238464 40040 51 45
47 0 595360 238336 40000 101 45
48 0 595104 238368 39960 148 47
49 0 594848 238400 39960 45 48
50 0 594592 238368 40000 81 49
51 0 594368 238336 40120 122 50
52 0 594144 238336 40240 122 51
53 0 594048 238368 40280 81 52
54 0 593993 238381 40360 -1 53
55 0 593984 238432 40440 51 54
56 0 593856 238400 40440 75 55
57 0 593600 238368 40440 102 56
58 0 593376 238368 40560 75 57
59 0 593120 238336 40640 40 58
60 0 592864 238336 40720 51 59
61 0 592608 238336 40760 75 60
62 0 592352 238304 40840 40 61
63 0 592096 238240 40880 80 62
64 0 591872 238080 40880 140 63
65 0 591616 238048 40920 134 64
66 0 591360 238016 41040 163 65
67 0 591168 238048 40880 122 66
68 0 590912 238112 40880 51 67
69 0 590976 238336 41000 81 68
70 0 591104 238560 40960 124 69
71 0 591360 238560 40920 163 70
72 0 591424 238624 40960 128 71
73 0 590784 237984 40880 51 68
74 0 590528 237920 40880 80 73
75 0 590304 237920 41040 124 74
76 0 590080 237856 41160 124 75
77 0 589856 237792 41280 153 76
78 0 589632 237760 41440 80 77
79 0 589696 238016 41440 128 78
80 0 589888 238080 41280 115 79
81 0 589952 238336 41200 81 80
82 0 590176 238336 41080 120 81
83 0 589568 237760 41480 71 78
84 0 589408 237792 41680 86 83
85 0 589152 237856 41720 108 84
86 0 588896 237984 41760 131 85
87 0 588640 238016 41840 102 86
88 0 588448 238048 42000 71 87
89 0 588288 238208 42200 51 88
90 0 588128 238368 42360 81 89
91 0 588000 238528 42560 81 90
92 0 587840 238752 42640 51 91
93 0 587680 238912 42800 75 92
94 0 587520 239072 42960 98 93
95 0 587360 239232 43080 150 94
96 0 587168 239392 43200 160 95
97 0 587008 239552 43360 91 96
98 0 586944 239648 43600 60 97
99 0 586880 239584 43840 96 98
100 0 586848 239648 44080 45 99
101 0 586752 239904 44080 51 100
102 0 586560 240064 44000 64 101
103 0 586432 240128 44000 81 102
104 0 586848 239648 44120 45 100
105 0 586848 239648 44400 104 104
106 0 586784 239712 44640 148 105
107 0 586752 239712 44920 122 106
108 0 586688 239840 45160 81 107
109 0 586656 239936 45400 32 108
110 0 586688 240096 45600 81 109
111 0 586752 240192 45680 63 110
112 0 586816 240288 45760 45 111
113 0 586648 240429 45800 -1 111
114 0 586642 240498 45920 -1 113
115 0 586608 240684 46040 -1 114
116 0 586624 240768 46200 81 115
117 0 586624 240992 46320 80 116
118 0 586720 241184 46480 32 117
119 0 586688 241184 46640 60 118
120 0 586368 240736 46240 96 116
121 0 586112 240800 46240 64 120
122 0 586016 240928 46440 51 121
123 0 585888 241024 46680 71 122
124 0 585811 241152 46840 79 123
125 0 585792 241184 46880 81 124
126 0 586048 241088 46960 64 125
127 0 586208 241280 46880 32 126
128 0 586240 241120 46560 45 127
129 0 585760 241440 47000 64 125
130 0 585856 241664 47080 64 129
131 0 586112 241664 47080 32 130
132 0 586144 241632 47000 32 131
133 0 585896 241624 47280 -1 124
134 0 585856 241920 47360 32 133
135 0 585920 241920 47440 32 134
136 0 586144 241920 47600 60 135
137 0 586240 241920 47840 75 136
138 0 586112 241920 48080 64 137
139 0 586080 242016 48160 48 138
140 0 586048 242112 48240 32 139
141 0 586176 242304 48160 40 139
142 0 586240 242560 48160 40 141
143 0 586368 242752 48280 40 142
144 0 586560 242720 48440 32 143
145 0 586464 242528 48600 60 144
146 0 586494 242603 48640 -1 145
147 0 586578 242696 48680 -1 146
148 0 586778 242842 48720 -1 147
149 0 587001 242767 48800 -1 148
150 0 587170 242827 48840 -1 149
151 0 587362 243533 48880 -1 150
152 0 587530 243783 48920 -1 151
153 0 587776 243899 49040 -1 152
154 0 587830 243929 49160 -1 153
155 0 587808 243872 49240 45 154
156 0 587872 243808 49440 60 155
157 0 588032 243680 49640 32 156
158 0 588256 243744 49760 32 157
159 0 588416 243744 49960 32 158
160 0 588600 243758 50080 -1 159
161 0 588640 243648 50200 75 160
162 0 588640 243648 50240 101 161
163 0 588608 243712 50520 178 162
164 0 588640 243776 50800 160 163
165 0 588640 243936 51000 32 164
166 0 588640 244096 51200 124 165
167 0 588704 244256 51400 75 166
168 0 588736 244448 51560 32 167
169 0 588640 244544 51880 40 168
170 0 588544 244352 51720 32 169
171 0 588608 244544 52000 40 169
172 0 588480 244704 52200 60 171
173 0 588480 244768 52480 45 172
174 0 588736 244768 52480 32 173
175 0 588800 244768 52400 32 174
176 0 588480 244800 52600 51 173
177 0 588512 244896 52880 32 176
178 0 588512 245088 53080 32 177
179 0 588512 245248 53320 75 178
180 0 588576 245408 53520 40 179
181 0 588544 245568 53720 60 180
182 0 588512 245760 53880 81 181
183 0 588544 246016 53880 75 182
184 0 588512 246240 54000 120 183
185 0 588384 246464 54000 60 184
186 0 588224 246688 54040 45 185
187 0 588000 246848 53960 45 186
188 0 587808 246912 53800 64 187
189 0 587616 247072 53680 75 188
190 0 587360 247104 53680 80 189
191 0 587136 247168 53560 86 190
192 0 586944 247200 53400 98 191
193 0 586784 247424 53280 154 192
194 0 586528 247552 53240 148 193
195 0 586368 247776 53240 160 194
196 0 586368 248032 53280 153 195
197 0 586592 248192 53320 80 196
198 0 586784 248384 53320 81 197
199 0 586944 248608 53240 102 198
200 0 587136 248768 53080 80 199
201 0 587328 248928 52960 80 200
202 0 587520 249088 52840 45 201
203 0 587744 249216 52800 64 202
204 0 587712 249248 53080 32 203
205 0 587552 249184 53200 32 204
206 0 587936 249280 52800 45 203
207 0 588160 249408 52840 101 206
208 0 588416 249536 52840 120 207
209 0 588640 249632 52760 71 208
210 0 588832 249824 52720 45 209
211 0 589016 250005 52640 -1 210
212 0 589134 250282 52600 -1 211
213 0 589233 250552 52640 -1 212
214 0 588952 250782 52720 -1 213
215 0 588640 251392 52920 124 214
216 0 588896 251456 52880 51 215
217 0 589024 251392 53120 71 216
218 0 589024 251328 53400 32 217
219 0 589024 251296 53440 32 218
220 0 588608 251136 52920 136 215
221 0 588768 250912 52840 115 220
222 0 588864 250656 52840 64 221
223 0 589024 250432 52720 51 222
224 0 589088 250304 52640 32 223
225 0 588608 251424 52960 107 215
226 0 588672 251584 53160 96 225
227 0 588512 251808 53160 64 226
228 0 588480 252032 53280 32 227
229 0 588576 252640 53200 51 228
230 0 588416 252416 53200 40 229
231 0 588288 252320 53320 45 230
232 0 588576 252896 53240 101 229
233 0 588512 253152 53280 108 232
234 0 588672 253344 53360 108 233
235 0 588544 253568 53520 40 234
236 0 588640 246368 54240 75 184
237 0 588672 246624 54320 91 236
238 0 588736 246816 54480 60 237
239 0 588736 246880 54520 60 238
240 0 588826 246852 54600 -1 239
241 0 588877 246815 54680 -1 240
242 0 588973 246930 54800 -1 241
243 0 588974 246956 54880 -1 242
244 0 589014 246987 54960 -1 243
245 0 589024 246976 55040 75 244
246 0 589184 247200 55160 81 245
247 0 589312 247360 55360 51 246
248 0 589408 247520 55560 71 247
249 0 589536 247712 55760 96 248
250 0 589600 247872 55960 96 249
251 0 589728 248032 56160 108 250
252 0 589632 248224 56360 40 251
253 0 589632 248384 56560 98 252
254 0 589536 248416 56800 60 253
255 0 589472 248480 57040 115 254
256 0 589408 248512 57240 81 255
257 0 589568 248352 57440 122 256
258 0 589760 248224 57560 124 257
259 0 589888 247968 57520 153 258
260 0 590048 247744 57440 120 259
261 0 590112 247488 57400 91 260
262 0 590208 247232 57400 45 261
263 0 590336 246976 57400 60 262
264 0 590528 246784 57360 102 263
265 0 590752 246624 57280 102 264
266 0 591008 246528 57240 101 265
267 0 591200 246464 57080 137 266
268 0 591424 246464 56960 153 267
269 0 591648 246368 56800 148 268
270 0 591808 246528 56680 91 269
271 0 592000 246624 56520 60 270
272 0 592128 246848 56560 71 271
273 0 592096 246848 56600 60 272
274 0 591808 246272 56560 32 269
275 0 591968 246080 56400 101 274
276 0 592192 246240 56480 60 275
277 0 592224 246272 56480 45 276
278 0 592053 246097 56240 -1 275
279 0 592129 245965 56080 -1 278
280 0 592256 246048 56000 81 279
281 0 592256 246016 56000 98 280
282 0 592384 245824 55880 157 281
283 0 592576 245696 55720 128 282
284 0 592832 245728 55640 90 283
285 0 592992 245600 55440 81 284
286 0 593088 245376 55280 71 285
287 0 593248 245248 55080 45 286
288 0 593408 245152 54880 86 287
289 0 593504 244928 54760 102 288
290 0 593536 244768 54560 81 289
291 0 593536 244608 54320 81 290
292 0 593632 244448 54120 60 291
293 0 593728 244320 53880 71 292
294 0 593760 244256 53640 71 293
295 0 593792 244128 53400 71 294
296 0 593856 244096 53160 81 295
297 0 593984 244000 52960 71 296
298 0 594016 243968 52680 81 297
299 0 594080 244000 52440 96 298
300 0 594240 243968 52240 75 299
301 0 594304 243808 52000 64 300
302 0 594432 243616 51840 148 301
303 0 594464 243552 51600 134 302
304 0 594496 243456 51360 148 303
305 0 594528 243232 51200 98 304
306 0 594656 243072 51040 120 305
307 0 594816 242880 50920 60 306
308 0 594976 242688 50760 51 307
309 0 594976 242464 50600 96 308
310 0 595008 242208 50560 91 309
311 0 595040 241952 50480 156 310
312 0 594976 241728 50360 150 311
313 0 594976 241472 50360 101 312
314 0 594848 241280 50200 137 313
315 0 594688 241152 50040 128 314
316 0 594560 240960 50120 107 315
317 0 594560 240704 50120 71 316
318 0 594688 240512 49960 32 317
319 0 594848 240512 50160 148 318
320 0 594592 241120 49800 104 315
321 0 594560 241152 49760 102 320
322 0 594368 241344 49680 45 321
323 0 594240 241568 49680 60 322
324 0 594176 241792 49680 32 323
325 0 594400 240992 49640 120 321
326 0 594400 240768 49600 128 325
327 0 594176 240608 49560 60 326
328 0 593984 240448 49400 40 327
329 0 594016 240352 49360 32 328
330 0 594592 240576 49600 81 326
331 0 594720 240416 49440 71 330
332 0 594592 240320 49360 45 331
333 0 594537 240264.56 49280 -1 332
334 0 594667.8 240335.03 49160 -1 333
335 0 594685.6 240257.7 49000 -1 334
336 0 594607.4 240176.73 48960 -1 335
337 0 594597.6 240135.12 48920 -1 336
338 0 594594.5 240128.88 48880 -1 337
339 0 594267.1 239518.62 48840 -1 338
340 0 594384.8 239287.25 48800 -1 339
341 0 594432.9 239193.58 48720 -1 340
342 0 594580.75 239079.3 48560 -1 341
343 0 594739.56 238959.28 48440 -1 342
344 0 594816.44 238898.84 48320 -1 343
345 0 594960.7 238752.42 48200 -1 344
346 0 595000.9 238547.25 48120 -1 345
347 0 594994.8 238274.62 48040 -1 346
348 0 595110 238248.92 47960 -1 347
349 0 595414.6 238334.61 47920 -1 348
350 0 595556.6 238380.12 47880 -1 349
351 0 595723.3 238438.03 47840 -1 350
352 0 595616.4 238486.38 47760 -1 351
353 0 595667.56 238446.25 47600 -1 352
354 0 595726.44 238354.97 47440 -1 353
355 0 595676.1 238330.48 47280 -1 354
356 0 595683.94 238398.75 47200 -1 355
357 0 595794.2 238388.83 47080 -1 356
358 0 595754.5 238398.55 46960 -1 357
359 0 595946.56 238275.86 46800 -1 358
360 0 596042.8 238129.52 46720 -1 359
361 0 596060.56 238021.95 46680 -1 360
362 0 595973.56 237943.39 46440 -1 361
363 0 596206.8 237826.31 46320 -1 362
364 0 596268.5 237736.89 46160 -1 363
365 0 596452.2 237660.98 46040 -1 364
366 0 596517.25 237668.5 45960 -1 365
367 0 596524.9 237639.44 45840 -1 366
368 0 596463.5 237625.95 45720 -1 367
369 0 596330.3 237303 45600 -1 368
370 0 596316.9 237080.9 45560 -1 369
371 0 596197.75 236893.66 45440 -1 370
372 0 596170.9 236630.56 45360 -1 371
373 0 596169.75 236370.67 45280 -1 372
374 0 596186.8 236312.22 45240 -1 373
375 0 596296.75 235235.14 45200 -1 374
376 0 596178.2 236310.7 45160 -1 375
377 0 596095.94 236209.23 45040 -1 376
378 0 596035.06 236096.3 44920 -1 377
379 0 595948 235761.6 44800 -1 378
380 0 595949.8 235661.3 44760 -1 379
381 0 595898.3 235566.6 44640 -1 380
382 0 595943 235509.38 44520 -1 381
383 0 596032.6 235436.17 44400 -1 382
384 0 596309.7 235053.05 44360 -1 383
385 0 596333.1 234954.28 44280 -1 384
386 0 596434.6 234858.92 44240 -1 385
387 0 596480.94 234696.55 44200 -1 386
388 0 596572.56 234493.8 44080 -1 387
389 0 596588.7 234380.28 44000 -1 388
390 0 596693.06 234278.7 43920 -1 389
391 0 596811.4 234213.52 43800 -1 390
392 0 596954.75 234135.1 43680 -1 391
393 0 597022.4 234029.62 43600 -1 392
394 0 597092.06 233825.4 43520 -1 393
395 0 597143.4 233641.75 43440 -1 394
396 0 597146 233560.92 43360 -1 395
397 0 597141.2 233496.47 43280 -1 396
398 0 597116.44 233358.36 43160 -1 397
399 0 597323.8 233235.39 43160 -1 398
400 0 597347.4 233168.03 43120 -1 399
401 0 597386.1 233069.17 43080 -1 400
402 0 597415.56 232908.64 43000 -1 401
403 0 597387.1 232805.42 42880 -1 402
404 0 597419 232768.5 42840 -1 403
405 0 597543.9 232727.67 42800 -1 404
406 0 597791.2 232671.1 42720 -1 405
407 0 597814.7 232573.8 42600 -1 406
408 0 597975.9 232390.97 42480 -1 407
409 0 598163.44 232257.45 42360 -1 408
410 0 598475.5 232120.8 42280 -1 409
411 0 598803.7 232053.5 42160 -1 410
412 0 598946.75 232017.53 42080 -1 411
413 0 599010.44 232036.64 41920 -1 412
414 0 599029.7 232052.95 41880 -1 413
415 0 598995.5 232057.22 41840 -1 414
416 0 599179.4 232057.69 41680 -1 415
417 0 599452.3 232104.08 41520 -1 416
418 0 599791.2 232067.11 41400 -1 417
419 0 599917.9 232121.52 41320 -1 418
420 0 600059.25 232166.2 41240 -1 419
421 0 600266.2 232196.52 41120 -1 420
422 0 600432.75 232252.3 41000 -1 421
423 0 600656.44 232221.2 40880 -1 422
424 0 600980.25 232159.1 40760 -1 423
425 0 601070.94 232114.5 40640 -1 424
426 0 601145.44 232115.17 40480 -1 425
427 0 601187 232090.53 40320 -1 426
428 0 601203.8 232057.06 40160 -1 427
429 0 601159.75 232061.81 40000 -1 428
430 0 601165.56 232079.84 39960 -1 429
431 0 601191.5 232102.28 39920 -1 430
432 0 601219.06 232177.27 39760 -1 431
433 0 601199.56 232500.9 39560 -1 432
434 0 601255.25 232590.34 39440 -1 433
435 0 601387.9 232620.3 39320 -1 434
436 0 601374.4 232645.86 39200 -1 435
437 0 601337.25 232718.22 39040 -1 436
438 0 601295.5 232753 38920 -1 437
439 0 601203.3 233057.16 38760 -1 438
440 0 601166 233126.34 38720 -1 439
441 0 589408 248768 57240 102 256
442 0 589440 249024 57240 154 441
443 0 589472 249184 57480 120 442
444 0 589568 249440 57480 90 443
445 0 589728 249600 57360 98 444
446 0 589952 249760 57400 115 445
447 0 590080 249984 57400 128 446
448 0 590208 250208 57400 136 447
449 0 590400 250400 57440 120 448
450 0 590624 250560 57480 102 449
451 0 590880 250560 57480 154 450
452 0 591072 250720 57520 160 451
453 0 591232 250944 57520 140 452
454 0 591232 251168 57400 86 453
455 0 591328 251424 57360 75 454
456 0 591424 251680 57320 90 455
457 0 591392 251840 57120 51 456
458 0 591392 252096 57120 80 457
459 0 591424 252288 56920 75 458
460 0 591424 252512 56760 51 459
461 0 591424 252768 56720 51 460
462 0 591424 253024 56720 86 461
463 0 591168 253056 56760 51 462
464 0 591040 252832 56800 86 463
465 0 591072 252608 56880 45 464
466 0 590816 253056 56480 32 463
467 0 590720 253152 56440 32 466
468 0 590560 253344 56400 156 467
469 0 590304 253344 56280 80 468
470 0 590080 253376 56160 107 469
471 0 589824 253504 56080 107 470
472 0 589568 253600 56080 96 471
473 0 589376 253696 56240 164 472
474 0 589120 253760 56280 120 473
475 0 588864 253728 56280 96 474
476 0 588608 253824 56320 80 475
477 0 588544 254208 56480 60 476
478 0 588576 254272 56640 64 477
479 0 588320 254080 56520 60 477
480 0 588224 254336 56520 80 479
481 0 588000 254432 56640 98 480
482 0 587840 254592 56840 51 481
483 0 587680 254752 57000 32 482
484 0 587520 254880 57200 51 483
485 0 587328 255040 57240 81 484
486 0 587136 255200 57200 128 485
487 0 587104 254976 57360 98 486
488 0 586848 254912 57440 51 487
489 0 586720 255072 57600 75 488
490 0 586688 255136 57680 60 489
491 0 586264 255460 57720 -1 490
492 0 586010 255480 57920 -1 491
493 0 585472 256064 58200 107 492
494 0 585344 255840 58200 104 493
495 0 585152 255680 58160 102 494
496 0 585120 255680 58160 102 495
497 0 585312 256256 58240 139 493
498 0 585120 256416 58280 122 497
499 0 584928 256608 58360 71 498
500 0 584736 256768 58480 81 499
501 0 584608 256992 58520 108 500
502 0 584448 257184 58640 90 501
503 0 584352 257440 58720 104 502
504 0 584384 257664 58840 128 503
505 0 584416 257920 58880 120 504
506 0 584320 258144 58960 75 505
507 0 584288 258400 59000 75 506
508 0 584224 258656 59040 96 507
509 0 584064 258848 59160 150 508
510 0 584032 259104 59160 136 509
511 0 584128 259360 59160 136 510
512 0 584192 259616 59160 135 511
513 0 584352 259808 59200 166 512
514 0 584448 260032 59280 160 513
515 0 584544 260288 59280 137 514
516 0 584576 260544 59320 120 515
517 0 584704 260768 59320 81 516
518 0 584864 260960 59280 71 517
519 0 584992 260832 59360 32 518
520 0 585184 260672 59480 71 519
521 0 585152 260416 59400 60 520
522 0 585056 261120 59240 75 518
523 0 585280 261248 59200 108 522
524 0 585472 261408 59240 101 523
525 0 585664 261568 59280 101 524
526 0 585856 261792 59280 71 525
527 0 585984 262048 59280 81 526
528 0 586016 262304 59320 134 527
529 0 586176 262528 59320 120 528
530 0 586272 262784 59200 120 529
531 0 586432 262912 59040 178 530
532 0 586496 263168 58960 175 531
533 0 586592 263392 58840 140 532
534 0 586624 263584 58680 128 533
535 0 586656 263808 58520 120 534
536 0 586720 263968 58280 81 535
537 0 586784 264192 58160 128 536
538 0 586944 264416 58080 128 537
539 0 587008 264672 58120 134 538
540 0 587104 264928 58120 160 539
541 0 587200 265152 58040 124 540
542 0 587328 265344 57920 102 541
543 0 587328 265600 57880 60 542
544 0 587392 265856 57800 148 543
545 0 587520 266080 57720 86 544
546 0 587648 266304 57640 150 545
547 0 587808 266528 57520 134 546
548 0 587968 266688 57400 86 547
549 0 588160 266880 57360 107 548
550 0 588288 267136 57360 131 549
551 0 588448 267360 57320 120 550
552 0 588608 267584 57280 80 551
553 0 588736 267808 57200 80 552
554 0 588736 268000 57160 102 553
555 0 588800 268224 57040 120 554
556 0 588896 268448 56920 115 555
557 0 588928 268672 56800 98 556
558 0 588928 268928 56760 75 557
559 0 588896 269184 56760 96 558
560 0 588864 269440 56760 71 559
561 0 588864 269632 56560 71 560
562 0 588896 269888 56560 101 561
563 0 589024 270112 56560 102 562
564 0 589184 270336 56560 124 563
565 0 589120 270496 56440 107 564
566 0 589376 270464 56360 140 565
567 0 589600 270432 56240 150 566
568 0 589824 270336 56160 75 567
569 0 589952 270144 56000 60 568
570 0 589952 269984 55800 32 569
571 0 590080 269792 55600 32 570
572 0 590208 269632 55400 81 571
573 0 590265 269544 55280 -1 572
574 0 590255 269527 55160 -1 573
575 0 590252 269464 55040 -1 574
576 0 590256 269382 54920 -1 575
577 0 590283 269340 54800 -1 576
578 0 590318 269259 54640 -1 577
579 0 590323 269187 54520 -1 578
580 0 590289 269107 54400 -1 579
581 0 590208 269056 54360 75 580
582 0 590240 268992 54160 107 581
583 0 590208 268736 54080 90 582
584 0 590048 268576 53920 51 583
585 0 589888 268416 53760 81 584
586 0 589760 268192 53720 101 585
587 0 589600 267968 53720 128 586
588 0 589408 267776 53640 102 587
589 0 589216 267584 53560 60 588
590 0 589152 267328 53480 107 589
591 0 589024 267104 53400 80 590
592 0 588960 266880 53280 32 591
593 0 588687 266668 53200 -1 592
594 0 588195 266454 53160 -1 593
595 0 587780 266204 53280 -1 594
596 0 587539 266100 53360 -1 595
597 0 587438 266039 53400 -1 596
598 0 586999 265908 53440 -1 597
599 0 587150 265869 53480 -1 598
600 0 587038 265879 53560 -1 599
601 0 586890 265801 53600 -1 600
602 0 586655 265595 53680 -1 601
603 0 586500 265506 53760 -1 602
604 0 586464 265504 53800 40 603
605 0 586272 265344 53840 81 604
606 0 586048 265216 53880 75 605
607 0 585856 265024 53880 40 606
608 0 585760 264928 53880 40 607
609 0 585612 264652 53840 -1 608
610 0 585522 264361 53800 -1 609
611 0 585280 264096 53760 60 610
612 0 585184 263840 53720 75 611
613 0 585120 263584 53680 80 612
614 0 584896 263488 53600 75 613
615 0 584640 263392 53560 51 614
616 0 584448 263232 53520 32 615
617 0 584320 263072 53360 81 616
618 0 584352 262944 53120 75 617
619 0 584096 262880 53120 81 618
620 0 584000 262880 53120 71 619
621 0 583815 262867 53040 -1 620
622 0 583778 262824 52920 -1 621
623 0 583744 262720 52800 51 622
624 0 583552 262880 52840 64 623
625 0 583328 262848 52720 32 624
626 0 583232 262848 52480 107 625
627 0 583104 262720 52280 163 626
628 0 583360 262720 52200 120 627
629 0 583584 262656 52040 115 628
630 0 583808 262656 51920 51 629
631 0 584064 262720 51880 51 630
632 0 584320 262720 51960 80 631
633 0 584576 262720 51960 75 632
634 0 584832 262752 51960 75 633
635 0 585088 262752 51920 40 634
636 0 585344 262816 51880 51 635
637 0 585600 262912 51840 51 636
638 0 585696 262976 51840 71 637
639 0 585684 263011 51760 -1 638
640 0 585784 263049 51680 -1 639
641 0 586035 263060 51640 -1 640
642 0 585876 263125 51600 -1 641
643 0 585939 263146 51560 -1 642
644 0 585983 263156 51480 -1 643
645 0 586047 263204 51360 -1 644
646 0 586004 263254 51240 -1 645
647 0 585991 263258 51120 -1 646
648 0 585995 263239 51000 -1 647
649 0 585941 263222 50880 -1 648
650 0 586016 263456 50760 45 649
651 0 586112 263456 50520 45 650
652 0 586048 263488 50240 64 651
653 0 586048 263584 50000 64 652
654 0 585984 263744 49760 51 653
655 0 586022 263741 49560 -1 654
656 0 586027 263768 49440 -1 655
657 0 586177 263826 49280 -1 656
658 0 586432 263830 49120 -1 657
659 0 586521 263678 48960 -1 658
660 0 586528 263360 48840 32 659
661 0 586752 263264 48760 75 660
662 0 586816 263008 48840 107 661
663 0 586880 262848 48680 60 662
664 0 586998 262773 48520 -1 663
665 0 587135 262709 48400 -1 664
666 0 587312 262518 48280 -1 665
667 0 587432 262469 48200 -1 666
668 0 587493 262225 48160 -1 667
669 0 587488 262111 48120 -1 668
670 0 587502 261989 48080 -1 669
671 0 587524 261914 48040 -1 670
672 0 587467 261893 48000 -1 671
673 0 587405 261849 47960 -1 672
674 0 587708 261897 47920 -1 673
675 0 588086 262017 47880 -1 674
676 0 588455 262011 47840 -1 675
677 0 589142 261827 47880 -1 676
678 0 589664 261632 47880 102 677
679 0 589888 261440 47880 120 678
680 0 589696 261280 47960 64 679
681 0 589504 261088 48000 40 680
682 0 589408 261184 48000 40 681
683 0 589984 261376 47880 115 679
684 0 590112 261152 47920 60 683
685 0 590112 261152 48040 40 684
686 0 589984 260896 48040 40 685
687 0 589792 260800 48000 40 686
688 0 590240 261152 48080 45 685
689 0 590432 261280 48200 101 688
690 0 590496 261312 48320 108 689
691 0 590560 261312 48600 71 690
692 0 590752 261344 48760 75 691
693 0 590976 261376 48880 71 692
694 0 591168 261504 49000 80 693
695 0 591424 261600 49120 163 694
696 0 591424 261344 49160 124 695
697 0 591200 261184 49160 101 696
698 0 591008 261120 49000 51 697
699 0 591040 260832 48880 51 698
700 0 591339.9 261856.34 49160 -1 695
701 0 591343.75 261826.17 49280 -1 700
702 0 591338.25 261847.45 49360 -1 701
703 0 591203.3 261872.53 49520 -1 702
704 0 591237.6 262077.19 49720 -1 703
705 0 591223.25 262088.44 49800 -1 704
706 0 590925.4 261635.75 49560 -1 703
707 0 590258.5 261698.44 49560 -1 706
708 0 590160.56 261595.6 49760 -1 707
709 0 590115.5 261544.83 49880 -1 708
710 0 590304 261504 48200 80 689
711 0 590080 261632 48200 51 710
712 0 589920 261792 48320 60 711
713 0 589696 261664 48320 32 712
714 0 589568 261600 48240 32 713
715 0 590144 261088 47680 32 684
716 0 589984 260928 47560 45 715
717 0 589824 260768 47400 71 716
718 0 589664 260576 47280 71 717
719 0 589504 260416 47160 120 718
720 0 589504 260160 47160 102 719
721 0 589504 259904 47080 137 720
722 0 589280 259840 47240 51 721
723 0 589056 259872 47360 60 722
724 0 588864 259968 47400 60 723
725 0 582944 262528 52200 120 627
726 0 582688 262464 52120 175 725
727 0 582432 262432 52080 178 726
728 0 582336 262384 52000 151 727
729 0 582240 262336 51920 124 728
730 0 582176 262293.34 51880 99 729
731 0 582250.9 262354.44 51800 -1 730
732 0 582258.06 262376.44 51720 -1 731
733 0 582272.44 262384 51680 -1 732
734 0 588992 270752 56440 40 565
735 0 588896 270848 56400 45 734
736 0 588960 270848 56120 32 735
737 0 589312 271264 56160 32 736
738 0 589344 271296 56240 32 737
739 0 588864 270880 56400 40 735
740 0 588672 270688 56280 32 739
741 0 588576 270624 56160 71 740
742 0 588736 271104 56400 32 739
743 0 588864 271328 56320 136 742
744 0 588896 271584 56320 120 743
745 0 588832 271840 56320 91 744
746 0 588736 272096 56280 86 745
747 0 588768 272320 56120 64 746
748 0 588736 272512 55920 40 747
749 0 588544 272672 55840 64 748
750 0 588384 272800 55680 96 749
751 0 588384 272864 55680 81 750
752 0 588448 273024 55480 64 751
753 0 588480 273216 55320 120 752
754 0 588512 273440 55160 60 753
755 0 588512 273632 54960 81 754
756 0 588384 273824 54840 80 755
757 0 588288 274016 54680 124 756
758 0 588256 274112 54440 86 757
759 0 588192 274240 54200 71 758
760 0 588192 274336 53920 75 759
761 0 588192 274592 53880 80 760
762 0 588192 274720 53880 80 761
763 0 588160 274784 53760 60 762
764 0 588160 275008 53760 32 763
765 0 588320 275168 53640 32 764
766 0 588448 275200 53400 136 765
767 0 588480 275392 53240 98 766
768 0 588448 275584 53080 124 767
769 0 588352 275616 53160 96 768
770 0 588192 275616 53360 45 769
771 0 587968 275552 53520 32 770
772 0 587968 275392 53320 81 771
773 0 588384 275776 52920 122 768
774 0 588288 276000 52760 150 773
775 0 588064 276096 52680 101 774
776 0 587904 276288 52560 122 775
777 0 587680 276448 52520 96 776
778 0 587488 276544 52360 71 777
779 0 587296 276672 52240 96 778
780 0 587040 276704 52280 104 779
781 0 586816 276832 52200 128 780
782 0 586624 276992 52160 81 781
783 0 586368 277056 52160 115 782
784 0 586176 277216 52120 153 783
785 0 585920 277216 52160 153 784
786 0 585728 277376 52200 136 785
787 0 585600 277600 52240 156 786
788 0 585376 277696 52320 122 787
789 0 585120 277792 52360 102 788
790 0 584864 277920 52400 140 789
791 0 584704 278112 52480 102 790
792 0 584480 278240 52520 107 791
793 0 584320 278400 52640 120 792
794 0 584160 278496 52880 102 793
795 0 583904 278496 52960 90 794
796 0 583680 278528 53120 75 795
797 0 583424 278528 53200 60 796
798 0 583328 278720 53240 80 797
799 0 582942 279117 53320 -1 798
800 0 582247.44 279439.06 53400 -1 799
801 0 581939.25 279584.34 53440 -1 800
802 0 581615 280228 53560 -1 801
803 0 580992 281024 53560 51 802
804 0 581056 281184 53640 96 803
805 0 581024 281440 53720 135 804
806 0 580896 281664 53760 128 805
807 0 580736 281856 53880 108 806
808 0 580608 282048 54080 134 807
809 0 580576 282304 54080 131 808
810 0 580544 282560 54080 101 809
811 0 580544 282816 54000 96 810
812 0 580576 283040 53880 124 811
813 0 580576 283296 53840 96 812
814 0 580544 283552 53840 108 813
815 0 580512 283616 54120 51 814
816 0 580512 283744 54360 40 815
817 0 580544 283616 53840 122 814
818 0 580544 283872 53840 108 817
819 0 580544 284128 53840 102 818
820 0 580544 284384 53920 124 819
821 0 580544 284640 53960 150 820
822 0 580512 284896 53880 128 821
823 0 580480 285152 53800 120 822
824 0 580512 285376 53680 102 823
825 0 580640 285600 53600 75 824
826 0 580672 285696 53840 40 825
827 0 580640 285888 53920 32 826
828 0 580704 285664 53560 32 825
829 0 580736 285856 53400 96 828
830 0 580800 286112 53400 137 829
831 0 580864 286368 53360 166 830
832 0 580992 286592 53280 136 831
833 0 581088 286816 53200 128 832
834 0 581216 287072 53160 156 833
835 0 581408 287264 53120 101 834
836 0 581472 287488 53000 122 835
837 0 581600 287712 52880 131 836
838 0 581728 287936 52840 136 837
839 0 581888 288128 52760 141 838
840 0 581952 288384 52640 98 839
841 0 582016 288608 52520 122 840
842 0 582144 288832 52360 128 841
843 0 582336 289024 52360 120 842
844 0 582464 289216 52240 140 843
845 0 582656 289376 52200 102 844
846 0 582816 289568 52080 104 845
847 0 582752 289600 52040 86 846
848 0 582560 289696 51880 51 847
849 0 582464 289696 51600 32 848
850 0 582944 289728 51920 108 846
851 0 583072 289952 51760 120 850
852 0 583232 290112 51600 91 851
853 0 583200 290368 51480 131 852
854 0 583168 290400 51400 122 853
855 0 583184 290400 51160 48 854
856 0 583136 290272 51200 32 855
857 0 583232 290528 51120 64 855
858 0 583392 290720 51040 120 857
859 0 583520 290912 50920 81 858
860 0 583712 291072 50800 115 859
861 0 583808 291200 50600 101 860
862 0 583872 291360 50360 71 861
863 0 583968 291488 50160 96 862
864 0 584064 291616 49920 98 863
865 0 584128 291712 49680 98 864
866 0 584224 291808 49440 108 865
867 0 584320 291872 49200 154 866
868 0 584480 292000 49040 81 867
869 0 584512 292000 48760 40 868
870 0 584320 291840 48800 71 869
871 0 584224 291616 48720 90 870
872 0 584480 291552 48600 81 871
873 0 584704 291552 48480 86 872
874 0 584864 291744 48560 40 873
875 0 585088 291904 48440 32 874
876 0 585120 291872 48400 45 875
877 0 584736 291520 48440 81 873
878 0 584928 291488 48280 51 877
879 0 585120 291424 48080 71 878
880 0 585280 291424 47880 102 879
881 0 585376 291552 47640 122 880
882 0 585344 291616 47400 209 881
883 0 585472 291616 47160 143 882
884 0 585600 291616 46920 60 883
885 0 585760 291680 46680 98 884
886 0 585792 291840 46480 90 885
887 0 585888 291968 46280 81 886
888 0 585920 292032 46040 150 887
889 0 585984 292032 45760 98 888
890 0 585984 291904 45520 108 889
891 0 585984 291840 45240 98 890
892 0 586080 291680 45040 115 891
893 0 586176 291680 44800 64 892
894 0 586336 291552 44600 90 893
895 0 586432 291488 44360 71 894
896 0 586592 291488 44120 98 895
897 0 586752 291488 43920 91 896
898 0 586944 291488 43720 107 897
899 0 587136 291520 43520 51 898
900 0 587296 291520 43280 64 899
901 0 587328 291488 43000 134 900
902 0 587424 291424 42760 164 901
903 0 587616 291488 42560 96 902
904 0 587808 291680 42440 90 903
905 0 587936 291872 42320 71 904
906 0 588032 292032 42120 71 905
907 0 588096 292288 42000 71 906
908 0 588192 292512 41840 51 907
909 0 588192 292736 41680 32 908
910 0 588320 292800 41440 75 909
911 0 588480 292640 41280 86 910
912 0 588608 292448 41160 102 911
913 0 588704 292256 40960 102 912
914 0 588800 292064 40800 102 913
915 0 588864 291872 40600 107 914
916 0 588896 291712 40400 137 915
917 0 588960 291584 40160 150 916
918 0 589024 291520 39920 148 917
919 0 589056 291520 39640 135 918
920 0 589120 291520 39360 124 919
921 0 589216 291488 39120 122 920
922 0 589344 291424 38880 128 921
923 0 589504 291392 38680 134 922
924 0 589632 291360 38440 168 923
925 0 589792 291296 38200 115 924
926 0 589856 291232 37960 71 925
927 0 590016 291136 37720 40 926
928 0 590112 290976 37480 40 927
929 0 590112 290720 37400 40 928
930 0 590112 290464 37360 40 929
931 0 590112 290208 37240 71 930
932 0 590112 289984 37120 60 931
933 0 590144 289920 36880 32 932
934 0 590304 290080 36760 40 933
935 0 590432 290336 36680 40 934
936 0 590560 290592 36600 40 935
937 0 590656 290816 36480 60 936
938 0 590816 290912 36280 71 937
939 0 590976 290912 36080 64 938
940 0 591136 290880 35840 51 939
941 0 591296 290848 35640 64 940
942 0 591328 290784 35400 64 941
943 0 591136 290848 35240 60 942
944 0 590880 290912 35280 32 943
945 0 590958 290699 34040 -1 944
946 0 590496 290656 34000 71 945
947 0 590496 290656 33720 120 946
948 0 590464 290656 33440 90 947
949 0 590496 290624 33160 107 948
950 0 590624 290464 32960 178 949
951 0 590688 290336 32720 107 950
952 0 590816 290176 32520 168 951
953 0 590848 290048 32280 137 952
954 0 590976 290048 32040 122 953
955 0 591136 290048 31840 80 954
956 0 591232 290048 31600 71 955
957 0 591424 290112 31440 120 956
958 0 591520 290240 31200 124 957
959 0 591616 290432 31000 101 958
960 0 591680 290560 30760 98 959
961 0 591776 290752 30560 71 960
962 0 591936 290912 30360 75 961
963 0 592096 291072 30240 91 962
964 0 592288 291200 30120 86 963
965 0 592448 291328 29960 124 964
966 0 592608 291360 29760 104 965
967 0 592800 291360 29680 75 966
968 0 592779 291348 29520 -1 967
969 0 592864 291243 29400 69 968
970 0 592928 291296 29440 64 969
971 0 593056 291360 29200 45 970
972 0 593056 291328 29160 75 971
973 0 592736 291136 29320 81 969
974 0 592640 291040 29080 45 973
975 0 592576 291008 28800 120 974
976 0 592736 291168 28680 90 975
977 0 592992 291200 28560 40 976
978 0 593056 291136 28400 32 977
979 0 592512 290944 28600 108 975
980 0 592448 290848 28360 108 979
981 0 592384 290816 28120 140 980
982 0 592576 290912 28080 64 981
983 0 592800 291008 28000 64 982
984 0 592704 290976 27760 32 983
985 0 592192 290944 28000 75 981
986 0 591936 290976 27920 32 985
987 0 591776 290784 27880 51 986
988 0 591904 290624 27800 32 987
989 0 591946 290885 27680 -1 986
990 0 591898 290981 27520 -1 989
991 0 591744 291008 27400 51 990
992 0 591776 291264 27280 86 991
993 0 591808 291456 27120 51 992
994 0 591808 291648 26920 75 993
995 0 591840 291840 26760 60 994
996 0 592064 291872 26760 51 995
997 0 592320 291808 26760 51 996
998 0 592576 291840 26760 32 997
999 0 591808 292032 26560 75 995
1000 0 591776 292256 26440 60 999
1001 0 591744 292480 26320 75 1000
1002 0 591840 292704 26160 40 1001
1003 0 591872 292736 26160 40 1002
1004 0 592032 292544 26240 32 1003
1005 0 592128 292416 26320 40 1004
1006 0 591968 292832 26120 51 1003
1007 0 592224 292896 26040 60 1006
1008 0 592352 293088 25920 75 1007
1009 0 592288 293280 25840 51 1008
1010 0 591840 293024 26000 86 1006
1011 0 591808 293184 25800 60 1010
1012 0 591648 293280 25600 40 1011
1013 0 591776 293440 25440 60 1012
1014 0 591968 293568 25280 51 1013
1015 0 591872 293696 25080 98 1013
1016 0 591904 293792 24840 98 1015
1017 0 591840 293856 24600 98 1016
1018 0 591616 293856 24480 71 1017
1019 0 591488 293856 24400 51 1018
1020 0 591544 293881 24360 -1 1019
1021 0 591712 293760 24280 71 1020
1022 0 591648 293760 24160 60 1021
1023 0 591520 293664 23920 75 1022
1024 0 591584 293472 23760 71 1023
1025 0 591712 293248 23680 75 1024
1026 0 591840 293024 23520 80 1025
1027 0 591968 292832 23400 98 1026
1028 0 592128 292672 23200 104 1027
1029 0 592288 292704 22960 71 1028
1030 0 592384 292768 22720 60 1029
1031 0 592434 292544 22680 -1 1030
1032 0 592536 292548 22520 -1 1031
1033 0 592522 292630 22400 -1 1032
1034 0 592608 292480 22280 128 1033
1035 0 592544 292448 22040 102 1034
1036 0 592608 292416 21800 98 1035
1037 0 592800 292288 21640 140 1036
1038 0 592928 292320 21440 140 1037
1039 0 592949 292372 21360 -1 1038
1040 0 592963 292520 21240 -1 1039
1041 0 582365 279123.72 53280 -1 800
1042 0 582427.6 278860.3 53200 -1 1041
1043 0 582390.3 278773.62 53120 -1 1042
1044 0 582339 278613.16 53000 -1 1043
1045 0 582237.8 278243.1 52960 -1 1044
1046 0 581983.6 278071.2 52920 -1 1045
1047 0 581649.1 277973.8 52880 -1 1046
1048 0 581192.56 277847.88 52800 -1 1047
1049 0 580989.25 277705.56 52760 -1 1048
1050 0 580968.6 277685.97 52680 -1 1049
1051 0 580923.8 277654.75 52560 -1 1050
1052 0 580827 277608.5 52400 -1 1051
1053 0 580670 277543.44 52280 -1 1052
1054 0 580684 277497.62 52160 -1 1053
1055 0 580665.8 277386.53 52000 -1 1054
1056 0 580604.8 277279.84 51840 -1 1055
1057 0 580584.4 277197.2 51680 -1 1056
1058 0 580427.1 276976.03 51480 -1 1057
1059 0 579824.4 277327.2 51440 -1 1058
1060 0 578923.6 277346.2 51440 -1 1059
1061 0 578599.56 277336.3 51360 -1 1060
1062 0 578299.8 277349.3 51440 -1 1061
1063 0 578078.6 277111.12 51560 -1 1062
1064 0 577935.3 277000.75 51600 -1 1063
1065 0 577662.9 276870.44 51760 -1 1064
1066 0 578041.8 277488.3 51480 -1 1062
1067 0 577908.3 277561.75 51520 -1 1066
1068 0 580421.9 276746.12 51400 -1 1058
1069 0 580514.25 276213.2 51320 -1 1068
1070 0 580743.25 275384.53 51280 -1 1069
1071 0 580928.8 274917.5 51200 -1 1070
1072 0 580983 274686.5 51120 -1 1071
1073 0 580995.7 274444 51040 -1 1072
1074 0 581032 274296.28 50960 -1 1073
1075 0 581031.25 274210.25 50880 -1 1074
1076 0 581198.4 274161.7 50800 -1 1075
1077 0 581199.5 274103.38 50680 -1 1076
1078 0 581230.5 273967.28 50560 -1 1077
1079 0 581306.44 273768.84 50440 -1 1078
1080 0 581370.44 273559.62 50320 -1 1079
1081 0 581223.94 273308.97 50200 -1 1080
1082 0 581007.44 273083.4 50120 -1 1081
1083 0 580810.7 272920.06 50040 -1 1082
1084 0 580571.4 272712.34 49960 -1 1083
1085 0 580281.4 272437.9 49840 -1 1084
1086 0 580224.44 272172.06 49760 -1 1085
1087 0 580236.1 271670.34 49720 -1 1086
1088 0 580172.25 271358.34 49800 -1 1087
1089 0 580301.1 271171.78 49920 -1 1088
1090 0 580406.4 271055.12 50040 -1 1089
1091 0 580539.06 270674.28 50200 -1 1090
1092 0 580597.75 270581.88 50240 -1 1091
1093 0 580568.4 270667.97 50400 -1 1092
1094 0 580674.6 270519.03 50480 -1 1093
1095 0 580677 270249.94 50520 -1 1094
1096 0 580665.9 270193.22 50680 -1 1095
1097 0 580549.56 270060.16 50840 -1 1096
1098 0 580504.1 269837.16 51040 -1 1097
1099 0 580478.9 269592.6 51160 -1 1098
1100 0 580465.7 269551.88 51320 -1 1099
1101 0 580502.06 269514.88 51480 -1 1100
1102 0 580469.1 269496.5 51680 -1 1101
1103 0 580532.8 269390.3 51840 -1 1102
1104 0 580546.4 269253.28 52000 -1 1103
1105 0 580413.56 269151.62 52160 -1 1104
1106 0 580331.9 269075.56 52320 -1 1105
1107 0 580415.5 269101.9 52400 -1 1106
1108 0 580396.4 269318.06 52440 -1 1107
1109 0 580409 269441.06 52600 -1 1108
1110 0 580297.06 269546.2 52760 -1 1109
1111 0 580237 269632.6 52800 -1 1110
1112 0 580171.56 269745.2 52880 -1 1111
1113 0 580047.4 269857.3 52960 -1 1112
1114 0 579919 269911.03 53000 -1 1113
1115 0 579856.25 269973.25 53040 -1 1114
1116 0 579824.2 270033.28 53080 -1 1115
1117 0 579782.6 270072.56 53120 -1 1116
1118 0 579725.5 270046.06 53160 -1 1117
1119 0 579642 270006.47 53200 -1 1118
1120 0 579581.9 270054.34 53320 -1 1119
1121 0 579537.1 270129.25 53440 -1 1120
1122 0 579730.6 270258 53520 -1 1121
1123 0 579707.9 270309.78 53600 -1 1122
1124 0 579646.5 270415.75 53720 -1 1123
1125 0 579595.5 270516.03 53800 -1 1124
1126 0 579628.75 270582 53920 -1 1125
1127 0 579470.6 270649.28 54040 -1 1126
1128 0 579251.9 270817.7 54120 -1 1127
1129 0 579097.44 270897 54200 -1 1128
1130 0 578947.2 270912.12 54280 -1 1129
1131 0 578853.8 270951.1 54360 -1 1130
1132 0 578659.6 270899.38 54520 -1 1131
1133 0 578632.5 270854.25 54640 -1 1132
1134 0 578674.2 270856.47 54840 -1 1133
1135 0 578698.8 270906.94 54960 -1 1134
1136 0 578703.6 270948.97 55120 -1 1135
1137 0 578681.2 271008.5 55320 -1 1136
1138 0 578856.6 271068.8 55520 -1 1137
1139 0 578896.25 271034 55560 -1 1138
1140 0 578974.7 270964 55640 -1 1139
1141 0 579014.5 270928.88 55680 -1 1140
1142 0 579208.3 270860.06 55800 -1 1141
1143 0 579262.5 270866.5 55840 -1 1142
1144 0 579317.2 270873.3 55880 -1 1143
1145 0 579410.75 270740.16 56000 -1 1144
1146 0 579801.4 268514.88 52400 -1 1107
1147 0 579454.6 268256.25 52440 -1 1146
1148 0 579169.06 268157 52560 -1 1147
1149 0 579111.75 268010.22 52600 -1 1148
1150 0 578997.1 267861.78 52680 -1 1149
1151 0 578920.6 267570.8 52760 -1 1150
1152 0 578292.06 267191.94 52760 -1 1151
1153 0 578155.44 266921.7 52800 -1 1152
1154 0 578073.6 266850.62 52920 -1 1153
1155 0 577773.94 266764.9 53040 -1 1154
1156 0 577521.5 266542.38 53120 -1 1155
1157 0 577012.44 266275.53 53120 -1 1156
1158 0 576569.4 265788.7 53160 -1 1157
1159 0 576527.4 265747.94 53320 -1 1158
1160 0 576650.94 265664.7 53440 -1 1159
1161 0 576771.7 265640.97 53520 -1 1160
1162 0 576678.5 265515.75 53640 -1 1161
1163 0 576629.9 265427 53760 -1 1162
1164 0 576538.1 265290.47 53920 -1 1163
1165 0 576535.3 265079.2 54080 -1 1164
1166 0 576386.4 264889.88 54160 -1 1165
1167 0 576270 264698.5 54280 -1 1166
1168 0 576091.56 264656.8 54400 -1 1167
1169 0 575985.56 264614.88 54480 -1 1168
1170 0 575887.3 264526.7 54600 -1 1169
1171 0 575826.4 264432.94 54680 -1 1170
1172 0 575746.9 264240.78 54800 -1 1171
1173 0 575681.25 264221.25 54960 -1 1172
1174 0 575554.94 264278.44 55080 -1 1173
1175 0 575466.3 264296 55200 -1 1174
1176 0 575309.3 264179 55360 -1 1175
1177 0 575092.94 264130.88 55520 -1 1176
1178 0 574981.75 264085.94 55640 -1 1177
1179 0 574942.3 264021.25 55720 -1 1178
1180 0 574893.56 263978.97 55800 -1 1179
1181 0 574823.25 263971.72 55880 -1 1180
1182 0 574755.8 263935.47 55960 -1 1181
1183 0 574663.4 263923.94 56040 -1 1182
1184 0 574605.75 263843.12 56120 -1 1183
1185 0 574512.06 263801.9 56200 -1 1184
1186 0 574457.56 263783.94 56320 -1 1185
1187 0 574397.5 263777.28 56440 -1 1186
1188 0 574284.2 263697.44 56560 -1 1187
1189 0 574231.44 263643.6 56680 -1 1188
1190 0 574153.94 263603.44 56800 -1 1189
1191 0 574060.56 263506.22 56960 -1 1190
1192 0 574002 263469 57080 -1 1191
1193 0 573878.25 263413 57240 -1 1192
1194 0 573769.1 263387.3 57360 -1 1193
1195 0 573647.94 263362.2 57520 -1 1194
1196 0 573578.6 263306.62 57640 -1 1195
1197 0 573507.2 263271.34 57760 -1 1196
1198 0 573395.06 263252.5 57880 -1 1197
1199 0 573274.06 263198.06 58000 -1 1198
1200 0 573095.4 263203.75 58120 -1 1199
1201 0 572946.5 263148.38 58240 -1 1200
1202 0 572719.9 263031.44 58360 -1 1201
1203 0 572641.7 263026.38 58440 -1 1202
1204 0 572521.4 263043.25 58560 -1 1203
1205 0 572455.1 263033.38 58720 -1 1204
1206 0 572471.3 263093.3 58920 -1 1205
1207 0 572454.6 263169.88 59040 -1 1206
1208 0 572452.6 263170.8 59200 -1 1207
1209 0 572498.2 263226.78 59400 -1 1208
1210 0 572616.4 263340.03 59560 -1 1209
1211 0 572711.8 263541.94 59640 -1 1210
1212 0 572865 263819.84 59760 -1 1211
1213 0 573519.1 264135.62 59800 -1 1212
1214 0 573391.9 264216.44 59880 -1 1213
1215 0 573401.25 264364.56 60000 -1 1214
1216 0 573953.6 264462.1 60040 -1 1215
1217 0 574052 264498.2 60080 -1 1216
1218 0 574084.2 264546.47 60120 -1 1217
1219 0 574174.25 264716.34 60160 -1 1218
1220 0 574132.5 264804.06 60200 -1 1219
1221 0 575743 265755.44 53120 -1 1158
1222 0 575494.25 265827.12 53040 -1 1221
1223 0 575551.7 266028.9 52960 -1 1222
1224 0 575397.06 266217.25 52880 -1 1223
1225 0 575173.5 266381.06 52800 -1 1224
1226 0 574861.1 266528.2 52720 -1 1225
1227 0 574798.56 266603.06 52640 -1 1226
1228 0 574737.6 266681.5 52560 -1 1227
1229 0 574628.9 266769.22 52520 -1 1228
1230 0 574431.4 266836.22 52720 -1 1226
1231 0 574289.4 267026.3 52760 -1 1230
1232 0 574265.7 267020.25 52880 -1 1231
1233 0 574204.56 267168.62 52960 -1 1232
1234 0 574080.9 267378.88 53000 -1 1233
1235 0 573862.9 267415.88 53080 -1 1234
1236 0 573768 267478.1 53160 -1 1235
1237 0 573670.4 267545.12 53240 -1 1236
1238 0 573583.4 267687.75 53320 -1 1237
1239 0 573578.3 267791.8 53400 -1 1238
1240 0 573628.7 267842.25 53440 -1 1239
1241 0 573646.4 267902.8 53520 -1 1240
1242 0 573579.9 267953.3 53640 -1 1241
1243 0 573527.75 268057.9 53720 -1 1242
1244 0 573520.4 268106.88 53800 -1 1243
1245 0 573493.9 268174.2 53880 -1 1244
1246 0 573478.44 268214.38 53960 -1 1245
1247 0 573479.2 268231.2 54040 -1 1246
1248 0 573478.75 268345.1 54120 -1 1247
1249 0 573496.9 268444.7 54200 -1 1248
1250 0 573477.3 268536.3 54280 -1 1249
1251 0 573401.5 268716.06 54360 -1 1250
1252 0 573532.7 268869.47 54400 -1 1251
1253 0 573482.75 268897.3 54440 -1 1252
1254 0 573444.56 268958.25 54520 -1 1253
1255 0 573195.56 268991.78 54560 -1 1254
1256 0 573093.8 269151.25 54640 -1 1255
1257 0 573069.8 269178.94 54800 -1 1256
1258 0 572938.56 269232.75 54960 -1 1257
1259 0 572739.06 269218.7 55120 -1 1258
1260 0 572597.06 269264.25 55240 -1 1259
1261 0 572476.1 269284.2 55320 -1 1260
1262 0 572381.1 269329.25 55400 -1 1261
1263 0 572240.9 269309.56 55520 -1 1262
1264 0 572116.56 269352.7 55640 -1 1263
1265 0 572064.5 269385.94 55760 -1 1264
1266 0 572003.4 269431.62 55840 -1 1265
1267 0 571721.7 269514.38 55960 -1 1266
1268 0 571386.1 269687 56000 -1 1267
1269 0 571091.6 269848.34 56120 -1 1268
1270 0 570984.75 270028.94 56240 -1 1269
1271 0 570929 270218.03 56320 -1 1270
1272 0 571184.44 270605.62 56400 -1 1271
1273 0 571100.25 270622.8 56480 -1 1272
1274 0 570966 270610.94 56600 -1 1273
1275 0 570621.1 270515.1 56720 -1 1274
1276 0 570536.94 270561.06 56840 -1 1275
1277 0 570530.1 270665.62 56960 -1 1276
1278 0 570548.9 270772.06 57080 -1 1277
1279 0 570427.25 270947.3 57160 -1 1278
1280 0 570406.56 270949.66 57280 -1 1279
1281 0 570357.56 270814.06 57400 -1 1280
1282 0 570400.56 270885.84 57560 -1 1281
1283 0 570584.06 271007.53 57680 -1 1282
1284 0 570744.56 271176.03 57760 -1 1283
1285 0 570798.94 271214.97 57880 -1 1284
1286 0 570771.3 271165.7 58080 -1 1285
1287 0 570807.5 271253.88 58240 -1 1286
1288 0 570952.3 271363 58400 -1 1287
1289 0 570942.5 271269.53 58440 -1 1288
1290 0 571037.3 271347.8 58640 -1 1289
1291 0 571207.6 271305.6 58800 -1 1290
1292 0 571246.1 271589.8 58960 -1 1291
1293 0 571434.4 271670.34 59080 -1 1292
1294 0 571447.75 271673.44 59160 -1 1293
1295 0 571752.8 271658.38 56360 -1 1272
1296 0 572228.75 272078.25 56320 -1 1295
1297 0 572489.56 272452.7 56360 -1 1296
1298 0 572589.25 273108.97 56360 -1 1297
1299 0 572802 273351.94 56400 -1 1298
1300 0 573031.6 273778.1 56440 -1 1299
1301 0 573031.1 273839.47 56560 -1 1300
1302 0 572992.94 273877.88 56680 -1 1301
1303 0 572817.06 273741.12 56800 -1 1302
1304 0 572801.5 273729.16 56960 -1 1303
1305 0 572758.75 273708.44 57160 -1 1304
1306 0 572698.44 273575 57200 -1 1305
1307 0 572832.4 273560.3 57480 -1 1306
1308 0 573061.6 273620.47 57560 -1 1307
1309 0 580086.7 272145.44 49640 -1 1086
1310 0 579949.1 272074.78 49520 -1 1309
1311 0 579718 271893.7 49480 -1 1310
1312 0 579060.4 271828.62 49440 -1 1311
1313 0 578748.9 271865 49360 -1 1312
1314 0 578369.94 271825.62 49280 -1 1313
1315 0 578229.4 271775.7 49240 -1 1314
1316 0 578036.5 271824.06 49160 -1 1315
1317 0 577920.06 271793.94 49080 -1 1316
1318 0 577732 271708.2 49000 -1 1317
1319 0 577518.1 271715.56 48920 -1 1318
1320 0 577509.6 271452.47 48840 -1 1319
1321 0 577413.4 271563.38 48760 -1 1320
1322 0 577428.75 271579.66 48720 -1 1321
1323 0 577699.06 271367.2 48640 -1 1322
1324 0 577729.6 271352.12 48560 -1 1323
1325 0 577722.4 271305.1 48480 -1 1324
1326 0 577625.5 271207.3 48400 -1 1325
1327 0 577425.7 271193.72 48360 -1 1326
1328 0 577284.06 271283.06 48320 -1 1327
1329 0 577137 271530.62 48280 -1 1328
1330 0 577196.6 271740.44 48240 -1 1329
1331 0 577132 271738.34 48200 -1 1330
1332 0 577002.4 271735.25 48120 -1 1331
1333 0 576844.56 271566.75 48040 -1 1332
1334 0 580739.56 275393.03 51400 -1 1070
1335 0 580762.1 275308.72 51600 -1 1334
1336 0 580770.56 275275 51680 -1 1335
1337 0 580892.2 275213.03 51760 -1 1336
1338 0 580955.8 275211.56 51880 -1 1337
1339 0 581071.44 275225.44 52000 -1 1338
1340 0 581157.6 275195.8 52120 -1 1339
1341 0 580090.8 277205.78 52320 -1 1053
1342 0 580011.9 277168.88 52360 -1 1341
1343 0 588480 268096 57200 86 554
1344 0 588288 268128 57040 98 1343
1345 0 588096 268288 56920 120 1344
1346 0 587840 268384 56920 101 1345
1347 0 587680 268384 57120 75 1346
1348 0 587488 268256 57320 60 1347
1349 0 587360 268256 57400 45 1348
1350 0 587488 266464 57760 150 546
1351 0 587360 266624 57920 40 1350
1352 0 587520 266784 58080 115 1351
1353 0 587744 266912 58080 107 1352
1354 0 587872 266976 58040 51 1353
1355 0 587168 264288 57960 64 538
1356 0 587360 264064 57960 91 1355
1357 0 587520 263840 57880 86 1356
1358 0 587744 263680 57880 51 1357
1359 0 588000 263616 57920 51 1358
1360 0 588128 263616 57920 64 1359
1361 0 585817.4 261343.25 59400 -1 525
1362 0 586046.3 261237.61 59560 -1 1361
1363 0 586095.25 261169.64 59600 -1 1362
1364 0 586236.5 261094.1 59760 -1 1363
1365 0 586326.94 261048.92 59880 -1 1364
1366 0 586434.75 260994 60000 -1 1365
1367 0 586952.56 260975.98 60040 -1 1366
1368 0 587008.94 260889.97 60080 -1 1367
1369 0 587183.56 260808.6 60160 -1 1368
1370 0 587361.44 260925.03 60280 -1 1369
1371 0 587543.8 260899.86 60360 -1 1370
1372 0 587620.9 260876.1 60480 -1 1371
1373 0 587785.8 260906.39 60640 -1 1372
1374 0 588609 261204.73 60680 -1 1373
1375 0 588789.7 261347.47 60600 -1 1374
1376 0 589177.75 261560.4 60560 -1 1375
1377 0 589580.4 261828.14 60520 -1 1376
1378 0 590001.2 262116.94 60440 -1 1377
1379 0 590527.56 262421.03 60360 -1 1378
1380 0 591196.75 262758.62 60360 -1 1379
1381 0 591557 262965.75 60320 -1 1380
1382 0 591806.6 262983.06 60280 -1 1381
1383 0 592111.5 263195.2 60200 -1 1382
1384 0 592547 263626.78 60240 -1 1383
1385 0 592773.2 263738.16 60280 -1 1384
1386 0 592936 263873.88 60360 -1 1385
1387 0 592993.3 263904.7 60400 -1 1386
1388 0 593137.94 263971.8 60440 -1 1387
1389 0 593213.44 264015.75 60480 -1 1388
1390 0 593388.75 264080.25 60520 -1 1389
1391 0 593591 264222.62 60560 -1 1390
1392 0 593724.56 264401.75 60600 -1 1391
1393 0 593842.4 264513.94 60640 -1 1392
1394 0 594130.25 264669.4 60680 -1 1393
1395 0 594251.56 264849.7 60720 -1 1394
1396 0 594359.75 264918.62 60760 -1 1395
1397 0 594485.9 265002.62 60840 -1 1396
1398 0 594660.4 265101.62 60920 -1 1397
1399 0 595080.56 265151.88 60960 -1 1398
1400 0 595416.1 265372.25 61000 -1 1399
1401 0 595692.1 265633.56 61080 -1 1400
1402 0 595759.25 265751.38 61160 -1 1401
1403 0 595814.4 265744.56 61240 -1 1402
1404 0 595898.3 265734.9 61320 -1 1403
1405 0 596473 265864.12 61360 -1 1404
1406 0 596779.6 266135.12 61400 -1 1405
1407 0 597113.4 266313.5 61440 -1 1406
1408 0 597425.75 266956 61480 -1 1407
1409 0 597523 267076.84 61560 -1 1408
1410 0 597599.1 267135.2 61720 -1 1409
1411 0 597862 267267.94 61880 -1 1410
1412 0 598222 267249.2 62040 -1 1411
1413 0 598594.44 267006.5 62080 -1 1412
1414 0 598810.5 266921.75 62160 -1 1413
1415 0 598915.6 266803.12 62200 -1 1414
1416 0 598915.5 266570.88 62240 -1 1415
1417 0 598816 266520.2 62120 -1 1416
1418 0 587799.4 260767.1 60720 -1 1373
1419 0 587864.75 260689.44 60840 -1 1418
1420 0 588001.1 260628.64 60960 -1 1419
1421 0 588166.7 260387.3 61040 -1 1420
1422 0 588261.6 260211.77 61120 -1 1421
1423 0 588685.75 259831.67 61160 -1 1422
1424 0 588794.4 259740.05 61200 -1 1423
1425 0 588964.5 259594 61240 -1 1424
1426 0 589110.1 259507.3 61320 -1 1425
1427 0 589278.75 259450.89 61360 -1 1426
1428 0 589533.7 259149.11 61360 -1 1427
1429 0 589627.5 259023.39 61400 -1 1428
1430 0 589777.3 258900.83 61440 -1 1429
1431 0 589923.94 258868.19 61480 -1 1430
1432 0 589985.6 258843.9 61520 -1 1431
1433 0 590042.56 258770.05 61600 -1 1432
1434 0 590128.06 258329.64 61640 -1 1433
1435 0 590291.3 257889.55 61680 -1 1434
1436 0 590361.94 257701.75 61720 -1 1435
1437 0 590403.9 257543.2 61760 -1 1436
1438 0 590623 256789.69 61800 -1 1437
1439 0 590730.06 256325.12 61840 -1 1438
1440 0 590931 256100.11 61680 -1 1439
1441 0 590991 256082.14 61600 -1 1440
1442 0 591167.75 256060.38 61520 -1 1441
1443 0 591117.75 255964.86 61400 -1 1442
1444 0 591261.25 255908.69 61280 -1 1443
1445 0 591408.5 255843.62 61160 -1 1444
1446 0 591504.75 255709.28 61040 -1 1445
1447 0 591642 255676.6 60920 -1 1446
1448 0 591780.4 255663.16 60800 -1 1447
1449 0 591970.06 255625.08 60720 -1 1448
1450 0 592052.94 255599.4 60640 -1 1449
1451 0 592148.44 255496.8 60560 -1 1450
1452 0 592220.75 255424.08 60480 -1 1451
1453 0 592335 255358.88 60400 -1 1452
1454 0 592423.5 255331.02 60320 -1 1453
1455 0 592533.9 255306.5 60240 -1 1454
1456 0 592667.75 255257.39 60160 -1 1455
1457 0 592672.5 255006.78 60120 -1 1456
1458 0 592602.94 255150.58 60080 -1 1457
1459 0 592423.4 255138.88 60000 -1 1458
1460 0 592467.44 255054.16 59920 -1 1459
1461 0 592538 255019.27 59800 -1 1460
1462 0 592627.5 255006.97 59680 -1 1461
1463 0 592653.8 255009.05 59560 -1 1462
1464 0 592645.06 254975.8 59400 -1 1463
1465 0 592689.1 254971.95 59280 -1 1464
1466 0 592885.2 255062.58 59160 -1 1465
1467 0 593024.25 255094.11 59040 -1 1466
1468 0 593113.5 255138.62 58960 -1 1467
1469 0 593207.25 255213.31 58880 -1 1468
1470 0 593343.9 255334.33 58760 -1 1469
1471 0 593424.8 255363.3 58640 -1 1470
1472 0 593652.25 255419.72 58520 -1 1471
1473 0 593691 255485.2 58440 -1 1472
1474 0 593772.94 255570.52 58360 -1 1473
1475 0 593860.5 255655.67 58280 -1 1474
1476 0 593967.4 255751.1 58160 -1 1475
1477 0 594208.8 255870.2 58120 -1 1476
1478 0 594338 255892.36 58040 -1 1477
1479 0 594419.3 255944.66 57960 -1 1478
1480 0 594572.94 256024.9 57880 -1 1479
1481 0 594968.75 256166.72 57800 -1 1480
1482 0 595342.25 256340.14 57680 -1 1481
1483 0 595426 256406.27 57640 -1 1482
1484 0 595460.56 256433.1 57600 -1 1483
1485 0 595478.2 256476.4 57560 -1 1484
1486 0 595637.6 256696.77 57520 -1 1485
1487 0 595820.75 256827.27 57440 -1 1486
1488 0 595876.1 256891.84 57280 -1 1487
1489 0 596173.1 257021.62 57080 -1 1488
1490 0 596317.25 257127.39 57040 -1 1489
1491 0 596518 257557.23 57040 -1 1490
1492 0 596903.06 257715.3 57000 -1 1491
1493 0 597126.75 257891.1 56920 -1 1492
1494 0 597451.56 258151.61 56880 -1 1493
1495 0 597818.94 258596.8 56920 -1 1494
1496 0 597936.2 258858.48 57120 -1 1495
1497 0 598063.7 258981.83 57320 -1 1496
1498 0 597789.5 259003.58 57480 -1 1497
1499 0 597479.5 259240.08 57640 -1 1498
1500 0 597236 259387.05 57840 -1 1499
1501 0 596937.5 259435.81 57920 -1 1500
1502 0 596777.7 259495.34 58080 -1 1501
1503 0 596720.25 259661.23 58240 -1 1502
1504 0 596604.25 259704.73 58320 -1 1503
1505 0 596340.06 259590.03 58440 -1 1504
1506 0 596328.2 259773.84 58480 -1 1505
1507 0 596353.4 259818.34 58560 -1 1506
1508 0 596308.06 259865.39 58680 -1 1507
1509 0 596230.5 259961.81 58840 -1 1508
1510 0 596196.56 260145.6 58960 -1 1509
1511 0 596116.9 260218.94 59080 -1 1510
1512 0 596075.75 260233.5 59240 -1 1511
1513 0 595961.8 260290.7 59400 -1 1512
1514 0 595951.9 260291.33 59440 -1 1513
1515 0 595896.1 260350.86 59600 -1 1514
1516 0 595880.9 260335.75 59760 -1 1515
1517 0 595851.75 260350.5 59920 -1 1516
1518 0 595907.4 260460.58 60000 -1 1517
1519 0 587104 255232 57240 86 486
1520 0 587040 255488 57320 102 1519
1521 0 586816 255584 57400 128 1520
1522 0 586624 255488 57240 32 1521
1523 0 586464 255296 57160 40 1522
1524 0 586432 255136 57360 32 1523
1525 0 586336 255072 57440 32 1524
1526 0 586688 255680 57480 81 1521
1527 0 586496 255808 57600 75 1526
1528 0 586336 255904 57800 98 1527
1529 0 586240 255648 57840 51 1528
1530 0 586048 255488 57760 32 1529
1531 0 591312.9 253320.7 56280 -1 468
1532 0 592153.9 253534.75 56160 -1 1531
1533 0 592362.75 253574.19 56040 -1 1532
1534 0 592609.3 253625.19 55960 -1 1533
1535 0 593129.6 253806.06 55880 -1 1534
1536 0 593626 253894.56 55840 -1 1535
1537 0 594126.06 253994.4 55800 -1 1536
1538 0 594699.6 253972.75 55800 -1 1537
1539 0 595131.7 254084.47 55760 -1 1538
1540 0 595628.1 254108.97 55680 -1 1539
1541 0 596328.8 253977.06 55600 -1 1540
1542 0 596886.8 253727.94 55480 -1 1541
1543 0 596973.8 253608.9 55360 -1 1542
1544 0 597028.5 253558.95 55320 -1 1543
1545 0 597333.7 253312.75 55160 -1 1544
1546 0 597316.6 253337.11 55120 -1 1545
1547 0 597490.25 253239.98 54960 -1 1546
1548 0 597631.06 253135.05 54760 -1 1547
1549 0 597839.6 253072.27 54720 -1 1548
1550 0 598146.3 253013.45 54520 -1 1549
1551 0 598290.3 252981.55 54320 -1 1550
1552 0 598495.7 253024.48 54200 -1 1551
1553 0 598645.25 253091.98 54000 -1 1552
1554 0 598704.6 253167.05 53800 -1 1553
1555 0 598799.2 253064.67 53560 -1 1554
1556 0 598854.06 252984.31 53360 -1 1555
1557 0 598798.7 252921.97 53160 -1 1556
1558 0 598829.6 252872.28 53000 -1 1557
1559 0 598981.9 252728.12 52760 -1 1558
1560 0 598981.7 252652.03 52600 -1 1559
1561 0 598995.1 252622.7 52480 -1 1560
1562 0 598955.56 252454.86 52320 -1 1561
1563 0 598828.56 252324.1 52200 -1 1562
1564 0 598775.1 252315.94 52120 -1 1563
1565 0 598804.3 252344.67 52040 -1 1564
1566 0 598819.4 252358.75 52000 -1 1565
1567 0 599023.3 252336.77 51800 -1 1566
1568 0 599131.4 252407.69 51640 -1 1567
1569 0 599248.4 252438.06 51520 -1 1568
1570 0 599299.25 252458.17 51320 -1 1569
1571 0 599349.6 252388.58 51160 -1 1570
1572 0 599417.56 252251.83 51000 -1 1571
1573 0 599482.75 252212.5 50880 -1 1572
1574 0 599728.4 252337.27 50680 -1 1573
1575 0 599789.6 252273.53 50520 -1 1574
1576 0 599784.75 252275.5 50400 -1 1575
1577 0 599783.75 252287.38 50240 -1 1576
1578 0 599770.06 252376.78 50080 -1 1577
1579 0 599735.94 252442.73 49920 -1 1578
1580 0 599657.7 252508.5 49760 -1 1579
1581 0 599636.25 252405.72 49600 -1 1580
1582 0 599581.7 252360.67 49480 -1 1581
1583 0 599539.25 252375.73 49320 -1 1582
1584 0 599517.7 252344.2 49240 -1 1583
1585 0 599526.44 252366.5 49120 -1 1584
1586 0 599485.44 252281.67 49000 -1 1585
1587 0 599449.06 252251.33 48960 -1 1586
1588 0 599412 252194.42 48920 -1 1587
1589 0 599364.2 252143.25 48880 -1 1588
1590 0 599247.56 251824.58 48840 -1 1589
1591 0 599218.3 251742.5 48800 -1 1590
1592 0 599170.25 251561.52 48680 -1 1591
1593 0 599126.6 251556.81 48560 -1 1592
1594 0 599118 251535.31 48440 -1 1593
1595 0 599120.75 251495.45 48320 -1 1594
1596 0 599123.1 251483.86 48280 -1 1595
1597 0 599093.5 251468.3 48240 -1 1596
1598 0 599199.25 251428.19 48200 -1 1597
1599 0 599074.5 251311.69 48160 -1 1598
1600 0 599013.2 251210.1 48120 -1 1599
1601 0 598959.3 251100.14 48080 -1 1600
1602 0 598856.8 250978 48000 -1 1601
1603 0 598798.44 251000.75 47960 -1 1602
1604 0 599032 251031.89 47920 -1 1603
1605 0 599252.56 251154.2 47840 -1 1604
1606 0 599218.9 251165.81 47800 -1 1605
1607 0 599073.1 251267.33 47760 -1 1606
1608 0 599178.4 251345.56 47680 -1 1607
1609 0 599302.06 251284.9 47640 -1 1608
1610 0 599255.6 251220.9 47520 -1 1609
1611 0 599156.25 251092.75 47320 -1 1610
1612 0 599161.06 251020.67 47160 -1 1611
1613 0 599216.25 250914.34 46960 -1 1612
1614 0 599262.5 250800.08 46800 -1 1613
1615 0 599296 250662.98 46600 -1 1614
1616 0 599285 250575.5 46400 -1 1615
1617 0 599415.25 250519.84 46280 -1 1616
1618 0 599549.5 250455.22 46120 -1 1617
1619 0 599666.7 250478.64 45920 -1 1618
1620 0 599630.56 250401.36 45720 -1 1619
1621 0 599462.56 250331.8 45560 -1 1620
1622 0 599366.4 250280.56 45400 -1 1621
1623 0 599384.9 250196.16 45240 -1 1622
1624 0 599384.9 250207.72 45080 -1 1623
1625 0 599476.56 250162.06 44960 -1 1624
1626 0 599532.6 250100.64 44800 -1 1625
1627 0 599545.4 250031.9 44680 -1 1626
1628 0 599670.7 249880.14 44520 -1 1627
1629 0 599732.2 249687.84 44360 -1 1628
1630 0 599757 249484.84 44200 -1 1629
1631 0 599797.75 249355.02 44040 -1 1630
1632 0 599785.9 249239.98 43920 -1 1631
1633 0 599715.44 249071.39 43720 -1 1632
1634 0 599632.3 248980.66 43560 -1 1633
1635 0 599543.44 248826.3 43360 -1 1634
1636 0 599431.3 248731.16 43200 -1 1635
1637 0 599400.25 248679.44 43040 -1 1636
1638 0 599355.9 248500.6 42920 -1 1637
1639 0 599377.7 248397.53 42840 -1 1638
1640 0 599323.94 248257.45 42760 -1 1639
1641 0 599234.1 248185.62 42680 -1 1640
1642 0 599073.75 248071.11 42600 -1 1641
1643 0 599186.6 248039.5 42480 -1 1642
1644 0 599151.1 247858.69 42320 -1 1643
1645 0 599112.44 247761.14 42200 -1 1644
1646 0 599161.7 247732.11 42040 -1 1645
1647 0 599144 247728.92 41880 -1 1646
1648 0 599167.75 247677.38 41720 -1 1647
1649 0 598994.8 247555.53 41560 -1 1648
1650 0 598896 247475 41440 -1 1649
1651 0 598704.8 247484.98 41320 -1 1650
1652 0 598457.6 247485.22 41240 -1 1651
1653 0 598243.9 247375.52 41120 -1 1652
1654 0 598042 247236.23 41040 -1 1653
1655 0 597836.1 247150.88 40920 -1 1654
1656 0 597735.56 247088.5 40880 -1 1655
1657 0 597431 246828.38 40760 -1 1656
1658 0 597135.75 246780.28 40680 -1 1657
1659 0 597011.25 246722.56 40640 -1 1658
1660 0 596822 246657.45 40520 -1 1659
1661 0 596534.94 246573.38 40560 -1 1660
1662 0 596488.9 246484.1 40680 -1 1661
1663 0 596401.75 246445.05 40760 -1 1662
1664 0 596341.1 246467.31 40800 -1 1663
1665 0 596342.1 246539.16 41080 -1 1664
1666 0 596340.4 246487.72 41240 -1 1665
1667 0 596253.3 246462.88 41320 -1 1666
1668 0 596779.44 246711.8 40360 -1 1660
1669 0 596743.7 246720.67 40280 -1 1668
1670 0 596510.3 246317.75 40280 -1 1669
1671 0 596373.1 246062.75 40320 -1 1670
1672 0 596394.2 245687.1 40360 -1 1671
1673 0 596313.25 245446.33 40320 -1 1672
1674 0 596295.5 245394.48 40240 -1 1673
1675 0 596726.5 246725.4 40240 -1 1669
1676 0 596723.4 246724.42 40120 -1 1675
1677 0 596852.06 246800.84 40040 -1 1676
1678 0 597184.4 246896.19 39960 -1 1677
1679 0 598014.8 246715.61 39960 -1 1678
1680 0 598192.2 246823.8 40080 -1 1679
1681 0 598290.2 247009.61 40200 -1 1680
1682 0 598320.94 247029.08 40280 -1 1681
1683 0 597184.4 246896.19 39920 -1 1678
1684 0 597260.25 247026.61 39760 -1 1683
1685 0 597197.5 247199.5 39640 -1 1684
1686 0 597262 247208.27 39600 -1 1685
1687 0 597267 247365.92 39480 -1 1686
1688 0 597260.2 247424.22 39360 -1 1687
1689 0 597447.4 247523.64 39200 -1 1688
1690 0 597729.2 247161.5 39240 -1 1689
1691 0 597765.9 247140.14 39160 -1 1690
1692 0 597775.7 247152.31 39080 -1 1691
1693 0 599840 237312 35320 120 1
1694 0 599861.56 237305.48 35280 -1 1693
1695 0 599986.3 237244.2 35080 -1 1694
1696 0 600003 237337.16 35000 -1 1695
1697 0 599890.06 237481.72 34960 -1 1696
