# Supplementary material for: Connectomics Analysis Reveals First-, Second-, and Third-Order Thermosensory and Hygrosensory Neurons in the Adult Drosophila Brain
Source: Curr Biol. 2020 Aug 17;30(16):3167–3182.e4. doi: 10.1016/j.cub.2020.06.028 (PMC7443704; doi:10.1016/j.cub.2020.06.028)
Supplement: Data S1. Skeletons and Meshes, Related to STAR Methods — marin2020-skeletons contains files describing the morphology of each neuron in this study (in FAFB14 space, .swc format). glomeruli_meshes contains the glomerular meshes (in FAFB14 space, .stl format). neuropil_meshes contains the glomerular meshes (in FAFB14 space, .stl format). [file mmc5.zip › VP_SI/marin2020-skeletons/9704839.swc]

# SWC format file
# based on specifications at http://www.neuronland.org/NLMorphologyConverter/MorphologyFormats/SWC/Spec.html
# Created by nat::write.neuron.swc
# PointNo Label X Y Z Radius Parent 
1 0 633024.1 221506.4 18960 2306 -1
2 0 633084.75 222215.6 19480 -1 1
3 0 633137.5 223397.78 20360 -1 2
4 0 633449.6 224261.78 21040 -1 3
5 0 633612.75 225025.6 21520 -1 4
6 0 633461.75 225871.78 21760 -1 5
7 0 633392.75 226714.16 22000 -1 6
8 0 633307 226991.22 22200 -1 7
9 0 633038.5 227569.47 22440 -1 8
10 0 633260.75 227325.4 22680 -1 9
11 0 633680.6 227222.6 22920 -1 10
12 0 633583.9 227380.72 23120 -1 11
13 0 633555.5 227577.6 23280 -1 12
14 0 633429.4 227726.22 23480 -1 13
15 0 633484.4 228030.4 23680 -1 14
16 0 633554.1 228452.97 23880 -1 15
17 0 633771.25 228644.97 24080 -1 16
18 0 633915.75 228784.78 24240 -1 17
19 0 634041 228897.6 24480 -1 18
20 0 634043.5 229047.9 24720 -1 19
21 0 633945 229050.84 24960 -1 20
22 0 633938.9 228996.53 25160 -1 21
23 0 633822.4 229066.66 25360 -1 22
24 0 633873.1 229209.28 25520 -1 23
25 0 633926.1 229370.16 25720 -1 24
26 0 634215.6 229372.4 25880 -1 25
27 0 634648.6 229702.84 26000 -1 26
28 0 634890.4 230347.78 26040 -1 27
29 0 635255.6 231022.1 26080 -1 28
30 0 635625 230926.47 26280 -1 29
31 0 635947 230633.47 26520 -1 30
32 0 636205.1 230498.16 26760 -1 31
33 0 636279.4 230430.16 26960 -1 32
34 0 636320 230419.31 27160 -1 33
35 0 636296.06 230299.69 27360 -1 34
36 0 636162.25 230317.16 27560 -1 35
37 0 636221.6 230376.22 27760 -1 36
38 0 636176.75 230503.47 27960 -1 37
39 0 636190.6 230518.06 28120 -1 38
40 0 636104.8 230920.44 28280 -1 39
41 0 636061.25 231260.72 28440 -1 40
42 0 635960.25 231494 28560 -1 41
43 0 635883 231821.12 28680 -1 42
44 0 635951.75 231976.62 28800 -1 43
45 0 636003.2 232208.44 28880 -1 44
46 0 636111.25 232650.03 28960 -1 45
47 0 636067.44 233027.25 29120 -1 46
48 0 635973.6 233324 29280 -1 47
49 0 635944.9 233618.28 29480 -1 48
50 0 635920.9 233896.53 29640 -1 49
51 0 635841 234106.75 29800 -1 50
52 0 635725 234314.1 29960 -1 51
53 0 635694.9 234288.31 30120 -1 52
54 0 635645.06 234704.97 30160 -1 53
55 0 635474.44 235056.66 30240 -1 54
56 0 635239.7 235282.28 30320 -1 55
57 0 635013.6 235336.22 30440 -1 56
58 0 634847.9 235366.34 30560 -1 57
59 0 634611.25 235544.31 30680 -1 58
60 0 634485.9 235658.44 30800 -1 59
61 0 634418.06 235704.4 30880 -1 60
62 0 634070.75 235796.34 31000 -1 61
63 0 633555.94 236085.53 31040 -1 62
64 0 633563.25 236315.44 30920 -1 63
65 0 633562.56 236629.75 30960 -1 64
66 0 633663.8 237706.1 31000 -1 65
67 0 633786.75 238517.72 31040 -1 66
68 0 633676.6 239489.81 31000 -1 67
69 0 634158.7 240381.38 31080 -1 68
70 0 634270 240599.78 31160 -1 69
71 0 634488.1 240847.16 31240 -1 70
72 0 634726.75 241148.44 31320 -1 71
73 0 635064.6 241520.69 31400 -1 72
74 0 635689.75 241993.53 31560 -1 73
75 0 636313.7 242950.1 31560 -1 74
76 0 636755.75 243835.66 31600 -1 75
77 0 636740.5 243996.06 31680 -1 76
78 0 636550.6 244503.19 31720 -1 77
79 0 636626.6 244853.1 31680 -1 78
80 0 636687.25 245195.66 31560 -1 79
81 0 636743.75 245411.9 31440 -1 80
82 0 636795.5 245707.12 31320 -1 81
83 0 636722.4 245890.62 31240 -1 82
84 0 636642.4 246232.44 31120 -1 83
85 0 636552.4 246506.03 31040 -1 84
86 0 636364.06 247030.78 30960 -1 85
87 0 636297.56 247344.62 30880 -1 86
88 0 636285.9 247634.16 30800 -1 87
89 0 636206.6 248020.81 30720 -1 88
90 0 636117.75 248334.9 30640 -1 89
91 0 635886.75 248571.94 30560 -1 90
92 0 635867 248656.47 30480 -1 91
93 0 635800.6 248895.47 30400 -1 92
94 0 635710.6 249149.69 30320 -1 93
95 0 635753.6 249343.1 30240 -1 94
96 0 635726.8 249652.72 30160 -1 95
97 0 635708.2 249964.56 30080 -1 96
98 0 635701.5 250111.25 30040 -1 97
99 0 635707 250287.75 30000 -1 98
100 0 635619.56 250461.5 29960 -1 99
101 0 635667 250714.97 29880 -1 100
102 0 635557.75 251327.88 29800 -1 101
103 0 635285.5 252121.03 29880 -1 102
104 0 635254.44 252433.16 30000 -1 103
105 0 635246 252682.1 30080 -1 104
106 0 635137.8 253510.72 30040 -1 105
107 0 634720 254714.53 30040 -1 106
108 0 634038 255843.78 29960 -1 107
109 0 634043.1 256116 29760 -1 108
110 0 634028.5 256213.31 29520 -1 109
111 0 633973.94 256293.6 29360 -1 110
112 0 633984.9 256529.03 29240 -1 111
113 0 633967.6 256860.12 29160 -1 112
114 0 633818.9 257292.31 29080 -1 113
115 0 633655.9 257535.47 28920 -1 114
116 0 633700.2 257673.22 28800 -1 115
117 0 633725.1 257914.66 28680 -1 116
118 0 633792.8 258056.16 28600 -1 117
119 0 633879.3 258401.6 28480 -1 118
120 0 633803.3 258716.03 28360 -1 119
121 0 633535.25 259099.81 28240 -1 120
122 0 633340.6 259282.25 28040 -1 121
123 0 633153.25 259617.34 27840 -1 122
124 0 632918.56 259980.1 27680 -1 123
125 0 632857.4 261069.47 27480 -1 124
126 0 632805.3 261938 27480 -1 125
127 0 632887 261978.53 27600 -1 126
128 0 632980.5 261998.62 27720 -1 127
129 0 633057.5 262074.03 27800 -1 128
130 0 633161.2 262154.25 27960 -1 129
131 0 633333.5 262188.2 28120 -1 130
132 0 633423.06 262335.3 28280 -1 131
133 0 633464.9 262467.44 28480 -1 132
134 0 633456.6 262604.94 28680 -1 133
135 0 633568.94 262737.88 28840 -1 134
136 0 633697 262951.03 29000 -1 135
137 0 633824.1 263135.06 29160 -1 136
138 0 633910.56 263257.34 29320 -1 137
139 0 633999.75 263462.4 29480 -1 138
140 0 634049.6 263658.2 29680 -1 139
141 0 633993.25 263697.28 29840 -1 140
142 0 634006 263626.16 30000 -1 141
143 0 633954.25 263483.44 30120 -1 142
144 0 633920.06 263307.6 30280 -1 143
145 0 633868.4 263130.34 30480 -1 144
146 0 633831.1 263092.75 30680 -1 145
147 0 633817 263131.56 30880 -1 146
148 0 633843.25 263067.62 31120 -1 147
149 0 633748.1 263048.3 31280 -1 148
150 0 633638.4 263098.7 31480 -1 149
151 0 633516.8 263135.25 31680 -1 150
152 0 633382.8 263189.66 31920 -1 151
153 0 633384.94 263228.78 32160 -1 152
154 0 633370.4 263270.4 32360 -1 153
155 0 633373.6 263347.5 32560 -1 154
156 0 633381.5 263477.25 32760 -1 155
157 0 633425.4 263598.97 32920 -1 156
158 0 633450.06 263815.72 33080 -1 157
159 0 633439.1 264024 33240 -1 158
160 0 633367.4 264271.6 33320 -1 159
161 0 633065 265130.34 33320 -1 160
162 0 633131 265086.75 33480 -1 161
163 0 633055.5 265363.88 33680 -1 162
164 0 632993.44 265620.47 33840 -1 163
165 0 633001.1 265915.28 33960 -1 164
166 0 632902.75 266294.9 34120 -1 165
167 0 632905.6 266446.94 34280 -1 166
168 0 632892.25 266595.44 34400 -1 167
169 0 632839.6 266872.5 34600 -1 168
170 0 632808.3 267050.34 34760 -1 169
171 0 632811.94 267221.1 34880 -1 170
172 0 632717.75 267520.62 35040 -1 171
173 0 632681.44 267712.3 35240 -1 172
174 0 632680.94 267889.88 35440 -1 173
175 0 632687.3 268061.34 35640 -1 174
176 0 632629.5 268149.12 35800 -1 175
177 0 632484.7 268365.62 35960 -1 176
178 0 632414 268466.97 36120 -1 177
179 0 632332.56 268586.84 36200 -1 178
180 0 632196.9 268732.3 36320 -1 179
181 0 632158.75 268795.53 36400 -1 180
182 0 632126.25 268840.06 36440 -1 181
183 0 632005.2 268793.62 36480 -1 182
184 0 631794.2 268752.12 36520 -1 183
185 0 631619.5 268734.6 36560 -1 184
186 0 631431.9 268651.47 36600 -1 185
187 0 631275.9 268625.53 36640 -1 186
188 0 631087.8 268563.47 36680 -1 187
189 0 630937.1 268533.22 36720 -1 188
190 0 630707.56 268469.7 36800 -1 189
191 0 630527.4 268450.9 36920 -1 190
192 0 630516.75 268554.97 37000 -1 191
193 0 630521.7 268631.12 37040 -1 192
194 0 630585.5 268710 37080 -1 193
195 0 630628.1 268824.88 37120 -1 194
196 0 630742.75 268902.25 37160 -1 195
197 0 630868.75 269040.94 37200 -1 196
198 0 631004.1 269168.3 37240 -1 197
199 0 631116.06 269272.97 37280 -1 198
200 0 631259.1 269373.06 37320 -1 199
201 0 631370.1 269488.97 37360 -1 200
202 0 631522.5 269605.62 37400 -1 201
203 0 631672.1 269704.38 37440 -1 202
204 0 631652.9 269790.25 37520 -1 203
205 0 631590.9 269898.8 37680 -1 204
206 0 631566 270063.88 37840 -1 205
207 0 631560.94 270213.75 38040 -1 206
208 0 631580.1 270328.16 38240 -1 207
209 0 631611.1 270423.66 38440 -1 208
210 0 631621.25 270498.06 38640 -1 209
211 0 631612.75 270587.75 38840 -1 210
212 0 631593.3 270694.34 39040 -1 211
213 0 631507.9 270820.1 39240 -1 212
214 0 631392.56 270930.1 39440 -1 213
215 0 631292.4 271055.4 39600 -1 214
216 0 631199.06 271176.6 39760 -1 215
217 0 631090.1 271367.9 39960 -1 216
218 0 631053.5 271470.22 40120 -1 217
219 0 631025.6 271625.06 40280 -1 218
220 0 630997.5 271751.22 40440 -1 219
221 0 630862.5 271937.34 40640 -1 220
222 0 630779.75 271956.12 40760 -1 221
223 0 630716.8 272210.2 40960 -1 222
224 0 630714 272324.38 41160 -1 223
225 0 630603 272279.88 41400 -1 224
226 0 630576.4 272283.8 41640 -1 225
227 0 630468.7 272361.03 41880 -1 226
228 0 630331.44 272589.12 42040 -1 227
229 0 630190.2 272866.56 42200 -1 228
230 0 630113.6 272943.44 42400 -1 229
231 0 630039.6 272955.25 42600 -1 230
232 0 629998.25 273058.34 42800 -1 231
233 0 629953.1 273164.6 43000 -1 232
234 0 629906.3 273248.9 43200 -1 233
235 0 629866.56 273376.1 43400 -1 234
236 0 629766.06 273500.22 43560 -1 235
237 0 629701.75 273588.88 43760 -1 236
238 0 629546.75 273665.06 43960 -1 237
239 0 629404.2 273762.22 44160 -1 238
240 0 629309.56 273802.7 44320 -1 239
241 0 629226.75 273842.62 44480 -1 240
242 0 629138.25 273915.7 44640 -1 241
243 0 628969.56 274004.72 44800 -1 242
244 0 628891.5 274060.62 44960 -1 243
245 0 628762.1 274159.5 45120 -1 244
246 0 628712.25 274195.28 45200 -1 245
247 0 628653.1 274303.16 45360 -1 246
248 0 628711.25 274354.25 45480 -1 247
249 0 628770.9 274405.44 45600 -1 248
250 0 628783.6 274580.53 45760 -1 249
251 0 628830.25 274661.84 45880 -1 250
252 0 628628.25 274721.94 46040 -1 251
253 0 628460.94 274829.2 46160 -1 252
254 0 628172.25 274907.66 46320 -1 253
255 0 628041.5 274923.6 46480 -1 254
256 0 627985.1 274982.44 46600 -1 255
257 0 627963 274966.56 46760 -1 256
258 0 627932.5 274958.28 46880 -1 257
259 0 627874.1 274989.9 47000 -1 258
260 0 627797.6 275053.38 47080 -1 259
261 0 627754.06 275029.66 47280 -1 260
262 0 627765.56 275084.16 47440 -1 261
263 0 627899.9 275162.38 47600 -1 262
264 0 627809.6 275179.53 47760 -1 263
265 0 627797.5 275223.9 47840 -1 264
266 0 627315.4 275052.44 47920 -1 265
267 0 627026.3 274776.25 47960 -1 266
268 0 627039.06 274717.25 48040 -1 267
269 0 627070.5 274849.97 48080 -1 268
270 0 627149.9 275025.7 48120 -1 269
271 0 627187.25 275188.56 48160 -1 270
272 0 627218.4 275374.97 48200 -1 271
273 0 627165.75 275430.16 48240 -1 272
274 0 627093.2 275482.9 48440 -1 273
275 0 626985 275620.28 48640 -1 274
276 0 626988.5 275752.38 48880 -1 275
277 0 626986.56 275915.7 49080 -1 276
278 0 626921.6 275988.9 49320 -1 277
279 0 626840.94 276014.03 49520 -1 278
280 0 626845.6 276065.22 49680 -1 279
281 0 626802.9 276070.72 49880 -1 280
282 0 626829.25 276127.38 50040 -1 281
283 0 626806 276152.03 50200 -1 282
284 0 626682.4 276156.06 50400 -1 283
285 0 626580.6 276089 50560 -1 284
286 0 626491.1 276071.06 50680 -1 285
287 0 626334.4 275960.75 50800 -1 286
288 0 626139.1 275868.75 50880 -1 287
289 0 626075 275865.88 50960 -1 288
290 0 625994.1 276018.06 51120 -1 289
291 0 625867.44 276072.94 51320 -1 290
292 0 625729.6 276155.72 51480 -1 291
293 0 625563.25 276153.34 51640 -1 292
294 0 625403.5 276230.53 51840 -1 293
295 0 625209.6 276239.3 52040 -1 294
296 0 625069.75 276248.72 52240 -1 295
297 0 624975.9 276317.12 52480 -1 296
298 0 624878.1 276349.72 52720 -1 297
299 0 624783.4 276279.53 52880 -1 298
300 0 624298.9 276132.56 53080 -1 299
301 0 624190.4 276079.28 53240 -1 300
302 0 624054.1 276062.34 53360 -1 301
303 0 623982.06 276007.78 53400 -1 302
304 0 623497.3 275958.56 53440 -1 303
305 0 623960.75 276023.22 53480 -1 304
306 0 623918.75 275959.1 53640 -1 305
307 0 623719.4 275943.56 53880 -1 306
308 0 623623.06 275923.6 54080 -1 307
309 0 623531.44 275913.72 54280 -1 308
310 0 623466.9 275879.12 54480 -1 309
311 0 623336.94 275853.88 54680 -1 310
312 0 623301.6 275881.06 54880 -1 311
313 0 623184.3 275829.8 55040 -1 312
314 0 623041.44 275807.06 55200 -1 313
315 0 622875.1 275783.1 55360 -1 314
316 0 622825.75 275807.25 55520 -1 315
317 0 622706.6 275875.38 55640 -1 316
318 0 622654.4 275860.03 55680 -1 317
319 0 622604.94 275756.7 55720 -1 318
320 0 622527.2 275936.34 55880 -1 319
321 0 622332.75 276040 56040 -1 320
322 0 622100.75 276071.3 56200 -1 321
323 0 621931.6 276096.44 56320 -1 322
324 0 621741.5 276170.8 56400 -1 323
325 0 621554.4 276242.5 56520 -1 324
326 0 621300.6 276379.4 56680 -1 325
327 0 621140.4 276465.3 56800 -1 326
328 0 620991.94 276541.78 56880 -1 327
329 0 620882.1 276618.44 56960 -1 328
330 0 620777.2 276656.12 57040 -1 329
331 0 620599.06 276726.4 57120 -1 330
332 0 620324.4 276756.47 57200 -1 331
333 0 620021 276746.3 57360 -1 332
334 0 619766.3 276769.88 57480 -1 333
335 0 619680.4 276798.3 57600 -1 334
336 0 619344.25 276926.3 57640 -1 335
337 0 618926.75 277061.6 57720 -1 336
338 0 618591.94 277139.47 57800 -1 337
339 0 618354.7 277146.66 57880 -1 338
340 0 618040 277162.75 57960 -1 339
341 0 617968 277147.6 58000 -1 340
342 0 617702 277150.97 58040 -1 341
343 0 617489 277156.94 58080 -1 342
344 0 617219.6 277172.8 58120 -1 343
345 0 617029.8 277202.28 58200 -1 344
346 0 616939.44 277227.12 58240 -1 345
347 0 616751.3 277283.53 58280 -1 346
348 0 616438.56 277434.9 58360 -1 347
349 0 616199.1 277610.5 58440 -1 348
350 0 615801 277788.22 58560 -1 349
351 0 615516.9 277853.94 58720 -1 350
352 0 615302.75 277873.34 58840 -1 351
353 0 614857.9 277854.38 59040 -1 352
354 0 614656.5 277791.4 59200 -1 353
355 0 614368.4 277768.9 59320 -1 354
356 0 613999.75 277729.28 59440 -1 355
357 0 613745.4 277721.5 59600 -1 356
358 0 613495.1 277726.34 59720 -1 357
359 0 613268 277721.97 59840 -1 358
360 0 612981.3 277703.38 59960 -1 359
361 0 612789.1 277711.38 60000 -1 360
362 0 613741.3 277809.47 60040 -1 361
363 0 613555 277852.06 60120 -1 362
364 0 613356.6 277884.4 60200 -1 363
365 0 613147.6 277954.62 60280 -1 364
366 0 612978.6 278024.3 60320 -1 365
367 0 612680.94 278159.78 60440 -1 366
368 0 612528.44 278179.8 60560 -1 367
369 0 612004.4 278245.28 60640 -1 368
370 0 611849.94 278309.78 60680 -1 369
371 0 611515.9 278426.12 60760 -1 370
372 0 611178.1 278519.88 60880 -1 371
373 0 610948.4 278562.38 61000 -1 372
374 0 610712.25 278546.56 61080 -1 373
375 0 610418.6 278496.56 61160 -1 374
376 0 609929.75 278440.22 61280 -1 375
377 0 609552.7 278378.06 61400 -1 376
378 0 609247.25 278344.06 61520 -1 377
379 0 608980 278297.78 61640 -1 378
380 0 608745.6 278337.47 61760 -1 379
381 0 608641.25 278345.2 61840 -1 380
382 0 608321 278419.03 61920 -1 381
383 0 608117.4 278494.5 62040 -1 382
384 0 607827.6 278524.56 62120 -1 383
385 0 607536 278565.44 62200 -1 384
386 0 607179.6 278651 62320 -1 385
387 0 606990.6 278678.84 62440 -1 386
388 0 606827.25 278714.1 62520 -1 387
389 0 606441.8 278757.7 62640 -1 388
390 0 606368.2 278787.06 62680 -1 389
391 0 606171.25 278938.62 62800 -1 390
392 0 606023.5 279011.75 62920 -1 391
393 0 605875.2 279027.88 63040 -1 392
394 0 605727.56 279101 63160 -1 393
395 0 605570.56 279153.56 63280 -1 394
396 0 605369.56 279219.44 63400 -1 395
397 0 605196 279214.2 63520 -1 396
398 0 604982.06 279229.3 63600 -1 397
399 0 604738.75 279204.62 63720 -1 398
400 0 604555.9 279081.38 63800 -1 399
401 0 604262.25 279053.75 63880 -1 400
402 0 603886.06 279041.12 64000 -1 401
403 0 603194.4 279545.7 64000 -1 402
404 0 602885 279543 64040 -1 403
405 0 601990.1 279793.8 64080 -1 404
406 0 601997.44 280007.38 63960 -1 405
407 0 602139 280237.62 63840 -1 406
408 0 602395 280542.38 63720 -1 407
409 0 602470.6 280712.8 63600 -1 408
410 0 602467.06 280791.3 63480 -1 409
411 0 602446.9 280804.5 63360 -1 410
412 0 602354 280812.75 63240 -1 411
413 0 602383.4 280812.75 63120 -1 412
414 0 602338.9 280788.8 63000 -1 413
415 0 602269.75 280716.88 62840 -1 414
416 0 601660.25 279949.88 64200 -1 405
417 0 601544.4 280115.8 64320 -1 416
418 0 601474.25 280303.06 64440 -1 417
419 0 601400.5 280589.38 64560 -1 418
420 0 601286.6 280880.94 64720 -1 419
421 0 600997.75 280838.62 64880 -1 420
422 0 600712.56 280716.3 65080 -1 421
423 0 600459.94 280698.62 65200 -1 422
424 0 600174.25 280682.2 65320 -1 423
425 0 600021.1 280648.2 65480 -1 424
426 0 599561.9 280724.78 65600 -1 425
427 0 599198 280785.75 65760 -1 426
428 0 598881.4 280833.8 65840 -1 427
429 0 598583.06 280889.62 65960 -1 428
430 0 598426.75 280958.8 66080 -1 429
431 0 598291.25 281182.1 66240 -1 430
432 0 598144.56 281317.9 66360 -1 431
433 0 597920 281440 66440 80 432
434 0 597728 281632 66480 51 433
435 0 597568 281760 66640 64 434
436 0 597728 281696 66880 32 435
437 0 597856 281536 67080 51 436
438 0 598016 281472 67280 81 437
439 0 598112 281504 67440 186 438
440 0 598016 281568 67520 164 439
441 0 597856 281728 67640 163 440
442 0 597600 281760 67640 163 441
443 0 597376 281696 67800 176 442
444 0 597184 281568 68000 102 443
445 0 596928 281504 68040 178 444
446 0 596704 281344 68120 115 445
447 0 596544 281184 68280 172 446
448 0 596352 281056 68400 200 447
449 0 596160 280896 68480 203 448
450 0 596000 280736 68640 257 449
451 0 595808 280608 68800 270 450
452 0 595648 280480 68960 197 451
453 0 595424 280320 69000 234 452
454 0 595264 280096 69080 185 453
455 0 595072 280000 69280 230 454
456 0 594912 280000 69480 218 455
457 0 594752 279872 69640 197 456
458 0 594560 279744 69760 237 457
459 0 594304 279712 69880 186 458
460 0 594112 279584 70080 186 459
461 0 594016 279424 70280 297 460
462 0 594016 279360 70560 295 461
463 0 593952 279328 70680 305 462
464 0 593792 279328 70480 186 463
465 0 593568 279360 70360 131 464
466 0 593344 279264 70200 71 465
467 0 593120 279232 70080 64 466
468 0 592864 279232 70000 98 467
469 0 592640 279232 69800 96 468
470 0 592480 279232 69600 81 469
471 0 592320 279232 69400 90 470
472 0 592160 279264 69200 96 471
473 0 591936 279264 69040 60 472
474 0 591680 279264 68960 64 473
475 0 591424 279232 68840 71 474
476 0 591232 279136 68680 96 475
477 0 591040 279104 68480 64 476
478 0 591008 279072 68440 81 477
479 0 591168 279168 68200 51 478
480 0 591424 279168 68160 45 479
481 0 591680 279168 68120 64 480
482 0 590912 278816 68480 120 478
483 0 590912 278720 68480 96 482
484 0 591008 278496 68400 60 483
485 0 591104 278496 68160 32 484
486 0 591296 278592 67960 51 485
487 0 591392 278656 67800 32 486
488 0 590688 278816 68320 139 483
489 0 590528 278976 68160 156 488
490 0 590368 279200 68080 163 489
491 0 590208 279360 67960 163 490
492 0 589952 279392 67960 246 491
493 0 589824 279424 67880 315 492
494 0 590048 279552 67840 219 493
495 0 590272 279680 67840 172 494
496 0 590528 279712 67720 135 495
497 0 590688 279584 67520 81 496
498 0 590880 279392 67480 75 497
499 0 591040 279168 67480 60 498
500 0 591232 278976 67480 60 499
501 0 591296 278912 67480 81 500
502 0 589600 279296 67920 228 493
503 0 589376 279168 67960 229 502
504 0 589376 279008 68160 234 503
505 0 589408 278944 68400 178 504
506 0 589408 278816 68640 71 505
507 0 589440 278688 68880 32 506
508 0 589408 278752 69080 90 507
509 0 589152 279104 67800 96 503
510 0 588960 279040 67600 96 509
511 0 588800 279040 67400 176 510
512 0 588768 279040 67320 176 511
513 0 588768 278784 67320 202 512
514 0 588896 278528 67320 128 513
515 0 588928 278272 67440 128 514
516 0 588800 278048 67480 91 515
517 0 588608 277888 67600 32 516
518 0 588352 277888 67600 45 517
519 0 588096 277792 67560 40 518
520 0 587840 277792 67560 51 519
521 0 587584 277856 67560 51 520
522 0 587328 277824 67520 32 521
523 0 587104 277792 67520 60 522
524 0 588544 279072 67120 107 512
525 0 588288 279104 67120 75 524
526 0 588032 279136 67120 108 525
527 0 587776 279168 67080 75 526
528 0 587520 279264 67080 80 527
529 0 587328 279456 67120 86 528
530 0 587136 279648 67160 51 529
531 0 586880 279680 67120 51 530
532 0 586720 279840 67000 40 531
533 0 586528 280032 66920 75 532
534 0 586464 280288 66880 80 533
535 0 587360 279072 67160 139 528
536 0 587168 278880 67200 80 535
537 0 586976 278688 67240 102 536
538 0 586816 278464 67280 96 537
539 0 586688 278240 67320 51 538
540 0 586656 277984 67320 32 539
541 0 586592 277888 67320 32 540
542 0 593888 279232 70920 262 463
543 0 593856 279296 71160 275 542
544 0 593696 279424 71320 257 543
545 0 593536 279424 71400 261 544
546 0 593504 279616 71560 148 545
547 0 593344 279776 71720 172 546
548 0 593088 279872 71760 160 547
549 0 591907.75 279538.8 71760 -1 548
550 0 591616 279546.62 71560 -1 549
551 0 591138.4 279531.88 71480 -1 550
552 0 591014 279510.72 71360 -1 551
553 0 590581.6 279625.2 71200 -1 552
554 0 590359.3 279743.34 70920 -1 553
555 0 589971.56 279978.12 70840 -1 554
556 0 589648 280516 70840 -1 555
557 0 589658.25 280232.03 70640 -1 556
558 0 589555.1 280227.78 70400 -1 557
559 0 589459.75 280375.97 70160 -1 558
560 0 589430.1 280483.88 70080 -1 559
561 0 589396.4 280614.72 69800 -1 560
562 0 589438.1 280723.12 69560 -1 561
563 0 589247.25 280939.75 69360 -1 562
564 0 589148.4 281082.88 69240 -1 563
565 0 589089.9 281228.16 69160 -1 564
566 0 588135.75 281790.9 69040 -1 565
567 0 587421.5 282353.3 69080 -1 566
568 0 587298.4 282416.53 69240 -1 567
569 0 587259.4 282439.78 69360 -1 568
570 0 587260.25 282414.3 69560 -1 569
571 0 587443.9 282460.2 69720 -1 570
572 0 587398.6 282556.75 69880 -1 571
573 0 587339.4 282685.8 70040 -1 572
574 0 587248.75 282800.6 70200 -1 573
575 0 587241.25 282895.56 70360 -1 574
576 0 587228 283170.06 70440 -1 575
577 0 587144.94 283182.2 70600 -1 576
578 0 587012.06 283174.6 70760 -1 577
579 0 586889.1 283169.56 70920 -1 578
580 0 586956.1 283110.16 71160 -1 579
581 0 587308.9 283157.06 71200 -1 580
582 0 587539.9 283141.53 71400 -1 581
583 0 587568.75 283097.06 71600 -1 582
584 0 586646.94 283020.34 71440 -1 580
585 0 587478.56 282382.2 68960 -1 567
586 0 587575.56 282441.4 68920 -1 585
587 0 587758.4 282449.38 68720 -1 586
588 0 587885.75 282525.2 68520 -1 587
589 0 586616.4 282928.6 69080 -1 567
590 0 585882 283076.6 69080 -1 589
591 0 585449.56 283075.2 69040 -1 590
592 0 584968.1 282876.06 69000 -1 591
593 0 584634.1 282714.88 68840 -1 592
594 0 592928 279904 71960 186 548
595 0 592832 279904 72200 120 594
596 0 592704 279968 72440 98 595
597 0 592576 280064 72640 148 596
598 0 592384 280160 72800 137 597
599 0 592224 280096 73080 245 598
600 0 592160 280256 73280 178 599
601 0 592000 280448 73440 186 600
602 0 591968 280704 73440 154 601
603 0 591968 280928 73560 229 602
604 0 592128 281120 73720 226 603
605 0 592128 281280 73920 214 604
606 0 592128 281440 74120 219 605
607 0 592096 281536 74360 204 606
608 0 591968 281632 74560 197 607
609 0 591808 281760 74720 168 608
610 0 591648 281824 74920 202 609
611 0 591424 281696 75000 235 610
612 0 591232 281760 75160 200 611
613 0 591104 281888 75400 198 612
614 0 591072 281888 75440 207 613
615 0 591200 281664 75520 154 614
616 0 591264 281536 75560 214 615
617 0 591136 281280 75520 86 616
618 0 590944 281056 75520 115 617
619 0 590816 280832 75560 148 618
620 0 590592 280704 75600 178 619
621 0 590368 280512 75600 164 620
622 0 590176 280320 75600 160 621
623 0 589952 280128 75600 148 622
624 0 589728 279968 75600 156 623
625 0 589504 279840 75520 150 624
626 0 589280 279712 75400 175 625
627 0 589184 279456 75400 137 626
628 0 589152 279232 75400 189 627
629 0 589344 279136 75240 128 628
630 0 589504 278976 75120 32 629
631 0 589728 278880 75040 51 630
632 0 589984 278816 75000 32 631
633 0 590112 278816 75000 32 632
634 0 588992 279104 75600 137 628
635 0 588864 279104 75760 143 634
636 0 588672 278976 75560 128 635
637 0 588512 278752 75440 140 636
638 0 588320 278560 75400 150 637
639 0 588160 278336 75360 207 638
640 0 587968 278112 75360 156 639
641 0 587808 277920 75320 154 640
642 0 587648 277888 75200 60 641
643 0 588736 279104 76000 186 635
644 0 588480 279232 76000 163 643
645 0 588224 279232 75960 160 644
646 0 588064 279264 75960 178 645
647 0 588000 279264 76080 202 646
648 0 587936 279424 76320 96 647
649 0 587872 279648 76440 98 648
650 0 587872 279904 76440 64 649
651 0 587712 280128 76440 120 650
652 0 587648 280384 76440 86 651
653 0 587552 280576 76600 81 652
654 0 587744 279200 76080 140 647
655 0 587488 279136 76120 124 654
656 0 587264 279040 76200 150 655
657 0 587392 278816 76360 176 656
658 0 587584 278624 76440 154 657
659 0 587744 278496 76280 204 658
660 0 587968 278368 76360 197 659
661 0 588224 278432 76360 163 660
662 0 588384 278464 76520 137 661
663 0 587840 279264 75840 115 646
664 0 587680 279424 75640 135 663
665 0 587584 279552 75440 160 664
666 0 587456 279744 75320 140 665
667 0 587328 279872 75320 163 666
668 0 587456 280096 75400 51 667
669 0 587552 280320 75480 64 668
670 0 587456 280576 75480 60 669
671 0 587456 280736 75480 40 670
672 0 587168 280064 75160 80 667
673 0 587008 280224 75000 81 672
674 0 586944 280448 74880 102 673
675 0 586976 280704 74880 60 674
676 0 587072 280832 73880 32 675
677 0 587168 280704 73680 64 676
678 0 587104 280736 73440 60 677
679 0 587104 280576 73200 75 678
680 0 587072 280384 73000 51 679
681 0 587072 280128 73000 51 680
682 0 587168 279872 72960 60 681
683 0 587232 279648 72960 60 682
684 0 591488 281536 75680 206 616
685 0 591712 281664 75640 229 684
686 0 591808 281760 75680 244 685
687 0 591808 282016 75640 156 686
688 0 591680 282240 75640 189 687
689 0 591584 282368 75440 166 688
690 0 591520 282624 75440 81 689
691 0 591296 282720 75560 32 690
692 0 591968 281760 75920 102 686
693 0 592064 281664 76160 124 692
694 0 592224 281536 76360 189 693
695 0 592224 281440 76480 207 694
696 0 592352 281472 76720 163 695
697 0 592480 281568 76920 190 696
698 0 592672 281696 77040 160 697
699 0 592896 281792 77120 124 698
700 0 593088 281856 77320 153 699
701 0 593280 281920 77520 102 700
702 0 593504 281984 77640 60 701
703 0 593760 282048 77640 81 702
704 0 594016 282048 77640 86 703
705 0 594208 282048 77840 40 704
706 0 594836.5 281897.56 77880 -1 705
707 0 594951 281837.5 77960 -1 706
708 0 595057.6 281838.88 78000 -1 707
709 0 595723.44 281689.56 78040 -1 708
710 0 596033.56 281815 78000 -1 709
711 0 596292.56 281973 77880 -1 710
712 0 596543.6 282045.94 77800 -1 711
713 0 596812.75 282100.5 77680 -1 712
714 0 596984.7 282237.56 77560 -1 713
715 0 597165.1 282356.16 77440 -1 714
716 0 597355.06 282409.88 77240 -1 715
717 0 597443.1 282440.47 77040 -1 716
718 0 597561.9 282430.25 76960 -1 717
719 0 598619.94 282073.8 76960 -1 718
720 0 598891.25 281997.12 76920 -1 719
721 0 599441.6 281679.6 76880 -1 720
722 0 599840 281493.5 76920 -1 721
723 0 599954.1 281424.2 76960 -1 722
724 0 600068.7 281347 77040 -1 723
725 0 600265.3 281197.6 77120 -1 724
726 0 600463.94 281105.84 77200 -1 725
727 0 600682.1 281069.3 77280 -1 726
728 0 600707.6 280981.25 77360 -1 727
729 0 600736.7 280950.75 77400 -1 728
730 0 601197.7 280778.56 77400 -1 729
731 0 601310.2 280878.38 77440 -1 730
732 0 601553.3 280898.8 77440 -1 731
733 0 601573.4 280870 77520 -1 732
734 0 597394 282507.78 76840 -1 718
735 0 597311.1 282589.8 76680 -1 734
736 0 597259.7 282643.62 76600 -1 735
737 0 597247.4 282655.12 76560 -1 736
738 0 597138.75 283124.25 76560 -1 737
739 0 596967.5 283215.56 76480 -1 738
740 0 596672.06 283235.3 76440 -1 739
741 0 596466 283287.66 76400 -1 740
742 0 596272.3 283385.5 76360 -1 741
743 0 596256.9 283402.66 76240 -1 742
744 0 596208.5 283463.94 76160 -1 743
745 0 596097.5 283613.38 76040 -1 744
746 0 597193.2 282603.44 76480 -1 737
747 0 597221.7 282555 76440 -1 746
748 0 594240 282208 77720 32 705
749 0 592224 281184 76440 163 695
750 0 592128 280928 76440 107 749
751 0 591968 280704 76400 163 750
752 0 591904 280608 76280 164 751
753 0 591776 280704 76040 226 752
754 0 591584 280864 76120 194 753
755 0 591456 280992 76320 128 754
756 0 591488 281056 76560 136 755
757 0 591520 281024 76840 160 756
758 0 591456 281024 77040 156 757
759 0 591776 280352 76280 139 752
760 0 591680 280128 76400 178 759
761 0 591520 279936 76360 210 760
762 0 591488 279776 76160 137 761
763 0 591488 279520 76160 60 762
764 0 591616 279360 76000 51 763
765 0 591584 279136 75840 60 764
766 0 591552 278880 75800 64 765
767 0 591456 278624 75800 64 766
768 0 591328 278368 75800 45 767
769 0 591136 278144 75800 60 768
770 0 591200 277920 75920 45 769
771 0 591328 277728 76040 91 770
772 0 591584 277696 75960 64 771
773 0 591808 277568 75920 80 772
774 0 591872 277344 75800 60 773
775 0 591904 277120 75680 81 774
776 0 592032 276928 75800 51 775
777 0 592000 276672 75800 64 776
778 0 592096 276416 75880 51 777
779 0 592288 276096 75720 64 778
780 0 590912 282080 75600 120 614
781 0 590880 282240 75800 148 780
782 0 590976 282400 76000 148 781
783 0 590976 282592 76200 98 782
784 0 590944 282816 76400 81 783
785 0 590944 283040 76560 148 784
786 0 590944 283200 76680 178 785
787 0 590688 283136 76760 124 786
788 0 590464 283136 76880 137 787
789 0 590304 283200 77080 160 788
790 0 590048 283264 77160 80 789
791 0 589792 283264 77160 40 790
792 0 589536 283264 77240 64 791
793 0 589280 283296 77320 102 792
794 0 589024 283360 77320 104 793
795 0 588768 283360 77400 102 794
796 0 588512 283328 77440 104 795
797 0 588256 283264 77520 104 796
798 0 588064 283200 77680 101 797
799 0 587840 283072 77720 98 798
800 0 587584 283072 77720 51 799
801 0 587328 283040 77680 102 800
802 0 587072 282976 77560 51 801
803 0 586848 282880 77480 175 802
804 0 586624 282880 77320 181 803
805 0 586592 282880 77280 189 804
806 0 586560 282720 77080 71 805
807 0 586656 282528 76880 32 806
808 0 586784 282304 76800 32 807
809 0 586720 282080 76680 32 808
810 0 586656 282016 76640 40 809
811 0 586336 282848 77240 140 805
812 0 586080 282880 77160 163 811
813 0 585888 282720 77240 186 812
814 0 585728 282720 77320 181 813
815 0 585568 282816 77120 131 814
816 0 585536 282816 77080 134 815
817 0 585632 282720 76840 221 816
818 0 585440 282656 76680 122 817
819 0 585216 282560 76600 96 818
820 0 585056 282464 76400 71 819
821 0 584864 282272 76320 71 820
822 0 584736 282016 76320 51 821
823 0 584544 281824 76320 32 822
824 0 584480 281728 76280 32 823
825 0 585280 282944 77000 90 816
826 0 585120 282944 76800 60 825
827 0 584864 282912 76800 40 826
828 0 584608 282848 76800 96 827
829 0 584448 282752 77000 75 828
830 0 584256 282560 77080 81 829
831 0 584192 282304 77160 51 830
832 0 584128 282048 77160 64 831
833 0 585536 282784 77480 98 814
834 0 585376 282944 77600 131 833
835 0 585152 282816 77760 98 834
836 0 584960 282624 77800 51 835
837 0 584736 282496 77800 45 836
838 0 584480 282400 77800 60 837
839 0 584256 282272 77840 75 838
840 0 584000 282240 77840 60 839
841 0 583744 282240 77840 40 840
842 0 583520 282176 77720 64 841
843 0 583296 282304 77640 45 842
844 0 583072 282144 77680 32 843
845 0 582880 281952 77680 32 844
846 0 582816 281696 77600 60 845
847 0 582720 281472 77520 45 846
848 0 582624 281216 77520 51 847
849 0 582528 280992 77480 40 848
850 0 591008 283392 76880 140 786
851 0 591072 283584 77040 122 850
852 0 591136 283744 77240 60 851
853 0 591168 283776 77280 64 852
854 0 591328 283872 77480 75 853
855 0 591584 283936 77480 40 854
856 0 591808 284096 77440 40 855
857 0 592032 284256 77440 75 856
858 0 592224 284448 77360 102 857
859 0 592416 284640 77280 45 858
860 0 592544 284736 77240 71 859
861 0 592576 284960 77360 32 860
862 0 592640 285216 77400 40 861
863 0 592608 285472 77400 51 862
864 0 592704 285728 77400 60 863
865 0 592768 285792 77400 98 864
866 0 592768 284736 77120 71 860
867 0 593024 284768 77120 60 866
868 0 593280 284768 77120 60 867
869 0 593536 284800 77120 45 868
870 0 593792 284832 77160 32 869
871 0 593984 284800 77160 60 870
872 0 591008 283776 77480 81 853
873 0 590784 283648 77520 51 872
874 0 590528 283616 77520 51 873
875 0 590272 283552 77600 51 874
876 0 590048 283424 77680 51 875
877 0 589856 283264 77800 51 876
878 0 589792 283264 77800 51 877
879 0 591072 283744 77720 90 872
880 0 591232 283776 77960 51 879
881 0 591360 283776 78200 32 880
882 0 591552 283616 78440 32 881
883 0 591584 283488 78720 32 882
884 0 591520 283648 78920 71 883
885 0 591680 283840 78960 157 884
886 0 591712 283968 79040 163 885
887 0 591712 284224 79040 104 886
888 0 591744 284448 78920 122 887
889 0 591744 284704 78880 40 888
890 0 591776 284960 78880 45 889
891 0 591968 285152 78840 51 890
892 0 592128 285376 78880 32 891
893 0 592160 285440 78880 32 892
894 0 591808 283872 79200 115 886
895 0 591680 283808 79440 148 894
896 0 591520 283648 79600 217 895
897 0 591744 283552 79760 164 896
898 0 591872 283616 80000 102 897
899 0 592096 283648 80120 107 898
900 0 592320 283552 80280 64 899
901 0 592480 283712 80480 32 900
902 0 592544 283936 80600 71 901
903 0 592544 284160 80640 60 902
904 0 592000 283712 79240 81 894
905 0 592160 283520 79280 124 904
906 0 592224 283328 79120 156 905
907 0 592160 283136 78960 181 906
908 0 591936 283008 78960 120 907
909 0 591744 282816 79000 81 908
910 0 591552 282720 79200 60 909
911 0 591328 282656 79320 45 910
912 0 591168 282528 79480 51 911
913 0 591008 282368 79680 32 912
914 0 590944 282208 79880 60 913
915 0 590880 282048 80080 60 914
916 0 590880 281856 80280 60 915
917 0 590880 281824 80400 32 916
918 0 591008 282048 80480 40 917
919 0 591040 282304 80520 32 918
920 0 590944 282400 80480 32 919
921 0 590816 281600 80520 75 917
922 0 590816 281344 80480 64 921
923 0 590752 281184 80560 80 922
924 0 593408 279200 71440 229 545
925 0 593280 278944 71480 229 924
926 0 593152 278784 71680 189 925
927 0 592928 278656 71720 209 926
928 0 592928 278912 71760 150 927
929 0 592896 279104 71960 178 928
930 0 592768 279296 72080 175 929
931 0 592608 279456 72240 166 930
932 0 592416 279616 72080 32 931
933 0 592480 279808 71800 32 932
934 0 592704 278528 71760 245 927
935 0 592544 278368 71880 189 934
936 0 592416 278144 71960 226 935
937 0 592256 277952 72080 237 936
938 0 592096 277792 72200 200 937
939 0 592064 277536 72240 228 938
940 0 592032 277504 72240 230 939
941 0 592224 277376 72360 86 940
942 0 592384 277216 72560 45 941
943 0 592544 277152 72760 32 942
944 0 592576 276992 72960 32 943
945 0 592672 276896 73200 45 944
946 0 591808 277408 72320 202 940
947 0 591552 277312 72440 202 946
948 0 591296 277280 72560 229 947
949 0 591232 277088 72760 139 948
950 0 591296 276864 72880 124 949
951 0 591456 276672 72960 128 950
952 0 591648 276480 73000 80 951
953 0 591904 276416 72960 51 952
954 0 592096 276480 72760 96 953
955 0 592160 276736 72440 32 954
956 0 592352 276800 72320 32 955
957 0 591424 276608 72680 32 951
958 0 591328 276448 72480 86 957
959 0 591104 276288 72520 98 958
960 0 590912 276288 72720 60 959
961 0 590304 276096 73240 32 960
962 0 590304 275840 73920 237 961
963 0 590272 276064 73960 296 962
964 0 590080 276096 74120 273 963
965 0 589920 276224 74280 266 964
966 0 589728 276352 74440 374 965
967 0 589472 276384 74520 303 966
968 0 589216 276288 74560 264 967
969 0 589024 276192 74720 269 968
970 0 588832 276128 74920 236 969
971 0 588736 276064 75160 275 970
972 0 588576 275968 75400 257 971
973 0 588480 275936 75640 273 972
974 0 588320 275872 75840 175 973
975 0 588160 275840 76040 104 974
976 0 588032 275942.4 76200 217 975
977 0 588000 275968 76240 246 976
978 0 587872 275968 76480 262 977
979 0 587712 276000 76680 246 978
980 0 587552 275968 76880 226 979
981 0 587328 275872 77040 208 980
982 0 587296 275712 77240 186 981
983 0 587296 275552 77480 102 982
984 0 587200 275424 77720 128 983
985 0 587136 275232 77880 107 984
986 0 587104 275040 78080 96 985
987 0 587104 274880 78280 148 986
988 0 587104 274720 78480 64 987
989 0 587104 274688 78760 209 988
990 0 587072 274688 79040 178 989
991 0 586976 274560 79240 203 990
992 0 586880 274528 79480 164 991
993 0 586720 274560 79720 197 992
994 0 586560 274624 79920 245 993
995 0 586400 274624 80120 164 994
996 0 586304 274720 80360 218 995
997 0 586208 274848 80560 178 996
998 0 586144 275008 80800 166 997
999 0 586144 275232 80920 214 998
1000 0 586112 275392 81120 189 999
1001 0 585984 275584 81280 202 1000
1002 0 585920 275776 81480 176 1001
1003 0 585920 275872 81760 140 1002
1004 0 585824 276000 81960 259 1003
1005 0 585888 276000 82240 262 1004
1006 0 585856 276000 82520 206 1005
1007 0 585760 276000 82760 135 1006
1008 0 585600 275872 82960 186 1007
1009 0 585440 275712 83120 163 1008
1010 0 585408 275488 83280 172 1009
1011 0 585312 275232 83320 197 1010
1012 0 585216 274976 83360 160 1011
1013 0 585152 274720 83400 200 1012
1014 0 584960 274528 83400 209 1013
1015 0 584736 274336 83400 156 1014
1016 0 584544 274144 83400 166 1015
1017 0 584384 273952 83480 198 1016
1018 0 584192 273792 83520 197 1017
1019 0 584000 273664 83640 181 1018
1020 0 583776 273504 83640 190 1019
1021 0 583520 273440 83640 183 1020
1022 0 583296 273408 83760 186 1021
1023 0 583072 273408 83960 226 1022
1024 0 582848 273536 83920 230 1023
1025 0 582656 273696 84000 206 1024
1026 0 582496 273696 84200 282 1025
1027 0 582400 273600 84440 286 1026
1028 0 582208 273664 84640 200 1027
1029 0 582208 273536 84880 202 1028
1030 0 582272 273504 85120 226 1029
1031 0 582144 273408 85360 164 1030
1032 0 582144 273376 85640 234 1031
1033 0 582176 273248 85880 160 1032
1034 0 582144 273248 86160 122 1033
1035 0 581984 273216 86360 128 1034
1036 0 581856 273184 86600 168 1035
1037 0 581856 273184 86800 196 1036
1038 0 582112 273184 86920 160 1037
1039 0 582336 273376 86920 75 1038
1040 0 582368 273632 86840 32 1039
1041 0 582272 273728 86760 51 1040
1042 0 581696 273280 87000 150 1037
1043 0 581600 273280 87240 101 1042
1044 0 581600 273280 87520 124 1043
1045 0 581632 273280 87800 140 1044
1046 0 581600 273440 88000 178 1045
1047 0 581504 273472 88240 156 1046
1048 0 581344 273504 88440 60 1047
1049 0 581312 273536 88720 32 1048
1050 0 581440 273440 88960 81 1049
1051 0 581600 273280 89120 96 1050
1052 0 581760 273184 89320 115 1051
1053 0 581888 273120 89560 137 1052
1054 0 581920 272992 89800 164 1053
1055 0 581888 273024 90080 189 1054
1056 0 581856 273056 90360 204 1055
1057 0 581920 273024 90600 202 1056
1058 0 581792 272992 90840 246 1057
1059 0 581536 272928 90880 190 1058
1060 0 581344 272896 91080 32 1059
1061 0 581408 272800 91320 140 1060
1062 0 581344 272640 91520 122 1061
1063 0 581184 272512 91720 124 1062
1064 0 581056 272384 91920 122 1063
1065 0 581024 272224 92160 148 1064
1066 0 581024 272128 92400 148 1065
1067 0 581056 272032 92640 160 1066
1068 0 581120 272000 92880 122 1067
1069 0 581120 271840 93080 148 1068
1070 0 581120 271680 93320 164 1069
1071 0 581184 271648 93560 163 1070
1072 0 581344 271744 93760 160 1071
1073 0 581536 271808 93960 166 1072
1074 0 581696 271872 94160 157 1073
1075 0 581824 271904 94400 185 1074
1076 0 581824 271808 94640 185 1075
1077 0 581856 271776 94920 192 1076
1078 0 581984 271808 95160 137 1077
1079 0 582016 271712 95440 178 1078
1080 0 582080 271744 95680 226 1079
1081 0 582048 271648 95920 204 1080
1082 0 581984 271520 96160 197 1081
1083 0 581984 271424 96400 232 1082
1084 0 582016 271328 96640 198 1083
1085 0 582080 271264 96880 140 1084
1086 0 582176 271296 97120 186 1085
1087 0 582144 271264 97400 217 1086
1088 0 582240 271232 97640 226 1087
1089 0 582400 271104 97800 175 1088
1090 0 582528 270944 98000 120 1089
1091 0 582624 270880 98240 128 1090
1092 0 582752 270720 98440 120 1091
1093 0 582656 270560 98680 115 1092
1094 0 582560 270400 98880 163 1093
1095 0 582592 270304 99120 163 1094
1096 0 582624 270240 99360 192 1095
1097 0 582720 270112 99600 140 1096
1098 0 582880 270016 99800 154 1097
1099 0 583040 269888 1e+05 198 1098
1100 0 583296 269824 100120 181 1099
1101 0 583424 269632 100280 224 1100
1102 0 583552 269568 100520 200 1101
1103 0 583712 269408 100720 176 1102
1104 0 583904 269280 100840 249 1103
1105 0 583968 269248 101080 190 1104
1106 0 584000 269088 101320 196 1105
1107 0 584160 269056 101520 148 1106
1108 0 584256 268992 101760 157 1107
1109 0 584288 268832 101960 160 1108
1110 0 584448 268704 102120 124 1109
1111 0 584576 268608 102320 75 1110
1112 0 584672 268416 102480 139 1111
1113 0 584800 268256 102680 153 1112
1114 0 584800 268096 102880 198 1113
1115 0 584960 267936 103080 128 1114
1116 0 585120 267936 103320 178 1115
1117 0 585280 267904 103520 197 1116
1118 0 585280 267584 103840 212 1117
1119 0 585440 267392 103880 175 1118
1120 0 585440 267168 103880 128 1119
1121 0 585184 267104 103760 80 1120
1122 0 584960 267072 103640 32 1121
1123 0 584736 267072 103440 32 1122
1124 0 584640 267072 103320 45 1123
1125 0 585664 267168 104040 178 1120
1126 0 585856 267136 104240 150 1125
1127 0 586048 267136 104440 128 1126
1128 0 586208 267168 104640 181 1127
1129 0 586368 267360 104480 86 1128
1130 0 586400 267616 104480 40 1129
1131 0 586528 267712 104680 124 1130
1132 0 586752 267616 104760 131 1131
1133 0 586848 267584 104800 120 1132
1134 0 586304 267104 104880 160 1128
1135 0 586400 267072 105120 140 1134
1136 0 586560 267072 105320 176 1135
1137 0 586784 267040 105440 202 1136
1138 0 586976 267008 105600 202 1137
1139 0 587136 266976 105720 209 1138
1140 0 587360 267104 105720 175 1139
1141 0 587552 267136 105880 139 1140
1142 0 587712 267104 106080 107 1141
1143 0 587744 266976 106320 60 1142
1144 0 587872 266752 106440 51 1143
1145 0 587968 266656 106440 51 1144
1146 0 587136 266816 105920 102 1139
1147 0 587168 266592 106040 157 1146
1148 0 587232 266368 106200 178 1147
1149 0 587392 266208 106360 150 1148
1150 0 587520 266080 106560 181 1149
1151 0 587520 265920 106760 148 1150
1152 0 587424 265728 106960 172 1151
1153 0 587264 265536 107040 186 1152
1154 0 587232 265344 107200 200 1153
1155 0 587296 265184 107400 163 1154
1156 0 587200 265024 107600 120 1155
1157 0 587008 264864 107680 163 1156
1158 0 586848 264768 107880 197 1157
1159 0 586816 264608 108080 228 1158
1160 0 586688 264416 108280 175 1159
1161 0 586592 264256 108480 166 1160
1162 0 586496 264096 108680 160 1161
1163 0 586432 263872 108800 80 1162
1164 0 586272 263712 108920 98 1163
1165 0 586208 263488 109040 104 1164
1166 0 586208 263296 109240 178 1165
1167 0 586240 263040 109320 181 1166
1168 0 586208 262848 109520 198 1167
1169 0 586208 262656 109720 214 1168
1170 0 586240 262528 109960 178 1169
1171 0 586304 262400 110200 185 1170
1172 0 586240 262208 110360 221 1171
1173 0 586304 262080 110600 150 1172
1174 0 586304 261920 110800 156 1173
1175 0 586272 261792 111040 226 1174
1176 0 586272 261568 111200 163 1175
1177 0 586368 261440 111400 148 1176
1178 0 586496 261280 111600 139 1177
1179 0 586528 261120 111800 156 1178
1180 0 586624 260960 112000 150 1179
1181 0 586720 260800 112200 128 1180
1182 0 586784 260640 112400 81 1181
1183 0 586880 260576 112640 140 1182
1184 0 586944 260448 112880 139 1183
1185 0 586976 260288 113080 140 1184
1186 0 586944 260128 113280 139 1185
1187 0 587008 259936 113440 139 1186
1188 0 587008 259872 113480 139 1187
1189 0 586752 259872 113560 32 1188
1190 0 586624 259712 113520 32 1189
1191 0 587040 259680 113640 101 1188
1192 0 587040 259456 113800 120 1191
1193 0 586976 259200 113920 64 1192
1194 0 586976 259008 114120 128 1193
1195 0 587104 258816 114240 140 1194
1196 0 587104 258656 114440 186 1195
1197 0 587072 258464 114600 160 1196
1198 0 587168 258272 114760 64 1197
1199 0 587200 258176 115000 160 1198
1200 0 587264 258144 115120 175 1199
1201 0 587040 258080 115280 98 1200
1202 0 587072 257952 115640 32 1201
1203 0 587360 257952 115280 60 1200
1204 0 587360 257728 115440 91 1203
1205 0 587232 257504 115440 40 1204
1206 0 587200 257376 115720 71 1205
1207 0 587264 257344 115800 32 1206
1208 0 587456 257280 115960 164 1207
1209 0 587584 257184 116160 120 1208
1210 0 587712 256992 116360 102 1209
1211 0 587744 256832 116600 120 1210
1212 0 587712 256640 116800 163 1211
1213 0 587712 256384 116920 108 1212
1214 0 587680 256160 117040 124 1213
1215 0 587744 255936 117200 104 1214
1216 0 587808 255744 117360 124 1215
1217 0 587968 255584 117520 124 1216
1218 0 588128 255424 117720 107 1217
1219 0 588224 255296 117920 120 1218
1220 0 588256 255168 118160 122 1219
1221 0 588288 255008 118400 107 1220
1222 0 588320 254848 118640 139 1221
1223 0 588384 254688 118880 154 1222
1224 0 588480 254496 119080 128 1223
1225 0 588416 254304 119280 120 1224
1226 0 588416 254048 119360 120 1225
1227 0 588480 253824 119520 120 1226
1228 0 588608 253600 119680 122 1227
1229 0 588672 253440 119880 102 1228
1230 0 588768 253216 119960 124 1229
1231 0 588896 253056 120120 75 1230
1232 0 589056 252896 120320 107 1231
1233 0 589088 252672 120440 107 1232
1234 0 589184 252480 120600 51 1233
1235 0 589312 252288 120720 60 1234
1236 0 589408 252128 120920 120 1235
1237 0 589632 252000 121040 80 1236
1238 0 589792 251840 121160 75 1237
1239 0 589984 251712 121320 120 1238
1240 0 590144 251520 121480 107 1239
1241 0 590240 251328 121640 122 1240
1242 0 590400 251168 121840 81 1241
1243 0 590592 251040 122000 98 1242
1244 0 590720 250848 122120 122 1243
1245 0 591514.25 250181.86 122720 75 1244
1246 0 592032 249312 123440 120 1245
1247 0 592192 249184 123640 115 1246
1248 0 592352 249088 123840 108 1247
1249 0 592576 249024 124000 107 1248
1250 0 592768 248928 124160 134 1249
1251 0 592960 248896 124360 101 1250
1252 0 593088 248672 124400 71 1251
1253 0 593056 248480 124560 200 1252
1254 0 593152 248352 124800 122 1253
1255 0 593376 248288 124960 136 1254
1256 0 593632 248160 124960 153 1255
1257 0 593856 248000 125040 150 1256
1258 0 594048 247840 125160 172 1257
1259 0 594240 247712 125280 163 1258
1260 0 594368 247520 125400 134 1259
1261 0 594592 247392 125560 200 1260
1262 0 594784 247360 125760 135 1261
1263 0 594976 247328 125920 156 1262
1264 0 595168 247296 126080 200 1263
1265 0 595424 247328 126120 178 1264
1266 0 595648 247264 126280 200 1265
1267 0 595744 247008 126400 168 1266
1268 0 595840 246816 126560 164 1267
1269 0 596032 246688 126720 153 1268
1270 0 596192 246560 126880 128 1269
1271 0 596352 246496 127080 122 1270
1272 0 596512 246336 127240 135 1271
1273 0 596736 246304 127360 124 1272
1274 0 596992 246208 127400 153 1273
1275 0 597216 246208 127560 157 1274
1276 0 597440 246144 127720 137 1275
1277 0 597632 246176 127920 143 1276
1278 0 597888 246208 128000 131 1277
1279 0 598112 246144 128160 163 1278
1280 0 598304 246080 128320 163 1279
1281 0 598560 246080 128400 102 1280
1282 0 598784 245984 128520 124 1281
1283 0 599040 245984 128520 124 1282
1284 0 599296 245952 128520 204 1283
1285 0 599552 245920 128560 186 1284
1286 0 599808 245952 128600 166 1285
1287 0 600064 245984 128680 160 1286
1288 0 600320 246080 128720 178 1287
1289 0 600544 246112 128880 192 1288
1290 0 600800 246176 128960 168 1289
1291 0 601056 246240 129040 136 1290
1292 0 601312 246304 129120 136 1291
1293 0 601568 246368 129160 124 1292
1294 0 601792 246528 129200 120 1293
1295 0 601984 246720 129240 136 1294
1296 0 602176 246912 129280 163 1295
1297 0 602336 247104 129320 160 1296
1298 0 602528 247264 129440 102 1297
1299 0 602784 247296 129520 120 1298
1300 0 603008 247392 129680 137 1299
1301 0 603168 247520 129840 124 1300
1302 0 603360 247680 129920 122 1301
1303 0 603552 247840 130040 143 1302
1304 0 603712 248032 130120 153 1303
1305 0 603968 248064 130200 91 1304
1306 0 604128 248192 130360 104 1305
1307 0 604352 248192 130480 124 1306
1308 0 604608 248128 130560 168 1307
1309 0 604832 248160 130680 150 1308
1310 0 605088 248160 130760 150 1309
1311 0 605312 248224 130880 150 1310
1312 0 605536 248320 131000 148 1311
1313 0 605760 248448 131040 163 1312
1314 0 606016 248480 131160 148 1313
1315 0 606240 248512 131280 143 1314
1316 0 606496 248544 131320 148 1315
1317 0 606720 248544 131440 150 1316
1318 0 606976 248512 131480 163 1317
1319 0 607232 248448 131480 150 1318
1320 0 607488 248448 131560 150 1319
1321 0 607744 248480 131600 124 1320
1322 0 608000 248480 131640 154 1321
1323 0 608256 248512 131640 160 1322
1324 0 608512 248544 131600 175 1323
1325 0 608768 248544 131520 32 1324
1326 0 609024 248512 131560 120 1325
1327 0 609280 248448 131640 139 1326
1328 0 609536 248384 131600 107 1327
1329 0 609792 248352 131640 160 1328
1330 0 610048 248480 131640 163 1329
1331 0 610304 248544 131600 175 1330
1332 0 610560 248544 131640 148 1331
1333 0 610816 248576 131640 186 1332
1334 0 611072 248640 131640 175 1333
1335 0 611296 248768 131640 120 1334
1336 0 611552 248832 131680 107 1335
1337 0 611808 248864 131680 124 1336
1338 0 612064 248896 131680 124 1337
1339 0 612320 248992 131680 150 1338
1340 0 612576 248992 131640 104 1339
1341 0 612832 249024 131640 104 1340
1342 0 613088 249088 131720 71 1341
1343 0 613344 249088 131800 40 1342
1344 0 613600 249056 131720 139 1343
1345 0 613856 249056 131760 140 1344
1346 0 614112 249184 131760 160 1345
1347 0 614368 249248 131840 160 1346
1348 0 614624 249248 131920 156 1347
1349 0 614880 249248 132000 128 1348
1350 0 615136 249280 132000 108 1349
1351 0 615392 249376 132000 136 1350
1352 0 615584 249536 132040 200 1351
1353 0 615808 249664 131960 186 1352
1354 0 616064 249664 132000 153 1353
1355 0 616320 249760 132000 124 1354
1356 0 616576 249824 132040 122 1355
1357 0 616832 249856 132040 120 1356
1358 0 617088 249984 132040 128 1357
1359 0 617312 250112 132040 122 1358
1360 0 617568 250176 132040 134 1359
1361 0 617824 250208 132000 124 1360
1362 0 618080 250272 132000 150 1361
1363 0 618336 250368 132000 124 1362
1364 0 618592 250464 132000 128 1363
1365 0 618816 250624 132000 157 1364
1366 0 619008 250816 132000 203 1365
1367 0 619232 250944 131960 124 1366
1368 0 619456 251072 131880 178 1367
1369 0 619712 251104 131880 150 1368
1370 0 619968 251104 131880 101 1369
1371 0 620224 251104 131920 64 1370
1372 0 620448 251232 131920 107 1371
1373 0 620416 251488 131920 45 1372
1374 0 620256 251712 131920 32 1373
1375 0 620128 251712 131920 32 1374
1376 0 620480 251232 131920 120 1372
1377 0 620704 251360 131960 148 1376
1378 0 620864 251552 132000 164 1377
1379 0 621056 251712 132040 166 1378
1380 0 621280 251872 132080 148 1379
1381 0 621472 252032 132160 160 1380
1382 0 621696 252160 132160 163 1381
1383 0 621920 252288 132160 153 1382
1384 0 622176 252352 132080 154 1383
1385 0 622432 252352 132040 153 1384
1386 0 622688 252448 132040 148 1385
1387 0 622944 252480 132000 148 1386
1388 0 623200 252544 132000 154 1387
1389 0 623456 252576 132040 150 1388
1390 0 623712 252608 132120 124 1389
1391 0 623968 252640 132120 128 1390
1392 0 624224 252640 132120 150 1391
1393 0 624480 252640 132160 150 1392
1394 0 624736 252672 132240 160 1393
1395 0 624992 252672 132280 153 1394
1396 0 625248 252640 132320 181 1395
1397 0 625440 252704 132480 120 1396
1398 0 625664 252800 132560 60 1397
1399 0 625920 252800 132560 104 1398
1400 0 626144 252896 132480 172 1399
1401 0 626144 253088 132280 181 1400
1402 0 626368 253216 132200 163 1401
1403 0 626592 253344 132240 150 1402
1404 0 626848 253376 132240 108 1403
1405 0 627072 253504 132240 120 1404
1406 0 627328 253568 132280 128 1405
1407 0 627520 253728 132360 139 1406
1408 0 627744 253888 132360 120 1407
1409 0 627936 254080 132360 128 1408
1410 0 628160 254208 132400 186 1409
1411 0 628352 254368 132360 139 1410
1412 0 628512 254528 132240 163 1411
1413 0 628736 254656 132160 135 1412
1414 0 628928 254848 132200 86 1413
1415 0 629056 255072 132240 124 1414
1416 0 629184 255296 132320 120 1415
1417 0 629376 255520 132320 120 1416
1418 0 629504 255776 132320 107 1417
1419 0 629536 256000 132160 120 1418
1420 0 629664 256192 131960 150 1419
1421 0 629664 256352 131720 98 1420
1422 0 629504 256512 131560 32 1421
1423 0 629376 256736 131440 75 1422
1424 0 629216 256896 131320 115 1423
1425 0 629056 257120 131240 160 1424
1426 0 628864 257312 131120 156 1425
1427 0 628704 257504 131040 172 1426
1428 0 628448 257504 131000 101 1427
1429 0 628288 257696 130960 81 1428
1430 0 628192 257920 130840 75 1429
1431 0 628032 258112 130760 98 1430
1432 0 627904 258304 130640 115 1431
1433 0 627808 258528 130520 90 1432
1434 0 627648 258752 130400 124 1433
1435 0 627584 258944 130200 102 1434
1436 0 627520 259104 130000 120 1435
1437 0 627488 259264 129800 102 1436
1438 0 627456 259424 129600 98 1437
1439 0 627456 259648 129440 90 1438
1440 0 627456 259904 129400 64 1439
1441 0 627456 260160 129360 71 1440
1442 0 627424 260384 129240 75 1441
1443 0 627424 260608 129080 71 1442
1444 0 627424 260832 128960 71 1443
1445 0 627456 261056 128800 60 1444
1446 0 627456 261312 128720 64 1445
1447 0 627296 261536 128640 60 1446
1448 0 627168 261760 128520 102 1447
1449 0 627168 261952 128320 75 1448
1450 0 627168 262112 128120 98 1449
1451 0 627104 262272 127920 86 1450
1452 0 627040 262464 127760 86 1451
1453 0 626880 262656 127680 75 1452
1454 0 626752 262880 127680 81 1453
1455 0 626592 263104 127680 139 1454
1456 0 626432 263264 127560 120 1455
1457 0 626400 263456 127400 104 1456
1458 0 626400 263648 127200 107 1457
1459 0 626336 263840 127040 86 1458
1460 0 626208 264032 126920 75 1459
1461 0 626208 264288 126840 75 1460
1462 0 626208 264512 126720 75 1461
1463 0 626176 264736 126560 98 1462
1464 0 626176 264960 126440 108 1463
1465 0 626240 265152 126240 60 1464
1466 0 626336 265344 126040 96 1465
1467 0 626400 265504 125800 71 1466
1468 0 626464 265664 125600 64 1467
1469 0 626464 265760 125360 86 1468
1470 0 626560 265984 125240 176 1469
1471 0 626688 266144 125040 164 1470
1472 0 626880 266144 124840 81 1471
1473 0 626912 266112 124560 60 1472
1474 0 626810.7 266095.7 124440 -1 1473
1475 0 626885 266168.62 124320 -1 1474
1476 0 626849.1 266269.94 124240 -1 1475
1477 0 626892.4 266124.38 124160 -1 1476
1478 0 626941.94 266158.44 124040 -1 1477
1479 0 626939 266167.06 123880 -1 1478
1480 0 626884.7 266216.84 123720 -1 1479
1481 0 626950.1 266248.25 123560 -1 1480
1482 0 627034.25 266320.34 123440 -1 1481
1483 0 627204.4 266511 123320 -1 1482
1484 0 627235 266645.7 123280 -1 1483
1485 0 627341.2 267082.12 123320 -1 1484
1486 0 627642.25 267219.8 123360 -1 1485
1487 0 627805.44 267339.25 123440 -1 1486
1488 0 627894.1 267380.03 123560 -1 1487
1489 0 627938 267484.5 123640 -1 1488
1490 0 627968.9 267570.94 123720 -1 1489
1491 0 628117.7 267657.38 123800 -1 1490
1492 0 628220.5 267703.94 123880 -1 1491
1493 0 628352.5 267801.84 123960 -1 1492
1494 0 628486.56 267841.75 124040 -1 1493
1495 0 628646.6 267894.2 124080 -1 1494
1496 0 628718.8 267984.94 124120 -1 1495
1497 0 628830.1 268070.06 124160 -1 1496
1498 0 628950.2 268162.28 124240 -1 1497
1499 0 629072.56 268236 124320 -1 1498
1500 0 629192.3 268219.62 124400 -1 1499
1501 0 629305.4 268235.66 124440 -1 1500
1502 0 629421.75 268299.3 124480 -1 1501
1503 0 629522.4 268364.2 124520 -1 1502
1504 0 629646.4 268526.3 124560 -1 1503
1505 0 629709.3 268568.3 124600 -1 1504
1506 0 629771.8 268581.25 124640 -1 1505
1507 0 629892.56 268601.56 124720 -1 1506
1508 0 629938.25 268613.12 124800 -1 1507
1509 0 630045.56 268647.22 124920 -1 1508
1510 0 630110.7 268710.44 125000 -1 1509
1511 0 630183.1 268809.66 125120 -1 1510
1512 0 630248.3 268928.44 125200 -1 1511
1513 0 630329.4 268911.75 125320 -1 1512
1514 0 630416 268845.25 125440 -1 1513
1515 0 630493.44 268821.28 125480 -1 1514
1516 0 630598.06 268875.12 125560 -1 1515
1517 0 630735.2 268930.3 125680 -1 1516
1518 0 630977.7 269055.2 125800 -1 1517
1519 0 631097.44 269082.7 125840 -1 1518
1520 0 631199.94 269215.2 125960 -1 1519
1521 0 631251.5 269365.38 126080 -1 1520
1522 0 631466.3 269624 126080 -1 1521
1523 0 631621.9 269840.7 126120 -1 1522
1524 0 631454.06 270478.47 126120 -1 1523
1525 0 631601.5 270711.03 126200 -1 1524
1526 0 631577.3 270688.1 126240 -1 1525
1527 0 632130.3 271437.94 126240 -1 1526
1528 0 632413.7 271902.62 126240 -1 1527
1529 0 632549.5 271959.06 126320 -1 1528
1530 0 632586.06 271965.22 126360 -1 1529
1531 0 631536.1 270626.12 126400 -1 1526
1532 0 631564.06 270516.88 126680 -1 1531
1533 0 631637.5 270540.38 126800 -1 1532
1534 0 631911.6 270527.94 126840 -1 1533
1535 0 632033.56 270495.66 126920 -1 1534
1536 0 632190.3 270621.62 126960 -1 1535
1537 0 632469.6 270722 127000 -1 1536
1538 0 632939.6 270573.38 127000 -1 1537
1539 0 633016.44 270585.94 126920 -1 1538
1540 0 633156.94 270567.75 126880 -1 1539
1541 0 633226.4 270525.66 126840 -1 1540
1542 0 631957.1 270536.62 127000 -1 1535
1543 0 631902.6 270610.25 127080 -1 1542
1544 0 631904.75 270662.4 127160 -1 1543
1545 0 631977.06 270826.38 127200 -1 1544
1546 0 632026.3 270970.5 127240 -1 1545
1547 0 632140.4 270993.8 127400 -1 1546
1548 0 632384.6 271207.25 127520 -1 1547
1549 0 632653.1 271435.4 127680 -1 1548
1550 0 632776.4 271486.25 127840 -1 1549
1551 0 632913.9 271406.34 128000 -1 1550
1552 0 632972.9 271419.75 128120 -1 1551
1553 0 633006.8 271439.1 128280 -1 1552
1554 0 633077.44 271467 128480 -1 1553
1555 0 633131.94 271560.94 128640 -1 1554
1556 0 633180.75 271710.78 128800 -1 1555
1557 0 633170.8 271965.06 128920 -1 1556
1558 0 633185.7 272053.28 129080 -1 1557
1559 0 633295.7 272285.3 129120 -1 1558
1560 0 633324.94 272654.34 129160 -1 1559
1561 0 633350.4 272920.2 129240 -1 1560
1562 0 633393.25 273293.25 129320 -1 1561
1563 0 633475.6 273407.1 129360 -1 1562
1564 0 633627 273496 129400 -1 1563
1565 0 633926.75 273776.44 129440 -1 1564
1566 0 634502.7 273875.38 129440 -1 1565
1567 0 634744.4 273965.2 129320 -1 1566
1568 0 634719.56 273947.94 129240 -1 1567
1569 0 634810.8 274062.12 129080 -1 1568
1570 0 634823.4 274129.38 128880 -1 1569
1571 0 634834.75 274127.8 128720 -1 1570
1572 0 629792 256352 131720 96 1421
1573 0 630016 256288 131840 150 1572
1574 0 630272 256288 131880 176 1573
1575 0 630528 256224 131880 139 1574
1576 0 630784 256192 131920 153 1575
1577 0 631040 256160 131880 154 1576
1578 0 631296 256064 131880 175 1577
1579 0 631520 255936 131880 178 1578
1580 0 631712 255776 131920 166 1579
1581 0 631968 255712 132000 150 1580
1582 0 631968 255456 131920 120 1581
1583 0 631872 255200 131880 60 1582
1584 0 631744 255008 131680 45 1583
1585 0 631712 254976 131640 51 1584
1586 0 632128 255680 132040 124 1581
1587 0 632352 255584 132120 102 1586
1588 0 632576 255456 132240 86 1587
1589 0 632800 255456 132400 102 1588
1590 0 633024 255488 132520 139 1589
1591 0 633248 255392 132640 136 1590
1592 0 633472 255360 132760 140 1591
1593 0 633696 255392 132880 128 1592
1594 0 633920 255328 133040 128 1593
1595 0 634112 255264 133200 98 1594
1596 0 634272 255136 133360 81 1595
1597 0 634496 255008 133440 172 1596
1598 0 634656 254848 133560 153 1597
1599 0 634848 254880 133760 164 1598
1600 0 635104 254912 133880 160 1599
1601 0 635360 254912 133960 150 1600
1602 0 635584 255008 134080 140 1601
1603 0 635648 255072 134320 64 1602
1604 0 635712 255008 134560 134 1603
1605 0 635872 255040 134800 141 1604
1606 0 636032 255008 135000 96 1605
1607 0 636224 255104 135200 150 1606
1608 0 636416 255040 135360 210 1607
1609 0 636640 255008 135480 156 1608
1610 0 636800 254880 135680 98 1609
1611 0 636960 254816 135880 64 1610
1612 0 637120 254720 136080 104 1611
1613 0 637184 254624 136320 75 1612
1614 0 637344 254528 136520 128 1613
1615 0 637376 254528 136800 181 1614
1616 0 637536 254432 137000 166 1615
1617 0 637760 254336 137080 104 1616
1618 0 638016 254304 137160 122 1617
1619 0 638272 254240 137280 122 1618
1620 0 638368 254240 137280 107 1619
1621 0 638368 254496 137200 124 1620
1622 0 638464 254752 137160 102 1621
1623 0 638304 254784 136960 136 1622
1624 0 638112 254688 136760 221 1623
1625 0 638112 254592 136720 176 1624
1626 0 638400 254240 137280 102 1620
1627 0 638624 254176 137400 81 1626
1628 0 638848 254176 137560 153 1627
1629 0 639008 254048 137720 124 1628
1630 0 639200 253952 137880 163 1629
1631 0 639328 253760 138080 175 1630
1632 0 639488 253600 138200 164 1631
1633 0 639712 253504 138320 176 1632
1634 0 639968 253472 138400 140 1633
1635 0 640160 253408 138600 163 1634
1636 0 640352 253376 138760 128 1635
1637 0 640576 253312 138880 104 1636
1638 0 640800 253248 139000 120 1637
1639 0 640992 253056 139120 136 1638
1640 0 641152 252928 139280 160 1639
1641 0 641312 252800 139480 178 1640
1642 0 641472 252672 139640 186 1641
1643 0 641696 252640 139840 120 1642
1644 0 641920 252608 139960 81 1643
1645 0 642112 252608 140160 200 1644
1646 0 642240 252448 140360 154 1645
1647 0 642400 252288 140480 190 1646
1648 0 642560 252448 140640 81 1647
1649 0 642528 252608 140840 160 1648
1650 0 642720 252800 140920 139 1649
1651 0 642944 252928 140960 192 1650
1652 0 642983.25 253098.7 141040 160 1651
1653 0 643360 253280 141040 101 1652
1654 0 643552 253408 140920 98 1653
1655 0 643616 253664 140920 124 1654
1656 0 643761.6 253884.42 140800 128 1655
1657 0 643584 254048 140640 80 1656
1658 0 643456 254176 140560 32 1657
1659 0 642844 253138.92 141160 -1 1652
1660 0 642496 252096 140560 128 1647
1661 0 642528 251872 140760 163 1660
1662 0 642528 251616 140840 203 1661
1663 0 642528 251360 140920 194 1662
1664 0 642528 251104 141000 163 1663
1665 0 642656 250912 141200 134 1664
1666 0 642688 250720 141360 150 1665
1667 0 642784 250496 141520 200 1666
1668 0 642880 250272 141600 237 1667
1669 0 642848 250048 141720 122 1668
1670 0 642880 249856 141920 140 1669
1671 0 642976 249664 142080 135 1670
1672 0 643104 249504 142280 150 1671
1673 0 643200 249312 142480 139 1672
1674 0 643264 249120 142680 154 1673
1675 0 643264 248896 142840 160 1674
1676 0 643264 248672 142960 141 1675
1677 0 643168 248512 143160 75 1676
1678 0 643276.9 248274.4 143360 181 1677
1679 0 643269.9 248191.31 143440 122 1678
1680 0 643447.44 248103.56 143560 120 1679
1681 0 643570.25 247986.1 143680 120 1680
1682 0 643744 247808 143680 96 1681
1683 0 643904 247648 143800 32 1682
1684 0 643968 247776 144080 71 1683
1685 0 644032 247616 144320 104 1684
1686 0 643936 247456 144520 98 1685
1687 0 643904 247200 144640 107 1686
1688 0 643968 246976 144760 189 1687
1689 0 643872 246784 144960 128 1688
1690 0 643904 246560 145080 101 1689
1691 0 643936 246336 145200 107 1690
1692 0 643936 246112 145360 128 1691
1693 0 643968 245856 145480 163 1692
1694 0 643936 245632 145600 102 1693
1695 0 643936 245376 145680 75 1694
1696 0 644032 245184 145840 90 1695
1697 0 644064 244992 146000 102 1696
1698 0 644096 244768 146120 101 1697
1699 0 644096 244576 146320 124 1698
1700 0 643840 244544 146280 96 1699
1701 0 643616 244736 146240 40 1700
1702 0 643680 244864 146280 64 1701
1703 0 644096 244448 146480 102 1699
1704 0 644096 244224 146640 98 1703
1705 0 644032 244000 146800 107 1704
1706 0 644032 243776 146960 131 1705
1707 0 644096 243552 147080 131 1706
1708 0 644128 243296 147200 120 1707
1709 0 644256 243104 147320 120 1708
1710 0 644416 242976 147520 135 1709
1711 0 644576 242848 147720 124 1710
1712 0 644704 242720 147920 101 1711
1713 0 644864 242560 148040 163 1712
1714 0 645024 242400 148200 140 1713
1715 0 645184 242240 148320 104 1714
1716 0 645312 242048 148480 108 1715
1717 0 645440 241856 148600 91 1716
1718 0 645600 241664 148760 96 1717
1719 0 645600 241408 148840 98 1718
1720 0 645728 241248 149040 128 1719
1721 0 645760 240992 149120 124 1720
1722 0 645824 240736 149120 160 1721
1723 0 645888 240480 149200 107 1722
1724 0 645984 240224 149240 120 1723
1725 0 646048 239968 149320 120 1724
1726 0 646208 239776 149440 156 1725
1727 0 646176 239552 149560 128 1726
1728 0 646144 239424 149800 108 1727
1729 0 646080 239232 149960 156 1728
1730 0 646176 238976 149920 140 1729
1731 0 646176 238720 149960 136 1730
1732 0 646240 238528 150160 150 1731
1733 0 646464 238400 150240 139 1732
1734 0 646624 238272 150440 124 1733
1735 0 646848 238144 150600 91 1734
1736 0 647104 238144 150680 102 1735
1737 0 647296 238112 150840 148 1736
1738 0 647488 237984 150960 140 1737
1739 0 647520 237952 151240 122 1738
1740 0 647264 237984 151240 71 1739
1741 0 647008 237984 151360 32 1740
1742 0 646912 238016 151480 32 1741
1743 0 647520 237920 151360 75 1739
1744 0 647552 237856 151640 120 1743
1745 0 647616 237824 151880 122 1744
1746 0 647744 237632 152040 139 1745
1747 0 647648 237440 152200 128 1746
1748 0 647744 237280 152400 163 1747
1749 0 647904 237280 152600 139 1748
1750 0 648064 237280 152800 148 1749
1751 0 648224 237248 153040 81 1750
1752 0 648384 237088 153200 101 1751
1753 0 648608 236960 153320 104 1752
1754 0 648800 236832 153440 81 1753
1755 0 649024 236832 153600 120 1754
1756 0 649024 236928 153560 120 1755
1757 0 649024 237184 153560 101 1756
1758 0 648928 237440 153520 91 1757
1759 0 648672 237472 153400 32 1758
1760 0 649248 236672 153720 101 1755
1761 0 649472 236608 153880 131 1760
1762 0 649696 236512 154000 150 1761
1763 0 649952 236448 154120 202 1762
1764 0 650016 236448 154200 228 1763
1765 0 650144 236608 154040 200 1764
1766 0 649984 236768 153840 140 1765
1767 0 649920 237024 153800 86 1766
1768 0 649920 237280 153800 181 1767
1769 0 649888 237536 153720 101 1768
1770 0 649856 237760 153600 104 1769
1771 0 649856 237888 153560 92 1770
1772 0 649856 238016 153520 80 1771
1773 0 649920 238272 153520 81 1772
1774 0 649952 238528 153400 60 1773
1775 0 649920 238752 153280 60 1774
1776 0 649888 239008 153200 51 1775
1777 0 649856 239264 153160 40 1776
1778 0 649856 239520 153160 40 1777
1779 0 649856 239776 153280 60 1778
1780 0 649856 240032 153280 64 1779
1781 0 649952 240256 153200 40 1780
1782 0 649952 240320 153200 40 1781
1783 0 650240 236320 154320 166 1764
1784 0 650432 236128 154360 221 1783
1785 0 650464 235872 154400 148 1784
1786 0 650496 235616 154400 108 1785
1787 0 650528 235360 154320 124 1786
1788 0 650560 235104 154320 136 1787
1789 0 650688 234880 154280 120 1788
1790 0 650784 234624 154320 148 1789
1791 0 650880 234464 154520 120 1790
1792 0 650880 234304 154720 90 1791
1793 0 650880 234144 154920 148 1792
1794 0 651008 233952 155040 136 1793
1795 0 651168 233760 155080 128 1794
1796 0 651392 233568 155080 135 1795
1797 0 651488 233344 155200 131 1796
1798 0 651616 233120 155280 166 1797
1799 0 651648 232896 155440 128 1798
1800 0 651648 232640 155480 153 1799
1801 0 651648 232416 155640 134 1800
1802 0 651680 232160 155680 156 1801
1803 0 651808 231936 155680 120 1802
1804 0 651968 231744 155720 102 1803
1805 0 652032 231488 155720 108 1804
1806 0 652096 231296 155880 124 1805
1807 0 652224 231040 155880 148 1806
1808 0 652288 230784 155880 176 1807
1809 0 652320 230528 155880 186 1808
1810 0 652352 230272 156000 128 1809
1811 0 652416 230016 156080 124 1810
1812 0 652448 229792 156240 104 1811
1813 0 652480 229632 156440 104 1812
1814 0 652640 229472 156640 156 1813
1815 0 652768 229248 156680 137 1814
1816 0 652992 229120 156680 71 1815
1817 0 653184 228960 156600 107 1816
1818 0 653376 228768 156680 150 1817
1819 0 653536 228576 156760 96 1818
1820 0 653568 228320 156760 98 1819
1821 0 653664 228096 156840 101 1820
1822 0 653824 227904 156880 102 1821
1823 0 654080 227808 156920 107 1822
1824 0 654208 227584 156960 124 1823
1825 0 654240 227328 156960 120 1824
1826 0 654336 227104 157040 86 1825
1827 0 654400 226848 157040 153 1826
1828 0 654496 226592 157040 124 1827
1829 0 654592 226336 156920 71 1828
1830 0 654720 226112 156920 102 1829
1831 0 654816 225856 156960 102 1830
1832 0 654912 225600 156960 102 1831
1833 0 655040 225344 156920 90 1832
1834 0 655232 225120 156920 40 1833
1835 0 655360 224896 156920 140 1834
1836 0 655392 224672 156800 163 1835
1837 0 655456 224416 156880 136 1836
1838 0 655648 224224 156920 128 1837
1839 0 655808 224096 157080 137 1838
1840 0 656000 224000 157240 91 1839
1841 0 656192 223808 157360 196 1840
1842 0 656448 223680 157320 202 1841
1843 0 656608 223488 157160 163 1842
1844 0 656608 223264 157040 150 1843
1845 0 656480 223072 156920 190 1844
1846 0 656352 222976 156880 186 1845
1847 0 656352 222720 156800 160 1846
1848 0 656448 222464 156760 102 1847
1849 0 656608 222240 156760 86 1848
1850 0 656768 222016 156800 108 1849
1851 0 656768 221760 156840 91 1850
1852 0 656768 221504 156840 80 1851
1853 0 656768 221248 156880 120 1852
1854 0 656864 221024 157000 120 1853
1855 0 656864 220768 157080 120 1854
1856 0 656864 220544 157200 153 1855
1857 0 656864 220512 157200 153 1856
1858 0 656960 220256 157160 124 1857
1859 0 656992 220000 157160 104 1858
1860 0 657120 219744 157120 96 1859
1861 0 657120 219520 157000 102 1860
1862 0 657216 219296 156880 163 1861
1863 0 657248 219040 156880 75 1862
1864 0 657312 218784 156960 75 1863
1865 0 657312 218560 157120 96 1864
1866 0 657344 218304 157120 156 1865
1867 0 657440 218048 157200 64 1866
1868 0 657472 217792 157240 150 1867
1869 0 657568 217568 157120 122 1868
1870 0 657600 217312 157120 86 1869
1871 0 657664 217056 157160 150 1870
1872 0 657696 216800 157160 91 1871
1873 0 657856 216576 157240 160 1872
1874 0 658048 216384 157240 230 1873
1875 0 658208 216160 157160 197 1874
1876 0 658368 215968 157040 178 1875
1877 0 658496 215744 156920 131 1876
1878 0 658624 215584 156760 122 1877
1879 0 658784 215392 156680 150 1878
1880 0 658880 215136 156600 163 1879
1881 0 659040 215008 156560 153 1880
1882 0 659200 215168 156440 71 1881
1883 0 659360 215392 156440 64 1882
1884 0 659488 215424 156200 32 1883
1885 0 659584 215424 156080 32 1884
1886 0 659200 214880 156360 122 1881
1887 0 659424 214784 156280 140 1886
1888 0 659648 214592 156280 140 1887
1889 0 659808 214464 156280 139 1888
1890 0 659968 214656 156240 160 1889
1891 0 660192 214816 156160 172 1890
1892 0 660384 214880 155960 207 1891
1893 0 660288 215040 155760 176 1892
1894 0 660160 215200 155600 141 1893
1895 0 660000 215392 155480 51 1894
1896 0 659840 215584 155440 71 1895
1897 0 659616 215744 155320 64 1896
1898 0 659488 215808 155080 60 1897
1899 0 659968 214304 156160 108 1889
1900 0 660160 214112 156080 137 1899
1901 0 660416 214080 156040 172 1900
1902 0 660672 214016 156080 186 1901
1903 0 660864 213824 156160 166 1902
1904 0 660992 213664 156320 120 1903
1905 0 661024 213408 156400 71 1904
1906 0 661184 213216 156480 124 1905
1907 0 661376 213024 156480 172 1906
1908 0 661376 212768 156440 108 1907
1909 0 661408 212672 156400 120 1908
1910 0 661632 212672 156600 91 1909
1911 0 661888 212640 156640 104 1910
1912 0 662112 212480 156680 80 1911
1913 0 662208 212256 156680 32 1912
1914 0 661472 212416 156400 51 1909
1915 0 661472 212160 156440 80 1914
1916 0 661472 211936 156560 150 1915
1917 0 661664 211744 156680 128 1916
1918 0 661792 211488 156720 107 1917
1919 0 661984 211296 156720 108 1918
1920 0 662144 211072 156720 120 1919
1921 0 662240 210816 156720 122 1920
1922 0 662336 210560 156720 107 1921
1923 0 662496 210368 156680 102 1922
1924 0 662560 210112 156640 136 1923
1925 0 662592 209856 156680 98 1924
1926 0 662720 209632 156720 115 1925
1927 0 662880 209440 156880 128 1926
1928 0 663008 209216 156920 115 1927
1929 0 663104 209024 157080 139 1928
1930 0 663104 208768 157080 122 1929
1931 0 663200 208512 157080 115 1930
1932 0 663360 208288 157160 108 1931
1933 0 663456 208064 157080 124 1932
1934 0 663648 207872 157080 64 1933
1935 0 663776 207648 157080 96 1934
1936 0 663904 207424 157080 107 1935
1937 0 664000 207168 157080 136 1936
1938 0 664128 206944 157080 107 1937
1939 0 664288 206720 157080 134 1938
1940 0 664480 206528 157160 108 1939
1941 0 664640 206304 157160 91 1940
1942 0 664832 206080 157120 104 1941
1943 0 664960 205824 157120 102 1942
1944 0 664960 205600 157000 128 1943
1945 0 664960 205344 156920 186 1944
1946 0 665024 205088 156920 190 1945
1947 0 665120 204864 157040 108 1946
1948 0 665184 204608 157040 124 1947
1949 0 665248 204448 157040 136 1948
1950 0 665248 204192 157040 131 1949
1951 0 665344 203936 157080 131 1950
1952 0 665440 203712 157240 137 1951
1953 0 665376 203456 157280 143 1952
1954 0 665344 203200 157320 124 1953
1955 0 665280 202944 157200 86 1954
1956 0 665312 202720 157040 90 1955
1957 0 665376 202464 157080 102 1956
1958 0 665376 202208 157200 81 1957
1959 0 665376 201952 157200 128 1958
1960 0 665408 201696 157200 128 1959
1961 0 665536 201472 157160 80 1960
1962 0 665728 201280 157120 60 1961
1963 0 665920 201088 157120 96 1962
1964 0 666112 200928 157200 115 1963
1965 0 666208 200736 157360 80 1964
1966 0 666208 200480 157400 86 1965
1967 0 666176 200224 157360 96 1966
1968 0 666144 199968 157320 153 1967
1969 0 666144 199712 157240 172 1968
1970 0 666080 199456 157240 226 1969
1971 0 666080 199424 157240 235 1970
1972 0 666176 199168 157200 189 1971
1973 0 666304 198944 157280 128 1972
1974 0 666400 198720 157360 107 1973
1975 0 666528 198496 157360 75 1974
1976 0 666656 198336 157520 81 1975
1977 0 666752 198080 157600 166 1976
1978 0 666784 197824 157600 200 1977
1979 0 666848 197568 157480 148 1978
1980 0 666944 197408 157280 176 1979
1981 0 666976 197152 157240 164 1980
1982 0 667072 196960 157040 154 1981
1983 0 667264 196736 157040 160 1982
1984 0 667296 196480 157000 75 1983
1985 0 667360 196224 156960 124 1984
1986 0 667520 196032 156920 172 1985
1987 0 667648 195808 156960 160 1986
1988 0 667776 195648 157120 135 1987
1989 0 667936 195456 157080 128 1988
1990 0 668064 195264 156960 156 1989
1991 0 668000 195072 156760 198 1990
1992 0 667968 194848 156640 217 1991
1993 0 668192 194688 156640 235 1992
1994 0 668352 194560 156440 160 1993
1995 0 668608 194496 156440 124 1994
1996 0 668832 194336 156440 166 1995
1997 0 668928 194080 156440 217 1996
1998 0 669056 193856 156400 204 1997
1999 0 669088 193600 156400 178 1998
2000 0 669216 193376 156320 163 1999
2001 0 669248 193120 156280 153 2000
2002 0 669376 192896 156200 164 2001
2003 0 669408 192640 156200 154 2002
2004 0 669312 192384 156240 163 2003
2005 0 669504 192160 156280 148 2004
2006 0 669472 191904 156280 131 2005
2007 0 669440 191648 156280 120 2006
2008 0 669536 191392 156320 156 2007
2009 0 669536 191136 156320 198 2008
2010 0 669472 191040 156240 202 2009
2011 0 669664 191040 156040 107 2010
2012 0 669760 191008 155800 96 2011
2013 0 669760 190976 155520 90 2012
2014 0 669856 191072 155280 86 2013
2015 0 669952 191200 155080 101 2014
2016 0 669952 191296 154840 71 2015
2017 0 669856 191456 154640 81 2016
2018 0 669920 191616 154440 51 2017
2019 0 670048 191776 154280 75 2018
2020 0 670048 192032 154200 40 2019
2021 0 670016 192192 154000 60 2020
2022 0 669984 192224 153960 71 2021
2023 0 669248 190848 156240 150 2010
2024 0 669088 190624 156240 32 2023
2025 0 668960 190464 156240 98 2024
2026 0 668768 190272 156240 136 2025
2027 0 668672 190048 156160 120 2026
2028 0 668672 189792 156160 75 2027
2029 0 668672 189536 156120 96 2028
2030 0 668640 189344 155920 81 2029
2031 0 668672 189184 155680 108 2030
2032 0 668704 189024 155440 150 2031
2033 0 668800 188832 155240 178 2032
2034 0 668800 188576 155160 226 2033
2035 0 668704 188352 155080 208 2034
2036 0 668704 188128 154920 175 2035
2037 0 668640 187872 155040 232 2036
2038 0 668544 187648 154960 136 2037
2039 0 668544 187392 154920 81 2038
2040 0 668672 187136 154840 75 2039
2041 0 668864 186944 154800 136 2040
2042 0 669120 186880 154800 202 2041
2043 0 669184 186816 154760 237 2042
2044 0 669248 186560 154760 128 2043
2045 0 669280 186400 154560 131 2044
2046 0 669344 186240 154320 98 2045
2047 0 669440 186080 154120 134 2046
2048 0 669632 185952 153960 102 2047
2049 0 669728 185888 153840 150 2048
2050 0 669760 185728 153640 137 2049
2051 0 669920 185536 153560 86 2050
2052 0 670048 185344 153520 198 2051
2053 0 670208 185248 153320 150 2052
2054 0 670208 185024 153120 120 2053
2055 0 670368 184928 152920 160 2054
2056 0 670368 184832 152640 141 2055
2057 0 670496 184800 152400 124 2056
2058 0 670592 184736 152160 71 2057
2059 0 670528 184736 151880 134 2058
2060 0 670496 184800 151640 131 2059
2061 0 670656 184800 151440 71 2060
2062 0 670656 184832 151160 124 2061
2063 0 670592 184832 150880 186 2062
2064 0 670528 184960 150640 90 2063
2065 0 670528 185120 150440 91 2064
2066 0 670560 185280 150240 75 2065
2067 0 670688 185344 150000 32 2066
2068 0 670848 185344 149800 40 2067
2069 0 671008 185184 149600 64 2068
2070 0 671200 185152 149400 104 2069
2071 0 671200 185152 149120 139 2070
2072 0 671136 185184 149040 128 2071
2073 0 671085 185379.11 148040 120 2072
2074 0 671097 185399.11 148000 120 2073
2075 0 671153 185451.11 147960 108 2074
2076 0 671249 185511.11 147920 108 2075
2077 0 671636.4 185626.7 147680 104 2076
2078 0 671712 186112 147040 96 2077
2079 0 671744 186272 146840 128 2078
2080 0 671776 186272 146560 131 2079
2081 0 671904 186368 146360 102 2080
2082 0 672064 186432 146120 80 2081
2083 0 672256 186528 145920 81 2082
2084 0 672416 186560 145720 124 2083
2085 0 672608 186624 145560 120 2084
2086 0 672832 186624 145440 81 2085
2087 0 673024 186720 145240 124 2086
2088 0 673216 186688 145080 137 2087
2089 0 673376 186848 144960 204 2088
2090 0 673536 186944 144720 178 2089
2091 0 673760 187072 144600 115 2090
2092 0 673984 187264 144600 80 2091
2093 0 674176 187456 144480 86 2092
2094 0 674400 187488 144360 81 2093
2095 0 674624 187520 144240 131 2094
2096 0 674848 187648 144160 120 2095
2097 0 674976 187840 144000 32 2096
2098 0 675328 187616 143680 32 2097
2099 0 675424 187360 143640 80 2098
2100 0 675584 187200 143480 108 2099
2101 0 675680 187200 143240 120 2100
2102 0 675776 187328 143000 140 2101
2103 0 675936 187360 142760 136 2102
2104 0 676192 187456 142680 124 2103
2105 0 676416 187616 142640 160 2104
2106 0 676608 187712 142480 107 2105
2107 0 676640 187712 142480 91 2106
2108 0 676832 187712 142360 98 2107
2109 0 677024 187776 142200 107 2108
2110 0 677248 187904 142040 101 2109
2111 0 677408 188064 141840 115 2110
2112 0 677472 188128 141760 139 2111
2113 0 677632 188288 141600 163 2112
2114 0 677824 188384 141440 235 2113
2115 0 678080 188416 141360 242 2114
2116 0 678272 188576 141280 181 2115
2117 0 678528 188704 141280 60 2116
2118 0 678720 188896 141280 124 2117
2119 0 678976 189024 141280 40 2118
2120 0 679168 189216 141360 51 2119
2121 0 679360 189408 141360 131 2120
2122 0 679552 189600 141360 192 2121
2123 0 679616 189600 141320 192 2122
2124 0 679840 189536 141160 175 2123
2125 0 680064 189504 141000 86 2124
2126 0 680224 189504 140800 51 2125
2127 0 680480 189504 140720 124 2126
2128 0 680736 189536 140760 163 2127
2129 0 680992 189568 140720 134 2128
2130 0 681216 189568 140560 75 2129
2131 0 681472 189568 140480 81 2130
2132 0 681728 189600 140400 101 2131
2133 0 681792 189600 140400 107 2132
2134 0 682048 189568 140400 128 2133
2135 0 682272 189472 140480 107 2134
2136 0 682496 189408 140640 120 2135
2137 0 682720 189312 140720 120 2136
2138 0 682944 189280 140840 98 2137
2139 0 683200 189184 140880 120 2138
2140 0 683456 189088 140880 137 2139
2141 0 683680 188992 140800 197 2140
2142 0 683872 188832 140760 196 2141
2143 0 683984.1 188673 140960 -1 2142
2144 0 683889.9 188651.8 141120 -1 2143
2145 0 683936 188736 140520 134 2142
2146 0 684000 188576 140320 108 2145
2147 0 684192 188384 140280 80 2146
2148 0 684384 188192 140200 98 2147
2149 0 683889 187662.06 140960 163 2148
2150 0 684170.1 188005.55 141400 140 2149
2151 0 684387.6 187945.78 141560 132 2150
2152 0 684640 187904 141800 120 2151
2153 0 684800 187744 141960 124 2152
2154 0 684992 187552 142080 96 2153
2155 0 685248 187488 142160 71 2154
2156 0 685504 187456 142240 98 2155
2157 0 685728 187392 142360 154 2156
2158 0 685952 187232 142480 104 2157
2159 0 686112 187136 142680 81 2158
2160 0 686336 187136 142800 81 2159
2161 0 686592 187136 142840 64 2160
2162 0 686848 187136 142880 81 2161
2163 0 687040 187104 143080 101 2162
2164 0 687296 187104 143080 32 2163
2165 0 687552 187104 143080 51 2164
2166 0 687776 186976 143080 101 2165
2167 0 688032 186912 143040 131 2166
2168 0 688288 186816 142920 137 2167
2169 0 688480 186752 142760 128 2168
2170 0 688704 186624 142680 102 2169
2171 0 688960 186496 142680 120 2170
2172 0 689184 186400 142760 166 2171
2173 0 689440 186432 142800 160 2172
2174 0 689664 186592 142800 135 2173
2175 0 689920 186624 142840 148 2174
2176 0 690176 186528 142880 163 2175
2177 0 690400 186624 142760 124 2176
2178 0 690656 186624 142800 86 2177
2179 0 690912 186656 142880 71 2178
2180 0 691168 186592 142880 86 2179
2181 0 691392 186464 142880 80 2180
2182 0 691648 186336 142880 163 2181
2183 0 691776 186368 143040 115 2182
2184 0 691744 186624 143120 101 2183
2185 0 691808 186880 143080 75 2184
2186 0 691808 187136 143120 86 2185
2187 0 691616 187328 143200 81 2186
2188 0 691488 187584 143240 45 2187
2189 0 691360 187584 143200 40 2188
2190 0 692000 186240 143160 45 2183
2191 0 692032 186208 143160 45 2190
2192 0 692064 186272 143400 51 2191
2193 0 692256 186240 143560 51 2192
2194 0 692320 186496 143640 40 2193
2195 0 692352 186592 143800 32 2194
2196 0 692288 186144 143120 45 2191
2197 0 692544 186240 143120 86 2196
2198 0 692704 186336 142920 75 2197
2199 0 692832 186528 142720 64 2198
2200 0 692960 186752 142720 51 2199
2201 0 692960 186784 142720 60 2200
2202 0 683840 186720 141400 75 2149
2203 0 683840 186624 141480 96 2202
2204 0 683616 186624 141640 40 2203
2205 0 683424 186656 141800 32 2204
2206 0 683424 186656 142040 51 2205
2207 0 683904 186560 141480 60 2203
2208 0 684064 186656 141880 32 2207
2209 0 684032 186752 141880 32 2208
2210 0 683968 186304 141440 122 2207
2211 0 684032 186048 141440 150 2210
2212 0 684064 185792 141360 120 2211
2213 0 684096 185568 141240 120 2212
2214 0 684096 185472 141000 131 2213
2215 0 684224 185376 140800 160 2214
2216 0 684416 185184 140720 81 2215
2217 0 684512 184928 140720 122 2216
2218 0 684608 184704 140840 98 2217
2219 0 684800 184512 140920 148 2218
2220 0 684992 184320 141000 96 2219
2221 0 685024 184064 141000 75 2220
2222 0 685120 183808 140920 104 2221
2223 0 685152 183584 140800 135 2222
2224 0 685216 183488 140680 81 2223
2225 0 685024 183456 140480 64 2224
2226 0 684928 183360 140240 64 2225
2227 0 684896 183328 140000 60 2226
2228 0 685408 183296 140600 81 2224
2229 0 685632 183200 140520 115 2228
2230 0 685888 183168 140480 156 2229
2231 0 686080 183072 140320 104 2230
2232 0 686240 183072 140120 172 2231
2233 0 686432 182944 139960 64 2232
2234 0 686687.2 182763.45 139640 59 2233
2235 0 686762.75 182729.25 139440 56 2234
2236 0 686553 182476.06 138960 51 2235
2237 0 683960 185742.39 141600 -1 2211
2238 0 684023.6 185667.17 141680 -1 2237
2239 0 684271.94 185475.6 141920 -1 2238
2240 0 684448 188384 140000 40 2148
2241 0 684416 188576 139800 32 2240
2242 0 684384 188608 139560 45 2241
2243 0 684640 188672 139640 32 2242
2244 0 684800 188736 139840 32 2243
2245 0 684832 188928 140040 45 2244
2246 0 684960 188832 140280 60 2245
2247 0 684992 188704 140440 40 2246
2248 0 684320 188608 139280 45 2242
2249 0 684448 188736 139040 75 2248
2250 0 684608 188672 138840 75 2249
2251 0 684768 188544 138680 75 2250
2252 0 685024 188544 138640 90 2251
2253 0 685216 188480 138480 107 2252
2254 0 685472 188480 138400 96 2253
2255 0 685728 188416 138320 64 2254
2256 0 685984 188416 138320 124 2255
2257 0 686240 188416 138240 128 2256
2258 0 686464 188416 138120 102 2257
2259 0 686688 188416 137960 51 2258
2260 0 686944 188416 137960 101 2259
2261 0 687200 188352 137920 102 2260
2262 0 687456 188320 137800 102 2261
2263 0 687616 188224 137600 120 2262
2264 0 687776 188064 137440 91 2263
2265 0 688032 188064 137400 86 2264
2266 0 688254.25 187988.88 137320 83 2265
2267 0 688374.94 187833.05 137160 77 2266
2268 0 688495.56 187463.7 136840 65 2267
2269 0 688564 187448.06 136800 64 2268
2270 0 688881.6 187413.19 136680 70 2269
2271 0 689089.4 187460.08 136440 83 2270
2272 0 688744.25 187646.19 136000 107 2271
2273 0 688828.4 187611.62 135800 118 2272
2274 0 688879.1 187590.89 135680 125 2273
2275 0 688896 187584 135640 128 2274
2276 0 689088 187552 135440 128 2275
2277 0 689248 187744 135520 98 2276
2278 0 689280 187776 135520 108 2277
2279 0 689248 187680 135280 120 2278
2280 0 689280 187616 135040 101 2279
2281 0 689408 187680 134800 75 2280
2282 0 689664 187712 134760 120 2281
2283 0 689792 187680 134760 124 2282
2284 0 689504 187904 135520 136 2278
2285 0 689760 187808 135480 181 2284
2286 0 689952 187648 135520 107 2285
2287 0 690176 187488 135520 172 2286
2288 0 690400 187488 135400 136 2287
2289 0 690656 187488 135400 101 2288
2290 0 690912 187424 135400 81 2289
2291 0 691168 187360 135400 120 2290
2292 0 691360 187168 135280 134 2291
2293 0 691616 187136 135200 86 2292
2294 0 691776 187328 135120 101 2293
2295 0 691744 187456 135080 80 2294
2296 0 689314.5 187517.62 136520 -1 2271
2297 0 689393.9 187528.83 136640 -1 2296
2298 0 689466.7 187636.92 136720 -1 2297
2299 0 689539.4 187627 136840 -1 2298
2300 0 689856 187584 137000 122 2299
2301 0 689952 187648 137000 163 2300
2302 0 689856 187904 136960 51 2301
2303 0 689600 187904 136960 80 2302
2304 0 681792 189376 140240 75 2133
2305 0 681696 189216 140040 96 2304
2306 0 681536 189056 139840 45 2305
2307 0 681504 188832 139720 80 2306
2308 0 681472 188608 139560 75 2307
2309 0 681312 188416 139440 102 2308
2310 0 681312 188384 139440 98 2309
2311 0 679776 189792 141440 122 2123
2312 0 679936 189952 141560 40 2311
2313 0 680137.6 190120.83 141720 51 2312
2314 0 680306.9 189999.31 141760 -1 2313
2315 0 680345.06 189943.9 141920 -1 2314
2316 0 680444.8 189887.14 142080 -1 2315
2317 0 680443.9 189917.39 142160 -1 2316
2318 0 680426.9 189905.88 142320 -1 2317
2319 0 680340.56 189914.14 142440 -1 2318
2320 0 680277 190007.1 142520 -1 2319
2321 0 680416.56 190075.06 142600 -1 2320
2322 0 680871.56 190068.44 142600 122 2321
2323 0 680521 190494.14 142800 175 2322
2324 0 680441 190470.42 142960 159 2323
2325 0 680260.25 190652.94 143080 147 2324
2326 0 680227.6 190798.58 143160 139 2325
2327 0 680384 191264 143480 107 2326
2328 0 680186.6 191388.84 143600 60 2327
2329 0 680074.5 191365.58 143640 -1 2328
2330 0 679940.5 191247.53 143680 -1 2329
2331 0 679794.8 191302.02 143760 -1 2330
2332 0 681120 191424 143080 124 2323
2333 0 681239.9 191585.27 143160 128 2332
2334 0 681388.9 191725.33 143200 89 2333
2335 0 681600 191680 143240 51 2334
2336 0 681669.2 191713.55 143280 47 2335
2337 0 681760 191648 143440 32 2336
2338 0 681824 191616 143520 32 2337
2339 0 681152 189728 142440 80 2322
2340 0 681312 189568 142320 60 2339
2341 0 681376 189536 142240 90 2340
2342 0 681391.6 189491.6 142120 -1 2341
2343 0 681368.8 189513.34 142000 -1 2342
2344 0 677600 188224 141960 122 2112
2345 0 677760 188256 142160 108 2344
2346 0 677888 188192 142400 81 2345
2347 0 677952 188128 142640 90 2346
2348 0 678048 187968 142840 32 2347
2349 0 678080 187936 142840 32 2348
2350 0 676992 187616 142560 40 2108
2351 0 677088 187552 142800 45 2350
2352 0 677152 187520 142960 60 2351
2353 0 676640 187968 142480 64 2107
2354 0 676544 188224 142440 122 2353
2355 0 676320 188384 142400 75 2354
2356 0 676064 188384 142320 64 2355
2357 0 675872 188544 142280 40 2356
2358 0 675776 188640 142320 86 2357
2359 0 672384 185440 148240 134 2076
2360 0 672608 185312 148280 115 2359
2361 0 672672 185248 148320 108 2360
2362 0 670976 184960 149040 124 2072
2363 0 670784 184768 149040 75 2362
2364 0 670592 184608 149120 45 2363
2365 0 670336 184704 149200 32 2364
2366 0 670240 184768 149440 32 2365
2367 0 670208 184768 149520 60 2366
2368 0 669952 185184 153720 185 2052
2369 0 669952 185184 153760 166 2368
2370 0 669824 185216 154000 96 2369
2371 0 669824 185216 154280 131 2370
2372 0 669760 185152 154520 168 2371
2373 0 669632 184960 154640 135 2372
2374 0 669504 184736 154720 86 2373
2375 0 669344 184512 154760 86 2374
2376 0 669184 184320 154800 163 2375
2377 0 669088 184064 154840 81 2376
2378 0 668960 183904 154840 101 2377
2379 0 669088 183840 154600 71 2378
2380 0 669248 183680 154440 51 2379
2381 0 669248 183424 154440 75 2380
2382 0 669216 183168 154480 81 2381
2383 0 669184 183104 154520 81 2382
2384 0 668864 183680 154960 80 2378
2385 0 668800 183456 155080 101 2384
2386 0 668768 183264 155240 96 2385
2387 0 668672 183040 155320 156 2386
2388 0 668480 182848 155400 226 2387
2389 0 668256 182944 155240 81 2388
2390 0 668064 182976 155080 71 2389
2391 0 667840 182848 155040 71 2390
2392 0 667648 182656 155000 80 2391
2393 0 667456 182464 155000 102 2392
2394 0 668448 182656 155600 250 2388
2395 0 668448 182400 155680 209 2394
2396 0 668544 182144 155720 226 2395
2397 0 668544 181888 155680 183 2396
2398 0 668640 181632 155720 140 2397
2399 0 668640 181408 155840 135 2398
2400 0 668640 181152 155840 51 2399
2401 0 668576 180928 155960 96 2400
2402 0 668512 180704 156120 91 2401
2403 0 668352 180608 156320 98 2402
2404 0 668256 180416 156480 107 2403
2405 0 668160 180320 156600 101 2404
2406 0 668032 180160 156400 71 2405
2407 0 667872 180192 156200 32 2406
2408 0 667712 180192 156000 32 2407
2409 0 667776 179936 155920 51 2408
2410 0 667680 179680 155960 80 2409
2411 0 667456 179616 156080 64 2410
2412 0 667328 179616 156080 40 2411
2413 0 668064 180128 156760 120 2405
2414 0 668064 179904 156800 64 2413
2415 0 668096 179776 156560 40 2414
2416 0 667872 179872 156560 32 2415
2417 0 668000 179680 156920 32 2414
2418 0 667840 179520 157040 124 2417
2419 0 667680 179296 157040 172 2418
2420 0 667616 179072 156880 218 2419
2421 0 667488 178880 156760 139 2420
2422 0 667360 178656 156720 157 2421
2423 0 667328 178432 156600 32 2422
2424 0 667360 178176 156600 64 2423
2425 0 667392 177920 156600 86 2424
2426 0 667264 177664 156560 101 2425
2427 0 667200 177408 156560 148 2426
2428 0 667072 177184 156640 64 2427
2429 0 667104 176960 156800 98 2428
2430 0 667136 176736 156920 98 2429
2431 0 667136 176512 157040 120 2430
2432 0 667136 176256 157080 124 2431
2433 0 667040 176000 157160 102 2432
2434 0 666976 175808 157360 98 2433
2435 0 666880 175552 157360 51 2434
2436 0 666720 175392 157480 80 2435
2437 0 666592 175200 157600 140 2436
2438 0 666400 175040 157680 98 2437
2439 0 666176 174912 157760 137 2438
2440 0 666208 174656 157680 120 2439
2441 0 666368 174496 157560 32 2440
2442 0 666400 174496 157560 32 2441
2443 0 667872 178944 156880 160 2420
2444 0 667936 178880 156920 194 2443
2445 0 667808 178752 156720 163 2444
2446 0 667680 178656 156520 96 2445
2447 0 667648 178624 156240 71 2446
2448 0 667680 178464 156040 45 2447
2449 0 667520 178272 156040 40 2448
2450 0 668160 178944 157040 81 2444
2451 0 668352 178912 157240 45 2450
2452 0 668512 178944 157440 98 2451
2453 0 668640 178912 157680 115 2452
2454 0 668704 178880 157920 128 2453
2455 0 668640 178752 158160 101 2454
2456 0 668576 178720 158400 45 2455
2457 0 668576 178720 158680 60 2456
2458 0 668448 178688 158920 45 2457
2459 0 668448 178688 158960 32 2458
2460 0 668384 178528 159160 64 2459
2461 0 668416 178368 159360 64 2460
2462 0 668256 178208 159560 81 2461
2463 0 668128 178080 159760 98 2462
2464 0 668000 177984 159960 60 2463
2465 0 667840 177952 160160 122 2464
2466 0 667776 177792 160400 90 2465
2467 0 667648 177632 160560 115 2466
2468 0 667520 177664 160800 91 2467
2469 0 667392 177632 161040 102 2468
2470 0 667360 177536 161280 81 2469
2471 0 667200 177344 161440 71 2470
2472 0 667040 177120 161440 128 2471
2473 0 666848 176928 161400 75 2472
2474 0 666784 176832 161400 75 2473
2475 0 666912 176736 161200 40 2474
2476 0 667008 176768 160960 32 2475
2477 0 666656 176608 161560 153 2474
2478 0 666464 176512 161720 115 2477
2479 0 666304 176352 161840 51 2478
2480 0 666144 176224 162000 120 2479
2481 0 665952 176224 162200 96 2480
2482 0 665920 176192 162480 51 2481
2483 0 665920 176032 162720 60 2482
2484 0 665920 175904 162960 60 2483
2485 0 665856 175776 163200 120 2484
2486 0 665728 175616 163400 80 2485
2487 0 665568 175424 163520 51 2486
2488 0 665408 175264 163680 80 2487
2489 0 665344 175040 163800 101 2488
2490 0 665248 174784 163840 91 2489
2491 0 665184 174592 164040 75 2490
2492 0 665120 174336 164160 96 2491
2493 0 665056 174176 164360 90 2492
2494 0 664896 173984 164440 71 2493
2495 0 664736 173856 164640 64 2494
2496 0 664544 173792 164800 96 2495
2497 0 664320 173792 164920 102 2496
2498 0 664064 173760 164960 128 2497
2499 0 663872 173632 165080 120 2498
2500 0 663840 173376 165080 60 2499
2501 0 663552 172896 165120 131 2500
2502 0 663552 172928 164840 120 2501
2503 0 663552 172960 164720 75 2502
2504 0 668576 178880 159120 32 2459
2505 0 668736 179040 159320 45 2504
2506 0 668640 179232 159520 32 2505
2507 0 668640 179360 159760 45 2506
2508 0 668672 179520 160000 75 2507
2509 0 668736 179552 160280 64 2508
2510 0 668928 179648 160480 98 2509
2511 0 669024 179840 160640 90 2510
2512 0 669088 180000 160840 60 2511
2513 0 669248 180192 160960 86 2512
2514 0 669472 180352 160960 60 2513
2515 0 669696 180480 160920 80 2514
2516 0 669920 180608 160920 135 2515
2517 0 670112 180800 161000 153 2516
2518 0 670208 180896 161000 160 2517
2519 0 670400 180832 161160 101 2518
2520 0 670560 180928 161360 51 2519
2521 0 670720 181088 161480 81 2520
2522 0 670848 181088 161560 51 2521
2523 0 670272 181152 161000 81 2518
2524 0 670432 181376 161000 60 2523
2525 0 670624 181568 161000 60 2524
2526 0 670880 181696 161000 90 2525
2527 0 671104 181856 160960 98 2526
2528 0 671360 181952 160960 128 2527
2529 0 671616 182048 160840 108 2528
2530 0 671840 182048 160960 153 2529
2531 0 672096 182144 161080 120 2530
2532 0 672256 182336 161160 122 2531
2533 0 672480 182464 161200 154 2532
2534 0 672672 182688 161200 153 2533
2535 0 672896 182816 161240 80 2534
2536 0 673056 182976 161360 102 2535
2537 0 673280 183136 161480 107 2536
2538 0 673472 183328 161480 75 2537
2539 0 673664 183488 161560 80 2538
2540 0 673856 183648 161520 86 2539
2541 0 674080 183776 161440 75 2540
2542 0 674304 183904 161400 60 2541
2543 0 674464 184032 161240 120 2542
2544 0 674720 184064 161160 81 2543
2545 0 674976 184000 161040 128 2544
2546 0 675200 184032 160920 98 2545
2547 0 675424 184192 160840 81 2546
2548 0 675680 184288 160800 64 2547
2549 0 675840 184352 160760 60 2548
2550 0 675872 184160 160560 107 2549
2551 0 675744 184096 160320 75 2550
2552 0 675712 184128 160040 81 2551
2553 0 675712 184096 159920 115 2552
2554 0 676032 184544 160640 71 2549
2555 0 676160 184736 160520 150 2554
2556 0 676352 184896 160440 197 2555
2557 0 676416 185152 160440 104 2556
2558 0 676512 185280 160240 150 2557
2559 0 676640 185440 160040 104 2558
2560 0 676832 185504 159880 107 2559
2561 0 677056 185536 159680 75 2560
2562 0 677216 185536 159480 115 2561
2563 0 677248 185600 159240 135 2562
2564 0 677120 185760 159040 136 2563
2565 0 677056 185824 159000 150 2564
2566 0 677248 185920 158840 102 2565
2567 0 677440 186048 158720 140 2566
2568 0 677664 186144 158640 160 2567
2569 0 677856 186336 158680 32 2568
2570 0 678016 186560 158680 104 2569
2571 0 678048 186688 158560 128 2570
2572 0 676832 185760 158880 81 2565
2573 0 676608 185600 158920 91 2572
2574 0 676352 185600 159000 101 2573
2575 0 676128 185472 159000 101 2574
2576 0 676032 185248 158920 160 2575
2577 0 676032 185152 158920 160 2576
2578 0 669792 184992 153800 86 2369
2579 0 669760 184736 153840 80 2578
2580 0 669696 184544 153680 32 2579
2581 0 669760 184480 153440 75 2580
2582 0 669888 184416 153240 90 2581
2583 0 669952 186048 153840 32 2049
2584 0 670176 186240 153840 81 2583
2585 0 670240 186240 154120 71 2584
2586 0 670144 186176 154360 32 2585
2587 0 670112 186176 154400 32 2586
2588 0 669440 186848 154640 81 2043
2589 0 669600 186848 154440 64 2588
2590 0 669696 186976 154240 40 2589
2591 0 669824 187168 154400 32 2590
2592 0 669856 187200 154400 32 2591
2593 0 669152 190304 156400 45 2025
2594 0 669376 190144 156520 120 2593
2595 0 669536 189952 156600 120 2594
2596 0 669728 189728 156600 136 2595
2597 0 669760 189568 156400 64 2596
2598 0 669600 189408 156520 80 2597
2599 0 669408 189216 156560 71 2598
2600 0 669376 189184 156560 71 2599
2601 0 666336 199456 157160 136 1971
2602 0 666592 199392 157120 120 2601
2603 0 666848 199328 157080 101 2602
2604 0 667104 199264 157080 51 2603
2605 0 667264 199232 157280 32 2604
2606 0 667392 199264 157440 40 2605
2607 0 665280 204416 156760 104 1949
2608 0 665280 204352 156480 101 2607
2609 0 665376 204384 156240 102 2608
2610 0 665568 204480 156080 101 2609
2611 0 665760 204672 156000 107 2610
2612 0 665952 204896 156000 80 2611
2613 0 666176 205056 155960 60 2612
2614 0 666368 205248 155960 51 2613
2615 0 656832 220512 157480 134 1857
2616 0 656864 220448 157720 178 2615
2617 0 657024 220448 157960 102 2616
2618 0 657216 220352 158120 75 2617
2619 0 657376 220320 158320 32 2618
2620 0 656096 222976 156960 124 1846
2621 0 655840 223072 156920 168 2620
2622 0 655648 223264 156800 104 2621
2623 0 655776 223520 156760 104 2622
2624 0 655936 223552 156640 102 2623
2625 0 638125.56 254436.81 137360 122 1619
2626 0 638240 254272 137560 122 2625
2627 0 638208 254208 137800 81 2626
2628 0 638048 254208 138000 45 2627
2629 0 637888 254240 138200 45 2628
2630 0 637856 254304 138280 60 2629
2631 0 588418.1 275662.53 76200 -1 976
2632 0 588269.2 275415.72 76200 -1 2631
2633 0 588226.94 275354.47 76240 -1 2632
2634 0 590304 276320 73920 239 963
2635 0 590272 276576 73960 175 2634
2636 0 590272 276832 73960 163 2635
2637 0 590240 277088 73840 153 2636
2638 0 590208 277280 73680 148 2637
2639 0 590112 277504 73600 86 2638
2640 0 589984 277760 73520 32 2639
2641 0 589760 277856 73440 45 2640
2642 0 589504 277824 73400 128 2641
2643 0 589248 277792 73320 128 2642
2644 0 588992 277696 73200 143 2643
2645 0 588768 277600 73040 120 2644
2646 0 588512 277600 73040 176 2645
2647 0 588288 277760 73040 150 2646
2648 0 588064 277856 73160 107 2647
2649 0 587808 277920 73280 101 2648
2650 0 587648 278048 73480 96 2649
2651 0 587424 278080 73600 134 2650
2652 0 587200 278208 73760 120 2651
2653 0 586944 278208 73800 102 2652
2654 0 586688 278240 73800 120 2653
2655 0 586432 278240 73920 120 2654
2656 0 586176 278240 73920 120 2655
2657 0 585920 278176 73920 120 2656
2658 0 585696 278016 73920 124 2657
2659 0 585632 277984 73920 120 2658
2660 0 585632 277184 72960 104 2659
2661 0 585536 277056 72760 51 2660
2662 0 585536 277056 72480 64 2661
2663 0 585536 277088 72400 51 2662
2664 0 585376 277952 73920 120 2659
2665 0 585120 277952 73960 91 2664
2666 0 584896 277856 74080 124 2665
2667 0 584672 277856 74240 160 2666
2668 0 584480 277728 74400 101 2667
2669 0 584320 277696 74600 176 2668
2670 0 584096 277696 74720 197 2669
2671 0 583840 277728 74720 139 2670
2672 0 583616 277792 74840 137 2671
2673 0 583392 277792 74960 175 2672
2674 0 583200 277952 75080 157 2673
2675 0 582976 278048 75240 214 2674
2676 0 582720 278048 75280 148 2675
2677 0 582464 278080 75280 160 2676
2678 0 582208 278112 75280 175 2677
2679 0 582016 278176 75480 226 2678
2680 0 581824 278368 75560 256 2679
2681 0 581728 278560 75360 261 2680
2682 0 581696 278752 75200 241 2681
2683 0 581504 278944 75160 240 2682
2684 0 581440 279008 75120 250 2683
2685 0 581280 279104 75560 32 2684
2686 0 581152 279392 75720 32 2685
2687 0 580832 279072 75920 32 2686
2688 0 580736 279552 75720 128 2686
2689 0 580672 279584 75960 75 2688
2690 0 580608 279648 76040 75 2689
2691 0 580448 279840 76080 51 2690
2692 0 580256 280032 76080 45 2691
2693 0 580000 280128 76080 81 2692
2694 0 579808 280288 76000 166 2693
2695 0 579552 280352 76000 120 2694
2696 0 580902.4 279273.3 76280 53 2690
2697 0 580883.5 279281.3 76320 49 2696
2698 0 580895.8 279080.25 76520 32 2697
2699 0 580850.8 278910.25 76840 32 2698
2700 0 580766.1 278592.06 77440 32 2699
2701 0 581376 279104 75000 303 2684
2702 0 581248 279360 75000 259 2701
2703 0 580992 279424 75000 262 2702
2704 0 580832 279424 75080 219 2703
2705 0 580672 279648 75120 186 2704
2706 0 580416 279680 75040 166 2705
2707 0 580192 279808 75040 32 2706
2708 0 580096 280064 75040 71 2707
2709 0 579968 280288 75040 81 2708
2710 0 579840 280512 75080 60 2709
2711 0 579808 280768 75120 75 2710
2712 0 579808 281024 75200 80 2711
2713 0 579936 281280 75200 32 2712
2714 0 580128 281440 75160 60 2713
2715 0 580320 281600 75080 32 2714
2716 0 580416 281824 75000 60 2715
2717 0 580416 282080 74960 64 2716
2718 0 580384 282304 74840 51 2717
2719 0 580288 282560 74840 45 2718
2720 0 580288 282816 74720 51 2719
2721 0 580288 282976 74520 60 2720
2722 0 580256 283104 74360 32 2721
2723 0 580576 279328 75080 163 2704
2724 0 580320 279264 75080 136 2723
2725 0 580096 279200 75200 102 2724
2726 0 579840 279200 75200 107 2725
2727 0 579584 279200 75160 107 2726
2728 0 579328 279296 75160 150 2727
2729 0 579136 279488 75160 120 2728
2730 0 578944 279648 75080 107 2729
2731 0 578880 279904 75000 81 2730
2732 0 578880 280160 74960 128 2731
2733 0 578880 280288 74920 91 2732
2734 0 578720 280448 74720 32 2733
2735 0 578624 280576 74480 98 2734
2736 0 578528 280736 74240 189 2735
2737 0 578400 280768 74000 164 2736
2738 0 578336 280832 73920 120 2737
2739 0 578304 280896 73720 192 2738
2740 0 578112 280672 73720 75 2739
2741 0 577920 280480 73720 81 2740
2742 0 577920 280224 73720 80 2741
2743 0 577888 280096 73800 75 2742
2744 0 578272 280992 73480 96 2739
2745 0 578240 281216 73360 60 2744
2746 0 578240 281472 73280 64 2745
2747 0 578304 281728 73280 75 2746
2748 0 578464 281920 73160 45 2747
2749 0 578656 282112 73120 64 2748
2750 0 578720 282176 73120 64 2749
2751 0 578144 281024 73920 120 2738
2752 0 577952 281248 73920 32 2751
2753 0 577760 281440 73880 102 2752
2754 0 577568 281664 73880 115 2753
2755 0 577376 281888 73840 148 2754
2756 0 577280 282144 73760 143 2755
2757 0 577088 282304 73680 107 2756
2758 0 576864 282432 73680 135 2757
2759 0 576640 282560 73600 102 2758
2760 0 576480 282688 73400 51 2759
2761 0 576288 282720 73200 60 2760
2762 0 576128 282816 73000 122 2761
2763 0 575936 282912 72840 120 2762
2764 0 575680 282976 72800 108 2763
2765 0 575520 283136 72680 32 2764
2766 0 575520 283200 72680 32 2765
2767 0 578880 280512 75040 107 2733
2768 0 578912 280768 75000 32 2767
2769 0 578944 280992 74840 60 2768
2770 0 578880 281184 74680 64 2769
2771 0 578752 281344 74520 64 2770
2772 0 578688 281536 74360 51 2771
2773 0 578688 281792 74320 60 2772
2774 0 578816 282048 74280 71 2773
2775 0 578912 282176 74280 45 2774
2776 0 579104 282368 74280 51 2775
2777 0 579264 282528 74400 75 2776
2778 0 579456 282720 74440 60 2777
2779 0 579648 282912 74440 75 2778
2780 0 578752 282336 74080 64 2775
2781 0 578496 282400 74000 32 2780
2782 0 578240 282304 74000 40 2781
2783 0 578176 282240 74000 40 2782
2784 0 581520 279080 74880 288 2701
2785 0 581568 279072 74840 284 2784
2786 0 581792 279040 74640 277 2785
2787 0 581888 278976 74480 197 2786
2788 0 582464 279552 74560 108 2787
2789 0 582656 279744 74520 71 2788
2790 0 582816 279968 74560 32 2789
2791 0 581952 278816 74240 137 2787
2792 0 582112 278816 74040 122 2791
2793 0 582272 278880 73840 75 2792
2794 0 582496 278880 73720 96 2793
2795 0 582720 278880 73560 32 2794
2796 0 582816 278880 73320 32 2795
2797 0 582752 278720 73120 45 2796
2798 0 582688 278464 73040 40 2797
2799 0 582624 278208 73000 40 2798
2800 0 582592 277952 73000 107 2799
2801 0 582464 277728 73080 75 2800
2802 0 582368 277504 73200 51 2801
2803 0 582240 277344 73280 71 2802
2804 0 581664 278336 75760 210 2680
2805 0 581440 278304 75880 235 2804
2806 0 581280 278208 76080 208 2805
2807 0 581216 277952 76160 181 2806
2808 0 581024 277760 76240 163 2807
2809 0 580832 277568 76320 128 2808
2810 0 580640 277376 76360 120 2809
2811 0 580448 277184 76480 71 2810
2812 0 580288 277024 76680 128 2811
2813 0 580128 276896 76880 153 2812
2814 0 579872 276864 76880 148 2813
2815 0 579616 276832 76920 108 2814
2816 0 579392 276704 76920 107 2815
2817 0 579136 276672 76840 140 2816
2818 0 578880 276640 76760 128 2817
2819 0 578656 276608 76640 81 2818
2820 0 578496 276608 76440 32 2819
2821 0 578432 276576 76200 51 2820
2822 0 578560 276512 75960 75 2821
2823 0 578720 276512 75760 64 2822
2824 0 578976 276512 75760 122 2823
2825 0 579200 276640 75760 45 2824
2826 0 579424 276768 75760 86 2825
2827 0 579680 276800 75720 139 2826
2828 0 579872 276928 75600 115 2827
2829 0 580096 277056 75480 120 2828
2830 0 580320 277216 75440 120 2829
2831 0 580512 277408 75440 60 2830
2832 0 580768 277408 75440 32 2831
2833 0 580928 277216 75400 64 2832
2834 0 581024 276960 75400 81 2833
2835 0 590496 275648 73880 166 962
2836 0 590688 275456 73880 196 2835
2837 0 590880 275264 73880 135 2836
2838 0 591040 275040 73920 124 2837
2839 0 591200 274880 74040 228 2838
2840 0 591328 274688 74160 273 2839
2841 0 591328 274432 74240 245 2840
2842 0 591264 274240 74400 264 2841
2843 0 591360 274176 74640 243 2842
2844 0 591392 274016 74880 192 2843
2845 0 591296 273856 75080 208 2844
2846 0 591136 273792 75280 163 2845
2847 0 591008 273632 75440 189 2846
2848 0 590976 273440 75600 226 2847
2849 0 590848 273312 75800 186 2848
2850 0 590752 273216 75880 128 2849
2851 0 590752 272960 75880 71 2850
2852 0 590784 272704 75880 98 2851
2853 0 590848 272224 75800 148 2852
2854 0 591008 272064 75680 98 2853
2855 0 591232 271936 75640 107 2854
2856 0 591456 271776 75640 107 2855
2857 0 591680 271648 75640 122 2856
2858 0 591936 271648 75640 131 2857
2859 0 592032 271584 75760 45 2858
2860 0 591904 271424 75960 32 2859
2861 0 591744 271264 76080 64 2860
2862 0 591744 271104 76080 90 2861
2863 0 591584 271104 75880 51 2862
2864 0 591328 271104 75760 45 2863
2865 0 591072 271040 75760 32 2864
2866 0 591680 270880 76240 91 2862
2867 0 591584 270720 76360 86 2866
2868 0 591616 270528 76160 75 2867
2869 0 591776 270368 75960 60 2868
2870 0 591904 270208 75760 75 2869
2871 0 591904 270080 75600 71 2870
2872 0 592128 270112 75440 32 2871
2873 0 592288 269984 75280 32 2872
2874 0 592384 269984 75240 32 2873
2875 0 591872 269856 75480 71 2871
2876 0 591744 269632 75360 45 2875
2877 0 591648 269408 75240 64 2876
2878 0 591520 269248 75080 32 2877
2879 0 591616 269024 75000 32 2878
2880 0 591648 268992 75000 64 2879
2881 0 591456 270560 76560 108 2867
2882 0 591424 270400 76760 102 2881
2883 0 591328 270176 76920 60 2882
2884 0 591296 270144 76960 45 2883
2885 0 590880 270336 77040 32 2884
2886 0 591328 269984 77160 64 2884
2887 0 591488 269824 77360 108 2886
2888 0 591648 269664 77560 107 2887
2889 0 591840 269536 77680 96 2888
2890 0 592000 269408 77880 60 2889
2891 0 592064 269152 77960 64 2890
2892 0 592032 268896 78000 75 2891
2893 0 591936 268672 78080 80 2892
2894 0 591744 268480 78120 40 2893
2895 0 591680 268224 78160 80 2894
2896 0 591520 268000 78160 60 2895
2897 0 591520 267776 78280 91 2896
2898 0 591648 267552 78400 64 2897
2899 0 591840 267456 78560 75 2898
2900 0 591968 267456 78600 51 2899
2901 0 591968 267200 78560 120 2900
2902 0 591872 266944 78440 75 2901
2903 0 591712 266784 78280 32 2902
2904 0 591680 266784 78240 32 2903
2905 0 592224 267456 78680 81 2900
2906 0 592480 267456 78760 60 2905
2907 0 592736 267456 78840 178 2906
2908 0 592992 267552 78800 172 2907
2909 0 593248 267520 78800 128 2908
2910 0 593504 267520 78840 104 2909
2911 0 593568 267520 78880 120 2910
2912 0 593696 267424 78680 81 2911
2913 0 593952 267424 78600 51 2912
2914 0 594208 267424 78560 75 2913
2915 0 594464 267424 78560 86 2914
2916 0 594720 267520 78520 64 2915
2917 0 594848 267552 78520 45 2916
2918 0 593728 267648 79040 71 2911
2919 0 593984 267680 79120 64 2918
2920 0 594240 267680 79200 102 2919
2921 0 594496 267680 79280 75 2920
2922 0 594688 267552 79400 71 2921
2923 0 594848 267456 79600 45 2922
2924 0 594944 267456 79720 64 2923
2925 0 592192 271584 75560 91 2859
2926 0 592384 271520 75360 98 2925
2927 0 592544 271360 75160 96 2926
2928 0 592704 271200 75040 120 2927
2929 0 592896 271072 74920 150 2928
2930 0 593120 270944 74840 115 2929
2931 0 593344 270816 74760 96 2930
2932 0 593568 270720 74680 90 2931
2933 0 593696 270592 74600 115 2932
2934 0 593536 270656 74400 71 2933
2935 0 593312 270656 74200 32 2934
2936 0 593216 270656 74080 32 2935
2937 0 593024 270464 74120 71 2936
2938 0 592832 270304 74160 75 2937
2939 0 592576 270240 74240 51 2938
2940 0 592352 270336 74320 45 2939
2941 0 592320 270592 74320 40 2940
2942 0 592384 270848 74280 71 2941
2943 0 592448 270912 74240 64 2942
2944 0 593216 270720 73800 60 2936
2945 0 593280 270912 73600 64 2944
2946 0 593344 271104 73400 51 2945
2947 0 593344 271232 73160 64 2946
2948 0 593280 271264 72920 51 2947
2949 0 593088 271296 72720 45 2948
2950 0 592832 271296 72640 51 2949
2951 0 592576 271168 72680 81 2950
2952 0 592512 270912 72640 51 2951
2953 0 592352 270720 72600 40 2952
2954 0 592256 270464 72640 75 2953
2955 0 592160 270208 72680 60 2954
2956 0 592160 269952 72600 40 2955
2957 0 593888 270400 74520 135 2933
2958 0 594144 270368 74480 96 2957
2959 0 594400 270368 74440 75 2958
2960 0 594560 270208 74320 45 2959
2961 0 594720 270048 74120 60 2960
2962 0 594976 269984 74080 51 2961
2963 0 595232 269952 74000 136 2962
2964 0 595488 269888 74000 160 2963
2965 0 595712 269760 74040 102 2964
2966 0 595872 269664 74240 168 2965
2967 0 596032 269600 74440 115 2966
2968 0 595872 269664 74640 45 2967
2969 0 595840 269696 74920 60 2968
2970 0 595808 269728 75080 32 2969
2971 0 596224 269472 74560 102 2967
2972 0 596448 269376 74720 71 2971
2973 0 596640 269344 74880 107 2972
2974 0 596864 269216 75040 91 2973
2975 0 597056 269056 75160 80 2974
2976 0 597280 268864 75160 115 2975
2977 0 597472 268704 75200 120 2976
2978 0 597632 268512 75120 96 2977
2979 0 597856 268320 75120 80 2978
2980 0 598080 268160 75120 107 2979
2981 0 598304 267968 75120 45 2980
2982 0 598528 267904 75240 71 2981
2983 0 598624 267808 75360 136 2982
2984 0 598816 268000 75440 102 2983
2985 0 599008 268160 75560 40 2984
2986 0 599264 268224 75640 45 2985
2987 0 599456 268384 75800 40 2986
2988 0 599680 268480 75880 40 2987
2989 0 599776 268544 75960 51 2988
2990 0 598784 267584 75440 134 2983
2991 0 598976 267424 75480 86 2990
2992 0 599136 267264 75640 86 2991
2993 0 599200 267040 75760 136 2992
2994 0 599200 267008 75800 140 2993
2995 0 599392 267200 75840 160 2994
2996 0 599424 267456 75920 71 2995
2997 0 599456 267648 76080 45 2996
2998 0 599488 267808 76280 51 2997
2999 0 599552 268000 76440 86 2998
3000 0 599648 268128 76480 60 2999
3001 0 599200 266784 75920 128 2994
3002 0 599392 266592 75920 32 3001
3003 0 599520 266464 75920 107 3002
3004 0 599680 266624 76040 128 3003
3005 0 599712 266688 76120 122 3004
3006 0 599808 266848 76320 108 3005
3007 0 599904 267072 76400 98 3006
3008 0 600064 267232 76600 71 3007
3009 0 600256 267392 76640 71 3008
3010 0 600480 267520 76640 102 3009
3011 0 600704 267680 76640 32 3010
3012 0 600960 267712 76600 60 3011
3013 0 601184 267808 76520 60 3012
3014 0 601376 267872 76360 120 3013
3015 0 601536 268032 76200 60 3014
3016 0 599680 266528 76320 122 3005
3017 0 599680 266304 76480 141 3016
3018 0 599520 266144 76680 143 3017
3019 0 599520 265984 76880 60 3018
3020 0 599584 265760 77000 81 3019
3021 0 599744 265600 77160 96 3020
3022 0 599904 265472 77320 60 3021
3023 0 599936 265440 77320 51 3022
3024 0 599712 266272 75880 120 3003
3025 0 599808 266016 75880 107 3024
3026 0 599904 265760 75840 71 3025
3027 0 600096 265536 75840 71 3026
3028 0 600224 265280 75760 136 3027
3029 0 600384 265120 75600 98 3028
3030 0 600480 264896 75480 107 3029
3031 0 600672 264704 75360 96 3030
3032 0 600896 264608 75200 51 3031
3033 0 601120 264512 75120 75 3032
3034 0 601376 264480 75120 32 3033
3035 0 601632 264480 75120 96 3034
3036 0 601888 264544 75120 51 3035
3037 0 602112 264736 75120 32 3036
3038 0 590560 273408 75840 262 2850
3039 0 590304 273472 75840 197 3038
3040 0 590112 273440 76000 218 3039
3041 0 589952 273280 76160 257 3040
3042 0 589792 273184 76360 251 3041
3043 0 589664 273024 76560 237 3042
3044 0 589568 272896 76760 237 3043
3045 0 589472 272768 77000 175 3044
3046 0 589440 272608 77200 120 3045
3047 0 589440 272352 77320 128 3046
3048 0 589376 272160 77520 202 3047
3049 0 589184 271968 77640 197 3048
3050 0 589056 271744 77680 186 3049
3051 0 589024 271616 77800 196 3050
3052 0 589280 271648 78040 32 3051
3053 0 589472 271616 77880 32 3052
3054 0 589696 271776 77760 32 3053
3055 0 590080 271264 77840 32 3054
3056 0 590304 271200 77560 32 3055
3057 0 590848 271136 77760 32 3056
3058 0 590880 271072 77840 32 3057
3059 0 589024 271360 77840 175 3051
3060 0 588896 271136 77840 240 3059
3061 0 588704 270944 77880 197 3060
3062 0 588512 270752 77920 136 3061
3063 0 588320 270560 77960 120 3062
3064 0 588128 270368 77960 139 3063
3065 0 587936 270176 77880 251 3064
3066 0 587712 270048 77800 272 3065
3067 0 587456 269984 77720 289 3066
3068 0 587200 269984 77640 259 3067
3069 0 586944 269952 77560 237 3068
3070 0 586688 269856 77480 235 3069
3071 0 586432 269856 77440 237 3070
3072 0 586176 269824 77400 251 3071
3073 0 585920 269792 77320 243 3072
3074 0 585696 269664 77320 270 3073
3075 0 585440 269664 77240 256 3074
3076 0 585184 269568 77160 235 3075
3077 0 584992 269408 77120 200 3076
3078 0 584800 269248 77040 203 3077
3079 0 584576 269152 76880 237 3078
3080 0 584480 269152 76880 249 3079
3081 0 584480 269376 76760 186 3080
3082 0 584288 269568 76800 102 3081
3083 0 584128 269728 77000 75 3082
3084 0 583968 269888 77200 137 3083
3085 0 583808 270048 77400 131 3084
3086 0 583712 270208 77560 107 3085
3087 0 583360 270016 77680 32 3086
3088 0 583328 270048 77760 32 3087
3089 0 583104 270176 77880 32 3088
3090 0 583072 270176 77960 32 3089
3091 0 583296 269984 78080 32 3088
3092 0 583648 270496 78400 32 3091
3093 0 583872 270400 78520 40 3092
3094 0 584064 270304 78680 91 3093
3095 0 584256 270272 78840 98 3094
3096 0 584288 270080 79000 80 3095
3097 0 584128 269984 79160 45 3096
3098 0 583584 270432 77560 86 3086
3099 0 583456 270656 77560 124 3098
3100 0 583392 270912 77560 107 3099
3101 0 583392 271168 77520 96 3100
3102 0 583392 271424 77520 96 3101
3103 0 583456 271680 77480 75 3102
3104 0 583584 271904 77360 75 3103
3105 0 583712 272064 77160 75 3104
3106 0 583840 272224 76960 96 3105
3107 0 583936 272448 76880 98 3106
3108 0 583968 272640 76720 60 3107
3109 0 584096 272800 76520 51 3108
3110 0 584192 272960 76320 122 3109
3111 0 584320 273088 76120 45 3110
3112 0 584320 273248 75920 75 3111
3113 0 584320 273248 75640 81 3112
3114 0 584320 273248 75360 32 3113
3115 0 584288 273120 75120 32 3114
3116 0 584192 272960 74920 60 3115
3117 0 584192 272704 74920 40 3116
3118 0 584160 272448 74920 40 3117
3119 0 583968 272256 74920 71 3118
3120 0 583808 272096 75080 60 3119
3121 0 583552 272064 75160 51 3120
3122 0 583296 272064 75160 128 3121
3123 0 583200 272064 75200 137 3122
3124 0 584256 268992 76760 208 3080
3125 0 584032 268960 76600 245 3124
3126 0 583872 268800 76400 206 3125
3127 0 583712 268768 76160 150 3126
3128 0 583520 268608 76040 207 3127
3129 0 583328 268544 76000 272 3128
3130 0 583168 268544 75800 163 3129
3131 0 582976 268448 75640 120 3130
3132 0 582816 268448 75440 120 3131
3133 0 582656 268608 75240 91 3132
3134 0 582560 268768 75040 120 3133
3135 0 582496 268960 74840 120 3134
3136 0 582496 269184 74680 120 3135
3137 0 582496 269440 74600 168 3136
3138 0 582528 269632 74440 71 3137
3139 0 582528 269888 74400 51 3138
3140 0 582496 269984 74360 51 3139
3141 0 582656 270112 74200 120 3140
3142 0 582880 270112 74080 64 3141
3143 0 583040 270176 73880 124 3142
3144 0 583232 270208 73720 124 3143
3145 0 583456 270208 73600 107 3144
3146 0 583648 270368 73560 40 3145
3147 0 583840 270560 73560 75 3146
3148 0 583968 270816 73600 115 3147
3149 0 584000 271040 73720 98 3148
3150 0 584000 271296 73800 51 3149
3151 0 584000 271328 73800 60 3150
3152 0 584000 271584 73800 80 3151
3153 0 583968 271840 73800 80 3152
3154 0 583840 272064 73640 45 3153
3155 0 583584 272096 73600 32 3154
3156 0 583328 272128 73520 64 3155
3157 0 583072 272192 73480 32 3156
3158 0 582816 272320 73400 32 3157
3159 0 582624 272480 73360 60 3158
3160 0 582592 272736 73320 60 3159
3161 0 582720 272960 73320 32 3160
3162 0 582816 273184 73160 32 3161
3163 0 582848 273248 73080 51 3162
3164 0 584544 271328 73560 32 3151
3165 0 584992 271552 72960 160 3164
3166 0 585248 271488 72920 120 3165
3167 0 585504 271488 72880 75 3166
3168 0 585760 271456 72760 71 3167
3169 0 585952 271520 72560 71 3168
3170 0 586144 271616 72440 60 3169
3171 0 582560 270144 73960 32 3141
3172 0 582464 270112 73680 40 3171
3173 0 582272 270048 73480 45 3172
3174 0 582080 270176 73320 60 3173
3175 0 581856 270272 73240 75 3174
3176 0 581632 270272 73040 32 3175
3177 0 581536 270080 72880 81 3176
3178 0 581408 269856 72840 71 3177
3179 0 581216 269664 72880 51 3178
3180 0 581024 269472 72880 40 3179
3181 0 580832 269312 72840 40 3180
3182 0 580640 269184 72720 71 3181
3183 0 580448 268992 72720 71 3182
3184 0 580288 268768 72720 71 3183
3185 0 580192 268512 72720 45 3184
3186 0 580096 268288 72720 32 3185
3187 0 582304 270176 74320 80 3140
3188 0 582080 270368 74320 124 3187
3189 0 581888 270496 74480 40 3188
3190 0 581632 270560 74480 80 3189
3191 0 581376 270656 74600 124 3190
3192 0 581120 270752 74680 189 3191
3193 0 580896 270912 74680 157 3192
3194 0 580640 270976 74680 148 3193
3195 0 580384 271040 74680 101 3194
3196 0 580128 271104 74720 102 3195
3197 0 579936 271296 74800 124 3196
3198 0 579872 271360 74840 124 3197
3199 0 579936 271584 74720 71 3198
3200 0 580032 271776 74520 60 3199
3201 0 580032 272032 74480 40 3200
3202 0 580064 272224 74320 60 3201
3203 0 580192 272416 74160 51 3202
3204 0 580352 272640 74080 60 3203
3205 0 580384 272896 74080 32 3204
3206 0 580448 273152 74040 45 3205
3207 0 580576 273376 74040 40 3206
3208 0 580832 273472 74040 51 3207
3209 0 581088 273472 73960 80 3208
3210 0 581344 273376 73960 81 3209
3211 0 581568 273184 73960 80 3210
3212 0 581792 273056 73960 32 3211
3213 0 582016 273056 73920 51 3212
3214 0 579712 271520 75040 71 3198
3215 0 579616 271680 75280 75 3214
3216 0 579552 271744 75560 98 3215
3217 0 579488 271808 75800 122 3216
3218 0 579488 271840 75840 120 3217
3219 0 579232 271840 75840 81 3218
3220 0 579008 271744 75720 60 3219
3221 0 578816 271552 75600 32 3220
3222 0 578656 271392 75480 71 3221
3223 0 578464 271200 75480 91 3222
3224 0 578272 271008 75480 51 3223
3225 0 578112 270816 75440 98 3224
3226 0 578016 270592 75320 60 3225
3227 0 577856 270368 75200 60 3226
3228 0 577792 270144 75080 75 3227
3229 0 577792 269888 75080 40 3228
3230 0 577952 269696 74920 71 3229
3231 0 578144 269664 74720 60 3230
3232 0 578240 269664 74640 51 3231
3233 0 579488 271872 76120 81 3218
3234 0 579328 271904 76360 96 3233
3235 0 579168 271904 76560 96 3234
3236 0 579104 271904 76840 122 3235
3237 0 579136 271776 77080 81 3236
3238 0 579136 271616 77280 60 3237
3239 0 579168 271424 77440 40 3238
3240 0 579040 271200 77480 32 3239
3241 0 578912 271008 77640 51 3240
3242 0 578784 270848 77800 139 3241
3243 0 578784 270592 77800 124 3242
3244 0 578688 270400 77640 136 3243
3245 0 578496 270208 77600 156 3244
3246 0 578464 270176 77600 153 3245
3247 0 578720 269728 78240 32 3246
3248 0 579264 269888 78520 32 3247
3249 0 579968 270080 78320 32 3248
3250 0 580000 270080 78200 32 3249
3251 0 578304 270016 77480 107 3246
3252 0 578048 269920 77480 71 3251
3253 0 577792 269920 77480 32 3252
3254 0 577536 269952 77480 136 3253
3255 0 577280 270016 77480 96 3254
3256 0 577024 270080 77440 64 3255
3257 0 576768 270112 77360 32 3256
3258 0 576512 270048 77280 51 3257
3259 0 576320 269888 77360 71 3258
3260 0 576128 269728 77400 75 3259
3261 0 575936 269536 77440 60 3260
3262 0 575936 269280 77480 81 3261
3263 0 575936 269248 77480 86 3262
3264 0 583264 268288 76040 232 3129
3265 0 583264 268032 76040 224 3264
3266 0 583200 267776 76040 286 3265
3267 0 583104 267552 75960 315 3266
3268 0 583008 267392 75760 309 3267
3269 0 582944 267136 75720 313 3268
3270 0 582848 267072 75600 312 3269
3271 0 582688 267232 75800 207 3270
3272 0 582528 267264 76000 104 3271
3273 0 582368 267264 76200 124 3272
3274 0 582208 267264 76400 101 3273
3275 0 582112 267264 76640 71 3274
3276 0 582112 267328 76920 32 3275
3277 0 582112 267456 77160 98 3276
3278 0 582112 267456 77440 160 3277
3279 0 582176 267296 77640 40 3278
3280 0 582208 267136 77840 32 3279
3281 0 582240 266944 78000 71 3280
3282 0 582240 266816 78080 40 3281
3283 0 581728 266688 77880 32 3282
3284 0 581600 267232 78080 32 3283
3285 0 581664 267008 78600 32 3284
3286 0 582080 267136 78800 32 3285
3287 0 582336 266656 78280 131 3282
3288 0 582400 266464 78440 51 3287
3289 0 582528 266336 78440 51 3288
3290 0 582688 266176 78560 75 3289
3291 0 582848 266080 78760 75 3290
3292 0 583008 265984 78960 51 3291
3293 0 583168 265792 79080 32 3292
3294 0 583360 265600 79120 80 3293
3295 0 583520 265440 79000 32 3294
3296 0 583680 265280 78880 64 3295
3297 0 583744 265120 78680 45 3296
3298 0 583776 264896 78560 40 3297
3299 0 583904 264672 78520 51 3298
3300 0 584032 264416 78520 40 3299
3301 0 584064 264160 78520 51 3300
3302 0 584064 263904 78520 32 3301
3303 0 584064 263712 78720 64 3302
3304 0 583936 263552 78920 71 3303
3305 0 583776 263392 79120 64 3304
3306 0 583552 263392 79240 32 3305
3307 0 583520 263424 79240 32 3306
3308 0 582400 266208 78200 156 3289
3309 0 582240 266048 78000 32 3308
3310 0 582112 265888 77800 71 3309
3311 0 581952 265696 77640 75 3310
3312 0 581760 265504 77560 115 3311
3313 0 581632 265248 77560 80 3312
3314 0 581472 265024 77640 71 3313
3315 0 581280 264832 77720 75 3314
3316 0 581024 264768 77720 60 3315
3317 0 580832 264608 77760 51 3316
3318 0 580736 264384 77920 81 3317
3319 0 580736 264128 77920 51 3318
3320 0 580672 263872 77920 51 3319
3321 0 580672 263840 77920 51 3320
3322 0 582624 266944 75520 275 3270
3323 0 582464 266784 75400 175 3322
3324 0 582272 266592 75320 148 3323
3325 0 582208 266336 75320 209 3324
3326 0 582048 266144 75240 186 3325
3327 0 581952 265952 75040 163 3326
3328 0 581824 265792 74840 164 3327
3329 0 581728 265600 74640 164 3328
3330 0 581728 265472 74440 266 3329
3331 0 581824 265280 74320 256 3330
3332 0 581664 265088 74240 150 3331
3333 0 581664 264928 74040 108 3332
3334 0 581664 264768 73840 98 3333
3335 0 581664 264544 73680 160 3334
3336 0 581664 264288 73600 150 3335
3337 0 581728 264096 73400 128 3336
3338 0 581824 264032 73160 86 3337
3339 0 582048 263936 72760 150 3338
3340 0 581952 264128 72600 156 3339
3341 0 581824 264352 72480 139 3340
3342 0 581728 264608 72560 115 3341
3343 0 581696 264736 72560 131 3342
3344 0 581536 264928 72680 71 3343
3345 0 581312 264928 72800 32 3344
3346 0 581120 264800 72680 60 3345
3347 0 580864 264800 72600 32 3346
3348 0 580640 264832 72720 40 3347
3349 0 580448 264960 72720 32 3348
3350 0 581632 264736 72280 60 3343
3351 0 581536 264736 72040 40 3350
3352 0 581408 264576 71880 104 3351
3353 0 581344 264480 71840 81 3352
3354 0 581312 264320 71640 64 3353
3355 0 581344 264256 71400 32 3354
3356 0 581504 264256 71160 96 3355
3357 0 581184 264480 72040 124 3353
3358 0 580928 264480 72120 32 3357
3359 0 580704 264352 72040 32 3358
3360 0 582240 263744 72840 164 3339
3361 0 582464 263648 72680 227 3360
3362 0 582560 263840 72520 178 3361
3363 0 582688 264000 72360 141 3362
3364 0 582944 264064 72280 136 3363
3365 0 583008 264128 72120 128 3364
3366 0 583232 263968 72120 90 3365
3367 0 583456 263904 72120 64 3366
3368 0 583712 263872 72120 71 3367
3369 0 583968 263776 72120 107 3368
3370 0 584128 263648 72280 120 3369
3371 0 584288 263456 72360 102 3370
3372 0 584288 263232 72520 64 3371
3373 0 584320 263136 72640 60 3372
3374 0 583456 264192 72680 32 3367
3375 0 583584 264384 72800 71 3374
3376 0 583520 264640 72840 60 3375
3377 0 583520 264800 73080 71 3376
3378 0 583456 264896 73320 45 3377
3379 0 583264 265056 73400 40 3378
3380 0 583104 264288 71880 40 3365
3381 0 583136 264320 71840 32 3380
3382 0 583104 264512 72000 32 3381
3383 0 583168 264800 71960 32 3382
3384 0 582912 264832 72040 32 3383
3385 0 582560 264864 72440 32 3384
3386 0 583296 264480 71640 134 3381
3387 0 583488 264672 71520 104 3386
3388 0 583552 264928 71440 128 3387
3389 0 583584 265184 71320 178 3388
3390 0 583456 265408 71200 218 3389
3391 0 583392 265472 71120 226 3390
3392 0 583488 265696 71280 124 3391
3393 0 583680 265888 71280 81 3392
3394 0 583904 266016 71280 96 3393
3395 0 584160 265984 71280 96 3394
3396 0 584224 265984 71280 96 3395
3397 0 584448 265856 71320 51 3396
3398 0 584704 265856 71320 71 3397
3399 0 584960 265920 71280 71 3398
3400 0 585152 265952 71120 32 3399
3401 0 585376 266016 71000 40 3400
3402 0 585632 266016 71000 40 3401
3403 0 585888 266080 71000 81 3402
3404 0 586144 266144 71000 60 3403
3405 0 586400 266240 70920 107 3404
3406 0 586560 266432 70880 51 3405
3407 0 586688 266592 70680 45 3406
3408 0 586816 266752 70520 45 3407
3409 0 586880 266912 70320 60 3408
3410 0 587008 267168 70280 45 3409
3411 0 587104 267424 70280 51 3410
3412 0 587136 267680 70240 71 3411
3413 0 587168 267936 70240 75 3412
3414 0 587168 268064 70240 60 3413
3415 0 584224 266048 71000 96 3396
3416 0 584384 266112 70800 75 3415
3417 0 584576 266144 70640 107 3416
3418 0 584800 266272 70520 81 3417
3419 0 584992 266464 70520 81 3418
3420 0 585184 266624 70440 60 3419
3421 0 585344 266784 70240 32 3420
3422 0 585440 267008 70120 64 3421
3423 0 585440 267264 70120 75 3422
3424 0 585504 267520 70200 75 3423
3425 0 585568 267712 70360 51 3424
3426 0 585728 267904 70440 32 3425
3427 0 585984 268000 70360 32 3426
3428 0 586080 268000 70240 60 3427
3429 0 583296 265792 71440 163 3392
3430 0 583040 265760 71560 96 3429
3431 0 582912 265696 71600 115 3430
3432 0 582688 265728 71760 122 3431
3433 0 582432 265760 71800 139 3432
3434 0 582368 265792 71800 148 3433
3435 0 582240 265632 71640 32 3434
3436 0 582144 265600 72040 32 3435
3437 0 582176 265952 71720 115 3434
3438 0 581952 265920 71840 90 3437
3439 0 581696 265856 71840 107 3438
3440 0 581472 265984 71960 124 3439
3441 0 581280 266176 72080 124 3440
3442 0 581216 266240 72320 160 3441
3443 0 581088 266400 72480 80 3442
3444 0 581024 266560 72480 80 3443
3445 0 582112 266112 71520 40 3437
3446 0 582112 266240 71280 32 3445
3447 0 582112 266176 71000 32 3446
3448 0 582144 266016 70800 40 3447
3449 0 582304 266016 70560 86 3448
3450 0 582464 265984 70360 71 3449
3451 0 582656 265952 70200 51 3450
3452 0 582912 265984 70200 51 3451
3453 0 583168 265984 70240 45 3452
3454 0 583200 266016 70240 51 3453
3455 0 583072 265696 71840 32 3431
3456 0 583168 265632 72080 45 3455
3457 0 583328 265632 72280 32 3456
3458 0 583424 265632 72320 40 3457
3459 0 583424 265888 72280 45 3458
3460 0 583616 266080 72280 86 3459
3461 0 583840 266240 72280 71 3460
3462 0 584032 266400 72240 60 3461
3463 0 584128 266656 72240 64 3462
3464 0 584032 266912 72240 32 3463
3465 0 583968 267168 72240 71 3464
3466 0 583904 267232 72200 32 3465
3467 0 583680 265664 72320 45 3458
3468 0 583936 265760 72240 86 3467
3469 0 584128 265888 72120 40 3468
3470 0 584320 266080 72120 40 3469
3471 0 584544 266240 72040 51 3470
3472 0 584704 266432 72000 96 3471
3473 0 584832 266656 71840 102 3472
3474 0 584928 266848 71680 102 3473
3475 0 585056 267040 71640 75 3474
3476 0 583552 265440 70880 108 3391
3477 0 583712 265472 70680 75 3476
3478 0 583744 265536 70400 32 3477
3479 0 583776 265696 70200 90 3478
3480 0 583872 265952 70200 120 3479
3481 0 584032 266176 70200 141 3480
3482 0 584160 266432 70240 115 3481
3483 0 584224 266592 70400 102 3482
3484 0 584384 266528 70600 60 3483
3485 0 584576 266528 70800 60 3484
3486 0 584672 266528 70880 51 3485
3487 0 584288 266848 70520 81 3483
3488 0 584288 267040 70720 86 3487
3489 0 584288 267264 70840 91 3488
3490 0 584192 267488 70960 96 3489
3491 0 584160 267744 71000 64 3490
3492 0 584128 268000 71000 71 3491
3493 0 584128 268256 70960 60 3492
3494 0 584128 268512 70960 64 3493
3495 0 584096 268768 70880 101 3494
3496 0 584096 268992 70760 86 3495
3497 0 584032 269248 70680 81 3496
3498 0 584128 269472 70560 75 3497
3499 0 584288 269664 70520 51 3498
3500 0 584416 269920 70520 64 3499
3501 0 584576 270144 70400 60 3500
3502 0 584608 270176 70400 60 3501
3503 0 584704 270112 70160 40 3502
3504 0 584928 269952 70160 32 3503
3505 0 585120 270048 70320 32 3504
3506 0 585120 270112 70320 32 3505
3507 0 584640 270432 70400 71 3502
3508 0 584736 270688 70400 81 3507
3509 0 584768 270944 70320 71 3508
3510 0 584736 271200 70320 71 3509
3511 0 584736 271456 70320 51 3510
3512 0 584832 271680 70200 81 3511
3513 0 584832 271936 70080 75 3512
3514 0 584928 272160 69960 90 3513
3515 0 585088 272384 69920 98 3514
3516 0 585184 272640 69920 81 3515
3517 0 585248 272896 69880 64 3516
3518 0 585280 273056 69800 75 3517
3519 0 582016 265088 74320 209 3331
3520 0 582208 264896 74360 166 3519
3521 0 582240 264864 74400 166 3520
3522 0 582816 265440 74400 32 3521
3523 0 582464 265760 74080 32 3522
3524 0 582336 264640 74520 217 3521
3525 0 582400 264384 74600 240 3524
3526 0 582592 264192 74600 226 3525
3527 0 582816 264032 74600 249 3526
3528 0 583040 263904 74600 207 3527
3529 0 583232 263712 74560 221 3528
3530 0 583424 263520 74600 249 3529
3531 0 583616 263328 74600 204 3530
3532 0 583840 263200 74600 209 3531
3533 0 584096 263104 74680 229 3532
3534 0 584288 262944 74760 189 3533
3535 0 584480 262816 74880 209 3534
3536 0 584576 262688 74960 214 3535
3537 0 584384 262592 75160 108 3536
3538 0 584224 262496 75360 86 3537
3539 0 584160 262400 75480 64 3538
3540 0 584064 262592 75680 96 3539
3541 0 584032 262752 75880 64 3540
3542 0 584032 262848 76120 64 3541
3543 0 584032 262976 76360 102 3542
3544 0 584192 263168 76560 45 3543
3545 0 584352 263328 76760 40 3544
3546 0 584512 263456 76960 45 3545
3547 0 584640 263584 77160 71 3546
3548 0 584672 263584 77440 51 3547
3549 0 584800 263488 77640 45 3548
3550 0 584800 263584 77880 32 3549
3551 0 584800 263712 77920 32 3550
3552 0 584160 262240 75640 40 3539
3553 0 584256 262272 75880 71 3552
3554 0 584352 262208 76120 51 3553
3555 0 584480 262080 76320 32 3554
3556 0 584704 262048 76480 40 3555
3557 0 584832 261984 76600 60 3556
3558 0 584128 261984 75640 32 3552
3559 0 583968 261760 75600 81 3558
3560 0 583776 261568 75600 124 3559
3561 0 583776 261440 75840 32 3560
3562 0 583744 261344 76080 71 3561
3563 0 583680 261312 76320 32 3562
3564 0 583616 261280 76400 32 3563
3565 0 583872 261216 76480 51 3564
3566 0 584128 261216 76480 60 3565
3567 0 584384 261248 76400 45 3566
3568 0 584544 261280 76160 45 3567
3569 0 584704 261184 75920 64 3568
3570 0 584832 260992 75760 71 3569
3571 0 585024 260832 75800 60 3570
3572 0 585280 260896 75840 81 3571
3573 0 585440 261088 75880 75 3572
3574 0 585440 261152 75880 75 3573
3575 0 583456 261312 76600 86 3564
3576 0 583232 261344 76760 71 3575
3577 0 583040 261440 76920 60 3576
3578 0 582848 261472 77080 98 3577
3579 0 582624 261376 77200 51 3578
3580 0 582400 261248 77240 32 3579
3581 0 582144 261184 77240 71 3580
3582 0 581920 260992 77240 90 3581
3583 0 581728 260800 77240 107 3582
3584 0 581568 260640 77360 51 3583
3585 0 581568 260448 77560 71 3584
3586 0 581760 260256 77560 75 3585
3587 0 581920 260192 77520 51 3586
3588 0 584832 262592 75000 178 3536
3589 0 585056 262496 75080 189 3588
3590 0 585312 262400 75120 197 3589
3591 0 585504 262368 75120 219 3590
3592 0 585728 262176 75120 150 3591
3593 0 585824 262112 75120 163 3592
3594 0 585792 261856 75040 81 3593
3595 0 585632 261632 74960 40 3594
3596 0 585376 261504 75040 64 3595
3597 0 585248 261376 75160 71 3596
3598 0 586080 261984 75120 166 3593
3599 0 586112 261952 75120 166 3598
3600 0 586176 262112 74880 156 3599
3601 0 586176 262208 74640 237 3600
3602 0 586336 262368 74480 207 3601
3603 0 586560 262560 74480 214 3602
3604 0 586720 262784 74520 183 3603
3605 0 586912 262944 74560 178 3604
3606 0 587168 263008 74640 120 3605
3607 0 587424 263008 74720 107 3606
3608 0 587488 263040 74760 86 3607
3609 0 586208 261856 75120 178 3599
3610 0 586432 261888 75240 196 3609
3611 0 586592 262016 75400 102 3610
3612 0 586720 262176 75560 90 3611
3613 0 586848 262336 75760 64 3612
3614 0 587008 262496 75960 40 3613
3615 0 587168 262528 76160 51 3614
3616 0 587264 262528 76280 75 3615
3617 0 586208 261600 75000 120 3609
3618 0 586272 261440 74800 143 3617
3619 0 586304 261408 74760 168 3618
3620 0 586336 261248 74960 137 3619
3621 0 586336 260992 74960 140 3620
3622 0 586272 260800 75160 157 3621
3623 0 586144 260640 75360 32 3622
3624 0 585920 260512 75400 51 3623
3625 0 585664 260512 75400 91 3624
3626 0 586464 261376 74560 166 3619
3627 0 586688 261216 74480 136 3626
3628 0 586784 260992 74360 197 3627
3629 0 586816 260896 74320 214 3628
3630 0 587072 260896 74320 160 3629
3631 0 587328 260896 74320 153 3630
3632 0 587584 260960 74200 156 3631
3633 0 587680 261056 74120 176 3632
3634 0 587872 260864 74160 91 3633
3635 0 587968 260608 74160 32 3634
3636 0 587936 260352 74200 51 3635
3637 0 588000 260192 74400 32 3636
3638 0 588160 260032 74600 51 3637
3639 0 588320 260032 74800 45 3638
3640 0 588448 260000 74960 75 3639
3641 0 587840 261216 73960 98 3633
3642 0 588000 261344 73800 80 3641
3643 0 588256 261408 73720 102 3642
3644 0 588512 261440 73680 124 3643
3645 0 588768 261568 73640 143 3644
3646 0 588928 261632 73440 122 3645
3647 0 589088 261760 73240 120 3646
3648 0 589248 261920 73040 115 3647
3649 0 589216 261920 72760 104 3648
3650 0 589248 261952 72480 98 3649
3651 0 589344 262080 72320 80 3650
3652 0 589440 262144 72080 80 3651
3653 0 589568 262112 71920 124 3652
3654 0 589824 262112 71960 81 3653
3655 0 590080 262176 72000 32 3654
3656 0 590336 262176 72040 51 3655
3657 0 590560 262304 72080 120 3656
3658 0 590816 262400 72120 104 3657
3659 0 591072 262368 72120 86 3658
3660 0 591200 262592 72240 71 3659
3661 0 591392 262784 72240 60 3660
3662 0 591648 262912 72240 96 3661
3663 0 591776 263104 72400 45 3662
3664 0 591872 263264 72600 51 3663
3665 0 591264 262176 72200 102 3659
3666 0 591520 262144 72240 91 3665
3667 0 591712 262272 72360 124 3666
3668 0 591968 262240 72360 120 3667
3669 0 592224 262112 72400 120 3668
3670 0 592480 262080 72440 141 3669
3671 0 592736 262080 72480 175 3670
3672 0 592992 262080 72440 102 3671
3673 0 593152 262048 72640 91 3672
3674 0 593248 262080 72880 124 3673
3675 0 593472 262048 73040 98 3674
3676 0 593696 261984 73200 107 3675
3677 0 593952 261920 73240 96 3676
3678 0 594208 261856 73320 80 3677
3679 0 589568 262208 71640 64 3653
3680 0 589568 262336 71400 86 3679
3681 0 589504 262368 71160 101 3680
3682 0 589376 262240 70960 128 3681
3683 0 589216 262176 70760 98 3682
3684 0 589024 262112 70560 98 3683
3685 0 588832 262112 70440 120 3684
3686 0 588800 261856 70480 120 3685
3687 0 588768 261600 70560 96 3686
3688 0 588768 261376 70680 60 3687
3689 0 588768 261216 70880 45 3688
3690 0 588640 261056 71040 81 3689
3691 0 588384 260960 71040 75 3690
3692 0 588192 260768 71040 71 3691
3693 0 588000 260576 71080 40 3692
3694 0 587840 260480 71280 40 3693
3695 0 587680 260320 71440 51 3694
3696 0 587488 260224 71600 64 3695
3697 0 587392 260128 71840 60 3696
3698 0 587392 260096 71880 60 3697
3699 0 588640 262240 70240 137 3685
3700 0 588512 262368 70040 150 3699
3701 0 588416 262528 69840 148 3700
3702 0 588352 262496 69600 176 3701
3703 0 588192 262592 69440 160 3702
3704 0 588000 262464 69640 140 3703
3705 0 587840 262368 69840 80 3704
3706 0 587616 262208 69880 32 3705
3707 0 587456 261984 70000 51 3706
3708 0 587424 261920 70080 40 3707
3709 0 588160 262688 69360 120 3703
3710 0 588384 262880 69400 81 3709
3711 0 588576 263072 69400 86 3710
3712 0 588736 263264 69360 120 3711
3713 0 588960 263424 69360 98 3712
3714 0 589152 263616 69440 81 3713
3715 0 589184 263648 69480 75 3714
3716 0 589184 263808 69280 101 3715
3717 0 589184 264032 69160 75 3716
3718 0 589152 264288 69040 40 3717
3719 0 589056 264384 69000 32 3718
3720 0 589376 263520 69600 32 3715
3721 0 589408 263456 69560 64 3720
3722 0 589408 263296 69800 101 3721
3723 0 589376 263392 70040 32 3722
3724 0 589472 263456 70280 71 3723
3725 0 589632 263584 70480 32 3724
3726 0 589440 263456 69280 108 3721
3727 0 589504 263488 69040 115 3726
3728 0 589568 263520 68920 131 3727
3729 0 589824 263648 68920 75 3728
3730 0 590080 263648 68960 40 3729
3731 0 590304 263680 68840 40 3730
3732 0 590432 263712 68840 51 3731
3733 0 589696 263520 68680 107 3728
3734 0 589824 263456 68440 136 3733
3735 0 589952 263456 68200 140 3734
3736 0 590048 263456 67960 197 3735
3737 0 590048 263456 67880 241 3736
3738 0 589792 263328 67840 200 3737
3739 0 589760 263296 67800 207 3738
3740 0 589856 263072 67680 203 3739
3741 0 589856 262848 67560 226 3740
3742 0 589696 262656 67480 221 3741
3743 0 589472 262720 67640 156 3742
3744 0 589216 262720 67640 102 3743
3745 0 588992 262784 67640 32 3744
3746 0 589504 263296 67800 75 3739
3747 0 589248 263296 67840 90 3746
3748 0 589024 263488 67880 108 3747
3749 0 588800 263648 67920 60 3748
3750 0 588576 263712 68040 60 3749
3751 0 588320 263808 68120 40 3750
3752 0 588128 264000 68080 45 3751
3753 0 588000 264224 68040 51 3752
3754 0 590080 263552 67640 150 3737
3755 0 590144 263520 67400 124 3754
3756 0 589984 263328 67280 157 3755
3757 0 589760 263328 67160 120 3756
3758 0 589536 263392 67000 32 3757
3759 0 589440 263552 66800 98 3758
3760 0 589504 263776 66680 80 3759
3761 0 589536 263872 66640 75 3760
3762 0 590304 263520 67200 120 3755
3763 0 590400 263648 66960 175 3762
3764 0 590560 263776 66760 136 3763
3765 0 590688 263968 66640 80 3764
3766 0 590848 264160 66520 51 3765
3767 0 590976 264320 66360 120 3766
3768 0 591072 264576 66360 45 3767
3769 0 591200 264640 66320 96 3768
3770 0 588128 262784 69120 51 3709
3771 0 588160 262784 68840 32 3770
3772 0 588128 262624 68600 71 3771
3773 0 588032 262528 68480 75 3772
3774 0 587872 262752 68360 51 3773
3775 0 587744 262976 68320 40 3774
3776 0 587648 263232 68280 32 3775
3777 0 587776 263488 68240 32 3776
3778 0 587872 263584 68160 71 3777
3779 0 588000 262304 68360 64 3773
3780 0 588000 262048 68360 60 3779
3781 0 587808 261856 68400 91 3780
3782 0 587648 261664 68360 98 3781
3783 0 587456 261472 68320 60 3782
3784 0 587424 261216 68320 60 3783
3785 0 587424 260960 68320 81 3784
3786 0 587456 260736 68320 122 3785
3787 0 587200 260736 68320 101 3786
3788 0 586944 260736 68400 51 3787
3789 0 586752 260704 68520 40 3788
3790 0 587520 260480 68400 80 3786
3791 0 587424 260256 68480 102 3790
3792 0 587424 260000 68520 107 3791
3793 0 587392 259776 68680 120 3792
3794 0 587200 259584 68680 81 3793
3795 0 587040 259360 68720 71 3794
3796 0 586944 259136 68800 96 3795
3797 0 586880 258880 68880 71 3796
3798 0 586752 258656 68880 80 3797
3799 0 586624 258432 68880 60 3798
3800 0 586496 258208 68880 80 3799
3801 0 586464 258112 68880 101 3800
3802 0 586656 257984 68760 81 3801
3803 0 586848 257792 68720 45 3802
3804 0 586976 257568 68680 40 3803
3805 0 586976 257312 68680 32 3804
3806 0 586880 257056 68760 45 3805
3807 0 586848 256864 68840 45 3806
3808 0 586272 257920 68920 64 3801
3809 0 586176 257696 69040 81 3808
3810 0 586016 257504 69200 64 3809
3811 0 585984 257344 69400 71 3810
3812 0 585920 257184 69640 60 3811
3813 0 585888 257088 69880 81 3812
3814 0 585888 257088 70160 64 3813
3815 0 585824 257056 70400 71 3814
3816 0 585728 256928 70600 96 3815
3817 0 585600 257056 70840 98 3816
3818 0 585440 257216 71000 45 3817
3819 0 585376 257248 71040 45 3818
3820 0 589472 262272 72480 80 3651
3821 0 589472 262528 72480 81 3820
3822 0 589472 262784 72480 80 3821
3823 0 589472 263008 72320 90 3822
3824 0 589376 263232 72240 86 3823
3825 0 589344 263456 72120 45 3824
3826 0 589248 263648 71960 81 3825
3827 0 589152 263872 71840 102 3826
3828 0 589152 264096 71680 98 3827
3829 0 589088 264288 71480 81 3828
3830 0 589088 264480 71280 98 3829
3831 0 589056 264640 71080 98 3830
3832 0 588928 264800 70880 81 3831
3833 0 588800 264992 70680 104 3832
3834 0 588800 265216 70480 71 3833
3835 0 588928 265440 70360 81 3834
3836 0 589024 265632 70200 81 3835
3837 0 589088 265888 70080 148 3836
3838 0 589248 266048 69960 122 3837
3839 0 589376 266240 69840 122 3838
3840 0 589472 266400 69640 86 3839
3841 0 589632 266592 69480 90 3840
3842 0 589696 266848 69400 120 3841
3843 0 589728 267040 69240 120 3842
3844 0 589824 267232 69040 75 3843
3845 0 589856 267424 68880 75 3844
3846 0 589888 267648 68760 98 3845
3847 0 589952 267808 68560 98 3846
3848 0 589952 268032 68400 81 3847
3849 0 590016 268224 68240 64 3848
3850 0 589856 268352 68040 115 3849
3851 0 589696 268352 67800 104 3850
3852 0 589536 268480 67600 104 3851
3853 0 589344 268672 67600 86 3852
3854 0 589312 268736 67600 124 3853
3855 0 589248 268576 67360 175 3854
3856 0 589248 268544 67080 51 3855
3857 0 589120 268448 66880 40 3856
3858 0 588992 268224 66800 51 3857
3859 0 588960 268160 66800 51 3858
3860 0 589312 268992 67640 150 3854
3861 0 589216 269248 67640 124 3860
3862 0 589120 269504 67520 81 3861
3863 0 589024 269600 67480 81 3862
3864 0 589152 269760 67320 32 3863
3865 0 589408 269824 67320 32 3864
3866 0 589664 269792 67280 51 3865
3867 0 589728 269728 67240 45 3866
3868 0 588832 269792 67520 75 3863
3869 0 588736 270016 67600 107 3868
3870 0 588608 270240 67640 80 3869
3871 0 588448 270432 67720 40 3870
3872 0 588256 270464 67920 32 3871
3873 0 588064 270624 68000 51 3872
3874 0 588032 270848 68160 32 3873
3875 0 588096 270944 68400 32 3874
3876 0 586688 260672 74240 160 3629
3877 0 586592 260416 74200 166 3876
3878 0 586400 260224 74120 148 3877
3879 0 586240 260096 73920 124 3878
3880 0 586080 260000 73720 90 3879
3881 0 585856 260000 73600 64 3880
3882 0 585600 260032 73520 86 3881
3883 0 585376 260032 73400 124 3882
3884 0 585120 260032 73400 102 3883
3885 0 584864 260032 73400 102 3884
3886 0 584800 260032 73120 75 3885
3887 0 584672 259968 72880 51 3886
3888 0 584416 259840 72840 80 3887
3889 0 584256 259744 72840 71 3888
3890 0 584608 260032 73480 80 3885
3891 0 584352 259904 73480 80 3890
3892 0 584096 259840 73480 80 3891
3893 0 583840 259744 73480 80 3892
3894 0 583616 259616 73520 120 3893
3895 0 583360 259520 73560 124 3894
3896 0 583104 259520 73640 120 3895
3897 0 582848 259552 73720 120 3896
3898 0 582592 259648 73760 90 3897
3899 0 582368 259776 73880 178 3898
3900 0 582144 259936 73920 164 3899
3901 0 581888 260000 73880 148 3900
3902 0 581632 260000 73880 120 3901
3903 0 581536 260000 73880 107 3902
3904 0 581472 260160 74120 124 3903
3905 0 581408 260384 74240 81 3904
3906 0 581248 260608 74280 81 3905
3907 0 581312 260864 74400 45 3906
3908 0 581472 260992 74560 32 3907
3909 0 581664 261152 74560 51 3908
3910 0 581312 259840 73880 120 3903
3911 0 581088 259712 73960 153 3910
3912 0 580928 259648 74120 168 3911
3913 0 580960 259808 74320 32 3912
3914 0 580992 259872 74560 137 3913
3915 0 580928 259904 74800 32 3914
3916 0 580960 259872 75080 98 3915
3917 0 580992 259872 75360 81 3916
3918 0 581056 259744 75600 71 3917
3919 0 581088 259680 75680 32 3918
3920 0 580768 259520 74280 107 3912
3921 0 580608 259360 74400 108 3920
3922 0 580352 259328 74400 101 3921
3923 0 580096 259296 74440 96 3922
3924 0 579872 259168 74520 120 3923
3925 0 579680 259008 74480 137 3924
3926 0 579520 258784 74440 156 3925
3927 0 579360 258624 74240 64 3926
3928 0 579168 258432 74200 108 3927
3929 0 578944 258272 74120 128 3928
3930 0 578784 258176 74120 81 3929
3931 0 578624 258112 73920 60 3930
3932 0 578496 258112 73680 64 3931
3933 0 578432 258144 73400 64 3932
3934 0 578432 258176 73120 45 3933
3935 0 578368 258112 72880 32 3934
3936 0 578112 258048 72800 60 3935
3937 0 578080 258048 72800 51 3936
3938 0 578752 258048 74360 115 3930
3939 0 578592 257888 74560 64 3938
3940 0 578432 257696 74600 107 3939
3941 0 578304 257504 74720 115 3940
3942 0 578336 257472 75000 202 3941
3943 0 578432 257600 75240 102 3942
3944 0 578592 257760 75360 108 3943
3945 0 578752 257856 75560 75 3944
3946 0 578912 257856 75760 60 3945
3947 0 578976 257856 75920 32 3946
3948 0 585664 262528 75000 104 3591
3949 0 585760 262784 75000 71 3948
3950 0 585952 262976 75000 81 3949
3951 0 586144 263168 74920 80 3950
3952 0 586336 263360 74920 81 3951
3953 0 586560 263520 74840 75 3952
3954 0 586784 263712 74840 71 3953
3955 0 586944 263936 74720 60 3954
3956 0 587104 264064 74920 80 3955
3957 0 587264 264128 75120 102 3956
3958 0 587392 264160 75360 160 3957
3959 0 587424 264160 75640 60 3958
3960 0 587584 264128 75840 71 3959
3961 0 587744 264064 76040 101 3960
3962 0 587776 264000 76280 71 3961
3963 0 587776 263968 76560 60 3962
3964 0 587808 263904 76800 32 3963
3965 0 587968 263776 77000 51 3964
3966 0 588160 263680 77160 32 3965
3967 0 588320 263520 77360 107 3966
3968 0 588544 263392 77360 120 3967
3969 0 588896 263360 77240 32 3968
3970 0 589024 263104 77320 32 3969
3971 0 589184 262976 77520 45 3970
3972 0 589344 262880 77720 122 3971
3973 0 589440 262880 77880 90 3972
3974 0 586976 264128 74520 102 3955
3975 0 586976 264352 74400 51 3974
3976 0 587072 264608 74400 71 3975
3977 0 587232 264768 74400 32 3976
3978 0 587456 265088 73160 32 3977
3979 0 586368 264640 72960 40 3978
3980 0 586240 264640 72720 101 3979
3981 0 585984 264672 72680 75 3980
3982 0 585760 264768 72560 71 3981
3983 0 585536 264928 72520 60 3982
3984 0 585280 264992 72520 75 3983
3985 0 585152 264992 72480 91 3984
3986 0 587392 264832 74600 45 3977
3987 0 587584 264768 74760 32 3986
3988 0 587808 264896 74760 60 3987
3989 0 588032 264960 74640 75 3988
3990 0 588256 265056 74560 90 3989
3991 0 588480 265152 74440 98 3990
3992 0 588640 265312 74240 60 3991
3993 0 588832 265504 74120 40 3992
3994 0 588928 265728 74000 51 3993
3995 0 588992 265984 74080 51 3994
3996 0 588992 266208 74240 108 3995
3997 0 589120 266432 74280 80 3996
3998 0 589312 266624 74360 60 3997
3999 0 589504 266816 74400 40 3998
4000 0 589632 266880 74480 60 3999
4001 0 581472 265568 74480 239 3330
4002 0 581280 265600 74680 286 4001
4003 0 581120 265568 74880 256 4002
4004 0 580864 265472 74880 245 4003
4005 0 580608 265472 74880 228 4004
4006 0 580352 265536 74960 172 4005
4007 0 580160 265728 75000 160 4006
4008 0 579968 265920 75000 160 4007
4009 0 579776 266080 75080 135 4008
4010 0 579584 266208 75280 150 4009
4011 0 579360 266304 75360 131 4010
4012 0 579136 266304 75520 81 4011
4013 0 578880 266304 75520 128 4012
4014 0 578624 266304 75520 102 4013
4015 0 578528 266272 75520 102 4014
4016 0 578304 266144 75520 32 4015
4017 0 578048 266048 75480 75 4016
4018 0 577824 266048 75320 104 4017
4019 0 577600 266016 75200 108 4018
4020 0 577344 266016 75120 108 4019
4021 0 577120 266080 75000 86 4020
4022 0 576896 266240 74880 102 4021
4023 0 576704 266400 74840 101 4022
4024 0 576480 266528 74800 81 4023
4025 0 576224 266528 74760 64 4024
4026 0 575968 266496 74760 51 4025
4027 0 575712 266496 74760 122 4026
4028 0 575456 266496 74880 81 4027
4029 0 575232 266464 75000 124 4028
4030 0 575008 266368 75080 128 4029
4031 0 574848 266208 75200 45 4030
4032 0 574688 266016 75280 64 4031
4033 0 574592 265760 75280 122 4032
4034 0 574592 265664 75280 96 4033
4035 0 574624 265408 75320 45 4034
4036 0 574592 265152 75320 71 4035
4037 0 574400 265120 75120 40 4036
4038 0 574336 265184 74960 40 4037
4039 0 574432 265664 75480 98 4034
4040 0 574208 265536 75600 115 4039
4041 0 573984 265376 75640 131 4040
4042 0 573728 265376 75760 163 4041
4043 0 573568 265312 75840 172 4042
4044 0 573664 265120 75640 91 4043
4045 0 573696 264928 75440 64 4044
4046 0 573792 264768 75240 90 4045
4047 0 574048 264768 75280 64 4046
4048 0 574272 264704 75360 32 4047
4049 0 573376 265184 75960 175 4043
4050 0 573152 265024 76040 128 4049
4051 0 572960 264896 76160 115 4050
4052 0 572789.3 264853.34 76240 103 4051
4053 0 572681 264762.06 75600 -1 4052
4054 0 572704 264832 76280 98 4052
4055 0 572480 264768 76320 136 4054
4056 0 571330.25 264426 76240 135 4055
4057 0 571178.94 264605.06 76640 163 4056
4058 0 571207.5 264506.16 76040 164 4056
4059 0 571329.5 264561 76000 164 4058
4060 0 571070.2 264748.4 75840 164 4059
4061 0 570774.2 264920.88 75760 134 4060
4062 0 570112 264928 75600 75 4061
4063 0 570530.1 264120.38 76120 81 4058
4064 0 570336 263776 76160 40 4063
4065 0 570176 263584 76080 60 4064
4066 0 570048 263360 75920 60 4065
4067 0 569607.94 263636.06 75920 -1 4066
4068 0 569559.6 263592.8 75840 -1 4067
4069 0 569984 263200 75720 75 4066
4070 0 569920 263104 75480 81 4069
4071 0 569696 263072 75320 75 4070
4072 0 569536 263008 75120 71 4071
4073 0 569376 262880 74920 64 4072
4074 0 569376 262784 74640 75 4073
4075 0 569504 262752 74400 51 4074
4076 0 569632 262688 74160 71 4075
4077 0 569632 262528 73920 75 4076
4078 0 578528 266272 75800 45 4015
4079 0 578528 266112 76000 32 4078
4080 0 578528 265856 76040 32 4079
4081 0 578656 265632 76160 81 4080
4082 0 578816 265504 76360 75 4081
4083 0 579040 265440 76520 75 4082
4084 0 579296 265408 76560 80 4083
4085 0 579552 265280 76600 75 4084
4086 0 579808 265184 76640 60 4085
4087 0 580032 265056 76640 51 4086
4088 0 580288 265056 76640 51 4087
4089 0 580544 265024 76600 51 4088
4090 0 580768 264928 76560 81 4089
4091 0 579968 266080 74760 101 4008
4092 0 580000 266208 74520 45 4091
4093 0 580000 266368 74320 51 4092
4094 0 579968 266592 74120 96 4093
4095 0 579872 266816 74000 102 4094
4096 0 579680 267040 74000 32 4095
4097 0 579520 267200 73840 60 4096
4098 0 579360 267360 73680 81 4097
4099 0 579200 267520 73520 96 4098
4100 0 579040 267744 73520 51 4099
4101 0 578848 267936 73440 60 4100
4102 0 578752 268192 73440 40 4101
4103 0 578656 268448 73440 75 4102
4104 0 578624 268640 73640 32 4103
4105 0 578464 268672 73880 32 4104
4106 0 578464 268736 73880 45 4105
4107 0 580192 265312 74960 140 4006
4108 0 580000 265120 75000 192 4107
4109 0 579744 264992 75040 160 4108
4110 0 579584 264864 75200 128 4109
4111 0 579488 264608 75200 86 4110
4112 0 579392 264384 75320 124 4111
4113 0 579360 264128 75320 136 4112
4114 0 579360 263872 75320 124 4113
4115 0 579328 263616 75320 135 4114
4116 0 579168 263424 75160 122 4115
4117 0 579104 263360 75080 86 4116
4118 0 579104 263136 75360 150 4117
4119 0 579296 262976 75280 154 4118
4120 0 579424 262976 75040 140 4119
4121 0 579584 262912 74800 104 4120
4122 0 579616 262752 74600 32 4121
4123 0 579616 262720 74600 32 4122
4124 0 578976 263200 74880 71 4117
4125 0 578816 263200 74680 189 4124
4126 0 578624 263200 74480 136 4125
4127 0 578368 263232 74400 131 4126
4128 0 578112 263168 74280 178 4127
4129 0 577920 263104 74120 202 4128
4130 0 577920 263072 74080 186 4129
4131 0 577664 263168 74080 203 4130
4132 0 577472 263360 74080 124 4131
4133 0 577280 263520 74040 156 4132
4134 0 577056 263648 74040 124 4133
4135 0 576800 263712 74080 96 4134
4136 0 576576 263776 74200 40 4135
4137 0 576352 263776 74360 71 4136
4138 0 576160 263744 74520 96 4137
4139 0 576000 263680 74720 90 4138
4140 0 575840 263648 74920 60 4139
4141 0 575616 263488 75000 40 4140
4142 0 575360 263360 74920 32 4141
4143 0 578112 262880 74080 107 4130
4144 0 578272 262688 74120 156 4143
4145 0 578400 262560 74040 139 4144
4146 0 578240 262368 74080 32 4145
4147 0 578048 262432 74440 32 4146
4148 0 578656 262560 74040 160 4145
4149 0 578784 262560 74080 209 4148
4150 0 578752 262400 74280 91 4149
4151 0 578560 262368 74440 163 4150
4152 0 578368 262464 74600 160 4151
4153 0 578336 262464 74880 45 4152
4154 0 578368 262432 75160 32 4153
4155 0 578400 262432 75200 40 4154
4156 0 578528 262592 75400 64 4155
4157 0 578624 262624 75560 60 4156
4158 0 578112 262592 75280 32 4155
4159 0 577856 262848 75960 32 4158
4160 0 578048 262976 76040 32 4159
4161 0 579008 262496 73920 166 4149
4162 0 579168 262400 73680 120 4161
4163 0 579232 262240 73480 96 4162
4164 0 579232 262176 73280 134 4163
4165 0 579360 262400 73280 128 4164
4166 0 579328 262624 73160 81 4165
4167 0 579296 262880 73040 51 4166
4168 0 579232 262944 73040 40 4167
4169 0 579072 262048 73120 160 4164
4170 0 578880 261888 73000 217 4169
4171 0 578976 261664 72760 32 4170
4172 0 579200 261568 72880 32 4171
4173 0 579456 261728 72720 32 4172
4174 0 579488 261728 72680 32 4173
4175 0 578656 261760 72920 212 4170
4176 0 578624 261728 72920 209 4175
4177 0 578464 261504 72960 200 4176
4178 0 578400 261248 73040 166 4177
4179 0 578304 261024 73160 107 4178
4180 0 578176 260928 73400 32 4179
4181 0 577920 260864 73480 60 4180
4182 0 577728 260736 73600 98 4181
4183 0 577504 260672 73720 81 4182
4184 0 577280 260672 73880 51 4183
4185 0 577088 260672 74000 45 4184
4186 0 578400 261728 72720 128 4176
4187 0 578240 261568 72520 101 4186
4188 0 578240 261504 72440 157 4187
4189 0 578496 261408 72440 128 4188
4190 0 578720 261280 72360 160 4189
4191 0 578944 261152 72400 143 4190
4192 0 579168 260992 72440 124 4191
4193 0 579360 260832 72520 115 4192
4194 0 579616 260800 72600 80 4193
4195 0 579872 260800 72600 60 4194
4196 0 580128 260768 72600 64 4195
4197 0 580352 260608 72560 75 4196
4198 0 580600.4 260482.4 72600 75 4197
4199 0 580981.4 260392.33 72600 -1 4198
4200 0 578208 261472 72400 148 4188
4201 0 578016 261472 72600 124 4200
4202 0 577760 261504 72640 80 4201
4203 0 577504 261536 72640 45 4202
4204 0 577248 261600 72640 80 4203
4205 0 577248 261344 72640 40 4204
4206 0 577152 261120 72560 40 4205
4207 0 577248 260960 72760 32 4206
4208 0 577344 260960 72800 32 4207
4209 0 577024 261728 72680 98 4204
4210 0 576832 261920 72720 51 4209
4211 0 576640 262080 72680 40 4210
4212 0 576384 262208 72680 71 4211
4213 0 576224 262400 72840 81 4212
4214 0 576128 262624 72960 40 4213
4215 0 576096 262880 72960 51 4214
4216 0 576000 263104 73000 32 4215
4217 0 578048 261408 72200 134 4200
4218 0 577888 261344 72000 98 4217
4219 0 577728 261248 71800 51 4218
4220 0 577504 261184 71640 137 4219
4221 0 577312 261152 71480 120 4220
4222 0 577280 261408 71520 40 4221
4223 0 577152 261632 71520 45 4222
4224 0 576928 261760 71560 32 4223
4225 0 576672 261760 71560 51 4224
4226 0 576448 261664 71680 51 4225
4227 0 576256 261504 71800 75 4226
4228 0 576064 261344 71840 40 4227
4229 0 575904 261184 71720 71 4228
4230 0 575744 260992 71640 75 4229
4231 0 577248 260992 71280 96 4221
4232 0 577248 260960 71240 90 4231
4233 0 577280 261216 70920 32 4232
4234 0 577344 261312 70640 32 4233
4235 0 577248 261216 70400 64 4234
4236 0 577152 261216 70160 60 4235
4237 0 576928 261344 70160 71 4236
4238 0 576768 261568 70160 75 4237
4239 0 576608 261664 70120 96 4238
4240 0 576448 261600 69920 75 4239
4241 0 576288 261568 69680 45 4240
4242 0 576160 261536 69440 75 4241
4243 0 576128 261632 69200 81 4242
4244 0 576064 261664 68960 71 4243
4245 0 576032 261568 68840 75 4244
4246 0 576608 261760 70360 51 4239
4247 0 576640 261920 70560 91 4246
4248 0 576544 262176 70600 81 4247
4249 0 576320 262144 70720 75 4248
4250 0 576064 262176 70760 75 4249
4251 0 576000 262336 70960 60 4250
4252 0 576096 262592 70960 81 4251
4253 0 576352 262400 71240 32 4252
4254 0 576480 262624 71440 91 4253
4255 0 576224 262528 71480 81 4254
4256 0 576000 262624 71640 32 4255
4257 0 575776 262592 71760 32 4256
4258 0 575520 262496 71840 51 4257
4259 0 576608 262848 71520 96 4254
4260 0 576544 263072 71400 75 4259
4261 0 576576 263136 71160 90 4260
4262 0 576672 263008 70960 64 4261
4263 0 576832 262880 70840 32 4262
4264 0 577088 260800 71040 108 4232
4265 0 576896 260608 70960 135 4264
4266 0 576736 260448 70840 150 4265
4267 0 576608 260224 70760 131 4266
4268 0 576512 260000 70680 122 4267
4269 0 576352 259840 70520 120 4268
4270 0 576512 259616 70520 120 4269
4271 0 576672 259456 70440 101 4270
4272 0 576544 259232 70400 120 4271
4273 0 576544 259104 70160 101 4272
4274 0 576704 259072 69920 60 4273
4275 0 576864 258912 69720 71 4274
4276 0 577088 258848 69600 71 4275
4277 0 577312 258816 69480 45 4276
4278 0 576928 259456 70320 45 4271
4279 0 577120 259488 70160 86 4278
4280 0 577312 259488 69960 45 4279
4281 0 577472 259328 69760 60 4280
4282 0 577664 259168 69680 64 4281
4283 0 577920 259104 69680 32 4282
4284 0 578176 259136 69680 51 4283
4285 0 578208 259136 69680 45 4284
4286 0 576160 259648 70440 86 4269
4287 0 576000 259456 70480 166 4286
4288 0 575808 259264 70400 244 4287
4289 0 575808 259232 70400 260 4288
4290 0 575904 259104 70200 196 4289
4291 0 575872 258944 70000 32 4290
4292 0 575808 258784 69800 200 4291
4293 0 575552 258784 69760 139 4292
4294 0 575392 258944 69600 115 4293
4295 0 575136 259040 69560 96 4294
4296 0 574912 259136 69480 115 4295
4297 0 574720 259168 69320 80 4296
4298 0 574656 259136 69240 45 4297
4299 0 575392 258624 69560 86 4293
4300 0 575232 258464 69440 164 4299
4301 0 575168 258432 69400 163 4300
4302 0 575200 258176 69400 80 4301
4303 0 575360 257952 69320 32 4302
4304 0 575424 257824 69080 32 4303
4305 0 575456 257760 69000 71 4304
4306 0 574912 258400 69320 71 4301
4307 0 574656 258336 69200 51 4306
4308 0 574496 258272 69000 45 4307
4309 0 574496 258208 68720 51 4308
4310 0 574496 258080 68520 81 4309
4311 0 575968 258656 69640 166 4292
4312 0 576128 258624 69440 102 4311
4313 0 576224 258624 69320 96 4312
4314 0 576064 258560 69120 32 4313
4315 0 575936 258720 68920 32 4314
4316 0 576384 258720 69120 32 4313
4317 0 576512 258912 69000 71 4316
4318 0 576608 259136 68880 51 4317
4319 0 576704 259360 68760 60 4318
4320 0 576704 259584 68640 51 4319
4321 0 576704 259840 68640 60 4320
4322 0 576672 260096 68600 40 4321
4323 0 576672 260352 68520 81 4322
4324 0 576480 260544 68440 45 4323
4325 0 576288 260736 68440 32 4324
4326 0 576288 260768 68440 40 4325
4327 0 575648 259168 70600 131 4289
4328 0 575488 259136 70800 98 4327
4329 0 575584 259104 71040 128 4328
4330 0 575584 259104 71320 122 4329
4331 0 575424 258976 71520 175 4330
4332 0 575552 258848 71720 81 4331
4333 0 575584 258688 71920 45 4332
4334 0 575584 258528 72120 86 4333
4335 0 575584 258304 72280 124 4334
4336 0 575584 258048 72280 60 4335
4337 0 575648 257792 72280 75 4336
4338 0 575808 257600 72320 75 4337
4339 0 575936 257504 72360 71 4338
4340 0 575232 259136 70800 71 4328
4341 0 574976 259072 70840 108 4340
4342 0 574720 259040 70880 166 4341
4343 0 574688 259040 70880 175 4342
4344 0 574688 258976 70880 197 4343
4345 0 574656 258976 71160 104 4344
4346 0 574592 258848 71400 96 4345
4347 0 574528 258688 71640 141 4346
4348 0 574400 258656 71880 98 4347
4349 0 574624 258816 70680 140 4344
4350 0 574464 258656 70560 108 4349
4351 0 574272 258496 70480 101 4350
4352 0 574048 258464 70360 107 4351
4353 0 574016 258464 70360 120 4352
4354 0 574016 258624 70160 51 4353
4355 0 574016 258848 70040 64 4354
4356 0 573920 259040 69840 64 4355
4357 0 573920 259072 69760 96 4356
4358 0 573760 258336 70320 115 4353
4359 0 573536 258208 70360 80 4358
4360 0 573312 258048 70360 107 4359
4361 0 573152 257824 70360 71 4360
4362 0 572960 257632 70440 71 4361
4363 0 572736 257504 70480 131 4362
4364 0 572480 257600 70480 163 4363
4365 0 572288 257728 70320 163 4364
4366 0 572192 257856 70080 115 4365
4367 0 572096 257984 69880 71 4366
4368 0 572064 258016 69840 60 4367
4369 0 574464 259200 70800 71 4343
4370 0 574336 259424 70760 45 4369
4371 0 574336 259680 70760 98 4370
4372 0 574368 259904 70880 51 4371
4373 0 574304 260096 70960 98 4372
4374 0 574144 260192 70760 60 4373
4375 0 574080 260352 70520 51 4374
4376 0 574176 260480 70280 60 4375
4377 0 574240 260480 70200 60 4376
4378 0 574144 260224 71160 75 4373
4379 0 573984 260224 71360 91 4378
4380 0 573728 260256 71360 51 4379
4381 0 573472 260256 71360 71 4380
4382 0 573216 260288 71360 45 4381
4383 0 572992 260160 71360 90 4382
4384 0 572992 259904 71360 168 4383
4385 0 572800 259872 71520 198 4384
4386 0 572672 259648 71560 163 4385
4387 0 572576 259392 71560 40 4386
4388 0 572512 259136 71560 81 4387
4389 0 572416 258912 71480 104 4388
4390 0 572320 258656 71480 135 4389
4391 0 572256 258432 71640 64 4390
4392 0 572256 258272 71840 81 4391
4393 0 572192 258048 71960 90 4392
4394 0 572160 257984 72000 71 4393
4395 0 597856 281408 67720 32 440
4396 0 597920 281216 67880 60 4395
4397 0 598144 281024 67880 60 4396
4398 0 598336 280832 67920 150 4397
4399 0 598432 280608 68000 136 4398
4400 0 598624 280416 67960 163 4399
4401 0 598848 280224 67960 148 4400
4402 0 599072 280096 67960 91 4401
4403 0 599232 279936 68080 163 4402
4404 0 599424 279776 68160 172 4403
4405 0 599680 279680 68200 140 4404
4406 0 599904 279552 68240 128 4405
4407 0 600160 279424 68320 124 4406
4408 0 600384 279296 68360 153 4407
4409 0 600576 279104 68360 124 4408
4410 0 600768 278912 68400 200 4409
4411 0 600960 278720 68400 219 4410
4412 0 601024 278528 68400 240 4411
4413 0 600800 278368 68400 200 4412
4414 0 600576 278208 68400 137 4413
4415 0 600384 278048 68360 131 4414
4416 0 600128 277952 68360 153 4415
4417 0 599872 277920 68440 71 4416
4418 0 599840 277888 68480 40 4417
4419 0 600089.2 277877.8 68240 -1 4416
4420 0 599827.1 277628.66 68160 -1 4419
4421 0 599618.5 277619.1 68040 -1 4420
4422 0 599519.75 277656.25 67920 -1 4421
4423 0 599399.9 277694 67760 -1 4422
4424 0 599309.44 277699.94 67720 -1 4423
4425 0 599122.9 277580.62 67600 -1 4424
4426 0 598850.6 277517.62 67480 -1 4425
4427 0 598711.5 277462.72 67360 -1 4426
4428 0 598478.1 277476.44 67200 -1 4427
4429 0 597950.1 277528.34 67080 -1 4428
4430 0 597801.6 277692.62 67000 -1 4429
4431 0 597726.56 277825 66920 -1 4430
4432 0 597691.7 278207.12 66760 -1 4431
4433 0 597643.1 278257.38 66720 -1 4432
4434 0 601280 278432 68440 175 4412
4435 0 601536 278304 68480 156 4434
4436 0 601760 278112 68480 139 4435
4437 0 601984 277984 68440 128 4436
4438 0 602080 277760 68360 122 4437
4439 0 602240 277600 68320 120 4438
4440 0 602496 277824 68480 32 4439
4441 0 602624 277920 68440 32 4440
4442 0 602432 277408 68280 148 4439
4443 0 602656 277280 68360 150 4442
4444 0 602912 277312 68320 156 4443
4445 0 602944 277344 68280 140 4444
4446 0 603136 277280 68440 124 4445
4447 0 603296 277216 68640 128 4446
4448 0 603456 277248 68840 150 4447
4449 0 603680 277248 69000 124 4448
4450 0 603872 277216 69200 141 4449
4451 0 604064 277248 69400 148 4450
4452 0 604256 277280 69560 141 4451
4453 0 604384 277056 69480 71 4452
4454 0 604512 276832 69560 60 4453
4455 0 604576 276640 69720 81 4454
4456 0 604640 276448 69880 51 4455
4457 0 604704 276288 70080 60 4456
4458 0 604736 276192 70200 81 4457
4459 0 604448 277312 69720 107 4452
4460 0 604640 277376 69920 104 4459
4461 0 604800 277376 70160 71 4460
4462 0 604960 277440 70360 81 4461
4463 0 605120 277504 70560 143 4462
4464 0 605216 277504 70800 178 4463
4465 0 605280 277440 71040 178 4464
4466 0 605312 277344 71280 128 4465
4467 0 605184 277216 71480 124 4466
4468 0 605152 277120 71720 104 4467
4469 0 604992 276992 71920 96 4468
4470 0 604896 276960 72160 60 4469
4471 0 604768 276896 72400 90 4470
4472 0 604640 276896 72640 98 4471
4473 0 604576 276896 72720 120 4472
4474 0 604672 277120 72840 136 4473
4475 0 604736 277312 73040 32 4474
4476 0 604832 277312 73280 64 4475
4477 0 604928 277344 73520 120 4476
4478 0 604992 277472 73760 81 4477
4479 0 605056 277504 74040 120 4478
4480 0 605216 277568 74280 60 4479
4481 0 605376 277504 74480 81 4480
4482 0 605440 277472 74720 71 4481
4483 0 605440 277376 74880 45 4482
4484 0 604320 276896 72840 108 4473
4485 0 604160 276864 73040 96 4484
4486 0 603968 276864 73240 122 4485
4487 0 603904 276832 73320 122 4486
4488 0 603426 275817.06 73920 102 4487
4489 0 603456.3 276237.44 73720 87 4488
4490 0 603483.4 276591.38 73480 69 4489
4491 0 603264 276800 73360 60 4490
4492 0 603264 276896 73120 51 4491
4493 0 603264 276992 72960 60 4492
4494 0 603442 275641.06 74000 102 4488
4495 0 603426 275545.06 74200 257 4494
4496 0 603466 275337.06 74280 254 4495
4497 0 603578 274473.1 74280 160 4496
4498 0 603842 273777.06 74280 131 4497
4499 0 603690 272953.06 74240 153 4498
4500 0 603522 272593.06 74200 153 4499
4501 0 603098 272257.06 74120 -1 4500
4502 0 604198.6 272857.5 74880 75 4499
4503 0 604485.75 272731.5 75160 41 4502
4504 0 604484.25 272694.94 75240 32 4503
4505 0 604532 272710.3 75360 32 4504
4506 0 604582.3 272684.2 75480 32 4505
4507 0 604384 272704 75520 32 4506
4508 0 604478.8 272625.8 75640 53 4507
4509 0 604403.06 272599.9 75760 75 4508
4510 0 604480 272480 75960 40 4509
4511 0 604640 272416 76160 32 4510
4512 0 604716.8 272358.4 76280 39 4511
4513 0 604768 272320 76360 45 4512
4514 0 604768 272160 76560 64 4513
4515 0 604640 272032 76760 71 4514
4516 0 604544 272000 76840 71 4515
4517 0 604128 272640 75960 104 4509
4518 0 604096 272704 76200 181 4517
4519 0 604000 272544 76440 108 4518
4520 0 603840 272480 76640 107 4519
4521 0 603680 272384 76840 122 4520
4522 0 603520 272224 77040 40 4521
4523 0 603424 272064 77240 75 4522
4524 0 603360 271904 77440 98 4523
4525 0 603360 271744 77640 60 4524
4526 0 603328 271584 77840 40 4525
4527 0 603296 271360 77960 75 4526
4528 0 603136 271136 78000 51 4527
4529 0 603008 270880 78000 51 4528
4530 0 603008 270752 78000 51 4529
4531 0 603146 274481.06 74200 229 4497
4532 0 603026 274457.06 74080 163 4531
4533 0 603074 274353.06 73920 229 4532
4534 0 603066 274353.06 73760 229 4533
4535 0 603498 274273.06 73640 166 4534
4536 0 603602 274313.06 73560 166 4535
4537 0 603450 275457.06 74400 254 4496
4538 0 603394 275521.06 74560 254 4537
4539 0 603354 275529.06 74720 254 4538
4540 0 603226 275585.06 74840 115 4539
4541 0 602674.4 275291.22 74800 73 4540
4542 0 602304 274816 74760 32 4541
4543 0 603362 275569.12 74920 312 4540
4544 0 603530 275513.06 75000 312 4543
4545 0 603634 275457.06 75120 229 4544
4546 0 603322 274641.06 75120 128 4545
4547 0 603211.8 274466.53 75160 119 4546
4548 0 602776.6 274440.56 75320 84 4547
4549 0 602642.7 274199.56 75360 75 4548
4550 0 602548.1 273995.72 75480 49 4549
4551 0 602400 273920 75560 32 4550
4552 0 602242.6 273843.62 75640 32 4551
4553 0 602240 273888 75760 32 4552
4554 0 602112 273952 76000 64 4553
4555 0 602016 273984 76160 64 4554
4556 0 603754 275449.06 75200 200 4545
4557 0 603746 275585.06 75360 200 4556
4558 0 603714 275633.06 75480 75 4557
4559 0 603666 275545.06 75600 75 4558
4560 0 603722 275489.06 75680 75 4559
4561 0 603762 275329.06 75720 96 4560
4562 0 603754 275193.06 75840 96 4561
4563 0 603634 275073.06 75960 108 4562
4564 0 603634.94 275167.16 76200 84 4563
4565 0 603872 275309.2 76200 -1 4564
4566 0 604310.06 275222.75 76200 -1 4565
4567 0 604630.6 275202.75 76160 -1 4566
4568 0 604864 275200 76080 51 4567
4569 0 605120.25 275322.88 75960 60 4568
4570 0 605289.75 275529.88 76040 41 4569
4571 0 605280 275488 76080 32 4570
4572 0 605408 275552 76320 98 4571
4573 0 605568 275520 76520 108 4572
4574 0 605600 275680 76760 60 4573
4575 0 605632 275712 76800 80 4574
4576 0 603635.5 275276.72 76480 56 4564
4577 0 603534.4 275501.3 76640 40 4576
4578 0 603136 275744 76720 32 4577
4579 0 602912 275936 76720 71 4578
4580 0 602784 276160 76640 81 4579
4581 0 602784 276416 76640 60 4580
4582 0 602880 276672 76680 51 4581
4583 0 603104 276768 76760 32 4582
4584 0 603264 276768 76680 32 4583
4585 0 603746 275033.06 75680 96 4561
4586 0 603682 274897.06 75560 96 4585
4587 0 603666 274753.06 75480 124 4586
4588 0 603738 274665.06 75320 124 4587
4589 0 603850 274545.06 75120 128 4588
4590 0 603890 274497.06 74960 160 4589
4591 0 603658 275913.06 75680 32 4560
4592 0 604074 276385.06 75640 40 4591
4593 0 603986 276689.06 75640 40 4592
4594 0 604042 276817.06 75760 40 4593
4595 0 604290 275977.06 75320 40 4557
4596 0 604482 276009.06 75240 40 4595
4597 0 604746 275969.06 75120 45 4596
4598 0 603002 276265.06 74920 51 4543
4599 0 602842 276537.06 74960 51 4598
4600 0 603872 277024 73480 80 4487
4601 0 603872 277184 73680 96 4600
4602 0 603872 277216 73840 32 4601
4603 0 603872 277152 74120 45 4602
4604 0 603776 277024 74320 32 4603
4605 0 604032 277440 73840 40 4602
4606 0 604224 277632 73960 71 4605
4607 0 604416 277792 74000 51 4606
4608 0 604544 277856 74080 32 4607
4609 0 602912 277248 68040 32 4445
4610 0 602912 277024 67920 40 4609
4611 0 603040 276800 67920 32 4610
4612 0 603264 276640 67920 81 4611
4613 0 603456 276480 67960 80 4612
4614 0 603648 276288 67960 148 4613
4615 0 603840 276096 68000 107 4614
4616 0 604032 275904 68080 86 4615
4617 0 604224 275712 68120 120 4616
4618 0 604416 275520 68200 150 4617
4619 0 604576 275328 68240 139 4618
4620 0 604768 275136 68320 128 4619
4621 0 604928 274944 68400 107 4620
4622 0 605088 274784 68560 124 4621
4623 0 605184 274560 68720 120 4622
4624 0 605216 274336 68840 122 4623
4625 0 605152 274080 68960 120 4624
4626 0 605056 273824 69040 102 4625
4627 0 605024 273600 69160 120 4626
4628 0 604928 273408 69320 96 4627
4629 0 604928 273248 69520 108 4628
4630 0 604768 273088 69680 108 4629
4631 0 604608 272896 69800 51 4630
4632 0 604576 272736 70000 98 4631
4633 0 604576 272512 70160 60 4632
4634 0 604608 272288 70280 124 4633
4635 0 604704 272032 70280 120 4634
4636 0 604704 271776 70360 136 4635
4637 0 604704 271744 70640 153 4636
4638 0 604800 271744 70880 102 4637
4639 0 604864 271584 71080 86 4638
4640 0 604896 271424 71280 128 4639
4641 0 604832 271264 71480 96 4640
4642 0 604800 271072 71680 115 4641
4643 0 604736 270880 71880 120 4642
4644 0 604704 270624 71960 40 4643
4645 0 604768 270560 72240 32 4644
4646 0 604576 270400 72320 40 4645
4647 0 604448 270240 72480 75 4646
4648 0 604352 270080 72680 122 4647
4649 0 604352 269856 72840 136 4648
4650 0 604192 269696 72960 148 4649
4651 0 604123.5 269758.94 73000 96 4650
4652 0 604088.7 269936.06 73160 -1 4651
4653 0 604064.3 269976.66 73240 -1 4652
4654 0 603948.1 270351.75 73240 -1 4653
4655 0 604052.44 269996.8 73280 -1 4653
4656 0 603995.8 269996 73440 -1 4655
4657 0 603863.9 269425.72 72960 60 4651
4658 0 603675.6 269364.62 72960 51 4657
4659 0 603599.06 269327.94 73000 -1 4658
4660 0 603357.5 269369.38 73000 -1 4659
4661 0 603204.5 269272.88 73000 -1 4660
4662 0 603489.4 269299.03 73120 -1 4659
4663 0 603401.06 269244.44 73280 -1 4662
4664 0 603391 269150 73480 -1 4663
4665 0 603375.44 269067.62 73680 -1 4664
4666 0 603258 268870.88 73880 -1 4665
4667 0 603183.5 268761.6 74040 -1 4666
4668 0 603132.94 268712.3 74120 -1 4667
4669 0 602999.25 268381.88 74120 -1 4668
4670 0 602827.9 268374.72 74280 -1 4669
4671 0 602640.75 268233.03 74400 -1 4670
4672 0 602686 267699.12 74440 -1 4671
4673 0 602493.44 267396.66 74400 -1 4672
4674 0 602287 267283.6 74440 -1 4673
4675 0 602110.75 267248.38 74480 -1 4674
4676 0 601885.4 267271.5 74560 -1 4675
4677 0 601391.2 267064.2 74560 -1 4676
4678 0 601135.4 266805.44 74600 -1 4677
4679 0 601065 266650.7 74600 -1 4678
4680 0 600910.1 266575.94 74640 -1 4679
4681 0 600769.4 266584.38 74720 -1 4680
4682 0 600506.8 266538.1 74760 -1 4681
4683 0 600497.4 266510.7 74840 -1 4682
4684 0 600343.9 266346.53 74920 -1 4683
4685 0 600354.25 266233.3 74960 -1 4684
4686 0 603021.44 268306.3 74040 -1 4669
4687 0 604704 271552 70240 153 4636
4688 0 604576 271296 70200 107 4687
4689 0 604512 271040 70160 124 4688
4690 0 604448 270848 70000 86 4689
4691 0 604288 270688 69800 71 4690
4692 0 604160 270528 69600 64 4691
4693 0 603968 270432 69400 91 4692
4694 0 603808 270304 69240 131 4693
4695 0 603616 270272 69040 137 4694
4696 0 603424 270144 68880 135 4695
4697 0 603264 270112 68680 96 4696
4698 0 603040 270144 68560 120 4697
4699 0 602848 270112 68360 107 4698
4700 0 602688 270080 68160 101 4699
4701 0 602528 269952 67960 60 4700
4702 0 602400 269824 67800 96 4701
4703 0 602304 270080 67800 80 4702
4704 0 602208 270304 67640 45 4703
4705 0 602208 270464 67440 40 4704
4706 0 602112 270656 67240 60 4705
4707 0 602112 270912 67160 60 4706
4708 0 602144 271168 67080 51 4707
4709 0 602144 271424 67040 75 4708
4710 0 602080 271680 67000 80 4709
4711 0 602080 271936 66960 64 4710
4712 0 602048 272192 66920 40 4711
4713 0 602016 272448 66880 40 4712
4714 0 601952 272704 66800 51 4713
4715 0 601792 272928 66760 40 4714
4716 0 601600 273120 66760 40 4715
4717 0 601472 273312 66640 64 4716
4718 0 601440 273536 66600 96 4717
4719 0 601632 273696 66520 71 4718
4720 0 601792 273888 66480 32 4719
4721 0 601888 273952 66520 51 4720
4722 0 601280 273696 66480 75 4718
4723 0 601088 273856 66400 80 4722
4724 0 600896 274016 66360 71 4723
4725 0 600736 274176 66200 32 4724
4726 0 600544 274336 66120 40 4725
4727 0 600320 274496 66120 98 4726
4728 0 600160 274624 66160 32 4727
4729 0 602304 269600 67680 80 4702
4730 0 602240 269376 67560 91 4729
4731 0 602240 269120 67480 156 4730
4732 0 602208 268928 67440 163 4731
4733 0 602464 268928 67480 81 4732
4734 0 602688 268768 67520 64 4733
4735 0 602912 268640 67480 75 4734
4736 0 603104 268480 67440 60 4735
4737 0 603296 268448 67440 40 4736
4738 0 602048 268704 67440 91 4732
4739 0 601984 268640 67360 122 4738
4740 0 601760 268640 67200 128 4739
4741 0 601600 268800 67000 98 4740
4742 0 601472 268896 66800 40 4741
4743 0 601376 268864 66560 32 4742
4744 0 601376 268704 66360 154 4743
4745 0 601344 268448 66440 122 4744
4746 0 601152 268256 66520 86 4745
4747 0 600960 268096 66600 98 4746
4748 0 601056 268096 66840 32 4747
4749 0 601280 268192 66920 32 4748
4750 0 601472 268352 66960 32 4749
4751 0 601568 268512 66760 32 4750
4752 0 601760 268608 66760 32 4751
4753 0 601344 268736 66080 148 4744
4754 0 601184 268800 65880 148 4753
4755 0 600992 268800 65760 189 4754
4756 0 600960 269024 65920 157 4755
4757 0 600896 269280 65920 120 4756
4758 0 600896 269536 65840 98 4757
4759 0 601120 269696 65840 75 4758
4760 0 601184 269728 65880 71 4759
4761 0 600832 268768 65520 107 4755
4762 0 600640 268736 65320 178 4761
4763 0 600480 268672 65120 163 4762
4764 0 600416 268704 64880 237 4763
4765 0 600160 268672 64800 186 4764
4766 0 599936 268576 64680 124 4765
4767 0 599712 268576 64600 86 4766
4768 0 599680 268352 64720 32 4767
4769 0 599648 268160 64920 96 4768
4770 0 599488 267968 65040 32 4769
4771 0 599328 267840 65200 60 4770
4772 0 599072 267840 65200 80 4771
4773 0 598816 267840 65200 80 4772
4774 0 598560 267744 65200 102 4773
4775 0 598368 267744 65200 40 4774
4776 0 599456 268576 64600 60 4767
4777 0 599200 268544 64600 86 4776
4778 0 598976 268576 64400 32 4777
4779 0 598784 268384 64320 124 4778
4780 0 598560 268224 64320 90 4779
4781 0 598304 268192 64200 75 4780
4782 0 598144 268192 63960 75 4781
4783 0 597984 268192 63760 60 4782
4784 0 597824 268320 63560 75 4783
4785 0 597984 268512 63440 107 4784
4786 0 598080 268768 63440 71 4785
4787 0 597984 268896 63280 102 4786
4788 0 599040 268736 64200 150 4778
4789 0 599200 268960 64200 60 4788
4790 0 599328 269184 64240 51 4789
4791 0 599424 269408 64320 60 4790
4792 0 599584 269600 64480 60 4791
4793 0 599744 269824 64560 51 4792
4794 0 599840 270048 64680 40 4793
4795 0 6e+05 270112 64880 40 4794
4796 0 600256 270048 64880 32 4795
4797 0 600448 269888 64840 60 4796
4798 0 600576 269696 64720 80 4797
4799 0 600576 269664 64720 75 4798
4800 0 601984 268384 67360 80 4739
4801 0 601984 268128 67320 86 4800
4802 0 601984 267872 67320 71 4801
4803 0 601856 267616 67280 80 4802
4804 0 601664 267424 67280 80 4803
4805 0 601472 267232 67160 81 4804
4806 0 601280 267040 67080 40 4805
4807 0 601216 266784 67120 51 4806
4808 0 601152 266528 67160 80 4807
4809 0 601024 266304 67320 81 4808
4810 0 600960 266080 67440 150 4809
4811 0 600992 265888 67640 150 4810
4812 0 600992 265696 67840 86 4811
4813 0 600960 265472 67960 75 4812
4814 0 600928 265216 68040 120 4813
4815 0 600768 264992 68000 107 4814
4816 0 600640 264768 67960 75 4815
4817 0 600480 264576 67920 115 4816
4818 0 600288 264384 67960 122 4817
4819 0 600256 264192 68120 81 4818
4820 0 600096 264032 68280 102 4819
4821 0 600096 263808 68400 104 4820
4822 0 600032 263584 68520 137 4821
4823 0 599872 263456 68720 51 4822
4824 0 600032 263488 68920 71 4823
4825 0 600032 263520 68960 75 4824
4826 0 600256 263424 69040 40 4825
4827 0 600448 263296 69240 60 4826
4828 0 600544 263264 69480 64 4827
4829 0 600544 263264 69520 64 4828
4830 0 600032 263648 69080 32 4825
4831 0 600064 263840 68760 32 4830
4832 0 600192 263776 69280 75 4830
4833 0 600416 263872 69400 104 4832
4834 0 600576 263936 69600 122 4833
4835 0 600832 263968 69640 75 4834
4836 0 601056 264096 69680 81 4835
4837 0 601248 264288 69760 71 4836
4838 0 601440 264448 69880 60 4837
4839 0 601536 264448 70000 60 4838
4840 0 599776 263296 68920 71 4823
4841 0 599616 263136 69040 107 4840
4842 0 599552 262976 69240 90 4841
4843 0 599392 262848 69440 81 4842
4844 0 599232 262720 69640 102 4843
4845 0 599008 262592 69760 75 4844
4846 0 598848 262432 69840 71 4845
4847 0 599040 262272 69720 32 4846
4848 0 599136 262144 69480 71 4847
4849 0 599232 261920 69400 60 4848
4850 0 599232 261664 69520 51 4849
4851 0 598752 262400 70080 64 4846
4852 0 598784 262496 70360 120 4851
4853 0 598816 262592 70600 75 4852
4854 0 598880 262656 70840 81 4853
4855 0 599008 262720 71080 60 4854
4856 0 599136 262848 71280 75 4855
4857 0 599392 262880 71320 32 4856
4858 0 599552 262784 71440 71 4857
4859 0 598368 281504 67440 150 439
4860 0 598624 281504 67520 86 4859
4861 0 598848 281600 67600 80 4860
4862 0 599040 281760 67680 120 4861
4863 0 599072 281792 67720 108 4862
4864 0 598944 282016 67720 40 4863
4865 0 598912 282272 67840 45 4864
4866 0 598944 282368 67960 32 4865
4867 0 599296 281792 67840 102 4863
4868 0 599520 281824 67960 137 4867
4869 0 599776 281856 68040 134 4868
4870 0 6e+05 281824 68160 128 4869
4871 0 600256 281792 68280 122 4870
4872 0 600512 281792 68360 107 4871
4873 0 600704 281760 68520 107 4872
4874 0 600896 281728 68680 108 4873
4875 0 601056 281728 68880 120 4874
4876 0 601216 281696 69080 134 4875
4877 0 601344 281664 69320 128 4876
4878 0 601440 281696 69600 137 4877
4879 0 601536 281696 69880 189 4878
4880 0 601632 281696 70120 176 4879
4881 0 601728 281792 70360 160 4880
4882 0 601824 281920 70560 135 4881
4883 0 601984 282016 70760 140 4882
4884 0 602176 282176 70880 122 4883
4885 0 602141.7 282032.7 71000 -1 4884
4886 0 602138.3 282001.75 71160 -1 4885
4887 0 602061.4 281974 71360 -1 4886
4888 0 602014 281908.3 71440 -1 4887
4889 0 602052.1 281859.3 71640 -1 4888
4890 0 602032.6 281693.3 71880 -1 4889
4891 0 602173.9 281600.6 72040 -1 4890
4892 0 602167.75 281392.7 72200 -1 4891
4893 0 602160.25 281368.5 72240 -1 4892
4894 0 602137.2 281295.3 72360 -1 4893
4895 0 602239.4 281275 72520 -1 4894
4896 0 602265.1 281269.62 72560 -1 4895
4897 0 602554 281178.47 72760 -1 4896
4898 0 602651.25 281236.2 73000 -1 4897
4899 0 602745.2 281191.66 73160 -1 4898
4900 0 603081.2 280895.88 73160 -1 4899
4901 0 603126.6 280747.94 73280 -1 4900
4902 0 603071.2 280721.2 73320 -1 4901
4903 0 601898.9 281029 72240 -1 4893
4904 0 601712.4 280972.75 72160 -1 4903
4905 0 601600.9 281002.2 72040 -1 4904
4906 0 601619.6 281007.62 71960 -1 4905
4907 0 601379.4 281046.66 71880 -1 4906
4908 0 602304 282368 71000 81 4884
4909 0 602368 282560 71160 71 4908
4910 0 602368 282720 71360 107 4909
4911 0 602208 282880 71560 107 4910
4912 0 602048 283072 71720 135 4911
4913 0 601888 283232 71880 91 4912
4914 0 601760 283392 72080 139 4913
4915 0 601600 283488 72320 150 4914
4916 0 601472 283616 72520 139 4915
4917 0 601312 283680 72720 107 4916
4918 0 601152 283776 72920 32 4917
4919 0 601120 283968 73200 124 4918
4920 0 600896 284000 73320 101 4919
4921 0 600704 284032 73480 134 4920
4922 0 600601.6 284108.8 73640 129 4921
4923 0 600576 284128 73680 128 4922
4924 0 600384 284224 73880 104 4923
4925 0 600160 284256 74040 115 4924
4926 0 600128 284256 74320 101 4925
4927 0 600032 284288 74560 64 4926
4928 0 600032 284320 74840 98 4927
4929 0 6e+05 284384 75120 128 4928
4930 0 599840 284544 75320 71 4929
4931 0 599712 284704 75480 81 4930
4932 0 599712 284928 75680 81 4931
4933 0 599648 285120 75840 40 4932
4934 0 599648 285184 75880 32 4933
4935 0 599716.6 284819.75 73640 -1 4922
4936 0 599405.75 284924.72 73720 -1 4935
4937 0 598738.5 285276.88 73680 -1 4936
4938 0 598360.44 285400.25 73720 -1 4937
4939 0 598015.44 285657.38 73760 -1 4938
4940 0 597652.56 285705.38 73720 -1 4939
4941 0 597395 285714.25 73680 -1 4940
4942 0 597288.1 285696.8 73480 -1 4941
4943 0 597048.8 285745.88 73320 -1 4942
4944 0 596995.06 285733.06 73160 -1 4943
4945 0 597018.1 285557.22 72960 -1 4944
4946 0 596881 285515.56 72840 -1 4945
4947 0 596789.9 285452.3 72760 -1 4946
4948 0 596771.5 285543.66 72640 -1 4947
4949 0 596731.5 285606.06 72480 -1 4948
4950 0 596809.44 285440.53 72280 -1 4949
4951 0 596822.1 285380.12 72160 -1 4950
4952 0 596905.94 285319.2 71920 -1 4951
4953 0 596985.4 285218.47 71720 -1 4952
4954 0 596988 285236 71680 -1 4953
4955 0 597044.25 284803.1 71680 -1 4954
4956 0 597440.1 284735.4 71680 -1 4955
4957 0 597341.75 284357.7 71640 -1 4956
4958 0 597142.56 284180.62 71720 -1 4957
4959 0 596956.4 283821.8 71840 -1 4958
4960 0 596924 283795.3 71920 -1 4959
4961 0 599144.6 284531.2 73720 -1 4936
4962 0 597664 281376 66920 32 437
4963 0 597504 281760 66560 64 435
4964 0 597344 281888 66360 90 4963
4965 0 597184 281984 66160 108 4964
4966 0 597024 282016 65960 168 4965
4967 0 596208 281869.72 65080 135 4966
4968 0 595841.5 281669.1 64920 156 4967
4969 0 595384.9 281566.56 64800 140 4968
4970 0 594725.8 281365.1 64600 128 4969
4971 0 594803.9 281075.62 64520 256 4970
4972 0 593313.94 280929.22 64480 124 4971
4973 0 592753 280700.75 64440 186 4972
4974 0 591483.5 280349.75 64440 164 4973
4975 0 591442.7 280310.06 64360 141 4974
4976 0 591432.3 280338.5 64200 141 4975
4977 0 591374.1 280514.44 64000 120 4976
4978 0 591376.1 280745.4 63880 194 4977
4979 0 591359.1 281053.16 63720 102 4978
4980 0 591368.75 281235.16 63560 102 4979
4981 0 591321.9 281096.78 63360 102 4980
4982 0 591371 281421.84 63240 134 4981
4983 0 591288.7 281624.3 63040 134 4982
4984 0 591216.3 281726.03 62840 198 4983
4985 0 591246.06 281878.12 62680 198 4984
4986 0 591282.1 282077.4 62520 198 4985
4987 0 591262.1 282105.25 62400 198 4986
4988 0 591256.6 282250.2 62240 198 4987
4989 0 591215.3 282343.12 62080 81 4988
4990 0 591199 282386.66 61920 124 4989
4991 0 591174.6 282506.47 61720 124 4990
4992 0 591169.4 282597.7 61520 148 4991
4993 0 591205.1 282658.84 61360 98 4992
4994 0 591449.4 282676.75 61200 45 4993
4995 0 591297 282629.34 61040 45 4994
4996 0 591000.2 282618.66 60960 98 4995
4997 0 590636 282655.38 60880 98 4996
4998 0 590473.1 282760.66 60760 86 4997
4999 0 590319 282852.8 60640 86 4998
5000 0 590106.5 282904.78 60520 108 4999
5001 0 589850.9 282952.88 60400 139 5000
5002 0 589653.5 282975.5 60280 139 5001
5003 0 589499 282983.03 60200 124 5002
5004 0 589073.94 282938.6 60160 120 5003
5005 0 588549.6 282774.7 60200 120 5004
5006 0 587566.94 282030.94 60240 64 5005
5007 0 587511.8 282069.44 60320 64 5006
5008 0 587397.4 282101.7 60400 122 5007
5009 0 586527.1 282271.9 60400 259 5008
5010 0 586208.94 282122.8 60240 122 5009
5011 0 586211.4 282071.84 60040 259 5010
5012 0 585296.2 281976.4 60000 -1 5011
5013 0 586366 282396 61120 108 5008
5014 0 585935.5 282737.5 61120 156 5013
5015 0 585609.4 282882.38 61200 148 5014
5016 0 585102.5 283076.47 61280 163 5015
5017 0 584908.6 283251.38 61360 150 5016
5018 0 584617.6 283383.5 61440 122 5017
5019 0 584254.25 283671.9 61520 122 5018
5020 0 583901.1 283803.84 61600 107 5019
5021 0 583354.6 284168.9 61640 136 5020
5022 0 583235.44 284316.5 61760 164 5021
5023 0 583152.2 284575.7 61600 145 5022
5024 0 583272 284848 61360 118 5023
5025 0 583392 285120 61120 91 5024
5026 0 583520 285280 60920 96 5025
5027 0 583680 285440 60760 40 5026
5028 0 583872 285632 60680 75 5027
5029 0 584032 285760 60480 64 5028
5030 0 584192 285856 60280 81 5029
5031 0 584224 285856 60240 64 5030
5032 0 582898.9 284460.34 61960 120 5022
5033 0 582601.06 284523.47 62040 120 5032
5034 1 582434.4 284580.8 62160 108 5033
5035 0 582031.6 284851.62 62280 124 5034
5036 0 581822.5 284974.28 62360 108 5035
5037 0 581545.5 285180.38 62480 108 5036
5038 0 581110.4 285299.03 62520 108 5037
5039 0 580845.25 285299.66 62560 -1 5038
5040 0 580580.06 285332.16 62640 -1 5039
5041 0 580166.5 285343.25 62720 -1 5040
5042 0 579413.9 285387.1 62840 -1 5041
5043 0 578959.06 285514.38 62920 -1 5042
5044 0 578584.4 285546.8 63000 -1 5043
5045 0 578270.44 285465.2 63080 -1 5044
5046 0 578252.94 285683.12 63240 -1 5045
5047 0 577851.5 285972.9 63440 -1 5046
5048 0 577793.9 285958.75 63480 -1 5047
5049 0 577738.75 285792.38 63680 -1 5048
5050 0 577649.5 285387.8 63880 -1 5049
5051 0 577416.9 285326.34 64000 -1 5050
5052 0 577188.94 285007.56 64160 -1 5051
5053 0 576935.7 285074.6 64360 -1 5052
5054 0 577134 284853.2 64400 -1 5053
5055 0 577164.9 284797.7 64480 -1 5054
5056 0 577126.7 284560 64520 -1 5055
5057 0 576888 285625.75 64560 -1 5053
5058 0 576646.9 285886.4 64680 -1 5057
5059 0 576549.06 285694.16 64880 -1 5058
5060 0 576712.4 286501.1 63480 -1 5048
5061 0 587488 281728 61560 86 5008
5062 0 587648 281664 61760 60 5061
5063 0 587776 281728 62000 98 5062
5064 0 587808 281760 62040 98 5063
5065 0 591582.75 282512.75 60960 -1 4995
5066 0 591705.9 282291.3 60800 -1 5065
5067 0 591754 282298.62 60680 -1 5066
5068 0 591736.8 282096.38 60800 -1 5066
5069 0 591703.4 281944.7 60880 -1 5068
5070 0 591622.9 281842.2 60920 -1 5069
5071 0 591515.7 281721.5 60880 -1 5070
5072 0 591050.56 281357.7 64720 40 4977
5073 0 591152.6 281487.97 64760 36 5072
5074 0 591137.25 281508.56 64800 32 5073
5075 0 591227.8 281562.38 64840 80 5074
5076 0 591232 281728 64880 71 5075
5077 0 591360 281792 64960 64 5076
5078 0 590714.7 280682.06 64560 120 4975
5079 0 590336 280832 64640 64 5078
5080 0 590080 280896 64760 75 5079
5081 0 589888 280800 64960 32 5080
5082 0 589728 280640 65160 51 5081
5083 0 589600 280544 65360 60 5082
5084 0 589536 280448 65600 51 5083
5085 0 589504 280416 65880 45 5084
5086 0 589344 280288 66080 40 5085
5087 0 589280 280288 66120 60 5086
5088 0 591435.5 279092.34 64480 137 4974
5089 0 591518.9 279078.38 64640 137 5088
5090 0 591596 278680.72 64760 256 5089
5091 0 591815.25 278453 64920 143 5090
5092 0 591852.6 278380.7 64800 60 5091
5093 0 593140.3 278207.1 64760 104 5092
5094 0 593224.25 277950.78 64560 104 5093
5095 0 592753.25 277575.06 64200 67 5094
5096 0 593090 277588 64200 -1 5095
5097 0 592544 277408 64040 51 5095
5098 0 592544 277504 63760 51 5097
5099 0 592544 277504 63480 32 5098
5100 0 592480 277344 63280 32 5099
5101 0 592416 277248 63040 60 5100
5102 0 592416 277152 62920 51 5101
5103 0 592448 277152 64040 115 5097
5104 0 592352 276896 64040 98 5103
5105 0 592128 276768 63920 40 5104
5106 0 591904 276736 63720 32 5105
5107 0 591904 276512 63600 60 5106
5108 0 591968 276384 63600 60 5107
5109 0 592141.56 278839.25 64840 65 5092
5110 0 592253.7 279013.75 64880 71 5109
5111 0 592305.25 279074.3 64800 -1 5110
5112 0 592635.06 279067.7 64760 -1 5111
5113 0 592984.75 279202.5 64840 -1 5112
5114 0 593264.75 279443.38 64880 -1 5113
5115 0 591144.25 279257.78 64800 137 5090
5116 0 590932.9 279314.16 64960 148 5115
5117 0 590902.94 279339.62 65120 148 5116
5118 0 591871 278796.9 64120 102 5088
5119 0 592448 278848 63880 80 5118
5120 0 592704 278912 63840 75 5119
5121 0 592701.4 278911.38 63800 40 5120
5122 0 592890.94 279085.8 63680 -1 5121
5123 0 592920.4 279124.8 63640 -1 5122
5124 0 595360 281024 63720 64 4971
5125 0 595371.5 280817.44 63120 -1 5124
5126 0 595242.1 280819.94 63080 -1 5125
5127 0 595299 280822.06 62960 -1 5126
5128 0 595056.5 280726.5 64000 152 4971
5129 0 594985.5 280652 63920 136 5128
5130 0 594765.94 280616 63840 120 5129
5131 0 594451.9 280639.38 63720 96 5130
5132 0 594336 280576 63640 81 5131
5133 0 594304 280576 63640 81 5132
5134 0 594112 280384 63640 81 5133
5135 0 594208 280608 63400 98 5133
5136 0 594526.4 280699.56 63200 71 5135
5137 0 594514 280687.06 63160 68 5136
5138 0 594613.1 280670.8 62960 56 5137
5139 0 594543.75 280573.34 62800 46 5138
5140 0 594304 280448 62560 32 5139
5141 0 594080 280416 62400 148 5140
5142 0 593888 280416 62200 81 5141
5143 0 593664 280384 62040 60 5142
5144 0 593440 280384 61880 45 5143
5145 0 593216 280256 61760 75 5144
5146 0 593024 280224 61600 102 5145
5147 0 592768 280160 61560 40 5146
5148 0 592576 280032 61440 40 5147
5149 0 596855.1 281266.9 65120 143 4967
5150 0 597041.5 280858.44 65040 120 5149
5151 0 597274.3 280373.94 64960 139 5150
5152 0 597422.1 280223.06 64840 136 5151
5153 0 597643.5 279847.25 64720 150 5152
5154 0 597662.5 279559.97 64640 120 5153
5155 0 597676.25 279212.62 64520 120 5154
5156 0 597765.6 278828.8 64440 86 5155
5157 0 597712 278553.94 64400 75 5156
5158 0 597610.9 278329.8 64280 150 5157
5159 0 597602.9 278185.9 64120 197 5158
5160 0 597629 278129.1 63960 81 5159
5161 0 597335.25 278079.78 63800 120 5160
5162 0 597196 278128.44 63680 120 5161
5163 0 597137.4 278070.03 63600 120 5162
5164 0 597092.3 278083.38 63520 163 5163
5165 0 597356.2 278278.5 63480 160 5164
5166 0 597375.06 278294.1 63400 154 5165
5167 0 597472.44 278319.38 63320 148 5166
5168 0 598048 278048 62880 115 5167
5169 0 598158.44 278041.22 62680 -1 5168
5170 0 598171.9 278036.72 62640 -1 5169
5171 0 598324.25 278075.38 62520 -1 5170
5172 0 598480.9 278063.66 62400 -1 5171
5173 0 598732.7 278003.75 62360 -1 5172
5174 0 598794.75 278008.88 62200 -1 5173
5175 0 599390.1 277685.88 62160 -1 5174
5176 0 599724.1 277564.5 62280 -1 5175
5177 0 600143.3 277138.38 62200 -1 5176
5178 0 599914.9 276905.8 62080 -1 5177
5179 0 599791.7 276858.4 61920 -1 5178
5180 0 599784.5 276853.56 61840 -1 5179
5181 0 599824.25 276642.4 61800 -1 5180
5182 0 599917.6 276468.06 61720 -1 5181
5183 0 599818.3 276223.22 61400 -1 5182
5184 0 600146.5 275694.75 61440 -1 5183
5185 0 600153.1 275297.38 61360 -1 5184
5186 0 600172.75 275134.5 61240 -1 5185
5187 0 600126.94 275048.12 61120 -1 5186
5188 0 600063.56 275051.1 61000 -1 5187
5189 0 599988.4 274843.25 60920 -1 5188
5190 0 599927.9 274656.62 60760 -1 5189
5191 0 599903.6 274542.22 60640 -1 5190
5192 0 599990.2 274502.44 60560 -1 5191
5193 0 600001.2 274381.2 60400 -1 5192
5194 0 600077.7 274292.12 60320 -1 5193
5195 0 600138.6 274180.8 60240 -1 5194
5196 0 600095.56 274118.6 60160 -1 5195
5197 0 599976.6 273990.75 60040 -1 5196
5198 0 599073.25 273821.62 60000 -1 5197
5199 0 599045.1 273690.12 59920 -1 5198
5200 0 598991.94 273280.75 59840 -1 5199
5201 0 599035.44 273041.56 59800 -1 5200
5202 0 598952.7 272801.62 59720 -1 5201
5203 0 598945.1 272580.72 59600 -1 5202
5204 0 599023.5 272428.06 59440 -1 5203
5205 0 599152.6 272382.2 59280 -1 5204
5206 0 599281.6 272217.8 59120 -1 5205
5207 0 599583.7 272121.44 59080 -1 5206
5208 0 599991 272143.25 59040 -1 5207
5209 0 600270.9 272122.34 59000 -1 5208
5210 0 600670.44 272105.94 58960 -1 5209
5211 0 600966.25 271931.25 58920 -1 5210
5212 0 601133 271967.56 59080 -1 5211
5213 0 601460.8 272364.44 59120 -1 5212
5214 0 601558.75 272479.06 59200 -1 5213
5215 0 601784.5 272769.25 59400 -1 5214
5216 0 601936.9 272980.75 59520 -1 5215
5217 0 602226.4 273006.56 59680 -1 5216
5218 0 601103.25 271628.94 58600 -1 5211
5219 0 600997.1 271229.3 58400 -1 5218
5220 0 601081.6 270983.75 58320 -1 5219
5221 0 601136.56 270875 58200 -1 5220
5222 0 601159.4 270739.3 58080 -1 5221
5223 0 601201.56 270589.75 57960 -1 5222
5224 0 601231.4 270511.62 57800 -1 5223
5225 0 601177.75 270358.2 57640 -1 5224
5226 0 601191.44 270327.12 57520 -1 5225
5227 0 601174.7 270287.7 57360 -1 5226
5228 0 601154.1 270278.16 57200 -1 5227
5229 0 601141.5 270183.8 57040 -1 5228
5230 0 601123.06 270176.3 56840 -1 5229
5231 0 601128.75 270183.12 56800 -1 5230
5232 0 601127.6 270217.84 56760 -1 5231
5233 0 601019 270729.2 56720 -1 5232
5234 0 601129.5 270255.88 56680 -1 5233
5235 0 601169.4 270288.12 56560 -1 5234
5236 0 601138 270419.88 56440 -1 5235
5237 0 601259 270835.97 56280 -1 5236
5238 0 601338.9 271142.56 56200 -1 5237
5239 0 601320.3 271044.62 56080 -1 5238
5240 0 601198.5 270876.25 55960 -1 5239
5241 0 601162 270824 55840 -1 5240
5242 0 601156.4 270808.88 55760 -1 5241
5243 0 601597 270503.5 55760 -1 5242
5244 0 601520.9 270302.06 55720 -1 5243
5245 0 601457.3 270161.56 55640 -1 5244
5246 0 601470.9 270133 55560 -1 5245
5247 0 601536.06 270120.44 55440 -1 5246
5248 0 601588.1 270096.94 55320 -1 5247
5249 0 601728.2 270046.3 55120 -1 5248
5250 0 601726.75 270175.53 54920 -1 5249
5251 0 601788 270225.62 54840 -1 5250
5252 0 601812.44 270216.38 54720 -1 5251
5253 0 601873.56 270181.2 54560 -1 5252
5254 0 600011.25 275195.3 60960 -1 5188
5255 0 599917.5 275477 60840 -1 5254
5256 0 599888.7 275556.9 60760 -1 5255
5257 0 599028.94 276239.44 62080 -1 5178
5258 0 596894.9 277949.47 63400 150 5164
5259 0 596762.4 277854.75 63320 150 5258
5260 0 596571.25 277823.84 63240 96 5259
5261 0 596380.3 277726.38 63120 81 5260
5262 0 596294.5 277239.38 63040 107 5261
5263 0 596339.9 277152.66 62960 107 5262
5264 0 596396.2 277008 62760 110 5263
5265 0 596474 276839.34 62360 116 5264
5266 0 596513.2 276755 62160 119 5265
5267 0 596514.1 276749.56 62120 120 5266
5268 0 596416.5 276691.5 62000 86 5267
5269 0 596384 276672 61960 75 5268
5270 0 596224 276800 61800 80 5269
5271 0 596128 276928 61560 75 5270
5272 0 595968 276960 61320 98 5271
5273 0 595904 276960 61320 75 5272
5274 0 595648 276928 61320 81 5273
5275 0 595488 276800 61160 51 5274
5276 0 595264 276608 61120 32 5275
5277 0 595072 276416 61120 51 5276
5278 0 596000 276928 61040 115 5272
5279 0 596096 276832 60800 51 5278
5280 0 596256 276832 60600 45 5279
5281 0 596512 276832 60520 32 5280
5282 0 596768 276832 60520 80 5281
5283 0 596992 276768 60520 40 5282
5284 0 596432.6 276555.9 63760 64 5262
5285 0 596448 276480 63840 60 5284
5286 0 596576 276288 63960 51 5285
