# Supplementary material for: Connectomics Analysis Reveals First-, Second-, and Third-Order Thermosensory and Hygrosensory Neurons in the Adult Drosophila Brain
Source: Curr Biol. 2020 Aug 17;30(16):3167–3182.e4. doi: 10.1016/j.cub.2020.06.028 (PMC7443704; doi:10.1016/j.cub.2020.06.028)
Supplement: Data S1. Skeletons and Meshes, Related to STAR Methods — marin2020-skeletons contains files describing the morphology of each neuron in this study (in FAFB14 space, .swc format). glomeruli_meshes contains the glomerular meshes (in FAFB14 space, .stl format). neuropil_meshes contains the glomerular meshes (in FAFB14 space, .stl format). [file mmc5.zip › VP_SI/marin2020-skeletons/6292583.swc]

# SWC format file
# based on specifications at http://www.neuronland.org/NLMorphologyConverter/MorphologyFormats/SWC/Spec.html
# Created by nat::write.neuron.swc
# PointNo Label X Y Z Radius Parent 
1 0 319231 153257 204080 2382 -1
2 0 319519 153517 205240 -1 1
3 0 322143 154913 205320 -1 2
4 0 322451 155109 205400 -1 3
5 0 322877 155339 205480 -1 4
6 0 323185 155491 205560 -1 5
7 0 323501 155667 205640 -1 6
8 0 323799 155821 205720 -1 7
9 0 324167 155981 205800 -1 8
10 0 324837 156215 205880 -1 9
11 0 325625 156475 205800 -1 10
12 0 326201 156655 205680 -1 11
13 0 326185 156507 205560 -1 12
14 0 326297 156475 205440 -1 13
15 0 326719 156685 205360 -1 14
16 0 327471 157121 205320 -1 15
17 0 328141 157455 205240 -1 16
18 0 328205 157539 205200 -1 17
19 0 328393 157659 205160 -1 18
20 0 328919 158285 205120 -1 19
21 0 329243 158597 205040 -1 20
22 0 329459 158761 204960 -1 21
23 0 330325 159135 204960 -1 22
24 0 331261 159303 205000 -1 23
25 0 332623 159145 205040 -1 24
26 0 332943 159193 205120 -1 25
27 0 333031 159217 205200 -1 26
28 0 333751 159305 205240 -1 27
29 0 334725 159487 205320 -1 28
30 0 335109 159615 205360 -1 29
31 0 335397 159759 205400 -1 30
32 0 336121 159971 205440 -1 31
33 0 337059 160245 205520 -1 32
34 0 337603 160497 205600 -1 33
35 0 338407 160889 205680 -1 34
36 0 338735 160757 205560 -1 35
37 0 339115 160605 205480 -1 36
38 0 339773 160635 205400 -1 37
39 0 341883 160973 205360 -1 38
40 0 343973 161175 205400 -1 39
41 0 344783 161305 205360 -1 40
42 0 345487 161573 205400 -1 41
43 0 346387 161829 205440 -1 42
44 0 346773 162035 205480 -1 43
45 0 347177 162199 205520 -1 44
46 0 347461 162315 205560 -1 45
47 0 347765 162443 205600 -1 46
48 0 348253 162543 205640 -1 47
49 0 348619 162613 205680 -1 48
50 0 348995 162649 205720 -1 49
51 0 349623 162669 205760 -1 50
52 0 350437 162683 205840 -1 51
53 0 350529 162675 205880 -1 52
54 0 351105 162603 205920 -1 53
55 0 351453 162647 205960 -1 54
56 0 352219 162673 206000 -1 55
57 0 352947 162585 206040 -1 56
58 0 353583 162609 206080 -1 57
59 0 353797 162435 206200 -1 58
60 0 353981 162235 206280 -1 59
61 0 353929 162079 206360 -1 60
62 0 353997 161935 206440 -1 61
63 0 354065 161851 206520 -1 62
64 0 354357 161783 206600 -1 63
65 0 354667 161721 206640 -1 64
66 0 355999 161593 206680 -1 65
67 0 356841 161515 206720 -1 66
68 0 357177 161483 206800 -1 67
69 0 357433 161415 206880 -1 68
70 0 357781 161355 206960 -1 69
71 0 358283 161261 207040 -1 70
72 0 358635 161261 207080 -1 71
73 0 359195 161285 207160 -1 72
74 0 359617 161279 207240 -1 73
75 0 359993 161315 207320 -1 74
76 0 360233 161367 207400 -1 75
77 0 360453 161415 207480 -1 76
78 0 360627 161469 207560 -1 77
79 0 361031 161545 207640 -1 78
80 0 361471 161553 207680 -1 79
81 0 361717 161511 207760 -1 80
82 0 362017 161451 207840 -1 81
83 0 362329 161411 207920 -1 82
84 0 362541 161403 208000 -1 83
85 0 362757 161443 208080 -1 84
86 0 362953 161463 208160 -1 85
87 0 363285 161491 208240 -1 86
88 0 363647 161497 208360 -1 87
89 0 363955 161517 208440 -1 88
90 0 364167 161561 208480 -1 89
91 0 364371 161617 208560 -1 90
92 0 364595 161641 208600 -1 91
93 0 364855 161641 208640 -1 92
94 0 365115 161633 208720 -1 93
95 0 365413 161591 208800 -1 94
96 0 365825 161559 208880 -1 95
97 0 366069 161503 208960 -1 96
98 0 366525 161467 209000 -1 97
99 0 367291 161405 208880 -1 98
100 0 368203 161353 208960 -1 99
101 0 368525 161411 209000 -1 100
102 0 368841 161363 209080 -1 101
103 0 369145 161351 209160 -1 102
104 0 369369 161323 209240 -1 103
105 0 369581 161279 209320 -1 104
106 0 369717 161251 209400 -1 105
107 0 369873 161219 209480 -1 106
108 0 370017 161159 209560 -1 107
109 0 370147 161125 209640 -1 108
110 0 370231 161109 209720 -1 109
111 0 370435 161097 209800 -1 110
112 0 370575 161101 209880 -1 111
113 0 370783 161129 209960 -1 112
114 0 370919 161153 210040 -1 113
115 0 371467 161245 210120 -1 114
116 0 371541 161311 210200 -1 115
117 0 372393 161355 210240 -1 116
118 0 373585 161363 210320 -1 117
119 0 373749 161419 210400 -1 118
120 0 373961 161459 210480 -1 119
121 0 374095 161489 210560 -1 120
122 0 374419 161425 210640 -1 121
123 0 374939 161133 210680 -1 122
124 0 375051 161105 210720 -1 123
125 0 375175 161113 210760 -1 124
126 0 375453 161031 210800 -1 125
127 0 375693 160943 210840 -1 126
128 0 376209 160839 210880 -1 127
129 0 376973 160439 210960 -1 128
130 0 377105 160383 211040 -1 129
131 0 377199 160353 211120 -1 130
132 0 377423 160281 211200 -1 131
133 0 377535 160245 211240 -1 132
134 0 377723 160213 211280 -1 133
135 0 377915 160213 211320 -1 134
136 0 378897 160135 211320 -1 135
137 0 379317 159915 211280 -1 136
138 0 379417 159791 211240 -1 137
139 0 379733 159611 211200 -1 138
140 0 380101 159471 211120 -1 139
141 0 380433 159399 211040 -1 140
142 0 380581 159323 210960 -1 141
143 0 380695 159193 210840 -1 142
144 0 380803 159089 210720 -1 143
145 0 380883 159013 210640 -1 144
146 0 380951 158889 210520 -1 145
147 0 381055 158765 210400 -1 146
148 0 381139 158641 210320 -1 147
149 0 381223 158541 210240 -1 148
150 0 381331 158441 210160 -1 149
151 0 381509 158315 210040 -1 150
152 0 381681 158255 209920 -1 151
153 0 381881 158243 209800 -1 152
154 0 382021 158199 209680 -1 153
155 0 382173 158115 209560 -1 154
156 0 382345 158055 209440 -1 155
157 0 382501 157991 209360 -1 156
158 0 382637 157871 209240 -1 157
159 0 382741 157751 209120 -1 158
160 0 382851 157617 209000 -1 159
161 0 382931 157493 208880 -1 160
162 0 382983 157409 208760 -1 161
163 0 383059 157201 208640 -1 162
164 0 383127 157145 208520 -1 163
165 0 383171 157077 208400 -1 164
166 0 383199 157017 208280 -1 165
167 0 383271 156945 208160 -1 166
168 0 383335 156885 208040 -1 167
169 0 383383 156773 207920 -1 168
170 0 383417 156687 207800 -1 169
171 0 383397 156603 207680 -1 170
172 0 383433 156491 207600 -1 171
173 0 383445 156375 207520 -1 172
174 0 383511 156281 207440 -1 173
175 0 383543 156217 207360 -1 174
176 0 383623 156125 207280 -1 175
177 0 383647 156041 207160 -1 176
178 0 383679 155913 207040 -1 177
179 0 383763 155825 206920 -1 178
180 0 383795 155749 206800 -1 179
181 0 383843 155661 206680 -1 180
182 0 383867 155593 206560 -1 181
183 0 383943 155541 206480 -1 182
184 0 384059 155609 206400 -1 183
185 0 384247 155609 206320 -1 184
186 0 384417 155739 206240 -1 185
187 0 384465 155771 206200 -1 186
188 0 384625 155899 206120 -1 187
189 0 384713 155915 206080 -1 188
190 0 384801 155923 206040 -1 189
191 0 384841 155947 206000 -1 190
192 0 384945 155939 205960 -1 191
193 0 385197 155875 205920 -1 192
194 0 385217 155811 205880 -1 193
195 0 385865 155427 205800 -1 194
196 0 386257 155115 205800 -1 195
197 0 386249 155027 205760 -1 196
198 0 386253 154859 205720 -1 197
199 0 386217 154643 205640 -1 198
200 0 386169 154435 205560 -1 199
201 0 386225 154195 205520 -1 200
202 0 386249 153987 205440 -1 201
203 0 386185 153883 205400 -1 202
204 0 386097 153763 205360 -1 203
205 0 386081 153699 205320 -1 204
206 0 386101 153627 205280 -1 205
207 0 386533 153507 205280 -1 206
208 0 387381 152931 205280 -1 207
209 0 387364 152906 205240 -1 208
210 0 387940 152434 205160 -1 209
211 0 388140 152222 205080 -1 210
212 0 388236 152046 205000 -1 211
213 0 388354 151840 204920 -1 212
214 0 388462 151656 204840 -1 213
215 0 388522 151576 204800 -1 214
216 0 388722 151408 204760 -1 215
217 0 388922 151256 204680 -1 216
218 0 389002 151188 204600 -1 217
219 0 389118 151152 204520 -1 218
220 0 389276 151062 204400 -1 219
221 0 389336 150926 204320 -1 220
222 0 389356 150830 204240 -1 221
223 0 389372 150710 204160 -1 222
224 0 389368 150630 204080 -1 223
225 0 389440 150498 204000 -1 224
226 0 389514 150376 203920 -1 225
227 0 389630 150244 203840 -1 226
228 0 389738 150104 203760 -1 227
229 0 389806 150004 203680 -1 228
230 0 389932 149866 203560 -1 229
231 0 390072 149798 203440 -1 230
232 0 390148 149742 203320 -1 231
233 0 390328 149674 203200 -1 232
234 0 390448 149590 203080 -1 233
235 0 390598 149516 202960 -1 234
236 0 390702 149436 202880 -1 235
237 0 390834 149344 202760 -1 236
238 0 390892 149238 202640 -1 237
239 0 390932 149062 202560 -1 238
240 0 390984 148958 202480 -1 239
241 0 391030 148856 202400 -1 240
242 0 391098 148692 202280 -1 241
243 0 391226 148520 202200 -1 242
244 0 391338 148436 202160 -1 243
245 0 391480 148330 202040 -1 244
246 0 391556 148238 201960 -1 245
247 0 391696 147714 201880 -1 246
248 0 391736 147682 201800 -1 247
249 0 391810 147544 201720 -1 248
250 0 391866 147460 201640 -1 249
251 0 391914 147376 201560 -1 250
252 0 391958 147340 201480 -1 251
253 0 392058 147324 201400 -1 252
254 0 392098 147252 201320 -1 253
255 0 392146 147232 201240 -1 254
256 0 392186 147128 201120 -1 255
257 0 392288 147058 201040 -1 256
258 0 392496 147102 200960 -1 257
259 0 392674 147180 200880 -1 258
260 0 392910 147204 200800 -1 259
261 0 393102 147240 200680 -1 260
262 0 393254 147220 200560 -1 261
263 0 393278 147184 200480 -1 262
264 0 393268 147106 200400 -1 263
265 0 393268 147022 200360 -1 264
266 0 393226 146840 200280 -1 265
267 0 393142 146604 200200 -1 266
268 0 393078 146388 200120 -1 267
269 0 392890 146028 2e+05 -1 268
270 0 392938 145924 199880 -1 269
271 0 392994 145912 199760 -1 270
272 0 393062 145856 199640 -1 271
273 0 393150 145764 199520 -1 272
274 0 393196 145734 199400 -1 273
275 0 393252 145662 199280 -1 274
276 0 393320 145578 199160 -1 275
277 0 393412 145550 199040 -1 276
278 0 393440 145410 198920 -1 277
279 0 393452 145342 198840 -1 278
280 0 393478 145208 198720 -1 279
281 0 393574 145052 198600 -1 280
282 0 393646 144960 198520 -1 281
283 0 393774 144840 198440 -1 282
284 0 393856 144698 198320 -1 283
285 0 393936 144566 198200 -1 284
286 0 394014 144392 198080 -1 285
287 0 394130 144248 197960 -1 286
288 0 394208 144110 197880 -1 287
289 0 394292 143970 197800 -1 288
290 0 394574 143824 197760 -1 289
291 0 394890 143448 197680 -1 290
292 0 395166 143160 197600 -1 291
293 0 395258 142976 197480 -1 292
294 0 395478 142680 197400 -1 293
295 0 395768 142374 197240 -1 294
296 0 395908 142202 197160 -1 295
297 0 396064 142078 197080 -1 296
298 0 396108 141994 197000 -1 297
299 0 396200 141938 196920 -1 298
300 0 396288 141822 196840 -1 299
301 0 396444 141702 196720 -1 300
302 0 396512 141626 196640 -1 301
303 0 396644 141470 196520 -1 302
304 0 397036 141406 196520 -1 303
305 0 397076 141258 196400 -1 304
306 0 397112 141136 196280 -1 305
307 0 397176 141052 196200 -1 306
308 0 397392 140668 196120 -1 307
309 0 397412 140440 196000 -1 308
310 0 397340 140104 195920 -1 309
311 0 397324 139924 195840 -1 310
312 0 397212 139752 195760 -1 311
313 0 396836 139590 195720 -1 312
314 0 396388 139470 195680 -1 313
315 0 396156 139458 195600 -1 314
316 0 396108 139374 195520 -1 315
317 0 395988 139256 195360 -1 316
318 0 395800 139144 195240 -1 317
319 0 395640 139036 195120 -1 318
320 0 395552 138956 194960 -1 319
321 0 395464 138904 194800 -1 320
322 0 395436 138820 194600 -1 321
323 0 395348 138804 194440 -1 322
324 0 395288 138740 194280 -1 323
325 0 395352 138792 194120 -1 324
326 0 395388 138836 193920 -1 325
327 0 395464 138836 193760 -1 326
328 0 395528 138868 193600 -1 327
329 0 395632 138828 193440 -1 328
330 0 395740 138792 193240 -1 329
331 0 395904 138760 193080 -1 330
332 0 396148 138664 192960 -1 331
333 0 396908 138460 192880 -1 332
334 0 397696 138160 192800 -1 333
335 0 398008 138078 192720 -1 334
336 0 398620 137770 192680 -1 335
337 0 398980 137598 192600 -1 336
338 0 399268 137440 192520 -1 337
339 0 399500 137304 192440 -1 338
340 0 399780 137144 192360 -1 339
341 0 400088 137028 192280 -1 340
342 0 400636 136450 192360 -1 341
343 0 400804 135862 192360 -1 342
344 0 401100 135438 192280 -1 343
345 0 401412 135290 192200 -1 344
346 0 401988 135224 192160 -1 345
347 0 402152 135132 192040 -1 346
348 0 402224 135112 191920 -1 347
349 0 402360 135044 191760 -1 348
350 0 402440 134988 191600 -1 349
351 0 402496 134920 191440 -1 350
352 0 402608 134900 191240 -1 351
353 0 402692 134768 191080 -1 352
354 0 402776 134660 190960 -1 353
355 0 402856 134580 190840 -1 354
356 0 402880 134608 190680 -1 355
357 0 402988 134552 190520 -1 356
358 0 403132 134440 190360 -1 357
359 0 403336 134364 190200 -1 358
360 0 403520 134316 190040 -1 359
361 0 403800 134256 189920 -1 360
362 0 404016 134228 189760 -1 361
363 0 404196 134142 189600 -1 362
364 0 404320 134042 189440 -1 363
365 0 404420 133906 189280 -1 364
366 0 404548 133686 189120 -1 365
367 0 404680 133466 189000 -1 366
368 0 404768 133268 188880 -1 367
369 0 404860 133164 188720 -1 368
370 0 404940 132984 188560 -1 369
371 0 405064 132792 188400 -1 370
372 0 405204 132636 188240 -1 371
373 0 405528 132552 188080 -1 372
374 0 405840 132516 187960 -1 373
375 0 406116 132388 187880 -1 374
376 0 406336 132260 187800 -1 375
377 0 406620 131926 187680 -1 376
378 0 406768 131810 187520 -1 377
379 0 406888 131766 187400 -1 378
380 0 407004 131754 187280 -1 379
381 0 407144 131746 187160 -1 380
382 0 407296 131730 187040 -1 381
383 0 407588 131682 186880 -1 382
384 0 407816 131626 186760 -1 383
385 0 407996 131548 186640 -1 384
386 0 408552 131100 186560 -1 385
387 0 408876 130708 186480 -1 386
388 0 409088 130236 186400 -1 387
389 0 409108 130160 186320 -1 388
390 0 409052 129796 186240 -1 389
391 0 409048 129634 186160 -1 390
392 0 409004 129554 186080 -1 391
393 0 408916 129482 185960 -1 392
394 0 408516 129474 185840 -1 393
395 0 408492 129380 185720 -1 394
396 0 408440 129300 185600 -1 395
397 0 408464 129168 185440 -1 396
398 0 408480 129100 185280 -1 397
399 0 408512 128960 185080 -1 398
400 0 408596 128884 184920 -1 399
401 0 408688 128724 184760 -1 400
402 0 408852 128576 184600 -1 401
403 0 408976 128436 184480 -1 402
404 0 409116 128272 184360 -1 403
405 0 409368 128132 184240 -1 404
406 0 409852 127984 184160 -1 405
407 0 410204 127838 184080 -1 406
408 0 410504 127714 184000 -1 407
409 0 410784 127434 183920 -1 408
410 0 410988 127174 183840 -1 409
411 0 411352 126838 183800 -1 410
412 0 411820 126432 183760 -1 411
413 0 412048 125900 183720 -1 412
414 0 412220 125724 183680 -1 413
415 0 412316 125632 183600 -1 414
416 0 412532 125424 183520 -1 415
417 0 412704 125174 183440 -1 416
418 0 412852 124950 183360 -1 417
419 0 413160 124630 183280 -1 418
420 0 413772 124186 183240 -1 419
421 0 414408 123938 183200 -1 420
422 0 414912 123780 183160 -1 421
423 0 415200 123632 183120 -1 422
424 0 415580 123324 183080 -1 423
425 0 416020 123072 183040 -1 424
426 0 416144 123032 182960 -1 425
427 0 416448 122764 182920 -1 426
428 0 416816 122658 182880 -1 427
429 0 417056 122582 182840 -1 428
430 0 417320 122554 182800 -1 429
431 0 417608 122518 182760 -1 430
432 0 417844 122498 182720 -1 431
433 0 418064 122466 182680 -1 432
434 0 418252 122422 182640 -1 433
435 0 418436 122394 182600 -1 434
436 0 418644 122356 182520 -1 435
437 0 418864 122308 182440 -1 436
438 0 418936 122292 182360 -1 437
439 0 419060 122308 182240 -1 438
440 0 419288 122292 182160 -1 439
441 0 419528 122284 182080 -1 440
442 0 419716 122244 182000 -1 441
443 0 419892 122272 181920 -1 442
444 0 420040 122256 181800 -1 443
445 0 420156 122300 181680 -1 444
446 0 420416 122396 181560 -1 445
447 0 420512 122514 181480 -1 446
448 0 420712 122610 181400 -1 447
449 0 420764 122666 181320 -1 448
450 0 421027 122744.5 181320 -1 449
451 0 420997.1 122761.97 181360 -1 450
452 0 421057.22 122727.45 181280 -1 450
453 0 421194.97 122727.21 181240 -1 452
454 0 421132.78 122619.28 181200 -1 453
455 0 421238.47 122653.016 181160 -1 454
456 0 421239.66 122653.26 181120 -1 455
457 0 421075.84 122627.414 181080 -1 456
458 0 421079 122634 181000 -1 457
459 0 420475 123650 181000 -1 458
460 0 420051 123954 180920 -1 459
461 0 419883 124014 180800 -1 460
462 0 419731 123994 180680 -1 461
463 0 419619 123998 180560 -1 462
464 0 419455 124006 180400 -1 463
465 0 419407 124016 180320 -1 464
466 0 419383 124000 180200 -1 465
467 0 419463 124092 180120 -1 466
468 0 419267 124016 180000 -1 467
469 0 419219 123988 179840 -1 468
470 0 419063 124100 179640 -1 469
471 0 418935 124172 179520 -1 470
472 0 418859 124272 179400 -1 471
473 0 418787 124476 179320 -1 472
474 0 418827 124512 179240 -1 473
475 0 418783 124524 179160 -1 474
476 0 418515 124624 179120 -1 475
477 0 418483 124740 179040 -1 476
478 0 418491 124784 179000 -1 477
479 0 417951 125846 179000 -1 478
480 0 417839 126390 178920 -1 479
481 0 417875 126538 178840 -1 480
482 0 417899 126640 178760 -1 481
483 0 417903 126764 178680 -1 482
484 0 417923 126948 178600 -1 483
485 0 417935 127036 178480 -1 484
486 0 417999 127092 178360 -1 485
487 0 418023 127236 178240 -1 486
488 0 418003 127324 178160 -1 487
489 0 417983 127380 178040 -1 488
490 0 417931 127412 177920 -1 489
491 0 417875 127440 177800 -1 490
492 0 417891 127508 177680 -1 491
493 0 417923 127588 177560 -1 492
494 0 417963 127696 177440 -1 493
495 0 417971 127736 177320 -1 494
496 0 417955 127800 177200 -1 495
497 0 417875 127884 177080 -1 496
498 0 417899 127988 177000 -1 497
499 0 417935 128140 176880 -1 498
500 0 418015 128264 176800 -1 499
501 0 418055 128382 176720 -1 500
502 0 418015 128526 176640 -1 501
503 0 418071 128722 176520 -1 502
504 0 418139 128886 176440 -1 503
505 0 418203 129006 176360 -1 504
506 0 418259 129486 176320 -1 505
507 0 418483 129854 176280 -1 506
508 0 418531 129918 176200 -1 507
509 0 418403 130310 176120 -1 508
510 0 418379 130680 176040 -1 509
511 0 418351 130932 175960 -1 510
512 0 417999 131864 176000 -1 511
513 0 417991 131896 175920 -1 512
514 0 417991 131908 175800 -1 513
515 0 417995 131954 175720 -1 514
516 0 418003 132230 175600 -1 515
517 0 418199 132698 175520 -1 516
518 0 418427 133494 175480 -1 517
519 0 418503 133728 175640 -1 518
520 0 418627 133868 175720 -1 519
521 0 418675 133912 175800 -1 520
522 0 418807 134144 175880 -1 521
523 0 418699 134332 175920 -1 522
524 0 418599 134480 176000 -1 523
525 0 418731 134752 176040 -1 524
526 0 418739 134776 176160 -1 525
527 0 418799 134764 176320 -1 526
528 0 418751 134792 176480 -1 527
529 0 418799 134824 176600 -1 528
530 0 418963 134980 176720 -1 529
531 0 419035 135152 176840 -1 530
532 0 419067 135370 176960 -1 531
533 0 419111 135646 177080 -1 532
534 0 419047 135806 177240 -1 533
535 0 419003 135830 177400 -1 534
536 0 419015 135786 177560 -1 535
537 0 419039 135750 177720 -1 536
538 0 419067 135798 177880 -1 537
539 0 419123 135834 178040 -1 538
540 0 419255 135966 178200 -1 539
541 0 419243 135998 178360 -1 540
542 0 419295 136070 178480 -1 541
543 0 419391 136186 178560 -1 542
544 0 419419 136274 178680 -1 543
545 0 419429 136316 178760 -1 544
546 0 419393 136368 178840 -1 545
547 0 419349 136556 178920 -1 546
548 0 419001 136864 179040 -1 547
549 0 418923 137670 179080 -1 548
550 0 418927 137670 179160 -1 549
551 0 419015 137718 179240 -1 550
552 0 419093 137724 179320 -1 551
553 0 419101 137720 179360 -1 552
554 0 419105 137824 179480 -1 553
555 0 419125 137832 179600 -1 554
556 0 419293 137780.03 179800 -1 555
557 0 419325 137836.03 180000 -1 556
558 0 419281 137940.03 180080 -1 557
559 0 419377 138052.03 180160 -1 558
560 0 419345 138180.03 180200 -1 559
561 0 418269 138164 179360 -1 553
562 0 418257 138116 179480 -1 561
563 0 418277 138044 179640 -1 562
564 0 418229 138044 179760 -1 563
565 0 418069 137996 179880 -1 564
566 0 418001 138064 180000 -1 565
567 0 417917 138292 180160 -1 566
568 0 417909 138336 180320 -1 567
569 0 417865 138452 180480 -1 568
570 0 417847 138554 180560 -1 569
571 0 417807 138906 180640 -1 570
572 0 417731 139126 180760 -1 571
573 0 417731 139218 180840 -1 572
574 0 417735 139266 180920 -1 573
575 0 417715 139314 181000 -1 574
576 0 417713 139392 181080 -1 575
577 0 417733 139400 181200 -1 576
578 0 417609 139732 181320 -1 577
579 0 417533 139724 181440 -1 578
580 0 417441 139704 181520 -1 579
581 0 417281 139656 181600 -1 580
582 0 417213 139572 181680 -1 581
583 0 417201 139532 181760 -1 582
584 0 417113 139472 181840 -1 583
585 0 416985 139440 181960 -1 584
586 0 416781 139376 182080 -1 585
587 0 416717 139348 182240 -1 586
588 0 416729 139356 182400 -1 587
589 0 416637 139440 182600 -1 588
590 0 416533 139512 182760 -1 589
591 0 416445 139492 182920 -1 590
592 0 416277 139512 183040 -1 591
593 0 416145 139512 183160 -1 592
594 0 415829 139524 183280 -1 593
595 0 415777 139568 183400 -1 594
596 0 415651 139674 183520 -1 595
597 0 415559 139762 183640 -1 596
598 0 415563 139862 183760 -1 597
599 0 415487 139974 183880 -1 598
600 0 415429 140144 184000 -1 599
601 0 415369 140252 184080 -1 600
602 0 415281 140376 184200 -1 601
603 0 415221 140520 184280 -1 602
604 0 415137 140644 184400 -1 603
605 0 415091 140726 184520 -1 604
606 0 415003 140886 184640 -1 605
607 0 414887 141002 184800 -1 606
608 0 414795 141142 184920 -1 607
609 0 414745 141284 185040 -1 608
610 0 414661 141416 185160 -1 609
611 0 414551 141590 185280 -1 610
612 0 414491 141754 185400 -1 611
613 0 414405 141852 185520 -1 612
614 0 414289 141956 185640 -1 613
615 0 414171 142074 185720 -1 614
616 0 414091 142218 185840 -1 615
617 0 414007 142366 185960 -1 616
618 0 413963 142418 186000 -1 617
619 0 413787 142490 186120 -1 618
620 0 413669 142604 186200 -1 619
621 0 413513 142692 186280 -1 620
622 0 413345 142804 186360 -1 621
623 0 413333 142856 186440 -1 622
624 0 413661 143080 186480 -1 623
625 0 413617 143148 186560 -1 624
626 0 413473 143184 186680 -1 625
627 0 413449 143288 186800 -1 626
628 0 413169 143496 186920 -1 627
629 0 412637 143732 187000 -1 628
630 0 412663 143878 187080 -1 629
631 0 412555 143994 187160 -1 630
632 0 412435 144066 187280 -1 631
633 0 412351 144130 187400 -1 632
634 0 412275 143946 187480 -1 633
635 0 412199 144010.03 187600 -1 634
636 0 418375 133540 175400 -1 518
637 0 418127 133798 175360 -1 636
638 0 417919 134030 175280 -1 637
639 0 417827 134146 175160 -1 638
640 0 417727 134234 175080 -1 639
641 0 417727 134150 175000 -1 640
642 0 417703 134194 174920 -1 641
643 0 417675 134274.03 174800 -1 642
644 0 417750.2 134171.6 174720 -1 643
645 0 417863 134018.03 174600 -1 644
646 0 418015 133994.03 174520 -1 645
647 0 418047 134074.03 174480 -1 646
648 0 417179 134942 175080 -1 640
649 0 416953 135196 175120 -1 648
650 0 416961 135448 175040 -1 649
651 0 416905 135536 174960 -1 650
652 0 416845 135624 174880 -1 651
653 0 416817 135836 174800 -1 652
654 0 416523 136038 174760 -1 653
655 0 416231 136358 174840 -1 654
656 0 416271 136686 174960 -1 655
657 0 416347 136934 174840 -1 656
658 0 416327 137030 174720 -1 657
659 0 416175 137134 174600 -1 658
660 0 416081 137376 174480 -1 659
661 0 416069 137524 174400 -1 660
662 0 416113 137916 174320 -1 661
663 0 416081 138072 174280 -1 662
664 0 415797 138352 174200 -1 663
665 0 415245 138580 174080 -1 664
666 0 415165 138740 174000 -1 665
667 0 414911 138846 173880 -1 666
668 0 414851 138906 173760 -1 667
669 0 414759 139042 173680 -1 668
670 0 414763 139122 173600 -1 669
671 0 414659 139238 173520 -1 670
672 0 414599 139786 173440 -1 671
673 0 414587 139886 173400 -1 672
674 0 414589 139924 173280 -1 673
675 0 415077 139996 173160 -1 674
676 0 415265 140140 173040 -1 675
677 0 415369 140220 173000 -1 676
678 0 415489 140192.03 172920 -1 677
679 0 415553 140320.03 172760 -1 678
680 0 415605 140404.03 172520 -1 679
681 0 414329 140012 173160 -1 674
682 0 414045 140148 173040 -1 681
683 0 413965 140136 172960 -1 682
684 0 413797 140042.67 172880 -1 683
685 0 413713 139996 172840 -1 684
686 0 413657 139528 172840 -1 685
687 0 413609 139360 172920 -1 686
688 0 413721 139052 173000 -1 687
689 0 413669 138944 173120 -1 688
690 0 413561 138848 173240 -1 689
691 0 413541 138828 173360 -1 690
692 0 413513 138888 173480 -1 691
693 0 413397 138924 173560 -1 692
694 0 413345 138988 173640 -1 693
695 0 413277 138972 173720 -1 694
696 0 413213 138952 173800 -1 695
697 0 413113 138964.03 173880 -1 696
698 0 413113 139104.03 173960 -1 697
699 0 413057 139200.03 174080 -1 698
700 0 412997 139510.03 174080 -1 699
701 0 413001 139620.03 174040 -1 700
702 0 412929 139756.03 174040 -1 701
703 0 413005.03 139600.05 174000 -1 701
704 0 413041 139628.03 173920 -1 703
705 0 413801 140094.03 173400 -1 673
706 0 413713 140166.03 173480 -1 705
707 0 413561 140206.03 173600 -1 706
708 0 413425 140178.03 173680 -1 707
709 0 413381 140328.06 173800 -1 708
710 0 413313 140412.06 173920 -1 709
711 0 413341 140486.11 174040 -1 710
712 0 413165 140746.11 174080 -1 711
713 0 413109 140832.03 174040 -1 712
714 0 412985 140974.03 174000 -1 713
715 0 412533 141296.03 173960 -1 714
716 0 412369 141314.03 174000 -1 715
717 0 412245 141298.03 174080 -1 716
718 0 412093 141336.03 174240 -1 717
719 0 411877 141468.03 174360 -1 718
720 0 411697 141554.03 174440 -1 719
721 0 411485 141662.03 174560 -1 720
722 0 411377 141838.03 174640 -1 721
723 0 411197 141944.03 174760 -1 722
724 0 410953 142080.03 174880 -1 723
725 0 410609 142286.03 174920 -1 724
726 0 410457 142418.03 175000 -1 725
727 0 410257 142434.03 175120 -1 726
728 0 410137 142348.03 175160 -1 727
729 0 410141 142152.03 175200 -1 728
730 0 413213 140658.11 174200 -1 712
731 0 413289 140626.11 174280 -1 730
732 0 413269 140636.03 174400 -1 731
733 0 413257 140668.03 174480 -1 732
734 0 413217 140658.03 174560 -1 733
735 0 413157 140622 174600 -1 734
736 0 413153 140694.03 174640 -1 735
737 0 413105 140730.03 174760 -1 736
738 0 413073 140738.03 174880 -1 737
739 0 413061 140698.03 175000 -1 738
740 0 413001 140638.03 175080 -1 739
741 0 412937 140646.03 175200 -1 740
742 0 413005 140666.03 175320 -1 741
743 0 413097 140586.03 174640 -1 735
744 0 413017 140510.03 174640 -1 743
745 0 412973 140542.03 174720 -1 744
746 0 412981 140550.03 174840 -1 745
747 0 412949 140542.03 174920 -1 746
748 0 414977 140268 173520 -1 672
749 0 415017 140232 173560 -1 748
750 0 414193 140204.03 173600 -1 749
751 0 414041 140288.03 173640 -1 750
752 0 413917 140360.03 173600 -1 751
753 0 413941 140516.03 173520 -1 752
754 0 413941 140656.03 173440 -1 753
755 0 415037 140324.03 173680 -1 749
756 0 414949 140256.03 173840 -1 755
757 0 414925 140288.03 173880 -1 756
758 0 414869 140528.03 173880 -1 757
759 0 414801 140588.03 173960 -1 758
760 0 414829 140580.03 174000 -1 759
761 0 414905 140268.03 173960 -1 757
762 0 421743 122722 180960 -1 458
763 0 422215 122526 180880 -1 762
764 0 422443 122306 180800 -1 763
765 0 422923 122014 180720 -1 764
766 0 423139 121878 180640 -1 765
767 0 423283 121694 180520 -1 766
768 0 423383 121558 180440 -1 767
769 0 424405 121504 180360 -1 768
770 0 424857 121468 180320 -1 769
771 0 425321 121612 180280 -1 770
772 0 425937 121780 180200 -1 771
773 0 426379 122042 180240 -1 772
774 0 426939 121762 180240 -1 773
775 0 427195 121506 180320 -1 774
776 0 427607 121182 180360 -1 775
777 0 427731 121046 180440 -1 776
778 0 428009 120300 180440 -1 777
779 0 428601 119916 180400 -1 778
780 0 428913 119788 180320 -1 779
781 0 429017 119580 180240 -1 780
782 0 429091 119482 180160 -1 781
783 0 429163 119334 180040 -1 782
784 0 429219 119174 179960 -1 783
785 0 429291 119086 179880 -1 784
786 0 429311 118974 179760 -1 785
787 0 429419 118906 179640 -1 786
788 0 429599 118794 179560 -1 787
789 0 429703 118702 179480 -1 788
790 0 429791 118706 179400 -1 789
791 0 429887 118758 179280 -1 790
792 0 430031 118758 179240 -1 791
793 0 430155 118750 179120 -1 792
794 0 430311 118638 179040 -1 793
795 0 430471 118562 178880 -1 794
796 0 430699 118478 178800 -1 795
797 0 430831 118482 178720 -1 796
798 0 430971 118426 178600 -1 797
799 0 431009 118492 178480 -1 798
800 0 430973 118600 178360 -1 799
801 0 431097 118520 178240 -1 800
802 0 431229 118544 178080 -1 801
803 0 431381 118620 177960 -1 802
804 0 431545 118680 177800 -1 803
805 0 431663 118698 177680 -1 804
806 0 431819 118726 177600 -1 805
807 0 431931 118754 177520 -1 806
808 0 432055 118766 177400 -1 807
809 0 432171 118786 177280 -1 808
810 0 432339 118838 177160 -1 809
811 0 432635 118882 177040 -1 810
812 0 432815 118922 176960 -1 811
813 0 432961 119016 176880 -1 812
814 0 433141 119036 176800 -1 813
815 0 433117 119192 176720 -1 814
816 0 433177 119336 176640 -1 815
817 0 433409 119324 176480 -1 816
818 0 433457 119312 176320 -1 817
819 0 433529 119332 176160 -1 818
820 0 433609 119412 176040 -1 819
821 0 433745 119488 175960 -1 820
822 0 433783 119554 175880 -1 821
823 0 433895 119586 175760 -1 822
824 0 434011 119594 175640 -1 823
825 0 434167 119578 175560 -1 824
826 0 434319 119654 175480 -1 825
827 0 434507 120082 175400 -1 826
828 0 434535 120362 175400 -1 827
829 0 434691 120362 175480 -1 828
830 0 434711 120378 175600 -1 829
831 0 434751 120426 175720 -1 830
832 0 434767 120490 175840 -1 831
833 0 434919 120506 175920 -1 832
834 0 435291 120742 175960 -1 833
835 0 435871 120902 176040 -1 834
836 0 436239 121006 175960 -1 835
837 0 436391 121054 175880 -1 836
838 0 436521 121120 175800 -1 837
839 0 436721 121192 175720 -1 838
840 0 436853 121244 175640 -1 839
841 0 436969 121312 175560 -1 840
842 0 437149 121428 175480 -1 841
843 0 437365 121688 175440 -1 842
844 0 437985 122024 175440 -1 843
845 0 438499 122378 175440 -1 844
846 0 438559 122470 175280 -1 845
847 0 438759 122458 175120 -1 846
848 0 439623 122918 175040 -1 847
849 0 439811 123046 174960 -1 848
850 0 439963 123086 174880 -1 849
851 0 440491 123302 174880 -1 850
852 0 440783 123266 174800 -1 851
853 0 440937 123288 174680 -1 852
854 0 441057 123264 174560 -1 853
855 0 441209 123246 174480 -1 854
856 0 441261 123278 174360 -1 855
857 0 441321 123346 174240 -1 856
858 0 441393 123458 174080 -1 857
859 0 441473 123502 173960 -1 858
860 0 441645 123526 173840 -1 859
861 0 441777 123906 173800 -1 860
862 0 441745 123906 173680 -1 861
863 0 441645 123986 173560 -1 862
864 0 441617 124098 173480 -1 863
865 0 441649 124194 173360 -1 864
866 0 441793 124360 173240 -1 865
867 0 441821 124544 173200 -1 866
868 0 441801 124604 173120 -1 867
869 0 441809 124636 173040 -1 868
870 0 441997 124660 172920 -1 869
871 0 442057 124672 172800 -1 870
872 0 442105 124658 172760 -1 871
873 0 442153 124644 172720 -1 872
874 0 442289 124684 172600 -1 873
875 0 442357 124736 172480 -1 874
876 0 442473 124832 172400 -1 875
877 0 442617 124828 172320 -1 876
878 0 442237 125280 172320 -1 877
879 0 442177 125272 172240 -1 878
880 0 441813 125404 172240 -1 879
881 0 441805 125444 172320 -1 880
882 0 442573 124920 172240 -1 877
883 0 442701 124944 172160 -1 882
884 0 442811.16 125032.5 172080 -1 883
885 0 442897 124976 172000 -1 884
886 0 442925 124928 171880 -1 885
887 0 442985 124824 171760 -1 886
888 0 443005 124676 171640 -1 887
889 0 443365 124356 171560 -1 888
890 0 443557 124174 171480 -1 889
891 0 443602.34 124160.664 171400 -1 890
892 0 443625 124154 171360 -1 891
893 0 443805 124046 171280 -1 892
894 0 443901 124066 171200 -1 893
895 0 444009 124106 171120 -1 894
896 0 444105 124142 171040 -1 895
897 0 444205 124090 170920 -1 896
898 0 444269 124030 170840 -1 897
899 0 444245 123954 170800 -1 898
900 0 444229 123902 170720 -1 899
901 0 444237 123826 170640 -1 900
902 0 444273 123778 170600 -1 901
903 0 444313 123746 170560 -1 902
904 0 444365 123774 170520 -1 903
905 0 444387 123794 170480 -1 904
906 0 444409 123814 170440 -1 905
907 0 444425 123790.03 170320 -1 906
908 0 443763.66 124000.234 171400 -1 891
909 0 437601 121868 175320 -1 843
910 0 437725 121828.03 175160 -1 909
911 0 437849 121968.03 175000 -1 910
912 0 434283 119528.03 175440 -1 826
913 0 434247 119632.03 175400 -1 912
914 0 434475 119524.03 175320 -1 913
915 0 434647 119400.03 175200 -1 914
916 0 434923 119278.03 175080 -1 915
917 0 435035 119118.03 174920 -1 916
918 0 435223 119088.07 174720 -1 917
919 0 435435 118916.07 174560 -1 918
920 0 435743 118714.03 174440 -1 919
921 0 435943 118562.03 174280 -1 920
922 0 436103 118416.03 174080 -1 921
923 0 436267 118296.03 173920 -1 922
924 0 436375 118176.03 173800 -1 923
925 0 436451 118128.03 173640 -1 924
926 0 436439 118024.03 173480 -1 925
927 0 436339 118160.03 173320 -1 926
928 0 436315 118160.03 173160 -1 927
929 0 436219 118164.03 172960 -1 928
930 0 436043 118168.03 172800 -1 929
931 0 436007 118124.03 172680 -1 930
932 0 435923 118118.03 172560 -1 931
933 0 435847 118106.03 172400 -1 932
934 0 435971 118204.07 172240 -1 933
935 0 436039 118104.07 172080 -1 934
936 0 436107 117936.07 171800 -1 935
937 0 435971 117838.03 171720 -1 936
938 0 435987 117730.03 171640 -1 937
939 0 436027 117602.03 171480 -1 938
940 0 435911 117476.03 171360 -1 939
941 0 435895 117448.03 171240 -1 940
942 0 435831 117252.03 171040 -1 941
943 0 435715 117120.03 170920 -1 942
944 0 435371 116920.03 170880 -1 943
945 0 435251 116938.03 170760 -1 944
946 0 435235 116962.03 170640 -1 945
947 0 434915 116920.03 170880 -1 944
948 0 434555 116530.03 170840 -1 947
949 0 434111 116194.03 170720 -1 948
950 0 433483 115836.03 170680 -1 949
951 0 433027 115398.03 170640 -1 950
952 0 432903 115350.03 170520 -1 951
953 0 432811 115344.03 170440 -1 952
954 0 432683 115320.03 170280 -1 953
955 0 432523 115264.03 170200 -1 954
956 0 432491 115284.03 170120 -1 955
957 0 432339 115196.03 170000 -1 956
958 0 432151 114792.03 169840 -1 957
959 0 431887 114622.03 169880 -1 958
960 0 431863 114574.03 169960 -1 959
961 0 431855 114542.03 170120 -1 960
962 0 431851 114526.03 170240 -1 961
963 0 431783 114322.03 170360 -1 962
964 0 431615 114278.03 170520 -1 963
965 0 431007 113924.07 170560 -1 964
966 0 430643 113774.1 170480 -1 965
967 0 430359 113714.1 170320 -1 966
968 0 430307 113634.1 170240 -1 967
969 0 430267 113590.1 170120 -1 968
970 0 430223 113388.03 170000 -1 969
971 0 430027 113274.03 169960 -1 970
972 0 429943 113174.03 169840 -1 971
973 0 429679 113156.03 169760 -1 972
974 0 429367 113018.03 169680 -1 973
975 0 429203 112932.03 169600 -1 974
976 0 429347 112910.03 169560 -1 975
977 0 429367 112830.03 169480 -1 976
978 0 429295 112598.03 169400 -1 977
979 0 429155 112446.03 169440 -1 978
980 0 428771 112946.03 169560 -1 975
981 0 428423 112860.03 169600 -1 980
982 0 428279 112940.03 169720 -1 981
983 0 428139 113048.03 169880 -1 982
984 0 428039 113238.07 170000 -1 983
985 0 427983 113280.1 170120 -1 984
986 0 430471.03 113544.05 169960 -1 970
987 0 430471 113472.03 169880 -1 986
988 0 430471 113452.03 169720 -1 987
989 0 430491 113500.03 169600 -1 988
990 0 430551 113654.03 169560 -1 989
991 0 430587 113858.03 169560 -1 990
992 0 430511 113870.03 169640 -1 991
993 0 430611 113286.03 169960 -1 970
994 0 430723 113170.03 169880 -1 993
995 0 430839 112990.03 169800 -1 994
996 0 430835 112898.03 169680 -1 995
997 0 431087 113958.1 170640 -1 965
998 0 431423 113702.1 170640 -1 997
999 0 431555 113736.03 170680 -1 998
1000 0 431703 113818.03 170720 -1 999
1001 0 431775 113750.03 170760 -1 1000
1002 0 431811 113714.03 170840 -1 1001
1003 0 431891 113680.03 170880 -1 1002
1004 0 431099 114058.1 170760 -1 997
1005 0 431099 114106.1 170840 -1 1004
1006 0 431171 114172.13 171000 -1 1005
1007 0 431047 114368.13 171120 -1 1006
1008 0 431011 114576.13 171280 -1 1007
1009 0 430775 114782.03 171280 -1 1008
1010 0 430619 114848.03 171400 -1 1009
1011 0 430643 115040.03 171480 -1 1010
1012 0 430447 115076.03 171600 -1 1011
1013 0 430171 115084.03 171680 -1 1012
1014 0 430166 115085.5 171720 -1 1013
1015 0 430151 115090.07 171840 -1 1014
1016 0 429895 115232.03 171880 -1 1015
1017 0 429659 115372.03 171960 -1 1016
1018 0 429599 115616.03 172040 -1 1017
1019 0 429579 115666.03 172160 -1 1018
1020 0 429511 115706.03 172280 -1 1019
1021 0 429471 115798.03 172400 -1 1020
1022 0 429395 115854.03 172600 -1 1021
1023 0 429231 116020.03 172640 -1 1022
1024 0 429139 116170.03 172720 -1 1023
1025 0 429199 116462.03 172720 -1 1024
1026 0 429179 116622.03 172680 -1 1025
1027 0 429195 116684.03 172720 -1 1026
1028 0 429007 116150.03 172760 -1 1024
1029 0 428943 116138.03 172880 -1 1028
1030 0 428895 116112.03 172920 -1 1029
1031 0 428867 116404.03 172960 -1 1030
1032 0 428731 116460.03 173000 -1 1031
1033 0 428627 116424.03 173120 -1 1032
1034 0 428559 116762.03 173120 -1 1033
1035 0 428443 116742.03 173200 -1 1034
1036 0 428383 116744.03 173320 -1 1035
1037 0 428487 116688.03 173440 -1 1036
1038 0 428635 116708.03 173560 -1 1037
1039 0 428595 116724.03 173720 -1 1038
1040 0 428499 116760.03 173840 -1 1039
1041 0 429023 115968.03 172960 -1 1030
1042 0 429031 115976.03 173040 -1 1041
1043 0 429095 115952.03 173160 -1 1042
1044 0 429115 115884.03 173320 -1 1043
1045 0 429699 115658.03 172640 -1 1022
1046 0 429763 115630.03 172760 -1 1045
1047 0 429805 115588 172800 -1 1046
1048 0 429847 115546.03 172840 -1 1047
1049 0 429855 115466.03 172960 -1 1048
1050 0 429935 115410.03 173080 -1 1049
1051 0 429971 115352.03 173200 -1 1050
1052 0 430107 115288.03 173320 -1 1051
1053 0 430219 115260.03 173400 -1 1052
1054 0 430223 115222.07 173560 -1 1053
1055 0 430195 115234.07 173680 -1 1054
1056 0 430303 115286.07 173760 -1 1055
1057 0 430355 115484.03 173760 -1 1056
1058 0 430291 115640.03 173800 -1 1057
1059 0 430231 115724.03 173880 -1 1058
1060 0 430507 115468.03 173760 -1 1057
1061 0 430559 115510.03 173840 -1 1060
1062 0 431111 114454.03 171320 -1 1008
1063 0 431151 114430.03 171440 -1 1062
1064 0 431243 114426.03 171560 -1 1063
1065 0 426365 122400 180200 -1 773
1066 0 426349 122580 180120 -1 1065
1067 0 426313 122604 180000 -1 1066
1068 0 426313 122628 179880 -1 1067
1069 0 426321 122652 179760 -1 1068
1070 0 426369 122776 179680 -1 1069
1071 0 426469 122968 179640 -1 1070
1072 0 426705 123284 179600 -1 1071
1073 0 426937 123624 179560 -1 1072
1074 0 427081 123912 179600 -1 1073
1075 0 427051 124250 179680 -1 1074
1076 0 427107 124378 179760 -1 1075
1077 0 427149 124744 179840 -1 1076
1078 0 427237 124716 179920 -1 1077
1079 0 427285 124852 180040 -1 1078
1080 0 427309 125084 180160 -1 1079
1081 0 427385 125176 180240 -1 1080
1082 0 427373 125248 180320 -1 1081
1083 0 427305 125332 180400 -1 1082
1084 0 427313 125344 180480 -1 1083
1085 0 427243 125470 180560 -1 1084
1086 0 427259 125578 180640 -1 1085
1087 0 427315 125766 180720 -1 1086
1088 0 427747 126474 180720 -1 1087
1089 0 427891 126466 180640 -1 1088
1090 0 428083 126514 180560 -1 1089
1091 0 428219 126450 180440 -1 1090
1092 0 428335 126462 180360 -1 1091
1093 0 428415 126466 180280 -1 1092
1094 0 428767 126674 180200 -1 1093
1095 0 429015 126826 180280 -1 1094
1096 0 429123 126846 180320 -1 1095
1097 0 429801 126996 180400 -1 1096
1098 0 430197 127140 180360 -1 1097
1099 0 430337 127212 180280 -1 1098
1100 0 430509 127200 180200 -1 1099
1101 0 430609 127168 180160 -1 1100
1102 0 430817 127120 180080 -1 1101
1103 0 431213 127308 180000 -1 1102
1104 0 431523 127434 179960 -1 1103
1105 0 431743 127470 179920 -1 1104
1106 0 431983 127478 179880 -1 1105
1107 0 432135 127486 179840 -1 1106
1108 0 432351 127566 179800 -1 1107
1109 0 432443 127606 179720 -1 1108
1110 0 432475 127630 179600 -1 1109
1111 0 432655 127722 179520 -1 1110
1112 0 432767 127858 179440 -1 1111
1113 0 433129 127992 179360 -1 1112
1114 0 433765 128068 179440 -1 1113
1115 0 434001 128080 179360 -1 1114
1116 0 434221 128100 179280 -1 1115
1117 0 434561 128148 179200 -1 1116
1118 0 434817 128220 179120 -1 1117
1119 0 435135 128218 179040 -1 1118
1120 0 435467 128222 178920 -1 1119
1121 0 435595 128262 178840 -1 1120
1122 0 436291 128310 178800 -1 1121
1123 0 436475 128458 178720 -1 1122
1124 0 436781 128708 178680 -1 1123
1125 0 436929 128720 178600 -1 1124
1126 0 437093 128820 178480 -1 1125
1127 0 437173 128940 178360 -1 1126
1128 0 437241 128984 178200 -1 1127
1129 0 437345 128984 178080 -1 1128
1130 0 437505 129004 177920 -1 1129
1131 0 437621 128988 177840 -1 1130
1132 0 437833 128896 177760 -1 1131
1133 0 438129 128776 177680 -1 1132
1134 0 438129 128760 177560 -1 1133
1135 0 438125 128804 177480 -1 1134
1136 0 438141 128816 177360 -1 1135
1137 0 438185 128832 177200 -1 1136
1138 0 438211 128870 177080 -1 1137
1139 0 438211 128870 176960 -1 1138
1140 0 438243 128882 176920 -1 1139
1141 0 438231 128886 176800 -1 1140
1142 0 438327 128950 176640 -1 1141
1143 0 438467 129218 176560 -1 1142
1144 0 438435 129590.03 176520 -1 1143
1145 0 438575 129618.03 176480 -1 1144
1146 0 438083 128626 177840 -1 1133
1147 0 438039 128578 177960 -1 1146
1148 0 438027 128478 178120 -1 1147
1149 0 438067 128158 178240 -1 1148
1150 0 438299 128146 178320 -1 1149
1151 0 438407 128122 178440 -1 1150
1152 0 438331 127790 178520 -1 1151
1153 0 438291 127622 178600 -1 1152
1154 0 438103 127610 178680 -1 1153
1155 0 438019 127506 178760 -1 1154
1156 0 437883 127482 178840 -1 1155
1157 0 437739 127322 178920 -1 1156
1158 0 437667 127302 179040 -1 1157
1159 0 437607 127282 179160 -1 1158
1160 0 437521 127220 179200 -1 1159
1161 0 437545 127092 179240 -1 1160
1162 0 437705 127036 179320 -1 1161
1163 0 437853 127028 179480 -1 1162
1164 0 437905 127004 179560 -1 1163
1165 0 437913 126936 179640 -1 1164
1166 0 437893 126856 179680 -1 1165
1167 0 437897 126784 179760 -1 1166
1168 0 437929 126780 179880 -1 1167
1169 0 438017 126712 180000 -1 1168
1170 0 438001 126540 180000 -1 1169
1171 0 437985 126532 180040 -1 1170
1172 0 438005 126560 180120 -1 1171
1173 0 438105 126524 180200 -1 1172
1174 0 438161 126456 180280 -1 1173
1175 0 438305 126456 180400 -1 1174
1176 0 438485 126420 180480 -1 1175
1177 0 438525 126468 180640 -1 1176
1178 0 438537 126400 180720 -1 1177
1179 0 438573 126336 180840 -1 1178
1180 0 438581 126220.03 180880 -1 1179
1181 0 438609 126244.03 180960 -1 1180
1182 0 437331 127494 179040 -1 1158
1183 0 437231 127542 179080 -1 1182
1184 0 437075 127550 179120 -1 1183
1185 0 436987 127538 179160 -1 1184
1186 0 436939 127518 179240 -1 1185
1187 0 427287 125746 180800 -1 1087
1188 0 427275 125794 180880 -1 1187
1189 0 427259 125942 180960 -1 1188
1190 0 427255 125990 181000 -1 1189
1191 0 427171 126066 181120 -1 1190
1192 0 427215 126078 181200 -1 1191
1193 0 427071 126258.03 181320 -1 1192
1194 0 426919 126358.03 181440 -1 1193
1195 0 426903 126374.03 181600 -1 1194
1196 0 426983 126294.03 181760 -1 1195
1197 0 426999 126370.03 181920 -1 1196
1198 0 423237 121528 180320 -1 768
1199 0 423265 121432 180200 -1 1198
1200 0 423249 121412 180080 -1 1199
1201 0 423165 121356 180000 -1 1200
1202 0 423121 121332 179920 -1 1201
1203 0 423025 121296 179800 -1 1202
1204 0 422945 121340 179760 -1 1203
1205 0 422837 121364 179640 -1 1204
1206 0 422729 121392 179520 -1 1205
1207 0 422597 121496 179400 -1 1206
1208 0 422577 121592 179280 -1 1207
1209 0 422597 121728 179160 -1 1208
1210 0 422605 121832 179040 -1 1209
1211 0 422597 121848 179000 -1 1210
1212 0 422547 121982 178880 -1 1211
1213 0 422531 122070 178800 -1 1212
1214 0 422475 122130 178760 -1 1213
1215 0 422407 122254 178680 -1 1214
1216 0 422419 122294 178560 -1 1215
1217 0 422419 122302 178440 -1 1216
1218 0 422439 122294 178320 -1 1217
1219 0 422387 122390 178240 -1 1218
1220 0 422307 122518 178200 -1 1219
1221 0 422319 122546 178160 -1 1220
1222 0 422555 122758.03 178120 -1 1221
1223 0 422619 122834.03 178000 -1 1222
1224 0 420979 122406 180920 -1 458
1225 0 420963 122338 180840 -1 1224
1226 0 420963 122258 180760 -1 1225
1227 0 420891 122114 180640 -1 1226
1228 0 411812 126424 183880 -1 412
1229 0 411840 126396 184000 -1 1228
1230 0 411888 126564 184120 -1 1229
1231 0 411880 126776 184240 -1 1230
1232 0 411832 126900 184320 -1 1231
1233 0 411732 127024 184400 -1 1232
1234 0 411644 127128 184480 -1 1233
1235 0 411592 127224 184560 -1 1234
1236 0 411524 127296 184640 -1 1235
1237 0 411364 127332 184720 -1 1236
1238 0 411248 127406 184800 -1 1237
1239 0 411084 127494 184880 -1 1238
1240 0 410940 127542 184960 -1 1239
1241 0 410892 127582 185040 -1 1240
1242 0 410820 127634 185160 -1 1241
1243 0 410776 127690 185280 -1 1242
1244 0 410640 127762 185360 -1 1243
1245 0 410520 127842 185440 -1 1244
1246 0 410412 127922 185520 -1 1245
1247 0 410296 128004 185600 -1 1246
1248 0 410216 128072 185680 -1 1247
1249 0 410088 128244 185800 -1 1248
1250 0 410012 128328 185880 -1 1249
1251 0 409896 128424 185960 -1 1250
1252 0 409744 128544 186000 -1 1251
1253 0 409596 128592 186120 -1 1252
1254 0 409424 128660 186240 -1 1253
1255 0 408772 128736 186320 -1 1254
1256 0 407992 129098 186360 -1 1255
1257 0 407432 129342 186400 -1 1256
1258 0 407080 129818 186440 -1 1257
1259 0 407012 129846 186480 -1 1258
1260 0 406752 129948 186560 -1 1259
1261 0 406496 130008 186640 -1 1260
1262 0 406348 130064 186720 -1 1261
1263 0 406240 130124 186800 -1 1262
1264 0 406112 130192 186920 -1 1263
1265 0 405996 130246 187000 -1 1264
1266 0 405896 130306 187080 -1 1265
1267 0 405764 130382 187160 -1 1266
1268 0 405604 130526 187240 -1 1267
1269 0 405476 130654 187320 -1 1268
1270 0 405320 130838 187400 -1 1269
1271 0 405300 130994 187480 -1 1270
1272 0 405372 131276 187560 -1 1271
1273 0 405328 131332 187640 -1 1272
1274 0 405292 131424 187720 -1 1273
1275 0 405236 131468 187800 -1 1274
1276 0 405124 131532 187880 -1 1275
1277 0 405360 131504 187960 -1 1276
1278 0 405424 131508 188080 -1 1277
1279 0 405520 131448 188200 -1 1278
1280 0 405528 131476 188320 -1 1279
1281 0 405720 131500 188480 -1 1280
1282 0 405820 131568 188600 -1 1281
1283 0 405832 131548 188760 -1 1282
1284 0 405844 131576 188920 -1 1283
1285 0 405860 131696 189080 -1 1284
1286 0 405896 131816 189240 -1 1285
1287 0 405872 131904 189400 -1 1286
1288 0 405916 132012 189560 -1 1287
1289 0 405908 132054 189680 -1 1288
1290 0 405880 132066 189840 -1 1289
1291 0 405872 132102 190000 -1 1290
1292 0 405764 132178 190160 -1 1291
1293 0 405768 132214 190280 -1 1292
1294 0 405748 132246 190440 -1 1293
1295 0 405660 132366 190600 -1 1294
1296 0 405632 132502 190720 -1 1295
1297 0 405572 132614 190840 -1 1296
1298 0 405568 132710 191000 -1 1297
1299 0 405456 132794 191120 -1 1298
1300 0 405392 132790 191240 -1 1299
1301 0 405252 133062 191360 -1 1300
1302 0 405160 133200 191440 -1 1301
1303 0 405144 133256 191520 -1 1302
1304 0 405068 133368 191640 -1 1303
1305 0 404944 133540 191760 -1 1304
1306 0 404860 133692 191880 -1 1305
1307 0 404720 133924 191960 -1 1306
1308 0 404588 134086 192040 -1 1307
1309 0 404492 134198 192120 -1 1308
1310 0 404360 134330 192200 -1 1309
1311 0 404304 134442 192280 -1 1310
1312 0 404292 134570 192360 -1 1311
1313 0 404244 134634 192440 -1 1312
1314 0 404233.34 134682.67 192480 -1 1313
1315 0 404212 134780 192560 -1 1314
1316 0 404176 134816 192680 -1 1315
1317 0 404192 134904 192800 -1 1316
1318 0 404232 135092 192920 -1 1317
1319 0 404344 135196 192880 -1 1318
1320 0 404348 135128 192760 -1 1319
1321 0 404580 135132 193080 -1 1318
1322 0 404676 135140 193160 -1 1321
1323 0 404836 135060 193240 -1 1322
1324 0 405284 134876 193280 -1 1323
1325 0 405408 134796 193360 -1 1324
1326 0 405568 134580 193440 -1 1325
1327 0 406020 134492 193480 -1 1326
1328 0 406616 134164 193560 -1 1327
1329 0 407300 133398 193520 -1 1328
1330 0 407712 132990 193480 -1 1329
1331 0 407840 132930 193400 -1 1330
1332 0 408208 132808 193280 -1 1331
1333 0 408732 132560 193240 -1 1332
1334 0 409064 132408 193120 -1 1333
1335 0 409420 132456 193160 -1 1334
1336 0 409536 132220 193240 -1 1335
1337 0 409744 132064 193160 -1 1336
1338 0 409852 131820 193120 -1 1337
1339 0 410076 131782 193200 -1 1338
1340 0 410436 131694 193280 -1 1339
1341 0 410800 131606 193240 -1 1340
1342 0 410944 131434 193200 -1 1341
1343 0 411140 131174 193160 -1 1342
1344 0 411212 131070 193120 -1 1343
1345 0 411316 130878 193080 -1 1344
1346 0 411392 130706 193040 -1 1345
1347 0 411580 130512 193000 -1 1346
1348 0 411744 130404 192960 -1 1347
1349 0 411884 130280 192920 -1 1348
1350 0 412008 130160 192880 -1 1349
1351 0 412104 130056 192800 -1 1350
1352 0 412172 129992 192760 -1 1351
1353 0 412300 129856 192680 -1 1352
1354 0 412604 129532 192640 -1 1353
1355 0 412892 129436 192680 -1 1354
1356 0 413028 129300 192720 -1 1355
1357 0 413072 129254 192800 -1 1356
1358 0 413112 129234 192880 -1 1357
1359 0 413128 129226 192960 -1 1358
1360 0 413132 129230 193040 -1 1359
1361 0 413132 129198 193160 -1 1360
1362 0 413148 129122 193240 -1 1361
1363 0 413240 129050 193320 -1 1362
1364 0 413300 129046 193400 -1 1363
1365 0 413380 128538 193400 -1 1364
1366 0 413868 128166 193400 -1 1365
1367 0 414116 127482 193360 -1 1366
1368 0 414652 127298 193320 -1 1367
1369 0 414758 127072 193400 -1 1368
1370 0 414724 127264.03 193240 -1 1368
1371 0 414812 127272.03 193120 -1 1370
1372 0 414904 127258.03 193040 -1 1371
1373 0 415056 127240.03 193000 -1 1372
1374 0 415132 127192.03 192880 -1 1373
1375 0 415300 127116.03 192720 -1 1374
1376 0 415488 127008.03 192600 -1 1375
1377 0 415560 126914.07 192480 -1 1376
1378 0 415620 126722.07 192440 -1 1377
1379 0 415720 126594.07 192360 -1 1378
1380 0 415864 126390.07 192360 -1 1379
1381 0 415976 126304.03 192320 -1 1380
1382 0 416084 126216.03 192240 -1 1381
1383 0 416432 126156.03 192160 -1 1382
1384 0 416664 126122.03 192200 -1 1383
1385 0 416656 126116.03 192120 -1 1383
1386 0 416848 126028.03 192040 -1 1385
1387 0 417008 125986.03 191920 -1 1386
1388 0 417152 125932.03 191800 -1 1387
1389 0 417340 125988.03 191680 -1 1388
1390 0 417400 126008.03 191520 -1 1389
1391 0 417468 126080.03 191400 -1 1390
1392 0 417528 126172.03 191280 -1 1391
1393 0 417629 126182 191240 -1 1392
1394 0 417669 126044 191240 -1 1393
1395 0 417689 126100 191160 -1 1394
1396 0 417717 126132 191120 -1 1395
1397 0 417751 126178 191080 -1 1396
1398 0 417779 126044 191000 -1 1397
1399 0 417857 125900 190920 -1 1398
1400 0 415892 126388.03 192440 -1 1380
1401 0 415864 126416.03 192520 -1 1400
1402 0 414755 127367 193360 -1 1368
1403 0 414763 127435 193400 -1 1402
1404 0 414775 127499 193440 -1 1403
1405 0 414767 127587 193480 -1 1404
1406 0 414735 127643 193560 -1 1405
1407 0 414703 127659 193640 -1 1406
1408 0 413524 128400.03 193320 -1 1365
1409 0 413548 128340.03 193200 -1 1408
1410 0 413636 128232.03 193080 -1 1409
1411 0 413612 128140.03 192920 -1 1410
1412 0 413696 127952.03 192800 -1 1411
1413 0 413744 127896.03 192720 -1 1412
1414 0 413764 127852.03 192600 -1 1413
1415 0 413736 127808.03 192480 -1 1414
1416 0 413712 127800.03 192440 -1 1415
1417 0 413676 127734.03 192360 -1 1416
1418 0 413680 127758.03 192320 -1 1417
1419 0 412628 129018 193400 -1 1364
1420 0 412612 128970 193480 -1 1419
1421 0 412524 128946 193560 -1 1420
1422 0 412468 128950 193640 -1 1421
1423 0 412376 128902 193720 -1 1422
1424 0 412356 128886 193840 -1 1423
1425 0 412320 128898 193920 -1 1424
1426 0 412108 128902 194000 -1 1425
1427 0 412044 128862 194080 -1 1426
1428 0 412012 128842 194120 -1 1427
1429 0 411876 128806 194200 -1 1428
1430 0 411764 128774 194280 -1 1429
1431 0 413322.66 129059.336 193440 -1 1364
1432 0 413368 129086 193520 -1 1431
1433 0 413444 129070 193640 -1 1432
1434 0 413468 129074 193720 -1 1433
1435 0 413392 129090 193840 -1 1434
1436 0 413288 129102 193960 -1 1435
1437 0 413148 129202 194040 -1 1436
1438 0 413120 129210 194080 -1 1437
1439 0 413108 129166.03 194160 -1 1438
1440 0 412748 129812 192640 -1 1354
1441 0 412732 129868 192720 -1 1440
1442 0 410836 131790 193360 -1 1341
1443 0 410848 131854 193440 -1 1442
1444 0 410856 132006 193520 -1 1443
1445 0 410864 131998 193560 -1 1444
1446 0 409792 131754 193080 -1 1338
1447 0 409684 131626 193000 -1 1446
1448 0 409668 131570 192960 -1 1447
1449 0 409700 131506 192880 -1 1448
1450 0 409728 131474 192800 -1 1449
1451 0 409736 131450 192760 -1 1450
1452 0 409744 131434 192720 -1 1451
1453 0 409764 131454 192560 -1 1452
1454 0 409796 131406 192440 -1 1453
1455 0 409780 131398 192280 -1 1454
1456 0 409860 131382 192160 -1 1455
1457 0 409920 131282 192040 -1 1456
1458 0 410204 131314 191920 -1 1457
1459 0 410256 131310 191880 -1 1458
1460 0 409200 132472 193000 -1 1334
1461 0 406664 134094 193440 -1 1328
1462 0 406676 134086 193320 -1 1461
1463 0 406764 134122 193200 -1 1462
1464 0 406740 134130.03 193000 -1 1463
1465 0 406536 134166 193680 -1 1328
1466 0 406352 134050 193800 -1 1465
1467 0 406096 134450 193800 -1 1466
1468 0 406316 135134 193720 -1 1467
1469 0 406452 135178 193600 -1 1468
1470 0 406532 135170 193440 -1 1469
1471 0 406716 135434 193280 -1 1470
1472 0 406756 135442 193240 -1 1471
1473 0 406992 135554 193160 -1 1472
1474 0 407248 135570 193080 -1 1473
1475 0 407328 135642 193040 -1 1474
1476 0 407436 135534 192960 -1 1475
1477 0 407468 135454 192880 -1 1476
1478 0 407520 135450.03 192760 -1 1477
1479 0 407412 135844 192960 -1 1475
1480 0 407496 135848 192840 -1 1479
1481 0 407556 135884 192720 -1 1480
1482 0 407800 136016 192640 -1 1481
1483 0 407860 136120 192560 -1 1482
1484 0 407972 136148 192440 -1 1483
1485 0 408008 136484 192400 -1 1484
1486 0 407948 136464 192320 -1 1485
1487 0 408036 136516 192200 -1 1486
1488 0 408084 136508 192080 -1 1487
1489 0 408184 136500 192000 -1 1488
1490 0 408152 136516 191920 -1 1489
1491 0 408140 136488 191880 -1 1490
1492 0 408048 136564.03 191800 -1 1491
1493 0 407908 136652.03 191720 -1 1492
1494 0 407824 136696.03 191600 -1 1493
1495 0 407964 136720.03 191480 -1 1494
1496 0 408060 136724.03 191320 -1 1495
1497 0 408076 136848.03 191200 -1 1496
1498 0 408108 136932.03 191160 -1 1497
1499 0 408116 136972.03 191120 -1 1498
1500 0 408080 136956.03 191000 -1 1499
1501 0 408132 136920.03 190920 -1 1500
1502 0 408172 136892.03 190840 -1 1501
1503 0 408268 136880.03 190760 -1 1502
1504 0 408356 136812.03 190600 -1 1503
1505 0 408432 136672.03 190480 -1 1504
1506 0 408384 136544.03 190320 -1 1505
1507 0 408228 136400.03 190240 -1 1506
1508 0 408252 136298.03 190200 -1 1507
1509 0 408248 136254.03 190080 -1 1508
1510 0 408312 136078.03 190080 -1 1509
1511 0 408308 136014.03 190000 -1 1510
1512 0 408352 135978.03 190200 -1 1510
1513 0 408172 136354.03 190000 -1 1509
1514 0 408068 136294.03 189960 -1 1513
1515 0 408096 136150.03 189880 -1 1514
1516 0 408232 136094.03 189800 -1 1515
1517 0 408276 136098.03 189720 -1 1516
1518 0 406257.34 133542.67 193880 -1 1466
1519 0 406069.34 133378.67 194000 -1 1518
1520 0 406041.34 133014.67 194040 -1 1519
1521 0 406109.34 132838.67 194120 -1 1520
1522 0 406369.34 132502.67 194200 -1 1521
1523 0 406561.34 132184.67 194240 -1 1522
1524 0 406509.34 132072.67 194320 -1 1523
1525 0 406509.34 132016.67 194400 -1 1524
1526 0 406333.34 132508.67 194320 -1 1522
1527 0 406417.34 132472.67 194360 -1 1526
1528 0 404608 131752 187920 -1 1276
1529 0 404304 132012 188000 -1 1528
1530 0 404092 132240 188080 -1 1529
1531 0 403732 132398 188160 -1 1530
1532 0 403552 132462 188280 -1 1531
1533 0 403380 132490 188440 -1 1532
1534 0 403292 132518 188560 -1 1533
1535 0 403176 132552 188680 -1 1534
1536 0 403020 132700 188800 -1 1535
1537 0 402840 132892 188880 -1 1536
1538 0 402740 133064 188960 -1 1537
1539 0 402508 133580 189040 -1 1538
1540 0 402368 133746 189120 -1 1539
1541 0 402232 133914 189200 -1 1540
1542 0 402084 134122 189280 -1 1541
1543 0 402012 134254 189360 -1 1542
1544 0 401960 134354 189440 -1 1543
1545 0 401936 134470 189520 -1 1544
1546 0 402080 134420 189640 -1 1545
1547 0 402084 134504 189760 -1 1546
1548 0 402084 134576 189880 -1 1547
1549 0 402020 134640 190040 -1 1548
1550 0 402080 134612 190200 -1 1549
1551 0 402044 134656 190360 -1 1550
1552 0 402064 134684 190520 -1 1551
1553 0 401988 134696 190680 -1 1552
1554 0 401996 134620 190880 -1 1553
1555 0 402000 134592 191000 -1 1554
1556 0 401916 134596 191160 -1 1555
1557 0 401748 134560 191320 -1 1556
1558 0 401068 134764 191400 -1 1557
1559 0 400980 134836 191520 -1 1558
1560 0 400884 134934 191640 -1 1559
1561 0 400748 135014 191800 -1 1560
1562 0 400552 135206 191960 -1 1561
1563 0 400336 135446 192080 -1 1562
1564 0 400056 135434 192200 -1 1563
1565 0 399716 135694 192280 -1 1564
1566 0 399292 135950 192360 -1 1565
1567 0 399160 136096 192480 -1 1566
1568 0 398992 136220 192560 -1 1567
1569 0 398856 136312 192640 -1 1568
1570 0 398788 136348 192720 -1 1569
1571 0 398740 136380 192800 -1 1570
1572 0 398648 136484 192920 -1 1571
1573 0 398552 136640 193040 -1 1572
1574 0 398464 136696 193120 -1 1573
1575 0 398280 136628 193200 -1 1574
1576 0 398000 136582 193240 -1 1575
1577 0 397912 136622 193320 -1 1576
1578 0 397882 136640 193400 -1 1577
1579 0 397682 136616 193520 -1 1578
1580 0 397498 136716 193640 -1 1579
1581 0 397294 136768 193760 -1 1580
1582 0 397170 136848 193880 -1 1581
1583 0 396934 136896 194000 -1 1582
1584 0 396638 136908 194160 -1 1583
1585 0 396386 137144 194240 -1 1584
1586 0 396096 137070 194320 -1 1585
1587 0 395660 136970 194360 -1 1586
1588 0 395364 136910 194440 -1 1587
1589 0 395200 136862 194520 -1 1588
1590 0 394920 136806 194600 -1 1589
1591 0 394346 137176 194640 -1 1590
1592 0 393930 137400 194680 -1 1591
1593 0 393592 137710 194720 -1 1592
1594 0 393456 137930 194640 -1 1593
1595 0 393336 138230 194800 -1 1594
1596 0 392916 138302 194840 -1 1595
1597 0 392504 138486 194960 -1 1596
1598 0 392210 138784 195000 -1 1597
1599 0 391934 138988 195080 -1 1598
1600 0 391462 139056 195160 -1 1599
1601 0 391144 139486 195120 -1 1600
1602 0 391020 139642 195040 -1 1601
1603 0 390632 140174 194960 -1 1602
1604 0 389888 140478 194920 -1 1603
1605 0 388662 141064 194920 -1 1604
1606 0 388274 141624 195000 -1 1605
1607 0 388184 141774 195080 -1 1606
1608 0 387696 142074 195160 -1 1607
1609 0 387316 142366 195280 -1 1608
1610 0 387312 142310 195080 -1 1609
1611 0 387376 142190 195000 -1 1610
1612 0 387468 142162.03 194960 -1 1611
1613 0 387512 142138.03 194840 -1 1612
1614 0 387608 142254.03 194760 -1 1613
1615 0 387736 142374.03 194680 -1 1614
1616 0 387792 142254.03 194560 -1 1615
1617 0 387724 142086.03 194520 -1 1616
1618 0 387760 142046.03 194440 -1 1617
1619 0 387230 142448 195360 -1 1609
1620 0 387310 142500 195480 -1 1619
1621 0 387186 142592 195600 -1 1620
1622 0 387130 142600 195640 -1 1621
1623 0 386790 142912 195720 -1 1622
1624 0 386710 143064 195800 -1 1623
1625 0 386564 143430 195880 -1 1624
1626 0 386396 143462 196000 -1 1625
1627 0 386020 143714 196120 -1 1626
1628 0 385108 143990 196160 -1 1627
1629 0 385042 144072 196280 -1 1628
1630 0 385074 144052 196440 -1 1629
1631 0 385106 144184 196600 -1 1630
1632 0 385170 144184 196640 -1 1631
1633 0 385070 144372 196800 -1 1632
1634 0 385150 144420 196880 -1 1633
1635 0 385146 144432 197040 -1 1634
1636 0 385206 144444 197160 -1 1635
1637 0 385246 144452 197240 -1 1636
1638 0 385314 144488 197400 -1 1637
1639 0 385318 144584 197520 -1 1638
1640 0 385462 144696 197720 -1 1639
1641 0 385558 144804 197880 -1 1640
1642 0 385542 144892 197960 -1 1641
1643 0 398592 136738 193240 -1 1574
1644 0 398600 136822 193360 -1 1643
1645 0 398512 136942 193480 -1 1644
1646 0 398444 137030 193560 -1 1645
1647 0 398420 137082 193640 -1 1646
1648 0 398340 137198 193720 -1 1647
1649 0 398300 137262 193760 -1 1648
1650 0 398364 137486 193800 -1 1649
1651 0 398336 137634 193880 -1 1650
1652 0 398332 137814 193920 -1 1651
1653 0 398352 137980 194000 -1 1652
1654 0 398328 138208 194080 -1 1653
1655 0 398336 138288 194160 -1 1654
1656 0 398384 138434 194280 -1 1655
1657 0 398356 138494 194400 -1 1656
1658 0 398492 138742 194480 -1 1657
1659 0 398512 138802 194560 -1 1658
1660 0 398536 138958 194640 -1 1659
1661 0 398612 139110 194720 -1 1660
1662 0 398636 139266 194760 -1 1661
1663 0 398680 139506 194880 -1 1662
1664 0 398636 139718 194960 -1 1663
1665 0 398652 139804 195000 -1 1664
1666 0 398692 140132 195040 -1 1665
1667 0 398832 140264 195120 -1 1666
1668 0 398884 140532 195200 -1 1667
1669 0 398884 140656 195360 -1 1668
1670 0 398876 140850 195480 -1 1669
1671 0 398816 141026 195600 -1 1670
1672 0 398784 141142 195680 -1 1671
1673 0 398796 141274 195800 -1 1672
1674 0 398820 141434 195920 -1 1673
1675 0 398844 141620 196040 -1 1674
1676 0 399032 141952 196120 -1 1675
1677 0 399424 141652 196120 -1 1676
1678 0 399628 141440.03 196040 -1 1677
1679 0 399932 141260.03 196000 -1 1678
1680 0 399876 141312.03 195920 -1 1679
1681 0 399856 141364.03 195840 -1 1680
1682 0 399832 141308.03 195760 -1 1681
1683 0 400032 141096.03 195920 -1 1679
1684 0 400112 141084.03 195880 -1 1683
1685 0 400252 141084.03 195840 -1 1684
1686 0 400284 141008.03 195800 -1 1685
1687 0 400376 140904.03 195720 -1 1686
1688 0 400540 140840.03 195640 -1 1687
1689 0 400664 140864.03 195520 -1 1688
1690 0 400808 140808.03 195440 -1 1689
1691 0 400900 140728.03 195360 -1 1690
1692 0 401076 140612.03 195240 -1 1691
1693 0 401328 140540.03 195200 -1 1692
1694 0 401528 140464.03 195160 -1 1693
1695 0 401736 140288.03 195120 -1 1694
1696 0 401768 140240.03 195080 -1 1695
1697 0 401068 140608.03 195200 -1 1692
1698 0 401024 140616.03 195160 -1 1697
1699 0 400984 140658.03 195120 -1 1698
1700 0 400976 140638.03 195080 -1 1699
1701 0 399328 141872.03 196040 -1 1677
1702 0 399388 141788.06 195920 -1 1701
1703 0 399456 141976.06 195800 -1 1702
1704 0 399540 142016.06 195640 -1 1703
1705 0 399632 141916.06 195600 -1 1704
1706 0 399010.66 142195.33 196160 -1 1676
1707 0 398968 142682 196240 -1 1706
1708 0 399468 142890 196280 -1 1707
1709 0 399564 142882 196360 -1 1708
1710 0 399632 142914 196440 -1 1709
1711 0 399692 142894.03 196520 -1 1710
1712 0 399868 143034.03 196640 -1 1711
1713 0 400612 142898.03 196680 -1 1712
1714 0 401012 142990.03 196640 -1 1713
1715 0 401144 142906.03 196560 -1 1714
1716 0 401036 143342.03 196560 -1 1715
1717 0 400948 143502.03 196520 -1 1716
1718 0 401032 143658.03 196440 -1 1717
1719 0 401072 142822.03 196480 -1 1715
1720 0 400936 142762.03 196360 -1 1719
1721 0 400832 142558.03 196280 -1 1720
1722 0 400776 142234.03 196320 -1 1721
1723 0 400952 142286.03 196480 -1 1722
1724 0 400820 142434.03 196200 -1 1721
1725 0 400792 142186.03 196080 -1 1724
1726 0 400868 141998.03 196000 -1 1725
1727 0 400920 141910.03 195880 -1 1726
1728 0 400788 141734.03 195840 -1 1727
1729 0 400580 141570.03 195720 -1 1728
1730 0 400576 141338.03 195680 -1 1729
1731 0 400584 141326.03 195600 -1 1730
1732 0 399092 142170 196320 -1 1706
1733 0 399140 142170 196400 -1 1732
1734 0 399184 142138.03 196520 -1 1733
1735 0 399272 142278.03 196680 -1 1734
1736 0 401684 134724 189600 -1 1545
1737 0 401624 134760 189680 -1 1736
1738 0 401504 134812 189800 -1 1737
1739 0 401448 134836 189880 -1 1738
1740 0 401380 134900 190000 -1 1739
1741 0 401304 134932 190120 -1 1740
1742 0 401088 134992 190240 -1 1741
1743 0 401032 135116 190360 -1 1742
1744 0 400924 135230 190440 -1 1743
1745 0 400816 135334 190560 -1 1744
1746 0 400792 135474 190680 -1 1745
1747 0 400712 135586 190800 -1 1746
1748 0 400596 135742 190920 -1 1747
1749 0 400520 135910 191040 -1 1748
1750 0 400452 135986 191160 -1 1749
1751 0 400412 135998 191280 -1 1750
1752 0 400332 136214 191400 -1 1751
1753 0 400264 136340 191480 -1 1752
1754 0 400132 136416 191600 -1 1753
1755 0 400104 136520 191680 -1 1754
1756 0 400024 136632 191800 -1 1755
1757 0 399956 136704 191880 -1 1756
1758 0 399788 136880 191960 -1 1757
1759 0 399660 137088 192040 -1 1758
1760 0 399468 137286 192120 -1 1759
1761 0 399240 137466 192200 -1 1760
1762 0 399084 137586 192280 -1 1761
1763 0 398632 137840 192400 -1 1762
1764 0 398396 138028 192480 -1 1763
1765 0 398056 138176 192560 -1 1764
1766 0 397588 138606 192600 -1 1765
1767 0 396936 139170 192640 -1 1766
1768 0 396608 139446 192680 -1 1767
1769 0 396176 139872 192720 -1 1768
1770 0 395864 140232 192800 -1 1769
1771 0 395740 140376 192880 -1 1770
1772 0 395560 140566 192960 -1 1771
1773 0 395468 140730 193040 -1 1772
1774 0 395324 140902 193120 -1 1773
1775 0 395148 140950 193240 -1 1774
1776 0 394960 141134 193360 -1 1775
1777 0 394936 141200 193480 -1 1776
1778 0 394764 141292 193600 -1 1777
1779 0 394548 141340 193720 -1 1778
1780 0 394944 140920 193760 -1 1779
1781 0 394968 140824 193800 -1 1780
1782 0 394924 140804.03 193840 -1 1781
1783 0 394824 140816.03 193920 -1 1782
1784 0 394884 140860.03 194040 -1 1783
1785 0 394284 141652 193760 -1 1779
1786 0 394100 141720 193840 -1 1785
1787 0 393928 141858 193920 -1 1786
1788 0 393668 141922 194000 -1 1787
1789 0 393548 142006 194080 -1 1788
1790 0 393480 142026 194160 -1 1789
1791 0 393384 142054 194280 -1 1790
1792 0 393300 142020 194400 -1 1791
1793 0 393232 142088 194520 -1 1792
1794 0 393188 142168 194640 -1 1793
1795 0 393100 142288 194760 -1 1794
1796 0 393024 142400 194880 -1 1795
1797 0 392860 142508 194960 -1 1796
1798 0 392564 142822 195040 -1 1797
1799 0 392328 142998 195120 -1 1798
1800 0 392128 143224 195200 -1 1799
1801 0 392028 143420 195280 -1 1800
1802 0 391896 143552 195400 -1 1801
1803 0 391832 143724 195480 -1 1802
1804 0 391728 143926 195600 -1 1803
1805 0 391556 144262 195720 -1 1804
1806 0 391488 144468 195800 -1 1805
1807 0 391332 144664 195840 -1 1806
1808 0 391252 144852 195920 -1 1807
1809 0 391188 144960 196000 -1 1808
1810 0 391100 145156 196080 -1 1809
1811 0 391088 145290 196160 -1 1810
1812 0 391028 145434 196280 -1 1811
1813 0 390988 145506 196360 -1 1812
1814 0 390948 145582 196480 -1 1813
1815 0 390800 145742 196600 -1 1814
1816 0 390664 145902 196680 -1 1815
1817 0 390160 146538 196720 -1 1816
1818 0 390036 146848 196640 -1 1817
1819 0 390012 146960 196760 -1 1818
1820 0 389972 147048 196840 -1 1819
1821 0 389944 147128 196920 -1 1820
1822 0 389924 147208 197000 -1 1821
1823 0 389936 147264 197080 -1 1822
1824 0 389932 147398 197200 -1 1823
1825 0 389904 147610 197320 -1 1824
1826 0 389816 147822 197400 -1 1825
1827 0 389792 147890 197520 -1 1826
1828 0 389776 148070 197640 -1 1827
1829 0 389740 148242 197720 -1 1828
1830 0 389704 148404 197800 -1 1829
1831 0 389696 148504 197880 -1 1830
1832 0 389668 148576 197960 -1 1831
1833 0 389632 148684 198080 -1 1832
1834 0 389600 148856 198160 -1 1833
1835 0 389532 149052 198280 -1 1834
1836 0 389420 149222 198360 -1 1835
1837 0 389320 149346 198440 -1 1836
1838 0 389272 149406 198520 -1 1837
1839 0 389232 149618 198600 -1 1838
1840 0 389232 149730 198680 -1 1839
1841 0 389244 149846 198760 -1 1840
1842 0 389244 149938 198840 -1 1841
1843 0 389296 149998 198920 -1 1842
1844 0 389404 150092 199000 -1 1843
1845 0 389476 150204 199080 -1 1844
1846 0 389516 150452 199200 -1 1845
1847 0 389488 150540 199280 -1 1846
1848 0 389560 150756 199400 -1 1847
1849 0 389636 150956 199440 -1 1848
1850 0 389688 151092 199480 -1 1849
1851 0 389756 151180 199520 -1 1850
1852 0 389772 151394 199600 -1 1851
1853 0 389700 151550 199680 -1 1852
1854 0 389660 151602 199760 -1 1853
1855 0 389620 151694 199840 -1 1854
1856 0 389500 151862 199920 -1 1855
1857 0 389320 152050 2e+05 -1 1856
1858 0 389424 152282 200080 -1 1857
1859 0 389436 152398 200120 -1 1858
1860 0 389500 152614 200200 -1 1859
1861 0 389540 152828 200280 -1 1860
1862 0 389708 153544 200320 -1 1861
1863 0 389712 153678 200400 -1 1862
1864 0 389728 153746 200520 -1 1863
1865 0 389648 153702 200640 -1 1864
1866 0 389516 153598 200760 -1 1865
1867 0 389462 153560 200800 -1 1866
1868 0 389408 153522 200840 -1 1867
1869 0 389344 153442 200920 -1 1868
1870 0 389240 153362 201000 -1 1869
1871 0 389584 152966.03 201040 -1 1870
1872 0 389620 152882.03 201080 -1 1871
1873 0 389676 152834.03 201160 -1 1872
1874 0 389208 153618.03 201040 -1 1870
1875 0 389308 153870.03 201080 -1 1874
1876 0 389428 154042.03 201160 -1 1875
1877 0 389512 154202.03 201240 -1 1876
1878 0 389492 154506.06 201360 -1 1877
1879 0 389468 154706.06 201520 -1 1878
1880 0 389304 154978.11 201680 -1 1879
1881 0 389156 155214.11 201880 -1 1880
1882 0 389100 155522.14 202000 -1 1881
1883 0 389100 155762.14 202120 -1 1882
1884 0 388828 155982.17 202240 -1 1883
1885 0 388780 156166.03 202200 -1 1884
1886 0 388872 156162.03 202120 -1 1885
1887 0 389029.28 156155.12 202040 -1 1886
1888 0 388860 156090.03 202360 -1 1884
1889 0 388728 156126.03 202480 -1 1888
1890 0 388916 156378.03 202480 -1 1889
1891 0 388928 156450.03 202520 -1 1890
1892 0 388484 156126.03 202560 -1 1889
1893 0 388404 156238.03 202720 -1 1892
1894 0 388452 156486.03 202760 -1 1893
1895 0 388672 156790.03 202720 -1 1894
1896 0 388708 156730.03 202640 -1 1895
1897 0 388744 156746.03 202520 -1 1896
1898 0 388756 156834.03 202480 -1 1897
1899 0 388388 156590.03 202840 -1 1894
1900 0 388300 156674.03 202920 -1 1899
1901 0 388220 156730.03 203080 -1 1900
1902 0 388196 156814.03 203240 -1 1901
1903 0 388092 157022.03 203440 -1 1902
1904 0 387968 157486.03 203480 -1 1903
1905 0 387948 157522.03 203600 -1 1904
1906 0 388040 157714.03 203680 -1 1905
1907 0 388056 157946.03 203840 -1 1906
1908 0 388300 158158.03 203960 -1 1907
1909 0 388584 158214.03 204040 -1 1908
1910 0 388876 158510.03 204120 -1 1909
1911 0 389180 158702.03 204160 -1 1910
1912 0 389528 159202.06 204240 -1 1911
1913 0 389728 159562.03 204200 -1 1912
1914 0 389968 159806.03 204120 -1 1913
1915 0 390124 160206.03 204160 -1 1914
1916 0 390256 160582.06 204200 -1 1915
1917 0 390484 160694.03 204160 -1 1916
1918 0 390676 160910.03 204080 -1 1917
1919 0 390968 161062.03 204040 -1 1918
1920 0 391104 161122.03 203880 -1 1919
1921 0 391028 161274.03 203720 -1 1920
1922 0 391048 161402.03 203680 -1 1921
1923 0 391052 161466.03 203600 -1 1922
1924 0 391420 161526.03 203600 -1 1923
1925 0 391676 161550.03 203560 -1 1924
1926 0 391788 161574.03 203440 -1 1925
1927 0 391744 161638.03 203280 -1 1926
1928 0 391868 161742.03 203120 -1 1927
1929 0 391952 161858.03 203040 -1 1928
1930 0 391988 161890.03 202920 -1 1929
1931 0 390784 161370.03 203560 -1 1923
1932 0 390724 161374.03 203400 -1 1931
1933 0 390720 161390.03 203280 -1 1932
1934 0 390740 161466.03 203120 -1 1933
1935 0 390760 161450.03 202960 -1 1934
1936 0 390576 161398.03 202800 -1 1935
1937 0 390360 161386.03 202720 -1 1936
1938 0 390388 161358.06 202560 -1 1937
1939 0 390436 161406.06 202480 -1 1938
1940 0 390776 161614.06 202480 -1 1939
1941 0 391016 161646.06 202440 -1 1940
1942 0 391124 161722.06 202360 -1 1941
1943 0 391220 161718.03 202320 -1 1942
1944 0 391312 161770.03 202160 -1 1943
1945 0 390272 161438.06 202440 -1 1939
1946 0 390140 161558.06 202400 -1 1945
1947 0 390060 161586.06 202280 -1 1946
1948 0 389896 161658.06 202080 -1 1947
1949 0 389772 161686.11 201960 -1 1948
1950 0 389744 161638.11 201760 -1 1949
1951 0 389744 161542.11 201600 -1 1950
1952 0 389780 161534.11 201400 -1 1951
1953 0 389680 161454.11 201280 -1 1952
1954 0 389456 161326.11 201080 -1 1953
1955 0 389160 161322.11 200960 -1 1954
1956 0 388876 161214.11 200920 -1 1955
1957 0 388928 161338.03 200800 -1 1956
1958 0 389228 161510.03 200680 -1 1957
1959 0 389432 161522.03 200600 -1 1958
1960 0 389528 161334.06 200480 -1 1959
1961 0 389540.03 161230.06 200320 -1 1960
1962 0 389292 161058.03 200160 -1 1961
1963 0 389080 161054.03 200080 -1 1962
1964 0 388892 160906.03 199920 -1 1963
1965 0 389032 160954.03 199800 -1 1964
1966 0 389188 160838.03 199640 -1 1965
1967 0 389240 160874.03 199480 -1 1966
1968 0 389276 161042.03 199400 -1 1967
1969 0 389440 161054.03 199240 -1 1968
1970 0 389484 161018.03 198960 -1 1969
1971 0 389576 161022.03 198840 -1 1970
1972 0 389608 160946.03 198680 -1 1971
1973 0 389720 160790.03 198600 -1 1972
1974 0 389892 160938.03 200320 -1 1961
1975 0 389828 160774.03 200200 -1 1974
1976 0 389744 160590.03 200120 -1 1975
1977 0 389584 160418.03 200040 -1 1976
1978 0 389500 160266.03 2e+05 -1 1977
1979 0 389468 160202.03 199920 -1 1978
1980 0 389604 160110.03 199760 -1 1979
1981 0 389680 160138.03 199600 -1 1980
1982 0 389728 160110.03 199440 -1 1981
1983 0 389664 160106.03 199280 -1 1982
1984 0 389760 160126.03 199240 -1 1983
1985 0 389804 160154.03 199160 -1 1984
1986 0 389860 160234.03 199040 -1 1985
1987 0 389956 160210.03 198920 -1 1986
1988 0 389992 160214.03 198800 -1 1987
1989 0 390184 160214.03 198760 -1 1988
1990 0 390276 160166.03 198720 -1 1989
1991 0 390316 160102.03 198640 -1 1990
1992 0 390424 159982.03 198520 -1 1991
1993 0 390540 159874.03 198400 -1 1992
1994 0 389688 160238.03 198840 -1 1988
1995 0 389616 160214.03 198760 -1 1994
1996 0 389628 160150.03 198640 -1 1995
1997 0 389660 160118.03 198480 -1 1996
1998 0 389684 160062.03 198360 -1 1997
1999 0 389616 160058.03 198240 -1 1998
2000 0 389456 159986.03 198200 -1 1999
2001 0 389508 159950.03 198160 -1 2000
2002 0 389500 159894.03 198080 -1 2001
2003 0 389496 159938.03 197920 -1 2002
2004 0 389584 160046.03 197640 -1 2003
2005 0 389636 160070.03 197600 -1 2004
2006 0 389940 159998.03 197600 -1 2005
2007 0 389980 159918.03 197560 -1 2006
2008 0 390040 159810.03 197480 -1 2007
2009 0 389604 160086.03 197560 -1 2005
2010 0 389188 160106.03 197560 -1 2009
2011 0 389040 160146.03 197520 -1 2010
2012 0 388948 160222.03 197440 -1 2011
2013 0 388732 160374.03 197480 -1 2012
2014 0 388636 160394.03 197560 -1 2013
2015 0 388512 160494.03 197640 -1 2014
2016 0 388304 160658.03 197600 -1 2015
2017 0 388048 160702.03 197600 -1 2016
2018 0 387904 160810.03 197520 -1 2017
2019 0 387840 160882.03 197480 -1 2018
2020 0 389212 159878.03 198160 -1 2000
2021 0 387376 158062.03 203440 -1 1904
2022 0 387168 158166.03 203400 -1 2021
2023 0 387120 158190.03 203280 -1 2022
2024 0 387124 158346.03 203080 -1 2023
2025 0 387136 158570.03 203080 -1 2024
2026 0 386976 158770.06 203040 -1 2025
2027 0 386452 159030.11 202960 -1 2026
2028 0 386176.03 159390.05 202880 -1 2027
2029 0 385808 159590.11 202840 -1 2028
2030 0 385752 159942.14 202800 -1 2029
2031 0 385388 160138.14 202840 -1 2030
2032 0 385376 160322.03 202760 -1 2031
2033 0 385376 160322.03 202600 -1 2032
2034 0 385244 160402.03 202480 -1 2033
2035 0 384968 160578.03 202400 -1 2034
2036 0 384708 160734.03 202320 -1 2035
2037 0 384176 160898.03 202240 -1 2036
2038 0 383980 160970.03 202120 -1 2037
2039 0 383872 160970.03 202000 -1 2038
2040 0 383856 160946.03 201920 -1 2039
2041 0 383760 160906.03 201800 -1 2040
2042 0 383732 160986.03 201680 -1 2041
2043 0 383652 161206.03 201560 -1 2042
2044 0 383464 161298.03 201480 -1 2043
2045 0 383116 161386.03 201440 -1 2044
2046 0 383004 161362.03 201320 -1 2045
2047 0 382696 161186.03 201200 -1 2046
2048 0 381948 160778.06 201240 -1 2047
2049 0 381880 160774.03 201120 -1 2048
2050 0 381744 160666.03 201040 -1 2049
2051 0 381860 160914.03 200880 -1 2050
2052 0 382036 161114.03 200720 -1 2051
2053 0 381852 161138.03 200600 -1 2052
2054 0 381668 161182.03 200560 -1 2053
2055 0 386156 159358.03 202800 -1 2028
2056 0 385980 159406.03 202680 -1 2055
2057 0 385916 159490.03 202560 -1 2056
2058 0 388980 154042 200320 -1 1862
2059 0 388984 153954 200280 -1 2058
2060 0 388960 153938 200200 -1 2059
2061 0 388896 153874 200160 -1 2060
2062 0 388788 153790 200120 -1 2061
2063 0 388652 153806 200080 -1 2062
2064 0 388532 153738 200040 -1 2063
2065 0 388396 153666 2e+05 -1 2064
2066 0 388332 153658 199960 -1 2065
2067 0 388248 153666 199880 -1 2066
2068 0 388164 153654 199800 -1 2067
2069 0 388064 153716 199680 -1 2068
2070 0 388024 153752 199560 -1 2069
2071 0 387952 153764 199440 -1 2070
2072 0 387768 153812 199360 -1 2071
2073 0 387248 154096 199320 -1 2072
2074 0 386668 154356 199360 -1 2073
2075 0 386576 154372 199400 -1 2074
2076 0 386004 154504 199440 -1 2075
2077 0 385440 154590 199360 -1 2076
2078 0 385500 154590 199200 -1 2077
2079 0 385412 154670 199120 -1 2078
2080 0 385304 154694 199000 -1 2079
2081 0 385220 154710 198920 -1 2080
2082 0 384748 154782 198840 -1 2081
2083 0 384372 155250 198880 -1 2082
2084 0 383888 155740 198920 -1 2083
2085 0 383644 155788 198840 -1 2084
2086 0 383260 156096 198800 -1 2085
2087 0 382888 156360 198760 -1 2086
2088 0 382536 156460 198680 -1 2087
2089 0 382052 156902 198600 -1 2088
2090 0 381964 157030 198720 -1 2089
2091 0 381796 157126 198800 -1 2090
2092 0 381396 157398 198880 -1 2091
2093 0 381068 157626 198960 -1 2092
2094 0 380608 157902 199040 -1 2093
2095 0 379608 158308 199040 -1 2094
2096 0 379436 158304 198960 -1 2095
2097 0 378752 158316 198920 -1 2096
2098 0 377364 158726 199000 -1 2097
2099 0 377160 158822 198880 -1 2098
2100 0 377024 158870 198800 -1 2099
2101 0 376560 159138 198680 -1 2100
2102 0 376428 159142 198560 -1 2101
2103 0 376076 159302 198480 -1 2102
2104 0 375868 159386 198400 -1 2103
2105 0 375612 159444 198320 -1 2104
2106 0 375448 159480 198240 -1 2105
2107 0 374908 159564 198160 -1 2106
2108 0 374012 159552 198080 -1 2107
2109 0 373700 159494 197960 -1 2108
2110 0 373696 159482 197920 -1 2109
2111 0 373648 159438 197840 -1 2110
2112 0 373524 159346 197720 -1 2111
2113 0 373516 159354 197640 -1 2112
2114 0 373396 159370.03 197560 -1 2113
2115 0 373388 159362.03 197440 -1 2114
2116 0 373312 159386.03 197320 -1 2115
2117 0 372700 159750 197920 -1 2110
2118 0 371904 159790 197920 -1 2117
2119 0 371656 159742 197960 -1 2118
2120 0 371544 159724 198000 -1 2119
2121 0 371100 159704 198080 -1 2120
2122 0 370996 159672 198160 -1 2121
2123 0 370912 159664 198240 -1 2122
2124 0 370528 159624 198360 -1 2123
2125 0 370500 159578 198440 -1 2124
2126 0 370044 159538 198560 -1 2125
2127 0 369624 159594 198640 -1 2126
2128 0 369380 159614 198760 -1 2127
2129 0 368756 159456 198720 -1 2128
2130 0 368092 159464 198840 -1 2129
2131 0 367928 159482 198880 -1 2130
2132 0 367912 159534 198920 -1 2131
2133 0 367988 159638 199040 -1 2132
2134 0 368008 159658 199160 -1 2133
2135 0 368008 159658 199280 -1 2134
2136 0 367996 159658 199400 -1 2135
2137 0 367956 159654 199520 -1 2136
2138 0 367972 159646 199560 -1 2137
2139 0 367920 159418.03 199640 -1 2138
2140 0 367868 159322.03 199720 -1 2139
2141 0 367752 159142.03 199880 -1 2140
2142 0 367948 159046.03 2e+05 -1 2141
2143 0 402932 132820 189000 -1 1536
2144 0 402948 132864 189080 -1 2143
2145 0 403020 132892 189160 -1 2144
2146 0 403112 132860.03 189320 -1 2145
2147 0 408184 129736 185880 -1 394
2148 0 408028 129848 185960 -1 2147
2149 0 407976 129916 186000 -1 2148
2150 0 407940 129972 186080 -1 2149
2151 0 407808 130060 186160 -1 2150
2152 0 407704 130144 186200 -1 2151
2153 0 397204 141482 196640 -1 304
2154 0 397416 141622 196760 -1 2153
2155 0 397572 141646 196880 -1 2154
2156 0 397748 141734 197000 -1 2155
2157 0 397864 141802 197120 -1 2156
2158 0 397996 141894 197240 -1 2157
2159 0 398232 142010 197360 -1 2158
2160 0 398352 142108 197480 -1 2159
2161 0 398416 142232 197600 -1 2160
2162 0 398548 142396 197720 -1 2161
2163 0 398476 142760 197800 -1 2162
2164 0 398416 142808 197880 -1 2163
2165 0 398676 142748 197960 -1 2164
2166 0 399476 143076 197960 -1 2165
2167 0 399616 143184 197920 -1 2166
2168 0 399632 143140 197840 -1 2167
2169 0 399614 143058 197760 -1 2168
2170 0 400218 143286 197720 -1 2169
2171 0 400550 143034 197640 -1 2170
2172 0 400952 142880 197560 -1 2171
2173 0 401108 142848 197480 -1 2172
2174 0 401272 142764 197360 -1 2173
2175 0 401472 142724 197240 -1 2174
2176 0 401616 142732 197120 -1 2175
2177 0 401712 142688 197040 -1 2176
2178 0 401942 142686 196960 -1 2177
2179 0 402102 142642 196840 -1 2178
2180 0 402378 142706 196720 -1 2179
2181 0 402606 142734 196600 -1 2180
2182 0 402642 142686 196520 -1 2181
2183 0 403122 142714 196360 -1 2182
2184 0 403206 142734 196200 -1 2183
2185 0 403346 142794 196080 -1 2184
2186 0 403450 142826 195960 -1 2185
2187 0 403544 142788 195800 -1 2186
2188 0 403656 142712 195680 -1 2187
2189 0 403836 142648 195560 -1 2188
2190 0 403992 142560 195480 -1 2189
2191 0 404176 142540 195400 -1 2190
2192 0 404296 142448 195320 -1 2191
2193 0 404726 142246 195320 -1 2192
2194 0 404790 142042 195400 -1 2193
2195 0 404782 141678 195440 -1 2194
2196 0 404960 141408 195520 -1 2195
2197 0 404948 141316 195640 -1 2196
2198 0 404880 141256 195720 -1 2197
2199 0 404884 140984 195840 -1 2198
2200 0 405250 140202 195840 -1 2199
2201 0 405406 139618 195800 -1 2200
2202 0 405494 139162 195760 -1 2201
2203 0 405464 138940 195680 -1 2202
2204 0 405626 138590 195600 -1 2203
2205 0 405734 138282 195520 -1 2204
2206 0 405912 137948 195440 -1 2205
2207 0 406028 137508 195360 -1 2206
2208 0 406060 137396 195280 -1 2207
2209 0 405978 137170 195240 -1 2208
2210 0 405950 136782 195200 -1 2209
2211 0 405722 136214 195200 -1 2210
2212 0 406156 135492 195160 -1 2211
2213 0 406852 134928 195120 -1 2212
2214 0 407034 134378 195120 -1 2213
2215 0 407312 133892 195160 -1 2214
2216 0 407370 133850 195040 -1 2215
2217 0 407422 133862 194920 -1 2216
2218 0 407462 133862 194800 -1 2217
2219 0 407466 133830 194720 -1 2218
2220 0 407604 133216 195120 -1 2215
2221 0 407736 133048 195040 -1 2220
2222 0 407782 132982 194960 -1 2221
2223 0 407938 132918 194880 -1 2222
2224 0 408016 132896 194840 -1 2223
2225 0 408094 132874 194800 -1 2224
2226 0 408218 132782 194720 -1 2225
2227 0 408374 132666 194640 -1 2226
2228 0 408518 132566 194520 -1 2227
2229 0 408674 132562 194440 -1 2228
2230 0 408770 132518 194360 -1 2229
2231 0 408890 132522 194280 -1 2230
2232 0 409112 132588 194200 -1 2231
2233 0 409380 132600 194120 -1 2232
2234 0 409512 132676 194040 -1 2233
2235 0 409548 132852 193960 -1 2234
2236 0 409728 133112 193880 -1 2235
2237 0 409796 133156 193760 -1 2236
2238 0 409858 133246 193680 -1 2237
2239 0 409924 133308 193640 -1 2238
2240 0 409990 133370 193600 -1 2239
2241 0 410074 133402 193520 -1 2240
2242 0 410182 133418 193400 -1 2241
2243 0 410366 133358 193280 -1 2242
2244 0 410502 133306 193160 -1 2243
2245 0 410562 133274 193080 -1 2244
2246 0 410694 133138 192960 -1 2245
2247 0 410768 133044 192880 -1 2246
2248 0 410876 132924 192800 -1 2247
2249 0 410956 132832 192720 -1 2248
2250 0 411100 132744 192640 -1 2249
2251 0 411232 132628 192560 -1 2250
2252 0 411312 132508 192480 -1 2251
2253 0 411376 132376 192400 -1 2252
2254 0 411424 132268 192320 -1 2253
2255 0 411510 132134 192240 -1 2254
2256 0 411746 131954 192160 -1 2255
2257 0 411878 131874 192080 -1 2256
2258 0 411998 131774 192000 -1 2257
2259 0 412089 131712.97 191880 -1 2258
2260 0 412186 131442 191840 -1 2259
2261 0 412222 131270 191760 -1 2260
2262 0 412222 131122 191680 -1 2261
2263 0 412246 131058 191600 -1 2262
2264 0 412437 130821 191600 -1 2263
2265 0 412412 130828 191560 -1 2264
2266 0 412460 130782.4 191440 -1 2265
2267 0 412824 130548 191440 -1 2266
2268 0 413528 130168 191400 -1 2267
2269 0 413960 130012 191400 -1 2268
2270 0 414020 129964 191360 -1 2269
2271 0 414080 129892.03 191400 -1 2270
2272 0 414164 129748.03 191440 -1 2271
2273 0 414292 129744.03 191400 -1 2272
2274 0 414380 129656.03 191280 -1 2273
2275 0 413816 130228 191400 -1 2268
2276 0 413888 130260 191520 -1 2275
2277 0 414056 130416 191640 -1 2276
2278 0 414200 130664 191600 -1 2277
2279 0 414252 130724 191560 -1 2278
2280 0 414540 130714 191520 -1 2279
2281 0 414084 130842 191600 -1 2278
2282 0 412814 130557 191320 -1 2267
2283 0 412850 130585 191280 -1 2282
2284 0 412946 130677 191160 -1 2283
2285 0 412970 130681 191120 -1 2284
2286 0 413018 130673 191040 -1 2285
2287 0 413046 130661 190960 -1 2286
2288 0 413070 130669 190920 -1 2287
2289 0 413192 130703 190880 -1 2288
2290 0 412492 130752 191360 -1 2266
2291 0 412524 130708 191280 -1 2290
2292 0 412548 130496 191160 -1 2291
2293 0 412540 130208 191040 -1 2292
2294 0 412520 130104 190920 -1 2293
2295 0 412630 129934 190840 -1 2294
2296 0 412662 129870 190720 -1 2295
2297 0 412498 129578 190720 -1 2296
2298 0 412538 129426 190680 -1 2297
2299 0 412370 129298 190640 -1 2298
2300 0 412010 129126 190640 -1 2299
2301 0 411970 129114 190600 -1 2300
2302 0 412450 129250 190560 -1 2299
2303 0 412458 129154 190480 -1 2302
2304 0 412598 129022 190320 -1 2303
2305 0 412666 129022 190160 -1 2304
2306 0 412980 128752 190040 -1 2305
2307 0 412918 128766 189920 -1 2306
2308 0 412998 128754 189760 -1 2307
2309 0 413154 128706 189640 -1 2308
2310 0 413294 128570 189480 -1 2309
2311 0 413222 128550 189360 -1 2310
2312 0 413190 128510 189280 -1 2311
2313 0 413178 128426.03 189200 -1 2312
2314 0 413171.34 128422 189160 -1 2313
2315 0 413158 128414.03 189080 -1 2314
2316 0 412982 128550.03 189040 -1 2315
2317 0 413306 128310.03 189040 -1 2315
2318 0 413128 128987 189160 -1 2314
2319 0 413328 129011 189120 -1 2318
2320 0 413336 129115 189040 -1 2319
2321 0 413366 129279 189000 -1 2320
2322 0 413298 129287 188960 -1 2321
2323 0 413310 129299 188920 -1 2322
2324 0 413338 129355 188880 -1 2323
2325 0 413330 129375 188840 -1 2324
2326 0 413306 129411 188800 -1 2325
2327 0 413274 129455 188760 -1 2326
2328 0 413254 129523 188720 -1 2327
2329 0 413158 129695 188680 -1 2328
2330 0 413138 129779 188640 -1 2329
2331 0 413046 129971 188600 -1 2330
2332 0 412986 130147 188640 -1 2331
2333 0 412982 130275 188680 -1 2332
2334 0 413006 130379 188720 -1 2333
2335 0 413146 130411 188720 -1 2334
2336 0 413186 130503 188720 -1 2335
2337 0 413210 130535 188760 -1 2336
2338 0 413230 130607 188800 -1 2337
2339 0 413262 130683 188800 -1 2338
2340 0 413246 130755 188800 -1 2339
2341 0 413274 130763 188760 -1 2340
2342 0 413258 131057 188760 -1 2341
2343 0 413306 131117 188840 -1 2342
2344 0 413334 131153 188920 -1 2343
2345 0 413326 131169 189040 -1 2344
2346 0 413302 131253 189120 -1 2345
2347 0 413322 131273 189240 -1 2346
2348 0 413358 131237 189320 -1 2347
2349 0 413382 131221 189360 -1 2348
2350 0 413454 131201 189440 -1 2349
2351 0 413546 131129 189480 -1 2350
2352 0 413710 131137 189520 -1 2351
2353 0 413756 131147 189560 -1 2352
2354 0 413262 131081 188680 -1 2342
2355 0 413298 131129 188600 -1 2354
2356 0 413290 131151 188560 -1 2355
2357 0 413374 129291 189040 -1 2321
2358 0 413744 128200 190080 -1 2306
2359 0 414230 128162 190040 -1 2358
2360 0 414666 128090 190000 -1 2359
2361 0 414978 128138 190040 -1 2360
2362 0 415168 127840 190120 -1 2361
2363 0 415272 127608 190200 -1 2362
2364 0 415332 127372 190240 -1 2363
2365 0 415500 127016 190200 -1 2364
2366 0 415626 126810 190240 -1 2365
2367 0 415724 126568 190240 -1 2366
2368 0 415750 126570 190200 -1 2367
2369 0 415842 126556 190160 -1 2368
2370 0 415886 126590 190080 -1 2369
2371 0 415886 126590 190000 -1 2370
2372 0 415866 126568 189920 -1 2371
2373 0 415698 126566 190280 -1 2367
2374 0 415722 126454 190320 -1 2373
2375 0 415758 126350 190360 -1 2374
2376 0 415678 126106 190400 -1 2375
2377 0 415522 125762 190400 -1 2376
2378 0 415536 125516 190440 -1 2377
2379 0 415526 125406 190520 -1 2378
2380 0 415674 125186 190600 -1 2379
2381 0 415630 125250 190680 -1 2380
2382 0 415542 125298 190760 -1 2381
2383 0 415466 125366 190880 -1 2382
2384 0 415254 125378 190920 -1 2383
2385 0 415316 125128 190920 -1 2384
2386 0 415324 125060.03 190960 -1 2385
2387 0 415086 125386 190880 -1 2384
2388 0 414734 125322 190840 -1 2387
2389 0 414602 125314 190800 -1 2388
2390 0 414454 125230 190840 -1 2389
2391 0 414382 125254 190920 -1 2390
2392 0 414426 125254 191000 -1 2391
2393 0 414494 125242 191080 -1 2392
2394 0 414626 125110 191120 -1 2393
2395 0 414930 128242 189960 -1 2361
2396 0 414906 128326 189880 -1 2395
2397 0 414874 128410 189760 -1 2396
2398 0 414924.66 128463.336 189680 -1 2397
2399 0 414950 128490 189640 -1 2398
2400 0 414844.66 128593.336 189760 -1 2398
2401 0 414832.66 128613.336 189880 -1 2400
2402 0 414700.66 128733.336 189960 -1 2401
2403 0 414732.66 128809.336 190040 -1 2402
2404 0 414820.66 128917.336 190080 -1 2403
2405 0 414980.66 128977.336 190120 -1 2404
2406 0 414888.66 128933.336 190200 -1 2405
2407 0 414883.66 128874.336 190280 -1 2406
2408 0 414532.66 128745.336 190280 -1 2407
2409 0 414264.66 128665.336 190240 -1 2408
2410 0 414216.66 128445.336 190280 -1 2409
2411 0 414292.66 128321.336 190320 -1 2410
2412 0 414332.66 128233.336 190400 -1 2411
2413 0 414344.66 128181.336 190520 -1 2412
2414 0 414880.66 128845.336 190320 -1 2407
2415 0 414880.66 128917.336 190520 -1 2414
2416 0 414888.66 128961.336 190600 -1 2415
2417 0 412462 130814 191640 -1 2264
2418 0 412530 131154 191680 -1 2417
2419 0 412670 131334 191720 -1 2418
2420 0 412410 131414 191840 -1 2260
2421 0 412490 131458 191920 -1 2420
2422 0 412770 131474 191960 -1 2421
2423 0 412930 131362 191920 -1 2422
2424 0 409826 133594 193640 -1 2239
2425 0 409686 133774 193600 -1 2424
2426 0 409738 133934 193520 -1 2425
2427 0 409666 134078 193440 -1 2426
2428 0 409614 134118 193400 -1 2427
2429 0 409482 134090 193360 -1 2428
2430 0 409574 134078 193280 -1 2429
2431 0 409626 134050 193200 -1 2430
2432 0 409226 134314 193440 -1 2429
2433 0 409198 134402 193520 -1 2432
2434 0 409250 134538 193560 -1 2433
2435 0 409018 134726 193600 -1 2434
2436 0 408970 134934 193520 -1 2435
2437 0 408934 134954 193440 -1 2436
2438 0 408934 135174.03 193440 -1 2437
2439 0 408886 135242.03 193400 -1 2438
2440 0 408946 135374.03 193320 -1 2439
2441 0 408986 135438.03 193240 -1 2440
2442 0 409070 135442.03 193200 -1 2441
2443 0 409086 135462.03 193120 -1 2442
2444 0 408950 135482.03 193040 -1 2443
2445 0 404762 142186 195240 -1 2193
2446 0 404762 142154 195160 -1 2445
2447 0 404894 142054 195040 -1 2446
2448 0 404918 142062 194920 -1 2447
2449 0 404934 142058 194880 -1 2448
2450 0 405046 142018 194760 -1 2449
2451 0 405046 142018 194640 -1 2450
2452 0 405118 142102 194520 -1 2451
2453 0 405186 142086 194400 -1 2452
2454 0 405294 142154 194280 -1 2453
2455 0 405306 142206 194160 -1 2454
2456 0 405302 142294 194040 -1 2455
2457 0 405406 142356 193960 -1 2456
2458 0 405534 142412 193880 -1 2457
2459 0 405570 142412 193800 -1 2458
2460 0 405638 142424 193680 -1 2459
2461 0 405686 142480 193600 -1 2460
2462 0 405758 142520 193520 -1 2461
2463 0 405782 142604 193400 -1 2462
2464 0 405890 142628 193280 -1 2463
2465 0 405918 142644 193160 -1 2464
2466 0 405906 142732 193040 -1 2465
2467 0 405902 142776 192920 -1 2466
2468 0 405942 142776 192800 -1 2467
2469 0 405990 142796 192640 -1 2468
2470 0 406015.34 142782 192600 -1 2469
2471 0 406066 142754 192520 -1 2470
2472 0 406114 142674 192400 -1 2471
2473 0 406158 142570 192280 -1 2472
2474 0 406210 142470 192160 -1 2473
2475 0 406202 142454 192080 -1 2474
2476 0 406182 142406 192000 -1 2475
2477 0 406134 142370 191960 -1 2476
2478 0 406106 142310 191800 -1 2477
2479 0 406130 142282 191680 -1 2478
2480 0 406146 142338 191560 -1 2479
2481 0 406342 142286 191400 -1 2480
2482 0 406390 142314 191320 -1 2481
2483 0 406426 142390 191240 -1 2482
2484 0 406470 142374 191120 -1 2483
2485 0 406464.66 142338 191080 -1 2484
2486 0 406250 142546 190960 -1 2485
2487 0 406238 142634 190880 -1 2486
2488 0 406206 142662 190800 -1 2487
2489 0 406298 142786 190720 -1 2488
2490 0 406322 142798 190680 -1 2489
2491 0 406346 142810 190640 -1 2490
2492 0 406378 142774 190560 -1 2491
2493 0 406486 142742 190440 -1 2492
2494 0 406622 142722 190320 -1 2493
2495 0 406702 142714 190240 -1 2494
2496 0 406746 142710 190160 -1 2495
2497 0 406786 142754 190040 -1 2496
2498 0 406834 142710 189920 -1 2497
2499 0 406950 142674 189840 -1 2498
2500 0 407046 142620 189720 -1 2499
2501 0 407142 142548 189600 -1 2500
2502 0 407234 142500 189520 -1 2501
2503 0 407250 142456 189400 -1 2502
2504 0 407246 142480 189280 -1 2503
2505 0 407226 142512 189160 -1 2504
2506 0 407218 142608 189080 -1 2505
2507 0 407270 142608 189000 -1 2506
2508 0 407302 142584 188920 -1 2507
2509 0 407310 142456 188840 -1 2508
2510 0 407302 142376 188720 -1 2509
2511 0 407250 142368 188560 -1 2510
2512 0 407362 142380 188440 -1 2511
2513 0 407454 142376 188360 -1 2512
2514 0 407458 142308 188240 -1 2513
2515 0 407462 142256 188120 -1 2514
2516 0 407386 142220 188000 -1 2515
2517 0 407078 142196 187920 -1 2516
2518 0 406894 142212 187800 -1 2517
2519 0 406786 142228 187720 -1 2518
2520 0 406706 142252 187640 -1 2519
2521 0 406702 142264 187560 -1 2520
2522 0 406686 142288 187400 -1 2521
2523 0 406682 142412 187280 -1 2522
2524 0 406698 142548 187200 -1 2523
2525 0 406750 142616 187120 -1 2524
2526 0 406762 142708 187040 -1 2525
2527 0 406754 142752 186920 -1 2526
2528 0 406706 142824 186840 -1 2527
2529 0 406698 142928 186760 -1 2528
2530 0 406702 143020 186680 -1 2529
2531 0 406710 143070 186600 -1 2530
2532 0 406662 143126 186480 -1 2531
2533 0 406586 143190 186400 -1 2532
2534 0 406586 143206 186320 -1 2533
2535 0 406666 143254 186240 -1 2534
2536 0 406726 143250 186200 -1 2535
2537 0 406734 143210 186080 -1 2536
2538 0 406666 143154 185960 -1 2537
2539 0 406582 143122 185840 -1 2538
2540 0 406502 143022 185720 -1 2539
2541 0 406454 142954 185600 -1 2540
2542 0 406442 142870 185480 -1 2541
2543 0 406434 142770 185400 -1 2542
2544 0 406450 142698 185320 -1 2543
2545 0 406502 142598 185200 -1 2544
2546 0 406554 142502 185080 -1 2545
2547 0 406602 142430 184960 -1 2546
2548 0 406622 142338 184840 -1 2547
2549 0 406626 142270 184760 -1 2548
2550 0 406622 142218 184680 -1 2549
2551 0 406682 142338 184600 -1 2550
2552 0 406750 142254 184480 -1 2551
2553 0 406806 142242 184400 -1 2552
2554 0 406846 142134 184320 -1 2553
2555 0 406894 141986 184200 -1 2554
2556 0 406970 141878 184080 -1 2555
2557 0 406998 141782 183960 -1 2556
2558 0 407046 141732 183840 -1 2557
2559 0 407042 141720 183720 -1 2558
2560 0 407054 141632 183600 -1 2559
2561 0 407102 141512 183480 -1 2560
2562 0 407138 141408 183400 -1 2561
2563 0 407154 141468 183320 -1 2562
2564 0 407118 141588 183240 -1 2563
2565 0 407162 141676 183160 -1 2564
2566 0 407198 141812 183080 -1 2565
2567 0 407246 141868 183000 -1 2566
2568 0 407302 141940 182920 -1 2567
2569 0 407394 141992 182840 -1 2568
2570 0 407458 142040 182760 -1 2569
2571 0 407522 142056 182680 -1 2570
2572 0 407558 142084 182600 -1 2571
2573 0 407654 142152 182480 -1 2572
2574 0 407774 142288 182400 -1 2573
2575 0 407838 142326 182320 -1 2574
2576 0 407930 142382 182200 -1 2575
2577 0 408074 142410 182080 -1 2576
2578 0 408118 142498 182000 -1 2577
2579 0 408186 142542 181880 -1 2578
2580 0 408278 142602 181800 -1 2579
2581 0 408418 142762 181720 -1 2580
2582 0 408402 142820 181640 -1 2581
2583 0 408334 142936 181520 -1 2582
2584 0 408210 143136 181440 -1 2583
2585 0 408070 143322 181360 -1 2584
2586 0 408074 143316 181200 -1 2585
2587 0 408042 143396 181040 -1 2586
2588 0 408046 143372 180880 -1 2587
2589 0 408090 143308 180800 -1 2588
2590 0 408098 143208 180680 -1 2589
2591 0 408050 143116 180560 -1 2590
2592 0 408050 143116 180440 -1 2591
2593 0 407978 143100 180320 -1 2592
2594 0 407934 143092 180200 -1 2593
2595 0 407898 143076 180120 -1 2594
2596 0 407846 142936 180040 -1 2595
2597 0 407838 142950 179880 -1 2596
2598 0 407818 142962 179760 -1 2597
2599 0 407830 143086 179680 -1 2598
2600 0 407874 143146 179600 -1 2599
2601 0 407758 143022 179520 -1 2600
2602 0 407678 142986 179440 -1 2601
2603 0 407622 142934 179320 -1 2602
2604 0 407590 142926 179200 -1 2603
2605 0 407606 142962 179080 -1 2604
2606 0 407538 142974 178880 -1 2605
2607 0 407510 143006 178720 -1 2606
2608 0 407494 143066 178560 -1 2607
2609 0 407482 143150 178440 -1 2608
2610 0 407510 143166 178320 -1 2609
2611 0 407502 143170 178200 -1 2610
2612 0 407566 143182 178040 -1 2611
2613 0 407654 143222 177920 -1 2612
2614 0 407734 143266 177800 -1 2613
2615 0 407762 143250 177680 -1 2614
2616 0 407794 143214 177560 -1 2615
2617 0 407862 143162 177520 -1 2616
2618 0 407930 143162 177400 -1 2617
2619 0 407962 143202 177280 -1 2618
2620 0 408038 143194 177200 -1 2619
2621 0 408118 143174 177080 -1 2620
2622 0 408194 143134 176960 -1 2621
2623 0 408254 143082 176880 -1 2622
2624 0 408374 143046 176800 -1 2623
2625 0 408334 143062 176680 -1 2624
2626 0 408414 143086 176560 -1 2625
2627 0 408482 143130 176440 -1 2626
2628 0 408482 143130 176400 -1 2627
2629 0 408590 143058 176280 -1 2628
2630 0 408538 142774 176160 -1 2629
2631 0 408542 142714 176040 -1 2630
2632 0 408438 142710 175920 -1 2631
2633 0 408370 142598 175800 -1 2632
2634 0 408246 142574 175760 -1 2633
2635 0 408078 142558 175720 -1 2634
2636 0 407922 142582 175640 -1 2635
2637 0 407794 142610 175520 -1 2636
2638 0 407694 142670 175360 -1 2637
2639 0 407602 142662 175320 -1 2638
2640 0 407274 142562 175280 -1 2639
2641 0 406950 142448.03 175200 -1 2640
2642 0 406790 142332.03 175080 -1 2641
2643 0 406702 142340.03 175000 -1 2642
2644 0 406606 142372.03 174880 -1 2643
2645 0 406530 142352.03 174800 -1 2644
2646 0 406518 142342.03 174720 -1 2645
2647 0 406546 142274.03 174600 -1 2646
2648 0 406550 142194.03 174440 -1 2647
2649 0 406514 142130.03 174280 -1 2648
2650 0 406474 142110.03 174080 -1 2649
2651 0 406410 142160.03 174040 -1 2650
2652 0 406350 142212.03 174000 -1 2651
2653 0 407710 143342 177560 -1 2616
2654 0 407718 143374 177480 -1 2653
2655 0 407924.66 143230 179560 -1 2600
2656 0 407946 143356.03 179600 -1 2655
2657 0 407954 143412.03 179720 -1 2656
2658 0 407982 143496.03 179840 -1 2657
2659 0 407918 143740.03 179840 -1 2658
2660 0 407938 143840.03 179880 -1 2659
2661 0 407970 143908.03 179920 -1 2660
2662 0 407954 144096.03 179960 -1 2661
2663 0 408030 144202.03 180040 -1 2662
2664 0 408110 144250.03 180080 -1 2663
2665 0 408026 143398 179480 -1 2655
2666 0 408130 143522 179360 -1 2665
2667 0 408226 143584.03 179240 -1 2666
2668 0 408310 143720.03 179080 -1 2667
2669 0 408346 143858.03 178920 -1 2668
2670 0 408482 144038.03 178720 -1 2669
2671 0 408718 144122.03 178560 -1 2670
2672 0 408794 144062.03 178440 -1 2671
2673 0 408838 144114.03 178280 -1 2672
2674 0 408834 144224.03 178160 -1 2673
2675 0 408922 144260.03 178000 -1 2674
2676 0 408914 144344.03 177840 -1 2675
2677 0 409094 144400.03 177680 -1 2676
2678 0 409142 144456.03 177600 -1 2677
2679 0 409214.03 144726.08 177560 -1 2678
2680 0 409394 144782.06 177600 -1 2679
2681 0 409198 144562.06 177480 -1 2679
2682 0 409214 144432.03 177440 -1 2681
2683 0 409234 144400.03 177360 -1 2682
2684 0 409346 144352.03 177320 -1 2683
2685 0 409438 144236.03 177240 -1 2684
2686 0 409462 144188.03 177160 -1 2685
2687 0 409258 144812.03 177520 -1 2679
2688 0 409274 144844.03 177400 -1 2687
2689 0 409278 144884.03 177280 -1 2688
2690 0 409322 145024.03 177200 -1 2689
2691 0 409502 145116.03 177120 -1 2690
2692 0 409670 145146.06 177000 -1 2691
2693 0 409722 145414.06 177080 -1 2692
2694 0 409802 145646.06 177120 -1 2693
2695 0 409798 145794.06 177200 -1 2694
2696 0 409782 145888.03 177280 -1 2695
2697 0 409778 145972.03 177320 -1 2696
2698 0 409782 146156.03 177400 -1 2697
2699 0 409874 146272.03 177480 -1 2698
2700 0 409922 146386.03 177520 -1 2699
2701 0 409866 146500.03 177560 -1 2700
2702 0 409754 146568.03 177600 -1 2701
2703 0 409618 146536.03 177560 -1 2702
2704 0 409630 146600.03 177480 -1 2703
2705 0 409602 146654.03 177400 -1 2704
2706 0 409558 146626.03 177280 -1 2705
2707 0 409490 146608.03 177200 -1 2706
2708 0 409390 146554.06 177080 -1 2707
2709 0 409370 146528.03 176960 -1 2708
2710 0 409350 146586.03 176920 -1 2709
2711 0 409358 146546.03 176880 -1 2710
2712 0 409330 146578.03 176800 -1 2711
2713 0 409230 146506.03 176640 -1 2712
2714 0 409218 146592.03 176560 -1 2713
2715 0 409770 146584.03 177680 -1 2702
2716 0 409822 146688.03 177760 -1 2715
2717 0 409774 146802.03 177840 -1 2716
2718 0 409650 146994.03 177920 -1 2717
2719 0 409554 147086.03 177880 -1 2718
2720 0 409590 147006.03 178000 -1 2718
2721 0 409554 147050.03 178160 -1 2720
2722 0 409414 147352.03 178200 -1 2721
2723 0 409402 147496.03 178240 -1 2722
2724 0 409450 147648.03 178320 -1 2723
2725 0 409358 147718.06 178400 -1 2724
2726 0 409270 147958.06 178480 -1 2725
2727 0 409266 148049 178520 -1 2726
2728 0 409262 148140.03 178560 -1 2727
2729 0 409226 148220.03 178600 -1 2728
2730 0 409178 148376.03 178680 -1 2729
2731 0 409110 148430.06 178840 -1 2730
2732 0 409074 148494.06 179040 -1 2731
2733 0 409030 148570.06 179200 -1 2732
2734 0 408894 148686.06 179320 -1 2733
2735 0 408782 148670.06 179480 -1 2734
2736 0 408726 148650.06 179640 -1 2735
2737 0 408666 148658.06 179800 -1 2736
2738 0 408678 148694.06 180000 -1 2737
2739 0 408678 148760.03 180040 -1 2738
2740 0 409482 148196.03 178520 -1 2727
2741 0 409502 148368.03 178560 -1 2740
2742 0 409610 148624.03 178600 -1 2741
2743 0 409582 148698.03 178640 -1 2742
2744 0 409574 148706.03 178760 -1 2743
2745 0 409510 148722.03 178800 -1 2744
2746 0 409678 148886.03 178600 -1 2742
2747 0 409934 146522.03 177480 -1 2700
2748 0 409810 146116.03 177520 -1 2699
2749 0 409770 146012.03 177560 -1 2748
2750 0 410026 146044.03 177520 -1 2749
2751 0 410130 146108.03 177520 -1 2750
2752 0 410154 146154.03 177600 -1 2751
2753 0 410094 146182.03 177760 -1 2752
2754 0 410106 146168.03 177840 -1 2753
2755 0 410134 146144.03 177920 -1 2754
2756 0 410186 146008.03 178040 -1 2755
2757 0 410150 145944.03 178200 -1 2756
2758 0 410086 145924.03 178280 -1 2757
2759 0 410078 145930.03 178320 -1 2758
2760 0 410058 145954.03 178400 -1 2759
2761 0 410062 145976.03 178440 -1 2760
2762 0 410022 145988.03 178480 -1 2761
2763 0 409946 145922.03 178560 -1 2762
2764 0 410022 145762.03 178600 -1 2763
2765 0 410262 145654.03 178640 -1 2764
2766 0 410422 145478.03 178640 -1 2765
2767 0 409954 145998.03 178600 -1 2763
2768 0 409898 145974.03 178720 -1 2767
2769 0 409946 146010.03 178840 -1 2768
2770 0 409946 146100.03 178880 -1 2769
2771 0 409818 146112.03 179000 -1 2770
2772 0 409854 146088.03 179040 -1 2771
2773 0 409834 146120.03 179120 -1 2772
2774 0 409698 146038.03 179160 -1 2773
2775 0 409654 145998.03 179240 -1 2774
2776 0 409614 146042.03 179360 -1 2775
2777 0 409750 145972.03 177640 -1 2749
2778 0 409670 145876.03 177680 -1 2777
2779 0 409774 145768.03 177320 -1 2696
2780 0 409658 145110.06 176920 -1 2692
2781 0 409746 145014.06 176760 -1 2780
2782 0 409730 145122.06 176720 -1 2781
2783 0 409798 145150.06 176600 -1 2782
2784 0 409610 145100.03 176560 -1 2783
2785 0 409954 145152.03 176560 -1 2783
2786 0 409982 145178.03 176520 -1 2785
2787 0 410086 145226.03 176440 -1 2786
2788 0 409946 144870.06 176800 -1 2781
2789 0 409930 144660.03 176800 -1 2788
2790 0 406590 142982 190680 -1 2490
2791 0 406642 143046 190760 -1 2790
2792 0 406606 143102 190800 -1 2791
2793 0 406454 142266 191000 -1 2485
2794 0 406566 141998 190960 -1 2793
2795 0 407002 141734.03 191000 -1 2794
2796 0 407078 141742.03 191040 -1 2795
2797 0 407134 141774.03 191080 -1 2796
2798 0 407194 141798.03 191200 -1 2797
2799 0 407242 141790.03 191280 -1 2798
2800 0 406662 141894.03 190880 -1 2794
2801 0 406678 141714.03 190760 -1 2800
2802 0 406474 143146 192600 -1 2470
2803 0 406590 143146 192520 -1 2802
2804 0 406666 143138 192480 -1 2803
2805 0 406802 143174 192440 -1 2804
2806 0 406866 143190 192360 -1 2805
2807 0 407030 143294.03 192320 -1 2806
2808 0 407158 143282.03 192240 -1 2807
2809 0 407230 143202.03 192200 -1 2808
2810 0 407238 143110.03 192120 -1 2809
2811 0 407310 143122.03 192000 -1 2810
2812 0 407342 143094.03 191880 -1 2811
2813 0 407418 143090.03 191720 -1 2812
2814 0 405586 143132 192640 -1 2469
2815 0 405570 143192 192560 -1 2814
2816 0 405522 143248 192480 -1 2815
2817 0 405402 143220 192400 -1 2816
2818 0 405391 143227 192360 -1 2817
2819 0 405199 143339 192280 -1 2818
2820 0 405103 143347 192200 -1 2819
2821 0 404951 143343 192080 -1 2820
2822 0 404927 143311 192000 -1 2821
2823 0 404787 143311 191880 -1 2822
2824 0 404311 143367 191880 -1 2823
2825 0 403967 143303 191920 -1 2824
2826 0 403381 143273 191880 -1 2825
2827 0 403105 143265 191840 -1 2826
2828 0 402829 143245 191800 -1 2827
2829 0 402693 143233 191720 -1 2828
2830 0 402225 143205 191680 -1 2829
2831 0 401667 142987 191720 -1 2830
2832 0 401611 142691 191800 -1 2831
2833 0 401607 142399 191880 -1 2832
2834 0 401615 142323 191920 -1 2833
2835 0 401583 142167 191960 -1 2834
2836 0 401575 142091 192040 -1 2835
2837 0 401575 142031 192120 -1 2836
2838 0 401617 141877 192160 -1 2837
2839 0 401553 141693 192240 -1 2838
2840 0 401489 141605 192320 -1 2839
2841 0 401457 141509 192400 -1 2840
2842 0 401477 141429 192480 -1 2841
2843 0 401541 141313 192560 -1 2842
2844 0 401509 141217 192640 -1 2843
2845 0 401489 140973 192720 -1 2844
2846 0 401485 140913 192640 -1 2845
2847 0 401441 140821 192600 -1 2846
2848 0 401381 140525 192560 -1 2847
2849 0 401337 140253 192480 -1 2848
2850 0 401293 140133 192400 -1 2849
2851 0 401269 140085 192360 -1 2850
2852 0 401307 139944.02 192320 -1 2851
2853 0 401497 140923 192760 -1 2845
2854 0 401505 140873 192800 -1 2853
2855 0 401533 140701 192880 -1 2854
2856 0 401641 140517 192960 -1 2855
2857 0 401719 140431 193040 -1 2856
2858 0 401835 140267 193080 -1 2857
2859 0 401907 140039 193160 -1 2858
2860 0 402023 139855 193240 -1 2859
2861 0 402023 139819 193320 -1 2860
2862 0 402037 139673 193400 -1 2861
2863 0 402089 139493 193520 -1 2862
2864 0 402201 139273 193600 -1 2863
2865 0 402405 139045 193640 -1 2864
2866 0 402419 138919 193680 -1 2865
2867 0 402431 138855 193760 -1 2866
2868 0 402491 138735 193840 -1 2867
2869 0 402519 138611 193920 -1 2868
2870 0 402563 138507 193960 -1 2869
2871 0 402779 138219 194040 -1 2870
2872 0 403039 138099 194080 -1 2871
2873 0 403195 137987 194160 -1 2872
2874 0 403529 137345 194160 -1 2873
2875 0 403625 137257 194080 -1 2874
2876 0 403929 136881 194000 -1 2875
2877 0 404395 136459 193960 -1 2876
2878 0 404559 136367 193880 -1 2877
2879 0 404643 136167 193840 -1 2878
2880 0 404833 136013 193800 -1 2879
2881 0 405321 135389 193720 -1 2880
2882 0 405313 135381 193640 -1 2881
2883 0 405435 135263 193520 -1 2882
2884 0 405459 135259 193440 -1 2883
2885 0 405863 134639 193360 -1 2884
2886 0 405913 134437 193400 -1 2885
2887 0 405817 134241 193480 -1 2886
2888 0 405825 134005 193560 -1 2887
2889 0 405853 133929 193520 -1 2888
2890 0 405917 133681 193480 -1 2889
2891 0 406019 133327 193400 -1 2890
2892 0 406375 132787 193400 -1 2891
2893 0 406511 132523 193480 -1 2892
2894 0 406565 132261 193520 -1 2893
2895 0 406653 131869 193600 -1 2894
2896 0 406569 131829 193680 -1 2895
2897 0 406601 131093 193720 -1 2896
2898 0 406649 130973 193640 -1 2897
2899 0 406723 130875 193520 -1 2898
2900 0 407367 129971 193480 -1 2899
2901 0 407503 129819 193400 -1 2900
2902 0 407639 129691 193320 -1 2901
2903 0 407791 129583 193240 -1 2902
2904 0 407898 129526 193200 -1 2903
2905 0 407909 129413 193280 -1 2904
2906 0 407881 129353 193360 -1 2905
2907 0 407861 129293 193440 -1 2906
2908 0 407909 129285 193480 -1 2907
2909 0 407897 129281 193520 -1 2908
2910 0 407913 129281 193600 -1 2909
2911 0 407893 129225 193680 -1 2910
2912 0 407917 129225 193760 -1 2911
2913 0 407933 129281 193840 -1 2912
2914 0 407881 129289 193880 -1 2913
2915 0 407769 129193 193920 -1 2914
2916 0 407701 129157 194000 -1 2915
2917 0 407725 129125 194080 -1 2916
2918 0 407753 129145 194160 -1 2917
2919 0 407865 129137 194200 -1 2918
2920 0 407877 129097 194280 -1 2919
2921 0 407921 129133 194360 -1 2920
2922 0 407969 129142 194440 -1 2921
2923 0 408177 129090 194560 -1 2922
2924 0 408249 129086 194640 -1 2923
2925 0 408557 129118 194760 -1 2924
2926 0 408873 129174 194840 -1 2925
2927 0 409053 128982 194800 -1 2926
2928 0 409265 128958 194760 -1 2927
2929 0 409417 128654 194680 -1 2928
2930 0 409737 128358 194760 -1 2929
2931 0 409977 128274 194800 -1 2930
2932 0 409921 128366 194920 -1 2931
2933 0 409925 128378 195000 -1 2932
2934 0 409949 128426 195040 -1 2933
2935 0 409969 128414 195080 -1 2934
2936 0 410033 128446 195120 -1 2935
2937 0 410061 128506 195160 -1 2936
2938 0 410121 128570 195240 -1 2937
2939 0 410161 128598 195320 -1 2938
2940 0 410257 128314 195320 -1 2939
2941 0 410249.25 128233.5 195400 -1 2940
2942 0 410289 128274 194800 -1 2931
2943 0 410489 128374 194840 -1 2942
2944 0 410709 128334 194800 -1 2943
2945 0 410989 128454 194840 -1 2944
2946 0 411381 128566 194840 -1 2945
2947 0 411449 128598 194800 -1 2946
2948 0 411705 128658 194760 -1 2947
2949 0 411765 128698 194680 -1 2948
2950 0 411909 128750 194600 -1 2949
2951 0 412045 128714 194560 -1 2950
2952 0 412241 128706 194520 -1 2951
2953 0 412193 128710 194440 -1 2952
2954 0 412101 128798 194360 -1 2953
2955 0 411999 128796 194400 -1 2954
2956 0 411915 128788 194440 -1 2955
2957 0 412401 128922 194640 -1 2952
2958 0 407909 129298 194400 -1 2922
2959 0 407841 129418 194320 -1 2958
2960 0 407945.12 129207.15 194520 -1 2922
2961 0 407904 129365 193920 -1 2914
2962 0 408005 129469 193160 -1 2904
2963 0 408093 129333 193080 -1 2962
2964 0 408237 129233 193000 -1 2963
2965 0 408325 129141 192960 -1 2964
2966 0 408613 128789 192920 -1 2965
2967 0 408871 128591 192840 -1 2966
2968 0 409263 128067 192960 -1 2967
2969 0 409363 127855 193040 -1 2968
2970 0 409443 127751 193120 -1 2969
2971 0 409551 127675 193200 -1 2970
2972 0 409921 127445 193240 -1 2971
2973 0 410185 127229 193320 -1 2972
2974 0 410651 126471 193320 -1 2973
2975 0 411023 125947 193240 -1 2974
2976 0 411211 125735 193160 -1 2975
2977 0 411479 125435 193160 -1 2976
2978 0 411611 125135 193240 -1 2977
2979 0 411723 125055 193360 -1 2978
2980 0 411771 125043 193440 -1 2979
2981 0 411835 125039 193520 -1 2980
2982 0 411911 124991 193600 -1 2981
2983 0 411995 124903 193680 -1 2982
2984 0 412075 124871 193800 -1 2983
2985 0 412163 124855 193920 -1 2984
2986 0 412211 124863 194000 -1 2985
2987 0 412399 124847 194080 -1 2986
2988 0 412511 124827 194160 -1 2987
2989 0 412567 124851 194240 -1 2988
2990 0 412675 124787 194280 -1 2989
2991 0 413507 124635 194280 -1 2990
2992 0 413495 124655 194200 -1 2991
2993 0 413539 124599 194120 -1 2992
2994 0 413327 124815 194040 -1 2993
2995 0 413295 124951 193960 -1 2994
2996 0 413251 124923 193880 -1 2995
2997 0 413135 124931 193840 -1 2996
2998 0 413125 124921.336 193760 -1 2997
2999 0 414047 124255 194120 -1 2993
3000 0 414139 124243 194000 -1 2999
3001 0 414347 124267 193880 -1 3000
3002 0 414439 124319 193840 -1 3001
3003 0 414519 124335 193760 -1 3002
3004 0 414659 124279 193720 -1 3003
3005 0 414723 124295 193640 -1 3004
3006 0 414825 124469 193640 -1 3005
3007 0 414821 124453 193600 -1 3006
3008 0 415089 124485 193560 -1 3007
3009 0 415313 124345 193600 -1 3008
3010 0 415545 124525 193640 -1 3009
3011 0 415733 124605 193600 -1 3010
3012 0 415861 124665 193520 -1 3011
3013 0 415893 124741 193440 -1 3012
3014 0 416029 124829 193320 -1 3013
3015 0 416089 124933 193240 -1 3014
3016 0 416113 124981 193160 -1 3015
3017 0 416289 125361 193080 -1 3016
3018 0 416493 125537 193040 -1 3017
3019 0 416721 125841 193000 -1 3018
3020 0 416229 124945 193080 -1 3016
3021 0 416241 124925 193000 -1 3020
3022 0 414729 124537 193480 -1 3007
3023 0 414813 124557 193360 -1 3022
3024 0 414817 124621 193280 -1 3023
3025 0 414541 124621 193240 -1 3024
3026 0 414517 124609.336 193200 -1 3025
3027 0 414751 124191 193600 -1 3005
3028 0 414767 124107 193520 -1 3027
3029 0 414823 124035 193440 -1 3028
3030 0 414863 123999 193400 -1 3029
3031 0 414947 123931 193360 -1 3030
3032 0 415039 123827 193280 -1 3031
3033 0 415071 123783 193200 -1 3032
3034 0 415243 123683 193160 -1 3033
3035 0 415287 123655 193120 -1 3034
3036 0 415355 123579 193040 -1 3035
3037 0 415443 123451 192960 -1 3036
3038 0 415503 123303 192880 -1 3037
3039 0 415539 123163 192800 -1 3038
3040 0 415571 123075 192720 -1 3039
3041 0 415615 123015 192680 -1 3040
3042 0 415815 122951 192640 -1 3041
3043 0 415947 122895 192560 -1 3042
3044 0 416051 122823 192480 -1 3043
3045 0 416111 122767 192400 -1 3044
3046 0 416215 122743 192280 -1 3045
3047 0 416275 122715 192160 -1 3046
3048 0 416281 122685 192040 -1 3047
3049 0 416129 122873 192000 -1 3048
3050 0 416133 122865 191960 -1 3049
3051 0 416234 122849 191920 -1 3050
3052 0 416220 122809 191840 -1 3051
3053 0 416177 122825 191760 -1 3052
3054 0 416182 122819 191720 -1 3053
3055 0 416108 122721 191640 -1 3054
3056 0 416104 122699 191560 -1 3055
3057 0 416128 122692 191480 -1 3056
3058 0 416142 122644 191440 -1 3057
3059 0 416142 122582 191400 -1 3058
3060 0 416176 122516 191360 -1 3059
3061 0 416200 122465 191320 -1 3060
3062 0 416326 122851 191920 -1 3051
3063 0 416259 122604 191960 -1 3048
3064 0 416183 122592 191880 -1 3063
3065 0 416163 122608 191800 -1 3064
3066 0 416155 122580 191680 -1 3065
3067 0 416087 122584 191560 -1 3066
3068 0 416071 122580 191440 -1 3067
3069 0 416039 122564 191320 -1 3068
3070 0 416011 122539.016 191240 -1 3069
3071 0 413417 124677 194400 -1 2991
3072 0 413389 124677 194440 -1 3071
3073 0 413295 124791 194560 -1 3072
3074 0 413195 124991 194680 -1 3073
3075 0 413139 125065.03 194760 -1 3074
3076 0 413081.66 125066.336 194800 -1 3075
3077 0 413300 125544 194840 -1 3076
3078 0 413296 125648 194880 -1 3077
3079 0 413300 125704 194960 -1 3078
3080 0 413440 125752 195000 -1 3079
3081 0 413424.44 125860.055 195080 -1 3080
3082 0 413328 125832 195160 -1 3081
3083 0 413360 125800 195240 -1 3082
3084 0 413432 125836 195280 -1 3083
3085 0 413413.66 125845.664 195320 -1 3084
3086 0 413532 125804 194960 -1 3080
3087 0 413624 125772 194880 -1 3086
3088 0 412967 125069.03 194880 -1 3076
3089 0 413146 125428 194680 -1 3074
3090 0 412888 125420 194640 -1 3089
3091 0 412934 125486 194600 -1 3090
3092 0 412990 125502 194560 -1 3091
3093 0 411435 125459 193080 -1 2977
3094 0 411511 125447 192960 -1 3093
3095 0 411551 125459 192880 -1 3094
3096 0 411643 125439 192800 -1 3095
3097 0 411719 125439 192720 -1 3096
3098 0 411771 125471 192640 -1 3097
3099 0 411858 125533 192600 -1 3098
3100 0 410687 126444 193360 -1 2974
3101 0 410623 126416 193400 -1 3100
3102 0 410491 126436 193440 -1 3101
3103 0 410511 126454.4 193480 -1 3102
3104 0 410145 127413 193200 -1 2972
3105 0 410461 127537 193120 -1 3104
3106 0 410529 127909 193160 -1 3105
3107 0 410601 127923.03 193120 -1 3106
3108 0 410353 127475.03 193080 -1 3105
3109 0 410325 127503.03 193000 -1 3108
3110 0 410333 127443.03 192920 -1 3109
3111 0 408921 128565 192680 -1 2967
3112 0 409265 128641 192560 -1 3111
3113 0 409389 128721 192520 -1 3112
3114 0 409473 128793 192440 -1 3113
3115 0 409533 128861 192360 -1 3114
3116 0 409529 128997 192280 -1 3115
3117 0 409397 129373 192200 -1 3116
3118 0 409305 129485 192160 -1 3117
3119 0 409033 129649 192200 -1 3118
3120 0 408881 129709 192240 -1 3119
3121 0 408645 129879.03 192280 -1 3120
3122 0 408441 129939.03 192240 -1 3121
3123 0 408441 129979.03 192320 -1 3121
3124 0 408397 130035.03 192400 -1 3123
3125 0 408185 130239.03 192520 -1 3124
3126 0 407973 130501.03 192560 -1 3125
3127 0 407769 130665.03 192600 -1 3126
3128 0 407625 130831.03 192640 -1 3127
3129 0 407703 130099 193400 -1 2901
3130 0 407955 130147 193400 -1 3129
3131 0 408015 130331 193440 -1 3130
3132 0 407975 130407 193520 -1 3131
3133 0 407971 130439 193600 -1 3132
3134 0 407959 130443 193680 -1 3133
3135 0 406601 131041 193800 -1 2897
3136 0 406573 131065 193880 -1 3135
3137 0 406529 130985 194000 -1 3136
3138 0 406485 130937 194120 -1 3137
3139 0 406381 130909 194240 -1 3138
3140 0 406485 131143.03 194240 -1 3139
3141 0 406461 131119.03 194280 -1 3140
3142 0 405321 135449 193840 -1 2881
3143 0 405345.84 135404.9 193880 -1 3142
3144 0 404527 136787 193920 -1 2877
3145 0 404499 136863 193960 -1 3144
3146 0 403377 137413 194240 -1 2874
3147 0 403229 137261 194240 -1 3146
3148 0 403197 137161 194200 -1 3147
3149 0 402997 137033 194160 -1 3148
3150 0 403001 137081 194280 -1 3149
3151 0 402921 137105 194400 -1 3150
3152 0 402877 137101 194520 -1 3151
3153 0 402865 137189 194640 -1 3152
3154 0 402797 137217 194760 -1 3153
3155 0 402839 137278.02 194800 -1 3154
3156 0 402879 137312.02 194840 -1 3155
3157 0 402421 139061 193520 -1 2865
3158 0 402457 138989 193400 -1 3157
3159 0 402589 138977 193280 -1 3158
3160 0 402689 138897 193160 -1 3159
3161 0 402641 138757 193080 -1 3160
3162 0 402705 138641 193000 -1 3161
3163 0 402789 138565 192920 -1 3162
3164 0 402981 138381 192840 -1 3163
3165 0 403137 138261 192760 -1 3164
3166 0 403201 138189 192720 -1 3165
3167 0 403249 138141.03 192680 -1 3166
3168 0 403289 138057.03 192600 -1 3167
3169 0 403377 138009.03 192520 -1 3168
3170 0 402710 142438 196520 -1 2182
3171 0 403018 142310 196520 -1 3170
3172 0 403162 142256 196520 -1 3171
3173 0 403166 142180 196480 -1 3172
3174 0 403258 142012 196400 -1 3173
3175 0 403410 141872 196320 -1 3174
3176 0 403538 141816 196240 -1 3175
3177 0 403706 141756 196200 -1 3176
3178 0 404038 141492 196160 -1 3177
3179 0 400188 144108 197920 -1 2167
3180 0 400284 144406 197960 -1 3179
3181 0 400308 144498 198080 -1 3180
3182 0 400292 144554 198160 -1 3181
3183 0 400312 144626 198240 -1 3182
3184 0 400320 144750 198320 -1 3183
3185 0 400280 144834 198440 -1 3184
3186 0 400308 144874 198520 -1 3185
3187 0 400112 144962 198640 -1 3186
3188 0 400072 145142 198760 -1 3187
3189 0 399964 145370 198880 -1 3188
3190 0 399872 145622 199000 -1 3189
3191 0 399676 145956 199080 -1 3190
3192 0 399612 146104 199160 -1 3191
3193 0 399460 146256 199320 -1 3192
3194 0 399392 146460 199440 -1 3193
3195 0 399356 146582 199560 -1 3194
3196 0 399316 146870 199640 -1 3195
3197 0 399216 147042 199720 -1 3196
3198 0 399172 147258 199840 -1 3197
3199 0 399136 147510 199960 -1 3198
3200 0 399176 147804 200040 -1 3199
3201 0 399320 148132 200120 -1 3200
3202 0 399500 148448 200200 -1 3201
3203 0 399616 148754 200280 -1 3202
3204 0 399688 149114 200360 -1 3203
3205 0 399700 149210 200400 -1 3204
3206 0 399648 149316 200480 -1 3205
3207 0 399360 149488 200560 -1 3206
3208 0 399244 149476 200680 -1 3207
3209 0 399004 149512 200800 -1 3208
3210 0 398632 149604 200920 -1 3209
3211 0 398320 149764 201000 -1 3210
3212 0 398168 150104 201080 -1 3211
3213 0 398072 150434 201160 -1 3212
3214 0 397992 150606 201240 -1 3213
3215 0 397712 151106 201320 -1 3214
3216 0 397628 151286 201400 -1 3215
3217 0 397500 151468 201520 -1 3216
3218 0 397404 151632 201640 -1 3217
3219 0 396936 152028 201720 -1 3218
3220 0 396644 152440 201800 -1 3219
3221 0 396408 153106 201840 -1 3220
3222 0 396320 153418 201920 -1 3221
3223 0 396020 154098 201960 -1 3222
3224 0 395608 154364 202040 -1 3223
3225 0 394984 154800 202080 -1 3224
3226 0 394984 154910 202160 -1 3225
3227 0 394792 155042 202280 -1 3226
3228 0 393676 155676 202320 -1 3227
3229 0 393592 155768 202440 -1 3228
3230 0 393496 155868 202560 -1 3229
3231 0 393464 155900 202600 -1 3230
3232 0 393420 155928 202640 -1 3231
3233 0 393284 156084 202720 -1 3232
3234 0 393196 156104 202800 -1 3233
3235 0 393064 156184 202920 -1 3234
3236 0 392872 156188 203000 -1 3235
3237 0 392644 156172 203120 -1 3236
3238 0 392452 156194 203200 -1 3237
3239 0 391764 156270 203280 -1 3238
3240 0 390708 156166 203240 -1 3239
3241 0 390436 156178 203120 -1 3240
3242 0 390424 156182 203000 -1 3241
3243 0 390424 156182 202960 -1 3242
3244 0 390172 156328 202880 -1 3243
3245 0 389960 156460 202800 -1 3244
3246 0 389592 156656 202720 -1 3245
3247 0 389476 156632 202640 -1 3246
3248 0 389352 156600 202560 -1 3247
3249 0 389252 156600 202480 -1 3248
3250 0 389208 156628 202360 -1 3249
3251 0 389140 156572 202280 -1 3250
3252 0 389168 156508 202120 -1 3251
3253 0 389132 156532 201960 -1 3252
3254 0 389072 156496 201800 -1 3253
3255 0 388720 156524 201680 -1 3254
3256 0 388380 156572 201600 -1 3255
3257 0 388208 156590 201560 -1 3256
3258 0 388220 156562 201520 -1 3257
3259 0 388192 156482 201400 -1 3258
3260 0 388184 156430 201280 -1 3259
3261 0 388156 156302 201160 -1 3260
3262 0 388092 156206 201040 -1 3261
3263 0 388100 156238 200960 -1 3262
3264 0 388144 156422 200800 -1 3263
3265 0 388108 156506 200680 -1 3264
3266 0 387468 156406 200560 -1 3265
3267 0 387196 156350 200480 -1 3266
3268 0 387040 156268 200360 -1 3267
3269 0 386688 156080 200280 -1 3268
3270 0 386512 156012 200240 -1 3269
3271 0 386220 155898 200160 -1 3270
3272 0 386052 155790 200120 -1 3271
3273 0 385744 155786 200080 -1 3272
3274 0 385420 155632 2e+05 -1 3273
3275 0 385328 155652 199960 -1 3274
3276 0 385752 155416 199920 -1 3275
3277 0 385796 155356 199800 -1 3276
3278 0 385860 155280 199680 -1 3277
3279 0 385916 155316 199600 -1 3278
3280 0 385888 155180 199520 -1 3279
3281 0 385960 155120 199440 -1 3280
3282 0 386028 155084 199320 -1 3281
3283 0 386104 155152 199200 -1 3282
3284 0 386184 155172 199080 -1 3283
3285 0 386180 155044 198960 -1 3284
3286 0 386300 155040 198840 -1 3285
3287 0 386392 154988 198720 -1 3286
3288 0 386440 154952 198600 -1 3287
3289 0 386524 155008 198440 -1 3288
3290 0 386684 154916 198320 -1 3289
3291 0 386824 154848 198240 -1 3290
3292 0 386812 154684 198120 -1 3291
3293 0 386832 154720 198080 -1 3292
3294 0 387244 154512 198000 -1 3293
3295 0 387528 154436 197960 -1 3294
3296 0 387584 154400 197880 -1 3295
3297 0 387704 154344 197760 -1 3296
3298 0 387748 154304 197640 -1 3297
3299 0 387856 154224 197520 -1 3298
3300 0 387992 154132 197440 -1 3299
3301 0 388000 154082 197360 -1 3300
3302 0 387988 154026 197240 -1 3301
3303 0 387964 153942 197160 -1 3302
3304 0 387972 153866 197080 -1 3303
3305 0 388044 153758 197000 -1 3304
3306 0 388136 153718 196920 -1 3305
3307 0 388224 153626 196840 -1 3306
3308 0 388244 153554 196760 -1 3307
3309 0 388260 153530 196680 -1 3308
3310 0 388308 153502 196560 -1 3309
3311 0 388376 153398 196440 -1 3310
3312 0 388444 153330 196320 -1 3311
3313 0 388484 153262 196200 -1 3312
3314 0 388652 153178 196080 -1 3313
3315 0 388756 153126 196000 -1 3314
3316 0 388888 153022 195920 -1 3315
3317 0 389140 152842 195800 -1 3316
3318 0 389105.34 152844.67 195720 -1 3317
3319 0 389088 152846 195680 -1 3318
3320 0 389196 152810 195520 -1 3319
3321 0 389288 152774 195400 -1 3320
3322 0 389424 152642 195280 -1 3321
3323 0 389560 152510 195200 -1 3322
3324 0 389684 152414 195080 -1 3323
3325 0 389736 152330 195000 -1 3324
3326 0 389912 152126 194920 -1 3325
3327 0 390164 152072 194880 -1 3326
3328 0 390312 152040 194800 -1 3327
3329 0 390728 151944 194760 -1 3328
3330 0 390704 151900 194640 -1 3329
3331 0 390828 151824 194520 -1 3330
3332 0 390932 151812 194400 -1 3331
3333 0 391092 151840 194320 -1 3332
3334 0 391200 151852 194200 -1 3333
3335 0 391324 151828 194080 -1 3334
3336 0 391433.34 151902.67 194000 -1 3335
3337 0 391488 151940 193960 -1 3336
3338 0 391436 151908 193880 -1 3337
3339 0 391512 151880 193760 -1 3338
3340 0 391620 151888 193640 -1 3339
3341 0 391744 151884 193520 -1 3340
3342 0 391848 151860 193400 -1 3341
3343 0 391936 151824 193240 -1 3342
3344 0 391976 151788 193080 -1 3343
3345 0 392060 151584 192960 -1 3344
3346 0 392088 151520 192920 -1 3345
3347 0 392212 151396 192840 -1 3346
3348 0 392312 151328 192800 -1 3347
3349 0 392360 151288 192720 -1 3348
3350 0 389788 152260 194800 -1 3325
3351 0 389856 152264 194720 -1 3350
3352 0 390160 152344 194680 -1 3351
3353 0 385236 155672 199920 -1 3275
3354 0 385016 155770 199840 -1 3353
3355 0 384920 155834 199760 -1 3354
3356 0 384672 155994 199680 -1 3355
3357 0 384200 156226 199640 -1 3356
3358 0 384116 156258 199600 -1 3357
3359 0 384088 156292 199480 -1 3358
3360 0 383964 156392 199360 -1 3359
3361 0 383856 156488 199280 -1 3360
3362 0 383760 156568 199200 -1 3361
3363 0 383716 156636 199160 -1 3362
3364 0 383548 156880 199080 -1 3363
3365 0 383504 156924 199040 -1 3364
3366 0 383460 156968 199000 -1 3365
3367 0 383368 157032 198960 -1 3366
3368 0 383240 157038 198840 -1 3367
3369 0 383140 157030 198720 -1 3368
3370 0 383016 156978 198640 -1 3369
3371 0 383024 156974 198520 -1 3370
3372 0 383060 156938 198400 -1 3371
3373 0 382968 156934 198280 -1 3372
3374 0 382744 156914 198160 -1 3373
3375 0 382412 156918 198080 -1 3374
3376 0 382180 157014 197960 -1 3375
3377 0 382012 157166 197880 -1 3376
3378 0 381924 157216 197800 -1 3377
3379 0 381744 157232 197720 -1 3378
3380 0 381604 157204 197640 -1 3379
3381 0 381532 157204 197560 -1 3380
3382 0 381424 157176 197440 -1 3381
3383 0 381368 157116 197320 -1 3382
3384 0 381224 157032 197200 -1 3383
3385 0 381136 157020 197120 -1 3384
3386 0 381116 156936 197000 -1 3385
3387 0 381040 156964 196880 -1 3386
3388 0 380944 156934 196760 -1 3387
3389 0 380820 156926 196640 -1 3388
3390 0 380744 156958 196560 -1 3389
3391 0 380676 156970 196480 -1 3390
3392 0 380512 157026 196440 -1 3391
3393 0 380432 157126 196400 -1 3392
3394 0 380376 157176 196320 -1 3393
3395 0 380296 157240 196200 -1 3394
3396 0 380276 157320 196040 -1 3395
3397 0 380240 157404 195880 -1 3396
3398 0 380148 157600 195760 -1 3397
3399 0 380156 157636 195640 -1 3398
3400 0 380076 157780 195520 -1 3399
3401 0 380088 157948 195440 -1 3400
3402 0 380112 157956 195360 -1 3401
3403 0 380044 157994 195240 -1 3402
3404 0 380040 157998 195160 -1 3403
3405 0 380048 157986 195080 -1 3404
3406 0 380040 157962 194960 -1 3405
3407 0 380012 157938 194760 -1 3406
3408 0 379936 157898 194600 -1 3407
3409 0 379856 157886 194480 -1 3408
3410 0 379780 157918 194360 -1 3409
3411 0 379808 157406 194320 -1 3410
3412 0 379748 157362 194200 -1 3411
3413 0 379680 157262 194080 -1 3412
3414 0 379648 157202 193960 -1 3413
3415 0 379632 157202 193880 -1 3414
3416 0 379624 157174 193840 -1 3415
3417 0 379696 157170 193720 -1 3416
3418 0 379732 157118 193600 -1 3417
3419 0 379708 157070 193520 -1 3418
3420 0 379740 156990 193440 -1 3419
3421 0 379748 156950 193320 -1 3420
3422 0 379824 156898 193160 -1 3421
3423 0 379876 156850 193000 -1 3422
3424 0 379928 156770 192840 -1 3423
3425 0 379960 156682 192760 -1 3424
3426 0 380060 156690 192600 -1 3425
3427 0 380152 156694 192480 -1 3426
3428 0 380400 156822 192360 -1 3427
3429 0 380412 156818 192320 -1 3428
3430 0 380424 156814 192280 -1 3429
3431 0 380388 156762 192160 -1 3430
3432 0 380416 156802 192080 -1 3431
3433 0 380496 156826 191920 -1 3432
3434 0 380596 156850 191760 -1 3433
3435 0 380620 156914 191600 -1 3434
3436 0 380684 157018 191480 -1 3435
3437 0 380816 157246 191360 -1 3436
3438 0 380840 157278 191320 -1 3437
3439 0 380848 157550 191280 -1 3438
3440 0 380812 157746 191240 -1 3439
3441 0 380764 158102 191160 -1 3440
3442 0 380876 158318 191120 -1 3441
3443 0 380948 158360 191160 -1 3442
3444 0 381016 158453 191120 -1 3443
3445 0 381028 158370 191000 -1 3444
3446 0 381116 158338 190880 -1 3445
3447 0 381196 158282 190840 -1 3446
3448 0 381200 158318 190760 -1 3447
3449 0 381224 158314 190680 -1 3448
3450 0 381344 158278 190600 -1 3449
3451 0 381416 158338 190480 -1 3450
3452 0 381448 158374 190360 -1 3451
3453 0 381084 158546 191080 -1 3444
3454 0 381188 158570 190960 -1 3453
3455 0 381324 158638 190840 -1 3454
3456 0 381404 158694 190720 -1 3455
3457 0 381448 158732 190600 -1 3456
3458 0 381424 158808 190520 -1 3457
3459 0 381420 158896 190400 -1 3458
3460 0 381416 158944 190280 -1 3459
3461 0 381408 159024 190160 -1 3460
3462 0 381364 159108 190040 -1 3461
3463 0 381360 159160 189920 -1 3462
3464 0 381376 159160 189720 -1 3463
3465 0 381412 159136 189560 -1 3464
3466 0 381496 159212 189440 -1 3465
3467 0 381540 159200 189320 -1 3466
3468 0 381544 159124 189200 -1 3467
3469 0 381508 159040 189040 -1 3468
3470 0 381412 158984 188920 -1 3469
3471 0 381340 158972 188760 -1 3470
3472 0 381364 158920 188600 -1 3471
3473 0 381420 158824 188480 -1 3472
3474 0 381508 158796 188400 -1 3473
3475 0 381492 158788 188320 -1 3474
3476 0 381496 158800 188240 -1 3475
3477 0 381512 158804 188120 -1 3476
3478 0 381488 158772 187960 -1 3477
3479 0 381444 158724 187840 -1 3478
3480 0 381376 158664 187720 -1 3479
3481 0 381358.66 158693.33 187680 -1 3480
3482 0 381336 158456 187640 -1 3481
3483 0 381316 158384 187560 -1 3482
3484 0 381184 158352 187480 -1 3483
3485 0 381124 158334 187400 -1 3484
3486 0 381148 158314 187280 -1 3485
3487 0 381236 158262 187200 -1 3486
3488 0 381312 158258 187080 -1 3487
3489 0 381432 158274 186960 -1 3488
3490 0 381592 158274 186840 -1 3489
3491 0 381656 158326 186720 -1 3490
3492 0 381644 158302 186600 -1 3491
3493 0 381324 158752 187600 -1 3481
3494 0 381300 158732 187480 -1 3493
3495 0 381196 158800 187400 -1 3494
3496 0 381136 158976 187320 -1 3495
3497 0 381100 159096 187240 -1 3496
3498 0 381120 159218 187160 -1 3497
3499 0 381148 159246 187080 -1 3498
3500 0 381220 159250 186960 -1 3499
3501 0 381268 159294 186840 -1 3500
3502 0 381296 159294 186720 -1 3501
3503 0 381368 159326 186600 -1 3502
3504 0 381404 159358 186560 -1 3503
3505 0 381468 159430 186480 -1 3504
3506 0 381552 159398 186360 -1 3505
3507 0 381576 159414 186240 -1 3506
3508 0 381604 159398 186120 -1 3507
3509 0 381444 159402 186000 -1 3508
3510 0 381272 159398 185920 -1 3509
3511 0 381212 159366 187160 -1 3498
3512 0 381152 159458 187240 -1 3511
3513 0 381148 159582 187320 -1 3512
3514 0 381180 159742 187360 -1 3513
3515 0 381232 159874 187440 -1 3514
3516 0 381264 159922 187520 -1 3515
3517 0 381244 160038 187560 -1 3516
3518 0 381234 160144 187600 -1 3517
3519 0 381224 160250 187640 -1 3518
3520 0 381244 160434 187760 -1 3519
3521 0 381168 160650 187840 -1 3520
3522 0 381440 160146 187680 -1 3518
3523 0 381408 160182 187760 -1 3522
3524 0 381020 158402 191200 -1 3443
3525 0 379420 158172 194360 -1 3410
3526 0 379384 158328 194280 -1 3525
3527 0 379140 158620 194200 -1 3526
3528 0 378964 158952 194240 -1 3527
3529 0 379052 159160 194160 -1 3528
3530 0 379016 159224 194080 -1 3529
3531 0 379060 159266 193960 -1 3530
3532 0 378816 159438 193880 -1 3531
3533 0 378596 159646 193840 -1 3532
3534 0 378456 159782 193720 -1 3533
3535 0 378376 159866 193600 -1 3534
3536 0 378300 159858 193480 -1 3535
3537 0 378224 159786 193360 -1 3536
3538 0 378116 159666 193240 -1 3537
3539 0 377968 159670 193120 -1 3538
3540 0 377880 159662 193040 -1 3539
3541 0 377712 159634 192960 -1 3540
3542 0 377552 159608 192920 -1 3541
3543 0 377512 159592 192840 -1 3542
3544 0 377468 159672 192760 -1 3543
3545 0 377436 159644 192640 -1 3544
3546 0 377360 159672 192520 -1 3545
3547 0 377300 159604 192400 -1 3546
3548 0 377248 159592 192320 -1 3547
3549 0 377204 159592 192240 -1 3548
3550 0 377012 159524 192160 -1 3549
3551 0 376948 159504 192080 -1 3550
3552 0 376900 159504 191960 -1 3551
3553 0 376824 159452 191880 -1 3552
3554 0 376752 159420 191800 -1 3553
3555 0 376644 159432 191680 -1 3554
3556 0 376648 159516 191600 -1 3555
3557 0 376664 159608 191560 -1 3556
3558 0 376608 159740 191440 -1 3557
3559 0 376460 159840 191360 -1 3558
3560 0 376368 159854 191200 -1 3559
3561 0 376324 159894 191080 -1 3560
3562 0 376276 159878 190920 -1 3561
3563 0 376156 159858 190800 -1 3562
3564 0 376008 159916 190720 -1 3563
3565 0 375552 159976 190640 -1 3564
3566 0 375432 159968 190560 -1 3565
3567 0 375312 160036 190480 -1 3566
3568 0 375244 160076 190400 -1 3567
3569 0 375164 160200 190320 -1 3568
3570 0 374868 160404 190280 -1 3569
3571 0 374692 160488 190200 -1 3570
3572 0 374420 160554 190120 -1 3571
3573 0 374228 160662 190080 -1 3572
3574 0 374228 160678 189960 -1 3573
3575 0 374220 160666 189840 -1 3574
3576 0 374112 160738 189760 -1 3575
3577 0 374032 160746 189640 -1 3576
3578 0 373976 160706 189520 -1 3577
3579 0 373864 160634 189400 -1 3578
3580 0 373816 160658 189320 -1 3579
3581 0 373740 160662 189280 -1 3580
3582 0 373692 160658 189200 -1 3581
3583 0 373608 160642 189040 -1 3582
3584 0 373604 160622 188960 -1 3583
3585 0 373580 160598 188840 -1 3584
3586 0 373528 160622 188720 -1 3585
3587 0 373592 160626 188600 -1 3586
3588 0 373668 160654 188520 -1 3587
3589 0 373704 160610 188400 -1 3588
3590 0 373684 160606 188320 -1 3589
3591 0 373652 160594 188240 -1 3590
3592 0 373828 160730 188600 -1 3588
3593 0 373820 160770 188680 -1 3592
3594 0 393584 155692 202240 -1 3228
3595 0 393544 155656 202120 -1 3594
3596 0 393420 155628 202000 -1 3595
3597 0 393396 155560 201920 -1 3596
3598 0 392612 156012 201920 -1 3597
3599 0 392436 156212 201840 -1 3598
3600 0 392272 156438 201760 -1 3599
3601 0 392264 156482 201680 -1 3600
3602 0 392224 156626 201600 -1 3601
3603 0 392228 156682 201560 -1 3602
3604 0 392196 156714 201440 -1 3603
3605 0 392212 156728 201360 -1 3604
3606 0 392168 156760 201280 -1 3605
3607 0 392136 156840 201160 -1 3606
3608 0 392060 156912 201080 -1 3607
3609 0 392056 157068 201000 -1 3608
3610 0 392116 157300 200920 -1 3609
3611 0 391964 157642 200840 -1 3610
3612 0 391892 157878 200760 -1 3611
3613 0 391908 158132 200680 -1 3612
3614 0 391976 158236 200600 -1 3613
3615 0 392036 158410 200520 -1 3614
3616 0 391996 158396 200400 -1 3615
3617 0 391896 158240 200280 -1 3616
3618 0 391752 158140 200200 -1 3617
3619 0 391644 157928 200120 -1 3618
3620 0 391520 157766 200040 -1 3619
3621 0 391444 157642 199960 -1 3620
3622 0 391468 157666 199840 -1 3621
3623 0 391516 157694 199760 -1 3622
3624 0 391548 157774 199680 -1 3623
3625 0 391656 157810 199600 -1 3624
3626 0 391648 157814 199480 -1 3625
3627 0 391716 157786 199360 -1 3626
3628 0 391728 157766 199280 -1 3627
3629 0 391736 157762 199160 -1 3628
3630 0 391776 157758 199040 -1 3629
3631 0 391860 157794 198960 -1 3630
3632 0 391828 157794 198880 -1 3631
3633 0 391812 157746 198760 -1 3632
3634 0 391772 157714 198640 -1 3633
3635 0 391768 157670 198520 -1 3634
3636 0 391800 157638 198400 -1 3635
3637 0 391860 157746 198320 -1 3636
3638 0 391832 157794 198200 -1 3637
3639 0 391824 157854 198080 -1 3638
3640 0 391788 157890 197920 -1 3639
3641 0 391816 157914 197800 -1 3640
3642 0 391936 157996 197720 -1 3641
3643 0 392060 158084 197680 -1 3642
3644 0 392216 158476 197640 -1 3643
3645 0 391876 158678 197680 -1 3644
3646 0 391620 158706 197720 -1 3645
3647 0 391540 158738 197800 -1 3646
3648 0 392352 158938 197600 -1 3644
3649 0 392880 158790 197560 -1 3648
3650 0 392068 159526 197640 -1 3648
3651 0 392084 159466 197720 -1 3650
3652 0 391756 159206 197720 -1 3651
3653 0 391348 159266 197720 -1 3652
3654 0 391212 159270 197600 -1 3653
3655 0 390808 159450 197560 -1 3654
3656 0 390572 159318 197480 -1 3655
3657 0 391900 159776 197600 -1 3650
3658 0 391864 159888 197560 -1 3657
3659 0 391812 160036 197520 -1 3658
3660 0 391688 160248 197440 -1 3659
3661 0 391436 160460 197360 -1 3660
3662 0 391360 160550 197280 -1 3661
3663 0 391276 160566 197200 -1 3662
3664 0 391212 160566 197120 -1 3663
3665 0 391064 160574 197040 -1 3664
3666 0 390916 160606 196960 -1 3665
3667 0 390584 160746 196880 -1 3666
3668 0 390168 160826 196840 -1 3667
3669 0 390040 160926 196800 -1 3668
3670 0 389944 161250 196720 -1 3669
3671 0 389868 161438 196640 -1 3670
3672 0 389852 161648 196560 -1 3671
3673 0 389924 161776 196480 -1 3672
3674 0 389980 161904 196400 -1 3673
3675 0 389960 162000 196360 -1 3674
3676 0 389964 162152 196280 -1 3675
3677 0 390060 162304 196200 -1 3676
3678 0 390144 162370 196120 -1 3677
3679 0 390268 162494 196040 -1 3678
3680 0 390400 162574 195960 -1 3679
3681 0 390472 162566 195840 -1 3680
3682 0 390228 163326 195840 -1 3681
3683 0 390256 163422 195760 -1 3682
3684 0 390228 163478 195680 -1 3683
3685 0 390240 163634 195600 -1 3684
3686 0 390244 163634 195520 -1 3685
3687 0 390240 163612 195440 -1 3686
3688 0 390260 163600 195320 -1 3687
3689 0 390284 163596 195200 -1 3688
3690 0 390364 163592 195080 -1 3689
3691 0 390408 163640 195000 -1 3690
3692 0 390480 164084 194920 -1 3691
3693 0 390268 164380 194880 -1 3692
3694 0 390092 165070 194840 -1 3693
3695 0 390064 165450 194800 -1 3694
3696 0 390044 165472 194720 -1 3695
3697 0 390032 165572 194640 -1 3696
3698 0 389988 165796 194520 -1 3697
3699 0 389892 165884 194440 -1 3698
3700 0 389832 166006 194320 -1 3699
3701 0 389784 166058 194240 -1 3700
3702 0 389592 166178 194120 -1 3701
3703 0 389512 166264 194040 -1 3702
3704 0 389492 166308 193960 -1 3703
3705 0 389468 166312 193840 -1 3704
3706 0 389440 166336 193720 -1 3705
3707 0 389352 166340 193560 -1 3706
3708 0 389280 166320 193440 -1 3707
3709 0 389208 166348 193280 -1 3708
3710 0 389152 166448 193160 -1 3709
3711 0 389104 166478 193040 -1 3710
3712 0 388508 166382 193040 -1 3711
3713 0 388396 166318 193120 -1 3712
3714 0 388304 166334 193160 -1 3713
3715 0 388196 166310 193200 -1 3714
3716 0 388120 166318 193240 -1 3715
3717 0 388044 166298 193320 -1 3716
3718 0 387988 166230 193400 -1 3717
3719 0 387956 166222 193480 -1 3718
3720 0 387892 166178 193560 -1 3719
3721 0 387836 166090 193600 -1 3720
3722 0 387776 166038 193680 -1 3721
3723 0 387704 166102 193760 -1 3722
3724 0 387648 166054 193840 -1 3723
3725 0 387588 166006 193920 -1 3724
3726 0 387440 165966 194000 -1 3725
3727 0 387032 165894 194040 -1 3726
3728 0 386840 165806 194080 -1 3727
3729 0 386732 165808 194160 -1 3728
3730 0 386592 165816 194240 -1 3729
3731 0 386508 165940 194320 -1 3730
3732 0 386408 165996 194400 -1 3731
3733 0 386492 166004 194480 -1 3732
3734 0 386776 165928 194560 -1 3733
3735 0 387240 165868 194600 -1 3734
3736 0 387488 165864 194640 -1 3735
3737 0 387620 165732 194720 -1 3736
3738 0 387672 165512 194760 -1 3737
3739 0 387784 165076 194760 -1 3738
3740 0 387792 165080 194720 -1 3739
3741 0 386224 166048 194360 -1 3732
3742 0 386192 166084 194280 -1 3741
3743 0 386060 166060 194200 -1 3742
3744 0 386888 165736 194160 -1 3728
3745 0 386912 165656 194240 -1 3744
3746 0 386916 165576 194360 -1 3745
3747 0 386896 165548 194480 -1 3746
3748 0 391036 163892 194880 -1 3692
3749 0 391092 163944 194960 -1 3748
3750 0 391148 163976 195000 -1 3749
3751 0 391368 164104 195080 -1 3750
3752 0 391648 164236 195160 -1 3751
3753 0 391848 164328 195240 -1 3752
3754 0 391976 164398 195320 -1 3753
3755 0 392088 164458 195440 -1 3754
3756 0 392356 164786 195480 -1 3755
3757 0 392172 164906 195400 -1 3756
3758 0 392164 164826 195280 -1 3757
3759 0 392128 164758 195200 -1 3758
3760 0 392160 164726 195120 -1 3759
3761 0 392364 164822 195560 -1 3756
3762 0 392408 164830 195680 -1 3761
3763 0 392488 164874 195800 -1 3762
3764 0 392536 164842 195840 -1 3763
3765 0 393136 165006 195840 -1 3764
3766 0 389460 160802 196880 -1 3668
3767 0 388880 160950 196920 -1 3766
3768 0 388748 161028 197000 -1 3767
3769 0 388720 161064 197120 -1 3768
3770 0 388648 161092 197200 -1 3769
3771 0 388636 161092 197240 -1 3770
3772 0 398032 143208 197880 -1 2164
3773 0 397844 143264 197760 -1 3772
3774 0 397704 143272 197640 -1 3773
3775 0 397560 143300 197560 -1 3774
3776 0 397370 143330 197440 -1 3775
3777 0 397294 143350 197320 -1 3776
3778 0 397182 143382 197200 -1 3777
3779 0 397078 143398 197080 -1 3778
3780 0 396970 143418 197000 -1 3779
3781 0 396854 143446 196880 -1 3780
3782 0 396710 143470 196760 -1 3781
3783 0 396554 143554 196640 -1 3782
3784 0 396470 143546 196520 -1 3783
3785 0 396372 143580 196400 -1 3784
3786 0 396316 143636 196240 -1 3785
3787 0 396296 143680 196080 -1 3786
3788 0 396316 143708 195960 -1 3787
3789 0 396256 143600 195840 -1 3788
3790 0 396244 143576 195720 -1 3789
3791 0 396272 143504 195600 -1 3790
3792 0 396300 143520 195440 -1 3791
3793 0 396332 143440 195280 -1 3792
3794 0 396340 143320 195120 -1 3793
3795 0 396360 143168 195000 -1 3794
3796 0 396392 143124 194880 -1 3795
3797 0 396368 143144 194760 -1 3796
3798 0 396304 143132 194600 -1 3797
3799 0 396326 143126 194440 -1 3798
3800 0 396354 143302 194280 -1 3799
3801 0 396350 143434 194200 -1 3800
3802 0 396254 143514 194080 -1 3801
3803 0 396258 143554 193880 -1 3802
3804 0 396192 143536 193720 -1 3803
3805 0 396156 143516 193600 -1 3804
3806 0 396140 143512 193400 -1 3805
3807 0 396124 143516 193200 -1 3806
3808 0 396100 143508 193040 -1 3807
3809 0 396088 143456 192920 -1 3808
3810 0 395384 143424 192920 -1 3809
3811 0 395272 143328 192840 -1 3810
3812 0 394914 143170 192760 -1 3811
3813 0 394826 143046 192680 -1 3812
3814 0 394686 143070 192560 -1 3813
3815 0 394606 143102 192480 -1 3814
3816 0 394054 143502 192480 -1 3815
3817 0 393826 143590 192560 -1 3816
3818 0 393694 143606 192600 -1 3817
3819 0 393410 143848 192640 -1 3818
3820 0 393518 144300 192680 -1 3819
3821 0 393582 144564 192600 -1 3820
3822 0 393538 144732 192680 -1 3821
3823 0 393370 144876 192720 -1 3822
3824 0 393206 145130 192760 -1 3823
3825 0 393186 145246 192840 -1 3824
3826 0 393070 145406 192920 -1 3825
3827 0 392902 145610 192920 -1 3826
3828 0 393162 145830 192920 -1 3827
3829 0 393106 145918 192960 -1 3828
3830 0 393070 145954 193000 -1 3829
3831 0 392770 146098 193040 -1 3830
3832 0 392766 146406 193120 -1 3831
3833 0 392686 146450 193200 -1 3832
3834 0 392534 146510 193240 -1 3833
3835 0 392378 146524 193320 -1 3834
3836 0 392210 146556 193360 -1 3835
3837 0 392246 146720 193480 -1 3836
3838 0 392346 146792 193560 -1 3837
3839 0 392362 146780 193600 -1 3838
3840 0 392378 146768 193640 -1 3839
3841 0 392342 146736 193720 -1 3840
3842 0 392302 146736 193800 -1 3841
3843 0 392322 146740 193920 -1 3842
3844 0 392462 146656 193960 -1 3843
3845 0 392642 146584 193880 -1 3844
3846 0 392702 146520 193800 -1 3845
3847 0 392830 146416 193720 -1 3846
3848 0 392958 146292 193640 -1 3847
3849 0 393038 146264 193600 -1 3848
3850 0 393182 146155.02 193560 -1 3849
3851 0 393108 146031.02 193520 -1 3850
3852 0 391678 146608 193360 -1 3836
3853 0 391622 146788 193280 -1 3852
3854 0 391202 146900 193280 -1 3853
3855 0 391162 147320 193280 -1 3854
3856 0 391146 147416 193240 -1 3855
3857 0 390992 147535.02 193200 -1 3856
3858 0 390846 147611.02 193240 -1 3857
3859 0 390766 147627.02 193320 -1 3858
3860 0 390634 147680.02 193440 -1 3859
3861 0 390518 147730.02 193360 -1 3860
3862 0 390562 147764.02 193280 -1 3861
3863 0 390510 147801.03 193200 -1 3862
3864 0 390468 147780.02 193160 -1 3863
3865 0 390454 147734.02 193120 -1 3864
3866 0 390378 147695.02 193160 -1 3865
3867 0 390340 147706.02 193240 -1 3866
3868 0 390362 147736.02 193320 -1 3867
3869 0 394498 142818 192400 -1 3815
3870 0 394270 142518 192280 -1 3869
3871 0 394346 142458 192160 -1 3870
3872 0 394430 142402 192040 -1 3871
3873 0 394450 142394 192000 -1 3872
3874 0 394138 142234 191920 -1 3873
3875 0 394090 142114 191800 -1 3874
3876 0 394086 141902 191720 -1 3875
3877 0 393966 141626 191640 -1 3876
3878 0 394028 141328 191560 -1 3877
3879 0 394040 141104 191640 -1 3878
3880 0 394032 140864 191720 -1 3879
3881 0 393732 140836 191800 -1 3880
3882 0 393512 140896 191880 -1 3881
3883 0 393184 141016 191960 -1 3882
3884 0 392982 141030 192000 -1 3883
3885 0 392734 141102 192080 -1 3884
3886 0 392410 141078 192160 -1 3885
3887 0 392202 141014 192200 -1 3886
3888 0 392090 141034 192280 -1 3887
3889 0 391958 141094 192360 -1 3888
3890 0 391790 141158 192400 -1 3889
3891 0 391558 141138 192320 -1 3890
3892 0 391314 141078 192240 -1 3891
3893 0 391166 141092 192280 -1 3892
3894 0 390850 141156 192360 -1 3893
3895 0 390646 141008 192320 -1 3894
3896 0 390522 141052.03 192360 -1 3895
3897 0 390276 141053.03 192440 -1 3896
3898 0 390220 141153.03 192480 -1 3897
3899 0 391408 141093.03 192200 -1 3892
3900 0 391484 141093.03 192120 -1 3899
3901 0 394388 140552 191760 -1 3880
3902 0 394614 139438 191800 -1 3901
3903 0 394618 139426 191760 -1 3902
3904 0 394618 139354 191640 -1 3903
3905 0 394672 139356 191520 -1 3904
3906 0 394700 139380 191400 -1 3905
3907 0 394804 139448 191360 -1 3906
3908 0 395484 139461.02 191320 -1 3907
3909 0 395600 139486.02 191280 -1 3908
3910 0 395846 139468.02 191200 -1 3909
3911 0 396126 139350.02 191160 -1 3910
3912 0 396152 139295.03 191240 -1 3911
3913 0 396128 139287.03 191320 -1 3912
3914 0 396416.03 139333.05 191160 -1 3911
3915 0 396932 139263.03 191120 -1 3914
3916 0 396932 139281.03 191200 -1 3915
3917 0 397084 139207.03 191240 -1 3916
3918 0 397232 139243.03 191200 -1 3917
3919 0 397400 139315.03 191160 -1 3918
3920 0 394456 139285.02 191320 -1 3907
3921 0 394320 139307.02 191240 -1 3920
3922 0 394336 139317.02 191200 -1 3921
3923 0 394328 139323.03 191160 -1 3922
3924 0 394526 139440.03 191920 -1 3902
3925 0 394578 139356.03 192000 -1 3924
3926 0 394552.66 139306.67 192040 -1 3925
3927 0 394658 139504.03 192080 -1 3926
3928 0 394670 139508.03 192120 -1 3927
3929 0 394502 139208.03 192120 -1 3926
3930 0 394406 139068.03 192240 -1 3929
3931 0 394346 139060.03 192360 -1 3930
3932 0 394238 139136.03 192440 -1 3931
3933 0 394146 139146.03 192560 -1 3932
3934 0 394066 139234.03 192680 -1 3933
3935 0 393942 139302.03 192800 -1 3934
3936 0 393838 139364.03 192880 -1 3935
3937 0 393778 139444.03 192960 -1 3936
3938 0 393802 139578.06 193080 -1 3937
3939 0 393762 139570.06 193240 -1 3938
3940 0 393738 139566.06 193400 -1 3939
3941 0 393752 139585.02 193560 -1 3940
3942 0 393706 139607.02 193720 -1 3941
3943 0 393598 139601.02 193880 -1 3942
3944 0 393750 139579.02 193880 -1 3943
3945 0 393800 139561.02 193920 -1 3944
3946 0 393800 139529.02 194040 -1 3945
3947 0 393718 139603.02 194120 -1 3946
3948 0 393672 139677.02 194200 -1 3947
3949 0 393488 139765.02 194200 -1 3948
3950 0 393556 139613.02 193920 -1 3943
3951 0 393422 139627.02 193960 -1 3950
3952 0 393374 139621.02 194080 -1 3951
3953 0 393256 139675.02 194160 -1 3952
3954 0 393208 139754.02 194240 -1 3953
3955 0 393198 139779.02 194280 -1 3954
3956 0 393264 139823.02 194320 -1 3955
3957 0 393286 139813.02 194360 -1 3956
3958 0 393142 139767.02 194320 -1 3955
3959 0 393092 139785.02 194400 -1 3958
3960 0 393066 139825.02 194480 -1 3959
3961 0 392998 139835.02 194520 -1 3960
3962 0 392950 139963.02 194560 -1 3961
3963 0 393124 140050.02 194520 -1 3962
3964 0 393188 140014.02 194480 -1 3963
3965 0 392930 140040.02 194600 -1 3962
3966 0 392890 140090.02 194680 -1 3965
3967 0 392886 140083.03 194760 -1 3966
3968 0 392766 140023.03 194880 -1 3967
3969 0 392574 139949.03 194920 -1 3968
3970 0 392416 139999.03 195000 -1 3969
3971 0 392312 140044.05 195040 -1 3970
3972 0 393620 141556 191640 -1 3877
3973 0 393428 141574 191720 -1 3972
3974 0 393308 141618 191800 -1 3973
3975 0 393184 141658 191880 -1 3974
3976 0 392844 141694 191920 -1 3975
3977 0 392592 141632 191880 -1 3976
3978 0 392468 141452 191840 -1 3977
3979 0 392436 141484 191720 -1 3978
3980 0 392420 141464 191680 -1 3979
3981 0 396400 143612 192880 -1 3809
3982 0 396492 143664 192800 -1 3981
3983 0 396604 143640 192720 -1 3982
3984 0 396800 143812 192640 -1 3983
3985 0 396972 143976 192560 -1 3984
3986 0 396992 143968 192480 -1 3985
3987 0 397032 143956 192360 -1 3986
3988 0 397088 143952 192240 -1 3987
3989 0 397129.34 143933.33 192200 -1 3988
3990 0 397212 143896 192120 -1 3989
3991 1 397323 143827 192080 -1 3990
3992 0 397192 143888 192000 -1 3991
3993 0 397172 143908 191880 -1 3992
3994 0 397080 143944 191800 -1 3993
3995 0 397004 144076 191680 -1 3994
3996 0 396892 144132 191560 -1 3995
3997 0 396808 144244 191440 -1 3996
3998 0 396712 144312 191320 -1 3997
3999 0 396872 144514 191280 -1 3998
4000 0 397024 144594 191240 -1 3999
4001 0 397192 144622 191120 -1 4000
4002 0 397424 144646 191040 -1 4001
4003 0 397584 144786 191000 -1 4002
4004 0 397612 144906 190960 -1 4003
4005 0 397668 144994 190920 -1 4004
4006 0 397856 145202 190880 -1 4005
4007 0 397968 145482 190880 -1 4006
4008 0 398080 145538 190800 -1 4007
4009 0 398156 145526 190720 -1 4008
4010 0 398208 145506 190680 -1 4009
4011 0 398050 145477.02 190640 -1 4010
4012 0 396468 144302 191240 -1 3998
4013 0 396364 144302 191120 -1 4012
4014 0 396332 144282 191000 -1 4013
4015 0 396264 144334 190880 -1 4014
4016 0 396280 144378 190760 -1 4015
4017 0 396300 144638 190640 -1 4016
4018 0 396268 144762 190560 -1 4017
4019 0 396260 144894 190480 -1 4018
4020 0 396236 144946 190400 -1 4019
4021 0 396268 145082 190320 -1 4020
4022 0 396220 145150 190240 -1 4021
4023 0 396224 145186 190160 -1 4022
4024 0 396244 145318 190080 -1 4023
4025 0 396344 145488 190000 -1 4024
4026 0 396644 145340 190000 -1 4025
4027 0 396704 145296 189920 -1 4026
4028 0 396816 145248 189840 -1 4027
4029 0 396320 145544 189960 -1 4025
4030 0 396372 145828 189880 -1 4029
4031 0 396360 146214 189800 -1 4030
4032 0 396288 146358 189720 -1 4031
4033 0 396240 146554 189640 -1 4032
4034 0 396256 146606 189520 -1 4033
4035 0 396184 146670 189400 -1 4034
4036 0 396064 146780 189320 -1 4035
4037 0 395992 146876 189240 -1 4036
4038 0 395916 146852 189120 -1 4037
4039 0 395772 146868 189000 -1 4038
4040 0 395608 146960 188920 -1 4039
4041 0 395376 147044 188840 -1 4040
4042 0 395284 147106 188760 -1 4041
4043 0 395244 147130 188680 -1 4042
4044 0 395100 147166 188560 -1 4043
4045 0 394968 147170 188440 -1 4044
4046 0 394860 147178 188320 -1 4045
4047 0 394712 147146 188160 -1 4046
4048 0 394592 147234 188080 -1 4047
4049 0 394640 147162 187960 -1 4048
4050 0 394604 147086 187840 -1 4049
4051 0 394560 146986 187720 -1 4050
4052 0 394636 146982 187600 -1 4051
4053 0 394648 146970 187480 -1 4052
4054 0 394736 146958 187360 -1 4053
4055 0 394764 146994 187200 -1 4054
4056 0 394860 147038 187080 -1 4055
4057 0 394976 147110 186960 -1 4056
4058 0 395100 147174 186840 -1 4057
4059 0 395204 147206 186720 -1 4058
4060 0 395268 147266 186600 -1 4059
4061 0 395280 147334 186480 -1 4060
4062 0 395248 147394 186360 -1 4061
4063 0 395196 147430 186240 -1 4062
4064 0 395160 147394 186120 -1 4063
4065 0 395140 147374 186080 -1 4064
4066 0 395060 147370 185920 -1 4065
4067 0 394964 147346 185800 -1 4066
4068 0 394848 147298 185720 -1 4067
4069 0 394764 147186 185640 -1 4068
4070 0 394664 147166 185560 -1 4069
4071 0 394564 147228 185480 -1 4070
4072 0 394496 147200 185400 -1 4071
4073 0 394408 147144 185280 -1 4072
4074 0 394348 147060 185160 -1 4073
4075 0 394388 146998 185040 -1 4074
4076 0 394376 146926 184920 -1 4075
4077 0 394404 146884 184800 -1 4076
4078 0 394380 146840 184680 -1 4077
4079 0 394356 146728 184560 -1 4078
4080 0 394334.66 146665.33 184480 -1 4079
4081 0 394324 146634 184440 -1 4080
4082 0 394212 146516 184320 -1 4081
4083 0 394096 146352 184200 -1 4082
4084 0 394028 146260 184080 -1 4083
4085 0 393916 146220 184000 -1 4084
4086 0 393820 146118 183880 -1 4085
4087 0 393696 146058 183760 -1 4086
4088 0 393640 146010 183680 -1 4087
4089 0 393592 145930 183600 -1 4088
4090 0 393532 145862 183480 -1 4089
4091 0 393448 145854 183360 -1 4090
4092 0 393372 145958 183240 -1 4091
4093 0 393412 146002 183120 -1 4092
4094 0 393396 146118 183000 -1 4093
4095 0 393444 146182 182880 -1 4094
4096 0 393508 146244 182800 -1 4095
4097 0 393480 146428 182680 -1 4096
4098 0 393448 146548 182560 -1 4097
4099 0 393528 146656 182440 -1 4098
4100 0 393544 146684 182320 -1 4099
4101 0 393476 146734 182160 -1 4100
4102 0 393448 146790 182080 -1 4101
4103 0 393432 146742 182000 -1 4102
4104 0 393364 146854 181880 -1 4103
4105 0 393428 146894 181800 -1 4104
4106 0 393376 146894 181680 -1 4105
4107 0 393352 146994 181560 -1 4106
4108 0 393308 147074 181440 -1 4107
4109 0 393232 147104 181320 -1 4108
4110 0 393260 146920 181200 -1 4109
4111 0 392644 146748 181080 -1 4110
4112 0 392556 146676 180960 -1 4111
4113 0 392532 146644 180920 -1 4112
4114 0 392440 146532 180760 -1 4113
4115 0 392220 146586 180680 -1 4114
4116 0 392032 146570 180560 -1 4115
4117 0 391864 146586 180440 -1 4116
4118 0 391880 146578 180320 -1 4117
4119 0 391888 146558 180160 -1 4118
4120 0 391920 146470 180040 -1 4119
4121 0 391948 146482 179920 -1 4120
4122 0 391952 146562 179800 -1 4121
4123 0 391950.66 146611.33 179760 -1 4122
4124 0 391948 146710 179680 -1 4123
4125 0 392036 146926 179560 -1 4124
4126 0 392116 147078 179440 -1 4125
4127 0 392152 147254 179360 -1 4126
4128 0 392192 147394 179240 -1 4127
4129 0 392228 147494 179160 -1 4128
4130 0 392252 147524.03 179080 -1 4129
4131 0 392252 147660.03 178840 -1 4130
4132 0 392392 147760.03 178760 -1 4131
4133 0 392660 147874.03 178680 -1 4132
4134 0 392932 147976.03 178600 -1 4133
4135 0 393048 148116.03 178520 -1 4134
4136 0 393176.03 148286.05 178360 -1 4135
4137 0 393244 148342.03 178400 -1 4136
4138 0 393212 148338.03 178480 -1 4137
4139 0 393104 148326.03 178600 -1 4138
4140 0 393104 148350.03 178720 -1 4139
4141 0 393180 148390.03 178800 -1 4140
4142 0 393244 148302.03 178280 -1 4136
4143 0 393360 148406.03 178160 -1 4142
4144 0 393532 148490.03 178040 -1 4143
4145 0 393760 148556.03 177920 -1 4144
4146 0 393848 148672.03 177840 -1 4145
4147 0 393968 148742.03 177720 -1 4146
4148 0 394116 148804.03 177760 -1 4147
4149 0 394104 148798.03 177840 -1 4148
4150 0 393988 148804.03 177640 -1 4147
4151 0 394068 148976.03 177560 -1 4150
4152 0 394172 149098.06 177440 -1 4151
4153 0 394264 149192.03 177360 -1 4152
4154 0 394336 149348.03 177400 -1 4153
4155 0 394496 149582.06 177320 -1 4153
4156 0 394732 149768.03 177280 -1 4155
4157 0 394932.03 149866.05 177320 -1 4156
4158 0 394832.03 149872.08 177520 -1 4157
4159 0 394748.03 149876.08 177680 -1 4158
4160 0 395252 149866.03 177720 -1 4159
4161 0 395404 149962.03 177760 -1 4160
4162 0 395432 150054.03 177840 -1 4161
4163 0 395420 149992.03 177960 -1 4162
4164 0 395484 150008.03 178080 -1 4163
4165 0 395540 150022.03 178160 -1 4164
4166 0 395588 150066.03 178240 -1 4165
4167 0 395580 150160.03 178360 -1 4166
4168 0 395592 150184.03 178480 -1 4167
4169 0 395616 150140.03 178600 -1 4168
4170 0 395916.03 150128.05 178720 -1 4169
4171 0 395924 150068.03 178760 -1 4170
4172 0 395868 150008.03 178880 -1 4171
4173 0 395856 149966.03 178920 -1 4172
4174 0 396004 150284.03 178760 -1 4170
4175 0 396296 150668.03 178760 -1 4174
4176 0 396548 150830.03 178800 -1 4175
4177 0 396736 150890.03 178840 -1 4176
4178 0 396792 150930.03 178920 -1 4177
4179 0 396760 151028.03 179000 -1 4178
4180 0 396912 151030.03 179040 -1 4179
4181 0 397156 150858.03 179080 -1 4180
4182 0 397180 150876.03 179160 -1 4181
4183 0 397244 150860.03 179280 -1 4182
4184 0 397232 150588.03 179080 -1 4181
4185 0 396668 151066.03 179040 -1 4179
4186 0 396484 151142.03 179120 -1 4185
4187 0 396380 151300.03 179200 -1 4186
4188 0 396312 151362.06 179360 -1 4187
4189 0 396404 151286.06 179560 -1 4188
4190 0 396444 151194.06 179640 -1 4189
4191 0 395956 151080.03 179640 -1 4190
4192 0 395840 151082.03 179680 -1 4191
4193 0 395664 151014.03 179760 -1 4192
4194 0 395420 150918.03 180000 -1 4193
4195 0 395360 150856.03 180080 -1 4194
4196 0 395440 150950.03 180120 -1 4195
4197 0 395408 150986.03 180280 -1 4196
4198 0 395384 150894.03 180440 -1 4197
4199 0 395460 150850.03 180600 -1 4198
4200 0 395592 150850.03 180760 -1 4199
4201 0 395536 150930.03 180920 -1 4200
4202 0 395584 151046.03 181080 -1 4201
4203 0 396560 151152.03 179720 -1 4190
4204 0 396768 150980.03 179760 -1 4203
4205 0 396568 150800.03 179760 -1 4204
4206 0 396840 151012.03 179800 -1 4204
4207 0 396872 151040.03 179920 -1 4206
4208 0 396496 151376.03 179760 -1 4203
4209 0 396540 151412.03 179880 -1 4208
4210 0 396688 151536.03 179960 -1 4209
4211 0 396752 151690.06 180040 -1 4210
4212 0 395880 151194.06 179320 -1 4188
4213 0 395748 151150.06 179240 -1 4212
4214 0 395528 151302.06 179240 -1 4213
4215 0 395416 151310.06 179160 -1 4214
4216 0 395436 151406.06 179040 -1 4215
4217 0 396444 150774.03 178720 -1 4175
4218 0 396520 150874.03 178600 -1 4217
4219 0 396676 151030.03 178480 -1 4218
4220 0 396908 151250.03 178440 -1 4219
4221 0 397132 151468.06 178320 -1 4220
4222 0 397212 151838.11 178280 -1 4221
4223 0 397148 152050.11 178200 -1 4222
4224 0 397376 152444.14 178240 -1 4223
4225 0 397528 152548.14 178160 -1 4224
4226 0 397632 152688.14 178040 -1 4225
4227 0 397884 152870.03 177960 -1 4226
4228 0 398176 153026.03 177960 -1 4227
4229 0 398428 153182.03 177920 -1 4228
4230 0 398516 153290.03 177840 -1 4229
4231 0 398552 153612.03 177880 -1 4230
4232 0 398572 153780.03 178000 -1 4231
4233 0 398640 153924.03 178120 -1 4232
4234 0 398708 154026.03 178240 -1 4233
4235 0 398620 154112.03 178320 -1 4234
4236 0 398508 154194 178360 -1 4235
4237 0 398396 154276.03 178400 -1 4236
4238 0 398312 154526.03 178520 -1 4237
4239 0 398372 154734.03 178600 -1 4238
4240 0 398336 154813.33 178640 -1 4239
4241 0 398468 154714.03 178680 -1 4240
4242 0 398624 154646.03 178760 -1 4241
4243 0 399028 154654.03 178800 -1 4242
4244 0 399512 154516.03 178800 -1 4243
4245 0 399636 154516.03 178760 -1 4244
4246 0 399732 154570.03 178800 -1 4245
4247 0 399880 154566.03 178840 -1 4246
4248 0 400068 154530.03 178920 -1 4247
4249 0 400160 154416.03 179000 -1 4248
4250 0 400352 154464.03 179080 -1 4249
4251 0 400416 154468.03 179040 -1 4250
4252 0 400440 154438.03 178920 -1 4251
4253 0 400472 154442.03 178880 -1 4252
4254 0 400588 154414.03 178800 -1 4253
4255 0 400856 154370.03 178640 -1 4254
4256 0 400996 154254.03 178520 -1 4255
4257 0 401256 154098.03 178400 -1 4256
4258 0 401384 154080.06 178240 -1 4257
4259 0 401348 154156.06 178080 -1 4258
4260 0 401456 154232.06 177880 -1 4259
4261 0 401344 154364.06 177720 -1 4260
4262 0 401176 154444.06 177680 -1 4261
4263 0 401076 154456.06 177520 -1 4262
4264 0 400968 154708.06 177320 -1 4263
4265 0 401012 154814.03 177200 -1 4264
4266 0 401004 154802.03 177160 -1 4265
4267 0 398264 154972.06 178720 -1 4240
4268 0 398256 155038.03 178800 -1 4267
4269 0 398316 155286.03 178920 -1 4268
4270 0 398220 155484.03 179040 -1 4269
4271 0 398496 155690.03 179000 -1 4270
4272 0 398148 155622.03 179120 -1 4270
4273 0 398016 155894.03 179120 -1 4272
4274 0 397988 155996.03 179200 -1 4273
4275 0 397960 156204.03 179360 -1 4274
4276 0 398108 156490.03 179320 -1 4275
4277 0 398304 156606.03 179360 -1 4276
4278 0 398308.03 156730.05 179400 -1 4277
4279 0 398528 156654.03 179400 -1 4278
4280 0 398616 156524.03 179320 -1 4279
4281 0 398688 156304.03 179320 -1 4280
4282 0 398820 156232.03 179360 -1 4281
4283 0 398296 156842.03 179320 -1 4278
4284 0 398264 156940.03 179280 -1 4283
4285 0 398268 157000.03 179200 -1 4284
4286 0 398252 157052.03 179080 -1 4285
4287 0 398192 156970.03 179040 -1 4286
4288 0 398064 156978.03 178880 -1 4287
4289 0 398484 156966.03 179280 -1 4283
4290 0 398584 157224.03 179280 -1 4289
4291 0 398732 157444.03 179240 -1 4290
4292 0 398988 157712.03 179280 -1 4291
4293 0 399152 157870.03 179400 -1 4292
4294 0 399152 157898.03 179560 -1 4293
4295 0 399232 157914.03 179680 -1 4294
4296 0 399380 157922.03 179800 -1 4295
4297 0 399428 158002.03 179880 -1 4296
4298 0 399428 158094.03 180000 -1 4297
4299 0 399412 158112.03 180040 -1 4298
4300 0 399412 158138.03 180080 -1 4299
4301 0 399488 158294.03 180120 -1 4300
4302 0 399408 158362.03 180200 -1 4301
4303 0 398692 154066.03 178400 -1 4236
4304 0 398688 154074.03 178440 -1 4303
4305 0 398236 153036.03 177880 -1 4228
4306 0 398284 153036.03 177760 -1 4305
4307 0 398316 153076.03 177640 -1 4306
4308 0 398396 153116.03 177480 -1 4307
4309 0 398508 153084.03 177400 -1 4308
4310 0 398588 153082.03 177360 -1 4309
4311 0 398628 153084.03 177280 -1 4310
4312 0 398720 153084.03 177200 -1 4311
4313 0 398800 153164.03 177120 -1 4312
4314 0 398816 153110.03 177000 -1 4313
4315 0 398816 153076.03 176960 -1 4314
4316 0 398848 152916.03 176880 -1 4315
4317 0 398864 152772.03 176760 -1 4316
4318 0 397128 151964.14 178040 -1 4223
4319 0 397088 151868.14 177880 -1 4318
4320 0 394552 149846.03 177760 -1 4159
4321 0 394464 149846.03 177840 -1 4320
4322 0 394272 149872.06 178000 -1 4321
4323 0 394296 149890.03 178080 -1 4322
4324 0 394240 149906.03 178240 -1 4323
4325 0 394224 149898.03 178320 -1 4324
4326 0 394188 150002.03 178480 -1 4325
4327 0 393976 149936.03 178520 -1 4326
4328 0 393872 149860.03 178600 -1 4327
4329 0 393824 149840.03 178680 -1 4328
4330 0 393820 149794.03 178720 -1 4329
4331 0 393816 149738.03 178800 -1 4330
4332 0 393776 149578.03 178880 -1 4331
4333 0 393856 149404.03 178920 -1 4332
4334 0 393872 149300.03 179040 -1 4333
4335 0 393892 149284.03 179160 -1 4334
4336 0 393824 149184.03 179280 -1 4335
4337 0 393732 149180.03 179360 -1 4336
4338 0 393616 149248.03 179440 -1 4337
4339 0 393492 149242.03 179400 -1 4338
4340 0 394204 149996.03 178560 -1 4326
4341 0 394228 149944.03 178680 -1 4340
4342 0 394216 149920.03 178760 -1 4341
4343 0 394976 149776.03 177200 -1 4156
4344 0 395440 149888.03 177160 -1 4343
4345 0 395560 149952.03 177040 -1 4344
4346 0 395604 149946.03 176960 -1 4345
4347 0 395656 149744.03 176920 -1 4346
4348 0 395592 149980.03 176880 -1 4347
4349 0 395652 149952.03 176800 -1 4348
4350 0 395724 149990.03 176760 -1 4349
4351 0 395796 149970.03 176720 -1 4350
4352 0 395868 149934.03 176640 -1 4351
4353 0 395896 149986.03 176480 -1 4352
4354 0 395984 150022.03 176360 -1 4353
4355 0 396052 149992.03 176280 -1 4354
4356 0 396204 150000.03 176120 -1 4355
4357 0 396304 149962.03 176000 -1 4356
4358 0 396428 149894.03 175880 -1 4357
4359 0 396548 149886.03 175800 -1 4358
4360 0 396392 149912.03 175760 -1 4359
4361 0 396380 149918.03 175680 -1 4360
4362 0 396400.03 149986.05 175600 -1 4361
4363 0 396488 150030.03 175480 -1 4362
4364 0 396544 150124.03 175400 -1 4363
4365 0 396592 150104.03 175280 -1 4364
4366 0 396588 150106.03 175200 -1 4365
4367 0 396612 150106.03 175080 -1 4366
4368 0 396736 150150.03 174920 -1 4367
4369 0 396696 150094.03 174800 -1 4368
4370 0 396716 149978.03 174600 -1 4369
4371 0 396792 149902.03 174480 -1 4370
4372 0 396844 149802.03 174320 -1 4371
4373 0 396844 149802.03 174040 -1 4372
4374 0 396800 149954.03 173880 -1 4373
4375 0 396784 149996.06 173720 -1 4374
4376 0 396876 150006.03 173600 -1 4375
4377 0 396992 150118.03 173400 -1 4376
4378 0 397196 150238.03 173240 -1 4377
4379 0 397504 150408.06 173080 -1 4378
4380 0 397664 150442.03 173000 -1 4379
4381 0 397756 150446.03 172840 -1 4380
4382 0 397808 150510.03 172720 -1 4381
4383 0 397876 150488.06 172600 -1 4382
4384 0 397928 150432.06 172480 -1 4383
4385 0 397896 150412.06 172360 -1 4384
4386 0 397972 150486.03 172240 -1 4385
4387 0 397920 150630.03 172080 -1 4386
4388 0 397860 150718.03 171920 -1 4387
4389 0 397780 150690.03 171800 -1 4388
4390 0 397840 150632.03 171720 -1 4389
4391 0 397892 150596.03 171600 -1 4390
4392 0 397972 150608.03 171480 -1 4391
4393 0 397996 150590.06 171360 -1 4392
4394 0 397756 150608.03 171400 -1 4393
4395 0 397684 150652.03 171440 -1 4394
4396 0 397632 150744.03 171520 -1 4395
4397 0 397632 150884.03 171560 -1 4396
4398 0 397528 150934.03 171640 -1 4397
4399 0 397272 150992.03 171720 -1 4398
4400 0 397136 151104.03 171800 -1 4399
4401 0 396944 151180.03 171920 -1 4400
4402 0 396740 151228.03 171960 -1 4401
4403 0 396488 151226.03 172040 -1 4402
4404 0 396228 151198.03 172160 -1 4403
4405 0 395860 151194.03 172240 -1 4404
4406 0 395756 151208.03 172200 -1 4405
4407 0 395776 151240.03 172120 -1 4406
4408 0 395688 151179 172280 -1 4405
4409 0 395516 151164.03 172320 -1 4408
4410 0 395256 151168.03 172400 -1 4409
4411 0 395136 151218.03 172480 -1 4410
4412 0 394944 151304.03 172440 -1 4411
4413 0 395740 151202.03 172320 -1 4408
4414 0 395768 151174.03 172400 -1 4413
4415 0 395720 151146.03 172480 -1 4414
4416 0 397808 150936.03 171520 -1 4397
4417 0 398012 150934.03 171480 -1 4416
4418 0 398116 150614.03 171320 -1 4393
4419 0 398312 150594.03 171200 -1 4418
4420 0 398472 150552.03 171200 -1 4419
4421 0 398568 150672.03 171200 -1 4420
4422 0 398632 150700.03 171120 -1 4421
4423 0 398776 150680.03 171000 -1 4422
4424 0 396988 149878.03 175800 -1 4359
4425 0 397146 149903 175760 -1 4424
4426 0 397108 149870.03 175680 -1 4425
4427 0 397106 149850 175640 -1 4426
4428 0 397104 149830.03 175600 -1 4427
4429 0 397140 149864.03 175520 -1 4428
4430 0 397224 149776.03 175480 -1 4429
4431 0 397300 149656.03 175400 -1 4430
4432 0 396992 149620.03 175640 -1 4427
4433 0 396988 149516.03 175480 -1 4432
4434 0 396972 149506.03 175400 -1 4433
4435 0 396884 149514.03 175280 -1 4434
4436 0 396816 149434.03 175160 -1 4435
4437 0 397304 149928.06 175720 -1 4425
4438 0 397576 149950.03 175680 -1 4437
4439 0 397748 149986.03 175600 -1 4438
4440 0 397900 150034.03 175560 -1 4439
4441 0 398192 150000.06 175400 -1 4440
4442 0 398496 149984.06 175320 -1 4441
4443 0 398712 149946.03 175280 -1 4442
4444 0 398912 149886.03 175200 -1 4443
4445 0 399064 149882.03 175120 -1 4444
4446 0 399348 149810.03 174960 -1 4445
4447 0 399532.03 149722.05 174960 -1 4446
4448 0 399680 149642.03 175040 -1 4447
4449 0 399572 149634.03 174840 -1 4447
4450 0 399716 149526.03 174800 -1 4449
4451 0 399896 149462.03 174720 -1 4450
4452 0 399908 149524.06 174640 -1 4451
4453 0 400012 149472.06 174640 -1 4452
4454 0 400200 149378.03 174600 -1 4453
4455 0 400300 149398.03 174520 -1 4454
4456 0 400436 149562.03 174400 -1 4455
4457 0 400616 149694.03 174320 -1 4456
4458 0 400436 149812.06 174280 -1 4457
4459 0 400364 150008.06 174280 -1 4458
4460 0 400356 150020.06 174240 -1 4459
4461 0 400148 150108.06 174240 -1 4460
4462 0 400092 150052.06 174280 -1 4461
4463 0 400356 150030.03 174080 -1 4460
4464 0 400484 150102.03 173920 -1 4463
4465 0 400656 150100.03 173760 -1 4464
4466 0 400956 150028.03 173600 -1 4465
4467 0 400948 149840.03 173600 -1 4466
4468 0 400904 149762.03 173640 -1 4467
4469 0 401008 150012.03 173520 -1 4466
4470 0 401052 150068.03 173360 -1 4469
4471 0 401192 150112.03 173160 -1 4470
4472 0 401252 150166.06 173080 -1 4471
4473 0 401308 150216.11 172920 -1 4472
4474 0 401308 150222.03 172800 -1 4473
4475 0 401416 150398.03 172680 -1 4474
4476 0 401588 150558.03 172480 -1 4475
4477 0 401708 150616.03 172320 -1 4476
4478 0 401728 150748.03 172120 -1 4477
4479 0 401780 150964.03 171920 -1 4478
4480 0 401808 151028.03 171760 -1 4479
4481 0 401888 151144.03 171560 -1 4480
4482 0 400956 149604.06 174280 -1 4457
4483 0 401276 149710.03 174360 -1 4482
4484 0 401412 149782.03 174440 -1 4483
4485 0 401776 149652.03 174480 -1 4484
4486 0 402008 149630.03 174440 -1 4485
4487 0 402144 149554.03 174320 -1 4486
4488 0 402296 149528.03 174200 -1 4487
4489 0 402508 149540.03 174160 -1 4488
4490 0 402660 149534.03 174200 -1 4489
4491 0 403096 149430.03 174240 -1 4490
4492 0 403224 149396.03 174160 -1 4491
4493 0 403344 149320.03 174040 -1 4492
4494 0 403548 149336.03 173960 -1 4493
4495 0 403796 149364.03 173880 -1 4494
4496 0 403936 149278.03 173800 -1 4495
4497 0 404120 149274.03 173680 -1 4496
4498 0 404340 149412.03 173560 -1 4497
4499 0 404408 149410.03 173480 -1 4498
4500 0 404496 149394.03 173360 -1 4499
4501 0 404640 149122.03 173320 -1 4500
4502 0 404600 149052.03 173160 -1 4501
4503 0 404596 149036.03 173000 -1 4502
4504 0 404692 149004.03 172840 -1 4503
4505 0 404916 149374.03 172800 -1 4504
4506 0 405136 149466.03 172720 -1 4505
4507 0 405152 149552.03 172600 -1 4506
4508 0 404316 149466.03 173600 -1 4498
4509 0 404312 149586.03 173680 -1 4508
4510 0 400288 149406.03 174640 -1 4454
4511 0 400256 149454.03 174680 -1 4510
4512 0 400200 149498.03 174760 -1 4511
4513 0 400144 149546.03 174840 -1 4512
4514 0 399856 149592.06 174600 -1 4452
4515 0 391756 146722 179600 -1 4123
4516 0 391696 146782 179560 -1 4515
4517 0 391544 146946 179480 -1 4516
4518 0 391464 147052 179440 -1 4517
4519 0 391092 147556 179360 -1 4518
4520 0 391364 147564 179320 -1 4519
4521 0 391496 147600 179240 -1 4520
4522 0 391488 147624 179160 -1 4521
4523 0 391460 147668 179080 -1 4522
4524 0 391476 147778.03 179000 -1 4523
4525 0 391564.03 147850.05 178920 -1 4524
4526 0 391536 147902.03 178840 -1 4525
4527 0 391524 147908.03 178720 -1 4526
4528 0 391596 148076.03 178560 -1 4527
4529 0 391832 148120.03 178400 -1 4528
4530 0 391856 148152.03 178200 -1 4529
4531 0 391820 148392.03 177960 -1 4530
4532 0 391816 148448.03 177800 -1 4531
4533 0 391808 148548.03 177640 -1 4532
4534 0 391856 148704.03 177560 -1 4533
4535 0 391940 148846.06 177440 -1 4534
4536 0 391924 148934.06 177280 -1 4535
4537 0 391896 148886.06 177120 -1 4536
4538 0 391832 148930.06 176960 -1 4537
4539 0 391856 148764.03 176920 -1 4538
4540 0 391784 148992.03 176840 -1 4539
4541 0 391800 148972.03 176680 -1 4540
4542 0 391876 149096.03 176560 -1 4541
4543 0 391920 149088.03 176440 -1 4542
4544 0 390856 147688 179440 -1 4519
4545 0 390744 147764 179520 -1 4544
4546 0 390676 147784 179600 -1 4545
4547 0 390496 147884 179680 -1 4546
4548 0 390244 147972 179760 -1 4547
4549 0 389964 148006 179720 -1 4548
4550 0 389656 147970 179640 -1 4549
4551 0 389300 148166 179600 -1 4550
4552 0 389192 148198 179520 -1 4551
4553 0 389112 148430 179480 -1 4552
4554 0 389018 148454 179440 -1 4553
4555 0 388924 148478 179400 -1 4554
4556 0 388732 148508.03 179360 -1 4555
4557 0 388400 148676.03 179320 -1 4556
4558 0 388188 148748.03 179240 -1 4557
4559 0 388008 148838.06 179120 -1 4558
4560 0 387800 148896.03 179040 -1 4559
4561 0 387532 149096.03 179040 -1 4560
4562 0 387348 149120.03 179000 -1 4561
4563 0 387144 149252.03 178920 -1 4562
4564 0 387016 149598.03 178880 -1 4563
4565 0 386904.03 149684.05 178840 -1 4564
4566 0 386592 150002.03 178880 -1 4565
4567 0 386424 150062.03 179000 -1 4566
4568 0 386216 150270.03 179040 -1 4567
4569 0 386004 150308.03 179000 -1 4568
4570 0 386896 149646.03 178720 -1 4565
4571 0 386916 149586.03 178640 -1 4570
4572 0 386908 149650.03 178560 -1 4571
4573 0 387028 149810.03 178480 -1 4572
4574 0 387144 149826.03 178480 -1 4573
4575 0 387132 150014.03 178480 -1 4574
4576 0 387120 149848.03 178400 -1 4574
4577 0 387220 149740.03 178280 -1 4576
4578 0 387320 149652.03 178200 -1 4577
4579 0 387280 149644.03 178120 -1 4578
4580 0 387196 149618.03 178040 -1 4579
4581 0 387136 149586.03 177920 -1 4580
4582 0 387136 149534.03 177800 -1 4581
4583 0 389004 148098 179440 -1 4552
4584 0 388908 148022 179400 -1 4583
4585 0 388840 147814.03 179400 -1 4584
4586 0 388788 147762.03 179320 -1 4585
4587 0 388704 147590.03 179240 -1 4586
4588 0 388724 147490.03 179160 -1 4587
4589 0 388688 147418.03 179080 -1 4588
4590 0 388508 147330.03 179000 -1 4589
4591 0 388536 147294.03 178840 -1 4590
4592 0 388508 147230.03 178760 -1 4591
4593 0 388480 147266.03 178680 -1 4592
4594 0 388464 147282.03 178600 -1 4593
4595 0 388372 147294.03 178520 -1 4594
4596 0 388448 147274.03 178440 -1 4595
4597 0 388424.47 147260.94 178400 -1 4596
4598 0 388552 147161.03 178320 -1 4597
4599 0 388632 147021.03 178240 -1 4598
4600 0 388724 146917.03 178200 -1 4599
4601 0 388896 146941.03 178160 -1 4600
4602 0 389116 146877.03 178200 -1 4601
4603 0 389196 146729.03 178160 -1 4602
4604 0 389136 146581.03 178120 -1 4603
4605 0 389032 146533.03 178080 -1 4604
4606 0 388848 146545.03 178000 -1 4605
4607 0 388780 146595.03 177880 -1 4606
4608 0 388852 146645.03 177760 -1 4607
4609 0 388784 146481.03 177640 -1 4608
4610 0 388624 146241.03 177640 -1 4609
4611 0 388616 146037.03 177640 -1 4610
4612 0 388480 145953.03 177600 -1 4611
4613 0 388308 145863.03 177640 -1 4612
4614 0 388228 145773.03 177680 -1 4613
4615 0 388184 145725.03 177720 -1 4614
4616 0 388120 145729.03 177760 -1 4615
4617 0 388008 145729.03 177880 -1 4616
4618 0 387796 145617.03 178000 -1 4617
4619 0 387688 145527.03 178080 -1 4618
4620 0 387744 145459.03 178200 -1 4619
4621 0 387784 145407.03 178360 -1 4620
4622 0 387768 145419.03 178480 -1 4621
4623 0 387704 145391.03 178600 -1 4622
4624 0 387672 145363.03 178720 -1 4623
4625 0 387680 145397.03 178760 -1 4624
4626 0 387672 145437.03 178800 -1 4625
4627 0 387656 145449.03 178880 -1 4626
4628 0 387596 145473.03 179080 -1 4627
4629 0 387600 145505.03 179160 -1 4628
4630 0 387655 145526.03 179280 -1 4629
4631 0 387643 145662.03 179400 -1 4630
4632 0 387599 145690.03 179560 -1 4631
4633 0 387607 145626.03 179680 -1 4632
4634 0 387631 145586.03 179960 -1 4633
4635 0 391316 146642 180480 -1 4117
4636 0 391152 146566 180560 -1 4635
4637 0 391070 146491.02 180640 -1 4636
4638 0 391020 146459.02 180680 -1 4637
4639 0 390920 146595.02 180800 -1 4638
4640 0 390878 146641.02 180840 -1 4639
4641 0 390806 146629.02 180960 -1 4640
4642 0 390758 146611.02 181120 -1 4641
4643 0 390762 146515.02 181240 -1 4642
4644 0 390672 146640.02 181280 -1 4643
4645 0 390680 146656.02 181360 -1 4644
4646 0 390508 146586.02 181440 -1 4645
4647 0 390394 146578.02 181520 -1 4646
4648 0 390142 146476.03 181560 -1 4647
4649 0 389886 146356.03 181600 -1 4648
4650 0 389690 146382.03 181640 -1 4649
4651 0 389582 146236.03 181720 -1 4650
4652 0 389530 146270.03 181840 -1 4651
4653 0 389406 146186.03 182000 -1 4652
4654 0 389334 146680.06 182040 -1 4653
4655 0 391086 146927.02 180800 -1 4639
4656 0 391192 146951.02 180760 -1 4655
4657 0 392696 146292 180720 -1 4114
4658 0 392664 146136 180640 -1 4657
4659 0 392548 146016 180600 -1 4658
4660 0 392588 145876 180520 -1 4659
4661 0 392676 145848 180440 -1 4660
4662 0 392628 145756 180360 -1 4661
4663 0 392564 145556 180280 -1 4662
4664 0 392572 145468 180240 -1 4663
4665 0 392544 145312 180160 -1 4664
4666 0 392460 145198.03 180120 -1 4665
4667 0 394560 146362 184480 -1 4080
4668 0 395236 145958 184480 -1 4667
4669 0 395188 146078 184600 -1 4668
4670 0 395380 146105.02 184640 -1 4669
4671 0 395442 146199.02 184760 -1 4670
4672 0 395408 146207.02 184880 -1 4671
4673 0 395488 145770 184400 -1 4668
4674 0 395576 145582 184280 -1 4673
4675 0 395672 145398 184200 -1 4674
4676 0 395764 145196 184080 -1 4675
4677 0 395840 145056 184000 -1 4676
4678 0 395892 144960 183920 -1 4677
4679 0 395936 144836 183840 -1 4678
4680 0 396036 144712 183760 -1 4679
4681 0 396068 144620 183680 -1 4680
4682 0 396128 144604 183600 -1 4681
4683 0 396176 144552 183480 -1 4682
4684 0 396248 144484 183400 -1 4683
4685 0 396264 144460 183360 -1 4684
4686 0 396384 144404 183280 -1 4685
4687 0 396464 144388 183200 -1 4686
4688 0 396532 144360 183120 -1 4687
4689 0 396572 144384 183000 -1 4688
4690 0 396620 144152 182960 -1 4689
4691 0 396656 144120 182880 -1 4690
4692 0 396640 144140 182840 -1 4691
4693 0 396596 144464 182960 -1 4689
4694 0 396608 144476 182880 -1 4693
4695 0 396656 144544 182760 -1 4694
4696 0 396656 144588 182680 -1 4695
4697 0 396492 144652 182640 -1 4696
4698 0 396472 144644 182600 -1 4697
4699 0 396712 144514.03 182640 -1 4696
4700 0 394472 147454 188160 -1 4048
4701 0 394364 147522 188240 -1 4700
4702 0 394300 147534 188280 -1 4701
4703 0 394120 147442 188320 -1 4702
4704 0 394056 147382 188400 -1 4703
4705 0 394056 147358 188440 -1 4704
