# Supplementary material for: Connectomics Analysis Reveals First-, Second-, and Third-Order Thermosensory and Hygrosensory Neurons in the Adult Drosophila Brain
Source: Curr Biol. 2020 Aug 17;30(16):3167–3182.e4. doi: 10.1016/j.cub.2020.06.028 (PMC7443704; doi:10.1016/j.cub.2020.06.028)
Supplement: Data S1. Skeletons and Meshes, Related to STAR Methods — marin2020-skeletons contains files describing the morphology of each neuron in this study (in FAFB14 space, .swc format). glomeruli_meshes contains the glomerular meshes (in FAFB14 space, .stl format). neuropil_meshes contains the glomerular meshes (in FAFB14 space, .stl format). [file mmc5.zip › VP_SI/marin2020-skeletons/12819401.swc]

# SWC format file
# based on specifications at http://www.neuronland.org/NLMorphologyConverter/MorphologyFormats/SWC/Spec.html
# Created by nat::write.neuron.swc
# PointNo Label X Y Z Radius Parent 
1 0 620750 278302 21880 -1 -1
2 0 620754 278364 21960 -1 1
3 0 620712 278474 22080 -1 2
4 0 620692 278537 22160 -1 3
5 0 620652 278607 22240 -1 4
6 0 620638 278661 22280 -1 5
7 0 620609 278804 22320 -1 6
8 0 620576 278784 22400 -1 7
9 0 620542 278740 22440 -1 8
10 0 620735 278723 22480 -1 9
11 0 620607 278565 22520 -1 10
12 0 620633 278429 22560 -1 11
13 0 620541 278410 22600 -1 12
14 0 620558 278321 22640 -1 13
15 0 620630 278044 22760 -1 14
16 0 620637 278091 22800 -1 15
17 0 620547 278105 22960 -1 16
18 0 620343 278171 23080 -1 17
19 0 620276 278209 23160 -1 18
20 0 620035 278159 23200 -1 19
21 0 620179 278240 23240 -1 20
22 0 620136 278308 23320 -1 21
23 0 620062 278361 23440 -1 22
24 0 620059 278407 23560 -1 23
25 0 620172 278413 23640 -1 24
26 0 620229 278419 23680 -1 25
27 0 620234 278560 23800 -1 26
28 0 620263 278701 23960 -1 27
29 0 620338 278730 24080 -1 28
30 0 620423 278670 24160 -1 29
31 0 620600 278644 24240 -1 30
32 0 620753 278551 24320 -1 31
33 0 620891 278506 24400 -1 32
34 0 621039 278454 24480 -1 33
35 0 621168 278470 24520 -1 34
36 0 621248 278426 24600 -1 35
37 0 621332 278369 24720 -1 36
38 0 621413 278338 24800 -1 37
39 0 621575 278052 25040 -1 38
40 0 621654 277946 25120 -1 39
41 0 621746 277851 25240 -1 40
42 0 621704 277732 25320 -1 41
43 0 621980 277546 25360 -1 42
44 0 621898 277529 25400 -1 43
45 0 621965 277477 25440 -1 44
46 0 622023 277403 25480 -1 45
47 0 622069 277353 25520 -1 46
48 0 622134 277302 25560 -1 47
49 0 622148 277295 25600 -1 48
50 0 622263 277230 25640 -1 49
51 0 622352 277133 25680 -1 50
52 0 622481 277087 25720 -1 51
53 0 622420 277229 25760 -1 52
54 0 622453 277152 25800 -1 53
55 0 622605 276952 25840 -1 54
56 0 622669 276925 25880 -1 55
57 0 622716 276881 25920 -1 56
58 0 622696 276777 25960 -1 57
59 0 622789 276795 26000 -1 58
60 0 622814 276723 26040 -1 59
61 0 622903 276558 26080 -1 60
62 0 623049 276568 26120 -1 61
63 0 622984 276462 26160 -1 62
64 0 623088 276185 26240 -1 63
65 0 623200 275998 26320 -1 64
66 0 623238 275920 26360 -1 65
67 0 623301 275796 26400 -1 66
68 0 623358 275677 26440 -1 67
69 0 623548 275363 26560 -1 68
70 0 623589 275275 26640 -1 69
71 0 623645 275196 26720 -1 70
72 0 623752 275112 26800 -1 71
73 0 623847 274988 26880 -1 72
74 0 623894 274817 26960 -1 73
75 0 623954 274640 27040 -1 74
76 0 624012 274471 27160 -1 75
77 0 624093 274289 27280 -1 76
78 0 624144 274205 27360 -1 77
79 0 624076 274076 27560 -1 78
80 0 624308 273861 27760 -1 79
81 0 624468 273782 28000 -1 80
82 0 624574 273780 28200 -1 81
83 0 624576 273952 28360 45.2548 82
84 0 624384 273856 28360 32 83
85 0 624800 273824 28440 107.331 83
86 0 625024 273696 28480 71.5542 85
87 0 625184 273664 28680 71.5542 86
88 0 625178 273702 28720 65 87
89 0 625266 273804 28840 -1 88
90 0 625467 273817 29000 -1 89
91 0 625586 273844 29160 -1 90
92 0 625627 273871 29280 -1 91
93 0 625724 273950 29400 -1 92
94 0 625709 274077 29560 -1 93
95 0 625655 274144 29640 -1 94
96 0 625594 274212 29720 -1 95
97 0 625355 274273 29800 -1 96
98 0 625249 274316 29840 -1 97
99 0 625079 274336 29960 -1 98
100 0 624903 274298 30080 -1 99
101 0 624796 274264 30200 -1 100
102 0 624707 274270 30280 -1 101
103 0 624648 274241 30360 -1 102
104 0 624548 274174 30440 -1 103
105 0 624477 274103 30520 -1 104
106 0 624444 273980 30640 -1 105
107 0 624394 273851 30800 -1 106
108 0 624430 273685 30960 -1 107
109 0 624385 273597 31080 -1 108
110 0 624379 273476 31200 -1 109
111 0 624344 273399 31320 -1 110
112 0 624256 273408 31400 64 111
113 0 624224 273312 31560 81.9756 112
114 0 624000 273280 31720 64 113
115 0 623808 273248 31880 64 114
116 0 623584 273216 32040 75.4718 115
117 0 623522 273177 32160 -1 116
118 0 623399 273221 32320 -1 117
119 0 623284 273256 32520 -1 118
120 0 623207 273276 32680 -1 119
121 0 623176 273338 32840 -1 120
122 0 623119 273358 33040 -1 121
123 0 623037 273378 33200 -1 122
124 0 622976 273405 33360 -1 123
125 0 622951 273474 33520 -1 124
126 0 622944 273504 33640 98.9545 125
127 0 622784 273664 33840 75.4718 126
128 0 622720 273824 34040 71.5542 127
129 0 622656 273984 34240 81.9756 128
130 0 622592 274144 34440 75.4718 129
131 0 622592 274176 34440 75.4718 130
132 0 622630 274299 34520 -1 131
133 0 622540 274457 34680 -1 132
134 0 622485 274591 34840 -1 133
135 0 622435 274831 35000 -1 134
136 0 622448 274994 35760 -1 135
137 0 622316 275078 35960 -1 136
138 0 622278 275101 36160 -1 137
139 0 622294 275169 36320 -1 138
140 0 622334 275175 36400 -1 139
141 0 622334 275147 36440 -1 140
142 0 622253 275069 36480 -1 141
143 0 622085 274988 36520 -1 142
144 0 621967 274880 36560 -1 143
145 0 621840 274755 36600 -1 144
146 0 621676 274654 36640 -1 145
147 0 621426 274519 36720 -1 146
148 0 621155 274377 36840 -1 147
149 0 621072 274338 36920 -1 148
150 0 621069 274320 36960 -1 149
151 0 621125 274377 37000 -1 150
152 0 621161 274424 37040 -1 151
153 0 621235 274493 37080 -1 152
154 0 621276 274583 37120 -1 153
155 0 621329 274738 37160 -1 154
156 0 621400 274878 37200 -1 155
157 0 621575 274935 37240 -1 156
158 0 621728 275012 37280 -1 157
159 0 621888 275150 37320 -1 158
160 0 622016 275236 37360 -1 159
161 0 622152 275367 37400 -1 160
162 0 622284 275472 37440 -1 161
163 0 622300 275524 37520 -1 162
164 0 622288 275525 37640 86 163
165 0 622304 275552 37680 96 164
166 0 622304 275616 37960 101.193 165
167 0 622336 275680 38200 101.193 166
168 0 622400 275712 38440 90.5097 167
169 0 622368 275776 38680 90.5097 168
170 0 622380 275860 38880 -1 169
171 0 622335 275956 39080 -1 170
172 0 622351 275974 39200 -1 171
173 0 622368 276030 39360 -1 172
174 0 622380 276068 39560 -1 173
175 0 622390 276150 39760 -1 174
176 0 622411 276183 39920 -1 175
177 0 622440 276267 40080 -1 176
178 0 622441 276334 40240 -1 177
179 0 622463 276447 40400 -1 178
180 0 622464 276480 40560 71.5542 179
181 0 622496 276608 40800 107.331 180
182 0 622496 276768 41000 32 181
183 0 622528 276832 41240 71.5542 182
184 0 622560 276864 41520 98.9545 183
185 0 622560 276896 41800 107.331 184
186 0 622528 276928 42080 90.5097 185
187 0 622496 276992 42360 96 186
188 0 622496 276992 42640 90.5097 187
189 0 622496 277024 42920 98.9545 188
190 0 622528 276992 43200 104 189
191 0 622432 276960 43440 156.971 190
192 0 622368 276928 43680 148.593 191
193 0 622400 277056 43720 143.108 192
194 0 622467 277068 43880 -1 193
195 0 622464 277056 44120 40 194
196 0 622304 277216 44280 91.913 195
197 0 622208 277344 44520 107.331 196
198 0 622112 277440 44760 96 197
199 0 622080 277504 45040 64 198
200 0 621984 277600 45280 64 199
201 0 621984 277664 45520 64 200
202 0 622058 277736 45600 -1 201
203 0 622175 277803 45800 -1 202
204 0 622175 277826 45960 -1 203
205 0 622066 277833 46120 -1 204
206 0 621967 277811 46240 -1 205
207 0 621832 277756 46440 -1 206
208 0 621865 277733 46600 -1 207
209 0 621856 277699 46800 -1 208
210 0 621799 277695 46960 -1 209
211 0 621816 277672 47080 -1 210
212 0 621761 277665 47120 -1 211
213 0 621638 277767 47160 -1 212
214 0 621713 277701 47200 -1 213
215 0 621675 277717 47320 -1 214
216 0 621704 277788 47440 -1 215
217 0 621906 277848 47600 -1 216
218 0 621899 277858 47800 -1 217
219 0 621862 277852 47840 -1 218
220 0 621440 277711 47920 -1 219
221 0 621179 277475 47960 -1 220
222 0 621128 277399 48040 -1 221
223 0 621167 277536 48080 -1 222
224 0 621214 277672 48120 -1 223
225 0 621289 277833 48160 -1 224
226 0 621344 278068 48240 -1 225
227 0 621339 278133 48320 -1 226
228 0 621347 278266 48480 -1 227
229 0 621354 278409 48640 -1 228
230 0 621356 278498 48800 -1 229
231 0 621394 278599 48960 -1 230
232 0 621451 278719 49120 -1 231
233 0 621422 278718 49240 -1 232
234 0 621376 278688 49360 104 233
235 0 621344 278592 49600 115.378 234
236 0 621312 278528 49840 98.9545 235
237 0 621312 278464 50120 115.378 236
238 0 621280 278368 50360 124.964 237
239 0 621280 278240 50600 107.331 238
240 0 621184 278048 50760 98.9545 239
241 0 621056 277824 50920 81.9756 240
242 0 620896 277632 50960 80 241
243 0 620640 277664 51000 32 242
244 0 620608 277696 51000 40 243
245 0 620755 277816 51080 -1 244
246 0 620580 277836 51640 -1 245
247 0 620430 277853 51920 -1 246
248 0 620608 277792 52120 32 247
249 0 620416 277664 52280 81.9756 248
250 0 620192 277792 52240 160 249
251 0 620000 277824 52440 32 250
252 0 619968 277824 52720 64 251
253 0 620042 277854 52800 -1 252
254 0 620005 277842 52880 -1 253
255 0 619963 277855 52960 -1 254
256 0 619761 277848 53000 -1 255
257 0 619632 277815 53040 -1 256
258 0 619584 277833 53120 -1 257
259 0 619584 277728 53320 45.2548 258
260 0 619488 277728 53520 108.812 259
261 0 619424 277664 53760 108.812 260
262 0 619296 277568 54000 80 261
263 0 619232 277568 54280 71.5542 262
264 0 619104 277440 54520 104 263
265 0 619072 277376 54760 108.812 264
266 0 618976 277344 55000 115.378 265
267 0 618848 277280 55240 122.115 266
268 0 618720 277184 55440 141.534 267
269 0 618592 277120 55680 98.9545 268
270 0 618464 276992 55920 75.4718 269
271 0 618432 276928 56160 75.4718 270
272 0 618304 276800 56400 102.45 271
273 0 618144 276736 56640 86.1626 272
274 0 617984 276672 56880 75.4718 273
275 0 617824 276512 57080 102.45 274
276 0 617664 276352 57280 81.9756 275
277 0 617472 276288 57480 86.1626 276
278 0 617312 276160 57680 102.45 277
279 0 617152 276064 57880 81.9756 278
280 0 617024 275968 58080 81.9756 279
281 0 616864 275840 58240 98.9545 280
282 0 616789 275732 58320 -1 281
283 0 616644 275603 58480 -1 282
284 0 616576 275520 58640 98.9545 283
285 0 616512 275360 58760 107.331 284
286 0 616448 275168 58960 108.812 285
287 0 616224 275040 59120 115.378 286
288 0 616224 274784 59160 148.593 287
289 0 616192 274624 59360 140.399 288
290 0 616032 274624 59560 64 289
291 0 616160 274720 59760 140.399 290
292 0 616233 274555 60000 -1 291
293 0 617106 274697 60040 -1 292
294 0 617003 274487 60080 -1 293
295 0 617000 274379 60240 -1 294
296 0 616640 274240 60400 32 295
297 0 616608 274176 60480 32 296
298 0 616416 274016 60560 91.913 297
299 0 616192 273920 60640 71.5542 298
300 0 616064 273728 60800 120 299
301 0 615936 273568 61000 124.964 300
302 0 615958 273496 61040 -1 301
303 0 615883 273315 61200 -1 302
304 0 615754 273172 61360 -1 303
305 0 615609 273045 61520 -1 304
306 0 615567 272878 61720 -1 305
307 0 615552 272480 61760 120 306
308 0 615424 272704 61840 71.5542 307
309 0 615264 272896 61920 107.331 308
310 0 615520 272224 61880 136 307
311 0 615360 272000 61960 140.399 310
312 0 615264 271776 62080 157.582 311
313 0 615072 271584 62160 107.331 312
314 0 614816 271456 62200 120 313
315 0 614592 271360 62280 86.1626 314
316 0 614464 271296 62280 102.45 315
317 0 614464 271104 62400 91.913 316
318 0 614272 270944 62440 98.9545 317
319 0 614176 270688 62520 80 318
320 0 614144 270432 62600 115.378 319
321 0 614016 270208 62600 86.1626 320
322 0 614112 270144 62800 104 321
323 0 614112 269920 62920 164.924 322
324 0 613888 269792 63080 197.261 323
325 0 614016 269568 63200 200 324
326 0 614272 269504 63240 181.196 325
327 0 614432 269376 63400 143.108 326
328 0 614400 269216 63600 164.924 327
329 0 614592 269024 63680 124.193 328
330 0 614528 268800 63800 120.797 329
331 0 614464 268544 63840 139.714 330
332 0 614272 268352 63880 120 331
333 0 614272 268096 63920 80 332
334 0 614144 267872 63960 91.913 333
335 0 613952 267680 64080 120.797 334
336 0 613760 267520 64160 107.331 335
337 0 613568 267456 64320 101.193 336
338 0 613408 267392 64520 128 337
339 0 613504 267264 64720 163.951 338
340 0 613408 267040 64800 140.399 339
341 0 613344 266816 64960 136 340
342 0 613184 266592 64960 128.25 341
343 0 612992 266432 65040 98.9545 342
344 0 612768 266304 65120 91.913 343
345 0 612576 266144 65160 122.115 344
346 0 612736 265952 65120 81.9756 345
347 0 612800 265696 65160 86.1626 346
348 0 612800 265440 65240 45.2548 347
349 0 612672 265472 65480 60.3987 348
350 0 612544 265376 65720 32 349
351 0 612480 265280 65600 45.2548 350
352 0 612544 266144 65160 107.331 345
353 0 612352 266016 65320 64 352
354 0 612128 265856 65400 45.2548 353
355 0 611936 265664 65400 81.9756 354
356 0 611840 265600 65160 60.3987 355
357 0 611904 265408 64960 107.331 356
358 0 612064 265248 64760 90.5097 357
359 0 612256 265120 64640 51.225 358
360 0 612512 265152 64640 40 359
361 0 612608 265248 64680 40 360
362 0 611936 265536 65440 32 355
363 0 612000 265280 65480 81.9756 362
364 0 611968 265088 65680 98.9545 363
365 0 611872 264928 65880 137.87 364
366 0 611712 264736 65960 120 365
367 0 611616 264544 66120 101.193 366
368 0 611552 264352 66320 122.115 367
369 0 611616 264128 66480 124.193 368
370 0 611584 263872 66480 91.913 369
371 0 611488 263616 66480 107.331 370
372 0 611296 263424 66480 120 371
373 0 611104 263232 66440 102.45 372
374 0 610912 263040 66440 107.331 373
375 0 610688 262848 66440 107.331 374
376 0 610496 262656 66440 156.971 375
377 0 610240 262560 66560 175.271 376
378 0 610080 262400 66720 124.193 377
379 0 609888 262240 66800 104 378
380 0 609728 262080 66920 60.3987 379
381 0 609696 262005 66960 73 380
382 0 609765 261957 66960 0 381
383 0 609777 261962 66920 -1 382
384 0 609532 261853 67720 21 382
385 0 609502 261852 67920 -1 384
386 0 609536 261408 68040 81.9756 385
387 0 609696 261248 68240 64 386
388 0 609728 261088 68440 160 387
389 0 609856 260832 68480 148.593 388
390 0 609904 260720 68560 123 389
391 0 609952 260608 68640 98.9545 390
392 0 609984 260448 68840 98.9545 391
393 0 610112 260192 68880 102.45 392
394 0 610144 259968 69040 98.9545 393
395 0 610240 259744 69160 102.45 394
396 0 610272 259488 69200 122.115 395
397 0 610368 259232 69200 128.25 396
398 0 610400 258976 69200 154.298 397
399 0 610368 258720 69200 150.944 398
400 0 610336 258464 69080 150.306 399
401 0 610208 258208 69080 153.675 400
402 0 610208 258144 69080 163.169 401
403 0 610080 257952 68880 120.797 402
404 0 609984 257760 68720 81.9756 403
405 0 609792 257536 68720 90.5097 404
406 0 609728 257376 68720 64 405
407 0 610176 257952 69240 136 402
408 0 610144 257696 69320 75.4718 407
409 0 610176 257440 69360 64 408
410 0 610240 257184 69400 102.45 409
411 0 610144 256928 69400 141.534 410
412 0 609984 256800 69320 217.624 411
413 0 610144 256800 69120 124.964 412
414 0 610304 256960 69000 51.225 413
415 0 610432 257184 68920 45.2548 414
416 0 610464 257376 68720 60.3987 415
417 0 610464 257536 68680 32 416
418 0 609856 256704 69560 197.909 412
419 0 609696 256672 69760 196.122 418
420 0 609440 256608 69840 178.885 419
421 0 609184 256736 69920 139.714 420
422 0 608960 256736 70040 137.87 421
423 0 608704 256672 70120 139.714 422
424 0 608544 256768 70320 122.115 423
425 0 608384 256928 70480 81.9756 424
426 0 608160 256992 70640 136 425
427 0 607936 257152 70640 120.797 426
428 0 607712 257280 70680 120 427
429 0 607456 257376 70680 122.115 428
430 0 607200 257408 70720 102.45 429
431 0 607008 257216 70720 80 430
432 0 606784 257376 70680 75.4718 431
433 0 606560 257504 70680 102.45 432
434 0 606304 257536 70680 102.45 433
435 0 606048 257536 70680 96 434
436 0 605792 257536 70680 96 435
437 0 605536 257504 70680 86.1626 436
438 0 605280 257504 70680 75.4718 437
439 0 605024 257504 70680 120 438
440 0 604768 257504 70680 136 439
441 0 604512 257504 70640 102.45 440
442 0 604256 257472 70520 86.1626 441
443 0 604000 257472 70400 101.193 442
444 0 603776 257472 70280 148.593 443
445 0 603520 257408 70240 150.944 444
446 0 603296 257280 70240 164.924 445
447 0 603072 257120 70240 178.885 446
448 0 602848 257120 70080 141.534 447
449 0 602592 257120 70000 71.5542 448
450 0 602336 257120 70000 164.924 449
451 0 602112 256960 70000 209.838 450
452 0 601856 256960 69920 221.847 451
453 0 601632 256864 69800 157.582 452
454 0 601472 256704 69600 139.714 453
455 0 601312 256512 69480 270.111 454
456 0 601184 256352 69320 268.209 455
457 0 600928 256288 69240 91.913 456
458 0 600672 256224 69280 200 457
459 0 600480 256064 69240 172.325 458
460 0 600320 255872 69160 140.399 459
461 0 600192 255712 69000 122.115 460
462 0 600032 255488 69000 104 461
463 0 599904 255264 68920 91.913 462
464 0 599744 255104 68800 101.193 463
465 0 599648 254880 68720 124.193 464
466 0 599488 254688 68680 80 465
467 0 599296 254496 68640 102.45 466
468 0 599104 254304 68560 86.1626 467
469 0 598880 254176 68440 86.1626 468
470 0 598656 254016 68360 91.913 469
471 0 598400 253888 68320 107.331 470
472 0 598208 253728 68280 136 471
473 0 597984 253568 68280 124.193 472
474 0 597760 253440 68280 139.714 473
475 0 597504 253376 68240 124.193 474
476 0 597248 253376 68200 91.913 475
477 0 597024 253248 68120 102.45 476
478 0 597280 252544 68040 81.9756 477
479 0 597312 252384 68120 122.115 478
480 0 597312 252128 68200 128 479
481 0 597248 251968 68400 102.45 480
482 0 597120 251776 68520 91.913 481
483 0 597056 251584 68320 80 482
484 0 596896 251392 68160 172.325 483
485 0 596672 251488 68120 128.25 484
486 0 596672 251712 68000 90.5097 485
487 0 596544 251936 67920 81.9756 486
488 0 596512 252032 67920 45.2548 487
489 0 596544 252288 67920 71.5542 488
490 0 596448 252448 68120 32 489
491 0 596576 252544 68360 51.225 490
492 0 596768 252544 68440 32 491
493 0 596512 252032 68200 32 488
494 0 596736 252064 68360 32 493
495 0 596416 251488 68120 71.5542 485
496 0 596192 251616 68080 60.3987 495
497 0 595968 251712 67920 71.5542 496
498 0 595744 251744 67800 80 497
499 0 595488 251744 67760 91.913 498
500 0 595232 251744 67680 80 499
501 0 594976 251744 67680 81.9756 500
502 0 594720 251840 67680 75.4718 501
503 0 594464 251776 67800 136 502
504 0 594208 251712 67800 108.812 503
505 0 594048 251840 67640 124.193 504
506 0 593792 251872 67560 150.306 505
507 0 593536 251808 67640 86.1626 506
508 0 593280 251776 67600 40 507
509 0 593024 251744 67560 40 508
510 0 592768 251744 67560 40 509
511 0 592512 251744 67560 75.4718 510
512 0 592256 251808 67560 102.45 511
513 0 592032 251936 67640 91.913 512
514 0 591776 251936 67640 80 513
515 0 591520 251968 67680 75.4718 514
516 0 591264 252000 67760 86.1626 515
517 0 591008 251968 67840 45.2548 516
518 0 590880 251808 67680 51.225 517
519 0 596928 251328 68160 166.277 484
520 0 596928 251072 68160 139.714 519
521 0 596928 250816 68120 80 520
522 0 596864 250560 68040 120 521
523 0 596864 250304 67960 120 522
524 0 597088 250176 68040 91.913 523
525 0 597216 250048 68240 60.3987 524
526 0 597216 249888 68440 51.225 525
527 0 596960 249792 68400 75.4718 526
528 0 596864 250176 67840 115.378 523
529 0 596704 249984 67760 128.25 528
530 0 596704 249728 67680 107.331 529
531 0 596576 249600 67880 80 530
532 0 596320 249504 67880 64 531
533 0 596160 249568 67680 32 532
534 0 596672 249600 67600 80 530
535 0 596576 249344 67560 75.4718 534
536 0 596416 249152 67520 51.225 535
537 0 596224 248960 67480 81.9756 536
538 0 596000 248928 67320 86.1626 537
539 0 595744 248832 67240 81.9756 538
540 0 595520 248896 67080 75.4718 539
541 0 595296 248992 67000 120.797 540
542 0 595136 249152 66880 98.9545 541
543 0 595040 249312 66680 124.193 542
544 0 594784 249344 66600 91.913 543
545 0 594528 249344 66560 75.4718 544
546 0 594272 249376 66560 40 545
547 0 594016 249376 66560 51.225 546
548 0 593760 249344 66640 128.25 547
549 0 593504 249344 66680 80 548
550 0 593248 249344 66680 80 549
551 0 592992 249248 66720 75.4718 550
552 0 592736 249152 66720 86.1626 551
553 0 592544 248992 66760 81.9756 552
554 0 592320 248832 66840 81.9756 553
555 0 592096 248704 66840 98.9545 554
556 0 591872 248576 66920 107.331 555
557 0 591616 248480 66920 80 556
558 0 591424 248320 67000 98.9545 557
559 0 591168 248256 67000 124.193 558
560 0 591008 247984 67240 78 559
561 0 591104 247904 67200 86.1626 560
562 0 591296 248096 67160 80 561
563 0 590912 248064 67280 71.5542 560
564 0 590688 248192 67280 45.2548 563
565 0 590432 248128 67240 80 564
566 0 590304 247904 67280 107.331 565
567 0 590336 247648 67240 120 566
568 0 590144 247424 67240 91.913 567
569 0 590016 247200 67240 80 568
570 0 589824 247040 67280 120 569
571 0 589568 246976 67320 124.964 570
572 0 589312 246912 67360 124.964 571
573 0 589088 247040 67400 148.593 572
574 0 588896 247168 67520 91.913 573
575 0 588640 247296 67600 98.9545 574
576 0 588384 247360 67600 86.1626 575
577 0 588128 247392 67600 51.225 576
578 0 587872 247392 67600 71.5542 577
579 0 587616 247360 67600 51.225 578
580 0 587360 247328 67600 51.225 579
581 0 587104 247424 67720 122.115 580
582 0 586848 247456 67760 102.45 581
583 0 586592 247456 67840 40 582
584 0 586336 247456 67840 32 583
585 0 586080 247424 67800 40 584
586 0 585824 247424 67800 32 585
587 0 585408 247552 67760 32 586
588 0 585152 247616 67680 40 587
589 0 584928 247616 67800 51.225 588
590 0 584672 247616 67800 101.193 589
591 0 584416 247552 67880 104 590
592 0 584288 247488 67960 107.331 591
593 0 584064 247392 68080 108.812 592
594 0 583808 247296 68160 75.4718 593
595 0 583552 247264 68160 86.1626 594
596 0 583328 247168 68040 120 595
597 0 583168 246976 67920 137.87 596
598 0 582944 246848 67880 86.1626 597
599 0 582720 246720 67800 80 598
600 0 582560 246528 67760 124.193 599
601 0 582368 246304 67760 122.115 600
602 0 582176 246144 67880 81.9756 601
603 0 581984 245952 67880 71.5542 602
604 0 581792 245824 68000 45.2548 603
605 0 581152 245152 67880 80 604
606 0 581248 244960 67720 40 605
607 0 581312 244992 67600 40 606
608 0 580928 245152 68040 101.193 605
609 0 580800 244992 68200 163.169 608
610 0 580608 244960 68400 101.193 609
611 0 580448 244832 68600 96 610
612 0 580256 244672 68760 135.764 611
613 0 580064 244544 68880 131.939 612
614 0 579872 244384 69040 108.812 613
615 0 579712 244224 69160 115.378 614
616 0 579456 244128 69240 122.115 615
617 0 579200 244032 69280 107.331 616
618 0 578944 243968 69280 124.193 617
619 0 578688 243904 69320 128 618
620 0 578432 243808 69360 101.193 619
621 0 578240 243616 69400 136 620
622 0 578080 243456 69520 120.797 621
623 0 577888 243264 69560 124.193 622
624 0 577696 243072 69640 91.913 623
625 0 577440 243008 69720 163.169 624
626 0 577184 242944 69720 163.169 625
627 0 576960 242816 69680 192 626
628 0 576704 242752 69720 166.277 627
629 0 576480 242592 69800 157.582 628
630 0 576512 242560 70080 197.909 629
631 0 576416 242496 70320 163.169 630
632 0 576192 242336 70400 122.115 631
633 0 576000 242176 70440 81.9756 632
634 0 575840 242016 70440 51.225 633
635 0 576320 242560 69800 154.298 629
636 0 576064 242624 69800 102.45 635
637 0 575840 242592 69920 98.9545 636
638 0 575584 242496 69960 107.331 637
639 0 575328 242432 70000 153.675 638
640 0 575072 242528 70000 71.5542 639
641 0 574816 242528 70000 32 640
642 0 574720 242400 69800 32 641
643 0 574720 242336 69720 32 642
644 0 575136 242272 70160 51.225 639
645 0 575232 241952 70280 32 644
646 0 575104 242272 70160 51.225 644
647 0 574880 242240 70280 32 646
648 0 574688 242144 70440 124.193 647
649 0 574432 242144 70520 128 648
650 0 574272 242208 70720 136 649
651 0 574016 242272 70720 122.115 650
652 0 573760 242400 70720 124.193 651
653 0 573504 242432 70720 107.331 652
654 0 573248 242496 70760 51.225 653
655 0 572992 242592 70760 60.3987 654
656 0 572768 242720 70760 86.1626 655
657 0 572576 242912 70840 124.193 656
658 0 572480 243168 70960 98.9545 657
659 0 572320 243360 71000 81.9756 658
660 0 572064 243456 71000 71.5542 659
661 0 571840 243584 71000 96 660
662 0 571584 243584 71000 122.115 661
663 0 571328 243648 70960 196.122 662
664 0 571168 243648 71160 197.909 663
665 0 570912 243680 71160 166.469 664
666 0 570752 243712 70960 189.315 665
667 0 570496 243648 70880 189.315 666
668 0 570240 243616 70920 153.675 667
669 0 570016 243648 71040 122.115 668
670 0 569792 243776 70920 86.1626 669
671 0 569536 243808 70840 96 670
672 0 569280 243808 70800 32 671
673 0 569056 243904 70720 51.225 672
674 0 568800 243904 70640 75.4718 673
675 0 568576 243936 70520 71.5542 674
676 0 568352 244000 70360 81.9756 675
677 0 568160 244128 70240 102.45 676
678 0 567904 244256 70160 128.25 677
679 0 567680 244416 70200 226.274 678
680 0 567488 244576 70080 166.277 679
681 0 567264 244672 69960 101.193 680
682 0 567008 244736 69960 135.764 681
683 0 566880 244896 69800 90.5097 682
684 0 566720 244896 69600 131.939 683
685 0 566560 244800 69400 178.348 684
686 0 566304 244864 69320 140.399 685
687 0 566112 245024 69160 136 686
688 0 566048 245088 69160 124.193 687
689 0 571296 243648 70920 176.907 663
690 0 571136 243616 70720 148.593 689
691 0 570944 243520 70560 96 690
692 0 570752 243424 70400 120 691
693 0 570624 243200 70360 45.2548 692
694 0 570592 242944 70320 75.4718 693
695 0 570560 242688 70320 80 694
696 0 570560 242432 70280 102.45 695
697 0 570624 242176 70280 107.331 696
698 0 570720 241920 70320 75.4718 697
699 0 570816 241664 70320 107.331 698
700 0 570816 241408 70240 60.3987 699
701 0 570752 241216 70040 75.4718 700
702 0 570752 241056 69840 120 701
703 0 570752 240992 69560 128 702
704 0 570880 240915.2 69400 137 703
705 0 570912 240896 69360 139.714 704
706 0 570976 240768 69120 90.5097 705
707 0 570816 240704 68920 122.115 706
708 0 570688 240512 68720 75.4718 707
709 0 570624 240320 68560 122.115 708
710 0 570624 240128 68360 115.378 709
711 0 570624 239904 68160 156.971 710
712 0 570496 239680 68160 32 711
713 0 570496 239424 68120 64 712
714 0 570368 239200 68080 81.9756 713
715 0 570272 238944 68080 71.5542 714
716 0 570144 238720 68200 98.9545 715
717 0 569984 238528 68240 81.9756 716
718 0 569760 238400 68360 64 717
719 0 569504 238336 68360 102.45 718
720 0 569280 238176 68440 120.797 719
721 0 569024 238112 68480 104 720
722 0 568864 237952 68600 80 721
723 0 568704 237760 68720 51.225 722
724 0 568576 237568 68840 40 723
725 0 568384 237344 68840 40 724
726 0 568320 237088 68800 81.9756 725
727 0 568160 236864 68760 153.675 726
728 0 567936 236768 68680 108.812 727
729 0 567680 236672 68680 134.104 728
730 0 567456 236576 68760 108.812 729
731 0 567200 236448 68720 75.4718 730
732 0 566944 236320 68720 40 731
733 0 566752 236128 68720 32 732
734 0 566624 235872 68800 81.9756 733
735 0 566432 235680 68800 80 734
736 0 566208 235552 68800 81.9756 735
737 0 565952 235456 68840 96 736
738 0 565696 235360 68880 86.1626 737
739 0 565472 235168 68920 71.5542 738
740 0 565280 234976 68920 71.5542 739
741 0 565152 234752 68960 32 740
742 0 564992 234528 68960 60.3987 741
743 0 564800 234336 69000 60.3987 742
744 0 564608 234144 69120 51.225 743
745 0 564768 234080 69320 64 744
746 0 564928 234240 69400 32 745
747 0 564448 234016 69120 75.4718 744
748 0 564256 233888 69280 71.5542 747
749 0 564032 233792 69360 98.9545 748
750 0 563872 233632 69520 115.378 749
751 0 563776 233376 69520 98.9545 750
752 0 563616 233152 69480 120.797 751
753 0 563424 232960 69400 80 752
754 0 563200 232832 69280 86.1626 753
755 0 562976 232704 69280 64 754
756 0 562720 232640 69360 80 755
757 0 562528 232512 69480 75.4718 756
758 0 562400 232352 69640 86.1626 757
759 0 562240 232192 69840 120 758
760 0 562016 232096 69960 107.331 759
761 0 561824 231968 70080 81.9756 760
762 0 561600 231840 70160 107.331 761
763 0 561376 231744 70320 122.115 762
764 0 561152 231616 70360 120.797 763
765 0 560992 231456 70480 122.115 764
766 0 560864 231296 70680 71.5542 765
767 0 560768 231168 70880 71.5542 766
768 0 560608 231072 71080 60.3987 767
769 0 560384 230912 71160 60.3987 768
770 0 560128 230816 71160 81.9756 769
771 0 559904 230624 71160 80 770
772 0 559712 230432 71200 75.4718 771
773 0 559520 230272 71240 64 772
774 0 559296 230144 71280 51.225 773
775 0 559136 229984 71440 60.3987 774
776 0 558880 229920 71520 91.913 775
777 0 558624 229856 71520 124.193 776
778 0 558528 229808 71600 99 777
779 0 558528 229664 71760 32 778
780 0 558272 229536 71760 64 779
781 0 558016 229472 71760 163.169 780
782 0 557856 229312 71920 186.762 781
783 0 557600 229280 71960 237.453 782
784 0 557408 229120 72000 197.909 783
785 0 557280 228960 72160 128 784
786 0 557152 228864 72320 101.193 785
787 0 557152 228672 72400 64 786
788 0 556960 228608 72560 136 787
789 0 556768 228416 72640 120.797 788
790 0 556608 228192 72640 81.9756 789
791 0 556384 228032 72680 75.4718 790
792 0 556160 227904 72760 60.3987 791
793 0 555904 227904 72760 102.45 792
794 0 555648 227840 72760 101.193 793
795 0 555424 228000 72800 214.663 794
796 0 555232 228160 72760 189.315 795
797 0 555040 228256 72600 160 796
798 0 554816 228384 72600 120.797 797
799 0 554592 228544 72640 102.45 798
800 0 554336 228576 72640 102.45 799
801 0 554080 228576 72680 104 800
802 0 553920 228640 72880 122.115 801
803 0 553760 228640 73080 64 802
804 0 553504 228704 73120 32 803
805 0 553248 228768 73200 60.3987 804
806 0 553056 228832 73360 71.5542 805
807 0 552800 228896 73440 124.964 806
808 0 552544 228928 73480 181.196 807
809 0 552320 228928 73600 200 808
810 0 552096 228800 73640 190.83 809
811 0 551904 228608 73600 139.714 810
812 0 551712 228416 73640 80 811
813 0 551520 228256 73720 81.9756 812
814 0 551328 228064 73840 102.45 813
815 0 551264 227808 73920 124.964 814
816 0 551232 227616 74080 136 815
817 0 551104 227392 73960 107.331 816
818 0 550976 227168 73840 139.714 817
819 0 550784 226976 73920 102.45 818
820 0 550560 226976 74040 160 819
821 0 550304 227008 74040 160 820
822 0 550048 227040 74160 120.797 821
823 0 549792 227040 74240 107.331 822
824 0 549568 227200 74240 90.5097 823
825 0 549312 227264 74240 96 824
826 0 549056 227296 74200 107.331 825
827 0 548800 227328 74120 98.9545 826
828 0 548544 227328 74080 108.812 827
829 0 548352 227200 73960 86.1626 828
830 0 548096 227104 73960 81.9756 829
831 0 547840 227104 73920 96 830
832 0 547584 227136 73920 128 831
833 0 547328 227168 73920 80 832
834 0 547072 227264 73960 81.9756 833
835 0 546880 227424 74080 101.193 834
836 0 546656 227584 74200 98.9545 835
837 0 546496 227712 74360 75.4718 836
838 0 546336 227840 74520 71.5542 837
839 0 546176 228000 74640 86.1626 838
840 0 545984 228192 74600 51.225 839
841 0 545792 228384 74600 32 840
842 0 545792 228352 74320 32 841
843 0 545920 228512 74120 51.225 842
844 0 545792 228736 74200 60.3987 843
845 0 545632 228608 74640 40 841
846 0 545440 228800 74680 60.3987 845
847 0 545280 229024 74760 122.115 846
848 0 545216 229216 74920 98.9545 847
849 0 545120 229408 75120 96 848
850 0 545024 229472 75360 108.812 849
851 0 544992 229536 75640 140.399 850
852 0 544896 229696 75840 104 851
853 0 544928 229728 76120 101.193 852
854 0 545024 229696 76360 163.169 853
855 0 545056 229632 76600 148.593 854
856 0 545216 229600 76800 154.298 855
857 0 545376 229536 77000 124.964 856
858 0 545536 229632 77240 153.675 857
859 0 545600 229600 77520 104 858
860 0 545728 229504 77720 107.331 859
861 0 545856 229376 77920 86.1626 860
862 0 546016 229280 78120 32 861
863 0 546176 229152 78280 32 862
864 0 546176 229120 78560 71.5542 863
865 0 546144 229120 78840 71.5542 864
866 0 546016 229120 79080 75.4718 865
867 0 545856 229120 79280 81.9756 866
868 0 545696 229088 79480 75.4718 867
869 0 545568 228992 79680 51.225 868
870 0 545408 228896 79920 45.2548 869
871 0 545248 228800 80120 51.225 870
872 0 545152 228576 80200 64 871
873 0 544992 228384 80320 75.4718 872
874 0 544992 228128 80280 120.797 873
875 0 544832 227904 80280 163.951 874
876 0 544576 227808 80360 128 875
877 0 544352 227648 80400 60.3987 876
878 0 544160 227488 80440 45.2548 877
879 0 544000 227264 80480 81.9756 878
880 0 543904 227040 80400 166.277 879
881 0 543712 226848 80360 217.182 880
882 0 543488 226848 80520 136 881
883 0 543232 226848 80560 71.5542 882
884 0 543008 226816 80680 32 883
885 0 542912 226720 80920 40 884
886 0 542752 226656 81120 45.2548 885
887 0 542624 226624 81360 51.225 886
888 0 542432 226592 81560 51.225 887
889 0 542208 226528 81680 64 888
890 0 541984 226528 81840 60.3987 889
891 0 541792 226432 82000 101.193 890
892 0 541568 226336 82120 81.9756 891
893 0 541312 226368 82200 75.4718 892
894 0 541056 226368 82240 60.3987 893
895 0 540832 226368 82400 60.3987 894
896 0 540608 226304 82520 64 895
897 0 540352 226272 82640 75.4718 896
898 0 540128 226208 82800 86.1626 897
899 0 539872 226208 82920 81.9756 898
900 0 539648 226208 83080 75.4718 899
901 0 539424 226272 83200 64 900
902 0 539232 226304 83400 60.3987 901
903 0 539040 226240 83560 60.3987 902
904 0 538816 226176 83680 32 903
905 0 538816 226048 83920 32 904
906 0 538656 225920 84080 60.3987 905
907 0 538432 225760 84200 135.764 906
908 0 538176 225760 84160 135.764 907
909 0 537984 225856 84320 120.797 908
910 0 537920 225824 84560 166.469 909
911 0 537888 225600 84760 136 910
912 0 537696 225472 84920 64 911
913 0 537536 225472 85120 75.4718 912
914 0 537344 225440 85280 81.9756 913
915 0 537152 225408 85480 75.4718 914
916 0 536992 225440 85680 81.9756 915
917 0 536832 225472 85880 64 916
918 0 536672 225472 86080 60.3987 917
919 0 536512 225440 86280 91.913 918
920 0 536352 225472 86480 75.4718 919
921 0 536192 225472 86680 98.9545 920
922 0 535968 225440 86800 75.4718 921
923 0 535744 225440 86920 51.225 922
924 0 535488 225472 87000 91.913 923
925 0 535264 225472 87120 96 924
926 0 535008 225472 87200 96 925
927 0 534752 225440 87280 81.9756 926
928 0 534496 225408 87320 81.9756 927
929 0 534304 225408 87520 96 928
930 0 534080 225408 87640 60.3987 929
931 0 533952 225408 87880 32 930
932 0 533696 225376 87960 71.5542 931
933 0 533568 225312 88200 75.4718 932
934 0 533408 225248 88400 75.4718 933
935 0 533216 225184 88560 51.225 934
936 0 533120 225152 88800 96 935
937 0 532960 225024 89000 75.4718 936
938 0 532864 224952 89120 42 937
939 0 532689 224868 89160 -1 938
940 0 532662 224863 89200 -1 939
941 0 532424 224786 89400 -1 940
942 0 532110 224798 89600 -1 941
943 0 531921 224760 89720 -1 942
944 0 531826 224766 89800 -1 943
945 0 531617 224728 90000 -1 944
946 0 531306 224756 90040 -1 945
947 0 530752 224768 90080 98.9545 946
948 0 530496 224768 90080 102.45 947
949 0 530240 224736 90120 80 948
950 0 530016 224736 90240 51.225 949
951 0 529792 224704 90400 75.4718 950
952 0 529600 224608 90560 96 951
953 0 529344 224640 90560 60.3987 952
954 0 529088 224640 90680 71.5542 953
955 0 528928 224640 90880 64 954
956 0 528736 224608 91080 45.2548 955
957 0 528672 224576 91240 45.2548 956
958 0 528540 224539 91240 -1 957
959 0 528353 224560 91280 -1 958
960 0 528009 224539 91440 -1 959
961 0 527787 224462 91600 -1 960
962 0 527347 224367 91720 -1 961
963 0 526944 224288 91840 51.225 962
964 0 526688 224288 91840 51.225 963
965 0 526432 224288 91840 60.3987 964
966 0 526176 224320 91840 81.9756 965
967 0 525920 224352 91800 81.9756 966
968 0 525760 224320 91800 91.913 967
969 0 524960 224096 91800 45.2548 968
970 0 524896 224064 91800 51.225 969
971 0 524672 223936 91880 51.225 970
972 0 524416 223872 91920 64 971
973 0 524160 223872 91920 75.4718 972
974 0 523904 223840 91960 75.4718 973
975 0 523648 223840 91960 108.812 974
976 0 523424 223776 91840 104 975
977 0 523168 223840 91920 120.797 976
978 0 522912 223840 91960 156.971 977
979 0 522224 224021 91200 -1 978
980 0 522014 224095 91040 -1 979
981 0 521824 224032 90960 60.3987 980
982 0 521600 224064 90920 60.3987 981
983 0 521376 224192 90920 60.3987 982
984 0 521120 224192 90840 75.4718 983
985 0 520864 224192 90760 60.3987 984
986 0 520640 224160 90640 51.225 985
987 0 520416 224128 90520 51.225 986
988 0 520192 224096 90360 80 987
989 0 520000 224000 90200 80 988
990 0 519808 223904 90040 86.1626 989
991 0 519584 223872 89920 86.1626 990
992 0 519360 224000 89800 45.2548 991
993 0 519104 223936 89680 32 992
994 0 518880 223936 89560 60.3987 993
995 0 518624 223904 89480 91.913 994
996 0 518368 223840 89400 104 995
997 0 518144 223872 89280 101.193 996
998 0 517952 223840 89080 71.5542 997
999 0 517696 223776 89160 96 998
1000 0 517440 223808 89200 134.104 999
1001 0 517248 223808 89280 150.944 1000
1002 0 517024 223872 89440 137.87 1001
1003 0 516800 224000 89520 137.87 1002
1004 0 516576 224064 89640 101.193 1003
1005 0 516320 224096 89720 71.5542 1004
1006 0 516064 224064 89720 86.1626 1005
1007 0 516064 224160 89960 101.193 1006
1008 0 515904 224256 90160 75.4718 1007
1009 0 515648 224352 90160 40 1008
1010 0 515808 224064 89640 45.2548 1006
1011 0 515616 224224 89520 45.2548 1010
1012 0 515424 224416 89520 32 1011
1013 0 515200 224608 89520 32 1012
1014 0 514976 224736 89520 81.9756 1013
1015 0 514784 224928 89480 137.87 1014
1016 0 514528 225056 89440 224 1015
1017 0 514336 225152 89280 91.913 1016
1018 0 514080 225248 89280 71.5542 1017
1019 0 513856 225376 89280 104 1018
1020 0 513722 225532 89080 -1 1019
1021 0 513602 225691 88840 -1 1020
1022 0 513540 225595 88720 -1 1021
1023 0 513007 225104 88680 -1 1022
1024 0 513344 225696 88640 51.225 1023
1025 0 513472 225472 88680 40 1024
1026 0 513504 225440 88680 40 1025
1027 0 513440 225856 88400 81.9756 1024
1028 0 513440 225984 88160 81.9756 1027
1029 0 513440 226080 87880 64 1028
1030 0 513472 226144 87600 115.378 1029
1031 0 513482.8 226176 87520 128 1030
1032 0 513498.66 226224 87400 147 1031
1033 0 513504 226240 87360 154.298 1032
1034 0 513440 226464 87240 134.104 1033
1035 0 513312 226624 87080 115.378 1034
1036 0 513088 226752 87120 128.25 1035
1037 0 512928 226976 87120 141.534 1036
1038 0 512768 227136 86960 128.996 1037
1039 0 512688 227248 86920 124 1038
1040 0 512608 227360 86880 120 1039
1041 0 512480 227552 86760 81.9756 1040
1042 0 512288 227744 86720 86.1626 1041
1043 0 512256 228000 86680 102.45 1042
1044 0 512224 228256 86680 81.9756 1043
1045 0 512096 228448 86520 60.3987 1044
1046 0 511872 228608 86440 86.1626 1045
1047 0 511792 228672 86360 88 1046
1048 0 511712 228736 86280 90.5097 1047
1049 0 511680 228832 86000 96 1048
1050 0 511680 228864 85720 101.193 1049
1051 0 511616 228992 85480 108.812 1050
1052 0 511577.6 229107.2 85360 104 1051
1053 0 511552 229184 85280 102.45 1052
1054 0 511424 229312 85080 81.9756 1053
1055 0 511232 229408 84880 108.812 1054
1056 0 511104 229472 84640 64 1055
1057 0 511008 229696 84520 124.964 1056
1058 0 511200 229728 84680 60.3987 1057
1059 0 511456 229792 84720 32 1058
1060 0 511712 229792 84800 51.225 1059
1061 0 511776 229952 84560 60.3987 1060
1062 0 511712 230144 84440 40 1061
1063 0 510976 229792 84400 104 1057
1064 0 510976 229824 84360 101 1063
1065 0 510976 229952 84200 90.5097 1064
1066 0 510816 230112 84080 101.193 1065
1067 0 510592 230144 83960 120 1066
1068 0 510619 230197 83760 46 1067
1069 0 510752 230304 83520 137.87 1068
1070 0 510656 230176 83480 71.5542 1069
1071 0 510400 230144 83400 80 1070
1072 0 510144 230144 83320 102.45 1071
1073 0 509952 230272 83200 124.193 1072
1074 0 509728 230304 83080 71.5542 1073
1075 0 509504 230336 82920 91.913 1074
1076 0 509248 230304 82880 81.9756 1075
1077 0 509024 230272 82760 75.4718 1076
1078 0 508832 230144 82640 98.9545 1077
1079 0 508576 230016 82680 81.9756 1078
1080 0 508352 229856 82680 60.3987 1079
1081 0 508192 229728 82880 32 1080
1082 0 507968 229632 83040 81.9756 1081
1083 0 507744 229536 83120 90.5097 1082
1084 0 507552 229472 83280 86.1626 1083
1085 0 507477.34 229440 83320 95 1084
1086 0 507328 229376 83400 115.378 1085
1087 0 507104 229280 83520 157.582 1086
1088 0 507056 229248 83560 143 1087
1089 0 506912 229152 83680 101.193 1088
1090 0 506816 229120 83920 81.9756 1089
1091 0 506688 229024 84160 75.4718 1090
1092 0 506560 228896 84400 75.4718 1091
1093 0 506521.6 228870.4 84440 85 1092
1094 0 506368 228768 84600 124.964 1093
1095 0 506208 228736 84840 98.9545 1094
1096 0 506080 228704 85080 90.5097 1095
1097 0 505952 228640 85320 102.45 1096
1098 0 505760 228544 85520 128.25 1097
1099 0 505536 228448 85640 153.675 1098
1100 0 505600 228640 85800 75.4718 1099
1101 0 505600 228704 86080 64 1100
1102 0 505600 228704 86320 86 1101
1103 0 505600 228704 86360 90.5097 1102
1104 0 505627.44 228621.72 86600 106 1103
1105 0 505632 228608 86640 108.812 1104
1106 0 505664 228544 86880 139.714 1105
1107 0 505642.66 228554.67 86960 124 1106
1108 0 505632 228560 87000 117 1107
1109 0 505600 228576 87120 96 1108
1110 0 505472 228672 87320 96 1109
1111 0 505386.66 228714.67 87480 97 1110
1112 0 505344 228736 87560 98.9545 1111
1113 0 505312 228896 87800 45.2548 1112
1114 0 505248 229088 87960 51.225 1113
1115 0 505056 229312 87960 40 1114
1116 0 504896 229536 87960 102.45 1115
1117 0 504736 229760 88040 75.4718 1116
1118 0 504608 229920 88240 45.2548 1117
1119 0 504544 230080 88440 32 1118
1120 0 504544 230304 88320 183.826 1119
1121 0 504640 230496 88160 160 1120
1122 0 504736 230400 87960 157.582 1121
1123 0 504780.34 230477.67 87880 104 1122
1124 0 504868.56 230633.34 87720 -1 1123
1125 0 505016.34 230457.16 87560 -1 1124
1126 0 505376 228416 85640 160 1099
1127 0 505120 228320 85640 202.544 1126
1128 0 504864 228256 85640 139.714 1127
1129 0 504608 228160 85640 175.454 1128
1130 0 504352 228096 85600 153.675 1129
1131 0 504096 228128 85600 128.996 1130
1132 0 503840 228192 85680 124.964 1131
1133 0 503584 228192 85720 120 1132
1134 0 503328 228160 85640 75.4718 1133
1135 0 503072 228160 85600 64 1134
1136 0 502816 228128 85560 75.4718 1135
1137 0 502560 228128 85480 108.812 1136
1138 0 502336 228192 85360 150.306 1137
1139 0 502080 228192 85360 137.87 1138
1140 0 502019.25 228241.72 85320 -1 1139
1141 0 501673.6 228172.08 85200 -1 1140
1142 0 501710.47 228122.62 85160 -1 1141
1143 0 501564.12 228083.4 85000 -1 1142
1144 0 501824 228192 85360 137.87 1139
1145 0 501568 228192 85400 128.25 1144
1146 0 501312 228128 85400 175.454 1145
1147 0 501184 227904 85480 131.939 1146
1148 0 500960 227776 85520 108.812 1147
1149 0 500921.5 227838.47 85560 -1 1148
1150 0 500792.56 227933.81 85800 -1 1149
1151 0 500873.34 227978.05 85840 -1 1150
1152 0 500704 227712 85520 120.797 1148
1153 0 500480 227584 85440 168 1152
1154 0 500256 227520 85320 137.87 1153
1155 0 5e+05 227488 85240 163.169 1154
1156 0 499744 227456 85200 135.764 1155
1157 0 499669.34 227413.33 85160 124 1156
1158 0 499520 227328 85080 101.193 1157
1159 0 499264 227264 84960 80 1158
1160 0 499040 227264 84800 120.797 1159
1161 0 498848 227296 84640 98.9545 1160
1162 0 498624 227360 84520 64 1161
1163 0 498567 227376.88 84400 39 1162
1164 0 498472 227405 84200 -1 1163
1165 0 498315 227419 83960 -1 1164
1166 0 498144 227456 83800 75.4718 1165
1167 0 498208 227584 83880 32 1166
1168 0 498016 227232 83680 40 1166
1169 0 497760 227104 83640 60.3987 1168
1170 0 497536 227008 83760 154.298 1169
1171 0 497536 226816 83960 108.812 1170
1172 0 497440 226784 84200 64 1171
1173 0 497600 226752 84440 60.3987 1172
1174 0 497632 226880 84400 51.225 1173
1175 0 497440 227040 83800 120.797 1170
1176 0 497184 227040 83800 86.1626 1175
1177 0 496960 227136 83960 101.193 1176
1178 0 496704 227136 84040 91.913 1177
1179 0 496448 227168 84040 102.45 1178
1180 0 496192 227232 83960 104 1179
1181 0 495936 227264 83920 101.193 1180
1182 0 495680 227328 83880 91.913 1181
1183 0 495456 227392 83720 75.4718 1182
1184 0 495200 227392 83680 81.9756 1183
1185 0 494944 227392 83640 80 1184
1186 0 494688 227456 83560 80 1185
1187 0 494432 227456 83520 86.1626 1186
1188 0 494176 227488 83520 75.4718 1187
1189 0 493920 227552 83480 80 1188
1190 0 493664 227616 83480 80 1189
1191 0 493408 227680 83480 80 1190
1192 0 493152 227712 83480 86.1626 1191
1193 0 492896 227712 83480 75.4718 1192
1194 0 492640 227712 83440 71.5542 1193
1195 0 492384 227744 83440 80 1194
1196 0 492128 227744 83360 60.3987 1195
1197 0 491904 227648 83280 32 1196
1198 0 491712 227808 83240 32 1197
1199 0 491456 227808 83240 75.4718 1198
1200 0 491200 227808 83200 75.4718 1199
1201 0 490947 227872 83160 -1 1200
1202 0 490267 228107 83120 -1 1201
1203 0 489600 228224 83040 40 1202
1204 0 489408 228224 83040 60.3987 1203
1205 0 489152 228352 83040 51.225 1204
1206 0 488896 228480 83080 51.225 1205
1207 0 488640 228512 83120 75.4718 1206
1208 0 488384 228608 83120 60.3987 1207
1209 0 488160 228736 83120 60.3987 1208
1210 0 487904 228832 83120 80 1209
1211 0 487396 229004 83120 -1 1210
1212 0 487174 229027 83200 -1 1211
1213 0 487072 229088 83240 40 1212
1214 0 487008 228896 83400 45.2548 1213
1215 0 486752 229024 83440 40 1214
1216 0 486560 229216 83440 51.225 1215
1217 0 486336 229344 83360 51.225 1216
1218 0 486112 229504 83280 81.9756 1217
1219 0 485920 229696 83240 51.225 1218
1220 0 485696 229824 83240 51.225 1219
1221 0 485504 230016 83160 75.4718 1220
1222 0 485312 230208 83120 124.193 1221
1223 0 485120 230400 83000 172.325 1222
1224 0 484992 230624 82880 200 1223
1225 0 484800 230752 82760 178.885 1224
1226 0 484576 230912 82640 245.927 1225
1227 0 484352 231040 82640 230.894 1226
1228 0 484160 231232 82640 91.913 1227
1229 0 483968 231424 82680 91.913 1228
1230 0 483808 231584 82800 80 1229
1231 0 483552 231680 82800 81.9756 1230
1232 0 483296 231776 82760 154.298 1231
1233 0 483072 231872 82600 80 1232
1234 0 482880 232032 82560 75.4718 1233
1235 0 482656 232160 82520 128.25 1234
1236 0 482432 232320 82560 237.453 1235
1237 0 482208 232416 82480 166.277 1236
1238 0 481952 232416 82480 120 1237
1239 0 481696 232480 82440 107.331 1238
1240 0 481440 232544 82400 124.193 1239
1241 0 481184 232576 82400 75.4718 1240
1242 0 480928 232576 82360 64 1241
1243 0 480672 232576 82280 75.4718 1242
1244 0 480416 232640 82240 102.45 1243
1245 0 480160 232640 82280 139.714 1244
1246 0 479904 232608 82320 178.348 1245
1247 0 479808 232560 82240 173 1246
1248 0 479712 232512 82160 168 1247
1249 0 479686.4 232486.4 82120 170 1248
1250 0 479584 232384 81960 178.885 1249
1251 0 479392 232512 81800 249.928 1250
1252 0 479168 232672 81720 219.527 1251
1253 0 478912 232704 81720 108.812 1252
1254 0 478656 232832 81760 140.399 1253
1255 0 478432 232768 81880 143.108 1254
1256 0 478208 232928 81880 135.764 1255
1257 0 478016 233120 81880 124.193 1256
1258 0 477792 233280 81880 115.378 1257
1259 0 477568 233408 81880 90.5097 1258
1260 0 477376 233600 81920 80 1259
1261 0 477120 233696 81920 75.4718 1260
1262 0 476864 233760 81960 75.4718 1261
1263 0 476608 233760 81960 64 1262
1264 0 476352 233792 81960 102.45 1263
1265 0 476096 233824 82000 150.944 1264
1266 0 475840 233952 81960 128 1265
1267 0 475616 233760 82000 32 1266
1268 0 475392 233920 82080 81.9756 1267
1269 0 475336 233944 82120 89 1268
1270 0 475280 233968 82160 98 1269
1271 0 475168 234016 82240 115.378 1270
1272 0 474912 234048 82240 124.964 1271
1273 0 474656 234016 82320 181.196 1272
1274 0 474400 234016 82400 164.924 1273
1275 0 474288 234016 82480 175 1274
1276 0 474176 234016 82560 186.59 1275
1277 0 473984 233984 82720 226.274 1276
1278 0 473728 233920 82720 183.826 1277
1279 0 473536 233824 82920 124.964 1278
1280 0 473280 233792 83040 107.331 1279
1281 0 473056 233696 83160 86.1626 1280
1282 0 472832 233600 83240 96 1281
1283 0 472576 233568 83280 81.9756 1282
1284 0 472320 233568 83360 64 1283
1285 0 472064 233568 83400 51.225 1284
1286 0 471968 233568 83520 51 1285
1287 0 471904 233568 83600 51.225 1286
1288 0 471648 233568 83640 32 1287
1289 0 471424 233568 83800 32 1288
1290 0 471200 233568 83920 75.4718 1289
1291 0 470944 233600 84000 86.1626 1290
1292 0 470688 233632 84000 120.797 1291
1293 0 470432 233664 83960 122.115 1292
1294 0 470176 233792 84000 124.964 1293
1295 0 469920 233888 83960 75.4718 1294
1296 0 469881.6 233900.8 83920 86 1295
1297 0 469728 233952 83760 131.939 1296
1298 0 469504 234016 83640 81.9756 1297
1299 0 470001.9 234057.48 83600 -1 1298
1300 0 470193.94 234075.56 83440 -1 1299
1301 0 469280 234144 83640 108.812 1298
1302 0 469024 234208 83640 75.4718 1301
1303 0 468800 234336 83640 91.913 1302
1304 0 468576 234464 83640 75.4718 1303
1305 0 468320 234560 83680 91.913 1304
1306 0 468096 234720 83680 91.913 1305
1307 0 467840 234720 83680 120 1306
1308 0 467584 234752 83720 122.115 1307
1309 0 467360 234944 83720 115.378 1308
1310 0 467136 235104 83720 90.5097 1309
1311 0 466912 235232 83760 122.115 1310
1312 0 466688 235392 83760 80 1311
1313 0 466496 235584 83800 75.4718 1312
1314 0 466240 235616 83840 75.4718 1313
1315 0 466016 235712 84000 86.1626 1314
1316 0 465824 235840 84120 75.4718 1315
1317 0 465600 236000 84240 75.4718 1316
1318 0 465344 236064 84280 71.5542 1317
1319 0 465088 236096 84320 60.3987 1318
1320 0 464832 236128 84320 75.4718 1319
1321 0 464576 236256 84280 90.5097 1320
1322 0 464352 236384 84280 96 1321
1323 0 464096 236416 84280 96 1322
1324 0 463960.3 236393.27 84240 -1 1323
1325 0 463974.25 236438.84 84160 -1 1324
1326 0 464031.03 236544.61 84080 -1 1325
1327 0 464107.84 236556.38 84040 -1 1326
1328 0 463840 236352 84320 136 1323
1329 0 463584 236352 84400 81.9756 1328
1330 0 463424 236480 84560 120 1329
1331 0 463232 236640 84600 107.331 1330
1332 0 463040 236800 84680 107.331 1331
1333 0 462848 236960 84720 86.1626 1332
1334 0 462656 237120 84760 80 1333
1335 0 462464 237312 84880 60.3987 1334
1336 0 462272 237472 85040 60.3987 1335
1337 0 462048 237600 85200 32 1336
1338 0 461920 237728 85240 40 1337
1339 0 461773 237904 85400 -1 1338
1340 0 461760 237888 85440 60.3987 1339
1341 0 461536 238016 85520 32 1340
1342 0 461376 238176 85640 60.3987 1341
1343 0 461184 238336 85720 60.3987 1342
1344 0 460960 238496 85760 51.225 1343
1345 0 460736 238624 85760 45.2548 1344
1346 0 460512 238752 85760 51.225 1345
1347 0 460416 238784 85760 51.225 1346
1348 0 460054 239001 85720 -1 1347
1349 0 459704 239161 85760 -1 1348
1350 0 459156 239563 85840 -1 1349
1351 0 458400 239712 85880 51.225 1350
1352 0 458240 239904 85960 71.5542 1351
1353 0 458016 240032 86000 51.225 1352
1354 0 457792 240192 86120 71.5542 1353
1355 0 457568 240320 86160 60.3987 1354
1356 0 457344 240480 86200 80 1355
1357 0 457120 240640 86200 80 1356
1358 0 456896 240800 86160 86.1626 1357
1359 0 456672 240928 86160 51.225 1358
1360 0 456480 241088 86120 60.3987 1359
1361 0 456256 241184 86040 75.4718 1360
1362 0 456000 241248 86000 40 1361
1363 0 455744 241280 86000 60.3987 1362
1364 0 455616 241312 86040 51.225 1363
1365 0 455083 241376 86080 63 1364
1366 0 455040 241312 86040 75.4718 1365
1367 0 454784 241344 86040 80 1366
1368 0 454528 241344 86040 75.4718 1367
1369 0 454272 241344 86040 60.3987 1368
1370 0 454016 241344 85960 101.193 1369
1371 0 453760 241408 85920 120 1370
1372 0 453504 241376 85880 107.331 1371
1373 0 453280 241280 85760 75.4718 1372
1374 0 453088 241344 85600 51.225 1373
1375 0 452832 241408 85520 40 1374
1376 0 452672 241504 85520 40 1375
1377 0 452512 241312 85640 156.971 1376
1378 0 452256 241376 85640 124.193 1377
1379 0 452032 241344 85520 194.648 1378
1380 0 451840 241344 85320 148.593 1379
1381 0 451648 241312 85120 128 1380
1382 0 451392 241376 85160 128.996 1381
1383 0 451136 241408 85120 197.261 1382
1384 0 450912 241344 84960 183.826 1383
1385 0 450656 241376 84880 245.927 1384
1386 0 450432 241472 84800 172.325 1385
1387 0 450370.5 241465 84760 128 1386
1388 0 450274.2 241443.27 84760 -1 1387
1389 0 450515.5 241426.78 84800 -1 1388
1390 0 450186 241444 84640 -1 1387
1391 0 450162.66 241436 84600 -1 1390
1392 0 450116 241420 84520 -1 1391
1393 0 450368 241728 84880 139.714 1386
1394 0 450240 241888 85080 154.298 1393
1395 0 449984 241984 85080 163.951 1394
1396 0 449824 241824 84960 226.274 1395
1397 0 449792 241768 84920 216 1396
1398 0 449696 241600 84800 186.59 1397
1399 0 449632 241440 84800 140.399 1398
1400 0 451104 241568 85200 178.348 1383
1401 0 451072 241760 85360 168 1400
1402 0 451232 241920 85560 96 1401
1403 0 451456 242016 85680 64 1402
1404 0 451712 242048 85720 32 1403
1405 0 451712 241824 85840 32 1404
1406 0 487776 228736 83320 32 1210
1407 0 498560 227296 84760 91.913 1162
1408 0 499200 227072 85120 64 1159
1409 0 498976 226976 84880 32 1408
1410 0 510624 230208 83720 32 1068
1411 0 513792 225312 89520 101.193 1019
1412 0 513760 225280 89600 75.4718 1411
1413 0 532832 224928 89160 32 938
1414 0 609632 261856 67040 98.9545 384
1415 0 609696 261952 67720 32 1414
1416 0 609728 261760 67840 40 1415
1417 0 609600 261600 68040 81.9756 1416
1418 0 609696 261824 68160 32 1417
1419 0 609504 261952 68120 32 1418
1420 0 614048 268544 63880 75.4718 332
1421 0 613824 268672 63880 75.4718 1420
1422 0 613696 268864 63760 81.9756 1421
1423 0 613600 268960 63520 81.9756 1422
1424 0 613472 269024 63480 32 1423
1425 0 625152 273856 28880 40 88
