# Supplementary material for: Connectomics Analysis Reveals First-, Second-, and Third-Order Thermosensory and Hygrosensory Neurons in the Adult Drosophila Brain
Source: Curr Biol. 2020 Aug 17;30(16):3167–3182.e4. doi: 10.1016/j.cub.2020.06.028 (PMC7443704; doi:10.1016/j.cub.2020.06.028)
Supplement: Data S1. Skeletons and Meshes, Related to STAR Methods — marin2020-skeletons contains files describing the morphology of each neuron in this study (in FAFB14 space, .swc format). glomeruli_meshes contains the glomerular meshes (in FAFB14 space, .stl format). neuropil_meshes contains the glomerular meshes (in FAFB14 space, .stl format). [file mmc5.zip › VP_SI/marin2020-skeletons/12782012.swc]

# SWC format file
# based on specifications at http://www.neuronland.org/NLMorphologyConverter/MorphologyFormats/SWC/Spec.html
# Created by nat::write.neuron.swc
# PointNo Label X Y Z Radius Parent 
1 0 593560.1 241098.8 50440 270 -1
2 0 593856 240128 50160 160 1
3 0 593664 239968 50040 178 2
4 0 593536 239808 49880 164 3
5 0 593408 239584 49960 164 4
6 0 593216 239392 49960 237 5
7 0 592960 239360 49920 172 6
8 0 592736 239360 49800 80 7
9 0 592544 239232 49800 75 8
10 0 593278.94 239298.03 50120 -1 6
11 0 592832 241728 51040 163 1
12 0 592768 241920 51240 163 11
13 0 592672 242016 51360 146 12
14 0 592608 242080 51440 136 13
15 0 592448 242240 51600 80 14
16 0 592448 242400 51840 122 15
17 0 592416 242592 52040 181 16
18 0 592416 242752 52240 108 17
19 0 592576 242912 52440 134 18
20 0 592640 242816 52680 154 19
21 0 592800 242848 52920 137 20
22 0 592832 243008 53120 98 21
23 0 592928 243168 53320 134 22
24 0 593024 243328 53520 108 23
25 0 593088 243520 53720 81 24
26 0 593216 243712 53840 150 25
27 0 593248 243872 54040 115 26
28 0 593408 244032 54240 120 27
29 0 593504 244288 54280 128 28
30 0 593568 244480 54480 122 29
31 0 593728 244640 54600 120 30
32 0 593888 244800 54720 140 31
33 0 593952 244992 54880 148 32
34 0 594144 245152 54960 148 33
35 0 594176 245344 55160 156 34
36 0 594240 245568 55280 136 35
37 0 594272 245728 55480 196 36
38 0 594240 245952 55640 209 37
39 0 594240 246208 55760 197 38
40 0 594304 246432 55880 175 39
41 0 594272 246688 55960 163 40
42 0 594432 246976 55600 128 41
43 0 594336 247200 55680 166 42
44 0 594336 247456 55760 128 43
45 0 594368 247712 55760 136 44
46 0 594400 247968 55720 139 45
47 0 594432 248192 55600 120 46
48 0 594560 248384 55440 156 47
49 0 594688 248576 55240 198 48
50 0 594688 248768 55040 168 49
51 0 594688 248864 54800 160 50
52 0 594752 248928 54560 156 51
53 0 594784 249088 54320 168 52
54 0 594784 249248 54120 178 53
55 0 594784 249408 53880 143 54
56 0 594880 249536 53640 141 55
57 0 595008 249632 53440 140 56
58 0 595072 249792 53240 108 57
59 0 595232 249952 53040 136 58
60 0 595392 250144 52920 240 59
61 0 595584 250304 52880 228 60
62 0 595776 250464 52840 197 61
63 0 595808 250688 52680 235 62
64 0 595584 250688 52640 176 63
65 0 595360 250592 52560 128 64
66 0 595200 250592 52320 102 65
67 0 594976 250624 52200 107 66
68 0 594720 250720 52080 139 67
69 0 594464 250720 52040 150 68
70 0 594208 250720 52040 153 69
71 0 593952 250720 52040 128 70
72 0 593696 250720 52080 124 71
73 0 593440 250720 52120 124 72
74 0 593184 250688 52200 156 73
75 0 592928 250688 52200 163 74
76 0 592672 250720 52280 160 75
77 0 592448 250752 52400 156 76
78 0 592288 250784 52600 176 77
79 0 592064 250816 52720 226 78
80 0 591872 250848 52880 226 79
81 0 591616 250880 52960 227 80
82 0 591424 251008 53080 178 81
83 0 591328 251168 53320 176 82
84 0 591392 251200 53600 108 83
85 0 591488 251136 53840 101 84
86 0 591488 251072 54120 91 85
87 0 591328 251008 54360 102 86
88 0 591296 250880 54600 81 87
89 0 591264 250880 54880 40 88
90 0 591136 250848 55120 156 89
91 0 590976 250624 55240 139 90
92 0 590784 250432 55320 96 91
93 0 590624 250240 55440 60 92
94 0 590560 249984 55440 120 93
95 0 590432 249824 55280 168 94
96 0 590432 249760 55280 186 95
97 0 590368 249504 55200 120 96
98 0 590176 249312 55200 104 97
99 0 590048 249120 55040 115 98
100 0 590048 248864 55000 71 99
101 0 590016 248608 54960 124 100
102 0 589984 248352 54960 120 101
103 0 589984 248096 54960 91 102
104 0 589920 247840 54960 86 103
105 0 589792 247616 54960 115 104
106 0 589696 247360 54960 102 105
107 0 589568 247104 54960 102 106
108 0 589504 246880 54840 108 107
109 0 589376 246624 54840 107 108
110 0 589312 246368 54840 120 109
111 0 589280 246112 54800 122 110
112 0 589152 245888 54720 135 111
113 0 589024 245632 54720 131 112
114 0 588928 245408 54640 160 113
115 0 588896 245184 54520 91 114
116 0 588736 244960 54520 80 115
117 0 588576 244768 54560 80 116
118 0 588384 244544 54560 81 117
119 0 588224 244320 54560 86 118
120 0 588032 244128 54520 102 119
121 0 587840 243968 54480 75 120
122 0 587680 243808 54320 128 121
123 0 587488 243776 54160 128 122
124 0 587296 243712 53960 104 123
125 0 587072 243680 53840 75 124
126 0 586816 243680 53840 64 125
127 0 586560 243680 53840 81 126
128 0 586304 243648 53760 136 127
129 0 586048 243648 53680 140 128
130 0 585792 243648 53680 178 129
131 0 585536 243712 53600 160 130
132 0 585344 243840 53480 137 131
133 0 585088 243904 53400 91 132
134 0 584864 244032 53320 71 133
135 0 584672 244192 53280 80 134
136 0 584480 244352 53200 120 135
137 0 584352 244576 53080 148 136
138 0 584192 244736 52960 122 137
139 0 584080 244800 52920 151 138
140 0 583968 244864 52880 181 139
141 0 583744 244832 52760 166 140
142 0 583616 244864 52720 181 141
143 0 583488 244896 52680 197 142
144 0 583588.7 245165.12 52600 -1 143
145 0 583594.5 245350.97 52240 -1 144
146 0 587616 243744 53960 134 123
147 0 587680 243744 53680 115 146
148 0 587744 243744 53400 101 147
149 0 587776 243712 53120 107 148
150 0 587936 243744 52880 160 149
151 0 587904 243776 52600 190 150
152 0 587808 243776 52360 137 151
153 0 587712 243744 52120 163 152
154 0 587616 243680 51880 160 153
155 0 587616 243680 51600 86 154
156 0 587520 243680 51360 204 155
157 0 587424 243488 51160 241 156
158 0 587456 243296 50960 140 157
159 0 587392 243072 50800 108 158
160 0 587296 242944 50600 163 159
161 0 587200 242848 50360 186 160
162 0 587264 242880 50120 140 161
163 0 587424 242880 49920 40 162
164 0 587584 242848 49720 137 163
165 0 587392 242944 49560 91 164
166 0 587200 242944 49360 64 165
167 0 587136 242912 49280 32 166
168 0 587296 242912 49040 32 167
169 0 587232 242976 48920 40 168
170 0 586976 242848 49080 32 167
171 0 586816 242688 49280 80 170
172 0 586976 242528 49400 51 171
173 0 587616 242688 49520 81 164
174 0 587616 242656 49240 64 173
175 0 587520 242560 49000 45 174
176 0 587456 242368 48840 40 175
177 0 587456 242240 48600 128 176
178 0 587488 242080 48400 104 177
179 0 587456 241920 48200 32 178
180 0 587360 241760 48000 51 179
181 0 587296 241664 47880 71 180
182 0 587264 241664 47600 107 181
183 0 587104 241696 47360 101 182
184 0 586944 241760 47160 101 183
185 0 586720 241760 46960 154 184
186 0 586592 241664 46760 210 185
187 0 586464 241600 46520 200 186
188 0 586464 241440 46320 136 187
189 0 586432 241344 46080 115 188
190 0 586432 241248 45800 156 189
191 0 586368 241056 45640 160 190
192 0 586176 240960 45480 163 191
193 0 585984 240832 45360 136 192
194 0 585760 240736 45280 75 193
195 0 585888 240704 45000 32 194
196 0 587296 241408 47920 60 181
197 0 587296 241152 47960 75 196
198 0 587296 240896 47960 40 197
199 0 587168 240672 48000 51 198
200 0 587008 240448 48080 51 199
201 0 586944 240192 48080 51 200
202 0 586880 239936 48000 32 201
203 0 586912 239904 47960 32 202
204 0 587040 242752 50240 166 161
205 0 586848 242560 50280 140 204
206 0 586656 242368 50280 98 205
207 0 586496 242208 50120 101 206
208 0 586272 242208 49960 131 207
209 0 586048 242208 49840 131 208
210 0 585920 242080 49640 115 209
211 0 585824 241888 49480 71 210
212 0 585744 241754.67 49280 113 211
213 0 585728 241728 49240 122 212
214 0 585728 241632 49000 90 213
215 0 590048 249984 55120 32 95
216 0 590048 249920 54760 32 215
217 0 589824 249824 54600 60 216
218 0 589600 249824 54480 122 217
219 0 589440 249888 54280 115 218
220 0 589472 249952 54000 124 219
221 0 589376 250048 53760 81 220
222 0 588667.44 250054.84 53040 176 221
223 0 588384 249728 52080 107 222
224 0 588416 249568 51880 128 223
225 0 588458.7 249418.67 51800 160 224
226 0 588480 249344 51760 176 225
227 0 588448 249088 51680 217 226
228 0 588224 248928 51600 157 227
229 0 588192 248896 51560 120 228
230 0 588178.2 248902.92 51520 -1 229
231 0 588283.7 249213 51800 -1 225
232 0 596000 250816 52800 189 63
233 0 596224 251008 52800 176 232
234 0 596352 251232 52880 204 233
235 0 596512 251424 52920 156 234
236 0 596576 251680 52960 128 235
237 0 596576 251936 53080 140 236
238 0 596672 252160 53160 186 237
239 0 596832 252384 53160 189 238
240 0 596928 252640 53160 163 239
241 0 597024 252896 53160 172 240
242 0 597024 252960 53160 175 241
243 0 596800 253088 53280 71 242
244 0 596576 253248 53320 124 243
245 0 596352 253408 53400 156 244
246 0 596192 253408 53600 154 245
247 0 596096 253536 53800 137 246
248 0 595872 253504 53920 166 247
249 0 595616 253504 53920 204 248
250 0 595392 253504 54080 189 249
251 0 595232 253568 54280 137 250
252 0 597088 253152 53000 96 242
253 0 597088 253376 52880 120 252
254 0 597088 253632 52800 124 253
255 0 597120 253888 52760 181 254
256 0 597120 254144 52680 134 255
257 0 596992 254368 52600 192 256
258 0 596864 254528 52440 128 257
259 0 596672 254720 52400 189 258
260 0 596576 254720 52400 200 259
261 0 596576 254656 52120 96 260
262 0 596608 254656 51840 108 261
263 0 596640 254592 51760 120 262
264 0 596512 254816 51600 101 263
265 0 596448 255040 51480 120 264
266 0 596416 255296 51480 32 265
267 0 596352 255552 51560 45 266
268 0 596704 254368 51600 98 263
269 0 596864 254208 51440 71 268
270 0 597037.06 254163.34 51320 98 269
271 0 597088 254144 51280 108 270
272 0 597312 254176 51120 115 271
273 0 597568 254176 51120 120 272
274 0 597824 254112 51120 166 273
275 0 597888 254144 50880 102 274
276 0 597792 254272 50720 128 275
277 0 597779 254284 50640 63 276
278 0 597766.5 254295.69 50560 -1 277
279 0 596384 254880 52360 172 260
280 0 596160 255040 52240 150 279
281 0 596032 255264 52200 136 280
282 0 595840 255488 52200 150 281
283 0 595680 255648 52040 128 282
284 0 595456 255776 51920 219 283
285 0 595296 256000 52000 178 284
286 0 595104 256192 52040 139 285
287 0 594976 256416 52040 135 286
288 0 594848 256640 52040 137 287
289 0 594688 256832 51960 228 288
290 0 594560 257056 52000 209 289
291 0 594432 257280 52080 181 290
292 0 594432 257536 52080 163 291
293 0 594432 257760 52200 166 292
294 0 594464 258016 52280 178 293
295 0 594592 258240 52200 108 294
296 0 594656 258432 52040 148 295
297 0 594656 258688 52040 96 296
298 0 594688 258944 52160 128 297
299 0 594624 259104 52360 178 298
300 0 594560 259296 52520 176 299
301 0 594688 259520 52560 163 300
302 0 594816 259744 52560 176 301
303 0 594944 259968 52640 166 302
304 0 595008 260192 52760 189 303
305 0 594976 260448 52840 168 304
306 0 594848 260608 53000 128 305
307 0 594752 260832 53120 128 306
308 0 594752 261088 53200 202 307
309 0 594656 261344 53200 186 308
310 0 594464 261536 53280 102 309
311 0 594272 261728 53280 175 310
312 0 594240 261792 53280 200 311
313 0 594080 261984 53160 197 312
314 0 593888 262112 53040 148 313
315 0 593664 262208 52880 175 314
316 0 593504 262400 52800 166 315
317 0 593280 262528 52800 248 316
318 0 593248 262784 52840 164 317
319 0 593088 263008 52800 189 318
320 0 593029.4 263180.12 52840 156 319
321 0 592926.75 263283.84 52800 156 320
322 0 592896 263328 52840 197 321
323 0 592960 263584 52880 205 322
324 0 593024 263840 52840 243 323
325 0 593056 264096 52760 254 324
326 0 593024 264352 52720 200 325
327 0 592896 264608 52680 102 326
328 0 592736 264832 52680 80 327
329 0 592544 265024 52800 136 328
330 0 592384 265184 52920 175 329
331 0 592256 265344 53120 150 330
332 0 592256 265504 53320 200 331
333 0 592224 265600 53560 218 332
334 0 592256 265600 53600 217 333
335 0 592448 265824 53600 150 334
336 0 592640 265984 53480 120 335
337 0 592800 266144 53320 90 336
338 0 592928 266304 53160 128 337
339 0 592960 266560 53160 128 338
340 0 592960 266816 53160 176 339
341 0 592960 267072 53120 181 340
342 0 592832 267296 53160 237 341
343 0 592800 267552 53160 205 342
344 0 592672 267808 53160 249 343
345 0 592608 268032 53040 226 344
346 0 592480 268256 53040 164 345
347 0 592352 268416 52840 176 346
348 0 592352 268640 52720 134 347
349 0 592352 268896 52680 181 348
350 0 592320 269152 52560 202 349
351 0 592352 269408 52480 163 350
352 0 592384 269664 52440 200 351
353 0 592384 269920 52480 172 352
354 0 592416 270176 52520 208 353
355 0 592480 270432 52520 218 354
356 0 592352 270656 52560 249 355
357 0 592192 270816 52760 197 356
358 0 592000 271008 52760 209 357
359 0 591968 271232 52640 303 358
360 0 591904 271488 52640 256 359
361 0 591936 271744 52600 226 360
362 0 591872 272000 52560 181 361
363 0 591840 272256 52560 172 362
364 0 591840 272480 52400 178 363
365 0 591776 272672 52240 205 364
366 0 591744 272928 52280 251 365
367 0 591744 273184 52200 235 366
368 0 591744 273440 52160 230 367
369 0 591776 273696 52200 226 368
370 0 591840 273952 52200 203 369
371 0 591904 274208 52200 200 370
372 0 591904 274464 52240 257 371
373 0 591936 274720 52240 235 372
374 0 591936 274976 52160 139 373
375 0 591904 275232 52160 160 374
376 0 591712 275424 52120 259 375
377 0 591648 275680 52040 226 376
378 0 591616 275936 51960 224 377
379 0 591584 276192 51880 172 378
380 0 591584 276448 51880 209 379
381 0 591616 276672 51760 244 380
382 0 591616 276928 51680 217 381
383 0 591616 277184 51600 178 382
384 0 591584 277408 51480 156 383
385 0 591584 277664 51440 153 384
386 0 591520 277920 51400 226 385
387 0 591520 278176 51360 249 386
388 0 591520 278432 51280 219 387
389 0 591456 278688 51240 202 388
390 0 591328 278912 51240 273 389
391 0 591136 279104 51240 279 390
392 0 590976 279328 51320 214 391
393 0 590784 279520 51400 217 392
394 0 590560 279616 51560 160 393
395 0 590400 279616 51760 140 394
396 0 590176 279616 51880 107 395
397 0 589984 279584 52080 178 396
398 0 589728 279648 52160 172 397
399 0 589664 279712 52200 172 398
400 0 589536 279840 52000 135 399
401 0 589376 279904 51800 32 400
402 0 589184 279808 51640 98 401
403 0 588992 279936 51800 32 402
404 0 589440 279840 52280 90 399
405 0 589216 279872 52400 86 404
406 0 588960 279904 52440 120 405
407 0 588704 279936 52440 134 406
408 0 588448 279904 52520 164 407
409 0 588224 279872 52640 148 408
410 0 587968 279872 52720 124 409
411 0 587712 279904 52760 153 410
412 0 587456 279872 52760 175 411
413 0 587200 279808 52800 175 412
414 0 586944 279776 52840 160 413
415 0 586688 279744 52840 160 414
416 0 586432 279616 52840 181 415
417 0 586208 279456 52920 197 416
418 0 586016 279264 52920 122 417
419 0 585760 279232 52920 154 418
420 0 585536 279200 52800 148 419
421 0 585280 279136 52800 175 420
422 0 585024 279104 52760 107 421
423 0 584800 279072 52640 189 422
424 0 584544 279008 52640 186 423
425 0 584288 279008 52640 166 424
426 0 584032 279008 52600 192 425
427 0 583872 278848 52600 190 426
428 0 583712 278688 52760 160 427
429 0 583616 278464 52840 160 428
430 0 583520 278208 52920 98 429
431 0 583392 277984 53000 60 430
432 0 583360 277760 53120 115 431
433 0 583392 277568 53280 96 432
434 0 583424 277312 53360 86 433
435 0 583456 277056 53440 120 434
436 0 583456 276800 53440 124 435
437 0 583456 276544 53440 139 436
438 0 583360 276288 53400 124 437
439 0 583200 276064 53360 86 438
440 0 583040 275872 53280 124 439
441 0 582848 275680 53200 81 440
442 0 582656 275488 53200 128 441
443 0 582496 275328 53200 128 442
444 0 582304 275424 53400 229 443
445 0 582176 275520 53640 228 444
446 0 581920 275552 53720 229 445
447 0 581664 275488 53760 249 446
448 0 581408 275520 53760 156 447
449 0 581152 275584 53800 181 448
450 0 580896 275584 53800 160 449
451 0 580672 275552 53680 136 450
452 0 580480 275520 53520 241 451
453 0 580224 275456 53560 208 452
454 0 579968 275456 53560 189 453
455 0 579744 275552 53640 235 454
456 0 579520 275680 53600 209 455
457 0 579296 275744 53480 202 456
458 0 579072 275904 53360 240 457
459 0 578816 276000 53280 197 458
460 0 578560 276000 53240 245 459
461 0 578304 276000 53280 313 460
462 0 578048 276032 53240 266 461
463 0 577947.06 276040.8 53280 120 462
464 0 577689.56 276308 53200 241 463
465 0 577762.6 276244.6 53160 -1 464
466 0 577871.7 276462.75 52880 -1 465
467 0 577860.75 276503.16 52800 -1 466
468 0 577867 276575.5 52720 -1 467
469 0 578054 276320.12 53440 -1 461
470 0 578284.25 276359.75 53600 -1 469
471 0 582496 275072 53200 153 443
472 0 582432 274816 53200 163 471
473 0 582368 274560 53200 124 472
474 0 582304 274304 53200 107 473
475 0 582176 274048 53200 120 474
476 0 582048 273824 53200 86 475
477 0 581920 273568 53200 124 476
478 0 581792 273312 53200 102 477
479 0 581632 273088 53240 80 478
480 0 581440 272864 53240 102 479
481 0 581248 272672 53200 107 480
482 0 581056 272480 53200 141 481
483 0 580864 272256 53200 137 482
484 0 580736 272032 53200 124 483
485 0 580608 271808 53200 122 484
486 0 580416 271616 53120 124 485
487 0 580224 271424 53120 189 486
488 0 580096 271200 53120 136 487
489 0 579936 271040 53240 163 488
490 0 579744 270848 53280 154 489
491 0 579552 270656 53320 128 490
492 0 579328 270496 53320 131 491
493 0 579072 270400 53360 137 492
494 0 578848 270272 53440 196 493
495 0 578592 270144 53440 209 494
496 0 578336 270144 53400 208 495
497 0 578080 270080 53360 253 496
498 0 577824 269984 53320 269 497
499 0 577600 269888 53200 81 498
500 0 577440 269888 53000 124 499
501 0 577248 269824 52840 192 500
502 0 577024 269664 52840 163 501
503 0 576800 269696 52640 156 502
504 0 576576 269824 52480 163 503
505 0 576416 269824 52240 176 504
506 0 576288 269664 52040 226 505
507 0 576128 269504 51840 237 506
508 0 576000 269344 51680 209 507
509 0 575968 269088 51680 164 508
510 0 575968 268832 51680 91 509
511 0 575968 268576 51680 80 510
512 0 575968 268320 51680 120 511
513 0 575968 268064 51680 240 512
514 0 575776 267872 51800 258 513
515 0 575744 267648 51960 186 514
516 0 575616 267424 52080 115 515
517 0 575488 267200 52120 98 516
518 0 575328 267008 52200 102 517
519 0 575168 266816 52240 120 518
520 0 574976 266624 52360 131 519
521 0 574784 266432 52440 134 520
522 0 574624 266240 52520 98 521
523 0 574432 266048 52600 108 522
524 0 574240 265888 52640 98 523
525 0 574016 265760 52680 102 524
526 0 573792 265664 52760 104 525
527 0 573568 265600 52880 90 526
528 0 573376 265600 53080 51 527
529 0 573120 265568 53120 64 528
530 0 572960 265440 53280 128 529
531 0 572736 265344 53400 122 530
532 0 572576 265248 53600 108 531
533 0 572384 265120 53720 120 532
534 0 572192 264960 53760 86 533
535 0 572032 264800 53880 150 534
536 0 571872 264640 54040 139 535
537 0 571712 264480 54240 104 536
538 0 571552 264416 54440 178 537
539 0 571392 264384 54640 181 538
540 0 571232 264384 54880 108 539
541 0 571168 264544 55120 71 540
542 0 571168 264640 55360 122 541
543 0 571040 264800 55560 64 542
544 0 570848 264896 55760 90 543
545 0 570656 264992 55920 98 544
546 0 570464 265152 56080 120 545
547 0 570304 265376 56200 107 546
548 0 570144 265536 56400 150 547
549 0 569952 265568 56560 156 548
550 0 569760 265504 56760 124 549
551 0 569536 265536 56960 202 550
552 0 569376 265568 57160 163 551
553 0 569184 265568 57360 101 552
554 0 568960 265568 57520 64 553
555 0 568736 265600 57720 122 554
556 0 568544 265792 57720 163 555
557 0 568229.44 265832 57720 228 556
558 0 568141.94 265849 57840 218 557
559 0 568020 265840.03 57840 -1 558
560 0 568105.2 266213 58000 239 558
561 0 568096 266304 58040 245 560
562 0 568160 266464 58240 120 561
563 0 568192 266624 58440 163 562
564 0 568224 266816 58640 209 563
565 0 568384 266880 58840 163 564
566 0 568544 266752 59040 75 565
567 0 568704 266592 59240 178 566
568 0 568544 266688 59440 120 567
569 0 568352 266880 59520 160 568
570 0 568176.94 266814.38 59520 160 569
571 0 568182.06 265972.7 57560 -1 557
572 0 568133.44 266056.97 57480 -1 571
573 0 568097.6 266074.4 57440 -1 572
574 0 583648 278976 52560 237 427
575 0 583456 279040 52760 256 574
576 0 583232 279200 52840 208 575
577 0 583008 279328 52880 200 576
578 0 582784 279520 52880 143 577
579 0 582592 279712 52880 101 578
580 0 582400 279936 52880 90 579
581 0 582208 280128 52840 71 580
582 0 582016 280320 52840 81 581
583 0 581856 280448 52840 98 582
584 0 581856 280480 53120 64 583
585 0 581760 280256 53240 51 584
586 0 581856 280000 53240 40 585
587 0 582048 279904 53280 64 586
588 0 581632 280640 52840 102 583
589 0 581440 280832 52960 157 588
590 0 581216 280992 52960 200 589
591 0 581024 281152 53120 208 590
592 0 580864 281376 53160 242 591
593 0 580672 281536 53200 214 592
594 0 580480 281728 53200 183 593
595 0 580320 281952 53200 186 594
596 0 580224 282208 53200 202 595
597 0 580224 282464 53200 214 596
598 0 580192 282720 53160 266 597
599 0 580128 282944 53280 207 598
600 0 580192 283104 53480 212 599
601 0 580352 283328 53480 136 600
602 0 580384 283584 53560 166 601
603 0 580384 283840 53600 139 602
604 0 580352 284096 53600 136 603
605 0 580352 284352 53520 166 604
606 0 580352 284576 53360 224 605
607 0 580352 284832 53320 154 606
608 0 580352 285088 53280 153 607
609 0 580352 285344 53200 156 608
610 0 580448 285568 53120 120 609
611 0 580576 285792 53120 122 610
612 0 580704 286016 53080 160 611
613 0 580800 286272 53040 154 612
614 0 580928 286496 52960 154 613
615 0 581056 286752 52880 163 614
616 0 581088 287008 52840 181 615
617 0 581152 287200 52680 203 616
618 0 581184 287456 52600 175 617
619 0 581280 287648 52440 186 618
620 0 581344 287872 52320 186 619
621 0 581472 288064 52160 156 620
622 0 581600 288288 52040 153 621
623 0 581696 288512 51880 137 622
624 0 581856 288704 51800 175 623
625 0 582080 288800 51680 178 624
626 0 582144 288992 51520 166 625
627 0 582144 289248 51440 128 626
628 0 582208 289504 51360 163 627
629 0 582400 289696 51320 154 628
630 0 582592 289856 51160 137 629
631 0 582784 290016 51080 175 630
632 0 582976 290208 51000 136 631
633 0 583168 290400 50920 163 632
634 0 583328 290560 50800 136 633
635 0 583520 290752 50680 153 634
636 0 583648 290880 50480 102 635
637 0 583776 291008 50240 128 636
638 0 583872 291136 50040 101 637
639 0 583936 291200 49960 120 638
640 0 584096 291232 50160 45 639
641 0 584256 291264 50320 51 640
642 0 584032 291328 49760 115 639
643 0 584192 291456 49560 122 642
644 0 584352 291552 49360 150 643
645 0 584576 291680 49320 104 644
646 0 584832 291712 49320 32 645
647 0 584896 291616 49360 32 646
648 0 584840 291710 49200 -1 646
649 0 584853 291713 49040 -1 648
650 0 584837 291662 48920 -1 649
651 0 584830 291566 48880 -1 650
652 0 584692 291158 48840 -1 651
653 0 584445 291425 48800 -1 652
654 0 584416 291360 48760 80 653
655 0 584288 291328 48760 51 654
656 0 584608 291296 48600 91 654
657 0 584832 291232 48480 124 656
658 0 585056 291200 48360 104 657
659 0 585216 291040 48200 40 658
660 0 585312 290816 48080 32 659
661 0 585536 290976 47960 51 660
662 0 585792 291008 47880 80 661
663 0 586048 290944 47840 32 662
664 0 586112 291104 47560 71 663
665 0 586048 291040 47280 136 664
666 0 586176 291040 47040 60 665
667 0 586336 291104 46840 163 666
668 0 586400 291136 46600 164 667
669 0 586496 291168 46360 122 668
670 0 586624 291296 46160 86 669
671 0 586688 291296 45880 96 670
672 0 586752 291264 45640 120 671
673 0 586848 291168 45400 160 672
674 0 586880 291136 45120 160 673
675 0 586976 291104 44880 157 674
676 0 587168 291008 44680 181 675
677 0 587360 290816 44680 176 676
678 0 587520 290720 44440 157 677
679 0 587776 290752 44400 131 678
680 0 588000 290848 44240 168 679
681 0 588064 290816 44000 164 680
682 0 588032 290752 43760 160 681
683 0 587968 290752 43480 140 682
684 0 587904 290880 43240 131 683
685 0 587968 291040 43040 163 684
686 0 588096 291136 42840 168 685
687 0 588224 291264 42640 163 686
688 0 588352 291424 42440 128 687
689 0 588416 291648 42280 124 688
690 0 588512 291840 42120 108 689
691 0 588640 292032 42000 80 690
692 0 588800 292224 41840 81 691
693 0 588864 292448 41720 75 692
694 0 588928 292512 41480 75 693
695 0 589024 292320 41320 91 694
696 0 589152 292160 41160 98 695
697 0 589280 291968 41000 102 696
698 0 589344 291776 40800 102 697
699 0 589504 291616 40640 32 698
700 0 589504 291456 40440 98 699
701 0 589536 291296 40200 104 700
702 0 589600 291200 39960 96 701
703 0 589760 291168 39760 90 702
704 0 589888 291072 39560 124 703
705 0 589984 291040 39320 134 704
706 0 590080 291040 39080 137 705
707 0 590240 291008 38840 134 706
708 0 590336 290976 38600 128 707
709 0 590400 290944 38360 150 708
710 0 590496 290848 38120 150 709
711 0 590496 290720 37880 124 710
712 0 590485 290704 37840 109 711
713 0 590752 290624 37560 81 712
714 0 590528 290592 37440 40 713
715 0 590496 290336 37400 40 714
716 0 590464 290080 37320 32 715
717 0 590464 289824 37280 40 716
718 0 590400 289600 37160 51 717
719 0 590400 289504 36920 51 718
720 0 590560 289664 36720 102 719
721 0 590752 289856 36640 102 720
722 0 590976 290016 36560 102 721
723 0 591168 290176 36400 172 722
724 0 591296 290176 36160 186 723
725 0 591424 290304 35960 122 724
726 0 591520 290400 35920 139 725
727 0 591360 290560 36040 148 726
728 0 591168 290720 36120 122 727
729 0 590912 290688 36160 136 728
730 0 590688 290560 36160 134 729
731 0 590656 290464 36320 181 730
732 0 591552 290432 35640 154 726
733 0 591552 290464 35360 134 732
734 0 591488 290432 35080 104 733
735 0 591360 290272 34920 202 734
736 0 591360 290240 34640 143 735
737 0 591424 290112 34400 107 736
738 0 591488 290080 34160 128 737
739 0 591584 290048 33920 115 738
740 0 591552 289984 33640 128 739
741 0 591552 289920 33360 128 740
742 0 591552 289888 33080 108 741
743 0 591584 289824 32840 131 742
744 0 591648 289792 32560 122 743
745 0 591744 289856 32320 128 744
746 0 591840 289920 32080 107 745
747 0 592000 289888 31760 81 746
748 0 591840 290016 31560 32 747
749 0 591936 290144 31400 80 748
750 0 592224 289824 31880 140 747
751 0 592448 289856 31720 141 750
752 0 592608 289792 31520 166 751
753 0 592672 289792 31240 172 752
754 0 592640 289792 30960 200 753
755 0 592768 289952 30760 230 754
756 0 592768 289984 30720 214 755
757 0 592544 290112 30680 128 756
758 0 592384 290304 30720 160 757
759 0 592512 290496 30840 139 758
760 0 592480 290688 30680 150 759
761 0 592512 290848 30440 164 760
762 0 592512 290912 30400 139 761
763 0 592928 290144 30520 102 756
764 0 593088 290304 30400 148 763
765 0 593120 290496 30240 124 764
766 0 593088 290688 30040 156 765
767 0 593184 290912 29880 178 766
768 0 593280 291104 29720 178 767
769 0 593440 291200 29520 178 768
770 0 593600 291104 29320 134 769
771 0 593760 291008 29080 75 770
772 0 593856 290880 28880 101 771
773 0 593856 290816 28600 122 772
774 0 593888 290720 28360 90 773
775 0 593888 290624 28120 75 774
776 0 593888 290592 27840 104 775
777 0 593824 290592 27560 139 776
778 0 593664 290656 27360 120 777
779 0 593536 290848 27200 150 778
780 0 593472 291104 27160 128 779
781 0 593472 291328 27000 102 780
782 0 593408 291552 26840 102 781
783 0 593376 291712 26640 122 782
784 0 593248 291904 26440 131 783
785 0 593152 292128 26320 122 784
786 0 593088 292352 26160 90 785
787 0 592928 292512 26000 107 786
788 0 592768 292672 25840 75 787
789 0 592608 292832 25640 40 788
790 0 592448 293024 25480 128 789
791 0 592352 293184 25280 128 790
792 0 592448 293344 25040 104 791
793 0 592480 293472 24800 122 792
794 0 592480 293536 24520 115 793
795 0 592480 293440 24240 81 794
796 0 592448 293280 24040 45 795
797 0 592448 293120 23840 86 796
798 0 592512 292896 23680 75 797
799 0 592672 292736 23520 91 798
800 0 592768 292544 23360 108 799
801 0 592928 292416 23200 163 800
802 0 593152 292384 23040 102 801
803 0 593280 292384 22800 156 802
804 0 593408 292480 22600 122 803
805 0 593440 292576 22360 131 804
806 0 593600 292512 22120 120 805
807 0 593760 292384 21920 98 806
808 0 590432 290624 37640 32 712
809 0 580128 283296 53280 32 600
810 0 580064 283584 53240 32 809
811 0 580192 283872 53120 32 810
812 0 592096 265408 53680 128 334
813 0 591936 265280 53880 98 812
814 0 591776 265152 54040 128 813
815 0 591616 265056 54240 122 814
816 0 591456 264960 54440 135 815
817 0 591264 264960 54640 137 816
818 0 591104 264928 54840 128 817
819 0 591008 264800 55080 75 818
820 0 590880 264672 55320 124 819
821 0 590816 264640 55440 175 820
822 0 590784 264416 55560 107 821
823 0 590752 264224 55760 115 822
824 0 590688 264064 55960 120 823
825 0 590592 263936 56160 120 824
826 0 590464 263808 56360 102 825
827 0 590304 263712 56560 200 826
828 0 590336 263552 56800 124 827
829 0 590432 263296 56840 148 828
830 0 590624 263168 56960 163 829
831 0 590848 263040 57000 128 830
832 0 590944 262784 57000 80 831
833 0 591008 262528 57040 108 832
834 0 591040 262336 57200 98 833
835 0 591008 262112 57360 107 834
836 0 591008 261888 57480 124 835
837 0 591040 261632 57560 120 836
838 0 591040 261440 57760 134 837
839 0 590944 261344 58000 128 838
840 0 590976 261216 58240 81 839
841 0 591008 261056 58440 108 840
842 0 591040 260864 58640 128 841
843 0 591072 260704 58840 137 842
844 0 591040 260512 59000 139 843
845 0 591008 260320 59160 124 844
846 0 591008 260128 59360 139 845
847 0 590976 259936 59520 128 846
848 0 590976 259744 59720 120 847
849 0 591040 259584 59920 107 848
850 0 591120 259488 60000 69 849
851 0 591200 259392 60080 32 850
852 0 591328 259328 60160 60 851
853 0 591319 259244 60040 -1 850
854 0 591285 259034 60080 -1 853
855 0 591252 258670 60120 -1 854
856 0 591117 258672 60160 -1 855
857 0 591024 258453 60200 -1 856
858 0 590720 257664 60280 51 857
859 0 590784 257760 60520 32 858
860 0 590784 257792 60600 32 859
861 0 590560 257504 60400 32 858
862 0 590720 257920 60200 32 858
863 0 590720 258016 60200 32 862
864 0 590752 257600 60440 32 858
865 0 590592 257824 60400 32 864
866 0 590752 257344 60440 75 864
867 0 590624 257120 60440 102 866
868 0 590432 256928 60440 98 867
869 0 590208 256736 60480 80 868
870 0 590048 256512 60440 102 869
871 0 589984 256288 60320 81 870
872 0 589856 256096 60160 32 871
873 0 589632 255968 60040 80 872
874 0 589408 255840 59920 148 873
875 0 589152 255744 59880 137 874
876 0 588960 255584 59840 175 875
877 0 588768 255456 59720 178 876
878 0 588512 255360 59680 115 877
879 0 588384 255104 59680 141 878
880 0 588320 254848 59680 183 879
881 0 588128 254688 59640 108 880
882 0 587936 254496 59640 102 881
883 0 587776 254336 59520 64 882
884 0 587616 254208 59320 71 883
885 0 587552 254176 59080 163 884
886 0 587680 254176 58840 200 885
887 0 587776 254016 58640 226 886
888 0 587584 253984 58480 202 887
889 0 587424 254144 58320 81 888
890 0 587360 254208 58080 32 889
891 0 587296 254272 57840 51 890
892 0 587168 254336 57600 160 891
893 0 586944 254304 57720 108 892
894 0 586720 254208 57840 98 893
895 0 586560 254112 58080 108 894
896 0 586688 254272 58280 86 895
897 0 587168 254432 57360 137 892
898 0 587168 254560 57120 104 897
899 0 587168 254560 56840 90 898
900 0 587136 254688 56600 90 899
901 0 587296 254688 56400 32 900
902 0 587264 254592 56160 75 901
903 0 587424 254592 55960 71 902
904 0 587520 254496 55720 96 903
905 0 587616 254528 55480 96 904
906 0 587712 254432 55240 156 905
907 0 587872 254432 55040 157 906
908 0 588128 254496 54960 160 907
909 0 588352 254592 54880 150 908
910 0 588480 254688 54680 104 909
911 0 588512 254656 54400 91 910
912 0 588576 254688 54160 166 911
913 0 588704 254720 53920 143 912
914 0 588704 254880 53720 136 913
915 0 588800 255072 53560 140 914
916 0 588690.7 255216 53480 140 915
917 0 588635.8 255288.28 53440 140 916
918 0 588593.9 255312.81 53360 140 917
919 0 588533.94 255273.14 53240 192 918
920 0 588458.06 255296.17 53200 115 919
921 0 588467.6 255344.72 53040 -1 920
922 0 588515.4 255343.98 53000 -1 921
923 0 588599.94 255269.64 52920 -1 922
924 0 588572.44 255220.73 52880 -1 923
925 0 588537.9 255192.77 52760 -1 924
926 0 590549.4 263451.25 57000 -1 830
927 0 590614.8 263499.94 57160 -1 926
928 0 590579.25 263681.16 57240 -1 927
929 0 590522.2 263689.84 57360 -1 928
930 0 590479.3 263694.44 57520 -1 929
931 0 590371.25 263724.75 57680 -1 930
932 0 590307.4 263850.44 57800 -1 931
933 0 590240.2 263871.4 57920 -1 932
934 0 590214.5 263881.38 58040 -1 933
935 0 590074.6 263956.62 58200 -1 934
936 0 589989.44 264174.75 58320 -1 935
937 0 589974.8 264338.75 58400 -1 936
938 0 589975.25 264453.44 58440 -1 937
939 0 589984.7 264892.38 58480 -1 938
940 0 589911.1 264965.56 58600 -1 939
941 0 589875 265273.38 58760 -1 940
942 0 589482 265774.7 58800 -1 941
943 0 589431.4 265859 58920 -1 942
944 0 589494.06 265777.88 59000 -1 943
945 0 589816.5 265608.5 59080 -1 944
946 0 589936.6 265556.62 59240 -1 945
947 0 589987.4 265503.25 59400 -1 946
948 0 589922.44 265354.88 59560 -1 947
949 0 589912.25 265167.5 59680 -1 948
950 0 589909 265105.06 59720 -1 949
951 0 589890.9 265043.75 59840 -1 950
952 0 589865.6 264892.66 59960 -1 951
953 0 589877.7 264868.53 60000 -1 952
954 0 590478 264256.8 60040 -1 953
955 0 590431.4 263799.28 60080 -1 954
956 0 590624.9 263330.62 60120 -1 955
957 0 591038.75 262843.75 60080 -1 956
958 0 591528.5 262589.47 60120 -1 957
959 0 591715 262568.8 60160 -1 958
960 0 591859.1 262493.12 60200 -1 959
961 0 592061.75 262410.56 60280 -1 960
962 0 592222.4 262322.88 60400 -1 961
963 0 592384.25 262278.53 60480 -1 962
964 0 593022.4 261921.31 60560 -1 963
965 0 593422.25 261789.06 60640 -1 964
966 0 593613.94 261525.97 60760 -1 965
967 0 593831.94 261230.86 60880 -1 966
968 0 594144.94 260690.34 61000 -1 967
969 0 594563.9 260478.75 61080 -1 968
970 0 594881.56 260377.75 61160 -1 969
971 0 595252.9 260406.19 61240 -1 970
972 0 595670.8 260456.92 61360 -1 971
973 0 595887.6 260485.62 61440 -1 972
974 0 596112.9 260548.95 61560 -1 973
975 0 596469.5 260616.5 61600 -1 974
976 0 596826 260684.45 61640 -1 975
977 0 596972.2 260664.33 61720 -1 976
978 0 597121.25 260669.53 61800 -1 977
979 0 597325.75 260795.81 61920 -1 978
980 0 597502.06 261006.02 62040 -1 979
981 0 597553.56 261079.9 62160 -1 980
982 0 597551.6 261110.84 62200 -1 981
983 0 597651.06 261252.73 62520 -1 982
984 0 597990.94 261744.03 62200 -1 982
985 0 598214.25 262065.92 62280 -1 984
986 0 598299.3 262227.75 62440 -1 985
987 0 598349.6 262308.03 62520 -1 986
988 0 598343.7 262388.7 62680 -1 987
989 0 598281.5 262468.3 62800 -1 988
990 0 598286.56 262521.3 62840 -1 989
991 0 598207.2 262711.7 63000 -1 990
992 0 598140 262934 63040 -1 991
993 0 598072.7 263155.75 63080 -1 992
994 0 598070.7 263178.34 63120 -1 993
995 0 598094.9 263188.75 63200 -1 994
996 0 598097.94 263184.66 63320 -1 995
997 0 598187.5 263090.3 63520 -1 996
998 0 598212.8 263042.8 63600 -1 997
999 0 598250.4 262971.53 63720 -1 998
1000 0 598392.75 262920 63800 -1 999
1001 0 598463.7 262523.56 63840 -1 1000
1002 0 598423.4 262374.44 63880 -1 1001
1003 0 598428.75 262126.78 63920 -1 1002
1004 0 598466.75 261969.52 64040 -1 1003
1005 0 598414 263074.3 63880 -1 1000
1006 0 598537 263038.56 64000 -1 1005
1007 0 597667.9 263797.16 63120 -1 994
1008 0 597604.44 263863.62 63000 -1 1007
1009 0 597681.1 263874.2 62880 -1 1008
1010 0 597713.2 263870.78 62800 -1 1009
1011 0 597761.25 263870.44 62720 -1 1010
1012 0 597787.5 263867.2 62640 -1 1011
1013 0 595269.4 260384.28 61400 -1 972
1014 0 595339.25 260420.47 61600 -1 1013
1015 0 595388.94 260324.25 61680 -1 1014
1016 0 595405 260376.17 61760 -1 1015
1017 0 595533.56 260469.03 61800 -1 1016
1018 0 596154.75 260571.31 61320 -1 972
1019 0 596183.8 260584.8 61280 -1 1018
1020 0 595926.56 260418.14 60760 -1 1019
1021 0 596034.9 260387.31 60680 -1 1020
1022 0 590560 264704 55480 202 821
1023 0 590304 264736 55480 168 1022
1024 0 590048 264768 55480 136 1023
1025 0 589824 264736 55600 139 1024
1026 0 589568 264704 55640 207 1025
1027 0 589568 264448 55760 226 1026
1028 0 589696 264224 55880 186 1027
1029 0 589728 264096 56000 86 1028
1030 0 592512 263008 52760 122 321
1031 0 592256 263040 52760 140 1030
1032 0 592032 263040 52640 75 1031
1033 0 591776 262944 52600 107 1032
1034 0 591616 262784 52440 166 1033
1035 0 591392 262656 52480 160 1034
1036 0 591136 262560 52480 150 1035
1037 0 590912 262432 52600 131 1036
1038 0 590656 262336 52680 122 1037
1039 0 590400 262240 52760 122 1038
1040 0 590144 262144 52840 124 1039
1041 0 589888 262048 52840 128 1040
1042 0 589664 261920 53000 80 1041
1043 0 589408 261920 53000 80 1042
1044 0 589152 261856 53080 40 1043
1045 0 588896 261792 53120 80 1044
1046 0 588640 261696 53160 107 1045
1047 0 588448 261536 53320 102 1046
1048 0 588224 261376 53320 163 1047
1049 0 588096 261344 53320 192 1048
1050 0 587831.44 261109.88 53160 120 1049
1051 0 588064 260896 53120 51 1050
1052 0 588101.25 260747.52 53120 51 1051
1053 0 588260.25 260542 53120 80 1052
1054 0 588281.94 260500.17 53080 -1 1053
1055 0 588284.56 260340.75 53040 -1 1054
1056 0 588332.4 260167.55 53000 -1 1055
1057 0 588496.7 260015.12 52960 -1 1056
1058 0 588536.94 259891.1 52920 -1 1057
1059 0 588485.9 259821.66 52880 -1 1058
1060 0 588525.94 259712 52760 -1 1059
1061 0 588516.8 259625.11 52680 -1 1060
1062 0 588503.44 259528.34 52600 -1 1061
1063 0 588497.5 259427.31 52480 -1 1062
1064 0 588486 259267.02 52360 -1 1063
1065 0 588474 259158.61 52240 -1 1064
1066 0 588409 259022.53 52120 -1 1065
1067 0 588457.4 258838.88 52000 -1 1066
1068 0 588509.25 258661.36 51920 -1 1067
1069 0 588552.5 258550.16 51840 -1 1068
1070 0 588501.3 258554.31 51760 -1 1069
1071 0 588641.5 258442.17 51720 -1 1070
1072 0 588660.75 258438.67 51680 -1 1071
1073 0 588768.94 258524.02 51640 -1 1072
1074 0 588707.1 258376.61 51600 -1 1073
1075 0 588659.5 258329.3 51560 -1 1074
1076 0 588679.8 258258.83 51440 -1 1075
1077 0 588676.3 258240.2 51280 -1 1076
1078 0 588694.7 258196.28 51120 -1 1077
1079 0 588678.5 258079.08 50920 -1 1078
1080 0 588818.75 258255.17 50760 -1 1079
1081 0 588950.75 258328.9 50600 -1 1080
1082 0 589087.44 258349.33 50440 -1 1081
1083 0 589131.25 258396.55 50320 -1 1082
1084 0 589194.06 258487.66 50200 -1 1083
1085 0 589220.25 258594.27 50080 -1 1084
1086 0 589231.94 258635.3 49920 -1 1085
1087 0 589139.9 258617.38 49760 -1 1086
1088 0 589033.75 258568.27 49600 -1 1087
1089 0 589020.1 258618.2 49440 -1 1088
1090 0 588990 258634.34 49280 -1 1089
1091 0 588989.7 258620.64 49120 -1 1090
1092 0 588920.94 258255.06 49000 -1 1091
1093 0 588934 258144 48880 -1 1092
1094 0 588970.2 257830.61 48840 -1 1093
1095 0 588977.9 257845.08 48800 -1 1094
1096 0 589049.75 257786.89 48640 -1 1095
1097 0 589256.75 257569.78 48520 -1 1096
1098 0 589368.25 257445.67 48400 -1 1097
1099 0 589430.7 257379.55 48280 -1 1098
1100 0 589551.5 257071.39 48120 -1 1099
1101 0 589514.2 256843.88 48040 -1 1100
1102 0 589547 256838.73 47920 -1 1101
1103 0 589892.9 256996.92 47800 -1 1102
1104 0 590030.06 257086.45 47640 -1 1103
1105 0 589996 257184.83 47600 -1 1104
1106 0 587904 261536 53360 124 1049
1107 0 587648 261504 53400 204 1106
1108 0 587424 261632 53320 160 1107
1109 0 587168 261664 53320 120 1108
1110 0 586912 261600 53440 181 1109
1111 0 586720 261504 53600 108 1110
1112 0 586464 261408 53640 136 1111
1113 0 586208 261376 53760 120 1112
1114 0 585952 261344 53800 148 1113
1115 0 585696 261280 53800 108 1114
1116 0 585440 261216 53800 91 1115
1117 0 585184 261184 53800 91 1116
1118 0 584928 261120 53800 107 1117
1119 0 584672 261088 53800 101 1118
1120 0 584416 261056 53800 96 1119
1121 0 584160 261024 53760 120 1120
1122 0 583904 260928 53760 120 1121
1123 0 583648 260928 53760 75 1122
1124 0 583392 260928 53760 80 1123
1125 0 583136 260896 53760 102 1124
1126 0 582880 260896 53800 91 1125
1127 0 582624 260864 53840 98 1126
1128 0 582368 260864 53880 120 1127
1129 0 582112 260832 53880 124 1128
1130 0 581856 260864 53880 91 1129
1131 0 581600 260864 53880 150 1130
1132 0 581376 260864 53680 60 1131
1133 0 581120 260896 53600 81 1132
1134 0 580992 260832 53560 140 1133
1135 0 580832 260768 53760 81 1134
1136 0 580672 260608 53920 143 1135
1137 0 580448 260480 53880 183 1136
1138 0 580192 260384 53880 189 1137
1139 0 580064 260320 53640 172 1138
1140 0 580086.6 260237.23 53400 51 1139
1141 0 580072.8 260093.88 53320 98 1140
1142 0 580113.4 260010.97 53280 122 1141
1143 0 580160 259968 53120 198 1142
1144 0 580128 259872 52880 150 1143
1145 0 580128 259840 52840 128 1144
1146 0 580151.9 259830.73 52720 -1 1145
1147 0 580078.25 259760.08 52640 -1 1146
1148 0 580832 260896 53320 120 1134
1149 0 580640 260832 53160 81 1148
1150 0 580608 260896 52880 143 1149
1151 0 580512 261024 52640 90 1150
1152 0 580352 261152 52440 75 1151
1153 0 580128 261216 52320 107 1152
1154 0 579904 261248 52200 75 1153
1155 0 579648 261248 52160 120 1154
1156 0 579392 261248 52120 108 1155
1157 0 579168 261088 52040 98 1156
1158 0 578944 261024 51920 107 1157
1159 0 578720 260992 51800 90 1158
1160 0 578592 260960 51560 148 1159
1161 0 578624 260960 51280 189 1160
1162 0 578656 260768 51080 163 1161
1163 0 578816 260640 50880 108 1162
1164 0 578976 260640 50640 107 1163
1165 0 579040 260576 50560 81 1164
1166 0 579062.94 260560.9 50480 -1 1165
1167 0 579132.75 260523.81 50400 -1 1166
1168 0 579147.44 260525.36 50320 -1 1167
1169 0 593073.4 263393.4 52640 -1 321
1170 0 593059.56 263431.5 52480 -1 1169
1171 0 593011.75 263480.5 52360 -1 1170
1172 0 592904.25 263412.3 52240 -1 1171
1173 0 594432 261952 53240 164 312
1174 0 594592 262112 53120 166 1173
1175 0 594784 262304 53120 128 1174
1176 0 595008 262464 53120 107 1175
1177 0 595136 262688 53120 107 1176
1178 0 595008 262912 53160 120 1177
1179 0 594752 263040 53160 45 1178
1180 0 594688 263072 53160 45 1179
1181 0 595280.75 262692.97 53040 -1 1177
1182 0 595353.6 262630.8 53000 -1 1181
1183 0 595466.75 262590.2 52880 -1 1182
1184 0 595434.44 262586.16 52760 -1 1183
1185 0 595573 262567.25 52560 -1 1184
1186 0 594502.1 261378.95 53080 -1 309
1187 0 594672.4 261429.05 52880 -1 1186
1188 0 594814.56 261455.22 52760 -1 1187
1189 0 594932.5 261237.77 52600 -1 1188
1190 0 594208 240448 49920 163 1
1191 0 594432 240320 49840 108 1190
1192 0 594592 240160 49680 157 1191
1193 0 594752 240032 49520 160 1192
1194 0 594848 239955.2 49400 138 1193
1195 0 594912 239904 49320 124 1194
1196 0 595008 239712 49160 181 1195
1197 0 595168 239552 49040 150 1196
1198 0 595296 239392 48960 80 1197
1199 0 595264 239400 48880 -1 1198
1200 0 594833 238935 48840 -1 1199
1201 0 594816 238720 48760 134 1200
1202 0 595072 238624 48760 160 1201
1203 0 595264 238592 48560 154 1202
1204 0 595456 238496 48400 166 1203
1205 0 595616 238336 48280 128 1204
1206 0 595680 238112 48160 102 1205
1207 0 595840 237952 47960 80 1206
1208 0 596064 237952 47800 91 1207
1209 0 596224 237856 47560 140 1208
1210 0 596288 237728 47320 164 1209
1211 0 596384 237536 47120 128 1210
1212 0 596416 237440 46880 175 1211
1213 0 596352 237344 46640 164 1212
1214 0 596416 237216 46400 81 1213
1215 0 596576 237088 46240 60 1214
1216 0 596736 236960 46080 120 1215
1217 0 596832 236768 45880 172 1216
1218 0 596672 236608 45720 91 1217
1219 0 596512 236480 45560 86 1218
1220 0 596448 236352 45320 128 1219
1221 0 596512 236256 45080 104 1220
1222 0 596576 236288 44840 160 1221
1223 0 596704 236352 44600 51 1222
1224 0 596704 236384 44320 32 1223
1225 0 596736 236224 44080 101 1224
1226 0 596832 236096 43880 148 1225
1227 0 596960 236160 43640 164 1226
1228 0 597056 236320 43440 175 1227
1229 0 597088 236480 43200 148 1228
1230 0 596992 236672 43000 163 1229
1231 0 596864 236832 42800 166 1230
1232 0 596832 237056 42680 153 1231
1233 0 596832 237312 42600 137 1232
1234 0 596896 237504 42400 163 1233
1235 0 596928 237728 42280 160 1234
1236 0 596960 237920 42120 168 1235
1237 0 596736 238048 41960 163 1236
1238 0 596672 238272 41840 166 1237
1239 0 596480 238368 41680 104 1238
1240 0 596256 238528 41600 107 1239
1241 0 596128 238720 41480 140 1240
1242 0 595904 238784 41320 150 1241
1243 0 595680 238784 41200 122 1242
1244 0 595520 238784 41000 60 1243
1245 0 595296 238784 40880 60 1244
1246 0 595072 238784 40720 80 1245
1247 0 595008 238784 40720 80 1246
1248 0 594944 239040 40760 51 1247
1249 0 595104 239104 40960 64 1248
1250 0 595200 239104 41000 51 1249
1251 0 594784 238720 40600 124 1247
1252 0 594560 238816 40480 136 1251
1253 0 594336 238976 40400 124 1252
1254 0 594112 239104 40480 164 1253
1255 0 593888 239072 40600 214 1254
1256 0 593632 239008 40560 202 1255
1257 0 593376 238912 40520 175 1256
1258 0 593120 238880 40520 153 1257
1259 0 592864 238880 40560 202 1258
1260 0 592608 238784 40600 157 1259
1261 0 592448 238624 40480 153 1260
1262 0 592256 238432 40480 197 1261
1263 0 592096 238400 40560 197 1262
1264 0 591840 238400 40520 137 1263
1265 0 591616 238560 40480 139 1264
1266 0 591360 238656 40520 107 1265
1267 0 591168 238816 40640 120 1266
1268 0 590944 238944 40640 150 1267
1269 0 590688 238944 40720 120 1268
1270 0 590432 238944 40800 71 1269
1271 0 590272 238976 41000 90 1270
1272 0 590080 239072 41160 71 1271
1273 0 589824 239136 41200 71 1272
1274 0 589568 239200 41320 98 1273
1275 0 589344 239264 41440 102 1274
1276 0 589184 239424 41560 101 1275
1277 0 588928 239488 41640 124 1276
1278 0 588704 239584 41720 115 1277
1279 0 588448 239648 41760 128 1278
1280 0 588192 239680 41800 137 1279
1281 0 587936 239680 41840 122 1280
1282 0 587680 239712 41880 148 1281
1283 0 587424 239776 41800 214 1282
1284 0 587232 239808 41960 198 1283
1285 0 586976 239808 42000 217 1284
1286 0 586720 239712 41960 136 1285
1287 0 586624 239616 42000 80 1286
1288 0 586964.5 239812.3 42120 -1 1285
1289 0 586856.8 239851.34 42320 -1 1288
1290 0 592128 238144 40640 139 1263
1291 0 592192 237888 40760 124 1290
1292 0 592192 237632 40800 96 1291
1293 0 592192 237376 40800 104 1292
1294 0 592256 237120 40840 108 1293
1295 0 592288 236864 40840 153 1294
1296 0 592192 236608 40800 91 1295
1297 0 592160 236352 40800 81 1296
1298 0 592096 236096 40760 156 1297
1299 0 592032 235840 40840 122 1298
1300 0 592032 235584 40880 137 1299
1301 0 592096 235360 41000 101 1300
1302 0 592288 235168 41000 71 1301
1303 0 592480 235104 41160 90 1302
1304 0 592640 234976 41320 120 1303
1305 0 592832 234752 41320 108 1304
1306 0 592864 234496 41360 221 1305
1307 0 592864 234240 41320 189 1306
1308 0 592864 233984 41320 150 1307
1309 0 593024 233760 41280 98 1308
1310 0 593248 233600 41160 128 1309
1311 0 593408 233408 41080 160 1310
1312 0 593600 233248 41000 163 1311
1313 0 593728 233024 40920 189 1312
1314 0 593760 232896 40880 148 1313
1315 0 593792 232768 40840 107 1314
1316 0 593760 232544 40720 107 1315
1317 0 593760 232352 40520 107 1316
1318 0 593863.75 232092.88 40400 217 1317
1319 0 593920 232096 40320 176 1318
1320 0 594176 232032 40440 163 1319
1321 0 594368 231904 40320 140 1320
1322 0 594528 231872 40120 108 1321
1323 0 594669.4 231909.89 40040 123 1322
1324 0 594752 231936 40000 131 1323
1325 0 594795.8 231950.4 39880 51 1324
1326 0 594825.2 231960.36 39800 -1 1325
1327 0 593056 233408 41040 163 1310
1328 0 592992 233184 40920 107 1327
1329 0 592800 232992 40800 86 1328
1330 0 592768 232768 40680 80 1329
1331 0 592896 232544 40640 80 1330
1332 0 596928 238336 41920 124 1238
1333 0 597184 238400 41920 81 1332
1334 0 597440 238432 41920 64 1333
1335 0 597696 238432 41920 80 1334
1336 0 597952 238464 41880 75 1335
1337 0 598208 238528 41840 96 1336
1338 0 598464 238528 41800 124 1337
1339 0 598688 238432 41720 181 1338
1340 0 598944 238432 41640 153 1339
1341 0 599200 238432 41600 156 1340
1342 0 599424 238304 41480 178 1341
1343 0 599616 238144 41440 163 1342
1344 0 599808 238048 41280 131 1343
1345 0 600032 238016 41120 175 1344
1346 0 600192 237792 41080 60 1345
1347 0 600192 237568 40920 32 1346
1348 0 600192 237312 40920 80 1347
1349 0 600192 237152 40720 120 1348
1350 0 600064 236960 40520 81 1349
1351 0 599904 236832 40320 131 1350
1352 0 599808 236800 40080 164 1351
1353 0 599712 236928 39880 163 1352
1354 0 599520 237024 39680 157 1353
1355 0 599296 237056 39480 175 1354
1356 0 599168 237056 39320 160 1355
1357 0 599200 236992 39040 128 1356
1358 0 599296 236896 38800 90 1357
1359 0 599456 236768 38600 81 1358
1360 0 599584 236608 38400 156 1359
1361 0 599712 236416 38280 137 1360
1362 0 599840 236256 38120 102 1361
1363 0 599872 236000 38080 102 1362
1364 0 599936 235808 37880 175 1363
1365 0 599808 235648 37720 64 1364
1366 0 599744 235584 37640 96 1365
1367 0 599995.1 235509.3 37440 32 1366
1368 0 599744 235456 37200 45 1367
1369 0 599616.2 235526.78 37080 40 1368
1370 0 599485.75 235480.45 37000 -1 1369
1371 0 599429.8 235455.56 36960 -1 1370
1372 0 599024.6 235096.4 36920 -1 1371
1373 0 599341.1 235366.81 36880 -1 1372
1374 0 599501.6 235465.97 36840 -1 1373
1375 0 599791.1 235635.1 36760 -1 1374
1376 0 599918.9 235625.3 36720 -1 1375
1377 0 600046.1 235592.56 36680 -1 1376
1378 0 600250.25 235553.94 36640 -1 1377
1379 0 600500.7 235502.3 36600 -1 1378
1380 0 600679.4 235491.52 36560 -1 1379
1381 0 600909 235417.92 36520 -1 1380
1382 0 601089.1 235401.72 36480 -1 1381
1383 0 601237.6 235363.19 36440 -1 1382
1384 0 601327.8 235341.88 36400 -1 1383
1385 0 601524.75 235290.61 36320 -1 1384
1386 0 601735.06 235241.34 36240 -1 1385
1387 0 601843.25 235212.28 36080 -1 1386
1388 0 602035.1 235122.45 35920 -1 1387
1389 0 602056.1 235084.3 35880 -1 1388
1390 0 602003.2 235110.98 35760 -1 1389
1391 0 602008.8 235051.6 35720 -1 1390
1392 0 602030.2 235037.52 35560 -1 1391
1393 0 601998 235046.7 35440 -1 1392
1394 0 602004.6 235070.86 35280 -1 1393
1395 0 602020.94 235179.12 35200 -1 1394
1396 0 602018 235174.73 35120 -1 1395
1397 0 601987.8 235152.03 35040 -1 1396
1398 0 601373.9 234589.78 35280 -1 1394
1399 0 601223.8 234589.86 35240 -1 1398
1400 0 599520 235584 37440 71 1366
1401 0 599264 235584 37400 60 1400
1402 0 599008 235584 37320 75 1401
1403 0 598752 235616 37200 51 1402
1404 0 598688 235616 37160 40 1403
1405 0 598912 237120 39360 107 1356
1406 0 598752 237312 39400 183 1405
1407 0 598560 237376 39240 245 1406
1408 0 598432 237440 39000 137 1407
1409 0 598272 237472 38800 128 1408
1410 0 598118.4 237472 38640 128 1409
1411 0 598080 237472 38600 128 1410
1412 0 597942.5 237389.03 38480 98 1411
1413 0 597809.4 237364.56 38360 -1 1412
1414 0 597779.5 237344.02 38240 -1 1413
1415 0 597690.25 237268.5 38120 -1 1414
1416 0 597600.2 237182.3 38000 -1 1415
1417 0 597455.25 237174.6 37880 -1 1416
1418 0 597331.5 237178.52 37720 -1 1417
1419 0 597222.7 237234.42 37560 -1 1418
1420 0 597159 237264.11 37440 -1 1419
1421 0 596844.9 237342.75 37320 -1 1420
1422 0 596525.1 237484.39 37200 -1 1421
1423 0 596309.25 237504.7 37120 -1 1422
1424 0 596113 237521.11 37040 -1 1423
1425 0 595858.4 237330.55 36960 -1 1424
1426 0 595624.25 237205.27 36880 -1 1425
1427 0 595848.3 237421.81 36840 -1 1426
1428 0 596030.94 237550 36800 -1 1427
1429 0 596134.1 237610.11 36760 -1 1428
1430 0 596296.6 237670.11 36680 -1 1429
1431 0 596551.44 237686.89 36560 -1 1430
1432 0 596710.4 237657.33 36440 -1 1431
1433 0 596635.3 237709.77 36320 -1 1432
1434 0 596464 237931.05 36200 -1 1433
1435 0 596247.9 238076.02 36080 -1 1434
1436 0 595883.4 238230.23 36000 -1 1435
1437 0 595447.7 238531 35920 -1 1436
1438 0 595160 238758.11 35880 -1 1437
1439 0 595142.9 238806.31 35720 -1 1438
1440 0 595134.1 238913.67 35600 -1 1439
1441 0 595012.75 239162.81 35440 -1 1440
1442 0 595038.25 239348.77 35360 -1 1441
1443 0 595231 239401.52 35240 -1 1442
1444 0 595323.25 239430.73 35120 -1 1443
1445 0 595427.75 239441.16 34960 -1 1444
1446 0 595560.44 239397.8 34880 -1 1445
1447 0 595687.8 239372.05 34720 -1 1446
1448 0 596230.7 239140.61 34680 -1 1447
1449 0 596643.7 238985.89 34600 -1 1448
1450 0 597356.4 238894.62 34560 -1 1449
1451 0 597809 238869.77 34520 -1 1450
1452 0 598414.3 238970.33 34480 -1 1451
1453 0 599017.06 239238.8 34440 -1 1452
1454 0 599564.1 239495.17 34400 -1 1453
1455 0 599526.25 239212.38 34040 -1 1454
1456 0 599530.5 239248.92 34000 -1 1455
1457 0 597848.1 238851.78 34360 -1 1451
1458 0 597985.5 238835.86 34200 -1 1457
1459 0 597904 238786.9 34120 -1 1458
1460 0 597940.1 238774.78 34000 -1 1459
1461 0 597849.4 238675.75 33920 -1 1460
1462 0 598165.1 237326.53 38640 -1 1410
1463 0 594560 238784 48800 107 1201
