# Supplementary material for: Connectomics Analysis Reveals First-, Second-, and Third-Order Thermosensory and Hygrosensory Neurons in the Adult Drosophila Brain
Source: Curr Biol. 2020 Aug 17;30(16):3167–3182.e4. doi: 10.1016/j.cub.2020.06.028 (PMC7443704; doi:10.1016/j.cub.2020.06.028)
Supplement: Data S1. Skeletons and Meshes, Related to STAR Methods — marin2020-skeletons contains files describing the morphology of each neuron in this study (in FAFB14 space, .swc format). glomeruli_meshes contains the glomerular meshes (in FAFB14 space, .stl format). neuropil_meshes contains the glomerular meshes (in FAFB14 space, .stl format). [file mmc5.zip › VP_SI/marin2020-skeletons/4889524.swc]

# SWC format file
# based on specifications at http://www.neuronland.org/NLMorphologyConverter/MorphologyFormats/SWC/Spec.html
# Created by nat::write.neuron.swc
# PointNo Label X Y Z Radius Parent 
1 0 434364.75 265012.12 30960 -1 -1
2 0 434189.03 264835.44 31040 104 1
3 0 434080 264709.6 31200 104 2
4 0 434003.06 264655.66 31400 104 3
5 0 434047.22 264529.75 31600 104 4
6 0 434060.9 264553.84 31760 104 5
7 0 433980 264494.8 31880 96 6
8 0 433902.47 264401.6 31960 102 7
9 0 433798.4 264106.75 32000 75 8
10 0 433621.94 263974.62 32120 32 9
11 0 433066.2 263061.1 32000 -1 10
12 0 432974.38 262966.1 31840 -1 11
13 0 432968.03 262724.03 31680 -1 12
14 0 433002.06 262501.1 31560 -1 13
15 0 433122.9 262471.6 31440 -1 14
16 0 433186.84 262441.44 31280 -1 15
17 0 433227.62 262375.38 31120 -1 16
18 0 433301.34 262356.12 30960 -1 17
19 0 433382.94 262353.88 30840 -1 18
20 0 433484.12 262330.8 30720 -1 19
21 0 433637.03 262325.4 30600 -1 20
22 0 433723.38 262289.53 30480 -1 21
23 0 433836.97 262254.56 30360 -1 22
24 0 434058.12 262265.28 30240 -1 23
25 0 434275.78 262230.7 30120 -1 24
26 0 434943.84 262259.7 30240 -1 25
27 0 434996.78 262218.62 30360 -1 26
28 0 435163.84 262226.03 30480 -1 27
29 0 435327.4 262296.7 30640 -1 28
30 0 435350.2 262333.9 30760 -1 29
31 0 435496.4 262392.88 30880 -1 30
32 0 435644.7 262536.22 31000 -1 31
33 0 435845.3 262769.25 31080 -1 32
34 0 436168.7 262887.2 31160 -1 33
35 0 436370.6 263187.62 31280 -1 34
36 0 436571.6 263321.1 31360 -1 35
37 0 437203.8 263707.28 31360 -1 36
38 0 437832.2 264411.72 31360 -1 37
39 0 438386.44 264752.66 31480 -1 38
40 0 438532.66 264884.22 31560 -1 39
41 0 439081.8 265269.72 31560 -1 40
42 0 439504.06 265510.88 31480 -1 41
43 0 439702.88 265728.72 31320 -1 42
44 0 440446.75 266283.6 31280 32 43
45 0 441199.12 266725.16 31280 32 44
46 0 441260.1 266801.22 31440 102 45
47 0 441398.5 266958.88 31600 102 46
48 0 441450.12 267248.9 31760 204 47
49 0 441497.53 267478.94 31920 143 48
50 0 441766.53 267797.2 32040 75 49
51 0 441815.8 267832.34 32240 32 50
52 0 441880.6 267876.97 32400 75 51
53 0 441930.7 267966.47 32560 90 52
54 0 442044.62 268164.72 32720 102 53
55 0 442192.78 268306.38 32880 108 54
56 0 442284.34 268452.94 33040 90 55
57 0 442459.7 268566.1 33200 90 56
58 0 442648.44 268878.16 33320 90 57
59 0 443008.47 269346.5 33440 60 58
60 0 443472.3 269950.1 33520 60 59
61 0 443427.44 270212.34 33640 60 60
62 0 443473.88 270287 33680 60 61
63 0 443492.97 270443.7 33800 60 62
64 0 443552.16 270620.75 33880 80 63
65 0 443956.97 270933.38 33800 115 64
66 0 443956.44 271206.88 34000 115 65
67 0 444157.25 271387.47 34160 40 66
68 0 444792.22 271753.8 34360 120 67
69 0 445078.34 271887.3 34560 86 68
70 0 445365.66 271971.94 34720 102 69
71 0 445513 272022.1 34880 32 70
72 0 445792.47 272196.75 35080 40 71
73 0 445820.88 272307.7 35120 40 72
74 0 445880.5 272449.38 35160 51 73
75 0 445867.7 272275.28 35200 40 74
76 0 445878 272292.94 35240 51 75
77 0 445959.8 272297.03 35280 51 76
78 0 446084.3 272424.84 35480 98 77
79 0 446245.84 272475.25 35680 107 78
80 0 446379.03 272603.53 35880 120 79
81 0 446429.06 272672.97 36000 128 80
82 0 446503.44 272709.56 36160 128 81
83 0 446517.62 272747.06 36360 98 82
84 0 446872.6 272727.28 36520 40 83
85 0 447520.97 272609.56 36720 40 84
86 0 447982.03 272467.22 36920 -1 85
87 0 448592.12 272261.6 36920 -1 86
88 0 448718.94 272296.3 37120 -1 87
89 0 448327.25 272383.03 37280 80 88
90 0 447969.03 272475.1 37480 80 89
91 0 448016.25 272507 37720 80 90
92 0 448133.53 272592.28 37920 108 91
93 0 448205.25 272658.75 38080 124 92
94 0 448227.47 272741.28 38240 124 93
95 0 448228.2 272769.78 38400 108 94
96 0 448283.97 272816.38 38560 108 95
97 0 448396.56 272889.75 38760 131 96
98 0 448535.44 272928.12 38960 135 97
99 0 448636.4 272971.38 39120 122 98
100 0 448748.75 273014.2 39280 51 99
101 0 448883.1 273064.72 39440 51 100
102 0 449014.3 273144.2 39600 86 101
103 0 449155.06 273204.34 39760 64 102
104 0 449254.16 273304.38 39920 75 103
105 0 449413.94 273347 40080 32 104
106 0 449543.47 273408.4 40200 96 105
107 0 449664.66 273487.9 40320 96 106
108 0 449708.53 273468.53 40480 101 107
109 0 449827.97 273548.75 40640 101 108
110 0 449895.22 273612.4 40840 101 109
111 0 449949.72 273675.7 41000 131 110
112 0 450007.6 273691.03 41160 128 111
113 0 450067.12 273743.94 41320 128 112
114 0 450132.84 273778.12 41520 96 113
115 0 450119.25 273725.5 41680 96 114
116 0 450149.28 273706.03 41840 96 115
117 0 450088.66 273638.03 42000 115 116
118 0 450121.06 273618.56 42240 128 117
119 0 450142.06 273613.03 42400 128 118
120 0 450198.8 273589.12 42680 128 119
121 0 450372.6 273635.34 42880 160 120
122 0 450426.62 273663.72 43040 90 121
123 0 450491.06 273667.03 43280 115 122
124 0 450655.28 273692.16 43480 124 123
125 0 450806.78 273755.38 43680 150 124
126 0 450843.3 273776.44 43880 163 125
127 0 450929.97 273855.47 44120 163 126
128 0 451242.84 273944.44 44280 186 127
129 0 451836.16 274106.1 44440 150 128
130 0 451976.56 274197.47 44640 141 129
131 0 452191.28 274300.62 44800 141 130
132 0 452400.84 274365.9 45000 131 131
133 0 452496.97 274410.84 45240 172 132
134 0 452676.72 274545.12 45440 124 133
135 0 452748.62 274756.9 45600 137 134
136 0 452919.62 274970.3 45760 107 135
137 0 453100.28 275040.03 45920 120 136
138 0 453353.6 274945.44 46120 148 137
139 0 453686.84 274760.47 46320 75 138
140 0 453895.66 274684.38 46480 104 139
141 0 454047.72 274719.56 46640 104 140
142 0 454209.44 274757.47 46840 134 141
143 0 454480.5 274476.88 47000 128 142
144 0 454479.6 274471.5 47040 128 143
145 0 454535.78 274541.56 47080 128 144
146 0 454620.72 274890.34 47120 32 145
147 0 454581.2 274557.38 47160 128 146
148 0 454608.56 274543.88 47200 128 147
149 0 454771.7 274632.75 47360 98 148
150 0 454719.78 274982.84 47520 86 149
151 0 454705.75 275183.2 47680 98 150
152 0 454833.8 275083.34 47840 98 151
153 0 454928.47 275004.28 48000 71 152
154 0 455422.88 275369.8 48160 80 153
155 0 455670.38 275560.75 48320 124 154
156 0 455882.8 275705.47 48480 124 155
157 0 456201.47 275842.7 48640 101 156
158 0 456451.9 275895.5 48800 163 157
159 0 456777.1 276009.72 48960 128 158
160 0 457008.9 276087.44 49080 178 159
161 0 457283.84 276202.5 49200 154 160
162 0 457574.75 276424.03 49360 164 161
163 0 457768.2 276624.5 49520 164 162
164 0 458157.94 276708.6 49680 148 163
165 0 458433.1 276837.44 49800 156 164
166 0 458493.4 276914.66 49880 163 165
167 0 458707.22 276915.12 50040 136 166
168 0 458997.62 276909.78 50200 124 167
169 0 459386.12 276944.25 50400 122 168
170 0 459730.34 277093.28 50600 120 169
171 0 460054.62 277235.25 50800 32 170
172 0 460372.4 277113.06 51000 128 171
173 0 460559.28 277131.78 51200 96 172
174 0 460789.66 277126.88 51360 96 173
175 0 461022.22 277107.94 51520 96 174
176 0 461441.25 277076.44 51680 120 175
177 0 462361.03 277071.62 51840 143 176
178 0 462825.06 277141.88 52000 154 177
179 0 463254.1 277385.12 52120 154 178
180 0 463536.7 277614.12 52280 208 179
181 0 463692.44 277779.5 52400 183 180
182 0 463907.72 278141.44 52600 156 181
183 0 463918.94 278311.8 52800 172 182
184 0 464018.72 278562.2 52960 137 183
185 0 463980.38 278706.38 53200 160 184
186 0 464163.84 278943.03 53360 166 185
187 0 464427.25 279180.3 53520 108 186
188 0 464641.97 279360.75 53720 124 187
189 0 464811.2 279494.66 53880 148 188
190 0 464994.8 279619.94 54040 122 189
191 0 465164.12 279733.5 54200 134 190
192 0 465387.8 279890.16 54400 128 191
193 0 465621.53 280029.5 54560 120 192
194 0 465878.94 280189.28 54720 124 193
195 0 466108.5 280350.38 54880 124 194
196 0 466277.9 280532.34 55040 139 195
197 0 466471.12 280617.78 55160 139 196
198 0 466662.66 280739.56 55280 163 197
199 0 467010.97 280924.66 55440 131 198
200 0 467318.3 281076.47 55640 137 199
201 0 467572.28 281074.34 55800 136 200
202 0 467777.4 281085.88 55960 128 201
203 0 468000.7 281117.53 56160 122 202
204 0 468251.62 281127.88 56360 166 203
205 0 468535.47 281137.38 56600 120 204
206 0 468665.47 281129.88 56760 200 205
207 0 468813.03 281141.56 56920 200 206
208 0 468982.12 281112.2 57080 163 207
209 0 469376.72 281089.94 57280 150 208
210 0 469735.38 281047.72 57520 131 209
211 0 469973.9 280948.06 57680 137 210
212 0 470158.97 280879.53 57880 157 211
213 0 470334.62 280844.88 58080 128 212
214 0 470431.44 280859.22 58280 102 213
215 0 470459.28 280860.1 58440 102 214
216 0 470538.03 280844 58640 102 215
217 0 470673.8 280810.94 58840 140 216
218 0 470803.16 280805.88 59040 134 217
219 0 470980.88 280860.44 59200 150 218
220 0 471284.8 280909.84 59360 124 219
221 0 471541.62 280907.5 59560 124 220
222 0 471931.97 280906.72 59760 128 221
223 0 472246.2 280868.44 59960 153 222
224 0 472651.25 280802.44 60120 64 223
225 0 472881.9 280604.1 60280 98 224
226 0 473141.06 280363.3 60480 107 225
227 0 473139.62 280351.7 60520 107 226
228 0 473168.06 280289.44 60560 107 227
229 0 473295.88 280114.75 60600 51 228
230 0 473354.62 279999.28 60640 80 229
231 0 473419.1 279218.16 60680 40 230
232 0 473656.6 279671.78 60840 81 231
233 0 473979.22 280055.28 61040 122 232
234 0 474145.5 280246.25 61240 143 233
235 0 474379 280431.56 61440 148 234
236 0 474567.4 280522.97 61640 134 235
237 0 474754.06 280597.2 61840 131 236
238 0 475000.25 280578.3 62040 124 237
239 0 475152.72 280565.47 62240 91 238
240 0 475300.6 280540.16 62480 120 239
241 0 475307.88 280439.28 62680 102 240
242 0 475403.47 280428.6 62800 115 241
243 0 475565.2 280373.6 63000 115 242
244 0 475670.6 280336.56 63200 101 243
245 0 475712.9 280272.6 63440 45 244
246 0 475843.47 280220.22 63640 71 245
247 0 476185.38 280049.78 63880 86 246
248 0 476469.94 279886.7 64080 104 247
249 0 476540.53 279884.4 64240 104 248
250 0 476489.03 279913.66 64400 128 249
251 0 476325 280071.38 64600 124 250
252 0 476270.9 280155.16 64840 101 251
253 0 476353.28 280177.3 65040 115 252
254 0 476358 280193.5 65240 104 253
255 0 476366.5 280214.47 65400 104 254
256 0 476339.56 280258 65560 135 255
257 0 476318.47 280298.6 65720 135 256
258 0 476319.8 280298.16 65880 148 257
259 0 476298.94 280282.56 66040 157 258
260 0 476243.47 280294.25 66240 102 259
261 0 476235.62 280274.94 66400 102 260
262 0 476152.22 280283.75 66600 115 261
263 0 476116.2 280198.06 66800 107 262
264 0 476187.9 280065.97 66960 108 263
265 0 476281.3 279963.53 67160 131 264
266 0 476296.9 279956.25 67360 131 265
267 0 476239.78 280045.75 67520 153 266
268 0 476148.7 280149.5 67720 71 267
269 0 476235.5 280183.94 67880 71 268
270 0 476302.8 280224.66 68080 104 269
271 0 476389.88 280136.53 68280 137 270
272 0 476434.84 280102.97 68480 164 271
273 0 476515.28 280080.4 68640 164 272
274 0 476594.9 280012.16 68840 137 273
275 0 476622.1 279897 69080 128 274
276 0 476707.22 279834.72 69320 135 275
277 0 476751.78 279785.44 69520 150 276
278 0 476746.56 279789.5 69720 131 277
279 0 476618.66 279807.84 69920 141 278
280 0 476595.16 279851.6 70160 160 279
281 0 476554.53 279904.4 70360 160 280
282 0 476599.7 279960.2 70560 194 281
283 0 476645.97 279916.7 70720 192 282
284 0 476654.56 279887.34 70920 163 283
285 0 476630.88 279803.8 71120 164 284
286 0 476566.8 279804.1 71240 164 285
287 0 476451.03 279728.9 71440 209 286
288 0 476339.5 279699.56 71600 178 287
289 0 476219.3 279622.6 71800 128 288
290 0 476151.12 279551.66 71960 139 289
291 0 475950.8 279520.9 72160 108 290
292 0 475797.28 279453.47 72400 156 291
293 0 475685.03 279389.8 72600 156 292
294 0 475557.2 279353.9 72760 107 293
295 0 475490.16 279309.84 72920 108 294
296 0 475417.94 279244.72 73120 108 295
297 0 475232.97 279274.28 73320 131 296
298 0 475072.5 279233.38 73520 124 297
299 0 475012.3 279130.75 73720 160 298
300 0 474944.66 279070.53 73880 128 299
301 0 474876.28 278882.44 74040 107 300
302 0 474857.72 278765.84 74200 140 301
303 0 474819.72 278666.22 74320 140 302
304 0 474755.94 278442.28 74480 139 303
305 0 474619.28 278287.44 74680 175 304
306 0 474547.66 277990.16 74800 120 305
307 0 474226.97 277647.97 74840 120 306
308 0 473879.72 277134.78 74760 137 307
309 0 473780.44 276954.1 74560 186 308
310 0 473772.44 276845.62 74360 107 309
311 0 473756.94 276774.56 74120 148 310
312 0 473796.5 276705.97 73880 148 311
313 0 473884.62 276555.4 73640 128 312
314 0 473884.97 276446.25 73440 148 313
315 0 474000.7 276350.4 73200 101 314
316 0 474046.34 276257.4 73000 181 315
317 0 474062.38 276175.88 72800 176 316
318 0 474114.4 276016.7 72600 176 317
319 0 473987.9 275883.94 72400 139 318
320 0 473958.88 275827.75 72200 139 319
321 0 473966.12 275811.72 72000 157 320
322 0 474023.3 275837.25 71840 157 321
323 0 473254.84 275348.38 71760 246 322
324 0 472448.1 274869.78 71520 185 323
325 0 471373.75 273680 71520 164 324
326 0 470833.5 273140.6 71600 175 325
327 0 469715.62 272398.84 71600 200 326
328 0 469136.4 271815 71680 128 327
329 0 468800.75 271558.5 71800 160 328
330 0 467706 270640.03 71760 163 329
331 0 467594 270264.1 71600 40 330
332 0 467634 270136.16 71400 32 331
333 0 467738 269968.16 71160 51 332
334 0 467862 269916.03 70960 64 333
335 0 467974 269772.03 70800 71 334
336 0 468078 269692.03 70600 71 335
337 0 468230 269680.03 70280 71 336
338 0 468386 269616.03 69960 91 337
339 0 468482 269548.03 69760 71 338
340 0 468562 269536.03 69560 64 339
341 0 468830 269524.06 69320 75 340
342 0 469282 269372.06 69200 156 341
343 0 469938 269356.1 69120 120 342
344 0 470818 269268.12 69160 101 343
345 0 471658 269320.16 69200 120 344
346 0 472126 269420.16 69240 175 345
347 0 472538 269504.22 69200 91 346
348 0 472562 269580.22 68960 124 347
349 0 472866 269668.22 68880 86 348
350 0 472814 269744.25 68840 86 349
351 0 472934 270088.03 68680 81 350
352 0 473502 270140.03 68640 75 351
353 0 473762 270508.06 68560 108 352
354 0 473806 270700.06 68320 104 353
355 0 474102 271068.1 68240 124 354
356 0 474170 271320.12 68160 141 355
357 0 474238 271496.16 68080 141 356
358 0 474226 271756.22 67920 154 357
359 0 474406 272176.03 68000 91 358
360 0 474676.62 272286.8 68160 75 359
361 0 474384.06 272410.06 67960 91 359
362 0 474319 272513.56 67880 91 361
363 0 474232.3 272599.56 67800 91 362
364 0 474404.5 271464.66 68280 154 356
365 0 474399.38 271443 68360 154 364
366 0 472118 269396.22 69360 175 346
367 0 472074 269380.22 69480 134 366
368 0 469814 269452.03 69040 120 343
369 0 470030 269564.06 68800 120 368
370 0 470018 269656.03 68640 32 369
371 0 469934 269640.03 68560 32 370
372 0 469982 269700.06 68400 32 371
373 0 470062 269704.06 68320 32 372
374 0 469890 269708.03 68280 32 373
375 0 468688.8 271473.16 71840 160 329
376 0 468457.97 271312.28 72000 60 375
377 0 467885.9 270976.38 72000 71 376
378 0 467445.1 270080.72 72080 71 377
379 0 467264.3 269735.94 72160 122 378
380 0 467174.22 269539.6 72320 91 379
381 0 467159.4 269423.62 72440 160 380
382 0 467147.8 269299.12 72560 160 381
383 0 467095.2 268888.9 72680 160 382
384 0 466734.84 268496.6 72800 150 383
385 0 466699.3 268270.44 72920 163 384
386 0 466112.2 267802.66 73000 120 385
387 0 465815.5 267138.97 73120 154 386
388 0 465742.06 267136.44 73280 175 387
389 0 465574.84 266783.9 73440 160 388
390 0 465378.4 266391.97 73600 143 389
391 0 465294.34 266367.84 73720 143 390
392 0 465295.1 266367.78 73760 143 391
393 0 465210.56 266206.56 73880 128 392
394 0 465087.66 266025.9 74000 163 393
395 0 464923.53 265762.97 74120 186 394
396 0 464654.34 265481.47 74240 189 395
397 0 464614.22 265416.9 74400 178 396
398 0 464483.4 265198.75 74600 196 397
399 0 464266.16 264819.88 74760 150 398
400 0 464267.12 264811.47 74960 150 399
401 0 464279.53 264790.2 75120 104 400
402 0 464175.5 264695.6 75280 176 401
403 0 464114.66 264623.4 75480 176 402
404 0 464102.88 264606.84 75520 176 403
405 0 464249.7 264606.16 75640 172 404
406 0 464224.5 264633.94 75800 172 405
407 0 464260.56 264625.78 75960 172 406
408 0 464268.56 264663.28 76040 172 407
409 0 464273.56 264681.38 76080 172 408
410 0 464232 264668.4 76240 172 409
411 0 463791.03 264306.97 75600 212 404
412 0 463598.5 263706.6 75480 128 411
413 0 463534.62 263506.12 75440 153 412
414 0 463539.34 263561.6 75280 153 413
415 0 463579.44 263556.66 75240 175 414
416 0 463575.8 263548.9 75080 122 415
417 0 463575.62 263544.78 75040 122 416
418 0 463635.22 263581.62 74920 122 417
419 0 463715.1 263649.03 74800 96 418
420 0 463750.56 263665.72 74680 96 419
421 0 463632.9 263460.9 75600 153 413
422 0 463748.62 263381.9 75720 153 421
423 0 463808.66 263334.53 75840 153 422
424 0 463825.38 263367.2 75920 153 423
425 0 463832.62 263416.06 76000 128 424
426 0 463830.44 262574.25 75440 32 413
427 0 463888.75 262664.9 75600 32 426
428 0 464668.47 262686.1 75440 75 426
429 0 465032.34 262765.38 75360 60 428
430 0 463799.34 262420 75400 32 426
431 0 463738.22 262111.83 75320 32 430
432 0 463638.56 261752.73 75200 32 431
433 0 463557.94 260785.16 75080 128 432
434 0 463725.84 260672.39 75040 128 433
435 0 464059.56 260447.9 74960 128 434
436 0 465039.75 259943.44 74960 32 435
437 0 465621.6 259430.8 75000 175 436
438 0 465688.72 259277.72 75080 175 437
439 0 465787.94 259155.23 75160 175 438
440 0 465894.22 259014.98 75240 175 439
441 0 465794.16 258731.06 75240 124 440
442 0 465803 258557.25 75360 131 441
443 0 465881.84 258377.02 75520 134 442
444 0 465835 258363.25 75360 134 443
445 0 465837.5 258375.94 75200 131 444
446 0 465805.78 258171.08 75160 134 445
447 0 465793.62 258175.83 75120 134 446
448 0 465877.3 257953.25 75600 131 443
449 0 465805.88 257836.27 75760 120 448
450 0 465702.2 257740.9 75880 120 449
451 0 465769.53 257745.8 76040 120 450
452 0 465833.6 257566.39 76160 122 451
453 0 465862.22 257355.28 76280 186 452
454 0 466058.25 257681.5 76320 122 453
455 0 466420.16 257987.5 76320 164 454
456 0 466367 258104.77 76440 164 455
457 0 466345.62 258171.1 76560 164 456
458 0 466305.94 258233.6 76680 164 457
459 0 466273.53 258243.97 76720 164 458
460 0 466443.8 257939.53 76240 164 455
461 0 465962 256970.67 76360 154 453
462 0 466206.62 256655.19 76440 108 461
463 0 466302.66 256455.81 76520 122 462
464 0 466618.62 256358.16 76640 251 463
465 0 466745.7 256346.19 76720 197 464
466 0 466750.06 256326.33 76840 197 465
467 0 466886.16 256315.81 76960 140 466
468 0 466954.44 256355.6 77080 164 467
469 0 466833.7 256611.98 77160 102 468
470 0 466911.4 256680.3 77280 102 469
471 0 466968.88 256686.89 77400 51 470
472 0 466895.88 256645.61 77480 51 471
473 0 466840.8 256614.6 77520 51 472
474 0 466796.75 256543.88 77640 51 473
475 0 466720.66 256414.7 77720 51 474
476 0 466627.1 256371.12 77800 51 475
477 0 466591.94 256377.42 77880 98 476
478 0 466598.88 256475.98 78000 98 477
479 0 466559.7 256434.73 78120 98 478
480 0 466532.88 256460.22 78200 51 479
481 0 466293.38 256544.28 78400 32 480
482 0 466144.9 256746.34 78440 32 481
483 0 465984.88 257060.12 78400 32 482
484 0 465999.2 257294.8 78360 32 483
485 0 465999.2 257301.77 78280 32 484
486 0 467094.78 256233.47 77200 164 468
487 0 467108.66 255563.31 77280 51 486
488 0 467082.16 255413.53 77360 51 487
489 0 467125.16 255293.75 77480 81 488
490 0 467275.12 255153.84 77560 81 489
491 0 467323.47 255044.89 77680 81 490
492 0 467324.1 255006.62 77760 81 491
493 0 467313.56 255028.14 77840 64 492
494 0 467287.88 255130.83 77960 64 493
495 0 467872.53 254527.28 78000 40 494
496 0 468075.16 254445.27 77920 60 495
497 0 468404.1 254325.75 77840 45 496
498 0 468341.6 254380.08 77760 45 497
499 0 468309.75 254409.1 77720 45 498
500 0 467441.28 255235 78120 96 494
501 0 467620.7 255190.12 78200 128 500
502 0 467719.66 255162 78280 128 501
503 0 467769.12 255147.6 78320 128 502
504 0 467885.5 255035 78400 131 503
505 0 467999.12 254915.47 78480 104 504
506 0 468088.8 254849.55 78600 104 505
507 0 468053.8 254916.4 78760 148 506
508 0 468045.38 254932.78 78800 160 507
509 0 468204.8 254477.3 78600 143 506
510 0 468617.16 254175.06 78600 122 509
511 0 468689.5 254052.22 78840 134 510
512 0 468645.56 253913.25 78960 134 511
513 0 468569.5 253809.62 79040 136 512
514 0 469501.7 253127.48 79040 157 513
515 0 469901.47 253334.95 78960 160 514
516 0 469957.5 252594.05 79240 98 514
517 0 470297.34 252166 79240 122 516
518 0 470326.16 252000.16 79400 122 517
519 0 470567.5 251482.12 79400 60 518
520 0 470688.44 251411.2 79360 60 519
521 0 470712.8 251183.34 79320 32 520
522 0 470902 251156.77 79200 45 521
523 0 471003.38 251111.62 79120 45 522
524 0 471106.62 251015.19 79000 32 523
525 0 471252.7 250906.19 78880 60 524
526 0 471345.7 250893.06 78720 60 525
527 0 471376 250932.62 78640 60 526
528 0 471407.25 250936.44 78560 60 527
529 0 470393.97 251948.03 79520 115 518
530 0 470456.12 251920.03 79680 115 529
531 0 470485.03 251912.44 79840 229 530
532 0 470497.88 251889.08 80000 197 531
533 0 470589.56 251867.9 80160 197 532
534 0 470745.1 251812.3 80320 197 533
535 0 470796.88 251761.3 80480 200 534
536 0 470761.88 251741.2 80640 194 535
537 0 470793.44 251680.97 80840 134 536
538 0 470845.75 251640.73 81040 148 537
539 0 470971.97 251483.1 81200 156 538
540 0 471015.56 251461.4 81320 156 539
541 0 471029.75 251448.16 81360 156 540
542 0 471156.66 251373.67 81520 154 541
543 0 471241 251423.55 81680 154 542
544 0 471480.84 251394.47 81800 128 543
545 0 471560.6 251382.92 81840 64 544
546 0 471874 251088.23 82000 156 545
547 0 471980.44 250952.81 82120 136 546
548 0 472163.88 250424.47 82240 40 547
549 0 472893.34 249891.78 82080 131 548
550 0 474105.34 249683.62 82080 190 549
551 0 474261.34 249698.89 81920 153 550
552 0 474320.34 249705.72 81760 153 551
553 0 474380.44 249714.95 81600 81 552
554 0 474470.03 249745.44 81440 90 553
555 0 474804.56 249835.23 81280 40 554
556 0 475109.56 249859.52 81160 32 555
557 0 475505.56 250051.58 81160 64 556
558 0 475889.5 250123.6 81160 81 557
559 0 476376.97 250568.47 81160 219 558
560 0 476609.75 250646 81120 256 559
561 0 476524.2 250668.16 80920 256 560
562 0 476526.66 250668.22 80760 198 561
563 0 476546.34 250848.9 80720 198 562
564 0 476557.4 250859.02 80600 198 563
565 0 476504.66 250867.1 80520 198 564
566 0 476373.94 250920.39 80440 198 565
567 0 476841.22 250725.36 81080 198 560
568 0 477073.62 250805.58 81040 175 567
569 0 477059.7 250822.14 80920 175 568
570 0 476235.7 251061.9 80880 256 569
571 0 477555.7 251377.72 80880 178 569
572 0 478347.72 251571.61 80880 107 571
573 0 478975.9 252139.47 80880 135 572
574 0 479304.12 252310.16 80680 166 573
575 0 479386.2 252397.05 80560 160 574
576 0 479549.4 252698.2 80640 102 575
577 0 479660.16 252814.08 80680 40 576
578 0 479774.5 252890.05 80720 40 577
579 0 479929.16 252953.67 80800 45 578
580 0 480128.53 253049.42 80920 51 579
581 0 480202.4 253087.67 81000 51 580
582 0 480306 253154.52 81120 75 581
583 0 480461.28 253208.39 81240 75 582
584 0 480749.8 253287.12 81360 64 583
585 0 480940.8 253358.06 81480 64 584
586 0 481105.8 253375.19 81600 60 585
587 0 481410 253483.3 81720 51 586
588 0 481681.53 253543.75 81840 81 587
589 0 481956.97 253639.78 81960 75 588
590 0 482041.8 253747.45 82080 75 589
591 0 482217.28 253945.36 82200 45 590
592 0 482313.84 254097.45 82320 45 591
593 0 482493.22 254288.81 82440 64 592
594 0 482409.22 255002.95 82440 163 593
595 0 482477.6 255101.47 82320 163 594
596 0 481949.78 255781.48 82320 60 595
597 0 481593.78 255857.45 82320 156 596
598 0 481407.06 255730.22 82440 120 597
599 0 481693.47 255972.34 82160 156 597
600 0 481257.4 255812.27 82160 120 599
601 0 480904.72 255916.44 82200 91 600
602 0 480556.8 256004.47 82200 64 601
603 0 480240.84 255980.45 82200 64 602
604 0 480234.28 255935.1 81960 64 603
605 0 480561.78 255995.44 82320 64 602
606 0 480597.66 255955.27 82440 64 605
607 0 481673 256071.9 82120 156 599
608 0 481929.84 256151.34 81960 128 607
609 0 481980.9 256206.1 81880 128 608
610 0 481997.53 256219.7 81760 128 609
611 0 481929.7 256302.97 81640 128 610
612 0 482653.62 254360.22 82560 81 593
613 0 482737.62 254312.47 82640 81 612
614 0 478961.25 252057.14 81040 150 573
615 0 478959.06 252048.22 81120 150 614
616 0 478957.2 252045.98 81160 150 615
617 0 478942.12 252041.83 81280 40 616
618 0 478876.88 252092.67 81400 96 617
619 0 478752.62 252181.84 81520 96 618
620 0 478701.56 252213.62 81640 51 619
621 0 478893.4 252485.38 81720 32 620
622 0 478900.78 252634.48 81800 120 621
623 0 478914.1 252690.33 81880 120 622
624 0 478985.28 252859.25 81960 98 623
625 0 478956.5 253076.4 82040 98 624
626 0 478945.2 253087.3 82080 120 625
627 0 478916.03 253106.98 82160 120 626
628 0 478949.3 253143.84 82280 120 627
629 0 478840.2 253205.94 82400 120 628
630 0 478812.62 253249.83 82480 32 629
631 0 478878.2 253212.92 82680 71 630
632 0 478838.3 253152.22 82840 101 631
633 0 478813.9 253137.92 82920 101 632
634 0 478784.84 253293.06 82560 71 630
635 0 478550.16 253488.92 82680 101 634
636 0 478453.16 253525.98 82800 101 635
637 0 478421.94 253565.94 82920 120 636
638 0 478397 253700.77 83000 120 637
639 0 478366 253705.8 83040 117 638
640 0 478241.8 253724.9 83200 107 639
641 0 477972.56 253714.6 83360 75 640
642 0 477837.75 253770.83 83400 75 641
643 0 477702.72 253796.98 83440 98 642
644 0 477617.2 253789.77 83480 98 643
645 0 478290.34 251576.58 80720 107 572
646 0 478253.66 251534.45 80600 137 645
647 0 478220.94 251502.98 80520 60 646
648 0 478205.12 251488.4 80480 60 647
649 0 478168.5 251491.95 80360 60 648
650 0 478133.9 251504.8 80240 60 649
651 0 478122 251522.48 80120 32 650
652 0 478130.6 251610.55 80000 32 651
653 0 478084.4 251631.14 79920 45 652
654 0 477980.03 251682.52 79800 45 653
655 0 477929.94 251784 79680 45 654
656 0 477806.8 251823.88 79600 60 655
657 0 477693.88 251866.53 79520 60 656
658 0 478322.22 251527.14 81160 51 572
659 0 478386.72 251455.08 81320 32 658
660 0 478421.44 251534.22 81480 32 659
661 0 478334.1 251563.08 81600 32 660
662 0 478214.88 251660.78 81680 32 661
663 0 478160 251664 81720 32 662
664 0 478104.97 251666.77 81760 32 663
665 0 478041.8 251711.88 81840 32 664
666 0 477331.7 251399.1 80960 172 571
667 0 477417.94 251328.2 81080 178 666
668 0 477379.38 251079.16 81240 190 667
669 0 477477 250974.06 81360 40 668
670 0 477459.34 250968.48 81520 104 669
671 0 477434.25 251000.97 81640 104 670
672 0 477331.12 251023.78 81800 104 671
673 0 477006.78 250868.1 80760 175 569
674 0 476778.72 250587.72 81280 98 567
675 0 472831.16 249932.42 81800 60 549
676 0 473301.44 249449.61 81960 32 549
677 0 473396.9 249386.38 81840 32 676
678 0 473633 249353.47 81680 71 677
679 0 473756.12 249347.77 81520 32 678
680 0 473789.75 249369.64 81360 32 679
681 0 473833.28 249388.92 81200 32 680
682 0 473820.25 249441.16 81000 32 681
683 0 473817.9 249480.69 80960 32 682
684 0 473776.78 249426 80840 32 683
685 0 473706.47 249370.58 80640 98 684
686 0 473619.8 249339.89 80480 98 685
687 0 473538.66 249317.48 80280 122 686
688 0 473265.53 249254.14 80160 178 687
689 0 473097.56 249153.06 80040 143 688
690 0 472673.56 248873.17 80040 107 689
691 0 472221.62 248829.23 80040 156 690
692 0 472281.03 248796.77 79840 137 691
693 0 472244.84 248752.62 80200 156 691
694 0 472188.4 248584.9 80320 156 693
695 0 472124.8 248485.14 80400 122 694
696 0 472024.34 248385.77 80480 122 695
697 0 472073.1 248357.03 80600 96 696
698 0 472062.06 248368.44 80640 96 697
699 0 472017.53 248516.61 80680 96 698
700 0 471904.38 248616.4 80800 96 699
701 0 471825.97 248640.14 80920 60 700
702 0 471789 248661 80960 60 701
703 0 471752.2 248681.67 81000 60 702
704 0 471696.97 248672.88 81080 45 703
705 0 471637 248718.2 81200 45 704
706 0 471417.78 248804.5 81320 32 705
707 0 471269.78 248884.03 81440 32 706
708 0 470623.78 249206.23 81520 71 707
709 0 470037.1 249339.31 81600 96 708
710 0 469942 249417.28 81720 104 709
711 0 470098.4 248929.7 81800 96 710
712 0 469468.44 249786.62 81840 156 710
713 0 468673.3 250253.28 82000 122 712
714 0 468132.44 250537.2 81920 160 713
715 0 467897.16 250584.5 81800 128 714
716 0 467832.44 250555.1 81640 128 715
717 0 467694.6 250669.56 81600 40 716
718 0 467556.62 250780.81 81560 120 717
719 0 467416.47 250896.16 81520 120 718
720 0 467302.3 250807.31 81440 120 719
721 0 467245.6 250762.28 81400 120 720
722 0 467217.38 250394.86 81360 51 721
723 0 467216.97 250429.92 81240 32 722
724 0 467228.9 250471.28 81120 32 723
725 0 467238.34 250476 81080 32 724
726 0 467257.25 250485.78 81000 32 725
727 0 467304.66 250562.58 80880 32 726
728 0 467314.34 250571.33 80840 32 727
729 0 467333.4 250587.67 80760 32 728
730 0 467322.12 250626.61 80680 32 729
731 0 467309 250605.33 80640 32 730
732 0 467295.03 250583.31 80600 75 731
733 0 467200.8 250062.94 81320 51 722
734 0 473593.56 249331.64 80120 178 687
735 0 473675.94 249339.94 79920 143 734
736 0 473620.12 249239.9 79760 91 735
737 0 473498.25 249288.31 79640 91 736
738 0 473487.94 249192.7 79480 148 737
739 0 473492.84 249187.72 79440 143 738
740 0 474068.94 249151.66 79440 64 739
741 0 474083.66 249108.75 79480 64 740
742 0 473260.75 248939.77 79440 143 739
743 0 473158.75 248591.53 79600 64 742
744 0 473580.7 248383.77 79440 75 743
745 0 473856.06 248066.38 79440 32 744
746 0 473963.8 247967.81 79600 32 745
747 0 474075.12 247979.56 79720 32 746
748 0 474111.8 247963.56 79800 32 747
749 0 473741.84 248397.8 79320 32 744
750 0 473993.2 248233.2 79080 32 749
751 0 474272.34 247979.75 78960 124 750
752 0 474310.47 247986.48 78880 124 751
753 0 474327.9 247992.11 78840 124 752
754 0 474338.97 248095.77 78680 139 753
755 0 474343.94 248120.03 78560 139 754
756 0 474848.44 247661.69 78960 148 752
757 0 475309.94 247617.97 79120 107 756
758 0 475545.38 247385.98 79280 124 757
759 0 476133 247379.75 79200 75 758
760 0 476582.1 247403.06 79040 81 759
761 0 476609.75 247397 79000 102 760
762 0 476692.8 247378.98 78880 102 761
763 0 476828.06 247409.25 78720 102 762
764 0 476863.88 247378.08 78600 104 763
765 0 476899.34 247379.67 78560 104 764
766 0 476970.16 247382.81 78480 104 765
767 0 476995.28 247326.08 78360 80 766
768 0 477273.1 247188.42 78200 45 767
769 0 477329.22 247125.03 78160 98 768
770 0 477259.1 247109.36 77960 101 769
771 0 477255.4 247139.81 77760 71 770
772 0 477269.1 247177.53 77560 64 771
773 0 477243.6 247179.98 77400 64 772
774 0 477228.62 247206.92 77320 104 773
775 0 477412.47 247162.22 77160 104 774
776 0 477477.1 247077.3 77000 124 775
777 0 477496 247045.25 76960 124 776
778 0 477553.25 246950.25 76840 104 777
779 0 477531.8 246974.47 76720 104 778
780 0 477525.38 246982.02 76680 104 779
781 0 477524.72 247021.88 76560 104 780
782 0 477525.25 246981.27 76440 156 781
783 0 477439.06 246950.02 76320 156 782
784 0 477461.12 246850.72 76240 156 783
785 0 476809.22 247026.78 76240 156 784
786 0 477541.25 246733.12 76080 204 784
787 0 477548.9 246729.86 75960 204 786
788 0 477641.2 246677.89 75800 163 787
789 0 477694.7 246626.69 75640 163 788
790 0 477698.25 246617 75600 163 789
791 0 477708.2 246587 75480 148 790
792 0 477764.66 246510.62 75320 98 791
793 0 477721.66 246481.33 75280 98 792
794 0 477634.88 246422.38 75200 98 793
795 0 477608.25 246398.36 75040 136 794
796 0 477816.16 246094.25 75040 136 795
797 0 477568.62 246309.44 74920 150 795
798 0 477552.44 246268.28 74800 150 797
799 0 477517.56 246193.56 74680 32 798
800 0 477400.66 246105.58 74560 32 799
801 0 477356.88 246077.89 74440 75 800
802 0 477176.44 246061.72 74360 136 801
803 0 477156.56 246087.75 74320 136 802
804 0 477153.62 246065.16 74240 136 803
805 0 477152.56 246057.19 74200 136 804
806 0 476906.47 245990.06 74160 124 805
807 0 476660.8 245922.4 74120 71 806
808 0 476448.62 245817.6 74000 60 807
809 0 476296.62 245633.62 74000 71 808
810 0 476340.62 245501.64 74000 71 809
811 0 476340.22 245501.88 73880 71 810
812 0 476326.56 245510.23 73800 71 811
813 0 477556.5 246017.97 74160 120 804
814 0 477640.72 245885.6 74000 75 813
815 0 477738.84 245681 73920 108 814
816 0 477865.66 245716.31 73840 108 815
817 0 478168.6 245343.67 73760 102 816
818 0 478297 245228 73680 172 817
819 0 478424.53 245111.78 73600 172 818
820 0 478569.06 245119 73400 209 819
821 0 478736.62 245112.53 73240 198 820
822 0 478797.2 245155.23 73120 198 821
823 0 478813.3 245131.25 73000 71 822
824 0 478824.84 245127.95 72840 115 823
825 0 478732.6 245039.38 72680 115 824
826 0 478715.78 244988.55 72600 122 825
827 0 478800.3 244984.1 72480 122 826
828 0 478781.34 244976 72400 122 827
829 0 478772.38 244972.25 72360 122 828
830 0 478803.88 244951.8 72240 81 829
831 0 478744.62 244866.69 72120 81 830
832 0 478700.88 244775.62 72000 136 831
833 0 478548.6 244582.45 71920 136 832
834 0 478528.4 244435.98 71800 163 833
835 0 478564.53 244040.33 71800 128 834
836 0 478309.25 243874.05 71640 128 835
837 0 477949.28 243926.19 71640 128 836
838 0 478016.6 243952.83 71520 128 837
839 0 478383.94 244088.23 71280 128 838
840 0 478292.25 244085.31 71080 128 839
841 0 478252.72 244069.78 70960 128 840
842 0 478932.7 243337.48 71800 51 835
843 0 478963.2 243297.77 71760 51 842
844 0 479048.84 243110.7 71600 98 843
845 0 479037.2 242918.88 71480 140 844
846 0 479058 242720.5 71520 140 845
847 0 479079.25 242522.14 71560 122 846
848 0 479139.6 242439.25 71680 122 847
849 0 479152.94 242337.86 71800 140 848
850 0 479104.1 242302.45 71880 140 849
851 0 479061.88 242939.33 71440 140 845
852 0 479068.9 242822.12 71360 122 851
853 0 479132.4 242832.84 71280 122 852
854 0 479205.12 242781.4 71120 148 853
855 0 479188.22 242797.94 70960 148 854
856 0 479137.47 242745.6 70840 172 855
857 0 479154.38 242658.23 70720 172 856
858 0 479102.72 242581.34 70640 172 857
859 0 479143.66 242541.67 70560 163 858
860 0 479239.88 242023.97 70560 229 859
861 0 479163.53 242522.42 70520 163 859
862 0 479134.62 242429.27 70400 163 861
863 0 479154.12 242377.45 70360 163 862
864 0 479007.53 242297.08 70200 178 863
865 0 479041.84 242273.23 70160 178 864
866 0 479038.72 242077.25 70040 178 865
867 0 478945.94 241934.67 69920 128 866
868 0 478940.47 241848.42 69840 128 867
869 0 478933.53 241761.44 69760 175 868
870 0 478935.2 241708.81 69640 175 869
871 0 478958.97 241653.83 69600 175 870
872 0 479001.6 241634.2 69480 32 871
873 0 479029.78 241621.38 69400 32 872
874 0 479080.78 241598.33 69360 32 873
875 0 479114.56 241574.12 69200 131 874
876 0 479077.88 241569.45 69160 131 875
877 0 479042.34 241565 69120 131 876
878 0 478970.7 241556.9 69040 131 877
879 0 478983.78 241560.25 69000 134 878
880 0 478997.44 241561.4 68960 134 879
881 0 478997.56 241520.92 68800 134 880
882 0 479017.53 241494.5 68760 134 881
883 0 479018.88 241477.08 68600 71 882
884 0 479137.7 241550.25 68440 107 883
885 0 479361.9 241685.77 68320 120 884
886 0 479529.5 241742.5 68280 122 885
887 0 478804.22 241464.08 68080 -1 886
888 0 478412.25 241367.23 67920 -1 887
889 0 478235.62 241281.02 67680 -1 888
890 0 478277.78 241147.17 67480 -1 889
891 0 478169.2 241101.5 67280 -1 890
892 0 476998.84 240819.11 67120 -1 891
893 0 475949.3 240526.86 66920 -1 892
894 0 474961.12 239923.08 67040 -1 893
895 0 474206.7 239405.98 66960 -1 894
896 0 474206.25 239606.62 66760 -1 895
897 0 474123.12 239425.36 66560 -1 896
898 0 474151.72 239377.95 66360 -1 897
899 0 474128.97 239451.44 66160 -1 898
900 0 473918.06 239349.66 65920 -1 899
901 0 473822.38 239298.58 65840 -1 900
902 0 473631.5 239356.17 65680 -1 901
903 0 473350.38 239300.25 65560 -1 902
904 0 473234.22 239234.17 65360 -1 903
905 0 473119.56 239229.84 65160 -1 904
906 0 473101.5 239244.89 64960 -1 905
907 0 473025.56 239204.61 64760 -1 906
908 0 473128.94 239143.52 64560 -1 907
909 0 473574.12 239030.27 64360 -1 908
910 0 473598.5 239136.7 64120 -1 909
911 0 473445.56 239113.66 63960 -1 910
912 0 473473.62 239161.3 63720 -1 911
913 0 479915.2 241038.33 67160 -1 891
914 0 480897.2 240491.78 67000 -1 913
915 0 481066.72 240386 66920 -1 914
916 0 481490.78 240121.06 66720 -1 915
917 0 481789.5 240170.58 66640 -1 916
918 0 479696.72 241798.64 68240 124 886
919 0 480190.25 241888.44 68240 98 918
920 0 480319.47 241869.83 68360 101 919
921 0 480654.62 241949.77 68080 86 920
922 0 481095.06 242110.33 68000 80 921
923 0 481225.25 242130.69 67960 128 922
924 0 481484.88 242169.27 67880 108 923
925 0 481561.9 242221.8 67840 108 924
926 0 481553.9 242176.78 68120 108 924
927 0 481562.2 242096.48 68240 108 926
928 0 478767.16 241223.06 69120 131 877
929 0 478938.66 241637.31 70040 128 866
930 0 478937.78 241657.27 70160 128 929
931 0 478917.16 241661.27 70240 128 930
932 0 478906.4 241662.03 70280 128 931
933 0 478926.4 241668.67 70440 178 932
934 0 478963.12 241710.16 70560 148 933
935 0 478940.12 243316.72 71920 51 842
936 0 478988.84 243289.45 72000 51 935
937 0 479080 243288.92 72160 40 936
938 0 479004 243220.23 72320 40 937
939 0 479070.28 243275.56 72440 40 938
940 0 478556.25 244375.3 71680 163 834
941 0 478569.38 244366.12 71640 163 940
942 0 479067.9 244955.8 72240 81 830
943 0 477971.3 246788.84 78160 60 769
944 0 478012.8 246752.95 78200 60 943
945 0 478214.84 246607.42 78280 91 944
946 0 478250 246564.11 78360 134 945
947 0 478448 246468.1 78440 134 946
948 0 478460.06 246439.34 78560 91 947
949 0 478408.12 246450.94 78640 91 948
950 0 478433.62 246448.33 78720 91 949
951 0 478448.94 246493.84 78800 91 950
952 0 478890.3 246449.92 78800 86 951
953 0 478918.84 246464.94 78880 150 952
954 0 478927 246461.05 78920 150 953
955 0 478955.94 246353.16 79040 150 954
956 0 479003.88 246293.72 79160 75 955
957 0 479097.47 246237.36 79240 75 956
958 0 479146.6 246162.52 79360 90 957
959 0 479154.66 246101.39 79440 90 958
960 0 479151.2 246089.75 79600 71 959
961 0 479209.5 246110.27 79760 71 960
962 0 479267.72 246124.92 79920 90 961
963 0 478799.75 246076.97 79920 71 962
964 0 479278.3 246119.31 79960 90 962
965 0 479594.9 246313.14 80000 80 964
966 0 480210.12 246425.98 80080 120 965
967 0 480234.72 246493.83 80240 120 966
968 0 480319.1 246521.83 80360 120 967
969 0 480334.97 246523.25 80400 120 968
970 0 480697.94 246503.2 80400 64 969
971 0 480858.2 246356.06 80400 45 970
972 0 480730.03 246024.2 80400 45 971
973 0 480757.47 245910.69 80280 45 972
974 0 480792 245872.97 80160 32 973
975 0 480866.47 245845.27 80000 32 974
976 0 480911.4 245793.69 79840 32 975
977 0 480918.12 245870.5 79680 32 976
978 0 480822.5 245966.7 79640 32 977
979 0 480759.12 245977.81 79560 32 978
980 0 480371.16 246521.88 80480 120 969
981 0 480394.6 246517.5 80520 120 980
982 0 480424.38 246482.88 80680 120 981
983 0 480479.53 246462.78 80720 120 982
984 0 480373.72 246453.75 80840 120 983
985 0 480128.1 246414.19 81000 153 984
986 0 478863.9 246465.73 79160 150 956
987 0 478849.44 246449.25 79240 150 986
988 0 475477 247438.03 79320 128 758
989 0 475325 247430.03 79360 128 988
990 0 475913 247410.03 79360 75 988
991 0 476057 247462.03 79440 75 990
992 0 476133 247486.03 79520 120 991
993 0 476121 247630.03 79640 120 992
994 0 476357 247262.03 79520 75 992
995 0 476341 247182.03 79600 75 994
996 0 473385.28 249140.05 79280 90 739
997 0 473469.12 249048.3 79120 90 996
998 0 473548.12 248923.8 78960 32 997
999 0 473527.53 248859.95 78800 98 998
1000 0 473507.2 248751.22 78640 98 999
1001 0 473645.5 248704 78560 96 1000
1002 0 473784.16 248656.92 78480 96 1001
1003 0 473921.2 248445.08 78160 51 1002
1004 0 473946.34 248443 78080 51 1003
1005 0 473958.78 248441.97 78040 51 1004
1006 0 473902.12 248442.28 77920 51 1005
1007 0 473882.12 248454.88 77800 71 1006
1008 0 473828.88 248486.38 77680 71 1007
1009 0 473694.62 248553.69 77480 81 1008
1010 0 473666.44 248542.31 77320 81 1009
1011 0 473575.7 248539.67 77240 81 1010
1012 0 473437.34 248591.5 77120 101 1011
1013 0 473394.66 248586 77080 101 1012
1014 0 473310.25 248574.03 77000 101 1013
1015 0 473317.5 248592.58 76880 51 1014
1016 0 473288.84 248611.73 76760 51 1015
1017 0 473205.88 248636.86 76640 139 1016
1018 0 473118.94 248660.45 76480 139 1017
1019 0 473076 248700.78 76320 131 1018
1020 0 473005.3 248716.2 76160 45 1019
1021 0 472961.1 248764.39 76080 45 1020
1022 0 472939.97 248808.34 76040 45 1021
1023 0 472924.28 248857.12 75920 45 1022
1024 0 472893.66 248864.67 75880 45 1023
1025 0 472832.75 248879.72 75800 96 1024
1026 0 472665.1 248880.61 75680 45 1025
1027 0 472603.66 248867 75600 45 1026
1028 0 472572.78 248859.89 75560 45 1027
1029 0 472449.8 248869.84 75440 148 1028
1030 0 472384.88 248889.53 75400 148 1029
1031 0 471684.78 249085.62 75400 71 1030
1032 0 471626.1 249159.44 75440 71 1031
1033 0 471601.12 249152.62 75520 71 1032
1034 0 471552.6 249272 75480 71 1032
1035 0 471524.72 249289.62 75400 71 1034
1036 0 471681.53 248998.61 75280 71 1031
1037 0 471692.44 248902.34 75160 131 1036
1038 0 471621.56 248828.12 75040 131 1037
1039 0 471593.12 248778.33 74880 102 1038
1040 0 471603.94 248841.08 74800 102 1039
1041 0 471588.94 248827.06 74680 102 1040
1042 0 471581.2 248843.61 74640 102 1041
1043 0 471652 248757.4 74480 90 1042
1044 0 471699.5 248709 74400 90 1043
1045 0 471747.16 248661.44 74320 90 1044
1046 0 471860.97 248626.6 74200 102 1045
1047 0 471925.16 248571.33 74040 102 1046
1048 0 471985.97 248413.56 73920 128 1047
1049 0 472124.1 248519 73720 75 1048
1050 0 472268.75 248558.8 73600 75 1049
1051 0 472372.3 248534.9 73440 60 1050
1052 0 472256.53 248602.5 73280 104 1051
1053 0 472290.03 248633.5 73120 104 1052
1054 0 472325.16 248802.45 72960 86 1053
1055 0 472461.3 248893.6 72880 80 1054
1056 0 472729.28 248965.17 72720 81 1055
1057 0 473153.56 249164.73 72560 104 1056
1058 0 473181.6 249185.03 72520 104 1057
1059 0 473237.16 249227.5 72440 104 1058
1060 0 473337.9 249350.5 72280 189 1059
1061 0 473576.97 249633.5 72120 134 1060
1062 0 473793.7 249810.86 71960 128 1061
1063 0 473868.6 249894.72 71800 128 1062
1064 0 473993.72 249936.97 71640 150 1063
1065 0 473959.03 249992.2 71440 178 1064
1066 0 473840.03 250076.9 71240 178 1065
1067 0 473840.78 250124.28 71080 178 1066
1068 0 472517.38 249293.45 72880 80 1055
1069 0 472637.72 249434.17 72760 75 1068
1070 0 472655.28 249469.06 72720 75 1069
1071 0 472709.7 249569.17 72600 71 1070
1072 0 472777.22 249623.61 72440 75 1071
1073 0 472741.47 249703.97 72320 75 1072
1074 0 472544.62 249787.97 72240 75 1073
1075 0 472585.28 249877.55 72120 75 1074
1076 0 472752.97 249887.33 72000 102 1075
1077 0 472745.8 249930.9 71960 102 1076
1078 0 472545.7 249953.92 72760 108 1069
1079 0 472637.22 250226.86 72720 64 1078
1080 0 472605.25 250254.8 72640 64 1079
1081 0 472497.78 250308.3 72520 32 1080
1082 0 472472.88 250375.64 72400 32 1081
1083 0 472465.5 250400 72360 32 1082
1084 0 472457.7 250423.69 72320 32 1083
1085 0 472402.28 248871.8 75240 71 1030
1086 0 472349.56 248857.94 75040 71 1085
1087 0 472309.03 248812.36 74880 71 1086
1088 0 472111.2 248804.4 74760 131 1087
1089 0 471168.88 252044.72 81800 124 544
1090 0 471296.88 252360.8 81800 124 1089
1091 0 471279.7 252350.25 81840 124 1090
1092 0 471214.25 252315.83 82000 124 1091
1093 0 471310 252453.31 82160 128 1092
1094 0 471236.06 252497.64 82200 128 1093
1095 0 471089.38 252584.36 82280 128 1094
1096 0 471054.4 252719.02 82360 60 1095
1097 0 471021.5 252852.06 82440 60 1096
1098 0 471641.53 252881.98 82440 136 1097
1099 0 472320 253312 81840 71 1098
1100 0 472448 253536 81720 75 1099
1101 0 472512 253728 81520 51 1100
1102 0 472512 253920 81320 91 1101
1103 0 472512 254144 81120 98 1102
1104 0 472480 254304 80920 90 1103
1105 0 472480 254464 80720 107 1104
1106 0 472576 254560 80480 40 1105
1107 0 472576 254624 80200 71 1106
1108 0 472608 254720 79920 51 1107
1109 0 472768 254816 79720 60 1108
1110 0 472928 254976 79520 60 1109
1111 0 473056 255136 79320 60 1110
1112 0 473184 255328 79120 122 1111
1113 0 473216 255584 79000 200 1112
1114 0 473056 255808 78920 178 1113
1115 0 473024 255840 78920 178 1114
1116 0 473152 256000 79120 134 1115
1117 0 473312 256128 79280 143 1116
1118 0 473504 256288 79320 131 1117
1119 0 473664 256448 79520 71 1118
1120 0 473632 256608 79720 91 1119
1121 0 473600 256768 79960 40 1120
1122 0 473696 256960 80160 134 1121
1123 0 473696 257056 80400 141 1122
1124 0 473728 257056 80680 90 1123
1125 0 473792 257024 80920 148 1124
1126 0 473792 256960 81200 122 1125
1127 0 473728 256896 81480 81 1126
1128 0 473600 256800 81680 90 1127
1129 0 473440 256800 81880 40 1128
1130 0 473408 256832 82160 64 1129
1131 0 473344 256864 82360 131 1130
1132 0 472832 256032 79000 75 1115
1133 0 472608 256160 79040 96 1132
1134 0 472384 256320 79040 45 1133
1135 0 472160 256512 79040 51 1134
1136 0 472000 256736 79040 32 1135
1137 0 472000 256992 79040 51 1136
1138 0 471904 257184 79200 124 1137
1139 0 471744 257376 79280 157 1138
1140 0 471680 257632 79320 45 1139
1141 0 471648 257888 79320 86 1140
1142 0 470880 258360.02 79760 115 1141
1143 0 471009.6 253112.06 82440 75 1097
1144 0 471056.62 253249.02 82360 75 1143
1145 0 471035.4 253270.47 82320 75 1144
1146 0 470968.94 253337.9 82200 81 1145
1147 0 470920.38 253361.81 82080 81 1146
1148 0 471098.28 253432.4 81960 81 1147
1149 0 471071.94 253425.06 81920 81 1148
1150 0 471445.53 252614.67 81680 124 1090
1151 0 471497.06 252676.73 81560 124 1150
1152 0 469276.16 253344.8 78880 160 514
1153 0 469256.62 253531.44 78760 160 1152
1154 0 469313.25 253553.12 78640 160 1153
1155 0 469308.78 253626.66 78520 160 1154
1156 0 469292.44 253693.34 78400 160 1155
1157 0 468342.1 253751.73 79200 172 513
1158 0 468214.28 253639.88 79360 90 1157
1159 0 468225.9 253611.05 79520 90 1158
1160 0 468193.56 253556.19 79640 90 1159
1161 0 468080.94 253535.89 79760 90 1160
1162 0 467827.66 253590 79840 81 1161
1163 0 467700.8 253616.52 79880 81 1162
1164 0 468230.88 254381.8 78760 115 509
1165 0 463733.66 260658.03 74800 45 434
1166 0 463957.8 260953.2 74680 102 1165
1167 0 464106.66 261149.72 74600 189 1166
1168 0 464090.34 261528.42 74480 160 1167
1169 0 464442.3 261633.83 74320 101 1168
1170 0 464594.4 261645.25 74200 101 1169
1171 0 465074.94 261521.52 74080 172 1170
1172 0 465255.25 261573.33 74000 172 1171
1173 0 465431.25 262017.42 74000 120 1172
1174 0 466075.16 262497.56 74000 227 1173
1175 0 466174.8 262541.16 74080 122 1174
1176 0 466249.62 263153.62 74160 71 1175
1177 0 466178.3 263056.6 74320 139 1176
1178 0 466210.5 263048.72 74440 139 1177
1179 0 466242.97 263113.4 74560 139 1178
1180 0 466282.97 263333.53 74680 124 1179
1181 0 466374.78 263484.84 74800 135 1180
1182 0 466387.03 263473.34 74920 141 1181
1183 0 466371.7 263620.44 75040 141 1182
1184 0 466358.66 263649.16 75120 141 1183
1185 0 466398.34 263668.6 75160 226 1184
1186 0 466438.16 263684.62 75200 226 1185
1187 0 466503.5 263785.78 75240 226 1186
1188 0 466694.3 264093.6 75360 163 1187
1189 0 466957.78 264302.88 75480 178 1188
1190 0 467091.28 264367.6 75560 71 1189
1191 0 467183.47 264418.94 75680 71 1190
1192 0 467486.22 264624.1 75760 107 1191
1193 0 467887.62 265070.03 75840 122 1192
1194 0 467970.75 265232.97 75960 156 1193
1195 0 468135.28 265408.56 76080 148 1194
1196 0 468326.88 265550.6 76200 120 1195
1197 0 468375.53 265632.66 76320 81 1196
1198 0 468411.78 265740.8 76440 122 1197
1199 0 468442.34 265749.94 76560 91 1198
1200 0 468554.34 265509.84 76560 32 1199
1201 0 468346.25 265165.78 76560 32 1200
1202 0 468383.8 265124.72 76440 32 1201
1203 0 468442.8 265933.25 76680 91 1199
1204 0 468521 265959.66 76760 98 1203
1205 0 468559.78 265973.03 76800 98 1204
1206 0 468562.66 265991.66 76880 98 1205
1207 0 468563.97 266000.84 76920 98 1206
1208 0 468586.28 265968.56 76960 98 1207
1209 0 468655.38 265873.16 77080 98 1208
1210 0 468580.34 265976.72 77200 148 1209
1211 0 468566.2 266122.8 77360 148 1210
1212 0 468528.44 266214.6 77440 148 1211
1213 0 468436.75 266420.84 77600 128 1212
1214 0 468434.56 266591.2 77720 154 1213
1215 0 468492 266790.5 77800 176 1214
1216 0 468464.5 266766.5 77840 176 1215
1217 0 468437.06 266742.78 77880 176 1216
1218 0 468405.66 266753.66 77960 176 1217
1219 0 468389.94 266759 78000 96 1218
1220 0 468291.56 266859.88 78120 96 1219
1221 0 468239.25 266913.06 78160 96 1220
1222 0 468189.72 266956.6 78200 96 1221
1223 0 468004.94 267109.53 78320 128 1222
1224 0 467977.5 267271 78360 104 1223
1225 0 467950.2 267432 78400 104 1224
1226 0 467780.94 267488.22 78480 164 1225
1227 0 467750.1 267475.66 78600 164 1226
1228 0 467677.3 267533.8 78720 164 1227
1229 0 467631.16 267565.44 78840 124 1228
1230 0 467627.88 267565.03 79000 124 1229
1231 0 467519.88 267554.1 79160 60 1230
1232 0 467461.38 267469.72 79320 60 1231
1233 0 467495.1 267508.8 79440 60 1232
1234 0 467441 267671 79560 90 1233
1235 0 467423.38 267725.34 79600 128 1234
1236 0 467475.03 267606.03 79760 90 1235
1237 0 467577.7 267509 79920 90 1236
1238 0 467644.56 267381.1 80080 137 1237
1239 0 467805.88 267360.34 80200 137 1238
1240 0 467834 267403.34 80280 137 1239
1241 0 468073.06 266471.12 80280 128 1240
1242 0 467875.12 265838.53 80320 102 1241
1243 0 467912.66 265771.53 80440 102 1242
1244 0 468046.78 265577.56 80720 45 1243
1245 0 468085.44 265521.72 80800 45 1244
1246 0 468041.44 265554.34 80880 45 1245
1247 0 468005.4 265524.53 80960 45 1246
1248 0 467967.44 265488.56 81040 45 1247
1249 0 468001.75 266167.97 80160 128 1241
1250 0 467964.25 265883.7 80080 124 1249
1251 0 468990.12 266248 80240 156 1241
1252 0 469370.38 265962.4 80120 217 1251
1253 0 469508 265911 80040 192 1252
1254 0 469645.6 265859.5 79960 192 1253
1255 0 469896.9 265796.7 79840 101 1254
1256 0 470032.2 265761 79720 128 1255
1257 0 470186.22 265756.12 79640 128 1256
1258 0 470430.94 265766.78 79600 51 1257
1259 0 470672.9 265787.38 79720 51 1258
1260 0 470768.75 265827.62 79840 60 1259
1261 0 470863.12 265879.03 79960 60 1260
1262 0 470900.12 265916.06 80080 60 1261
1263 0 470970.66 265961.34 80160 71 1262
1264 0 471006.25 265983.75 80200 71 1263
1265 0 471388.97 266131.2 80280 90 1264
1266 0 471527.53 266238.4 80320 51 1265
1267 0 471535.62 266320.03 80400 51 1266
1268 0 472253.06 266306.5 80440 91 1267
1269 0 473159.4 266532.75 80360 60 1268
1270 0 473533.75 266679.25 80440 90 1269
1271 0 473759.47 266762.3 80520 75 1270
1272 0 473895.62 266782.03 80600 75 1271
1273 0 474033.5 266815.1 80720 64 1272
1274 0 474331.7 266925.44 80840 64 1273
1275 0 474488.25 266968.3 80920 75 1274
1276 0 474601.97 267004.34 81000 75 1275
1277 0 474733.4 267036.2 81080 102 1276
1278 0 474907.62 267075.44 81160 75 1277
1279 0 475199.5 267029.12 81200 75 1278
1280 0 475321.72 266959 81280 75 1279
1281 0 475527.7 266966.2 81320 64 1280
1282 0 475747.22 267038.03 81400 75 1281
1283 0 475825.9 267056.6 81480 75 1282
1284 0 475851.6 267125 81560 32 1283
1285 0 475972.28 267167.2 81640 32 1284
1286 0 476099.06 267240.78 81720 60 1285
1287 0 476168.94 267298.2 81800 60 1286
1288 0 476242.5 267429.94 81920 45 1287
1289 0 476249.22 267571.2 82040 45 1288
1290 0 476298.94 267605 82160 60 1289
1291 0 476287.8 267667.3 82200 60 1290
1292 0 476277 267684.5 82240 60 1291
1293 0 476266 267701.62 82280 60 1292
1294 0 476182.75 267789.25 82320 98 1293
1295 0 476177.06 267804.56 82440 98 1294
1296 0 476188.22 267831.56 82480 98 1295
1297 0 476196.94 267844.72 82600 98 1296
1298 0 476189.16 267841.3 82760 107 1297
1299 0 476252.28 267864.7 82920 60 1298
1300 0 476263.94 267930.94 83080 60 1299
1301 0 476320.3 267817.6 83240 120 1300
1302 0 476452.56 267784.8 83400 115 1301
1303 0 476635.9 267552.25 83440 75 1302
1304 0 476681.34 267394.44 83520 75 1303
1305 0 476654 267364.38 83600 163 1304
1306 0 470325.9 265923.53 79480 128 1258
1307 0 470681.12 265492.75 79480 81 1258
1308 0 470776.38 265354.88 79360 124 1307
1309 0 470856.9 265156.88 79200 124 1308
1310 0 470887.38 264824.1 79040 200 1309
1311 0 470801.1 264068.97 79120 120 1310
1312 0 470993.44 263217.53 79120 134 1311
1313 0 471008.8 263195.28 79240 134 1312
1314 0 471351.94 262396 79280 120 1313
1315 0 471558.4 261999.08 79400 80 1314
1316 0 471953.88 261684.4 79560 101 1315
1317 0 472360.25 261508.19 79640 197 1316
1318 0 472526.8 261412.12 79840 197 1317
1319 0 472889 261519.83 80000 168 1318
1320 0 473026.7 261422.73 80160 135 1319
1321 0 473472.7 261202.69 80320 101 1320
1322 0 473670.44 261151.38 80520 60 1321
1323 0 473887.94 261141.1 80720 45 1322
1324 0 474069.84 261132.69 80880 75 1323
1325 0 474227.7 261149.58 81000 128 1324
1326 0 474324.06 261092.6 81120 128 1325
1327 0 474502.47 261144.27 81240 120 1326
1328 0 474624.25 261278.9 81320 80 1327
1329 0 474798.28 261422.98 81360 163 1328
1330 0 475096.56 262016.28 81400 124 1329
1331 0 475300.25 262294.2 81360 80 1330
1332 0 475612.38 262339.9 81320 60 1331
1333 0 475805.38 262352.62 81240 101 1332
1334 0 476125.5 262564.94 81120 81 1333
1335 0 476324 262778.5 81160 98 1334
1336 0 476371.88 262870.94 81280 98 1335
1337 0 476348.3 262917.56 81360 98 1336
1338 0 476283.75 262674.75 80960 90 1334
1339 0 476468.53 262776.72 80800 120 1338
1340 0 476687.7 262891.25 80640 186 1339
1341 0 476770.06 262949.62 80560 189 1340
1342 0 477032.25 263082.53 80440 189 1341
1343 0 477112.66 263119.34 80400 239 1342
1344 0 477274.03 263192.4 80320 217 1343
1345 0 477423.62 263213.44 80200 217 1344
1346 0 477550.56 263347.34 80040 137 1345
1347 0 478058.3 263415.44 80000 137 1346
1348 0 478230.7 263323.8 79840 81 1347
1349 0 478421.44 263307.3 79720 40 1348
1350 0 478450.06 263281.62 79640 40 1349
1351 0 478468 263245 79480 120 1350
1352 0 478486.44 263208.22 79320 120 1351
1353 0 478491.2 263198.7 79280 120 1352
1354 0 478637 263128.56 79160 32 1353
1355 0 478689.53 262841.62 79040 40 1354
1356 0 478758.5 262727.5 78960 80 1355
1357 0 478780.2 262626.25 78880 80 1356
1358 0 478737.7 262567.44 78800 80 1357
1359 0 478460.25 262673.9 78720 80 1358
1360 0 478594.84 262671 78520 80 1359
1361 0 478561.2 262718 78400 80 1360
1362 0 477136.06 263374.97 79920 96 1346
1363 0 477095 263530 79800 104 1362
1364 0 477064.84 263463.8 79640 104 1363
1365 0 476963.56 263513 79520 91 1364
1366 0 476811.97 263605.56 79400 86 1365
1367 0 476489.3 263590.72 79320 80 1366
1368 0 476462.56 263565.5 79240 80 1367
1369 0 476558.7 263544.78 79160 80 1368
1370 0 476513.97 263425.56 79120 80 1369
1371 0 476339.3 263365.38 79080 80 1370
1372 0 476104.25 263723.94 79360 120 1367
1373 0 476000.75 263864.88 79280 90 1372
1374 0 475965.2 264088.3 79200 120 1373
1375 0 476053.75 264054.94 79080 120 1374
1376 0 476245.47 263896.2 78920 120 1375
1377 0 476226.8 263941.5 78840 120 1376
1378 0 476198.62 263995.3 78720 120 1377
1379 0 476168.22 264051.06 78600 120 1378
1380 0 476051.75 263888.75 79480 90 1372
1381 0 475712 262112 82360 96 1332
1382 0 475808 262144 82600 71 1381
1383 0 475808 262176 82880 98 1382
1384 0 475808 262144 83160 104 1383
1385 0 475840 262048 83400 96 1384
1386 0 475776 261984 83640 75 1385
1387 0 475776 261824 83880 60 1386
1388 0 475712 261760 83960 75 1387
1389 0 475456 261696 83920 137 1388
1390 0 475232 261792 83840 81 1389
1391 0 475008 261696 83760 40 1390
1392 0 474912 261600 83720 64 1391
1393 0 475776 261536 84120 120 1388
1394 0 476000 261408 84160 81 1393
1395 0 476256 261312 84120 101 1394
1396 0 476512 261184 84160 81 1395
1397 0 476736 261024 84160 98 1396
1398 0 476960 260864 84080 71 1397
1399 0 477120 260640 84120 75 1398
1400 0 477223 259472 84440 107 1399
1401 0 478144 259232 83720 81 1400
1402 0 478368 259232 83560 75 1401
1403 0 478592 259264 83440 91 1402
1404 0 478752 259264 83240 32 1403
1405 0 479008 259232 83160 75 1404
1406 0 479264 259328 83120 120 1405
1407 0 479520 259424 83080 124 1406
1408 0 479712 259488 82920 115 1407
1409 0 479872 259648 82760 104 1408
1410 0 480032 259776 82600 86 1409
1411 0 480224 259936 82520 96 1410
1412 0 480480 259968 82440 140 1411
1413 0 480736 260000 82320 181 1412
1414 0 480960 260032 82200 175 1413
1415 0 481088 260224 82080 163 1414
1416 0 481865.47 259963.23 81360 64 1415
1417 0 471680 260864 80320 71 1318
1418 0 471456 260768 80480 60 1417
1419 0 471264 260800 80680 81 1418
1420 0 471040 260800 80840 131 1419
1421 0 470848 260704 81040 64 1420
1422 0 470656 260736 81240 134 1421
1423 0 470432 260832 81360 96 1422
1424 0 470240 260832 81560 108 1423
1425 0 470048 260704 81720 120 1424
1426 0 469888 260768 81920 122 1425
1427 0 469728 260640 81760 96 1426
1428 0 469536 260608 81600 75 1427
1429 0 469312 260608 81400 80 1428
1430 0 469440 260800 81400 45 1429
1431 0 469888 260800 81960 120 1426
1432 0 469888 261024 82120 102 1431
1433 0 469792 261248 82240 140 1432
1434 0 469824 261504 82360 124 1433
1435 0 469920 261664 82600 135 1434
1436 0 469728 261856 82640 71 1435
1437 0 469600 262016 82800 71 1436
1438 0 469600 262208 82720 32 1437
1439 0 470016 261792 82800 51 1435
1440 0 470112 261952 83000 51 1439
1441 0 470176 262112 83200 90 1440
1442 0 470208 262368 83200 154 1441
1443 0 470368 262560 83160 122 1442
1444 0 470432 262816 83240 64 1443
1445 0 470464 263072 83320 32 1444
1446 0 470521.5 263224.3 83480 -1 1445
1447 0 470643.06 263251.3 83680 -1 1446
1448 0 471021.75 263478.12 83880 -1 1447
1449 0 471700.22 264078.62 83800 -1 1448
1450 0 471523.28 263707.06 84000 -1 1448
1451 0 470469.28 263746.6 79240 91 1313
1452 0 470362.56 264225.75 79240 160 1451
1453 0 470271.62 264248.1 79400 160 1452
1454 0 470146.16 264281.94 79480 160 1453
1455 0 470112.97 264316.9 79560 160 1454
1456 0 470106.94 264335 79600 160 1455
1457 0 471034.3 263158.94 79040 134 1312
1458 0 470995.5 262992.44 78800 51 1457
1459 0 471036.03 262936.38 78600 51 1458
1460 0 471032.9 262991.53 78400 51 1459
1461 0 471122.25 263060.28 78320 115 1460
1462 0 471034.8 263170.4 78160 115 1461
1463 0 471012.75 263198.2 78120 71 1462
1464 0 471087.25 263184.5 78080 71 1463
1465 0 471309.75 263143.94 77960 101 1464
1466 0 471480.44 263148.94 77880 80 1465
1467 0 471816.5 263011.56 77800 32 1466
1468 0 471899.94 262803.62 77720 122 1467
1469 0 471871.5 262716.6 77600 122 1468
1470 0 471856.56 262693.3 77480 81 1469
1471 0 471801.56 262631.56 77360 81 1470
1472 0 471728.12 262583.62 77280 81 1471
1473 0 471476.5 262291.34 77120 128 1472
1474 0 471472 262278.75 77080 128 1473
1475 0 471460.16 262241.94 76960 128 1474
1476 0 471424.94 262219.56 76840 135 1475
1477 0 471355.8 262267.62 76720 135 1476
1478 0 471169.4 262407.28 76720 71 1477
1479 0 471043.47 262431.53 76640 71 1478
1480 0 471348 262154.7 76640 71 1477
1481 0 470943.5 263111.56 77760 71 1464
1482 0 470777.3 263076.56 77680 71 1481
1483 0 470758.8 263057.7 77600 51 1482
1484 0 467847.66 267425.2 80320 137 1240
1485 0 467704.56 267405.62 80480 137 1484
1486 0 467584.84 266792.25 78160 128 1221
1487 0 467734.8 266509.44 78160 128 1486
1488 0 469440 267328 77680 51 1215
1489 0 469696 267328 77680 80 1488
1490 0 469952 267456 77640 75 1489
1491 0 470208 267488 77640 60 1490
1492 0 470464 267616 77640 80 1491
1493 0 470720 267712 77680 80 1492
1494 0 470976 267840 77680 75 1493
1495 0 471200 267936 77600 80 1494
1496 0 471456 268000 77520 51 1495
1497 0 471712 268064 77440 64 1496
1498 0 471968 268096 77360 60 1497
1499 0 472224 268128 77320 64 1498
1500 0 472480 268160 77280 71 1499
1501 0 472672 268224 77120 75 1500
1502 0 472928 268256 77120 120 1501
1503 0 473184 268288 77120 98 1502
1504 0 473440 268352 77120 137 1503
1505 0 473472 268576 77240 163 1504
1506 0 473632 268736 77440 204 1505
1507 0 473792 268800 77680 148 1506
1508 0 474048 268800 77680 164 1507
1509 0 474304 268800 77760 107 1508
1510 0 474496 268864 77920 96 1509
1511 0 474752 268992 78000 80 1510
1512 0 474848 269088 78120 75 1511
1513 0 475008 269216 78320 102 1512
1514 0 475200 269344 78480 71 1513
1515 0 475296 269600 78480 107 1514
1516 0 475456 269792 78520 115 1515
1517 0 475648 269856 78520 102 1516
1518 0 474656 269280 78120 101 1512
1519 0 474464 269440 78200 51 1518
1520 0 474240 269568 78280 32 1519
1521 0 474112 269664 78480 120 1520
1522 0 474304 269760 78680 104 1521
1523 0 474464 269824 78880 40 1522
1524 0 466462.78 263857.44 75440 226 1187
1525 0 466619.25 264091.53 75560 163 1524
1526 0 466739.44 264158.8 75680 178 1525
1527 0 466974.88 264214.03 75840 178 1526
1528 0 467014.2 264217.78 75880 178 1527
1529 0 466091.06 261404.9 73880 140 1172
1530 0 466322.6 261330.58 73760 81 1529
1531 0 466622.88 261177.42 73680 102 1530
1532 0 466722.3 261013.33 73640 80 1531
1533 0 467603.1 260550.14 73560 128 1532
1534 0 467832.56 260457.67 73600 136 1533
1535 0 468062.2 260365.16 73640 203 1534
1536 0 468310.38 260181.5 73760 181 1535
1537 0 468398.03 260081.33 73840 178 1536
1538 0 468525.94 260012.72 73960 178 1537
1539 0 468870.1 260544.77 73960 175 1538
1540 0 468543.03 259885.2 74120 178 1538
1541 0 468638.78 259588.48 74200 175 1540
1542 0 468702.7 259514.72 74320 175 1541
1543 0 468772.4 259532.78 74400 175 1542
1544 0 469974.25 259768.34 73960 40 1538
1545 0 469958.9 259684.98 74120 40 1544
1546 0 469794.34 259512.25 74280 40 1545
1547 0 469677.97 259245.16 74360 40 1546
1548 0 469650.53 259229.88 74440 40 1547
1549 0 470707.34 259751.3 73960 168 1544
1550 0 470802.28 259733.53 73840 168 1549
1551 0 471014 259729.92 73720 202 1550
1552 0 471354.5 259725.45 73600 197 1551
1553 0 471509.7 259800.31 73520 163 1552
1554 0 471503.47 259871.55 73440 163 1553
1555 0 472263.34 260031.58 73440 51 1554
1556 0 472879.28 260071.58 73440 172 1555
1557 0 473018.7 260020.27 73560 172 1556
1558 0 473013.7 259944.62 73760 172 1557
1559 0 472940.06 259901.58 73880 172 1558
1560 0 472999.06 259899.77 73960 172 1559
1561 0 473018.5 259944.89 74080 150 1560
1562 0 473141.25 260004.69 74160 150 1561
1563 0 473149.38 260062.86 74240 75 1562
1564 0 473125.53 260054.8 74280 150 1563
1565 0 473048.56 260028.34 74400 150 1564
1566 0 471522.66 259900.42 73360 172 1554
1567 0 471650.12 259769.02 73240 172 1566
1568 0 471866.56 259768.72 73120 107 1567
1569 0 472041.97 259767.28 73000 81 1568
1570 0 472179.2 259728.1 72880 104 1569
1571 0 472265.66 259696.34 72760 104 1570
1572 0 472730 260122.03 72760 32 1571
1573 0 472334.25 260493.58 72840 32 1572
1574 0 472065.88 260764.31 72760 64 1573
1575 0 471933.9 261157.98 72760 60 1574
1576 0 472229.3 261548.66 72720 108 1575
1577 0 472456.72 261606.39 72840 107 1576
1578 0 472689.12 261791.64 72720 98 1577
1579 0 472969.75 261886.6 72600 102 1578
1580 0 472936.3 261873.34 72440 102 1579
1581 0 472928.25 261906.25 72400 102 1580
1582 0 472904.84 262005.77 72280 102 1581
1583 0 472173.38 261456.42 72640 108 1576
1584 0 472125 261418.89 72520 108 1583
1585 0 472085.12 261416.9 72440 102 1584
1586 0 472088.88 261391.78 72320 102 1585
1587 0 472284.9 259980.64 72680 104 1571
1588 0 472232.5 260179.69 72600 32 1587
1589 0 472152.7 260223.94 72560 32 1588
1590 0 472650.6 259548.69 72640 120 1571
1591 0 472722.12 259497.31 72560 120 1590
1592 0 472966.56 259292.3 72480 91 1591
1593 0 473169.72 259236.08 72360 91 1592
1594 0 473534.8 258903.98 72320 64 1593
1595 0 473613.5 258728.8 72240 71 1594
1596 0 473557.6 258248.95 72160 64 1595
1597 0 473513.94 258023.44 72080 32 1596
1598 0 473335.2 257867.45 72000 64 1597
1599 0 473290.06 257793.19 71920 64 1598
1600 0 473282.97 257843.25 71840 64 1599
1601 0 472863.16 257269.31 71840 81 1600
1602 0 472535.22 256928.19 71840 60 1601
1603 0 472455.34 256574.89 71840 102 1602
1604 0 472783.4 256261.61 71840 80 1603
1605 0 473125.25 255994.6 71760 150 1604
1606 0 473405.25 255586.89 71760 248 1605
1607 0 473525.12 255394.16 71880 204 1606
1608 0 473682.84 255259.22 72000 120 1607
1609 0 473845.06 255102.25 72160 128 1608
1610 0 473974.16 254973.64 72280 128 1609
1611 0 474214.16 254749.47 72280 181 1610
1612 0 474005.62 254591.27 72360 101 1611
1613 0 474005.78 254464.86 72480 32 1612
1614 0 474037.34 254420.39 72600 32 1613
1615 0 474073.5 254311.97 72720 32 1614
1616 0 474054 254296 72760 32 1615
1617 0 474097.56 254326.45 72800 32 1616
1618 0 474136.3 254329.48 72880 32 1617
1619 0 474226.2 254238.66 72960 40 1618
1620 0 474466.78 253951.84 73040 60 1619
1621 0 474538.5 253894 73080 60 1620
1622 0 475337.25 253697.62 73080 102 1621
1623 0 476170.38 253428.12 73120 104 1622
1624 0 476241.03 253355.44 73080 104 1623
1625 0 476219.88 253401.1 73200 104 1623
1626 0 476574.1 253094.7 73280 96 1625
1627 0 476907.88 252930.3 73320 60 1626
1628 0 477044.88 252784.47 73360 60 1627
1629 0 477023.7 252835.84 73480 96 1628
1630 0 477066.22 253075.25 73640 75 1629
1631 0 477094.94 253071.67 73720 75 1630
1632 0 477086.88 253062.42 73760 75 1631
1633 0 477091.7 252418.31 73320 102 1628
1634 0 477151.38 252368.11 73280 71 1633
1635 0 477291.1 252148.47 73200 71 1634
1636 0 477702.84 251829.75 73160 51 1635
1637 0 477574 251791 73280 51 1636
1638 0 477444.56 251752.2 73400 51 1637
1639 0 477430.1 251734.4 73480 64 1638
1640 0 477283.8 251762.83 73600 64 1639
1641 0 477300.94 251836.56 73720 51 1640
1642 0 477298.47 251878.53 73800 51 1641
1643 0 477990.5 251805.81 73440 51 1636
1644 0 477577.22 251807.39 73000 51 1636
1645 0 477509.9 251854.25 72880 163 1644
1646 0 477493.12 251814.56 72720 75 1645
1647 0 477503.62 251860.27 72640 75 1646
1648 0 477195.94 252865.05 72600 64 1647
1649 0 477059.9 252995 72640 71 1648
1650 0 477552.12 251819.33 72520 32 1647
1651 0 477550.06 251836.27 72360 32 1650
1652 0 477530.75 251898.81 72240 64 1651
1653 0 477344.72 252160.36 72120 32 1652
1654 0 477347.12 252250.88 71920 98 1653
1655 0 477326.44 252335.44 71760 98 1654
1656 0 474268.25 254485.48 72760 32 1616
1657 0 474689.9 254451.61 72240 101 1611
1658 0 474769.6 254368.14 72200 101 1657
1659 0 474696.25 254398.39 72120 101 1658
1660 0 474714.53 254482.98 72000 101 1659
1661 0 473381.97 255556.62 71720 248 1606
1662 0 473310 255503.89 71640 137 1661
1663 0 473189.9 255483.08 71520 137 1662
1664 0 473057.38 255436.47 71400 128 1663
1665 0 472933.6 255347.61 71320 128 1664
1666 0 472749.22 254780.23 71160 154 1665
1667 0 472693.47 254624.42 71000 251 1666
1668 0 472657.97 254495.92 70880 206 1667
1669 0 472590.03 254439.67 70720 141 1668
1670 0 472507.9 254371.45 70600 168 1669
1671 0 472441.75 254268.81 70440 168 1670
1672 0 472374.12 254228.1 70280 164 1671
1673 0 472357.47 254151.5 70160 164 1672
1674 0 472325.38 254080.03 70040 108 1673
1675 0 472185.03 254004.23 69880 124 1674
1676 0 472149.03 253879.45 69800 124 1675
1677 0 472065.38 253772.6 69680 115 1676
1678 0 472065.2 253713.33 69560 115 1677
1679 0 472228.44 253643.95 69400 120 1678
1680 0 472245.6 253604.45 69320 120 1679
1681 0 472318.2 253559.2 69200 91 1680
1682 0 472327.94 253535.08 69080 91 1681
1683 0 472316.94 253568.34 68960 91 1682
1684 0 472637.94 253440.64 68800 40 1683
1685 0 472717.5 253409.05 68760 40 1684
1686 0 472697 253240.95 68600 32 1685
1687 0 472584.8 252952.08 68560 60 1686
1688 0 473013.47 253317.03 68760 40 1685
1689 0 473141.47 253125 68760 32 1688
1690 0 473045.12 253000.92 68600 32 1689
1691 0 472125.53 253533.11 68760 64 1684
1692 0 472677.9 254456.48 71120 206 1668
1693 0 472745.84 254416.86 71280 251 1692
1694 0 472766.16 254527.67 71440 251 1693
1695 0 473417.53 257925.75 71680 176 1600
1696 0 473426.5 257915 71600 176 1695
1697 0 473434.72 257903.61 71520 168 1696
1698 0 473434.06 257904.23 71360 168 1697
1699 0 473552.66 257908.36 71160 186 1698
1700 0 473637.25 257884.89 71000 135 1699
1701 0 473750.66 257919.48 70880 135 1700
1702 0 473770.25 257916.47 70760 108 1701
1703 0 473870.12 257928 70640 108 1702
1704 0 473938.5 257908.66 70520 150 1703
1705 0 474102.8 257839.61 70400 139 1704
1706 0 474137.6 257799.61 70360 139 1705
1707 0 474310.28 257740.9 70240 192 1706
1708 0 473546.38 257884.84 70240 108 1707
1709 0 473505.97 257860.67 70160 108 1708
1710 0 473497.03 257832.58 70080 150 1709
1711 0 474465.97 257668.22 70120 175 1707
1712 0 474622.44 257614.92 70000 175 1711
1713 0 474614.47 257624.8 69960 175 1712
1714 0 474749.6 257552.38 69760 104 1713
1715 0 475005.56 257500.28 69760 96 1714
1716 0 475289.47 257260.17 69760 128 1715
1717 0 475293.66 257140.34 69880 128 1716
1718 0 475367.53 257091.53 69920 86 1717
1719 0 475250 257227.23 69720 128 1716
1720 0 475250.2 257320.05 69680 128 1716
1721 0 475229.25 257352.67 69640 128 1720
1722 0 475386.56 257441.22 69520 86 1721
1723 0 475810.56 257403.88 69480 32 1722
1724 0 476274.6 257179.64 69480 32 1723
1725 0 476385.97 257068.1 69320 51 1724
1726 0 476565.88 257023.8 69160 60 1725
1727 0 476639.84 256846.12 69080 51 1726
1728 0 476741.72 256764 68960 51 1727
1729 0 476770.3 256705.27 68840 71 1728
1730 0 476833.84 256519.12 68720 153 1729
1731 0 476798.53 256451.27 68640 153 1730
1732 0 476782.53 256455.02 68520 150 1731
1733 0 476780.44 256432.84 68400 150 1732
1734 0 476742.66 256439.45 68320 150 1733
1735 0 476762.5 256435 68280 150 1734
1736 0 476782.03 256430.72 68240 150 1735
1737 0 476738.06 256327.88 68120 107 1736
1738 0 476669.28 256279.03 68000 107 1737
1739 0 476646.6 256262.33 67960 107 1738
1740 0 476514.4 256192 67840 115 1739
1741 0 476507.1 256148.55 67720 115 1740
1742 0 476584.6 256056.88 67600 115 1741
1743 0 476677.1 255969.61 67480 51 1742
1744 0 476692.3 255866.4 67360 64 1743
1745 0 476724.88 255865.77 67240 64 1744
1746 0 476511.12 255911.02 67120 32 1745
1747 0 476349.53 255986.86 67000 101 1746
1748 0 476101.66 256136.73 66840 122 1747
1749 0 475911.94 256265.39 66720 115 1748
1750 0 475584.7 256565.9 66680 51 1749
1751 0 475148.06 256699.4 66680 75 1750
1752 0 474392.38 256806.97 66680 64 1751
1753 0 474558.97 256854.8 66760 98 1752
1754 0 474444.44 256795.53 66600 64 1752
1755 0 473865.16 256642.42 66480 51 1754
1756 0 473332.8 256226.47 66480 128 1755
1757 0 473318.5 256242.25 66560 128 1756
1758 0 473312.3 256251.78 66600 128 1757
1759 0 473176.47 256314.34 66720 131 1758
1760 0 473171.34 256291.67 66760 131 1759
1761 0 473161.66 256247.48 66840 131 1760
1762 0 473174.72 256220.53 66960 131 1761
1763 0 473262.56 256253.9 67080 131 1762
1764 0 473370.53 256213.69 67200 128 1763
1765 0 473381.84 256271.17 67280 128 1764
1766 0 473366.84 256289.34 67360 128 1765
1767 0 473315.5 256119.31 66400 128 1756
1768 0 473167.75 256042.75 66360 131 1767
1769 0 473020.3 256005.84 66240 157 1768
1770 0 472987.75 255941.98 66120 60 1769
1771 0 472987.47 256074.19 66000 60 1770
1772 0 473143.56 256414.22 66000 131 1771
1773 0 473076.12 256466.14 65920 131 1772
1774 0 475799.3 257421.48 69360 32 1723
1775 0 475814.94 257479.38 69200 32 1774
1776 0 475871.7 257515.3 69080 32 1775
1777 0 475881.25 257534.4 69040 32 1776
1778 0 474234.5 257616.83 69960 192 1713
1779 0 471514.1 259992.72 73280 172 1566
1780 0 471318.12 260280.84 73280 164 1779
1781 0 468247.12 260450.03 73560 203 1535
1782 0 468278.22 260516.67 73520 203 1781
1783 0 468199.62 260624.14 73440 136 1782
1784 0 467794.44 260405.72 73760 136 1534
1785 0 467950.53 260272.92 73920 203 1784
1786 0 467918.84 260209.05 74080 203 1785
1787 0 467800.5 260274.25 74200 203 1786
1788 0 467761.44 260296.12 74240 203 1787
1789 0 467622.34 260457.69 74320 115 1788
