# Supplementary material for: Connectomics Analysis Reveals First-, Second-, and Third-Order Thermosensory and Hygrosensory Neurons in the Adult Drosophila Brain
Source: Curr Biol. 2020 Aug 17;30(16):3167–3182.e4. doi: 10.1016/j.cub.2020.06.028 (PMC7443704; doi:10.1016/j.cub.2020.06.028)
Supplement: Data S1. Skeletons and Meshes, Related to STAR Methods — marin2020-skeletons contains files describing the morphology of each neuron in this study (in FAFB14 space, .swc format). glomeruli_meshes contains the glomerular meshes (in FAFB14 space, .stl format). neuropil_meshes contains the glomerular meshes (in FAFB14 space, .stl format). [file mmc5.zip › VP_SI/marin2020-skeletons/3813442.swc]

# SWC format file
# based on specifications at http://www.neuronland.org/NLMorphologyConverter/MorphologyFormats/SWC/Spec.html
# Created by nat::write.neuron.swc
# PointNo Label X Y Z Radius Parent 
1 0 431296 295073 55040 2090 -1
2 0 432736 294013 55200 -1 1
3 0 433532 293445 55280 -1 2
4 0 434004 293193 55400 -1 3
5 0 434144 293069 55520 -1 4
6 0 434304 292945 55640 -1 5
7 0 434592 292765 55760 -1 6
8 0 434844 292569 55840 -1 7
9 0 435204 292445 55920 -1 8
10 0 435552 292289 56000 -1 9
11 0 436100 292109 56080 -1 10
12 0 436664 291917 56160 -1 11
13 0 438912 291633 56160 -1 12
14 0 439088 291605 56280 -1 13
15 0 439384 291381 56360 -1 14
16 0 439676 290949 56480 -1 15
17 0 439796 290777 56600 -1 16
18 0 439924 290597 56720 -1 17
19 0 440000 290473 56840 -1 18
20 0 440088 290353 56960 -1 19
21 0 440192 290129 57080 -1 20
22 0 440180 289841 57240 -1 21
23 0 440316 289757 57360 -1 22
24 0 440444 289645 57480 -1 23
25 0 440528 289525 57560 -1 24
26 0 440636 289397 57680 -1 25
27 0 440688 289277 57840 -1 26
28 0 440764 289121 57960 -1 27
29 0 440808 289025 58080 -1 28
30 0 440876 288889 58160 -1 29
31 0 440948 288685 58280 -1 30
32 0 441056 288561 58400 -1 31
33 0 441148 288425 58520 -1 32
34 0 441212 288313 58640 -1 33
35 0 441276 288245 58760 -1 34
36 0 441352 288169 58880 -1 35
37 0 441608 288001 59000 -1 36
38 0 441824 287857 59120 -1 37
39 0 441920 287817 59240 -1 38
40 0 442112 287741 59360 -1 39
41 0 442284 287657 59480 -1 40
42 0 442440 287569 59600 -1 41
43 0 442620 287493 59720 -1 42
44 0 442752 287445 59840 -1 43
45 0 442988 287333 60000 -1 44
46 0 443212 287261 60120 -1 45
47 0 443492 287005 60240 -1 46
48 0 443828 286677 60360 -1 47
49 0 443956 286529 60480 -1 48
50 0 444116 286409 60600 -1 49
51 0 444384 286097 60680 -1 50
52 0 444540 286013 60840 -1 51
53 0 444724 286013 60960 -1 52
54 0 444924 285857 61080 -1 53
55 0 445096 285993 61200 -1 54
56 0 445216 285965 61320 -1 55
57 0 445356 285957 61440 -1 56
58 0 445556 285897 61560 -1 57
59 0 445700 285861 61680 -1 58
60 0 445880 285773 61800 -1 59
61 0 445984 285757 61920 -1 60
62 0 446144 285729 62040 -1 61
63 0 446204 285681 62160 -1 62
64 0 446348 285649 62280 -1 63
65 0 446516 285573 62400 -1 64
66 0 446600 285541 62560 -1 65
67 0 446528 285341 62680 -1 66
68 0 446520 285301 62760 -1 67
69 0 446548 285193 62880 -1 68
70 0 446568 285089 63040 -1 69
71 0 446620 284921 63200 -1 70
72 0 446664 284789 63320 -1 71
73 0 446688 284701 63440 -1 72
74 0 446732 284621 63560 -1 73
75 0 446756 284497 63680 -1 74
76 0 446904 284297 63800 -1 75
77 0 447120 284077 63960 -1 76
78 0 447276 283941 64120 -1 77
79 0 447260 283841 64280 -1 78
80 0 447228 283757 64440 -1 79
81 0 447188 283741 64560 -1 80
82 0 447100 283657 64680 -1 81
83 0 447132 283445 64800 -1 82
84 0 447192 283277 64920 -1 83
85 0 447232 283053 65040 -1 84
86 0 447264 282821 65160 -1 85
87 0 447332 282605 65320 -1 86
88 0 447356 282381 65480 -1 87
89 0 447352 282177 65640 -1 88
90 0 447392 282033 65760 -1 89
91 0 447360 281769 65880 -1 90
92 0 447352 281657 66000 -1 91
93 0 447396 281505 66120 -1 92
94 0 447452 281381 66240 -1 93
95 0 447460 281217 66400 -1 94
96 0 447540 281013 66520 -1 95
97 0 447540 280745 66640 -1 96
98 0 447520 280553 66760 -1 97
99 0 447584 280325 66880 -1 98
100 0 447672 280089 67000 -1 99
101 0 447732 279889 67120 -1 100
102 0 447700 279693 67240 -1 101
103 0 447608 279549 67360 -1 102
104 0 447480 279461 67480 -1 103
105 0 447332 279325 67600 -1 104
106 0 447168 279193 67720 -1 105
107 0 447072 279045 67840 -1 106
108 0 446992 278757 67960 -1 107
109 0 446984 278529 68080 124 108
110 0 446968 278305 68240 124 109
111 0 446948 278117 68360 124 110
112 0 446856 277945 68480 124 111
113 0 446652 277689 68640 104 112
114 0 446556 277501 68760 80 113
115 0 446448 277313 68880 75 114
116 0 446340 277145 69000 75 115
117 0 446236 276973 69120 108 116
118 0 446148 276793 69280 150 117
119 0 446144 276641 69440 160 118
120 0 446104 276509 69600 156 119
121 0 446044 276365 69720 102 120
122 0 445892 276177 69880 120 121
123 0 445808 276049 70040 120 122
124 0 445764 275929 70200 124 123
125 0 445652 275801 70360 91 124
126 0 445496 275577 70520 107 125
127 0 445376 275393 70680 108 126
128 0 445296 275229 70800 98 127
129 0 445200 275073 71000 98 128
130 0 445120 274929 71160 81 129
131 0 445060 274797 71320 91 130
132 0 444968 274645 71480 107 131
133 0 444904 274509 71640 107 132
134 0 444856 274349 71800 136 133
135 0 444760 274181 71960 136 134
136 0 444620 274005 72040 80 135
137 0 444508 273825 72160 75 136
138 0 444424 273669 72280 81 137
139 0 444368 273501 72440 80 138
140 0 444332 273393 72560 80 139
141 0 444284 273217 72720 81 140
142 0 444264 273061 72880 75 141
143 0 444184 272945 73040 81 142
144 0 444172 272825 73200 108 143
145 0 444168 272653 73360 108 144
146 0 444144 272517 73520 98 145
147 0 444104 272357 73680 102 146
148 0 444048 272233 73800 101 147
149 0 444020 272029 73960 81 148
150 0 443968 271869 74120 91 149
151 0 443900 271677 74280 120 150
152 0 443872 271509 74440 120 151
153 0 443880 271445 74600 131 152
154 0 443852 271373 74720 131 153
155 0 443804 271265 74880 104 154
156 0 443756 271169 75000 75 155
157 0 443588 271033 75120 108 156
158 0 443520 270933 75240 108 157
159 0 443460 270857 75360 122 158
160 0 443408 270681 75480 107 159
161 0 443376 270581 75640 107 160
162 0 443328 270525 75760 81 161
163 0 443272 270417 75880 81 162
164 0 443208 270313 76040 98 163
165 0 443140 270229 76160 90 164
166 0 443080 270161 76280 90 165
167 0 443004 270045 76440 75 166
168 0 442940 269945 76600 75 167
169 0 442840 269869 76760 71 168
170 0 442808 269777 76920 71 169
171 0 442772 269665 77080 60 170
172 0 442780 269573 77240 60 171
173 0 442760 269485 77360 60 172
174 0 442732 269409 77480 90 173
175 0 442704 269317 77600 90 174
176 0 442664 269157 77760 71 175
177 0 442588 269025 77880 71 176
178 0 442528 268909 78000 71 177
179 0 442456 268725 78160 115 178
180 0 442432 268613 78320 115 179
181 0 442348 268433 78480 75 180
182 0 442308 268369 78640 90 181
183 0 442268 268257 78800 108 182
184 0 442176 268185 78960 108 183
185 0 442084 268153 79120 90 184
186 0 441924 268037 79320 64 185
187 0 441804 267989 79480 98 186
188 0 441696 267945 79640 91 187
189 0 441572 267893 79840 107 188
190 0 441548 267897 79920 107 189
191 0 441452 267833 80040 107 190
192 0 441360 267705 80200 81 191
193 0 441320 267593 80360 101 192
194 0 441268 267409 80520 98 193
195 0 441228 267313 80640 75 194
196 0 441176 267213 80760 75 195
197 0 441112 267085 80880 104 196
198 0 441048 266985 81040 104 197
199 0 440996 266885 81160 86 198
200 0 440900 266757 81320 75 199
201 0 440836 266613 81480 81 200
202 0 440792 266461 81640 64 201
203 0 440740 266333 81800 64 202
204 0 440676 266181 81960 81 203
205 0 440612 266033 82160 98 204
206 0 440564 265929 82320 104 205
207 0 440508 265833 82480 104 206
208 0 440424 265709 82640 96 207
209 0 440364 265577 82800 98 208
210 0 440316 265449 82960 91 209
211 0 440268 265325 83080 91 210
212 0 440212 265177 83200 75 211
213 0 440204 265061 83280 75 212
214 0 440160 264933 83400 75 213
215 0 440108 264805 83480 40 214
216 0 440072 264645 83560 64 215
217 0 440040 264517 83640 64 216
218 0 440004 264397 83720 80 217
219 0 439952 264213 83840 81 218
220 0 439972 264009 83960 81 219
221 0 439980 263825 84080 81 220
222 0 440016 263597 84200 75 221
223 0 440040 263397 84320 71 222
224 0 440052 263301 84400 102 223
225 0 440056 263181 84480 102 224
226 0 440076 263009 84600 64 225
227 0 440144 262669 84680 96 226
228 0 440196 262541 84760 96 227
229 0 440240 262377 84840 124 228
230 0 440308 262233 84920 124 229
231 0 440372 262053 85000 80 230
232 0 440456 261825 85120 120 231
233 0 440544 261609 85200 101 232
234 0 440624 261397 85280 102 233
235 0 440664 261229 85360 96 234
236 0 440720 261069 85440 96 235
237 0 440792 260925 85520 81 236
238 0 440920 260621 85600 90 237
239 0 440992 260513 85680 75 238
240 0 441108 260345 85760 101 239
241 0 441264 260137 85840 75 240
242 0 441340 259977 85920 75 241
243 0 441544 259741 86000 120 242
244 0 441716 259393 86080 91 243
245 0 442128 258817 86120 81 244
246 0 442728 257853 86160 51 245
247 0 443096 257165 86200 124 246
248 0 443352 256733 86240 120 247
249 0 443616 256253 86280 86 248
250 0 444280 255305 86320 120 249
251 0 444896 254501 86360 60 250
252 0 445744 253645 86400 60 251
253 0 446324 253053 86480 75 252
254 0 446620 252773 86560 98 253
255 0 446912 252517 86640 90 254
256 0 447132 252301 86720 90 255
257 0 447300 252093 86760 80 256
258 0 447604 251821 86840 81 257
259 0 447924 251517 86880 75 258
260 0 448160 251301 86960 81 259
261 0 449256 250689 87000 107 260
262 0 450432 250037 86960 60 261
263 0 451032 249845 86920 51 262
264 0 451576 249557 86880 -1 263
265 0 452284 249209 86840 -1 264
266 0 453260 248653 86880 -1 265
267 0 453848 248493 86800 -1 266
268 0 454564 248289 86760 60 267
269 0 455028 248177 86680 75 268
270 0 455416 248129 86600 71 269
271 0 455796 248101 86520 150 270
272 0 456052 248081 86400 102 271
273 0 456828 247681 86360 71 272
274 0 457084 247629 86240 102 273
275 0 457324 247609 86120 86 274
276 0 457632 247425 86040 60 275
277 0 457956 247233 85920 71 276
278 0 458476 246985 85800 80 277
279 0 458836 246857 85720 71 278
280 0 459320 246509 85600 81 279
281 0 459520 246429 85520 81 280
282 0 460688 246129 85560 60 281
283 0 461292 245969.11 85640 75 282
284 0 462188 245693.11 85640 60 283
285 0 462960 245603.06 85600 115 284
286 0 463924 245373.03 85640 51 285
287 0 465136 245145.03 85680 51 286
288 0 465336 245095.11 85720 71 287
289 0 466252 244955.11 85680 96 288
290 0 466720 244807.11 85640 71 289
291 0 467224 244617.06 85600 51 290
292 0 467776 244477.06 85560 64 291
293 0 468128 244357.06 85480 75 292
294 0 468644 244319.03 85360 51 293
295 0 468940 244259.03 85280 40 294
296 0 469132 244227.03 85160 40 295
297 0 469420 244159.03 85080 40 296
298 0 469764 244079.03 85000 -1 297
299 0 469984 243997.06 84960 96 298
300 0 470464 243809.06 85040 96 299
301 0 470868 243665.06 85080 51 300
302 0 471448 243483.03 85160 60 301
303 0 471772 243389.14 85280 60 302
304 0 472088 243225.14 85360 60 303
305 0 472364 243041.14 85400 60 304
306 0 472760 242713.14 85360 60 305
307 0 473112 242511.11 85280 150 306
308 0 473800 242267.11 85360 128 307
309 0 474436 241983.11 85360 104 308
310 0 474636 241919.11 85480 120 309
311 0 474664 241951.11 85600 98 310
312 0 474692 242015.11 85720 98 311
313 0 474772 242083.11 85840 71 312
314 0 474780 242063.11 85960 71 313
315 0 474720 241967.11 86080 71 314
316 0 474820 241983.11 86200 71 315
317 0 474872 241863.11 86320 71 316
318 0 474884 241811.11 86440 108 317
319 0 474816 241779.11 86560 108 318
320 0 474764 241783.11 86680 107 319
321 0 474632 241701.06 86840 107 320
322 0 474692 241655.03 87000 96 321
323 0 474704 241645.03 87080 96 322
324 0 475008 240911.06 87800 75 323
325 0 475032 240831.06 87920 115 324
326 0 475060 240767.06 88040 115 325
327 0 475076 240691.06 88160 115 326
328 0 475108 240603.06 88320 115 327
329 0 475324 240455.06 88440 115 328
330 0 475568 240345.03 88520 -1 329
331 0 475692 240263.03 88560 -1 330
332 0 475712 240375.03 88600 -1 331
333 0 475592 240657.2 88640 -1 332
334 0 475512 241553.2 88680 -1 333
335 0 475416 240275.17 88720 -1 334
336 0 475368 240051.17 88760 -1 335
337 0 475332 239901.14 88800 -1 336
338 0 475196 239697.14 89000 -1 337
339 0 475192 239523.11 89200 -1 338
340 0 475180 239449.06 89360 -1 339
341 0 475240 239217.06 89520 -1 340
342 0 475272 239137.06 89680 -1 341
343 0 475324 239029.06 89800 -1 342
344 0 475476 238973.06 89960 -1 343
345 0 475648 238837.06 90080 -1 344
346 0 475740 238701.06 90240 -1 345
347 0 475784 238589.06 90320 -1 346
348 0 475876 238407.03 90480 -1 347
349 0 475860 238335.03 90560 -1 348
350 0 475276 238363.03 90600 -1 349
351 0 477596 238303.03 90640 -1 350
352 0 477532 238251.03 90680 -1 351
353 0 477548 238181.03 90720 -1 352
354 0 477628 238125.03 90800 -1 353
355 0 477724 238089.03 90920 -1 354
356 0 477696 237971.17 91040 -1 355
357 0 477744 237827.17 91200 -1 356
358 0 477848 237655.17 91360 -1 357
359 0 477940 237327.17 91440 -1 358
360 0 477964 237247.17 91600 -1 359
361 0 477916 237049.14 91720 -1 360
362 0 477996 236777.14 91840 -1 361
363 0 478148 236521.14 91960 -1 362
364 0 478288 236273.14 92040 -1 363
365 0 478488 235971.11 92120 -1 364
366 0 478704 235771.11 92280 -1 365
367 0 478792 235619.11 92400 -1 366
368 0 478916 235447.11 92520 -1 367
369 0 479004 235315.11 92640 -1 368
370 0 479120 235041.06 92800 -1 369
371 0 479404 234613.06 92880 -1 370
372 0 479532 234127.03 93000 -1 371
373 0 479652 233847.03 93040 -1 372
374 0 480056 233447.03 93520 -1 373
375 0 480604 233307.03 94120 -1 374
376 0 480744 233115.03 94320 -1 375
377 0 480872 232935.03 94560 -1 376
378 0 480916 232887.03 94680 -1 377
379 0 481008 232749.17 94800 -1 378
380 0 481116 232595.14 94920 -1 379
381 0 481220 232347.14 95040 -1 380
382 0 481560 231801.11 95080 -1 381
383 0 481816 231549.11 95200 -1 382
384 0 481904 231329.11 95440 -1 383
385 0 482036 231053.11 95600 -1 384
386 0 482256 230731.06 95800 -1 385
387 0 482556 230451.06 96040 -1 386
388 0 482684 230195.06 96320 -1 387
389 0 482704 230059.06 96440 -1 388
390 0 482712 229999.06 96560 -1 389
391 0 482724 229935.06 96720 -1 390
392 0 482748 229875.06 96800 -1 391
393 0 482784 229819.06 96920 -1 392
394 0 482828 229771.06 97040 -1 393
395 0 482844 229711.06 97160 -1 394
396 0 482856 229635.06 97240 -1 395
397 0 482864 229563.06 97360 -1 396
398 0 482940 229475.06 97440 -1 397
399 0 482976 229329.03 97600 -1 398
400 0 483048 228969.03 97640 -1 399
401 0 483120 228725.03 97760 -1 400
402 0 483128 228593.03 97880 -1 401
403 0 483128 228565.03 98000 -1 402
404 0 483144 228489.03 98120 -1 403
405 0 483144 228449.03 98200 -1 404
406 0 483112 228397.03 98320 -1 405
407 0 483156 228391.11 98440 -1 406
408 0 483124 228361.06 98560 -1 407
409 0 483164 228281.06 98680 -1 408
410 0 483260 228173.06 98760 -1 409
411 0 483440 227929.06 98880 -1 410
412 0 483552 227717.06 98960 -1 411
413 0 483632 227557.06 99040 -1 412
414 0 483668 227359.03 99160 -1 413
415 0 483624 227171.03 99320 -1 414
416 0 483640 227063.03 99440 -1 415
417 0 483652 226955.03 99520 -1 416
418 0 483736 226847.03 99640 -1 417
419 0 483888 226719.03 99720 -1 418
420 0 484084 226645.11 99840 -1 419
421 0 484352 226525.11 99960 -1 420
422 0 484528 226381.11 100040 -1 421
423 0 484728 226269.11 100120 -1 422
424 0 484808 226143.06 100240 -1 423
425 0 484904 225931.06 100360 -1 424
426 0 484920 225731.06 100480 -1 425
427 0 484936 225635.06 100560 -1 426
428 0 484980 225603.06 100680 -1 427
429 0 484992 225579.06 100800 -1 428
430 0 485024 225587.06 100960 -1 429
431 0 485276 225249.03 101360 -1 430
432 0 485408 225073.03 101480 -1 431
433 0 485500 224905.03 101600 -1 432
434 0 485564 224805.03 101800 -1 433
435 0 485616 224689.03 101880 -1 434
436 0 485684 224513.03 102040 -1 435
437 0 485748 224385.03 102160 -1 436
438 0 485792 224145.03 102320 -1 437
439 0 485860 223967.06 102480 -1 438
440 0 485868 223935.06 102560 -1 439
441 0 485916 223653.03 102640 -1 440
442 0 485808 223345.03 102760 -1 441
443 0 485808 223243.03 102920 -1 442
444 0 485807.62 223192.92 102960 -1 443
445 0 485808 223077.03 103000 -1 444
446 0 485752 222725.06 103400 -1 445
447 0 485876 222569.06 103760 -1 446
448 0 486200 222101.06 104160 -1 447
449 0 486288 221885.06 104520 -1 448
450 0 486200 221597.06 104720 -1 449
451 0 486016 221281.03 105080 -1 450
452 0 486044 220977.03 105400 -1 451
453 0 486288 220613.03 105760 -1 452
454 0 486288 220249.03 105920 -1 453
455 0 486240 219797.06 106200 -1 454
456 0 486208 219601.11 106320 -1 455
457 0 486120 219097.14 106640 -1 456
458 0 486048 218817.14 106920 -1 457
459 0 486056 218425.14 107240 -1 458
460 0 486132 218213.03 107480 -1 459
461 0 486360 217725.03 107880 -1 460
462 0 486664 217361.03 108040 -1 461
463 0 487052 217005.06 108120 -1 462
464 0 487200 216777.06 108320 -1 463
465 0 487200 216537.06 108400 -1 464
466 0 487204 216285.06 108600 -1 465
467 0 487172 216133.03 108680 -1 466
468 0 487136 215989.03 108760 -1 467
469 0 487256 215761.06 109040 -1 468
470 0 487364 215565.06 109320 -1 469
471 0 487380 215437.06 109560 -1 470
472 0 487440 215101.06 109800 -1 471
473 0 487260 214865.06 110000 -1 472
474 0 486944 214617.06 110240 -1 473
475 0 486840 214373.11 110280 -1 474
476 0 486852 214237.11 110560 -1 475
477 0 486736 213761.11 110800 -1 476
478 0 486576 213349.11 111040 -1 477
479 0 486368 213089.03 111240 -1 478
480 0 486396 212937.03 111480 -1 479
481 0 486384 212605.03 111640 -1 480
482 0 486136 212133.03 111680 -1 481
483 0 485924 211881.06 111720 -1 482
484 0 485688 211509.06 112000 -1 483
485 0 485704 211213.06 112120 -1 484
486 0 485676 210809.06 112360 -1 485
487 0 485472 210505.11 112440 -1 486
488 0 485204 210241.11 112680 -1 487
489 0 484964 209993.11 112880 -1 488
490 0 484808 209749.11 113080 -1 489
491 0 484768 209357.11 113280 -1 490
492 0 484576 208929.14 113560 -1 491
493 0 484360 208185.14 113840 -1 492
494 0 484060 207389.03 113880 -1 493
495 0 483684 206565.06 113920 -1 494
496 0 483532 206093.11 114000 -1 495
497 0 483268 205609.11 114080 -1 496
498 0 482908 205161.11 114120 -1 497
499 0 482732 204677.14 114080 -1 498
500 0 482652 204505.14 113960 -1 499
501 0 482532 204337.14 113840 -1 500
502 0 482160 203897.17 113680 -1 501
503 0 481952 203585.17 113640 -1 502
504 0 481800 203297.17 113560 -1 503
505 0 481800 203041.17 113480 -1 504
506 0 481644 202797.2 113280 -1 505
507 0 481456 202649.2 113120 -1 506
508 0 481056 202445.2 113080 -1 507
509 0 480836 202285.2 112960 -1 508
510 0 480592 201817.2 112760 -1 509
511 0 480476 201629.2 112600 -1 510
512 0 480168 201125.23 112400 -1 511
513 0 479780 200657.23 112360 -1 512
514 0 479532 200361.23 112160 -1 513
515 0 479328 200285.23 112120 -1 514
516 0 479044 200201.23 112000 -1 515
517 0 478220 199889.27 111920 -1 516
518 0 477896 199697.27 111840 -1 517
519 0 477788 199397.27 111640 -1 518
520 0 477688 198925.27 111520 -1 519
521 0 477300 198377.31 111360 -1 520
522 0 476748 198029.31 111080 -1 521
523 0 476284 197777.31 110800 -1 522
524 0 475676 197625.03 110640 -1 523
525 0 475176 197005.03 110600 -1 524
526 0 474864 196717.06 110440 -1 525
527 0 474636 196457.06 110240 -1 526
528 0 474456 196117.06 110000 -1 527
529 0 474140 195773.06 109840 -1 528
530 0 473712 195465.11 109680 -1 529
531 0 473152 195229.11 109640 -1 530
532 0 472636 194781.14 109680 -1 531
533 0 472420 194577.14 109760 -1 532
534 0 472024 194325.14 109800 -1 533
535 0 471212 194193.14 109800 -1 534
536 0 470668 193925.17 109760 -1 535
537 0 469616 193193.03 109680 -1 536
538 0 468620 192609.06 109720 -1 537
539 0 467376 192065.11 109760 -1 538
540 0 465976 191773.14 109800 -1 539
541 0 465004 191149.17 109880 -1 540
542 0 464428 191037.17 109960 -1 541
543 0 463424 190753.2 110000 -1 542
544 0 462300 190289.2 110000 -1 543
545 0 460736 189937.23 110040 -1 544
546 0 459988 189785.27 109960 -1 545
547 0 459428 189377.27 109920 -1 546
548 0 459208 189201.03 109800 -1 547
549 0 458908 188977.06 109320 -1 548
550 0 458384 188913.06 109280 -1 549
551 0 458024 188913.06 109360 -1 550
552 0 457732 188881.06 109440 -1 551
553 0 457260 188897.06 109520 -1 552
554 0 456196 188657.11 109560 -1 553
555 0 455592 188425.11 109600 -1 554
556 0 454548 187929.14 109640 -1 555
557 0 453720 187345.14 109680 -1 556
558 0 453460 187265.03 109760 -1 557
559 0 453332 187197.03 109880 -1 558
560 0 452664 186993.06 110120 -1 559
561 0 451760 186733.06 110120 -1 560
562 0 451320 186689.06 110080 -1 561
563 0 450760 186441.11 110120 -1 562
564 0 450624 186353.11 110240 -1 563
565 0 449932 185969.14 110280 -1 564
566 0 449156 185997.14 110280 -1 565
567 0 448672 185901.17 110360 -1 566
568 0 448332 185849.17 110520 -1 567
569 0 447624 185501.17 110680 -1 568
570 0 447052 184989.2 110640 -1 569
571 0 446524 184861.2 110720 -1 570
572 0 446248 184897.2 110800 -1 571
573 0 445896 184853.2 110880 -1 572
574 0 445036 184589.23 111120 -1 573
575 0 444576 184277.23 111200 -1 574
576 0 444124 184249.23 111240 -1 575
577 0 443752 184221.27 111320 -1 576
578 0 443564 184181.27 111440 -1 577
579 0 443112 183757.31 111760 -1 578
580 0 442872 183549.31 111920 -1 579
581 0 442500 183461.03 112200 -1 580
582 0 441780 183317.03 112560 -1 581
583 0 440900 183081.03 112720 -1 582
584 0 440568 183121.03 113040 -1 583
585 0 440272 183093.03 113280 -1 584
586 0 439904 182881.03 113560 -1 585
587 0 439404 182761.03 113760 -1 586
588 0 438964 182345.03 113960 -1 587
589 0 438580 182189.03 114080 -1 588
590 0 438208 182005.06 114320 -1 589
591 0 438040 181853.06 114480 -1 590
592 0 437848 181825.06 114680 -1 591
593 0 437752 181741.06 114920 -1 592
594 0 437688 181597.06 115200 -1 593
595 0 437280 181269.06 115360 -1 594
596 0 437052 181113.06 115520 -1 595
597 0 436728 180881.03 115800 -1 596
598 0 436024 180649.03 116240 -1 597
599 0 435424 180529.03 116800 -1 598
600 0 435044 180465.03 117160 -1 599
601 0 434748 180597.03 117480 -1 600
602 0 434524 180585.03 117800 -1 601
603 0 434244 180645.03 118160 -1 602
604 0 433844 180357.03 118440 -1 603
605 0 433616 180341.03 118760 -1 604
606 0 433656 180445.03 119040 -1 605
607 0 433520 180441.03 119320 -1 606
608 0 433388 180429.03 119440 -1 607
609 0 433016 180405.06 119720 -1 608
610 0 432820 180441.06 120000 -1 609
611 0 432728 180593.06 120520 -1 610
612 0 432464 180549.06 120960 -1 611
613 0 431812 180545.06 121400 -1 612
614 0 431648 180677.06 121560 -1 613
615 0 431304 180453.11 122280 -1 614
616 0 430260 180109.11 122760 -1 615
617 0 429848 179937.14 123360 -1 616
618 0 429664 180109.14 123720 -1 617
619 0 429452 180033.14 124280 -1 618
620 0 429240 179813.14 124680 -1 619
621 0 429076 179741.14 125080 -1 620
622 0 428760 179649.14 125320 -1 621
623 0 428404 179517.03 125760 -1 622
624 0 428164 179413.03 126240 -1 623
625 0 427932 179261.03 126640 -1 624
626 0 427448 179297.03 127080 -1 625
627 0 427072 179161.06 127560 -1 626
628 0 426960 179145.06 127920 -1 627
629 0 426780 179093.06 128320 -1 628
630 0 426436 178929.06 128760 -1 629
631 0 426180 178873.06 129120 -1 630
632 0 426004 178829.06 129520 -1 631
633 0 425648 178757.06 129880 -1 632
634 0 425376 178813.06 130160 -1 633
635 0 425172 178781.11 130640 -1 634
636 0 424748 178721.11 131120 -1 635
637 0 424388 178733.11 131480 -1 636
638 0 424204 178753.11 131920 -1 637
639 0 424100 179041.11 132280 -1 638
640 0 424028 179153.03 132320 -1 639
641 0 423932 179301.03 132480 -1 640
642 0 423852 179353.03 132600 -1 641
643 0 423756 179405.03 132840 -1 642
644 0 423608 179441.03 133000 -1 643
645 0 423552 179433.06 133080 -1 644
646 0 423476 179341.06 133200 -1 645
647 0 423388 179185.11 133320 -1 646
648 0 423240 179129.14 133600 -1 647
649 0 423132 179217.14 134040 -1 648
650 0 422804 179229.14 134440 -1 649
651 0 422532 178933.14 134760 -1 650
652 0 422296 178873.03 135160 -1 651
653 0 421948 178781.03 135280 -1 652
654 0 421444 178381.06 135920 -1 653
655 0 421084 178285.06 136360 -1 654
656 0 420884 178225.06 136680 -1 655
657 0 420484 178037.06 137040 -1 656
658 0 420120 177957.06 137560 -1 657
659 0 419836 177917.06 137760 -1 658
660 0 419572 177781.03 138200 -1 659
661 0 419328 177733.03 138600 -1 660
662 0 419380 177859.02 138920 -1 661
663 0 419468 177903.02 139200 -1 662
664 0 419384 177667.02 139600 -1 663
665 0 419320 177649.02 139880 -1 664
666 0 418982 177669.02 140240 -1 665
667 0 418804 177577.02 140640 -1 666
668 0 418698 177193.02 141040 -1 667
669 0 418652 177101.03 141160 -1 668
670 0 418366 176901.05 141600 -1 669
671 0 418080 176701.05 141960 -1 670
672 0 417850 176449.05 142360 -1 671
673 0 417582 176247.02 142880 -1 672
674 0 417542 176151.02 143280 -1 673
675 0 417186 175775.02 143600 -1 674
676 0 416910 175257.02 144240 -1 675
677 0 416818 175123.02 144360 -1 676
678 0 416610 174853.03 144800 -1 677
679 0 416492 174779.03 145080 -1 678
680 0 416304 174523.05 145440 -1 679
681 0 416286 174569.05 145760 -1 680
682 0 416230 174425.05 145880 -1 681
683 0 416206 174391.02 145960 -1 682
684 0 416124 174225.02 146280 -1 683
685 0 415962 173969.02 146520 -1 684
686 0 415802 173657.03 146600 -1 685
687 0 415618 173529.05 146720 -1 686
688 0 415580 173515.02 146880 -1 687
689 0 415538 173427.02 147000 -1 688
690 0 415460 173321.02 147160 -1 689
691 0 415264 173195.02 147560 -1 690
692 0 415128 173193.02 147840 -1 691
693 0 414990 173215.02 147960 -1 692
694 0 414824 173173.02 148160 -1 693
695 0 414582 172983.02 148480 -1 694
696 0 414374 172799.02 148840 -1 695
697 0 414216 172639.02 149040 -1 696
698 0 414122 172539.03 149240 -1 697
699 0 413936 172389.03 149360 -1 698
700 0 413778 172315.03 149600 -1 699
701 0 413680 172625.03 149760 -1 700
702 0 413758 172777.03 149880 -1 701
703 0 413850 172987.03 150040 -1 702
704 0 413844 172945.03 150200 -1 703
705 0 413780 172727.03 150320 -1 704
706 0 413592 172343.03 150480 -1 705
707 0 413398 171961.03 150560 -1 706
708 0 413224 171677.05 150600 -1 707
709 0 412974 171249.02 150720 -1 708
710 0 412724 170803.03 151040 -1 709
711 0 412498 170345.05 151360 -1 710
712 0 412396 170251.05 151440 -1 711
713 0 412222 170085.06 151640 -1 712
714 0 412128 170033.06 152000 -1 713
715 0 412062 169845.06 152320 -1 714
716 0 411916 169549.06 152680 -1 715
717 0 411670 169217.08 152760 -1 716
718 0 411290 168897.08 152880 -1 717
719 0 410954 168417.11 153080 -1 718
720 0 410880 168187.11 153160 -1 719
721 0 410596 167961.12 153480 -1 720
722 0 410130 167645.12 153640 -1 721
723 0 409864 167521.02 153760 -1 722
724 0 409668 167541.02 153920 -1 723
725 0 409142 167243.03 154280 -1 724
726 0 408874 166989.03 154480 -1 725
727 0 408700 166805.05 154680 -1 726
728 0 408398 166597.05 154960 -1 727
729 0 408240 166443.06 155240 -1 728
730 0 408050 166361.06 155400 -1 729
731 0 407856 166261.08 155600 -1 730
732 0 407498 166113.08 155960 -1 731
733 0 407204 165919.08 156200 -1 732
734 0 406840 165657.11 156520 -1 733
735 0 406522 165463.11 156800 -1 734
736 0 405976 165117.12 157360 -1 735
737 0 405714 165061.12 157400 -1 736
738 0 405154 164971.02 157800 -1 737
739 0 404868 164875.02 158120 -1 738
740 0 404738 164755.02 158280 -1 739
741 0 404306 164625.03 158680 -1 740
742 0 404064 164593.03 158840 -1 741
743 0 403822 164573.03 159040 -1 742
744 0 403798 164507.05 159160 -1 743
745 0 403666 164469.06 159360 -1 744
746 0 403362 164359.06 159640 -1 745
747 0 403236 164285.02 159760 -1 746
748 0 402894 164007.02 160000 -1 747
749 0 402626 163687.02 160200 -1 748
750 0 402386 163595.03 160240 -1 749
751 0 402226 163503.03 160360 -1 750
752 0 402046 163435.03 160480 -1 751
753 0 401548 162969.05 160760 -1 752
754 0 401364 162795.05 160960 -1 753
755 0 401204 162719.06 161080 -1 754
756 0 400996 162589.08 161320 -1 755
757 0 400708 162447.08 161640 -1 756
758 0 400606 162489.11 161840 -1 757
759 0 400540 162533.02 161960 -1 758
760 0 400360 162463.02 162080 -1 759
761 0 400058 162341.02 162200 -1 760
762 0 399904 162301.02 162360 -1 761
763 0 399706 162283.02 162480 -1 762
764 0 399346 162221.03 162600 -1 763
765 0 399194 162147.03 162800 -1 764
766 0 398862 162035.05 163040 -1 765
767 0 398676 161901.05 163160 -1 766
768 0 398566 161829.05 163320 -1 767
769 0 398368 161645.05 163400 -1 768
770 0 398168 161509.05 163520 -1 769
771 0 397928 161391.06 163720 -1 770
772 0 397762 161219.06 163800 -1 771
773 0 397432 160883.08 163920 -1 772
774 0 397156 160547.11 164000 -1 773
775 0 396968 160335.12 164080 -1 774
776 0 396774 160225.12 164160 -1 775
777 0 396556 160163.12 164280 -1 776
778 0 396458 160151.02 164400 -1 777
779 0 396456 160145.02 164520 -1 778
780 0 396410 160125.02 164640 -1 779
781 0 396340 160075.02 164840 -1 780
782 0 396340 160075.02 165000 -1 781
783 0 395670 159851.02 165040 -1 782
784 0 395406 159459.03 165080 -1 783
785 0 394642 159075.03 165640 -1 784
786 0 394126 158695.03 165720 -1 785
787 0 393818 158459.03 165840 -1 786
788 0 393618 158307.03 166000 -1 787
789 0 393318 158175.03 166240 -1 788
790 0 392906 157879.03 166320 -1 789
791 0 392674 157683.06 166440 -1 790
792 0 392462 157491.11 166680 -1 791
793 0 392242 157295.11 166840 -1 792
794 0 391890 156963.11 167080 -1 793
795 0 391506 156639.11 167280 -1 794
796 0 391230 156419.11 167480 -1 795
797 0 390850 156127.14 167560 -1 796
798 0 390426 155819.14 167920 -1 797
799 0 390078 155483.14 168280 -1 798
800 0 389636.4 155249.4 168320 -1 799
801 0 389538.25 155191.52 168360 -1 800
802 0 389173.34 154958.83 168480 -1 801
803 0 388844.8 154982.38 168600 -1 802
804 0 388205.1 154861.25 168640 -1 803
805 0 387925.84 154415.19 168680 -1 804
806 0 387485.16 153976.19 168760 -1 805
807 0 386874.1 153823.61 168920 -1 806
808 0 386617.47 153694.69 169280 -1 807
809 0 386352.72 153349.81 169520 -1 808
810 0 385753.6 152982.36 169560 -1 809
811 0 384977.62 152446.53 169560 -1 810
812 0 384807.94 152254.36 169440 -1 811
813 0 384656.28 152096.17 169320 -1 812
814 0 384628 151960.03 169200 -1 813
815 0 384592.03 151932.1 169040 -1 814
816 0 384616.03 151964.1 168920 -1 815
817 0 384669 151960.14 168840 -1 816
818 0 384605 151848.14 168760 -1 817
819 0 384501 151776.14 168640 -1 818
820 0 384425 151748.14 168480 -1 819
821 0 384413 151768.14 168400 -1 820
822 0 384405 151864.14 168320 -1 821
823 0 384345 151900.14 168200 -1 822
824 0 384217 152020.14 168040 -1 823
825 0 384133 152084.11 167920 -1 824
826 0 384089 152096.06 167840 -1 825
827 0 384009 152100.06 167760 -1 826
828 0 383901 152080.03 167600 -1 827
829 0 383917 152128.03 167440 -1 828
830 0 383985 152128.06 167360 -1 829
831 0 383973 152036.06 167240 -1 830
832 0 384013 152048.03 167160 -1 831
833 0 384065 151996.11 167000 -1 832
834 0 384157 151461.03 166960 -1 833
835 0 384237 151341.03 166840 -1 834
836 0 384309 151309.03 166720 -1 835
837 0 384545 151277.03 166560 -1 836
838 0 384505 151197.03 166520 -1 837
839 0 384397 151149.03 166440 -1 838
840 0 383997 152165.03 166960 -1 833
841 0 383901 152245.03 166920 -1 840
842 0 383793.03 152349.06 166840 -1 841
843 0 383737 152449.03 166680 -1 842
844 0 383653 152469.03 166640 -1 843
845 0 384697 152157.03 166640 -1 844
846 0 385001 152061.03 166560 -1 845
847 0 385201 151989.03 166480 -1 846
848 0 385317 151945.03 166400 -1 847
849 0 383365 152689.03 166560 -1 844
850 0 383153 152801.03 166440 -1 849
851 0 383049 152901.03 166360 -1 850
852 0 383397.03 153093.06 166160 -1 851
853 0 383369.03 153161.1 166080 -1 852
854 0 383293.03 153241.1 166000 -1 853
855 0 383041.03 153473.06 165920 -1 854
856 0 383297 153493.03 165880 -1 855
857 0 383449 153457.03 165760 -1 856
858 0 383577 153501.03 165640 -1 857
859 0 383489.03 153505.06 165600 -1 858
860 0 384013 153521.03 165600 -1 859
861 0 384049 153425.03 165560 -1 860
862 0 382749.03 153577.12 165840 -1 855
863 0 382133 153877.03 165800 -1 862
864 0 381937 154017.03 165720 -1 863
865 0 381502 154248.05 165520 -1 864
866 0 381330 154332.03 165480 -1 865
867 0 381102 154440.03 165360 -1 866
868 0 380858 154604.03 165240 -1 867
869 0 380498 154684.03 165120 -1 868
870 0 379982 154904.06 165000 -1 869
871 0 379686 155028.06 164880 -1 870
872 0 379318 155180.06 164720 -1 871
873 0 378966 155452.11 164600 -1 872
874 0 378570 155680.11 164520 -1 873
875 0 378310 155784.11 164440 -1 874
876 0 377834 155804.11 164400 -1 875
877 0 377358 156144.14 164360 -1 876
878 0 376862 156308.14 164280 -1 877
879 0 376338 156440.03 164200 -1 878
880 0 376202 156620.03 164160 -1 879
881 0 376002 156852.03 164120 -1 880
882 0 375778 157040.06 164000 -1 881
883 0 375598 157180.06 163920 -1 882
884 0 375306 157308.06 163800 -1 883
885 0 375274 157564.06 163720 -1 884
886 0 375054 157636.06 163600 -1 885
887 0 374358 157756.06 163600 -1 886
888 0 373686 158184.11 163640 -1 887
889 0 373270 158232.14 163720 -1 888
890 0 373262 158216.14 163840 -1 889
891 0 373064.8 158206.28 163920 -1 890
892 0 372994 158164.14 164040 -1 891
893 0 372962 158120.14 164120 -1 892
894 0 372986 158040.14 164200 -1 893
895 0 373002 158040.14 164320 -1 894
896 0 373114 158120.14 164440 -1 895
897 0 373154 158148.14 164520 -1 896
898 0 373238 158304.14 164640 -1 897
899 0 372654 157852.14 164080 -1 893
900 0 372126 157732.14 164080 -1 899
901 0 371966 157632.14 164160 -1 900
902 0 371874 157588.14 164200 -1 901
903 0 371746 157572.03 164240 -1 902
904 0 371610 157540.03 164360 -1 903
905 0 371334 157604.03 164400 -1 904
906 0 371074 157624.03 164520 -1 905
907 0 370954 157704.03 164600 -1 906
908 0 370906 157680.03 164720 -1 907
909 0 370822 157640.03 164840 -1 908
910 0 370758 157660.03 164880 -1 909
911 0 370642 157684.03 165000 -1 910
912 0 370534 157736.03 165120 -1 911
913 0 373210 158344.14 163600 -1 888
914 0 373078 158324.14 163480 -1 913
915 0 372862 158376.14 163400 -1 914
916 0 372674 158440.14 163320 -1 915
917 0 372518 158596.14 163200 -1 916
918 0 372606 158864.14 163120 -1 917
919 0 372738 158908.17 162920 -1 918
920 0 372774 158956.17 162800 -1 919
921 0 372670 159196.17 162680 -1 920
922 0 372694 159120.17 162480 -1 921
923 0 372790 159324.17 162200 -1 922
924 0 372710 159508.17 162040 -1 923
925 0 372670 159616.17 161880 -1 924
926 0 372598 159708.2 161760 -1 925
927 0 372374 159844.2 161640 -1 926
928 0 372270 159952.2 161480 -1 927
929 0 372270 160000.2 161320 -1 928
930 0 372242 160028.2 161160 -1 929
931 0 372290 160136.2 160880 -1 930
932 0 372434 160352.23 160800 -1 931
933 0 372582 160380.23 160720 -1 932
934 0 372626 160524.23 160600 -1 933
935 0 372746 160608.23 160520 -1 934
936 0 372770 160644.23 160480 -1 935
937 0 372894 160784.27 160320 -1 936
938 0 372902 160784.27 160200 -1 937
939 0 372818 160808.27 160040 -1 938
940 0 372834 160824.27 160000 -1 939
941 0 381453 154361.03 165600 -1 865
942 0 381433 154449.03 165640 -1 941
943 0 382353 152365.03 166400 -1 850
944 0 382109 152441.03 166400 -1 943
945 0 381885 152397.03 166360 -1 944
946 0 381753 152465.03 166280 -1 945
947 0 381873 152765.03 166200 -1 946
948 0 381713 152721.03 166120 -1 947
949 0 384085 151180.03 167360 -1 830
950 0 384053 151140.03 167440 -1 949
951 0 384025 151104.03 167480 -1 950
952 0 385825.38 153014.73 169720 -1 810
953 0 385792.62 153050.17 170000 -1 952
954 0 385873.8 152988.75 170280 -1 953
955 0 386137.25 152800.28 170480 -1 954
956 0 386715.12 152590.53 170680 -1 955
957 0 386897.3 152383.78 170960 -1 956
958 0 386898.06 152575.72 171200 -1 957
959 0 386711.44 152166.89 171280 -1 958
960 0 386793.47 151743.77 171520 -1 959
961 0 386809.25 151384.23 171600 -1 960
962 0 386896.8 151335.84 171800 -1 961
963 0 386937.7 151351.77 171960 -1 962
964 0 386889.8 151390.12 172160 -1 963
965 0 386585.2 151935.38 172240 -1 964
966 0 386188.97 151983.66 172480 -1 965
967 0 385733.84 151985.16 172760 -1 966
968 0 385598.12 151973.38 173040 -1 967
969 0 385433.47 151951.5 173280 -1 968
970 0 385401.62 151903.75 173440 -1 969
971 0 385237.8 151783.84 173720 -1 970
972 0 384845.56 151814.9 173960 -1 971
973 0 384684.62 151847.55 174280 -1 972
974 0 384604.88 152023.02 174520 -1 973
975 0 384597.22 152127.89 174720 -1 974
976 0 384509.1 152240.03 174960 -1 975
977 0 384270.84 152190.22 175200 -1 976
978 0 384085.9 152143.56 175480 -1 977
979 0 384028.03 152158.62 175640 -1 978
980 0 383692.7 152194.14 175800 -1 979
981 0 383397.5 152304.44 176000 -1 980
982 0 382857.9 152511.55 176040 -1 981
983 0 382545.88 153055.62 176040 -1 982
984 0 381921.9 153567.86 176040 -1 983
985 0 381797.5 153728.62 175920 -1 984
986 0 381342.34 154073.19 175680 -1 985
987 0 381077.75 154279.34 175480 -1 986
988 0 380701.78 154404.16 175280 -1 987
989 0 380399.1 154567.28 175160 -1 988
990 0 380178.9 154848.38 175080 -1 989
991 0 380066.22 155081.06 174880 -1 990
992 0 379897.53 155392.33 174760 -1 991
993 0 379936 155394 174720 -1 992
994 0 379704 155574 174640 -1 993
995 0 379608 155902 174520 -1 994
996 0 379496 156062 174400 -1 995
997 0 378108.3 157545.56 174400 -1 996
998 0 378165 157440.03 174280 -1 997
999 0 378245 157240.03 174240 -1 998
1000 0 378537 156876 174200 -1 999
1001 0 378617 156748 174040 -1 1000
1002 0 378753 156596 173960 -1 1001
1003 0 378977 156508 173920 -1 1002
1004 0 379233 156228 173880 -1 1003
1005 0 377793 158308 174240 -1 998
1006 0 377721 158460 174160 -1 1005
1007 0 377877 158488 174040 -1 1006
1008 0 378117 158920 173960 -1 1007
1009 0 378064 158876 173920 -1 1008
1010 0 378088 158844 173800 -1 1009
1011 0 378072 158812 173720 -1 1010
1012 0 378072 158788 173680 -1 1011
1013 0 378092 158808 173600 -1 1012
1014 0 378076 158888 173440 -1 1013
1015 0 378144 159068 173360 -1 1014
1016 0 378236 159168 173280 -1 1015
1017 0 378260 159176 173200 -1 1016
1018 0 379181 159800 174000 -1 1008
1019 0 379493 159672 174080 -1 1018
1020 0 379513 159652 174240 -1 1019
1021 0 379473 159716 174360 -1 1020
1022 0 379589 159648 174440 -1 1021
1023 0 379801 159620 174520 -1 1022
1024 0 379857 159668 174680 -1 1023
1025 0 380081 159780 174720 -1 1024
1026 0 379989 159840 174880 -1 1025
1027 0 379973 159856 174920 -1 1026
1028 0 380013 159856 175000 -1 1027
1029 0 380029 159752 175080 -1 1028
1030 0 380069 159704 175120 -1 1029
1031 0 380197 159704 175200 -1 1030
1032 0 380349 159656 175320 -1 1031
1033 0 380485 159696 175400 -1 1032
1034 0 380565 159696 175480 -1 1033
1035 0 380859 159678 175600 -1 1034
1036 0 380863 159738 175720 -1 1035
1037 0 380903 159718 175800 -1 1036
1038 0 380971 159742 175920 -1 1037
1039 0 381023 159814 176000 -1 1038
1040 0 381079 159854 176080 -1 1039
1041 0 381179 159914 176160 -1 1040
1042 0 381295 160042 176240 -1 1041
1043 0 381363 160030 176360 -1 1042
1044 0 381455 160058 176480 -1 1043
1045 0 381499 160034 176560 -1 1044
1046 0 381471 159998 176640 -1 1045
1047 0 381477 159968 176720 -1 1046
1048 0 381477 159964 176800 -1 1047
1049 0 381493 159944 176880 -1 1048
1050 0 381505 159952 176960 -1 1049
1051 0 381553 159960 177040 -1 1050
1052 0 381601 159988 177120 -1 1051
1053 0 381721 160028 177200 -1 1052
1054 0 381997 160056 177240 -1 1053
1055 0 380345 159188 174040 -1 1019
1056 0 381177 158764 174040 -1 1055
1057 0 381273 158596 173960 -1 1056
1058 0 381355 158550 173920 -1 1057
1059 0 381439 158470 173840 -1 1058
1060 0 381573 158384 173720 -1 1059
1061 0 381651 158366 173640 -1 1060
1062 0 381119 158678 174160 -1 1056
1063 0 381079 158706 174200 -1 1062
1064 0 379280 159660 173960 -1 1018
1065 0 379312 159620 173880 -1 1064
1066 0 379320 159596 173840 -1 1065
1067 0 378176 157294 174480 -1 997
1068 0 378248 157278 174600 -1 1067
1069 0 378200 157334 174680 -1 1068
1070 0 378524 157146 174720 -1 1069
1071 0 378716 156986 174800 -1 1070
1072 0 378764 156866 174840 -1 1071
1073 0 378904 156654 174920 -1 1072
1074 0 377276 157242 174720 -1 1069
1075 0 377108 157074 174800 -1 1074
1076 0 376978 157024 174880 -1 1075
1077 0 376898 157032 174960 -1 1076
1078 0 376834 157032 175040 -1 1077
1079 0 376794 156984 175120 -1 1078
1080 0 376826 156932 175200 -1 1079
1081 0 376878 156984 175280 -1 1080
1082 0 382938 152416.42 176120 -1 982
1083 0 382738.78 152369.03 176480 -1 1082
1084 0 382557.53 152259.97 176720 -1 1083
1085 0 382453.38 152343.33 177040 -1 1084
1086 0 382406.62 152537.48 177360 -1 1085
1087 0 382253.78 152672.34 177640 -1 1086
1088 0 382093.5 152740.61 177840 -1 1087
1089 0 381806.4 152786.06 178040 -1 1088
1090 0 381637.6 152895.9 178320 -1 1089
1091 0 381549.34 153111.58 178520 -1 1090
1092 0 381292.62 153246.97 178800 -1 1091
1093 0 381105.62 153504.9 179120 -1 1092
1094 0 380577.56 153800.58 179240 -1 1093
1095 0 380386.2 154104.62 179440 -1 1094
1096 0 380002.38 154303.78 179680 -1 1095
1097 0 379789.22 154695.64 179840 -1 1096
1098 0 379686.9 154961.9 180040 -1 1097
1099 0 379373.84 155296.62 180240 -1 1098
1100 0 379221.56 155662.2 180480 -1 1099
1101 0 379231 155903.36 180600 -1 1100
1102 0 379298.16 156096.97 180720 -1 1101
1103 0 379346.06 156328.4 180840 -1 1102
1104 0 379330.88 156480.31 180960 -1 1103
1105 0 379345.03 156696.42 181040 -1 1104
1106 0 379298.84 156728.81 181120 -1 1105
1107 0 379274.5 156719.88 181160 -1 1106
1108 0 379162.4 156975.62 181320 -1 1107
1109 0 378889.8 157024.78 181400 -1 1108
1110 0 378818.53 157048.78 181520 -1 1109
1111 0 378293.94 157336.11 181640 -1 1110
1112 0 378117.44 157362.08 182000 -1 1111
1113 0 378029.5 157152.64 182120 -1 1112
1114 0 377837.97 157215.62 182200 -1 1113
1115 0 377272.2 157796.33 182280 -1 1114
1116 0 377109.97 158208.88 182240 -1 1115
1117 0 377554.12 159127.75 182200 -1 1116
1118 0 377378.22 159344.1 182280 -1 1117
1119 0 377621.06 159339.39 182320 -1 1118
1120 0 377159.2 158809.7 182640 -1 1119
1121 0 377604.84 159382.11 182080 -1 1117
1122 0 377730.44 159567.67 181960 -1 1121
1123 0 377634.06 159673.28 181840 -1 1122
1124 0 376722.06 160017.08 181880 -1 1123
1125 0 376458.78 160032.03 181960 -1 1124
1126 0 376236.03 160053.06 182000 -1 1125
1127 0 375844 159857.03 182040 -1 1126
1128 0 375660 159809.03 182120 -1 1127
1129 0 375308 159765.03 182200 -1 1128
1130 0 375132 159597.06 182320 -1 1129
1131 0 375056 159537.06 182520 -1 1130
1132 0 374728 159557.06 182600 -1 1131
1133 0 374424 159461.06 182680 -1 1132
1134 0 374300 159445.03 182720 -1 1133
1135 0 374180 159389.03 182800 -1 1134
1136 0 377759.53 159744.08 181680 -1 1123
1137 0 377830.53 159848.78 181560 -1 1136
1138 0 377966.56 160008.88 181400 -1 1137
1139 0 378382.53 159905.05 181360 -1 1138
1140 0 377734.56 160336.62 181360 -1 1138
1141 0 377858.62 160681.48 181360 -1 1140
1142 0 378087 160737.03 181320 -1 1141
1143 0 378247 160717.03 181240 -1 1142
1144 0 378355 160725.03 181160 -1 1143
1145 0 378423 160673.03 181040 -1 1144
1146 0 377250.1 157735.88 182400 -1 1115
1147 0 377178.78 157641.48 182640 -1 1146
1148 0 377185.4 157466.1 182680 -1 1147
1149 0 377218.8 157440.73 182720 -1 1148
1150 0 377178.56 157560.61 182760 -1 1149
1151 0 377009.75 157577.3 183000 -1 1150
1152 0 376650.78 157601.58 183040 -1 1151
1153 0 376538.94 157649.33 183080 -1 1152
1154 0 376611.2 157672.67 183160 -1 1153
1155 0 376378.03 157152.19 183080 -1 1152
1156 0 376129.44 157214.05 183120 -1 1155
1157 0 379546.62 157431.97 181320 -1 1108
1158 0 379962.8 157800.45 181320 -1 1157
1159 0 380315 157772.03 181240 -1 1158
1160 0 380611 157816.03 181160 -1 1159
1161 0 380871 157844.03 181080 -1 1160
1162 0 381059 157888.03 181000 -1 1161
1163 0 381199 157772.06 180880 -1 1162
1164 0 381419 157792.06 180760 -1 1163
1165 0 381731 157732.11 180680 -1 1164
1166 0 381831 157636.11 180520 -1 1165
1167 0 381971 157644.11 180480 -1 1166
1168 0 382003 157604.11 180440 -1 1167
1169 0 387057.62 150903.06 172200 -1 964
1170 0 386969.53 150894.33 172280 -1 1169
1171 0 386801.7 150839.9 172400 -1 1170
1172 0 386824.88 150782.48 172560 -1 1171
1173 0 386792.88 150704.16 172760 -1 1172
1174 0 387817.66 150623.7 171960 -1 963
1175 0 388073.66 150791.69 171960 -1 1174
1176 0 388257.84 150870.78 171880 -1 1175
1177 0 388328.25 150886.34 171800 -1 1176
1178 0 387658.1 152813.84 171240 -1 958
1179 0 387930.25 153071.92 171320 -1 1178
1180 0 388065.72 153357.34 171480 -1 1179
1181 0 388184.16 153487.52 171680 -1 1180
1182 0 388276 153680.03 171800 -1 1181
1183 0 388232 153848.06 171920 -1 1182
1184 0 388300 153992.11 172080 -1 1183
1185 0 388324 154100.11 172200 -1 1184
1186 0 388340 154172.11 172320 -1 1185
1187 0 388404 154244.11 172440 -1 1186
1188 0 388432 154176.11 172560 -1 1187
1189 0 388600 154260.11 172640 -1 1188
1190 0 388788 154460.03 172760 -1 1189
1191 0 388776 154236.03 172880 -1 1190
1192 0 388824 154024.03 173000 -1 1191
1193 0 388828 153908.03 173120 -1 1192
1194 0 388796 153788.03 173240 -1 1193
1195 0 388764 153668.03 173360 -1 1194
1196 0 388840 153608.03 173480 -1 1195
1197 0 388908 153472.03 173600 -1 1196
1198 0 389016 153356.03 173680 -1 1197
1199 0 388944 154772.03 172760 -1 1190
1200 0 389084 154900.03 172680 -1 1199
1201 0 389164 154984.03 172600 -1 1200
1202 0 389364 155104.03 172520 -1 1201
1203 0 389620 155440.03 172440 -1 1202
1204 0 389884 155760.03 172400 -1 1203
1205 0 390224 155736.03 172360 -1 1204
1206 0 390556 155812.03 172320 -1 1205
1207 0 391688 155548.06 172280 -1 1206
1208 0 392504 155048.03 172240 -1 1207
1209 0 392464 155104.03 172120 -1 1208
1210 0 392472 155132.03 172000 -1 1209
1211 0 392576 154960.03 171880 -1 1210
1212 0 392712 154880.03 171800 -1 1211
1213 0 392908 154788.03 171720 -1 1212
1214 0 393000 154688.03 171640 -1 1213
1215 0 393196.03 154712.1 172280 -1 1208
1216 0 393368.03 154544.12 172360 -1 1215
1217 0 393564 154282.06 172440 -1 1216
1218 0 393552 154054.03 172560 -1 1217
1219 0 393552 153990.03 172720 -1 1218
1220 0 393392 153998.03 172840 -1 1219
1221 0 393312 154082.03 172960 -1 1220
1222 0 390770 155937.14 172240 -1 1206
1223 0 391006 155997.06 172040 -1 1222
1224 0 391198 156221.06 172080 -1 1223
1225 0 391518 156397.06 172200 -1 1224
1226 0 391662 156749.06 172280 -1 1225
1227 0 391590 157133.06 172320 -1 1226
1228 0 391638 157653.06 172360 -1 1227
1229 0 392206 158517.06 172400 -1 1228
1230 0 392466 158449.1 172280 -1 1229
1231 0 392654 158505.1 172160 -1 1230
1232 0 392744 158643.06 172000 -1 1231
1233 0 392904 158603.03 171960 -1 1232
1234 0 393056 158619.03 171840 -1 1233
1235 0 393340 158655.03 171720 -1 1234
1236 0 393474 158648 171640 -1 1235
1237 0 393498 158377.06 171600 -1 1236
1238 0 393710 158101.06 171440 -1 1237
1239 0 394022 157885.06 171200 -1 1238
1240 0 394102 157805 171040 -1 1239
1241 0 394390 157829.06 171040 -1 1240
1242 0 394486 157893.06 170960 -1 1241
1243 0 394494 157821.06 170880 -1 1242
1244 0 394038 157773.12 170960 -1 1240
1245 0 392586 158993.06 172440 -1 1229
1246 0 392946 159473.06 172480 -1 1245
1247 0 392970 159809.06 172600 -1 1246
1248 0 392818 160025.06 172760 -1 1247
1249 0 392682 160185.06 172880 -1 1248
1250 0 392594 160249.06 172960 -1 1249
1251 0 392378 160505.06 173080 -1 1250
1252 0 392286 160797.14 173200 -1 1251
1253 0 392210 160801.06 173320 -1 1252
1254 0 392114 160985.06 173440 -1 1253
1255 0 391878 161181.06 173480 -1 1254
1256 0 391806 161197.06 173600 -1 1255
1257 0 391710 161357.06 173760 -1 1256
1258 0 391494 161509.06 173880 -1 1257
1259 0 391414 161653.06 174000 -1 1258
1260 0 391310 161773.06 174160 -1 1259
1261 0 392034 158361.06 172480 -1 1229
1262 0 391930 158177.06 172640 -1 1261
1263 0 392162 158825.06 172680 -1 1262
1264 0 392314 158833.06 172720 -1 1263
1265 0 392474 158825.06 172760 -1 1264
1266 0 391914 158113.06 172800 -1 1262
1267 0 391946 157969.06 172880 -1 1266
1268 0 392034 157753.06 172960 -1 1267
1269 0 389592 155504.03 172360 -1 1203
1270 0 389584 155532.03 172320 -1 1269
1271 0 386773.38 153624.97 168800 -1 807
1272 0 386581.1 153325.7 168640 -1 1271
1273 0 386334.12 153127.22 168520 -1 1272
1274 0 386301.62 153071.44 168400 -1 1273
1275 0 386453.9 153039.66 168280 -1 1274
1276 0 386484.22 152982.16 168240 -1 1275
1277 0 386542.03 152941.7 168040 -1 1276
1278 0 386507.44 152986.12 167880 -1 1277
1279 0 386452.44 153071.84 167760 -1 1278
1280 0 386333.25 153086.48 167520 -1 1279
1281 0 386462.44 153207.9 167400 -1 1280
1282 0 386607.28 153289.14 167360 -1 1281
1283 0 386663.78 153375.69 167080 -1 1282
1284 0 387037.47 153478.31 166880 -1 1283
1285 0 386856.72 153605.66 166640 -1 1284
1286 0 386641.47 153723.3 166600 -1 1285
1287 0 386750.2 154015.77 166480 -1 1286
1288 0 387037.6 154062.27 166400 -1 1287
1289 0 387359.16 154225.31 166200 -1 1288
1290 0 387282.8 154283.02 166120 -1 1289
1291 0 387403.3 154343.58 166000 -1 1290
1292 0 389046.3 153595.36 166040 -1 1291
1293 0 389067.03 153563.06 166120 -1 1292
1294 0 389003 153523.03 166160 -1 1293
1295 0 387452.75 154561.3 165800 -1 1291
1296 0 387345.06 154630.64 165680 -1 1295
1297 1 387116.6 154462.94 165520 -1 1296
1298 0 387067.16 154341.4 165440 -1 1297
1299 0 474448 242005.14 85280 104 309
1300 0 474172 242081.14 85120 153 1299
1301 0 473800 242297.14 85000 128 1300
1302 0 473596 242557.14 84920 148 1301
1303 0 473620 242647.17 84800 226 1302
1304 0 473560 242723.17 84640 200 1303
1305 0 473468 242763.17 84520 200 1304
1306 0 473424 242775.17 84400 200 1305
1307 0 473516 242785.03 84320 160 1306
1308 0 473644 242753.03 84200 160 1307
1309 0 473696 242797.03 84080 143 1308
1310 0 473644 242857.03 84000 143 1309
1311 0 473760 242873.03 83840 150 1310
1312 0 473864 242945.03 83720 150 1311
1313 0 473920 242981.03 83640 139 1312
1314 0 474028 243029.03 83520 139 1313
1315 0 474088 243021.03 83400 148 1314
1316 0 474248 243105.03 83240 134 1315
1317 0 474384 243129.03 83120 134 1316
1318 0 474492 243153.03 83000 143 1317
1319 0 474612 243193.03 82840 154 1318
1320 0 474688 243201.03 82720 164 1319
1321 0 474772 243233.03 82600 164 1320
1322 0 474860 243233.03 82440 185 1321
1323 0 474932 243205.03 82360 185 1322
1324 0 474972 243189.03 82200 192 1323
1325 0 475004 243157.03 82120 192 1324
1326 0 475008 243105.03 81960 172 1325
1327 0 475008 243105.03 81840 172 1326
1328 0 475052 243097.03 81680 190 1327
1329 0 475036 243133.03 81560 190 1328
1330 0 474980 243197.03 81400 120 1329
1331 0 474944 243217.03 81280 120 1330
1332 0 474936 243257.03 81160 120 1331
1333 0 474900 243373.03 81000 185 1332
1334 0 474764 243383.03 80240 185 1333
1335 0 474664 243353.06 80040 175 1334
1336 0 474616 243249.06 79840 168 1335
1337 0 474612 243111.03 79720 175 1336
1338 0 474608 243021.06 79600 175 1337
1339 0 474612 243009.06 79480 160 1338
1340 0 474552 242893.06 79400 160 1339
1341 0 474568 242849.06 79280 160 1340
1342 0 474556 242789.06 79120 175 1341
1343 0 474464 242685.06 79040 175 1342
1344 0 474388 242609.06 78880 178 1343
1345 0 474176 242469.06 78760 168 1344
1346 0 473916 242321.06 78680 172 1345
1347 0 473728 242169.06 78520 135 1346
1348 0 473384 242129.06 78440 96 1347
1349 0 473176 242147.11 78320 124 1348
1350 0 472960 242215.11 78200 168 1349
1351 0 472568 242311.11 78040 122 1350
1352 0 472620 242325.03 77920 122 1351
1353 0 472680 242277.03 77760 128 1352
1354 0 472720 242175.06 77640 128 1353
1355 0 472448 242433.11 77600 139 1354
1356 0 471828 242769.11 77520 156 1355
1357 0 471344 243295.03 77440 120 1356
1358 0 470696 243765.03 77400 185 1357
1359 0 470224 243997.03 77360 148 1358
1360 0 469764 244235.03 77280 157 1359
1361 0 469476 244369.03 77200 136 1360
1362 0 469284 244533.03 77040 128 1361
1363 0 469172 244569.03 76920 108 1362
1364 0 469152 244509.03 76800 108 1363
1365 0 469084 244433.03 76720 124 1364
1366 0 469056 244399.03 76640 124 1365
1367 0 469004 244381.06 76520 124 1366
1368 0 469004 244377.06 76400 90 1367
1369 0 469004 244357.06 76240 90 1368
1370 0 469044 244345.06 76120 96 1369
1371 0 469080 244321.06 76000 96 1370
1372 0 469068 244305.06 75920 90 1371
1373 0 469076 244257.06 75880 90 1372
1374 0 469072 244259.03 75760 90 1373
1375 0 469076 244223.03 75640 71 1374
1376 0 469020 244175.03 75480 71 1375
1377 0 469036 244163.03 75360 120 1376
1378 0 469064 244187.03 75240 120 1377
1379 0 469096 244119.03 75160 120 1378
1380 0 469108 244063.03 75000 102 1379
1381 0 469084 244035.03 74920 102 1380
1382 0 469056 244023.03 74800 102 1381
1383 0 469084 244279.03 74760 60 1382
1384 0 469064 244379.03 74680 60 1383
1385 0 469008 244395.03 74560 81 1384
1386 0 468920 244405.06 74440 81 1385
1387 0 468888 244501.06 74320 51 1386
1388 0 468800 244625.06 74200 32 1387
1389 0 468736 244811.11 74080 32 1388
1390 0 468704 244933.14 73920 60 1389
1391 0 468732 245101.14 73840 102 1390
1392 0 468724 245161.14 73680 135 1391
1393 0 468672 245333.14 73560 178 1392
1394 0 468640 245433.14 73440 178 1393
1395 0 468616 245545.14 73280 128 1394
1396 0 468584 245653.14 73160 128 1395
1397 0 468564 245765.14 73040 124 1396
1398 0 468444 245929.14 72880 124 1397
1399 0 468216 246147.17 72720 102 1398
1400 0 468176 246235.17 72640 107 1399
1401 0 468140 246287.17 72560 107 1400
1402 0 468040 246327.17 72440 108 1401
1403 0 468000 246391.17 72360 108 1402
1404 0 467968 246435.17 72240 115 1403
1405 0 467988 246507.17 72120 115 1404
1406 0 468016 246549.2 72040 115 1405
1407 0 468000 246611.23 71920 98 1406
1408 0 467976 246675.23 71840 98 1407
1409 0 467984 246715.23 71720 143 1408
1410 0 467960 246763.23 71600 143 1409
1411 0 467936 246803.23 71520 136 1410
1412 0 467944 246835.23 71360 136 1411
1413 0 467884 246847.23 71240 128 1412
1414 0 467788 246867.23 71120 128 1413
1415 0 467592 246855.23 71040 122 1414
1416 0 467400 246895.23 70920 128 1415
1417 0 467176 246975.23 70840 135 1416
1418 0 466960 247105.03 70720 96 1417
1419 0 466744 247101.03 70640 137 1418
1420 0 466420 246993.03 70560 150 1419
1421 0 466404 246955.03 70440 150 1420
1422 0 466332 246999.03 70360 150 1421
1423 0 466268 247013.03 70240 131 1422
1424 0 466136 247013.03 70160 108 1423
1425 0 465960 246949.03 70080 108 1424
1426 0 465808 246933.03 69960 122 1425
1427 0 465616 246935.03 69800 137 1426
1428 0 465512 246939.03 69720 157 1427
1429 0 465408 246939.03 69600 157 1428
1430 0 465312 246927.03 69520 128 1429
1431 0 465084 246927.03 69400 104 1430
1432 0 464924 246915.03 69320 104 1431
1433 0 464796 246897.06 69200 98 1432
1434 0 464756 246893.06 69120 98 1433
1435 0 464680 246873.06 69000 91 1434
1436 0 464572 246873.06 68920 91 1435
1437 0 464476 246877.06 68800 96 1436
1438 0 464356 246877.06 68680 96 1437
1439 0 464296 246877.06 68600 32 1438
1440 0 464272 246873.06 68480 32 1439
1441 0 464344 246905.06 68400 197 1440
1442 0 464324 246933.06 68280 197 1441
1443 0 464348 246973.06 68160 134 1442
1444 0 464364 246953.06 68120 197 1443
1445 0 464384 246401.06 68120 40 1444
1446 0 464276 246285.06 68080 40 1445
1447 0 464244 246173.06 68000 32 1446
1448 0 464224 246084.33 67880 60 1447
1449 0 464228 245996 67760 51 1448
1450 0 464366 245868 67640 51 1449
1451 0 464462 245728 67560 60 1450
1452 0 464630 245420 67440 51 1451
1453 0 464690 245228 67360 75 1452
1454 0 464716 245132 67240 60 1453
1455 0 464668 245012 67120 60 1454
1456 0 464536 244924 67000 51 1455
1457 0 464440 244740 66920 40 1456
1458 0 464456 244584 66880 40 1457
1459 0 464456 244408 66840 51 1458
1460 0 464470 244288 66760 40 1459
1461 0 464502 243992 66640 40 1460
1462 0 464532 243712 66560 40 1461
1463 0 464544 243384 66480 40 1462
1464 0 464496 243184 66400 40 1463
1465 0 464460 243072 66320 60 1464
1466 0 464412 242932 66240 60 1465
1467 0 464428 242768 66120 51 1466
1468 0 464458 242628 66000 51 1467
1469 0 464678 242460 65920 104 1468
1470 0 464562 242484 65840 104 1469
1471 0 464446 242492 65760 104 1470
1472 0 464426 242364 65600 60 1471
1473 0 464282 242288 65520 75 1472
1474 0 464178 242260 65440 75 1473
1475 0 464122 242172 65320 64 1474
1476 0 464114 242088 65200 64 1475
1477 0 464126 242060 65040 40 1476
1478 0 464046 241832 64920 75 1477
1479 0 463970 241684 64800 75 1478
1480 0 463982 241528 64760 75 1479
1481 0 464010 241316 64720 75 1480
1482 0 464078 241184 64600 60 1481
1483 0 464184 241104 64480 60 1482
1484 0 464328 241028 64360 32 1483
1485 0 464400 240992 64240 71 1484
1486 0 464392 240800 64040 60 1485
1487 0 464336 240680 63920 60 1486
1488 0 464280 240528 63800 75 1487
1489 0 464236 240432 63680 75 1488
1490 0 464244 240400 63560 75 1489
1491 0 464272 240320 63440 90 1490
1492 0 464252 240252 63320 90 1491
1493 0 464204 240200 63200 141 1492
1494 0 464216 240160 63080 141 1493
1495 0 464232 240124 62920 81 1494
1496 0 464250 239932 62840 81 1495
1497 0 464290 239772 62720 60 1496
1498 0 464402 239632 62640 60 1497
1499 0 464366 239492 62560 60 1498
1500 0 464446 239328 62480 60 1499
1501 0 464494 239172 62400 -1 1500
1502 0 464546 238984 62320 -1 1501
1503 0 464628 238812 62240 -1 1502
1504 0 464776 238568 62160 -1 1503
1505 0 464940 238364 62080 -1 1504
1506 0 465148 238212 62000 -1 1505
1507 0 465262 237992 61920 -1 1506
1508 0 465238 237728 61800 -1 1507
1509 0 465298 237608 61680 -1 1508
1510 0 465386 237432 61520 -1 1509
1511 0 465474 237300 61400 -1 1510
1512 0 465614 237108 61320 -1 1511
1513 0 465762 237012 61200 -1 1512
1514 0 465834 237008 61080 -1 1513
1515 0 465790 237024 60960 -1 1514
1516 0 465704 236988 60800 -1 1515
1517 0 465672 236876 60640 51 1516
1518 0 465572 236668 60560 51 1517
1519 0 465536 236500 60440 51 1518
1520 0 465584 236316 60320 51 1519
1521 0 465534 236120 60160 51 1520
1522 0 465474 235920 60040 51 1521
1523 0 465426 235784 59920 60 1522
1524 0 465478 235672 59800 60 1523
1525 0 465498 235532 59680 45 1524
1526 0 465460 235440 59520 40 1525
1527 0 465468 235300 59360 40 1526
1528 0 465532 235112 59240 40 1527
1529 0 465592 234884 59120 51 1528
1530 0 465692 234712 59040 75 1529
1531 0 465698 234544 58920 75 1530
1532 0 465746 234372 58840 75 1531
1533 0 465794 234268 58720 75 1532
1534 0 465862 234220 58560 75 1533
1535 0 466022 234044 58440 -1 1534
1536 0 466146 233952 58320 -1 1535
1537 0 466198 233888 58200 -1 1536
1538 0 466210 233832 58080 -1 1537
1539 0 466224 233652 57960 -1 1538
1540 0 466208 233488 57880 -1 1539
1541 0 466212 233320 57800 -1 1540
1542 0 466264 233184 57680 101 1541
1543 0 466322 233112 57560 101 1542
1544 0 466458 233080 57440 101 1543
1545 0 466694 232944 57320 101 1544
1546 0 466730 232860 57200 101 1545
1547 0 466738 232792 57040 143 1546
1548 0 466742 232724 56920 143 1547
1549 0 466766 232608 56800 140 1548
1550 0 466874 232572 56680 140 1549
1551 0 466850 232484 56520 71 1550
1552 0 466890 232272 56400 75 1551
1553 0 466884 232124 56280 51 1552
1554 0 466888 231908 56160 60 1553
1555 0 466824 231748 56040 60 1554
1556 0 466712 231412 55920 102 1555
1557 0 466542 231088 55800 75 1556
1558 0 466534 230792 55720 51 1557
1559 0 466618 230604 55680 60 1558
1560 0 466662 230448 55600 51 1559
1561 0 466698 230240 55520 51 1560
1562 0 466720 229984 55440 80 1561
1563 0 466840 229724 55360 91 1562
1564 0 466944 229508 55280 102 1563
1565 0 466996 229376 55160 102 1564
1566 0 467048 229280 55040 90 1565
1567 0 467062 229200 54920 32 1566
1568 0 467098 229148 54800 32 1567
1569 0 467082 229128 54640 32 1568
1570 0 467114 229092 54520 32 1569
1571 0 467114 229092 54400 32 1570
1572 0 467114 229092 54280 32 1571
1573 0 467330 228820 54200 -1 1572
1574 0 467306 228712 54120 -1 1573
1575 0 467346 228616 54000 -1 1574
1576 0 467394 228452 53880 -1 1575
1577 0 467426 228304 53800 -1 1576
1578 0 467530 228116 53680 -1 1577
1579 0 467600 227932 53560 -1 1578
1580 0 467588 227836 53400 -1 1579
1581 0 467588 227800 53240 -1 1580
1582 0 467636 227784 53120 -1 1581
1583 0 467596 227724 53000 -1 1582
1584 0 467580 227364 52920 -1 1583
1585 0 467696 227616 52800 -1 1584
1586 0 467824 227820 52600 -1 1585
1587 0 467748 227984 52480 -1 1586
1588 0 467496 228304 52400 -1 1587
1589 0 467420 228404 52280 -1 1588
1590 0 467352 228496 52160 -1 1589
1591 0 467322 228604 52000 -1 1590
1592 0 467214 228708 51840 -1 1591
1593 0 467154 228740 51720 -1 1592
1594 0 467122 228800 51600 -1 1593
1595 0 467114 228840 51480 -1 1594
1596 0 467150 228904 51320 -1 1595
1597 0 467170 228968 51120 -1 1596
1598 0 467238 228952 51000 -1 1597
1599 0 467170 228888 50880 -1 1598
1600 0 466886 228920 50800 -1 1599
1601 0 466982 228772 50680 -1 1600
1602 0 466990 228716 50520 -1 1601
1603 0 466986 228664 50440 -1 1602
1604 0 466954 228912 50320 -1 1603
1605 0 466922 229108 50240 -1 1604
1606 0 466914 229132 50200 -1 1605
1607 0 466672 229400 50120 -1 1606
1608 0 466620 229524 50000 -1 1607
1609 0 466552 229580 49960 -1 1608
1610 0 466668 229512 49880 -1 1609
1611 0 466708 229504 49720 -1 1610
1612 0 466800 229504 49520 -1 1611
1613 0 466812 229428 49440 -1 1612
1614 0 466828 229448 49320 -1 1613
1615 0 466922 229248 54240 -1 1572
1616 0 464292 247143.03 68000 108 1444
1617 0 464240 247231.03 67880 108 1616
1618 0 464160 247379.03 67680 150 1617
1619 0 464212 247423.03 67560 150 1618
1620 0 464104 247503.03 67480 140 1619
1621 0 463956 247609.06 67400 140 1620
1622 0 463684 247739.03 67360 101 1621
1623 0 463568 247853.03 67320 101 1622
1624 0 463388 247937.03 67200 124 1623
1625 0 463244 247997.03 67120 124 1624
1626 0 463060 248053.03 67000 136 1625
1627 0 462836 248157.03 66880 124 1626
1628 0 462624 248245 66800 102 1627
1629 0 462412 248333.03 66720 124 1628
1630 0 462020 248255.03 66640 75 1629
1631 0 461596 248297.06 66560 122 1630
1632 0 461308 248389.06 66480 122 1631
1633 0 461268 248395.03 66360 122 1632
1634 0 461188 248419.03 66200 122 1633
1635 0 460952 248555.03 66120 101 1634
1636 0 460776 248607.03 66040 101 1635
1637 0 460612 248715.03 65960 51 1636
1638 0 460468 248791.03 65880 75 1637
1639 0 460148 248829.06 65760 91 1638
1640 0 459804 248761.06 65680 96 1639
1641 0 460164 248937.06 65680 91 1640
1642 0 460216 249005.06 65600 91 1641
1643 0 459360 248741.06 65640 134 1640
1644 0 459228 248737.06 65560 134 1643
1645 0 458752 248745.06 65480 178 1644
1646 0 457648 248797 65360 91 1645
1647 0 456636 248673 65320 160 1646
1648 0 455604 248789 65280 32 1647
1649 0 455228 248825 65120 45 1648
1650 0 455064 248925 65000 45 1649
1651 0 454944 249061 64880 45 1650
1652 0 454924 249145 64760 122 1651
1653 0 454980 249169 64600 122 1652
1654 0 455108 249181 64480 32 1653
1655 0 455204 249417 64440 150 1654
1656 0 455284 249529 64360 150 1655
1657 0 455360 249509 64240 150 1656
1658 0 455268 250009 64200 81 1657
1659 0 455188 250305 64120 64 1658
1660 0 455108 250397 64040 40 1659
1661 0 455084 250585 64000 40 1660
1662 0 454996 250697 63920 51 1661
1663 0 454852 251049 63880 51 1662
1664 0 454620 251273 63840 80 1663
1665 0 454356 251457 63720 98 1664
1666 0 454264 251601 63600 75 1665
1667 0 454124 251821 63480 75 1666
1668 0 454004 251985 63400 107 1667
1669 0 453856 252145 63320 107 1668
1670 0 453048 253189 63320 51 1669
1671 0 452952 253477 63280 40 1670
1672 0 452780 253817 63240 40 1671
1673 0 452724 254077 63200 -1 1672
1674 0 452664 254209 63160 -1 1673
1675 0 452664 254709 63200 -1 1674
1676 0 452472 254861 63240 -1 1675
1677 0 452324 255029 63080 -1 1676
1678 0 452180 255157 62960 -1 1677
1679 0 452040 255261 62880 -1 1678
1680 0 451832 255345 62800 -1 1679
1681 0 451660 255505 62760 -1 1680
1682 0 451564 255617 62720 -1 1681
1683 0 452656 254745 63120 -1 1675
1684 0 453780 252297 63200 163 1669
1685 0 453728 252517 63080 64 1684
1686 0 453820 252609 62960 64 1685
1687 0 453920 252725 62840 64 1686
1688 0 454016 252881 62720 -1 1687
1689 0 454044 252937 62680 -1 1688
1690 0 454136 253293 62520 -1 1689
1691 0 454260 253485 62400 -1 1690
1692 0 454368 253749 62280 -1 1691
1693 0 454428 253949 62200 -1 1692
1694 0 454416 254385 62120 -1 1693
1695 0 454404 254385 62000 -1 1694
1696 0 454396 254421 61880 -1 1695
1697 0 454296 254481 61720 -1 1696
1698 0 454316 254613 61560 -1 1697
1699 0 454368 254677 61400 -1 1698
1700 0 454328 254761 61280 -1 1699
1701 0 454344 254969 61160 -1 1700
1702 0 454248 255249 61040 -1 1701
1703 0 454196 255437 61000 -1 1702
1704 0 454076 255617 60920 60 1703
1705 0 453896 255865 60840 60 1704
1706 0 453840 255845 60800 60 1705
1707 0 453752 255845 60640 60 1706
1708 0 453564 255637 60480 60 1707
1709 0 453380 255537 60320 32 1708
1710 0 453248 255449 60160 75 1709
1711 0 453208 255469 60080 75 1710
1712 0 453012 255589 60000 60 1711
1713 0 452860 255801 59840 75 1712
1714 0 452804 255897 59760 75 1713
1715 0 452704 255957 59640 75 1714
1716 0 452592 256125 59480 40 1715
1717 0 452520 256289 59360 60 1716
1718 0 452368 256465 59280 120 1717
1719 0 452264 256545 59160 175 1718
1720 0 452204 256657 59000 175 1719
1721 0 452140 256793 58840 131 1720
1722 0 452096 256813 58800 131 1721
1723 0 452088 256873 58720 120 1722
1724 0 452077.34 256891.67 58640 120 1723
1725 0 452072 256901 58600 120 1724
1726 0 452072 256953 58480 115 1725
1727 0 451972 257033 58360 115 1726
1728 0 451952 257077 58280 101 1727
1729 0 451844 257181 58120 101 1728
1730 0 451776 257205 58000 104 1729
1731 0 451704 257301 57840 71 1730
1732 0 451596 257361 57720 71 1731
1733 0 451564 257429 57560 60 1732
1734 0 451472 257545 57440 60 1733
1735 0 451380 257645 57280 75 1734
1736 0 451404 257701 57160 120 1735
1737 0 451444 257729 57040 120 1736
1738 0 451476 257749 56920 75 1737
1739 0 451444 257805 56760 75 1738
1740 0 451340 257841 56640 51 1739
1741 0 451228 257953 56520 51 1740
1742 0 451220 258053 56400 40 1741
1743 0 451104 258173 56280 124 1742
1744 0 451032 258333 56200 124 1743
1745 0 450976 258405 56080 128 1744
1746 0 450872 258465 55960 128 1745
1747 0 450812 258505 55840 153 1746
1748 0 450812 258501 55760 153 1747
1749 0 450692 258489 55600 108 1748
1750 0 450592 258493 55480 108 1749
1751 0 450448 258465 55320 86 1750
1752 0 450300 258429 55200 96 1751
1753 0 450236 258405 55040 96 1752
1754 0 450128 258349 54840 107 1753
1755 0 450052 258317 54720 115 1754
1756 0 449992 258277 54600 115 1755
1757 0 449912 258257 54440 122 1756
1758 0 449824 258265 54280 96 1757
1759 0 449748 258213 54120 96 1758
1760 0 449548 258153 53960 51 1759
1761 0 449352 258149 53840 75 1760
1762 0 448924 258169 53720 81 1761
1763 0 448728 258201 53640 80 1762
1764 0 448432 258209 53520 60 1763
1765 0 448048 258205 53400 71 1764
1766 0 447984 258201 53320 64 1765
1767 0 447888 258145 53240 64 1766
1768 0 447804 258141 53120 64 1767
1769 0 447832 258129 53000 86 1768
1770 0 447820 258169 52880 86 1769
1771 0 447832 258217 52760 115 1770
1772 0 447832 258217 52640 115 1771
1773 0 447832 258217 52520 32 1772
1774 0 447872 258225 52360 32 1773
1775 0 447912 258285 52200 40 1774
1776 0 447928 258325 52080 40 1775
1777 0 447928 258325 52040 40 1776
1778 0 447456 258249 52040 32 1777
1779 0 447380 258385 51920 -1 1778
1780 0 447288 258461 51880 -1 1779
1781 0 447052 258457 51800 -1 1780
1782 0 447050 258497 51720 -1 1781
1783 0 446950 258565 51640 -1 1782
1784 0 446910 258625 51480 -1 1783
1785 0 446794 258625 51400 -1 1784
1786 0 446686 258529 51480 -1 1785
1787 0 446838 258729 51320 -1 1785
1788 0 446706 258797 51160 -1 1787
1789 0 446450 258921 51080 -1 1788
1790 0 454380 254997 62160 -1 1694
1791 0 455516 249473 64160 91 1657
1792 0 455688 249509 64040 64 1791
1793 0 455688 249501 63920 64 1792
1794 0 455652 249485 63800 64 1793
1795 0 455612 249457 63680 71 1794
1796 0 455736 249201 63600 153 1795
1797 0 455804 249165 63440 153 1796
1798 0 455868 249125 63320 128 1797
1799 0 456060 248805 63280 60 1798
1800 0 456028 248633 63240 102 1799
1801 0 456040 248553 63080 102 1800
1802 0 456076 248349 62960 45 1801
1803 0 456172 248321 62880 45 1802
1804 0 456240 248221 62800 45 1803
1805 0 456264 248041 62720 45 1804
1806 0 456272 247969 62680 45 1805
1807 0 456312 247833 62560 -1 1806
1808 0 456204 247605 62440 -1 1807
1809 0 456176 247445 62400 -1 1808
1810 0 455828 247069 62360 -1 1809
1811 0 455828 246521 62320 -1 1810
1812 0 455844 246261 62240 -1 1811
1813 0 455932 246165 62160 -1 1812
1814 0 455972 246129 62080 -1 1813
1815 0 456044 246089 62000 -1 1814
1816 0 456064 246009 61920 -1 1815
1817 0 456076 245969 61880 80 1816
1818 0 456276 245761 61840 80 1817
1819 0 456476 245521 61800 80 1818
1820 0 456540 245289 61680 81 1819
1821 0 456644 245113 61560 51 1820
1822 0 456728 244961 61440 71 1821
1823 0 456768 244797 61360 80 1822
1824 0 456756 244633 61240 71 1823
1825 0 456736 244597 61080 71 1824
1826 0 456836 244565 60960 128 1825
1827 0 456852 244461 60840 128 1826
1828 0 456872 244369 60720 107 1827
1829 0 456880 244277 60640 107 1828
1830 0 456812 244201 60520 81 1829
1831 0 456656 244021 60400 51 1830
1832 0 456608 243925 60280 45 1831
1833 0 456544 243821 60160 45 1832
1834 0 456484 243717 60080 45 1833
1835 0 456376 243613 60000 45 1834
1836 0 456344 243497 59880 45 1835
1837 0 456320 243385 59760 45 1836
1838 0 456304 243277 59680 -1 1837
1839 0 456268 243173 59600 -1 1838
1840 0 456240 243133 59560 -1 1839
1841 0 456216 243137 59440 -1 1840
1842 0 456196 243141 59320 -1 1841
1843 0 456248 243105 59160 -1 1842
1844 0 456348 242993 59040 -1 1843
1845 0 456568 242705 59000 -1 1844
1846 0 456524 242601 58880 -1 1845
1847 0 456524 242525 58760 -1 1846
1848 0 456508 242549 58640 -1 1847
1849 0 456756 242449 58440 -1 1848
1850 0 456768 242325 58360 -1 1849
1851 0 456828 242165 58280 80 1850
1852 0 456904 242041 58200 80 1851
1853 0 456952 241873 58120 80 1852
1854 0 456996 241589 58040 80 1853
1855 0 457104 241497 57920 60 1854
1856 0 457220 241413 57720 98 1855
1857 0 457288 241317 57560 98 1856
1858 0 457364 241237 57400 90 1857
1859 0 457424 241153 57240 71 1858
1860 0 457360 240985 57080 81 1859
1861 0 457336 240973 56960 81 1860
1862 0 457412 240905 56800 153 1861
1863 0 457380 240769 56680 153 1862
1864 0 457316 240641 56560 122 1863
1865 0 457196 240581 56520 122 1864
1866 0 457180 240545 56400 122 1865
1867 0 457140 240525 56280 122 1866
1868 0 457096 240565 56120 135 1867
1869 0 457072 240593 55960 135 1868
1870 0 457064 240613 55800 101 1869
1871 0 457064 240589 55640 90 1870
1872 0 457124 240557 55480 90 1871
1873 0 457300 240397 55400 90 1872
1874 0 457504 240297 55360 90 1873
1875 0 457636 240217 55440 90 1874
1876 0 458044 240021 55520 -1 1875
1877 0 458384 239993 55480 -1 1876
1878 0 457068 240621 55360 90 1872
1879 0 457052 240677 55160 90 1878
1880 0 457028 240665 54960 90 1879
1881 0 457116 240941 54840 -1 1880
1882 0 457088 241113 54840 -1 1881
1883 0 457060 241137 54960 -1 1882
1884 0 456980 241165 55040 -1 1883
1885 0 456936 241149 55120 -1 1884
1886 0 457216 241065 54680 -1 1881
1887 0 457376 241097 54560 -1 1886
1888 0 457464 241093 54440 -1 1887
1889 0 457484 241017 54320 -1 1888
1890 0 457508 240989 54200 -1 1889
1891 0 457548 240961 54080 -1 1890
1892 0 457492 240905 53880 -1 1891
1893 0 457416 240841 53800 -1 1892
1894 0 457268 240805 53800 -1 1893
1895 0 457144 240873 53880 -1 1894
1896 0 456988 240897 54000 -1 1895
1897 0 456936 240925 54080 -1 1896
1898 0 457572 240757 53600 -1 1893
1899 0 457608 240677 53480 -1 1898
1900 0 457628 240605 53320 -1 1899
1901 0 457672 240537 53160 -1 1900
1902 0 457668 240517 53000 -1 1901
1903 0 457672 240477 52880 -1 1902
1904 0 457012 239469 56520 -1 1865
1905 0 456650 239405 56520 -1 1904
1906 0 456442 239333 56560 -1 1905
1907 0 456298 239245 56480 -1 1906
1908 0 456122 239097 56400 -1 1907
1909 0 456110 239065 56320 -1 1908
1910 0 457006 239365 56600 -1 1904
1911 0 457034 238985 56560 -1 1910
1912 0 457030 238657 56520 -1 1911
1913 0 456164 247481 62320 -1 1809
1914 0 458792 248913 65240 178 1645
1915 0 458888 249097 65120 178 1914
1916 0 459024 249185 65000 140 1915
1917 0 459176 249273 64920 -1 1916
1918 0 459504 249373 64840 -1 1917
1919 0 459852 249353 64720 -1 1918
1920 0 460156 249353 64640 -1 1919
1921 0 460308 249329 64600 -1 1920
1922 0 460608 249305 64520 -1 1921
1923 0 460752 249297 64480 -1 1922
1924 0 460884 249309 64400 -1 1923
1925 0 461116 249385 64240 -1 1924
1926 0 461136 249401 64200 -1 1925
1927 0 461308 249421 64120 -1 1926
1928 0 461448 249437 64040 -1 1927
1929 0 461468 249481 63880 -1 1928
1930 0 461432 249501 63760 -1 1929
1931 0 461392 249517 63640 -1 1930
1932 0 461452 249477 63560 -1 1931
1933 0 461288 249241 63520 -1 1932
1934 0 461300 249249 63480 -1 1933
1935 0 461572 249457 63520 -1 1932
1936 0 461628 249441 63400 -1 1935
1937 0 461644 249457 63320 -1 1936
1938 0 461836 249577 63160 -1 1937
1939 0 461924 249697 63000 -1 1938
1940 0 462004 249793 62920 -1 1939
1941 0 462140 249889 62800 -1 1940
1942 0 461116 248543.03 66520 137 1632
1943 0 460988 248583.03 66600 137 1942
1944 0 460964 248595.03 66720 137 1943
1945 0 462872 248505.03 66760 124 1628
1946 0 462832 248677.03 66720 124 1945
1947 0 462820 248913.03 66680 124 1946
1948 0 463132.84 249294.53 66640 107 1947
1949 0 463475.9 249827.61 66600 75 1948
1950 0 463549.8 250550.7 66640 120 1949
1951 0 463602.6 250682.66 66680 120 1950
1952 0 463565.66 250936 66720 86 1951
1953 0 463528.7 251300.19 66760 86 1952
1954 0 463570.94 251368.8 66800 86 1953
1955 0 464299.28 252054.94 66840 60 1954
1956 0 464452.34 252255.5 66800 75 1955
1957 0 464679.3 252799.14 66760 120 1956
1958 0 464705.7 252857.2 66720 120 1957
1959 0 464689.88 253147.5 66600 120 1958
1960 0 464811.25 253469.45 66520 153 1959
1961 0 465861.6 254240.05 66520 60 1960
1962 0 466706.06 254530.34 66520 60 1961
1963 0 467070.25 254630.62 66480 60 1962
1964 0 467497.78 254794.23 66560 51 1963
1965 0 467803.9 254783.69 66600 75 1964
1966 0 467877.8 254799.52 66640 75 1965
1967 0 467962.25 254820.62 66680 75 1966
1968 0 468131.16 254841.73 66720 86 1967
1969 0 468273.66 254905.08 66760 80 1968
1970 0 468558.66 254910.36 66840 90 1969
1971 0 468711.72 254973.69 66880 90 1970
1972 0 469128.7 255063.42 67000 80 1971
1973 0 469350.38 255158.42 67040 75 1972
1974 0 469878.2 255422.33 67080 128 1973
1975 0 470173.75 255475.11 67200 137 1974
1976 0 470279.3 255464.55 67240 91 1975
1977 0 470284.6 255459.27 67280 91 1976
1978 0 470696.28 255438.16 67320 80 1977
1979 0 470754.3 255475.11 67360 80 1978
1980 0 470854.6 255448.72 67400 80 1979
1981 0 470881 255527.89 67440 60 1980
1982 0 470891.56 255559.55 67480 60 1981
1983 0 470849.34 255564.83 67520 60 1982
1984 0 470854.6 255617.61 67560 60 1983
1985 0 470812.38 255628.17 67600 60 1984
1986 0 470786 255654.56 67640 60 1985
1987 0 470754.3 255686.22 67680 71 1986
1988 0 470717.38 255765.39 67800 71 1987
1989 0 470780.72 255770.67 67840 71 1988
1990 0 471072 255904 68480 96 1989
1991 0 471264 255968 68680 81 1990
1992 0 471456 256000 68840 60 1991
1993 0 471680 256032 69000 71 1992
1994 0 471904 256032 69160 51 1993
1995 0 472128 256000 69320 64 1994
1996 0 472288 255968 69520 64 1995
1997 0 472448 256000 69720 75 1996
1998 0 472608 256000 69920 101 1997
1999 0 472832 256000 70040 122 1998
2000 0 473056 256096 70160 81 1999
2001 0 473280 256224 70280 60 2000
2002 0 473504 256352 70440 75 2001
2003 0 473632 256480 70640 81 2002
2004 0 473760 256576 70840 71 2003
2005 0 473856 256704 71040 51 2004
2006 0 473952 256832 71240 75 2005
2007 0 474112 256928 71480 90 2006
2008 0 474272 257024 71680 135 2007
2009 0 474432 257024 71880 134 2008
2010 0 474592 257088 72080 107 2009
2011 0 474784 257216 72280 143 2010
2012 0 474880 257312 72520 120 2011
2013 0 475040 257408 72720 51 2012
2014 0 475296 257472 72840 71 2013
2015 0 475488 257504 73000 91 2014
2016 0 475712 257504 73120 60 2015
2017 0 475872 257504 73320 108 2016
2018 0 476064 257600 73480 71 2017
2019 0 476256 257728 73600 45 2018
2020 0 476448 257760 73800 40 2019
2021 0 476672 257696 73960 75 2020
2022 0 476896 257728 74160 115 2021
2023 0 477088 257824 74320 120 2022
2024 0 477312 257856 74440 102 2023
2025 0 477536 257888 74600 140 2024
2026 0 477728 258016 74760 71 2025
2027 0 477984 258112 74880 75 2026
2028 0 478208 258144 75040 81 2027
2029 0 478432 258176 75160 102 2028
2030 0 478624 258240 75320 75 2029
2031 0 478784 258304 75520 64 2030
2032 0 478944 258368 75720 60 2031
2033 0 479104 258464 75920 51 2032
2034 0 479264 258496 76120 60 2033
2035 0 479360 258528 76360 71 2034
2036 0 479520 258592 76600 75 2035
2037 0 479712 258656 76760 90 2036
2038 0 479904 258752 76960 91 2037
2039 0 480160 258720 76960 60 2038
2040 0 480416 258720 77000 60 2039
2041 0 480672 258784 77120 86 2040
2042 0 480896 258816 77240 60 2041
2043 0 481152 258816 77280 75 2042
2044 0 481408 258880 77400 71 2043
2045 0 481664 258912 77400 51 2044
2046 0 481920 258944 77440 60 2045
2047 0 482144 258976 77600 60 2046
2048 0 482400 259072 77680 81 2047
2049 0 482624 259200 77800 98 2048
2050 0 482752 259392 77920 75 2049
2051 0 482880 259584 78080 51 2050
2052 0 483104 259680 78240 81 2051
2053 0 483296 259648 78400 96 2052
2054 0 483488 259648 78600 64 2053
2055 0 483712 259648 78760 75 2054
2056 0 483936 259680 78960 75 2055
2057 0 484192 259680 79080 71 2056
2058 0 484448 259712 79120 108 2057
2059 0 484576 259744 79200 102 2058
2060 0 484872.34 259798.56 79240 -1 2059
2061 0 485024 259904 79440 91 2060
2062 0 485056 259936 79440 91 2061
2063 0 485120 260192 79520 32 2062
2064 0 485344 260320 79600 75 2063
2065 0 485472 260544 79640 101 2064
2066 0 485344 260768 79680 60 2065
2067 0 485288 260899 79800 -1 2066
2068 0 485284 260881 79880 -1 2067
2069 0 485289 260950 79960 -1 2068
2070 0 485282 261227 80000 -1 2069
2071 0 485408 261344 80120 140 2070
2072 0 485248 261536 80240 137 2071
2073 0 485120 261664 80480 134 2072
2074 0 484992 261792 80720 108 2073
2075 0 484928 261984 80920 154 2074
2076 0 484800 262144 81120 120 2075
2077 0 484736 262240 81360 81 2076
2078 0 484576 262400 81560 71 2077
2079 0 484544 262560 81760 81 2078
2080 0 484544 262720 81960 45 2079
2081 0 484512 262848 82200 71 2080
2082 0 484480 262944 82440 104 2081
2083 0 484384 263072 82680 90 2082
2084 0 484352 263232 82920 75 2083
2085 0 484480 263328 83120 102 2084
2086 0 484448 263456 83360 64 2085
2087 0 484352 263456 83600 96 2086
2088 0 484256 263456 83840 122 2087
2089 0 484416 263520 84040 51 2088
2090 0 484608 263616 84240 40 2089
2091 0 484658 263794 84400 -1 2090
2092 0 484896 263968 84880 32 2091
2093 0 484928 263936 84960 45 2092
2094 0 485056 263904 85200 51 2093
2095 0 485184 263936 85440 71 2094
2096 0 485248 263968 85680 107 2095
2097 0 485376 264064 85880 75 2096
2098 0 485472 264160 86120 115 2097
2099 0 485536 264096 86360 96 2098
2100 0 485568 264096 86640 71 2099
2101 0 485440 264032 86880 45 2100
2102 0 485424 263939 87000 -1 2101
2103 0 485423 263685 87120 -1 2102
2104 0 485346 264210 87160 -1 2103
2105 0 485374 264131 87200 -1 2104
2106 0 485411 264059 87240 -1 2105
2107 0 485487 264004 87400 -1 2106
2108 0 485504 263936 87600 64 2107
2109 0 485504 263936 87680 51 2108
2110 0 485568 263840 87920 60 2109
2111 0 485632 263680 88120 60 2110
2112 0 485472 263680 88320 60 2111
2113 0 485344 263520 88520 51 2112
2114 0 485320 263403 88560 -1 2113
2115 0 485277 263238 88640 -1 2114
2116 0 485136 263434 88680 -1 2115
2117 0 484993 263724 88720 -1 2116
2118 0 484853 263792 88760 -1 2117
2119 0 484836 263823 88880 -1 2118
2120 0 484759 263796 88960 -1 2119
2121 0 484783 263854 89080 -1 2120
2122 0 484942 264083 89240 -1 2121
2123 0 485280 261120 80240 176 2071
2124 0 485120 261088 80440 115 2123
2125 0 466520 246739.03 70440 150 1421
2126 0 466528 246563.03 70360 150 2125
2127 0 466656 246331.03 70400 -1 2126
2128 0 466688 246203.03 70360 -1 2127
2129 0 466667.34 246119.67 70320 -1 2128
2130 0 466659.34 246031.67 70160 -1 2129
2131 0 466663.34 245999.67 70040 -1 2130
2132 0 466683.34 245999.67 69960 -1 2131
2133 0 466691.34 245955.67 69920 -1 2132
2134 0 468928 243795.03 74720 60 1382
2135 0 468904 243627 74600 60 2134
2136 0 468896 243479 74480 136 2135
2137 0 468900 243379 74360 120 2136
2138 0 469300 243347 74240 86 2137
2139 0 469512 243347 74160 96 2138
2140 0 469770.62 243389.22 74040 80 2139
2141 0 469870.9 243325.89 74000 80 2140
2142 0 469913.12 243415.61 73920 81 2141
2143 0 469960.62 243336.44 73880 81 2142
2144 0 470008.12 243341.72 73840 81 2143
2145 0 470034.53 243347 73800 81 2144
2146 0 470060.9 243347 73760 81 2145
2147 0 470097.88 243347 73720 75 2146
2148 0 470124.25 243352.28 73680 75 2147
2149 0 470229.8 243362.83 73640 75 2148
2150 0 470282.6 243383.95 73600 75 2149
2151 0 470319.53 243399.78 73560 91 2150
2152 0 470324.8 243405.06 73520 91 2151
2153 0 470419.8 243452.56 73480 91 2152
2154 0 470467.3 243426.17 73440 91 2153
2155 0 470467.3 243426.17 73400 91 2154
2156 0 470472.6 243426.17 73360 75 2155
2157 0 470572.88 243420.89 73320 75 2156
2158 0 470572.88 243420.89 73280 75 2157
2159 0 470583.44 243426.17 73240 75 2158
2160 0 470625.66 243436.72 73200 75 2159
2161 0 470678.44 243442 73160 91 2160
2162 0 470731.22 243447.28 73120 91 2161
2163 0 470784 243442 73080 91 2162
2164 0 470826.22 243442 73040 91 2163
2165 0 470857.9 243442 73000 91 2164
2166 0 470857.9 243442 72960 101 2165
2167 0 470868.47 243457.84 72920 101 2166
2168 0 470868.47 243468.39 72880 101 2167
2169 0 470884.28 243484.23 72840 101 2168
2170 0 470894.84 243521.17 72800 101 2169
2171 0 470894.84 243537.02 72760 101 2170
2172 0 470894.84 243537.02 72720 71 2171
2173 0 470894.84 243563.4 72680 71 2172
2174 0 470937.06 243568.67 72600 71 2173
2175 0 470989.84 243584.52 72560 71 2174
2176 0 470984.56 243584.52 72520 71 2175
2177 0 470995.12 243584.52 72480 71 2176
2178 0 471005.7 243584.52 72440 90 2177
2179 0 471069.03 243632.02 72400 90 2178
2180 0 471069.03 243632.02 72360 90 2179
2181 0 471111.25 243653.12 72320 90 2180
2182 0 471158.75 243626.73 72280 90 2181
2183 0 471190.4 243626.73 72240 64 2182
2184 0 471195.7 243626.73 72200 64 2183
2185 0 471195.7 243626.73 72160 64 2184
2186 0 471216.8 243647.84 72120 64 2185
2187 0 471311.8 243684.8 72080 64 2186
2188 0 471338.2 243711.19 72040 64 2187
2189 0 471359.3 243737.58 72000 64 2188
2190 0 471438.47 243753.4 71960 64 2189
2191 0 471443.75 243758.69 71920 64 2190
2192 0 471491.25 243800.9 71880 64 2191
2193 0 471538.75 243827.3 71840 64 2192
2194 0 471596.8 243895.92 71760 32 2193
2195 0 471596.8 243901.19 71680 96 2194
2196 0 471596.8 243906.47 71560 96 2195
2197 0 471649.6 243943.42 71440 148 2196
2198 0 471691.8 244038.42 71280 148 2197
2199 0 471702.38 244070.1 71040 98 2198
2200 0 472082.4 244075.38 70920 86 2199
2201 0 472230.2 244022.6 70640 81 2200
2202 0 472335.75 243975.08 70560 81 2201
2203 0 471844.88 243985.64 70520 86 2202
2204 0 471823.78 243985.64 70480 86 2203
2205 0 471771 243969.81 70440 86 2204
2206 0 472356.84 243927.58 70480 81 2202
2207 0 472420.2 243880.08 70360 75 2206
2208 0 472430.75 243869.53 70280 75 2207
2209 0 472504.66 243837.86 70200 75 2208
2210 0 472552.16 243822.02 70120 71 2209
2211 0 472626.03 243790.36 70000 71 2210
2212 0 472705.22 243790.36 69880 81 2211
2213 0 472794.94 243785.08 69800 81 2212
2214 0 472853 243774.52 69680 60 2213
2215 0 472937.44 243758.69 69560 60 2214
2216 0 473043 243779.8 69440 60 2215
2217 0 473101.06 243774.52 69320 60 2216
2218 0 473127.44 243806.19 69200 96 2217
2219 0 473127.44 243811.47 69080 96 2218
2220 0 473296.34 243938.14 68960 75 2219
2221 0 473454.7 244064.81 68840 80 2220
2222 0 473729.16 244339.27 68720 98 2221
2223 0 473971.94 244539.83 68600 60 2222
2224 0 474494.47 244698.17 68480 40 2223
2225 0 474689.75 244777.34 68440 75 2224
2226 0 474879.75 244809.02 68400 75 2225
2227 0 475465.62 244972.64 68320 51 2226
2228 0 475555.34 244946.25 68240 32 2227
2229 0 475576.47 244962.08 68200 32 2228
2230 0 475576.47 244962.08 68120 96 2229
2231 0 475623.97 244951.52 68040 32 2230
2232 0 475734.8 244925.12 67960 32 2231
2233 0 475740.06 244919.86 67840 71 2232
2234 0 475740.06 244925.12 67800 71 2233
2235 0 475787.6 244962.08 67720 75 2234
2236 0 475850.9 245020.14 67640 75 2235
2237 0 475998.7 245009.58 67560 64 2236
2238 0 476289 245125.7 67480 80 2237
2239 0 476399.84 245146.81 67400 80 2238
2240 0 476574 245136.25 67320 86 2239
2241 0 476969.84 245088.75 67280 96 2240
2242 0 477782.7 245310.42 67280 75 2241
2243 0 478474.1 245627.11 67320 81 2242
2244 0 478479.38 245701 67360 81 2243
2245 0 478495.22 245748.5 67400 81 2244
2246 0 478453 245848.78 67440 40 2245
2247 0 478590.22 246154.9 67400 45 2246
2248 0 478616.6 246212.97 67360 45 2247
2249 0 478590.22 246207.69 67320 45 2248
2250 0 478595.5 246197.14 67240 45 2249
2251 0 478447.72 246017.69 67480 40 2246
2252 0 478431.88 246070.47 67520 45 2251
2253 0 478389.66 246117.97 67560 45 2252
2254 0 478384.38 246165.47 67600 45 2253
2255 0 477592.66 245352.66 66920 60 2242
2256 0 477582.12 245352.66 66880 60 2255
2257 0 477534.6 245426.55 66800 60 2256
2258 0 471644.3 244423.72 71000 98 2199
2259 0 471644.3 244450.11 70960 98 2258
2260 0 468380 242819 74360 98 2137
2261 0 468108 242543 74280 91 2260
2262 0 467988 242479 74200 80 2261
2263 0 467680 242283 74120 81 2262
2264 0 467212 242071 74040 90 2263
2265 0 466744 241831 74040 108 2264
2266 0 466680 241791 74120 120 2265
2267 0 466176 241415 74040 75 2265
2268 0 466088 241339 74120 75 2267
2269 0 465860 241183 74200 60 2268
2270 0 465784 240995 74280 120 2269
2271 0 465580 240523 74360 40 2270
2272 0 465432 240331 74320 75 2271
2273 0 464904 240059 74280 81 2272
2274 0 464740 240091 74200 81 2273
2275 0 464676 240131 74040 81 2274
2276 0 464520 240159 73880 -1 2275
2277 0 464508 240215 73760 -1 2276
2278 0 464604 240267 73680 -1 2277
2279 0 464828 240199 73520 -1 2278
2280 0 464956 240119 73440 -1 2279
2281 0 464976 240095 73400 -1 2280
2282 0 464980 240087 73360 -1 2281
2283 0 464956 240055 73240 -1 2282
2284 0 464940 239999 73080 -1 2283
2285 0 464852 239983 72960 -1 2284
2286 0 464816 239987 72880 -1 2285
2287 0 464500 239763 72800 -1 2286
2288 0 464436 239683 72760 -1 2287
2289 0 464336 239595 72680 -1 2288
2290 0 464264 239487 72600 -1 2289
2291 0 464068 239431 72560 -1 2290
2292 0 464088 239479 72360 -1 2291
2293 0 464208 239459 72040 -1 2292
2294 0 464164 239423 71880 -1 2293
2295 0 464132 239467 71760 -1 2294
2296 0 464036 239519 71600 -1 2295
2297 0 463912 239527 71480 -1 2296
2298 0 463800 239503 71360 -1 2297
2299 0 463500 239471 71320 -1 2298
2300 0 463072 239447 71080 -1 2299
2301 0 462992 239435 71040 -1 2300
2302 0 462864 239395 70920 -1 2301
2303 0 462824 239319 70760 -1 2302
2304 0 462736 239243 70640 -1 2303
2305 0 462592 239151 70520 -1 2304
2306 0 462496 239015 70400 -1 2305
2307 0 462484 238983 70320 -1 2306
2308 0 462508 238943 70160 -1 2307
2309 0 462524 239047 69760 -1 2308
2310 0 462488 239091 69720 -1 2309
2311 0 462252 239147 69680 -1 2310
2312 0 462140 239087 69600 -1 2311
2313 0 462016 239151 69480 -1 2312
2314 0 461916 239227 69360 -1 2313
2315 0 461832 239271 69240 -1 2314
2316 0 461684 239287 69120 -1 2315
2317 0 461544 239255 68960 -1 2316
2318 0 461388 239239 68840 -1 2317
2319 0 461204 239287 68760 -1 2318
2320 0 464860 239543 74360 80 2273
2321 0 464668 239335 74280 81 2320
2322 0 464656 239163 74120 71 2321
2323 0 464668 238963 73920 51 2322
2324 0 464788 238799 73760 64 2323
2325 0 464884 238747 73560 60 2324
2326 0 464844 238659 73360 75 2325
2327 0 464768 238611 73200 75 2326
2328 0 464644 238587 73040 101 2327
2329 0 464592 238559 72840 71 2328
2330 0 464468 238547 72600 81 2329
2331 0 464428 238575 72400 150 2330
2332 0 464440 238663 72200 81 2331
2333 0 464512 238599 71960 81 2332
2334 0 464568 238515 71760 40 2333
2335 0 464708 238479 71520 40 2334
2336 0 464748 238407 71360 40 2335
2337 0 464736 238303 71200 96 2336
2338 0 464760 238147 71000 98 2337
2339 0 464736 237955 70840 128 2338
2340 0 464768 237747 70680 122 2339
2341 0 464752 237555 70520 150 2340
2342 0 464768 237355 70360 134 2341
2343 0 464740 237155 70200 153 2342
2344 0 464732 237067 70040 120 2343
2345 0 464700 236947 69840 98 2344
2346 0 464636 236843 69680 102 2345
2347 0 464696 236567 69520 104 2346
2348 0 464796 236439 69400 104 2347
2349 0 464852 236231 69280 75 2348
2350 0 464916 236127 69120 98 2349
2351 0 464972 236011 68920 81 2350
2352 0 465016 235903 68760 90 2351
2353 0 465072 235811 68640 90 2352
2354 0 465224 235671 68520 32 2353
2355 0 465320 235387 68480 80 2354
2356 0 465372 235339 68320 90 2355
2357 0 466164 234827 68320 136 2356
2358 0 466160 234823 68200 136 2357
2359 0 466496 234643 68120 134 2358
2360 0 466612 234615 68040 134 2359
2361 0 466836 234603 67880 124 2360
2362 0 466940 234591 67840 107 2361
2363 0 467184 234507 67720 102 2362
2364 0 467416 234479 67560 115 2363
2365 0 467708 234291 67440 75 2364
2366 0 467948 234087 67320 51 2365
2367 0 468048 233875 67240 60 2366
2368 0 468072 233743 67200 60 2367
2369 0 468096 233579 67120 75 2368
2370 0 468132 233335 67040 45 2369
2371 0 468116 233179 66960 60 2370
2372 0 468032 233007 66840 102 2371
2373 0 467992 232891 66760 102 2372
2374 0 467984 232755 66600 120 2373
2375 0 468040 232523 66480 80 2374
2376 0 468084 232315 66400 81 2375
2377 0 468108 232059 66280 81 2376
2378 0 468120 231903 66160 101 2377
2379 0 468192 231807 66040 101 2378
2380 0 468292 231631 65880 81 2379
2381 0 468472 231459 65720 60 2380
2382 0 468628 231311 65560 45 2381
2383 0 468688 231219 65400 75 2382
2384 0 468772 231131 65240 96 2383
2385 0 468864 231067 65080 96 2384
2386 0 468996 230931 64920 71 2385
2387 0 469152 230843 64760 51 2386
2388 0 469272 230691 64600 71 2387
2389 0 469380 230631 64440 51 2388
2390 0 469416 230519 64280 51 2389
2391 0 469436 230371 64120 32 2390
2392 0 469408 230215 63960 80 2391
2393 0 469352 229915 63840 64 2392
2394 0 469408 229599 63720 51 2393
2395 0 469460 229475 63600 71 2394
2396 0 469620 229283 63480 75 2395
2397 0 469696 229187 63360 71 2396
2398 0 469712 229075 63200 71 2397
2399 0 469716 228995 63040 60 2398
2400 0 469696 228851 62880 75 2399
2401 0 469704 228687 62720 86 2400
2402 0 469688 228595 62640 86 2401
2403 0 469672 228535 62520 136 2402
2404 0 469712 228403 62360 136 2403
2405 0 469724 228315 62240 80 2404
2406 0 469713.34 228248.33 62160 80 2405
2407 0 469708 228215 62120 40 2406
2408 0 469648 228123 62000 40 2407
2409 0 469584 228119 61920 40 2408
2410 0 469500 228083 61880 75 2409
2411 0 469588 227875 61800 75 2410
2412 0 469416 227731 61680 75 2411
2413 0 469356 227647 61560 86 2412
2414 0 469272 227507 61440 86 2413
2415 0 469196 227399 61320 86 2414
2416 0 469040 227283 61200 45 2415
2417 0 468992 227231 61120 45 2416
2418 0 468844 227183 61000 91 2417
2419 0 468680 227035 60880 81 2418
2420 0 468936 226699 60800 40 2419
2421 0 469084 226539 60720 40 2420
2422 0 469148 226543 60600 40 2421
2423 0 469284 226459 60440 40 2422
2424 0 469340 226275 60360 -1 2423
2425 0 469344 226171 60280 -1 2424
2426 0 469232 226123 60160 -1 2425
2427 0 469040 226095 60080 -1 2426
2428 0 468980 226051 60000 -1 2427
2429 0 468388 226875 60800 51 2419
2430 0 467864 226791 60640 51 2429
2431 0 467460 226787 60560 91 2430
2432 0 467348 226675 60400 51 2431
2433 0 467192 226587 60280 32 2432
2434 0 467048 226483 60200 32 2433
2435 0 466912 226335 60120 60 2434
2436 0 466804 226239 60040 80 2435
2437 0 466636 226083 59960 98 2436
2438 0 466448 225879 59880 60 2437
2439 0 466252 225467 59800 163 2438
2440 0 466172 225351 59720 163 2439
2441 0 466120 225275 59640 107 2440
2442 0 465936 225051 59520 86 2441
2443 0 465444 224867 59400 60 2442
2444 0 464972 224507 59320 75 2443
2445 0 464780 224347 59240 101 2444
2446 0 464576 224227 59120 120 2445
2447 0 464376 224095 59040 107 2446
2448 0 464144 223991 58960 102 2447
2449 0 463892 223843 58880 81 2448
2450 0 463688 223779 58800 81 2449
2451 0 463392 223691 58720 75 2450
2452 0 463068 223671 58640 80 2451
2453 0 462816 223631 58560 98 2452
2454 0 462760 223607 58480 98 2453
2455 0 462640 223687 58360 104 2454
2456 0 462380 223735 58280 107 2455
2457 0 462220 223743 58200 96 2456
2458 0 461748 223823 58120 91 2457
2459 0 461440 223831 58040 104 2458
2460 0 461196 223799 57920 107 2459
2461 0 461036 223767 57840 108 2460
2462 0 460916 223779 57720 108 2461
2463 0 460888 223779 57600 86 2462
2464 0 461036 223627 57520 86 2463
2465 0 460668 223811 57560 86 2463
2466 0 460440 223859 57400 60 2465
2467 0 460356 223895 57320 60 2466
2468 0 460260 223971 57240 60 2467
2469 0 460144 224067 57160 60 2468
2470 0 460012 224175 57040 60 2469
2471 0 459916 224315 56880 71 2470
2472 0 459880 224415 56760 71 2471
2473 0 459832 224487 56640 71 2472
2474 0 459760 224523 56520 107 2473
2475 0 459624 224619 56400 107 2474
2476 0 459552 224655 56360 107 2475
2477 0 459488 224715 56240 107 2476
2478 0 459384 224783 56120 81 2477
2479 0 459276 224823 56000 81 2478
2480 0 459208 224875 55880 75 2479
2481 0 459104 224975 55760 98 2480
2482 0 458932 225071 55640 51 2481
2483 0 458820 225131 55560 51 2482
2484 0 458620 225179 55440 86 2483
2485 0 458340 225311 55280 101 2484
2486 0 458208 225363 55120 60 2485
2487 0 458020 225391 55000 51 2486
2488 0 457792 225467 54880 64 2487
2489 0 457712 225499 54800 64 2488
2490 0 457360 225607 54720 135 2489
2491 0 457176 225751 54800 135 2490
2492 0 457004 225783 54880 135 2491
2493 0 456948 225775 55000 135 2492
2494 0 456896 225747 55080 135 2493
2495 0 457304 225599 54600 135 2490
2496 0 457256 225603 54480 71 2495
2497 0 457124 225611 54360 71 2496
2498 0 457048 225675 54200 32 2497
2499 0 457000 225719 54080 71 2498
2500 0 456952 225731 53960 71 2499
2501 0 456944 225743 53880 71 2500
2502 0 456820 225807 53760 51 2501
2503 0 456624 225871 53680 32 2502
2504 0 456597.34 225855 53600 32 2503
2505 0 456572 225931 53560 32 2504
2506 0 456552 225983 53480 96 2505
2507 0 456456 226031 53400 96 2506
2508 0 456460 226075 53280 96 2507
2509 0 456400 226195 53120 86 2508
2510 0 456456 226319 52960 86 2509
2511 0 456432 226391 52880 86 2510
2512 0 456444 226471 52640 86 2511
2513 0 456504 226587 52520 -1 2512
2514 0 456532 226683 52440 -1 2513
2515 0 456592 226795 52320 -1 2514
2516 0 456632 226911 52240 -1 2515
2517 0 456692 227051 52200 -1 2516
2518 0 456776 227167 52160 -1 2517
2519 0 456856 227319 52080 -1 2518
2520 0 456700 227563 52000 -1 2519
2521 0 456696 227631 51920 -1 2520
2522 0 456732 227703 51840 -1 2521
2523 0 456740 227911 51800 -1 2522
2524 0 456692 228059 51760 -1 2523
2525 0 456716 228243 51680 -1 2524
2526 0 465168 235355 68280 80 2356
2527 0 464900 235391 68200 32 2526
2528 0 464740 235395 68160 32 2527
2529 0 464456 235471 68040 -1 2528
2530 0 464280 235507 67920 -1 2529
2531 0 464124 235595 67760 -1 2530
2532 0 464088 235735 67640 -1 2531
2533 0 464164 235775 67520 -1 2532
2534 0 464182.66 235809.67 67440 -1 2533
2535 0 464192 235827 67400 -1 2534
2536 0 464172 235863 67320 -1 2535
2537 0 464432 235715 67440 -1 2534
2538 0 464500 235675 67360 -1 2537
2539 0 464528 235655 67280 -1 2538
2540 0 465492 240287 74200 75 2272
2541 0 465608 240231 74120 75 2540
2542 0 465728 240195 74040 75 2541
2543 0 465844 240155 73920 75 2542
2544 0 466116 240123 73760 -1 2543
2545 0 466072 240159 73640 -1 2544
2546 0 467164 242059 74160 90 2264
2547 0 467068 242035 74320 120 2546
2548 0 468580 245253.03 77080 150 1362
2549 0 468368 245963.06 77040 157 2548
2550 0 467712 246621.11 77000 197 2549
2551 0 467300 247151.14 77040 178 2550
2552 0 466944.03 247373.06 77080 185 2551
2553 0 466500 248161.03 77040 108 2552
2554 0 466352 248547.06 77000 120 2553
2555 0 466296 248967.06 76880 160 2554
2556 0 466188 249629.11 76800 128 2555
2557 0 465976 250105.11 76760 104 2556
2558 0 465964 251143.03 76800 136 2557
2559 0 465864 251865.06 76880 134 2558
2560 0 466028 252439.03 76840 71 2559
2561 0 466004 252543.03 76720 32 2560
2562 0 465892 252683.03 76640 60 2561
2563 0 465636 253417.03 76600 131 2562
2564 0 465864 253915.06 76560 107 2563
2565 0 466100 254361.11 76480 102 2564
2566 0 466340 255093.11 76440 122 2565
2567 0 466568 255603.14 76360 166 2566
2568 0 466824 256053.03 76280 178 2567
2569 0 466804 256207.03 76200 101 2568
2570 0 466792 256315.03 76040 101 2569
2571 0 466804 256499.03 76000 157 2570
2572 0 466824 256671.03 75880 176 2571
2573 0 466896 256825.06 75760 176 2572
2574 0 466928 256909.06 75640 156 2573
2575 0 466968 257009.06 75520 156 2574
2576 0 467028 257139.11 75400 98 2575
2577 0 466928 257755.11 75400 98 2576
2578 0 466584 258019.11 75360 120 2577
2579 0 466384 258211.11 75280 115 2578
2580 0 466352 258377.14 75160 115 2579
2581 0 466276 258537.14 75080 134 2580
2582 0 466112 258703.03 74960 137 2581
2583 0 466056 258817.06 74800 136 2582
2584 0 465924 258969.06 74680 136 2583
2585 0 465912 258965.06 74640 136 2584
2586 0 465724 259103.03 74520 128 2585
2587 0 465656 259239.03 74440 136 2586
2588 0 465620 259355.03 74320 140 2587
2589 0 465568 259467.03 74200 140 2588
2590 0 465476 259591.03 74000 150 2589
2591 0 465548 259649.03 73840 150 2590
2592 0 465476 259741.03 73720 128 2591
2593 0 465404 259921.03 73560 98 2592
2594 0 465316 260053.03 73440 96 2593
2595 0 465184 260151.06 73320 64 2594
2596 0 465120 260167.06 73200 64 2595
2597 0 465020 260275.06 73080 64 2596
2598 0 464880 260347.06 72960 124 2597
2599 0 464820 260423.06 72840 148 2598
2600 0 464664 260495.06 72680 150 2599
2601 0 464508 260607.06 72560 124 2600
2602 0 464236 260795.06 72480 108 2601
2603 0 464160 260817.03 72360 108 2602
2604 0 464096 260889.03 72280 86 2603
2605 0 463932 260913.03 72120 86 2604
2606 0 464348 261089.03 72080 71 2605
2607 0 464420 261173.03 72000 80 2606
2608 0 464552 261415.06 71880 40 2607
2609 0 464652 261611.06 71800 60 2608
2610 0 464872 261829.11 71720 75 2609
2611 0 464893.34 261852.33 71680 75 2610
2612 0 464936 261899.03 71600 75 2611
2613 0 465064 262023.03 71480 51 2612
2614 0 465188 262121.06 71400 102 2613
2615 0 465244 262225.06 71240 102 2614
2616 0 465364 262407.1 71120 90 2615
2617 0 465576 262511.1 71000 98 2616
2618 0 465624 262563.1 70880 98 2617
2619 0 465640 262647.1 70760 98 2618
2620 0 465712 262787.1 70640 60 2619
2621 0 465852 262907.1 70520 32 2620
2622 0 466136 262963.1 70320 64 2621
2623 0 466292 262925.12 70240 64 2622
2624 0 466360 262967.16 70120 108 2623
2625 0 466456 263005.03 69960 108 2624
2626 0 466548 263045.03 69840 96 2625
2627 0 466664 263025.03 69760 96 2626
2628 0 466752 263001.03 69640 75 2627
2629 0 466988 263001.03 69560 81 2628
2630 0 467164 262953.03 69400 71 2629
2631 0 467584 262921.03 69360 60 2630
2632 0 468116 262901.03 69320 75 2631
2633 0 468512 262951.06 69200 98 2632
2634 0 468720 262895.06 69120 124 2633
2635 0 468836 262919.06 69000 104 2634
2636 0 468588 263135.06 68960 75 2635
2637 0 468564 263243.06 68840 75 2636
2638 0 468608 263379.06 68760 51 2637
2639 0 468512 263571.06 68640 32 2638
2640 0 468396 263719.06 68560 32 2639
2641 0 468320 263911.06 68480 60 2640
2642 0 468292 264073.03 68400 75 2641
2643 0 468216 264129.03 68360 75 2642
2644 0 468112 264289.03 68320 40 2643
2645 0 467932 264617.03 68280 40 2644
2646 0 467688 264783.06 68240 60 2645
2647 0 467660 264855.06 68160 60 2646
2648 0 467248 264943.06 68280 71 2646
2649 0 466664 265141.1 68280 40 2648
2650 0 466208 265421.1 68240 40 2649
2651 0 466124 265545.1 68160 40 2650
2652 0 466046 265701 68080 40 2651
2653 0 465938 265861 68000 40 2652
2654 0 465834 265961 67920 51 2653
2655 0 465526 266129 67840 51 2654
2656 0 465026 266245 67840 32 2655
2657 0 464746 266317 67920 40 2656
2658 0 464442 266361 68000 45 2657
2659 0 464386 266365 68080 45 2658
2660 0 464234 266417 68240 45 2659
2661 0 463852 266485 68400 45 2660
2662 0 463884 266473 68560 45 2661
2663 0 467104 265085.1 68240 71 2648
2664 0 467088 265141.1 68200 51 2663
2665 0 468968 262895.06 68920 102 2635
2666 0 469176 262811.06 68880 102 2665
2667 0 469436 262725.03 68760 96 2666
2668 0 469748 262669.03 68640 75 2667
2669 0 469980 262687.06 68480 102 2668
2670 0 470260 262787.06 68360 86 2669
2671 0 470516 262803.06 68200 51 2670
2672 0 470848 262963.06 68160 90 2671
2673 0 470976 263025.03 68040 90 2672
2674 0 471072 263037.03 67960 86 2673
2675 0 471152 263041.03 67880 86 2674
2676 0 471376 263053.03 67800 81 2675
2677 0 471476 263073.03 67720 40 2676
2678 0 471676 263069.03 67680 40 2677
2679 0 471840 263005.03 67640 40 2678
2680 0 471988 262983.03 67560 40 2679
2681 0 472092 262823.03 67440 32 2680
2682 0 472264 262683.03 67360 32 2681
2683 0 472288 262729.06 67240 32 2682
2684 0 472252 262745.06 67200 32 2683
2685 0 472436 263169.06 67240 60 2684
2686 0 472212 262701.06 67120 51 2684
2687 0 472180 262585.06 67000 51 2686
2688 0 472176 262519.03 66880 75 2687
2689 0 472168 262487.03 66760 75 2688
2690 0 472336 262379.03 66680 75 2689
2691 0 472756 262237.03 66720 135 2690
2692 0 472908 262265.03 66760 135 2691
2693 0 472644 262261.03 66640 135 2690
2694 0 472704 262197.03 66480 135 2693
2695 0 472908 262039.03 66360 102 2694
2696 0 473100 261895.03 66200 91 2695
2697 0 473404 261695.03 66080 81 2696
2698 0 473488 261635.03 65960 120 2697
2699 0 473632 261531.03 65880 120 2698
2700 0 473756 261477.06 65760 120 2699
2701 0 473968 261431.11 65640 98 2700
2702 0 474180 261375.11 65520 51 2701
2703 0 474344 261431.11 65520 51 2702
2704 0 474438 261383 65480 98 2703
2705 0 474582 261343 65320 98 2704
2706 0 474598 261139 65160 71 2705
2707 0 474582 261011 65000 60 2706
2708 0 474622 260831 64840 81 2707
2709 0 474746 260679 64720 81 2708
2710 0 475054 260531 64600 81 2709
2711 0 475418 260375 64560 91 2710
2712 0 475586 260295 64400 75 2711
2713 0 475756 260199 64320 80 2712
2714 0 475944 260155 64240 71 2713
2715 0 476312 260195 64160 96 2714
2716 0 476632 260395 64080 86 2715
2717 0 476824 260739 64040 75 2716
2718 0 476564 261131 63960 81 2717
2719 0 476470 261483 63880 40 2718
2720 0 476438 261791 63840 40 2719
2721 0 476430 261935 63800 40 2720
2722 0 476582 262107 63760 40 2721
2723 0 476754 262311 63680 51 2722
2724 0 476940 262447 63640 60 2723
2725 0 477096 262735 63600 51 2724
2726 0 477176 263443 63600 128 2725
2727 0 477176 263527 63520 128 2726
2728 0 477358 264143 63480 40 2727
2729 0 477462 264451 63440 51 2728
2730 0 477522 264723 63400 51 2729
2731 0 477718 264959 63360 -1 2730
2732 0 477850 265299 63320 -1 2731
2733 0 478040 265515 63320 -1 2732
2734 0 478168 265771 63360 -1 2733
2735 0 478336 265827 63440 -1 2734
2736 0 478692 266003 63520 -1 2735
2737 0 478064 265851 63280 -1 2734
2738 0 478032 265879 63240 -1 2737
2739 0 477956 265999 63160 -1 2738
2740 0 477860 266235 63080 -1 2739
2741 0 476142 262287 63760 40 2721
2742 0 475846 262535 63760 -1 2741
2743 0 475774 262599 63800 -1 2742
2744 0 475762 262635 63880 -1 2743
2745 0 475766 262727 63960 -1 2744
2746 0 475618 262867 64000 -1 2745
2747 0 475630 262859 64080 -1 2746
2748 0 475638 262851 64120 -1 2747
2749 0 476328 260959 64080 81 2718
2750 0 475436 260347 64640 91 2711
2751 0 471964 262701.03 66640 60 2690
2752 0 471912 262789.03 66600 60 2751
2753 0 463440 260813.03 72080 148 2605
2754 0 463116 260769.03 72000 134 2753
2755 0 462850 260744 71960 120 2754
2756 0 463228 260643.03 71920 134 2755
2757 0 463308 260476 71880 134 2756
2758 0 463556 260248 71800 148 2757
2759 0 463856 260236 71720 -1 2758
2760 0 463992 260244 71600 -1 2759
2761 0 464152 260280 71520 -1 2760
2762 0 464356 260160 71480 -1 2761
2763 0 464388 260072 71560 -1 2762
2764 0 462584 260719.03 71920 101 2755
2765 0 461828 260787.03 71920 101 2764
2766 0 461068 260809.06 71840 75 2765
2767 0 460784 260867.03 71760 96 2766
2768 0 460652 260897.03 71680 81 2767
2769 0 460568 260967.06 71560 81 2768
2770 0 460448 260979.06 71440 64 2769
2771 0 460236 260951.06 71360 104 2770
2772 0 460052 260929.11 71240 96 2771
2773 0 459936 260929.11 71120 96 2772
2774 0 459780 260901.11 71000 128 2773
2775 0 459284 260889.11 70920 190 2774
2776 0 459084 260883.03 70800 190 2775
2777 0 458992 260835.03 70680 143 2776
2778 0 458872 260791.03 70600 75 2777
2779 0 458740 260747.03 70440 75 2778
2780 0 458472 260663.03 70400 164 2779
2781 0 458252 260545.06 70280 124 2780
2782 0 458176 260515.03 70200 120 2781
2783 0 457948 260423.03 70080 124 2782
2784 0 457596 260347.03 70000 108 2783
2785 0 456844 260147.03 69920 124 2784
2786 0 455784 259753.03 69960 124 2785
2787 0 455376 259651.03 69880 139 2786
2788 0 455240 259655.03 69760 134 2787
2789 0 455044 259631.03 69640 134 2788
2790 0 454696 259691.03 69560 137 2789
2791 0 454016 259749.06 69520 156 2790
2792 0 453472 259819.03 69560 186 2791
2793 0 453324 259891.03 69680 163 2792
2794 0 453160 259971.03 69760 163 2793
2795 0 452904 260135.03 69880 102 2794
2796 0 452604 260261.06 69960 75 2795
2797 0 452092 260265.06 69960 108 2796
2798 0 451840 260403.03 70040 108 2797
2799 0 451564 260451.03 70160 80 2798
2800 0 451200 260423.03 70200 122 2799
2801 0 451016 260423.03 70320 122 2800
2802 0 450976 260361.06 70440 120 2801
2803 0 450716 260291.11 70600 108 2802
2804 0 450660 260239.11 70760 108 2803
2805 0 450604 260199.11 70920 128 2804
2806 0 450572 260087.11 71160 120 2805
2807 0 450564 260027.11 71280 120 2806
2808 0 450584 259935.11 71400 107 2807
2809 0 450560 259779.11 71520 157 2808
2810 0 450552 259639.11 71640 157 2809
2811 0 450532 259511.11 71800 137 2810
2812 0 450480 259361.14 71920 139 2811
2813 0 450464 259241.14 72040 120 2812
2814 0 450284 259021.14 72120 153 2813
2815 0 450052 258759.17 72240 172 2814
2816 0 449764 258471.17 72360 139 2815
2817 0 449368 257871.17 72360 108 2816
2818 0 449348 257741.2 72480 108 2817
2819 0 449232 257689.2 72680 91 2818
2820 0 448936 257589.2 72800 185 2819
2821 0 448488 257493.2 72880 163 2820
2822 0 448296 257345.2 73040 197 2821
2823 0 447916 256809.2 73040 102 2822
2824 0 447632 256539.23 73080 120 2823
2825 0 447364 256195.23 73160 80 2824
2826 0 447338 255947 73120 107 2825
2827 0 447158 255339 73160 120 2826
2828 0 447146 255219 73080 128 2827
2829 0 446926 254947 73000 91 2828
2830 0 446580 254687 72960 98 2829
2831 0 446344 254391 72920 90 2830
2832 0 446136 254227 72840 134 2831
2833 0 445808 253939 72760 107 2832
2834 0 445458 253639 72800 102 2833
2835 0 445226 253515 72880 81 2834
2836 0 444990 253395 73000 81 2835
2837 0 444856 253251 73120 90 2836
2838 0 444768 253111 73200 101 2837
2839 0 444700 252963 73320 122 2838
2840 0 444680 252863 73480 122 2839
2841 0 444644 252615 73600 60 2840
2842 0 444616 252423 73720 60 2841
2843 0 444600 252375 73880 60 2842
2844 0 444412 252011 74040 32 2843
2845 0 444214 251711 74120 81 2844
2846 0 443974 251035 74200 168 2845
2847 0 443748 250711 74280 124 2846
2848 0 443568 250159 74360 124 2847
2849 0 443574 250151 74480 160 2848
2850 0 443542 250119 74600 160 2849
2851 0 443526 250103 74680 200 2850
2852 0 443526 250131 74720 200 2851
2853 0 443530 250131 74840 202 2852
2854 0 443666 250267 74960 186 2853
2855 0 443702 250239 75120 186 2854
2856 0 443954 250255 75240 131 2855
2857 0 442958 249479 74840 71 2853
2858 0 442802 249283 75000 108 2857
2859 0 442722 249035 75080 75 2858
2860 0 442632 248747 75160 115 2859
2861 0 442548 248619 75240 115 2860
2862 0 442504 248535 75320 71 2861
2863 0 442452 248267 75360 115 2862
2864 0 442228 248159 75400 107 2863
2865 0 442292 247919 75360 71 2864
2866 0 442264 247587 75280 75 2865
2867 0 442134 247271 75200 86 2866
2868 0 441958 247051 75080 71 2867
2869 0 441890 246747 75000 80 2868
2870 0 441882 246527 74920 104 2869
2871 0 441914 246359 74800 102 2870
2872 0 441948 246235 74680 131 2871
2873 0 441948 246155 74520 131 2872
2874 0 441980 246099 74400 98 2873
2875 0 442228 245787 74320 40 2874
2876 0 442252 245535 74280 60 2875
2877 0 442224 245547 74200 60 2876
2878 0 442172 245535 74040 60 2877
2879 0 442100 245451 73920 60 2878
2880 0 441804 245211 73840 81 2879
2881 0 441536 245139 73760 102 2880
2882 0 441428 244879 73760 80 2881
2883 0 441304 244727 73880 51 2882
2884 0 441116 244607 73960 51 2883
2885 0 440974 244503 74080 60 2884
2886 0 440854 244459 74160 64 2885
2887 0 440614 244327 74200 32 2886
2888 0 440566 244147 74280 32 2887
2889 0 440522 244331 74400 32 2888
2890 0 440202 244671 74400 51 2889
2891 0 440098 244803 74320 51 2890
2892 0 440010 244919 74120 60 2891
2893 0 439938 245039 74000 71 2892
2894 0 439934 245091 73960 71 2893
2895 0 439922 245175 73920 75 2894
2896 0 439874 245271 73800 75 2895
2897 0 439814 245359 73680 75 2896
2898 0 439790 245387 73600 75 2897
2899 0 439782 245407 73560 75 2898
2900 0 439768 245603 73400 86 2899
2901 0 439808 245659 73240 98 2900
2902 0 439804 245707 73120 98 2901
2903 0 439828 245787 73000 51 2902
2904 0 439860 245959 72920 51 2903
2905 0 439882 246011 72760 128 2904
2906 0 439882 246015 72640 128 2905
2907 0 439874 246103 72480 90 2906
2908 0 439750 246155 72320 90 2907
2909 0 439466 246259 72280 60 2908
2910 0 439290 246383 72200 71 2909
2911 0 439202 246467 72080 71 2910
2912 0 439012 246599 71960 71 2911
2913 0 438920 246699 71840 75 2912
2914 0 438920 246799 71680 102 2913
2915 0 438800 246919 71520 75 2914
2916 0 438668 246999 71440 75 2915
2917 0 438532 247079 71360 101 2916
2918 0 438464 247163 71240 101 2917
2919 0 438484 247287 71080 64 2918
2920 0 438458 247355 70920 71 2919
2921 0 438438 247431 70720 40 2920
2922 0 438318 247483 70560 40 2921
2923 0 438106 247571 70440 75 2922
2924 0 438072 247639 70400 75 2923
2925 0 437984 247755 70240 75 2924
2926 0 437904 247859 70040 75 2925
2927 0 437900 247871 69960 75 2926
2928 0 440576 243963 74400 107 2888
2929 0 440576 243891 74520 102 2928
2930 0 440578 243855 74680 102 2929
2931 0 440594 243723 74800 96 2930
2932 0 440650 243619 74960 71 2931
2933 0 440730 243547 75120 71 2932
2934 0 440770 243443 75240 81 2933
2935 0 440738 243363 75400 81 2934
2936 0 440742 243315 75560 90 2935
2937 0 440726 243279 75720 60 2936
2938 0 440674 243219 75880 60 2937
2939 0 440526 243211 76040 71 2938
2940 0 440354 243203 76200 71 2939
2941 0 440258 243219 76360 71 2940
2942 0 440162 243255 76520 71 2941
2943 0 439990 243275 76640 51 2942
2944 0 439810 243235 76760 98 2943
2945 0 439734 243175 76880 96 2944
2946 0 439942 242923 76920 98 2945
2947 0 439974 242799 76840 98 2946
2948 0 440146 242643 76760 51 2947
2949 0 440258 242559 76680 -1 2948
2950 0 440342 242483 76600 -1 2949
2951 0 439430 243139 77000 51 2945
2952 0 439132 243087 77040 71 2951
2953 0 439128 243091 77080 71 2952
2954 0 438904 242975 77080 71 2953
2955 0 438764 242891 77160 71 2954
2956 0 438576 242819 77240 98 2955
2957 0 438372 242727 77360 150 2956
2958 0 438597.97 242845.58 77440 150 2957
2959 0 438164 242687 77480 163 2957
2960 0 438122 242639 77600 163 2959
2961 0 438070 242639 77720 150 2960
2962 0 438034 242623 77840 150 2961
2963 0 438010 242607 77960 120 2962
2964 0 437950 242407 78000 120 2963
2965 0 437738 242055 78040 71 2964
2966 0 437546 241883 77920 80 2965
2967 0 437436 241827 77880 80 2966
2968 0 437196 241691 77800 51 2967
2969 0 436956 241615 77680 81 2968
2970 0 436788 241611 77560 81 2969
2971 0 436648 241603 77480 51 2970
2972 0 436396 241507 77400 104 2971
2973 0 436256 241459 77240 75 2972
2974 0 436138 241415 77120 75 2973
2975 0 436062 241347 77000 71 2974
2976 0 435990 241319 76880 71 2975
2977 0 435972 241251 76760 71 2976
2978 0 435936 241207 76600 98 2977
2979 0 435932 241143 76480 98 2978
2980 0 435928 241071 76320 90 2979
2981 0 435852 241047 76160 90 2980
2982 0 435768 241023 76000 81 2981
2983 0 435652 240911 75840 81 2982
2984 0 435520 240819 75720 81 2983
2985 0 435396 240759 75640 81 2984
2986 0 435266 240663 75480 51 2985
2987 0 435174 240631 75360 51 2986
2988 0 435038 240631 75200 64 2987
2989 0 434934 240627 75040 64 2988
2990 0 434886 240599 74840 71 2989
2991 0 434794 240623 74680 71 2990
2992 0 434718 240631 74560 75 2991
2993 0 434614 240619 74440 75 2992
2994 0 434494 240635 74320 75 2993
2995 0 434430 240663 74200 75 2994
2996 0 434378 240723 74040 51 2995
2997 0 434326 240815 73920 51 2996
2998 0 434234 240831 73760 40 2997
2999 0 434242 240827 73640 96 2998
3000 0 434194 240803 73520 96 2999
3001 0 434228 240791 73360 128 3000
3002 0 434212 240759 73160 163 3001
3003 0 434212 240759 72960 163 3002
3004 0 434116 240759 72760 148 3003
3005 0 433972 240843 72680 148 3004
3006 0 433936 240867 72520 148 3005
3007 0 433900 240943 72440 148 3006
3008 0 439124 243095 77120 71 2953
3009 0 441420 245123 73880 102 2881
3010 0 440852 245287 73880 80 3009
3011 0 440496 245379 73880 75 3010
3012 0 440460 245611 73840 75 3011
3013 0 440480 245607 73760 -1 3012
3014 0 440440 245631 73880 75 3012
3015 0 441036 245391 73760 102 3010
3016 0 441780 246159 74280 131 2874
3017 0 441584 246267 74240 131 3016
3018 0 441484 246431 74200 131 3017
3019 0 441264 246627 74160 -1 3018
3020 0 441315.06 246659.38 74040 -1 3019
3021 0 441864 248243 75520 80 2864
3022 0 441206 248515 75520 51 3021
3023 0 440654 248591 75560 75 3022
3024 0 440402 248639 75640 75 3023
3025 0 440272 248707 75760 71 3024
3026 0 440076 248791 75880 51 3025
3027 0 439816 248899 76000 51 3026
3028 0 439656 248931 76080 81 3027
3029 0 439520 248979 76200 81 3028
3030 0 439444 249115 76320 81 3029
3031 0 439268 249227 76440 60 3030
3032 0 439158 249343 76560 60 3031
3033 0 438962 249459 76680 51 3032
3034 0 438794 249527 76760 51 3033
3035 0 438622 249655 76800 51 3034
3036 0 438406 249743 76880 60 3035
3037 0 438076 249883 76960 60 3036
3038 0 437992 249927 77040 60 3037
3039 0 437900 249643 77040 60 3038
3040 0 437952 249651 77120 60 3039
3041 0 437616 250147 77080 75 3038
3042 0 437326 250263 77120 71 3041
3043 0 436982 250507 77200 45 3042
3044 0 436770 250703 77280 45 3043
3045 0 436342 250939 77320 51 3044
3046 0 435954 251271 77360 75 3045
3047 0 435918 251323 77440 75 3046
3048 0 435764 251395 77480 75 3047
3049 0 435528 251499 77520 81 3048
3050 0 435224 251587 77560 98 3049
3051 0 435044 251607 77640 98 3050
3052 0 434924 251651 77760 45 3051
3053 0 434924 251659 77880 45 3052
3054 0 434892 251695 78000 45 3053
3055 0 448180 257479.23 73080 210 2822
3056 0 447888 257543.23 73240 120 3055
3057 0 447548 257675.23 73320 81 3056
3058 0 447424 257745.27 73440 81 3057
3059 0 447300 257917.27 73560 98 3058
3060 0 447112 258165.27 73640 45 3059
3061 0 446800 258389.27 73720 60 3060
3062 0 446028 259023.31 73760 206 3061
3063 0 445960 259225.03 73840 164 3062
3064 0 445884 259241.03 73960 166 3063
3065 0 445784 259237.03 74080 197 3064
3066 0 445636 259237.03 74200 181 3065
3067 0 445260 259325.03 74200 51 3066
3068 0 445076 259349.03 74280 51 3067
3069 0 444888 259479.03 74360 81 3068
3070 0 444780 259547.03 74480 102 3069
3071 0 444572 259757.06 74560 160 3070
3072 0 444492 259877.06 74640 135 3071
3073 0 444448 259965.06 74760 135 3072
3074 0 444264 260129.06 74800 86 3073
3075 0 444144 260195.11 74880 60 3074
3076 0 443908.03 260347.06 75000 60 3075
3077 0 443652 260493.14 75080 51 3076
3078 0 443368 260595.03 75040 51 3077
3079 0 443248 260671.03 74960 51 3078
3080 0 443040 260787.03 74880 -1 3079
3081 0 442844 260867.03 74960 -1 3080
3082 0 442760 260923.03 74920 -1 3081
3083 0 442660 260935.03 74840 -1 3082
3084 0 442544 260923.03 74720 -1 3083
3085 0 442296 261003.03 74680 -1 3084
3086 0 442056 261015.03 74720 -1 3085
3087 0 442016 260983.03 74760 -1 3086
3088 0 450772 260549.06 70200 120 2800
3089 0 450530 260699 70280 51 3088
3090 0 450266 260831 70400 51 3089
3091 0 449986 261043 70520 75 3090
3092 0 449986 261035 70560 75 3091
3093 0 449662 261295 70560 32 3092
3094 0 449166 261487 70680 51 3093
3095 0 449130 261627 70760 60 3094
3096 0 448980 261887 70840 81 3095
3097 0 448770 261931 70920 51 3096
3098 0 448436 262047 70960 45 3097
3099 0 448256 262139 71120 45 3098
3100 0 448088 262203 71240 51 3099
3101 0 447908 262319 71320 60 3100
3102 0 447656 262475 71400 60 3101
3103 0 447284 262675 71440 40 3102
3104 0 447048 262831 71360 40 3103
3105 0 446876 263043 71360 -1 3104
3106 0 446716 263139 71440 -1 3105
3107 0 446760 263339 71400 -1 3106
3108 0 446652 263503 71320 -1 3107
3109 0 454068 259699.03 69360 186 2791
3110 0 454088 259727.03 69240 186 3109
3111 0 454164 259755.03 69080 186 3110
3112 0 454204 259775.03 69000 186 3111
3113 0 467100 257029.03 75280 98 2576
3114 0 467036 256741.03 75120 156 3113
3115 0 466808 247421.03 77160 226 2552
3116 0 466736 247477.03 77240 226 3115
3117 0 466600 247485.03 77320 60 3116
3118 0 466312 247513.03 77400 40 3117
3119 0 465944 247623.03 77360 64 3118
3120 0 465696 247703.03 77280 60 3119
3121 0 465244 247835.03 77200 104 3120
3122 0 465220 247973.06 77080 104 3121
3123 0 465056 247983.03 76960 81 3122
3124 0 464704 248151.03 76800 104 3123
3125 0 464528 248171.03 76720 104 3124
3126 0 464400 248191.03 76600 81 3125
3127 0 464180 248217.06 76480 64 3126
3128 0 463960 248229.06 76400 71 3127
3129 0 463868 248225.06 76280 71 3128
3130 0 463604 248217.06 76160 75 3129
3131 0 463308 248325.06 76080 90 3130
3132 0 462772 248483.03 76040 81 3131
3133 0 461968 248491.03 76040 101 3132
3134 0 461476 248433.03 76000 51 3133
3135 0 461148 248389.03 75920 90 3134
3136 0 460676 248247.08 75840 81 3135
3137 0 460748 248291.03 75800 96 3136
3138 0 460720 248279.03 75720 81 3137
3139 0 460692 248259.03 75640 81 3138
3140 0 460748 248277.03 75520 81 3139
3141 0 460680 248265.03 75400 81 3140
3142 0 460228 248147.03 75800 60 3136
3143 0 460132 248031.03 75880 81 3142
3144 0 460068 247935.03 75960 81 3143
3145 0 460056 247861.03 76040 71 3144
3146 0 460036 247861.03 76200 71 3145
3147 0 460016 247839.03 76320 81 3146
3148 0 459972 247867.03 76440 81 3147
3149 0 459904 247815.03 76520 90 3148
3150 0 459828 247803.03 76640 90 3149
3151 0 459772 247807.03 76720 90 3150
3152 0 459692 247819.03 76800 45 3151
3153 0 459636 247883.03 76920 45 3152
3154 0 459612 247959.03 77000 71 3153
3155 0 459588 248043.03 77120 71 3154
3156 0 459496 248123.03 77240 60 3155
3157 0 459312 248187.03 77320 60 3156
3158 0 459148 248227.03 77480 51 3157
3159 0 459028 248263.03 77600 71 3158
3160 0 458896 248267.03 77680 71 3159
3161 0 458776 248283.03 77800 75 3160
3162 0 458464 248243.03 77880 71 3161
3163 0 457892 248313.06 77920 120 3162
3164 0 457608 248335.03 78040 120 3163
3165 0 457324 248215.03 78120 160 3164
3166 0 457484 248239.03 78240 120 3165
3167 0 457596 248207.03 78360 120 3166
3168 0 457596 248243.03 78480 120 3167
3169 0 457576 248247.03 78680 160 3168
3170 0 457532 248207.03 78720 160 3169
3171 0 457560 248161.06 78840 -1 3170
3172 0 457500 248145.06 78960 -1 3171
3173 0 457508 248185.06 79040 -1 3172
3174 0 457532 248177.06 79160 -1 3173
3175 0 457508 248173.06 79240 -1 3174
3176 0 457532 248247.03 79360 -1 3175
3177 0 456636 248171.03 78080 96 3165
3178 0 456304 248131.03 77960 96 3177
3179 0 456144 248163.03 77920 81 3178
3180 0 456068 248153.03 77840 81 3179
3181 0 455892 248221.03 77720 96 3180
3182 0 455720 248199.06 77640 96 3181
3183 0 455544 248211.06 77560 96 3182
3184 0 455312 248129.11 77480 96 3183
3185 0 455240 248117.11 77360 96 3184
3186 0 455164 248135.14 77200 81 3185
3187 0 455076 248055.14 77080 81 3186
3188 0 455016 247967.14 77040 81 3187
3189 0 454975.72 247960 77000 81 3188
3190 0 454880.72 247933.61 76960 71 3189
3191 0 454606.25 247880.83 76920 124 3190
3192 0 454505.97 247817.48 76880 124 3191
3193 0 454432.1 247801.66 76840 124 3192
3194 0 454426.8 247822.77 76800 124 3193
3195 0 454400.4 247822.77 76760 128 3194
3196 0 454326.53 247791.1 76720 128 3195
3197 0 454247.34 247785.83 76680 128 3196
3198 0 454189.28 247775.27 76560 96 3197
3199 0 454157.62 247780.55 76480 96 3198
3200 0 454110.12 247791.1 76400 96 3199
3201 0 454067.9 247785.83 76360 75 3200
3202 0 454067.9 247785.83 76320 75 3201
3203 0 454067.9 247785.83 76280 75 3202
3204 0 454030.94 247759.44 76240 75 3203
3205 0 454020.4 247738.31 76200 75 3204
3206 0 454020.4 247738.31 76160 75 3205
3207 0 453972.9 247733.05 76120 96 3206
3208 0 453888.44 247680.27 75920 96 3207
3209 0 453825.1 247669.7 75760 98 3208
3210 0 453476.75 247590.53 75600 80 3209
3211 0 453228.7 247543.03 75360 102 3210
3212 0 453112.56 247316.08 75160 71 3211
3213 0 452985.9 247231.62 75040 71 3212
3214 0 452869.78 247173.56 74880 91 3213
3215 0 452679.78 247157.73 74760 51 3214
3216 0 452648.1 247120.78 74720 51 3215
3217 0 452584.78 247052.17 74680 51 3216
3218 0 452532 246988.84 74640 64 3217
3219 0 452495.03 246962.45 74560 64 3218
3220 0 452415.88 246920.22 74440 122 3219
3221 0 452315.6 246867.44 74320 122 3220
3222 0 452141.4 246846.33 74200 124 3221
3223 0 451318.03 246862.17 74080 101 3222
3224 0 450769.12 246909.67 74160 102 3223
3225 0 450637.2 246856.89 74200 104 3224
3226 0 450552.72 246872.72 74240 104 3225
3227 0 450346.88 246819.94 74280 64 3226
3228 0 450014.38 246767.16 74320 51 3227
3229 0 449666.03 246724.94 74360 75 3228
3230 0 449544.62 246735.48 74400 75 3229
3231 0 449433.78 246730.22 74480 96 3230
3232 0 449286 246724.94 74520 96 3231
3233 0 449090.72 246835.78 74640 81 3232
3234 0 448927.1 246936.06 74680 96 3233
3235 0 448847.94 246946.61 74720 96 3234
3236 0 448726.53 247020.5 74760 102 3235
3237 0 448346.5 247078.56 74800 81 3236
3238 0 448035.1 247147.17 74840 96 3237
3239 0 447797.6 247152.45 75040 131 3238
3240 0 447407.03 247157.73 75160 75 3239
3241 0 446837 246925.5 75240 168 3240
3242 0 446726.16 246909.67 75480 226 3241
3243 0 446726.16 246909.67 75640 226 3242
3244 0 446488.66 247052.17 75880 128 3243
3245 0 446266.97 247152.45 76000 160 3244
3246 0 446082.22 247136.62 76120 81 3245
3247 0 446045.28 247136.62 76240 81 3246
3248 0 446003.06 247194.69 76320 91 3247
3249 0 445908.06 247205.23 76440 91 3248
3250 0 445749.72 247258.02 76560 81 3249
3251 0 445644.16 247273.84 76640 91 3250
3252 0 445596.66 247289.69 76720 91 3251
3253 0 445512.22 247300.23 76800 91 3252
3254 0 445506.94 247353.02 76880 96 3253
3255 0 445279.97 247490.25 76920 81 3254
3256 0 445148.03 247574.7 77000 81 3255
3257 0 444931.62 247627.48 77080 96 3256
3258 0 444757.44 247638.03 77240 101 3257
3259 0 444324.66 247717.2 77400 96 3258
3260 0 444134.62 247759.44 77520 96 3259
3261 0 443881.28 247828.05 77680 104 3260
3262 0 443807.4 247864.98 77840 104 3261
3263 0 443781 247944.16 77960 71 3262
3264 0 443591 247965.28 78120 32 3263
3265 0 443591 247996.94 78160 32 3264
3266 0 443569.9 247975.83 78200 32 3265
3267 0 443569.9 247975.83 78280 32 3266
3268 0 443627.94 247949.44 78520 81 3267
3269 0 443295.44 247986.39 78760 60 3268
3270 0 442931.25 248176.39 78800 108 3269
3271 0 442830.97 248213.34 78840 108 3270
3272 0 442825.7 248202.78 78920 108 3271
3273 0 442672.62 248318.9 79080 96 3272
3274 0 442593.47 248382.23 79120 60 3273
3275 0 442493.2 248392.8 79160 60 3274
3276 0 442493.2 248392.8 79200 60 3275
3277 0 442493.2 248392.8 79240 60 3276
3278 0 442382.34 248350.56 79280 90 3277
3279 0 441511.47 247843.88 79320 128 3278
3280 0 441511.47 247838.6 79360 128 3279
3281 0 441511.47 247838.6 79400 128 3280
3282 0 441073.38 248018.05 79360 178 3281
3283 0 441010.03 248018.05 79320 178 3282
3284 0 441511.47 247838.6 79440 128 3281
3285 0 441558.97 247949.44 79480 178 3284
3286 0 441595.9 248044.44 79560 178 3285
3287 0 441511.47 248018.05 79640 178 3286
3288 0 441553.7 247068.02 79280 102 3279
3289 0 442324.28 245954.34 79280 120 3288
3290 0 442287.34 245869.89 79240 40 3289
3291 0 442171.22 245964.9 79040 120 3290
3292 0 442202.88 245933.23 78960 120 3291
3293 0 447845.1 247110.23 74760 131 3237
3294 0 447787.03 247099.67 74720 131 3293
3295 0 447771.22 247094.39 74680 131 3294
3296 0 447623.4 247020.5 74640 131 3295
3297 0 447581.2 247041.62 74600 131 3296
3298 0 447538.97 247031.06 74560 131 3297
3299 0 447512.6 247025.78 74480 131 3298
3300 0 453925.38 247484.97 76640 96 3197
3301 0 453888.44 247416.36 76600 96 3300
3302 0 473628 241559.06 77640 102 1354
3303 0 474064 241313.11 77680 102 3302
3304 0 474240 241193.11 77760 75 3303
3305 0 474328 241115.03 77880 98 3304
3306 0 474484 240939.03 77960 51 3305
3307 0 474948.03 240503.06 78040 120 3306
3308 0 475176.03 240261.11 78000 120 3307
3309 0 475444.03 240069.11 77880 115 3308
3310 0 475584.03 240011.14 77840 115 3309
3311 0 475732 239881.03 77720 124 3310
3312 0 476024 239777.03 77600 134 3311
3313 0 476252 239693.03 77480 143 3312
3314 0 476508 239665.03 77360 124 3313
3315 0 476616 239677.03 77240 137 3314
3316 0 476684 239723.03 77160 137 3315
3317 0 476868 239673.06 76920 128 3316
3318 0 476872 239649.06 76800 81 3317
3319 0 476920 239557.06 76680 81 3318
3320 0 476960 239517.06 76560 71 3319
3321 0 477064 239489.06 76400 71 3320
3322 0 477112 239477.06 76280 96 3321
3323 0 477172 239449.06 76160 96 3322
3324 0 477228 239385.06 76000 96 3323
3325 0 477280 239333.06 75800 140 3324
3326 0 477352 239225.06 75640 163 3325
3327 0 477340 239181.06 75480 163 3326
3328 0 477256 239121.06 75320 134 3327
3329 0 477248 239073.06 75200 134 3328
3330 0 477192 238997.06 75040 108 3329
3331 0 477152 238941.06 74920 108 3330
3332 0 477136 238917.06 74800 90 3331
3333 0 477084 238865.06 74640 64 3332
3334 0 477032 238805.06 74520 64 3333
3335 0 477040 238773.06 74400 32 3334
3336 0 477072 238741.06 74280 32 3335
3337 0 477128 238709.06 74120 71 3336
3338 0 477136 238685.06 74000 71 3337
3339 0 477100 238653.06 73880 128 3338
3340 0 477068 238549.06 73720 128 3339
3341 0 477008 238519.11 73520 120 3340
3342 0 477004 238479.11 73280 91 3341
3343 0 477028 238503.11 73160 91 3342
3344 0 477056 238567.11 73040 166 3343
3345 0 477092 238647.11 72880 166 3344
3346 0 477064 238627.11 72720 189 3345
3347 0 477356 238409.03 72720 156 3346
3348 0 477428 238365.03 72640 122 3347
3349 0 477404 238357 72520 122 3348
3350 0 477384 238321 72320 122 3349
3351 0 477440 237989 72240 122 3350
3352 0 477576 237889 72160 122 3351
3353 0 477604 237765 72120 122 3352
3354 0 477480 237633 72040 -1 3353
3355 0 477288 237573 71960 -1 3354
3356 0 477120 237577 71880 -1 3355
3357 0 476888 237465 71800 -1 3356
3358 0 476884 237429 71720 -1 3357
3359 0 477372 238321 72160 122 3350
3360 0 477352 238381 72000 104 3359
3361 0 477308 238465 71840 104 3360
3362 0 477296 238525 71680 40 3361
3363 0 477304 238577 71520 107 3362
3364 0 477324 238533 71360 107 3363
3365 0 477300 238537 71200 115 3364
3366 0 477300 238557 71040 120 3365
3367 0 477216 238509 70880 120 3366
3368 0 477148 238453 70720 137 3367
3369 0 477104 238429 70560 120 3368
3370 0 477024 238377 70360 120 3369
3371 0 476932 238349 70200 101 3370
3372 0 476872 238333 70000 101 3371
3373 0 476812 238413 69800 115 3372
3374 0 476696 238481 69640 101 3373
3375 0 476644 238493 69480 101 3374
3376 0 476542 238517 69360 108 3375
3377 0 476498 238577 69200 108 3376
3378 0 476406 238641 69040 104 3377
3379 0 476242 238777 68880 90 3378
3380 0 476238 238857 68720 137 3379
3381 0 476190 238941 68560 75 3380
3382 0 476202 238981 68400 75 3381
3383 0 476206 239125 68200 71 3382
3384 0 476210 239317 68040 131 3383
3385 0 476256 239441 67880 131 3384
3386 0 476376 239657 67800 51 3385
3387 0 476404 239757 67720 51 3386
3388 0 476586 239925 67600 51 3387
3389 0 476810 239969 67520 104 3388
3390 0 476934 240009 67440 104 3389
3391 0 477058 240041 67280 90 3390
3392 0 477154 240197 67120 102 3391
3393 0 477212 240333 67000 45 3392
3394 0 477348 240549 66960 45 3393
3395 0 477246 240921 66920 71 3394
3396 0 477146 241217 66840 86 3395
3397 0 477082 241281 66800 128 3396
3398 0 477066 241477 66680 128 3397
3399 0 477134 241701 66600 98 3398
3400 0 477190 241801 66480 122 3399
3401 0 477194 241953 66280 101 3400
3402 0 477278 242025 66160 101 3401
3403 0 477394 242121 66000 60 3402
3404 0 477558 242297 65880 80 3403
3405 0 477966 242485 65840 124 3404
3406 0 478382 242729 65760 108 3405
3407 0 478706 243001 65720 107 3406
3408 0 479210 243221 65640 136 3407
3409 0 480030 243517 65600 80 3408
3410 0 480486 243737 65560 102 3409
3411 0 480974 244053 65520 86 3410
3412 0 481322 244225 65600 81 3411
3413 0 481522 244253 65680 107 3412
3414 0 481638 244277 65760 107 3413
3415 0 482002 244489 65840 102 3414
3416 0 482174 244513 65920 104 3415
3417 0 482326 244537 66000 104 3416
3418 0 482526 244637 66080 98 3417
3419 0 482698 244693 66160 71 3418
3420 0 482910 244761 66240 45 3419
3421 0 483198 244933 66320 80 3420
3422 0 483718 245221 66400 107 3421
3423 0 483838 245389 66480 139 3422
3424 0 483914 245589 66560 128 3423
3425 0 484058 245865 66640 91 3424
3426 0 484230 246097 66720 120 3425
3427 0 484418 246121 66880 71 3426
3428 0 484538 246097 67040 71 3427
3429 0 484706 246185 67200 71 3428
3430 0 484718 246289 67360 60 3429
3431 0 484726 246493 67480 60 3430
3432 0 484742 246801 67640 81 3431
3433 0 484874 246905 67600 81 3432
3434 0 484794 246965 67760 91 3432
3435 0 484866 247069 67880 91 3434
3436 0 484846 247241 67960 91 3435
3437 0 484850 247413 68040 91 3436
3438 0 484950 247497 68120 120 3437
3439 0 485250 247801 68120 81 3438
3440 0 485298 247781 68200 45 3439
3441 0 485486 247933 68280 45 3440
3442 0 485534 247957 68400 122 3441
3443 0 485546 247981 68560 122 3442
3444 0 485550 248109 68680 102 3443
3445 0 485566 248261 68800 71 3444
3446 0 485666 248477 68840 32 3445
3447 0 486002 248809 68840 40 3446
3448 0 486418 249525 68800 120 3447
3449 0 486630 250193 68760 135 3448
3450 0 486942 250409 68680 32 3449
3451 0 486958 250413 68800 64 3450
3452 0 486958 250413 68920 98 3451
3453 0 486958 250413 69040 128 3452
3454 0 486434 250941 69040 124 3453
3455 0 486474 251005 69200 124 3454
3456 0 486498 251093 69320 81 3455
3457 0 486550 251261 69440 81 3456
3458 0 486578 251313 69600 104 3457
3459 0 486634 251465 69760 96 3458
3460 0 486678 251593 69880 108 3459
3461 0 486782 251677 70000 108 3460
3462 0 486854 251897 70080 75 3461
3463 0 486934 252057 70160 60 3462
3464 0 487010 252169 70240 60 3463
3465 0 487074 252257 70360 80 3464
3466 0 487102 252433 70480 51 3465
3467 0 487086 252577 70640 51 3466
3468 0 487038 252673 70760 71 3467
3469 0 487002 252693 70800 71 3468
3470 0 486922 252729 70920 64 3469
3471 0 486838 252785 71080 91 3470
3472 0 486770 252809 71200 91 3471
3473 0 486662 252841 71360 120 3472
3474 0 486610 252845 71520 120 3473
3475 0 486478 252809 71640 90 3474
3476 0 486370 252753 71800 102 3475
3477 0 486242 252705 71960 51 3476
3478 0 486110 252673 72120 51 3477
3479 0 486046 252681 72280 45 3478
3480 0 485950 252733 72400 90 3479
3481 0 485858 252801 72520 90 3480
3482 0 485762 252933 72640 75 3481
3483 0 485686 253001 72760 75 3482
3484 0 485598 253113 72880 75 3483
3485 0 485514 253177 73040 90 3484
3486 0 485446 253345 73240 71 3485
3487 0 485410 253445 73400 71 3486
3488 0 485330 253561 73560 64 3487
3489 0 485294 253569 73720 128 3488
3490 0 485254 253589 73760 128 3489
3491 0 485200.66 253661 73840 128 3490
3492 0 485174 253697 73880 128 3491
3493 0 485178 253737 74000 51 3492
3494 0 485106 253773 74160 81 3493
3495 0 485010 253837 74280 81 3494
3496 0 484890 253885 74400 124 3495
3497 0 484362 254025 74480 96 3496
3498 0 484154 254093 74560 96 3497
3499 0 483930 254141 74640 64 3498
3500 0 483798 254225 74720 81 3499
3501 0 483666 254241 74840 81 3500
3502 0 483518 254269 74920 64 3501
3503 0 483438 254337 75040 64 3502
3504 0 483346 254377 75160 64 3503
3505 0 483198 254381 75280 64 3504
3506 0 483070 254385 75440 64 3505
3507 0 482998 254389 75560 64 3506
3508 0 482898 254481 75680 71 3507
3509 0 482758 254533 75800 71 3508
3510 0 482566 254521 75920 75 3509
3511 0 482498 254521 76040 122 3510
3512 0 482318 254561 76200 60 3511
3513 0 481974 254585 76280 91 3512
3514 0 481066 254645 76320 86 3513
3515 0 480346 254749 76280 86 3514
3516 0 480098 254893 76000 86 3515
3517 0 479842 254921 75920 60 3516
3518 0 479662 254837 75800 86 3517
3519 0 479518 254793 75680 86 3518
3520 0 479346 254737 75520 96 3519
3521 0 479290 254705 75360 102 3520
3522 0 479286 254693 75320 102 3521
3523 0 479058 254597 75200 81 3522
3524 0 478934 254517 75040 90 3523
3525 0 478938 254509 75000 90 3524
3526 0 478874 254537 74880 90 3525
3527 0 478806 254569 74720 60 3526
3528 0 478790 254629 74600 90 3527
3529 0 478786 254637 74480 90 3528
3530 0 478706 254709 74400 90 3529
3531 0 478682 254741 74320 51 3530
3532 0 478574 254849 74200 51 3531
3533 0 478422 255001 74120 75 3532
3534 0 478394 255053 74000 81 3533
3535 0 478054 255213 74000 81 3534
3536 0 478390 255149 73880 81 3534
3537 0 478462 255381 73800 102 3536
3538 0 478470 255569 73720 108 3537
3539 0 478386 255721 73640 102 3538
3540 0 478406 255693 73560 108 3539
3541 0 478074 256301 73560 64 3540
3542 0 478082 256569 73520 91 3541
3543 0 479074 256581 73520 80 3542
3544 0 479670 256809 73560 51 3543
3545 0 480230 257093 73520 80 3544
3546 0 480294 257105 73440 80 3545
3547 0 480294 257197 73280 80 3546
3548 0 480198 257413 73240 80 3547
3549 0 480394 257621 73280 71 3548
3550 0 480430 257825 73360 -1 3549
3551 0 480470 257901 73440 -1 3550
3552 0 479770 257509 73200 45 3548
3553 0 479646 257421 73080 -1 3552
3554 0 479650 257745 73200 -1 3552
3555 0 479658 257781 73240 -1 3554
3556 0 479802 257905 73320 -1 3555
3557 0 479882 258121 73400 -1 3556
3558 0 479542 258557 73400 -1 3557
3559 0 479478 258881 73440 -1 3558
3560 0 479146 258905 73480 -1 3559
3561 0 478438 255681 73480 108 3540
3562 0 478434 255669 73440 108 3561
3563 0 479150 254709 74480 90 3529
3564 0 479362 254661 74560 90 3563
3565 0 479750 254701 74600 -1 3564
3566 0 479750 254669 74520 -1 3565
3567 0 478866 254325 75000 90 3525
3568 0 478902 253909 74920 90 3567
3569 0 478866 253853 75000 90 3568
3570 0 478870 253801 75120 -1 3569
3571 0 478874 253733 75200 -1 3570
3572 0 479002 253481 75240 -1 3571
3573 0 478978 253449 75320 -1 3572
3574 0 486974 250433 68560 51 3450
3575 0 487086 250565 68480 51 3574
3576 0 487318 250857 68480 45 3575
3577 0 487410 250993 68320 45 3576
3578 0 487422 251149 68160 86 3577
3579 0 487374 251257 68040 51 3578
3580 0 487430 251405 67920 51 3579
3581 0 487434 251505 67800 51 3580
3582 0 487474 251893 67680 71 3581
3583 0 487610 252033 67640 71 3582
3584 0 487770 252109 67560 60 3583
3585 0 487938 252385 67480 60 3584
3586 0 488134 252553 67400 51 3585
3587 0 488446 252665 67280 80 3586
3588 0 488606 253029 67160 40 3587
3589 0 488798 253409 67200 98 3588
3590 0 488954 253753 67320 91 3589
3591 0 489130 254057 67400 75 3590
3592 0 489394 254549 67480 102 3591
3593 0 489494 254741 67560 80 3592
3594 0 489698 255397 67560 86 3593
3595 0 489666 255429 67640 86 3594
3596 0 489918 255781 67560 60 3594
3597 0 489986 255929 67480 60 3596
3598 0 489910 256161 67400 60 3597
3599 0 489798 256405 67360 81 3598
3600 0 489478 256709 67320 75 3599
3601 0 489438 257293 67280 71 3600
3602 0 489274 257721 67240 107 3601
3603 0 489286 257845 67160 107 3602
3604 0 489274 257933 67120 107 3603
3605 0 489766 258705 67080 60 3604
3606 0 489642 258965 67000 108 3605
3607 0 489482 259065 66880 75 3606
3608 0 484662 246253 66720 71 3426
3609 0 484838 246389 66680 71 3608
3610 0 484914 246465 66600 71 3609
3611 0 477138 242373 65920 32 3403
3612 0 476778 242553 65840 60 3611
3613 0 476678 242617 65920 75 3612
3614 0 476406 242469 65840 40 3612
3615 0 476014 242473 65800 51 3614
3616 0 475758 242489 65760 40 3615
3617 0 475374 242309 65720 91 3616
3618 0 474826 242189 65640 80 3617
3619 0 473678 241881 65640 40 3618
3620 0 473266 242025 65600 96 3619
3621 0 473186 242077 65520 96 3620
3622 0 473062 242121 65400 60 3621
3623 0 472922 242181 65280 60 3622
3624 0 472770 242185 65160 60 3623
3625 0 472470 242153 65040 71 3624
3626 0 472126 242053 64960 107 3625
3627 0 471806 242001 64840 104 3626
3628 0 471286 241985 64760 80 3627
3629 0 470894 242105 64720 135 3628
3630 0 470454 242093 64680 80 3629
3631 0 470251.53 242139.61 64600 80 3630
3632 0 469962 242285 64560 108 3631
3633 0 469978 242305 64440 108 3632
3634 0 469958 242305 64320 64 3633
3635 0 469826 242337 64200 64 3634
3636 0 469738 242345 64080 96 3635
3637 0 469662 242341 64000 96 3636
3638 0 469590 242373 63960 96 3637
3639 0 469410 242481 63880 51 3638
3640 0 469166 242561 63760 51 3639
3641 0 469042 242585 63680 51 3640
3642 0 469034 242625 63480 51 3641
3643 0 469002 242669 63400 51 3642
3644 0 469002 242765 63360 -1 3643
3645 0 469086 242813 63280 -1 3644
3646 0 469142 242821 63200 -1 3645
3647 0 469170 242797 63120 -1 3646
3648 0 469174 242789 63080 -1 3647
3649 0 471058 242213 64600 40 3629
3650 0 471266 242289 64480 32 3649
3651 0 471414 242321 64320 32 3650
3652 0 471498 242341 64160 71 3651
3653 0 471534 242441 64040 51 3652
3654 0 471538 242593 63920 51 3653
3655 0 471502 242745 63800 51 3654
3656 0 471414 242821 63640 51 3655
3657 0 471382 242929 63480 51 3656
3658 0 471330 242957 63320 51 3657
3659 0 471314 243037 63160 -1 3658
3660 0 471306 243097 63040 -1 3659
3661 0 471306 243197 62880 -1 3660
3662 0 471305.12 243257.44 62840 -1 3661
3663 0 471006 243533 62760 -1 3662
3664 0 470830 243753 62680 -1 3663
3665 0 470750 243825 62640 -1 3664
3666 0 470986 244345 62640 -1 3665
3667 0 470450 244069 62680 -1 3665
3668 0 470282 244077 62720 -1 3667
3669 0 470006 244085 62800 -1 3668
3670 0 469914 244065 62880 -1 3669
3671 0 469918 244157 63000 -1 3670
3672 0 476972 240157 66920 81 3392
3673 0 476860 240125 66840 60 3672
3674 0 476780 240109 66760 60 3673
3675 0 476784 239985 66600 60 3674
3676 0 476812 239881 66440 60 3675
3677 0 476848 239801 66280 51 3676
3678 0 476936 239725 66120 71 3677
3679 0 477100 239729 65960 60 3678
3680 0 477204 239745 65800 60 3679
3681 0 477320 239801 65680 51 3680
3682 0 477412 239829 65520 64 3681
3683 0 477476 239861 65360 64 3682
3684 0 477424 239933 65200 51 3683
3685 0 477432 240029 65080 51 3684
3686 0 477364 240081 64920 75 3685
3687 0 477188 240049 64760 60 3686
3688 0 477236 239977 64600 60 3687
3689 0 477336 239905 64440 64 3688
3690 0 477416 239893 64240 64 3689
3691 0 477432 239861 64040 60 3690
3692 0 477316 239825 63880 60 3691
3693 0 477156 239777 63720 64 3692
3694 0 477092 239785 63560 107 3693
3695 0 477016 239849 63400 45 3694
3696 0 477008 239861 63280 45 3695
3697 0 477068 239769 63080 64 3696
3698 0 477076 239749 62920 71 3697
3699 0 477108 239705 62760 71 3698
3700 0 477116 239753 62640 64 3699
3701 0 477240 239681 62480 64 3700
3702 0 477292 239593 62360 91 3701
3703 0 477296 239457 62240 32 3702
3704 0 477286 239485 62080 32 3703
3705 0 477426 239401 61920 32 3704
3706 0 476960 238789.03 72680 163 3346
3707 0 476868 238873.03 72560 163 3706
3708 0 476900 238799.03 72520 163 3707
3709 0 476912 238807.03 72440 163 3708
3710 0 476880 238823.03 72400 163 3709
3711 0 476864 238925.03 72480 163 3707
3712 0 476772 239081.03 72440 40 3711
3713 0 476708 239125.03 72400 40 3712
3714 0 476288 239648 72160 51 3713
3715 0 476160 239872 72120 60 3714
3716 0 476064 240096 72040 104 3715
3717 0 476064 240352 72000 75 3716
3718 0 476064 240608 71920 81 3717
3719 0 476064 240832 71800 40 3718
3720 0 476000 241088 71760 51 3719
3721 0 475840 241280 71800 64 3720
3722 0 475840 241536 71800 81 3721
3723 0 475808 241792 71840 107 3722
3724 0 475776 242048 71840 64 3723
3725 0 475712 242304 71840 64 3724
3726 0 475744 242560 71800 32 3725
3727 0 475680 242816 71800 45 3726
3728 0 475648 243072 71800 71 3727
3729 0 475584 243328 71800 60 3728
3730 0 475520 243584 71840 75 3729
3731 0 475616 243840 71840 75 3730
3732 0 475808 244032 71880 60 3731
3733 0 476000 244192 71920 51 3732
3734 0 476128 244416 71920 75 3733
3735 0 476320 244608 71920 60 3734
3736 0 476416 244864 71960 80 3735
3737 0 476608 245056 72040 81 3736
3738 0 476832 245216 72080 40 3737
3739 0 477056 245408 72080 51 3738
3740 0 477280 245600 72120 75 3739
3741 0 477408 245664 72360 71 3740
3742 0 477504 245792 72560 71 3741
3743 0 477632 246016 72600 86 3742
3744 0 477856 246144 72640 32 3743
3745 0 478112 246144 72640 64 3744
3746 0 478368 246208 72720 64 3745
3747 0 478624 246336 72760 81 3746
3748 0 478880 246400 72800 75 3747
3749 0 479104 246528 72880 51 3748
3750 0 479480 246720.1 72960 -1 3749
3751 0 479953.84 246886.44 73040 -1 3750
3752 0 480477.8 247172.77 72960 -1 3751
3753 0 480566.44 247154.6 73120 -1 3751
3754 0 480794.4 247365.02 73160 -1 3753
3755 0 475648 240057.03 77880 115 3310
3756 0 475604 240145.03 77960 115 3755
3757 0 474924 240573.03 78120 120 3307
3758 0 474876 240649.03 78200 81 3757
3759 0 473056 241837.11 77600 235 1354
3760 0 472988 241733.11 77520 150 3759
3761 0 472880 241653.11 77440 150 3760
3762 0 472776 241633.11 77320 71 3761
3763 0 472448 241581.11 77240 75 3762
3764 0 472156 241597.11 77160 96 3763
3765 0 471920 241537.11 77120 60 3764
3766 0 471924 241525.11 77000 60 3765
3767 0 471788 241365.11 76920 60 3766
3768 0 471712 241063.03 76960 71 3767
3769 0 471044 240351.03 76960 135 3768
3770 0 470788.03 240215.08 76920 108 3769
3771 0 470392 240027.03 76880 98 3770
3772 0 470024 239763.03 76800 124 3771
3773 0 469620 239255.03 76760 128 3772
3774 0 469336 238869.03 76680 166 3773
3775 0 469125.34 238633 76600 178 3774
3776 0 469020 238515.06 76560 163 3775
3777 0 468980 238311.06 76400 156 3776
3778 0 469088 237993.03 76440 141 3777
3779 0 469088 237941.03 76520 141 3778
3780 0 469132 237873.03 76600 150 3779
3781 0 468968 238193.03 76280 141 3777
3782 0 469052 237501.03 76240 102 3781
3783 0 469040 237269.03 76200 122 3782
3784 0 469060 237177.03 76120 122 3783
3785 0 469180 237145.03 76000 122 3784
3786 0 468808 236823.06 76280 102 3782
3787 0 468664 236233.11 76320 124 3786
3788 0 468768.03 236069.06 76280 124 3787
3789 0 469252 235965.11 76240 96 3788
3790 0 468788 236013.03 76200 90 3788
3791 0 468796 235977.03 76080 96 3790
3792 0 468892 235873.03 75960 96 3791
3793 0 469148 235859.06 75840 168 3792
3794 0 469164 235747.06 75680 128 3793
3795 0 469176 235663.06 75560 136 3794
3796 0 469240 235491.06 75440 136 3795
3797 0 469468 235293.11 75400 60 3796
3798 0 469592 235153.11 75320 60 3797
3799 0 469692 234989.11 75200 71 3798
3800 0 469820 234865.11 75120 51 3799
3801 0 470016 234657.11 75040 40 3800
3802 0 470224 234611.03 75080 40 3801
3803 0 470312 234519.03 75160 81 3802
3804 0 470444 234343.03 75240 75 3803
3805 0 470576 234267.03 75320 75 3804
3806 0 470820 234195.03 75400 81 3805
3807 0 471156 233997.06 75520 81 3806
3808 0 471380 233861.06 75640 98 3807
3809 0 471616 233813.06 75720 96 3808
3810 0 471910 233793.5 75840 71 3809
3811 0 471672 233827.03 75880 96 3810
3812 0 471696 233851.03 76000 96 3811
3813 0 472008 233787.03 75880 71 3810
3814 0 472312 233775.03 75960 51 3813
3815 0 472624 233723.03 76040 71 3814
3816 0 472804 233747.03 76080 71 3815
3817 0 473148 233681.03 76200 64 3816
3818 0 473380 233683.06 76360 96 3817
3819 0 473632 233667.06 76400 81 3818
3820 0 473796 233679.06 76520 81 3819
3821 0 473996 233663.06 76640 51 3820
3822 0 474152 233691 76680 75 3821
3823 0 474376 233641.03 76720 51 3822
3824 0 474704 233509.03 76760 60 3823
3825 0 474928 233491.03 76800 75 3824
3826 0 475044 233483.03 76880 75 3825
3827 0 475136 233483.03 77000 64 3826
3828 0 475288 233493.06 77120 107 3827
3829 0 475424 233417.06 77240 107 3828
3830 0 475508 233383.11 77360 64 3829
3831 0 475656 233367.11 77400 64 3830
3832 0 475748 233315.11 77480 60 3831
3833 0 475964 233245.14 77640 64 3832
3834 0 476264 233173.14 77760 60 3833
3835 0 476776 232949.14 77800 60 3834
3836 0 477164 232687.03 77840 81 3835
3837 0 477580 232403.03 77880 81 3836
3838 0 477928 232243.03 77960 -1 3837
3839 0 478320 232089.06 78080 -1 3838
3840 0 478488 232015.03 78160 -1 3839
3841 0 478736 231951.03 78280 -1 3840
3842 0 479044 231899.03 78400 -1 3841
3843 0 479648 231717.06 78520 -1 3842
3844 0 480284 231501 78600 -1 3843
3845 0 480758 231137 78680 -1 3844
3846 0 480998 230905 78760 -1 3845
3847 0 481102 230837 78840 -1 3846
3848 0 481186 230765 78960 -1 3847
3849 0 481262 230737 79080 -1 3848
3850 0 481308 230705 79160 -1 3849
3851 0 481354 230673 79240 -1 3850
3852 0 481602 230433 79360 -1 3851
3853 0 481838 230269 79440 -1 3852
3854 0 482010 230313 79520 -1 3853
3855 0 482106 230353 79640 51 3854
3856 0 482232 230369 79800 51 3855
3857 0 482276 230317 79840 51 3856
3858 0 482320 230253 79920 51 3857
3859 0 482380 230205 80040 51 3858
3860 0 482448 230137 80200 51 3859
3861 0 482692 229881 80320 120 3860
3862 0 483478 229593 80360 51 3861
3863 0 483946 229545 80400 60 3862
3864 0 484306 229473 80440 40 3863
3865 0 484746 229449 80520 64 3864
3866 0 485108 229417 80600 64 3865
3867 0 485384 229473 80680 60 3866
3868 0 485208 229505 80760 64 3867
3869 0 485188 229525 80840 64 3868
3870 0 485616 229481 80720 124 3867
3871 0 485672 229473 80800 124 3870
3872 0 485716 229441 80880 124 3871
3873 0 485716 229401 80920 124 3872
3874 0 485760 229321 81080 60 3873
3875 0 485816 229217 81200 51 3874
3876 0 485828 229069 81320 51 3875
3877 0 485868 228909 81440 80 3876
3878 0 485892 228845 81600 80 3877
3879 0 485998 228801 81720 102 3878
3880 0 486194 228669 81800 40 3879
3881 0 486480 228539 81840 51 3880
3882 0 486766 228409 81880 75 3881
3883 0 487326 228413 81920 80 3882
3884 0 487834 228405 81960 81 3883
3885 0 487852 228345 82040 81 3884
3886 0 487840 228245 82120 81 3885
3887 0 487844 228109 82240 81 3886
3888 0 487804 228013 82360 81 3887
3889 0 487880 227853 82440 -1 3888
3890 0 487888 227769 82520 -1 3889
3891 0 487896 227709 82600 -1 3890
3892 0 487848 227641 82680 -1 3891
3893 0 487708 227389 82760 -1 3892
3894 0 487724 227365 82800 -1 3893
3895 0 487750 227301 82840 -1 3894
3896 0 487858 227217 82920 -1 3895
3897 0 487862 227137 83040 -1 3896
3898 0 487882 227093 83080 -1 3897
3899 0 487970 226937 83120 -1 3898
3900 0 488030 226821 83240 -1 3899
3901 0 488060 228605 81880 71 3884
3902 0 488496 228745 81800 64 3901
3903 0 488912 228597 81760 75 3902
3904 0 489432 228405 81720 71 3903
3905 0 489762 228173 81680 60 3904
3906 0 490098 228125 81640 51 3905
3907 0 490490 228109 81600 81 3906
3908 0 490722 228097 81520 64 3907
3909 0 491166 228209 81440 81 3908
3910 0 491334 228285 81400 81 3909
3911 0 491662 228369 81320 75 3910
3912 0 491968 228449 81240 60 3911
3913 0 492480 228401 81160 64 3912
3914 0 492820 228421 81080 101 3913
3915 0 493124 228253 81000 71 3914
3916 0 493456 228133 80920 81 3915
3917 0 493626 228113 80840 81 3916
3918 0 493654 228117 80760 81 3917
3919 0 494010 227837 80840 98 3917
3920 0 494764 227537 80960 81 3919
3921 0 495394 227313 80880 160 3920
3922 0 495964 227061 81000 101 3921
3923 0 496288 226769 81120 51 3922
3924 0 497016 226633 81120 60 3923
3925 0 496960 226709 81000 60 3924
3926 0 497000 226781 80880 60 3925
3927 0 497048 226869 80760 60 3926
3928 0 497164 226905 80640 45 3927
3929 0 497196 226957 80480 45 3928
3930 0 497214.66 227018.33 80400 71 3929
3931 0 497224 227049 80360 71 3930
3932 0 497320 227129 80200 71 3931
3933 0 497342 227145 80040 71 3932
3934 0 497358 227149 79920 71 3933
3935 0 497434 227049 79680 45 3934
3936 0 497510 227033 79480 -1 3935
3937 0 497542 227017 79320 -1 3936
3938 0 497570 226997 79120 -1 3937
3939 0 497542 227017 78880 -1 3938
3940 0 497498 227065 78640 -1 3939
3941 0 497498 227121 78520 -1 3940
3942 0 496194 226717 81240 51 3923
3943 0 496152 226629 81360 163 3942
3944 0 496504 226477 81520 122 3943
3945 0 496608 226413 81600 122 3944
3946 0 496660 226057 81640 122 3945
3947 0 496756 225981 81760 -1 3946
3948 0 496860 225809 81880 -1 3947
3949 0 496940 225761 81960 -1 3948
3950 0 497040 225713 82040 -1 3949
3951 0 497176 225621 82120 -1 3950
3952 0 497196 225601 82160 -1 3951
3953 0 497204 225509 82400 -1 3952
3954 0 497182 225425 82520 -1 3953
3955 0 497170 225329 82640 -1 3954
3956 0 497146 225229 82720 -1 3955
3957 0 497182 225173 82760 -1 3956
3958 0 497198 225021 82800 -1 3957
3959 0 496648 226041 81560 122 3946
3960 0 494816 227545 80720 81 3920
3961 0 494672 227545 80560 81 3960
3962 0 494632 227525 80400 81 3961
3963 0 494564 227529 80280 -1 3962
3964 0 494448 227517 80040 -1 3963
3965 0 494452 227477 79920 -1 3964
3966 0 494476 227449 79840 -1 3965
3967 0 494568 227405 79680 -1 3966
3968 0 494696 227393 79560 -1 3967
3969 0 494788 227417 79480 -1 3968
3970 0 486446 228497 81960 71 3881
3971 0 486446 228497 82120 75 3970
3972 0 486374 228385 82280 96 3971
3973 0 486346 228209 82440 96 3972
3974 0 486226 228129 82560 96 3973
3975 0 486230 228129 82600 96 3974
3976 0 475308 233331.11 77400 107 3830
3977 0 468600 236067.03 76400 124 3787
3978 0 468468 235903.03 76480 98 3977
3979 0 468316 235723.03 76520 71 3978
3980 0 468264 235639 76640 71 3979
3981 0 468216 235539 76760 81 3980
3982 0 468188 235443 76880 98 3981
3983 0 468220 235355 77000 98 3982
3984 0 468224 235251 77160 102 3983
3985 0 468124 235119 77240 102 3984
3986 0 468036 234995 77360 81 3985
3987 0 468028 234991 77440 81 3986
3988 0 467900 234879 77560 51 3987
3989 0 467836 234855 77680 131 3988
3990 0 467812 234851 77720 131 3989
3991 0 467284 234979 77800 75 3990
3992 0 466952 235039 77880 64 3991
3993 0 466628 235139 77960 120 3992
3994 0 466384 235239 78040 86 3993
3995 0 465804 235531 78120 75 3994
3996 0 465084 235831 78080 75 3995
3997 0 464168 235959 78160 120 3996
3998 0 463352 236379 78160 81 3997
3999 0 462728 236607 78080 71 3998
4000 0 462168 236795 78120 91 3999
4001 0 461972 236863 78200 64 4000
4002 0 461704 237035 78320 40 4001
4003 0 461220 237175 78360 40 4002
4004 0 461020 237283 78440 75 4003
4005 0 460668 237427 78520 64 4004
4006 0 460476 237543 78640 98 4005
4007 0 460356 237603 78720 120 4006
4008 0 459952 237819 78840 75 4007
4009 0 459572 237967 78920 141 4008
4010 0 459108 238263 79000 75 4009
4011 0 458496 238899 79000 80 4010
4012 0 458328 239003 79040 102 4011
4013 0 457604 239347 79080 80 4012
4014 0 457436 239443 79200 90 4013
4015 0 456996 239683 79280 80 4014
4016 0 456860 239763 79360 80 4015
4017 0 456604 239951 79440 81 4016
4018 0 456344 240107 79560 75 4017
4019 0 456100 240251 79640 71 4018
4020 0 455872 240515 79720 86 4019
4021 0 455828 240559 79760 86 4020
4022 0 455364 240867 79840 51 4021
4023 0 454844 241335 79920 136 4022
4024 0 454748 241411 80040 136 4023
4025 0 454740 241423 80080 136 4024
4026 0 453688 241635 80080 51 4025
4027 0 453364 241799 80040 60 4026
4028 0 453236 241807 79920 45 4027
4029 0 453204 241791 79840 45 4028
4030 0 453140 241783 79680 45 4029
4031 0 453080 241859 79560 64 4030
4032 0 453064 241915 79440 64 4031
4033 0 453116 241927 79280 81 4032
4034 0 453252 241975 79160 81 4033
4035 0 453336 241963 79000 115 4034
4036 0 453316 242015 78880 115 4035
4037 0 453204 242143 78760 115 4036
4038 0 453148 242191 78600 115 4037
4039 0 453100 242267 78440 115 4038
4040 0 453160 242375 78280 150 4039
4041 0 453088 242391 78080 150 4040
4042 0 453128 242543 77960 150 4041
4043 0 453149.34 242609.67 77880 150 4042
4044 0 453160 242643 77840 150 4043
4045 0 453160 242727 77760 150 4044
4046 0 453172 242647 77600 102 4045
4047 0 453212 242619 77440 102 4046
4048 0 453352 242639 77280 160 4047
4049 0 453560 242607 77160 71 4048
4050 0 453688 242671 77040 81 4049
4051 0 453744 242735 76920 81 4050
4052 0 453752 242751 76880 71 4051
4053 0 453816 242799 76760 71 4052
4054 0 453888 242871 76640 91 4053
4055 0 453940 242939 76520 91 4054
4056 0 454016 243019 76360 81 4055
4057 0 454124 243091 76160 90 4056
4058 0 454172 243099 76000 90 4057
4059 0 454348 243167 75880 81 4058
4060 0 454424 243223 75760 115 4059
4061 0 454528 243259 75640 115 4060
4062 0 454624 243303 75480 101 4061
4063 0 454736 243355 75320 143 4062
4064 0 454796 243403 75200 143 4063
4065 0 454824 243435 75080 96 4064
4066 0 454916 243391 75040 96 4065
4067 0 454912 243403 74960 96 4066
4068 0 454864 243779 75040 120 4065
4069 0 454852 244003 74960 139 4068
4070 0 454848 244047 74880 139 4069
4071 0 455020 244467 74760 91 4070
4072 0 455032 244835 74720 101 4071
4073 0 455076 245095 74840 96 4072
4074 0 455128 245531 74920 51 4073
4075 0 455156 245683 74800 51 4074
4076 0 455212 245887 74680 51 4075
4077 0 455216 245919 74560 -1 4076
4078 0 455300 245899 74480 -1 4077
4079 0 455372 245903 74440 -1 4078
4080 0 455424 245931 74400 -1 4079
4081 0 455460 245891 74360 -1 4080
4082 0 455436 245683 74240 -1 4081
4083 0 455444 245647 74200 -1 4082
4084 0 455420 245643 74160 -1 4083
4085 0 454824 245167 74880 96 4073
4086 0 453932 241695 78960 32 4035
4087 0 454144 241663 78920 32 4086
4088 0 454352 241791 78880 32 4087
4089 0 454632 241475 80200 136 4025
4090 0 454388 241691 80320 163 4089
4091 0 454324 241779 80440 163 4090
4092 0 454320 241807 80520 163 4091
4093 0 459400 237967 79080 107 4009
4094 0 459360 237975 79200 107 4093
4095 0 459312 237991 79320 107 4094
4096 0 459072 238103 79360 75 4095
4097 0 458860 238167 79400 45 4096
4098 0 458684 238115 79400 45 4097
4099 0 458348 238183 79440 -1 4098
4100 0 458232 238191 79520 -1 4099
4101 0 459124 237975 79240 75 4096
4102 0 460240 237631 78880 81 4007
4103 0 460288 237603 79000 81 4102
4104 0 460432 237291 78520 98 4005
4105 0 460052 237303 78480 120 4104
4106 0 459604 237355 78440 -1 4105
4107 0 459220 237331 78520 -1 4106
4108 0 458932 237235 78560 -1 4107
4109 0 458728 237151 78600 -1 4108
4110 0 458540 237075 78520 -1 4109
4111 0 458368 237131 78480 -1 4110
4112 0 458380 236747 78560 -1 4110
4113 0 458336 236683 78680 -1 4112
4114 0 458212 236647 78760 -1 4113
4115 0 458184 236651 78800 -1 4114
4116 0 458016 236583 78880 -1 4115
4117 0 457992 236591 78920 -1 4116
4118 0 457880 236527 79000 -1 4117
4119 0 457864 236519 79040 -1 4118
4120 0 459632 237075 78480 -1 4106
4121 0 459760 236971 78360 -1 4120
4122 0 464148 235887 78200 120 3997
4123 0 463964 236035 78040 96 3997
4124 0 463916 236043 77960 96 4123
4125 0 463728 236235 77920 60 4124
4126 0 463660 236243 77800 60 4125
4127 0 463492 236207 77680 81 4126
4128 0 463404 236163 77600 81 4127
4129 0 468716 236889.03 76360 102 3786
4130 0 468796 236933.03 76440 102 4129
4131 0 468800 236913.03 76520 102 4130
4132 0 468964 238465.03 76640 96 3775
4133 0 468888 238445.03 76760 96 4132
4134 0 468880 238457.03 76880 45 4133
4135 0 468840 238453.03 77000 45 4134
4136 0 468660 238465.03 77120 45 4135
4137 0 468524 238529.03 77160 45 4136
4138 0 468420 238505 77280 32 4137
4139 0 468128 238317 77360 32 4138
4140 0 468088 238221 77440 32 4139
4141 0 468000 238141 77480 32 4140
4142 0 467800 237973 77440 32 4141
4143 0 467704 237901 77480 -1 4142
4144 0 467600 237849 77440 -1 4143
4145 0 467424 237773 77400 -1 4144
4146 0 467228 237673 77400 -1 4145
4147 0 467160 237545 77320 -1 4146
4148 0 467024 237397 77240 -1 4147
4149 0 466904 237153 77200 -1 4148
4150 0 466792 236901 77280 -1 4149
4151 0 466720 236733 77200 -1 4150
4152 0 466700 236565 77240 -1 4151
4153 0 466624 236405 77320 -1 4152
4154 0 466344 236277 77280 -1 4153
4155 0 466016 236297 77160 -1 4154
4156 0 465744 236249 77160 -1 4155
4157 0 465592 236281 77120 -1 4156
4158 0 465488 236321 77040 -1 4157
4159 0 465248 236325 76920 -1 4158
4160 0 465096 236333 76840 -1 4159
4161 0 464900 236297 76760 -1 4160
4162 0 464756 236273 76720 -1 4161
4163 0 464452 236029 76680 -1 4162
4164 0 464444 236001 76760 -1 4163
4165 0 464228 235945 76840 -1 4164
4166 0 463920 235837 76920 -1 4165
4167 0 463784 235845 77040 -1 4166
4168 0 463616 235865 77200 -1 4167
4169 0 463432 235869 77360 -1 4168
4170 0 463200 235825 77480 -1 4169
4171 0 462976 235869 77520 -1 4170
4172 0 462792 235881 77560 -1 4171
4173 0 462564 235913 77640 -1 4172
4174 0 462352 235881 77720 -1 4173
4175 0 462092 235825 77800 -1 4174
4176 0 467412 237789 77360 -1 4145
4177 0 470968 240247.03 76880 139 3770
4178 0 470988 240227.03 76800 139 4177
4179 0 471008 240231.03 76720 139 4178
4180 0 471620 241629.11 77120 45 3765
4181 0 471348 241793.11 77160 51 4180
4182 0 471004 241823.14 77200 60 4181
4183 0 471084 241831.14 77120 60 4182
4184 0 470848 241731.14 77240 60 4182
