# Supplementary material for: Connectomics Analysis Reveals First-, Second-, and Third-Order Thermosensory and Hygrosensory Neurons in the Adult Drosophila Brain
Source: Curr Biol. 2020 Aug 17;30(16):3167–3182.e4. doi: 10.1016/j.cub.2020.06.028 (PMC7443704; doi:10.1016/j.cub.2020.06.028)
Supplement: Data S1. Skeletons and Meshes, Related to STAR Methods — marin2020-skeletons contains files describing the morphology of each neuron in this study (in FAFB14 space, .swc format). glomeruli_meshes contains the glomerular meshes (in FAFB14 space, .stl format). neuropil_meshes contains the glomerular meshes (in FAFB14 space, .stl format). [file mmc5.zip › VP_SI/marin2020-skeletons/2856545.swc]

# SWC format file
# based on specifications at http://www.neuronland.org/NLMorphologyConverter/MorphologyFormats/SWC/Spec.html
# Created by nat::write.neuron.swc
# PointNo Label X Y Z Radius Parent 
1 0 437732 262659 26640 -1 -1
2 0 437744 262531 26800 -1 1
3 0 437772 262351 26960 -1 2
4 0 437872 262239 27120 -1 3
5 0 437916 262083 27280 -1 4
6 0 438092 262043 27400 -1 5
7 0 438288 262091 27520 -1 6
8 0 438628 262217 27600 -1 7
9 0 438984 262617 27640 -1 8
10 0 439724 263201 27640 -1 9
11 0 439740 263001 27720 -1 10
12 0 439704 263085 27840 -1 11
13 0 439716 263137 28000 -1 12
14 0 439788 263279 28160 -1 13
15 0 439740 263263 28320 -1 14
16 0 439796 263239 28440 -1 15
17 0 440392 263199 28520 -1 16
18 0 441364 263725 28600 -1 17
19 0 441960 264073 28560 -1 18
20 0 442772 264535 28600 -1 19
21 0 443016 264767 28680 -1 20
22 0 443204 265043 28760 -1 21
23 0 443456 265435 28880 -1 22
24 0 443600 265609 29000 -1 23
25 0 443840 265957 29120 -1 24
26 0 444176 266301 29200 -1 25
27 0 444740 266855 29280 -1 26
28 0 445216 267355 29360 -1 27
29 0 445356 267471 29480 -1 28
30 0 445612 267731 29600 -1 29
31 0 445672 267783 29760 -1 30
32 0 445748 267867 29920 -1 31
33 0 445748 267975 30120 -1 32
34 0 445764 268001 30280 -1 33
35 0 445792 268045 30400 -1 34
36 0 445912 268089 30520 -1 35
37 0 446184 268093 30640 -1 36
38 0 446388 268137 30720 -1 37
39 0 446632 268149 30800 -1 38
40 0 447000 268373 30920 -1 39
41 0 447096 268461 31040 -1 40
42 0 447376 268629 31160 -1 41
43 0 447444 268721 31280 -1 42
44 0 447604 268815 31400 -1 43
45 0 447752 268839 31480 -1 44
46 0 448564 269335 31560 -1 45
47 0 449300 269701 31640 -1 46
48 0 449552 269881 31720 -1 47
49 0 449904 270081 31800 -1 48
50 0 449988 270209 31880 -1 49
51 0 450692 270555 31960 -1 50
52 0 451548 270963 32040 -1 51
53 0 451792 271095 32160 -1 52
54 0 452068 271287 32280 -1 53
55 0 452320 271463 32400 -1 54
56 0 452468 271609 32520 -1 55
57 0 452592 271749 32640 -1 56
58 0 452708 271897 32760 -1 57
59 0 452836 272093 32880 -1 58
60 0 453012 272309 33000 -1 59
61 0 453128 272409 33080 -1 60
62 0 453460 272707 33160 -1 61
63 0 453976 272983 33240 -1 62
64 0 454496 273279 33320 -1 63
65 0 454504 273351 33480 -1 64
66 0 454532 273451 33680 -1 65
67 0 454548 273585 33840 -1 66
68 0 454612 273705 34000 -1 67
69 0 454768 273833 34160 -1 68
70 0 454864 273953 34280 -1 69
71 0 454996 274101 34400 -1 70
72 0 455196 274371 34520 -1 71
73 0 455532 274619 34640 -1 72
74 0 455744 274875 34760 -1 73
75 0 455960 275015 34880 -1 74
76 0 456192 275293 35040 -1 75
77 0 456380 275473 35160 -1 76
78 0 456516 275617 35280 -1 77
79 0 456732 275741 35400 -1 78
80 0 456932 275825 35520 -1 79
81 0 457116 275971 35640 -1 80
82 0 457292 276071 35720 -1 81
83 0 457556 276251 35840 -1 82
84 0 457832 276327 36000 -1 83
85 0 457996 276359 36160 -1 84
86 0 458208 276415 36320 -1 85
87 0 458400 276401.5 36440 -1 86
88 0 458464 276397 36480 -1 87
89 0 459128 276217 36640 -1 88
90 0 459632 276129 36800 -1 89
91 0 459820 276153 37000 -1 90
92 0 459728 276237 37120 -1 91
93 0 459336 276405 37280 -1 92
94 0 458972 276593 37480 -1 93
95 0 459168 276657 37680 -1 94
96 0 459328 276737 37880 -1 95
97 0 459564 276769 38080 -1 96
98 0 459780 276807 38240 -1 97
99 0 459996 276835 38440 -1 98
100 0 460284 276831 38640 -1 99
101 0 460612 276859 38840 -1 100
102 0 460828 276839 39040 -1 101
103 0 460976 276825 39200 -1 102
104 0 461272 276957 39400 -1 103
105 0 461440 276909 39560 -1 104
106 0 461648 276981 39760 -1 105
107 0 461840 277077 39960 -1 106
108 0 462024 277133 40160 -1 107
109 0 462240 277201 40360 -1 108
110 0 462396 277227 40520 -1 109
111 0 462624 277299 40720 -1 110
112 0 462772 277331 40920 -1 111
113 0 462880 277331 41120 -1 112
114 0 462964 277371 41320 -1 113
115 0 463092 277369 41480 -1 114
116 0 463288 277361 41720 -1 115
117 0 463464 277325 41880 -1 116
118 0 463536 277277 42080 -1 117
119 0 463596 277253 42280 -1 118
120 0 463604 277213 42480 -1 119
121 0 463672 277245 42680 -1 120
122 0 463724 277229 42880 -1 121
123 0 463776 277281 43120 -1 122
124 0 463816 277329 43320 -1 123
125 0 463800 277397 43520 -1 124
126 0 463836 277441 43760 -1 125
127 0 463888 277493 44000 -1 126
128 0 463948 277585 44200 -1 127
129 0 464020 277673 44400 -1 128
130 0 464076 277787 44600 -1 129
131 0 464172 277935 44800 -1 130
132 0 464260 278067 45000 -1 131
133 0 464344 278187 45240 -1 132
134 0 464420 278287 45440 -1 133
135 0 464400 278523 45640 -1 134
136 0 464408 278687 45840 -1 135
137 0 464568 278625 46040 -1 136
138 0 464844 278497 46240 -1 137
139 0 465064 278345 46440 -1 138
140 0 465192 278349 46600 -1 139
141 0 465304 278315 46800 -1 140
142 0 465528 277907 46960 -1 141
143 0 465672 277999 47160 -1 142
144 0 465736 278211 47360 -1 143
145 0 465640 278587 47560 -1 144
146 0 465540 278469 47800 -1 145
147 0 465452 278277 48000 -1 146
148 0 465868 278697 48200 -1 147
149 0 465980 278815 48400 -1 148
150 0 466044 278927 48600 -1 149
151 0 466148 278995 48800 -1 150
152 0 466224 279079 49000 -1 151
153 0 466356 279179 49160 -1 152
154 0 466324 279355 49320 -1 153
155 0 466492 279505 49480 -1 154
156 0 466648 279581 49640 -1 155
157 0 466832 279681 49840 -1 156
158 0 466976 279731 50000 -1 157
159 0 467316 279691 50200 -1 158
160 0 467496 279691 50400 -1 159
161 0 467708 279707 50600 -1 160
162 0 467920 279791 50800 -1 161
163 0 468264 279635 51000 -1 162
164 0 468244 279623 51200 -1 163
165 0 468292 279587 51400 -1 164
166 0 468368 279583 51640 -1 165
167 0 468420 279555 51880 -1 166
168 0 468452 279545 52080 -1 167
169 0 468460 279513 52280 -1 168
170 0 468572 279481 52480 -1 169
171 0 468656 279521 52680 -1 170
172 0 468832 279535 52880 -1 171
173 0 468896 279587 53040 -1 172
174 0 469000 279619 53240 -1 173
175 0 469056 279639 53440 -1 174
176 0 469196 279691 53640 -1 175
177 0 469260 279707 53840 -1 176
178 0 469344 279723 54040 -1 177
179 0 469404 279755 54240 -1 178
180 0 469496 279759 54440 -1 179
181 0 469556 279787 54640 -1 180
182 0 469672 279775 54840 -1 181
183 0 469776 279799 55040 -1 182
184 0 469864 279783 55240 -1 183
185 0 469908 279775 55400 -1 184
186 0 469944 279763 55600 -1 185
187 0 469988 279787 55800 -1 186
188 0 470012 279791 56000 -1 187
189 0 470084 279767 56200 -1 188
190 0 470152 279735 56400 -1 189
191 0 470192 279707 56600 -1 190
192 0 470160 279711 56800 -1 191
193 0 470144 279691 56960 -1 192
194 0 470108 279643 57160 -1 193
195 0 470052 279559 57360 -1 194
196 0 469948 279463 57600 -1 195
197 0 469908 279387 57800 -1 196
198 0 469868 279311 58000 -1 197
199 0 469804 279287 58200 -1 198
200 0 469744 279247 58440 -1 199
201 0 469732 279227 58640 -1 200
202 0 469724 279263 58840 -1 201
203 0 469724 279291 59040 -1 202
204 0 469742 279309.03 59200 -1 203
205 0 469700 279387 59360 -1 204
206 0 469704 279487 59560 -1 205
207 0 469704 279555 59760 -1 206
208 0 469736 279647 60000 -1 207
209 0 469756 279667 60160 -1 208
210 0 469656 279631 60320 -1 209
211 0 469516 279617 60480 -1 210
212 0 469372 279485 60600 -1 211
213 0 469260 278711 60680 -1 212
214 0 469228 279071 60800 -1 213
215 0 469156 279411 60920 -1 214
216 0 469012 279683 61040 -1 215
217 0 468916 279893 61160 -1 216
218 0 468868 279997 61280 -1 217
219 0 468768 280093 61400 -1 218
220 0 468720 280149 61520 -1 219
221 0 468236 280233 61600 -1 220
222 0 466632 280247 61640 -1 221
223 0 464820 279921 61600 -1 222
224 0 463780 279625 61520 -1 223
225 0 462408 279415 61520 -1 224
226 0 461468 278629 61480 -1 225
227 0 460992 277531 61520 -1 226
228 0 461244 276983 61640 -1 227
229 0 461320 276811 61720 -1 228
230 0 461592 276081 61800 -1 229
231 0 462304 274923 61840 -1 230
232 0 463068 273685 61880 -1 231
233 0 463492 272739 61920 -1 232
234 0 463816 272177 62000 -1 233
235 0 464020 271837 62080 -1 234
236 0 464092 271637 62160 -1 235
237 0 464256 271345 62240 -1 236
238 0 464428 271229 62320 -1 237
239 0 464616 271067 62440 -1 238
240 0 464696 270915 62560 -1 239
241 0 464596 270687 62720 -1 240
242 0 464736 270569 62840 -1 241
243 0 464785.34 270521 62880 -1 242
244 0 464884 270425 62960 -1 243
245 0 465068 270329 63080 -1 244
246 0 465204 270251 63200 -1 245
247 0 465352 270103 63320 -1 246
248 0 465436 270015 63440 -1 247
249 0 465520 269943 63520 -1 248
250 0 465628 269877 63600 -1 249
251 0 465808 269737 63720 -1 250
252 0 466092 269561 63840 -1 251
253 0 466272 269441 63960 -1 252
254 0 466492 269317 64080 -1 253
255 0 466616 269233 64240 -1 254
256 0 466580 269253 64400 -1 255
257 0 466420 269349 64560 -1 256
258 0 466380 269409 64720 -1 257
259 0 466504 269353 64840 -1 258
260 0 466636 269321 65000 -1 259
261 0 466764.28 269270.84 65120 -1 260
262 0 466924.28 269158.84 65280 -1 261
263 0 466980.28 269134.84 65400 -1 262
264 0 467196.28 269014.84 65520 -1 263
265 0 467820.28 268590.84 65520 -1 264
266 0 468028.28 268510.84 65440 -1 265
267 0 468300.28 268406.84 65360 -1 266
268 0 468516.28 268390.84 65280 -1 267
269 0 468624 268337 65200 -1 268
270 0 468856 268281 65120 -1 269
271 0 468920 268237 65040 -1 270
272 0 469092 268157 64960 -1 271
273 0 469268 268069 64880 -1 272
274 0 469440 267969 64800 -1 273
275 0 469648 267889 64720 -1 274
276 0 469816 267801 64640 -1 275
277 0 469976 267697 64560 -1 276
278 0 470168 267601 64480 -1 277
279 0 470400 267469 64400 -1 278
280 0 470580 267345 64320 -1 279
281 0 470716 267245 64240 -1 280
282 0 470772 267185 64160 -1 281
283 0 470824 267127 64080 -1 282
284 0 470944 267023 64000 -1 283
285 0 470976 266987 63920 -1 284
286 0 470996 266939 63840 -1 285
287 0 471160 266867 63760 -1 286
288 0 471332 266743 63680 -1 287
289 0 471404 266623 63600 -1 288
290 0 471556 266539 63520 -1 289
291 0 472004 266275 63440 -1 290
292 0 472984 265587 63440 -1 291
293 0 473400 265485 63480 -1 292
294 0 473536 265497 63560 -1 293
295 0 473596 265489 63600 -1 294
296 0 473656 265481 63640 -1 295
297 0 473764 265445 63720 -1 296
298 0 473957 265224.06 63800 -1 297
299 0 474124 265185 63880 -1 298
300 0 475072 264715 63880 -1 299
301 0 475336 264627 63960 -1 300
302 0 475480 264559 64040 -1 301
303 0 475632 264499 64120 -1 302
304 0 475704 264437 64200 -1 303
305 0 475908 264301 64280 -1 304
306 0 476120 264233 64240 -1 305
307 0 476172 264193 64160 -1 306
308 0 476296 264165 64080 -1 307
309 0 474240 265131 63960 -1 299
310 0 474429.34 265000.34 64040 -1 309
311 0 474524 264935 64080 -1 310
312 0 474732 264727 64160 -1 311
313 0 474868 264647 64240 -1 312
314 0 474940 264603 64280 -1 313
315 0 475056 264579 64360 -1 314
316 0 475044 264587 64400 -1 315
317 0 475048 264587 64440 -1 316
318 0 472873.34 265518.34 63400 -1 292
319 0 472652 265381 63320 -1 318
320 0 472696 265303 63240 -1 319
321 0 472476 265069 63120 -1 320
322 0 471772 264343 63000 -1 321
323 0 471640 263233 63000 -1 322
324 0 471660 263253 62920 -1 323
325 0 471640 263079 62760 -1 324
326 0 471608 262997 62720 -1 325
327 0 471696 262971 63200 -1 323
328 0 471692 262821 63280 -1 327
329 0 471608 262781 63320 -1 328
330 0 471508 262743 63400 -1 329
331 0 471328 262685 63480 -1 330
332 0 471284 262543 63560 -1 331
333 0 471244 262597 63600 -1 332
334 0 470636 262723 63600 -1 333
335 0 470536 262689 63640 -1 334
336 0 467292.28 269014.84 65680 -1 264
337 0 467316.28 268990.84 65800 -1 336
338 0 467484.28 268918.84 65960 -1 337
339 0 467476.28 268878.84 66120 -1 338
340 0 467572.28 268822.84 66240 -1 339
341 0 467660.28 268734.84 66400 -1 340
342 0 467764.28 268662.84 66560 -1 341
343 0 467780.28 268598.84 66760 -1 342
344 0 467996.28 268414.84 66920 -1 343
345 0 468124.28 268294.84 67080 -1 344
346 0 468228.28 268118.84 67240 -1 345
347 0 468148.28 268038.84 67400 -1 346
348 0 467964.28 268014.84 67560 -1 347
349 0 467772.28 267938.84 67680 -1 348
350 0 467652.28 267818.84 67840 -1 349
351 0 467484.28 267658.84 68000 -1 350
352 0 467220.28 267466.84 68160 -1 351
353 0 466972.28 267282.84 68320 -1 352
354 0 466788.28 267122.84 68480 -1 353
355 0 466556.28 266954.84 68640 -1 354
356 0 466396.28 266762.84 68760 -1 355
357 0 466348.28 266626.84 68880 -1 356
358 0 466254.5 266488.03 69000 -1 357
359 0 466078.7 265152.44 69000 -1 358
360 0 466294.56 264536.06 69000 -1 359
361 0 466581.62 263952.5 68960 -1 360
362 0 466805.56 263456.5 68960 -1 361
363 0 467333.5 263152.47 68960 -1 362
364 0 467486 263160.5 68920 -1 363
365 0 467637.6 263168.88 68880 -1 364
366 0 468189.7 263056.5 68840 -1 365
367 0 468435 263087 68800 -1 366
368 0 469403.03 263038.1 68840 -1 367
369 0 469789.66 262978.56 68880 -1 368
370 0 470042.4 263005.62 68960 -1 369
371 0 470837.94 262952.8 69040 -1 370
372 0 470995.78 262899.38 69120 -1 371
373 0 471109.75 262929.34 69200 -1 372
374 0 471346.62 262862.5 69280 -1 373
375 0 471415.62 262872.44 69360 -1 374
376 0 471504.72 262870.6 69480 -1 375
377 0 471630.25 262846.25 69520 -1 376
378 0 472006.06 262772.22 69640 -1 377
379 0 472130.97 262747.34 69680 -1 378
380 0 472434.12 262468.03 69520 -1 379
381 0 472596.6 262266.88 69440 -1 380
382 0 472815.62 262129.64 69360 -1 381
383 0 472962.1 262028.66 69280 -1 382
384 0 473033.8 261977.84 69200 -1 383
385 0 473182.1 261791.42 69120 -1 384
386 0 473369.44 261633.53 69040 -1 385
387 0 473429.84 261601.22 68960 -1 386
388 0 473506.72 261534.3 68880 -1 387
389 0 473559.03 261490.47 68840 -1 388
390 0 473610.75 261462.02 68760 -1 389
391 0 473694.7 261393.84 68720 -1 390
392 0 473800.1 261326.05 68680 -1 391
393 0 474111.78 261227.36 68640 -1 392
394 0 474445.4 261131.02 68560 -1 393
395 0 475103.2 260645.92 68480 -1 394
396 0 475747.72 260087.97 68600 -1 395
397 0 475993.5 259887.03 68640 -1 396
398 0 476108.38 259760.86 68720 -1 397
399 0 476146.53 259699.9 68800 -1 398
400 0 476310.1 259620.19 68880 -1 399
401 0 476339.12 259578.22 68960 -1 400
402 0 476534.94 259450.23 69040 -1 401
403 0 476664.78 259428.97 69080 -1 402
404 0 476792.06 259397.75 69160 -1 403
405 0 476900.62 259357.36 69240 -1 404
406 0 477016.66 259357.17 69280 -1 405
407 0 477162.34 259349.75 69320 -1 406
408 0 477726.5 259456.97 69360 -1 407
409 0 478011.34 259546.53 69400 -1 408
410 0 478343.7 259622.34 69440 -1 409
411 0 478518.1 259655.19 69520 -1 410
412 0 478642.8 259632.39 69600 -1 411
413 0 478791.25 259652.08 69680 -1 412
414 0 478994.47 259703.56 69760 -1 413
415 0 479123 259804.5 69800 -1 414
416 0 479252.25 259904.53 69840 -1 415
417 0 479978 260093.25 69960 -1 416
418 0 480220 260155.97 70000 -1 417
419 0 480210.47 260204.16 70080 -1 418
420 0 480576.78 260257.75 70240 -1 419
421 0 480674.5 260390 70360 -1 420
422 0 480707 260434.03 70400 -1 421
423 0 480731 260490.03 70480 -1 422
424 0 480745 260586.03 70640 -1 423
425 0 480687 260646.06 70720 -1 424
426 0 480672 260676.03 70800 -1 425
427 0 480803 260730.06 70920 -1 426
428 0 480815 260734.06 71000 -1 427
429 0 480841 260710.11 71200 -1 428
430 0 480901 260662.11 71320 -1 429
431 0 480965 260570.11 71400 -1 430
432 0 480895 260422.03 71480 -1 431
433 0 480743 260394.03 71600 -1 432
434 0 480727 260246.03 71720 -1 433
435 0 480823 260058.03 71920 -1 434
436 0 480969 259922.03 71960 -1 435
437 0 481003 259886.06 72000 -1 436
438 0 481041 259862.03 72080 -1 437
439 0 480731 259965.06 69920 -1 417
440 0 481483 259341.03 69960 -1 439
441 0 481534 259341 70000 -1 440
442 0 481687 259341.03 70120 -1 441
443 0 481801 259365.06 70240 -1 442
444 0 481873 259373.06 70320 -1 443
445 0 481983 259337.03 70480 -1 444
446 0 482107 259361.03 70600 -1 445
447 0 482463 259425.03 70720 -1 446
448 0 482607 259393.03 70840 -1 447
449 0 482685 259345.03 70920 -1 448
450 0 482733 259339.67 71000 -1 449
451 0 482757 259337.03 71040 -1 450
452 0 482781 259337.03 71160 -1 451
453 0 482805 259333.03 71240 -1 452
454 0 482871 259333.03 71360 -1 453
455 0 482859 259325.03 71520 -1 454
456 0 482795 259345.03 71600 -1 455
457 0 482843 259265.03 71640 -1 456
458 0 482895 259253.03 71800 -1 457
459 0 482955 259181.03 71960 -1 458
460 0 483139 259253.03 72080 -1 459
461 0 483175 259201.03 72160 -1 460
462 0 483178.5 259180 72200 -1 461
463 0 483189 259117.03 72320 -1 462
464 0 483189 259093.03 72400 -1 463
465 0 483307 258981.02 72560 -1 464
466 0 483257 258941.03 72720 -1 465
467 0 483076 258824.03 72760 -1 466
468 0 483045 258689.03 72840 -1 467
469 0 483113.03 258721.05 73160 -1 468
470 0 483105.03 258745.05 73200 -1 469
471 0 482796.28 258787.05 73320 -1 470
472 0 482963 259201.03 73360 -1 471
473 0 482939 259373.03 73440 -1 472
474 0 482959 259465.03 73520 -1 473
475 0 482911 259449.03 73600 -1 474
476 0 482745 258677.03 73400 -1 471
477 0 482577 258561.03 73440 -1 476
478 0 482519.03 258365.05 73480 -1 477
479 0 483071 258129.03 73520 -1 478
480 0 483063 258089.03 73560 -1 479
481 0 482219 258269.03 73640 -1 478
482 0 482103 258221.03 73680 -1 481
483 0 480851 259757.1 69800 -1 439
484 0 481305 259565.03 69600 -1 483
485 0 481405 259465 69560 -1 484
486 0 481595 259493.03 69360 -1 485
487 0 481779 259561.03 69200 -1 486
488 0 481963 259545.03 69080 -1 487
489 0 481955 259525.03 69000 -1 488
490 0 477139.34 259350.67 69360 -1 407
491 0 477094 259352 69440 -1 490
492 0 476891.78 259447.89 69480 -1 491
493 0 475872.22 259811.92 68440 -1 396
494 0 475934.88 259733.94 68320 -1 493
495 0 476092.28 259559.34 68200 -1 494
496 0 476106.97 259426.5 68120 -1 495
497 0 476224.12 259362.3 68040 -1 496
498 0 476276.5 259271.31 67960 -1 497
499 0 476330.12 259235.75 67880 -1 498
500 0 476429.78 259231.89 67800 -1 499
501 0 476550.2 259235.55 67720 -1 500
502 0 476758.97 259129.48 67640 -1 501
503 0 477003.38 259019.12 67560 -1 502
504 0 477119.6 258975.69 67480 -1 503
505 0 477242.78 258947.52 67400 -1 504
506 0 477292.44 258910.89 67320 -1 505
507 0 477314.88 258885.28 67240 -1 506
508 0 477316.47 258875.64 67160 -1 507
509 0 477267.6 258898.1 67080 -1 508
510 0 477244 258923.5 67040 -1 509
511 0 477219.66 258949.27 67000 -1 510
512 0 477156.22 258998.23 66920 -1 511
513 0 477086.2 259026.17 66840 -1 512
514 0 477038.62 259024.39 66760 -1 513
515 0 477064.9 258960.02 66680 -1 514
516 0 477087.1 258944.05 66600 -1 515
517 0 477079.4 258915.84 66520 -1 516
518 0 477073.3 258962.77 66440 -1 517
519 0 477119.03 258936.14 66360 -1 518
520 0 477134.84 258878.5 66280 -1 519
521 0 477235.12 258765.23 66200 -1 520
522 0 477324 258737 66160 -1 521
523 0 477376.94 258727.19 66120 -1 522
524 0 477492.12 258730.48 66120 -1 523
525 0 477717 258776.45 66080 -1 524
526 0 478163 258886.4 66000 -1 525
527 0 478509.75 258837.8 65920 -1 526
528 0 478629.03 258803.69 65840 -1 527
529 0 479045.66 258543.17 66040 -1 528
530 0 479128.56 258491.28 66080 -1 529
531 0 479546.8 258030.86 66080 -1 530
532 0 480030.56 257849.34 66160 -1 531
533 0 480215.5 257782.5 66200 -1 532
534 0 480399.53 257716.03 66240 -1 533
535 0 480517.94 257670.03 66320 -1 534
536 0 480653.78 257675.78 66400 -1 535
537 0 480841.66 257706.86 66480 -1 536
538 0 481045.88 257717.8 66560 -1 537
539 0 481312.2 257753.98 66640 -1 538
540 0 481467.28 257774.52 66720 -1 539
541 0 481657.88 257739.3 66800 -1 540
542 0 481805.84 257707.6 66880 -1 541
543 0 481943.2 257694.83 66960 -1 542
544 0 482017.16 257676.94 67040 -1 543
545 0 482069 257664 67080 -1 544
546 0 482121.2 257650.58 67120 -1 545
547 0 482228.47 257657.48 67200 -1 546
548 0 482285.47 257652.05 67280 -1 547
549 0 482340.22 257631.5 67360 -1 548
550 0 482574.56 257633.8 67440 -1 549
551 0 482577.34 257653.67 67480 -1 550
552 0 482581.6 257693.39 67560 -1 551
553 0 482526.97 257716.14 67640 -1 552
554 0 482559.25 257724.5 67720 -1 553
555 0 482679.1 257706.12 67760 -1 554
556 0 482785.12 257663.4 67840 -1 555
557 0 482836.22 257607.38 67920 -1 556
558 0 482851 257569.5 67960 -1 557
559 0 482865.78 257531.67 68000 -1 558
560 0 482908.4 257488.7 68080 -1 559
561 0 482973.94 257376.55 68160 -1 560
562 0 478621.5 258846 65800 -1 528
563 0 478613.72 258888.39 65760 -1 562
564 0 478598.47 259037.92 65680 -1 563
565 0 478642.3 259080.52 65600 -1 564
566 0 478648.38 259093.28 65520 -1 565
567 0 478640.4 259137.84 65440 -1 566
568 0 478568.5 259125.5 65400 -1 567
569 0 478496.6 259112.64 65360 -1 568
570 0 478516.53 259184.61 65280 -1 569
571 0 478510 259177.5 65240 -1 570
572 0 478503 259170 65200 -1 571
573 0 478489.28 259154.86 65120 -1 572
574 0 478469.97 259178.72 65040 -1 573
575 0 478458.38 259188.1 64960 -1 574
576 0 478435 259203.5 64920 -1 575
577 0 478411.75 259219.2 64880 -1 576
578 0 478388 258885 66160 -1 522
579 0 478916 258985 66200 -1 578
580 0 479120 258873 66240 -1 579
581 0 479232 258833 66280 -1 580
582 0 472129.06 262902.72 69880 -1 379
583 0 472226.44 263049.47 69960 -1 582
584 0 472453.7 263265.06 70040 -1 583
585 0 472640.66 263565.8 70080 -1 584
586 0 472955 264274.03 70040 -1 585
587 0 472935 264490.03 69960 -1 586
588 0 472959 264590.8 69920 -1 587
589 0 473055 264994.03 69760 -1 588
590 0 473151 265066.03 69640 -1 589
591 0 472939 264974.03 69560 -1 590
592 0 472891 264978.03 69440 -1 591
593 0 472922 264977.03 69400 -1 592
594 0 473448.2 265284.97 69880 -1 589
595 0 472744 263696 70120 -1 585
596 0 472847 263826.03 70160 -1 595
597 0 472951.03 263902.06 70200 -1 596
598 0 473013 263950.03 70400 -1 597
599 0 473145 264006.03 70520 -1 598
600 0 473265.03 264130.06 70640 -1 599
601 0 473309 264350.03 70680 -1 600
602 0 473411 264486.06 70800 -1 601
603 0 466722 263530 69040 -1 362
604 0 466714 263618 69120 -1 603
605 0 466674 263678 69200 -1 604
606 0 466630 263714 69320 -1 605
607 0 466690 263828 69440 -1 606
608 0 466698 263832 69520 -1 607
609 0 466586 263808 69640 -1 608
610 0 466494 263808 69760 -1 609
611 0 466478 263816 69840 -1 610
612 0 466474 263796 69880 -1 611
613 0 466414 263792 69960 -1 612
614 0 466444 263795 70080 -1 613
615 0 466454 263796 70120 -1 614
616 0 466262 263788 70200 -1 615
617 0 466138 263764 70240 -1 616
618 0 465782.03 266024.47 69560 -1 358
619 0 465254.38 265544.3 69760 -1 618
620 0 464501.94 264776.06 70080 -1 619
621 0 464028.88 264304.53 70560 -1 620
622 0 463606.06 264144.66 70840 -1 621
623 0 463014.62 263553.5 71640 -1 622
624 0 462557.84 262961.8 72240 -1 623
625 0 462221.56 262448.56 72880 -1 624
626 0 462155.3 261915.05 73680 -1 625
627 0 462106.16 261853.11 73920 -1 626
628 0 462008.34 261729.28 74400 -1 627
629 0 461869.5 261553.88 75080 -1 628
630 0 462141.66 261312.39 75880 -1 629
631 0 462220 261146.73 76120 -1 630
632 0 462284.84 261009.25 76320 -1 631
633 0 462499.62 260488.78 76560 -1 632
634 0 463308.97 259239.72 76520 -1 633
635 0 463485.94 258852.3 76360 -1 634
636 0 464613.06 257588.66 76200 -1 635
637 0 465004.7 257044.75 76040 -1 636
638 0 465032.2 257046.4 76000 -1 637
639 0 465141.25 257052.44 75840 -1 638
640 0 466229.03 256220.47 75840 -1 639
641 0 466236.8 255388.69 75840 -1 640
642 0 466196.75 255280.75 75800 -1 641
643 0 466076.4 254956.05 75680 -1 642
644 0 465845.12 254243.7 75520 -1 643
645 0 465631.66 253929.33 75360 -1 644
646 0 465524.97 253772.48 75280 -1 645
647 0 465621.78 253011.78 75120 -1 646
648 0 465633.56 252599.56 74800 -1 647
649 0 465634.9 252548.48 74760 -1 648
650 0 465602.5 252292.11 74400 -1 649
651 0 465952.28 251582.14 74400 -1 650
652 0 465979.9 251458.81 74480 -1 651
653 0 466100.5 250948.2 74640 -1 652
654 0 466126.4 250141.6 74800 -1 653
655 0 466133.34 249940.25 74840 -1 654
656 0 466090.75 249707.9 75000 -1 655
657 0 466194.78 249155.25 74800 -1 656
658 0 466044.4 248468.22 74640 -1 657
659 0 466060.38 247908.19 74640 -1 658
660 0 466181.28 247483.6 74680 -1 659
661 0 466242.75 247384.25 74720 -1 660
662 0 466428.25 247084.69 74840 -1 661
663 0 466530.97 246811.89 75000 -1 662
664 0 466714.97 246636.33 75160 -1 663
665 0 467011.75 246508.12 75280 -1 664
666 0 467328 246292 75320 -1 665
667 0 467675.78 246051.86 75360 -1 666
668 0 468046.9 245961.69 75400 -1 667
669 0 468411.72 245877.08 75440 -1 668
670 0 469163.66 245660.98 75440 -1 669
671 0 469533.16 245539.36 75520 -1 670
672 0 470261.03 245115.34 75520 -1 671
673 0 471061.03 244899.3 75520 -1 672
674 0 471466.16 244667.92 75560 -1 673
675 0 472019.16 243999.39 75560 -1 674
676 0 472019.56 244008.03 75480 -1 675
677 0 472372.2 243527.27 75320 -1 676
678 0 472619.44 243271.17 75160 -1 677
679 0 472716.2 243134.02 74960 -1 678
680 0 472562.78 243215.06 74800 -1 679
681 0 473282.8 242991.08 74800 -1 680
682 0 473915.3 242846.77 75040 -1 681
683 0 474274.06 242768.38 75240 -1 682
684 0 474554.56 242623.66 75440 -1 683
685 0 475092.03 242350.94 75720 -1 684
686 0 475523.1 242128.31 75920 -1 685
687 0 475811.03 241920.31 75960 -1 686
688 0 476547.06 241512.05 75960 -1 687
689 0 476858.88 241240.11 75920 -1 688
690 0 477706.75 240871.92 75920 -1 689
691 0 478290.56 240183.7 75920 -1 690
692 0 479387.2 239775.34 75760 -1 691
693 0 479399 239756.5 75720 -1 692
694 0 479410.66 239737.67 75680 -1 693
695 0 479458.1 239662.52 75520 -1 694
696 0 479453.6 239592.2 75440 -1 695
697 0 479446.56 239485.86 75320 -1 696
698 0 479441.72 239414.61 75240 -1 697
699 0 479339.66 239468.83 75200 -1 698
700 0 479451.53 239318.3 75000 -1 699
701 0 479396.5 239325 74960 -1 700
702 0 479341.25 239332.17 74920 -1 701
703 0 479144.44 239367.42 74760 -1 702
704 0 478997 239394 74640 -1 703
705 0 478514.16 239431.73 74320 -1 704
706 0 478529.8 239431.34 74280 -1 705
707 0 476939.22 239735.95 74920 -1 702
708 0 476346.5 239870.55 75160 -1 707
709 0 476351.66 239858 75200 -1 708
710 0 476363.22 239831.58 75280 -1 709
711 0 479081.34 239329.52 75440 -1 696
712 0 479221.34 239025.52 75440 -1 711
713 0 479273.34 239021.52 75480 -1 712
714 0 477903 240662 76080 -1 690
715 0 472771 243017 74680 -1 680
716 0 472863 242921 74560 -1 715
717 0 472883 242861 74360 -1 716
718 0 472915 242847 74160 -1 717
719 0 472943 242863 73920 -1 718
720 0 472959 242735 73800 -1 719
721 0 473067 242739 73520 -1 720
722 0 473115 242725 73440 -1 721
723 0 473175 242691 73320 -1 722
724 0 473307 242641 73160 -1 723
725 0 473311 242603 73000 -1 724
726 0 473347 242617 72960 -1 725
727 0 473359 242572 72920 -1 726
728 0 473371 242527 72880 -1 727
729 0 473375 242505 72760 -1 728
730 0 473351 242347 72640 -1 729
731 0 473347 242449 72320 -1 730
732 0 473387 242479 72200 -1 731
733 0 473419 242525 72080 -1 732
734 0 473299 242533 71960 -1 733
735 0 473419 242651 71800 -1 734
736 0 473451 242655 71680 -1 735
737 0 473379 242601 71560 -1 736
738 0 473411 242509 71400 -1 737
739 0 473491 242475 71240 -1 738
740 0 473375 242375 71000 -1 739
741 0 473375 242375 70960 -1 740
742 0 473203 242237 70760 -1 741
743 0 473175 242107 70600 -1 742
744 0 473079 242069 70440 -1 743
745 0 472951 242025 70280 -1 744
746 0 472811 241995 70240 -1 745
747 0 472795 242013 70080 -1 746
748 0 472771 242035 69880 -1 747
749 0 472795 242053 69560 -1 748
750 0 472783 242067 69440 -1 749
751 0 472711 242113 69320 -1 750
752 0 472723 242103 69160 -1 751
753 0 472895 242213 69000 -1 752
754 0 472879 242213 68960 -1 753
755 0 472951 242203 68880 -1 754
756 0 473019 242333 68760 -1 755
757 0 472968.34 242337 68680 -1 756
758 0 472943 242339 68640 -1 757
759 0 472935 242369 68520 -1 758
760 0 472983 242367 68360 -1 759
761 0 472994.47 242381.36 68200 -1 760
762 0 473046.75 242356.48 68080 -1 761
763 0 473084.38 242361.83 67920 -1 762
764 0 473090.38 242363.86 67760 -1 763
765 0 473239.56 242337.23 67600 -1 764
766 0 473295.38 242257.08 67440 -1 765
767 0 473386.3 242228.12 67240 -1 766
768 0 473401.3 242226.81 67040 -1 767
769 0 473228.25 242159.52 66800 -1 768
770 0 473203.56 242145.42 66640 -1 769
771 0 473151.3 242080.77 66480 -1 770
772 0 473125.47 241971.34 66360 -1 771
773 0 473075.56 241805.9 66240 -1 772
774 0 473033.3 241698.1 66120 -1 773
775 0 472978.88 241541.77 66040 -1 774
776 0 472915.2 241469.83 65960 -1 775
777 0 472865.75 241429.6 65880 -1 776
778 0 472707.3 241381.95 65760 -1 777
779 0 472547.5 241397.38 65720 -1 778
780 0 472396.6 241387.16 65640 -1 779
781 0 472331.5 241387 65600 -1 780
782 0 472265.94 241387.31 65560 -1 781
783 0 472263.22 241302.5 65400 -1 782
784 0 472147.3 241216.5 65280 -1 783
785 0 471925.44 241102.8 65200 -1 784
786 0 471750.38 241010.84 65160 -1 785
787 0 471623.7 240881.36 65040 -1 786
788 0 471489.78 240893.94 64920 -1 787
789 0 470769.06 240391.06 64920 -1 788
790 0 470406.9 240268.11 64760 -1 789
791 0 470116.34 240134.66 64680 -1 790
792 0 469949.12 239975.7 64640 -1 791
793 0 469874.78 239882.33 64600 -1 792
794 0 469852.8 239753.31 64520 -1 793
795 0 469856.38 239665.81 64440 -1 794
796 0 469886.25 239597.5 64320 -1 795
797 0 469842.44 239622.36 64200 -1 796
798 0 469778.56 239639.2 64080 -1 797
799 0 469631.44 239682.84 63960 -1 798
800 0 469407.6 239668.03 63840 -1 799
801 0 469219.2 239607.47 63720 -1 800
802 0 469096.28 239608.83 63640 -1 801
803 0 468955.1 239630.14 63520 -1 802
804 0 468727.4 239726.08 63440 -1 803
805 0 468678.5 239782.3 63360 -1 804
806 0 468622.1 239825.6 63280 -1 805
807 0 468561.16 239901 63200 -1 806
808 0 468479.1 239916.53 63120 -1 807
809 0 468364.56 239955.81 63040 -1 808
810 0 468197.56 240081.17 62960 -1 809
811 0 467874.1 240303.77 62920 -1 810
812 0 467604.44 240497.5 62800 -1 811
813 0 467130 240624.84 62760 -1 812
814 0 467037.34 240663.86 62640 -1 813
815 0 466791.75 240705.55 62520 -1 814
816 0 466473.16 240692.86 62400 -1 815
817 0 466284.44 240625.73 62320 -1 816
818 0 466101.5 240549.98 62200 -1 817
819 0 465776.2 240494.67 62080 -1 818
820 0 465738.6 240418.03 62040 -1 819
821 0 465807.38 240365.2 61920 -1 820
822 0 465709.94 240220.6 61840 -1 821
823 0 465612.75 240190.92 61760 -1 822
824 0 465570.7 240151.69 61720 -1 823
825 0 465460.53 240075.73 61600 -1 824
826 0 465398.44 240058.03 61440 -1 825
827 0 465142.62 240163.84 61320 -1 826
828 0 464985.3 240107.64 61200 -1 827
829 0 464829 240109.33 61120 -1 828
830 0 464750.6 240110.4 61080 -1 829
831 0 464517.78 240219.31 61000 -1 830
832 0 464348 240129.38 60960 -1 831
833 0 464037.28 240115.08 60840 -1 832
834 0 464018.06 240142.81 60800 -1 833
835 0 463967.3 240173.75 60640 -1 834
836 0 463850.03 240193.89 60520 -1 835
837 0 471496.03 240892.66 64840 -1 788
838 0 471507.38 240913.7 64800 -1 837
839 0 471459 240933.2 64680 -1 838
840 0 471426.6 240945.84 64600 -1 839
841 0 471449 240984.5 64560 -1 840
842 0 471471.38 241022.67 64520 -1 841
843 0 473287 242765 69000 -1 753
844 0 473287 242779 69080 -1 843
845 0 473375 242787 69160 -1 844
846 0 469721 245489 75640 -1 671
847 0 469725 245573 75720 -1 846
848 0 469705 245553 75880 -1 847
849 0 469628 245657.06 76080 -1 848
850 0 469736 245675 76200 -1 849
851 0 466028 248270.67 74560 -1 658
852 0 466019.78 248172.1 74520 -1 851
853 0 465857.25 248219.25 74400 -1 852
854 0 465802.66 248235.11 74360 -1 853
855 0 465834.12 248244.25 74160 -1 854
856 0 465752.28 248271.72 74080 -1 855
857 0 465547.5 248340.62 73880 -1 856
858 0 465252 248303 73800 -1 857
859 0 465076 248279 73720 -1 858
860 0 464864 248223 73600 -1 859
861 0 464508 248183 73560 -1 860
862 0 464080 248085 73520 -1 861
863 0 463852 248021 73440 -1 862
864 0 463664 247973 73360 -1 863
865 0 463512 247965 73280 -1 864
866 0 462792 247971 73200 -1 865
867 0 461960 248039 73200 -1 866
868 0 461876 248049 73120 -1 867
869 0 461800 248053 73000 -1 868
870 0 461720 248053 72920 -1 869
871 0 461332 248141 73320 -1 867
872 0 460624 248101 73280 -1 871
873 0 460800 248089 73400 -1 872
874 0 460856 248117 73480 -1 873
875 0 459800 248007 73240 -1 872
876 0 459584 247961 73160 -1 875
877 0 459440 247953 73080 -1 876
878 0 459324 247981 73000 -1 877
879 0 459256 247997 72920 -1 878
880 0 459224 247977 72880 -1 879
881 0 458836 247909 72800 -1 880
882 0 458356 247653 72880 -1 881
883 0 458220 247597 72960 -1 882
884 0 458156 247553 73000 -1 883
885 0 458024 247483 73120 -1 884
886 0 457860 247455 73240 -1 885
887 0 457652 247347 73360 -1 886
888 0 457472 247279 73440 -1 887
889 0 457364 247239 73520 -1 888
890 0 457180 246999 73560 -1 889
891 0 457120 246595 73600 -1 890
892 0 456948 246375 73640 -1 891
893 0 456820 246251 73720 -1 892
894 0 456752 246163 73800 -1 893
895 0 456540 246053 73880 -1 894
896 0 456492 246049 73920 -1 895
897 0 456388 245845 74000 -1 896
898 0 456308 245693 74120 -1 897
899 0 456248 245541 74200 -1 898
900 0 456236 245489 74240 -1 899
901 0 456176 245289 74320 -1 900
902 0 456116 245209 74400 -1 901
903 0 456064 245101 74480 -1 902
904 0 455948 245041 74560 -1 903
905 0 455836 244967 74640 -1 904
906 0 455728 244915 74720 -1 905
907 0 455652 244879 74800 -1 906
908 0 455588 244803 74880 -1 907
909 0 455408 244671 74960 -1 908
910 0 455248 244627 75040 -1 909
911 0 455244 244619 75120 -1 910
912 0 454668 244495 75200 -1 911
913 0 454400 244493 75240 -1 912
914 0 454132 244491 75280 -1 913
915 0 453904 244497 75320 -1 914
916 0 453324 244365 75400 -1 915
917 0 452828 244329 75440 -1 916
918 0 452492 244137 75440 -1 917
919 0 451860 244143 75480 -1 918
920 0 451636 244221 75560 -1 919
921 0 451570 244253 75600 -1 920
922 0 451504 244285 75640 -1 921
923 0 451480 244329 75720 -1 922
924 0 451468 244325 75800 -1 923
925 0 451376 244385 75880 -1 924
926 0 451332 244437 76000 -1 925
927 0 451305.34 244467.67 76080 -1 926
928 0 451292 244483 76120 -1 927
929 0 451132 244587 76320 -1 928
930 0 451108 244579 76400 -1 929
931 0 451060 244595 76440 -1 930
932 0 451020 244643 76480 -1 931
933 0 450940 244655 76600 -1 932
934 0 450864 244707 76720 -1 933
935 0 450852 244723 76760 -1 934
936 0 450796 244767 76880 -1 935
937 0 450737.34 244807 76960 -1 936
938 0 450708 244827 77000 -1 937
939 0 450588 244897 77080 -1 938
940 0 450424 244921 77200 -1 939
941 0 450420 244917 77320 -1 940
942 0 450340 244949 77440 -1 941
943 0 450240 245021 77520 -1 942
944 0 450208 245041 77560 -1 943
945 0 450104 245029 77600 -1 944
946 0 454746 244583 75480 -1 916
947 0 455420 244549 75480 -1 946
948 0 455562 244551 75600 -1 947
949 0 455578 244475 75720 -1 948
950 0 455456 244517 75800 -1 949
951 0 455430 244431 75920 -1 950
952 0 455428 244429 75960 -1 951
953 0 455462 244499 76080 -1 952
954 0 455482 244511 76200 -1 953
955 0 455454 244531 76280 -1 954
956 0 455484 244553 76440 -1 955
957 0 453710 244451 75160 -1 915
958 0 453528 244469 75040 -1 957
959 0 453452 244493 74960 -1 958
960 0 454496 244427 75120 -1 913
961 0 457350 247217 73640 -1 891
962 0 457296 247211 73760 -1 961
963 0 457252 247267 73840 -1 962
964 0 457288 247539 73920 -1 963
965 0 457206 247477 74000 -1 964
966 0 457102 247577 74120 -1 965
967 0 457076 247583 74200 -1 966
968 0 457062 247653 74320 -1 967
969 0 457034 247789 74440 -1 968
970 0 456930 248325 74480 -1 969
971 0 456968 248267 74560 -1 970
972 0 457046 248405 74680 -1 971
973 0 457044 248547 74840 -1 972
974 0 457026 248681 75040 -1 973
975 0 456942 248759 75160 -1 974
976 0 456948 248829 75320 -1 975
977 0 456962 248911 75520 -1 976
978 0 456892 248997 75600 -1 977
979 0 456880 249045 75720 -1 978
980 0 456814 249203 75840 -1 979
981 0 456740 249285 75960 -1 980
982 0 456546 249443 76120 -1 981
983 0 456236 249789 76200 -1 982
984 0 456174 249807 76320 -1 983
985 0 456048 249749 76480 -1 984
986 0 456054 249711 76520 -1 985
987 0 456068 249766.33 76560 -1 986
988 0 456096 249877 76640 -1 987
989 0 456076 249885 76680 -1 988
990 0 456114 249871 76840 -1 989
991 0 456030 249935 76920 -1 990
992 0 455590 250171 76200 -1 983
993 0 455324 250077 76120 -1 992
994 0 455174 249891 76040 -1 993
995 0 455144 249837 76000 -1 994
996 0 458646 247871 72680 -1 881
997 0 458632 247909 72640 -1 996
998 0 458638 247975 72560 -1 997
999 0 458736 248025 72440 -1 998
1000 0 458866 248135 72360 -1 999
1001 0 459010 248083 72280 -1 1000
1002 0 458790 248335 72160 -1 1001
1003 0 461758 248039 73360 -1 871
1004 0 461746 248035 73440 -1 1003
1005 0 466049 249990 75080 -1 656
1006 0 465981.5 250039.5 75200 -1 1005
1007 0 466013 250074 75240 -1 1006
1008 0 466043 249996 75360 -1 1007
1009 0 466020.34 250040 75440 -1 1008
1010 0 466009 250062 75480 -1 1009
1011 0 466167 250072 75600 -1 1010
1012 0 465604.4 249979.6 74800 -1 654
1013 0 465564.4 249999.6 74760 -1 1012
1014 0 465915.16 251764.5 74280 -1 651
1015 0 465778.1 252083.86 74160 -1 1014
1016 0 465788.56 252148.22 74040 -1 1015
1017 0 465814.03 252132.52 73920 -1 1016
1018 0 465803.34 252244.33 73840 -1 1017
1019 0 465797.9 252300.47 73800 -1 1018
1020 0 465819.47 252275.47 73640 -1 1019
1021 0 465813.5 252263.25 73600 -1 1020
1022 0 465797.22 252227.81 73480 -1 1021
1023 0 465755.2 252234.8 73440 -1 1022
1024 0 465587.78 252262.06 73280 -1 1023
1025 0 465532.53 252268.3 73120 -1 1024
1026 0 465564.7 252291.47 73000 -1 1025
1027 0 465563.78 252293.66 72840 -1 1026
1028 0 465516.78 252276.47 72680 -1 1027
1029 0 465548.66 252302.33 72640 -1 1028
1030 0 465580.5 252328.5 72600 -1 1029
1031 0 465612.1 252355.42 72560 -1 1030
1032 0 465579.8 252418.7 72400 -1 1031
1033 0 465524 252471.5 72360 -1 1032
1034 0 465468 252524.08 72320 -1 1033
1035 0 465436 252532.33 72280 -1 1034
1036 0 465372.06 252549.28 72200 -1 1035
1037 0 465365.22 252611.89 72080 -1 1036
1038 0 465317.44 252708.61 71920 -1 1037
1039 0 465268.75 252852.28 71760 -1 1038
1040 0 465228.16 252900.62 71600 -1 1039
1041 0 465132.88 253028.78 71440 -1 1040
1042 0 465140.5 253052.5 71360 -1 1041
1043 0 465148.25 253076.02 71280 -1 1042
1044 0 465132.84 253092.75 71160 -1 1043
1045 0 465029.06 253068.83 71040 -1 1044
1046 0 465028.72 253051.88 70880 -1 1045
1047 0 464844.3 253084.48 70720 -1 1046
1048 0 464747.06 252995.56 70600 -1 1047
1049 0 464747.88 252997.19 70480 -1 1048
1050 0 464553.84 252903.67 70280 -1 1049
1051 0 464515.25 252884.75 70240 -1 1050
1052 0 464555.88 252868.28 70120 -1 1051
1053 0 464452.06 252764.22 70000 -1 1052
1054 0 464436 252764 69920 -1 1053
1055 0 464428.1 252763.89 69880 -1 1054
1056 0 464307.75 252738.25 69840 -1 1055
1057 0 465194 252790 69840 -1 1056
1058 0 465326 252770 69680 -1 1057
1059 0 465462 252762 69560 -1 1058
1060 0 465532 252728 69400 -1 1059
1061 0 465732 252648 69200 -1 1060
1062 0 465896 252604 69040 -1 1061
1063 0 465984 252588 68880 -1 1062
1064 0 466018 252578 68800 -1 1063
1065 0 466040 252620 68640 -1 1064
1066 0 466036 252612 68480 -1 1065
1067 0 465936 252652 68320 -1 1066
1068 0 465892 252700 68160 -1 1067
1069 0 465870 252830 68040 -1 1068
1070 0 465930 252938 67920 -1 1069
1071 0 465914 253050 67760 -1 1070
1072 0 465924 253064 67720 -1 1071
1073 0 465976 253116 67680 -1 1072
1074 0 466122 253182 67640 -1 1073
1075 0 466268 253212 67560 -1 1074
1076 0 466382 253274 67480 -1 1075
1077 0 466612 253308 67400 -1 1076
1078 0 466660 253356 67320 -1 1077
1079 0 466754 253394 67200 -1 1078
1080 0 466724 253576 67080 -1 1079
1081 0 466738 253710 66920 -1 1080
1082 0 466740 253728 66880 -1 1081
1083 0 466742 253746 66840 -1 1082
1084 0 466836 253848 66760 -1 1083
1085 0 466846 253914 66680 -1 1084
1086 0 466808 253956 66600 -1 1085
1087 0 466823 253989 66560 -1 1086
1088 0 466838 254022 66520 -1 1087
1089 0 466848 254136 66440 -1 1088
1090 0 466890 254122 66400 -1 1089
1091 0 466892 254132 66360 -1 1090
1092 0 466798 254246 66240 -1 1091
1093 0 466736 254200 66200 -1 1092
1094 0 466594 254306 66120 -1 1093
1095 0 466716 254244 65960 -1 1094
1096 0 466786 254058 65800 -1 1095
1097 0 466736 253944 65680 -1 1096
1098 0 466622 253866 65520 -1 1097
1099 0 466514 253766 65320 -1 1098
1100 0 466467.5 253644.5 65200 -1 1099
1101 0 466452 253604 65160 -1 1100
1102 0 466434 253510 65040 -1 1101
1103 0 466676 253352 64920 -1 1102
1104 0 467212 252730.67 64840 -1 1103
1105 0 467480 252420 64800 -1 1104
1106 0 468086 251946 64800 -1 1105
1107 0 468022.5 251997.5 64880 -1 1106
1108 0 468120 251856 64920 -1 1107
1109 0 468276 251780 65040 -1 1108
1110 0 467494 252430 64760 -1 1105
1111 0 467472 252500 64720 -1 1110
1112 0 467478 252606 64600 -1 1111
1113 0 467254 252546 64920 -1 1104
1114 0 467290 252566 65000 -1 1113
1115 0 463947.22 252660.67 69720 -1 1056
1116 0 463803.7 252516.4 69600 -1 1115
1117 0 463804.7 252507.86 69480 -1 1116
1118 0 463636.22 252540.61 69360 -1 1117
1119 0 463630.66 252461.67 69200 -1 1118
1120 0 463627.88 252421.86 69120 -1 1119
1121 0 463451.44 252212.36 68960 -1 1120
1122 0 463251.34 252165.47 68800 -1 1121
1123 0 463036.25 251636.3 68640 -1 1122
1124 0 462740.94 250932.61 68480 -1 1123
1125 0 462754.75 250939 68440 -1 1124
1126 0 462795.9 250956.97 68320 -1 1125
1127 0 462812.34 250564.56 68160 -1 1126
1128 0 462814 250387 68120 -1 1127
1129 0 462690 250047 68120 -1 1128
1130 0 462616 250077 68000 -1 1129
1131 0 462584 250057 67960 -1 1130
1132 0 462842 250779 68080 -1 1128
1133 0 462840 250889 67920 -1 1132
1134 0 462396.28 249572.83 68160 -1 1127
1135 0 462267.8 249124.92 67960 -1 1134
1136 0 462140.47 248685.12 67760 -1 1135
1137 0 461380.4 248445.11 67760 -1 1136
1138 0 461100.4 248509.11 67760 -1 1137
1139 0 460926.34 248689.16 67640 -1 1138
1140 0 460311.34 248919.67 67560 -1 1139
1141 0 460003.6 249035.39 67520 -1 1140
1142 0 460040 249033 67480 -1 1141
1143 0 460076 249031 67440 -1 1142
1144 0 460111.72 249028.6 67400 -1 1143
1145 0 460106.5 249033 67320 -1 1144
1146 0 460103.5 249035 67280 -1 1145
1147 0 460101.38 249037.39 67240 -1 1146
1148 0 460067 249051 67160 -1 1147
1149 0 460050 249058 67120 -1 1148
1150 0 460033 249065.2 67080 -1 1149
1151 0 459475 249259 67040 -1 1150
1152 0 459541 249165 66960 -1 1151
1153 0 459505 249161 66920 -1 1152
1154 0 459465 249149 66880 -1 1153
1155 0 460403 248983 67000 -1 1150
1156 0 460193 249025 66880 -1 1155
1157 0 460047 249063 66800 -1 1156
1158 0 459987 249027 66760 -1 1157
1159 0 459965 249021 66720 -1 1158
1160 0 459422 249189 67600 -1 1141
1161 0 459348 249143 67680 -1 1160
1162 0 459332 249179 67720 -1 1161
1163 0 462130 248654.33 67720 -1 1136
1164 0 462590 249387 67720 -1 1163
1165 0 462686 249315 67600 -1 1164
1166 0 462734 249271 67560 -1 1165
1167 0 462110.3 248592.84 67640 -1 1163
1168 0 462298.9 248364.78 67440 -1 1167
1169 0 462446.84 247994.67 67320 -1 1168
1170 0 462457.22 247847.61 67200 -1 1169
1171 0 462412.38 247645.9 67000 -1 1170
1172 0 462371.22 247548.48 66880 -1 1171
1173 0 462312.47 247353.39 66760 -1 1172
1174 0 462315.3 247323.31 66640 -1 1173
1175 0 462497.94 247130.77 66520 -1 1174
1176 0 462483.1 247074.42 66360 -1 1175
1177 0 462619 246787.05 66200 -1 1176
1178 0 462728.53 246698.97 66000 -1 1177
1179 0 462834.25 246498.16 65880 -1 1178
1180 0 462889.16 246192.36 65680 -1 1179
1181 0 464113.88 245720.08 65680 -1 1180
1182 0 464601.9 245608.19 65680 -1 1181
1183 0 465241.9 245464.31 65680 -1 1182
1184 0 465753.8 245256.47 65680 -1 1183
1185 0 466063.34 245284 65760 -1 1184
1186 0 466218 245298.02 65800 -1 1185
1187 0 466810.03 245498.02 65800 -1 1186
1188 0 467362 245882 65800 -1 1187
1189 0 467626.72 246241.61 65880 -1 1188
1190 0 468250.5 246650.22 66040 -1 1189
1191 0 468537.6 246785.92 66160 -1 1190
1192 0 468802.88 246850.36 66320 -1 1191
1193 0 468986.66 246962.64 66440 -1 1192
1194 0 469197 246993 66560 -1 1193
1195 0 469301 247085 66600 -1 1194
1196 0 469431 247147 66640 -1 1195
1197 0 469881 247249 66760 -1 1196
1198 0 470237 247393 66800 -1 1197
1199 0 470899 247527 66800 -1 1198
1200 0 471629 247473 66760 -1 1199
1201 0 471815 247419 66720 -1 1200
1202 0 472181 247357 66600 -1 1201
1203 0 472281 247321 66560 -1 1202
1204 0 472499 247339 66520 -1 1203
1205 0 473259 246799 66440 -1 1204
1206 0 473239 246691 66400 -1 1205
1207 0 473013 246641 66240 -1 1206
1208 0 472801 246073 66240 -1 1207
1209 0 472753 246109 66280 -1 1208
1210 0 473005 246525 66200 -1 1207
1211 0 472819 246459 66120 -1 1210
1212 0 472805 246421 66040 -1 1211
1213 0 472815 246431 65920 -1 1212
1214 0 472867.5 246315.5 65800 -1 1213
1215 0 472885 246277 65760 -1 1214
1216 0 472859 246287 65720 -1 1215
1217 0 472971 246559 65640 -1 1216
1218 0 473027 246695 65600 -1 1217
1219 0 473005 246837 65560 -1 1218
1220 0 473045 246845 65520 -1 1219
1221 0 472909 245889 65640 -1 1216
1222 0 472935 245807 65520 -1 1221
1223 0 473003 245739 65400 -1 1222
1224 0 473035 245795 65280 -1 1223
1225 0 472875 245619 65160 -1 1224
1226 0 472863 245643 65120 -1 1225
1227 0 473328.34 246713.67 66520 -1 1205
1228 0 473363 246671 66560 -1 1227
1229 0 473301 246637 66720 -1 1228
1230 0 473295 246663 66760 -1 1229
1231 0 473433 246693 66880 -1 1230
1232 0 473693 246697 67000 -1 1231
1233 0 473811 246715 67080 -1 1232
1234 0 473891 246855 67160 -1 1233
1235 0 473885 246869 67280 -1 1234
1236 0 473935 246847 67320 -1 1235
1237 0 473785 247029 67400 -1 1236
1238 0 473735 247143 67440 -1 1237
1239 0 473497 247149 67520 -1 1238
1240 0 473435 247131 67640 -1 1239
1241 0 473333 247129 67720 -1 1240
1242 0 473334 247124 67760 -1 1241
1243 0 473335 247119 67800 -1 1242
1244 0 473306 247094 67840 -1 1243
1245 0 473277 247069 67880 -1 1244
1246 0 473291 247071 67960 -1 1245
1247 0 473405 247185 68040 -1 1246
1248 0 472743 247247 68040 -1 1247
1249 0 472759 247215 68080 -1 1248
1250 0 473547 247099 68080 -1 1247
1251 0 473641 247049 68120 -1 1250
1252 0 473699 246983 68200 -1 1251
1253 0 470373 247309 66880 -1 1198
1254 0 462986.34 246124 65600 -1 1180
1255 0 463034.8 246089.62 65560 -1 1254
1256 0 462905.84 245809.47 65440 -1 1255
1257 0 462840.16 245753.4 65120 -1 1256
1258 0 462632 245488.98 65000 -1 1257
1259 0 462492 245265 64920 -1 1258
1260 0 462422 245153 64880 -1 1259
1261 0 462281.7 244929.3 64800 -1 1260
1262 0 462249.47 244508.03 64640 -1 1261
1263 0 462425.34 244279.92 64560 -1 1262
1264 0 462297.88 243956.62 64360 -1 1263
1265 0 462168.8 243609.81 64200 -1 1264
1266 0 462102.5 243541.5 64160 -1 1265
1267 0 462035.66 243473.28 64120 -1 1266
1268 0 461944.5 243403.25 64080 -1 1267
1269 0 461670.12 243194.27 63960 -1 1268
1270 0 461580.5 243108.5 63880 -1 1269
1271 0 461491.25 243023.16 63800 -1 1270
1272 0 461400.06 242815.45 63600 -1 1271
1273 0 461327.38 242760.72 63560 -1 1272
1274 0 461115.03 242620.72 63440 -1 1273
1275 0 460980 242561.75 63320 -1 1274
1276 0 460935.44 242542.3 63280 -1 1275
1277 0 460687.44 242391.48 63160 -1 1276
1278 0 460342.97 242334.67 63000 -1 1277
1279 0 460240.2 242287.3 62880 -1 1278
1280 0 459958.78 242223.73 62800 -1 1279
1281 0 459706.84 242219.55 62640 -1 1280
1282 0 459729 242096 62560 -1 1281
1283 0 459751.28 241972.28 62480 -1 1282
1284 0 459279.62 241831.55 62320 -1 1283
1285 0 459212.2 241427.25 62160 -1 1284
1286 0 459179.53 241377.7 62000 -1 1285
1287 0 458888.1 241190.73 61840 -1 1286
1288 0 458779.4 241032.42 61680 -1 1287
1289 0 458585.56 240900.08 61520 -1 1288
1290 0 458368.34 240880.11 61360 -1 1289
1291 0 458351.5 240844.5 61320 -1 1290
1292 0 458302.47 240737.86 61200 -1 1291
1293 0 458054 240665.78 61040 -1 1292
1294 0 458156.72 240684.05 61000 -1 1293
1295 0 457969.5 240582.75 60880 -1 1294
1296 0 457906.7 240549.44 60840 -1 1295
1297 0 457257 240061.56 60680 -1 1296
1298 0 457396.12 239339.61 60560 -1 1297
1299 0 457631.44 239251.05 61040 -1 1298
1300 0 457879.12 238434.81 60560 -1 1298
1301 0 458389.62 237975.22 60560 -1 1300
1302 0 458709.7 237595.38 60520 -1 1301
1303 0 459055.03 237227.47 60640 -1 1302
1304 0 459583.06 236964.1 60640 -1 1303
1305 0 459638 236898 60480 -1 1304
1306 0 459682 236866 60320 -1 1305
1307 0 459798 236738 60160 -1 1306
1308 0 459786 236570 60000 -1 1307
1309 0 459818 236534 59880 -1 1308
1310 0 459270 236474 59840 -1 1309
1311 0 459010 236402 59760 -1 1310
1312 0 458722 236302 59680 -1 1311
1313 0 458352 236252 59600 -1 1312
1314 0 458048 236204 59520 -1 1313
1315 0 457740 236164 59440 -1 1314
1316 0 457496 236140 59400 -1 1315
1317 0 457152 236040 59280 -1 1316
1318 0 456958 235982 59200 -1 1317
1319 0 456702 235918 59120 -1 1318
1320 0 456430 235770 59080 -1 1319
1321 0 456190 235622 59000 -1 1320
1322 0 455822 235366 58960 -1 1321
1323 0 455574 235206 58920 -1 1322
1324 0 455462 235130 58840 -1 1323
1325 0 455348 235048 58720 -1 1324
1326 0 455256 235052 58640 -1 1325
1327 0 455180 235124 58560 -1 1326
1328 0 455132 235280 58480 -1 1327
1329 0 455128 235392 58400 -1 1328
1330 0 455168 235456 58280 -1 1329
1331 0 455244 235512 58200 -1 1330
1332 0 455424 235596 58120 -1 1331
1333 0 455492 235604 58040 -1 1332
1334 0 455572 235656 57960 -1 1333
1335 0 455527 235677 57840 -1 1334
1336 0 455512 235684 57800 -1 1335
1337 0 455496 235688 57760 -1 1336
1338 0 455334 235810 57640 -1 1337
1339 0 455218 235966 57560 -1 1338
1340 0 455114 236082 57440 -1 1339
1341 0 455066 236090 57360 -1 1340
1342 0 455026 236138 57320 -1 1341
1343 0 455006 236194 57280 -1 1342
1344 0 454982 236210 57160 -1 1343
1345 0 454944 236208 57080 -1 1344
1346 0 454792 236276 57000 -1 1345
1347 0 455022 236470 57520 -1 1339
1348 0 454938 237094 57560 -1 1347
1349 0 454862 237146 57680 -1 1348
1350 0 454974 237430 57760 -1 1349
1351 0 455088 237624 57840 -1 1350
1352 0 455168 237896 57920 -1 1351
1353 0 455262 238036 57960 -1 1352
1354 0 455356 238176 58000 -1 1353
1355 0 455362 238204.67 58040 -1 1354
1356 0 455898 239110 58040 -1 1355
1357 0 456038 239054 58200 -1 1356
1358 0 456010 238966 58320 -1 1357
1359 0 456026 238926 58400 -1 1358
1360 0 455754 235762 58120 -1 1332
1361 0 455806 235774 58160 -1 1360
1362 0 460414 236370 59800 -1 1309
1363 0 460678 236186 59600 -1 1362
1364 0 460688 236136 59480 -1 1363
1365 0 460828 236180 59360 -1 1364
1366 0 460948 236188 59240 -1 1365
1367 0 460936 236240 59080 -1 1366
1368 0 460944 236324 58920 -1 1367
1369 0 460992 236312 58800 -1 1368
1370 0 461132 236352 58680 -1 1369
1371 0 461144 236472 58520 -1 1370
1372 0 460988 236536 58400 -1 1371
1373 0 460936 236688 58280 -1 1372
1374 0 460920 236656 58160 -1 1373
1375 0 460962 236794 58000 -1 1374
1376 0 460974 236838 57880 -1 1375
1377 0 460930 236886 57720 -1 1376
1378 0 460874 236922 57560 -1 1377
1379 0 460902 237026 57440 -1 1378
1380 0 461002 237046 57280 -1 1379
1381 0 461106 237090 57160 -1 1380
1382 0 461122 237122 57040 -1 1381
1383 0 461150 237170 56880 -1 1382
1384 0 461238 237186 56720 -1 1383
1385 0 461222 237214 56560 -1 1384
1386 0 461274 237274 56440 -1 1385
1387 0 461274 237274 56400 -1 1386
1388 0 461328 237296 56280 -1 1387
1389 0 461348 237340 56160 -1 1388
1390 0 461400 237252 56040 -1 1389
1391 0 461552 237200 55920 -1 1390
1392 0 461660 237120 55760 -1 1391
1393 0 461712 237032 55600 -1 1392
1394 0 461792 236956 55480 -1 1393
1395 0 461972 236900 55360 -1 1394
1396 0 462096 236904 55240 -1 1395
1397 0 461224 236792 55240 -1 1396
1398 0 460764 236672 55160 -1 1397
1399 0 460184 236392 55080 -1 1398
1400 0 459692 236084 55040 -1 1399
1401 0 459472 235816 54960 -1 1400
1402 0 459306 235614 54880 -1 1401
1403 0 459134 235478 54800 -1 1402
1404 0 459038 235314 54720 -1 1403
1405 0 458958 235202 54640 -1 1404
1406 0 458882 234974 54600 -1 1405
1407 0 458802 234782 54520 -1 1406
1408 0 458610 234614 54440 -1 1407
1409 0 458436 234380 54360 -1 1408
1410 0 458328 234280 54280 -1 1409
1411 0 458196 234160 54160 -1 1410
1412 0 458108 234072 54040 -1 1411
1413 0 458008 234040 53960 -1 1412
1414 0 457968 234016 53840 -1 1413
1415 0 457950 234004 53800 -1 1414
1416 0 457932 233992 53760 -1 1415
1417 0 457852 234048 53600 -1 1416
1418 0 457720 234092 53480 -1 1417
1419 0 457702 234106 53440 -1 1418
1420 0 457684 234120 53400 -1 1419
1421 0 457616 234248 53240 -1 1420
1422 0 457642 234326 53120 -1 1421
1423 0 457678 234446 53040 -1 1422
1424 0 457538 234576 53000 -1 1423
1425 0 457398 234706 52960 -1 1424
1426 0 457116 235068 52920 -1 1425
1427 0 456994 235212 52880 -1 1426
1428 0 456686 235494 52800 -1 1427
1429 0 456522 235582 52680 -1 1428
1430 0 456426 235638 52560 -1 1429
1431 0 456314 235698 52400 -1 1430
1432 0 456274 235794 52280 -1 1431
1433 0 456254 235810 52240 -1 1432
1434 0 456175.34 235883.33 52160 -1 1433
1435 0 456136 235920 52120 -1 1434
1436 0 455560 236332 52080 -1 1435
1437 0 455248 236328 52120 -1 1436
1438 0 455332 236337 52000 -1 1437
1439 0 455360 236340 51960 -1 1438
1440 0 455320 236376 51800 -1 1439
1441 0 455352 236460 51720 -1 1440
1442 0 454996 236684 51680 -1 1441
1443 0 454854 236962 51600 -1 1442
1444 0 454718 237114 51560 -1 1443
1445 0 454880 236940 51400 -1 1444
1446 0 454514 237706 51360 -1 1445
1447 0 454360 237860 51520 -1 1446
1448 0 454282 237894 51600 -1 1447
1449 0 454286 237798 51800 -1 1448
1450 0 454192 237956 52000 -1 1449
1451 0 454050 238086 52160 -1 1450
1452 0 453904 238356 52320 -1 1451
1453 0 453861 238325 52400 -1 1452
1454 0 453818 238294 52480 -1 1453
1455 0 453756 238256 52600 -1 1454
1456 0 455414 236242 51280 -1 1445
1457 0 455360 236228 51160 -1 1456
1458 0 455298 236130 51080 -1 1457
1459 0 456084 236984 51720 -1 1441
1460 0 456142 237042 51600 -1 1459
1461 0 456142 237090 51480 -1 1460
1462 0 456274 237286 51360 -1 1461
1463 0 463156 236660 55200 -1 1396
1464 0 464434 236586 55160 -1 1463
1465 0 465278 236114 55160 -1 1464
1466 0 465408 235904 55120 -1 1465
1467 0 465538 235694 55080 -1 1466
1468 0 465553 235387 55040 -1 1467
1469 0 465568 235080 55000 -1 1468
1470 0 465582 234422 55000 -1 1469
1471 0 465440 233884 54800 -1 1470
1472 0 465432 233784 54760 -1 1471
1473 0 465382 233622 54680 -1 1472
1474 0 465383 233585 54640 -1 1473
1475 0 465384 233548 54600 -1 1474
1476 0 465396 233368 54440 -1 1475
1477 0 465528 233240 54280 -1 1476
1478 0 465592 233068 54120 -1 1477
1479 0 465716 232732 53920 -1 1478
1480 0 465794 232502 53720 -1 1479
1481 0 465842 232282 53520 -1 1480
1482 0 465752 232248 53480 -1 1481
1483 0 465478 232298 53440 -1 1482
1484 0 465752 232200 53400 -1 1483
1485 0 465620 232208 53360 -1 1484
1486 0 465638 232070 53280 -1 1485
1487 0 465648 231864 53200 -1 1486
1488 0 465662 231674 53120 -1 1487
1489 0 465768 231472 53040 -1 1488
1490 0 465794 231450 53000 -1 1489
1491 0 465792 230992 52960 -1 1490
1492 0 465790 230934 52920 -1 1491
1493 0 465638 230298 52880 -1 1492
1494 0 465860 231032 52840 -1 1493
1495 0 465916 230976 52800 -1 1494
1496 0 466050 231014 52520 -1 1495
1497 0 466064 230992 52280 -1 1496
1498 0 466070 230978 52240 -1 1497
1499 0 466016 231032 52040 -1 1498
1500 0 466158 231038 51840 -1 1499
1501 0 466214 231106 51760 -1 1500
1502 0 466156 231172 51640 -1 1501
1503 0 466132 230776 51640 -1 1502
1504 0 466202 230750 51600 -1 1503
1505 0 466102 231370 51440 -1 1502
1506 0 466088 231336 51360 -1 1505
1507 0 466106 231338 51240 -1 1506
1508 0 466092 231384 51120 -1 1507
1509 0 466078 231394 51040 -1 1508
1510 0 465912 231480 50920 -1 1509
1511 0 465650 231562 50840 -1 1510
1512 0 465716 231288 50680 -1 1511
1513 0 465768 231256 50600 -1 1512
1514 0 465738 231126 50480 -1 1513
1515 0 465700 231256 50320 -1 1514
1516 0 465702 231534 50200 -1 1515
1517 0 465528 231760 50160 -1 1516
1518 0 465480 231860 50080 -1 1517
1519 0 465198 232126 49960 -1 1518
1520 0 465468 231920 49920 -1 1519
1521 0 465438 231966 49840 -1 1520
1522 0 465248 232112 49720 -1 1521
1523 0 464910 232154 49640 -1 1522
1524 0 464756 232184 49560 -1 1523
1525 0 464506 232330 49520 -1 1524
1526 0 464500 232164 49360 -1 1525
1527 0 464510 232142 49320 -1 1526
1528 0 464504 232172 49240 -1 1527
1529 0 464714 232086 49160 -1 1528
1530 0 464714.5 232090.5 49120 -1 1529
1531 0 464716 232104 49000 -1 1530
1532 0 464620 232140 48840 -1 1531
1533 0 464364 231828 48840 -1 1532
1534 0 464330 231782 48760 -1 1533
1535 0 464278 231694 48640 -1 1534
1536 0 464240 231780 48600 -1 1535
1537 0 464206 231794 48560 -1 1536
1538 0 465142 232246 48840 -1 1532
1539 0 465016 232248 48720 -1 1538
1540 0 465202 232102 48680 -1 1539
1541 0 463822 232954 49360 -1 1526
1542 0 463500 232876 49360 -1 1541
1543 0 463518 233026 49520 -1 1542
1544 0 463486 233026 49600 -1 1543
1545 0 464838 236562 55240 -1 1464
1546 0 464938 236608 55280 -1 1545
1547 0 465038 236654 55320 -1 1546
1548 0 465764 237176 55400 -1 1547
1549 0 466416 237984 55440 -1 1548
1550 0 467406 237994 55440 -1 1549
1551 0 468014 237570 55400 -1 1550
1552 0 468166 237430 55320 -1 1551
1553 0 469080 237176 55240 -1 1552
1554 0 469676 237004 55200 -1 1553
1555 0 469816 236976 55120 -1 1554
1556 0 469944 236876 55000 -1 1555
1557 0 470126.9 237045.94 54960 -1 1556
1558 0 470064 236772 54920 -1 1557
1559 0 470124 236720 54880 -1 1558
1560 0 470168 236696 54760 -1 1559
1561 0 470176 236697.33 54720 -1 1560
1562 0 470192 236700 54640 -1 1561
1563 0 470244 236664 54480 -1 1562
1564 0 470288 236592 54360 -1 1563
1565 0 470336 236596 54240 -1 1564
1566 0 470356 236592 54120 -1 1565
1567 0 470368 236632 53960 -1 1566
1568 0 470370.66 236656 53880 -1 1567
1569 0 470372 236668 53840 -1 1568
1570 0 470384 236656 53760 -1 1569
1571 0 469252 237104 55360 -1 1553
1572 0 469304 237132 55480 -1 1571
1573 0 469332 237204 55560 -1 1572
1574 0 469424 237272 55640 -1 1573
1575 0 469045.34 237194.67 55200 -1 1553
1576 0 468976 237232 55120 -1 1575
1577 0 466463.44 238012.73 55600 -1 1549
1578 0 466518.53 238017.64 55680 -1 1577
1579 0 466443 238032.33 55360 -1 1549
1580 0 466497.25 238129.48 55200 -1 1579
1581 0 466349.12 238844.16 55360 -1 1579
1582 0 465943.06 239362.75 55320 -1 1581
1583 0 465457.5 239589.14 55360 -1 1582
1584 0 465065.2 239646.64 55400 -1 1583
1585 0 464824.75 239643.66 55480 -1 1584
1586 0 464664.34 239660.78 55560 -1 1585
1587 0 464505.3 239697.14 55640 -1 1586
1588 0 464276.06 239723.81 55680 -1 1587
1589 0 463738.06 239779.28 55720 -1 1588
1590 0 463175.25 240042.69 55760 -1 1589
1591 0 462240.7 240112.86 55760 -1 1590
1592 0 462200.7 240112.88 55680 -1 1591
1593 0 461323.56 240393.38 55600 -1 1592
1594 0 460622.44 240676.25 55560 -1 1593
1595 0 460279.5 240872.28 55520 -1 1594
1596 0 460114.56 241078.39 55360 -1 1595
1597 0 460046.16 241163.64 55320 -1 1596
1598 0 459908.72 241269.75 55240 -1 1597
1599 0 459883 241296 55160 -1 1598
1600 0 459870.3 241309.45 55120 -1 1599
1601 0 460399.38 241141.81 55040 -1 1600
1602 0 460477.38 240994.23 54960 -1 1601
1603 0 460401.25 240920.58 54840 -1 1602
1604 0 460392.6 240857.4 54720 -1 1603
1605 0 460373.25 240818.48 54600 -1 1604
1606 0 460338 240752.16 54560 -1 1605
1607 0 459292.16 241293.97 54840 -1 1600
1608 0 459159.5 241257.61 54720 -1 1607
1609 0 459056 241198.22 54560 -1 1608
1610 0 459008.72 241106.33 54400 -1 1609
1611 0 458985.78 241043.47 54360 -1 1610
1612 0 458935.44 241045.16 54240 -1 1611
1613 0 458738.12 241042.88 54160 -1 1612
1614 0 458625.38 241069.55 54080 -1 1613
1615 0 458391.53 241059.02 53960 -1 1614
1616 0 458302.12 241082.39 53840 -1 1615
1617 0 458097.7 241025 53720 -1 1616
1618 0 457990.84 241031.9 53600 -1 1617
1619 0 457822.4 241049.44 53480 -1 1618
1620 0 457530.22 241102.92 53440 -1 1619
1621 0 457708.12 241031.53 53400 -1 1620
1622 0 457681.3 241037.52 53360 -1 1621
1623 0 457670.38 240982.11 53200 -1 1622
1624 0 457616.8 240988.55 53120 -1 1623
1625 0 457622.75 240960.78 52920 -1 1624
1626 0 457633.44 240940.22 52880 -1 1625
1627 0 457661.25 240615.58 52840 -1 1626
1628 0 457620.06 240902.36 52800 -1 1627
1629 0 457657.94 240897.47 52720 -1 1628
1630 0 457675 240891 52640 -1 1629
1631 0 457574.47 240902 52560 -1 1630
1632 0 457546.3 240957.56 52480 -1 1631
1633 0 457623.06 241070.64 52360 -1 1632
1634 0 457692.78 241206.11 52240 -1 1633
1635 0 457750.7 241274.92 52120 -1 1634
1636 0 457738.2 241346.9 51960 -1 1635
1637 0 457561.7 241475.44 51760 -1 1636
1638 0 457385.44 241604.52 51640 -1 1637
1639 0 457360.7 241576.52 51600 -1 1638
1640 0 457328.2 241725.3 51360 -1 1639
1641 0 457303.8 241734.1 51200 -1 1640
1642 0 457219.2 241552.45 51040 -1 1641
1643 0 457195.62 241645.14 50880 -1 1642
1644 0 456994.66 241690.97 50840 -1 1643
1645 0 457021.25 241707.56 50800 -1 1644
1646 0 456921.12 241553.61 50640 -1 1645
1647 0 456908.8 241433.7 50480 -1 1646
1648 0 456922.5 241419.1 50320 -1 1647
1649 0 456959.25 241415.7 50240 -1 1648
1650 0 456923.1 241416.73 50200 -1 1649
1651 0 456789.84 241563.06 50160 -1 1650
1652 0 456754.38 241558.81 50120 -1 1651
1653 0 456612.88 241679.42 50000 -1 1652
1654 0 456420.8 241848.66 49960 -1 1653
1655 0 456600.47 241694.38 49920 -1 1654
1656 0 456623.75 241735.36 49800 -1 1655
1657 0 457078.94 241775.84 51680 -1 1638
1658 0 456985.56 241834.23 51800 -1 1657
1659 0 457000.62 241811.25 51840 -1 1658
1660 0 460553.5 240708.5 55600 -1 1594
1661 0 460347.7 240806.38 55720 -1 1660
1662 0 460248.44 240839.36 55920 -1 1661
1663 0 461067.6 240476.69 55200 -1 1593
1664 0 461790.38 240218.72 55840 -1 1591
1665 0 461768.94 240206.31 55920 -1 1664
1666 0 465969.7 239397.61 55160 -1 1582
1667 0 466021.47 239388.1 55000 -1 1666
1668 0 466203.3 239433.03 54800 -1 1667
1669 0 466425.8 239543.66 54600 -1 1668
1670 0 466616.5 239547 54400 -1 1669
1671 0 466962.4 239616.28 54200 -1 1670
1672 0 466957.94 239576.64 54120 -1 1671
1673 0 467154.22 239519.5 53920 -1 1672
1674 0 467311.3 239416.61 53760 -1 1673
1675 0 467605.7 239388.31 53600 -1 1674
1676 0 467358.2 239506.06 53440 -1 1675
1677 0 467589.25 239439.64 53320 -1 1676
1678 0 467841.75 239398.38 53240 -1 1677
1679 0 467854.84 239367.27 53200 -1 1678
1680 0 468080.75 239367.31 53160 -1 1679
1681 0 468208.94 239371.89 53000 -1 1680
1682 0 468887.44 239906.89 53000 -1 1681
1683 0 469302.8 240028.69 53160 -1 1682
1684 0 469651.25 240032.47 53320 -1 1683
1685 0 469806.5 240099.81 53520 -1 1684
1686 0 469986.28 240173.69 53640 -1 1685
1687 0 470211.94 240167.67 53720 -1 1686
1688 0 470658.06 240087.38 53880 -1 1687
1689 0 470761.3 240006.67 54000 -1 1688
1690 0 470966.28 239993.19 54160 -1 1689
1691 0 471097.75 240023.52 54320 -1 1690
1692 0 471134 240059.31 54360 -1 1691
1693 0 468741 239446.03 52920 -1 1682
1694 0 468933.1 239541.67 52760 -1 1693
1695 0 468937.44 239550.42 52680 -1 1694
1696 0 468974.75 239695.3 52520 -1 1695
1697 0 468920.78 240063.11 52320 -1 1696
1698 0 468682.56 240262.38 52160 -1 1697
1699 0 468453.7 240344.06 51960 -1 1698
1700 0 468240.5 240427.38 51760 -1 1699
1701 0 467935.75 240542.58 51480 -1 1700
1702 0 467783.3 240668.5 51240 -1 1701
1703 0 467648.22 240816.84 51040 -1 1702
1704 0 467207.88 241004.42 50800 -1 1703
1705 0 467085.1 240867.42 50600 -1 1704
1706 0 466764.53 240717.03 50400 -1 1705
1707 0 466444.7 240854.42 50200 -1 1706
1708 0 466214.38 241109.81 50000 -1 1707
1709 0 465840.75 241208.83 49760 -1 1708
1710 0 465650.88 241268.58 49560 -1 1709
1711 0 465666.47 241151.64 49360 -1 1710
1712 0 465614.44 241122.06 49240 -1 1711
1713 0 465618.8 241076.25 49160 -1 1712
1714 0 465678.47 240973.55 49120 -1 1713
1715 0 465723.8 240893.03 48960 -1 1714
1716 0 465813.62 240864.92 48800 -1 1715
1717 0 465931.62 240862.53 48640 -1 1716
1718 0 465999.56 240843.92 48480 -1 1717
1719 0 466154.12 241038.45 48400 -1 1718
1720 0 466336.5 240973.6 48280 -1 1719
1721 0 460206.6 236521.5 60640 -1 1304
1722 0 460267.03 236422.12 60760 -1 1721
1723 0 460406.1 236509.89 60840 -1 1722
1724 0 460408.7 236325.7 60880 -1 1723
1725 0 460499.3 236185.6 60840 -1 1724
1726 0 460553.2 236142.45 60760 -1 1725
1727 0 460471.5 235956.38 60760 -1 1726
1728 0 460719.62 235924.45 60760 -1 1727
1729 0 460678.22 235966.14 60680 -1 1728
1730 0 460747.38 235895.9 60800 -1 1728
1731 0 460790.25 235884.42 60960 -1 1730
1732 0 460812.5 235944.36 61000 -1 1731
1733 0 460839.12 235931.86 61040 -1 1732
1734 0 460856.53 235927.03 61080 -1 1733
1735 0 461344.2 236121.28 61520 -1 1734
1736 0 461985.7 236289.12 62080 -1 1735
1737 0 462448.22 236278.7 62280 -1 1736
1738 0 462967.78 236197.53 62640 -1 1737
1739 0 463102.88 236001.11 62720 -1 1738
1740 0 463305.28 235705.72 62840 -1 1739
1741 0 463575.4 235312.45 63000 -1 1740
1742 0 464839.47 234743.98 63000 -1 1741
1743 0 465695.62 234312.14 62840 -1 1742
1744 0 466119.3 234232.56 62680 -1 1743
1745 0 466203.25 234212.5 62640 -1 1744
1746 0 466455.84 234150.78 62520 -1 1745
1747 0 466953.6 233940.6 62360 -1 1746
1748 0 467077.9 233887.58 62320 -1 1747
1749 0 467569.12 233571.78 62120 -1 1748
1750 0 467785 233422 62040 -1 1749
1751 0 468769 232986 61960 -1 1750
1752 0 469313 232522 61800 -1 1751
1753 0 469565 232140 61720 -1 1752
1754 0 469609 231960 61640 -1 1753
1755 0 469629 231904 61600 -1 1754
1756 0 469645 231746 61520 -1 1755
1757 0 469657 231378 61440 -1 1756
1758 0 469669 231322 61360 -1 1757
1759 0 469749 231130 61280 -1 1758
1760 0 469793 231070 61240 -1 1759
1761 0 469837 231010 61200 -1 1760
1762 0 469921 230926 61160 -1 1761
1763 0 469985 230916 61040 -1 1762
1764 0 469957 230836 60920 -1 1763
1765 0 469845 230800 60760 -1 1764
1766 0 469841 230700 60640 -1 1765
1767 0 469885 230464 60560 -1 1766
1768 0 469837 230304 60480 -1 1767
1769 0 469853 230174 60360 -1 1768
1770 0 469809 230074 60200 -1 1769
1771 0 469717 229862 60040 -1 1770
1772 0 469597 229722 59880 -1 1771
1773 0 469485 229602 59760 -1 1772
1774 0 469445 229546 59680 -1 1773
1775 0 469353 229506 59600 -1 1774
1776 0 469249 229448 59520 -1 1775
1777 0 469049 229440 59440 -1 1776
1778 0 468785 229456 59360 -1 1777
1779 0 468733 229416 59280 -1 1778
1780 0 468581 229326 59160 -1 1779
1781 0 468381 229278 59040 -1 1780
1782 0 468277 229238 59000 -1 1781
1783 0 468219 229204 58960 -1 1782
1784 0 468161 229170 58920 -1 1783
1785 0 468049 229110 58880 -1 1784
1786 0 467881 229038 58760 -1 1785
1787 0 467725 228996 58680 -1 1786
1788 0 467465 228884 58560 -1 1787
1789 0 467301 228812 58440 -1 1788
1790 0 467229 228800 58360 -1 1789
1791 0 466993 228716 58240 -1 1790
1792 0 466693 228536 58160 -1 1791
1793 0 466585 228446 58120 -1 1792
1794 0 466409 228330 58040 -1 1793
1795 0 466365 228234 57880 -1 1794
1796 0 466333 228158 57760 -1 1795
1797 0 466345 228102 57640 -1 1796
1798 0 466309 228090 57520 -1 1797
1799 0 466301 228074 57400 -1 1798
1800 0 466321 227950 57280 -1 1799
1801 0 466309 227846 57160 -1 1800
1802 0 466283 227820 57080 -1 1801
1803 0 466257 227794 57000 -1 1802
1804 0 466217 227756 56880 -1 1803
1805 0 466173 227732 56760 -1 1804
1806 0 466125 227612 56680 -1 1805
1807 0 466118.34 227593.33 56640 -1 1806
1808 0 466105 227556 56560 -1 1807
1809 0 466165 227512 56400 -1 1808
1810 0 466117 227536 56280 -1 1809
1811 0 465969 227508 56160 -1 1810
1812 0 465913 227428 56040 -1 1811
1813 0 465809 227400 55920 -1 1812
1814 0 465713 227356 55800 -1 1813
1815 0 465659.66 227297.33 55720 -1 1814
1816 0 465633 227268 55680 -1 1815
1817 0 465489 227196 55600 -1 1816
1818 0 465401 227152 55520 -1 1817
1819 0 465237 227110 55440 -1 1818
1820 0 465001 227054 55360 -1 1819
1821 0 464777 226966 55280 -1 1820
1822 0 464613 226862 55200 -1 1821
1823 0 464433 226790 55120 -1 1822
1824 0 464349 226742 55040 -1 1823
1825 0 464245 226708 55000 -1 1824
1826 0 463937 226516 54880 -1 1825
1827 0 463741 226308 54800 -1 1826
1828 0 463589 226094 54720 -1 1827
1829 0 463261 225518 54680 -1 1828
1830 0 462857 224848 54560 -1 1829
1831 0 462865 224876 54440 -1 1830
1832 0 462861 224880 54360 -1 1831
1833 0 462815.66 224906.67 54280 -1 1832
1834 0 462793 224920 54240 -1 1833
1835 0 462605 224880 54040 -1 1834
1836 0 462634 224914 54000 -1 1835
1837 0 462593 224812 53880 -1 1836
1838 0 462529 224768 53720 -1 1837
1839 0 462525 224724 53560 -1 1838
1840 0 462449 224684 53480 -1 1839
1841 0 462209.16 224737.36 53440 -1 1840
1842 0 462321 224588 53360 -1 1841
1843 0 462457 224752 53240 -1 1842
1844 0 462505 224792 53120 -1 1843
1845 0 462513 224740 52960 -1 1844
1846 0 462501 224812 52800 -1 1845
1847 0 462417 224636 52680 -1 1846
1848 0 462397 224556 52560 -1 1847
1849 0 462369 224568 52520 -1 1848
1850 0 462389 224576 52440 -1 1849
1851 0 462513 224700 52320 -1 1850
1852 0 462601 224856 52200 -1 1851
1853 0 462677 224980 52120 -1 1852
1854 0 462761 225124 52040 -1 1853
1855 0 462741 225180 51920 -1 1854
1856 0 462697 225336 51840 -1 1855
1857 0 462697 225368 51800 -1 1856
1858 0 462697 225432 51720 -1 1857
1859 0 462777 225564 51600 -1 1858
1860 0 462791.66 225604 51560 -1 1859
1861 0 462821 225684 51480 -1 1860
1862 0 462957 225860 51400 -1 1861
1863 0 462929 225884 51360 -1 1862
1864 0 462905 225908 51320 -1 1863
1865 0 462887.66 225913.33 51280 -1 1864
1866 0 462853 225924 51200 -1 1865
1867 0 462881 226048 51120 -1 1866
1868 0 463025 226240 51040 -1 1867
1869 0 463033 226236 51000 -1 1868
1870 0 462929 226602 50920 -1 1869
1871 0 462697 226882 50840 -1 1870
1872 0 462737 226922 50720 -1 1871
1873 0 462661 226858 50640 -1 1872
1874 0 462653 226846 50560 -1 1873
1875 0 462665 226886 50480 -1 1874
1876 0 462633 226762 50400 -1 1875
1877 0 462607 227096 50360 -1 1876
1878 0 462603 227140 50320 -1 1877
1879 0 462452.34 225916.67 51800 -1 1857
1880 0 462590.34 225866.67 51920 -1 1879
1881 0 462696 225881 52000 -1 1880
1882 0 462588 225821 52040 -1 1881
1883 0 462454 225799 52080 -1 1882
1884 0 462446 225771 52160 -1 1883
1885 0 462426 225783 52200 -1 1884
1886 0 462958 225915 52040 -1 1882
1887 0 462938 225939 52120 -1 1886
1888 0 461993 224516 53320 -1 1842
1889 0 461909 224508 53160 -1 1888
1890 0 461985 224540 53080 -1 1889
1891 0 461905 224484 53000 -1 1890
1892 0 462607 224662 54760 -1 1830
1893 0 462489 224464 54840 -1 1892
1894 0 462153 223782 54840 -1 1893
1895 0 461057 223314 54840 -1 1894
1896 0 461673 223548 54920 -1 1895
1897 0 461629 223446 55000 -1 1896
1898 0 461569 223456 55040 -1 1897
1899 0 461549 223366 55120 -1 1898
1900 0 461657 223320 55320 -1 1899
1901 0 461665 223166 55480 -1 1900
1902 0 461897 223272 55600 -1 1901
1903 0 461153 223234 54720 -1 1895
1904 0 461310 223304.11 54640 -1 1903
1905 0 461134 223286 54520 -1 1904
1906 0 461154 223180 54320 -1 1905
1907 0 461034 223058 54200 -1 1906
1908 0 460822 223192 54040 -1 1907
1909 0 460882 223198 53920 -1 1908
1910 0 460918 223208 53880 -1 1909
1911 0 468431 229642 59440 -1 1777
1912 0 468363 229714 59480 -1 1911
1913 0 469671 232460 61960 -1 1751
1914 0 469513 232758 62120 -1 1913
1915 0 469465 232710 62240 -1 1914
1916 0 469679 232720 62360 -1 1915
1917 0 469717 232718 62480 -1 1916
1918 0 469718 232709 62520 -1 1917
1919 0 469719 232700 62560 -1 1918
1920 0 469743 232624 62680 -1 1919
1921 0 469711 232582 62720 -1 1920
1922 0 469659 232376 62760 -1 1921
1923 0 469711 232198 62880 -1 1922
1924 0 469683 232184 62920 -1 1923
1925 0 469691 232082 62960 -1 1924
1926 0 469707 232034 63000 -1 1925
1927 0 469667 232026 63040 -1 1926
1928 0 463638.72 235303.28 63160 -1 1741
1929 0 463678.25 234710.7 63280 -1 1928
1930 0 463103.38 233735.1 63200 -1 1929
1931 0 462647.3 232975.12 63200 -1 1930
1932 0 462239.03 232775.22 63160 -1 1931
1933 0 461727.75 232358.45 62960 -1 1932
1934 0 461605.34 232186 62880 -1 1933
1935 0 461544.4 232100 62840 -1 1934
1936 0 461422.38 231928.11 62760 -1 1935
1937 0 461319.06 231663.53 62520 -1 1936
1938 0 461250.44 231487.42 62360 -1 1937
1939 0 461198.66 231355.48 62240 -1 1938
1940 0 461181.8 231327.4 62200 -1 1939
1941 0 461130.25 231244.5 62080 -1 1940
1942 0 461112.6 231216.98 62040 -1 1941
1943 0 460929 231199 61960 -1 1942
1944 0 460745.25 231180.92 61880 -1 1943
1945 0 460997.72 230212.89 61720 -1 1944
1946 0 461211.75 229996.25 61480 -1 1945
1947 0 461283.38 229924.16 61400 -1 1946
1948 0 461532.38 229669.62 61200 -1 1947
1949 0 461681.62 229516.66 61080 -1 1948
1950 0 461657.06 229517.58 61040 -1 1949
1951 0 461712.28 229058.8 61040 -1 1950
1952 0 461617.34 228569.9 61000 -1 1951
1953 0 461237.56 227731.75 60680 -1 1952
1954 0 460883.22 227266.64 60280 -1 1953
1955 0 460715.78 226895.33 60080 -1 1954
1956 0 460581.88 226598.36 59920 -1 1955
1957 0 460351.78 226055.16 59720 -1 1956
1958 0 460319.47 225654.02 59600 -1 1957
1959 0 460071.66 225624.22 59560 -1 1958
1960 0 460083.44 225432.66 59520 -1 1959
1961 0 459815.4 225204.6 59440 -1 1960
1962 0 459413.84 224861.9 59320 -1 1961
1963 0 459362 224770 59280 -1 1962
1964 0 459310 224678 59240 -1 1963
1965 0 459258 224586 59200 -1 1964
1966 0 459206.25 224494.19 59160 -1 1965
1967 0 459171.5 224367.62 59040 -1 1966
1968 0 459137.2 224241.4 58920 -1 1967
1969 0 459114 224157.2 58840 -1 1968
1970 0 459091.47 224073.1 58760 -1 1969
1971 0 459079.84 224030.55 58720 -1 1970
1972 0 459105.78 224044.47 58680 -1 1971
1973 0 459157.6 224070.8 58600 -1 1972
1974 0 459234.88 224111.22 58480 -1 1973
1975 0 459337.53 224165.1 58320 -1 1974
1976 0 459389.25 224192.5 58240 -1 1975
1977 0 459414.7 224205.94 58200 -1 1976
1978 0 459311.88 224302.75 57800 -1 1977
1979 0 459202.38 224687.16 57320 -1 1978
1980 0 459214.6 224590.88 57280 -1 1979
1981 0 459103.78 224671.19 57080 -1 1980
1982 0 458800 224703.31 56800 -1 1981
1983 0 458599.47 224622.02 56600 -1 1982
1984 0 458370.34 224696 56440 -1 1983
1985 0 458256.4 224733.23 56360 -1 1984
1986 0 457840.06 224622.5 56240 -1 1985
1987 0 457682.22 224621.16 56200 -1 1986
1988 0 457056.44 224615.58 56040 -1 1987
1989 0 456930.66 224601.33 55960 -1 1988
1990 0 456867.75 224594 55920 -1 1989
1991 0 456805.16 224586.67 55880 -1 1990
1992 0 456491.34 224550 55680 -1 1991
1993 0 456303.25 224527.78 55560 -1 1992
1994 0 456134.34 224521.33 55320 -1 1993
1995 0 456050.3 224518.03 55200 -1 1994
1996 0 456087.6 224534.8 55120 -1 1995
1997 0 456143.75 224559.88 55000 -1 1996
1998 0 456200.12 224584.66 54880 -1 1997
1999 0 456256.5 224573 54840 -1 1998
2000 0 456312.8 224560.84 54800 -1 1999
2001 0 456714.4 224431 54480 -1 2000
2002 0 457016.8 224514.6 54400 -1 2001
2003 0 457471.1 224639.97 54280 -1 2002
2004 0 457446 224642.5 54240 -1 2003
2005 0 457420.94 224644.88 54200 -1 2004
2006 0 457222.72 224669.92 53880 -1 2005
2007 0 457177.03 224663.28 53840 -1 2006
2008 0 456595.4 224472.3 54360 -1 2002
2009 0 456471 224530 54320 -1 2008
2010 0 456903.03 224639.12 56200 -1 1987
2011 0 456959.97 224415.05 56520 -1 2010
2012 0 456791.2 224470.84 56680 -1 2011
2013 0 456855.5 224494.64 56720 -1 2012
2014 0 461453.38 228638.75 60680 -1 1953
2015 0 461465.38 228702.75 60640 -1 2014
2016 0 461660.4 228879.11 60920 -1 1952
2017 0 461807 229568 60880 -1 2016
2018 0 461747 229628 60760 -1 2017
2019 0 461751 229644 60680 -1 2018
2020 0 461739 229744 60520 -1 2019
2021 0 461723 229808 60360 -1 2020
2022 0 461759 229904 60200 -1 2021
2023 0 461747 229948 60160 -1 2022
2024 0 461771 229930 60040 -1 2023
2025 0 461675 229958 59920 -1 2024
2026 0 461687 230012 59800 -1 2025
2027 0 461679 230102 59720 -1 2026
2028 0 461651 230094 59600 -1 2027
2029 0 461511 230100 59520 -1 2028
2030 0 461479 230162 59440 -1 2029
2031 0 461403 230176 59320 -1 2030
2032 0 461347 230186 59160 -1 2031
2033 0 461347 230284 59040 -1 2032
2034 0 461435 230154 58880 -1 2033
2035 0 461455 230132 58800 -1 2034
2036 0 461391 230070 58680 -1 2035
2037 0 461271 230028 58560 -1 2036
2038 0 461211 229990 58440 -1 2037
2039 0 461155 230012 58320 -1 2038
2040 0 461203 229970 58280 -1 2039
2041 0 461279 229964 58200 -1 2040
2042 0 461319 229918 58120 -1 2041
2043 0 461331 229900 58040 -1 2042
2044 0 461034 231145 61840 -1 1943
2045 0 461316 231199 61760 -1 2044
2046 0 461414 231241 61640 -1 2045
2047 0 462920.7 244180.72 64640 -1 1262
2048 0 463295.97 243821.52 64640 -1 2047
2049 0 463510.66 243327.33 64720 -1 2048
2050 0 463617.94 243079.5 64760 -1 2049
2051 0 463738.4 242616.11 64840 -1 2050
2052 0 463712.53 242200.86 64960 -1 2051
2053 0 463608.66 241904.45 65080 -1 2052
2054 0 463367 241582 65200 -1 2053
2055 0 463195 241394 65280 -1 2054
2056 0 463147 241258 65360 -1 2055
2057 0 463075 241134 65480 -1 2056
2058 0 462997 241048 65560 -1 2057
2059 0 462825 240912 65680 -1 2058
2060 0 462709 240836 65760 -1 2059
2061 0 462585 240748 65840 -1 2060
2062 0 462549 240724 65920 -1 2061
2063 0 462385 240636 66040 -1 2062
2064 0 462349 240612 66080 -1 2063
2065 0 462223 240606 66200 -1 2064
2066 0 462089.66 240590 66280 -1 2065
2067 0 462023 240582 66320 -1 2066
2068 0 461827 240598 66400 -1 2067
2069 0 461655 240606 66480 -1 2068
2070 0 461479 240650 66560 -1 2069
2071 0 461297 240692 66640 -1 2070
2072 0 461133 240708 66720 -1 2071
2073 0 460681 240788 66800 -1 2072
2074 0 460477 240812 66840 -1 2073
2075 0 459903 240942 66800 -1 2074
2076 0 459843 240934 66880 -1 2075
2077 0 459783 240926 66960 -1 2076
2078 0 459783 240906 67040 -1 2077
2079 0 459755 240890 67080 -1 2078
2080 0 459632 240841 67120 -1 2079
2081 0 459509 240792 67160 -1 2080
2082 0 459341 240664 67240 -1 2081
2083 0 459273 240634 67280 -1 2082
2084 0 459205 240604 67320 -1 2083
2085 0 459169 240562 67360 -1 2084
2086 0 459133 240520 67400 -1 2085
2087 0 459021 240520 67480 -1 2086
2088 0 458965 240452 67520 -1 2087
2089 0 458863 240382 67640 -1 2088
2090 0 458763 240294 67720 -1 2089
2091 0 458763 240238 67800 -1 2090
2092 0 458819 240190 67880 -1 2091
2093 0 458887 240126 68000 -1 2092
2094 0 458927 240102 68080 -1 2093
2095 0 458987 240002 68200 -1 2094
2096 0 459207 239838 68320 -1 2095
2097 0 459331 239790 68400 -1 2096
2098 0 459383 239690 68600 -1 2097
2099 0 459479 239666 68720 -1 2098
2100 0 459471 239666 68800 -1 2099
2101 0 459443 239634 68840 -1 2100
2102 0 459507 239622 68480 -1 2097
2103 0 459683 239522 68560 -1 2102
2104 0 459903 239488 68600 -1 2103
2105 0 460123 239454 68640 -1 2104
2106 0 460581 239252 68680 -1 2105
2107 0 460849 239204 68760 -1 2106
2108 0 460971.66 239222.67 68840 -1 2107
2109 0 461033 239232 68880 -1 2108
2110 0 461237 239200 68960 -1 2109
2111 0 461385 239196 69040 -1 2110
2112 0 461525 239184 69160 -1 2111
2113 0 461657 239156 69280 -1 2112
2114 0 461673 239148 69320 -1 2113
2115 0 461759 239206 69560 -1 2114
2116 0 461843 239226 69680 -1 2115
2117 0 461939 239242 69800 -1 2116
2118 0 461983 239286 69960 -1 2117
2119 0 461971 239338 70080 -1 2118
2120 0 461984 239345 70120 -1 2119
2121 0 461997 239352 70160 -1 2120
2122 0 462005 239380 70240 -1 2121
2123 0 462025 239444 70360 -1 2122
2124 0 462105 239508 70480 -1 2123
2125 0 462067.66 239574.67 70560 -1 2124
2126 0 462049 239608 70600 -1 2125
2127 0 461975 239726 70680 -1 2126
2128 0 461979 239770 70760 -1 2127
2129 0 461955 239846 70840 -1 2128
2130 0 461997 240048 70960 -1 2129
2131 0 462033 240096 71080 -1 2130
2132 0 462085 240108 71200 -1 2131
2133 0 462093 240161.33 71280 -1 2132
2134 0 462097 240188 71320 -1 2133
2135 0 466319 252342 73480 -1 1022
2136 0 466427 252314 73360 -1 2135
2137 0 466603 252282 73240 -1 2136
2138 0 466675 252282 73160 -1 2137
2139 0 466887 256374 75800 -1 640
2140 0 467195 256438 75720 -1 2139
2141 0 467423 256510 75600 -1 2140
2142 0 467625 256620 75520 -1 2141
2143 0 467822 256711 75440 -1 2142
2144 0 468019 256802 75360 -1 2143
2145 0 468177 256848 75240 -1 2144
2146 0 468369 256880 75080 -1 2145
2147 0 468461 256904 74920 -1 2146
2148 0 468639 256934 74800 -1 2147
2149 0 468723 256948.67 74720 -1 2148
2150 0 468765 256956 74680 -1 2149
2151 0 468875 256958 74560 -1 2150
2152 0 469055 256986 74440 -1 2151
2153 0 469229 256984 74360 -1 2152
2154 0 469653 256992 74240 -1 2153
2155 0 469951 256938 74160 -1 2154
2156 0 470625 256840 74080 -1 2155
2157 0 470843 256746 74000 -1 2156
2158 0 471201 256712 73880 -1 2157
2159 0 472491 256634 73840 -1 2158
2160 0 473009 256524 73880 -1 2159
2161 0 473607 256402 73960 -1 2160
2162 0 474153 256344 74000 -1 2161
2163 0 474691 256234 74000 -1 2162
2164 0 475205 256044 74040 -1 2163
2165 0 476083 255786 74120 -1 2164
2166 0 477625 255392 74120 -1 2165
2167 0 478955 255330 74120 -1 2166
2168 0 479445 254976 74120 -1 2167
2169 0 479447 254986 74040 -1 2168
2170 0 479401 254992 74000 -1 2169
2171 0 479563 255098 73920 -1 2170
2172 0 479713 254968 73840 -1 2171
2173 0 479767 254954 73720 -1 2172
2174 0 479805 254936 73640 -1 2173
2175 0 479887 254898 73560 -1 2174
2176 0 479921 254820 73480 -1 2175
2177 0 479991 254706 73320 -1 2176
2178 0 480000.2 254676.8 73280 -1 2177
2179 0 480037 254560 73120 -1 2178
2180 0 480025 254492 73080 -1 2179
2181 0 480063 254390 72960 -1 2180
2182 0 480225 254320 72880 -1 2181
2183 0 480299 254270 72800 -1 2182
2184 0 480453 254184 72640 -1 2183
2185 0 480531 254066 72560 -1 2184
2186 0 480589 254008 72520 -1 2185
2187 0 480595 253902 72400 -1 2186
2188 0 480769 253784 72280 -1 2187
2189 0 480983 253698 72200 -1 2188
2190 0 481077 253636 72040 -1 2189
2191 0 481233 253560 71840 -1 2190
2192 0 481307 253554 71720 -1 2191
2193 0 481371 253494 71560 -1 2192
2194 0 481657 253324 71320 -1 2193
2195 0 481719 253234 71200 -1 2194
2196 0 481807 253146 71040 -1 2195
2197 0 481843 253026 70880 -1 2196
2198 0 481871 252886 70680 -1 2197
2199 0 481833 252744 70480 -1 2198
2200 0 481987 252566 70280 -1 2199
2201 0 482089 252512 70080 -1 2200
2202 0 482239 252498 69880 -1 2201
2203 0 482193 252416 69680 -1 2202
2204 0 482207 252362 69480 -1 2203
2205 0 482245 252264 69280 -1 2204
2206 0 482215 252170 69080 -1 2205
2207 0 482321 252100 68920 -1 2206
2208 0 482417 252076 68720 -1 2207
2209 0 482437 252068 68520 -1 2208
2210 0 482433 252048 68480 -1 2209
2211 0 482391 252022 68360 -1 2210
2212 0 482441 251988 68200 -1 2211
2213 0 482457 251952 67960 -1 2212
2214 0 482458.34 251910.67 67880 -1 2213
2215 0 482459 251890 67840 -1 2214
2216 0 482505 251808 67720 -1 2215
2217 0 482739 251598 67600 -1 2216
2218 0 482973 251520 67440 -1 2217
2219 0 483003 251486 67360 -1 2218
2220 0 483033 251452 67280 -1 2219
2221 0 483059 251370 67160 -1 2220
2222 0 482837 251340 66960 -1 2221
2223 0 482695 251366 66880 -1 2222
2224 0 482647.5 251383.5 66840 -1 2223
2225 0 482505 251436 66720 -1 2224
2226 0 482435 251438 66600 -1 2225
2227 0 482445 251420 66520 -1 2226
2228 0 482439 251454 66440 -1 2227
2229 0 482533 251400 66280 -1 2228
2230 0 482587.66 251388 66200 -1 2229
2231 0 482615 251382 66160 -1 2230
2232 0 482541 251444 66080 -1 2231
2233 0 482643 251426 66000 -1 2232
2234 0 482626.2 251460.61 65880 -1 2233
2235 0 482672 251415 65760 -1 2234
2236 0 482650 251517 65640 -1 2235
2237 0 482708 251559 65520 -1 2236
2238 0 482860 251587 65440 -1 2237
2239 0 482834 251609 65400 -1 2238
2240 0 478975.6 255288.6 74160 -1 2167
2241 0 479058 255123.06 74320 -1 2240
2242 0 479076 255001 74440 -1 2241
2243 0 479172 255045 74520 -1 2242
2244 0 479358 255079 74640 -1 2243
2245 0 479584 255093 74680 -1 2244
