# Supplementary material for: Connectomics Analysis Reveals First-, Second-, and Third-Order Thermosensory and Hygrosensory Neurons in the Adult Drosophila Brain
Source: Curr Biol. 2020 Aug 17;30(16):3167–3182.e4. doi: 10.1016/j.cub.2020.06.028 (PMC7443704; doi:10.1016/j.cub.2020.06.028)
Supplement: Data S1. Skeletons and Meshes, Related to STAR Methods — marin2020-skeletons contains files describing the morphology of each neuron in this study (in FAFB14 space, .swc format). glomeruli_meshes contains the glomerular meshes (in FAFB14 space, .stl format). neuropil_meshes contains the glomerular meshes (in FAFB14 space, .stl format). [file mmc5.zip › VP_SI/marin2020-skeletons/23005.swc]

# SWC format file
# based on specifications at http://www.neuronland.org/NLMorphologyConverter/MorphologyFormats/SWC/Spec.html
# Created by nat::write.neuron.swc
# PointNo Label X Y Z Radius Parent 
1 0 409851.44 240744.19 64880 2106 -1
2 0 409938.97 240822.86 64920 -1 1
3 0 409994.34 240938.86 65160 -1 2
4 0 410020.47 240843.19 65680 -1 3
5 0 409896.47 240884.11 65840 -1 4
6 0 409853.1 240871.05 66200 -1 5
7 0 409781.3 240867.62 66480 -1 6
8 0 410024.03 240829.62 66720 -1 7
9 0 410250.22 240847.22 66880 -1 8
10 0 410687.94 240562 67120 -1 9
11 0 410549.7 240561.56 67560 -1 10
12 0 410497.38 240297.77 67880 -1 11
13 0 410679.75 240215.72 68160 -1 12
14 0 410831.7 240225.31 68480 -1 13
15 0 411067.06 240220.03 68800 -1 14
16 0 411069.47 240436.97 69120 -1 15
17 0 411328.22 240238.84 70080 -1 16
18 0 411502.8 240921.22 70960 -1 17
19 0 411634.7 240921.9 72080 -1 18
20 0 411619.62 240810.58 72280 -1 19
21 0 411516.3 240953.81 72480 -1 20
22 0 411303.88 241670.81 72640 -1 21
23 0 410908.34 242326.97 72800 -1 22
24 0 411379.88 242433.42 72960 -1 23
25 0 411936.06 242487.61 73160 -1 24
26 0 412043.2 242587.89 73200 -1 25
27 0 411984.06 242775.1 73240 -1 26
28 0 411704.2 243156.56 73360 -1 27
29 0 412008.84 243103.72 73560 -1 28
30 0 412079.5 243144.58 73720 -1 29
31 0 412056.28 243231.34 73800 -1 30
32 0 412214.44 243442.06 73840 -1 31
33 0 412305.2 243533.75 73880 -1 32
34 0 412430.72 243525.78 73920 -1 33
35 0 412642.9 243235.81 74000 -1 34
36 0 412686.1 243039.62 74040 -1 35
37 0 412748.25 243001.08 74120 -1 36
38 0 412731.03 242881.06 74200 -1 37
39 0 412753.66 242854.33 74240 -1 38
40 0 412747.38 242835.48 74280 -1 39
41 0 412748.75 242832.06 74320 -1 40
42 0 412771.38 242935.31 74400 -1 41
43 0 413366.28 242838.03 74600 -1 42
44 0 414300.28 242708.97 74800 -1 43
45 0 414434.9 242710.39 74960 -1 44
46 0 414460.88 242729.2 75000 -1 45
47 0 414526.56 242724.77 75040 -1 46
48 0 414520.4 242736.3 75080 -1 47
49 0 414605.47 242738.36 75120 -1 48
50 0 414828.47 242633.78 75160 -1 49
51 0 414788.56 242675.6 75200 -1 50
52 0 415433.78 242837.66 75440 -1 51
53 0 415466 242985.42 75680 -1 52
54 0 415639.56 242989.88 75920 -1 53
55 0 416028 242985.11 76120 -1 54
56 0 416069.25 243123.44 76280 -1 55
57 0 416294.97 243295.69 76480 -1 56
58 0 416720.62 243291.2 76640 -1 57
59 0 417149.47 243146.84 76800 -1 58
60 0 417303.25 243036.67 77000 -1 59
61 0 417467.62 243209.86 77160 -1 60
62 0 417498.34 243314.12 77320 -1 61
63 0 417746.72 243514.05 77520 -1 62
64 0 417820.4 243721.1 77680 -1 63
65 0 417915.38 244092.56 77840 107 64
66 0 418255.3 244028.42 77960 156 65
67 0 418254.75 244038.02 78000 156 66
68 0 418699.97 244020.38 78040 200 67
69 0 418953.03 244097.9 78120 186 68
70 0 418912.97 244215.19 78200 186 69
71 0 419082.25 244476.3 78280 186 70
72 0 418673.5 244450.05 78440 200 71
73 0 418842.78 244378.42 78640 200 72
74 0 418946.22 244387 78800 186 73
75 0 418845.53 244532.11 78960 200 74
76 0 418843.16 244769.44 79080 124 75
77 0 418603.3 244971.98 79200 124 76
78 0 418883.56 244886.92 79360 131 77
79 0 419323.2 244655.52 79560 45 78
80 0 419508.7 244672.97 79640 45 79
81 0 419519 244782.83 79800 51 80
82 0 419599.1 244899.86 79960 51 81
83 0 419672.5 245017.25 80120 51 82
84 0 419797.22 245115.16 80280 40 83
85 0 419818.16 245171.27 80400 128 84
86 0 420134.72 245355.73 80560 120 85
87 0 420235.66 245328.62 80760 120 86
88 0 420335.22 245377.94 80960 128 87
89 0 420380.12 245467.16 81200 128 88
90 0 420469.62 245528.69 81360 128 89
91 0 420769.03 245520.77 81480 128 90
92 0 420912.34 245671.16 81560 128 91
93 0 421237.72 245583.78 81640 32 92
94 0 421455.72 245704.17 81640 32 93
95 0 421228.4 247129.06 81640 102 94
96 0 421248.22 247483.97 81680 80 95
97 0 421964.44 248557.05 81800 51 96
98 0 422164.66 249248.88 81880 51 97
99 0 422027.47 249365.42 81960 51 98
100 0 421998.8 249496.69 82080 51 99
101 0 421845.38 249729.05 82240 102 100
102 0 421985.97 249930.55 82400 51 101
103 0 422044.53 250383.53 82600 120 102
104 0 421841.56 250923.34 83000 91 103
105 0 421775.44 251159.11 83200 91 104
106 0 421646.5 251267.39 83320 91 105
107 0 421604.47 251468.58 83440 91 106
108 0 421823.25 251646.86 83560 -1 107
109 0 422754.28 251709.5 83720 -1 108
110 0 423172.5 251729.23 83800 -1 109
111 0 423666.78 251906.31 83880 80 110
112 0 424458.94 252654.52 83880 172 111
113 0 424892.53 253364.48 83880 136 112
114 0 426350.28 254497.22 83880 80 113
115 0 427753 255930.4 83880 40 114
116 0 427794.56 256032.2 83920 40 115
117 0 427935.72 256026.78 84040 115 116
118 0 427795.84 255710.36 84160 40 117
119 0 428384.6 256669.34 84160 124 118
120 0 428921.34 257274.67 84160 197 119
121 0 429644.38 257493.6 84160 172 120
122 0 430470.12 258042.97 84160 137 121
123 0 430653.6 258071.95 84120 148 122
124 0 430613.75 258097.12 84080 148 123
125 0 430983.56 258157.14 83920 120 124
126 0 431379 258313.67 83640 40 125
127 0 431536.3 258580.6 83400 154 126
128 0 431817.47 259068.2 83240 197 127
129 0 432077.28 259224.33 83120 172 128
130 0 432270.16 259374.62 83040 156 129
131 0 432399.53 259477.95 83000 140 130
132 0 432690.12 259940.64 82920 156 131
133 0 432898.78 260113.6 82760 166 132
134 0 433120.72 260267.53 82640 175 133
135 0 433286.22 260542.14 82520 163 134
136 0 433344.1 260635.11 82480 157 135
137 0 433423.47 260755.81 82400 124 136
138 0 433593.62 260977.2 82320 136 137
139 0 433886.4 261417.55 82160 178 138
140 0 434111.8 261572.31 82080 186 139
141 0 434543.1 261606.97 82000 140 140
142 0 434691.34 261753.61 81880 148 141
143 0 434896.12 261963.34 81800 176 142
144 0 435043.78 262248.9 81640 186 143
145 0 435405.12 262638.06 81480 186 144
146 0 435976.66 262785.75 81360 175 145
147 0 436353.12 262922.78 81280 135 146
148 0 437092.34 263248.66 81120 141 147
149 0 437328.2 263427.97 80880 150 148
150 0 437613.72 263604.62 80720 160 149
151 0 437997.5 263792.38 80520 164 150
152 0 438511.9 264067.4 80320 181 151
153 0 438792.22 264233.75 80160 172 152
154 0 438895.5 264268.75 80080 172 153
155 0 439580.06 264581.3 79920 124 154
156 0 440174.47 265018.7 79640 90 155
157 0 440375.5 265088.56 79480 75 156
158 0 440975.3 265428.16 79360 115 157
159 0 441099.56 265560.06 79160 80 158
160 0 441413.88 265759.1 79080 98 159
161 0 441682.38 265888.97 79040 98 160
162 0 441911.2 266087.56 78880 32 161
163 0 441933.3 266106.7 78800 32 162
164 0 442338 266413.75 78800 32 163
165 0 443708.4 267380.34 78800 81 164
166 0 445438.22 268211 78800 160 165
167 0 445810.75 268504.56 78800 163 166
168 0 445782.84 268577.75 78840 124 167
169 0 445939.1 268635.25 78880 124 168
170 0 446042.6 268702.84 79040 40 169
171 0 446033.34 268792.84 79200 135 170
172 0 446223.53 268907.34 79400 194 171
173 0 446266.22 268936.88 79560 160 172
174 0 446384.8 269038.06 79720 160 173
175 0 446512.62 269140.75 79920 163 174
176 0 446680.53 269216.9 80120 178 175
177 0 446795.5 269229.22 80240 168 176
178 0 446858.53 269250.03 80360 120 177
179 0 447082.25 269186 80480 136 178
180 0 447174.88 269225.53 80600 136 179
181 0 447194.4 269265.1 80680 136 180
182 0 447328.66 269264.7 80760 120 181
183 0 447376.72 269248.06 80840 120 182
184 0 447602.7 269222.75 80960 137 183
185 0 447750 269192.22 81080 139 184
186 0 448025.88 269186.9 81240 102 185
187 0 448289.3 269041.44 81400 81 186
188 0 448381.53 269014.7 81600 81 187
189 0 448709.9 269121.56 81840 120 188
190 0 448858.9 269199.3 82040 190 189
191 0 448897.5 269253.12 82200 137 190
192 0 448932.94 269239.28 82400 137 191
193 0 449152.12 269089.78 82560 164 192
194 0 449549.97 268975.47 82680 124 193
195 0 450513.25 268956.1 82840 175 194
196 0 450872.7 268999.97 82920 175 195
197 0 451524.9 268812.25 82960 128 196
198 0 452416.4 268554.72 83080 120 197
199 0 453015.03 268198.38 83200 124 198
200 0 453227.1 268133.6 83320 124 199
201 0 453352.56 268037.94 83440 136 200
202 0 453514.25 267970.2 83520 136 201
203 0 453969.66 267805.78 83640 107 202
204 0 454444.3 267616.03 83760 80 203
205 0 455089.84 267295.9 83880 120 204
206 0 455855.06 266958.7 84040 139 205
207 0 456250.25 266691.62 84240 166 206
208 0 456799.25 266438.03 84440 178 207
209 0 457257.5 266111.03 84600 163 208
210 0 457707.38 265904.3 84760 91 209
211 0 458387 265688.53 84960 128 210
212 0 458711.94 265652.4 85120 189 211
213 0 459223.53 265605.5 85280 102 212
214 0 459789.16 265398 85480 98 213
215 0 460246.44 265180.94 85640 40 214
216 0 460804.75 265091.78 85760 120 215
217 0 461065.5 265147.25 85960 60 216
218 0 461450.97 264985.12 86120 80 217
219 0 461654.56 264854.5 86240 96 218
220 0 462705.5 264426.78 86320 102 219
221 0 463199.4 264146.56 86440 128 220
222 0 463916.2 263811.03 86560 136 221
223 0 464480.47 263189.94 86760 90 222
224 0 464583.88 263043.06 86800 90 223
225 0 465278.03 262446.56 86800 75 224
226 0 465924 262061.02 86800 51 225
227 0 466602.97 261343.19 86800 139 226
228 0 467133.6 261126.66 86800 71 227
229 0 467214.9 260998.3 86760 124 228
230 0 467101.44 260977.17 86720 124 229
231 0 467280.28 260687.31 86480 101 230
232 0 467478.2 260384.3 86280 128 231
233 0 467714.34 260206.61 86040 51 232
234 0 467924.6 259775.55 85800 163 233
235 0 467946.56 259496.4 85520 137 234
236 0 467939.66 259329.3 85360 91 235
237 0 467880.72 259124.38 85240 91 236
238 0 467988.3 258650.31 85080 107 237
239 0 468075.53 258425.08 84920 98 238
240 0 468115.47 258201.61 84720 156 239
241 0 468101.78 258138.9 84520 154 240
242 0 468145.25 258085.16 84400 141 241
243 0 468197.62 257945.73 84280 141 242
244 0 468431.06 257711.33 84160 104 243
245 0 468574.62 257409.52 84000 150 244
246 0 468494.16 257302.39 83880 150 245
247 0 468602.34 257117.14 83720 86 246
248 0 468825.38 256875.47 83600 90 247
249 0 468858.34 256791.02 83520 90 248
250 0 468989.62 256582 83440 128 249
251 0 468901.9 256303.61 83280 150 250
252 0 468935.62 256141 83200 202 251
253 0 469051 255908.05 83040 189 252
254 0 469143.25 255710.75 82880 175 253
255 0 469215 255530.69 82800 160 254
256 0 469197.62 255230.97 82640 172 255
257 0 469261.2 254656.64 82440 143 256
258 0 469398.62 254130.39 82120 154 257
259 0 469457.5 253876.47 81920 120 258
260 0 469490.94 253664.06 81760 128 259
261 0 469464.7 253399.7 81600 148 260
262 0 469471.75 253214.02 81400 124 261
263 0 469447.03 253183.97 81280 124 262
264 0 469389.3 253284.27 81240 124 263
265 0 469521.47 252595.53 81240 108 264
266 0 470063.6 252132.48 81240 32 265
267 0 470029.7 251491.36 81240 75 266
268 0 470318.12 250036.42 81240 341 267
269 0 470279.66 250062.28 81080 341 268
270 0 470296.94 250067.61 80920 341 269
271 0 470233.2 250157.06 80800 341 270
272 0 470257.38 250143.53 80640 397 271
273 0 470274.28 250125.1 80440 397 272
274 0 470215.94 249914.97 80360 446 273
275 0 470049.44 249417.9 80240 420 274
276 0 470075.12 249362.73 80040 384 275
277 0 470157.44 249219.86 79800 352 276
278 0 470228.4 248947.64 79640 352 277
279 0 470063.03 248773.62 79520 352 278
280 0 469880.62 248475.86 79360 139 279
281 0 469894.34 248326.9 79240 139 280
282 0 469912.8 248192.48 79040 139 281
283 0 469706.2 247865.38 78880 276 282
284 0 469742.97 247833.97 78720 310 283
285 0 469780.22 247668.56 78600 246 284
286 0 469806.97 247639.89 78440 246 285
287 0 469853.1 247401.88 78280 246 286
288 0 469872.25 247178.23 78120 235 287
289 0 469884.34 247140.95 78000 300 288
290 0 469904.53 247093.72 77840 300 289
291 0 470169.84 246536.62 77680 256 290
292 0 470234.8 246463.31 77560 256 291
293 0 470237.28 246433.56 77440 263 292
294 0 470371.22 246251.22 77280 301 293
295 0 470601.3 245759.33 77120 406 294
296 0 470597.84 245715.5 77000 406 295
297 0 470659.16 245440.64 76840 301 296
298 0 470668.5 245372.5 76800 290 297
299 0 469884.22 243102.86 76800 -1 298
300 0 470060.06 243133.17 77000 -1 299
301 0 470084.3 243224.11 77120 -1 300
302 0 470060.06 243254.44 77160 -1 301
303 0 470677.97 245304.2 76760 279 298
304 0 470693.16 245169.64 76680 305 303
305 0 470598.1 244700.48 76520 335 304
306 0 470475.75 244117.02 76400 325 305
307 0 470050.8 243785.34 76360 346 306
308 0 469996.75 243693.52 76320 346 307
309 0 469908.38 243668.4 76280 346 308
310 0 467347.38 241426.11 76280 196 309
311 0 466741.97 241382.06 76280 298 310
312 0 466586.34 241268.14 76280 298 311
313 0 466754.03 240911.4 76280 286 312
314 0 466692.94 240606.47 76280 280 313
315 0 465206.25 240469.64 76280 249 314
316 0 465240.5 240498.62 76360 249 315
317 0 464866.47 240437.56 76480 148 316
318 0 464926.4 240564.47 76520 148 317
319 0 465799.16 240421.94 76600 203 318
320 0 466059.34 240033.75 76800 206 319
321 0 466086.66 239960.22 77000 206 320
322 0 464373.12 240360.67 76560 240 318
323 0 463948.38 240408.88 76720 302 322
324 0 463941.38 240543.25 76880 302 323
325 0 463866 240664.95 77080 315 324
326 0 463761.22 240663.86 77120 315 325
327 0 463461.4 240654.83 77240 297 326
328 0 463340.66 240602.16 77400 315 327
329 0 463043.53 240546.38 77560 209 328
330 0 462835.7 240566.78 77720 166 329
331 0 462661.8 240578.94 77840 178 330
332 0 462599.4 241385.84 77840 178 331
333 0 462427.8 241658.84 77720 -1 332
334 0 462584.3 240660 78000 178 331
335 0 462282 240652.67 78080 168 334
336 0 462130.72 240648.58 78120 168 335
337 0 461967.8 240614.16 78160 244 336
338 0 461838.8 240594.48 78280 314 337
339 0 460920.3 240653.95 78320 390 338
340 0 460279.2 240968.83 78280 208 339
341 0 459737.22 241077.16 78200 124 340
342 0 459993.1 241430.95 78080 124 341
343 0 459719.4 241861.02 78040 128 342
344 0 459621.25 242049.75 78000 115 343
345 0 459367.03 242354.5 78040 40 344
346 0 459344.44 242457.42 78200 40 345
347 0 459350.1 242611.53 78280 40 346
348 0 459304.6 242612.97 78320 86 347
349 0 459293.5 242616.61 78360 86 348
350 0 459273.75 242644 78480 86 349
351 0 459267.3 242652.94 78520 86 350
352 0 459335.4 242651.8 78600 115 351
353 0 459437.5 242649.78 78720 115 352
354 0 459539 242611.36 78760 115 353
355 0 459520.72 242670.16 78880 115 354
356 0 459526.53 242773.38 78920 115 355
357 0 459521.2 242776.6 78960 115 356
358 0 458607.44 242628.45 78480 86 350
359 0 458969.2 242985.58 78760 86 358
360 0 458706.06 243154.84 78960 86 359
361 0 458336 243392 79240 86 360
362 0 458249 243507 79280 -1 361
363 0 458277 243575 79360 -1 362
364 0 459513.4 242245.97 77960 124 344
365 0 459477 242343 77880 129 364
366 0 459440.6 242439.67 77800 134 365
367 0 459470.2 242469.98 77680 134 366
368 0 459631 242689.67 77520 124 367
369 0 459623.16 242741.98 77360 75 368
370 0 459638.12 243005.98 77240 75 369
371 0 459640.44 243100.8 77120 135 370
372 0 459483.38 243230.7 76960 163 371
373 0 459414 243289.89 76760 163 372
374 0 459289.16 243282.03 76560 148 373
375 0 459010.22 243346.44 76360 91 374
376 0 459369.06 243031.75 76240 75 375
377 0 459307.94 242917.34 76120 -1 376
378 0 459284.78 242903.16 76040 -1 377
379 0 459279.12 242810.72 75960 -1 378
380 0 459290.72 242690.1 75880 -1 379
381 0 459305.5 242626 75840 -1 380
382 0 459319.72 242562.47 75800 -1 381
383 0 459420.6 242543.56 75720 -1 382
384 0 459472.03 242125 75560 -1 383
385 0 459501.75 242057.28 75520 -1 384
386 0 459545.28 241924.86 75480 -1 385
387 0 459591.7 241739.7 75480 -1 386
388 0 459598.5 241704.62 75440 -1 387
389 0 459587.8 241656.23 75400 -1 388
390 0 459595.88 241623.1 75360 -1 389
391 0 459593 241600 75320 -1 390
392 0 459854.34 241431.55 75320 -1 391
393 0 460046.03 241352.4 75320 -1 392
394 0 460216.38 241289.38 75480 -1 393
395 0 460369.22 241184.69 75600 -1 394
396 0 460406.9 241139.78 75640 -1 395
397 0 460469.28 241076.16 75800 -1 396
398 0 460516 241087.9 75880 -1 397
399 0 460623.03 240972.2 75960 -1 398
400 0 460759.3 240818.47 76120 -1 399
401 0 460736 240782.94 76240 -1 400
402 0 460760.56 240793.36 76320 -1 401
403 0 459587.4 241553.97 75240 -1 391
404 0 458890.75 243408.78 76240 91 375
405 0 458761.38 243602.83 76160 120 404
406 0 458413.38 243828.62 76160 98 405
407 0 457601.44 244157.03 76160 131 406
408 0 457457.47 244156.83 76280 166 407
409 0 457450.2 244174.6 76320 166 408
410 0 457423.38 244245.11 76480 136 409
411 0 457329.2 244351.3 76680 136 410
412 0 457279.3 244293.6 76800 96 411
413 0 457264 244291 76920 96 412
414 0 457253.8 244289.16 77000 96 413
415 0 457425.62 244092.75 77160 40 414
416 0 457457.9 244026.95 77240 40 415
417 0 456817.88 244441.8 76320 136 409
418 0 456596.75 244247.17 76360 -1 417
419 0 456237.7 244122.36 76280 -1 418
420 0 456207.44 244113.89 76240 -1 419
421 0 456147.06 243994.77 76200 -1 420
422 0 456006.7 243952.03 76080 -1 421
423 0 456022.44 243846.98 76000 -1 422
424 0 456700.06 244854.97 76280 -1 417
425 0 456705.34 244896.1 76240 -1 424
426 0 457745.38 244026.86 75920 163 407
427 0 457689.16 243972 75720 163 426
428 0 458519.25 243439.84 75720 51 427
429 0 458687.1 243214.61 75680 60 428
430 0 458653.25 243042.5 75560 53 429
431 0 458596 242752 75560 -1 430
432 0 458338 242638 75560 -1 431
433 0 458314 242646 75520 -1 432
434 0 458313.88 242640.53 75400 -1 433
435 0 458641.84 242985.02 75520 51 430
436 0 458537.9 243056.53 75400 -1 435
437 0 457678.44 243960.77 75680 163 427
438 0 457701.47 243840.58 75440 98 437
439 0 457633.06 243780.2 75200 91 438
440 0 457420.6 243761.56 74960 101 439
441 0 457028.38 243781.75 74760 124 440
442 0 456616.1 243875.14 74560 122 441
443 0 456355.6 243888.16 74360 141 442
444 0 456188.34 244003.83 74120 122 443
445 0 455804.06 244180.62 73960 51 444
446 0 455709.38 244250.8 73920 51 445
447 0 455654 244214.7 73880 64 446
448 0 455611.1 244233.53 73840 64 447
449 0 455503.6 244310.98 73800 64 448
450 0 455170.03 244680.94 73760 101 449
451 0 455091 244722.75 73720 104 450
452 0 454853.56 244847.95 73600 150 451
453 0 454894.88 244893.62 73560 150 452
454 0 454896.1 244892.38 73480 150 453
455 0 454888.22 244929.08 73440 150 454
456 0 453583.12 245260.23 73440 40 455
457 0 452846.25 245373.39 73440 128 456
458 0 452711.5 245438.08 73160 51 457
459 0 452691.66 245484.67 73120 51 458
460 0 452590.47 245717.94 72920 51 459
461 0 452506.84 245786.47 72800 -1 460
462 0 452473.9 245824.72 72680 -1 461
463 0 452475.8 245900.6 72440 -1 462
464 0 452384.12 245917.28 72320 -1 463
465 0 452364.88 245943.33 72240 -1 464
466 0 452324.12 245976.56 72160 -1 465
467 0 452257.75 246072.16 72080 -1 466
468 0 452203.88 246168.19 71960 -1 467
469 0 452094.47 246297.45 71800 -1 468
470 0 451988.94 246540.6 71560 -1 469
471 0 451871.4 247094.44 71560 -1 470
472 0 451933.7 247186.05 71520 -1 471
473 0 451966.34 247183.78 71480 -1 472
474 0 452118.7 247363.83 71480 -1 473
475 0 452280.6 247399.44 71480 -1 474
476 0 452330.2 247483.19 71360 -1 475
477 0 452341.72 247513.61 71320 -1 476
478 0 452411.62 247625.72 71200 -1 477
479 0 452428.62 247617.69 71160 -1 478
480 0 452167.66 247395.3 71560 -1 475
481 0 452118.44 247421.56 71640 -1 480
482 0 452101.34 247448 71680 -1 481
483 0 452068.2 247499.53 71760 -1 482
484 0 452016.3 247503.25 71880 -1 483
485 0 451970.66 247572.19 71960 -1 484
486 0 451982.25 247764 72040 -1 485
487 0 451882.56 247802.28 72160 -1 486
488 0 451951.25 247956.94 72280 -1 487
489 0 451941.44 248153.48 72360 -1 488
490 0 451904.44 248151.94 72440 -1 489
491 0 451777.9 248235.84 72560 -1 490
492 0 451679.25 248376.4 72640 -1 491
493 0 451654.34 248424.67 72760 -1 492
494 0 451559.47 248565.75 72840 -1 493
495 0 451446.34 248546.81 72920 -1 494
496 0 451333.8 248468.17 73000 -1 495
497 0 451268.47 248439.39 73080 -1 496
498 0 451217.06 248423.61 73160 -1 497
499 0 451204.44 248384.39 73240 -1 498
500 0 451193.4 248399.69 73360 -1 499
501 0 451161.03 248414.28 73440 -1 500
502 0 451102.78 248376.12 73560 -1 501
503 0 451111.5 248295.98 73640 -1 502
504 0 451104.88 248281.28 73680 -1 503
505 0 451153.56 248222.86 73720 -1 504
506 0 451089.8 248251.69 73760 -1 505
507 0 451952.28 245300.36 73440 128 457
508 0 451394.12 245240.05 73480 124 507
509 0 451356.28 245267.94 73560 124 508
510 0 452110.88 245177.86 73600 120 509
511 0 452089.25 245041.5 73720 75 510
512 0 452107.4 244807.77 73760 40 511
513 0 452116.2 244736.58 73800 40 512
514 0 452238.66 244514.39 73920 51 513
515 0 452286.53 244433.12 73960 51 514
516 0 452345.12 244318.88 74040 51 515
517 0 452374.5 244144.39 74120 -1 516
518 0 452557 243994.47 74200 -1 517
519 0 452433.75 244040.28 74240 -1 518
520 0 452375.66 244098.28 74320 -1 519
521 0 452342.3 244125 74400 -1 520
522 0 452236.97 244065.66 74480 -1 521
523 0 452145.03 244133.73 74600 -1 522
524 0 451986.7 244279.38 74720 -1 523
525 0 451847.44 244341.03 74840 -1 524
526 0 451747.94 244353.97 74880 -1 525
527 0 451692.06 244345.9 74960 -1 526
528 0 451693.62 244334.94 75040 -1 527
529 0 452686.72 243942.31 74200 -1 518
530 0 452733.62 243852.69 74200 -1 529
531 0 452919.3 243767.84 74080 -1 530
532 0 453306.25 243495.25 74080 -1 531
533 0 453222 243368.81 74200 -1 532
534 0 453100.2 243431.78 74280 -1 533
535 0 453088.94 243400.34 74320 -1 534
536 0 453197.8 243356.6 74400 -1 535
537 0 453150.06 243294.28 74560 -1 536
538 0 453085.16 243279.4 74640 -1 537
539 0 453538.72 243473.36 74080 -1 532
540 0 453661.97 243423.9 74080 -1 539
541 0 453700.12 243279.66 74080 -1 540
542 0 453710 243259.44 74040 -1 541
543 0 453716.56 243219 73960 -1 542
544 0 453769.7 243198.25 73920 -1 543
545 0 450450.53 245228.61 73560 96 509
546 0 449123.9 245527.02 73560 80 545
547 0 448757.5 245729.88 73600 51 546
548 0 448464.4 245817.47 73480 101 547
549 0 448242.44 245758.78 73360 80 548
550 0 448174.75 245782.06 73320 -1 549
551 0 448239 246114.28 73640 80 547
552 0 447771.94 246473.95 73680 80 551
553 0 447304.5 246968.84 73680 91 552
554 0 447223.44 247061.19 73640 75 553
555 0 447007.8 247168.98 73600 107 554
556 0 446898.1 247285.8 73560 107 555
557 0 446455.5 247486.94 73440 102 556
558 0 446354.6 247595.06 73400 75 557
559 0 446228.84 247605 73320 75 558
560 0 446044.2 247759.45 73200 75 559
561 0 445847.2 247854.86 73080 80 560
562 0 445642.2 247879.94 72880 81 561
563 0 445363.53 247994 72800 102 562
564 0 445082.25 248106.48 72720 107 563
565 0 444943.16 248125.62 72600 96 564
566 0 444948.34 248164 72520 51 565
567 0 444958.66 248240.33 72360 51 566
568 0 444941.8 248352.67 72120 81 567
569 0 445001.88 248462.22 71880 71 568
570 0 444929.34 248543.33 71720 71 569
571 0 444893.25 248584.42 71640 51 570
572 0 444794.9 248829.66 71360 60 571
573 0 444877.25 248823.22 71320 40 572
574 0 444927.72 248809.36 71280 40 573
575 0 445122.53 248737.84 71280 64 574
576 0 445226.16 248847.12 71240 64 575
577 0 445373.9 248887.67 71160 45 576
578 0 445399.7 248897.34 71120 45 577
579 0 445452.84 248919.61 71040 40 578
580 0 445598.66 248899.81 71040 45 579
581 0 445766.6 248958.06 71040 40 580
582 0 445478.4 248928.81 71000 40 579
583 0 445831 249048 71000 -1 582
584 0 446019 249208 71040 -1 583
585 0 444938.5 248794.48 71240 40 574
586 0 444876.06 248866.53 71200 40 585
587 0 444848.2 248954.67 71160 60 586
588 0 444864.38 249023.83 71080 60 587
589 0 444868.1 249097.11 71040 60 588
590 0 444868.94 249124.2 71000 40 589
591 0 444634.34 248833.55 71360 60 572
592 0 444597.66 248865.11 71320 60 591
593 0 444501.22 248917.3 71240 51 592
594 0 444373.44 248866.69 71160 51 593
595 0 444341.16 248808.12 71200 51 594
596 0 444338.53 248757.47 71320 51 595
597 0 444244.34 248755.86 71480 51 596
598 0 444073.22 248646.72 71600 40 597
599 0 444040.8 248594.42 71640 40 598
600 0 444257.5 248909.69 71120 40 594
601 0 444123.78 248988.19 71080 40 600
602 0 443911.84 249169.81 71040 71 601
603 0 443765.78 249230.23 71080 90 602
604 0 443752.62 249250.97 71120 90 603
605 0 443685.66 249306.78 71200 90 604
606 0 443429.66 249391.94 71200 51 605
607 0 443427.03 249394.39 71160 51 606
608 0 443396.38 249675.78 71160 64 607
609 0 443430.25 249744.53 71120 45 608
610 0 443475.66 249787.89 71040 45 609
611 0 443479.56 249804.42 71000 45 610
612 0 443505.03 249831 70920 32 611
613 0 443523.66 249848.7 70880 32 612
614 0 443565.88 249853.69 70800 32 613
615 0 443594.66 249866.64 70720 32 614
616 0 443631.44 249884.22 70640 32 615
617 0 443640.2 249917.14 70600 32 616
618 0 443646.1 249911.8 70520 32 617
619 0 443680.03 249883.9 70440 32 618
620 0 443687.75 249896.89 70360 32 619
621 0 443677.97 249903.95 70320 32 620
622 0 443669.97 249940.36 70280 32 621
623 0 443609.25 250068.02 70240 32 622
624 0 443479.9 250185.84 70240 32 623
625 0 443397.8 250237.84 70200 32 624
626 0 443351.2 250238.11 70160 32 625
627 0 443285.7 250229.27 70080 32 626
628 0 443276.66 250313.2 69960 -1 627
629 0 443264.6 250305.9 69920 -1 628
630 0 443230.03 250298.03 69840 -1 629
631 0 443163.4 250417.39 69720 -1 630
632 0 443235.94 250567.84 69640 -1 631
633 0 443241.84 250580.33 69600 -1 632
634 0 443396.7 249402.75 71080 64 607
635 0 443406.03 249394.52 71040 51 634
636 0 444742 248578.75 72800 60 563
637 0 444498.9 248883.31 72800 -1 636
638 0 444486.12 248995.69 72720 -1 637
639 0 444398.25 249166.69 72640 -1 638
640 0 444333.1 249192.64 72560 -1 639
641 0 444300.25 249296.62 72400 -1 640
642 0 444246.78 249460.62 72400 -1 641
643 0 444041.7 249605.97 72400 -1 642
644 0 444017.66 249651.17 72440 -1 643
645 0 443929.4 249847.05 72440 -1 644
646 0 443982.2 250030.4 72440 -1 645
647 0 443955.25 250112.89 72400 -1 646
648 0 443865.16 250215.25 72400 -1 647
649 0 443817.38 250254.44 72400 -1 648
650 0 443797.72 250351.98 72360 -1 649
651 0 443863.78 250537.06 72360 -1 650
652 0 443962.56 250768.9 72280 -1 651
653 0 443974.75 250879.84 72360 -1 652
654 0 444062.56 251025.12 72440 -1 653
655 0 444100.8 251118.5 72560 -1 654
656 0 444067.38 251113.56 72600 -1 655
657 0 444007.88 251222.94 72720 -1 656
658 0 443869.44 251264.08 72840 -1 657
659 0 443796.78 251304.47 72920 -1 658
660 0 443743.47 251305.25 73000 -1 659
661 0 443728.2 251333.61 73080 -1 660
662 0 443751.97 251333.27 73160 -1 661
663 0 443709.62 251335.2 73280 -1 662
664 0 443681.3 251341.66 73360 -1 663
665 0 443638.8 251357.84 73440 -1 664
666 0 443564.5 251394.38 73520 -1 665
667 0 443544 251413 73560 -1 666
668 0 443523.7 251431.84 73600 -1 667
669 0 443452.38 251481.34 73720 -1 668
670 0 443404.97 251468.12 73840 -1 669
671 0 443314.8 251429.39 73960 -1 670
672 0 443264.06 251397.38 74040 -1 671
673 0 443299 251535.25 74080 -1 672
674 0 443276.25 251549.75 74120 -1 673
675 0 443256.16 251582 74160 -1 674
676 0 444319.25 251278.19 72600 -1 656
677 0 444449.12 251364.69 72680 -1 676
678 0 444619.47 251389.88 72760 -1 677
679 0 444689.38 251393.47 72840 -1 678
680 0 444621.1 251357.94 72920 -1 679
681 0 444662.66 251287.95 73000 -1 680
682 0 444661.94 251277.27 73080 -1 681
683 0 444725.38 251233.84 73200 -1 682
684 0 444780.38 250988.94 73280 -1 683
685 0 444786.53 250999.33 73320 -1 684
686 0 444942.8 250776.16 73320 -1 685
687 0 445056.88 250703.12 73280 -1 686
688 0 445128.94 250591.66 73200 -1 687
689 0 445218 250523.31 73040 -1 688
690 0 445257.16 250483.53 72880 -1 689
691 0 445411.4 250345.47 72800 -1 690
692 0 445414.06 250329.88 72880 -1 691
693 0 443972.75 250725.27 72240 -1 652
694 0 444048.38 250660.94 72160 -1 693
695 0 444068 250653.94 72120 -1 694
696 0 444049.53 249635.6 72320 -1 643
697 0 444041.5 249570.36 72280 -1 696
698 0 444494.62 248879.98 72840 -1 637
699 0 444444.12 248850.88 72960 -1 698
700 0 444426.12 248857.9 73080 -1 699
701 0 444422.22 248901.78 73120 -1 700
702 0 444428.22 248945.34 73160 -1 701
703 0 444317.56 249048.47 73240 -1 702
704 0 444209 248993.6 73360 -1 703
705 0 444171.25 248920.47 73400 -1 704
706 0 444208.38 248878.12 73440 -1 705
707 0 444247.44 248951.7 73480 -1 706
708 0 444334.03 248933.75 73440 -1 707
709 0 444383.9 248872.97 73160 -1 702
710 0 444296.25 248845.9 73240 -1 709
711 0 444213.56 248764.34 73360 -1 710
712 0 444154.12 248739.55 73440 -1 711
713 0 446913.16 247305.34 73680 107 555
714 0 446897.25 247317.39 73720 107 713
715 0 446887.1 247363.67 73800 107 714
716 0 446850.34 247400.44 73960 107 715
717 0 446847.5 247394.78 74000 107 716
718 0 446957.8 247482.47 74040 107 717
719 0 447073.78 247459.83 74080 107 718
720 0 447025.7 247544.69 74120 107 719
721 0 446881.44 247688.94 74160 107 720
722 0 446669.3 247790.77 74200 102 721
723 0 446530.72 247971.78 74240 102 722
724 0 446584.47 248000.06 74360 -1 723
725 0 446604.25 248008.55 74440 -1 724
726 0 453564.66 245349.31 73600 40 452
727 0 453399.75 245477.23 73680 32 726
728 0 453132.03 245625.23 73720 166 727
729 0 452970.84 245745.67 73800 166 728
730 0 452889.66 245796.03 73880 181 729
731 0 452868.34 245834.67 73920 181 730
732 0 452824.66 245911.88 74000 181 731
733 0 452754.6 246022.19 74080 197 732
734 0 452628.16 246117.39 74160 197 733
735 0 452516.34 246173 74240 128 734
736 0 452451.72 246403.45 74360 71 735
737 0 452401.44 246464.6 74440 71 736
738 0 452335.47 246619.08 74560 102 737
739 0 452289.88 246701.84 74640 160 738
740 0 452286.53 246845.06 74760 160 739
741 0 452609.7 247293.08 75000 226 740
742 0 452644.16 247381.66 75040 226 741
743 0 452643.78 247392.31 75080 226 742
744 0 452925.2 247947.3 75080 148 743
745 0 452980.06 248348.23 75080 148 744
746 0 453041.38 248313.39 75040 86 745
747 0 453165.9 248404.72 74960 86 746
748 0 453231 248503.6 74920 86 747
749 0 453259.3 248517.11 74880 81 748
750 0 453321.75 248538.62 74760 81 749
751 0 453400 248469.97 74680 81 750
752 0 453580.06 248365.95 74560 104 751
753 0 454221 248748.33 74600 -1 752
754 0 454197 248762.33 74680 -1 753
755 0 453947.1 248421.08 74480 107 752
756 0 454194.94 248429.03 74320 60 755
757 0 454427.62 248425.33 74160 60 756
758 0 454834 248366.34 74040 60 757
759 0 455151.38 248452.23 73960 60 758
760 0 455955 248483.7 74000 -1 759
761 0 456141.47 248321.86 74040 -1 760
762 0 456268.6 248281.72 74120 -1 761
763 0 456436.78 248193.52 74120 -1 762
764 0 456608.3 248078 74200 -1 763
765 0 456695.66 248062.94 74320 -1 764
766 0 456745.44 247908.88 74320 -1 765
767 0 456770.53 247804.72 74360 -1 766
768 0 456825.2 247613.33 74480 -1 767
769 0 456850.3 247586.95 74560 -1 768
770 0 456841.2 247576.81 74680 -1 769
771 0 456880.7 247414.62 74800 -1 770
772 0 456956.62 247257.9 74800 -1 771
773 0 457108 247163.38 74800 -1 772
774 0 457190.78 247060.53 74800 -1 773
775 0 457304.75 246871.56 74760 -1 774
776 0 457360.12 246725.14 74720 -1 775
777 0 457295.44 246651.47 74640 -1 776
778 0 457211.56 246492.31 74520 -1 777
779 0 457213.9 246344.75 74440 -1 778
780 0 457001.38 246280.5 74320 -1 779
781 0 457234.94 246290.42 74200 -1 780
782 0 457238.06 246312.11 74040 -1 781
783 0 457244.75 246271.22 74000 -1 782
784 0 456988.88 247319.31 75160 -1 771
785 0 457026.66 247314.83 75240 -1 784
786 0 457071.34 247312.75 75360 -1 785
787 0 457109.53 247317.97 75480 -1 786
788 0 457126.94 247325.19 75600 -1 787
789 0 457241.4 247183.03 75800 -1 788
790 0 457323.88 247166.78 75920 -1 789
791 0 457302.56 247258.14 75960 -1 790
792 0 457278.28 247356.1 76040 -1 791
793 0 457272.53 247363.88 76160 -1 792
794 0 457319.34 247354.66 76240 -1 793
795 0 457186.88 247048.81 75960 -1 791
796 0 457249.12 246934.81 76040 -1 795
797 0 457326.06 246875.92 76120 -1 796
798 0 457329.62 246857.33 76280 -1 797
799 0 457228.7 246844.95 76400 -1 798
800 0 457089.03 246952.62 76680 -1 799
801 0 456997.97 247054.56 76720 -1 800
802 0 456867.28 247095.08 76640 -1 801
803 0 456789.8 247143.31 76720 -1 802
804 0 456760 247213.12 76840 -1 803
805 0 456736.16 247220.14 76920 -1 804
806 0 456716.8 247263.53 77040 -1 805
807 0 456693.66 247258.16 77080 -1 806
808 0 455220.53 248601.58 73920 60 759
809 0 455420.34 248518.58 73880 -1 808
810 0 456193.5 248458.2 73760 -1 809
811 0 456348.4 248498.5 73600 -1 810
812 0 456372.75 248553.98 73560 -1 811
813 0 452645.5 247408.19 75120 226 743
814 0 452599.6 247426.44 75160 226 813
815 0 452477.84 247441.28 75280 128 814
816 0 452422.97 247480.31 75400 128 815
817 0 452251.28 247881.98 75400 178 816
818 0 452751.4 248321.27 75400 51 817
819 0 452872.1 249114.3 75400 197 818
820 0 452903.72 249274.77 75480 190 819
821 0 452823.25 249450.83 75640 128 820
822 0 452687.03 249551.38 75880 166 821
823 0 452764.44 249794.4 75880 178 822
824 0 452358.66 249840 75960 130 823
825 0 452155.5 249862.56 76000 107 824
826 0 451857.22 249968.8 76160 75 825
827 0 451819.62 250054.66 76320 -1 826
828 0 451783.62 250214.06 76480 -1 827
829 0 451610.62 250217.88 76600 -1 828
830 0 451506.47 250244.16 76720 -1 829
831 0 451459.72 250287.1 76840 -1 830
832 0 453231.94 250048.66 75880 64 823
833 0 453617.72 250229.81 75880 134 832
834 0 453649.6 250394.16 76000 75 833
835 0 453866.75 250479.98 76120 102 834
836 0 453817.12 250501.17 76280 102 835
837 0 453753.66 250609.53 76480 120 836
838 0 453730.38 250703.11 76800 137 837
839 0 453696.56 250702.14 76920 137 838
840 0 453652.28 250700.94 77080 137 839
841 0 453664 250688.2 77240 124 840
842 0 453666.6 250685.2 77280 124 841
843 0 453864.03 250613.27 77360 124 842
844 0 454067.03 250589.03 77440 51 843
845 0 454071.66 250514.33 77520 51 844
846 0 454073.72 250476.77 77560 51 845
847 0 454070.75 250448.19 77800 81 846
848 0 453994.44 250454.75 78000 80 847
849 0 453971.1 250408.72 78200 45 848
850 0 454110.8 250433.58 78280 45 849
851 0 454338.5 250564.42 78400 40 850
852 0 454462.38 250745.5 78480 60 851
853 0 454657.5 250851.55 78600 51 852
854 0 455142.75 251227 78600 40 853
855 0 455078 251325.67 78640 37 854
856 0 454862 251036 78640 -1 855
857 0 454816 251072 78760 -1 856
858 0 454802.5 251109.12 78880 -1 857
859 0 454812.88 251126.28 79040 -1 858
860 0 454820.03 251121.58 79080 -1 859
861 0 454948 251522.58 78720 32 855
862 0 454969.72 251568.92 78760 32 861
863 0 454956.88 251551.69 78840 -1 862
864 0 454893.6 251770.12 78920 -1 863
865 0 454845.75 251979.69 79080 -1 864
866 0 454835.2 252009.78 79160 -1 865
867 0 454741.6 252113.75 79280 -1 866
868 0 454702.47 252184.28 79360 -1 867
869 0 453890.94 250402.95 78360 45 850
870 0 453835.94 250384.52 78400 45 869
871 0 453760.38 250389.78 78440 -1 870
872 0 453594.7 250375.97 78440 -1 871
873 0 453519.44 250489.02 78560 -1 872
874 0 453444.9 250451.23 78680 -1 873
875 0 453328.56 250415.94 78760 -1 874
876 0 453292.22 250344.72 78800 -1 875
877 0 453266.25 250305.77 78840 -1 876
878 0 453304.28 250293.12 78880 -1 877
879 0 453260.5 250245.9 78960 -1 878
880 0 453279.53 250249.17 79040 -1 879
881 0 453293.06 250264.78 79120 -1 880
882 0 453321.06 250316.45 79280 -1 881
883 0 453281.12 250304.19 79360 -1 882
884 0 454311.5 250442.61 76120 64 835
885 0 454690.97 250535.03 76120 98 884
886 0 454799.72 250500.4 76000 75 885
887 0 455269 250576.89 75880 75 886
888 0 455475.78 250555.64 75800 75 887
889 0 455441.12 250572.39 75720 75 888
890 0 455356.94 250549.36 75600 75 889
891 0 455360.12 250513.11 75520 75 890
892 0 455424.6 250511.28 75440 75 891
893 0 455495.47 250495.89 75360 51 892
894 0 455511.47 250469.69 75280 51 893
895 0 455452.88 250477.89 75240 75 894
896 0 452921.56 249165.14 76000 81 822
897 0 452982.88 249041.06 76160 81 896
898 0 452986 249037.67 76200 71 897
899 0 452786.25 248837.47 76200 -1 898
900 0 452672.12 248794.34 76120 -1 899
901 0 452693 248730.5 76080 -1 900
902 0 452714.47 248667.2 76040 -1 901
903 0 453009.9 249011.23 76520 -1 898
904 0 453089.16 248997.19 76600 -1 903
905 0 453125.28 248996.4 76680 -1 904
906 0 453180.7 249057 76800 -1 905
907 0 453552.34 249209.38 76800 -1 906
908 0 453702.62 249307.02 76960 -1 907
909 0 453787.38 249324.19 76960 -1 908
910 0 453793.5 249333.5 77000 -1 909
911 0 453799.62 249343.19 77040 -1 910
912 0 453792.1 249373.08 77120 -1 911
913 0 453828.7 249399.34 77200 -1 912
914 0 453912.25 249442 77280 -1 913
915 0 453967.06 249448.02 77320 -1 914
916 0 453514.44 249322.34 76960 -1 908
917 0 453205.66 249107.84 76960 -1 916
918 0 453108.22 249049.03 77080 -1 917
919 0 453101.34 248881.38 77080 -1 918
920 0 453072.06 248863.44 77240 -1 919
921 0 452874 248773.33 77480 -1 920
922 0 452901.84 248837.69 77560 -1 921
923 0 452987.62 249049.56 77680 -1 922
924 0 453023.97 249167.38 77800 -1 923
925 0 453046.06 249227.88 77920 -1 924
926 0 452967.53 249262.27 78000 -1 925
927 0 452947.44 249291.7 78000 -1 926
928 0 452962.28 249354.81 78080 -1 927
929 0 452777.3 249501.55 78080 -1 928
930 0 452781.56 249536.12 78160 -1 929
931 0 452668.56 249628.12 78280 -1 930
932 0 453567.34 249192.73 76720 -1 907
933 0 453600.38 249231 76600 -1 932
934 0 452409.62 247490.84 75440 128 816
935 0 452279.16 247550.08 75600 156 934
936 0 452281 247566.5 75640 156 935
937 0 452282.94 247583.42 75680 156 936
938 0 452021.7 247746.81 75840 196 937
939 0 452021.66 247791.38 75920 196 938
940 0 452023.75 247814.47 75960 196 939
941 0 451929 247914.62 76080 237 940
942 0 451890.34 247905 76160 253 941
943 0 450982.16 247966.66 76160 -1 942
944 0 450624.4 248176.7 76160 -1 943
945 0 450433.94 248224.3 76160 -1 944
946 0 450268.66 248318.33 76200 -1 945
947 0 450239.03 248417.89 76200 -1 946
948 0 450290.62 248365.12 76240 -1 947
949 0 450268.62 248519.27 76160 -1 947
950 0 450266.2 248529.97 76080 -1 949
951 0 450311.47 248609.56 75960 -1 950
952 0 450395.53 248758.83 75920 -1 951
953 0 450276.28 248949 75920 -1 952
954 0 450285.97 249026.69 75960 -1 953
955 0 450009.12 248499.75 75960 -1 951
956 0 449816.44 248435.73 75960 -1 955
957 0 449681.1 248279.31 75840 -1 956
958 0 449649.03 248264.39 75800 -1 957
959 0 449629.25 248221.1 75760 -1 958
960 0 449667.16 248358.06 76120 -1 956
961 0 450347.12 248242.98 76080 -1 945
962 0 450346.5 248269.86 76000 -1 961
963 0 450380.75 248264.16 75880 -1 962
964 0 451870.72 247900 76200 261 942
965 0 451812.5 247885 76320 261 964
966 0 451792.62 247880.31 76360 288 965
967 0 450788.03 247721.97 76360 81 966
968 0 450475.75 247929.47 76480 -1 967
969 0 450391.12 247891.25 76640 -1 968
970 0 450147.03 247920.81 76760 -1 969
971 0 450025.44 248000.58 76760 -1 970
972 0 449892.03 248073.31 76760 -1 971
973 0 449823.7 248034.81 76840 -1 972
974 0 449524.7 248051.5 77000 -1 973
975 0 449513.84 248188.66 77080 -1 974
976 0 449490.2 248261.61 77160 -1 975
977 0 449469.88 248282.73 77240 -1 976
978 0 451784.16 247768.62 76560 148 966
979 0 451780.3 247656.45 76760 98 978
980 0 451848 247642 76800 98 979
981 0 451984.44 247614.22 76880 98 980
982 0 451955.5 247721.5 76920 118 981
983 0 451870.5 248044.17 77040 178 982
984 0 451967.12 247829.86 77200 178 983
985 0 451935.12 247943.86 77400 108 984
986 0 451909.1 247822.33 77560 96 985
987 0 451715.06 247847.95 77760 98 986
988 0 451620.12 247790.25 77920 98 987
989 0 451604.6 247671.1 78080 64 988
990 0 451545.56 247647.84 78160 64 989
991 0 451556.8 247732.45 78280 71 990
992 0 451532.88 247824.27 78440 71 991
993 0 451414.38 247778.25 78600 148 992
994 0 451375.56 247793.48 78640 148 993
995 0 451280.8 247807.02 78760 156 994
996 0 451152.5 247849.44 78880 98 995
997 0 451015.28 247910.73 79040 98 996
998 0 450826.28 247755.28 79120 71 997
999 0 450661.06 247824.11 79200 64 998
1000 0 451155.78 247945.56 79320 60 999
1001 0 451148.75 247968.39 79480 60 1000
1002 0 451113.06 248007.03 79640 60 1001
1003 0 451094.12 248056.36 79800 71 1002
1004 0 451016.75 248018.6 79840 71 1003
1005 0 451003.62 248035.52 79920 71 1004
1006 0 450981.62 248077.95 80000 71 1005
1007 0 450966.1 248061.31 80160 108 1006
1008 0 450947.25 248035.8 80320 108 1007
1009 0 451121.25 247809.72 80360 108 1008
1010 0 450846.94 248125.78 80400 81 1008
1011 0 450786.8 248134.28 80560 64 1010
1012 0 450663.75 248156.69 80720 64 1011
1013 0 450579.4 248191.5 80840 64 1012
1014 0 450349 248128.75 81000 71 1013
1015 0 450319.8 248096.4 81120 71 1014
1016 0 450244.1 248027.67 81280 64 1015
1017 0 450376.75 248021.95 81440 64 1016
1018 0 450289.5 248026.14 81480 45 1017
1019 0 450010.06 248332.92 80960 71 1014
1020 0 450322.8 247873.08 79360 51 999
1021 0 450168.62 247768.58 79360 -1 1020
1022 0 449955.94 247818.08 79360 -1 1021
1023 0 452193.75 247560.45 77200 108 984
1024 0 452202.9 247432.72 77280 -1 1023
1025 0 452221.88 247374.55 77440 -1 1024
1026 0 452263.5 247461.5 77600 -1 1025
1027 0 451716.4 248319.84 77080 96 983
1028 0 451608.2 248875.7 77280 51 1027
1029 0 451547.53 248989.9 77480 -1 1028
1030 0 451512.06 249134.69 77520 -1 1029
1031 0 451482.72 249221.81 77560 -1 1030
1032 0 451432.84 249384.8 77640 -1 1031
1033 0 451369.28 249393.84 77760 -1 1032
1034 0 451176.3 249460.56 77840 -1 1033
1035 0 451145.7 249439.62 77920 -1 1034
1036 0 451037.25 249663.11 77840 -1 1034
1037 0 450947.38 249625.19 77960 -1 1036
1038 0 450799.9 249684.31 78000 -1 1037
1039 0 450635.12 249708.83 78080 -1 1038
1040 0 450683.28 249672.98 78160 -1 1039
1041 0 450708.62 249632.95 78280 -1 1040
1042 0 450742.03 249442.16 78400 -1 1041
1043 0 450769.56 249368.14 78440 -1 1042
1044 0 450772.38 249112.95 78440 -1 1043
1045 0 450681.22 248891.25 78440 -1 1044
1046 0 450682.97 248716.94 78440 -1 1045
1047 0 450677.56 248440.94 78480 -1 1046
1048 0 450666.88 248387.11 78480 -1 1047
1049 0 450572.78 248303.17 78520 -1 1048
1050 0 450448.44 248198.88 78600 -1 1049
1051 0 450332.8 248088.31 78720 -1 1050
1052 0 450162.8 247951.53 78840 -1 1051
1053 0 450058.1 247834.4 78960 -1 1052
1054 0 449931.25 247788.22 78960 -1 1053
1055 0 449894.06 247851.88 79040 -1 1054
1056 0 449854.38 247822.8 79160 -1 1055
1057 0 449732.16 247827.95 78960 -1 1054
1058 0 449643.53 247812.12 78880 -1 1057
1059 0 449573.03 247636.5 78880 -1 1058
1060 0 449496.78 247517.45 78880 -1 1059
1061 0 449427.25 247490.69 78800 -1 1060
1062 0 449379.75 247427.02 78760 -1 1061
1063 0 449340.53 247349.77 78720 -1 1062
1064 0 449274.1 247355.66 78720 -1 1063
1065 0 449100.06 247315.1 78640 -1 1064
1066 0 448926.28 247182.97 78600 -1 1065
1067 0 448847.16 247092.61 78600 -1 1066
1068 0 448886.53 247000.62 78440 -1 1067
1069 0 451250.53 247363.77 76920 131 981
1070 0 451094.47 247192.78 77000 -1 1069
1071 0 450956.3 247183.39 77080 -1 1070
1072 0 450879.47 247249.61 77160 -1 1071
1073 0 450892.66 247387.47 77160 -1 1072
1074 0 450884.25 247504.8 77240 -1 1073
1075 0 450815.38 247658.53 77240 -1 1074
1076 0 450766.62 247664.03 77120 -1 1075
1077 0 450950.3 248148.92 75920 64 939
1078 0 450787.03 248182.97 75800 -1 1077
1079 0 450798.56 248210.81 75720 -1 1078
1080 0 450989.25 248195.06 75600 -1 1079
1081 0 451001.44 248206.52 75520 -1 1080
1082 0 451045.7 248298.03 75480 -1 1081
1083 0 451025.44 248267.66 75440 -1 1082
1084 0 451389.25 247714.42 75600 178 935
1085 0 451199.62 247718.55 75440 -1 1084
1086 0 453028.2 246859.97 75160 101 814
1087 0 453126.88 246864.25 75040 101 1086
1088 0 453125.47 246856.39 74960 101 1087
1089 0 453128.84 246928.52 74880 -1 1088
1090 0 453226.94 246968.78 74720 -1 1089
1091 0 453228.94 246985.5 74640 -1 1090
1092 0 453314.44 247007.5 74560 -1 1091
1093 0 453336.88 246986.44 74480 -1 1092
1094 0 455200.12 244010.25 73960 64 445
1095 0 455105.9 243932.22 74000 -1 1094
1096 0 455015.9 243768.61 74000 -1 1095
1097 0 455063.75 243649.06 74080 -1 1096
1098 0 455052.25 243521.28 74080 -1 1097
1099 0 454983.72 243443.28 74200 -1 1098
1100 0 454865.7 243343.92 74200 -1 1099
1101 0 454858.72 243256.84 74160 -1 1100
1102 0 454869.03 243184.17 74200 -1 1101
1103 0 454899.66 243135.33 74280 -1 1102
1104 0 454675.62 242950.89 74280 -1 1103
1105 0 454501.06 242840.81 74280 -1 1104
1106 0 454463.8 242836.5 74360 -1 1105
1107 0 454438 242750.22 74400 -1 1106
1108 0 454349.16 242755.4 74520 -1 1107
1109 0 454340.84 242741.75 74560 -1 1108
1110 0 454348.75 242749.17 74640 -1 1109
1111 0 454360.72 242730.72 74720 -1 1110
1112 0 454303 242676.22 74800 -1 1111
1113 0 454143.25 242598.9 74920 -1 1112
1114 0 454024.3 242558.78 75040 -1 1113
1115 0 453953.47 242584.47 75120 -1 1114
1116 0 453924.12 242596.12 75200 -1 1115
1117 0 453835.25 242620.52 75320 -1 1116
1118 0 453868.44 242623.5 75360 -1 1117
1119 0 454729.8 242718.38 74400 -1 1107
1120 0 455230.3 242575.78 74400 -1 1119
1121 0 455366.5 242571.86 74280 -1 1120
1122 0 455387.72 242566.92 74240 -1 1121
1123 0 455449.22 242630.06 74120 -1 1122
1124 0 455468.03 242742.94 74000 -1 1123
1125 0 454559.8 243023.12 74160 -1 1105
1126 0 454915.25 243110.67 74320 -1 1103
1127 0 459976.72 243043.95 77240 75 370
1128 0 460144.75 243072.34 77360 -1 1127
1129 0 460220.4 243149.2 77440 -1 1128
1130 0 460256.03 243188.83 77560 -1 1129
1131 0 460208.78 243211.61 77680 -1 1130
1132 0 460199.7 243225.69 77760 -1 1131
1133 0 460247.5 243276.28 77840 -1 1132
1134 0 460245.7 243388.4 77960 -1 1133
1135 0 460270.06 243521.66 78120 -1 1134
1136 0 460313.8 243582.95 78200 -1 1135
1137 0 460354.94 243659.5 78320 -1 1136
1138 0 460376.53 243662.9 78440 -1 1137
1139 0 460213.56 243715.4 78440 -1 1138
1140 0 460100.28 243713.28 78480 -1 1139
1141 0 460028.25 243748.33 78560 -1 1140
1142 0 459997.12 243813.88 78640 -1 1141
1143 0 459924.9 243835.61 78720 -1 1142
1144 0 459889.28 243861.06 78760 -1 1143
1145 0 459881.75 243885.7 78800 -1 1144
1146 0 460448.66 243710.05 78480 -1 1138
1147 0 460485.84 243772.9 78520 -1 1146
1148 0 460463.7 243901.42 78600 -1 1147
1149 0 460503.56 243938.12 78720 -1 1148
1150 0 460485.38 244000.42 78800 -1 1149
1151 0 460475.2 244025.9 78880 -1 1150
1152 0 460408.44 244078.73 79000 -1 1151
1153 0 460350.8 244109.14 79000 -1 1152
1154 0 460318.2 244171.47 79120 -1 1153
1155 0 460256.25 244222.66 79240 -1 1154
1156 0 460186.38 244222.47 79320 -1 1155
1157 0 460176.5 244321.12 79480 -1 1156
1158 0 460255.3 244396.1 79640 -1 1157
1159 0 460339.97 244441.67 79760 -1 1158
1160 0 460280.03 244501.6 79800 -1 1159
1161 0 460268.78 244562.75 79840 -1 1160
1162 0 460247.12 244613.52 79960 -1 1161
1163 0 460227.5 244662.16 80040 -1 1162
1164 0 460222.66 244683.3 80080 -1 1163
1165 0 460148.7 244675.4 80160 -1 1164
1166 0 460091.88 244681.34 80240 -1 1165
1167 0 460088.6 244660.72 80360 -1 1166
1168 0 460081.5 244739.25 80440 -1 1167
1169 0 460045.25 244759.08 80520 -1 1168
1170 0 459975.72 244722.88 80640 -1 1169
1171 0 459949.75 244709.38 80680 -1 1170
1172 0 460021.12 244300.66 79480 -1 1157
1173 0 459948.25 244317.45 79520 -1 1172
1174 0 459898.66 244354.33 79600 -1 1173
1175 0 459873.6 244372.62 79640 -1 1174
1176 0 459813.53 244368.77 79680 -1 1175
1177 0 459785.38 244391.28 79720 -1 1176
1178 0 459677.8 241351.78 77960 124 344
1179 0 459678.5 241332.5 77880 126 1178
1180 0 459679.1 241312.73 77800 128 1179
1181 0 459717.88 241253.56 77720 -1 1180
1182 0 459878.84 241255.2 77640 -1 1181
1183 0 459994.97 241204.8 77560 -1 1182
1184 0 460006.72 241167.05 77480 -1 1183
1185 0 459999.2 241166.6 77440 -1 1184
1186 0 460005.56 241185.6 77400 -1 1185
1187 0 460862.6 240630.6 78360 390 339
1188 0 460805.5 240672.5 78440 390 1187
1189 0 460748.12 240714.48 78520 390 1188
1190 0 460706.7 240751.27 78680 318 1189
1191 0 460491.75 240935.97 78920 275 1190
1192 0 460248.66 241089.92 79080 324 1191
1193 0 460147.22 241225.14 79280 196 1192
1194 0 460219.97 241246.77 79320 196 1193
1195 0 460221.12 241752.61 79320 189 1194
1196 0 460335.8 241823.19 79280 189 1195
1197 0 460878.12 241934.94 79160 189 1196
1198 0 460969.6 241930.31 79080 -1 1197
1199 0 461185.56 241859.22 78880 -1 1198
1200 0 461335.03 241927.11 78800 -1 1199
1201 0 461427.16 241889.67 78720 -1 1200
1202 0 461561.9 241880.97 78560 -1 1201
1203 0 461544 241842.94 78440 -1 1202
1204 0 461598.06 241664.66 78320 -1 1203
1205 0 461523.1 241706.66 78160 -1 1204
1206 0 461517.47 241704.17 78080 -1 1205
1207 0 461671.62 241626.19 78000 -1 1206
1208 0 461921.75 241365.28 77880 -1 1207
1209 0 461914.28 241374.31 77760 -1 1208
1210 0 461780.28 241398.12 77680 -1 1209
1211 0 461779.1 241402.47 77640 -1 1210
1212 0 461776.25 241407.2 77600 -1 1211
1213 0 460169.66 241295.48 79360 196 1194
1214 0 460106.78 241397.1 79560 189 1213
1215 0 459970.72 241431.73 79600 189 1214
1216 0 459900.6 241493.6 79680 189 1215
1217 0 459795.47 241585.72 79800 273 1216
1218 0 458898.84 241590.64 79960 32 1217
1219 0 458755.2 241631.48 80080 32 1218
1220 0 458619.66 241593 80160 206 1219
1221 0 458552.12 241574.06 80200 293 1220
1222 0 458412.66 241553.33 80240 278 1221
1223 0 458134.25 241511.75 80320 248 1222
1224 0 457994.66 241491.39 80360 234 1223
1225 0 457290.84 241428.9 80480 281 1224
1226 0 456725.62 241344.47 80560 197 1225
1227 0 455942.97 241156.94 80720 353 1226
1228 0 455448.53 241103.16 80760 370 1227
1229 0 455300.2 241106.39 80800 346 1228
1230 0 455292.62 241111.05 80840 346 1229
1231 0 455116.53 241136.64 80880 346 1230
1232 0 454872.44 241095.66 80920 352 1231
1233 0 454764 241125.75 80960 322 1232
1234 0 454440.28 241215.14 81080 178 1233
1235 0 453782.2 241272.5 81240 200 1234
1236 0 453311.5 242411.25 81240 -1 1235
1237 0 453131.5 242555.25 81280 -1 1236
1238 0 453065.72 242668 81320 -1 1237
1239 0 453063.6 242759.22 81320 -1 1238
1240 0 452928.75 242793.72 81440 -1 1239
1241 0 452871.38 242797.5 81480 -1 1240
1242 0 453116.5 242779.14 81280 -1 1239
1243 0 453157.75 242768.62 81240 -1 1242
1244 0 453197.03 242798.9 81160 -1 1243
1245 0 453332.28 242826.8 81040 -1 1244
1246 0 453452.7 242888.03 80960 -1 1245
1247 0 453502.8 242911.67 80880 -1 1246
1248 0 453850.8 242908.4 80880 -1 1247
1249 0 453965.72 242895.22 80800 -1 1248
1250 0 454053.94 242893.4 80720 -1 1249
1251 0 454094.9 242912.66 80600 -1 1250
1252 0 454123.8 242922.62 80560 -1 1251
1253 0 452990.1 241601.36 81440 264 1235
1254 0 453342.03 241292.73 81640 286 1253
1255 0 453018.2 242097.08 81800 124 1254
1256 0 451980.44 241767.5 81800 -1 1255
1257 0 452991.38 242149.33 81960 124 1255
1258 0 452893.9 242086.08 82160 64 1257
1259 0 452878.88 242087.38 82240 64 1258
1260 0 452878.8 242151.5 82360 32 1259
1261 0 452812.7 242246.05 82440 32 1260
1262 0 452562.53 242087.11 82600 71 1261
1263 0 452413.56 241998.38 82720 45 1262
1264 0 452379.28 241969.36 82800 -1 1263
1265 0 452381.56 241938.97 82840 -1 1264
1266 0 452097.44 241660.31 82840 -1 1265
1267 0 452000.3 241621.48 82880 -1 1266
1268 0 451925.2 241585.53 82920 -1 1267
1269 0 451776.75 241591.06 83000 -1 1268
1270 0 451465.22 241627.88 83120 -1 1269
1271 0 451144.47 241641.2 83240 -1 1270
1272 0 450801.12 241641.53 83280 -1 1271
1273 0 450717.88 241714 83360 -1 1272
1274 0 450619 241660.88 83400 -1 1273
1275 0 450239.62 241559.83 83440 -1 1274
1276 0 450200.56 241557.22 83480 -1 1275
1277 0 450089.1 241514.97 83520 -1 1276
1278 0 450070 241511.66 83560 -1 1277
1279 0 452137.4 241554.5 82840 -1 1266
1280 0 452288.75 241424.53 82840 -1 1279
1281 0 452404.75 241341.17 82880 -1 1280
1282 0 454668.7 240532.86 81840 96 1254
1283 0 454698.34 240456.36 82000 96 1282
1284 0 454863.5 240312.9 82080 81 1283
1285 0 454862.94 240271.27 82120 81 1284
1286 0 454784.88 240227.4 82200 81 1285
1287 0 454711.53 240237.64 82280 71 1286
1288 0 454569.53 240289.92 82400 51 1287
1289 0 454618.22 240221.6 82440 51 1288
1290 0 454587.56 240208.28 82560 45 1289
1291 0 454519.9 240194.8 82680 32 1290
1292 0 454483.72 239990.52 82760 32 1291
1293 0 454396.62 239818.58 82840 71 1292
1294 0 454305.5 240308.34 82920 86 1293
1295 0 453934.75 240574.44 83000 40 1294
1296 0 453616.75 240937.88 82880 64 1295
1297 0 453616.2 241374.05 82680 40 1296
1298 0 453658.84 241800.06 82720 40 1297
1299 0 453902.5 240470.17 83160 40 1295
1300 0 453945.7 240439.22 83280 40 1299
1301 0 454011.1 240274.31 83440 40 1300
1302 0 454426.56 239654.02 82920 71 1293
1303 0 454588 239596 82960 32 1302
1304 0 454273.56 239667.44 83200 -1 1303
1305 0 454909.7 239479.75 83040 45 1303
1306 0 455372.7 239238.23 83080 75 1305
1307 0 455629.75 239094.55 83200 32 1306
1308 0 455783.56 239361.69 83280 32 1307
1309 0 456048.66 238696.2 83160 45 1307
1310 0 456277.8 238495.67 83120 40 1309
1311 0 456545.75 238343.69 83040 60 1310
1312 0 455353.88 240018.92 82040 102 1284
1313 0 455531.5 239993 82000 100 1312
1314 0 455028.03 240081.39 81960 -1 1313
1315 0 454900.75 239862.19 81920 -1 1314
1316 0 455709.12 239966.83 81960 98 1313
1317 0 456034.5 239705.28 82080 75 1316
1318 0 456520.16 239538.84 82000 45 1317
1319 0 456749.62 239468.95 81960 81 1318
1320 0 456870.4 239391.23 81880 81 1319
1321 0 456995.34 239401.78 81760 60 1320
1322 0 457067.78 239448.14 81720 -1 1321
1323 0 457022.25 239291.77 81760 -1 1321
1324 0 457101 239160.66 81760 -1 1323
1325 0 457231.4 239125 81760 -1 1324
1326 0 457355.12 239118.48 81760 -1 1325
1327 0 457460.3 239051.31 81760 -1 1326
1328 0 457529.94 238997.9 81720 -1 1327
1329 0 457508.06 238976.81 81640 -1 1328
1330 0 456201.7 239582.73 82120 128 1317
1331 0 456329.1 239576.88 82160 -1 1330
1332 0 456227.7 239520.9 82240 -1 1331
1333 0 456148.53 239438.8 82240 -1 1332
1334 0 456110.06 239412.34 82280 -1 1333
1335 0 456396.06 239573.31 82240 -1 1332
1336 0 456453.5 239573.22 82320 -1 1335
1337 0 456624.16 239586.39 82400 -1 1336
1338 0 456726.88 239709.5 82480 -1 1337
1339 0 456745.97 239812.47 82520 -1 1338
1340 0 456681.44 240007.34 82520 -1 1339
1341 0 456698.12 240018.81 82560 -1 1340
1342 0 456650.75 240139.25 82560 -1 1341
1343 0 456549.47 240264 82520 -1 1342
1344 0 456494.2 240324.5 82440 -1 1343
1345 0 456508.97 240322.16 82400 -1 1344
1346 0 456939.8 239587.61 82520 -1 1339
1347 0 457011.75 239594.69 82600 -1 1346
1348 0 457281.28 239531.44 82640 -1 1347
1349 0 457339.9 239499.88 82720 -1 1348
1350 0 457379.56 239452.72 82760 -1 1349
1351 0 450396.62 242033.66 81440 361 1253
1352 0 449915.5 242364.66 81440 318 1351
1353 0 449097.22 242555.28 81440 186 1352
1354 0 449224.8 241482.75 81480 90 1353
1355 0 448732.53 241142.16 81400 90 1354
1356 0 448616.72 241058.72 81320 90 1355
1357 0 449017.84 240933.17 81280 90 1356
1358 0 448959.53 240946.53 81240 90 1357
1359 0 449152.88 240750.25 81200 90 1358
1360 0 449075.38 240747.14 81120 -1 1359
1361 0 449067.47 240747.67 81040 -1 1360
1362 0 449003.7 240749.44 80920 -1 1361
1363 0 448949.2 240825.53 80840 -1 1362
1364 0 448899.84 240843.45 80720 -1 1363
1365 0 448904.38 240750.12 80600 -1 1364
1366 0 448874.12 240687.77 80480 -1 1365
1367 0 448779.94 240591.8 80400 -1 1366
1368 0 448737.56 240601.9 80320 -1 1367
1369 0 448601.2 240640.56 80200 -1 1368
1370 0 448639.25 240647.75 80160 -1 1369
1371 0 448631.34 240656.44 80120 -1 1370
1372 0 448919.25 240539.4 80320 -1 1368
1373 0 449045.03 240440.06 80200 -1 1372
1374 0 449122.3 240347.44 80160 -1 1373
1375 0 449170.8 240290.22 80160 -1 1374
1376 0 449199.47 240132.16 80240 -1 1375
1377 0 449337 240010.72 80280 -1 1376
1378 0 449542.2 239979.84 80320 -1 1377
1379 0 449588.44 239910.14 80360 -1 1378
1380 0 449616.62 239886.08 80440 -1 1379
1381 0 449596.34 239892.67 80520 -1 1380
1382 0 449585.56 239895.62 80560 -1 1381
1383 0 448636.84 240507.06 80400 -1 1367
1384 0 448629.72 240501.8 80440 -1 1383
1385 0 448500.44 240464.33 80480 -1 1384
1386 0 448391.5 240366.38 80480 -1 1385
1387 0 448304.5 240305.25 80520 -1 1386
1388 0 448239.62 240337.52 80560 -1 1387
1389 0 448099.44 240340.81 80560 -1 1388
1390 0 447997.56 240327.28 80440 -1 1389
1391 0 447980.22 240344.94 80400 -1 1390
1392 0 447998.62 240330.62 80360 -1 1391
1393 0 448806.94 241071.9 81200 90 1358
1394 0 448741.1 241104.1 81080 90 1393
1395 0 448588.56 241194.39 80960 120 1394
1396 0 448495.56 241381.5 80840 128 1395
1397 0 448499.94 241392.42 80720 128 1396
1398 0 448509 241327.88 80560 108 1397
1399 0 448485.94 241374.62 80520 108 1398
1400 0 448263.2 241590.36 80400 148 1399
1401 0 448185.25 241686.84 80280 148 1400
1402 0 448087.25 241792.77 80160 128 1401
1403 0 448068.6 241777.38 80000 128 1402
1404 0 448081.38 241686.06 79840 98 1403
1405 0 448125.9 241617.6 79680 75 1404
1406 0 448201 241567.36 79520 75 1405
1407 0 448218.34 241638.22 79360 81 1406
1408 0 448224.9 241633.75 79200 81 1407
1409 0 448064.62 241600.8 79040 75 1408
1410 0 447814.06 241523.1 78960 163 1409
1411 0 447728.9 241468.72 78840 163 1410
1412 0 447738.53 241406.95 78680 163 1411
1413 0 447792 241346.34 78600 163 1412
1414 0 447993.72 241202.48 78520 122 1413
1415 0 447776.3 241429.83 78400 163 1414
1416 0 447812.44 241587.31 78200 163 1415
1417 0 447468.34 241756.31 78080 163 1416
1418 0 446866.72 242103.28 77960 -1 1417
1419 0 448684.12 240651.61 78400 81 1414
1420 0 449151.94 240296.53 78360 40 1419
1421 0 449506.7 240313.69 78320 86 1420
1422 0 449812.9 240108.28 78200 80 1421
1423 0 449970.94 240077.16 78120 80 1422
1424 0 450199.22 240047.56 77960 64 1423
1425 0 450536.62 240012.75 77920 71 1424
1426 0 450639.84 240042.84 77800 71 1425
1427 0 450666.44 239985.89 77680 71 1426
1428 0 450715.6 239998.4 77560 90 1427
1429 0 450777.94 240006.02 77400 90 1428
1430 0 450826.4 240311.36 77320 134 1429
1431 0 450956.12 240086.69 77160 101 1430
1432 0 450972.8 239980.81 77000 101 1431
1433 0 451031.94 239997.45 76800 90 1432
1434 0 451085.2 239959.64 76640 90 1433
1435 0 451131.9 239932.66 76480 81 1434
1436 0 451121.94 239962.61 76280 64 1435
1437 0 451132.12 239963.05 76120 64 1436
1438 0 451132.5 239920 76080 96 1437
1439 0 450377.5 240318 76080 -1 1438
1440 0 450225.5 240288 75960 -1 1439
1441 0 451132.88 239876.83 76040 128 1438
1442 0 451125.97 239712 75880 137 1441
1443 0 451184.28 239664.98 75720 137 1442
1444 0 451193.75 239620.34 75600 137 1443
1445 0 451248 239525.94 75440 107 1444
1446 0 451281.75 239445.28 75280 107 1445
1447 0 451347.44 239349.97 75120 75 1446
1448 0 451428.12 239283.36 74960 75 1447
1449 0 451562.2 239237.22 74880 75 1448
1450 0 451732.06 239235.84 74760 64 1449
1451 0 451847.8 239232.14 74640 64 1450
1452 0 452045.47 239223.69 74520 51 1451
1453 0 452089.25 239205.81 74400 81 1452
1454 0 452183.75 239217.5 74240 81 1453
1455 0 452558.25 239230.4 74080 96 1454
1456 0 452761.4 239219.22 73960 131 1455
1457 0 453026.75 239182.73 73840 115 1456
1458 0 453277.3 239101.22 73680 81 1457
1459 0 453957.7 238966.8 73640 150 1458
1460 0 454919.16 238799.86 73680 60 1459
1461 0 454108.6 238934.4 73480 150 1459
1462 0 454018.22 238949.81 73360 150 1461
1463 0 454050.6 238606.3 73120 124 1462
1464 0 454190.28 238438.3 72960 124 1463
1465 0 454260.25 238354.25 72920 124 1464
1466 0 454887.62 237928.81 72960 175 1465
1467 0 454908.44 237828.14 73080 163 1466
1468 0 454470.94 238103.44 72800 136 1465
1469 0 453425.66 238398.33 72880 136 1468
1470 0 452902.8 238546.44 72920 136 1469
1471 0 452802 238558.5 73000 124 1470
1472 0 452700.75 238570.84 73080 124 1471
1473 0 454822.34 238007 72720 175 1468
1474 0 455107.3 237843.08 72680 154 1473
1475 0 455561.7 237113.38 72640 60 1474
1476 0 455921.06 236890.2 72680 175 1475
1477 0 455889.56 236655.53 72800 175 1476
1478 0 455863.44 236412.94 72920 175 1477
1479 0 456134.44 236882.31 72440 175 1475
1480 0 456509.84 236804.05 72360 120 1479
1481 0 456953.94 236669.4 72320 80 1480
1482 0 457256.78 236361.16 72200 32 1481
1483 0 457546.12 236228.36 72040 71 1482
1484 0 457844.8 236023.75 72000 71 1483
1485 0 457889.72 235877.47 71960 45 1484
1486 0 457890.03 235635.48 71920 45 1485
1487 0 457978.5 235412.6 72080 32 1486
1488 0 458214.94 234870.03 72080 75 1487
1489 0 458317.56 234579.97 72200 136 1488
1490 0 458682.44 234253.8 72280 122 1489
1491 0 458902.5 233943.5 72160 64 1490
1492 0 458975.56 233839.52 72120 64 1491
1493 0 459024.5 233680.88 72000 137 1492
1494 0 459099.12 233456.47 71840 163 1493
1495 0 459504.53 233180.33 71720 160 1494
1496 0 458986.44 233365.28 71560 168 1495
1497 0 459393.22 233193.77 71440 160 1496
1498 0 459670.34 233055.27 71240 120 1497
1499 0 459946.56 232952.8 71080 45 1498
1500 0 458576.22 233179.97 71520 75 1496
1501 0 458405.3 232810.3 71400 64 1500
1502 0 458152.75 232476.97 71280 71 1501
1503 0 458718 234217.25 72320 122 1490
1504 0 458826.2 234107.42 72440 120 1503
1505 0 458850.25 234121.64 72600 75 1504
1506 0 458853.3 233988.25 72880 32 1505
1507 0 458730.3 233875.02 73080 60 1506
1508 0 457941.4 234727.12 72240 148 1489
1509 0 457549.3 234965.86 72280 75 1508
1510 0 457714 235027.69 71840 75 1488
1511 0 457797.75 235720.38 71760 45 1486
1512 0 455173.7 237910.88 72640 120 1474
1513 0 454939.88 238239.11 72240 175 1512
1514 0 454144.44 238492.98 72680 86 1473
1515 0 454209.44 238517.9 72480 32 1514
1516 0 453899.6 237883.55 72680 71 1473
1517 0 453796.6 237872.67 72600 71 1516
1518 0 450794.4 240537.52 77440 134 1430
1519 0 450680.75 240180.5 78120 64 1425
1520 0 450773.5 240199.98 78200 64 1519
1521 0 449351.75 240750.3 81280 90 1357
1522 0 449594.9 240662.38 81280 -1 1521
1523 0 449738.8 240641.25 81280 -1 1522
1524 0 449976.44 240663.31 81360 -1 1523
1525 0 450238.75 240513.61 81360 -1 1524
1526 0 450439.78 240463.81 81520 -1 1525
1527 0 450369.2 240568.44 81160 -1 1525
1528 0 450510.75 240663.16 81080 -1 1527
1529 0 450772.84 240710.25 80960 -1 1528
1530 0 450935 240709 80920 -1 1529
1531 0 451097.2 240708.44 80880 -1 1530
1532 0 451176 240810.88 80920 -1 1531
1533 0 451207.9 240822 81000 -1 1532
1534 0 449266.44 240837.27 81400 -1 1521
1535 0 448853.8 242685.14 81440 163 1353
1536 0 447910.62 242914.34 81440 163 1535
1537 0 447813.44 242780.11 81600 163 1536
1538 0 447258.6 242492.88 82000 194 1537
1539 0 446711.44 242110.38 82200 160 1538
1540 0 447606.25 242548.53 82280 229 1539
1541 0 447535.56 243305.28 82320 45 1540
1542 0 447568.78 243376.05 82480 32 1541
1543 0 447707.56 243302.38 82600 32 1542
1544 0 447769.3 243279.94 82760 32 1543
1545 0 448129.25 243551.5 82720 -1 1544
1546 0 448405.25 243703.5 82640 -1 1545
1547 0 447939 243451 82800 -1 1544
1548 0 448105 243451 82840 -1 1547
1549 0 448060 242320.1 82440 229 1540
1550 0 448118.84 242313.42 82480 204 1549
1551 0 448472.47 242273.77 82720 60 1550
1552 0 448535.2 242103.08 82760 60 1551
1553 0 448573.62 241975.23 82800 60 1552
1554 0 448596.03 242051.17 82880 60 1553
1555 0 448612.62 242060.55 83040 60 1554
1556 0 448646.5 242004.5 83080 60 1555
1557 0 448679.75 241947.72 83120 60 1556
1558 0 448776 241888.75 83240 71 1557
1559 0 448857.3 241802.31 83320 71 1558
1560 0 448879.38 241740.25 83440 71 1559
1561 0 448888.12 241635.48 83560 71 1560
1562 0 448983.25 241546.73 83640 71 1561
1563 0 449055 241453.5 83680 80 1562
1564 0 449500.4 241486.92 83600 32 1563
1565 0 449126.8 241359.95 83720 80 1563
1566 0 449056.56 241075.5 83760 80 1565
1567 0 448934.94 240777.84 83720 80 1566
1568 0 449092.8 241075.77 83800 80 1566
1569 0 449021.3 240859.8 83840 80 1568
1570 0 449010.2 240781.9 83920 80 1569
1571 0 448357.12 241824.42 82800 60 1553
1572 0 448299.84 241792.03 82840 -1 1571
1573 0 448271.2 241858.39 82920 -1 1572
1574 0 445855.5 241904.75 82000 64 1539
1575 0 445503.38 241892.2 81880 45 1574
1576 0 445395.7 241960.44 81720 108 1575
1577 0 444854.25 242086.5 82160 55 1576
1578 0 444805 242097.5 82200 50 1577
1579 0 444755.6 242109.2 82240 45 1578
1580 0 445188.4 241964.28 82240 -1 1579
1581 0 445102.12 241938.83 82400 -1 1580
1582 0 445079.8 241993.4 82480 -1 1581
1583 0 445009.06 242021.52 82560 -1 1582
1584 0 444967.12 242085.64 82640 -1 1583
1585 0 444903.4 242077.25 82760 -1 1584
1586 0 444608 242144 82360 32 1579
1587 0 444384 242208 82520 71 1586
1588 0 444160 242304 82640 75 1587
1589 0 443936 242464 82680 75 1588
1590 0 444243.6 242289.34 82720 -1 1589
1591 0 444254.9 242283.69 82760 -1 1590
1592 0 443680 242528 82680 60 1589
1593 0 443424 242560 82720 98 1592
1594 0 443232 242688 82880 107 1593
1595 0 443008 242784 83000 71 1594
1596 0 442752 242816 83000 64 1595
1597 0 442528 242976 83000 60 1596
1598 0 442336 243168 83080 45 1597
1599 0 442240 243424 83120 40 1598
1600 0 442240 243680 83080 32 1599
1601 0 442208 243936 83000 80 1600
1602 0 442048 244160 82960 108 1601
1603 0 442766.34 244036.39 82960 -1 1602
1604 0 443044.94 243851.14 82880 -1 1603
1605 0 441824 244288 82880 186 1602
1606 0 441568 244416 82880 139 1605
1607 0 441344 244544 82960 143 1606
1608 0 441120 244704 83000 32 1607
1609 0 441024 244800 83000 32 1608
1610 0 440754.6 244694.64 82920 -1 1609
1611 0 444765.62 242440.58 82160 -1 1577
1612 0 444766.66 242441 82080 -1 1611
1613 0 444767.03 242440.58 82040 -1 1612
1614 0 444740.06 242483.94 81920 -1 1613
1615 0 444770.3 242596.78 81760 -1 1614
1616 0 444826.25 242676.36 81600 -1 1615
1617 0 444815.12 242721.34 81560 -1 1616
1618 0 444791.56 242736.28 81520 -1 1617
1619 0 445307.12 241976.3 81560 186 1576
1620 0 445154.25 241927.22 81400 107 1619
1621 0 445005.56 241941.9 81240 107 1620
1622 0 444848.78 241999.9 81080 124 1621
1623 0 444559.25 242014.1 80920 172 1622
1624 0 444115.06 242061.38 80800 154 1623
1625 0 443899.56 242139.17 80640 164 1624
1626 0 443568.94 242175.98 80520 128 1625
1627 0 442929.7 242268.83 80400 136 1626
1628 0 441736 242306.77 80480 115 1627
1629 0 440515.3 242189.5 80560 189 1628
1630 0 439912.1 242254.58 80360 183 1629
1631 0 440003.97 242198.22 80200 107 1630
1632 0 439663.97 242135.05 80040 141 1631
1633 0 439689.44 242012.25 79880 141 1632
1634 0 439433.25 241959.89 79760 107 1633
1635 0 439380 241933.28 79640 160 1634
1636 0 439157.47 241926.4 79520 122 1635
1637 0 439057.5 241941.53 79360 122 1636
1638 0 438928.66 241923.33 79280 132 1637
1639 0 438864.12 241913.67 79240 137 1638
1640 0 438424.16 241856.73 79120 96 1639
1641 0 438240 241874.78 78960 75 1640
1642 0 438134.72 241862.48 78800 124 1641
1643 0 437476.44 242043.3 78680 40 1642
1644 0 437384.25 242089.53 78560 40 1643
1645 0 437507 242057 78440 40 1644
1646 0 437548.12 242046 78400 40 1645
1647 0 437553.88 242029.14 78240 91 1646
1648 0 437325.28 241962 78120 71 1647
1649 0 437283.5 241968.5 78080 71 1648
1650 0 437241.56 241974.64 78040 135 1649
1651 0 437197.75 241946.5 77920 135 1650
1652 0 437183.16 241937.06 77880 135 1651
1653 0 437055.75 241972.36 77800 101 1652
1654 0 436953.38 241966.7 77680 101 1653
1655 0 436840.16 241895.02 77520 86 1654
1656 0 436782.75 241845.98 77480 86 1655
1657 0 436072.38 241714.28 77440 71 1656
1658 0 436398.12 241824.97 77320 122 1657
1659 0 436408.1 241867.27 77120 122 1658
1660 0 436403.66 241850.27 76960 96 1659
1661 0 436455.88 241790.44 76760 96 1660
1662 0 436431.47 241762.38 76640 96 1661
1663 0 436655.06 241757.17 76600 96 1662
1664 0 436187.9 241652.33 76480 96 1663
1665 0 435980.56 241558.33 76280 96 1664
1666 0 435904.03 241521.8 76120 131 1665
1667 0 435765.7 241523.52 75960 101 1666
1668 0 435654.5 241492.77 75800 101 1667
1669 0 435481.3 241404.16 75600 107 1668
1670 0 435451.94 241299.11 75480 141 1669
1671 0 435315.62 241270.8 75360 141 1670
1672 0 435306.75 241243.06 75200 176 1671
1673 0 435246.88 241216.8 75040 176 1672
1674 0 435170.34 241202.38 74840 150 1673
1675 0 435128 241210.25 74720 102 1674
1676 0 435113.8 241213.31 74680 102 1675
1677 0 434968.34 241170.56 74560 75 1676
1678 0 434927.3 241084.19 74400 75 1677
1679 0 434860.6 241033.95 74200 131 1678
1680 0 434738.06 241040.48 74000 64 1679
1681 0 434640.47 241010.4 73840 96 1680
1682 0 434531.56 241010.98 73680 96 1681
1683 0 434580.12 240939.92 73480 96 1682
1684 0 434620.62 240853.84 73280 139 1683
1685 0 434696.3 240828.4 73120 128 1684
1686 0 434759.8 240774.88 72920 128 1685
1687 0 434860.2 240783.9 72880 104 1686
1688 0 434748.47 240787.75 72760 168 1687
1689 0 434778.38 240935.1 72640 168 1688
1690 0 434732.5 240969 72480 51 1689
1691 0 434949.6 241014.7 72440 51 1690
1692 0 434477.56 241043.62 72320 32 1691
1693 0 434421.25 241026.84 72200 32 1692
1694 0 434390.88 240998.16 72040 96 1693
1695 0 434260.5 240992.44 71880 115 1694
1696 0 434147.44 241107.31 71680 98 1695
1697 0 433938.4 241054.58 71640 90 1696
1698 0 433426.47 241162.08 71840 96 1697
1699 0 433979.38 241107.62 71440 98 1697
1700 0 434212.56 241094.94 71280 98 1699
1701 0 434294.4 241071.8 71080 131 1700
1702 0 434274.97 241113.39 70880 175 1701
1703 0 434063 241191.1 70800 194 1702
1704 0 434055.34 241133.66 70760 194 1703
1705 0 433970.2 240952.7 70600 178 1704
1706 0 433767.2 240860.7 70440 139 1705
1707 0 433482.62 240594.16 70280 153 1706
1708 0 433887.8 240636 70080 136 1707
1709 0 433934.4 240589.9 70000 120 1708
1710 0 434074.7 240584.84 69800 120 1709
1711 0 434094.38 240556 69600 51 1710
1712 0 434159.88 240581.66 69440 51 1711
1713 0 434320.97 240608.27 69240 51 1712
1714 0 434497.2 240728.58 69120 51 1713
1715 0 434506.34 240763.64 69080 51 1714
1716 0 434536 240909 69000 60 1715
1717 0 434549.34 240969.17 68960 60 1716
1718 0 434495.1 241470.28 69000 128 1717
1719 0 434669.84 241348.72 68880 112 1718
1720 0 434902.84 241186.72 68720 91 1719
1721 0 435222.5 241034.9 68560 102 1720
1722 0 435599.38 241030.42 68400 64 1721
1723 0 436270.7 241043.1 68320 178 1722
1724 0 436723.97 241454.84 68520 122 1723
1725 0 435984.16 241077.92 68160 197 1723
1726 0 435858.44 241105.44 68000 160 1725
1727 0 435774.44 241093.16 67840 64 1726
1728 0 435721.2 241093.02 67680 64 1727
1729 0 435866.8 241184.47 67520 80 1728
1730 0 436056.38 241198.47 67360 51 1729
1731 0 435835.2 240833.61 67240 80 1730
1732 0 435835.7 240751.67 67120 101 1731
1733 0 435765.5 240679 67040 101 1732
1734 0 435223.75 240456.08 67040 40 1733
1735 0 435694.88 240606.03 66960 81 1733
1736 0 435986.12 241002.7 66840 32 1735
1737 0 436172.44 241148.33 66800 91 1736
1738 0 436233 241131.25 66680 91 1737
1739 0 436500.62 241145.27 66560 60 1738
1740 0 436152.38 240959.05 66520 91 1739
1741 0 436178.8 241016.47 66480 91 1740
1742 0 435820.8 240768.02 66440 98 1741
1743 0 435737.56 240615.45 66320 98 1742
1744 0 435916.7 240666 66160 98 1743
1745 0 436042.22 240672.78 66040 98 1744
1746 0 436135.7 240673.73 65880 98 1745
1747 0 436286.94 240687.2 65760 98 1746
1748 0 436143.3 241499.6 67360 51 1730
1749 0 436115.62 241527.52 67200 32 1748
1750 0 436072 241559 67160 -1 1749
1751 0 434585.62 241767.08 69080 107 1718
1752 0 434607.88 241928.38 69200 143 1751
1753 0 434625.97 242036.03 69320 148 1752
1754 0 434619.44 241994.52 69480 148 1753
1755 0 434439.25 241924.05 69520 148 1754
1756 0 434472.94 241953.89 69640 139 1755
1757 0 434486.5 242100.56 69800 139 1756
1758 0 434477.75 242115 69840 139 1757
1759 0 434088.25 242617.61 69840 178 1758
1760 0 434453.38 242157.12 69960 139 1758
1761 0 434465.4 242175.72 70000 139 1760
1762 0 434489.2 242239.12 70040 139 1761
1763 0 433972.44 241899.9 70120 141 1762
1764 0 433963.56 241865.23 70280 141 1763
1765 0 433899.75 241880.2 70320 141 1764
1766 0 433651.8 241896.3 70480 141 1765
1767 0 433363.7 241893.14 70320 137 1766
1768 0 434509.38 242424.05 70160 178 1762
1769 0 434617.75 242535.06 70280 178 1768
1770 0 434830.88 242611.4 70440 140 1769
1771 0 434917.34 242635 70480 144 1770
1772 0 435090.38 242683.11 70560 154 1771
1773 0 435595.06 242836.34 70680 96 1772
1774 0 435620 242854.33 70720 96 1773
1775 0 435806.3 243187.17 70720 -1 1774
1776 0 435751.16 243269.19 70800 -1 1775
1777 0 435670.38 242890.9 70800 96 1774
1778 0 436106.2 243106 70840 80 1777
1779 0 436653.7 243247.88 70760 80 1778
1780 0 436852.06 243164.16 70880 64 1779
1781 0 436787.06 243308.77 70720 80 1779
1782 0 436868.3 243380.42 70640 -1 1781
1783 0 436899.44 243398.8 70600 -1 1782
1784 0 433893.25 241683.53 69440 137 1753
1785 0 433631.38 241563.78 69280 64 1784
1786 0 434356.53 240444.78 68960 32 1715
1787 0 434586.2 240226.86 68840 32 1786
1788 0 434569.16 240208.27 68720 32 1787
1789 0 433600.44 241484.67 71000 178 1703
1790 0 435403.88 240908.34 72400 98 1691
1791 0 435614.75 240300.97 72880 40 1687
1792 0 435647 240482 72920 -1 1791
1793 0 436031 240564 72920 -1 1792
1794 0 436043 240532 73000 -1 1793
1795 0 435681 240270 72800 -1 1791
1796 0 437080.03 241823.78 76520 71 1663
1797 0 437246.3 241909.17 76480 71 1796
1798 0 437483.8 241889.55 76360 60 1797
1799 0 437686 241894 76280 60 1798
1800 0 437787.12 241896.02 76240 60 1799
1801 0 437993 241986 76160 80 1800
1802 0 438096.1 242031.12 76120 90 1801
1803 0 438504.12 242157.83 76080 64 1802
1804 0 438770.7 242194.86 76000 64 1803
1805 0 439194.3 242229.11 76040 32 1804
1806 0 439505.6 242216.2 76120 45 1805
1807 0 438887.56 242165.6 75960 64 1804
1808 0 438528.84 242073.1 75840 64 1807
1809 0 438552.12 242109.9 75720 64 1808
1810 0 438531.62 241964.9 75600 64 1809
1811 0 438631 242050 75560 -1 1810
1812 0 438661 242004 75520 -1 1811
1813 0 434715.34 241361.1 77480 80 1657
1814 0 434396.22 241252.84 77520 80 1813
1815 0 433886.62 240842.16 77480 86 1814
1816 0 433853.6 240700.52 77600 86 1815
1817 0 433787.3 240690.06 77800 86 1816
1818 0 433696.16 240720.52 77880 86 1817
1819 0 433462.75 240796.03 77400 91 1815
1820 0 433189.03 240713.38 77280 64 1819
1821 0 432912.2 240589.45 77160 60 1820
1822 0 432802.34 240549.78 77080 32 1821
1823 0 432691.88 240509.38 76960 32 1822
1824 0 432560.38 240464.48 76800 32 1823
1825 0 436637.4 242172.27 78600 75 1644
1826 0 436464.94 242201.77 78720 75 1825
1827 0 436274.16 242250.45 78760 -1 1826
1828 0 436016.9 242240.31 78840 -1 1827
1829 0 435706.7 242300.64 78720 -1 1828
1830 0 435890.25 242209.52 78960 -1 1828
1831 0 435686.25 242014.31 79000 -1 1830
1832 0 435755 242161.53 79120 -1 1831
1833 0 435682.16 242368.08 79240 -1 1832
1834 0 435591.3 242420.23 79320 -1 1833
1835 0 435551.12 242458.56 79480 -1 1834
1836 0 435369.75 242430.27 79640 -1 1835
1837 0 435235.9 242468.47 79800 -1 1836
1838 0 435198.3 242446.58 79840 -1 1837
1839 0 435178.94 242415.19 79920 -1 1838
1840 0 435078.84 242425.7 80040 -1 1839
1841 0 435151 242354.75 80160 -1 1840
1842 0 435314.1 242163.62 80200 -1 1841
1843 0 435395.62 242093.73 80280 -1 1842
1844 0 435379.12 242291.55 80440 -1 1843
1845 0 435385.2 242309.86 80600 -1 1844
1846 0 435621.7 241674.81 80120 -1 1842
1847 0 435072 242626 80160 -1 1841
1848 0 436736.3 242335.38 78760 75 1643
1849 0 447041.78 243295.02 81440 172 1536
1850 0 446825.66 243546.84 81280 153 1849
1851 0 446773.53 243678.17 81120 153 1850
1852 0 446783.9 243784.06 81000 64 1851
1853 0 446848.97 243897.2 80880 64 1852
1854 0 446868.75 243950.94 80680 102 1853
1855 0 446840.47 244089.53 80560 102 1854
1856 0 446885.34 244133.33 80480 115 1855
1857 0 446612.44 244360.06 80480 115 1856
1858 0 446420.1 244433.6 80440 115 1857
1859 0 446315.44 244484.52 80360 115 1858
1860 0 446094.8 244450.58 80280 -1 1859
1861 0 445896.84 244549.56 80160 -1 1860
1862 0 445840.28 244563.7 80080 -1 1861
1863 0 445865.72 244538.25 80000 -1 1862
1864 0 446236.25 244631.6 80320 115 1859
1865 0 446295.66 244710.78 80240 -1 1864
1866 0 446298.47 244722.1 80160 -1 1865
1867 0 446908.34 244154.6 80440 115 1856
1868 0 447048 244170.56 80320 115 1867
1869 0 447229.03 244210.16 80160 81 1868
1870 0 447287.34 244205.33 80120 88 1869
1871 0 447404.38 244196.02 80040 102 1870
1872 0 447690.06 244173.39 79960 186 1871
1873 0 447695.72 244173.39 79920 186 1872
1874 0 447763.6 244179.05 79760 153 1873
1875 0 447902.2 244034.8 79640 148 1874
1876 0 447913.5 243893.38 79560 148 1875
1877 0 447667.44 243675.58 79520 153 1876
1878 0 447602.38 243624.67 79440 153 1877
1879 0 447540.16 243494.56 79360 153 1878
1880 0 448117.16 244130.95 79520 128 1876
1881 0 448227.47 244212.98 79400 128 1880
1882 0 448360.4 244328.95 79280 102 1881
1883 0 448545.66 244418.05 79200 160 1882
1884 0 448559.8 244369.95 79080 160 1883
1885 0 448647.47 244316.22 78960 160 1884
1886 0 448916.2 244307.73 78880 90 1885
1887 0 449983.5 244312.5 78880 -1 1886
1888 0 450033.5 244230.5 78960 -1 1887
1889 0 449227.3 244344.5 78800 90 1886
1890 0 449145.28 244290.77 78680 40 1889
1891 0 449176.4 244290.77 78520 40 1890
1892 0 449203.75 244297 78400 86 1891
1893 0 449213.16 244299.25 78360 86 1892
1894 0 449744.9 244599.06 78800 60 1889
1895 0 449784.5 244703.72 78840 60 1894
1896 0 449790.16 244768.77 78960 60 1895
1897 0 449767.53 244890.39 79120 60 1896
1898 0 449773.2 244944.12 79200 75 1897
1899 0 449756.22 244995.05 79240 75 1898
1900 0 449858.06 245051.61 79360 75 1899
1901 0 450117.78 245286.67 79400 40 1900
1902 0 450024.38 245393.94 79360 40 1901
1903 0 450064.8 245432.67 79240 40 1902
1904 0 450597.25 245204.05 79360 71 1901
1905 0 451203.6 244874.47 79320 75 1904
1906 0 451413.25 244716.3 79200 75 1905
1907 0 451819.44 244597.3 79160 75 1906
1908 0 451844 244589 79120 75 1907
1909 0 451869 244581 79080 75 1908
1910 0 451894.16 244572.66 79040 75 1909
1911 0 451971.2 244507.45 78960 75 1910
1912 0 452135.12 244623.22 78800 75 1911
1913 0 448596.56 244748.97 79240 160 1883
1914 0 448593.75 244805.53 79320 102 1913
1915 0 447424.2 244357.23 79680 186 1874
1916 0 447212.06 244365.72 79640 102 1915
1917 0 446988.62 244388.34 79600 102 1916
1918 0 448133.5 244131.17 80080 153 1872
1919 0 444416.78 244700 81440 298 1849
1920 0 444426.5 244691.5 81360 298 1919
1921 0 444436.28 244683.17 81280 298 1920
1922 0 443901 245120.48 81120 258 1921
1923 0 443591.03 245204.72 81080 207 1922
1924 0 442898.12 245565.44 81040 241 1923
1925 0 441469.06 246309.36 80960 163 1924
1926 0 440180.38 247337.31 80960 272 1925
1927 0 440562.22 248605.02 80960 156 1926
1928 0 441233.75 248815.98 80800 140 1927
1929 0 441634.12 248865.98 80640 140 1928
1930 0 441784.6 248864.61 80560 -1 1929
1931 0 441856.56 248880.94 80440 -1 1930
1932 0 441956.28 248868.72 80280 -1 1931
1933 0 442066.72 248785.08 80120 -1 1932
1934 0 442193.34 248670.02 79960 -1 1933
1935 0 442267.25 248508.84 79840 -1 1934
1936 0 442194.16 248417.25 79800 -1 1935
1937 0 442117.94 248294.8 79680 -1 1936
1938 0 442012.3 248225.72 79600 -1 1937
1939 0 441917 248231.5 79600 -1 1938
1940 0 441839.8 248204.47 79560 -1 1939
1941 0 441712.3 248160.58 79640 -1 1940
1942 0 441502.5 248155.48 79720 -1 1941
1943 0 442359.12 248449.14 79800 -1 1936
1944 0 442441.44 248439.25 79680 -1 1943
1945 0 442399.75 248430.08 79520 -1 1944
1946 0 442508 248449.98 79400 -1 1945
1947 0 442593.56 248397.9 79320 -1 1946
1948 0 442683.06 248260.38 79200 -1 1947
1949 0 442644.94 248170.9 79120 -1 1948
1950 0 442642.38 248166.62 79080 -1 1949
1951 0 440744.3 248895.89 81000 140 1927
1952 0 440845.1 249014.67 81080 160 1951
1953 0 440830.94 249074.02 81120 160 1952
1954 0 440879.53 249143.14 81160 160 1953
1955 0 440865.4 249174.89 81200 160 1954
1956 0 440843.88 249294.77 81240 115 1955
1957 0 440825.94 249354.1 81280 115 1956
1958 0 440884.1 249445.25 81320 154 1957
1959 0 440966.22 249627.67 81400 175 1958
1960 0 441074.72 250061.92 81400 163 1959
1961 0 441054.2 250206.6 81240 163 1960
1962 0 440972.88 249711.6 81440 175 1959
1963 0 441000.75 249763.8 81560 175 1962
1964 0 441011.25 249781.77 81600 175 1963
1965 0 441106.12 249786.47 81760 163 1964
1966 0 441220.34 249929.47 81880 175 1965
1967 0 441538.47 250652.64 81880 122 1966
1968 0 441803.12 250961.45 81800 75 1967
1969 0 442064.4 251092.9 81680 32 1968
1970 0 442071.1 251106.92 81560 32 1969
1971 0 442109.38 251119.7 81400 32 1970
1972 0 442043.5 251232.5 81360 36 1971
1973 0 441977.53 251344.83 81320 40 1972
1974 0 441734.16 251804.27 81160 166 1973
1975 0 441261.6 252315.31 81200 75 1974
1976 0 441162.8 252282.81 81400 75 1975
1977 0 441130.3 252328.69 81440 75 1976
1978 0 441010.03 252277.03 81560 166 1977
1979 0 440888.62 252189.33 81680 -1 1978
1980 0 440809.94 252131.45 81800 -1 1979
1981 0 440549.5 251920.98 81880 -1 1980
1982 0 440409.5 251784 81920 -1 1981
1983 0 439884 251514 81920 -1 1982
1984 0 439888 251386 81880 -1 1983
1985 0 440269.3 251647.48 81960 -1 1982
1986 0 441666.88 252008.67 81000 120 1974
1987 0 441667.53 252065.64 80880 120 1986
1988 0 441634.34 252342.44 80720 75 1987
1989 0 441735.03 252452.5 80680 75 1988
1990 0 441680.66 252591.5 80640 86 1989
1991 0 441450.72 252957.55 80640 71 1990
1992 0 441404.12 253395.55 80600 64 1991
1993 0 441393.38 253698.16 80520 45 1992
1994 0 441429.97 254151.69 80520 137 1993
1995 0 441276.53 254418.95 80600 137 1994
1996 0 441200 254438.72 80720 137 1995
1997 0 441412.22 253838.17 80480 137 1993
1998 0 441423.5 253943.4 80400 137 1997
1999 0 441442.78 253897.52 80360 137 1998
2000 0 441438.62 253861.12 80200 137 1999
2001 0 441510.38 253883.48 80000 115 2000
2002 0 441593.8 253806.34 79840 91 2001
2003 0 441746.62 253716.34 79600 150 2002
2004 0 441880.47 253531.22 79400 91 2003
2005 0 441961.22 253417.83 79200 71 2004
2006 0 442038.22 253302.5 79000 51 2005
2007 0 442181.78 253229.23 78800 64 2006
2008 0 442239.84 253195.45 78720 64 2007
2009 0 442359.72 253126.3 78560 32 2008
2010 0 442463.75 253175.58 78400 32 2009
2011 0 441962.75 252588.72 78400 32 2010
2012 0 441548.12 252648.73 78400 64 2011
2013 0 441480.28 252540.45 78480 64 2012
2014 0 441418.5 252265.25 78600 120 2013
2015 0 441394.5 252215 78640 81 2014
2016 0 441371.06 252165.28 78680 81 2015
2017 0 441346.28 252117.28 78720 81 2016
2018 0 441194.72 252233.97 78880 81 2017
2019 0 441142.94 252133.19 78920 81 2018
2020 0 441763.94 252279.11 78320 64 2011
2021 0 441841 252161.36 78200 64 2020
2022 0 442550.56 250997.1 81320 32 1973
2023 0 442637.84 250851.38 81320 32 2022
2024 0 442650.2 250787.64 81240 32 2023
2025 0 441502.94 250739.55 81920 122 1967
2026 0 441518.97 250805 81960 122 2025
2027 0 441381.94 250675.31 82000 122 2026
2028 0 441370.8 250641.45 82040 80 2027
2029 0 441177.5 249820.5 81920 175 1966
2030 0 441134.84 249712.16 81960 32 2029
2031 0 441112.1 249694 82080 32 2030
2032 0 441054.2 249712.77 82280 32 2031
2033 0 441046.8 249729.4 82360 51 2032
2034 0 441036.12 249753.86 82480 134 2033
2035 0 440770.78 249800.67 82680 91 2034
2036 0 440535.47 249855.53 82920 64 2035
2037 0 440346.16 249881.61 82960 64 2036
2038 0 440352.75 249913.66 83000 64 2037
2039 0 440290.94 249878.6 83040 64 2038
2040 0 440808.75 249760.69 83040 64 2039
2041 0 440812.7 249412.5 83160 32 2040
2042 0 440786.75 249349.14 83280 32 2041
2043 0 440849.4 249173.02 83400 75 2042
2044 0 440660.06 249117.3 83480 75 2043
2045 0 440609.6 249108.98 83520 75 2044
2046 0 440445.12 248879.8 83680 60 2045
2047 0 440287.38 248708.05 83800 75 2046
2048 0 440178.38 248621.89 83960 45 2047
2049 0 440153.28 248609.08 84120 45 2048
2050 0 440353.66 248631 84200 57 2049
2051 0 440454.44 248642.44 84240 64 2050
2052 0 440402.6 248541.88 84560 51 2051
2053 0 440238.78 249888.42 83080 64 2039
2054 0 440103.25 249846.3 83120 64 2053
2055 0 439873.72 249821.31 83200 64 2054
2056 0 439664.84 249713.03 83240 45 2055
2057 0 439273 249591 83200 -1 2056
2058 0 439073 249451 83160 -1 2057
2059 0 438877 249141 83160 -1 2058
2060 0 439648.3 249705.48 83280 45 2056
2061 0 439926.8 247691.64 80880 178 1926
2062 0 439927.25 247700.11 80760 178 2061
2063 0 439937.8 247696.89 80600 178 2062
2064 0 439902.9 247668.67 80560 178 2063
2065 0 440503.56 247571.8 80520 275 2064
2066 0 440505 247564.25 80480 275 2065
2067 0 440705.53 247310.92 80440 209 2066
2068 0 440889.75 247019.6 80400 163 2067
2069 0 441147.34 246734.77 80360 185 2068
2070 0 441210.2 246684.14 80320 185 2069
2071 0 441217 246677.5 80280 185 2070
2072 0 441223.6 246671.33 80240 185 2071
2073 0 441555.72 246413.95 80200 108 2072
2074 0 441566 246408.88 80120 101 2073
2075 0 441644.7 246365.12 80040 101 2074
2076 0 441664.75 246261.38 79840 32 2075
2077 0 441328.62 246239.89 79720 81 2076
2078 0 441226.25 246274.78 79680 81 2077
2079 0 441112.72 246241.02 79640 108 2078
2080 0 441114.62 246294.98 79600 108 2079
2081 0 440857.84 246290.25 79560 164 2080
2082 0 440641.94 246289.05 79520 150 2081
2083 0 440628.7 246354.6 79480 150 2082
2084 0 440576.66 246365.2 79440 150 2083
2085 0 440577.47 246358.58 79400 150 2084
2086 0 440514.4 246370.6 79360 102 2085
2087 0 440467.9 246365.64 79280 102 2086
2088 0 440376.9 246418.33 79160 178 2087
2089 0 440318.5 246394.84 79000 178 2088
2090 0 440231.22 246422.67 78880 134 2089
2091 0 440163.8 246448.3 78760 134 2090
2092 0 440066.06 246504.14 78680 178 2091
2093 0 440033.9 246505.7 78560 178 2092
2094 0 439926 246538.33 78440 226 2093
2095 0 439871.06 246602.25 78320 226 2094
2096 0 439699.8 246660.7 78200 140 2095
2097 0 439444.12 246804.45 78040 176 2096
2098 0 439424.2 246773.06 77920 176 2097
2099 0 439406.6 246770.6 77800 149 2098
2100 0 439394.88 246769.45 77720 131 2099
2101 0 439362.25 246790.86 77600 131 2100
2102 0 439330.38 246779.7 77480 131 2101
2103 0 439210.66 246676.3 77280 163 2102
2104 0 439154.78 246649.12 77120 196 2103
2105 0 439093.94 246637.97 76880 160 2104
2106 0 439155.94 246574.84 76440 128 2105
2107 0 439151.5 246575.25 76280 128 2106
2108 0 438725.28 246858.56 76320 128 2107
2109 0 438484.8 246839.5 76360 128 2108
2110 0 439137.53 246576.48 75800 108 2107
2111 0 439145.38 246568.12 75720 108 2110
2112 0 439150.84 246561.47 75600 75 2111
2113 0 439134.2 246538.8 75480 75 2112
2114 0 439123.3 246524.39 75400 75 2113
2115 0 439119.47 246515.25 75360 75 2114
2116 0 439139.75 246525.1 75280 120 2115
2117 0 439201.75 246443.25 75040 140 2116
2118 0 439135.6 246478.19 74800 168 2117
2119 0 439051.3 246462.89 74600 86 2118
2120 0 439039.16 246454 74560 86 2119
2121 0 438979.72 246408.73 74360 86 2120
2122 0 439013.38 246413.9 74160 160 2121
2123 0 439062.6 246408.8 74080 155 2122
2124 0 438068 246666 74080 -1 2123
2125 0 437898 246674 74040 -1 2124
2126 0 437812 246688 74000 -1 2125
2127 0 439136.84 246401.08 73960 148 2123
2128 0 439198.7 246388.03 73920 148 2127
2129 0 439225.38 246377.88 73880 148 2128
2130 0 439701.88 246271.23 73880 60 2129
2131 0 439671.3 246200.17 73840 60 2130
2132 0 439722.5 246150.12 73720 102 2131
2133 0 439778.62 246135.16 73680 102 2132
2134 0 439885 246099.67 73600 68 2133
2135 0 439938.28 246081.66 73560 51 2134
2136 0 440093.3 245934.23 73400 51 2135
2137 0 440111.78 245924.1 73360 51 2136
2138 0 440092.44 245902.36 73320 51 2137
2139 0 440079.3 245880.05 73240 51 2138
2140 0 440158.94 245810.64 73120 71 2139
2141 0 440211.7 245731.75 73040 71 2140
2142 0 440212.06 245543.66 73040 51 2141
2143 0 440127.94 245328.22 73040 51 2142
2144 0 440446 245113 73040 -1 2143
2145 0 440818 245123 73000 -1 2144
2146 0 441064 245125 72960 -1 2145
2147 0 440124.3 245166.84 73120 51 2143
2148 0 439923.25 245063.25 73200 51 2147
2149 0 439926.22 245129.3 73320 45 2148
2150 0 439884.88 245135.48 73480 45 2149
2151 0 439830.34 245133.67 73560 45 2150
2152 0 439803.44 245133.38 73600 45 2151
2153 0 439693.5 245171.95 73760 32 2152
2154 0 440308.34 245601.64 72920 181 2141
2155 0 440400.25 245713.03 72760 181 2154
2156 0 440422.97 245825.67 72520 186 2155
2157 0 440396.84 245832.55 72320 160 2156
2158 0 440431.16 245819.38 72160 124 2157
2159 0 440393.4 245874.53 71960 124 2158
2160 0 440373.16 246002.78 71760 98 2159
2161 0 440377.84 246021.8 71560 101 2160
2162 0 440295.16 246012.58 71360 101 2161
2163 0 440328.8 246052.94 71080 122 2162
2164 0 440398.56 246084.52 70920 164 2163
2165 0 440453.72 246116.66 70760 164 2164
2166 0 440467.78 246129.86 70520 90 2165
2167 0 440505.06 246208.84 70360 122 2166
2168 0 440576.44 246301.36 70160 96 2167
2169 0 440771.53 246263.45 69920 96 2168
2170 0 440914.5 246179.7 69760 60 2169
2171 0 440981.28 246134.52 69640 60 2170
2172 0 441021.22 246035.16 69400 139 2171
2173 0 440978.47 245967.11 69200 153 2172
2174 0 440880.7 245945.83 69040 153 2173
2175 0 440874.97 245901.64 68800 163 2174
2176 0 440864.9 245917.98 68640 148 2175
2177 0 440837.8 245930.45 68440 131 2176
2178 0 440874.56 246035.64 68280 131 2177
2179 0 440989.1 246191.17 68040 32 2178
2180 0 440959.88 246170.53 67840 124 2179
2181 0 440950 246185 67760 123 2180
2182 0 440467.56 245517.92 67760 -1 2181
2183 0 440129.75 245198.61 67800 -1 2182
2184 0 440939.7 246198.78 67680 122 2181
2185 0 441093.8 246406.27 67480 102 2184
2186 0 441239.62 246436.89 67280 96 2185
2187 0 441178.6 246543.81 67080 96 2186
2188 0 441032.88 246574.58 66880 91 2187
2189 0 440988.06 246606.94 66840 98 2188
2190 0 440886.5 246694.89 66720 98 2189
2191 0 440916.53 246739.22 66640 98 2190
2192 0 440897.62 246812.72 66520 96 2191
2193 0 440873.56 246903.4 66360 96 2192
2194 0 440826.28 246944.94 66280 96 2193
2195 0 440740.4 246961.75 66160 154 2194
2196 0 440693.44 246864.9 65960 154 2195
2197 0 440689 246856.33 65880 154 2196
2198 0 440681.4 246838.69 65720 96 2197
2199 0 441062.1 246785.55 65600 120 2198
2200 0 441181.2 246754 65440 120 2199
2201 0 441211.44 246745.9 65400 120 2200
2202 0 441227.75 246759.56 65200 128 2201
2203 0 441153 246766 65080 144 2202
2204 0 441103 246770 65000 156 2203
2205 0 441077.88 246772.14 64960 156 2204
2206 0 441125.22 246844.52 64840 142 2205
2207 0 441440 247328 64040 51 2206
2208 0 441334.47 247330.62 63880 58 2207
2209 0 441280 247328 63840 60 2208
2210 0 441280 247392 63560 107 2209
2211 0 441408 247424 63320 45 2210
2212 0 441408 247424 63040 45 2211
2213 0 441408 247424 63000 32 2212
2214 0 441576.22 246497.73 65200 64 2202
2215 0 441755.8 246246.88 65200 81 2214
2216 0 442474.66 246226.17 65200 96 2215
2217 0 442690.75 246249.56 65200 81 2216
2218 0 442823 246241.5 65160 80 2217
2219 0 442955.1 246232.62 65120 80 2218
2220 0 443170.9 246154.28 65080 71 2219
2221 0 443316.3 246004.45 65040 71 2220
2222 0 443327.16 245990.17 65000 51 2221
2223 0 443522.6 245906.81 64960 51 2222
2224 0 443682.84 245909.77 64920 64 2223
2225 0 443819.1 245883.72 64880 64 2224
2226 0 443837.88 245818.38 64760 45 2225
2227 0 441083.22 246465.92 66840 91 2189
2228 0 441300.25 246604.81 66840 91 2227
2229 0 441280.34 246640.02 66760 91 2228
2230 0 441334.94 246677.56 66680 86 2229
2231 0 441510 246703.36 66520 86 2230
2232 0 441671.3 246759.88 66440 86 2231
2233 0 441874.9 246934.55 66360 90 2232
2234 0 441977.38 246990.36 66320 90 2233
2235 0 442297.47 247108.84 66200 98 2234
2236 0 442406.38 247219.31 66120 102 2235
2237 0 442458.12 247275.45 66080 102 2236
2238 0 442538.1 247426.58 65960 98 2237
2239 0 442646.62 247484.52 65880 98 2238
2240 0 442772.88 247560.83 65760 98 2239
2241 0 442997.38 247675.2 65600 60 2240
2242 0 443211.7 247769.72 65520 81 2241
2243 0 443455.8 247898.3 65440 71 2242
2244 0 443712.22 248110 65280 98 2243
2245 0 443748.44 248185.38 65120 137 2244
2246 0 443835.8 248242.92 64960 136 2245
2247 0 443859.38 248378.89 64720 40 2246
2248 0 444131.75 248281.42 64520 98 2247
2249 0 444406.72 248225.61 64320 60 2248
2250 0 444540.4 248181.08 64160 60 2249
2251 0 444586.2 248250.6 64040 153 2250
2252 0 444616.66 248296.75 63960 153 2251
2253 0 444381.66 248745.86 63840 75 2252
2254 0 444218.97 248807.5 63720 86 2253
2255 0 444130.03 248873.22 63600 86 2254
2256 0 444160.22 249032.19 63440 71 2255
2257 0 444092.6 249081.28 63320 32 2256
2258 0 444101.12 249173.67 63200 64 2257
2259 0 444123.06 249182.44 63120 32 2258
2260 0 443709.97 249675.33 63440 107 2256
2261 0 443553.25 250120.36 63400 107 2260
2262 0 443513.7 250487.3 63320 -1 2261
2263 0 443747 248677.77 63400 64 2256
2264 0 443578.88 248572.27 63160 32 2263
2265 0 440148.47 245932.64 73680 51 2133
2266 0 440210.5 245724.55 73680 51 2265
2267 0 438973.53 246533.69 73840 148 2129
2268 0 439122.44 246697.5 73720 148 2267
2269 0 438693.28 246744.38 73760 101 2267
2270 0 438053.8 246691 74160 -1 2122
2271 0 438838.75 246499.7 77280 196 2103
2272 0 439787.47 246386.36 77720 75 2100
2273 0 440437.12 247763.02 80240 120 2071
2274 0 440453.5 247788.81 80080 32 2273
2275 0 440491.8 247787.06 80000 32 2274
2276 0 440642.1 247772.72 79840 50 2275
2277 0 441280 247712 79160 128 2276
2278 0 441408 247737.6 79000 121 2277
2279 0 441159 247358.2 79000 -1 2278
2280 0 441221 247320.2 78920 -1 2279
2281 0 441440 247744 78960 120 2278
2282 0 441456 247824 78840 95 2281
2283 0 441472 247904 78720 71 2282
2284 0 441472 247958.86 78480 119 2283
2285 0 441472 247968 78440 128 2284
2286 0 441632 248000 78200 81 2285
2287 0 441680 247976 78160 79 2286
2288 0 441824 247904 78040 75 2287
2289 0 442048 247904 77880 124 2288
2290 0 442208 247904 77680 122 2289
2291 0 442432 247904 77560 172 2290
2292 0 442585.6 247955.2 77400 82 2291
2293 0 442863.4 248397.8 77400 -1 2292
2294 0 442911 248428.67 77480 -1 2293
2295 0 442935.4 248443.8 77520 -1 2294
2296 0 442973.4 248377.8 77640 -1 2295
2297 0 442624 247968 77360 60 2292
2298 0 442752 248064 77160 120 2297
2299 0 442912 248064 76960 64 2298
2300 0 443008 248044.8 76840 61 2299
2301 0 443072 248032 76760 60 2300
2302 0 443232 248000 76560 60 2301
2303 0 443424 247968 76360 64 2302
2304 0 443584 247968 76160 60 2303
2305 0 443744 248000 75960 45 2304
2306 0 443776 247936 75720 51 2305
2307 0 443744 247872 75600 51 2306
2308 0 441216 247904 78440 96 2285
2309 0 440960 247808 78480 75 2308
2310 0 440704 247808 78560 51 2309
2311 0 440512 247680 78680 90 2310
2312 0 440256 247616 78720 64 2311
2313 0 440032 247520 78800 51 2312
2314 0 439808 247456 78920 60 2313
2315 0 439776 247456 78920 64 2314
2316 0 441742.88 247280.61 80280 80 2071
2317 0 441914.28 247333.06 80160 80 2316
2318 0 442235.12 247369.05 80040 51 2317
2319 0 442549.66 247307.67 79960 71 2318
2320 0 442706.6 247277.19 79920 71 2319
2321 0 442855.34 247556.22 80000 51 2319
2322 0 438234.06 248541.78 80560 64 2064
2323 0 438302.47 248539.45 80400 81 2322
2324 0 438341.8 248707.34 80200 120 2323
2325 0 438409.2 248771.2 80080 120 2324
2326 0 438453.84 248814.5 80000 120 2325
2327 0 438485.47 248779.31 79800 166 2326
2328 0 438463.38 248927.45 79640 150 2327
2329 0 438392.2 249077.81 79440 186 2328
2330 0 438235.84 249614.75 79280 190 2329
2331 0 438198.72 249687.11 79240 164 2330
2332 0 438104.12 250010.27 79200 137 2331
2333 0 437580.25 250815.47 79120 160 2332
2334 0 436597.56 250993.25 79280 32 2333
2335 0 436459.44 250958.4 79520 32 2334
2336 0 437612.7 250971.28 79040 160 2333
2337 0 437546.06 251091.83 78840 160 2336
2338 0 437539.6 251156.53 78680 163 2337
2339 0 437317.7 251370.98 78480 153 2338
2340 0 437296.88 251588.06 78440 217 2339
2341 0 437284.28 251796.77 78400 156 2340
2342 0 436880.66 252270.2 78280 163 2341
2343 0 436608.78 252410.61 78160 176 2342
2344 0 436366.62 252702.6 78040 122 2343
2345 0 436252.34 252943 77960 163 2344
2346 0 436194.97 253062.88 77920 148 2345
2347 0 436015.9 253510.64 77760 140 2346
2348 0 436018.25 253508.72 77600 140 2347
2349 0 435920.4 253470.6 77440 176 2348
2350 0 435895.56 253461.42 77400 185 2349
2351 0 435843.8 253520.78 77240 185 2350
2352 0 435509.34 253705.67 77160 127 2351
2353 0 435016.66 253982.84 77160 -1 2352
2354 0 434768.06 253975.27 77160 -1 2353
2355 0 435342.06 253797.55 77120 98 2352
2356 0 435311 253911.58 76880 81 2355
2357 0 435206.22 254027.53 76680 81 2356
2358 0 435149.5 254239.5 76400 189 2357
2359 0 435092.8 254450.83 76120 168 2358
2360 0 435114.22 254873.31 75800 153 2359
2361 0 435122.62 255049.97 75560 153 2360
2362 0 435129 255047.2 75480 151 2361
2363 0 435138.3 255042.94 75360 148 2362
2364 0 435419.7 255576.42 75360 124 2363
2365 0 435378.25 255751.19 75160 60 2364
2366 0 435330.1 255944.42 75120 60 2365
2367 0 435440.62 256169.78 74920 71 2366
2368 0 435441 256354.6 74760 91 2367
2369 0 435323 256874.6 74760 -1 2368
2370 0 435383 256984.6 74840 -1 2369
2371 0 435445.5 256406.12 74720 96 2368
2372 0 435339.88 256771.64 74720 81 2371
2373 0 435424.62 256556.11 74600 81 2371
2374 0 435396.44 256681.48 74520 81 2373
2375 0 435459.56 256749.9 74400 64 2374
2376 0 435474.12 256873.39 74280 64 2375
2377 0 435476.16 256901.83 74240 91 2376
2378 0 435514.84 256994.6 74120 91 2377
2379 0 435521.34 257124.33 74000 86 2378
2380 0 435597.84 257201.44 73880 86 2379
2381 0 435651.4 257355.9 73760 75 2380
2382 0 435693.72 257490.02 73640 60 2381
2383 0 435747.84 257549.39 73560 60 2382
2384 0 435812.78 257514.03 73480 60 2383
2385 0 435893.12 257549.1 73360 75 2384
2386 0 435911.16 257560.08 73280 75 2385
2387 0 436056.38 257590.22 73040 90 2386
2388 0 436200.75 257644.95 72880 71 2387
2389 0 436292.8 257679.1 72760 71 2388
2390 0 436360.9 257768.89 72640 60 2389
2391 0 436341.94 257844.81 72600 60 2390
2392 0 436334.4 257870.6 72560 60 2391
2393 0 436311.5 257947.5 72440 48 2392
2394 0 436303.9 257972.7 72400 45 2393
2395 0 436249.56 258097.16 72240 45 2394
2396 0 436223.6 258208.47 72120 45 2395
2397 0 436221.84 258248.72 72040 75 2396
2398 0 436229.16 258282.98 71920 75 2397
2399 0 436308.84 258387.36 71760 51 2398
2400 0 436335.28 258431.98 71640 51 2399
2401 0 436326.38 258492.89 71520 64 2400
2402 0 436335.84 258594.69 71360 32 2401
2403 0 436345.56 258628.42 71280 32 2402
2404 0 436354.66 258603.33 71200 32 2403
2405 0 436359.3 258591.25 71160 32 2404
2406 0 436421 258619.31 71120 32 2405
2407 0 436230 258480 71080 -1 2406
2408 0 436016 258520 71040 -1 2407
2409 0 436588.9 258785.42 71120 32 2406
2410 0 436677.3 258888.38 71040 32 2409
2411 0 436767.47 258957.23 70960 32 2410
2412 0 436864.94 259036.88 70840 32 2411
2413 0 436886.22 259070.77 70720 32 2412
2414 0 436928.3 259049.61 70520 -1 2413
2415 0 436931.75 259033.89 70480 -1 2414
2416 0 436974.47 259025 70360 -1 2415
2417 0 437007.47 259070.94 70320 -1 2416
2418 0 437118.66 259143.36 70200 -1 2417
2419 0 437157.34 259214 70040 -1 2418
2420 0 436954.5 259245.25 70040 -1 2419
2421 0 436804.5 259159.25 69960 -1 2420
2422 0 436866.5 259199.25 69880 -1 2421
2423 0 437197.16 259238.95 70000 -1 2419
2424 0 437202.62 259261.4 69920 -1 2423
2425 0 436449.16 257488.33 72520 60 2392
2426 0 436707.22 257376.36 72480 60 2425
2427 0 436920 257352.8 72360 60 2426
2428 0 436971.56 257361.03 72120 60 2427
2429 0 434938.56 254997.72 75160 160 2363
2430 0 434816 255056.17 75040 160 2429
2431 0 434628.12 255174.69 74880 143 2430
2432 0 434346.66 255416.53 74720 186 2431
2433 0 434157.88 255614.97 74600 160 2432
2434 0 433828.53 256034.89 74440 124 2433
2435 0 433692.34 256200.97 74360 166 2434
2436 0 433672.5 256264 74320 166 2435
2437 0 433652.62 256327.36 74280 166 2436
2438 0 433537.97 256499.77 74120 104 2437
2439 0 433467.5 256635.75 74000 139 2438
2440 0 433443.88 256680.58 73960 139 2439
2441 0 433222.44 256899.23 73760 120 2440
2442 0 432993.1 257093.98 73600 64 2441
2443 0 432869.94 257203.38 73360 96 2442
2444 0 432791.4 257257 73320 99 2443
2445 0 432090.28 257622.16 73320 -1 2444
2446 0 432132.72 257619.12 73440 -1 2445
2447 0 432476.66 257473 73160 115 2444
2448 0 432398.22 257527 73120 96 2447
2449 0 432262.03 257657.84 73000 102 2448
2450 0 432073.4 257822.14 72880 124 2449
2451 0 431963 257891.11 72760 101 2450
2452 0 431556.84 257980.88 72600 101 2451
2453 0 431485 258005.67 72520 178 2452
2454 0 431080.25 258427.95 72560 157 2453
2455 0 431059.88 258477.8 72600 157 2454
2456 0 430951.03 258575.39 72680 157 2455
2457 0 432238.4 257753.4 72480 101 2453
2458 0 432443.22 257646.78 72400 102 2457
2459 0 432560.06 257659.22 72360 102 2458
2460 0 432709.47 257618.78 72280 -1 2459
2461 0 432742.8 257611.83 72200 -1 2460
2462 0 431449.1 258018.48 72480 178 2453
2463 0 431213.62 258202.1 72280 157 2462
2464 0 431037.47 258342.61 72120 75 2463
2465 0 431020.88 258414.67 71960 137 2464
2466 0 430940.72 258581.53 71760 137 2465
2467 0 430806.84 258732.73 71520 98 2466
2468 0 430651 258979.55 71280 71 2467
2469 0 430424.47 259280.3 71040 75 2468
2470 0 430488.47 259548.62 70800 137 2469
2471 0 430284.22 259671.28 70680 148 2470
2472 0 430215.9 259661.81 70520 163 2471
2473 0 430152.75 259741.23 70360 163 2472
2474 0 430159.3 259749.31 70200 163 2473
2475 0 430158.56 259753.52 70160 163 2474
2476 0 430132.25 259780.86 70000 160 2475
2477 0 430138.22 259785.14 69840 160 2476
2478 0 430181.56 259852.52 69640 178 2477
2479 0 430122.7 259912.81 69480 178 2478
2480 0 430113.2 259911.25 69320 168 2479
2481 0 430131 259943.4 69200 91 2480
2482 0 430142.53 259965.45 69120 40 2481
2483 0 430128.78 260155.83 68720 102 2482
2484 0 430133.3 260295.06 68520 75 2483
2485 0 430099.16 260440.38 68320 91 2484
2486 0 430159.34 260644.3 68160 96 2485
2487 0 430070.1 260780.55 68000 60 2486
2488 0 430059.62 261025.48 67680 101 2487
2489 0 430237.72 261170.02 67440 71 2488
2490 0 430283.4 261249.1 67280 75 2489
2491 0 430142.44 261422.23 67040 81 2490
2492 0 429884.6 261559.72 66840 51 2491
2493 0 429762.4 261621.9 66600 176 2492
2494 0 429625.44 261805.2 65720 131 2493
2495 0 429595.38 261844.62 65560 120 2494
2496 0 429647.44 261810.42 65320 101 2495
2497 0 429670.84 261788.88 65120 148 2496
2498 0 429697.88 261767.64 64920 148 2497
2499 0 429671.66 261811.3 64680 60 2498
2500 0 429793.5 261760.48 64480 115 2499
2501 0 429852.66 261650.06 64240 91 2500
2502 0 429725.38 261710.53 64040 91 2501
2503 0 429499.66 261886.34 63800 71 2502
2504 0 429381.47 261970.05 63560 64 2503
2505 0 429332.38 262112.38 63320 108 2504
2506 0 429378.78 262077.39 63080 140 2505
2507 0 429303.62 262105.86 62840 140 2506
2508 0 429277.75 262102.5 62800 130 2507
2509 0 429716 261847.67 62800 -1 2508
2510 0 429199.03 262091.61 62680 101 2508
2511 0 428663.25 262338.5 62680 -1 2510
2512 0 429410.88 262255.94 62560 101 2510
2513 0 429322.5 262195.3 62360 101 2512
2514 0 429293.97 262096.92 62120 75 2513
2515 0 429227.34 262046.44 61920 64 2514
2516 0 429044.94 262086.33 61680 60 2515
2517 0 428953.84 262154.44 61440 60 2516
2518 0 428902.75 262219.7 61240 40 2517
2519 0 428817.38 262476.16 61120 40 2518
2520 0 428801.2 262470.6 61080 44 2519
2521 0 428738.28 262449.12 60920 60 2520
2522 0 428806.03 262374.9 60760 60 2521
2523 0 428784.84 262174.72 60560 75 2522
2524 0 428733.4 262143.8 60480 98 2523
2525 0 428655.9 262097.05 60360 98 2524
2526 0 428525.66 262000.92 60120 81 2525
2527 0 428480.4 261999.02 60080 81 2526
2528 0 428392 261955 60000 75 2527
2529 0 428332 261947 59880 75 2528
2530 0 428240 261931 59720 71 2529
2531 0 428192 261879 59520 102 2530
2532 0 428114 261837 59400 102 2531
2533 0 428364 261311 59480 45 2532
2534 0 428344 261291 59600 45 2533
2535 0 428212 260779 59440 40 2533
2536 0 428180 260695 59360 40 2535
2537 0 428136 260495 59280 40 2536
2538 0 428072 260415 59160 40 2537
2539 0 428076 260415 59120 40 2538
2540 0 428088 261823 59360 86 2532
2541 0 428024 261731 59200 86 2540
2542 0 427999 261733 59160 78 2541
2543 0 427949 261737 59080 64 2542
2544 0 427924 261739 59040 80 2543
2545 0 427872 261695 58960 80 2544
2546 0 427784 261691 58800 45 2545
2547 0 427756 261671 58680 45 2546
2548 0 427724 261563 58520 71 2547
2549 0 427784 261459 58400 45 2548
2550 0 427832 261399 58240 45 2549
2551 0 428028 261383 58040 104 2550
2552 0 428104 261311 57920 115 2551
2553 0 428152 261279 57720 115 2552
2554 0 428328 261223 57560 163 2553
2555 0 428440 261151 57440 128 2554
2556 0 428463 261120 57400 128 2555
2557 0 428532 261027 57280 150 2556
2558 0 428584 261095 57160 150 2557
2559 0 428464 261027 57080 150 2558
2560 0 428360 260995 56880 71 2559
2561 0 428264 261011 56760 71 2560
2562 0 428276 260939 56600 115 2561
2563 0 428232 260907 56440 115 2562
2564 0 428312 260867 56280 102 2563
2565 0 428456 260847 56120 176 2564
2566 0 428524 260687 55920 176 2565
2567 0 428580 260599 55720 178 2566
2568 0 428600 260519 55560 251 2567
2569 0 428584 260479 55360 251 2568
2570 0 428560 260395 55160 240 2569
2571 0 428604.8 260283 55000 227 2570
2572 0 428240 259171 55000 -1 2571
2573 0 428192 259247 55160 -1 2572
2574 0 428124 259199 55280 -1 2573
2575 0 428616 260255 54960 218 2571
2576 0 428504 260035 54800 218 2575
2577 0 428572 260083 54680 218 2576
2578 0 428632 260127 54520 218 2577
2579 0 428720 260063 54320 45 2578
2580 0 428824 260067 54240 45 2579
2581 0 428892 260039 54200 45 2580
2582 0 428816 260107 54080 45 2581
2583 0 428876 260111 53880 209 2582
2584 0 429344 259851 53720 209 2583
2585 0 429444 259803 53560 209 2584
2586 0 429464 259787 53360 186 2585
2587 0 429496 259691 53160 157 2586
2588 0 429648 259619 53000 124 2587
2589 0 429868 259455 52840 163 2588
2590 0 430020 259359 52640 143 2589
2591 0 430196 259379 52480 115 2590
2592 0 430248 259403 52280 60 2591
2593 0 430332 259439 52080 60 2592
2594 0 430560 259491 51880 75 2593
2595 0 430920 259399 51760 81 2594
2596 0 431038 259383 51720 81 2595
2597 0 431392 259335 51600 71 2596
2598 0 431744 259379 51480 71 2597
2599 0 431920 259439 51360 32 2598
2600 0 432008 259471 51200 32 2599
2601 0 432052 259487 51160 32 2600
2602 0 432376 259431 51000 45 2601
2603 0 432776 259271 50880 40 2602
2604 0 432672 259175 50720 40 2603
2605 0 432630.66 259099 50680 57 2604
2606 0 432548 258947 50600 91 2605
2607 0 432556 258815 50440 137 2606
2608 0 433428 258951 50280 168 2607
2609 0 433976 259003 50160 136 2608
2610 0 435136 259011 50040 96 2609
2611 0 436208 258759 49960 150 2610
2612 0 436872 258871 49520 122 2611
2613 0 436958 258923 49440 122 2612
2614 0 437044 258975 49360 122 2613
2615 0 437060 258979 49200 122 2614
2616 0 437224 258979 49120 -1 2615
2617 0 437396 258979 49000 -1 2616
2618 0 437576 258939 48840 -1 2617
2619 0 437852 258931 48680 -1 2618
2620 0 438108 258907 48520 -1 2619
2621 0 438336 258903 48320 -1 2620
2622 0 438520 258699 48160 -1 2621
2623 0 438364 258519 48000 -1 2622
2624 0 438588 258543 47880 -1 2623
2625 0 438944 258387 47720 -1 2624
2626 0 439292 258375 47560 -1 2625
2627 0 439916 258235 47400 -1 2626
2628 0 440168 258211 47280 -1 2627
2629 0 440420 258259 47160 -1 2628
2630 0 440388 258283 46960 -1 2629
2631 0 440396 258523 46760 -1 2630
2632 0 440364 258715 46640 -1 2631
2633 0 440332 258791 46480 -1 2632
2634 0 440172 258951 46320 -1 2633
2635 0 439872 259211 46120 -1 2634
2636 0 439704 259347 46040 -1 2635
2637 0 439316 259599 45960 -1 2636
2638 0 439276 259611 45880 -1 2637
2639 0 439252 259623 45760 -1 2638
2640 0 439344 259531 45560 -1 2639
2641 0 439464 259311 45360 -1 2640
2642 0 439420 259327 45240 -1 2641
2643 0 439400 259327 45200 -1 2642
2644 0 439408 259283 45120 -1 2643
2645 0 439388 259303 44960 -1 2644
2646 0 439384 259271 44840 60 2645
2647 0 439344 259267 44640 60 2646
2648 0 439528 259115 44440 60 2647
2649 0 439608 259059 44240 60 2648
2650 0 439896 258987 44040 60 2649
2651 0 440035 258933 44000 60 2650
2652 0 440452 258771 43880 71 2651
2653 0 441252 258403 43960 -1 2652
2654 0 441428 258363 43840 -1 2653
2655 0 441484 258371 43640 -1 2654
2656 0 441644 258347 43480 -1 2655
2657 0 441740 258411 43320 -1 2656
2658 0 441716 258355 43160 -1 2657
2659 0 441732 258347 43000 -1 2658
2660 0 441740 258271 42840 -1 2659
2661 0 441956 258071 42680 -1 2660
2662 0 441224 258415 44000 -1 2653
2663 0 441280 258403 44200 -1 2662
2664 0 441392 258391 44360 -1 2663
2665 0 441420 258407 44440 -1 2664
2666 0 441476 258395 44520 -1 2665
2667 0 441732 258315 44520 -1 2666
2668 0 441884 258275 44640 -1 2667
2669 0 441952 258231 44760 -1 2668
2670 0 442064 258199 44880 -1 2669
2671 0 442156 258183 45000 -1 2670
2672 0 442328 258159 45120 -1 2671
2673 0 442380 258135 45200 -1 2672
2674 0 442464 258099 45280 -1 2673
2675 0 442552 258143 45400 -1 2674
2676 0 442576 258223 45520 -1 2675
2677 0 442404 258259 45600 -1 2676
2678 0 442296 258251 45680 -1 2677
2679 0 442232 258263 45760 -1 2678
2680 0 442208 258283 45880 -1 2679
2681 0 441532 258383 44600 -1 2666
2682 0 441520 258411 44680 -1 2681
2683 0 441540 258439 44800 -1 2682
2684 0 441716 258391 44960 -1 2683
2685 0 441744 258427 45080 -1 2684
2686 0 441800 258403 45120 -1 2685
2687 0 441832 258395 45200 -1 2686
2688 0 441844 258423 45280 -1 2687
2689 0 441936 258431 45400 -1 2688
2690 0 441920 258527 45520 -1 2689
2691 0 441892 258651 45640 -1 2690
2692 0 441912 258791 45760 -1 2691
2693 0 442004 258835 45920 -1 2692
2694 0 440128 259171 43640 71 2652
2695 0 440008 259447 43480 75 2694
2696 0 439992 259611 43360 80 2695
2697 0 440012 259763 43200 45 2696
2698 0 439960 259919 43040 51 2697
2699 0 439573.12 259874.62 43040 -1 2698
2700 0 439188.12 260210.9 43040 -1 2699
2701 0 439103.66 260197.9 43160 -1 2700
2702 0 440236 259807 42920 51 2698
2703 0 440236 259871 42720 51 2702
2704 0 440468 259915 42560 51 2703
2705 0 440588 259955 42440 -1 2704
2706 0 440696 259947 42320 -1 2705
2707 0 440840 259987 42160 -1 2706
2708 0 440936 260015 42000 -1 2707
2709 0 441020 260043 41800 -1 2708
2710 0 441140 260107 41640 -1 2709
2711 0 441220 260111 41440 -1 2710
2712 0 441372 260015 41280 -1 2711
2713 0 441512 259979 41080 -1 2712
2714 0 441572 259839 40880 -1 2713
2715 0 441688 259735 40680 -1 2714
2716 0 441820 259527 40520 -1 2715
2717 0 441848 259239 40320 -1 2716
2718 0 441880 259075 40120 -1 2717
2719 0 441976 259007 39960 -1 2718
2720 0 442124 258971 39760 -1 2719
2721 0 442176 258915 39560 -1 2720
2722 0 442312 258823 39400 -1 2721
2723 0 442384 258727 39240 -1 2722
2724 0 442612 258671 39040 -1 2723
2725 0 442656 258547 38880 -1 2724
2726 0 442776 258383 38680 -1 2725
2727 0 442840 258263 38480 -1 2726
2728 0 442948 258235 38280 -1 2727
2729 0 443096 258115 38120 -1 2728
2730 0 443296 257987 37960 -1 2729
2731 0 443344 257887 37760 -1 2730
2732 0 443488 257843 37560 -1 2731
2733 0 444088 257751 37320 -1 2732
2734 0 444644 257763 37160 -1 2733
2735 0 445088 257671 37000 -1 2734
2736 0 445340 257363 36880 -1 2735
2737 0 445472 257299 36680 -1 2736
2738 0 445232 257415 36560 -1 2737
2739 0 444836 257539 36360 -1 2738
2740 0 445168 257511 36240 -1 2739
2741 0 445772 257391 36080 96 2740
2742 0 445996 257371 35920 96 2741
2743 0 446336 257115 35800 108 2742
2744 0 446600 256899 35920 113 2743
2745 0 446688 256827 35960 115 2744
2746 0 446572 256751 36160 115 2745
2747 0 446552 256755 36200 115 2746
2748 0 446516 256711 36280 115 2747
2749 0 446396 257143 35680 108 2743
2750 0 446416 257107 35600 108 2749
2751 0 446344 257139 35480 91 2750
2752 0 446292 257159 35360 91 2751
2753 0 446684 256891 35240 102 2752
2754 0 446652 256871 35120 102 2753
2755 0 446252 257486 35040 -1 2754
2756 0 446218 257586 34880 -1 2755
2757 0 446110 257704 34760 -1 2756
2758 0 446808 256567 35080 91 2754
2759 0 447184 256303 35000 71 2758
2760 0 447576 255991 34840 45 2759
2761 0 447684 255847 34640 45 2760
2762 0 448000 255711 34440 45 2761
2763 0 448188 255479 34240 -1 2762
2764 0 448400 255363 34040 -1 2763
2765 0 448432 255283 33840 -1 2764
2766 0 448576 255219 33680 -1 2765
2767 0 448764 255147 33480 -1 2766
2768 0 449048 254987 33280 -1 2767
2769 0 449308 254779 33080 -1 2768
2770 0 449472 254663 32880 -1 2769
2771 0 449732 254467 32680 -1 2770
2772 0 449864 254391 32520 -1 2771
2773 0 449864 254363 32440 -1 2772
2774 0 449928 254299 32320 -1 2773
2775 0 450124 254199 32120 -1 2774
2776 0 450232 253967 31880 -1 2775
2777 0 450504 253567 31680 -1 2776
2778 0 451364 252559 31560 168 2777
2779 0 451924 252031 31640 153 2778
2780 0 452216 252471 31800 153 2779
2781 0 451828 252111 31480 168 2778
2782 0 451904 251987 31400 153 2781
2783 0 452060 251883 31280 172 2782
2784 0 452316 251727 31120 224 2783
2785 0 452520 251651 31000 202 2784
2786 0 452672 251535 30880 204 2785
2787 0 452712 251551 30800 204 2786
2788 0 453152 251315 30720 60 2787
2789 0 453348 250687 30680 51 2788
2790 0 453476 250475 30760 51 2789
2791 0 453584 250475 30840 51 2790
2792 0 453504 251547 30680 60 2788
2793 0 453712 251627 30560 80 2792
2794 0 454236 251571 30480 71 2793
2795 0 454528 251187 30360 75 2794
2796 0 454700 250847 30320 90 2795
2797 0 454764 250727 30240 90 2796
2798 0 455080 250459 30120 115 2797
2799 0 455104 250379 30040 60 2798
2800 0 455128 250299 29960 60 2799
2801 0 455180 250253.67 29920 60 2800
2802 0 455284 250163 29840 75 2801
2803 0 455508 250191 29760 75 2802
2804 0 455676 250051 29640 51 2803
2805 0 455724 250015 29560 51 2804
2806 0 455852 249899 29480 51 2805
2807 0 455009.12 249939.92 30080 60 2799
2808 0 455142.8 249647.03 30040 75 2807
2809 0 455200.8 249461.36 29960 75 2808
2810 0 452772 251575 30680 32 2787
2811 0 452436 251923 30520 32 2810
2812 0 452136 252171 30440 32 2811
2813 0 452156 252247 30360 32 2812
2814 0 445472 258323 35360 81 2752
2815 0 445528 258339 35200 81 2814
2816 0 441092 258567 47480 -1 2629
2817 0 441180 258703 47600 -1 2816
2818 0 441040 258739 47640 -1 2817
2819 0 441168 258639 47680 -1 2818
2820 0 440872 258763 47720 -1 2819
2821 0 441112 258595 47760 -1 2820
2822 0 441188 258555 47800 -1 2821
2823 0 441260 258531 47840 -1 2822
2824 0 441196 258383 47960 -1 2823
2825 0 441516 258559 48080 -1 2824
2826 0 441652 258803 48120 -1 2825
2827 0 441372 258923 47960 -1 2826
2828 0 441524 259159 47880 -1 2827
2829 0 441512 259283 47800 -1 2828
2830 0 441460 259415 47640 -1 2829
2831 0 441736 259331 47520 -1 2830
2832 0 441788 259415 47440 -1 2831
2833 0 441868 259355 47400 -1 2832
2834 0 441748 259563 47240 -1 2833
2835 0 441596 259543 47120 -1 2834
2836 0 441524 259607 47040 -1 2835
2837 0 441652 259771 47440 -1 2832
2838 0 441624 259879 47480 -1 2837
2839 0 437160 259151 49520 122 2613
2840 0 437186 259171 49560 122 2839
2841 0 437212 259191 49600 134 2840
2842 0 437208 259231 49640 128 2841
2843 0 437204 259271 49680 122 2842
2844 0 437272 259303 49760 134 2843
2845 0 436796 258483 50120 80 2611
2846 0 436954 258437 50160 80 2845
2847 0 436116 258375 50160 40 2846
2848 0 436016 258307 50240 40 2847
2849 0 436020 258147 50360 40 2848
2850 0 437428 258299 50280 154 2846
2851 0 438416 258011 50360 81 2850
2852 0 438674.66 257943 50320 104 2851
2853 0 439192 257807 50240 150 2852
2854 0 439664 257679 50120 139 2853
2855 0 440116 257639 49960 32 2854
2856 0 440204 257859 49920 32 2855
2857 0 440304 257887 49880 108 2856
2858 0 440604 258059 49800 60 2857
2859 0 440796 258151 49920 51 2858
2860 0 441036 258031 49960 51 2859
2861 0 441144 258083 50040 51 2860
2862 0 441292 258167 50160 51 2861
2863 0 441460 258275 50280 51 2862
2864 0 441820 258391 50400 -1 2863
2865 0 442016 258455 50520 -1 2864
2866 0 442348 258703 50640 -1 2865
2867 0 442476 258807 50720 75 2866
2868 0 442512 258751 50760 75 2867
2869 0 442820 258791 50880 75 2868
2870 0 442880 258835 51000 75 2869
2871 0 442988 259003 51120 75 2870
2872 0 443024 259059 51160 75 2871
2873 0 443340 259063 51280 86 2872
2874 0 443392 259103 51320 86 2873
2875 0 443724 259271 51440 150 2874
2876 0 444088 259319 51520 128 2875
2877 0 444240 259391 51680 60 2876
2878 0 444456 259615 51800 160 2877
2879 0 444536 259715 51960 81 2878
2880 0 444620 259851 52160 81 2879
2881 0 444436 259899 52320 81 2880
2882 0 444500 260043 52440 115 2881
2883 0 444464 260239 52800 75 2882
2884 0 444400 260367 52920 107 2883
2885 0 444292 260415 53120 148 2884
2886 0 444440 260391 53280 148 2885
2887 0 444800 260295 53440 107 2886
2888 0 445504 259935 53440 51 2887
2889 0 445744 259851 53520 51 2888
2890 0 445896 259779 53600 45 2889
2891 0 446248 259683 53680 40 2890
2892 0 446420 259575 53760 40 2891
2893 0 446492 259463 53800 40 2892
2894 0 446552 259335 53720 40 2893
2895 0 446568 259319 53680 40 2894
2896 0 446684 259259 53600 40 2895
2897 0 446844 259151 53480 -1 2896
2898 0 446976 258863 53360 -1 2897
2899 0 447068 258767 53280 -1 2898
2900 0 447416 258531 53120 -1 2899
2901 0 447404 258531 53080 -1 2900
2902 0 447292 258147 53160 -1 2901
2903 0 447240 258183 52880 -1 2902
2904 0 447220 258243 52760 -1 2903
2905 0 447144 258303 52600 -1 2904
2906 0 447100 258355 52480 -1 2905
2907 0 447068 258315 52360 -1 2906
2908 0 447036 258299 52240 -1 2907
2909 0 447180 258419 52120 -1 2908
2910 0 447468 257995 53200 -1 2902
2911 0 447448 257891 53280 -1 2910
2912 0 447454 257888 53320 -1 2911
2913 0 444924 260659 53560 80 2887
2914 0 445056 260807 53680 32 2913
2915 0 445608 261227 53800 90 2914
2916 0 446176 261671 53840 137 2915
2917 0 446852 262123 53960 150 2916
2918 0 447112 262371 54040 91 2917
2919 0 447312 262563 54120 128 2918
2920 0 447612 262767 54240 139 2919
2921 0 447652 262943 54360 166 2920
2922 0 447852 262991 54560 80 2921
2923 0 448072 262991 54680 32 2922
2924 0 448412 263419 54800 51 2923
2925 0 448712 263795 54920 51 2924
2926 0 449016 263859 55000 32 2925
2927 0 449232 263843 55120 80 2926
2928 0 449672 263751 55240 124 2927
2929 0 450184 263555 55360 235 2928
2930 0 450540 263015 55240 197 2929
2931 0 450521 263042 55200 197 2930
2932 0 450764 262511 55160 104 2931
2933 0 450828 262407 55040 104 2932
2934 0 450976 262403 54960 186 2933
2935 0 451012 262411 54880 32 2934
2936 0 450464 263123 55080 197 2931
2937 0 450584 263507 54960 178 2936
2938 0 450780 263683 54880 163 2937
2939 0 450852 263701 54840 133 2938
2940 0 451474 263041 54880 -1 2939
2941 0 451418 262857 54960 -1 2940
2942 0 450924 263719 54800 104 2939
2943 0 450154 263349 54760 -1 2942
2944 0 450178 263345 54680 -1 2943
2945 0 451052 263919 54680 104 2942
2946 0 451236 263827 54600 104 2945
2947 0 451204 263775 54520 104 2946
2948 0 451044 264343 55040 163 2937
2949 0 451076 264491 55080 163 2948
2950 0 451068 264659 55160 163 2949
2951 0 450480 263131 55440 284 2929
2952 0 450488 262887 55520 131 2951
2953 0 450540 262835 55600 131 2952
2954 0 450772 262719 55800 186 2953
2955 0 451020 262451 55840 104 2954
2956 0 451732 262283 55880 186 2955
2957 0 451840 262215 55840 163 2956
2958 0 452024 262246 55880 -1 2957
2959 0 452026 262316 56000 -1 2958
2960 0 451989 262322 56040 -1 2959
2961 0 451952 262328 56080 -1 2960
2962 0 451892 262178 55680 -1 2957
2963 0 450844 262675 55960 186 2955
2964 0 450672 262671 56080 140 2963
2965 0 450680 262611 56200 140 2964
2966 0 450700 262391 56320 32 2965
2967 0 450936 262435 56400 90 2966
2968 0 451040 262359 56520 90 2967
2969 0 451208 262223 56640 90 2968
2970 0 451380 262095 56760 90 2969
2971 0 451268 261143 55960 60 2955
2972 0 451424 260855 56040 91 2971
2973 0 451444 260695 56120 75 2972
2974 0 451424 260727 56240 75 2973
2975 0 451600 260603 56360 75 2974
2976 0 451048 260727 56280 45 2974
2977 0 450984 260715 56320 45 2976
2978 0 432880 258183 50480 137 2607
2979 0 432032.22 259074.97 51720 40 2596
2980 0 431999.28 258985.05 51840 40 2979
2981 0 429480 259107 54080 45 2581
2982 0 429932 258583 54160 71 2981
2983 0 430152 258251 54240 81 2982
2984 0 430828 257511 54360 115 2983
2985 0 431168 257127 54440 96 2984
2986 0 431940 256719 54600 32 2985
2987 0 433016 256579 54640 102 2986
2988 0 433868 256271 54680 157 2987
2989 0 433964 256183 54800 157 2988
2990 0 433992 256151 54840 157 2989
2991 0 433448 256583 54920 102 2990
2992 0 433504 256859 55040 86 2991
2993 0 433512 256963 55120 60 2992
2994 0 433588 257019 55240 60 2993
2995 0 433556 257091 55280 60 2994
2996 0 433548 257139 55320 60 2995
2997 0 434964 255343 54880 226 2990
2998 0 435572 254919 54720 102 2997
2999 0 435496 254747 54600 102 2998
3000 0 435445.34 254701.67 54520 102 2999
3001 0 435420 254679 54480 60 3000
3002 0 435424 254531 54400 60 3001
3003 0 435416 254387 54280 75 3002
3004 0 435348 254335 54160 75 3003
3005 0 435296 254235 54040 75 3004
3006 0 435240 254071 53960 75 3005
3007 0 435148 254051 53880 75 3006
3008 0 435108 254023 53840 75 3007
3009 0 435088 253991 53800 75 3008
3010 0 435016 253931 53720 75 3009
3011 0 435056 253927 53640 75 3010
3012 0 435008 253939 53520 -1 3011
3013 0 434988 253931 53440 -1 3012
3014 0 435372 255135 55000 181 2997
3015 0 435532 255123 55120 181 3014
3016 0 435696 254967 55240 224 3015
3017 0 435776 254699 55360 224 3016
3018 0 435796 254951 55440 185 3017
3019 0 436148 254547 55560 124 3018
3020 0 436100 254463 55720 124 3019
3021 0 436076 254447 55800 124 3020
3022 0 436052 254431 55880 124 3021
3023 0 436060 254341 55960 105 3022
3024 0 436068 254251 56040 86 3023
3025 0 436308 254383 56200 86 3024
3026 0 436404 254219 56360 60 3025
3027 0 436432 254131 56440 60 3026
3028 0 435160 255963 55560 96 3018
3029 0 435232 255991 55640 96 3028
3030 0 435424 256015 55760 86 3029
3031 0 435458 255991 55800 86 3030
3032 0 435492 255967 55840 86 3031
3033 0 435564 255939 55960 86 3032
3034 0 435536 255819 56120 51 3033
3035 0 435536 255744 56240 51 3034
3036 0 435452 256375 56240 64 3035
3037 0 435552 256543 56360 64 3036
3038 0 435536 256419 56520 81 3037
3039 0 435228 256667 56560 81 3038
3040 0 434992 256939 56600 64 3039
3041 0 434756 257247 56480 -1 3040
3042 0 434656 257279 56400 -1 3041
3043 0 434636 257315 56360 -1 3042
3044 0 434664 257251 56640 -1 3041
3045 0 435716 256167 56720 60 3039
3046 0 435832 256103 56760 51 3045
3047 0 435932 256115 56840 51 3046
3048 0 435986 256091 56920 60 3047
3049 0 436040 256067 57000 60 3048
3050 0 436052 256159 57120 60 3049
3051 0 436004 256215 57240 51 3050
3052 0 435912 256151 57360 51 3051
3053 0 436052 256283 57520 80 3052
3054 0 435960 256235 57640 80 3053
3055 0 435896 256231 57680 154 3054
3056 0 435968 256291 57800 154 3055
3057 0 436016 256283 57920 154 3056
3058 0 436192 256251 58080 40 3057
3059 0 436432 256239 58200 40 3058
3060 0 436936 256215 58320 40 3059
3061 0 437096 256159 58440 -1 3060
3062 0 437316 256159 58560 -1 3061
3063 0 437468 256199 58640 -1 3062
3064 0 437788 256263 58800 -1 3063
3065 0 438004 256279 58920 -1 3064
3066 0 438128 256319 59080 -1 3065
3067 0 438400 256383 59200 -1 3066
3068 0 438552 256415 59320 -1 3067
3069 0 438708 256351 59480 -1 3068
3070 0 438820 256371 59600 -1 3069
3071 0 439236 256395 59760 -1 3070
3072 0 439488 256339 59920 -1 3071
3073 0 439568 256307 59960 -1 3072
3074 0 439896 256267 60120 -1 3073
3075 0 440024 256379 60240 -1 3074
3076 0 440160 256535 60360 -1 3075
3077 0 440172 256731 60520 -1 3076
3078 0 440196 256883 60680 -1 3077
3079 0 440208 257039 60800 -1 3078
3080 0 440192 257155 60920 -1 3079
3081 0 440216 257291 61000 -1 3080
3082 0 440258.66 257080.33 61080 -1 3081
3083 0 440280 256975 61120 -1 3082
3084 0 440280 256951 61200 -1 3083
3085 0 436248 256523 57400 80 3053
3086 0 436124 255875 56920 60 3048
3087 0 436216 255855 56880 60 3086
3088 0 436448 255779 56840 60 3087
3089 0 436596 255675 56760 60 3088
3090 0 436632 255675 56720 60 3089
3091 0 435656 256499 56040 60 3036
3092 0 435704 256575 56000 60 3091
3093 0 435824 256511 55920 60 3092
3094 0 435536 255719 56280 51 3035
3095 0 435660 255723 56400 51 3094
3096 0 430358.22 261061.83 67680 101 2488
3097 0 430754.62 260861.92 67760 101 3096
3098 0 430495.3 260276.1 70200 32 2474
3099 0 430524.12 260339.06 70160 32 3098
3100 0 430658.8 260402.81 70080 90 3099
3101 0 430838.84 260473.61 70000 96 3100
3102 0 430911.53 260491.62 69920 96 3101
3103 0 430946.12 260490.97 69800 96 3102
3104 0 431094.44 260565.53 69680 96 3103
3105 0 431129.22 260558.56 69640 96 3104
3106 0 431320.88 260608.95 69600 60 3105
3107 0 431468.62 260697.86 69520 101 3106
3108 0 431653.72 260816.48 69480 101 3107
3109 0 431941.5 261033.06 69400 91 3108
3110 0 432015.94 261027.16 69360 91 3109
3111 0 432023.03 261077.44 69320 91 3110
3112 0 432570.62 261160.48 69320 75 3111
3113 0 433120.75 261368.97 69320 160 3112
3114 0 433240.94 261381.58 69560 90 3113
3115 0 433258.5 261370.77 69600 101 3114
3116 0 433317.4 261345.17 69720 101 3115
3117 0 433171.78 261284.83 69880 90 3116
3118 0 433121.34 261249.44 70000 90 3117
3119 0 433613.6 261332.06 69600 51 3115
3120 0 433615.03 261410.23 69600 51 3119
3121 0 433638.88 261443.45 69680 51 3120
3122 0 433740.47 261488.08 69760 51 3121
3123 0 433801.53 261520.61 69840 51 3122
3124 0 433812.94 261514.53 69880 51 3123
3125 0 433827.25 261556.39 69960 51 3124
3126 0 433894.75 261578.42 70040 51 3125
3127 0 433936.56 261661.12 70160 51 3126
3128 0 433948.06 261641.28 70240 51 3127
3129 0 433950.9 261649.2 70280 51 3128
3130 0 433960.9 261647.89 70320 51 3129
3131 0 433335.1 261596.17 69200 160 3113
3132 0 431813.2 261182.62 69200 91 3111
3133 0 431806.94 261266.98 69120 91 3132
3134 0 431827.3 261254.03 69080 91 3133
3135 0 431449.47 260799.42 69360 101 3108
3136 0 431415.75 260961.27 69160 101 3135
3137 0 431988.5 257901.69 73160 124 2447
3138 0 431977.94 257991.4 73320 124 3137
3139 0 435788.9 255403.05 75560 148 2361
3140 0 436257.8 255642.42 75960 91 3139
3141 0 436437.9 255741.64 76120 108 3140
3142 0 436889.34 255847.19 76160 107 3141
3143 0 437349.97 256119.2 76600 214 3142
3144 0 438942.88 256194.16 76600 189 3143
3145 0 439316.38 256102.67 76560 209 3144
3146 0 439360.75 256080.25 76520 209 3145
3147 0 439494.84 256012.5 76400 209 3146
3148 0 439486.03 256001.36 76360 209 3147
3149 0 439489.5 255935.9 76200 209 3148
3150 0 439396 255876.67 76120 51 3149
3151 0 439348.53 255846.9 76080 51 3150
3152 0 439235.4 255816.5 75960 120 3151
3153 0 439091.56 255773.06 75840 120 3152
3154 0 439038.38 255699.02 75760 81 3153
3155 0 438967.6 255634.19 75680 81 3154
3156 0 438896.25 255566.77 75600 81 3155
3157 0 439019.56 256034.78 75600 96 3156
3158 0 439027.56 256039.3 75560 96 3157
3159 0 438988.44 256024.7 75480 75 3158
3160 0 438952.7 256027.97 75400 75 3159
3161 0 439049.2 256057.84 75280 75 3160
3162 0 439107.38 256168.44 75120 90 3161
3163 0 439212.7 256228.64 75000 71 3162
3164 0 439192.66 256238.67 74800 71 3163
3165 0 439332.16 256299.8 74640 71 3164
3166 0 439439.62 256372.56 74520 51 3165
3167 0 439489.06 256285.6 74400 51 3166
3168 0 439676 256310 74320 48 3167
3169 0 439862.62 256333.97 74240 45 3168
3170 0 439952.5 256386.62 74160 81 3169
3171 0 440116.3 256510.61 73960 86 3170
3172 0 440083.56 256667.36 73800 75 3171
3173 0 438784.12 255466.03 75480 71 3156
3174 0 438772.28 255417.2 75360 71 3173
3175 0 438736.84 255446.25 75200 71 3174
3176 0 438778.6 255419.66 75000 71 3175
3177 0 438765.72 255419.39 74960 71 3176
3178 0 438423.84 255512.17 75760 71 3154
3179 0 437876.25 255462.11 75760 51 3178
3180 0 437778.53 255466.73 75800 51 3179
3181 0 437648.16 255427.33 75880 32 3180
3182 0 437616.66 255400.23 75920 32 3181
3183 0 437585.34 255373.34 75960 32 3182
3184 0 437559.9 255211.95 76040 40 3183
3185 0 437557.22 255216.97 76080 40 3184
3186 0 437569.16 255230.8 76120 40 3185
3187 0 437507.97 255234.75 76200 40 3186
3188 0 437484 255233.67 76240 40 3187
3189 0 437435.72 255231.19 76320 40 3188
3190 0 437324.12 255185.81 76440 40 3189
3191 0 437184.34 255166.73 76520 40 3190
3192 0 438526.78 256812.5 76360 81 3148
3193 0 438231 256716 76200 122 3192
3194 0 438600.75 255316.11 76600 71 3145
3195 0 438424.66 255067.6 76400 71 3194
3196 0 437396.1 256143.72 76640 214 3143
3197 0 437486.75 256190.31 76720 164 3196
3198 0 437930.78 256301.45 76760 124 3197
3199 0 438373.97 256408.83 76800 81 3198
3200 0 438700.3 256487.86 76880 107 3199
3201 0 439138.3 255780.36 76880 189 3200
3202 0 438843.3 255434.23 76880 189 3201
3203 0 439019.28 256562.9 76960 172 3200
3204 0 439922.72 257516.22 76960 98 3203
3205 0 440596.62 258028.6 76960 137 3204
3206 0 440705.3 258213.56 77200 137 3205
3207 0 441006.4 258821.86 77200 71 3206
3208 0 441478.5 259361.17 77200 166 3207
3209 0 441529 259536.72 77080 160 3208
3210 0 442339.62 260175.05 77080 124 3209
3211 0 442426.6 260366.77 77240 124 3210
3212 0 441597.1 259771.17 76920 186 3209
3213 0 441575.84 259819 76760 178 3212
3214 0 441559.7 259855.42 76640 178 3213
3215 0 441576.4 259908.69 76440 139 3214
3216 0 441592.03 259941.78 76320 143 3215
3217 0 441707.75 260025.39 76200 140 3216
3218 0 441748.78 259974.38 75920 178 3217
3219 0 441780.34 259982.25 75880 154 3218
3220 0 441616.38 259925.67 75760 178 3219
3221 0 440433.4 259997.86 75760 140 3220
3222 0 440200.8 260457.95 75760 71 3221
3223 0 440045.38 260797.9 75720 71 3222
3224 0 439521 261019.16 75600 75 3223
3225 0 438670.75 260943.77 75680 64 3224
3226 0 438347.06 261041.2 75800 -1 3225
3227 0 437580.94 261159.11 75880 -1 3226
3228 0 437018.03 261068.47 75840 -1 3227
3229 0 436657.7 260990.28 75920 -1 3228
3230 0 441571.88 259897.92 75720 196 3220
3231 0 441316.6 259876.14 75680 181 3230
3232 0 441274.75 259449.8 75720 124 3231
3233 0 441585.9 259148.67 75800 196 3232
3234 0 441326.47 259823.62 75520 124 3231
3235 0 441327.88 259813.44 75440 124 3234
3236 0 442324.06 259858.64 75440 101 3235
3237 0 442461.75 259430.53 75440 101 3236
3238 0 442484 259384 75360 -1 3237
3239 0 441336 259791.11 75320 124 3235
3240 0 441276.66 259766 75280 124 3239
3241 0 441157.75 259715.83 75200 124 3240
3242 0 441085.1 259696.92 75160 107 3241
3243 0 441039 259675 75120 107 3242
3244 0 440947.12 259631.4 75040 107 3243
3245 0 440722.03 259510.86 74880 51 3244
3246 0 440693.72 259433.98 74760 51 3245
3247 0 440762.62 259271.7 74600 32 3246
3248 0 440799 259193 74520 32 3247
3249 0 440834.97 259114 74440 32 3248
3250 0 441423.47 259288.2 74440 96 3249
3251 0 440578.16 258896.72 74280 32 3249
3252 0 440496.62 258766.98 74160 86 3251
3253 0 440469.94 258698.8 74080 -1 3252
3254 0 440240.97 258639.83 74040 -1 3253
3255 0 440269.1 258520.95 74000 -1 3254
3256 0 440228.38 258431.22 73960 -1 3255
3257 0 440140.53 258317.47 73920 -1 3256
3258 0 440024.12 258298.34 73880 -1 3257
3259 0 440767.9 258571.94 74080 86 3253
3260 0 441713.16 259888.78 75080 124 3243
3261 0 441872.62 259853.16 75040 101 3260
3262 0 441832.28 259937.78 75200 101 3241
3263 0 442389.03 260095.44 75200 98 3262
3264 0 442471.25 260197.31 75080 98 3263
3265 0 442521.12 260385.56 74920 91 3264
3266 0 442807.53 260632.14 74760 163 3265
3267 0 442851.78 260790.64 74640 163 3266
3268 0 442890.62 260986.94 74480 197 3267
3269 0 442908.34 261086.98 74400 160 3268
3270 0 442948.44 261192.03 74320 32 3269
3271 0 442933.34 261304.67 74240 32 3270
3272 0 443401.34 260764.34 74200 64 3271
3273 0 443579.97 260853.34 74080 64 3272
3274 0 443799.44 260918.14 73840 71 3273
3275 0 444031.88 260736 73800 45 3274
3276 0 443835.62 260929.19 73800 71 3274
3277 0 443934.3 261218.48 73640 60 3276
3278 0 444076.88 261463.4 73560 51 3277
3279 0 444258.84 261638.12 73440 80 3278
3280 0 444549.6 261808.12 73360 75 3279
3281 0 444990 261881.34 73320 71 3280
3282 0 445335.8 262140.9 73200 51 3281
3283 0 445563.7 262238.3 73080 75 3282
3284 0 445801.8 262284.3 72960 75 3283
3285 0 445740.22 262352.7 72800 81 3284
3286 0 445750.84 262483.72 72680 81 3285
3287 0 445782.47 262675.25 72560 81 3286
3288 0 445858.12 262780 72440 51 3287
3289 0 445895.88 262768.28 72400 51 3288
3290 0 442925.62 261361.44 74200 124 3271
3291 0 442974.56 261392.7 74040 140 3290
3292 0 442953.16 261550.58 73920 141 3291
3293 0 442979.8 261613.92 73840 141 3292
3294 0 443013 261666.5 73760 100 3293
3295 0 443045.97 261718.8 73680 60 3294
3296 0 443014.28 261688.61 73600 60 3295
3297 0 442919.22 261709.92 73480 60 3296
3298 0 442928.97 261761.38 73400 45 3297
3299 0 442928.2 261826.95 73240 45 3298
3300 0 442946.22 261840 73080 64 3299
3301 0 443005.5 261861.64 72920 64 3300
3302 0 442975.62 261897.06 72800 32 3301
3303 0 442919.22 261969.1 72720 32 3302
3304 0 442949.9 262047.08 72640 45 3303
3305 0 442955.7 262065.97 72560 45 3304
3306 0 442976.66 262197.66 72440 64 3305
3307 0 443000.34 262257.34 72360 64 3306
3308 0 443011.97 262286.78 72320 64 3307
3309 0 443122.66 262280 72280 57 3308
3310 0 443343.88 262266.25 72200 45 3309
3311 0 443494.44 262298.8 72160 45 3310
3312 0 442976.8 262379 72160 60 3308
3313 0 442967.9 262401.56 72120 60 3312
3314 0 442923 262464.66 71920 60 3313
3315 0 442913.38 262603.88 71680 60 3314
3316 0 442989.94 262770.8 71400 60 3315
3317 0 442991 262884.8 71280 -1 3316
3318 0 443009.6 262881.44 71200 -1 3317
3319 0 443033.53 262898.66 71120 -1 3318
3320 0 443053 262910.78 71080 -1 3319
3321 0 443064.6 262927.66 70960 -1 3320
3322 0 443086.38 262932.03 70920 -1 3321
3323 0 443093.5 262942.47 70880 -1 3322
3324 0 443069.1 262992.2 70760 -1 3323
3325 0 443029.03 263035.56 70680 -1 3324
3326 0 442664 261567.17 74400 64 3269
3327 0 442847.6 262028.19 74400 90 3326
3328 0 442850.4 262049.73 74480 122 3327
3329 0 442848.78 262113.52 74600 122 3328
3330 0 442837.56 262321.47 74760 140 3329
3331 0 442838.66 262368.34 74840 140 3330
3332 0 442838.53 262391.72 74880 140 3331
3333 0 442956.8 262509.62 75040 104 3332
3334 0 443350.34 262562.97 75160 75 3333
3335 0 443459.56 262590.72 75240 75 3334
3336 0 443694.6 262565.3 75280 32 3335
3337 0 443852.1 262501.97 75280 86 3336
3338 0 443994.94 262493.62 75320 86 3337
3339 0 444117 262380.7 75400 51 3338
3340 0 444022.5 262491.34 75240 86 3337
3341 0 443994.66 262603.06 75080 86 3340
3342 0 442695 262125.5 74880 140 3331
3343 0 442550.97 261883.25 74920 122 3342
3344 0 442494.72 261862.17 75040 122 3343
3345 0 442523.5 261864.34 75120 122 3344
3346 0 441131.47 259735.77 75880 124 3219
3347 0 440767.44 259809.22 75880 101 3346
3348 0 440518 259974.58 75880 101 3347
3349 0 440504.5 259984 75920 110 3348
3350 0 440464.47 260011.11 76040 140 3349
3351 0 440366.22 260099.83 76200 140 3350
3352 0 440292.84 260092.97 76360 140 3351
3353 0 440215.16 260105.92 76440 140 3352
3354 0 440563.94 258225.66 77240 137 3206
3355 0 440677.16 258204.28 77320 137 3354
3356 0 440651.34 258010.58 76920 137 3205
3357 0 441358.03 257771.38 76400 -1 3356
3358 0 441381 257786.16 76360 -1 3357
3359 0 441478.53 257914.27 76320 -1 3358
3360 0 441697.66 257811.72 76280 -1 3359
3361 0 441826.38 257671.75 76240 -1 3360
3362 0 441801.9 257515.55 76200 -1 3361
3363 0 441826.5 257441.5 76160 -1 3362
3364 0 441850.9 257366.84 76120 -1 3363
3365 0 441915.34 257323.67 76080 -1 3364
3366 0 442044.2 257237.16 76000 -1 3365
3367 0 442399.56 256984.55 76000 -1 3366
3368 0 442620.53 256921.84 76000 -1 3367
3369 0 442712.06 256813.5 76000 -1 3368
3370 0 442891.8 256795.98 76120 -1 3369
3371 0 443079.9 256699.62 76160 -1 3370
3372 0 443120.25 256676.53 76200 -1 3371
3373 0 443161.7 256653.14 76240 -1 3372
3374 0 443260.56 256628.38 76320 -1 3373
3375 0 443212 256663 76360 -1 3374
3376 0 443144 256701 76400 -1 3375
3377 0 443417.94 256623.83 76320 -1 3374
3378 0 443608 256549.03 76320 -1 3377
3379 0 443912.38 256394.17 76320 -1 3378
3380 0 444132.66 256416.25 76320 -1 3379
3381 0 444373.34 256588.52 76280 -1 3380
3382 0 444607.16 256689.08 76240 -1 3381
3383 0 444793.8 256825.4 76280 -1 3382
3384 0 444843.66 256891.08 76320 -1 3383
3385 0 445022.9 257031.47 76360 -1 3384
3386 0 445142.56 257129.27 76320 -1 3385
3387 0 445211.72 257194.88 76280 -1 3386
3388 0 445443.7 257341.84 76240 40 3387
3389 0 445602.66 257425.52 76240 40 3388
3390 0 445588.97 257456.16 76280 40 3389
3391 0 445648.66 257495.83 76320 40 3390
3392 0 445739.1 257558.75 76360 40 3391
3393 0 445879.84 257652.53 76400 40 3392
3394 0 446023.94 257739.75 76360 40 3393
3395 0 446094.3 257752.14 76320 40 3394
3396 0 446171 257776 76280 40 3395
3397 0 446247.53 257800 76240 40 3396
3398 0 446583.97 258016.33 76240 91 3397
3399 0 446655.5 258104.69 76280 86 3398
3400 0 446928.28 258376.06 76280 40 3399
3401 0 447016.66 258601.23 76280 40 3400
3402 0 447103.5 258763.78 76240 40 3401
3403 0 447274.66 259080.66 76200 51 3402
3404 0 447236.53 259255.78 76160 98 3403
3405 0 447344.6 259378.2 76120 98 3404
3406 0 447352.56 259515.03 76080 64 3405
3407 0 447451.94 259702.94 76000 75 3406
3408 0 447638.72 259988.52 76000 60 3407
3409 0 447811.66 260110.98 75920 60 3408
3410 0 447869.1 260142.72 75880 60 3409
3411 0 447955.03 260202.2 75720 60 3410
3412 0 448004.88 260178.86 75600 60 3411
3413 0 448011 260166.6 75560 60 3412
3414 0 447998.28 260131.94 75520 60 3413
3415 0 448015.22 260111.28 75480 60 3414
3416 0 439157.53 256350.05 76960 172 3203
3417 0 439534.53 256211.6 77000 86 3416
3418 0 439607.53 256279.7 77120 86 3417
3419 0 438748.06 256442.69 77120 172 3418
3420 0 438503.1 256404.62 77160 81 3419
3421 0 438236.2 256393.06 77280 122 3420
3422 0 438186.16 256411.75 77400 122 3421
3423 0 438110.66 256438.58 77440 124 3422
3424 0 438042.1 256460.39 77480 124 3423
3425 0 439441.06 257049.94 77160 86 3419
3426 0 439283.3 257115.8 77400 86 3425
3427 0 439096.75 257243.77 77560 86 3426
3428 0 439710.28 256171.56 77280 86 3418
3429 0 439720.8 256278.98 77400 86 3428
3430 0 439840.72 256398.02 77520 71 3429
3431 0 439843.47 256535.5 77640 86 3430
3432 0 439881.66 256550.58 77800 86 3431
3433 0 439904.5 256557 77840 42 3432
3434 0 439926.84 256563.06 77880 -1 3433
3435 0 437037.28 255975.2 76120 186 3142
3436 0 437131.4 255981.39 76000 186 3435
3437 0 437143.66 255991.67 75920 186 3436
3438 0 437150.25 255997.25 75880 186 3437
3439 0 437200.78 256015.67 75760 186 3438
3440 0 437297.7 256149.33 75600 51 3439
3441 0 437435 256182.31 75440 51 3440
3442 0 437479.25 256117.5 75320 51 3441
3443 0 437494.34 256095.62 75280 51 3442
3444 0 437575.28 256010.86 75160 51 3443
3445 0 437456 255940.02 75040 51 3444
3446 0 437473.16 255927.89 74920 -1 3445
3447 0 437448.47 255963.2 74880 -1 3446
3448 0 435338.06 253877.05 76360 140 2358
3449 0 435248.2 253859.28 76280 140 3448
3450 0 436053.62 254435.9 77560 107 2348
3451 0 436036.28 254537.47 77440 107 3450
3452 0 435929.47 254798.92 77280 81 3451
3453 0 435975 254692.6 77240 71 3452
3454 0 436158.94 254266.95 77080 32 3453
3455 0 436141.38 254093.19 76920 45 3454
3456 0 436212.78 254004.23 76720 75 3455
3457 0 436272.5 253927.5 76560 71 3456
3458 0 436272.5 253925.31 76360 75 3457
3459 0 436320.2 253855.48 76160 75 3458
3460 0 436334.34 253835.7 76080 51 3459
3461 0 436297.97 253832.52 75960 157 3460
3462 0 436210.38 253689.66 75800 157 3461
3463 0 436179.75 253634.75 75760 148 3462
3464 0 435921 253136.75 75760 -1 3463
3465 0 435929 253054.75 75800 -1 3464
3466 0 436065 252738.75 75880 -1 3465
3467 0 436088.88 253468.72 75640 122 3463
3468 0 436087.75 253475.38 75440 122 3467
3469 0 436016.8 253527.62 75240 81 3468
3470 0 435985.75 253514.53 75080 122 3469
3471 0 435978.9 253480.6 74880 122 3470
3472 0 435962.66 253481.9 74760 150 3471
3473 0 435952.7 253484.12 74560 128 3472
3474 0 435858.94 253453.78 74440 128 3473
3475 0 435896.34 253421.28 74280 60 3474
3476 0 436009.56 253454.97 74160 60 3475
3477 0 436209 253456.44 74040 45 3476
3478 0 436325.94 253483.27 73880 81 3477
3479 0 436545.53 253517 73720 51 3478
3480 0 436718.2 253662.67 73600 101 3479
3481 0 436693.44 253046.67 73480 101 3480
3482 0 436854.3 253787.66 73480 101 3480
3483 0 436888 253798 73440 101 3482
3484 0 437409 253728 73440 -1 3483
3485 0 437451 253770 73520 -1 3484
3486 0 436990.2 253827.75 73320 101 3483
3487 0 436988.6 253789.78 73160 101 3486
3488 0 437020.06 253801.47 73000 86 3487
3489 0 436971.7 253924.23 72760 96 3488
3490 0 436952.66 254024.47 72640 71 3489
3491 0 437038.8 254172.45 72520 71 3490
3492 0 437085 254219.17 72360 90 3491
3493 0 437062.06 254219.12 72200 98 3492
3494 0 436871.4 254281.36 72040 98 3493
3495 0 436782.47 254335.75 71880 98 3494
3496 0 436840.38 254538.45 71720 32 3495
3497 0 436812.94 254705.2 71640 32 3496
3498 0 437210.8 254380.64 71560 115 3497
3499 0 437591.75 254314.95 71560 115 3498
3500 0 437659.5 254315 71520 111 3499
3501 0 437979 254408 71520 -1 3500
3502 0 438021 254452 71360 -1 3501
3503 0 437727 254314.75 71480 108 3500
3504 0 437256.12 254223.55 71120 108 3498
3505 0 437290.12 254234.78 71080 128 3504
3506 0 437314.94 254297.25 70960 128 3505
3507 0 437265.4 254288.2 70880 136 3506
3508 0 437190.72 254274.86 70760 148 3507
3509 0 437131.6 254269.28 70560 148 3508
3510 0 437051.16 254253.95 70360 108 3509
3511 0 436905.2 254295.66 70240 90 3510
3512 0 436912.5 254265.25 70120 90 3511
3513 0 437304.78 254085.4 70120 90 3512
3514 0 436915.25 254255.06 70080 90 3512
3515 0 436824.5 254270.16 69960 101 3514
3516 0 436728.38 254266.33 69840 101 3515
3517 0 436716 254214.28 69720 124 3516
3518 0 436716 254213.17 69520 64 3517
3519 0 436791.56 254133.05 69360 64 3518
3520 0 436838.25 254081.89 69200 45 3519
3521 0 436857.6 254044.6 69040 45 3520
3522 0 436819.88 254046.75 68880 96 3521
3523 0 436732.44 253955.39 68800 96 3522
3524 0 436699.38 253911.78 68720 60 3523
3525 0 436687.25 253954.64 68600 60 3524
3526 0 436546.5 253630.5 68600 -1 3525
3527 0 436522.5 253508.5 68640 -1 3526
3528 0 436612.3 253851.25 68440 101 3525
3529 0 436651.56 253790.03 68280 101 3528
3530 0 436832.88 253793.8 68120 75 3529
3531 0 436887.62 253780.3 68000 81 3530
3532 0 436958.8 253703.38 67880 81 3531
3533 0 436963.2 253599.5 67720 75 3532
3534 0 437202.94 253572.89 67560 75 3533
3535 0 437440.12 253580.6 67440 90 3534
3536 0 437459.8 253562.84 67280 90 3535
3537 0 437401.56 253593.31 67080 128 3536
3538 0 437266.47 253607.86 66880 96 3537
3539 0 437102.12 253629.72 66680 96 3538
3540 0 437196.25 253715.45 66520 96 3539
3541 0 437143.94 253667.94 66360 104 3540
3542 0 437064.8 253688 66200 81 3541
3543 0 437045.12 253693.2 66160 81 3542
3544 0 437120.2 253607.56 66040 81 3543
3545 0 437184.3 253538.9 65960 75 3544
3546 0 437289 253542.67 65800 75 3545
3547 0 437395.7 253603.17 65720 60 3546
3548 0 437416.2 253366.06 65560 60 3547
3549 0 437442.25 253260.56 65400 102 3548
3550 0 437520 253293.89 65240 45 3549
3551 0 437526.25 253291.92 65080 45 3550
3552 0 437566.8 253264.42 64920 60 3551
3553 0 437661.62 253218.05 64760 120 3552
3554 0 437786.66 253172.8 64640 136 3553
3555 0 437815 253169.67 64600 136 3554
3556 0 437870.62 253162.83 64520 136 3555
3557 0 437935.25 253150.17 64440 136 3556
3558 0 438043.03 253129.27 64320 163 3557
3559 0 438070.75 253091.94 64200 163 3558
3560 0 437976 253130 64120 131 3559
3561 0 437880.75 253168.42 64040 131 3560
3562 0 437723.06 253158.94 63920 90 3561
3563 0 437455.16 253174.81 63800 75 3562
3564 0 437273.22 253216.06 63640 64 3563
3565 0 437130.5 253189.78 63480 64 3564
3566 0 437375.06 253136.11 63320 135 3565
3567 0 437452.84 253101.16 63160 135 3566
3568 0 437481.28 253045.78 62960 98 3567
3569 0 437525.88 252957.05 62800 71 3568
3570 0 437459.12 253025.05 62680 71 3569
3571 0 437414 252929.48 62520 71 3570
3572 0 437397.56 252842.73 62480 71 3571
3573 0 436297.88 255125.9 71520 91 3497
3574 0 436172.03 255270 71400 64 3573
3575 0 436827.84 254902.28 71400 -1 3574
3576 0 436810.88 254892.39 71360 -1 3575
3577 0 435846.62 255462.22 71280 64 3574
3578 0 435608.5 255635.08 71120 98 3577
3579 0 435484.75 255876.2 71000 80 3578
3580 0 435332.38 256126.27 70840 98 3579
3581 0 435373.22 256193.42 70680 120 3580
3582 0 435214.97 256387.81 70560 64 3581
3583 0 435149.3 256485.06 70480 64 3582
3584 0 435201.7 256467.8 70360 64 3583
3585 0 435217 256477.25 70320 64 3584
3586 0 435261.56 256504.67 70200 71 3585
3587 0 435313.5 256535.58 70080 71 3586
3588 0 435295 256590 69920 71 3587
3589 0 435285.03 256656.03 69760 64 3588
3590 0 435314.75 256723.16 69560 64 3589
3591 0 435305.56 256803.52 69400 64 3590
3592 0 435260.62 256888.56 69240 81 3591
3593 0 435299.34 256932.95 69080 81 3592
3594 0 435335.3 256959.4 68920 71 3593
3595 0 435350.7 257009.39 68760 45 3594
3596 0 434603.5 256497.1 70520 64 3583
3597 0 434338 256506 70440 -1 3596
3598 0 436847.94 253508.23 72720 60 3489
3599 0 435592.44 255129.66 77440 90 3452
3600 0 435274.53 255316.8 77520 71 3599
3601 0 435188 255313.66 77560 71 3600
3602 0 435112.03 255364.27 77640 75 3601
3603 0 434911.12 255474.17 77760 71 3602
3604 0 434912 255633.67 77760 -1 3603
3605 0 434880 255647.67 77720 -1 3604
3606 0 434719.94 255591.33 77880 90 3603
3607 0 434610.7 255711.95 78040 81 3606
3608 0 434214.88 255998.02 78120 60 3607
3609 0 434314.3 255979.88 78240 60 3608
3610 0 434292.94 256119.05 78360 71 3609
3611 0 434290.7 256213.1 78480 71 3610
3612 0 434311.8 256302.86 78600 75 3611
3613 0 434327.88 256358.73 78720 75 3612
3614 0 434238.53 256447.95 78920 60 3613
3615 0 434258.5 256483.8 79000 60 3614
3616 0 434283.88 256501.89 79080 60 3615
3617 0 434292 256528.67 79160 60 3616
3618 0 434296.06 256542 79200 60 3617
3619 0 434344.03 256437.67 79320 98 3618
3620 0 434371.06 256642.28 79440 98 3619
3621 0 434411.44 256717.89 79560 71 3620
3622 0 434489.3 256702.94 79600 71 3621
3623 0 434483.6 256755.45 79720 60 3622
3624 0 434475.7 256820.64 79840 60 3623
3625 0 434381.88 256956.28 79920 60 3624
3626 0 434261.1 257013.88 80040 71 3625
3627 0 434073.2 257051.9 80240 81 3626
3628 0 434021.97 257148.62 80440 96 3627
3629 0 434046.8 257187.4 80600 84 3628
3630 0 434052.56 257196.6 80640 81 3629
3631 0 434125.3 257190.02 80760 81 3630
3632 0 434389.5 257369.86 80920 91 3631
3633 0 434889.75 257432.27 81080 40 3632
3634 0 433787.7 256268.89 78000 71 3608
3635 0 437218.06 251864.36 77960 148 2345
3636 0 437256.75 251727.36 77800 156 3635
3637 0 437746.44 250281.27 78440 163 2340
3638 0 437764.75 249861.45 78320 143 3637
3639 0 437829.62 249819.64 78200 143 3638
3640 0 437776 249849 77880 160 3639
3641 0 437747.88 249792.11 77640 163 3640
3642 0 437761.2 249751.53 77520 160 3641
3643 0 437751.7 249750.23 77400 160 3642
3644 0 437649.8 249726.02 77200 160 3643
3645 0 437572.66 249715.14 77040 131 3644
3646 0 437513.56 249670.5 76880 131 3645
3647 0 437570.38 249608.34 76680 131 3646
3648 0 437606.16 249491.48 76520 98 3647
3649 0 437540.6 249447 76360 98 3648
3650 0 437513.6 249441.34 76200 64 3649
3651 0 437557.9 249342.19 76000 81 3650
3652 0 437578.62 249228.98 75800 96 3651
3653 0 437604.8 249193.45 75640 96 3652
3654 0 437638.38 249082.14 75480 96 3653
3655 0 437624.25 248958.75 75400 96 3654
3656 0 437715.2 248963.5 75240 131 3655
3657 0 437761.12 248915.83 75080 131 3656
3658 0 437737.12 248814.14 74920 98 3657
3659 0 437734.88 248779.86 74720 102 3658
3660 0 437831.88 248686.16 74520 81 3659
3661 0 437819.56 248597.78 74360 81 3660
3662 0 437855.5 248643.39 74160 71 3661
3663 0 438021.66 248708.48 74000 122 3662
3664 0 438142.1 248736.72 73840 122 3663
3665 0 438210.34 248726.06 73680 81 3664
3666 0 438229.12 248752.69 73520 81 3665
3667 0 438066.1 248835.23 73320 40 3666
3668 0 438100.2 248915.55 73120 75 3667
3669 0 438094.44 248843.98 72920 98 3668
3670 0 438069.3 249005.88 72760 98 3669
3671 0 438213.94 249101.97 72720 51 3670
3672 0 438279.3 249094.06 72680 51 3671
3673 0 438414.06 249267.81 72560 71 3672
3674 0 438297.62 249249.2 72480 71 3673
3675 0 438182.5 249371.02 72320 71 3674
3676 0 438198.44 249392.33 72160 122 3675
3677 0 438202 249392.45 72040 122 3676
3678 0 438153.88 249412.4 71920 101 3677
3679 0 438168.06 249498.55 71760 101 3678
3680 0 438321.56 249563.47 71680 150 3679
3681 0 438318 249626.27 71480 148 3680
3682 0 438345.7 249616.23 71320 148 3681
3683 0 438317.4 249638.12 71160 128 3682
3684 0 438423.34 249596.94 70960 128 3683
3685 0 438476.53 249602.17 70840 115 3684
3686 0 438556.5 249549.72 70720 115 3685
3687 0 438559.78 249554.1 70560 101 3686
3688 0 438566.72 249501.03 70360 75 3687
3689 0 438665.9 249419.92 70200 75 3688
3690 0 438664.84 249332.97 70000 98 3689
3691 0 438434.1 249251.39 69960 98 3690
3692 0 438800.94 249349.88 69880 98 3691
3693 0 438969.34 249375.23 69760 107 3692
3694 0 439056.06 249441.11 69600 64 3693
3695 0 439213.94 249511.02 69440 98 3694
3696 0 439315 249547.14 69280 98 3695
3697 0 439363.56 249538.78 69080 75 3696
3698 0 439474.75 249635.9 68960 51 3697
3699 0 439556.2 249686.03 68840 51 3698
3700 0 439692.8 249828.28 68720 51 3699
3701 0 439851.94 249965.84 68600 60 3700
3702 0 440237.1 250315.08 68480 71 3701
3703 0 441062.47 250729.4 68360 32 3702
3704 0 441020 250643.1 68280 181 3703
3705 0 441108.06 250706.44 68120 181 3704
3706 0 441088.72 250858.5 67960 128 3705
3707 0 441051.2 250965.23 67880 181 3706
3708 0 441115.5 251175.5 67800 181 3707
3709 0 441359.4 250411.75 67760 128 3708
3710 0 441180.3 251386 67720 209 3708
3711 0 441577.62 251638.67 67640 98 3710
3712 0 441867.06 251885.25 67520 71 3711
3713 0 442246.88 252106.05 67400 80 3712
3714 0 442591.9 252802.62 67440 207 3713
3715 0 442960.34 252977.38 67320 134 3714
3716 0 443091 253024.36 67160 134 3715
3717 0 443065.94 252988.25 67000 45 3716
3718 0 443576.22 253044.12 66800 98 3717
3719 0 443604.88 253017.36 66640 156 3718
3720 0 443602.12 253183.7 66440 156 3719
3721 0 443234.2 253280.52 66240 64 3720
3722 0 443211 253446 66160 80 3721
3723 0 443187.56 253610.55 66080 80 3722
3724 0 443240 253569.67 66000 80 3723
3725 0 443048 253128 66000 -1 3724
3726 0 442560 253116 66120 -1 3725
3727 0 443265.9 253548.81 65960 80 3724
3728 0 442905.75 253771.42 66320 40 3723
3729 0 442308.94 253153.17 66920 276 3717
3730 0 442810.22 253183.11 67520 136 3714
3731 0 443682.8 253177.05 67560 148 3730
3732 0 444910.38 253660.12 67520 75 3731
3733 0 444818.25 253751.5 67480 76 3732
3734 0 445441.25 253364.5 67320 -1 3733
3735 0 444543.12 254025.53 67360 82 3733
3736 0 444281.5 253942 67280 -1 3735
3737 0 444541.2 254498.31 67240 87 3735
3738 0 444416 254656 67160 91 3737
3739 0 444192 254848 67160 75 3738
3740 0 444032 255040 67080 91 3739
3741 0 444000 255296 67080 51 3740
3742 0 443872 255520 67080 107 3741
3743 0 443846 255623.33 67000 35 3742
3744 0 443833 255675 66960 -1 3743
3745 0 443675 255733 66840 -1 3744
3746 0 443808 255776 67120 71 3742
3747 0 443648 256000 67080 32 3746
3748 0 443584 256064 67000 51 3747
3749 0 443641 256415 67040 -1 3748
3750 0 443591 256401 67000 -1 3749
3751 0 443537 256375 66960 -1 3750
3752 0 443924.75 252882.42 67760 153 3731
3753 0 442387.75 253647.11 67760 86 3730
3754 0 442172.7 253776.22 67960 86 3753
3755 0 442254.62 253780.03 68120 64 3754
3756 0 442534.56 253886.31 68280 40 3755
3757 0 442922.06 254263.4 68360 75 3756
3758 0 443148 254269.97 68480 75 3757
3759 0 443412.62 254377.03 68640 51 3758
3760 0 443602.03 254306.53 68720 51 3759
3761 0 444181.5 254253.55 68800 81 3760
3762 0 443478 254289.94 68960 32 3761
3763 0 442931.06 254555.44 69120 64 3762
3764 0 442058.3 255026.5 69000 60 3763
3765 0 441957 255423 69080 -1 3764
3766 0 441977 255419 69160 -1 3765
3767 0 441977 255487 69240 -1 3766
3768 0 441971 255471 69320 -1 3767
3769 0 441929.34 255635.97 68880 51 3764
3770 0 441781.16 255831.78 68760 71 3769
3771 0 441578.75 255950.28 68720 75 3770
3772 0 441792 256928 68600 45 3771
3773 0 441792 257152 68440 71 3772
3774 0 441600 257312 68320 60 3773
3775 0 441251 257495 68280 -1 3774
3776 0 441227 257525 68200 -1 3775
3777 0 440983 257575 68080 -1 3776
3778 0 440971 257479 68320 -1 3776
3779 0 441973 257085 68280 -1 3774
3780 0 442005 257077 68200 -1 3779
3781 0 441376 257440 68360 45 3774
3782 0 441184 257472 68520 45 3781
3783 0 441024 257472 68600 51 3782
3784 0 440941.66 257456.33 68640 33 3783
3785 0 440781 257431 68600 -1 3784
3786 0 440771 257437 68560 -1 3785
3787 0 440777 257425 68720 -1 3784
3788 0 440707 257409 68760 -1 3787
3789 0 441258.3 255993.61 68840 51 3771
3790 0 442585.2 254616.86 69360 71 3763
3791 0 445300.7 254175.94 68720 196 3761
3792 0 445851.56 254195.33 68680 178 3791
3793 0 446039.56 254373.36 68600 91 3792
3794 0 445378.75 254303.72 68320 183 3793
3795 0 444879 254344.19 68200 178 3794
3796 0 446980 254437.5 68520 124 3793
3797 0 447555.44 254732.52 68400 135 3796
3798 0 447818.66 254909.22 68280 32 3797
3799 0 448562.3 255225.4 68240 80 3798
3800 0 449650.06 255367.61 68280 148 3799
3801 0 449531.75 255174.19 68440 128 3800
3802 0 449297.06 255098.94 68600 128 3801
3803 0 449681.34 255676.05 68160 148 3800
3804 0 449747.38 255746.36 68120 150 3803
3805 0 449871.03 255708.25 68040 150 3804
3806 0 450067.75 255532.75 67920 75 3805
3807 0 449802.3 255386.5 67760 75 3806
3808 0 449781 256262 67760 -1 3807
3809 0 449929 256410 67640 -1 3808
3810 0 449886.8 255345.8 67640 75 3807
3811 0 450053.56 255208.84 67520 75 3810
3812 0 448599.2 255184.55 68120 32 3803
3813 0 448541.12 255153.92 67960 60 3812
3814 0 449610.38 255998.56 68360 60 3800
3815 0 449542.25 256129.72 68520 80 3814
3816 0 449614.3 256236.39 68680 80 3815
3817 0 449708.12 256293.69 68840 80 3816
3818 0 449877.25 256276.05 69000 51 3817
3819 0 449989.5 256239.2 69160 128 3818
3820 0 449939.16 256175.67 69320 32 3819
3821 0 449737.06 256129.92 69520 60 3820
3822 0 449816 256143.52 69680 60 3821
3823 0 449780.84 256087.62 69880 64 3822
3824 0 449692.94 256071.78 70040 64 3823
3825 0 449740.5 256149.5 70200 71 3824
3826 0 449688.5 256041.5 70240 71 3825
3827 0 449636.7 255932.7 70280 71 3826
3828 0 449772.9 256367.73 70280 51 3825
3829 0 449736.12 256531.89 70360 81 3828
3830 0 449672.62 256636.34 70480 81 3829
3831 0 449701.75 256685.25 70600 45 3830
3832 0 449582.06 256775.08 70720 45 3831
3833 0 449645.8 256852.14 70880 98 3832
3834 0 449636.66 256982 70960 104 3833
3835 0 449962.34 257193 70960 -1 3834
3836 0 449966.34 257279 71040 -1 3835
3837 0 449632.12 257046.89 71000 108 3834
3838 0 449467.78 257171.8 71120 115 3837
3839 0 449370.47 257286.44 71240 115 3838
3840 0 449494.34 256965 71240 -1 3839
3841 0 449454.34 256977 71320 -1 3840
3842 0 449452.34 256977 71360 -1 3841
3843 0 448999.3 257487.31 71360 90 3839
3844 0 448775.5 257654.02 71480 64 3843
3845 0 449629.7 256700.8 69200 128 3819
3846 0 446955 254037.1 68720 124 3792
3847 0 446907 253836 68960 -1 3846
3848 0 446843 253786 69040 -1 3847
3849 0 442453.56 253660.03 68440 40 3756
3850 0 442533.1 253665.42 68560 40 3849
3851 0 442187.3 251691.88 67200 107 3713
3852 0 441086.8 251114.16 68600 32 3703
3853 0 437861.3 248992.86 69920 101 3691
3854 0 437591.44 248903.23 69800 91 3853
3855 0 437467.97 248771.28 69640 40 3854
3856 0 437301.22 248651.44 69520 40 3855
3857 0 437205.06 248578.67 69400 81 3856
3858 0 437182.88 248568.67 69320 81 3857
3859 0 437247.28 248554.86 69120 32 3858
3860 0 437115.56 248388.9 68960 40 3859
3861 0 437102.75 248325.75 68920 40 3860
3862 0 437062.72 248135.62 68800 81 3861
3863 0 437161.3 248094.86 68640 81 3862
3864 0 437081.62 247888.58 68480 128 3863
3865 0 436957.75 247704.12 68280 32 3864
3866 0 436975.44 247656.61 68120 51 3865
3867 0 436880.94 247660.53 67960 75 3866
3868 0 436692.44 247551.89 67760 75 3867
3869 0 436757.5 247486 67680 67 3868
3870 0 436823.1 247419.56 67600 60 3869
3871 0 436870.22 247293.62 67400 80 3870
3872 0 437141.5 247430.47 67360 60 3871
3873 0 436385.66 247160.38 67360 32 3871
3874 0 435980.66 247149.38 67240 124 3873
3875 0 435365.38 247070.9 67160 40 3874
3876 0 436187.06 247112.92 67120 51 3874
3877 0 436145.4 247095.4 66960 51 3876
3878 0 435980.66 247510 66960 -1 3877
3879 0 435638.66 247638 66920 -1 3878
3880 0 436134.75 247090.62 66920 51 3877
3881 0 437561.94 248959.62 70040 128 3853
3882 0 437749.88 249396.02 69800 51 3853
3883 0 438463.88 249482.81 72560 71 3673
3884 0 438700.25 249294.17 79200 186 2331
3885 0 438819.3 249196.78 79080 186 3884
3886 0 438590.94 248253.42 80960 120 1926
3887 0 437775.2 248117.19 80960 60 3886
3888 0 437695.6 248037.14 80800 45 3887
3889 0 437682.8 247913.64 80640 40 3888
3890 0 437814.4 247596.16 80600 -1 3889
3891 0 437510.22 247354.28 80720 -1 3890
3892 0 437352.88 247286.83 80920 -1 3891
3893 0 437260.97 247237.12 80960 -1 3892
3894 0 437042.62 247086.1 81000 -1 3893
3895 0 436989.7 247054.16 80920 -1 3894
3896 0 437019.34 247011.55 80760 -1 3895
3897 0 436986.56 247000.19 80640 -1 3896
3898 0 436917.34 246992.66 80520 -1 3897
3899 0 436827.5 246921.56 80440 -1 3898
3900 0 436806 246904.38 80400 -1 3899
3901 0 436640.7 246888.3 80400 -1 3900
3902 0 436498.6 246939.88 80360 -1 3901
3903 0 436322.3 247032.69 80480 -1 3902
3904 0 436275.5 247233.69 80480 -1 3903
3905 0 436205.03 247334.1 80400 -1 3904
3906 0 436118.12 247445.9 80320 -1 3905
3907 0 436329.5 247137.72 80560 -1 3903
3908 0 436417.97 246913.8 80720 -1 3907
3909 0 436345.7 246785 80880 -1 3908
3910 0 436311.56 246715.56 81000 -1 3909
3911 0 436275.8 246679.12 81120 -1 3910
3912 0 435910.8 246627.16 81120 -1 3911
3913 0 435909.38 246669.08 81040 -1 3912
3914 0 435910.78 246670.95 81000 -1 3913
3915 0 436238.12 246673.88 81160 -1 3911
3916 0 436348.7 246233 81160 -1 3915
3917 0 436404.06 246187.28 81080 -1 3916
3918 0 436590.7 245999.78 81080 -1 3917
3919 0 436643.84 245889.56 81160 -1 3918
3920 0 436817.75 245825.38 81160 -1 3919
3921 0 436889.47 245819.69 81080 -1 3920
3922 0 435972.6 246638.42 81440 -1 3915
3923 0 435546.53 246722.84 81560 -1 3922
3924 0 435212.75 246811 81680 -1 3923
3925 0 435140.6 246871.67 81760 -1 3924
3926 0 434933.47 247074.89 81880 -1 3925
3927 0 434698.88 247162.94 81880 -1 3926
3928 0 434414.97 247151.38 81880 -1 3927
3929 0 433988.34 247325.28 81960 -1 3928
3930 0 433885.78 247411.78 82040 -1 3929
3931 0 433707.06 247490.55 82040 -1 3930
3932 0 433611.6 247530.16 82040 -1 3931
3933 0 433574.6 247533.58 82080 -1 3932
3934 0 433243.72 247561.66 82080 -1 3933
3935 0 433068.3 247538.34 82080 -1 3934
3936 0 432869.75 247477.77 82200 -1 3935
3937 0 432683.72 247397.97 82200 -1 3936
3938 0 432520.97 247379.84 82280 -1 3937
3939 0 432402.38 247321.84 82360 -1 3938
3940 0 432342.12 247228.95 82520 -1 3939
3941 0 432263.72 247106.25 82640 -1 3940
3942 0 432096 247143.31 82720 -1 3941
3943 0 431945.47 247087.61 82760 -1 3942
3944 0 431778.34 246971.66 82760 -1 3943
3945 0 431772.2 246896.84 82760 -1 3944
3946 0 431761.3 246929.94 82880 -1 3945
3947 0 431774.66 246902.16 83000 -1 3946
3948 0 432656 247396 82160 -1 3937
3949 0 432628.47 247393.72 82120 -1 3948
3950 0 432564.25 247326.44 82080 -1 3949
3951 0 436769.62 246859.03 80280 -1 3900
3952 0 436764.22 246743.89 80120 -1 3951
3953 0 437376.5 247109.25 80960 -1 3893
3954 0 437317.88 247034.81 81040 -1 3953
3955 0 437239.44 247013.88 81160 -1 3954
3956 0 437179 247040.62 81400 -1 3955
3957 0 437162.66 247059.94 81480 -1 3956
3958 0 437188.5 247079.5 81520 -1 3957
3959 0 437213.88 247098.56 81560 -1 3958
3960 0 437257.47 247103 81680 -1 3959
3961 0 437367.5 247133.44 81800 -1 3960
3962 0 437538.88 247087.47 81800 -1 3961
3963 0 437748.47 247024.55 81800 -1 3962
3964 0 437869.5 247052 81920 -1 3963
3965 0 437910.38 247061.36 81960 -1 3964
3966 0 437911.47 247630.34 80440 -1 3890
3967 0 438152.34 247547.45 80360 -1 3966
3968 0 438237.62 247535.16 80280 -1 3967
3969 0 438321.44 247508.97 80200 -1 3968
3970 0 438407.9 247489.02 80120 -1 3969
3971 0 438554.03 247455.61 79960 -1 3970
3972 0 438748.97 247401.56 79840 -1 3971
3973 0 438858.56 247457.97 79680 -1 3972
3974 0 438908.44 247434.28 79640 -1 3973
3975 0 438943.6 247446.6 79600 -1 3974
3976 0 437588.47 248086.2 81040 51 3887
3977 0 437497.5 248135.5 81160 51 3976
3978 0 437370.22 248098.73 81240 45 3977
3979 0 437245.75 248084.58 81320 45 3978
3980 0 437138.28 248064.78 81400 71 3979
3981 0 436988.38 248073.27 81480 75 3980
3982 0 436798.88 248095.9 81560 75 3981
3983 0 436637.66 248146.81 81640 80 3982
3984 0 436476.44 248175.1 81720 98 3983
3985 0 436368.94 248172.27 81800 98 3984
3986 0 436216.22 248141.16 81880 60 3985
3987 0 435746.7 248187.83 81960 32 3986
3988 0 435446.88 248334.9 81920 32 3987
3989 0 435166.88 248906.25 81920 -1 3988
3990 0 435395.97 248283.98 81840 32 3988
3991 0 435263.03 248261.36 81760 32 3990
3992 0 435229.1 248306.62 81640 32 3991
3993 0 435260.22 248281.16 81520 32 3992
3994 0 435045.25 248326.42 81440 -1 3993
3995 0 434934.94 248300.95 81320 -1 3994
3996 0 434748.25 248151.05 81240 -1 3995
3997 0 434759.56 247892.25 81280 -1 3996
3998 0 434923.62 247801.75 81240 -1 3997
3999 0 434994.34 247875.28 81120 -1 3998
4000 0 435084.84 247861.14 80960 -1 3999
4001 0 435098.97 247815.89 80880 -1 4000
4002 0 435084.84 247818.72 80840 -1 4001
4003 0 435042.4 247787.6 80760 -1 4002
4004 0 435022.62 247598.1 80640 -1 4003
4005 0 434966.06 247496.27 80600 -1 4004
4006 0 434980.2 247496.27 80480 -1 4005
4007 0 435087.66 247496.27 80320 -1 4006
4008 0 435087.66 247402.94 80200 -1 4007
4009 0 435079.2 247363.34 80160 -1 4008
4010 0 435483.66 248252.88 81440 32 3993
4011 0 435523.25 248261.36 81360 32 4010
4012 0 440999.66 245920.44 80880 40 1925
4013 0 440699.62 245806.58 80840 32 4012
4014 0 440538.34 245721.72 80720 32 4013
4015 0 440312.25 245554.5 80800 40 4014
4016 0 440118 245547 80880 -1 4015
4017 0 439816 245521 80920 -1 4016
4018 0 439752 245501 81000 -1 4017
4019 0 439764 245487 81040 -1 4018
4020 0 440576.12 245784.02 80920 32 4013
4021 0 440487.2 245815.72 81000 -1 4020
4022 0 440414.5 245784.36 81160 -1 4021
4023 0 440434.5 245751.97 81280 -1 4022
4024 0 440409.38 245783.05 81360 -1 4023
4025 0 440382.94 245905.27 81480 -1 4024
4026 0 440295.88 245960.19 81520 -1 4025
4027 0 440131 246009.97 81520 -1 4026
4028 0 440123.66 246097.4 81520 -1 4027
4029 0 440079.56 246288.1 81640 -1 4028
4030 0 440060.9 246493.62 81720 -1 4029
4031 0 439900 246529.22 81840 -1 4030
4032 0 439698.9 246755.6 81840 -1 4031
4033 0 439488.28 246664.58 82040 -1 4032
4034 0 439697.44 246809.89 82040 -1 4033
4035 0 439684 246948 82120 -1 4034
4036 0 439670.9 247086.22 82200 -1 4035
4037 0 439681.66 247152.88 82360 -1 4036
4038 0 439543.66 247583.03 82480 -1 4037
4039 0 439665.72 247579.06 82640 -1 4038
4040 0 439433.12 247668.64 82760 -1 4039
4041 0 439419.9 247794.11 82840 -1 4040
4042 0 439458.53 247864.94 82920 -1 4041
4043 0 439454.44 247944.44 83000 -1 4042
4044 0 439353.7 248051.88 83120 -1 4043
4045 0 439314 248079.33 83160 -1 4044
4046 0 439233.62 248133.88 83240 -1 4045
4047 0 439166.94 248173.4 83360 -1 4046
4048 0 439212.56 248146.9 83440 -1 4047
4049 0 439188 248117.84 83480 -1 4048
4050 0 439403.75 246627.78 82120 -1 4033
4051 0 443051.66 246165.67 81040 80 1924
4052 0 443055.25 246594.61 81080 124 4051
4053 0 443125.66 246749.67 81160 80 4052
4054 0 443161 246827.08 81200 80 4053
4055 0 443154.2 247062.61 81320 120 4054
4056 0 443251.56 247287.94 81400 81 4055
4057 0 443252.75 247344.05 81440 81 4056
4058 0 443224.16 247534.31 81560 101 4057
4059 0 443227.5 247646 81640 88 4058
4060 0 443291.9 248058.94 81560 -1 4059
4061 0 443335.44 248079.83 81520 -1 4060
4062 0 443231.3 247758.36 81720 75 4059
4063 0 443208.06 247950.89 81840 51 4062
4064 0 443384.78 248181.42 81960 32 4063
4065 0 443480.7 248293 82120 51 4064
4066 0 443614.5 248489.66 82280 45 4065
4067 0 443817.75 248579.28 82400 60 4066
4068 0 443992.62 248579.78 82480 60 4067
4069 0 443963 248674.62 82600 60 4068
4070 0 443929.97 248796.8 82720 32 4069
4071 0 443847.2 248706.3 82920 51 4070
4072 0 443870.25 248724.75 83040 51 4071
4073 0 443877.75 248730.95 83080 51 4072
4074 0 443784.5 248703.88 83200 75 4073
4075 0 443742.62 248666.02 83360 98 4074
4076 0 443617.62 248699.61 83440 98 4075
4077 0 443415.3 248755.53 83560 75 4076
4078 0 443415.3 248764.28 83680 75 4077
4079 0 443496.03 248853.58 83800 91 4078
4080 0 443477.94 249016.14 83920 91 4079
4081 0 443425.53 249011.38 84000 81 4080
4082 0 443528.5 249190.5 84080 76 4081
4083 0 443630.75 249369.69 84160 71 4082
4084 0 443770.06 249442.77 84240 81 4083
4085 0 443818 249451.33 84280 81 4084
4086 0 443913.9 249467.75 84360 81 4085
4087 0 443824.25 249673.25 84440 108 4086
4088 0 443798.16 249802.2 84560 108 4087
4089 0 443776.47 249985.8 84680 98 4088
4090 0 443531 249999.72 84840 75 4089
4091 0 443510.97 250055.56 84920 -1 4090
4092 0 443448.06 250154.84 84960 -1 4091
4093 0 443406.3 250308.62 85040 -1 4092
4094 0 443335.28 250380.81 85160 -1 4093
4095 0 443152.6 250427.62 85240 -1 4094
4096 0 443061.75 250496.2 85280 -1 4095
4097 0 442837.44 250708.66 85280 -1 4096
4098 0 442842.6 250692.53 85440 -1 4097
4099 0 442810.66 250898.53 85440 -1 4098
4100 0 442837.97 250952.4 85480 -1 4099
4101 0 442910.47 251018.34 85520 -1 4100
4102 0 442549.62 250956.58 85280 -1 4097
4103 0 442361.47 251027.61 85240 -1 4102
4104 0 442162 251083.12 85200 -1 4103
4105 0 442053.97 251121.61 85160 -1 4104
4106 0 442017.3 251147.16 85120 -1 4105
4107 0 444805.94 249057.94 84240 96 4084
4108 0 445239.5 248611.17 84280 71 4107
4109 0 445474.38 248267.94 84360 75 4108
4110 0 445531.2 248163.97 84440 75 4109
4111 0 445530.9 248102.84 84560 64 4110
4112 0 445545.4 248090.34 84640 64 4111
4113 0 445548.7 248058.6 84760 64 4112
4114 0 445608.84 248019.4 84880 101 4113
4115 0 445775 247746.67 84840 -1 4114
4116 0 445917 247660.67 84800 -1 4115
4117 0 446080.3 247429.34 84800 -1 4116
4118 0 446168.94 247263.69 84760 -1 4117
4119 0 446222.4 247119.9 84760 -1 4118
4120 0 446349.56 247041.97 84760 -1 4119
4121 0 446442.34 247021.66 84720 -1 4120
4122 0 446483.06 246893.22 84720 -1 4121
4123 0 446495.97 246799.4 84800 -1 4122
4124 0 446544.94 246826.47 84920 -1 4123
4125 0 446557.34 246818.84 85000 -1 4124
4126 0 446565.53 246811.36 85080 -1 4125
4127 0 446329 246809.48 85080 -1 4126
4128 0 446125.75 246832.31 85120 -1 4127
4129 0 445851.7 246917.73 85200 -1 4128
4130 0 445590.5 247001.16 85240 -1 4129
4131 0 445425.75 246955.28 85120 -1 4130
4132 0 445292.03 246941.22 85040 -1 4131
4133 0 445228.56 246953.84 84920 -1 4132
4134 0 445266.06 246981.66 84880 -1 4133
4135 0 445384.72 247115.69 84880 -1 4134
4136 0 445519.47 247158.33 84880 -1 4135
4137 0 445512.34 247185.33 84960 -1 4136
4138 0 445509.06 247199.05 85000 -1 4137
4139 0 445437.88 247135.5 85040 -1 4138
4140 0 445505.1 247066.5 84760 -1 4136
4141 0 446678.84 246741.16 85080 -1 4126
4142 0 446731.6 246664.81 85080 -1 4141
4143 0 445623.25 248045.14 84920 101 4114
4144 0 445545.38 248098.89 85080 81 4143
4145 0 445454.84 248140.1 85240 81 4144
4146 0 445416.78 248163.55 85280 81 4145
4147 0 445359.75 248073.56 85400 81 4146
4148 0 445348 248007.33 85480 -1 4147
4149 0 445374.38 248058.62 85640 -1 4148
4150 0 445454.78 248122.25 85760 -1 4149
4151 0 445552.53 248153.66 85880 -1 4150
4152 0 445869.94 248255.03 86000 -1 4151
4153 0 445985.47 248316.44 86000 -1 4152
4154 0 446152.88 248410.06 86080 -1 4153
4155 0 446634.88 248636.19 86160 -1 4154
4156 0 446798.4 248657.34 86160 -1 4155
4157 0 447089.56 248765.25 86080 -1 4156
4158 0 447453 248592.53 86080 -1 4157
4159 0 447684.84 248528.08 86080 -1 4158
4160 0 447798.62 248560.78 86040 -1 4159
4161 0 447914.5 248581.55 86040 -1 4160
4162 0 447955.9 248562.66 86000 -1 4161
4163 0 447853.97 248418.27 85960 -1 4162
4164 0 447904.72 248333.03 85960 -1 4163
4165 0 447979.25 248356.38 86000 -1 4164
4166 0 448010.25 248447.25 86000 -1 4165
4167 0 448119.94 248310.75 85960 -1 4166
4168 0 448115.88 248078.69 85880 -1 4167
4169 0 448078.5 247941.88 85880 -1 4168
4170 0 448126.44 247838.33 85920 -1 4169
4171 0 448193.34 247771.8 85920 -1 4170
4172 0 448336.28 247658 85840 -1 4171
4173 0 448584.78 247436.39 85760 -1 4172
4174 0 448599.7 247396.34 85720 -1 4173
4175 0 448060.2 248054.16 85840 -1 4168
4176 0 447922.56 247990.47 85760 -1 4175
4177 0 447878.44 248008.39 85720 -1 4176
4178 0 445641.88 248078.38 84320 75 4109
4179 0 445739.38 247960.23 84240 75 4178
4180 0 445816.9 247825.66 84080 -1 4179
4181 0 445827.22 247784.12 84000 -1 4180
4182 0 445778.88 247695.47 83880 -1 4181
4183 0 445770.44 247610.44 83840 -1 4182
4184 0 445787.25 247610.38 83800 -1 4183
4185 0 445783.75 247645.5 83760 -1 4184
4186 0 443445.25 248565.39 83800 75 4078
4187 0 443499 248522 83880 -1 4186
4188 0 443493.56 248505.8 83920 -1 4187
4189 0 443338.7 248513.58 83960 -1 4188
4190 0 443265.1 248472.53 84040 -1 4189
4191 0 443258.06 248441.25 84080 -1 4190
4192 0 443976.06 248271.39 83360 75 4075
4193 0 443905.25 248105.4 83360 -1 4192
4194 0 443943.06 248217.84 83320 -1 4193
4195 0 443828 249070.42 82800 60 4070
4196 0 443745.44 249039.53 82840 -1 4195
4197 0 443749.5 249042.66 82880 -1 4196
4198 0 443898.9 249210.36 82800 -1 4195
4199 0 443973.9 249509.4 82880 -1 4198
4200 0 444033.53 249728.92 82880 -1 4199
4201 0 444039.53 249827.47 82920 -1 4200
4202 0 444050.4 249895.06 83000 -1 4201
4203 0 443979.78 249921.34 83080 -1 4202
4204 0 443874.38 249993.34 83080 -1 4203
4205 0 444001.25 250157.33 83080 -1 4204
4206 0 443979.9 250191.3 83160 -1 4205
4207 0 443932.53 250237.03 83200 -1 4206
4208 0 443410.84 244891.97 81560 258 1919
4209 0 443281.7 244825.48 81760 258 4208
4210 0 443143.62 244864.33 81880 -1 4209
4211 0 443051 244877.5 82040 -1 4210
4212 0 456638.66 241170.27 80880 275 1231
4213 0 457929.34 241421.78 80880 227 4212
4214 0 457920.4 241453.27 80920 227 4213
4215 0 457909.2 241483.5 80960 227 4214
4216 0 457894.12 241485.8 81080 202 4215
4217 0 457881.88 241489.36 81120 154 4216
4218 0 457881.47 241486.3 81160 154 4217
4219 0 457835.2 241651.72 81200 154 4218
4220 0 457855.38 241551.14 81240 154 4219
4221 0 457888.94 241556.95 81280 154 4220
4222 0 457965.88 241564.28 81320 154 4221
4223 0 457960.1 241572.75 81400 154 4222
4224 0 458217 241611.5 81440 90 4223
4225 0 457553.56 241500.58 81480 128 4224
4226 0 457318 241605.89 81600 75 4225
4227 0 457079.5 241854.94 81720 64 4226
4228 0 457167.97 241754.73 81880 64 4227
4229 0 457195.88 241763.25 82000 45 4228
4230 0 457197 241766 82040 45 4229
4231 0 457199.1 241771.52 82120 45 4230
4232 0 457217.7 241848.6 82240 45 4231
4233 0 457166.3 241697.23 82320 64 4232
4234 0 457089.5 241744.25 82440 64 4233
4235 0 457212.4 241532.56 82480 64 4234
4236 0 457350.44 241348.95 82520 71 4235
4237 0 457374.56 241342.45 82640 71 4236
4238 0 457311.7 241201.12 82800 45 4237
4239 0 457248.72 241257.11 82920 45 4238
4240 0 457255.34 241222.48 83000 60 4239
4241 0 457270.62 241216.33 83080 60 4240
4242 0 457321.75 241323.33 83200 96 4241
4243 0 457316.88 241382.8 83320 96 4242
4244 0 456890 241344.33 83320 -1 4243
4245 0 456694 241150.33 83320 -1 4244
4246 0 457063.56 241760.14 82480 64 4234
4247 0 456872.88 241785.28 82600 64 4246
4248 0 456656.7 241844.28 82640 64 4247
4249 0 456597 241837.67 82680 64 4248
4250 0 456654 241975 82680 -1 4249
4251 0 456624 242033 82640 -1 4250
4252 0 456636 242091 82600 -1 4251
4253 0 456477.2 241825.34 82760 64 4249
4254 0 458473.56 241649.97 81480 128 4224
4255 0 459830.12 241471.83 81600 226 4254
4256 0 459859.56 241542.06 81640 226 4255
4257 0 459908.5 241552 81720 226 4256
4258 0 460676.6 241517.39 81720 32 4257
4259 0 461017.9 241134.02 81680 32 4258
4260 0 459957.28 241561.89 81800 237 4257
4261 0 459958 241354.45 81920 237 4260
4262 0 459958.16 241214.89 82000 237 4261
4263 0 459840.5 241222 82040 231 4262
4264 0 459723.06 241228.66 82080 226 4263
4265 0 459477.88 241141.9 82160 71 4264
4266 0 459329.28 241071.56 82240 115 4265
4267 0 459392.75 241046.5 82360 115 4266
4268 0 459414.22 241038.2 82400 115 4267
4269 0 459485.5 240991.33 82480 115 4268
4270 0 459488 240993.33 82520 131 4269
4271 0 459491.7 240998.28 82600 163 4270
4272 0 459660.7 240745.27 82680 163 4271
4273 0 460148.44 240004.89 82680 98 4272
4274 0 460192.03 239914.56 82640 80 4273
4275 0 460311.47 239744.19 82560 198 4274
4276 0 460314.66 239719.11 82520 198 4275
4277 0 460354.84 239675.66 82480 198 4276
4278 0 459742.4 240619.11 82720 137 4272
4279 0 459666 240624.5 82760 119 4278
4280 0 459589.62 240629.9 82800 102 4279
4281 0 459512.94 240636.34 82840 102 4280
4282 0 459444.44 240669.47 83000 175 4281
4283 0 459411.5 240715 83080 175 4282
4284 0 459379.1 240760.6 83160 175 4283
4285 0 459371.66 240674.33 83320 136 4284
4286 0 459370 240652.5 83360 136 4285
4287 0 459368.03 240630.75 83400 136 4286
4288 0 459602.84 240395.3 83480 102 4287
4289 0 459832.94 240166.61 83560 40 4288
4290 0 459864.16 240052.58 83640 40 4289
4291 0 459926.56 239911.03 83880 90 4290
4292 0 459985.03 239785.5 83960 90 4291
4293 0 459989 239760.84 84000 90 4292
4294 0 459995.5 239737 84040 97 4293
4295 0 460001.6 239712.95 84080 104 4294
4296 0 460007.72 239540.8 84200 143 4295
4297 0 459971.94 239503.88 84240 143 4296
4298 0 459896.12 239420.25 84320 143 4297
4299 0 459858.12 239377.44 84360 143 4298
4300 0 459895.47 239320.58 84400 140 4299
4301 0 459927.66 239193.67 84480 140 4300
4302 0 459944.1 239129.5 84520 140 4301
4303 0 459999.88 238831.39 84800 107 4302
4304 0 460012.84 238810.22 84840 107 4303
4305 0 459960.1 238095.55 84840 91 4304
4306 0 459922.62 237851.47 84640 75 4305
4307 0 459883.38 237675.84 84520 64 4306
4308 0 460065.5 238706.69 85040 51 4304
4309 0 460025.9 238682.14 85280 51 4308
4310 0 460293.28 239562.6 84400 108 4300
4311 0 460261.75 239566 84520 32 4310
4312 0 459547.5 240321.25 84000 108 4293
4313 0 459578.38 240469.06 84040 108 4312
4314 0 459121.28 240954.31 83480 136 4288
4315 0 459192 241042 83560 136 4314
4316 0 459263.44 241129.55 83640 136 4315
4317 0 460002.4 242529.08 81560 60 4255
4318 0 459903.78 242833.64 81680 60 4317
4319 0 459918.38 242920.12 81720 60 4318
4320 0 459943.7 243005.48 81840 60 4319
4321 0 460034.56 243088.48 81920 51 4320
4322 0 460171.56 243310.28 82000 51 4321
4323 0 460210.25 243361.75 82120 51 4322
4324 0 460243.25 243429.94 82240 60 4323
4325 0 460104.38 243519.06 82400 60 4324
4326 0 460059.8 243548.94 82520 60 4325
4327 0 460012.06 243509.83 82640 60 4326
4328 0 459944.8 243490.56 82760 71 4327
4329 0 459914.25 243514.25 82880 96 4328
4330 0 459903.78 243521.94 82920 96 4329
4331 0 459855.16 243717.89 83000 96 4330
4332 0 459849.22 243830.33 83120 96 4331
4333 0 459860.53 243879.19 83200 96 4332
4334 0 459974.75 243979.89 83320 96 4333
4335 0 459977.94 244015.98 83440 96 4334
4336 0 459980.03 244026.92 83480 96 4335
4337 0 460296.6 244148.52 83600 -1 4336
4338 0 460359.72 244124.03 83680 -1 4337
4339 0 460408.06 244091.44 83800 -1 4338
4340 0 460409.53 244067.14 83840 -1 4339
4341 0 460320.3 243987.56 83880 -1 4340
4342 0 460275 244007 83960 -1 4341
4343 0 460489.7 244263.08 83800 -1 4339
4344 0 460085.78 243530.4 83000 96 4329
4345 0 460549.34 240723.95 81560 71 4255
4346 0 460666.5 240707.73 81440 45 4345
4347 0 454268.12 241153.84 80720 148 1227
4348 0 454086.25 241303.22 80600 186 4347
4349 0 453913.62 241525.84 80480 -1 4348
4350 0 453934.12 241601.56 80400 -1 4349
4351 0 453929.3 241662.83 80320 -1 4350
4352 0 453883.88 241713.34 80280 -1 4351
4353 0 453922.16 241720.19 80160 -1 4352
4354 0 453934.03 241720.67 80120 -1 4353
4355 0 453886.75 241701.8 80040 -1 4354
4356 0 453720.44 241710.3 80040 -1 4355
4357 0 453620.44 241728.27 79960 -1 4356
4358 0 453592.3 241703.81 79920 -1 4357
4359 0 453557.97 241686.92 79840 -1 4358
4360 0 456058.84 240743.64 80200 122 1221
4361 0 455992.53 240554.52 80080 122 4360
4362 0 455906.2 240387.89 79920 71 4361
4363 0 456021.97 240236.58 79800 45 4362
4364 0 456138.12 240100.61 79680 51 4363
4365 0 456088.38 240080.23 79640 51 4364
4366 0 455916.66 240118.5 79600 45 4365
4367 0 455900.03 240118.77 79560 -1 4366
4368 0 455870.12 240133.47 79480 -1 4367
4369 0 455814.44 240215.5 79440 -1 4368
4370 0 455786.03 240258.84 79480 -1 4369
4371 0 456295.25 239877.95 79520 91 4365
4372 0 456545.3 239404.08 79400 124 4371
4373 0 456725.06 239095.3 79200 45 4372
4374 0 456587 238988.81 79040 32 4373
4375 0 456617.62 238958.45 78920 32 4374
4376 0 456632.94 238985.81 78760 32 4375
4377 0 456697.56 238968.81 78560 32 4376
4378 0 456515.06 238978.31 78440 32 4377
4379 0 457088 238869.28 78360 32 4378
4380 0 457820.88 238839.39 78320 -1 4379
4381 0 458203.94 238703.38 78280 -1 4380
4382 0 458353.22 238578.92 78160 -1 4381
4383 0 458788.8 238309.39 78280 -1 4382
4384 0 458785.2 238186.25 78360 -1 4383
4385 0 458822.1 238197.67 78400 -1 4384
4386 0 458957.2 237916.28 78520 -1 4385
4387 0 459005.66 237795.48 78520 -1 4386
4388 0 459191.75 237791.62 78520 -1 4387
4389 0 459288.34 237815.8 78560 -1 4388
4390 0 459189.56 237757.62 78680 -1 4389
4391 0 459160.06 237749.7 78720 -1 4390
4392 0 459122.8 237751.22 78760 -1 4391
4393 0 459085.2 237732.28 78840 -1 4392
4394 0 459106.3 237730.06 78880 -1 4393
4395 0 459312.62 237753.28 78880 -1 4394
4396 0 459312.1 237817.47 78960 -1 4395
4397 0 459281.75 237852.31 79000 -1 4396
4398 0 459311.47 237830.14 79080 -1 4397
4399 0 459313.84 237857.6 79120 -1 4398
4400 0 459299.3 237887.38 79160 -1 4399
4401 0 459087.62 237739.38 78920 -1 4394
4402 0 459064.2 237728.69 78960 -1 4401
4403 0 459030.84 237774.97 79000 -1 4402
4404 0 459298.75 237850.7 78520 -1 4388
4405 0 459410.84 237984.39 78400 -1 4404
4406 0 456168.75 239071.31 78400 32 4378
4407 0 456016.56 239107.64 78320 -1 4406
4408 0 455993.38 239134.81 78280 -1 4407
4409 0 455886.53 239179 78160 -1 4408
4410 0 455900.56 239228.84 78120 -1 4409
4411 0 456037.06 239348.44 78000 -1 4410
4412 0 456186.47 239296.6 78000 -1 4411
4413 0 456218.28 239331.1 77920 -1 4412
4414 0 456232.03 239340.83 77880 -1 4413
4415 0 456139.88 239424.94 77760 -1 4414
4416 0 456133.06 239435.25 77680 -1 4415
4417 0 456129.75 239450.25 77600 -1 4416
4418 0 456091.22 239466.45 77520 -1 4417
4419 0 456053.12 239522.45 77440 -1 4418
4420 0 456074.78 239561.38 77360 -1 4419
4421 0 456109.25 239562.55 77280 -1 4420
4422 0 463739.72 240545.19 78080 51 335
4423 0 463963 240510.78 78200 40 4422
4424 0 464117.84 240471.1 78280 40 4423
4425 0 464251.3 240490.55 78360 96 4424
4426 0 464284.5 240520.5 78400 96 4425
4427 0 464318.34 240550.33 78440 96 4426
4428 0 464351.94 240579.95 78480 96 4427
4429 0 464602.56 240755.11 78560 102 4428
4430 0 464747.3 240902.81 78600 102 4429
4431 0 465218.2 240799.28 78640 71 4430
4432 0 465832 240657.7 78600 32 4431
4433 0 466143.3 240584.56 78680 60 4432
4434 0 466249.62 240673.55 78760 60 4433
4435 0 466305.34 240774.5 78880 45 4434
4436 0 466350.66 240805.16 79000 45 4435
4437 0 466366.25 240848.19 79120 45 4436
4438 0 466354.06 240903.66 79240 60 4437
4439 0 466368.25 240905.69 79360 60 4438
4440 0 466425.12 240866.86 79520 32 4439
4441 0 466376 240873.72 79640 32 4440
4442 0 466356.03 240870.39 79800 64 4441
4443 0 466460.44 240941.14 79960 64 4442
4444 0 466583.2 240914.95 80080 101 4443
4445 0 466784.03 240912.47 80240 64 4444
4446 0 466848.75 240889.88 80360 64 4445
4447 0 466980.16 240849.55 80480 45 4446
4448 0 467110.94 240756.55 80600 32 4447
4449 0 467173.3 240764.16 80760 32 4448
4450 0 467229.88 240801.19 80920 32 4449
4451 0 467282.56 240778.1 81040 64 4450
4452 0 467313.2 240775.84 81160 64 4451
4453 0 467389.2 240776.4 81320 32 4452
4454 0 467434.44 240730.14 81440 32 4453
4455 0 467422 240670.33 81560 51 4454
4456 0 467446.62 240575.25 81720 51 4455
4457 0 467538.7 240412 81840 51 4456
4458 0 467469.34 240262.36 81960 51 4457
4459 0 467476.38 240166.45 82080 51 4458
4460 0 467423.53 239983.22 82240 51 4459
4461 0 467398.28 239900.42 82320 51 4460
4462 0 467362.8 239785 82440 -1 4461
4463 0 467418.44 239703.28 82600 -1 4462
4464 0 464835.53 240359.05 77120 150 326
4465 0 465258.34 240313.25 77280 150 4464
4466 0 467540.1 241229.14 75800 196 310
4467 0 469315.06 241777.5 75800 86 4466
4468 0 469983.7 242858.55 75800 335 4467
4469 0 469925.22 243011.42 75640 384 4468
4470 0 469915.12 242993.66 75480 384 4469
4471 0 469949.1 242873.94 75320 384 4470
4472 0 469957.84 242823.64 75240 357 4471
4473 0 469985 242695.5 75200 333 4472
4474 0 470012.28 242567.4 75160 309 4473
4475 0 470077.72 242304.4 75080 281 4474
4476 0 470327.75 241875.75 74840 262 4475
4477 0 470410.8 241732.78 74760 262 4476
4478 0 470471 241565.11 74600 249 4477
4479 0 470504.97 241455.6 74440 249 4478
4480 0 470576.3 241151.94 74280 307 4479
4481 0 470673.97 240923.83 74120 277 4480
4482 0 470848.3 240670.8 74000 271 4481
4483 0 471254.56 240080.28 73720 311 4482
4484 0 471505.62 239763.75 73560 288 4483
4485 0 471846.1 237762.84 73560 102 4484
4486 0 472939.25 236710.66 73600 270 4485
4487 0 473712.28 236318.66 73720 160 4486
4488 0 475690.62 235873.69 73640 102 4487
4489 0 476412.66 236193.06 73480 102 4488
4490 0 473946.34 236126.44 73920 102 4487
4491 0 474132.88 236142.55 74040 81 4490
4492 0 474213.53 236062.95 74080 163 4491
4493 0 473537.06 236854.19 74080 186 4492
4494 0 474299.25 235983.56 74120 163 4492
4495 0 474721 235656.08 74280 300 4494
4496 0 475053.12 235387.8 74360 276 4495
4497 0 475476.94 235194.36 74560 375 4496
4498 0 476327.75 234829.23 74880 346 4497
4499 0 476472.53 234705.6 74960 346 4498
4500 0 474168.2 235466.9 74960 32 4499
4501 0 473934.72 235467.81 75000 32 4500
4502 0 473916.38 235438.77 75080 32 4501
4503 0 473915.47 235401.92 75160 45 4502
4504 0 473923.97 235397.78 75200 45 4503
4505 0 473919.22 235362.22 75240 45 4504
4506 0 473633.1 235212.08 75320 64 4505
4507 0 473313.78 235121.92 75480 137 4506
4508 0 473218.34 235134.33 75520 137 4507
4509 0 473793.2 234867.62 75560 137 4508
4510 0 473933 234786.77 75600 137 4509
4511 0 473026.6 235158.98 75600 137 4508
4512 0 472557.94 235131.38 75720 101 4511
4513 0 472247.56 235280.8 75840 124 4512
4514 0 472065 235361.5 75920 124 4513
4515 0 470919.8 234895.48 75920 -1 4514
4516 0 470107.9 234655.38 76080 75 4515
4517 0 469851 234687.08 76160 32 4516
4518 0 469834.66 234666.73 76320 32 4517
4519 0 469803.22 234627.19 76520 32 4518
4520 0 469833.53 234572.73 76560 32 4519
4521 0 469834.62 234568.28 76640 32 4520
4522 0 469766.25 234648.12 76760 32 4521
4523 0 469741.28 234798.61 76920 32 4522
4524 0 469555.3 234782.03 77080 81 4523
4525 0 469500 234683.78 77120 81 4524
4526 0 469394 234719.84 77240 71 4525
4527 0 469011.56 234793.86 77400 64 4526
4528 0 468922.38 234834.62 77560 75 4527
4529 0 468775.2 234797.34 77720 75 4528
4530 0 468604 234762.5 77800 32 4529
4531 0 469103.62 234548.53 77840 75 4530
4532 0 469120.25 234485.94 77920 75 4531
4533 0 468432.94 234727.81 77880 32 4530
4534 0 468327.5 234784.5 77920 32 4533
4535 0 468221.8 234841.23 77960 32 4534
4536 0 467048.06 234991.12 78200 -1 4535
4537 0 466715.84 235066.19 78200 -1 4536
4538 0 466635 235221 78280 -1 4537
4539 0 466489 235211 78360 -1 4538
4540 0 466347 235405 78480 -1 4539
4541 0 471887.06 235501.72 76000 124 4514
4542 0 471219.75 235773.2 75960 160 4541
4543 0 471134.66 235806.33 75880 160 4542
4544 0 471092.06 235823.02 75840 160 4543
4545 0 470492.06 235560.38 75480 -1 4544
4546 0 471837.56 235503.42 76080 178 4541
4547 0 472761.66 234990.52 76120 75 4546
4548 0 472746.44 234676.69 76360 64 4547
4549 0 472679.38 234395.86 76480 98 4548
4550 0 473632 234112 77160 81 4549
4551 0 473792 234016 77360 32 4550
4552 0 473952 233856 77560 51 4551
4553 0 474144 233664 77600 101 4552
4554 0 474176 233408 77640 32 4553
4555 0 474304 233152 77640 32 4554
4556 0 474496 233024 77640 51 4555
4557 0 471917.56 234156.19 76640 51 4549
4558 0 471714.38 235507.27 76280 178 4546
4559 0 471642.75 235495.5 76320 169 4558
4560 0 471429 235461 76440 143 4559
4561 0 471143.5 235415.47 76600 108 4560
4562 0 470997.12 235500.8 76800 128 4561
4563 0 470890 235555 76840 163 4562
4564 0 470772.38 235017.05 76880 32 4563
4565 0 470672.7 234827.11 76920 32 4564
4566 0 470569.25 235717.3 76960 183 4563
4567 0 470416.6 235717 77040 183 4566
4568 0 471346.3 236075.94 77040 108 4567
4569 0 471550.56 236286.02 77000 108 4568
4570 0 470187.94 235716.62 77160 128 4567
4571 0 470197.66 235722.67 77200 128 4570
4572 0 469741 235867 77200 -1 4571
4573 0 469727 235895 77120 -1 4572
4574 0 470217 235733.73 77280 128 4571
4575 0 470000.75 235737.42 77320 181 4574
4576 0 469843.8 235878.1 77520 90 4575
4577 0 469505.44 236020.45 77600 120 4576
4578 0 469021.8 236093.67 77720 104 4577
4579 0 468982.34 236091 77760 104 4578
4580 0 468528.38 236865 77760 108 4579
4581 0 468522.12 237077.58 77800 -1 4580
4582 0 468578 237225 77760 -1 4581
4583 0 468902.88 236084.6 77840 104 4579
4584 0 468855.34 235977.45 77920 104 4583
4585 0 468841.44 235892.58 78040 108 4584
4586 0 468816 235907 78080 108 4585
4587 0 469758.56 236150.44 78080 120 4586
4588 0 469894.7 236417.69 78040 120 4587
4589 0 468791 235921 78120 108 4586
4590 0 468827.12 235894.02 78200 108 4589
4591 0 468824.28 235986.06 78280 80 4590
4592 0 468702.2 235922.44 78400 80 4591
4593 0 468533.25 235955.98 78560 32 4592
4594 0 468358 235970.92 78720 120 4593
4595 0 468187.62 235973.14 78920 122 4594
4596 0 468222.6 235862.84 79080 122 4595
4597 0 468170.47 235757.94 79200 98 4596
4598 0 467765.06 236280.4 79360 137 4597
4599 0 467716.2 236391.48 79480 137 4598
4600 0 467627.5 236445 79600 60 4599
4601 0 467219.28 236787.39 79520 137 4600
4602 0 467538.9 236499.25 79720 60 4600
4603 0 467652.9 236447.95 79760 60 4602
4604 0 467707 236456.95 79800 60 4603
4605 0 467871.38 236487.78 79920 32 4604
4606 0 468099.22 236563.58 80040 140 4605
4607 0 468304.78 236565.31 80080 140 4606
4608 0 468998.56 236397.4 80040 -1 4607
4609 0 469002.9 236279.38 80000 -1 4608
4610 0 468382.12 236527 80160 140 4607
4611 0 468571.28 236474.17 80280 143 4610
4612 0 468562.22 236488.77 80360 143 4611
4613 0 468361 236487 80440 143 4612
4614 0 468159.56 236485.38 80520 143 4613
4615 0 468166.25 236458.75 80560 143 4614
4616 0 468185.1 236379.67 80680 131 4615
4617 0 468893.66 236849.1 80880 32 4616
4618 0 468756.66 236706.33 80960 32 4617
4619 0 467837.28 235888.88 81000 104 4618
4620 0 467718.22 235811.1 81040 104 4619
4621 0 468687.78 236635.45 81000 32 4618
4622 0 468639 236675.5 81080 32 4621
4623 0 468590.2 236716.45 81160 32 4622
4624 0 468978 237092.11 81320 175 4623
4625 0 468950.25 237117.5 81360 175 4624
4626 0 469414.53 238162.1 81360 32 4625
4627 0 469463.75 238159.61 81440 32 4626
4628 0 468867.3 237193.6 81480 197 4625
4629 0 468802.44 237182.48 81600 197 4628
4630 0 468721 237164.33 81640 197 4629
4631 0 468640 237146.5 81680 107 4630
4632 0 467967.75 236482.67 81680 32 4631
4633 0 467600.75 236551.1 81760 71 4632
4634 0 468559.44 237129.2 81720 107 4631
4635 0 468122.62 236724.28 81880 51 4634
4636 0 467879.25 236801.25 81920 71 4635
4637 0 467762.7 236849.75 82000 71 4636
4638 0 469301.66 236994.84 81680 175 4630
4639 0 469589 237759.69 80720 86 4617
4640 0 469610 237844.64 80560 86 4639
4641 0 469660.06 238026.27 80400 -1 4640
4642 0 469397 236192.19 80400 -1 4612
4643 0 469367.4 236050.3 80440 -1 4642
4644 0 468688.38 235698 79320 120 4597
4645 0 468640.38 236628.48 77640 104 4578
4646 0 470868.53 235689.56 77320 239 4574
4647 0 470827.94 235616.55 77520 183 4646
4648 0 470890.94 235454.1 77640 183 4647
4649 0 471588.75 235066.84 75800 124 4513
4650 0 471519.66 235038.67 75760 124 4649
4651 0 471380.72 234982.1 75680 124 4650
4652 0 470644 234831.47 75680 -1 4651
4653 0 470393.62 234928.52 75560 -1 4652
4654 0 471427.12 234974.94 75640 124 4651
4655 0 471548.75 234891.22 75520 124 4654
4656 0 474277.03 235997.62 75080 163 4502
4657 0 474285.03 236063.14 75320 163 4656
4658 0 474299.03 236074.7 75400 163 4657
4659 0 474243.12 236130.7 75560 163 4658
4660 0 476721.62 234514.64 75080 230 4499
4661 0 477252.66 234169.2 75320 277 4660
4662 0 477622.12 233791.75 75560 301 4661
4663 0 477616.84 233839.6 75600 301 4662
4664 0 477820.66 233430.53 75640 335 4663
4665 0 477827.03 233477 75760 335 4664
4666 0 477930.34 233306.52 75920 438 4665
4667 0 478101.75 233244.55 76080 335 4666
4668 0 478133.1 233227.48 76200 335 4667
4669 0 478255.56 233159.77 76360 316 4668
4670 0 478258.56 233093.92 76520 278 4669
4671 0 478245.4 233130.95 76600 278 4670
4672 0 478455.6 233070.05 76760 204 4671
4673 0 478379.34 232922.69 76920 204 4672
4674 0 478620.44 232851.81 77080 221 4673
4675 0 478656.6 232743 77280 185 4674
4676 0 478849 232669.94 77440 135 4675
4677 0 478939.12 232613.7 77560 135 4676
4678 0 479002.38 232594.83 77720 232 4677
4679 0 479059.5 232552.55 77840 232 4678
4680 0 479592.06 232141.69 78040 153 4679
4681 0 480987.88 231522.72 78040 256 4680
4682 0 482595.28 230942.48 78040 107 4681
4683 0 482559.38 230980.94 78200 107 4682
4684 0 482757.9 230656.95 78520 200 4683
4685 0 483412.22 230371.14 78600 226 4684
4686 0 483664.22 230286.47 78640 186 4685
4687 0 481339.38 231059.17 78640 249 4686
4688 0 479656.7 232389.25 78640 60 4687
4689 0 479699.03 232833.94 78640 120 4688
4690 0 479818.34 232999.8 78800 124 4689
4691 0 479999.8 233101.58 78960 40 4690
4692 0 479890.3 233193.22 79120 51 4691
4693 0 479871.5 233260.5 79200 51 4692
4694 0 479853.25 233328.34 79280 51 4693
4695 0 479830.62 233475.22 79440 102 4694
4696 0 479687.94 233596.92 79600 101 4695
4697 0 479665.22 233684.23 79760 60 4696
4698 0 479729.44 233826.69 79960 90 4697
4699 0 479872.25 234028 80120 90 4698
4700 0 480021 234200.45 80240 128 4699
4701 0 480316.06 234708.48 80320 160 4700
4702 0 481084.56 235388.77 80200 40 4701
4703 0 481313.8 236525.14 80320 153 4702
4704 0 481351.34 236772.02 80440 202 4703
4705 0 481241.2 236820.72 80600 202 4704
4706 0 481263.6 236886.62 80720 143 4705
4707 0 481444.7 237115.02 80840 115 4706
4708 0 482306.3 237821.33 80960 154 4707
4709 0 482321.25 237750.69 81080 154 4708
4710 0 482234.5 237714 81160 154 4709
4711 0 482148.2 237677.25 81240 154 4710
4712 0 482205.88 237682.56 81360 81 4711
4713 0 482214 237626.69 81520 81 4712
4714 0 482187.5 237603.23 81600 81 4713
4715 0 482309.06 237964.92 81760 154 4714
4716 0 482245.2 238034.4 81800 86 4715
4717 0 481603.28 238409.95 81880 75 4716
4718 0 481580.03 238632.4 82000 75 4717
4719 0 481690 239035.33 81800 60 4718
4720 0 481711.7 239115.97 81760 60 4719
4721 0 481513.2 239209.97 81640 32 4720
4722 0 481517.28 239507.86 81520 58 4721
4723 0 481460 239505 81360 -1 4722
4724 0 481464 239549 81280 -1 4723
4725 0 481523.44 239905.44 81360 93 4722
4726 0 481792 240224 81320 102 4725
4727 0 481952 240096 81160 51 4726
4728 0 481941.34 240042.67 81080 47 4727
4729 0 482222.06 240192.94 81080 -1 4728
4730 0 482286.38 240151.6 81120 -1 4729
4731 0 482326 240084 81200 -1 4730
4732 0 481920 239936 80920 40 4728
4733 0 481760 239904 80880 45 4732
4734 0 481792 239973 80720 -1 4733
4735 0 481696 240448 81440 45 4726
4736 0 481568 240704 81400 64 4735
4737 0 481504 240896 81560 81 4736
4738 0 481504 240960 81560 75 4737
4739 0 482728.88 237985.16 81920 115 4716
4740 0 482803.75 237986 81960 97 4739
4741 0 482748 238252 81960 -1 4740
4742 0 483470 238418 81960 -1 4741
4743 0 483286 238417 82240 -1 4742
4744 0 483248 238389 82320 -1 4743
4745 0 483027.5 237989.34 82080 45 4740
4746 0 483022.34 238036.67 82120 45 4745
4747 0 483010.7 238132.22 82200 45 4746
4748 0 482932.94 238129.4 82320 45 4747
4749 0 482882.3 238106.84 82440 45 4748
4750 0 482836.56 238124.62 82560 51 4749
4751 0 482875.62 238144.27 82600 51 4750
4752 0 482115.62 237428.22 81680 128 4714
4753 0 482101 237387.5 81720 128 4752
4754 0 482086.2 237347.38 81760 128 4753
4755 0 482126.1 236571.08 81680 86 4754
4756 0 482113.88 235994.23 81720 86 4755
4757 0 482696.16 235903.27 81800 86 4756
4758 0 481718.2 235849.94 81560 86 4755
4759 0 481642.66 235806.17 81480 86 4758
4760 0 481661.12 235772.25 81360 86 4759
4761 0 481776.94 235648.22 81200 -1 4760
4762 0 482081 235549 81240 -1 4761
4763 0 482107 235527 81280 -1 4762
4764 0 481826.88 236767.1 81920 71 4754
4765 0 481787.62 236555.03 82040 104 4764
4766 0 481961.2 236600.75 82160 140 4765
4767 0 481916.06 236547.3 82280 140 4766
4768 0 481936.7 236573.33 82440 71 4767
4769 0 482033.88 236475.94 82520 71 4768
4770 0 482042.75 236474.5 82560 80 4769
4771 0 482068.9 236469.77 82680 107 4770
4772 0 481626.75 235961 82840 137 4771
4773 0 481422.28 235840.94 82960 186 4772
4774 0 481340.16 235819.72 83120 120 4773
4775 0 480811.56 235149.38 83120 136 4774
4776 0 481388.66 235877.67 83160 120 4774
4777 0 481485.8 235993 83240 186 4776
4778 0 481615.56 236008.66 83280 186 4777
4779 0 481627.94 236104.5 83400 186 4778
4780 0 481676.16 235991.14 83520 186 4779
4781 0 482663.6 236860.45 82200 51 4766
4782 0 482864.56 236850.22 82320 40 4781
4783 0 483017.7 238219.6 81640 98 4714
4784 0 483200.3 238561.6 81720 104 4783
4785 0 483767.7 238646.11 81800 107 4784
4786 0 484559.78 238912.17 81760 139 4785
4787 0 485215.78 238484.95 81800 60 4786
4788 0 485254.12 238415.61 82000 64 4787
4789 0 485286 238353 82080 -1 4788
4790 0 484625.25 239645.8 81840 217 4786
4791 0 484508.34 239658 81920 229 4790
4792 0 484449.56 239664.1 81960 235 4791
4793 0 484402.66 239715.33 82040 230 4792
4794 0 484378.75 239741.31 82080 228 4793
4795 0 484484 239927.75 82200 217 4794
4796 0 484518.78 239990.14 82240 217 4795
4797 0 484292.88 239809.17 82360 228 4796
4798 0 484372.94 239504.38 82520 235 4797
4799 0 485119.75 240309.11 82280 120 4796
4800 0 485429.8 240232.31 82400 120 4799
4801 0 484932.8 240427.47 82160 81 4795
4802 0 484925.75 240453.5 82120 81 4801
4803 0 484904.5 240532.89 82000 81 4802
4804 0 484990.84 240619.03 81960 60 4803
4805 0 484926.8 239898.95 81720 86 4790
4806 0 485008.56 239987.5 81600 120 4805
4807 0 483157.06 238639.5 81600 104 4783
4808 0 482883 237864 80920 115 4708
4809 0 483034.72 237977.3 80760 115 4808
4810 0 483076.72 237951.97 80720 115 4809
4811 0 481625.62 237069.05 80280 120 4703
4812 0 481765.28 237285.12 80160 75 4811
4813 0 481785 237382.6 80080 70 4812
4814 0 481814.88 237528.58 79960 64 4813
4815 0 481846.2 237518.53 79920 60 4814
4816 0 481947.34 237565.44 79720 60 4815
4817 0 480834.38 235099.23 80520 90 4701
4818 0 481094.56 235000.53 80680 32 4817
4819 0 481045.06 234951.5 80880 32 4818
4820 0 481098.38 234834.31 81000 45 4819
4821 0 481341.75 234672.7 81160 32 4820
4822 0 481881.06 234503.78 80960 51 4821
4823 0 482208.25 234346.08 80880 75 4822
4824 0 482442.94 234239.16 81040 32 4823
4825 0 482482.7 234092.4 81160 32 4824
4826 0 482442.75 233871.56 81280 64 4825
4827 0 482445.34 233840 81320 64 4826
4828 0 482449.7 233775.8 81400 51 4827
4829 0 482469.4 233672 81520 51 4828
4830 0 482494.75 233590.45 81680 51 4829
4831 0 482531.5 233544.56 81840 115 4830
4832 0 482531.5 233522.05 82000 64 4831
4833 0 482580.12 233438.44 82160 64 4832
4834 0 482834.12 233494.92 82240 32 4833
4835 0 482930.56 233491.9 82320 64 4834
4836 0 483014.53 233406.06 82360 64 4835
4837 0 483083.6 233385.6 82520 81 4836
4838 0 483204.75 233469.25 82640 81 4837
4839 0 483244.88 233497.03 82680 81 4838
4840 0 483415.62 233556.84 82840 51 4839
4841 0 483896.75 233153.97 82880 40 4840
4842 0 483955.7 232980.97 82920 60 4841
4843 0 484113.2 232865.66 83000 115 4842
4844 0 484171.5 232924.31 83120 115 4843
4845 0 484063 233262.92 83160 60 4844
4846 0 484110.97 232701.61 83240 86 4844
4847 0 483941.78 232502.27 83360 86 4846
4848 0 483522.75 233825.89 82880 51 4840
4849 0 483618.66 233850.33 82920 51 4848
4850 0 483418 233542 82960 -1 4849
4851 0 483416 233456 83080 -1 4850
4852 0 483809.7 233899.23 83000 51 4849
4853 0 482430.97 233361.61 82200 64 4833
4854 0 480077.56 233041.11 79560 51 4695
4855 0 480477.8 232753.38 79480 40 4854
4856 0 483912.34 230208.88 78680 186 4686
4857 0 484736.12 230029.2 78720 303 4856
4858 0 485286.3 229916.12 78880 124 4857
4859 0 485691.22 229761.14 79120 124 4858
4860 0 486060.28 229768.98 79320 104 4859
4861 0 486298.75 229567.78 79640 163 4860
4862 0 486391.2 229532.73 80120 163 4861
4863 0 487213.75 229129.95 80360 163 4862
4864 0 488046.78 229007.31 80480 137 4863
4865 0 489439.34 228687.52 80640 153 4864
4866 0 490240.78 228580.88 80720 139 4865
4867 0 490805.4 228354.12 80800 189 4866
4868 0 491865.88 228295.34 80960 32 4867
4869 0 491862.84 228197.45 81120 32 4868
4870 0 492121.22 228135.88 81160 32 4869
4871 0 492349.88 227921.78 81280 178 4870
4872 0 492704.22 227715.27 81400 32 4871
4873 0 493143.75 227643.73 81640 168 4872
4874 0 493726.06 227512.17 81800 137 4873
4875 0 493847.4 227403.42 82160 168 4874
4876 0 494075.06 227457.69 82320 168 4875
4877 0 494362.5 227227.27 82520 -1 4876
4878 0 494355.2 227172.12 82560 -1 4877
4879 0 494437.72 227204.47 82600 -1 4878
4880 0 494547.56 226861.39 82600 -1 4879
4881 0 495542.16 226860.08 82600 32 4880
4882 0 496083.72 226975.11 82520 32 4881
4883 0 496233.1 227149.28 82400 96 4882
4884 0 496085.75 227076.33 82240 102 4883
4885 0 497234.6 227622.36 82240 101 4884
4886 0 495943.12 227088.52 82080 96 4884
4887 0 495811.16 227147.72 81920 64 4886
4888 0 495793.34 227223.19 81760 64 4887
4889 0 496172.03 227168.9 81640 124 4888
4890 0 496475.2 227307.4 81480 106 4889
4891 0 496550.62 227341.7 81440 102 4890
4892 0 496677.44 227465.48 81320 102 4891
4893 0 496754.66 227528 81280 102 4892
4894 0 496910.16 227653.81 81200 120 4893
4895 0 496993.06 227753.4 81120 86 4894
4896 0 497153.44 227865.12 81040 86 4895
4897 0 497170.94 227939.58 80920 96 4896
4898 0 497369.75 228058.69 80760 75 4897
4899 0 497433.3 228051.88 80600 75 4898
4900 0 497505.97 228087.95 80480 102 4899
4901 0 497682.8 228133.6 80640 80 4900
4902 0 498094.75 227968.25 80600 -1 4901
4903 0 498066.75 227968.25 80560 -1 4902
4904 0 497727.06 228145 80680 75 4901
4905 0 497465.47 228140.05 80360 102 4900
4906 0 497439.38 228310.92 80240 150 4905
4907 0 497646.38 228440.27 80120 150 4906
4908 0 497357.66 228768 80120 -1 4907
4909 0 497297.66 228852 80240 -1 4908
4910 0 497544.4 228607.98 80000 150 4907
4911 0 497668.25 228871.1 79960 140 4910
4912 0 497418.25 229133.34 79880 140 4911
4913 0 497996.84 229151.11 79840 163 4912
4914 0 498188.56 229809.77 79880 32 4913
4915 0 498395.66 229773.19 79920 32 4914
4916 0 498523.7 230026.02 80080 32 4915
4917 0 498818.3 230183.69 80240 32 4916
4918 0 498088.12 229891.94 80360 32 4916
4919 0 497966.94 229786.84 80480 32 4918
4920 0 498246.66 229250.55 79720 124 4913
4921 0 498361.4 229319.75 79680 108 4920
4922 0 498405.5 229377 79600 116 4921
4923 0 498593 229058 79600 -1 4922
4924 0 499161 229178 79600 -1 4923
4925 0 499039 229234 79720 -1 4924
4926 0 498999 229354 79800 -1 4925
4927 0 498939 229474 79840 -1 4926
4928 0 498450.1 229433.6 79520 124 4922
4929 0 498590.56 229414.66 79440 190 4928
4930 0 498735.38 229493.28 79360 190 4929
4931 0 498577.8 229523 79240 190 4930
4932 0 498472.66 229543.47 79160 190 4931
4933 0 499141.38 230153.52 79080 175 4932
4934 0 500165.62 230555.86 79000 51 4933
4935 0 500463.66 230634.44 78960 51 4934
4936 0 500480 230688.27 79000 51 4935
4937 0 500544 230905.2 79160 150 4936
4938 0 500639.7 231231.38 79400 150 4937
4939 0 501560.06 231399.08 79200 107 4937
4940 0 501517 231659.55 79320 107 4939
4941 0 501266.75 231983.31 79520 107 4940
4942 0 501218.8 231998.53 79600 107 4941
4943 0 501200.53 232372.83 78960 101 4935
4944 0 501217.4 232478.4 79000 101 4943
4945 0 501282.66 232900.08 79160 102 4944
4946 0 501233.16 232840.31 79320 102 4945
4947 0 501216.03 232875.23 79400 102 4946
4948 0 501439.3 232812.95 79560 115 4947
4949 0 501482.88 232955.17 79720 115 4948
4950 0 501509.7 232917.17 79840 115 4949
4951 0 500957.25 233332.27 79440 40 4947
4952 0 500695.7 233734.9 79280 75 4951
4953 0 500500.16 233950.67 79440 75 4952
4954 0 500418.38 234061.55 79520 75 4953
4955 0 500196.7 234385.19 79680 75 4954
4956 0 499903.25 234676 79520 -1 4955
4957 0 500191 234474.92 79840 75 4955
4958 0 500131.38 234489.31 80040 -1 4957
4959 0 500084.5 234454.5 80160 -1 4958
4960 0 500068.62 234442.98 80200 -1 4959
4961 0 500042 234454 80400 -1 4960
4962 0 500026.12 234290.31 80520 -1 4961
4963 0 500057.8 234274.55 80680 -1 4962
4964 0 500071.3 234255.33 80840 -1 4963
4965 0 500014.7 234123.94 81000 -1 4964
4966 0 500038.38 233951.77 81200 -1 4965
4967 0 500032.3 233886.44 81320 -1 4966
4968 0 500079.2 233849.47 81440 -1 4967
4969 0 500136.8 233802 81600 40 4968
4970 0 500218.22 233843.16 81720 40 4969
4971 0 500615.8 233981.16 81880 40 4970
4972 0 500192.38 233663.25 81800 40 4970
4973 0 500218.44 233564.19 81920 40 4972
4974 0 500392.28 233351.4 82040 40 4973
4975 0 500453.62 233251.02 82200 40 4974
4976 0 500562.3 233068.2 82320 128 4975
4977 0 500566.97 233026.95 82480 160 4976
4978 0 500649.5 233063.02 82720 107 4977
4979 0 500742.03 232984.5 82880 120 4978
4980 0 500989.38 232923.7 83000 75 4979
4981 0 500911.7 232733.62 83080 75 4980
4982 0 501049.7 232750.11 83160 51 4981
4983 0 501102.1 232690.2 83280 51 4982
4984 0 501135.97 232639.98 83320 86 4983
4985 0 501156.94 232513.23 83360 81 4984
4986 0 501099.34 232519 83400 81 4985
4987 0 500984.06 232531.3 83480 81 4986
4988 0 501021.44 232635.62 83600 45 4987
4989 0 501122.56 232710.81 83680 45 4988
4990 0 501024.62 232782.08 83800 102 4989
4991 0 501056 232766.75 83840 102 4990
4992 0 501148.78 232720.89 83960 102 4991
4993 0 501022.28 232624.6 84080 75 4992
4994 0 500990.5 232631.5 84160 75 4993
4995 0 500959.2 232637.73 84240 75 4994
4996 0 500862.97 232713.47 84360 32 4995
4997 0 500963.06 232265.19 83440 40 4986
4998 0 500947.06 232266.5 83480 40 4997
4999 0 501148.75 233098 82880 51 4980
5000 0 501201.56 233155.67 82840 51 4999
5001 0 501965.5 233064.16 82920 64 5000
5002 0 502150.84 232995.66 83000 64 5001
5003 0 501240.4 232370.19 78800 101 4943
5004 0 501312.5 232423 78720 51 5003
5005 0 501384.88 232475.81 78640 51 5004
5006 0 501475.4 232568.8 78560 54 5005
5007 0 501610.62 232707.89 78440 60 5006
5008 0 501606.38 232733.97 78320 60 5007
5009 0 501465.7 232788.28 78160 40 5008
5010 0 500871.8 232225.89 78160 32 5009
5011 0 500644.78 231998.4 78040 32 5010
5012 0 501565.2 232681.9 77960 45 5009
5013 0 501661.62 232643.36 77800 45 5012
5014 0 501862.3 232684.56 77680 90 5013
5015 0 501854.75 232640.97 77560 90 5014
5016 0 502315.8 232805.75 77520 51 5015
5017 0 502433.72 233063.25 77640 51 5016
5018 0 502796.44 233241.14 77760 75 5017
5019 0 502944.84 233460.44 77600 60 5018
5020 0 503139.84 233833.84 77480 60 5019
5021 0 503402.12 234141.5 77400 80 5020
5022 0 504050.2 234590.47 77400 60 5021
5023 0 504712.7 234802.17 77520 81 5022
5024 0 504952.6 234848.69 77640 81 5023
5025 0 505077.7 234879.88 77800 81 5024
5026 0 505210 235000.86 77920 75 5025
5027 0 505281.06 235070.5 77960 75 5026
5028 0 505315.4 235358.77 78000 75 5027
5029 0 505369.38 235726.48 78080 75 5028
5030 0 505473.38 236079.84 78160 75 5029
5031 0 505464 236148.28 78240 -1 5030
5032 0 505624.34 236097.16 78280 -1 5031
5033 0 505609.94 236050.22 78320 -1 5032
5034 0 505677.88 236195.4 78480 -1 5033
5035 0 505655.34 236223.33 78520 -1 5034
5036 0 505423 236408 78480 -1 5035
5037 0 505609.62 236279.8 78600 -1 5035
5038 0 505372.6 236156.27 78120 -1 5030
5039 0 505348.94 236186.14 78080 -1 5038
5040 0 501649.84 232837.36 77520 45 5015
5041 0 502103.53 232981.84 78520 90 5007
5042 0 501733.88 231715.28 78600 96 5005
5043 0 501461.12 231435.95 78400 40 5042
5044 0 501169.34 231198.97 78280 80 5043
5045 0 500927 231089.67 78200 80 5044
5046 0 500806.44 231034.7 78160 80 5045
5047 0 500595.03 230972.89 77960 80 5046
5048 0 500471.2 231043.5 77760 -1 5047
5049 0 500191.7 231102 77560 -1 5048
5050 0 499924.2 231065.16 77360 -1 5049
5051 0 500786.5 230694.5 78920 32 4935
5052 0 501109.2 230754.98 78880 107 5051
5053 0 501193.66 230525 78800 107 5052
5054 0 501235.9 230409.84 78760 107 5053
5055 0 501237 230408.75 78680 107 5054
5056 0 501241.12 230380.11 78640 98 5055
5057 0 501274.06 230148.66 78320 32 5056
5058 0 500325.5 230209.5 79040 102 4934
5059 0 500485.12 229863.02 79080 102 5058
5060 0 498423.5 229259.5 79040 124 4932
5061 0 497712.84 229204.17 79000 108 5060
5062 0 498407.25 229164.83 79000 108 5060
5063 0 498445.4 229171.4 78840 108 5062
5064 0 498455.28 229172.97 78800 108 5063
5065 0 498539.7 229038.5 78640 108 5064
5066 0 498542.38 228900.39 78280 -1 5065
5067 0 498005.28 228587.81 80280 75 4907
5068 0 496637.8 226895.36 81400 102 4891
5069 0 494765.25 227272.38 82720 -1 4879
5070 0 495832.5 227195.64 82720 32 5069
5071 0 496619.47 226957.42 82720 160 5070
5072 0 497222.75 226623.77 82720 157 5071
5073 0 497260.44 226579.92 82760 181 5072
5074 0 497298.2 226377.34 82840 181 5073
5075 0 497378.6 227195.88 83000 157 5074
5076 0 497545.75 226154.67 82880 124 5074
5077 0 497511.44 226213.86 82920 124 5076
5078 0 498449.28 226194.11 82920 32 5077
5079 0 498850.25 225985.94 83080 235 5078
5080 0 498734.25 225823.9 83320 235 5079
5081 0 499186.6 225387.12 83520 239 5080
5082 0 500091.66 224978.67 83720 212 5081
5083 0 500306.53 224908.92 83760 230 5082
5084 0 500909.8 224710.64 83920 235 5083
5085 0 502114.06 224059.81 84160 266 5084
5086 0 502311.8 224010.53 84200 235 5085
5087 0 502678.44 223939.44 84320 185 5086
5088 0 503555.78 223960.4 84480 32 5087
5089 0 503923.84 223839.56 84600 172 5088
5090 0 504102.34 223796.83 84640 217 5089
5091 0 505409.75 223658.95 84640 237 5090
5092 0 506382.47 223851.3 84640 202 5091
5093 0 507572.5 223811.33 84640 296 5092
5094 0 507943.4 223425.4 84640 172 5093
5095 0 508096.84 223408.44 84480 198 5094
5096 0 508046.75 223565.73 84280 198 5095
5097 0 508040.84 223643.33 84000 198 5096
5098 0 507979.78 223719.8 83920 172 5097
5099 0 507852.47 223757.86 83760 -1 5098
5100 0 504317.25 223651.8 84800 186 5090
5101 0 504972.38 223650.45 85000 198 5100
5102 0 505824.28 223636.12 85160 102 5101
5103 0 505821.72 224158.45 85160 91 5102
5104 0 505172 224796 85160 -1 5103
5105 0 505112 224856 85120 -1 5104
5106 0 505565.44 224318.34 85200 91 5103
5107 0 505361.72 224673.88 85280 96 5106
5108 0 505286.97 224844.1 85440 120 5107
5109 0 505292.2 224854.34 85480 120 5108
5110 0 505321.53 224882.44 85600 128 5109
5111 0 504599 225395 85600 -1 5110
5112 0 504591 225479 85680 -1 5111
5113 0 505427.06 224950.61 85720 128 5110
5114 0 505831 225263 85720 32 5113
5115 0 506387 225267 85680 -1 5114
5116 0 505469.8 224973.27 85760 128 5113
5117 0 505471.5 224974.75 85800 128 5116
5118 0 505475.97 224980.25 85920 128 5117
5119 0 505451.78 224970.64 86040 128 5118
5120 0 504843.47 225262.9 85480 64 5109
5121 0 506044.7 223629.94 85200 240 5102
5122 0 506928.78 223525.44 85360 268 5121
5123 0 508121.4 223323.77 85480 228 5122
5124 0 508803.6 223033.44 85640 260 5123
5125 0 508985.84 222949.33 85840 256 5124
5126 0 508835.56 222925.17 85960 260 5125
5127 0 509005.66 222870.34 86120 226 5126
5128 0 509043.12 222892.62 86160 226 5127
5129 0 509181.84 222849.81 86280 178 5128
5130 0 510152.03 222691.55 86280 166 5129
5131 0 511490.88 222784.33 86280 243 5130
5132 0 513123.06 222940.31 86280 357 5131
5133 0 513121.97 222866.83 86320 357 5132
5134 0 513447.88 222940.47 86440 377 5133
5135 0 514085.75 223041.36 86640 363 5134
5136 0 515733.44 222896.52 86640 175 5135
5137 0 516247.16 222869.7 86480 207 5136
5138 0 516295.72 222869.86 86320 270 5137
5139 0 516525.34 222951.42 86120 270 5138
5140 0 516584 222948.86 85920 280 5139
5141 0 517043.53 222911.69 85720 362 5140
5142 0 517181.7 222915.08 85520 362 5141
5143 0 518000.3 222623.11 85080 229 5142
5144 0 518339.94 222510.38 85040 81 5143
5145 0 518709.16 222280.66 84920 81 5144
5146 0 519005.47 222115.97 84760 81 5145
5147 0 519356.16 221985.83 84720 -1 5146
5148 0 519790.25 221935.5 84560 -1 5147
5149 0 520224.44 221857.56 84440 -1 5148
5150 0 520216.34 221875.3 84320 -1 5149
5151 0 520105.1 221889.02 84200 -1 5150
5152 0 521302.53 221622.69 84200 -1 5151
5153 0 521722 221370.81 84200 -1 5152
5154 0 523707.53 221400.33 84200 -1 5153
5155 0 525804.06 221174.2 84200 -1 5154
5156 0 527992.8 221507.61 84200 -1 5155
5157 0 528595 222032.83 83720 -1 5156
5158 0 529004 222069.5 83400 -1 5157
5159 0 530926.9 221910.64 83360 -1 5158
5160 0 531651.06 222079.31 83120 -1 5159
5161 0 532196.25 222262.56 82800 -1 5160
5162 0 533068.56 222013.58 82760 -1 5161
5163 0 533603.3 221807.45 82640 -1 5162
5164 0 534131.1 221797.52 82400 -1 5163
5165 0 534566.6 221847.34 82120 -1 5164
5166 0 535516.4 222167.34 81560 -1 5165
5167 0 535706.4 222452.95 81280 -1 5166
5168 0 535985.9 222813.61 80840 -1 5167
5169 0 536278.5 222863.17 80600 -1 5168
5170 0 536877.4 223006.06 80000 -1 5169
5171 0 537219.8 222894.33 79720 -1 5170
5172 0 537551.8 222821.44 79480 -1 5171
5173 0 537917.9 222757.97 79200 -1 5172
5174 0 538331.3 222706.25 78920 -1 5173
5175 0 538494.75 222770.89 78760 -1 5174
5176 0 538815.56 222716.42 78520 -1 5175
5177 0 539076.8 222601.58 78280 -1 5176
5178 0 539213.5 223120.72 77840 -1 5177
5179 0 539215.9 223586.3 76960 -1 5178
5180 0 539277.56 223761.7 76400 -1 5179
5181 0 539274.06 223676.39 76160 -1 5180
5182 0 539277.8 223681.47 75960 -1 5181
5183 0 539301.1 223671.03 75800 -1 5182
5184 0 539363.3 223676.2 75720 -1 5183
5185 0 539685.6 223649.33 75240 -1 5184
5186 0 540975.2 224229.1 75280 -1 5185
5187 0 542851.1 225348.44 75280 -1 5186
5188 0 545659.5 225380.14 75280 -1 5187
5189 0 545608.4 225101.19 74600 -1 5188
5190 0 545704.4 225061.12 74160 -1 5189
5191 0 546047.5 225324.38 73760 -1 5190
5192 0 546636 225677.62 73560 -1 5191
5193 0 547996 225869.47 73560 -1 5192
5194 0 548781.5 226139.02 73360 -1 5193
5195 0 549120.5 226276.67 73120 -1 5194
5196 0 549176.56 226300.6 73080 -1 5195
5197 0 549481.3 226340.39 72640 -1 5196
5198 0 549863.3 226436.25 72280 -1 5197
5199 0 550060.44 226574.83 72040 -1 5198
5200 0 550364.5 227164.75 71240 -1 5199
5201 0 550616.44 227491.53 71080 -1 5200
5202 0 550720.4 227663.19 70880 -1 5201
5203 0 550749.4 227699.7 70640 -1 5202
5204 0 550852.4 227604.33 70320 -1 5203
5205 0 550980 227632.62 70120 -1 5204
5206 0 551083.75 228280.05 69480 -1 5205
5207 0 551597.75 228436.38 69280 -1 5206
5208 0 552072.44 228515.17 69080 -1 5207
5209 0 552201.4 228651.69 68800 -1 5208
5210 0 552468.44 228771.97 68600 -1 5209
5211 0 552747.75 228898.22 68480 -1 5210
5212 0 552868.7 229051.48 68280 -1 5211
5213 0 553629.6 229272.84 68160 -1 5212
5214 0 554396 229663.05 68080 -1 5213
5215 0 554788.44 230034.22 67920 -1 5214
5216 0 555227.6 230071.89 67800 -1 5215
5217 0 555830.06 230207.14 67680 -1 5216
5218 0 555836.25 230304.7 67560 -1 5217
5219 0 554675.06 230593.66 67520 -1 5218
5220 0 554004.25 231609.88 67480 -1 5219
5221 0 553457.1 232423.05 67520 -1 5220
5222 0 553113.9 232793.83 67640 -1 5221
5223 0 552956.56 233006.62 67800 -1 5222
5224 0 552788 233221.36 67920 -1 5223
5225 0 552550.25 233927.89 68040 -1 5224
5226 0 552579.7 234017.1 67960 -1 5225
5227 0 552579.7 234017.1 67880 -1 5226
5228 0 552582.5 234019.92 67800 -1 5227
5229 0 552582.5 234045.38 67680 -1 5228
5230 0 552489.2 234964.62 67680 -1 5229
5231 0 552477.9 234811.89 67560 -1 5230
5232 0 552639.1 235445.45 67720 -1 5230
5233 0 552353.44 236203.47 67680 -1 5232
5234 0 552327.94 236441.06 67560 -1 5233
5235 0 552336.44 236551.36 67480 -1 5234
5236 0 552344.94 236602.28 67400 -1 5235
5237 0 552367.56 236924.72 67320 -1 5236
5238 0 552053.6 236986.94 67280 -1 5237
5239 0 551869.75 237179.28 67200 -1 5238
5240 0 551896.9 237319 67160 -1 5239
5241 0 551942.1 237497.2 67080 -1 5240
5242 0 551967.56 237624.48 66960 -1 5241
5243 0 552041.1 237692.36 66840 -1 5242
5244 0 552031.25 237744.69 66760 -1 5243
5245 0 551858.7 237925.7 66680 -1 5244
5246 0 551870 238036.02 66520 -1 5245
5247 0 551821.94 238299.06 66440 -1 5246
5248 0 551724.3 238572 66360 -1 5247
5249 0 551775.25 238583.31 66160 -1 5248
5250 0 551727.2 238628.56 66040 -1 5249
5251 0 551670.6 238690.8 65960 -1 5250
5252 0 551293 238929.8 65920 -1 5251
5253 0 551109.1 239057.08 65840 -1 5252
5254 0 551021.5 239119.3 65640 -1 5253
5255 0 550956.44 239139.1 65520 -1 5254
5256 0 550953.56 239175.88 65440 -1 5255
5257 0 551012 239231.16 65360 -1 5256
5258 0 551028.94 239349.95 65280 -1 5257
5259 0 551094 239451.77 65200 -1 5258
5260 0 551144.94 239542.28 65120 -1 5259
5261 0 551096.8 239700.67 65040 -1 5260
5262 0 551064.3 239778.45 64960 -1 5261
5263 0 550985.1 239885.94 64840 -1 5262
5264 0 550990.75 239959.47 64760 -1 5263
5265 0 550985.1 240010.39 64680 -1 5264
5266 0 550951.2 240069.78 64600 -1 5265
5267 0 550911.56 240180.1 64480 -1 5266
5268 0 550937 240256.45 64360 -1 5267
5269 0 550951.2 240298.89 64280 -1 5268
5270 0 550908.75 240363.94 64200 -1 5269
5271 0 550853.9 240492.69 64080 -1 5270
5272 0 550783.1 240396.53 64040 -1 5271
5273 0 550715.25 240390.88 63960 -1 5272
5274 0 550757.7 240410.67 63880 -1 5273
5275 0 550746.4 240481.38 63800 -1 5274
5276 0 551131.06 240342.78 63880 -1 5274
5277 0 551272.44 240359.75 63800 -1 5276
5278 0 551456.3 240421.98 63680 -1 5277
5279 0 551727.8 240492.69 63600 -1 5278
5280 0 551809.9 240603 63520 -1 5279
5281 0 551855.1 240619.97 63480 -1 5280
5282 0 551925.8 240639.77 63440 -1 5281
5283 0 550743.56 240662.4 64000 -1 5271
5284 0 552186.56 236095.98 67760 -1 5233
5285 0 551953.2 235919.22 67840 -1 5284
5286 0 551862.7 236057.81 67720 -1 5285
5287 0 551429.94 236301.05 67760 -1 5286
5288 0 551330.94 236374.6 67840 -1 5287
5289 0 551260.25 236397.22 67920 -1 5288
5290 0 551195.2 236414.19 67960 -1 5289
5291 0 551028.3 236513.19 68040 -1 5290
5292 0 550805.94 236596.44 68080 -1 5291
5293 0 550704.1 236672.81 68160 -1 5292
5294 0 550523.1 236746.34 68240 -1 5293
5295 0 550169.56 236910.39 68320 -1 5294
5296 0 549728.3 237145.16 68320 -1 5295
5297 0 549509.1 237143.73 68360 -1 5296
5298 0 549274.4 237268.19 68440 -1 5297
5299 0 549070.75 237406.78 68520 -1 5298
5300 0 548946.25 237641.55 68600 -1 5299
5301 0 548889.7 237870.64 68680 -1 5300
5302 0 548755.6 237968.58 68760 -1 5301
5303 0 548733 238135.45 68880 -1 5302
5304 0 548727.4 238180.72 69000 -1 5303
5305 0 548583.1 238409.81 69080 -1 5304
5306 0 548512.4 238542.75 69120 -1 5305
5307 0 548455.8 238599.31 69160 -1 5306
5308 0 548322.9 238630.44 69240 -1 5307
5309 0 548235.25 238687 69320 -1 5308
5310 0 548218.25 238720.94 69400 -1 5309
5311 0 548178.6 238763.38 69480 -1 5310
5312 0 548119.25 238842.56 69600 -1 5311
5313 0 548057 238933.08 69720 -1 5312
5314 0 548034.4 238992.47 69800 -1 5313
5315 0 548549.2 238678.52 69080 -1 5307
5316 0 548588.75 238737.9 69000 -1 5315
5317 0 548639.7 238805.8 68920 -1 5316
5318 0 548676.44 238800.14 68880 -1 5317
5319 0 548775.44 238839.73 68840 -1 5318
5320 0 552893.6 235377.56 67800 -1 5232
5321 0 553080.3 235289.89 67920 -1 5320
5322 0 553255.7 235233.31 67960 -1 5321
5323 0 553278.3 235114.53 68000 -1 5322
5324 0 553453.7 235035.33 68080 -1 5323
5325 0 553521.56 234950.47 68160 -1 5324
5326 0 553428.25 235066.44 68240 -1 5325
5327 0 553351.9 235103.22 68360 -1 5326
5328 0 553281.1 235040.98 68440 -1 5327
5329 0 553221.75 235055.12 68520 -1 5328
5330 0 553162.4 235021.19 68600 -1 5329
5331 0 552647.4 233900.92 68160 -1 5225
5332 0 553399.75 234178.11 68160 -1 5331
5333 0 553668.44 234130.02 68200 -1 5332
5334 0 553832.5 234410.03 68120 -1 5333
5335 0 553807.06 234506.2 68040 -1 5334
5336 0 552763.4 233850 68280 -1 5331
5337 0 553003.75 233572.81 68360 -1 5336
5338 0 553036 233533 68440 -1 5337
5339 0 553051.9 233513.42 68480 -1 5338
5340 0 553111.25 233485.14 68640 -1 5339
5341 0 553159.3 233471 68760 -1 5340
5342 0 553153.5 233457 68840 -1 5341
5343 0 553148 233442.72 68920 -1 5342
5344 0 553159.3 233434.23 69040 -1 5343
5345 0 553218.75 233533.22 69200 -1 5344
5346 0 553261.1 233547.36 69360 -1 5345
5347 0 553280.94 233584.14 69480 -1 5346
5348 0 553388.44 233456.86 69600 -1 5347
5349 0 553461.94 233403.11 69760 -1 5348
5350 0 553405.4 233504.94 69920 -1 5349
5351 0 553405.4 233476.66 70080 -1 5350
5352 0 553196.06 233465.34 70160 -1 5351
5353 0 553167.8 233403.11 70320 -1 5352
5354 0 553230.06 233323.92 70440 -1 5353
5355 0 553264 233241.89 70560 -1 5354
5356 0 553303.56 233202.3 70720 -1 5355
5357 0 553391.25 233145.73 70880 -1 5356
5358 0 553292.25 233123.1 71040 -1 5357
5359 0 553232.9 233066.53 71200 -1 5358
5360 0 553230.06 232913.8 71320 -1 5359
5361 0 553193.25 232806.31 71480 -1 5360
5362 0 553139.5 232721.47 71600 -1 5361
5363 0 553139.5 232599.84 71760 -1 5362
5364 0 553040.5 232503.67 71880 -1 5363
5365 0 552978.3 232444.28 71960 -1 5364
5366 0 552743.56 232531.95 72000 -1 5365
5367 0 552596.44 232495.19 72040 -1 5366
5368 0 552483.3 232317 72120 -1 5367
5369 0 552291 232181.23 72160 -1 5368
5370 0 552209 232150.12 72120 -1 5369
5371 0 552146.75 232135.98 72040 -1 5370
5372 0 551979.9 232042.64 72000 -1 5371
5373 0 551832.8 231963.44 72080 -1 5372
5374 0 551725.3 231909.7 72160 -1 5373
5375 0 552347.56 232172.75 72240 -1 5369
5376 0 553094.25 232365.08 71960 -1 5365
5377 0 553108.44 232294.38 72040 -1 5376
5378 0 553148 232223.66 72120 -1 5377
5379 0 553105.56 232172.75 72200 -1 5378
5380 0 553108.44 232102.03 72280 -1 5379
5381 0 553122.56 232022.84 72360 -1 5380
5382 0 553071.6 231949.3 72440 -1 5381
5383 0 552975.5 231904.05 72520 -1 5382
5384 0 553050.94 231857.33 72560 -1 5383
5385 0 553067.94 231681.97 72640 -1 5384
5386 0 552937.8 231636.72 72760 -1 5385
5387 0 552869.94 231450.03 72800 -1 5386
5388 0 552799.25 231257.7 72840 -1 5387
5389 0 552691.75 231056.89 72880 -1 5388
5390 0 552669.1 231011.62 72960 -1 5389
5391 0 553039.6 231399.12 72760 -1 5387
5392 0 553053.8 231280.33 72640 -1 5391
5393 0 553065.1 231226.6 72560 -1 5392
5394 0 553093.4 231212.45 72440 -1 5393
5395 0 553076.44 231138.9 72360 -1 5394
5396 0 552977.44 230977.69 72320 -1 5395
5397 0 552688.94 230912.64 72400 -1 5396
5398 0 552533.4 230824.95 72440 -1 5397
5399 0 552437.2 230779.7 72480 -1 5398
5400 0 552222.25 230714.64 72520 -1 5399
5401 0 552063.8 230570.39 72560 -1 5400
5402 0 551847.6 230528.98 72640 -1 5401
5403 0 551711.9 230461.11 72680 -1 5402
5404 0 551714.7 230353.62 72800 -1 5403
5405 0 551765.6 230268.77 72880 -1 5404
5406 0 551765.6 230257.45 72960 -1 5405
5407 0 551584.56 230449.8 72640 -1 5403
5408 0 553036.8 230867.38 72240 -1 5396
5409 0 553127.3 230615.66 72200 -1 5408
5410 0 553139.75 232829.16 68840 -1 5342
5411 0 553218.94 232605.7 68960 -1 5410
5412 0 553261.4 232424.69 69000 -1 5411
5413 0 553284 232274.78 69080 -1 5412
5414 0 553337.7 232175.8 69200 -1 5413
5415 0 553354.7 232122.05 69320 -1 5414
5416 0 553368.8 232059.83 69440 -1 5415
5417 0 553385.8 231994.77 69520 -1 5416
5418 0 553377.3 231929.72 69600 -1 5417
5419 0 553456.5 231859 69760 -1 5418
5420 0 553555.5 231791.12 69880 -1 5419
5421 0 553564 231762.84 70040 -1 5420
5422 0 553595.1 231644.05 70120 -1 5421
5423 0 553572.5 231567.67 70240 -1 5422
5424 0 553564 231528.08 70360 -1 5423
5425 0 553332 231333 70320 -1 5424
5426 0 553340 231313 70280 -1 5425
5427 0 553380.1 231454.55 70400 -1 5424
5428 0 553360.4 231293.31 70480 -1 5427
5429 0 553281.1 231146.23 70560 -1 5428
5430 0 553291.5 231186.5 70680 -1 5429
5431 0 553295.3 231199.98 70720 -1 5430
5432 0 553315.06 231233.92 70840 -1 5431
5433 0 553321.2 231043.67 70680 -1 5430
5434 0 553493.25 231802.44 70120 -1 5421
5435 0 553416.94 231799.61 70200 -1 5434
5436 0 553399.94 231802.44 70360 -1 5435
5437 0 553397.1 231822.23 70480 -1 5436
5438 0 553399.94 232308.72 68800 -1 5410
5439 0 553617.75 231997.6 68760 -1 5438
5440 0 553756.3 231875.97 68720 -1 5439
5441 0 553784.6 231793.95 68640 -1 5440
5442 0 556326.1 230392.3 67520 -1 5218
5443 0 557027.44 231380.55 67480 -1 5442
5444 0 558679.75 231868.9 67480 -1 5443
5445 0 559287.7 231896.39 67320 -1 5444
5446 0 559848.25 232113 67040 -1 5445
5447 0 561105.44 232205.66 66960 -1 5446
5448 0 561573.3 232552.92 66800 -1 5447
5449 0 563068.56 233176.05 66680 -1 5448
5450 0 564349.1 233839.23 66640 -1 5449
5451 0 565135.7 234336.52 66440 -1 5450
5452 0 565891.06 234504.25 66280 -1 5451
5453 0 566940.5 235065.11 65760 -1 5452
5454 0 568325.2 235433.56 65560 -1 5453
5455 0 569586.7 235897.7 65280 -1 5454
5456 0 571164.3 236579.27 65120 -1 5455
5457 0 573339.6 237251.97 64920 91 5456
5458 0 575075.6 237890.31 64840 124 5457
5459 0 576194.6 238425.86 64760 197 5458
5460 0 577283.44 238610.58 64840 166 5459
5461 0 577913.5 238633.8 64960 75 5460
5462 0 578877.25 238883.1 65120 139 5461
5463 0 579972.5 239273.58 65320 60 5462
5464 0 580915.7 239656.47 65400 131 5463
5465 0 582116.3 240393.72 65480 32 5464
5466 0 583908 241000.75 65440 178 5465
5467 0 583883.06 240923.58 65520 178 5466
5468 0 583869.1 240889.22 65560 178 5467
5469 0 583373.9 241214.75 65520 122 5467
5470 0 583202.94 241272.73 65600 107 5469
5471 0 583068.7 241232.39 65720 107 5470
5472 0 584323.7 241217.67 65240 150 5466
5473 0 584940.8 241658.52 65120 172 5472
5474 0 584219.3 241457.06 65080 150 5473
5475 0 583629.1 241418.98 64920 122 5474
5476 0 583323.75 241420.14 64760 115 5475
5477 0 582395.3 241140.83 64640 71 5476
5478 0 581577.1 240839 64560 122 5477
5479 0 581263.06 240669.34 64480 71 5478
5480 0 581330.2 240808.75 64320 122 5479
5481 0 581392.8 240798.8 64120 32 5480
5482 0 581435.2 240874.66 63960 32 5481
5483 0 581733.9 241231.78 63840 80 5482
5484 0 582165.7 241776.56 63720 81 5483
5485 0 582284.6 241918.67 63600 51 5484
5486 0 582417.56 241990.67 63440 51 5485
5487 0 582459.3 242099.69 63240 60 5486
5488 0 582611.2 242237.75 63080 60 5487
5489 0 582594.8 242315.9 63040 60 5488
5490 0 582786.6 242499.94 62920 -1 5489
5491 0 582803.5 242691.67 62760 -1 5490
5492 0 582818.5 242963.89 62520 -1 5491
5493 0 582569.56 242973.61 62360 -1 5492
5494 0 582528 243104 62280 45 5493
5495 0 582528 243168 62200 45 5494
5496 0 582688 243296 62000 98 5495
5497 0 582688 243456 61760 32 5496
5498 0 582816 243552 61560 160 5497
5499 0 582880 243552 61600 160 5498
5500 0 583136 243552 61600 91 5499
5501 0 583392 243552 61680 75 5500
5502 0 583648 243616 61720 96 5501
5503 0 583904 243680 61720 122 5502
5504 0 584160 243712 61680 128 5503
5505 0 584352 243840 61560 98 5504
5506 0 584352 244000 61360 128 5505
5507 0 584512 244160 61160 107 5506
5508 0 584672 244288 61000 107 5507
5509 0 584832 244256 60800 40 5508
5510 0 585056 244256 60640 122 5509
5511 0 585248 244256 60440 120 5510
5512 0 585440 244256 60240 81 5511
5513 0 585568 244288 60000 32 5512
5514 0 585760 244416 59840 91 5513
5515 0 585984 244544 59800 64 5514
5516 0 586208 244704 59720 71 5515
5517 0 586400 244800 59560 71 5516
5518 0 586592 244864 59400 131 5517
5519 0 586720 244960 59160 166 5518
5520 0 586784 245120 58960 135 5519
5521 0 586816 244960 58760 96 5520
5522 0 587040 244960 58640 40 5521
5523 0 587232 244800 58680 32 5522
5524 0 586816 245184 58880 122 5520
5525 0 586976 245376 58720 115 5524
5526 0 587136 245504 58520 75 5525
5527 0 587328 245408 58360 71 5526
5528 0 587584 245440 58240 153 5527
5529 0 587840 245536 58200 186 5528
5530 0 587808 245664 58440 71 5529
5531 0 587680 245792 58640 71 5530
5532 0 587808 245856 58880 60 5531
5533 0 588000 245536 58200 175 5529
5534 0 588224 245376 58200 80 5533
5535 0 588480 245376 58120 51 5534
5536 0 588608 245376 57880 32 5535
5537 0 588032 245568 58200 160 5533
5538 0 588128 245792 58080 107 5537
5539 0 588352 245952 58040 122 5538
5540 0 588544 246144 57960 101 5539
5541 0 588672 245984 57800 75 5540
5542 0 588928 245952 57680 107 5541
5543 0 589184 246080 57640 64 5542
5544 0 589280 246176 57600 64 5543
5545 0 588544 246176 57960 101 5540
5546 0 588672 246368 57840 51 5545
5547 0 588832 246528 57680 51 5546
5548 0 589024 246720 57600 60 5547
5549 0 589280 246848 57560 80 5548
5550 0 589536 246912 57600 80 5549
5551 0 589688.4 247424.36 57600 -1 5550
5552 0 589632 246656 57640 81 5550
5553 0 589781.3 246592 57720 107 5552
5554 0 589856 246560 57760 120 5553
5555 0 590112 246656 57760 60 5554
5556 0 590368 246720 57680 75 5555
5557 0 590624 246688 57640 75 5556
5558 0 590880 246592 57600 51 5557
5559 0 590992 246576 57520 55 5558
5560 0 591104 246560 57440 60 5559
5561 0 591328 246656 57320 51 5560
5562 0 591584 246656 57320 51 5561
5563 0 591840 246624 57280 60 5562
5564 0 592064 246528 57200 51 5563
5565 0 592224 246496 56960 40 5564
5566 0 592384 246464 56800 40 5565
5567 0 589536 247040 57560 96 5550
5568 0 589600 247296 57440 107 5567
5569 0 589760 247456 57280 108 5568
5570 0 589824 247616 57040 75 5569
5571 0 589888 247680 56800 160 5570
5572 0 589920 247712 56520 128 5571
5573 0 589920 247744 56240 115 5572
5574 0 589952 247744 55960 81 5573
5575 0 590016 247808 55720 90 5574
5576 0 590112 247968 55520 122 5575
5577 0 590188.8 247987.2 55400 131 5576
5578 0 590240 248000 55320 137 5577
5579 0 590400 248096 55120 189 5578
5580 0 590208 247936 55040 86 5579
5581 0 590048 247808 54840 60 5580
5582 0 589856 247616 54800 71 5581
5583 0 589728 247424 54760 40 5582
5584 0 590464 248096 55040 175 5579
5585 0 590592 248224 54840 108 5584
5586 0 590592 248160 54560 172 5585
5587 0 590784 248096 54400 131 5586
5588 0 591040 248064 54320 90 5587
5589 0 591232 247968 54120 91 5588
5590 0 591360 247904 53880 96 5589
5591 0 591488 248064 53680 75 5590
5592 0 591648 248160 53480 102 5591
5593 0 591904 248096 53400 150 5592
5594 0 592160 248128 53400 150 5593
5595 0 592384 248128 53280 197 5594
5596 0 592576 248160 53480 90 5595
5597 0 592800 248192 53600 101 5596
5598 0 592992 248032 53640 101 5597
5599 0 593184 248000 53800 107 5598
5600 0 593312 248000 53920 98 5599
5601 0 593440 248128 53720 60 5600
5602 0 593600 248160 53520 75 5601
5603 0 593760 248128 53400 64 5602
5604 0 593504 247968 54080 120 5600
5605 0 593760 247840 54120 86 5604
5606 0 593952 247808 54320 32 5605
5607 0 594080 247776 54560 60 5606
5608 0 594272 247712 54760 51 5607
5609 0 594432 247552 54880 40 5608
5610 0 594496 247360 55040 51 5609
5611 0 594432 247168 55240 60 5610
5612 0 594496 246656 55280 51 5611
5613 0 594336 246464 55240 60 5612
5614 0 594144 246272 55200 51 5613
5615 0 593888 246144 55160 51 5614
5616 0 593632 246080 55240 45 5615
5617 0 592448 247872 53160 148 5595
5618 0 592416 247824 53120 132 5617
5619 0 592908 247506 53120 -1 5618
5620 0 592320 247680 53000 86 5618
5621 0 592224 247456 52880 156 5620
5622 0 592288 247424 52640 150 5621
5623 0 592288 247392 52360 163 5622
5624 0 592128 247552 52440 102 5623
5625 0 591936 247584 52280 102 5624
5626 0 591920 247573.25 52240 104 5625
5627 0 591872 247541.33 52120 110 5626
5628 0 591840 247520 52040 115 5627
5629 0 591840 247520 51760 64 5628
5630 0 591840 247552 51480 122 5629
5631 0 591840 247456 51360 101 5630
5632 0 591424 247520 51440 32 5631
5633 0 591392 247520 51480 32 5632
5634 0 591840 247296 51160 98 5631
5635 0 591840 247264 51120 107 5634
5636 0 592064 247136 51000 140 5635
5637 0 592256 247232 50840 128 5636
5638 0 592480 247232 50960 40 5637
5639 0 592704 247264 50840 64 5638
5640 0 592928 247328 50720 75 5639
5641 0 593184 247360 50720 51 5640
5642 0 593440 247392 50720 102 5641
5643 0 593696 247424 50720 64 5642
5644 0 593952 247392 50800 40 5643
5645 0 594048 247328 50840 40 5644
5646 0 591648 247392 51000 81 5635
5647 0 591392 247424 50960 86 5646
5648 0 591168 247296 50880 32 5647
5649 0 591072 247296 50800 45 5648
5650 0 590976 247072 50920 98 5649
5651 0 590976 246848 51040 75 5650
5652 0 591136 246624 51080 45 5651
5653 0 591232 246528 51320 75 5652
5654 0 590848 247392 50680 80 5649
5655 0 590720 247552 50840 51 5654
5656 0 590617.6 247680 51000 51 5655
5657 0 590554.25 247392.89 51000 -1 5656
5658 0 590592 247712 51040 51 5656
5659 0 590496 247936 51160 60 5658
5660 0 590375 247645.33 51160 -1 5659
5661 0 590496 248096 51240 75 5659
5662 0 591744 247456 52080 122 5628
5663 0 591616 247232 52080 136 5662
5664 0 591456 247072 51880 90 5663
5665 0 591232 247040 51760 102 5664
5666 0 591232 247008 51800 102 5665
5667 0 591104 246912 52040 32 5666
5668 0 591040 246656 52160 32 5667
5669 0 590976 247136 51720 60 5665
5670 0 590816 247360 51680 40 5669
5671 0 590720 247392 51680 40 5670
5672 0 592544 247520 52280 81 5623
5673 0 592704 247680 52160 64 5672
5674 0 592832 247904 52120 32 5673
5675 0 592832 248160 52000 51 5674
5676 0 592864 248224 51920 32 5675
5677 0 592416 248256 53040 51 5595
5678 0 592576 248416 52880 32 5677
5679 0 592576 248672 52840 81 5678
5680 0 592544 248832 52640 98 5679
5681 0 592544 248960 52560 86 5680
5682 0 592800 249024 52560 122 5681
5683 0 592992 249216 52520 98 5682
5684 0 593184 249408 52480 90 5683
5685 0 593312 249536 52360 75 5684
5686 0 592384 249120 52440 32 5681
5687 0 592224 249344 52400 32 5686
5688 0 592032 249536 52480 40 5687
5689 0 591872 249696 52680 51 5688
5690 0 591872 249760 52800 32 5689
5691 0 590624 248480 54920 124 5585
5692 0 590688 248736 54920 75 5691
5693 0 590848 248928 55000 45 5692
5694 0 590816 249184 55000 80 5693
5695 0 590784 249440 55120 51 5694
5696 0 590784 249568 55280 98 5695
5697 0 591008 248800 55160 40 5693
5698 0 591264 248800 55160 60 5697
5699 0 591424 248704 55120 80 5698
5700 0 590240 248128 55720 51 5576
5701 0 590336 248352 55840 40 5700
5702 0 590336 248448 55880 40 5701
5703 0 582592 243520 61440 150 5498
5704 0 582368 243392 61360 71 5703
5705 0 582144 243232 61320 81 5704
5706 0 581952 243168 61200 96 5705
5707 0 581728 243072 61120 90 5706
5708 0 581472 243072 61040 64 5707
5709 0 581312 243072 60840 80 5708
5710 0 581248 243104 60760 51 5709
5711 0 581098.7 243040 60680 38 5710
5712 0 581024 243008 60640 32 5711
5713 0 580960 243008 60600 40 5712
5714 0 580928 243232 60440 32 5713
5715 0 580832 243456 60320 90 5714
5716 0 580768 243456 60400 40 5715
5717 0 580736 243424 60360 32 5716
5718 0 580608 243232 60160 134 5717
5719 0 580448 243456 60040 32 5718
5720 0 580288 243616 59840 40 5719
5721 0 580544 243168 60120 107 5718
5722 0 580320 243008 60000 156 5721
5723 0 580128 242944 59840 104 5722
5724 0 579904 243008 59720 134 5723
5725 0 579776 243008 59560 74 5724
5726 0 579744 243008 59520 60 5725
5727 0 579584 243008 59280 60 5726
5728 0 579488 242976 59040 81 5727
5729 0 579360 242912 58800 45 5728
5730 0 579264 242912 58560 32 5729
5731 0 579232 242912 58280 45 5730
5732 0 579200 242976 58040 32 5731
5733 0 578944 243040 58040 60 5732
5734 0 578688 243136 58080 60 5733
5735 0 578593 243151 58120 -1 5734
5736 0 578496 243264 58080 45 5734
5737 0 578516.7 243255.33 58000 14 5736
5738 0 579335 242931 58000 -1 5737
5739 0 579384.3 242945.67 57920 -1 5738
5740 0 579409 242953 57880 -1 5739
5741 0 579391 242917 57800 -1 5740
5742 0 578527 243251 57960 -1 5737
5743 0 578483 243281 57920 -1 5742
5744 0 578325 243355 57880 -1 5743
5745 0 579712 243008 59760 51 5724
5746 0 579456 242976 59680 32 5745
5747 0 579200 242880 59600 60 5746
5748 0 578944 242880 59600 51 5747
5749 0 578688 242976 59640 40 5748
5750 0 578432 243040 59680 45 5749
5751 0 578208 243168 59680 32 5750
5752 0 580672 243520 60640 40 5716
5753 0 580448 243488 60800 107 5752
5754 0 580224 243360 60840 75 5753
5755 0 580000 243360 60720 75 5754
5756 0 579744 243392 60760 51 5755
5757 0 579552 243584 60800 40 5756
5758 0 579552 243616 60800 32 5757
5759 0 580960 243584 60120 160 5715
5760 0 581216 243552 60200 128 5759
5761 0 581344 243552 60280 122 5760
5762 0 581440 243328 60160 96 5761
5763 0 581312 243104 60040 51 5762
5764 0 581184 242880 60160 40 5763
5765 0 581504 243552 60480 71 5761
5766 0 581600 243568 60560 78 5765
5767 0 581696 243584 60640 86 5766
5768 0 581952 243648 60760 71 5767
5769 0 582048 243744 60840 40 5768
5770 0 582080 243936 61000 32 5769
5771 0 582016 244000 61080 41 5770
5772 0 581952 244064 61160 51 5771
5773 0 582272 243584 60760 40 5769
5774 0 582432 243520 60760 45 5773
5775 0 580928 243520 59840 81 5759
5776 0 580821.3 243493.33 59640 95 5775
5777 0 580800 243488 59600 98 5776
5778 0 580704 243456 59360 64 5777
5779 0 580704 243520 59200 45 5778
5780 0 582080 243264 60960 32 5706
5781 0 582208 243360 60760 45 5780
5782 0 581952 243360 60680 75 5781
5783 0 581856 243360 60640 86 5782
5784 0 586115.6 242202.16 65240 98 5473
5785 0 586435.94 242418.98 65200 90 5784
5786 0 586675.8 242624.95 65040 90 5785
5787 0 587309.4 242906.17 64920 98 5786
5788 0 587811.8 243176.16 64840 163 5787
5789 0 588235.3 243354.52 64720 156 5788
5790 0 588262.7 243176.81 64560 156 5789
5791 0 589511.3 243337.08 64400 150 5790
5792 0 590656.5 243656.4 64240 124 5791
5793 0 591633.4 244369.33 64120 120 5792
5794 0 592386.6 245152.62 64040 120 5793
5795 0 592301.56 245189.27 63880 120 5794
5796 0 592429.94 245450.34 63720 98 5795
5797 0 592634.94 245612.28 63560 81 5796
5798 0 592715.5 245612.2 63440 108 5797
5799 0 592683.44 245652.92 63320 108 5798
5800 0 592667 245716.98 63200 81 5799
5801 0 592816.44 245867.66 63000 -1 5800
5802 0 592912.75 245970.88 62760 -1 5801
5803 0 593101.1 246240.61 62480 -1 5802
5804 0 593472 246720 62240 64 5803
5805 0 593504 246752 62240 81 5804
5806 0 593728 246912 62240 98 5805
5807 0 593920 247104 62240 98 5806
5808 0 594112 247296 62200 81 5807
5809 0 594272 247488 62160 80 5808
5810 0 594528 247616 62160 80 5809
5811 0 594784 247712 62200 40 5810
5812 0 594976 247904 62200 40 5811
5813 0 595200 248064 62160 80 5812
5814 0 595424 248192 62080 98 5813
5815 0 595616 248384 62000 98 5814
5816 0 595776 248512 61840 64 5815
5817 0 596000 248608 61760 60 5816
5818 0 596192 248800 61760 86 5817
5819 0 596320 249056 61800 60 5818
5820 0 596512 249248 61800 80 5819
5821 0 596768 249376 61800 80 5820
5822 0 596992 249504 61840 107 5821
5823 0 597152 249728 61840 128 5822
5824 0 597280 249952 61800 120 5823
5825 0 597408 250176 61760 139 5824
5826 0 597568 250304 61560 131 5825
5827 0 597632 250272 61320 122 5826
5828 0 597824 250208 61160 115 5827
5829 0 598048 250368 61160 40 5828
5830 0 598304 250464 61160 40 5829
5831 0 598496 250656 61160 60 5830
5832 0 598688 250848 61160 102 5831
5833 0 598848 251072 61040 102 5832
5834 0 598976 251264 60920 120 5833
5835 0 599168 251456 60880 120 5834
5836 0 599360 251680 60880 98 5835
5837 0 599552 251872 60920 91 5836
5838 0 599712 252064 61040 107 5837
5839 0 599872 252256 61080 124 5838
5840 0 600064 252448 61080 115 5839
5841 0 600256 252640 61040 98 5840
5842 0 600480 252832 61040 120 5841
5843 0 600704 253024 61040 140 5842
5844 0 600928 253184 61000 102 5843
5845 0 601184 253280 60960 81 5844
5846 0 601408 253440 60960 75 5845
5847 0 601632 253568 60880 80 5846
5848 0 601824 253728 60840 91 5847
5849 0 602048 253856 60800 124 5848
5850 0 602272 254016 60760 120 5849
5851 0 602528 254112 60680 71 5850
5852 0 602688 254304 60640 137 5851
5853 0 602944 254400 60560 81 5852
5854 0 603136 254592 60680 108 5853
5855 0 603392 254624 60760 124 5854
5856 0 603648 254624 60800 160 5855
5857 0 603872 254720 60920 124 5856
5858 0 604128 254816 61000 90 5857
5859 0 604384 254880 61000 124 5858
5860 0 604544 255040 61160 115 5859
5861 0 604704 255200 61280 102 5860
5862 0 604896 255328 61400 107 5861
5863 0 605120 255488 61480 80 5862
5864 0 605280 255552 61680 96 5863
5865 0 605440 255680 61840 96 5864
5866 0 605696 255744 61880 91 5865
5867 0 605728 255776 61880 90 5866
5868 0 605792 255968 62080 51 5867
5869 0 605792 256192 62240 51 5868
5870 0 605792 256256 62240 51 5869
5871 0 605920 255840 61680 91 5867
5872 0 606080 255936 61480 154 5871
5873 0 606112 256192 61400 124 5872
5874 0 606176 256448 61480 60 5873
5875 0 606272 256672 61400 91 5874
5876 0 606432 256896 61360 86 5875
5877 0 606592 257088 61400 81 5876
5878 0 606752 257248 61400 71 5877
5879 0 606816 257376 61280 32 5878
5880 0 606720 257216 61160 45 5879
5881 0 606736 257211 61120 46 5880
5882 0 607168 257376 61080 107 5881
5883 0 607328 257440 61080 148 5882
5884 0 607520 257600 61120 135 5883
5885 0 607744 257760 61120 120 5884
5886 0 607936 257856 60920 40 5885
5887 0 608096 258208 60720 128 5886
5888 0 608128 258400 60880 64 5887
5889 0 608160 258656 60880 32 5888
5890 0 608224 258880 61000 51 5889
5891 0 608352 259104 61160 64 5890
5892 0 608512 259328 61240 60 5891
5893 0 608608 259584 61240 40 5892
5894 0 608672 259712 61280 40 5893
5895 0 609376 259968 61680 40 5894
5896 0 609600 260000 61840 51 5895
5897 0 609792 259936 62040 32 5896
5898 0 609984 259904 62200 32 5897
5899 0 610240 260000 62320 45 5898
5900 0 610336 260064 62320 60 5899
5901 0 608320 258176 60560 98 5887
5902 0 608576 258208 60480 80 5901
5903 0 608832 258304 60440 120 5902
5904 0 609088 258304 60360 124 5903
5905 0 609344 258304 60360 45 5904
5906 0 609568 258368 60240 32 5905
5907 0 609323 258261 59840 88 5906
5908 0 609376 258208 59640 71 5907
5909 0 609312 258272 59880 91 5907
5910 0 609120 258432 59800 71 5909
5911 0 609024 258464 59520 32 5910
5912 0 608992 258432 59400 40 5911
5913 0 609760 258400 59240 32 5912
5914 0 609696 258432 59120 32 5913
5915 0 609440 258560 59120 51 5914
5916 0 609216 258464 59240 32 5915
5917 0 609024 258304 59280 71 5916
5918 0 609152 258304 59520 40 5917
5919 0 609184 257952 59400 32 5912
5920 0 609184 257952 59320 60 5919
5921 0 609056 257984 59080 163 5920
5922 0 608864 258144 59000 207 5921
5923 0 608960 258336 58840 186 5922
5924 0 609120 258464 58680 141 5923
5925 0 609312 258560 58480 104 5924
5926 0 609536 258656 58360 141 5925
5927 0 609600 258592 58280 143 5926
5928 0 609589.4 258570.6 58240 126 5927
5929 0 609546.7 258485.33 58080 61 5928
5930 0 608714 258165 58080 -1 5929
5931 0 608556 257927 58120 -1 5930
5932 0 608478 257845 58200 -1 5931
5933 0 609536 258464 58040 45 5929
5934 0 609696 258528 57840 71 5933
5935 0 609792 258688 57640 64 5934
5936 0 609792 258752 57560 45 5935
5937 0 609728 258592 58440 122 5927
5938 0 609856 258528 58440 115 5937
5939 0 610016 258336 58560 80 5938
5940 0 610208 258144 58640 51 5939
5941 0 610144 258080 58640 80 5940
5942 0 609984 257920 58520 86 5941
5943 0 609888 257696 58440 96 5942
5944 0 609888 257440 58320 120 5943
5945 0 609824 257440 58240 102 5944
5946 0 609674.7 257440 58160 88 5945
5947 0 609600 257440 58120 81 5946
5948 0 609344 257408 58000 101 5947
5949 0 609152 257376 57840 98 5948
5950 0 609120 257120 57760 80 5949
5951 0 608992 256960 57600 40 5950
5952 0 608992 256864 57600 32 5951
5953 0 609216 257376 58240 81 5948
5954 0 609312 257376 58480 32 5953
5955 0 609152 257600 58720 45 5954
5956 0 609920 257184 58320 81 5944
5957 0 609792 256960 58240 81 5956
5958 0 609600 256768 58200 51 5957
5959 0 609568 256608 58200 51 5958
5960 0 610368 258048 58840 64 5940
5961 0 610288 258128 59040 73 5960
5962 0 610272 258144 59080 75 5961
5963 0 610240 258144 59160 60 5962
5964 0 609984 258048 59160 32 5963
5965 0 609856 257920 59120 32 5964
5966 0 610112 258272 59360 32 5963
5967 0 610240 258176 59560 40 5966
5968 0 610432 258048 59680 32 5967
5969 0 610592 258016 59680 40 5968
5970 0 610464 258304 59120 86 5962
5971 0 610592 258528 59120 51 5970
5972 0 610624 258688 59200 51 5971
5973 0 609696 258688 58680 45 5937
5974 0 609696 258720 58960 32 5973
5975 0 609920 258720 59120 51 5974
5976 0 610080 258720 59320 45 5975
5977 0 610165.3 258720 59400 41 5976
5978 0 610208 258720 59440 40 5977
5979 0 609408 258912 58400 40 5926
5980 0 609344 259104 58560 32 5979
5981 0 609344 259168 58720 32 5980
5982 0 606816 257184 60920 51 5881
5983 0 607072 257248 60880 45 5982
5984 0 607328 257248 61000 32 5983
5985 0 6e+05 252576 61280 64 5840
5986 0 6e+05 252736 61480 86 5985
5987 0 600192 252928 61480 60 5986
5988 0 592989.3 245603.12 64120 108 5794
5989 0 593319.8 245676.55 64240 101 5988
5990 0 593579.1 245826.9 64360 115 5989
5991 0 593588.56 245819.92 64480 115 5990
5992 0 593571.9 245922.03 64760 51 5991
5993 0 593731.5 246161.77 64880 45 5992
5994 0 594195.56 246273.23 65040 40 5993
5995 0 594496 246560 64040 107 5994
5996 0 594624 246784 63920 102 5995
5997 0 594784 246976 63880 86 5996
5998 0 594944 247200 63800 86 5997
5999 0 595104 247424 63720 80 5998
6000 0 595264 247616 63640 98 5999
6001 0 595456 247776 63520 86 6000
6002 0 595616 247936 63400 102 6001
6003 0 595744 248128 63280 81 6002
6004 0 595840 248320 63120 91 6003
6005 0 595904 248512 62920 102 6004
6006 0 595904 248544 62880 98 6005
6007 0 595930.25 248660.14 62800 -1 6006
6008 0 596016.5 248989.9 62640 -1 6007
6009 0 596624 249655 62640 -1 6008
6010 0 596736 250016 62520 32 6009
6011 0 596832 250208 62360 81 6010
6012 0 596800 250432 62240 86 6011
6013 0 596800 250688 62160 32 6012
6014 0 596896 250848 61960 64 6013
6015 0 596992 250944 61800 150 6014
6016 0 597120 251168 61800 115 6015
6017 0 597248 251392 61840 98 6016
6018 0 597376 251616 61880 71 6017
6019 0 597568 251840 61880 81 6018
6020 0 597664 252064 61800 102 6019
6021 0 597856 252256 61720 150 6020
6022 0 598016 252448 61680 139 6021
6023 0 598144 252672 61680 80 6022
6024 0 598272 252896 61520 75 6023
6025 0 598368 253120 61440 80 6024
6026 0 598528 253344 61440 86 6025
6027 0 598496 253600 61360 86 6026
6028 0 598240 253568 61360 60 6027
6029 0 598080 253632 61360 64 6028
6030 0 598221 253982 61200 -1 6029
6031 0 598251 254325 61160 83 6030
6032 0 598240 254240 61120 64 6031
6033 0 598304 254176 60880 40 6032
6034 0 598112 254304 60760 140 6033
6035 0 597920 254368 60600 115 6034
6036 0 597696 254368 60440 64 6035
6037 0 597664 254464 60560 64 6036
6038 0 597395 254532 60360 -1 6037
6039 0 597600 254432 60280 64 6038
6040 0 597408 254464 60280 90 6039
6041 0 597152 254496 60280 71 6040
6042 0 596960 254688 60280 40 6041
6043 0 596768 254880 60240 81 6042
6044 0 596512 255008 60240 153 6043
6045 0 596256 255072 60160 131 6044
6046 0 596000 254976 60120 156 6045
6047 0 595744 254880 60080 108 6046
6048 0 595520 254784 60000 164 6047
6049 0 595328 254784 59920 205 6048
6050 0 595456 254944 59720 107 6049
6051 0 595520 255168 59560 40 6050
6052 0 595520 255424 59520 45 6051
6053 0 595648 255616 59400 81 6052
6054 0 595712 255701.33 59320 107 6053
6055 0 595360 255338 59320 -1 6054
6056 0 595472 255130 59200 -1 6055
6057 0 595420 255094 59160 -1 6056
6058 0 595320 255034 59080 -1 6057
6059 0 595356 255042 59040 -1 6058
6060 0 595744 255744 59280 120 6054
6061 0 595808 255904 59080 101 6060
6062 0 595872 256096 58880 122 6061
6063 0 596000 256288 58760 98 6062
6064 0 596128 256512 58640 75 6063
6065 0 596320 256736 58640 40 6064
6066 0 596480 256928 58720 32 6065
6067 0 596736 256992 58760 32 6066
6068 0 596992 257056 58680 81 6067
6069 0 597216 257056 58560 81 6068
6070 0 597472 257056 58520 45 6069
6071 0 597664 257152 58440 71 6070
6072 0 596989 257680 58440 -1 6071
6073 0 596981 257697 58320 -1 6072
6074 0 597596 257881 57760 -1 6073
6075 0 597457 257701 57480 -1 6074
6076 0 597728 258048 57360 51 6075
6077 0 597504 258176 57320 60 6076
6078 0 597248 258336 57160 32 6077
6079 0 597376 258336 56880 32 6078
6080 0 597440 258528 57040 91 6079
6081 0 597344 258784 57080 45 6080
6082 0 597184 258912 56920 32 6081
6083 0 596992 259072 56800 45 6082
6084 0 596832 259264 56840 60 6083
6085 0 596746 259436 56800 -1 6084
6086 0 596767 259533 56720 -1 6085
6087 0 596744 259686 56680 -1 6086
6088 0 596608 260039 56600 -1 6087
6089 0 596480 260192 56560 71 6088
6090 0 596384 260320 56360 75 6089
6091 0 596288 260448 56160 45 6090
6092 0 596256 260576 55920 71 6091
6093 0 596256 260800 55720 81 6092
6094 0 596279 260896 55560 -1 6093
6095 0 596324 260848 55360 -1 6094
6096 0 596524 260843 55200 -1 6095
6097 0 596680 260939 55000 -1 6096
6098 0 596966 260450 54800 -1 6097
6099 0 597984 257984 57280 80 6076
6100 0 598144 257760 57240 51 6099
6101 0 598272 257568 57080 45 6100
6102 0 598432 257408 56960 40 6101
6103 0 598624 257216 56920 60 6102
6104 0 598752 257024 56800 81 6103
6105 0 598688 257056 56600 51 6104
6106 0 598048 257600 57280 80 6100
6107 0 598048 257344 57320 45 6106
6108 0 598144 257184 57520 32 6107
6109 0 595744 255840 59400 115 6060
6110 0 595776 256096 59400 51 6109
6111 0 595808 256352 59480 45 6110
6112 0 595797.3 255893.33 59600 56 6109
6113 0 595808 255904 59640 45 6112
6114 0 595968 256032 59800 60 6113
6115 0 596192 256160 59880 60 6114
6116 0 596288 256160 59920 40 6115
6117 0 595713.5 255677.69 59600 -1 6112
6118 0 595072 254784 59960 163 6049
6119 0 594944 254816 59960 128 6118
6120 0 594720 254752 60080 40 6119
6121 0 594560 254720 60280 124 6120
6122 0 594336 254720 60440 128 6121
6123 0 594240 254688 60480 128 6122
6124 0 594208 254528 60280 156 6123
6125 0 594144 254368 60040 196 6124
6126 0 594016 254144 59960 120 6125
6127 0 593824 253920 59960 102 6126
6128 0 593568 253920 59960 60 6127
6129 0 593504 253920 59960 101 6128
6130 0 592544 253824 59840 60 6129
6131 0 592288 253856 59760 86 6130
6132 0 592032 253856 59760 104 6131
6133 0 591808 253952 59640 45 6132
6134 0 591680 254112 59680 40 6133
6135 0 594112 254784 60640 51 6123
6136 0 593888 254784 60840 51 6135
6137 0 593728 254752 61040 32 6136
6138 0 593472 254784 61080 40 6137
6139 0 593216 254816 60960 32 6138
6140 0 593024 254976 60840 40 6139
6141 0 593024 255072 60840 32 6140
6142 0 594176 255040 60560 60 6135
6143 0 593952 255200 60520 45 6142
6144 0 593728 255200 60400 45 6143
6145 0 593664 255232 60320 71 6144
6146 0 594944 255008 60160 32 6119
6147 0 594976 255200 60320 120 6146
6148 0 594944 255456 60320 51 6147
6149 0 594880 255552 60400 32 6148
6150 0 596032 254880 60000 81 6046
6151 0 596096 254784 59760 104 6150
6152 0 596288 254688 59560 81 6151
6153 0 596416 254464 59440 40 6152
6154 0 596608 254368 59280 32 6153
6155 0 596736 254336 59040 75 6154
6156 0 596896 254272 58800 71 6155
6157 0 598272 254496 61240 122 6031
6158 0 598381 254532 61400 -1 6157
6159 0 598167 254501 61440 -1 6158
6160 0 596864 250816 61600 98 6015
6161 0 596768 250592 61440 120 6160
6162 0 596608 250464 61280 164 6161
6163 0 596640 250336 61040 137 6162
6164 0 596672 250144 60840 128 6163
6165 0 596512 249984 60720 81 6164
6166 0 596448 249920 60720 32 6165
6167 0 596563 249753 60600 -1 6166
6168 0 596576 249583 60440 -1 6167
6169 0 596523 249290 60240 -1 6168
6170 0 596309 249166 60080 -1 6169
6171 0 596128 249088 60000 40 6170
6172 0 596064 249056 60000 60 6171
6173 0 595808 248928 60000 64 6172
6174 0 595584 248864 59880 60 6173
6175 0 595360 248736 59960 51 6174
6176 0 595104 248736 59920 51 6175
6177 0 595246 247079 65120 107 5994
6178 0 595866 247335 65160 64 6177
6179 0 596088 247397 65280 91 6178
6180 0 597112 247757 65360 80 6179
6181 0 597812 248149 65280 96 6180
6182 0 598034 248191 65200 90 6181
6183 0 598326 247987 64960 90 6182
6184 0 600318 249587 65000 40 6183
6185 0 601192 249685 65000 -1 6184
6186 0 601368 249665 65080 -1 6185
6187 0 601608 249669 65160 -1 6186
6188 0 601772 249645 65240 -1 6187
6189 0 602068 249577 65320 -1 6188
6190 0 602192 249609 65400 -1 6189
6191 0 602480 249621 65440 -1 6190
6192 0 602560 249621 65520 -1 6191
6193 0 603036 249801 65560 -1 6192
6194 0 603108 249717 65640 -1 6193
6195 0 603460 250157 65520 -1 6194
6196 0 603566 250407 65400 -1 6195
6197 0 603706 250587 65320 -1 6196
6198 0 603778 250655 65200 -1 6197
6199 0 604398 250699 65120 -1 6198
6200 0 604742 250863 65000 -1 6199
6201 0 604916 250977 64880 -1 6200
6202 0 604990 251095 64800 -1 6201
6203 0 605026 251199 64720 -1 6202
6204 0 605150 251283 64640 -1 6203
6205 0 605306 251447 64600 -1 6204
6206 0 605682 251523 64480 -1 6205
6207 0 605258 251811 64480 -1 6206
6208 0 605826 251507 64400 -1 6206
6209 0 605966 251559 64280 -1 6208
6210 0 606242 251779 64240 -1 6209
6211 0 607254 252291 64280 -1 6210
6212 0 607710 252567 64360 -1 6211
6213 0 608388 252933 64480 -1 6212
6214 0 609036 253049 64560 -1 6213
6215 0 609052 253165 64640 -1 6214
6216 0 609128 253689 64720 -1 6215
6217 0 609272 253709 64840 -1 6216
6218 0 609552 253845 64920 -1 6217
6219 0 609876 254073 64960 -1 6218
6220 0 610040 254389 65040 -1 6219
6221 0 610218 254679 65000 -1 6220
6222 0 610574 255391 64920 -1 6221
6223 0 610632 255513 64840 -1 6222
6224 0 610672 255641 64720 -1 6223
6225 0 610716 255701 64600 -1 6224
6226 0 610948 255785 64480 -1 6225
6227 0 611033.3 255814.33 64440 -1 6226
6228 0 611204 255873 64360 -1 6227
6229 0 611520 255953 64280 -1 6228
6230 0 611684 255993 64200 -1 6229
6231 0 611670 256083 64080 -1 6230
6232 0 611722 256303 63960 -1 6231
6233 0 611726 256459 63880 -1 6232
6234 0 612066 256563 63840 -1 6233
6235 0 612090 256795 63680 -1 6234
6236 0 612154 256895 63520 -1 6235
6237 0 612106 256995 63320 -1 6236
6238 0 612158 257111 63240 -1 6237
6239 0 612154 256071 64240 -1 6230
6240 0 612286 256131 64280 -1 6239
6241 0 612358 256199 64320 -1 6240
6242 0 611176 255925 64520 -1 6227
6243 0 611412 255933 64600 -1 6242
6244 0 609844 252949 64480 -1 6214
6245 0 609976 252901 64360 -1 6244
6246 0 610140 252869 64240 -1 6245
6247 0 610738 253067 64160 -1 6246
6248 0 611030 253239 64200 -1 6247
6249 0 611182 253379 64320 -1 6248
6250 0 611386 253639 64400 -1 6249
6251 0 611806 253819 64360 -1 6250
6252 0 611998 253803 64240 -1 6251
6253 0 612190 253847 64160 -1 6252
6254 0 612892 254145 64120 -1 6253
6255 0 612948 254305 64040 -1 6254
6256 0 613016 254393 63920 -1 6255
6257 0 604548 250585 65240 -1 6199
6258 0 604596 250553 65400 -1 6257
6259 0 604628 250529 65520 -1 6258
6260 0 604608 250525 65640 -1 6259
6261 0 604652 250513 65720 -1 6260
6262 0 604708 250505 65920 -1 6261
6263 0 604684 250493 66040 -1 6262
6264 0 604688 250501 66120 -1 6263
6265 0 598274 247819 64880 90 6183
6266 0 598310 247791 64760 90 6265
6267 0 598370 247703 64640 32 6266
6268 0 598322 247623 64560 32 6267
6269 0 598322 247503 64360 32 6268
6270 0 598398 247575 64160 32 6269
6271 0 598498 247603 64080 32 6270
6272 0 598638 247615 63960 -1 6271
6273 0 598726 247783 63840 -1 6272
6274 0 598826 247963 63720 -1 6273
6275 0 598894 247847 63640 -1 6274
6276 0 598990 247867 63600 -1 6275
6277 0 599282 247915 63560 -1 6276
6278 0 599430 247943 63520 -1 6277
6279 0 599770 248211 63480 -1 6278
6280 0 599794 248243 63440 -1 6279
6281 0 600110 248255 63400 -1 6280
6282 0 600334 248363 63320 -1 6281
6283 0 600378 248407 63160 -1 6282
6284 0 600570 248351 63240 -1 6282
6285 0 600686 248419 63120 -1 6284
6286 0 598834 248183 63720 -1 6274
6287 0 598782 248287 63640 -1 6286
6288 0 598746 248363 63560 -1 6287
6289 0 598714 248423 63480 -1 6288
6290 0 586848.5 242859.4 64520 108 5790
6291 0 586624.44 242805.12 64440 194 6290
6292 0 586376.44 242763.7 64280 141 6291
6293 0 586286.1 242794.33 64240 194 6292
6294 0 586304 243872 63960 86 6293
6295 0 586400 244096 63880 102 6294
6296 0 586400 244320 63760 80 6295
6297 0 586400 244544 63600 81 6296
6298 0 586400 244768 63440 102 6297
6299 0 586400 244992 63280 91 6298
6300 0 586432 245184 63120 120 6299
6301 0 586560 245408 63080 120 6300
6302 0 586720 245568 62920 102 6301
6303 0 586688 246272 61960 91 6302
6304 0 586432 246272 61960 107 6303
6305 0 586176 246336 61920 140 6304
6306 0 586016 246400 61720 131 6305
6307 0 585952 246432 61480 128 6306
6308 0 585824 246496 61240 154 6307
6309 0 585728 246528 61000 131 6308
6310 0 585696 246688 60760 98 6309
6311 0 586457 246559 60760 -1 6310
6312 0 585434.2 246766.55 60400 129 6310
6313 0 585376 246784 60320 136 6312
6314 0 585376 246880 60320 160 6313
6315 0 585318.4 246976 60200 109 6314
6316 0 585280 247040 60120 75 6315
6317 0 585216 247104 60040 65 6316
6318 0 585120 247200 59920 51 6317
6319 0 584992 247296 59720 71 6318
6320 0 585088 247168 59560 104 6319
6321 0 585216 247072 59320 60 6320
6322 0 585228.8 247033.6 59280 62 6321
6323 0 585280 246880 59120 71 6322
6324 0 585280 246720 58920 71 6323
6325 0 585280 246688 58880 71 6324
6326 0 585184 246688 58600 75 6325
6327 0 585088 246688 58480 75 6326
6328 0 584928 246592 58240 32 6327
6329 0 583969 246505 58240 -1 6328
6330 0 583855 246341 58400 -1 6329
6331 0 584896 246400 58040 32 6328
6332 0 584864 246304 57800 45 6331
6333 0 584917.3 246314.67 57720 72 6332
6334 0 585024 246336 57560 128 6333
6335 0 585216 246464 57440 219 6334
6336 0 585472 246528 57320 163 6335
6337 0 585696 246560 57200 154 6336
6338 0 585760 246560 57120 135 6337
6339 0 585856 246560 57000 108 6338
6340 0 585952 246624 56880 96 6339
6341 0 586112 246560 56680 122 6340
6342 0 586240 246560 56440 148 6341
6343 0 586400 246496 56240 122 6342
6344 0 586464 246483.2 56160 122 6343
6345 0 586560 246464 56040 124 6344
6346 0 586752 246368 55840 107 6345
6347 0 586912 246304 55640 98 6346
6348 0 587072 246176 55480 120 6347
6349 0 587264 246080 55280 120 6348
6350 0 587392 246080 55120 102 6349
6351 0 587552 245920 54920 81 6350
6352 0 587658.7 245856 54760 48 6351
6353 0 587712 245824 54680 32 6352
6354 0 587840 245696 54560 81 6353
6355 0 587904 245632 54480 128 6354
6356 0 588160 245600 54480 137 6355
6357 0 588352 245568 54320 154 6356
6358 0 588576 245568 54120 122 6357
6359 0 588800 245664 54040 75 6358
6360 0 589056 245664 54000 64 6359
6361 0 589312 245728 53960 75 6360
6362 0 589536 245728 53840 32 6361
6363 0 589664 245664 53600 81 6362
6364 0 589715.2 245600 53520 85 6363
6365 0 589792 245504 53400 91 6364
6366 0 589856 245440 53400 108 6365
6367 0 589952 245216 53280 80 6366
6368 0 590016 245162.67 53240 101 6367
6369 0 590144 245056 53160 143 6368
6370 0 590304 245056 52960 115 6369
6371 0 590496 245024 52760 108 6370
6372 0 590602.7 244917.33 52560 119 6371
6373 0 590624 244896 52520 122 6372
6374 0 590773.3 244832 52440 94 6373
6375 0 590848 244800 52400 80 6374
6376 0 591104 244800 52360 75 6375
6377 0 591168 244832 52360 71 6376
6378 0 591328 244640 52240 98 6377
6379 0 591456 244512 52160 153 6378
6380 0 591392 244256 52240 141 6379
6381 0 591232 244064 52280 32 6380
6382 0 591040 243872 52280 80 6381
6383 0 590816 243776 52200 81 6382
6384 0 590752 243744 52200 91 6383
6385 0 591712 244448 52160 156 6379
6386 0 591808 244352 52040 224 6385
6387 0 591744 244096 52040 131 6386
6388 0 591872 243872 52120 86 6387
6389 0 592000 243680 52120 45 6388
6390 0 592192 243744 52280 64 6389
6391 0 592320 243840 52440 86 6390
6392 0 592416 243840 52680 64 6391
6393 0 592576 243776 52880 64 6392
6394 0 592672 243744 52960 81 6393
6395 0 592128 244032 52520 32 6391
6396 0 592224 244192 52640 45 6395
6397 0 592128 243456 52080 86 6389
6398 0 592224 243232 51960 60 6397
6399 0 592384 243008 51880 75 6398
6400 0 592416 242944 51880 75 6399
6401 0 592480 242752 51720 32 6400
6402 0 592352 242624 51520 81 6401
6403 0 592224 242432 51320 71 6402
6404 0 592128 242272 51160 45 6403
6405 0 592576 242944 51680 32 6400
6406 0 592736 242720 51600 80 6405
6407 0 592960 242592 51520 60 6406
6408 0 593088 242496 51680 32 6407
6409 0 591744 244384 51800 200 6386
6410 0 591648 244224 51560 102 6409
6411 0 591616 244000 51400 32 6410
6412 0 591776 243808 51280 71 6411
6413 0 591904 243680 51080 32 6412
6414 0 592032 243648 50920 45 6413
6415 0 591840 244640 51800 108 6409
6416 0 592032 244832 51760 124 6415
6417 0 592064 245088 51720 81 6416
6418 0 592160 245248 51600 120 6417
6419 0 591904 245280 51640 107 6418
6420 0 591648 245280 51720 32 6419
6421 0 591424 245408 51720 32 6420
6422 0 592320 245408 51720 86 6418
6423 0 592416 245632 51840 71 6422
6424 0 592416 245792 52040 45 6423
6425 0 592480 245920 52280 45 6424
6426 0 592512 246016 52520 40 6425
6427 0 591072 244960 52600 32 6377
6428 0 591136 244992 52840 96 6427
6429 0 591264 245120 53080 80 6428
6430 0 591360 245152 53160 122 6429
6431 0 591424 245408 53240 32 6430
6432 0 591584 245504 53440 64 6431
6433 0 591712 245504 53520 81 6432
6434 0 591488 244960 53280 98 6430
6435 0 591584 244704 53320 122 6434
6436 0 591744 244576 53520 75 6435
6437 0 592000 244576 53560 45 6436
6438 0 592256 244576 53640 51 6437
6439 0 592512 244576 53680 51 6438
6440 0 592640 244544 53720 51 6439
6441 0 590080 245536 53480 75 6366
6442 0 590240 245344 53200 32 6441
6443 0 590112 245568 53520 96 6441
6444 0 590133.3 245642.67 53480 98 6443
6445 0 590176 245792 53400 102 6444
6446 0 590208 246048 53400 120 6445
6447 0 590336 246208 53200 81 6446
6448 0 590336 246368 53000 51 6447
6449 0 590336 246464 52960 51 6448
6450 0 590304 245568 53720 45 6443
6451 0 590528 245568 53840 91 6450
6452 0 590784 245472 53880 45 6451
6453 0 591008 245344 53960 45 6452
6454 0 591104 245344 53960 51 6453
6455 0 587776 245632 54240 181 6355
6456 0 587680 245728 54000 261 6455
6457 0 587552 245728 53760 196 6456
6458 0 587424 245536 53640 181 6457
6459 0 587392 245344 53440 157 6458
6460 0 587360 245184 53200 157 6459
6461 0 587712 244928 53480 32 6460
6462 0 587936 244864 53640 32 6461
6463 0 587776 244768 53760 32 6462
6464 0 587360 245184 53120 135 6460
6465 0 587520 245088 52920 32 6464
6466 0 587680 244992 52720 40 6465
6467 0 587744 244832 52520 102 6466
6468 0 587712 244640 52320 71 6467
6469 0 587616 244480 52120 71 6468
6470 0 587520 244352 52320 51 6469
6471 0 587520 244128 52400 32 6470
6472 0 587616 244320 51920 81 6469
6473 0 587424 244224 51760 60 6472
6474 0 587200 244128 51680 40 6473
6475 0 586976 244032 51560 102 6474
6476 0 586784 244064 51360 80 6475
6477 0 586688 244096 51120 64 6476
6478 0 586560 244064 50880 51 6477
6479 0 586400 244032 50680 60 6478
6480 0 586208 244000 50520 45 6479
6481 0 586016 243872 50360 45 6480
6482 0 585760 243872 50240 81 6481
6483 0 585600 243872 50040 90 6482
6484 0 585440 243808 49840 71 6483
6485 0 585344 243680 49600 60 6484
6486 0 585344 243680 49560 71 6485
6487 0 587168 245344 53000 81 6464
6488 0 586912 245440 52960 128 6487
6489 0 586720 245472 52760 124 6488
6490 0 586560 245632 52560 157 6489
6491 0 586368 245632 52360 172 6490
6492 0 586144 245696 52200 143 6491
6493 0 585920 245792 52040 120 6492
6494 0 585664 245792 51960 86 6493
6495 0 585408 245856 51880 71 6494
6496 0 585184 245888 51760 40 6495
6497 0 585152 245888 51760 40 6496
6498 0 587648 245504 54640 139 6354
6499 0 587392 245408 54640 163 6498
6500 0 587264 245184 54760 71 6499
6501 0 587072 245056 54880 40 6500
6502 0 587040 245024 54880 40 6501
6503 0 587392 246336 55120 81 6350
6504 0 587328 246528 54920 32 6503
6505 0 587520 246656 55040 32 6504
6506 0 587360 246880 55120 71 6505
6507 0 587488 247040 54960 32 6506
6508 0 587488 247264 54960 71 6507
6509 0 587744 247264 54960 64 6508
6510 0 587968 247072 54960 40 6509
6511 0 588160 247008 55160 115 6510
6512 0 588320 247104 55360 160 6511
6513 0 587360 247488 54800 128 6508
6514 0 587264 247520 54560 104 6513
6515 0 587264 247584 54480 98 6514
6516 0 587008 247520 54480 81 6515
6517 0 586752 247520 54400 60 6516
6518 0 586528 247520 54280 32 6517
6519 0 586336 247456 54120 75 6518
6520 0 586304 247424 54080 60 6519
6521 0 587264 247616 54440 102 6515
6522 0 587264 247872 54320 60 6521
6523 0 587328 248096 54200 40 6522
6524 0 587328 248352 54080 71 6523
6525 0 587168 248512 54040 81 6524
6526 0 587168 248768 54040 51 6525
6527 0 586816 248896 54320 32 6526
6528 0 586720 248448 53360 32 6525
6529 0 587520 247616 54400 86 6521
6530 0 587744 247488 54240 124 6529
6531 0 587776 247466.67 54160 99 6530
6532 0 587840 247424 54000 51 6531
6533 0 588096 247424 53960 80 6532
6534 0 588144 247440 53920 75 6533
6535 0 588288 247488 53800 60 6534
6536 0 588448 247584 53600 40 6535
6537 0 588640 247552 53440 32 6536
6538 0 588832 247424 53280 45 6537
6539 0 589056 247264 53240 60 6538
6540 0 589111 247235 53200 29 6539
6541 0 589165.5 247205.5 53160 -1 6540
6542 0 589194.5 247223.5 53080 -1 6541
6543 0 589196.5 247219.5 53040 -1 6542
6544 0 585888 246880 56720 32 6340
6545 0 585664 246944 56600 81 6544
6546 0 585504 247008 56400 32 6545
6547 0 585280 247008 56200 32 6546
6548 0 585024 246976 56240 45 6547
6549 0 584928 246912 56240 45 6548
6550 0 586080 247040 56800 137 6544
6551 0 586080 247296 56800 102 6550
6552 0 586080 247520 56640 96 6551
6553 0 586080 247744 56440 51 6552
6554 0 586080 248000 56400 40 6553
6555 0 586240 248160 56280 32 6554
6556 0 586464 248160 56200 32 6555
6557 0 585920 246272 57120 32 6339
6558 0 586176 246304 57120 32 6557
6559 0 586208 246304 57120 32 6558
6560 0 584608 246304 57800 60 6332
6561 0 584352 246336 57800 154 6560
6562 0 584224 246336 57720 202 6561
6563 0 584128 246592 57640 71 6562
6564 0 584032 246816 57520 51 6563
6565 0 583904 247008 57400 40 6564
6566 0 583712 247168 57320 81 6565
6567 0 583616 247264 57280 45 6566
6568 0 584000 246208 57720 102 6562
6569 0 583744 246176 57720 101 6568
6570 0 583488 246176 57760 101 6569
6571 0 583232 246080 57760 64 6570
6572 0 582976 246048 57800 160 6571
6573 0 582720 245984 57800 32 6572
6574 0 582464 245920 57720 71 6573
6575 0 582240 245888 57600 60 6574
6576 0 581984 245856 57560 75 6575
6577 0 581760 245856 57440 64 6576
6578 0 581600 245984 57280 32 6577
6579 0 581632 246112 57040 32 6578
6580 0 581824 246112 56840 32 6579
6581 0 581856 246112 56840 32 6580
6582 0 584864 246624 58600 51 6327
6583 0 584608 246656 58720 108 6582
6584 0 584352 246720 58760 101 6583
6585 0 584160 246912 58800 51 6584
6586 0 583904 246976 58840 51 6585
6587 0 583648 247104 58840 75 6586
6588 0 583424 247296 58840 107 6587
6589 0 583200 247424 58800 75 6588
6590 0 582976 247488 58680 64 6589
6591 0 582944 247488 58640 64 6590
6592 0 585280 246432 58920 75 6325
6593 0 585344 246176 58960 45 6592
6594 0 585216 245920 58960 32 6593
6595 0 584992 245760 58960 51 6594
6596 0 584960 245728 58960 51 6595
6597 0 585312 247200 59680 136 6320
6598 0 585568 247232 59760 214 6597
6599 0 585824 247232 59840 115 6598
6600 0 586080 247328 59880 45 6599
6601 0 586208 247488 59840 60 6600
6602 0 584896 247520 59840 51 6319
6603 0 584896 247776 59840 90 6602
6604 0 584896 247968 59760 148 6603
6605 0 584928 248192 59600 128 6604
6606 0 584992 248448 59520 101 6605
6607 0 584992 248480 59520 96 6606
6608 0 584800 248512 59280 32 6607
6609 0 584416 248512 59280 32 6608
6610 0 585184 248672 59560 104 6607
6611 0 585376 248736 59720 98 6610
6612 0 585632 248800 59760 71 6611
6613 0 585888 248896 59760 40 6612
6614 0 586048 248928 59760 51 6613
6615 0 586048 248672 59840 45 6614
6616 0 586048 248416 59840 32 6615
6617 0 586048 248192 59720 64 6616
6618 0 585984 248096 59480 32 6617
6619 0 585824 248096 59240 51 6618
6620 0 586176 249024 59600 75 6614
6621 0 586208 249184 59800 32 6620
6622 0 586368 249344 60000 75 6621
6623 0 586592 249376 60120 64 6622
6624 0 586848 249440 60160 32 6623
6625 0 586912 249632 60280 32 6624
6626 0 586304 249024 59480 71 6620
6627 0 586272 249280 59440 45 6626
6628 0 586304 249472 59280 32 6627
6629 0 586496 249664 59280 32 6628
6630 0 586688 249760 59280 40 6629
6631 0 586528 249024 59320 40 6626
6632 0 586784 249024 59240 40 6631
6633 0 587040 249056 59240 60 6632
6634 0 586912 249280 59280 60 6633
6635 0 586880 249280 59280 51 6634
6636 0 584640 247936 59680 122 6604
6637 0 584384 247936 59680 71 6636
6638 0 584128 247936 59680 120 6637
6639 0 583904 247808 59720 120 6638
6640 0 583712 247616 59680 40 6639
6641 0 583520 247424 59680 32 6640
6642 0 583584 247200 59800 40 6641
6643 0 585408 247136 60400 71 6314
6644 0 585369.6 247251.2 60520 97 6643
6645 0 585344 247328 60600 115 6644
6646 0 585152 247456 60800 75 6645
6647 0 584896 247456 60840 32 6646
6648 0 584640 247456 60960 45 6647
6649 0 584384 247456 61040 32 6648
6650 0 584128 247424 61120 64 6649
6651 0 583936 247392 61280 40 6650
6652 0 583776 247392 61360 45 6651
6653 0 583625 247433 61480 -1 6652
6654 0 586612.4 242319.94 65440 90 5784
6655 0 573149.9 237348.44 64680 108 5457
6656 0 573090.44 237356.92 64440 108 6655
6657 0 573056.5 237368.23 64200 -1 6656
6658 0 572850.06 237419.16 63960 -1 6657
6659 0 572637.94 237580.38 63760 -1 6658
6660 0 572852.9 237840.6 63520 -1 6659
6661 0 573243.2 238097.97 63480 -1 6660
6662 0 573311.06 238276.17 63360 -1 6661
6663 0 573461 238600.02 63240 -1 6662
6664 0 573506.25 238913.98 63080 -1 6663
6665 0 573684.44 239121.86 62960 -1 6664
6666 0 573922 239235 62880 -1 6665
6667 0 574889.4 239838.88 62880 -1 6666
6668 0 575248.56 240227.78 62880 -1 6667
6669 0 575339.06 240765.19 62840 -1 6668
6670 0 576012.2 241235.94 62840 -1 6669
6671 0 576105.5 241696.97 62800 -1 6670
6672 0 576133.8 241762.02 62720 -1 6671
6673 0 575457.8 240859.75 62720 -1 6669
6674 0 575573.75 240873.89 62640 -1 6673
6675 0 575732.1 241037.94 62480 -1 6674
6676 0 575766.06 241100.17 62440 -1 6675
6677 0 575887.7 241119.97 62320 -1 6676
6678 0 575992.4 241151.08 62200 -1 6677
6679 0 576077.25 241185.02 62160 -1 6678
6680 0 576160 241024 62080 32 6679
6681 0 576256 241184 61880 75 6680
6682 0 576416 241408 61760 120 6681
6683 0 576544 241632 61760 71 6682
6684 0 576608 241888 61760 98 6683
6685 0 576736 242144 61800 198 6684
6686 0 576736 242176 61800 196 6685
6687 0 576928 242368 61840 140 6686
6688 0 577152 242400 61640 101 6687
6689 0 577280 242464 61560 124 6688
6690 0 577344 242464 61520 96 6689
6691 0 577440 242688 61400 64 6690
6692 0 577504 242976 61360 32 6691
6693 0 577696 243168 61440 75 6692
6694 0 577824 243392 61480 91 6693
6695 0 577856 243648 61480 86 6694
6696 0 577984 243872 61480 81 6695
6697 0 578080 244032 61560 120 6696
6698 0 578304 244160 61600 137 6697
6699 0 578336 244192 61600 148 6698
6700 0 578336 244448 61600 96 6699
6701 0 578304 244704 61520 51 6700
6702 0 578304 244960 61480 86 6701
6703 0 578208 245152 61280 51 6702
6704 0 577952 245184 61360 140 6703
6705 0 577888 245440 61400 107 6704
6706 0 577760 245568 61400 80 6705
6707 0 577667 246009 61520 -1 6706
6708 0 577525 245877 61520 71 6707
6709 0 577376 245792 61440 51 6708
6710 0 577248 245568 61280 80 6709
6711 0 577152 245376 61080 71 6710
6712 0 577120 245184 60880 98 6711
6713 0 576960 245344 60880 81 6712
6714 0 576736 245408 61000 75 6713
6715 0 576480 245472 60920 75 6714
6716 0 576384 245280 60760 60 6715
6717 0 576448 245120 60560 32 6716
6718 0 576512 245088 60560 45 6717
6719 0 576288 245664 60840 75 6715
6720 0 576096 245824 60720 51 6719
6721 0 575936 245984 60560 60 6720
6722 0 575840 245792 60360 32 6721
6723 0 575564 246401 60320 -1 6722
6724 0 575224 246425 60200 -1 6723
6725 0 574880 246368 60080 32 6724
6726 0 574688 246560 60080 81 6725
6727 0 574560 246720 59920 64 6726
6728 0 574400 246720 59720 45 6727
6729 0 575744 245568 60480 32 6722
6730 0 575680 245376 60640 64 6729
6731 0 575424 245440 60640 98 6730
6732 0 575296 245664 60800 40 6731
6733 0 575776 246176 60640 32 6721
6734 0 575840 246272 60440 51 6733
6735 0 577376 245120 60840 96 6712
6736 0 577568 245248 60720 45 6735
6737 0 577600 245408 60600 86 6736
6738 0 577408 245568 60480 32 6737
6739 0 577280 245632 60400 40 6738
6740 0 577856 245472 60680 81 6737
6741 0 578080 245472 60560 45 6740
6742 0 578176 245568 60680 75 6741
6743 0 577600 245920 61560 81 6708
6744 0 577792 246048 61720 60 6743
6745 0 577984 246240 61800 60 6744
6746 0 578176 246432 61800 60 6745
6747 0 578336 246624 61880 71 6746
6748 0 578432 246816 62080 51 6747
6749 0 578400 246880 62120 40 6748
6750 0 578528 244160 61760 120 6699
6751 0 578720 244000 61680 80 6750
6752 0 578880 243808 61640 71 6751
6753 0 579072 243616 61600 60 6752
6754 0 578976 243360 61600 32 6753
6755 0 578976 243200 61720 40 6754
6756 0 577952 244256 61560 51 6697
6757 0 577888 244448 61400 75 6756
6758 0 577728 244256 61320 64 6757
6759 0 577632 244224 61320 71 6758
6760 0 577568 242368 61440 40 6690
6761 0 577824 242336 61320 128 6760
6762 0 577984 242272 61120 71 6761
6763 0 577440 242624 61760 64 6689
6764 0 577632 242816 61800 32 6763
6765 0 577632 242880 61840 80 6764
6766 0 576544 242272 61680 80 6686
6767 0 576320 242368 61600 51 6766
6768 0 576064 242400 61560 80 6767
6769 0 575808 242432 61480 60 6768
6770 0 575584 242368 61320 32 6769
6771 0 575360 242240 61160 60 6770
6772 0 576960 242016 61800 124 6685
6773 0 577152 241856 61720 115 6772
6774 0 577408 241792 61720 45 6773
6775 0 577504 242016 61800 32 6774
6776 0 577504 242048 61800 32 6775
6777 0 574417 240999.94 62840 -1 6669
6778 0 574541.4 241080.38 62720 -1 6777
6779 0 574566.8 241077.55 62680 -1 6778
6780 0 574597.94 241100.17 62640 -1 6779
6781 0 574457.7 241512.33 62640 -1 6780
6782 0 574527.7 241522.33 62720 -1 6781
6783 0 574571.7 241646.33 62840 -1 6782
6784 0 574637.7 241708.33 62880 -1 6783
6785 0 574691.7 241770.33 62960 -1 6784
6786 0 574405.6 240897.94 62960 -1 6777
6787 0 574366 240731.06 63080 -1 6786
6788 0 574252.9 240685.8 63200 -1 6787
6789 0 574131.25 240765 63280 -1 6788
6790 0 574103 240678.73 63360 -1 6789
6791 0 574097.3 240664.6 63400 -1 6790
6792 0 574057.75 240596.7 63520 -1 6791
6793 0 573890.9 240526 63640 -1 6792
6794 0 573684.4 240418.52 63720 -1 6793
6795 0 573183.75 240636.31 63720 -1 6794
6796 0 573186.56 240704.19 63680 -1 6795
6797 0 572974.44 240800.36 63640 -1 6796
6798 0 572821.7 241026.62 63600 -1 6797
6799 0 572835.8 241066.23 63520 -1 6798
6800 0 572858.5 241054.9 63480 -1 6799
6801 0 573559.94 240350.64 63800 -1 6794
6802 0 573019.7 240410.03 63800 -1 6801
6803 0 572847.1 240407.2 63840 -1 6802
6804 0 572592.6 240401.55 63920 -1 6803
6805 0 572417.25 240435.48 64000 -1 6804
6806 0 572289.94 240428.42 64080 -1 6805
6807 0 572168.3 240501.95 64160 -1 6806
6808 0 572038.25 240501.95 64240 -1 6807
6809 0 571919.44 240663.17 64360 -1 6808
6810 0 571944.9 240468.02 64480 -1 6809
6811 0 571848.75 240360.53 64640 -1 6810
6812 0 571809.1 240159.72 64760 -1 6811
6813 0 571758.2 240049.4 64840 -1 6812
6814 0 571645.06 239916.47 64960 -1 6813
6815 0 571534.75 239876.88 65040 -1 6814
6816 0 571455.56 239845.77 65120 -1 6815
6817 0 571288.7 239834.45 65160 -1 6816
6818 0 571099.2 239865.56 65200 -1 6817
6819 0 570935.1 239872.62 65280 -1 6818
6820 0 570850.3 239841.52 65360 -1 6819
6821 0 570813.5 239835.86 65440 -1 6820
6822 0 570725.8 239691.61 65560 -1 6821
6823 0 570754.1 239524.73 65600 -1 6822
6824 0 570745.6 239437.05 65680 -1 6823
6825 0 570748.44 239462.52 65760 -1 6824
6826 0 570674.94 239403.11 65880 -1 6825
6827 0 570621.2 239408.77 65960 -1 6826
6828 0 570479.75 239270.17 66040 -1 6827
6829 0 570239.4 239261.69 66080 -1 6828
6830 0 570041.4 239306.95 66160 -1 6829
6831 0 569894.25 239493.62 66280 -1 6830
6832 0 569888.6 239403.11 66320 -1 6831
6833 0 569823.56 239374.83 66400 -1 6832
6834 0 569741.56 239425.73 66480 -1 6833
6835 0 569455.9 239431.39 66560 -1 6834
6836 0 569243.75 239321.1 66640 -1 6835
6837 0 569181.5 239196.64 66760 -1 6836
6838 0 569003.3 239094.81 66840 -1 6837
6839 0 569809.44 239745.36 66280 -1 6831
6840 0 569820.75 239903.75 66200 -1 6839
6841 0 569812.25 240008.39 66120 -1 6840
6842 0 569834.9 240067.8 66080 -1 6841
6843 0 556996 231315.45 67680 -1 5443
6844 0 557035.56 231157.06 67880 -1 6843
6845 0 557021.44 231086.34 68080 -1 6844
6846 0 556831.94 230837.45 68280 -1 6845
6847 0 556633.94 230713 68400 -1 6846
6848 0 555813 230358.67 67480 -1 5218
6849 0 555732 230378.17 67160 -1 6848
6850 0 555581.06 230546.31 66960 -1 6849
6851 0 555593.4 230683.53 66800 -1 6850
6852 0 555564.94 230751.69 66720 -1 6851
6853 0 555701.06 230816.81 66480 -1 6852
6854 0 555699.56 230736.31 66360 -1 6853
6855 0 555701.06 230705.78 66200 -1 6854
6856 0 555659.5 230745.84 66080 -1 6855
6857 0 545876.06 226020.22 73760 -1 5191
6858 0 545802.9 226182.44 73520 -1 6857
6859 0 545762.7 226297.58 73360 -1 6858
6860 0 545845.75 226950.5 73160 -1 6859
6861 0 527978.94 221421.3 84320 -1 5156
6862 0 527882.94 221290.89 84520 -1 6861
6863 0 527774.56 221105.45 84680 -1 6862
6864 0 527811.94 221045.03 84840 -1 6863
6865 0 527748.9 220754.56 85000 -1 6864
6866 0 527588.44 220571.25 85200 -1 6865
6867 0 527285.1 220590.14 85280 -1 6866
6868 0 527222.75 220483.83 85320 -1 6867
6869 0 527140.44 220185.98 85400 -1 6868
6870 0 527118.06 220082.95 85440 -1 6869
6871 0 527122.44 220014.61 85520 -1 6870
6872 0 527556.1 220212 85520 -1 6871
6873 0 527639.75 220264.31 85600 -1 6872
6874 0 527860.1 220505.56 85600 -1 6873
6875 0 527858 220610.64 85640 -1 6874
6876 0 527843.2 220689.67 85720 -1 6875
6877 0 527845.06 220758.97 85840 -1 6876
6878 0 527905.3 220863.67 85920 -1 6877
6879 0 527872.5 220961 86080 -1 6878
6880 0 527900.75 220986.61 86200 -1 6879
6881 0 527857.94 221081.86 86360 -1 6880
6882 0 527849.75 221160.17 86520 -1 6881
6883 0 527829.25 221200.94 86640 -1 6882
6884 0 527819 221210.52 86800 -1 6883
6885 0 527893.94 221315.12 86880 -1 6884
6886 0 528077.3 221321.52 87000 -1 6885
6887 0 528109.5 221339.5 87080 -1 6886
6888 0 528192.94 221494.97 87240 -1 6887
6889 0 528241.5 221554.69 87360 -1 6888
6890 0 528244.1 221553.16 87400 -1 6889
6891 0 528434.2 221615.8 87600 -1 6890
6892 0 528451.25 221575.62 87680 -1 6891
6893 0 528485.7 221584.19 87800 -1 6892
6894 0 528556.3 221704.33 88000 -1 6893
6895 0 528516.8 221771.53 88240 -1 6894
6896 0 528540.25 221741.34 88440 -1 6895
6897 0 528516.7 221841.48 88640 -1 6896
6898 0 528502.3 221846.16 88680 -1 6897
6899 0 528661.3 222141.61 88720 -1 6898
6900 0 528726.6 222288.53 88760 -1 6899
6901 0 528767.75 222391.55 88840 -1 6900
6902 0 528754.56 222397.56 88880 -1 6901
6903 0 528803.9 222475.2 88920 -1 6902
6904 0 528847.3 222499.42 89000 -1 6903
6905 0 528882 222602.06 89160 -1 6904
6906 0 528960.9 222615.17 89360 -1 6905
6907 0 529152.6 222563.25 89560 -1 6906
6908 0 529162.44 222509.73 89640 -1 6907
6909 0 528694 223723.06 89680 -1 6908
6910 0 529256.4 222522.48 89720 -1 6909
6911 0 527127.3 219978.52 85560 -1 6871
6912 0 527109.75 219954.77 85720 -1 6911
6913 0 519171.47 222192.4 83760 208 5151
6914 0 518995.28 222302.9 83280 208 6913
6915 0 518819.44 222497.6 83040 208 6914
6916 0 518839.97 222467.03 82560 108 6915
6917 0 518912.2 222449.25 82200 108 6916
6918 0 518898.66 222395.19 81920 115 6917
6919 0 518900.84 222395.16 81640 75 6918
6920 0 518802.56 222380.19 81360 96 6919
6921 0 518693.62 222348.44 80880 75 6920
6922 0 519825.28 221806.16 85080 -1 5143
6923 0 520365.44 221845.67 85240 -1 6922
6924 0 520468.2 221839.8 85440 -1 6923
6925 0 520311.38 221896.25 85600 -1 6924
6926 0 520364.1 221900.2 85760 -1 6925
6927 0 520426.12 221895.89 85920 -1 6926
6928 0 520394.53 221934.55 86080 -1 6927
6929 0 520412.4 221938.12 86200 -1 6928
6930 0 520474.38 221931.6 86320 -1 6929
6931 0 520489.28 221916.83 86360 -1 6930
6932 0 516000 222560 87720 64 5136
6933 0 516000 222560 88000 160 6932
6934 0 516000 222528 88280 200 6933
6935 0 515872 222368 88480 80 6934
6936 0 515712 222208 88680 64 6935
6937 0 515520 222400 88680 115 6936
6938 0 515264 222464 88680 90 6937
6939 0 515008 222496 88680 80 6938
6940 0 514752 222592 88680 80 6939
6941 0 514752 222784 88480 156 6940
6942 0 514560 222976 88440 64 6941
6943 0 513171.2 222919.05 86160 357 5132
6944 0 513039.88 222824.72 86040 338 6943
6945 0 512843.53 222827.33 85880 341 6944
6946 0 512689.97 222772.77 85720 303 6945
6947 0 512674.25 222779.14 85560 303 6946
6948 0 512690.44 222818.6 85360 341 6947
6949 0 512778.12 222861.61 85200 341 6948
6950 0 502320.12 223953.84 83920 235 5084
6951 0 502359.34 223994.67 83880 238 6950
6952 0 502437.66 224075.62 83800 244 6951
6953 0 502856.47 224539.08 83560 153 6952
6954 0 503129.4 224832.39 83400 98 6953
6955 0 503193.97 224883.67 83320 120 6954
6956 0 503433.16 225549.45 83160 124 6955
6957 0 503418.3 225927.66 83080 120 6956
6958 0 503402.5 226206.14 83120 102 6957
6959 0 503161.66 226583.14 83240 102 6958
6960 0 503241.34 226796.39 83160 102 6959
6961 0 503284.4 226915 83080 90 6960
6962 0 503285 227355.31 83040 102 6961
6963 0 503315.47 227390.7 83000 102 6962
6964 0 503352.12 227599.23 82840 96 6963
6965 0 503375.88 227647.84 82760 96 6964
6966 0 503314.56 227672.47 82680 96 6965
6967 0 503252.8 227660.08 82560 80 6966
6968 0 502942 228354.86 82440 51 6967
6969 0 502931.56 228506.61 82240 101 6968
6970 0 502934.88 228629.08 82200 101 6969
6971 0 503193.44 229127.02 82040 45 6970
6972 0 503972 229215 82040 -1 6971
6973 0 503008.34 229073 82000 91 6971
6974 0 502823.5 229019 81960 71 6973
6975 0 502639.2 228964.58 81920 51 6974
6976 0 502220.12 229025.9 81800 51 6975
6977 0 502064.62 229225.12 81720 75 6976
6978 0 503351.4 229303.52 82000 45 6971
6979 0 503967.38 229462.36 81880 91 6978
6980 0 502958.38 229152.27 82600 51 6968
6981 0 502958.94 229313.39 82680 71 6980
6982 0 502264.78 229658.8 82680 40 6981
6983 0 503497.5 229423.02 82880 32 6981
6984 0 503656.5 229441.19 83040 32 6983
6985 0 503772.66 229474.23 83160 32 6984
6986 0 503825.44 229481.17 83200 64 6985
6987 0 503845.06 229435.1 83320 64 6986
6988 0 503889.28 229374.97 83480 71 6987
6989 0 504226.7 229002.4 83440 60 6988
6990 0 503852.78 229329.1 83520 64 6988
6991 0 503898.7 229069.52 83640 60 6990
6992 0 503763.12 229000.31 83760 60 6991
6993 0 503474 229007.89 83920 139 6992
6994 0 503383.4 228973.6 83960 139 6993
6995 0 503292.5 228939.5 84000 123 6994
6996 0 503202 228905 84040 107 6995
6997 0 503020.7 228835.6 84120 75 6996
6998 0 503979.7 229236.58 84080 90 6994
6999 0 504021.2 229258.4 84120 84 6998
7000 0 504186.4 229343.84 84280 64 6999
7001 0 504261.94 229304.08 84360 128 7000
7002 0 504447.12 229221.95 84480 71 7001
7003 0 504625 229256.5 84640 32 7002
7004 0 504592.47 229201.73 84760 32 7003
7005 0 505139.06 229262.34 84840 51 7004
7006 0 505320.2 229183.86 85000 51 7005
7007 0 505504.72 229130.61 85120 32 7006
7008 0 505590.25 229153.23 85280 32 7007
7009 0 505658 229048.08 85400 32 7008
7010 0 505696.2 229087.3 85600 32 7009
7011 0 503929.66 229245.48 84800 32 7004
7012 0 502994.12 229341.61 83160 32 6985
7013 0 501936.12 227283.77 82520 32 6967
7014 0 501888.94 227215.52 82320 32 7013
7015 0 504052.88 227496.25 83200 91 6962
7016 0 504411.22 227278.17 83440 32 7015
7017 0 502637.4 227601.03 83080 150 6962
7018 0 503032.7 226693.88 83320 102 6959
7019 0 502908.5 226737.44 83440 102 7018
7020 0 490626.28 227722.38 81640 175 4873
7021 0 490429.3 227444.78 81840 98 7020
7022 0 490279.94 227199.9 82000 71 7021
7023 0 493978.06 227604.28 81080 122 4870
7024 0 494154.6 227574 80920 154 7023
7025 0 494182.2 227540 80880 154 7024
7026 0 494290.97 227404.25 80720 160 7025
7027 0 493668.56 227871.08 80720 45 7026
7028 0 494301.34 227392.92 80680 160 7026
7029 0 494342.47 227348.64 80520 148 7028
7030 0 494415.3 227271.31 80240 164 7029
7031 0 495080.72 227445.42 80240 -1 7030
7032 0 494487.56 227163.61 80080 181 7030
7033 0 494558.1 227171.83 79920 181 7032
7034 0 494692.94 227118.36 79800 108 7033
7035 0 494837.66 227106.67 79720 75 7034
7036 0 494910.38 227101.19 79680 75 7035
7037 0 495159.4 227076.58 79600 81 7036
7038 0 495321.7 227064.67 79440 107 7037
7039 0 495480.88 227190.12 79320 107 7038
7040 0 496015.47 227289.03 79160 115 7039
7041 0 496276.75 227206.88 79000 64 7040
7042 0 496279.94 227276.73 78880 64 7041
7043 0 496766.12 227026.27 78880 32 7042
7044 0 497157.2 227047.1 78760 32 7043
7045 0 496101.62 227433.84 78720 75 7042
7046 0 496118.22 227504.69 78560 60 7045
7047 0 496095.44 227553.45 78440 60 7046
7048 0 496118.8 227636.34 78320 60 7047
7049 0 496115.3 227642.1 78280 60 7048
7050 0 496026.7 227723.77 78200 96 7049
7051 0 496040.12 227801.92 78080 96 7050
7052 0 496113.47 227770.98 78000 124 7051
7053 0 496183.06 227877.05 77840 124 7052
7054 0 496195.22 228031.19 77680 128 7053
7055 0 496293.3 228312.08 77600 120 7054
7056 0 496200.22 228052.36 77480 120 7055
7057 0 496257.84 228081 77320 98 7056
7058 0 496325.38 228118.92 77200 98 7057
7059 0 496307.62 228155.02 77040 71 7058
7060 0 496303 228144.08 76920 71 7059
7061 0 496270.16 228176.55 76760 108 7060
7062 0 496283.25 228190.02 76560 108 7061
7063 0 496349.56 228121.39 76400 101 7062
7064 0 496388.62 228066.72 76200 135 7063
7065 0 496248.62 228094.5 76080 135 7064
7066 0 496297.97 228416.56 76040 135 7065
7067 0 496163.88 228455.33 76000 64 7066
7068 0 496067.12 228440.52 75920 64 7067
7069 0 496285.22 227824.5 75920 75 7065
7070 0 496211.53 227732.66 75840 75 7069
7071 0 496103.88 227638.36 75760 91 7070
7072 0 496554.12 227644.34 75720 75 7071
7073 0 495988.22 227652.53 75720 91 7071
7074 0 495910.75 227939.3 75680 75 7073
7075 0 495831.28 228294.28 75640 64 7074
7076 0 495847.25 227695.56 75640 124 7074
7077 0 495780.53 227573.45 75520 124 7076
7078 0 495700.88 227439.48 75400 124 7077
7079 0 495702.75 227325.8 75280 124 7078
7080 0 495694.97 227217.52 75160 102 7079
7081 0 495691.44 227234.86 75080 102 7080
7082 0 495665.7 227268.05 75000 160 7081
7083 0 495595.3 227324.78 74920 160 7082
7084 0 495622.62 227268.17 74760 160 7083
7085 0 495606.25 227189.3 74640 163 7084
7086 0 495745.06 227018.97 74520 96 7085
7087 0 496190.8 226881.77 74560 96 7086
7088 0 496297.34 226879.83 74600 96 7087
7089 0 495774.22 227068.75 74400 96 7086
7090 0 495645.16 227282.66 74280 96 7089
7091 0 495770 227151.48 74240 102 7090
7092 0 495837.7 227110.53 74080 102 7091
7093 0 495916.7 227055.05 73920 128 7092
7094 0 496029.94 226999.47 73720 101 7093
7095 0 496108.38 226937.1 73560 122 7094
7096 0 496028.5 226829 73440 122 7095
7097 0 496002.12 226792.61 73400 197 7096
7098 0 496057.5 226851.5 73320 197 7097
7099 0 496089.06 227509.81 73320 122 7098
7100 0 496061 227563 73440 -1 7099
7101 0 496113.44 226909.94 73240 141 7098
7102 0 496234.94 226957.28 73120 141 7101
7103 0 496299 226889.61 72960 141 7102
7104 0 496220.5 226942.75 72920 141 7103
7105 0 495985.1 227100.77 72800 107 7104
7106 0 495594.66 227155.84 72680 81 7105
7107 0 495566.5 227139.5 72640 81 7106
7108 0 495353.5 226787.4 72640 101 7107
7109 0 495480.7 227090.11 72520 101 7107
7110 0 495506.62 227077.42 72480 101 7109
7111 0 495488.7 227184.34 72320 101 7110
7112 0 494943.3 227704.2 72320 90 7111
7113 0 494805 227715 72440 -1 7112
7114 0 495107.7 227319.23 72160 81 7111
7115 0 494628.88 227165.97 72200 60 7114
7116 0 494540.94 227127.95 72240 75 7115
7117 0 494469.88 227072.81 72200 75 7116
7118 0 494396.28 227019.38 72080 51 7117
7119 0 494454.3 227084.7 72280 75 7116
7120 0 495256.5 227333.27 72000 81 7114
7121 0 495134.5 227369 71920 51 7120
7122 0 495073.5 227387 71880 51 7121
7123 0 495012.66 227404.61 71840 51 7122
7124 0 495040 227327.73 71760 32 7123
7125 0 495153.22 227426.72 71520 40 7124
7126 0 494825.75 227629.88 71920 51 7121
7127 0 494437.06 227630.88 71800 51 7126
7128 0 495444 227449 71960 81 7120
7129 0 495632.2 227564.75 71920 90 7128
7130 0 496037.44 227442.38 71800 81 7129
7131 0 496138.9 227419.31 71600 81 7130
7132 0 496296.9 227195.64 70880 149 7131
7133 0 496331.5 227146.36 70720 165 7132
7134 0 496384 227072 70480 189 7133
7135 0 496416 227040 70200 140 7134
7136 0 496448 227040 69920 122 7135
7137 0 496544 227008 69640 131 7136
7138 0 496640 227008 69360 128 7137
7139 0 496768 227040 69120 131 7138
7140 0 496864 227008 68880 71 7139
7141 0 496960 227008 68640 32 7140
7142 0 496960 227008 68360 64 7141
7143 0 497066.66 227034.67 68160 94 7142
7144 0 497088 227040 68120 101 7143
7145 0 497280 227104 67960 71 7144
7146 0 497536 227232 67880 32 7145
7147 0 497696 227392 67720 51 7146
7148 0 497856 227520 67560 81 7147
7149 0 497984 227680 67400 64 7148
7150 0 498048 227840 67200 98 7149
7151 0 498144 228032 67040 81 7150
7152 0 498336 228224 66960 45 7151
7153 0 498528 228384 66920 80 7152
7154 0 498720 228544 66960 86 7153
7155 0 498944 228672 66960 120 7154
7156 0 499168 228704 67120 96 7155
7157 0 499392 228832 67120 81 7156
7158 0 499616 228960 67040 51 7157
7159 0 499744 228992 66920 64 7158
7160 0 499744 229248 67000 40 7159
7161 0 499904 229408 66840 32 7160
7162 0 500096 229536 66680 45 7161
7163 0 500320 229632 66560 32 7162
7164 0 500480 229792 66440 71 7163
7165 0 500608 229984 66320 80 7164
7166 0 500672 230048 66320 71 7165
7167 0 499968 228896 66760 71 7159
7168 0 500224 228832 66680 51 7167
7169 0 500480 228832 66600 32 7168
7170 0 500704 228800 66480 60 7169
7171 0 500960 228928 66480 51 7170
7172 0 501152 229088 66600 51 7171
7173 0 501344 229280 66680 40 7172
7174 0 501504 229504 66640 71 7173
7175 0 501696 229696 66640 90 7174
7176 0 501888 229920 66640 75 7175
7177 0 502144 230016 66640 51 7176
7178 0 502304 229888 66800 51 7177
7179 0 502464 229728 66920 32 7178
7180 0 502624 229504 66960 40 7179
7181 0 502816 229312 67080 40 7180
7182 0 502944 229280 67080 40 7181
7183 0 496538.03 226846.36 73080 98 7102
7184 0 496999.1 226338.47 73040 80 7183
7185 0 497094.62 226236.73 72960 80 7184
7186 0 497254.94 226110.66 72880 80 7185
7187 0 497432.44 225947.08 72760 80 7186
7188 0 497635.38 225783.27 72720 75 7187
7189 0 497772.94 225588.98 72600 71 7188
7190 0 497823 225581.94 72520 71 7189
7191 0 497886.12 225616.33 72400 51 7190
7192 0 497981.03 225596.48 72240 71 7191
7193 0 497980.88 225601.92 72080 71 7192
7194 0 498169.94 225492.3 71960 75 7193
7195 0 498571.56 225151.27 71800 81 7194
7196 0 498661.38 225032.39 71760 81 7195
7197 0 498429.12 225432.44 71640 64 7196
7198 0 498459.5 225458.77 71480 64 7197
7199 0 498447.56 225394.02 71320 64 7198
7200 0 499124.38 224746.22 71680 60 7196
7201 0 499198.5 224736 71640 60 7200
7202 0 499436.44 224846.81 71560 71 7201
7203 0 499210.7 224584.48 71520 71 7201
7204 0 499235.84 224524.86 71400 71 7203
7205 0 499299.3 224522.53 71240 51 7204
7206 0 499285.5 224464.52 71080 51 7205
7207 0 499249.53 224391.27 70880 60 7206
7208 0 499100.75 224172.73 70760 60 7207
7209 0 499113.7 224018.1 70640 32 7208
7210 0 499078.38 223902.02 70520 60 7209
7211 0 499036.12 223704.7 70360 60 7210
7212 0 499110.44 223347.89 70240 148 7211
7213 0 499123.38 223180.48 70160 214 7212
7214 0 499131.1 223127.84 69960 214 7213
7215 0 499137.84 223095.33 69760 163 7214
7216 0 499219.5 222950.56 69600 140 7215
7217 0 499304.2 222828.17 69440 140 7216
7218 0 499451.12 222714.19 69240 75 7217
7219 0 499465.7 222638.9 69040 75 7218
7220 0 499584.75 222518.67 68880 32 7219
7221 0 499702.5 222274.62 68720 45 7220
7222 0 499725.5 222048.38 68560 45 7221
7223 0 499868.94 221911.97 68400 45 7222
7224 0 499973.56 221759.92 68280 45 7223
7225 0 499994.38 221700.77 68120 45 7224
7226 0 500077.16 221661.5 67960 32 7225
7227 0 500227.9 221575.28 67840 32 7226
7228 0 500314.4 221531.4 67760 32 7227
7229 0 500400.66 221487.67 67680 32 7228
7230 0 500444.38 221465.67 67640 32 7229
7231 0 500685.9 221491.88 67480 32 7230
7232 0 500730.56 221497.55 67400 32 7231
7233 0 500994.38 221095.36 67280 60 7232
7234 0 501022.75 220938.81 67160 51 7233
7235 0 500844.25 220808.84 67040 32 7234
7236 0 500665.03 220652.75 66920 51 7235
7237 0 500498 220601.56 66800 51 7236
7238 0 500472.44 220511.33 66640 51 7237
7239 0 500424.16 220323.53 66480 71 7238
7240 0 500659.22 219879.66 66480 71 7239
7241 0 500445.97 219623.88 66280 60 7240
7242 0 501114.44 219648.1 66440 71 7240
7243 0 501513.8 219471.58 66520 -1 7242
7244 0 500262.2 220253.3 66360 60 7239
7245 0 500690.56 221816.36 67320 32 7232
7246 0 500715.06 221943.19 67240 32 7245
7247 0 500631.7 222093.48 67280 32 7246
7248 0 499934.1 221191.48 67760 32 7228
7249 0 496885.7 226983.12 73080 98 7183
7250 0 497167.53 227013.67 73120 108 7249
7251 0 497104 227051 73160 -1 7250
7252 0 495690.5 226589.84 73440 197 7097
7253 0 495364.03 226658.39 73600 197 7252
7254 0 495260.25 226688.66 73720 102 7253
7255 0 495777.44 227663.39 74280 96 7090
7256 0 496499.16 228500.34 77560 120 7055
7257 0 496791.47 228465.53 77720 120 7055
7258 0 496665.66 227040.58 79160 45 7040
7259 0 496711.53 226960.92 79200 32 7258
7260 0 494232.75 227758.72 80680 81 7028
7261 0 494318.75 227839.94 80640 81 7260
7262 0 494056.53 227104.14 80880 71 7025
7263 0 493935.3 227075.62 81000 75 7262
7264 0 483985.4 229612.69 80120 219 4862
7265 0 483917.62 229509.75 80240 219 7264
7266 0 477332.16 234694.44 75600 230 4663
7267 0 476584.28 235338.8 75600 298 7266
7268 0 476609.66 235374.81 75720 272 7267
7269 0 476619.34 235441 75880 272 7268
7270 0 476623.7 235473.53 75960 272 7269
7271 0 476644.22 235822.88 76200 71 7270
7272 0 476593.16 235942.7 76400 71 7271
7273 0 476593 236000.6 76560 32 7272
7274 0 476592.66 236014.98 76600 32 7273
7275 0 476698.53 235908.45 76880 75 7274
7276 0 476806.7 235885.3 76960 71 7275
7277 0 476936.5 235832 77000 97 7276
7278 0 476724.28 235478.4 77000 -1 7277
7279 0 476598.4 235471.34 77080 -1 7278
7280 0 476577.2 235461.44 77120 -1 7279
7281 0 477066.34 235779 77040 123 7277
7282 0 477196.2 235726.31 77080 150 7281
7283 0 477293.5 235696.5 77160 123 7282
7284 0 477391.2 235666.52 77240 96 7283
7285 0 477418.03 235734.84 77320 96 7284
7286 0 477463 235770.67 77360 84 7285
7287 0 477553.1 235842.45 77440 60 7286
7288 0 477597.5 235862 77480 60 7287
7289 0 477642.25 235882.25 77520 60 7288
7290 0 477699.03 235857.75 77600 60 7289
7291 0 477689.84 235839.69 77640 60 7290
7292 0 477610.97 235867.25 77760 40 7291
7293 0 477500.75 235883.5 77880 43 7292
7294 0 477463.78 235888.83 77920 45 7293
7295 0 477396.62 236074.58 78000 45 7294
7296 0 471834.66 237805.67 73400 102 4485
7297 0 471828.75 237826.75 73320 189 7296
7298 0 471822.53 237847.89 73240 189 7297
7299 0 471900.25 237618.5 73120 102 7298
7300 0 472028.84 237235.88 72920 128 7299
7301 0 471852.75 237236.25 72880 32 7300
7302 0 471323.78 237236.88 72760 32 7301
7303 0 470367.9 236799.34 72720 163 7302
7304 0 469887.06 235923.05 72640 134 7303
7305 0 469565.5 235780.83 72440 160 7304
7306 0 469052.25 235735.39 72280 150 7305
7307 0 468745.75 235904.12 72080 98 7306
7308 0 468622.56 235971.86 72000 98 7307
7309 0 468524.75 235997.03 71840 51 7308
7310 0 468451.34 236014.4 71720 51 7309
7311 0 468479.75 236020.88 71520 121 7310
7312 0 468497.06 236024.67 71400 164 7311
7313 0 468399.88 236006.66 71080 128 7312
7314 0 468174.9 235721.2 70760 150 7313
7315 0 467954.62 236219.45 70760 -1 7314
7316 0 467791.38 236257.16 70680 -1 7315
7317 0 468106.6 235437.62 70600 168 7314
7318 0 468233.53 235401.06 70520 154 7317
7319 0 468279.44 235270.4 70280 150 7318
7320 0 468252.7 235035.4 70000 176 7319
7321 0 468206.25 234895.12 69720 102 7320
7322 0 468284.7 234756.47 69400 256 7321
7323 0 468277.2 234533.34 69160 256 7322
7324 0 468265.28 234384.1 68880 251 7323
7325 0 468263.5 234259 68720 245 7324
7326 0 468261.8 234133.6 68560 270 7325
7327 0 468260.56 234071.47 68480 270 7326
7328 0 467681.34 233846.44 68480 140 7327
7329 0 467156.75 233529.75 68160 143 7328
7330 0 467057.44 233340.5 67920 157 7329
7331 0 467096.4 233294.23 67680 124 7330
7332 0 467273.97 233079.27 67440 107 7331
7333 0 467310.25 232983.95 67360 107 7332
7334 0 467337.3 232972.06 67240 131 7333
7335 0 467184.34 232882.1 67080 104 7334
7336 0 466990.7 232836.52 66960 104 7335
7337 0 466721.03 232812.44 66800 124 7336
7338 0 466623.16 232770.16 66680 101 7337
7339 0 466442.44 232637.42 66560 101 7338
7340 0 466417 232588.92 66440 75 7339
7341 0 466358.47 232563.62 66320 32 7340
7342 0 466328.7 232516.33 66240 32 7341
7343 0 466328.22 232451.84 66160 32 7342
7344 0 466256.6 232381.83 66040 75 7343
7345 0 466233.2 232331.9 65960 75 7344
7346 0 466233.44 232240.6 65840 80 7345
7347 0 466263.2 232162.61 65760 80 7346
7348 0 466414.1 232016.02 65680 71 7347
7349 0 466529.34 231799.4 65520 51 7348
7350 0 466860.53 231364.6 65360 101 7349
7351 0 466948.06 231126.77 65240 75 7350
7352 0 467020.38 230885.3 65080 91 7351
7353 0 467012.62 230729.03 64960 91 7352
7354 0 466978.28 230581.48 64840 139 7353
7355 0 466930.66 230445.3 64680 124 7354
7356 0 466971.78 230215.23 64440 124 7355
7357 0 466872.6 230125.25 64280 98 7356
7358 0 466948.6 229968.78 64120 75 7357
7359 0 466865.62 229709.31 63960 91 7358
7360 0 466760.03 229514.52 63800 80 7359
7361 0 466709.9 229478.44 63760 80 7360
7362 0 466674.88 229424.84 63720 81 7361
7363 0 466675.78 229222 63680 81 7362
7364 0 466656.75 229223.53 63640 81 7363
7365 0 466669.12 229224.94 63600 81 7364
7366 0 466632.94 229167.23 63560 153 7365
7367 0 466729.16 229130.42 63520 153 7366
7368 0 466690.16 229244.94 63480 153 7367
7369 0 466666 229199.25 63360 153 7368
7370 0 466657.72 229184.06 63320 153 7369
7371 0 466774.94 228809.86 63160 172 7370
7372 0 466743.38 228738.3 63000 172 7371
7373 0 466806.62 228554.33 62720 196 7372
7374 0 466717.5 228274.28 62480 208 7373
7375 0 466417.78 228125.12 62280 163 7374
7376 0 466434.5 228004.5 62160 163 7375
7377 0 466451.28 227883.7 62040 160 7376
7378 0 466469.6 227698.67 61960 51 7377
7379 0 466459.9 227628.25 61920 51 7378
7380 0 466448.4 227091.17 61640 71 7379
7381 0 466449.66 226843.48 61400 71 7380
7382 0 466691.56 226712.55 61200 40 7381
7383 0 466897.84 226572.1 61080 124 7382
7384 0 466970.75 226368.17 60960 124 7383
7385 0 467054.88 226310.8 60840 124 7384
7386 0 467185.88 226280.1 60760 124 7385
7387 0 467166.44 226313.64 60600 32 7386
7388 0 467136.34 226207.12 60440 32 7387
7389 0 467152.5 226111.45 60320 32 7388
7390 0 467149.62 226084.06 60200 32 7389
7391 0 467331.9 226129.61 60040 32 7390
7392 0 467544.44 226591.95 60080 102 7391
7393 0 467975.06 226836.9 60120 120 7392
7394 0 468889.5 227192.64 60160 75 7393
7395 0 468908.88 227239.02 60280 75 7394
7396 0 468933.16 227179.7 60320 75 7395
7397 0 468352.7 227562.2 60360 32 7396
7398 0 469099 227290.5 60360 32 7396
7399 0 469265.06 227400.55 60400 32 7398
7400 0 469444.1 227486.22 60520 32 7399
7401 0 469559.12 227548.2 60640 32 7400
7402 0 469779.5 227498.34 60760 32 7401
7403 0 468666.62 226988.05 60000 51 7393
7404 0 469058.38 227516.78 59840 81 7403
7405 0 469126.2 227683.64 59720 131 7404
7406 0 469397.8 227491.94 59640 131 7405
7407 0 469113.84 228577.4 59800 154 7405
7408 0 469074.06 229219.94 59880 60 7407
7409 0 468485 229165.5 59880 -1 7408
7410 0 468237 228901.5 59800 -1 7409
7411 0 468107 228593.5 59840 -1 7410
7412 0 468067 228563.5 59880 -1 7411
7413 0 468027 228555.5 59920 -1 7412
7414 0 469151.06 229328.67 60040 60 7408
7415 0 469003.97 229452.56 60200 96 7414
7416 0 469158.5 229318 60240 78 7415
7417 0 468881.25 229657 60280 -1 7416
7418 0 468831.25 229779 60320 -1 7417
7419 0 469312.53 229182.88 60280 60 7416
7420 0 469516.38 229104.39 60400 75 7419
7421 0 468425.4 229402.83 60200 32 7415
7422 0 468051.62 229545.28 60320 32 7421
7423 0 467548.6 229805.11 60360 -1 7422
7424 0 467302.3 230135.3 60480 -1 7423
7425 0 466982.44 230193.81 60520 -1 7424
7426 0 469004.62 228627.45 59680 154 7407
7427 0 468840.28 228813 59520 32 7426
7428 0 468692.7 228796.12 59440 32 7427
7429 0 469536.2 228420.84 59960 124 7407
7430 0 469855.12 228467.83 60040 124 7429
7431 0 467229.44 225960.73 59960 32 7391
7432 0 467205.97 225783.23 59880 32 7431
7433 0 467173.12 226011.62 59800 192 7432
7434 0 466868.88 226751.39 59800 153 7433
7435 0 466824.34 226836.67 59760 153 7434
7436 0 467103.44 225708.72 59680 32 7433
7437 0 467005.38 225440.83 59560 32 7436
7438 0 466858.1 225409.62 59400 120 7437
7439 0 466691.88 225329.97 59240 196 7438
7440 0 466563.94 225229.34 59120 122 7439
7441 0 466495.7 224916.61 58920 122 7440
7442 0 466502.75 224865.22 58720 32 7441
7443 0 466830.62 224934.44 58520 128 7442
7444 0 467304.28 225250.19 58480 128 7443
7445 0 467448.22 225356.78 58360 -1 7444
7446 0 466944.25 224923.84 58400 150 7443
7447 0 466809 224844.52 58280 150 7446
7448 0 466769.4 224782.6 58200 138 7447
7449 0 466709.5 224688.84 58080 122 7448
7450 0 466690.28 224693.22 57920 122 7449
7451 0 466787.25 224690.69 57760 160 7450
7452 0 466701.03 224685.33 57640 160 7451
7453 0 466546.75 224583.94 57560 226 7452
7454 0 466275.53 223836.9 57600 137 7453
7455 0 466471.25 223556.12 57680 32 7454
7456 0 466447.34 224390.31 57440 258 7453
7457 0 466442 224446.98 57280 244 7456
7458 0 466416.1 224404.86 57240 244 7457
7459 0 466496.3 224613.92 57080 181 7458
7460 0 466628.47 224646.8 56920 178 7459
7461 0 467987.9 224966.2 56720 120 7460
7462 0 468286.5 225075.28 56640 120 7461
7463 0 468821.12 225217.47 56520 32 7462
7464 0 468942.2 225689.12 56560 91 7463
7465 0 469312.56 226002.11 56480 32 7464
7466 0 469157.53 226118.47 56640 32 7464
7467 0 468536.2 225697.27 56680 87 7464
7468 0 468436 225779.5 56760 85 7467
7469 0 468336.28 225861.62 56840 83 7468
7470 0 468320 226304 57160 75 7469
7471 0 468288 226560 57120 75 7470
7472 0 468320 226816 57120 81 7471
7473 0 468384 227072 57040 32 7472
7474 0 468330.5 227136 57080 46 7473
7475 0 468701 227485 57080 -1 7474
7476 0 468731 227583 57200 -1 7475
7477 0 468665 227673 57280 -1 7476
7478 0 468277.34 227200 57120 60 7474
7479 0 467533 227673 57120 -1 7478
7480 0 467429 227873 57040 -1 7479
7481 0 468224 227264 57160 75 7478
7482 0 467968 227392 57160 75 7481
7483 0 467712 227456 57200 75 7482
7484 0 468770.06 225259.97 56200 101 7463
7485 0 468645 225086.83 55960 101 7484
7486 0 468838.78 225084.11 55800 60 7485
7487 0 469063.3 225117.11 55640 122 7486
7488 0 469099.06 225061.88 55480 107 7487
7489 0 469058.94 224879.05 55400 107 7488
7490 0 469087.12 224665.34 55280 120 7489
7491 0 469107.5 224592.75 55240 120 7490
7492 0 469165 224239 55240 -1 7491
7493 0 469101 224127 55320 -1 7492
7494 0 469169.38 224375.86 55120 120 7491
7495 0 469155 223815.17 55040 150 7494
7496 0 469363.34 223650.34 55120 150 7495
7497 0 469129.1 223706.06 55000 150 7495
7498 0 469170.56 222941 54920 102 7497
7499 0 469433.62 222572.97 54800 32 7498
7500 0 469180.28 222421.38 54680 32 7499
7501 0 469138.5 222308.42 54520 124 7500
7502 0 468658.2 221669.14 54480 120 7501
7503 0 468339.7 221063.83 54440 115 7502
7504 0 467844.75 220147.14 54480 172 7503
7505 0 467788.66 220051.67 54440 150 7504
7506 0 467675.75 219861.23 54360 197 7505
7507 0 468104.16 219032.9 54200 150 7506
7508 0 468103.94 218568.66 54080 120 7507
7509 0 468142.25 218414.06 54000 96 7508
7510 0 468141.66 218241.95 53840 101 7509
7511 0 468175.2 217906.06 53720 96 7510
7512 0 468248.8 217366.4 53680 80 7511
7513 0 468267.06 217124.2 53640 107 7512
7514 0 468356 216831.14 53560 104 7513
7515 0 468410.53 216548.86 53480 75 7514
7516 0 468389.78 216177.5 53360 122 7515
7517 0 468476.97 215947.1 53520 122 7516
7518 0 468360.2 216040.19 53280 122 7516
7519 0 468319.53 215862.03 53120 104 7518
7520 0 468228.8 215567.86 52960 75 7519
7521 0 468138.06 215182.06 52840 40 7520
7522 0 467945.44 214653.8 52680 91 7521
7523 0 467910.2 214023.33 52600 178 7522
7524 0 467678 213808.58 52400 183 7523
7525 0 467450 213732.67 52440 154 7524
7526 0 466993.7 213580.38 52520 107 7525
7527 0 466682.25 213661.16 52640 71 7526
7528 0 466496.06 214022.27 52760 124 7527
7529 0 466437 214201.45 52880 124 7528
7530 0 465836.8 213807.17 52920 71 7529
7531 0 465551 213750.2 52960 64 7530
7532 0 467842.84 213595.02 52240 183 7524
7533 0 467879.5 213507.5 52160 197 7532
7534 0 467915.9 213419.86 52080 197 7533
7535 0 467966.2 213397.6 52040 197 7534
7536 0 468139.25 213000.4 51880 75 7535
7537 0 468226.06 212762.48 51760 51 7536
7538 0 468215.5 212672.75 51640 51 7537
7539 0 467232.72 212629.12 51640 86 7538
7540 0 468211.5 212643.14 51600 51 7538
7541 0 468356.44 212584.86 51520 40 7540
7542 0 468809.47 212422.64 51400 51 7541
7543 0 468851.94 212289.95 51240 51 7542
7544 0 468866.25 212189.5 51120 75 7543
7545 0 468696.75 211836.11 51080 75 7544
7546 0 468870.75 212156.12 51080 75 7544
7547 0 469136.66 212144.86 51000 75 7546
7548 0 469226.5 212083.45 50880 75 7547
7549 0 469230.7 212007.08 50760 40 7548
7550 0 469385.22 211821.73 50600 40 7549
7551 0 469495.2 211805.69 50440 107 7550
7552 0 469494.4 211546.2 50280 148 7551
7553 0 469506.06 211339.08 50240 128 7552
7554 0 469579.06 211203.05 50160 128 7553
7555 0 469623.12 211078.11 50080 160 7554
7556 0 469669.12 210873.97 49960 160 7555
7557 0 469880.12 210656.3 49840 137 7556
7558 0 469806.94 210634.81 49760 104 7557
7559 0 469962.1 210434.45 49560 124 7558
7560 0 470029.88 210336.36 49480 124 7559
7561 0 470086.7 210319.89 49440 160 7560
7562 0 468904.06 210742.7 49360 45 7561
7563 0 468513.3 210890.62 49480 75 7562
7564 0 468427.78 210944.45 49600 75 7563
7565 0 470188.06 210170.61 49400 160 7561
7566 0 470992.25 210032.08 49400 91 7565
7567 0 471620.56 210289.27 49400 60 7566
7568 0 471751 210244 49320 -1 7567
7569 0 471761 210530 49600 -1 7567
7570 0 470268.62 210064.39 49280 160 7565
7571 0 470539.38 209355.95 49080 40 7570
7572 0 470616.16 209278.3 48920 40 7571
7573 0 470675.34 209241.67 48880 40 7572
7574 0 470794.34 209168.67 48800 40 7573
7575 0 471650.5 208992.16 48720 219 7574
7576 0 471921.94 208971.56 48640 164 7575
7577 0 472421.5 208938.25 48520 97 7576
7578 0 472587.9 208927.28 48480 75 7577
7579 0 473474.44 209276.06 48480 141 7578
7580 0 473998.38 209425.62 48520 60 7579
7581 0 474128.12 209548 48680 75 7580
7582 0 471885.62 209072.58 48400 164 7578
7583 0 471882.28 209043.73 48200 115 7582
7584 0 471451.84 208682.14 48000 32 7583
7585 0 471368.72 208659.3 47960 32 7584
7586 0 471420.88 208667.36 47840 32 7585
7587 0 471766.75 208779.55 47720 60 7586
7588 0 472021.1 208714.3 47560 60 7587
7589 0 473022.38 208897.86 48280 80 7578
7590 0 473173.6 208878.14 48160 141 7589
7591 0 474029.2 208901.3 48080 80 7590
7592 0 474595.75 208818.1 48000 32 7591
7593 0 474924.06 208687.97 47920 -1 7592
7594 0 475499.62 208985.86 48040 -1 7593
7595 0 475463.22 208677.42 47800 -1 7593
7596 0 475731.53 208583.19 47680 -1 7595
7597 0 470760.94 208775.62 48560 51 7576
7598 0 470304.56 208709.88 48440 71 7597
7599 0 470389.66 208646 48400 71 7598
7600 0 470179 208349 48400 -1 7599
7601 0 470095 208327 48480 -1 7600
7602 0 470559 208518.25 48320 71 7599
7603 0 470587.3 208124.25 48160 80 7602
7604 0 470221.84 207798.62 48040 51 7603
7605 0 470085 207678.88 48000 51 7604
7606 0 470034.75 207553.67 47880 60 7605
7607 0 470017.25 207493.9 47840 60 7606
7608 0 469949.7 207424.23 47800 91 7607
7609 0 470001.12 207281.36 47680 91 7608
7610 0 469987 207205 47640 85 7609
7611 0 469911 207316 47640 -1 7610
7612 0 469653 207294 47680 -1 7611
7613 0 469973.38 207128.6 47600 80 7610
7614 0 470117.28 206768.94 47520 40 7613
7615 0 470061.3 206440.89 47480 40 7614
7616 0 470037 206046.45 47440 40 7615
7617 0 470061.25 205861.45 47360 40 7616
7618 0 470185.88 205726.17 47280 40 7617
7619 0 470227.5 205719.5 47240 40 7618
7620 0 470351.5 205700.2 47120 40 7619
7621 0 470511.6 205490.8 47080 40 7620
7622 0 469536.2 205859.3 47440 40 7617
7623 0 469044.56 205980.98 47520 -1 7622
7624 0 468713.3 206037.44 47600 -1 7623
7625 0 468598.38 206167.11 47760 -1 7624
7626 0 468521 206030 47800 -1 7625
7627 0 468444.06 205892.6 47840 -1 7626
7628 0 468253.38 205821.48 47960 -1 7627
7629 0 470099.75 210168.75 49240 160 7570
7630 0 469592.47 210482.84 49120 32 7629
7631 0 469069.94 210423.48 49120 75 7630
7632 0 468776.75 210078.39 49040 75 7631
7633 0 468711.38 213601.45 51920 124 7535
7634 0 468905.2 213583.75 51720 75 7633
7635 0 466398.88 219481.38 54440 71 7505
7636 0 466230.12 219375.1 54520 71 7635
7637 0 467839.12 220139.89 54560 172 7504
7638 0 467843.38 219886.06 54640 186 7637
7639 0 466962.88 219706.53 54680 186 7638
7640 0 466809.2 219708.31 54880 124 7639
7641 0 466693.12 219719.38 55080 124 7640
7642 0 467888.28 219920.28 54680 186 7638
7643 0 467933.34 219954.33 54720 183 7642
7644 0 468160.34 220125.75 54920 172 7643
7645 0 468250.8 220194.4 55000 135 7644
7646 0 468386.8 220296.53 55120 81 7645
7647 0 468416.88 220240.8 55280 81 7646
7648 0 468482.62 220342.27 55480 -1 7647
7649 0 468560.6 220349.81 55640 -1 7648
7650 0 470112.5 222353.72 54840 51 7499
7651 0 470803.94 222275.31 54800 75 7650
7652 0 470870.75 222580.92 54800 75 7651
7653 0 471204.6 221682 54800 64 7651
7654 0 471468.22 221529.64 54760 60 7653
7655 0 471794.8 221414.72 54720 71 7654
7656 0 472423.2 221115.17 54800 71 7655
7657 0 472663.12 220993.55 54720 -1 7656
7658 0 472733.75 220875.58 54600 -1 7657
7659 0 472747.72 220801.81 54560 -1 7658
7660 0 466103.75 224225.88 56800 98 7460
7661 0 465818.06 224230.89 56640 163 7660
7662 0 465605.2 224290.83 56480 140 7661
7663 0 465315.16 224254.33 56320 120 7662
7664 0 465066.75 224248.64 56120 120 7663
7665 0 464937.72 224355.5 55920 164 7664
7666 0 464800.7 224329.02 55760 122 7665
7667 0 463957.34 224316.64 55640 186 7666
7668 0 463866.2 224423.55 55480 189 7667
7669 0 463589.12 224390.28 55440 189 7668
7670 0 462825.7 224452.28 55480 32 7669
7671 0 462713.75 224487.53 55560 32 7670
7672 0 463915.38 224238.28 55320 221 7669
7673 0 463721.72 224222.1 55160 178 7672
7674 0 463428.5 224101.42 54960 163 7673
7675 0 463382.75 223936.44 54760 51 7674
7676 0 463214.28 223741.5 54600 91 7675
7677 0 462957.7 223702.11 54560 101 7676
7678 0 462700.72 223632.55 54440 122 7677
7679 0 462308.8 223492.72 54240 124 7678
7680 0 461832.6 223295.3 54080 139 7679
7681 0 461400 223179.42 53840 75 7680
7682 0 461104.12 223040.92 53680 107 7681
7683 0 460838.62 222890.55 53560 96 7682
7684 0 460592 222738.62 53400 131 7683
7685 0 460341.97 222602.3 53280 139 7684
7686 0 460214.03 222423.97 53120 75 7685
7687 0 460207.5 222356.55 52880 32 7686
7688 0 460184.8 222208.2 52800 32 7687
7689 0 460580.5 222976.25 52800 131 7688
7690 0 460555.28 222855.55 52640 139 7689
7691 0 460149.7 221984.56 52680 90 7688
7692 0 459720.44 221669.06 52480 90 7691
7693 0 459526.5 221551.25 52360 128 7692
7694 0 459695.62 221160.05 52360 60 7693
7695 0 460297.8 221122.48 52400 40 7694
7696 0 459461.62 221512.25 52320 128 7693
7697 0 459369.34 221532 52240 128 7696
7698 0 459183.7 221572.17 52080 156 7697
7699 0 458942.38 221520.36 51960 81 7698
7700 0 458711.3 221217.34 51840 157 7699
7701 0 458507.7 221031.86 51720 140 7700
7702 0 458444.97 220891.8 51560 140 7701
7703 0 458413.3 220891.78 51360 140 7702
7704 0 458376.88 220865.92 51160 98 7703
7705 0 458225.9 220785.66 50960 98 7704
7706 0 458701.88 220484.36 50800 40 7705
7707 0 458929.56 220269.17 50680 40 7706
7708 0 458963.66 220203.45 50640 40 7707
7709 0 459016.5 219966.81 50560 32 7708
7710 0 459076.2 219740.53 50480 32 7709
7711 0 459112.56 219415.31 50440 -1 7710
7712 0 459151.06 219213.67 50400 -1 7711
7713 0 459167.44 219238.4 50360 -1 7712
7714 0 459199.38 219168.64 50320 -1 7713
7715 0 459365.2 218811.8 50240 60 7714
7716 0 459595.25 218515.81 50200 60 7715
7717 0 460292.75 217923.42 50240 40 7716
7718 0 460448.7 217703.28 50280 80 7717
7719 0 460496.47 217515.02 50360 120 7718
7720 0 460751.56 217227.22 50480 60 7719
7721 0 461024.8 217016.89 50560 32 7720
7722 0 461233.5 216899.84 50640 51 7721
7723 0 461407.06 216796.55 50760 60 7722
7724 0 461572.12 216742.02 50880 60 7723
7725 0 461852.5 216666.1 50920 80 7724
7726 0 462066.34 216499.31 51000 80 7725
7727 0 462500.88 216100.16 51080 80 7726
7728 0 462875.62 215758.48 51000 51 7727
7729 0 463460.75 215300.48 50960 40 7728
7730 0 463248.22 215507.9 50920 71 7729
7731 0 463312.88 215480.9 50880 71 7730
7732 0 463881.7 214666.38 51000 40 7729
7733 0 464027 214477.23 51040 40 7732
7734 0 464119.56 214302.9 51080 71 7733
7735 0 464546.8 213708.83 51160 81 7734
7736 0 465039.62 212892.23 51040 91 7735
7737 0 465271.72 212697.97 50960 91 7736
7738 0 465449.12 212343.11 50880 80 7737
7739 0 465580.75 212032.62 50800 80 7738
7740 0 465869.4 211734.06 50720 51 7739
7741 0 466092.75 211413.47 50640 75 7740
7742 0 466124.88 211323.84 50520 51 7741
7743 0 466154.3 211293.92 50480 51 7742
7744 0 466208.38 211294.77 50440 51 7743
7745 0 466286.44 211694.92 50400 75 7744
7746 0 457664.25 220999.64 50880 40 7705
7747 0 457009.62 220874.36 50760 80 7746
7748 0 456664.9 220893.34 50600 60 7747
7749 0 456500.94 220647.55 50440 51 7748
7750 0 456375.56 220741.1 50360 40 7749
7751 0 456204.16 221053.9 50240 40 7750
7752 0 455887.5 221274.08 50120 40 7751
7753 0 455947.62 221059.19 50000 40 7752
7754 0 455698.2 221552.78 50000 90 7752
7755 0 455638.5 221614 49960 90 7754
7756 0 455579.12 221674.67 49920 90 7755
7757 0 455301.25 221744.66 49800 32 7756
7758 0 455025.25 222055.22 49680 75 7757
7759 0 454731.7 222274.92 49600 80 7758
7760 0 454890.22 222081.62 49560 80 7759
7761 0 454908.1 221898.36 49440 75 7760
7762 0 454881.9 221873.12 49400 80 7761
7763 0 454434.88 222760.2 49560 32 7759
7764 0 453902 224432.52 49720 75 7763
7765 0 453800.2 224800.39 49760 32 7764
7766 0 453727.88 225096.08 49800 32 7765
7767 0 453662.75 225505.69 49840 32 7766
7768 0 453832.66 225716.5 49880 32 7767
7769 0 453922.1 226092.66 50000 -1 7768
7770 0 454431.66 226738.98 50080 -1 7769
7771 0 454643.62 226873.2 50120 -1 7770
7772 0 454695.5 226877.64 50160 -1 7771
7773 0 454968.8 226608.73 50200 -1 7772
7774 0 455013.22 226631.33 50240 -1 7773
7775 0 455242.62 226678.19 50360 -1 7774
7776 0 455272.44 227161.58 50240 -1 7775
7777 0 455403.1 226570.02 50440 -1 7775
7778 0 455479.5 226735.5 50480 -1 7777
7779 0 455556.2 226901.2 50520 -1 7778
7780 0 455637.88 226991.44 50560 -1 7779
7781 0 455663.8 227033.03 50600 -1 7780
7782 0 455740.1 227075 50640 -1 7781
7783 0 455820.2 227217.77 50760 -1 7782
7784 0 455871.62 227408.03 50840 -1 7783
7785 0 456122.5 227474.02 50880 -1 7784
7786 0 456143.94 227567.08 50920 -1 7785
7787 0 456221.5 227621.98 51000 -1 7786
7788 0 456255.8 227749.88 51120 -1 7787
7789 0 456375 227939.53 51280 -1 7788
7790 0 456397.3 228411.2 51400 -1 7789
7791 0 453747.53 225095.7 49760 32 7766
7792 0 454060.1 225090.89 49120 81 7791
7793 0 454277.1 225226.58 49000 60 7792
7794 0 454291.78 225183.2 48920 60 7793
7795 0 454476.4 224938.69 48880 60 7794
7796 0 454043.25 225738.23 48800 45 7794
7797 0 453768.5 224841 48920 51 7793
7798 0 453633.28 224792.23 48800 51 7797
7799 0 453515.25 224777.75 48680 51 7798
7800 0 452957 225066.67 48680 -1 7799
7801 0 452991 225098.67 48760 -1 7800
7802 0 453475.88 224772.56 48640 51 7799
7803 0 453363.56 224746.27 48440 51 7802
7804 0 453394.25 224733.64 48360 51 7803
7805 0 454051.88 225965.1 49040 45 7793
7806 0 453998.88 225999.77 49160 45 7805
7807 0 454862.06 221879.11 49840 75 7757
7808 0 459573.56 221792.4 52240 101 7697
7809 0 460041.66 221823.9 52240 90 7808
7810 0 460093.8 221889.17 52120 90 7809
7811 0 459740.25 222983.97 53160 32 7685
7812 0 459711.5 223110.5 53320 62 7811
7813 0 459170.53 224040.19 53320 -1 7812
7814 0 458958.53 224432.19 53040 -1 7813
7815 0 459683.28 223237.1 53480 92 7812
7816 0 459078.53 223960.19 53480 -1 7815
7817 0 459110.53 224528.19 53480 -1 7816
7818 0 459584 223680 54040 197 7815
7819 0 459456 223904 54080 141 7818
7820 0 459392 224064 54280 128 7819
7821 0 459296 224288 54360 136 7820
7822 0 459104 224448 54440 128 7821
7823 0 458880 224480 54560 107 7822
7824 0 458752 224480 54600 51 7823
7825 0 459104 222688 54120 40 7811
7826 0 459072 222688 54160 32 7825
7827 0 458912 222688 54360 32 7826
7828 0 458656 222688 54280 40 7827
7829 0 458476.8 222688 54120 68 7828
7830 0 458432 222688 54080 75 7829
7831 0 458208 222656 53960 60 7830
7832 0 458016 222784 53840 75 7831
7833 0 464503 224579.83 55320 81 7672
7834 0 464854.28 225574.47 55480 124 7833
7835 0 463575.12 224603 55760 148 7667
7836 0 463371.3 224591 55840 32 7835
7837 0 463432 224470.77 55960 32 7836
7838 0 463332.4 224377.08 56080 102 7837
7839 0 463180.3 224220.67 56160 102 7838
7840 0 463072 224167 56240 131 7839
7841 0 462588.56 223523.64 56240 32 7840
7842 0 463017.5 224140.03 56280 131 7840
7843 0 463050.44 224189.92 56320 131 7842
7844 0 462944.06 224147.16 56600 40 7843
7845 0 462939.56 224160.3 56640 71 7844
7846 0 467503.75 225966.6 60480 32 7388
7847 0 467588.06 225927.38 60560 51 7846
7848 0 465956.12 227338.31 61960 122 7378
7849 0 465120.8 227204.78 61960 80 7848
7850 0 464772.44 226965.22 61880 80 7849
7851 0 464514.8 226789.84 61840 51 7850
7852 0 463968.8 226691.1 61840 60 7851
7853 0 463639.1 226332.22 61840 32 7852
7854 0 463626.34 226295.33 61800 32 7853
7855 0 463600.78 226222.25 61720 32 7854
7856 0 463553.84 226035.03 61560 148 7855
7857 0 463444.53 225742.1 61400 197 7856
7858 0 463422.94 225439.34 61240 175 7857
7859 0 463435.8 224952.77 61120 120 7858
7860 0 463388.28 224809.92 61080 120 7859
7861 0 463128.94 224365.28 60920 75 7860
7862 0 462823.8 224458.28 60600 98 7861
7863 0 462821 224436.97 60520 98 7862
7864 0 462666.66 224361.27 60400 107 7863
7865 0 462458.4 224399.86 60280 102 7864
7866 0 462220.56 224325.55 60160 98 7865
7867 0 462071.12 224297.88 60080 98 7866
7868 0 461765.25 224187.55 60000 139 7867
7869 0 461358.2 224044.83 59920 139 7868
7870 0 461218.34 223959.84 59800 128 7869
7871 0 460953.8 223771.8 59640 122 7870
7872 0 460843.8 223722.38 59480 134 7871
7873 0 461637.06 223903.72 59440 128 7872
7874 0 460646.44 223659.97 59360 175 7872
7875 0 460311.66 223346.2 59200 163 7874
7876 0 460183.44 223180.52 59040 189 7875
7877 0 460172 223097.67 59000 189 7876
7878 0 460150.44 222930.95 58920 153 7877
7879 0 460088.88 222943.48 58840 153 7878
7880 0 459943.06 222885.48 58680 153 7879
7881 0 459844.25 222741.4 58480 86 7880
7882 0 459077.22 222953.31 58320 128 7881
7883 0 458922.5 223004.45 58280 98 7882
7884 0 458675.6 222688.23 58120 122 7883
7885 0 458477.84 222638.42 58040 122 7884
7886 0 458061.84 222555.9 57880 160 7885
7887 0 457843.94 222460.25 57720 163 7886
7888 0 457601.75 222449.84 57600 96 7887
7889 0 457023.75 222438.48 57560 107 7888
7890 0 456612.25 222386.31 57480 107 7889
7891 0 455926 222471.72 57320 120 7890
7892 0 456155.8 223046.19 57400 134 7891
7893 0 456581.9 223221.83 57520 80 7892
7894 0 456780.8 223234.16 57680 86 7893
7895 0 455610.5 222683.55 57160 32 7891
7896 0 455397.88 222604.45 57000 32 7895
7897 0 455275 222656.2 56880 106 7896
7898 0 455192.75 222690.81 56800 156 7897
7899 0 455094.75 222842.38 56680 156 7898
7900 0 454788.3 222697.27 56640 175 7899
7901 0 454631.9 222360.02 56600 98 7900
7902 0 454511.62 222354.52 56480 98 7901
7903 0 454422.5 222276.95 56320 96 7902
7904 0 454305.75 222197.5 56200 100 7903
7905 0 454058 222465 56200 -1 7904
7906 0 454014 222469 56280 -1 7905
7907 0 454028 222447 56360 -1 7906
7908 0 454055 222445 56400 -1 7907
7909 0 454266.94 222170.95 56160 102 7904
7910 0 454038.7 222138.5 56000 150 7909
7911 0 453857.7 221879.83 55920 120 7910
7912 0 453964.7 222405.98 55760 51 7911
7913 0 453920.5 222483.36 55560 40 7912
7914 0 453876.88 222487.14 55480 40 7913
7915 0 453740.44 222510.75 55320 75 7914
7916 0 453753.94 222504.1 55160 75 7915
7917 0 453819.3 222437 55080 75 7916
7918 0 453843.7 222571.69 54880 140 7917
7919 0 453962.84 222586.05 54720 90 7918
7920 0 453983.62 222553.52 54560 90 7919
7921 0 454124.38 222520.23 54360 124 7920
7922 0 454151.7 222561.08 54160 51 7921
7923 0 454106.94 222599.55 53960 51 7922
7924 0 453921.94 222731.34 53760 32 7923
7925 0 453806.5 222819.69 53600 32 7924
7926 0 453709.44 222876.88 53400 32 7925
7927 0 453583.06 222958.05 53240 139 7926
7928 0 453336.97 223289.38 53040 32 7927
7929 0 453292.16 223272.19 52960 32 7928
7930 0 452982.47 222392.78 52920 81 7929
7931 0 453309.2 223475.23 52800 32 7929
7932 0 453021.53 223453.83 52600 128 7931
7933 0 452992.22 223485.52 52480 176 7932
7934 0 452864.25 223514.16 52280 164 7933
7935 0 452727.3 223564.48 52120 164 7934
7936 0 452825.97 223548.86 52080 164 7935
7937 0 452612.38 223731.4 51920 196 7936
7938 0 452324.62 223898.28 51840 102 7937
7939 0 453001.94 223583.4 51800 240 7938
7940 0 452781.16 223566.33 51600 134 7939
7941 0 452383.34 224231.84 51600 32 7940
7942 0 452482.7 224448.66 51480 32 7941
7943 0 452406.06 223266.97 51640 40 7940
7944 0 452354.88 222989.16 51720 51 7943
7945 0 452472.4 223542.72 51320 134 7940
7946 0 452319.12 223432.12 51120 134 7945
7947 0 452364.75 223386.3 51080 134 7946
7948 0 452365 223287.5 51040 134 7947
7949 0 452365.25 223189.06 51000 40 7948
7950 0 452321.16 223021.22 50880 40 7949
7951 0 452036.22 222961.03 50840 51 7950
7952 0 451996.6 222760 50720 102 7951
7953 0 451775.62 222670 50680 102 7952
7954 0 452003.75 222766.39 50640 102 7953
7955 0 452034.47 222752.94 50600 102 7954
7956 0 451951.06 222661.52 50480 102 7955
7957 0 451929.12 222516.92 50440 71 7956
7958 0 451967.12 222394.02 50400 71 7957
7959 0 452031.5 222659.83 50360 102 7958
7960 0 452049.1 222744.73 50320 102 7959
7961 0 452037.88 222852.52 50200 102 7960
7962 0 451792.34 223113.22 50160 120 7961
7963 0 451718.47 223117.17 50120 120 7962
7964 0 451666.03 223136.47 50080 120 7963
7965 0 451719.3 222878.61 50000 102 7964
7966 0 451623.2 222916.55 49920 120 7965
7967 0 451675.47 223157.73 49840 120 7966
7968 0 451616.38 223062.27 49720 120 7967
7969 0 451506.62 222483.31 49600 102 7968
7970 0 451488 222113 49520 148 7969
7971 0 451469.12 221742.6 49440 200 7970
7972 0 451607.22 221201.8 49280 160 7971
7973 0 451561.25 221829.67 49120 200 7972
7974 0 451037.8 222489.92 49120 75 7973
7975 0 451046.4 222691.48 49000 32 7974
7976 0 451631.5 221801.56 48880 200 7973
7977 0 451835.3 221810.83 48680 200 7976
7978 0 451711.56 221014.98 49120 150 7972
7979 0 452039.66 220607.75 48880 194 7978
7980 0 452400.75 220326.19 48520 32 7979
7981 0 451084.2 222592.83 49720 120 7968
7982 0 452042.25 222319.97 50040 71 7965
7983 0 451991.8 224447.55 51800 60 7938
7984 0 451020.62 224628.86 51800 71 7983
7985 0 450782.7 224659.86 51760 71 7984
7986 0 450619.5 224723.53 51720 71 7985
7987 0 450501.78 224764.58 51680 71 7986
7988 0 450047.22 224903.73 51640 71 7987
7989 0 449706.06 225071.83 51600 32 7988
7990 0 449496.62 225316.94 51480 32 7989
7991 0 449153.94 225947.72 51520 51 7990
7992 0 449067.78 226300.61 51560 51 7991
7993 0 448898.12 226520.16 51640 40 7992
7994 0 448477.25 227127.77 51720 120 7993
7995 0 448328.4 227490.75 51640 40 7994
7996 0 453656.7 223613.11 52080 32 7936
7997 0 453751.12 223751.55 52760 60 7931
7998 0 454048.3 224146.42 52880 40 7997
7999 0 454236.75 224102.9 52960 40 7998
8000 0 454323.38 224064.27 53040 40 7999
8001 0 454473.6 223966.44 53120 -1 8000
8002 0 453840.66 223828.33 52720 60 7997
8003 0 454020.22 223980.84 52640 40 8002
8004 0 453891.84 223050.75 53000 51 7928
8005 0 453764.16 221692 55880 120 7911
8006 0 453402.25 221294.03 55720 107 8005
8007 0 453014.97 221154.4 55680 128 8006
8008 0 452715.84 221013.16 55560 96 8007
8009 0 452311.06 220929.58 55440 60 8008
8010 0 451924.56 220843.17 55280 91 8009
8011 0 451702.75 220679.66 55120 122 8010
8012 0 451293.8 220449.67 54960 101 8011
8013 0 450417.75 220175.78 54840 120 8012
8014 0 449858.75 220033.66 54960 86 8013
8015 0 448486.88 220052.4 55040 102 8014
8016 0 448039.44 219945.44 55120 137 8015
8017 0 447546.53 219758.47 55280 80 8016
8018 0 447151.5 219616.94 55400 51 8017
8019 0 446858.3 219451.3 55520 80 8018
8020 0 446398.06 219186.4 55640 60 8019
8021 0 446044.66 219071.58 55760 51 8020
8022 0 445711.25 218934.2 55880 107 8021
8023 0 445531.16 218863.33 55960 107 8022
8024 0 445083.44 218694.97 56080 154 8023
8025 0 444705.5 218598.23 56240 104 8024
8026 0 444456.5 218475 56440 120 8025
8027 0 444345.12 218375.92 56600 120 8026
8028 0 443860.84 218125.72 56640 98 8027
8029 0 443531 217786.69 56800 71 8028
8030 0 443396.34 217685.94 56920 86 8029
8031 0 443161.06 217264.97 57160 32 8030
8032 0 443102.3 217030.94 57280 32 8031
8033 0 443028.75 216907.47 57360 32 8032
8034 0 442986.22 216738.23 57520 32 8033
8035 0 442922.5 216594.25 57680 32 8034
8036 0 442833.47 216590.39 57840 32 8035
8037 0 442665.8 216532.56 58000 -1 8036
8038 0 442588.3 216444.84 58160 -1 8037
8039 0 442396.2 216323.55 58320 -1 8038
8040 0 442266.75 216175.72 58480 -1 8039
8041 0 442222.25 215958.64 58680 -1 8040
8042 0 442190.5 215753.88 58840 75 8041
8043 0 442205.6 215619.55 59000 75 8042
8044 0 442295.25 215425.61 59160 75 8043
8045 0 442333.38 215349.28 59320 75 8044
8046 0 442368.06 215252.1 59520 75 8045
8047 0 442507.8 215123.66 59680 75 8046
8048 0 442626.5 215040.2 59840 75 8047
8049 0 442537.5 214878.5 59880 32 8048
8050 0 442449.28 214717.28 59920 32 8049
8051 0 442437 214626 59880 15 8050
8052 0 442425 214535 59840 -1 8051
8053 0 442439 214473 59760 -1 8052
8054 0 442369 214497 59640 -1 8053
8055 0 442863.4 214972.14 60000 32 8049
8056 0 443072.44 214968.11 60120 51 8055
8057 0 443183.7 214821.69 60280 81 8056
8058 0 443223.62 214689.17 60400 86 8057
8059 0 443321 214534.22 60560 86 8058
8060 0 443565.28 214295.23 60680 60 8059
8061 0 443850.75 214126.66 60800 60 8060
8062 0 444035.06 213886.33 60960 51 8061
8063 0 444025.44 213859.31 61000 51 8062
8064 0 444015.8 214193.64 61040 51 8063
8065 0 444110.25 214133.02 61080 51 8064
8066 0 444304 214038.19 61120 51 8065
8067 0 444594.53 214126.84 61080 71 8066
8068 0 444717.66 214254.88 61040 71 8067
8069 0 444797.53 213893.72 61000 71 8068
8070 0 444913.66 213883.17 60960 71 8069
8071 0 444205.5 214077.6 61160 51 8066
8072 0 444306.22 214102.17 61200 51 8071
8073 0 444806.28 214099.75 61200 71 8072
8074 0 444899.88 214168.7 61200 71 8073
8075 0 445047.6 214267.19 61240 80 8074
8076 0 445104.62 214252.22 61280 80 8075
8077 0 445237.6 214321.17 61320 80 8076
8078 0 445296.7 214340.88 61360 80 8077
8079 0 445380.4 214340.88 61400 172 8078
8080 0 445516 214411 61440 -1 8079
8081 0 445576 214395 61480 -1 8080
8082 0 445628 214411 61520 -1 8081
8083 0 444368 214171.16 61240 51 8072
8084 0 444387.72 214215.48 61280 51 8083
8085 0 444678.25 214151.45 61320 71 8084
8086 0 444653.62 214062.81 61360 71 8085
8087 0 444727.5 214082.52 61400 71 8086
8088 0 444811.22 214067.73 61440 71 8087
8089 0 444909.72 214043.12 61480 71 8088
8090 0 444978.66 214048.05 61520 71 8089
8091 0 445072.22 214052.97 61560 80 8090
8092 0 445027.9 214023.42 61600 80 8091
8093 0 445165.78 214018.5 61640 172 8092
8094 0 445101.78 213984.03 61680 80 8093
8095 0 445239.66 214052.97 61720 172 8094
8096 0 446140 214395 61720 71 8095
8097 0 446109 214353 61680 71 8096
8098 0 445981.9 214220.67 61640 135 8097
8099 0 446176.9 214603.72 61680 71 8097
8100 0 446114.22 214603.72 61640 71 8099
8101 0 445264.28 213993.88 61760 172 8095
8102 0 445397.25 214048.05 61800 178 8101
8103 0 445569.6 214048.05 61840 178 8102
8104 0 445717.34 214121.9 61880 135 8103
8105 0 445830.6 214171.16 61920 135 8104
8106 0 446042.38 214210.55 61960 71 8105
8107 0 446126.1 214205.62 62000 81 8106
8108 0 446219.66 214284.42 62040 81 8107
8109 0 446259.03 214318.89 62080 81 8108
8110 0 446293.53 214318.89 62120 81 8109
8111 0 446392 214363.22 62160 32 8110
8112 0 446431.4 214392.77 62200 32 8111
8113 0 445821 213627 62200 -1 8112
8114 0 445777 213557 62120 -1 8113
8115 0 445729 213511 62040 -1 8114
8116 0 446485.56 214392.77 62240 32 8112
8117 0 446470.8 214402.61 62280 32 8116
8118 0 446520.06 214446.94 62320 102 8117
8119 0 446520.06 214417.39 62360 102 8118
8120 0 446692.4 214456.78 62400 102 8119
8121 0 446785.97 214501.11 62440 71 8120
8122 0 446958.34 214589.75 62480 71 8121
8123 0 446958.34 214560.2 62520 71 8122
8124 0 446948.5 214545.42 62560 71 8123
8125 0 447258.72 214570.05 62640 75 8124
8126 0 447293.22 214540.5 62680 75 8125
8127 0 447332.6 214506.03 62720 75 8126
8128 0 447411.4 214550.34 62760 75 8127
8129 0 447529.6 214579.89 62800 75 8128
8130 0 447645.3 214557.73 62840 75 8129
8131 0 447817.7 214577.44 62880 107 8130
8132 0 447901.4 214547.89 62920 107 8131
8133 0 447970.34 214542.97 62960 107 8132
8134 0 448039.28 214538.03 63000 107 8133
8135 0 447965.4 214478.94 63040 107 8134
8136 0 448226.4 214459.25 63120 102 8135
8137 0 448393.84 214424.78 63160 86 8136
8138 0 448541.6 214410 63200 86 8137
8139 0 448585.9 214434.62 63240 86 8138
8140 0 448763.2 214459.25 63280 104 8139
8141 0 448649.94 214419.84 63320 104 8140
8142 0 448713.94 214410 63360 104 8141
8143 0 448812.44 214410 63400 104 8142
8144 0 448896.16 214410 63440 80 8143
8145 0 448846.9 214429.7 63480 80 8144
8146 0 448910.94 214419.84 63520 80 8145
8147 0 449019.28 214429.7 63560 80 8146
8148 0 449122.7 214675.92 63600 81 8147
8149 0 449201.47 214680.86 63640 81 8148
8150 0 449295.06 214715.33 63680 45 8149
8151 0 449368.9 214700.55 63720 45 8150
8152 0 449595.44 214744.88 63760 32 8151
8153 0 450147 214907.38 63760 122 8152
8154 0 450132.22 214932 63720 122 8153
8155 0 450102.7 214946.78 63680 122 8154
8156 0 450156.84 215010.8 63640 122 8155
8157 0 449846.6 214818.73 63800 81 8152
8158 0 449954.94 214872.9 63840 81 8157
8159 0 450117.44 214956.62 63880 122 8158
8160 0 450400.16 215077.66 63920 150 8159
8161 0 450528.2 215097.34 63960 156 8160
8162 0 450449.4 215141.67 64000 156 8161
8163 0 450616.84 215126.89 64040 139 8162
8164 0 450739.97 215141.67 64080 139 8163
8165 0 450858.16 215136.75 64120 51 8164
8166 0 450941.88 215087.5 64160 51 8165
8167 0 451069.9 215043.19 64200 128 8166
8168 0 451124.06 215067.8 64240 128 8167
8169 0 451316.12 215033.33 64280 86 8168
8170 0 451143.78 214974.23 64320 128 8169
8171 0 451035.44 214939.77 64360 128 8170
8172 0 450986.2 214900.38 64400 51 8171
8173 0 450832 214894 64440 51 8172
8174 0 450486 214928 64480 32 8173
8175 0 450542 214900 64520 40 8174
8176 0 450498 214882 64560 40 8175
8177 0 450466 214868 64600 40 8176
8178 0 450430 214860 64640 40 8177
8179 0 450262 214844 64680 40 8178
8180 0 450394 214811 64720 40 8179
8181 0 450360 214811 64760 40 8180
8182 0 450122 214942 64320 32 8170
8183 0 450008 215232 64320 32 8182
8184 0 450024 215264 64280 32 8183
8185 0 450062.3 215472.94 64240 150 8184
8186 0 450034.44 215493.83 64200 150 8185
8187 0 450013.56 215514.72 64160 150 8186
8188 0 450004.3 215313.25 64240 150 8184
8189 0 450048.62 215303.39 64200 150 8188
8190 0 450019.06 215328.02 64160 150 8189
8191 0 449974.75 215342.8 64120 150 8190
8192 0 449905.8 215342.8 64080 122 8191
8193 0 449831.94 215362.48 64040 122 8192
8194 0 449753.16 215372.34 64000 122 8193
8195 0 452035.12 215033.33 64320 128 8170
8196 0 451956.34 214989.02 64360 128 8195
8197 0 451971.1 214964.39 64400 128 8196
8198 0 451980.94 214900.38 64440 128 8197
8199 0 452020.34 214949.61 64480 128 8198
8200 0 452099.16 214979.16 64520 157 8199
8201 0 452325.7 215048.11 64560 120 8200
8202 0 452320.75 215126.89 64600 120 8201
8203 0 452365.06 215053.03 64640 120 8202
8204 0 452414.3 215003.78 64680 120 8203
8205 0 452552.22 215013.62 64720 80 8204
8206 0 452633.47 215094.89 64760 80 8205
8207 0 453382 214971.78 64760 102 8206
8208 0 453810.44 215045.64 64800 101 8207
8209 0 453943.4 215134.28 64840 101 8208
8210 0 453849.84 215085.03 64880 101 8209
8211 0 453815.34 215085.03 64920 101 8210
8212 0 453849.84 215070.27 64960 101 8211
8213 0 453933.56 215080.11 65000 101 8212
8214 0 453908.94 215075.19 65040 101 8213
8215 0 453992.66 215089.97 65080 120 8214
8216 0 453943.4 215188.45 65120 120 8215
8217 0 453561.34 215096.89 65160 45 8216
8218 0 453448.1 215116.6 65200 102 8217
8219 0 455213.94 215498.7 65040 60 8214
8220 0 455209 215513.48 65080 60 8219
8221 0 455356.75 215587.34 65120 60 8220
8222 0 455676.84 215779.4 65160 86 8221
8223 0 455671.94 215764.62 65200 86 8222
8224 0 455686.7 215754.78 65240 86 8223
8225 0 455701.47 215774.48 65280 86 8224
8226 0 455721.16 215759.7 65320 86 8225
8227 0 455701.47 215774.48 65360 86 8226
8228 0 455765.5 215754.78 65400 86 8227
8229 0 455745.78 215725.23 65440 86 8228
8230 0 455726.1 215735.08 65480 86 8229
8231 0 455527 215828 65320 60 8226
8232 0 455235 215794 65320 60 8231
8233 0 455345 215812 65360 60 8232
8234 0 455343 215806 65400 60 8233
8235 0 455307 215770 65440 60 8234
8236 0 455313 215782 65480 60 8235
8237 0 455291 215770 65520 60 8236
8238 0 455307 215722 65560 60 8237
8239 0 455355 215724 65600 60 8238
8240 0 455405 215732 65640 60 8239
8241 0 455447 215720 65680 60 8240
8242 0 455457 215694 65720 60 8241
8243 0 455421 215684 65760 60 8242
8244 0 455409 215616 65800 60 8243
8245 0 455407 215654 65840 60 8244
8246 0 455403 215708 65880 60 8245
8247 0 455375 215724 65920 60 8246
8248 0 455349 215714 65960 60 8247
8249 0 455351 215724 66000 60 8248
8250 0 455335 215740 66040 60 8249
8251 0 455327 215722 66080 60 8250
8252 0 455221 215748 66120 60 8251
8253 0 455121 215762 66160 -1 8252
8254 0 455085 215788 66200 -1 8253
8255 0 454931 215800 66240 -1 8254
8256 0 454843 215838 66280 -1 8255
8257 0 454793 215822 66320 -1 8256
8258 0 454647 215856 66360 -1 8257
8259 0 454567 215836 66400 -1 8258
8260 0 454487 215810 66440 -1 8259
8261 0 454373 215801 66480 -1 8260
8262 0 454421 215749 66520 -1 8261
8263 0 456043.78 215698.45 65080 120 8220
8264 0 456009.3 215663.97 65040 120 8263
8265 0 456097.97 215673.83 65000 96 8264
8266 0 456280.16 215703.38 64960 96 8265
8267 0 456334.34 215703.38 64920 96 8266
8268 0 456432.84 215762.47 64880 96 8267
8269 0 456501.78 215757.55 64840 96 8268
8270 0 456615.03 215772.31 64800 107 8269
8271 0 456757.84 215796.94 64760 107 8270
8272 0 456802.2 215831.4 64720 107 8271
8273 0 456890.8 215870.81 64680 75 8272
8274 0 457073.03 215939.75 64640 75 8273
8275 0 457255.25 215989 64600 102 8274
8276 0 457407.9 216018.55 64560 81 8275
8277 0 457663.97 216057.94 64520 102 8276
8278 0 457821.56 216107.19 64480 102 8277
8279 0 457902.8 216144.12 64440 75 8278
8280 0 458055.47 216208.14 64400 75 8279
8281 0 458203.22 216227.84 64360 102 8280
8282 0 458277.1 216252.45 64320 102 8281
8283 0 458528.25 216380.5 64280 71 8282
8284 0 458577.5 216380.5 64240 75 8283
8285 0 458636.6 216439.6 64200 75 8284
8286 0 458646.44 216454.38 64160 75 8285
8287 0 458695.7 216483.92 64120 64 8286
8288 0 458735.06 216474.06 64080 64 8287
8289 0 458991.94 216483.64 64040 71 8288
8290 0 459282.5 216401.5 64000 51 8289
8291 0 459373.3 216504.78 64120 51 8290
8292 0 459573.3 216319.48 63960 60 8290
8293 0 460313.94 215777.38 63840 51 8292
8294 0 460776.25 215016.08 63840 32 8293
8295 0 460727.8 214698.47 63640 140 8294
8296 0 460699 214566.19 63480 140 8295
8297 0 460823 214605 63360 160 8296
8298 0 460552.5 215531 63320 75 8297
8299 0 460664.12 215529.17 63160 71 8298
8300 0 460947.47 214644.39 63240 32 8297
8301 0 461043 214615.8 63120 58 8300
8302 0 461266.8 214549.83 62840 120 8301
8303 0 453593.75 215021.02 64720 45 8207
8304 0 453588.8 215001.33 64680 45 8303
8305 0 453578.97 215109.66 64640 102 8304
8306 0 451980.56 215155.98 64280 128 8195
8307 0 452123.38 215146.14 64240 128 8306
8308 0 452162.75 215101.81 64200 128 8307
8309 0 452123.38 215047.66 64160 128 8308
8310 0 452148 215052.58 64120 128 8309
8311 0 452192.3 215057.5 64080 128 8310
8312 0 452123.38 215042.72 64040 128 8311
8313 0 452079.06 215037.8 64000 128 8312
8314 0 449655.75 220221.6 54880 128 8014
8315 0 451135.2 220252.94 54640 60 8013
8316 0 453849.5 221505.64 55600 124 8006
8317 0 458003.75 222517.05 57520 163 7888
8318 0 458411.72 223478.78 58160 40 7883
8319 0 458391.62 223873.62 58360 60 8318
8320 0 458366.8 224100.02 58400 40 8319
8321 0 458204.28 224242.67 58440 40 8320
8322 0 457949.84 224665.33 58360 60 8321
8323 0 457836.44 225016.7 58240 51 8322
8324 0 457753.06 225348.66 58160 40 8323
8325 0 457730 225612.58 58080 75 8324
8326 0 457799.88 225776.56 57920 71 8325
8327 0 457790 225919.67 57840 50 8326
8328 0 457784.66 225990.9 57800 40 8327
8329 0 457900.75 226230.69 57680 60 8328
8330 0 457848.8 226265.6 57520 60 8329
8331 0 457793 226282.75 57480 75 8330
8332 0 457624.53 226332.73 57360 120 8331
8333 0 457358.44 226409.39 57240 32 8332
8334 0 457408.66 226421.67 57160 32 8333
8335 0 457434.3 226428.17 57120 32 8334
8336 0 457365.75 226524.1 57080 32 8335
8337 0 457217.34 226259.34 57000 32 8336
8338 0 457088.5 226198 56920 69 8337
8339 0 456960.38 226137.02 56840 107 8338
8340 0 456932.06 226145.64 56720 107 8339
8341 0 456860.75 226148.34 56560 107 8340
8342 0 456725.06 226094.78 56440 60 8341
8343 0 456250.22 225869.61 56280 60 8342
8344 0 456199.34 225658.67 56200 60 8343
8345 0 456292.66 225572.33 56240 -1 8344
8346 0 456340.66 225574.33 56280 -1 8345
8347 0 456173.94 225552.7 56160 60 8344
8348 0 456074.6 225581.58 56080 -1 8347
8349 0 456080.97 225659.36 55920 -1 8348
8350 0 457439.12 227190.52 57000 102 8336
8351 0 457307.75 227603.06 56960 120 8350
8352 0 457382.38 227839.89 56840 128 8351
8353 0 457211.56 227992.27 56760 51 8352
8354 0 457206.66 228063.47 56640 51 8353
8355 0 457339.06 228058.14 57000 136 8352
8356 0 457415.38 228222.81 57080 51 8355
8357 0 457438.56 228323.75 57160 51 8356
8358 0 457534.2 228495.52 57280 51 8357
8359 0 457743.94 228620.16 57400 64 8358
8360 0 457892.47 228625.66 57480 102 8359
8361 0 457977.1 228694.34 57560 102 8360
8362 0 458138.22 228776.77 57720 124 8361
8363 0 458540.84 228838.27 57800 178 8362
8364 0 459077.06 228969.03 57680 176 8363
8365 0 459623.8 228988.12 57480 91 8364
8366 0 457876.2 228647.14 57840 124 8363
8367 0 457761.44 228431.8 58000 124 8366
8368 0 458826.75 228871.61 57840 176 8363
8369 0 458923.8 228208.38 57880 81 8368
8370 0 458838 228997.3 57960 176 8368
8371 0 458863.8 229088.9 58040 176 8370
8372 0 458908.38 228994.28 58160 176 8371
8373 0 459005.03 229095.98 58240 176 8372
8374 0 458985 229456.03 58400 90 8373
8375 0 458917 229607 58440 82 8374
8376 0 458848.75 229758 58480 75 8375
8377 0 458823.44 229632.64 58600 90 8376
8378 0 458909.25 229470.81 58720 90 8377
8379 0 459005.22 229316.64 58800 98 8378
8380 0 459125.72 229264.84 58920 51 8379
8381 0 459364.34 229268.8 59000 51 8380
8382 0 459268.88 229255.02 59040 51 8381
8383 0 459268.88 229255.02 59080 60 8382
8384 0 459297 229255.69 59120 60 8383
8385 0 459340.44 229211.9 59200 60 8384
8386 0 459453.56 229111.36 59320 98 8385
8387 0 459147.5 228852.23 59320 98 8386
8388 0 459480.5 228996.44 59400 98 8386
8389 0 459472.88 228904.83 59480 64 8388
8390 0 459472.88 228972.45 59520 64 8389
8391 0 459448.94 229077.72 59600 64 8390
8392 0 459163.3 229260.84 59640 98 8391
8393 0 459400.38 228806.86 59640 64 8391
8394 0 459391.8 228584.78 59680 81 8393
8395 0 459248.88 228461.14 59640 60 8394
8396 0 459630.8 228257.28 59760 40 8394
8397 0 459837 228310 59920 -1 8396
8398 0 459826.34 227905.06 59720 64 8396
8399 0 459963.44 227686.25 59680 64 8398
8400 0 459980.56 227500.11 59720 64 8399
8401 0 460020.88 227374.55 59800 64 8400
8402 0 460202.6 227402.73 59920 64 8401
8403 0 460071.7 227107.64 59680 64 8401
8404 0 459524.6 229507.95 59000 60 8381
8405 0 456744.3 227627.11 57000 120 8351
8406 0 460795.94 222447 58400 71 7881
8407 0 460303 222571 58360 -1 8406
8408 0 460243 222557 58320 -1 8407
8409 0 460899.94 222370.45 58320 71 8406
8410 0 461051.8 222203.4 58160 -1 8409
8411 0 461291.94 222210.38 58120 32 8410
8412 0 461725.8 222120.48 58000 45 8411
8413 0 461980.22 222066.88 57880 45 8412
8414 0 462203.84 222062.19 57760 45 8413
8415 0 462352.84 222068.31 57600 96 8414
8416 0 462225.6 222146.23 57520 45 8415
8417 0 462451.5 222008.45 57440 96 8416
8418 0 462622.66 221964 57360 75 8417
8419 0 462707.8 221942.36 57320 75 8418
8420 0 462841.84 221889.58 57280 40 8419
8421 0 462828.34 221630.56 57360 32 8419
8422 0 462080.38 222231.03 57480 32 8416
8423 0 461947.38 222323.12 57440 32 8422
8424 0 463454.5 225212.05 61080 134 7860
8425 0 463571.84 224820.64 60920 120 8424
8426 0 462905.62 226837.95 61800 124 7854
8427 0 462788.38 226761.94 61680 124 8426
8428 0 465839.12 228405.9 62160 71 7376
8429 0 465132.47 232595.98 65520 107 7349
8430 0 464937.25 232720.52 65480 102 8429
8431 0 464677.2 233039.02 65480 120 8430
8432 0 463584 232672 65240 178 8431
8433 0 463328 232544 65240 80 8432
8434 0 463072 232512 65200 124 8433
8435 0 462944 232512 65160 120 8434
8436 0 462905.6 232486.4 65120 116 8435
8437 0 462752 232384 64960 102 8436
8438 0 462592 232256 64760 64 8437
8439 0 462464 232307.2 64600 53 8438
8440 0 462432 232320 64560 51 8439
8441 0 462272 232352 64360 90 8440
8442 0 462144 232377.6 64200 99 8441
8443 0 461765 232641.4 64200 -1 8442
8444 0 461797 232661.4 64240 -1 8443
8445 0 462163 232758 64280 -1 8444
8446 0 462167 232732 64360 -1 8445
8447 0 462112 232384 64160 102 8442
8448 0 462214.4 232435.2 64080 74 8447
8449 0 462368 232512 63960 32 8448
8450 0 462560 232480 63800 91 8449
8451 0 462016 232512 63960 51 8447
8452 0 461856 232608 63760 101 8451
8453 0 461856 232704 63600 108 8452
8454 0 461664 232928 63600 107 8453
8455 0 461600 233024 63600 160 8454
8456 0 461536 232992 63360 128 8455
8457 0 461376 233056 63160 75 8456
8458 0 461216 233120 62920 135 8457
8459 0 461113.6 233120 62840 113 8458
8460 0 460960 233120 62720 81 8459
8461 0 460810.66 233056 62640 81 8460
8462 0 460736 233024 62600 81 8461
8463 0 460480 232960 62520 80 8462
8464 0 460416 232896 62520 80 8463
8465 0 460312 232854 62400 -1 8464
8466 0 460260 232802 62360 -1 8465
8467 0 461536 233280 63680 32 8455
8468 0 461376 233504 63720 189 8467
8469 0 461269.34 233610.67 63800 163 8468
8470 0 461216 233664 63840 150 8469
8471 0 461056 233888 63920 102 8470
8472 0 461383 233899 64120 -1 8471
8473 0 460960 234144 63920 51 8471
8474 0 460832 234368 63920 40 8473
8475 0 460768 234624 63920 51 8474
8476 0 460640 234880 63920 32 8475
8477 0 460576 234880 63920 32 8476
8478 0 461920 232768 63360 75 8453
8479 0 461920 232768 63240 60 8478
8480 0 462080 232768 63040 51 8479
8481 0 462240 232800 62840 172 8480
8482 0 462624 233056 62720 178 8481
8483 0 462784 232864 62640 139 8482
8484 0 462944 232640 62680 181 8483
8485 0 463072 232448 62560 176 8484
8486 0 463084.8 232384 62480 147 8485
8487 0 463104 232288 62360 104 8486
8488 0 462890 232408 62360 -1 8487
8489 0 463104 232192 62240 75 8487
8490 0 463084.8 232096 62120 75 8489
8491 0 462606.2 232159 62120 -1 8490
8492 0 462386.2 232077 61840 -1 8491
8493 0 463072 232032 62040 75 8490
8494 0 463072 231808 61880 71 8493
8495 0 463072 231584 61720 75 8494
8496 0 463072 231360 61560 81 8495
8497 0 462976 231168 61360 75 8496
8498 0 462912 231008 61160 64 8497
8499 0 462816 230848 60960 71 8498
8500 0 462784 230688 60760 75 8499
8501 0 462688 230528 60560 71 8500
8502 0 462528 230432 60360 60 8501
8503 0 462528 230410.67 60320 55 8502
8504 0 462528 230304 60120 32 8503
8505 0 462368 230208 59920 60 8504
8506 0 462240 230176 59840 80 8505
8507 0 462848 232224 62240 137 8489
8508 0 462688 232032 62280 51 8507
8509 0 462528 231808 62320 40 8508
8510 0 462496 231808 62320 32 8509
8511 0 462480 231837 62280 -1 8510
8512 0 462460 231821 62240 -1 8511
8513 0 462176 233280 62720 98 8481
8514 0 462124.8 233344 62640 112 8513
8515 0 461744 234146 62680 -1 8514
8516 0 461496 234442 62720 -1 8515
8517 0 462048 233440 62520 134 8514
8518 0 461888 233472 62320 104 8517
8519 0 461632 233568 62320 51 8518
8520 0 461376 233568 62320 32 8519
8521 0 461248 233568 62320 71 8520
8522 0 461600 232576 62960 32 8479
8523 0 461504 232384 63080 32 8522
8524 0 462688 233664 65520 32 8435
8525 0 464608 233056 64280 75 8431
8526 0 464608 233034.67 64240 70 8525
8527 0 464608 232928 64040 45 8526
8528 0 464608 232800 63800 32 8527
8529 0 464608 232768 63760 32 8528
8530 0 464597.34 232736 63680 53 8529
8531 0 464576 232672 63520 96 8530
8532 0 464560 232666.67 63480 97 8531
8533 0 464496 232645.4 63320 102 8532
8534 0 464774 233067 63320 -1 8533
8535 0 464922 233153 63200 -1 8534
8536 0 464480 232640 63280 104 8533
8537 0 464480 232544 63040 96 8536
8538 0 464480 232448 62800 60 8537
8539 0 464416 232480 62560 81 8538
8540 0 464576 232320 62440 91 8539
8541 0 464549.75 232266.75 62320 22 8540
8542 0 464541 232249 62280 -1 8541
8543 0 464736 232192 62640 32 8540
8544 0 464832 232000 62520 64 8543
8545 0 464352 232608 64000 32 8529
8546 0 464502.34 233521.36 65480 128 8431
8547 0 464470.4 233634.5 65560 80 8546
8548 0 464437.5 233748.77 65640 80 8547
8549 0 464442.75 233889.61 65680 91 8548
8550 0 464204.56 233550.56 65680 80 8549
8551 0 464148.6 233513.92 65760 80 8550
8552 0 464456.03 234159.9 65760 40 8549
8553 0 464437.1 234300.45 65920 40 8552
8554 0 464278.8 234356.56 66080 32 8553
8555 0 464202 234452.67 66120 32 8554
8556 0 464474 234180.5 66160 -1 8555
8557 0 464470 234136.5 66240 -1 8556
8558 0 464047.62 234644.4 66200 32 8555
8559 0 464728.6 233817.1 65480 80 8546
8560 0 465096.1 234177.16 65480 40 8559
8561 0 465108 233968 65360 -1 8560
8562 0 464920 234270 65320 -1 8561
8563 0 464906 234308 65280 -1 8562
8564 0 465490 234322 65440 -1 8560
8565 0 465604 234332 65360 -1 8564
8566 0 464796.56 234446.02 65560 81 8560
8567 0 464646 234453 65600 81 8566
8568 0 464495.1 234459.66 65640 81 8567
8569 0 464343 234628 65480 73 8568
8570 0 464305.12 234670.28 65440 71 8569
8571 0 469040.5 234278.34 68480 185 7327
8572 0 469730.12 234537.5 68200 137 8571
8573 0 469716.9 234518.05 68120 137 8572
8574 0 469703.88 234474.84 67960 137 8573
8575 0 469809.03 234357.83 67800 128 8574
8576 0 470600 234228.72 67640 128 8575
8577 0 470715.56 234262.14 67600 163 8576
8578 0 470895.2 234239.42 67320 32 8577
8579 0 470827.3 234115.08 67080 98 8578
8580 0 470676 233856.12 66840 178 8579
8581 0 470747.2 233800.8 66680 154 8580
8582 0 470764.6 233787.19 66640 154 8581
8583 0 470770 233662 66480 78 8582
8584 0 470776.16 233632.5 66440 60 8583
8585 0 470951.34 233580.67 66280 60 8584
8586 0 471038.8 233555.2 66200 134 8585
8587 0 471034.38 233484.61 65920 71 8586
8588 0 471136.16 233464.97 65640 71 8587
8589 0 471353.06 233324.95 65320 64 8588
8590 0 471291.34 233249.6 64960 96 8589
8591 0 471356.16 233443.58 64640 32 8590
8592 0 471467.9 233677.38 64440 32 8591
8593 0 471294.56 234212.36 64200 107 8592
8594 0 471192.4 234264.2 64080 78 8593
8595 0 472061.66 234788.67 64080 -1 8594
8596 0 472301.66 234838.67 64040 -1 8595
8597 0 471123.66 234299.23 64000 60 8594
8598 0 470367.4 233567.52 64000 115 8597
8599 0 470009.78 233251.22 63800 101 8598
8600 0 469973.75 233246.83 63760 101 8599
8601 0 469713.75 232978.97 63600 120 8600
8602 0 469504.84 232709.98 63520 86 8601
8603 0 469459.62 232685.34 63480 86 8602
8604 0 469338.06 232657.22 63400 86 8603
8605 0 469086.84 232660.94 63280 96 8604
8606 0 469120 232098.44 63280 45 8605
8607 0 469293.8 231629.4 63040 140 8606
8608 0 469207.56 231556.69 63000 140 8607
8609 0 469409.5 231528.22 62840 51 8608
8610 0 469384.78 231378.8 62760 51 8609
8611 0 469370.16 231297.58 62680 51 8610
8612 0 469271.4 231271.42 62640 60 8611
8613 0 469241.1 231240.94 62560 60 8612
8614 0 469232 231204 62400 64 8613
8615 0 468976.8 231151.44 62240 75 8614
8616 0 468722.38 231220.5 62120 64 8615
8617 0 468682.28 231217.22 62040 64 8616
8618 0 468509.78 231280.72 62000 40 8617
8619 0 468440.7 231328.3 61960 40 8618
8620 0 469686.28 231674.6 62800 140 8609
8621 0 469329 231383.11 63240 140 8608
8622 0 468624.97 232788.44 63120 107 8605
8623 0 468332.66 232923.98 63080 120 8622
8624 0 467632.2 233440.38 63080 181 8623
8625 0 467570.66 233545.73 62960 143 8624
8626 0 467370.56 233814.66 62840 96 8625
8627 0 467248.44 233998.22 62760 96 8626
8628 0 467252 234020.5 62720 96 8627
8629 0 467255.9 234042.81 62680 96 8628
8630 0 467306 234115.67 62520 96 8629
8631 0 467318.5 234134 62480 96 8630
8632 0 467330.8 234151.55 62440 96 8631
8633 0 467137.75 234245.05 62280 172 8632
8634 0 466965.03 234246.86 62200 172 8633
8635 0 466970.2 234121.56 62040 -1 8634
8636 0 466950.6 234119.55 62000 -1 8635
8637 0 466369.94 234403.22 62280 -1 8633
8638 0 465944.6 234414.11 62160 -1 8637
8639 0 467540.62 233311.64 62400 181 8631
8640 0 466708 234163.92 63200 172 8624
8641 0 471056.16 234456.86 63960 60 8597
8642 0 471064.9 234646.12 63800 60 8641
8643 0 471015.5 234885.25 63680 32 8642
8644 0 470998.75 234965.11 63640 32 8643
8645 0 471092.72 235128.48 63520 128 8644
8646 0 471174.8 235253.42 63440 128 8645
8647 0 471232.4 235352.81 63280 98 8646
8648 0 471475.38 235762.19 63200 45 8647
8649 0 471654.97 235918.08 62920 64 8648
8650 0 471634.12 235925.42 62840 32 8649
8651 0 471493.47 236071.27 62680 32 8650
8652 0 471368.97 236165.27 62560 91 8651
8653 0 471229.38 236185.86 62440 153 8652
8654 0 471103.5 236208.03 62360 164 8653
8655 0 470962.84 236225.22 62240 164 8654
8656 0 470696.88 236233.12 62120 197 8655
8657 0 470606.5 236233.17 62040 163 8656
8658 0 470444.84 236331.58 61920 104 8657
8659 0 471182 236343 61920 -1 8658
8660 0 471152 236249 61840 -1 8659
8661 0 470189.7 236292.33 61840 104 8658
8662 0 470094.7 236336.3 61720 98 8661
8663 0 469944.34 236365.98 61640 108 8662
8664 0 469724.72 236429.4 61520 90 8663
8665 0 469523.38 236564.34 61440 131 8664
8666 0 469466.38 236615.56 61360 131 8665
8667 0 469352.06 236782.89 61120 81 8666
8668 0 469161.28 236914.34 61080 32 8667
8669 0 469187.2 236900.98 61040 32 8668
8670 0 468976.84 237009.52 61000 64 8669
8671 0 469117.5 236979.84 60960 32 8670
8672 0 468957.12 236973.02 60800 64 8671
8673 0 468890.53 236963.44 60640 160 8672
8674 0 468659.53 236860.81 60400 186 8673
8675 0 468527.4 236776.34 60200 186 8674
8676 0 468375.72 236743.14 60080 81 8675
8677 0 467584 237088 59560 128 8676
8678 0 467609.6 237152 59480 89 8677
8679 0 467648 237248 59360 32 8678
8680 0 467552 237376 59160 45 8679
8681 0 467392 237536 58960 32 8680
8682 0 467200 237632 58960 75 8681
8683 0 467328 237120 59560 102 8677
8684 0 467072 237184 59560 32 8683
8685 0 466848 237376 59600 60 8684
8686 0 466656 237568 59680 45 8685
8687 0 466496 237728 59760 32 8686
8688 0 466471 237819 59800 -1 8687
8689 0 468452.44 237463.97 60440 102 8674
8690 0 468573 237706 60480 102 8689
8691 0 471412.16 233516.4 66640 60 8582
8692 0 471573.8 233358.58 66680 134 8691
8693 0 470253.03 233737.66 66840 178 8580
8694 0 470141.25 233616.28 66800 178 8693
8695 0 470118.9 233516.92 66760 178 8694
8696 0 470201 233336.08 66680 154 8695
8697 0 470026.62 234622.95 68120 71 8573
8698 0 470149.66 235014.84 68120 40 8697
8699 0 470312 235284.05 68120 64 8698
8700 0 470728.97 235368.56 68120 81 8699
8701 0 470911.9 235439.77 68080 32 8700
8702 0 470918.84 235418.11 68040 32 8701
8703 0 470866.1 235399.89 68160 32 8700
8704 0 471027.4 235449.69 68160 32 8703
8705 0 471033.94 235465.42 68200 32 8704
8706 0 470980.1 235655.92 68200 40 8705
8707 0 471111.84 235765.27 68240 40 8706
8708 0 471153.22 235785.52 68280 40 8707
8709 0 471364.2 235912.75 68440 32 8708
8710 0 467164.7 234534.22 68560 32 7326
8711 0 466965.75 234618.14 68400 32 8710
8712 0 466951.56 234708.05 68320 32 8711
8713 0 466710.5 234867.06 68280 32 8712
8714 0 466530.8 235030.42 68160 96 8713
8715 0 466221.7 235270.69 68080 40 8714
8716 0 466434.62 235222.38 68000 96 8715
8717 0 466594.94 235383.48 67880 40 8716
8718 0 466001.25 235439.12 68040 51 8715
8719 0 465958.75 235468.25 68000 51 8718
8720 0 465831.7 235556.25 67880 32 8719
8721 0 465892.72 235748.62 67800 32 8720
8722 0 465804.38 236030.42 67720 75 8721
8723 0 465585.28 236374.11 67800 90 8722
8724 0 465548.2 236441.92 67720 90 8723
8725 0 465703.56 236494.19 67600 60 8724
8726 0 465760.3 236575.19 67480 60 8725
8727 0 465786.47 236678.62 67360 64 8726
8728 0 465781.66 236818.25 67200 75 8727
8729 0 465741 236846.5 67120 75 8728
8730 0 465699.75 236875.16 67040 75 8729
8731 0 465477.62 236961.64 66920 45 8730
8732 0 466152.06 235146.72 68280 60 8713
8733 0 466917.75 234049.28 68720 32 7325
8734 0 466500.47 234225.45 68800 32 8733
8735 0 471702.3 237673.38 72760 236 7302
8736 0 471414.47 237494.52 72320 32 8735
8737 0 471360.66 237729 72240 32 8736
8738 0 471333.53 237846.47 72200 32 8737
8739 0 471359 237812.72 72160 32 8738
8740 0 471509.1 237612.53 71920 32 8739
8741 0 471175.97 238620.34 72200 398 8738
8742 0 471760.66 239412.92 72200 122 8741
8743 0 472558.1 239668.2 72200 128 8742
8744 0 472887.1 239619.89 72160 128 8743
8745 0 473135.06 239485.27 72200 128 8744
8746 0 473742.9 239184.6 72160 104 8745
8747 0 473661.16 238967.52 72200 104 8746
8748 0 473959.62 239303.2 72040 51 8746
8749 0 473549.12 239238.56 71880 51 8748
8750 0 473347 239364.89 71800 32 8749
8751 0 473227.12 239496.08 71600 107 8750
8752 0 473247 239492 71440 119 8751
8753 0 473252.3 239491.45 71400 122 8752
8754 0 473405.1 239455.66 71240 135 8753
8755 0 473450.38 239381.94 71200 135 8754
8756 0 473516.34 239394.6 71040 124 8755
8757 0 473628.8 239316.28 70880 131 8756
8758 0 473861.06 239134.64 70840 101 8757
8759 0 473881.44 239096.11 70680 101 8758
8760 0 474036 239009.73 70600 154 8759
8761 0 474075.56 239007.89 70400 154 8760
8762 0 474325.9 238890.75 70320 163 8761
8763 0 474645.75 239028.55 70080 168 8762
8764 0 474893.9 239063.34 69960 160 8763
8765 0 475002.06 239042.47 69800 186 8764
8766 0 475701.3 239207.25 69640 120 8765
8767 0 475749.12 239333.2 69280 122 8766
8768 0 475943.12 239533.69 69080 71 8767
8769 0 475862.6 239438.3 68880 71 8768
8770 0 476031.94 239389.14 68640 71 8769
8771 0 476260.06 239369.08 68480 96 8770
8772 0 476384.62 239372.31 68320 71 8771
8773 0 476404.7 239390.19 68280 71 8772
8774 0 476532.28 239382 68200 71 8773
8775 0 476718.3 239360.16 68080 102 8774
8776 0 476893.28 239431.31 67920 122 8775
8777 0 477201.53 239555.78 67800 102 8776
8778 0 477451.16 239516.75 67720 107 8777
8779 0 477738.62 239422.36 67560 101 8778
8780 0 477991.56 239296.86 67440 91 8779
8781 0 478120 239214.83 67320 81 8780
8782 0 478215.3 239166.67 67200 81 8781
8783 0 478250.2 239104.03 67080 81 8782
8784 0 478233 239040.89 66920 32 8783
8785 0 477989.7 239040.89 66720 32 8784
8786 0 478131.4 239009.17 66560 32 8785
8787 0 478264.44 238996.78 66360 135 8786
8788 0 478280.84 238991.23 66200 156 8787
8789 0 477800 239474.6 66200 -1 8788
8790 0 477398 239806.6 66200 -1 8789
8791 0 477618 239674 66320 -1 8790
8792 0 477446 239932 66480 -1 8791
8793 0 478280.84 238992.33 66000 156 8788
8794 0 477638.8 239269.27 65920 64 8793
8795 0 477562.22 239312.89 65760 101 8794
8796 0 477474.22 239363.69 65680 101 8795
8797 0 477643.7 239386.56 65560 108 8796
8798 0 477681.94 239367.75 65480 108 8797
8799 0 477760 239373.62 65360 108 8798
8800 0 477838.12 239404.42 65280 104 8799
8801 0 477898.22 239490.39 65120 104 8800
8802 0 477853.7 239567.4 64960 81 8801
8803 0 477759.12 239459.67 64840 81 8802
8804 0 477570.56 239340.64 64800 96 8803
8805 0 477500.72 239273.84 64680 96 8804
8806 0 477724.75 239304.19 64520 64 8805
8807 0 477730.25 239305.28 64400 64 8806
8808 0 477730 239308 64280 79 8807
8809 0 477730.25 239309.66 64200 90 8808
8810 0 477172 239488.39 64160 60 8809
8811 0 477398.9 239451.89 64000 96 8810
8812 0 477261.62 239470.1 63840 71 8811
8813 0 476984.4 239606.44 63680 60 8812
8814 0 476881.22 239687.98 63520 51 8813
8815 0 476905.56 239740.28 63400 51 8814
8816 0 476818.75 239790.44 63240 98 8815
8817 0 476971.94 239910.9 63080 98 8816
8818 0 476922 239880.17 62960 86 8817
8819 0 476848.53 239874.89 62840 86 8818
8820 0 476849 239878.25 62800 86 8819
8821 0 476268.78 240073.39 62800 45 8820
8822 0 475960.6 240198.16 62760 45 8821
8823 0 476848.53 239888.02 62680 45 8820
8824 0 476805.88 239953.66 62640 45 8823
8825 0 476789.2 239882.52 62600 45 8824
8826 0 476829.5 239725.89 62520 64 8825
8827 0 476884.62 239630.47 62360 96 8826
8828 0 476907 239615.33 62320 96 8827
8829 0 476951.3 239586.38 62240 96 8828
8830 0 476923.34 239563.67 62200 96 8829
8831 0 476292.75 239676.56 62240 64 8830
8832 0 476307 239670 62280 -1 8831
8833 0 476867.56 239518.94 62120 96 8830
8834 0 477012.06 239443.77 62000 102 8833
8835 0 477165.2 239318.98 61920 40 8834
8836 0 477284.03 239122.89 61840 81 8835
8837 0 477320.75 239058.53 61720 81 8836
8838 0 477339.34 238953.62 61600 75 8837
8839 0 477390.8 238895.2 61480 75 8838
8840 0 477415 238841 61400 32 8839
8841 0 478028.8 238673.4 61400 75 8840
8842 0 477439.28 238787.25 61320 32 8840
8843 0 477562.3 238751.97 61240 128 8842
8844 0 477481.75 238656 61120 128 8843
8845 0 477454.94 238623.75 61080 128 8844
8846 0 477550.25 238571.92 60960 128 8845
8847 0 477535.34 238500.67 60880 96 8846
8848 0 477527.5 238465.02 60840 80 8847
8849 0 477572.06 238469.36 60680 128 8848
8850 0 477596.8 238337.33 60480 91 8849
8851 0 477595.7 238288.5 60400 91 8850
8852 0 477557.6 238252 60280 91 8851
8853 0 477079 237787.78 60280 40 8852
8854 0 477531.72 238227.67 60200 91 8852
8855 0 477929.94 238480.3 60040 122 8854
8856 0 477957.66 238485.73 59880 122 8855
8857 0 478137.4 238499.36 59720 64 8856
8858 0 478264.06 238558.44 59560 64 8857
8859 0 478640.3 238594.89 59400 96 8858
8860 0 478497 238544.25 59280 -1 8859
8861 0 479159.8 238905.48 59440 71 8859
8862 0 479430.53 239031.42 59320 32 8861
8863 0 477029.12 238612.64 61320 40 8842
8864 0 477009.4 239911.4 63120 98 8817
8865 0 477158.66 239912.94 63280 98 8864
8866 0 477448.5 239892.22 63400 51 8865
8867 0 476968.34 239472.33 64200 81 8810
8868 0 476764.5 239456.5 64240 78 8867
8869 0 476560.7 239441.08 64280 75 8868
8870 0 476688.5 239371.5 64440 -1 8869
8871 0 476085 239373.45 64320 75 8869
8872 0 475975 239211.47 64400 45 8871
8873 0 477039.3 239375.64 65880 60 8795
8874 0 478882.16 238747 65920 80 8793
8875 0 479102.97 238706.62 65760 98 8874
8876 0 479416.4 238759.56 65600 45 8875
8877 0 480340.38 238828.2 65480 75 8876
8878 0 479714 238742.84 65440 71 8877
8879 0 481264.62 238783.03 65560 51 8877
8880 0 481444.5 238780 65600 51 8879
8881 0 481623.56 238777.12 65640 60 8880
8882 0 481978.75 238834.73 65760 96 8881
8883 0 482389.88 238923.52 65800 71 8882
8884 0 482652.56 239121.19 65920 45 8883
8885 0 482676.16 238889.78 66000 60 8884
8886 0 482705.12 238867.22 66160 60 8885
8887 0 483048.06 238778.84 66240 51 8886
8888 0 483700.7 239034.4 66280 154 8887
8889 0 484535.94 239307.39 66400 115 8888
8890 0 484695.34 239587.55 66720 178 8889
8891 0 484125.62 239792.83 66760 98 8890
8892 0 483952 239882 66800 -1 8891
8893 0 483762 239938 66840 -1 8892
8894 0 483670 240036 66920 -1 8893
8895 0 484887.78 239711.72 66880 178 8890
8896 0 484995.06 239788.67 67040 128 8895
8897 0 484135.44 239470.56 66160 98 8889
8898 0 484123.2 239574.7 66000 98 8897
8899 0 485305.3 239871.08 66320 86 8889
8900 0 485041.8 240614.44 66280 40 8899
8901 0 484913.28 240783.5 66200 51 8900
8902 0 484839.94 240899.84 66120 51 8901
8903 0 484686.66 241061.9 65960 91 8902
8904 0 484486.8 241273.47 65840 64 8903
8905 0 483919.3 241546.17 65720 81 8904
8906 0 484130.44 241540.64 65560 81 8905
8907 0 484437.34 241714.08 65440 64 8906
8908 0 484747.25 242204.38 65360 -1 8907
8909 0 484995.47 243082.66 65240 -1 8908
8910 0 485101.7 243261.5 65120 -1 8909
8911 0 485106 243689.89 65000 -1 8910
8912 0 484945.3 243849.52 64920 -1 8911
8913 0 483101 241495.94 65640 75 8905
8914 0 483147 241473 65520 -1 8913
8915 0 483151 241477 65480 -1 8914
8916 0 482846.44 241758.38 65680 40 8913
8917 0 482625.25 241922.92 65760 40 8916
8918 0 482397 241954.19 65840 40 8917
8919 0 482706.56 242194 65680 40 8917
8920 0 482455.12 241829.75 65680 40 8917
8921 0 482362.34 241700.67 65600 40 8920
8922 0 482315.75 241635.95 65560 40 8921
8923 0 482999.2 239358.6 65880 51 8884
8924 0 476416 239773.55 67880 102 8776
8925 0 474256.22 238860.25 69480 45 8765
8926 0 475332.9 239252.53 70120 160 8763
8927 0 475291 239325.42 70280 160 8926
8928 0 474463.3 239130.17 72200 80 8748
8929 0 474642.25 239046.39 72240 80 8928
8930 0 474623.94 239053.84 72320 80 8929
8931 0 473286.2 239286.08 72240 104 8745
8932 0 472232.9 239393.4 72040 122 8743
8933 0 472070.12 239355.06 72000 122 8932
8934 0 471565.38 239592.11 71920 -1 8933
8935 0 472417.75 239368.97 71880 128 8933
8936 0 472396 239386 71800 128 8935
8937 0 472373.94 239403.02 71720 128 8936
8938 0 472615.22 237163.89 72320 164 8736
8939 0 473597.03 237129.55 72320 176 8938
8940 0 473611.66 237149 72200 176 8939
8941 0 469406.8 236107.62 72960 134 7300
8942 0 469033.84 235640.19 73000 160 8941
8943 0 468497.22 235669.4 72920 -1 8942
8944 0 472977.62 239727.5 73560 198 4484
8945 0 473638.6 239747.84 73400 176 8944
8946 0 473631.88 239765.9 73120 176 8945
8947 0 470658 241022.34 73360 32 4484
8948 0 472296.4 240263.75 73240 176 8947
8949 0 472513.12 240315.47 73080 90 8948
8950 0 472715.25 240333.72 72880 60 8949
8951 0 472856.34 240357.77 72680 75 8950
8952 0 473057.7 240631.73 72520 64 8951
8953 0 473292.75 240693.31 72400 64 8952
8954 0 473382.9 240723.9 72240 60 8953
8955 0 473610.75 240891.05 72080 81 8954
8956 0 473640.4 241052.55 71960 102 8955
8957 0 473593.06 241444.45 71800 80 8956
8958 0 473959 241767.08 71760 51 8957
8959 0 473955.12 241906.92 71720 51 8958
8960 0 474632.4 242047.62 71720 71 8959
8961 0 475041 242346.94 71760 32 8960
8962 0 475096.34 242460.64 71880 32 8961
8963 0 474959.47 242410.92 72040 32 8962
8964 0 475279.7 242457.88 71680 81 8961
8965 0 475113.25 242067.27 71600 75 8964
8966 0 475362.4 242537.17 71640 81 8964
8967 0 475480.75 242638.48 71520 60 8966
8968 0 475728.94 242947.86 71440 104 8967
8969 0 475852.7 243237.9 71400 128 8968
8970 0 475965.88 243412.44 71240 156 8969
8971 0 476063.56 243579.73 71120 197 8970
8972 0 476228.8 243756.1 70920 163 8971
8973 0 476479.38 244017.28 70680 71 8972
8974 0 476570.25 244135.69 70480 96 8973
8975 0 476767.3 244261.8 70360 96 8974
8976 0 476784.75 244300.52 70200 102 8975
8977 0 476799.56 244354.2 70080 102 8976
8978 0 477039.88 244563.42 69920 120 8977
8979 0 477363.88 244922.4 69840 71 8978
8980 0 477662.12 245306.44 69800 115 8979
8981 0 477877.8 245613.42 69640 75 8980
8982 0 478328.28 246120.6 69600 98 8981
8983 0 478944.12 246345.55 69640 160 8982
8984 0 479279.53 246318.89 69800 150 8983
8985 0 479423.3 246341.36 69920 163 8984
8986 0 479417.2 246341.48 70040 163 8985
8987 0 479752.28 246437.98 70160 128 8986
8988 0 480142.5 246601.3 70240 80 8987
8989 0 480415.3 246679.67 70280 60 8988
8990 0 480624.88 246816.6 70320 60 8989
8991 0 480689.5 246839.2 70360 51 8990
8992 0 480777 246856.44 70400 51 8991
8993 0 480989.44 246974.94 70480 80 8992
8994 0 481203.97 247074.48 70560 60 8993
8995 0 481363.5 247190.72 70640 60 8994
8996 0 481471.25 247268.19 70760 60 8995
8997 0 481674 247328.39 70840 45 8996
8998 0 481837.75 247338.73 70960 64 8997
8999 0 481909.6 247299.3 71120 64 8998
9000 0 481920.53 247283.73 71240 51 8999
9001 0 482091.62 247376.48 71400 45 9000
9002 0 482280 247527.25 71480 32 9001
9003 0 482550.94 247554.12 71600 32 9002
9004 0 482906.75 247552.78 71560 51 9003
9005 0 482601.62 247512.62 71640 51 9003
9006 0 482838 247485.92 71720 51 9005
9007 0 482893 247460.8 71840 51 9006
9008 0 482923 247296.28 71960 51 9007
9009 0 483002.25 247148.92 72080 32 9008
9010 0 480905.06 246755.31 70240 51 8990
9011 0 478949.8 246385.14 69400 160 8982
9012 0 478764.66 246462.4 69080 81 9011
9013 0 478803.75 246469 69040 81 9012
9014 0 478733 246752.06 69040 81 9013
9015 0 478920.34 246490.38 68920 81 9013
9016 0 479130.06 246545.3 68800 160 9015
9017 0 479200.62 246529.14 68760 -1 9016
9018 0 477587.25 245060.08 69600 91 8981
9019 0 476154.88 243268.56 71480 45 8968
9020 0 476192.34 243201 71520 45 9019
9021 0 476266.6 243064.55 71600 45 9020
9022 0 474715.03 242175.52 71800 71 8961
9023 0 474708.56 242110.78 71960 71 9022
9024 0 474654.2 242184.2 72040 71 9023
9025 0 474571.7 242294.22 72160 71 9024
9026 0 474568.38 242343.02 72200 71 9025
9027 0 474527.9 242346.61 72320 71 9026
9028 0 474466.2 242340.9 72440 71 9027
9029 0 474359.2 242354.58 72560 71 9028
9030 0 474337.88 242490.4 72680 -1 9029
9031 0 474334.03 242560.06 72800 -1 9030
9032 0 474293.8 242684.94 72880 -1 9031
9033 0 474309.56 242714.02 73000 -1 9032
9034 0 473834.25 243001.4 73040 -1 9033
9035 0 473438.3 243232.77 73080 -1 9034
9036 0 473289.75 243320.61 73200 -1 9035
9037 0 473173.72 243303.2 73280 -1 9036
9038 0 473524.06 243020.6 73280 -1 9037
9039 0 473524.62 242915.86 73360 -1 9038
9040 0 473082.44 243335.81 73320 -1 9037
9041 0 473018.22 243375.58 73400 -1 9040
9042 0 472887.7 243465.14 73520 -1 9041
9043 0 473709.78 243051.03 72920 -1 9034
9044 0 473489.12 242015.11 71680 32 8959
9045 0 473375.75 242209.17 71600 80 9044
9046 0 473088.7 242406.23 71480 60 9045
9047 0 472995.62 242486.53 71440 60 9046
9048 0 472957.7 242550.94 71400 60 9047
9049 0 472861.16 242743.27 71320 45 9048
9050 0 472725.1 242815.02 71200 115 9049
9051 0 472523.8 242901.47 71080 115 9050
9052 0 472406.94 242973 70880 108 9051
9053 0 472328.75 243047.03 70720 45 9052
9054 0 472232.06 243263.33 70600 141 9053
9055 0 472094.38 243558.27 70440 101 9054
9056 0 472065.88 243618.97 70240 101 9055
9057 0 472088.2 243785.03 70080 115 9056
9058 0 472076.44 243886.48 70000 115 9057
9059 0 472064.62 243713.27 69880 115 9058
9060 0 472029.66 243749.67 69720 107 9059
9061 0 472219 243335 69680 -1 9060
9062 0 472269 243319 69600 -1 9061
9063 0 472283 243198 69560 -1 9062
9064 0 472012.25 243767.64 69640 104 9060
9065 0 471928.25 243782.84 69480 104 9064
9066 0 471811.06 243583.61 69280 104 9065
9067 0 472085.3 243570.23 69080 104 9066
9068 0 472170.44 243558.88 68920 -1 9067
9069 0 472319.72 243346.84 69080 -1 9068
9070 0 472094.75 244152.5 69960 60 9058
9071 0 472097.25 244275.06 69920 60 9070
9072 0 472314.66 244529.84 69840 32 9071
9073 0 472697.44 244695.73 69680 45 9072
9074 0 472063.4 244462.31 70120 60 9070
9075 0 472126 244528.22 70320 32 9074
9076 0 473539.06 241267.36 71760 80 8957
9077 0 473429.47 241241.45 71720 102 9076
9078 0 473128.88 241256.53 71640 102 9077
9079 0 470449.6 241075.9 73120 140 8947
9080 0 470372.34 241304.97 72800 140 9079
9081 0 473829.53 239592.88 73720 86 4483
9082 0 475354.97 239261.98 73720 241 9081
9083 0 475631.9 239628.47 73520 245 9082
9084 0 475689.75 239511.25 73480 240 9083
9085 0 475863.4 239160.83 73360 240 9084
9086 0 475505.5 239377.69 73760 245 9082
9087 0 475470.84 239406.42 73800 245 9086
9088 0 475451.8 239509.14 73960 136 9087
9089 0 475603.28 239542.69 74080 245 9088
9090 0 475664.38 240201.94 74080 136 9089
9091 0 474902.3 240580.12 74080 140 9090
9092 0 475554.75 239464.75 74120 245 9089
9093 0 475410.5 239229.64 74240 241 9092
9094 0 475401.53 239007.14 74400 256 9093
9095 0 475651.53 239368.52 74520 245 9094
9096 0 475588.38 239361.03 74640 245 9095
9097 0 477564.53 239705.8 74040 86 9089
9098 0 477540.44 239736.44 74120 81 9097
9099 0 477527.2 239832.34 74360 64 9098
9100 0 477655.62 239836.5 74480 65 9099
9101 0 477880 239955 74440 -1 9100
9102 0 477960 239949 74360 -1 9101
9103 0 477870.3 239844.3 74680 69 9100
9104 0 477877.66 239834.67 74720 70 9103
9105 0 477885.5 239825.5 74760 71 9104
9106 0 477892.62 239815.86 74800 72 9105
9107 0 477994.12 239829.8 75120 79 9106
9108 0 477967.75 239736.25 75320 83 9107
9109 0 477952 239680 75440 86 9108
9110 0 478112 239488 75520 45 9109
9111 0 478176 239424 75520 81 9110
9112 0 478336 239328 75320 51 9111
9113 0 478336 239392 75720 71 9111
9114 0 478464 239552 75920 60 9113
9115 0 478617.4 239187 75920 -1 9114
9116 0 478533.4 239065 76080 -1 9115
9117 0 478624 239712 76080 71 9114
9118 0 478784 239776 76160 51 9117
9119 0 477933.84 239726.19 74000 51 9097
9120 0 477884.8 239962.19 73920 51 9119
9121 0 478327.84 239696.1 73880 91 9119
9122 0 478507.5 239732.31 73800 80 9121
9123 0 478926.12 239787.42 73720 108 9122
9124 0 479078.66 239796.33 73640 100 9123
9125 0 479154.6 239801.1 73600 96 9124
9126 0 480036.38 239946.9 73480 107 9125
9127 0 480087.75 239964.92 73440 107 9126
9128 0 480398.38 240072.45 73200 178 9127
9129 0 480634.75 240186.73 73160 178 9128
9130 0 480627.47 240809.31 73200 178 9129
9131 0 480657.44 240161.84 73000 178 9129
9132 0 480581.06 240248.58 72800 178 9131
9133 0 480576.5 240275.56 72760 178 9132
9134 0 480531.34 240331 72720 178 9133
9135 0 479996.12 240047.97 73080 122 9128
9136 0 479577.28 239918.66 73360 75 9127
9137 0 479542.06 239948.58 73200 75 9136
9138 0 481451.97 240034.58 73560 86 9126
9139 0 481888 240161.34 73680 81 9138
9140 0 482046.75 240179.1 73720 120 9139
9141 0 482243.75 240188.53 73840 64 9140
9142 0 482350.4 240217.34 73960 64 9141
9143 0 482524.12 240261.05 74080 75 9142
9144 0 482891.56 240312.44 74200 51 9143
9145 0 484374.56 240475.34 74120 101 9144
9146 0 485403.38 240529.6 74040 122 9145
9147 0 485423.25 240528.5 74000 122 9146
9148 0 485483.84 240523.81 73880 122 9147
9149 0 485629.5 240505 73840 120 9148
9150 0 486065.6 240448 73720 116 9149
9151 0 486210.53 240428.88 73680 115 9150
9152 0 486446.47 240458.77 73520 90 9151
9153 0 486668.78 240527.36 73360 131 9152
9154 0 486731.4 240595.27 73200 131 9153
9155 0 486750.4 240590.62 73160 131 9154
9156 0 486928 240637.5 73080 111 9155
9157 0 487105.66 240684.16 73000 91 9156
9158 0 487260.34 240655.64 72840 178 9157
9159 0 487281.5 240657.83 72680 178 9158
9160 0 487542.84 240618.88 72520 160 9159
9161 0 487555.7 240647.31 72320 135 9160
9162 0 487841.44 240742.02 72120 75 9161
9163 0 487900.7 240732.34 72080 75 9162
9164 0 488892.06 240142.98 72120 64 9163
9165 0 488059.38 240815.52 72000 137 9163
9166 0 488118.7 240853.39 71880 137 9165
9167 0 488119.25 240882.75 71840 146 9166
9168 0 488119.8 240972.3 71720 176 9167
9169 0 487981.88 240972.62 71600 176 9168
9170 0 488022 241004 71520 176 9169
9171 0 488061.62 241034.55 71440 176 9170
9172 0 488800.12 240837.55 71400 96 9171
9173 0 489153.62 240703.16 71200 101 9172
9174 0 489519.84 240620.12 71120 124 9173
9175 0 489651.5 240653.12 71000 124 9174
9176 0 490057.56 240658.11 70960 64 9175
9177 0 490600.75 240469.86 70960 80 9176
9178 0 491061.34 240322.95 71120 51 9177
9179 0 491232.94 240326.3 71240 60 9178
9180 0 491446.7 240294.97 71360 75 9179
9181 0 491697.16 240252.62 71480 51 9180
9182 0 492088.3 240177.42 71600 51 9181
9183 0 492316.78 240146.28 71680 64 9182
9184 0 492381.12 240132.73 71720 64 9183
9185 0 492125.38 240054.44 71800 51 9184
9186 0 492081.38 239761.17 72000 51 9185
9187 0 492838.34 240112.03 71840 51 9184
9188 0 493088.38 240181.86 71920 64 9187
9189 0 493339.44 240248.42 72040 45 9188
9190 0 493784.28 240228.1 72200 51 9189
9191 0 494027.34 240203.89 72320 81 9190
9192 0 494079.2 240234.16 72480 90 9191
9193 0 494410.25 240382.16 72640 45 9192
9194 0 488004.8 241040.2 71400 172 9171
9195 0 487776.44 241061.48 71240 172 9194
9196 0 487649.62 241151.45 70840 150 9195
9197 0 487498 241260.31 70360 124 9196
9198 0 487456.47 241160.34 70320 124 9197
9199 0 487685.3 241092.05 70160 71 9198
9200 0 487834.7 241233.03 69920 32 9199
9201 0 487821.7 241292.6 69760 32 9200
9202 0 487128.56 241189.22 69440 32 9201
9203 0 486937.22 241172.25 69240 45 9202
9204 0 486704.62 241156.66 69000 71 9203
9205 0 487137.12 241356.72 70360 124 9198
9206 0 487019.8 241594.05 70400 124 9205
9207 0 487009.56 241667.53 70480 124 9206
9208 0 488594.28 241428.94 71400 71 9171
9209 0 488823.62 241439.95 71240 40 9208
9210 0 489097.44 241574.92 71160 71 9209
9211 0 489237.62 241726.6 71040 64 9210
9212 0 489484.72 241707.53 70960 101 9211
9213 0 488974 240837.05 72040 175 9165
9214 0 489139.06 240730.44 72160 40 9213
9215 0 486295.16 240623.28 74080 150 9146
9216 0 484365.47 240471.81 74160 101 9145
9217 0 484269.56 240440.23 74560 71 9216
9218 0 484475.8 240404.52 74720 101 9217
9219 0 474045.78 239645.52 74080 107 9088
9220 0 473873.2 239779.34 74160 86 9219
9221 0 475737.72 240636.73 73800 136 9087
9222 0 475859.12 240713.64 73680 136 9221
9223 0 469935.66 243888.02 75160 122 4474
9224 0 469801.6 244049 74880 128 9223
9225 0 469743.7 244118.38 74760 131 9224
9226 0 469738.5 244094.33 74720 131 9225
9227 0 469721.8 244023.2 74600 144 9226
9228 0 469711.1 243976.5 74520 154 9227
9229 0 469583.4 243896.83 74320 124 9228
9230 0 469330.38 243827.9 74160 148 9229
9231 0 468958.25 243778.8 74040 137 9230
9232 0 468103.03 243940.86 73960 98 9231
9233 0 467675.75 244218.14 73920 86 9232
9234 0 467015.7 244230.45 73960 75 9233
9235 0 467292.6 244208.34 73880 96 9233
9236 0 467320.03 244304.73 73800 139 9235
9237 0 467485.97 244559.36 73640 139 9236
9238 0 467409.5 244751.19 73600 140 9237
9239 0 466922.25 245720.97 73600 80 9238
9240 0 466905.44 245771.77 73720 78 9239
9241 0 466543.84 246129.36 73720 -1 9240
9242 0 466209.84 246011.36 73720 -1 9241
9243 0 466784 246144 74600 71 9240
9244 0 466777.6 246156.8 74640 75 9243
9245 0 466758.5 246195.25 74760 87 9244
9246 0 466342 246353 74760 -1 9245
9247 0 466390 246377 74880 -1 9246
9248 0 466752 246208 74800 91 9245
9249 0 466624 246464 74800 45 9248
9250 0 466517.34 246613.33 74720 69 9249
9251 0 466464 246688 74680 81 9250
9252 0 466400 246880 74640 75 9251
9253 0 466912 246176 75000 45 9248
9254 0 467072 246176 75200 51 9253
9255 0 467296 246080 75280 51 9254
9256 0 467376.66 246241.12 73080 106 9239
9257 0 467449.66 246320.12 73000 110 9256
9258 0 467520 246400 72920 115 9257
9259 0 467560 246440 72880 110 9258
9260 0 467682.66 246973.12 72880 -1 9259
9261 0 467700.66 247021.12 73000 -1 9260
9262 0 467680 246560 72760 96 9259
9263 0 467744 246720 72560 60 9262
9264 0 467744 246784 72480 102 9263
9265 0 467104 246752 72280 32 9264
9266 0 467104 246784 72160 32 9265
9267 0 467808 246944 72280 134 9264
9268 0 467744 247168 72160 143 9267
9269 0 467872 247360 72040 124 9268
9270 0 468000 247520 71880 102 9269
9271 0 468256 247616 71840 75 9270
9272 0 468320 247728 71800 60 9271
9273 0 467908.34 247121 71800 -1 9272
9274 0 467978.34 247165 71680 -1 9273
9275 0 468384 247840 71760 45 9272
9276 0 468608 247968 71600 90 9275
9277 0 468736 248019.2 71440 74 9276
9278 0 468768 248032 71400 71 9277
9279 0 468960 248064 71240 80 9278
9280 0 469152 248096 71080 60 9279
9281 0 469184 248115.2 71040 62 9280
9282 0 469312 248192 70880 71 9281
9283 0 469504 248096 70680 64 9282
9284 0 469664 248064 70480 51 9283
9285 0 469824 248064 70280 81 9284
9286 0 469792 248128 70120 32 9285
9287 0 467264.1 245127.78 73520 136 9238
9288 0 467335.2 245003.84 73480 136 9287
9289 0 467390.3 244816.17 73400 140 9288
9290 0 467436.1 244847.06 73360 140 9289
9291 0 467579.3 244926.48 73240 140 9290
9292 0 467630 244928.44 73200 140 9291
9293 0 467535.4 244893.16 73120 140 9292
9294 0 467521.16 244822.5 73040 140 9293
9295 0 467988.62 244456.7 73360 96 9290
9296 0 468344.1 243662.75 73960 124 9232
9297 0 468644.88 243669.58 73920 148 9296
9298 0 468777.53 243617.73 73880 148 9297
9299 0 468396.44 243642.38 73720 160 9298
9300 0 468080.44 243562.9 73560 115 9299
9301 0 467977.84 243530 73520 115 9300
9302 0 467716.88 243438.17 73360 136 9301
9303 0 467727.88 243426.95 73280 136 9302
9304 0 468174.8 243218.34 73280 136 9303
9305 0 467944.1 242795.53 73280 102 9304
9306 0 467749.78 243411.61 73200 102 9303
9307 0 467776.44 243381.95 73040 102 9306
9308 0 467732 243439.38 72920 102 9307
9309 0 467597.12 243535.83 72800 128 9308
9310 0 467631.8 243516.27 72640 128 9309
9311 0 467386.56 243454.69 72520 81 9310
9312 0 467339 243444 72440 91 9311
9313 0 467290.62 243432.78 72360 101 9312
9314 0 467054.5 243524.5 72240 160 9313
9315 0 466818.2 243615.52 72120 219 9314
9316 0 466814.25 243625.5 72080 219 9315
9317 0 466803.44 243653.88 71960 219 9316
9318 0 466651.06 244331.97 71960 -1 9317
9319 0 466696.5 243687.75 71840 209 9317
9320 0 466661.16 243699.28 71800 206 9319
9321 0 466606.88 243697.61 71760 206 9320
9322 0 466052.34 243161.64 71760 98 9321
9323 0 466412.9 243645.8 71600 256 9321
9324 0 466312.72 243615.3 71520 226 9323
9325 0 466283.34 243652.66 71480 226 9324
9326 0 466145.44 243620.08 71360 226 9325
9327 0 466130.12 243629.61 71320 226 9326
9328 0 466066.78 243660.28 71160 226 9327
9329 0 466095.25 243640.5 71120 224 9328
9330 0 465877 242626.83 71120 -1 9329
9331 0 465977.28 242494.88 71160 -1 9330
9332 0 465948.25 242447.38 71200 -1 9331
9333 0 466293 243504.5 70840 213 9329
9334 0 466518.62 243348.73 70520 201 9333
9335 0 466688 243232 70280 192 9334
9336 0 466688 243200 70120 196 9335
9337 0 466688 243186.28 70080 190 9336
9338 0 466688 243104 69840 160 9337
9339 0 466677.34 243072 69760 166 9338
9340 0 466656 243008 69600 178 9339
9341 0 466592 243008 69320 154 9340
9342 0 466560 242976 69040 160 9341
9343 0 466544 242976 69000 162 9342
9344 0 466528 242976 68960 164 9343
9345 0 466400 242944 69000 112 9344
9346 0 465160 242848 69000 -1 9345
9347 0 464896 243028 69080 -1 9346
9348 0 464868 243084 69160 -1 9347
9349 0 464852 243036 69200 -1 9348
9350 0 466272 242912 69040 60 9345
9351 0 466048 242816 69120 124 9350
9352 0 465792 242784 69120 128 9351
9353 0 465536 242688 69120 96 9352
9354 0 465280 242592 69080 51 9353
9355 0 465024 242528 69200 51 9354
9356 0 464864 242464 69400 51 9355
9357 0 464672 242400 69480 86 9356
9358 0 466464 243040 68720 163 9344
9359 0 466464 243040 68440 163 9358
9360 0 466496 243040 68160 160 9359
9361 0 466496 243104 68040 186 9360
9362 0 466432 243200 67800 164 9361
9363 0 466272 243232 67560 176 9362
9364 0 466112 243136 67360 203 9363
9365 0 466016 243104 67120 150 9364
9366 0 465984 243116.8 67080 148 9365
9367 0 465856 243168 66920 141 9366
9368 0 465632 243200 66760 163 9367
9369 0 465440 243200 66600 164 9368
9370 0 465568 242976 66600 224 9369
9371 0 465760 242784 66520 313 9370
9372 0 465792 242784 66480 319 9371
9373 0 465984 242816 66640 246 9372
9374 0 466208 242656 66720 107 9373
9375 0 466248 242616 66760 110 9374
9376 0 466368 242496 66880 120 9375
9377 0 466496 242304 67000 124 9376
9378 0 466688 242080 67040 71 9377
9379 0 466880 241888 67120 75 9378
9380 0 466944 241824 67200 108 9379
9381 0 467005.44 241794.56 67240 -1 9380
9382 0 466129.28 242071.66 67200 -1 9380
9383 0 466188 242246 67400 -1 9382
9384 0 466134 242218 67440 -1 9383
9385 0 466080 242190 67480 -1 9384
9386 0 466128 242242 67560 -1 9385
9387 0 466029 242066.38 67160 -1 9382
9388 0 466007.9 242053.19 67120 -1 9387
9389 0 465984 242752 66280 287 9372
9390 0 466240 242784 66160 200 9389
9391 0 466464 242880 66040 178 9390
9392 0 466123.78 242866.72 66040 -1 9391
9393 0 466720 242912 65960 150 9391
9394 0 466976 243040 65920 153 9393
9395 0 466876 243110.67 65840 50 9394
9396 0 466044 242866 65840 -1 9395
9397 0 466016 242962 65720 -1 9396
9398 0 465988 242870 65640 -1 9397
9399 0 466826 243145.55 65800 -1 9395
9400 0 467232 243072 65920 108 9394
9401 0 467488 243072 65920 115 9400
9402 0 467744 243072 65920 148 9401
9403 0 467904 243040 65920 128 9402
9404 0 467904 243296 65840 107 9403
9405 0 467904 243520 65720 91 9404
9406 0 467904 243776 65720 40 9405
9407 0 467936 244032 65680 60 9406
9408 0 467872 244224 65520 32 9407
9409 0 467616 244288 65400 51 9408
9410 0 467424 244320 65240 45 9409
9411 0 467392 244320 65200 32 9410
9412 0 468160 242976 65920 86 9403
9413 0 468416 242944 65840 91 9412
9414 0 468672 242944 65800 120 9413
9415 0 468928 243040 65760 120 9414
9416 0 469184 243136 65760 136 9415
9417 0 469440 243200 65720 163 9416
9418 0 469600 243328 65560 166 9417
9419 0 469760 243488 65400 150 9418
9420 0 469856 243552 65320 108 9419
9421 0 469888 243584 65280 113 9420
9422 0 470016 243712 65120 137 9421
9423 0 470144 243872 64920 221 9422
9424 0 470336 243936 64760 163 9423
9425 0 470592 243968 64760 124 9424
9426 0 470816 244096 64720 160 9425
9427 0 471072 244224 64760 178 9426
9428 0 471232 244384 64880 141 9427
9429 0 471360 244480 64880 141 9428
9430 0 471413.34 244469.33 64800 129 9429
9431 0 471520 244448 64640 107 9430
9432 0 471576 244424 64600 110 9431
9433 0 471744 244352 64480 120 9432
9434 0 471829.34 244352 64440 122 9433
9435 0 472264.66 244704.67 64440 -1 9434
9436 0 472080.66 245040.67 64440 -1 9435
9437 0 471520.66 245196.67 64440 -1 9436
9438 0 471350.34 245082.33 64360 -1 9437
9439 0 471264.66 245024.67 64320 -1 9438
9440 0 472000 244352 64360 128 9434
9441 0 472149.34 244437.33 64280 136 9440
9442 0 472224 244480 64240 140 9441
9443 0 472384 244640 64040 107 9442
9444 0 472448 244832 63840 81 9443
9445 0 472544 245024 63680 120 9444
9446 0 472704 245184 63520 98 9445
9447 0 472736 245216 63480 81 9446
9448 0 471624.66 244072.67 64280 -1 9441
9449 0 471608.66 243880.67 64200 -1 9448
9450 0 471508.66 243820.67 64120 -1 9449
9451 0 471468.66 243788.67 64080 -1 9450
9452 0 471520 244640 65080 148 9429
9453 0 471712 244832 65160 102 9452
9454 0 471840 244938.67 65240 136 9453
9455 0 471904 244992 65280 154 9454
9456 0 471906 244991 65320 -1 9455
9457 0 472096 245184 65240 150 9455
9458 0 472288 245376 65160 120 9457
9459 0 472480 245568 65240 40 9458
9460 0 472640 245728 65240 81 9459
9461 0 472832 245920 65240 32 9460
9462 0 472960 246176 65240 32 9461
9463 0 473152 246368 65320 60 9462
9464 0 473312 246528 65520 32 9463
9465 0 473536 246528 65600 51 9464
9466 0 472480 245888 65400 32 9460
9467 0 472480 246112 65240 32 9466
9468 0 472416 246784 64840 40 9467
9469 0 472352 246880 64840 40 9468
9470 0 472318 246935 64800 -1 9469
9471 0 472314 246943 64760 -1 9470
9472 0 470048 243552 65520 45 9420
9473 0 470240 243520 65680 60 9472
9474 0 470496 243488 65720 32 9473
9475 0 470752 243456 65760 51 9474
9476 0 470848 243360 65760 81 9475
9477 0 470952 243295 65840 -1 9476
9478 0 471056 243113 65800 -1 9477
9479 0 471072 243037 65760 -1 9478
9480 0 465184 243200 66560 120 9369
9481 0 464928 243200 66440 139 9480
9482 0 464736 243168 66280 75 9481
9483 0 464576 243168 66080 101 9482
9484 0 464416 243136 65880 64 9483
9485 0 464224 243136 65680 136 9484
9486 0 464096 243072 65440 192 9485
9487 0 464096 242944 65200 163 9486
9488 0 464064 242848 64960 122 9487
9489 0 464064 242816 64680 32 9488
9490 0 464025.6 242816 64560 32 9489
9491 0 463431.44 243453.33 64560 -1 9490
9492 0 464000 242816 64480 32 9490
9493 0 463872 242784 64320 32 9492
9494 0 463936 242809.6 64240 51 9493
9495 0 464032 242848 64120 81 9494
9496 0 464192 242848 63920 64 9495
9497 0 464288 242848 63760 64 9496
9498 0 464448 242848 63560 107 9497
9499 0 464544 242784 63480 102 9498
9500 0 464640 242720 63400 98 9499
9501 0 464896 242656 63360 32 9500
9502 0 464447 242555 63320 -1 9501
9503 0 464391 242529 63240 -1 9502
9504 0 464467 242539 63200 -1 9503
9505 0 465152 242624 63320 98 9501
9506 0 465408 242656 63320 163 9505
9507 0 465632 242592 63200 107 9506
9508 0 465856 242656 63080 96 9507
9509 0 466016 242816 62920 60 9508
9510 0 466144 243040 62920 40 9509
9511 0 466176 243072 62880 32 9510
9512 0 464448 242944 63960 51 9497
9513 0 464640 243136 63960 60 9512
9514 0 464640 243392 63880 32 9513
9515 0 464640 243616 63760 40 9514
9516 0 464640 243840 63640 75 9515
9517 0 464672 244096 63560 124 9516
9518 0 464800 244320 63600 80 9517
9519 0 464864 244576 63600 71 9518
9520 0 464864 244800 63760 75 9519
9521 0 464864 244896 63760 81 9520
9522 0 463760 242784 64240 78 9493
9523 0 463648 242784 64160 124 9522
9524 0 463424 242784 63960 102 9523
9525 0 463168 242784 63880 115 9524
9526 0 463093.34 242752 63840 109 9525
9527 0 462944 242688 63760 98 9526
9528 0 462720 242656 63640 86 9527
9529 0 462464 242656 63520 80 9528
9530 0 462240 242656 63360 80 9529
9531 0 462016 242656 63240 75 9530
9532 0 461824 242592 63080 75 9531
9533 0 461664 242464 62920 81 9532
9534 0 461504 242336 62760 60 9533
9535 0 461280 242304 62640 96 9534
9536 0 461056 242208 62520 101 9535
9537 0 460832 242080 62520 98 9536
9538 0 460608 241920 62480 98 9537
9539 0 460416 241728 62400 60 9538
9540 0 460224 241536 62360 80 9539
9541 0 460192 241504 62320 98 9540
9542 0 460000 241312 62240 75 9541
9543 0 460000 241152 62040 75 9542
9544 0 459968 240960 61840 64 9543
9545 0 459968 240848 61760 57 9544
9546 0 459968 240736 61680 51 9545
9547 0 459936 240544 61480 32 9546
9548 0 459936 240480 61400 32 9547
9549 0 459936 240416 61320 32 9548
9550 0 459840 240544 61400 32 9548
9551 0 459648 240704 61440 75 9550
9552 0 459488 240704 61240 75 9551
9553 0 459328 240704 61040 64 9552
9554 0 459168 240544 60840 81 9553
9555 0 458912 240480 60720 86 9554
9556 0 458752 240416 60520 81 9555
9557 0 458720 240416 60480 102 9556
9558 0 458688 240416 60400 134 9557
9559 0 458912 240544 60360 107 9558
9560 0 459168 240512 60400 51 9559
9561 0 459424 240544 60480 32 9560
9562 0 459648 240416 60480 81 9561
9563 0 459744 240224 60680 32 9562
9564 0 459776 240192 60720 32 9563
9565 0 458528 240320 60200 102 9558
9566 0 458432 240224 60040 120 9565
9567 0 458176 240160 60000 107 9566
9568 0 457952 240000 59960 96 9567
9569 0 457824 239923.2 59800 97 9568
9570 0 457792 239904 59760 98 9569
9571 0 457568 239744 59640 128 9570
9572 0 457472 239520 59560 122 9571
9573 0 457376 239264 59520 98 9572
9574 0 457077.34 237979.33 59520 -1 9573
9575 0 457440 239296 59280 107 9573
9576 0 457445.34 239285.33 59240 101 9575
9577 0 457472 239232 59040 71 9576
9578 0 457596 239481.2 58920 -1 9577
9579 0 457312 239104 58840 60 9577
9580 0 457056 239104 58760 51 9579
9581 0 456800 239168 58720 80 9580
9582 0 456544 239200 58720 51 9581
9583 0 456384 239072 58680 40 9582
9584 0 457344 239008 59480 120 9573
9585 0 457344 238944 59440 154 9584
9586 0 457184 238720 59440 150 9585
9587 0 456992 238528 59400 81 9586
9588 0 456896 238272 59360 75 9587
9589 0 456832 238048 59240 86 9588
9590 0 456800 237920 59200 95 9589
9591 0 456602 238449 59200 -1 9590
9592 0 456534 238573 59120 -1 9591
9593 0 456768 237792 59160 104 9590
9594 0 456736 237536 59120 115 9593
9595 0 456606 237061 59160 -1 9594
9596 0 456606 237061 59240 -1 9595
9597 0 456552 237059 59320 -1 9596
9598 0 456672 237280 59080 102 9594
9599 0 456640 237205.33 59040 125 9598
9600 0 456576 237056 58960 172 9599
9601 0 456576 236928 58720 96 9600
9602 0 456544 236800 58480 107 9601
9603 0 456544 236608 58280 71 9602
9604 0 456640 236416 58080 102 9603
9605 0 456736 236288 57880 98 9604
9606 0 456800 236256 57680 120 9605
9607 0 456960 236352 57480 81 9606
9608 0 457120 236416 57280 71 9607
9609 0 457280 236608 57120 90 9608
9610 0 457344 236832 56960 91 9609
9611 0 457472 237024 56800 128 9610
9612 0 457632 237248 56720 120 9611
9613 0 457600 237504 56640 75 9612
9614 0 457632 237760 56520 154 9613
9615 0 457608 237904 56400 172 9614
9616 0 457600 237952 56360 178 9615
9617 0 457600 238048 56280 200 9616
9618 0 457568 238304 56240 160 9617
9619 0 457472 238528 56080 32 9618
9620 0 457312 238656 55880 96 9619
9621 0 457305.6 238688 55920 92 9620
9622 0 456634 239683 55920 -1 9621
9623 0 455842 239321 55920 -1 9622
9624 0 455976 239029 55920 -1 9623
9625 0 456028 239009 55840 -1 9624
9626 0 457280 238816 56080 80 9621
9627 0 457088 239040 56080 75 9626
9628 0 456864 239200 56040 128 9627
9629 0 456800 239456 56080 91 9628
9630 0 456864 239648 56080 32 9629
9631 0 457184 238688 55640 140 9620
9632 0 457481.75 238908.94 55480 -1 9631
9633 0 457450.72 239115.62 55320 -1 9632
9634 0 456928 238592 55640 80 9631
9635 0 456736 238592 55640 45 9634
9636 0 456708.56 238582.86 55720 49 9635
9637 0 456640 238560 55920 60 9636
9638 0 456608 238560 56000 81 9637
9639 0 456544 238368 56160 75 9638
9640 0 456384 238144 56160 96 9639
9641 0 456192 237984 56040 128 9640
9642 0 456165.34 237978.67 56000 118 9641
9643 0 456032 237952 55800 71 9642
9644 0 455936 237952 55720 32 9643
9645 0 456416 238720 56040 51 9638
9646 0 456160 238720 56080 71 9645
9647 0 456032 238720 56160 51 9646
9648 0 456544 238496 55480 45 9635
9649 0 456512 238336 55280 71 9648
9650 0 456544 238208 55240 67 9649
9651 0 456618 238429 55160 -1 9650
9652 0 456576 238080 55200 64 9650
9653 0 456640 237824 55080 75 9652
9654 0 456640 237760 55080 60 9653
9655 0 457824 238176 56120 81 9617
9656 0 458048 238304 56040 60 9655
9657 0 458272 238336 55920 51 9656
9658 0 458464 238272 55760 71 9657
9659 0 458613.34 238272 55680 87 9658
9660 0 458688 238272 55640 96 9659
9661 0 458880 238400 55520 64 9660
9662 0 459040 238592 55440 80 9661
9663 0 459072 238624 55400 96 9662
9664 0 456608 236064 57680 60 9606
9665 0 456480 235840 57680 51 9664
9666 0 456432 235728 57640 68 9665
9667 0 456384 235616 57600 86 9666
9668 0 456224 235424 57560 80 9667
9669 0 456096 235200 57560 80 9668
9670 0 455936 235008 57520 80 9669
9671 0 455840 234816 57360 75 9670
9672 0 455712 234624 57200 135 9671
9673 0 455616 234528 56960 101 9672
9674 0 455456 234464 56760 122 9673
9675 0 455360 234336 56520 164 9674
9676 0 455424 234304 56280 192 9675
9677 0 455680 234336 56280 150 9676
9678 0 455904 234368 56160 120 9677
9679 0 455633 234263 56000 -1 9678
9680 0 455757 234205 55760 -1 9679
9681 0 455693 234245 55560 -1 9680
9682 0 456128 234240 56120 51 9678
9683 0 456384 234240 56120 32 9682
9684 0 456640 234240 56080 40 9683
9685 0 456896 234304 56080 32 9684
9686 0 457056 234304 56160 45 9685
9687 0 457600 238880 59440 124 9585
9688 0 457856 238848 59480 108 9687
9689 0 458048 238688 59520 136 9688
9690 0 458048 238432 59600 32 9689
9691 0 458144 238208 59560 71 9690
9692 0 457952 239840 60160 80 9568
9693 0 457920 239584 60160 80 9692
9694 0 457920 239552 60160 60 9693
9695 0 458176 239520 59880 32 9694
9696 0 458272 239424 60160 32 9695
9697 0 458464 239584 60200 32 9696
9698 0 457888 239520 59880 32 9694
9699 0 457856 239616 59640 32 9698
9700 0 457952 239648 59640 32 9699
9701 0 458656 240192 59880 32 9566
9702 0 458816 240064 59720 128 9701
9703 0 459072 240000 59680 51 9702
9704 0 459328 239968 59680 51 9703
9705 0 459584 240000 59680 40 9704
9706 0 459840 240000 59720 60 9705
9707 0 460096 239968 59760 51 9706
9708 0 460320 240096 59840 40 9707
9709 0 460544 240224 59960 80 9708
9710 0 460800 240352 59920 60 9709
9711 0 461056 240384 59920 75 9710
9712 0 461312 240384 59880 51 9711
9713 0 461568 240384 59920 60 9712
9714 0 461824 240384 59960 71 9713
9715 0 462080 240352 60000 75 9714
9716 0 462336 240352 60040 75 9715
9717 0 462560 240416 60160 60 9716
9718 0 462709.34 240437.33 60240 54 9717
9719 0 462784 240448 60280 51 9718
9720 0 463008 240512 60400 80 9719
9721 0 463200.66 240598.67 60440 53 9720
9722 0 463711 240691 60400 -1 9721
9723 0 463586 240772 60520 -1 9721
9724 0 463910 240844 60760 -1 9723
9725 0 463813 240757 60960 -1 9724
9726 0 464192 240640 61040 40 9725
9727 0 464256 240608 61080 51 9726
9728 0 464480 240576 61200 64 9727
9729 0 464704 240512 61320 60 9728
9730 0 464928 240384 61400 51 9729
9731 0 465152 240320 61520 60 9730
9732 0 465408 240256 61520 51 9731
9733 0 465664 240256 61560 40 9732
9734 0 465888 240064 61560 40 9733
9735 0 466080 240096 61720 51 9734
9736 0 466272 240128 61880 71 9735
9737 0 458784 240160 60480 80 9557
9738 0 458880 239904 60440 102 9737
9739 0 458976 239648 60400 120 9738
9740 0 459104 239488 60600 60 9739
9741 0 459104 239328 60800 104 9740
9742 0 459104 239072 60840 86 9741
9743 0 459072 238816 60840 51 9742
9744 0 458944 238592 60920 81 9743
9745 0 458848 238336 60960 32 9744
9746 0 458848 238272 60960 32 9745
9747 0 459106 238090 60920 -1 9746
9748 0 459150 238086 60880 -1 9747
9749 0 460352 241344 62120 60 9541
9750 0 460384 241120 62240 32 9749
9751 0 460088 240755 62240 -1 9750
9752 0 462016 242912 63280 86 9531
9753 0 461888 243136 63280 51 9752
9754 0 461792 243232 63240 76 9753
9755 0 461696 243328 63200 102 9754
9756 0 461504 243520 63160 153 9755
9757 0 461248 243616 63120 256 9756
9758 0 460992 243680 63080 240 9757
9759 0 460736 243808 63080 209 9758
9760 0 460480 243840 63160 224 9759
9761 0 460224 243904 63240 156 9760
9762 0 459968 243936 63240 107 9761
9763 0 459712 243968 63240 81 9762
9764 0 459520 244128 63200 51 9763
9765 0 459385 244131 63160 -1 9764
9766 0 459323 244177 63120 -1 9765
9767 0 459145 244433 63080 -1 9766
9768 0 458919 244617 63120 -1 9767
9769 0 458709 244751 63160 -1 9768
9770 0 464064 242432 64880 32 9492
9771 0 463904 242400 65000 32 9770
9772 0 466752 243072 68120 160 9361
9773 0 466710.47 243740.66 68120 -1 9772
9774 0 466739.5 243743.3 68200 -1 9773
9775 0 467008 243072 68120 124 9772
9776 0 467264 243008 68080 71 9775
9777 0 467520 242976 68080 102 9776
9778 0 468126 242795 68120 -1 9777
9779 0 468102 242701 68280 -1 9778
9780 0 468392 242583 68160 -1 9778
9781 0 468400 242477 68240 -1 9780
9782 0 467744 242912 67920 115 9777
9783 0 467776 242880 67880 101 9782
9784 0 468019 242333 67880 -1 9783
9785 0 467757 242205 67880 -1 9784
9786 0 467683.66 242168.33 67920 -1 9785
9787 0 467537 242095 68000 -1 9786
9788 0 467904 242752 67720 45 9783
9789 0 468096 242560 67640 45 9788
9790 0 468277 242765 67440 -1 9789
9791 0 468299 242877 67360 -1 9790
9792 0 468288 242400 67680 139 9789
9793 0 468480 242208 67680 120 9792
9794 0 468704 242080 67680 160 9793
9795 0 468896 241888 67680 86 9794
9796 0 469120 241696 67680 64 9795
9797 0 469344 241536 67680 32 9796
9798 0 469464 241416 67800 32 9797
9799 0 470359 241287 67800 -1 9798
9800 0 470795 241107 67840 -1 9799
9801 0 471175 240899 67880 -1 9800
9802 0 469504 241376 67840 32 9798
9803 0 469632 241216 68000 75 9802
9804 0 469760 241056 68200 75 9803
9805 0 469728 240896 68440 40 9804
9806 0 469600 240736 68600 81 9805
9807 0 469552 240624 68680 56 9806
9808 0 469504 240512 68760 32 9807
9809 0 469312 240320 68840 80 9808
9810 0 469088 240192 68880 60 9809
9811 0 468832 240160 68920 40 9810
9812 0 468704 240176 68880 60 9811
9813 0 468576 240192 68840 80 9812
9814 0 468320 240192 68800 60 9813
9815 0 468064 240192 68760 51 9814
9816 0 467840 240192 68600 60 9815
9817 0 467584 240128 68600 40 9816
9818 0 467328 240064 68520 40 9817
9819 0 467072 240064 68520 60 9818
9820 0 466816 239968 68560 45 9819
9821 0 466592 239808 68640 32 9820
9822 0 466464 239616 68760 32 9821
9823 0 466464 239584 68800 32 9822
9824 0 466880 243424 70120 98 9336
9825 0 466880 243680 70120 32 9824
9826 0 466880 243936 70080 60 9825
9827 0 466816 244192 70120 64 9826
9828 0 466688 244416 70160 60 9827
9829 0 466624 244672 70160 101 9828
9830 0 466496 244864 69960 71 9829
9831 0 466496 245088 69800 107 9830
9832 0 466528 245312 69680 107 9831
9833 0 466592 245392 69600 102 9832
9834 0 466639 245651 69600 -1 9833
9835 0 466617 245669 69760 -1 9834
9836 0 466624 245432 69560 100 9833
9837 0 466656 245472 69520 98 9836
9838 0 466720 245696 69400 128 9837
9839 0 466840 245816 69280 123 9838
9840 0 466880 245856 69240 122 9839
9841 0 467040 246016 69040 81 9840
9842 0 467104 246041.6 68960 78 9841
9843 0 467200 246080 68840 75 9842
9844 0 467248 246096 68800 67 9843
9845 0 467392 246144 68680 45 9844
9846 0 467552 246304 68480 32 9845
9847 0 467584 246304 68440 32 9846
9848 0 464863.06 243845.81 71160 163 9328
9849 0 464346.97 244013.08 71160 226 9848
9850 0 464608.7 243885.31 71400 226 9849
9851 0 464604.22 243847.6 71800 226 9850
9852 0 464439.38 243864.2 70960 200 9849
9853 0 464414.12 243943.34 70720 200 9852
9854 0 462835.4 244043.25 71240 102 9849
9855 0 462811.3 244027.94 71360 102 9854
9856 0 461615.62 244084.42 71240 102 9854
9857 0 461153.16 244096.23 71120 64 9856
9858 0 460940.06 244023.36 71040 98 9857
9859 0 460560.66 244237.48 71240 120 9858
9860 0 460384.2 244257.84 71360 90 9859
9861 0 460361.16 244304.89 71440 90 9860
9862 0 460313.3 244367.14 71600 96 9861
9863 0 460232.44 244376.23 71720 96 9862
9864 0 460218 244403.8 71760 93 9863
9865 0 460162.47 244514.98 71920 81 9864
9866 0 460031.03 244625.8 72080 32 9865
9867 0 459828.84 245006.17 72240 32 9866
9868 0 460813.16 244001.58 70800 96 9858
9869 0 460728.7 243796.5 70800 96 9868
9870 0 460791.72 243997.92 70760 96 9868
9871 0 460498.3 244032.45 70560 98 9870
9872 0 460415.34 244034.61 70440 75 9871
9873 0 460192.66 244038.44 70280 60 9872
9874 0 460032.5 244052 70080 90 9873
9875 0 459951.88 244109.81 70000 90 9874
9876 0 459509.12 244230.6 69880 96 9875
9877 0 459254.94 244284.02 69720 128 9876
9878 0 459083.12 244210.03 69600 131 9877
9879 0 458987 244211.22 69440 131 9878
9880 0 458718.62 244263.39 69200 98 9879
9881 0 458115.9 244534.89 69040 160 9880
9882 0 457841.4 244671.69 68880 96 9881
9883 0 457528.8 244807.86 68680 32 9882
9884 0 457315.25 244947.5 68560 81 9883
9885 0 457762.5 244955.23 68560 32 9884
9886 0 457947.62 245353.22 68600 96 9885
9887 0 457243.56 244994.22 68520 81 9884
9888 0 456755.62 244954.11 68360 81 9887
9889 0 456689.62 244920.9 68200 81 9888
9890 0 456507.12 244964.69 68040 115 9889
9891 0 456287.38 244984.55 67880 45 9890
9892 0 456199.62 245034.02 67760 75 9891
9893 0 456392.12 244986.58 67560 51 9892
9894 0 456496.56 244969.78 67440 51 9893
9895 0 456718.12 245243.19 67400 32 9894
9896 0 456709.94 245363.36 67280 32 9895
9897 0 456656.38 245468.3 67160 32 9896
9898 0 456469.56 245581.16 67000 75 9897
9899 0 456250.56 245686.52 66840 81 9898
9900 0 456093.5 245744 66720 116 9899
9901 0 455876 246040.67 66720 -1 9900
9902 0 455836 246256.67 66600 -1 9901
9903 0 456041.12 245763.2 66680 128 9900
9904 0 455984.2 245796.02 66560 96 9903
9905 0 455995.75 245830.47 66440 96 9904
9906 0 456309.56 246293.92 66320 60 9905
9907 0 455760.03 245585.12 66320 45 9905
9908 0 456551.88 244974.97 67400 81 9894
9909 0 456256 244971 67240 75 9908
9910 0 456822.4 244895.69 67160 101 9909
9911 0 456181.56 244969.81 67200 45 9909
9912 0 455616.34 244956.05 67080 60 9911
9913 0 454954.94 244859.7 66920 60 9912
9914 0 454470.03 244854.69 66800 75 9913
9915 0 454256.28 244819.95 66720 51 9914
9916 0 453440.75 245000.2 66680 51 9915
9917 0 452914.7 244990.03 66640 -1 9916
9918 0 452387.44 245113.9 66480 -1 9917
9919 0 451802.8 245066.89 66480 -1 9918
9920 0 451458.88 245035.34 66360 -1 9919
9921 0 451193.75 245013.3 66240 -1 9920
9922 0 450424.88 244985.4 66040 -1 9921
9923 0 449911.8 244654.5 65840 -1 9922
9924 0 449649.56 244560.81 65640 -1 9923
9925 0 449203.7 244545.73 65520 -1 9924
9926 0 448811.62 244498.53 65480 -1 9925
9927 0 448495.03 244579.64 65600 -1 9926
9928 0 448380.2 244645.52 65680 -1 9927
9929 0 448328.2 244672.6 65840 -1 9928
9930 0 447976.2 244818.05 66000 -1 9929
9931 0 447695.8 244867.08 66040 -1 9930
9932 0 447090.2 244878.11 66080 -1 9931
9933 0 446390.12 244878.28 66160 -1 9932
9934 0 446160.25 244893.64 66240 -1 9933
9935 0 449198.97 244439.4 65400 -1 9925
9936 0 449221.2 244369.28 65280 -1 9935
9937 0 467502.5 244238.44 71600 256 9323
9938 0 470114.8 241406.7 75320 186 4471
9939 0 470524.94 241332.31 75320 124 9938
9940 0 471303.5 241416.94 75440 45 9939
9941 0 471216.75 241484.16 75640 51 9940
9942 0 471226.9 241467.75 75680 51 9941
9943 0 471096.47 241471.62 75800 51 9942
9944 0 471038.66 241479.42 75840 51 9943
9945 0 471081.34 241514.33 75880 51 9944
9946 0 471166.1 241585.17 75960 51 9945
9947 0 471092 241581.8 76040 51 9946
9948 0 470980.6 241576.66 76160 51 9947
9949 0 471021.1 241169.7 75800 51 9943
9950 0 470858.56 240891.45 75800 32 9949
9951 0 470694 240555 75840 -1 9950
9952 0 470644 240521 75960 -1 9951
9953 0 470870.16 240911.34 75840 32 9950
9954 0 470985.22 240765.8 75880 32 9953
9955 0 470962.56 240512.56 75920 71 9954
9956 0 471129.12 240353.73 75960 51 9955
9957 0 471647.16 241589.11 75680 -1 9942
9958 0 471901 241489 75840 -1 9957
9959 0 468608 240800 75680 32 4466
9960 0 468704 240640 75440 60 9959
9961 0 468704 240608 75160 60 9960
9962 0 468640 240608 75000 41 9961
9963 0 468608 240608 74920 32 9962
9964 0 468448 240640 74720 32 9963
9965 0 468224 240640 74560 32 9964
9966 0 468096 240640 74560 51 9965
9967 0 467090.44 240966.38 75760 244 4466
9968 0 466792.1 240774.08 75720 286 9967
9969 0 466381.6 240636.94 75640 321 9968
9970 0 466032.4 240506.8 75480 150 9969
9971 0 465569.9 240382.94 75320 141 9970
9972 0 465227.12 240396.1 75200 32 9971
9973 0 465183.97 240394.45 75160 32 9972
9974 0 465083.34 240396 75080 103 9973
9975 0 465033.2 240397.27 75040 139 9974
9976 0 464794.44 240484.86 74880 153 9975
9977 0 464670.8 240534.52 74680 137 9976
9978 0 464552.25 240450.11 74520 115 9977
9979 0 464542.62 240414.16 74360 115 9978
9980 0 464461.47 240410.23 74280 115 9979
9981 0 464385.72 240330.16 74120 137 9980
9982 0 464342 240359.6 73960 183 9981
9983 0 464331.38 240367.14 73920 183 9982
9984 0 464249.9 240458.33 73760 183 9983
9985 0 464047.94 240353.39 73680 156 9984
9986 0 463826.97 240275.55 73640 166 9985
9987 0 463776 240250.33 73600 166 9986
9988 0 463673.56 240199.22 73520 166 9987
9989 0 463623.1 240151.94 73440 81 9988
9990 0 463504.5 240147.2 73200 81 9989
9991 0 463415.5 240012 73080 75 9990
9992 0 463386.44 239967 73040 75 9991
9993 0 463119.34 239836.53 72880 163 9992
9994 0 463009.47 239725.72 72720 140 9993
9995 0 462806.1 239635.08 72560 128 9994
9996 0 462719.62 239627.84 72440 128 9995
9997 0 462537 239617.36 72240 71 9996
9998 0 462336.47 239753.61 72000 120 9997
9999 0 462370.88 239792.55 71800 134 9998
10000 0 462346.25 239791.5 71760 172 9999
10001 0 462271.56 239787.42 71640 172 10000
10002 0 462205.03 239818.78 71560 172 10001
10003 0 462075 239787.6 71520 172 10002
10004 0 461872.88 239930.83 71440 143 10003
10005 0 461844.12 239989.73 71400 108 10004
10006 0 461811.3 240073.98 71360 108 10005
10007 0 461777.25 240071.25 71320 108 10006
10008 0 461675.88 240062.77 71200 98 10007
10009 0 461484.47 240020.31 71040 148 10008
10010 0 461313.4 240077.83 70840 148 10009
10011 0 461081.84 240231.53 70640 128 10010
10012 0 460955.56 240258.14 70520 128 10011
10013 0 460787.2 240293.3 70360 128 10012
10014 0 460779.5 240292.44 70320 128 10013
10015 0 460640 240319.2 70160 128 10014
10016 0 460604.9 240326.05 70120 128 10015
10017 0 460533 240327.8 70000 154 10016
10018 0 460484.6 240329.28 69920 154 10017
10019 0 460331.94 240443.45 69680 96 10018
10020 0 460249.5 240470.22 69400 96 10019
10021 0 460164.1 240501.9 69120 122 10020
10022 0 460062.8 240523.31 68960 122 10021
10023 0 459947.4 240451.5 68800 108 10022
10024 0 459913.1 240451.12 68640 108 10023
10025 0 459899.97 240446.98 68600 108 10024
10026 0 459832.9 240338.97 68480 96 10025
10027 0 459706.12 240299.69 68440 96 10026
10028 0 460193.56 240509.72 68440 131 10027
10029 0 460256.53 240501.8 68400 131 10028
10030 0 460399.12 240485.95 68280 91 10029
10031 0 460482.4 240487.2 68160 91 10030
10032 0 460537.72 240487.9 68080 122 10031
10033 0 460789 240448.08 67880 98 10032
10034 0 460952.22 240364.44 67760 80 10033
10035 0 461102.44 240343.48 67720 80 10034
10036 0 461300.62 240320.23 67680 137 10035
10037 0 461432.25 240322.31 67520 137 10036
10038 0 461490.47 240282.61 67480 104 10037
10039 0 461520.94 240251.95 67440 104 10038
10040 0 461273.56 239906.11 67440 71 10039
10041 0 461303.47 239627 67440 71 10040
10042 0 461658.22 240132.27 67360 104 10039
10043 0 461816.22 239927.83 67280 136 10042
10044 0 461969.22 239793.19 67200 124 10043
10045 0 463047.66 239130.1 67200 202 10044
10046 0 463009.6 239118.6 67320 202 10045
10047 0 462984.28 239110.61 67400 202 10046
10048 0 462925.66 239084.33 67480 174 10047
10049 0 462809.25 239030.88 67640 120 10048
10050 0 462846.7 238863.17 67840 124 10049
10051 0 463029.34 238884.83 67920 124 10050
10052 0 463101.25 238910.75 67960 124 10051
10053 0 463318.38 238988.31 68080 124 10052
10054 0 463360 238996.67 68120 124 10053
10055 0 463528 239031.4 68280 122 10054
10056 0 463570.1 239039.5 68320 122 10055
10057 0 463742.5 238941.62 68440 148 10056
10058 0 463552.5 239563.31 68440 75 10057
10059 0 463876.9 238865.06 68520 148 10057
10060 0 463936.9 238801.28 68600 120 10059
10061 0 464476.6 238551.52 68680 80 10060
10062 0 464620.38 238476.89 68720 80 10061
10063 0 462462.84 239076.92 67960 124 10051
10064 0 462102.75 239666.23 67120 124 10044
10065 0 462866.5 239225.62 67120 135 10064
10066 0 462756.84 239254.2 67000 140 10065
10067 0 462365.25 239449.94 66840 124 10066
10068 0 462136.5 239563.77 66720 124 10067
10069 0 462163.88 239547.56 66680 124 10068
10070 0 462521.3 239345.5 66560 102 10069
10071 0 462498.84 239287.47 66400 102 10070
10072 0 462515.7 239134.64 66320 140 10071
10073 0 462521.5 239058.5 66280 96 10072
10074 0 462527.47 238981.5 66240 96 10073
10075 0 462533.34 238906.77 66200 96 10074
10076 0 462346.66 239009.3 66040 32 10075
10077 0 462145.03 239002.52 65960 32 10076
10078 0 462085.78 238980.77 65920 32 10077
10079 0 462022.06 238630.55 65920 32 10078
10080 0 461887.2 238516.47 66000 32 10079
10081 0 461882.66 238357.83 66160 60 10080
10082 0 461768.8 238265.75 66280 81 10081
10083 0 461657.28 238230.61 66440 81 10082
10084 0 461584.7 238212.02 66560 81 10083
10085 0 461632.5 238115 66600 81 10084
10086 0 461679.8 238017.89 66640 81 10085
10087 0 461681.75 237922.75 66680 86 10086
10088 0 461614 238177 66720 -1 10087
10089 0 461620 238199 66800 -1 10088
10090 0 461686.88 237636.69 66800 104 10087
10091 0 461637.3 237487.72 66880 86 10090
10092 0 461592 237306 66920 103 10091
10093 0 461547.2 237123.6 66960 120 10092
10094 0 461146.62 236947.8 67080 120 10093
10095 0 460555.16 236726.25 67240 131 10094
10096 0 460383.44 236651.03 67400 98 10095
10097 0 459873.88 236505.7 67560 80 10096
10098 0 459132.75 236099.16 67680 120 10097
10099 0 458701.44 235855.12 67600 32 10098
10100 0 458673.3 235780.42 67480 32 10099
10101 0 458477.38 235737.88 67320 32 10100
10102 0 458353 235653.2 67160 32 10101
10103 0 458041 235977 67160 -1 10102
10104 0 458159 236315 67280 -1 10103
10105 0 458322.12 235632.47 67120 32 10102
10106 0 461939.53 238950.88 65840 51 10078
10107 0 461834.38 238982.75 65760 32 10106
10108 0 461704.66 238950.72 65640 32 10107
10109 0 461715.7 238984.5 65480 148 10108
10110 0 461713.5 238964.25 65440 148 10109
10111 0 461705.66 238904.77 65320 148 10110
10112 0 461720.53 238849.48 65240 148 10111
10113 0 461731 238793.27 65200 108 10112
10114 0 461651.75 238660.38 65160 124 10113
10115 0 461467.6 238407.06 65080 75 10114
10116 0 461334.66 238241.47 65000 128 10115
10117 0 461264.47 238193.61 64920 128 10116
10118 0 461154.5 238115.25 64800 128 10117
10119 0 461117.56 238089.48 64760 128 10118
10120 0 460907.88 238152.31 64640 104 10119
10121 0 460624.25 238188.39 64600 60 10120
10122 0 460058 238408.48 64680 86 10121
10123 0 460635.97 238219.05 64560 60 10121
10124 0 460641.47 238303.89 64480 40 10123
10125 0 460763.5 238360.5 64440 45 10124
10126 0 460701 238744 64480 -1 10125
10127 0 460567 238786 64560 -1 10126
10128 0 460477 238786 64600 -1 10127
10129 0 460357 238786 64680 -1 10128
10130 0 460886.3 238417.02 64400 51 10125
10131 0 460993.3 238348.52 64320 51 10130
10132 0 460215.75 238408.92 64560 86 10123
10133 0 461850.75 239212 65160 137 10114
10134 0 462310.3 238635.4 65160 51 10114
10135 0 461444.1 238291.52 65240 75 10112
10136 0 461315.03 238717.95 65320 124 10111
10137 0 460239.94 238423.55 65280 81 10136
10138 0 459584.5 238230.86 65200 71 10137
10139 0 462337.72 240101.83 66240 45 10074
10140 0 463008.62 238498.16 66320 96 10072
10141 0 463097 237965 66320 -1 10140
10142 0 463137 238049 66440 -1 10141
10143 0 463145 237937 66200 -1 10141
10144 0 461587.75 239875.67 66680 122 10069
10145 0 460880 239886.2 66640 96 10144
10146 0 461325.88 240158.48 67720 71 10035
10147 0 461461.88 240067.72 67880 45 10146
10148 0 459587.16 240258.02 68400 96 10027
10149 0 459190.06 240469.81 68400 64 10148
10150 0 458994.97 240505.08 68360 64 10149
10151 0 458909.62 240533.7 68320 60 10150
10152 0 458811.6 240527.81 68280 60 10151
10153 0 458709.53 240532.66 68200 60 10152
10154 0 458660.53 240554.52 68120 75 10153
10155 0 458500.34 240542.81 68040 75 10154
10156 0 458333.34 240649.77 67920 60 10155
10157 0 458243.62 240676.7 67800 120 10156
10158 0 458242.56 240760.38 67680 124 10157
10159 0 458236.03 240747.08 67640 124 10158
10160 0 458235.88 240732.3 67600 124 10159
10161 0 458258.4 240705.31 67520 124 10160
10162 0 458261.44 240649.1 67320 98 10161
10163 0 458050.6 240623.42 67160 32 10162
10164 0 457889.6 240615.2 67040 124 10163
10165 0 457782.47 240610.22 66960 124 10164
10166 0 457268.78 240595.38 66760 107 10165
10167 0 457134.78 240504.75 66600 80 10166
10168 0 457098.62 240438.28 66440 60 10167
10169 0 457069.06 240369.55 66320 64 10168
10170 0 457103.03 240294.19 66160 64 10169
10171 0 457153.2 240217.03 66000 32 10170
10172 0 457078.56 240159.66 65920 32 10171
10173 0 456993 240120.39 65880 32 10172
10174 0 456836.22 240055.36 65760 60 10173
10175 0 456709.53 239965.86 65640 51 10174
10176 0 456480.84 239891.12 65480 45 10175
10177 0 456437.7 239893.75 65440 45 10176
10178 0 456347.2 239859.72 65360 45 10177
10179 0 456267.47 239673.45 65160 51 10178
10180 0 455999.8 239442.36 65080 120 10179
10181 0 455992.25 239344.95 64960 120 10180
10182 0 455586.5 239177.48 64800 80 10181
10183 0 455394.5 238870.33 64720 102 10182
10184 0 454712.62 238775.5 64560 120 10183
10185 0 454613.8 238812.6 64600 120 10184
10186 0 454217.25 238959.02 64760 120 10185
10187 0 453730.5 239067.83 64800 40 10186
10188 0 453007.47 239408.86 64680 60 10187
10189 0 454568.06 238688.14 64400 81 10184
10190 0 454492.25 238617.28 64240 81 10189
10191 0 454442.3 238492.67 64120 202 10190
10192 0 454373.06 238470.86 64000 81 10191
10193 0 453858.3 238260.95 63920 32 10192
10194 0 453572.72 237853.75 63800 32 10193
10195 0 453325.7 237581.02 63720 51 10194
10196 0 453221.38 237375.53 63760 51 10195
10197 0 453329.7 237006.84 63840 40 10196
10198 0 453281.56 236745.1 63720 51 10197
10199 0 453301.94 237567.81 63680 51 10195
10200 0 453250.8 237617.39 63560 51 10199
10201 0 452948.62 237382.56 63520 32 10200
10202 0 452919.8 237350.1 63400 32 10201
10203 0 452919.8 237305.94 63240 71 10202
10204 0 452869.94 237240.58 63080 71 10203
10205 0 452911.38 237232.64 63040 71 10204
10206 0 452799.88 237243.75 63000 51 10205
10207 0 452738 237233.5 62960 51 10206
10208 0 452676 237223.28 62920 51 10207
10209 0 452525.44 237158.16 62880 75 10208
10210 0 452440.7 236989.02 62760 75 10209
10211 0 458318.38 240639.89 66960 32 10164
10212 0 458272.22 240682.4 66880 32 10211
10213 0 458475.8 240867.77 67640 75 10159
10214 0 458652.22 240893.8 67640 40 10213
10215 0 458754.3 240912.45 67600 40 10214
10216 0 458858.2 240929.31 67560 71 10215
10217 0 458939.5 240949 67520 71 10216
10218 0 459021.06 240969.33 67480 51 10217
10219 0 459081.66 240981.98 67400 51 10218
10220 0 459267.56 241208.4 67280 51 10219
10221 0 459343.1 241174.89 67240 51 10220
10222 0 459394 241246.97 67160 51 10221
10223 0 459843.3 241303.19 67160 51 10222
10224 0 460031.03 241445.84 67240 -1 10223
10225 0 460076.47 241605.22 67240 -1 10224
10226 0 460063.6 241674.4 67320 -1 10225
10227 0 460074.47 241656.42 67400 -1 10226
10228 0 460033.38 241688.67 67480 -1 10227
10229 0 459196.7 241259.7 67040 51 10222
10230 0 459006.8 241214.52 66920 51 10229
10231 0 458847.34 241260.92 66800 51 10230
10232 0 458832.16 241330.83 66680 51 10231
10233 0 458949.88 241407.3 66600 -1 10232
10234 0 458964.8 241448.22 66560 -1 10233
10235 0 458937.5 241436 66520 -1 10234
10236 0 458910.3 241424.42 66480 -1 10235
10237 0 458805.72 241327.1 66440 -1 10236
10238 0 458828.6 241310.25 66400 -1 10237
10239 0 458868.03 241309.89 66360 -1 10238
10240 0 458985.47 241030.42 66920 51 10230
10241 0 459017.7 240831.81 66920 51 10240
10242 0 459072.06 240694.83 66960 51 10241
10243 0 459204.34 240479.78 67040 51 10242
10244 0 459244.3 240487.48 67080 51 10243
10245 0 459282.6 240458.58 67120 51 10244
10246 0 459260.22 240322.7 67040 51 10243
10247 0 459202.9 240239.4 67080 51 10246
10248 0 463894.62 239810.9 73040 45 9991
10249 0 464080 239761.98 72920 45 10248
10250 0 464680.9 240538.25 73640 168 9986
10251 0 465039.6 240371.7 73520 175 10250
10252 0 465766.1 240562.05 75160 137 9973
10253 0 465859.2 241115.9 75160 150 10252
10254 0 465814.97 241175.66 75080 137 10253
10255 0 465671.72 241259.12 75040 137 10254
10256 0 465639.28 241229.55 74920 137 10255
10257 0 468546.62 241792.55 76320 124 308
10258 0 468421.03 241852.27 76480 124 10257
10259 0 468437.5 241829 76520 124 10258
10260 0 468454.44 241806.48 76560 124 10259
10261 0 468500.6 241837.75 76720 -1 10260
10262 0 468525.66 241838.58 76760 -1 10261
10263 0 468308 241895 76880 -1 10262
10264 0 468256 241691 76920 -1 10263
10265 0 468376 241475 76800 166 10264
[truncated: 565,515 more chars]
