# Supplementary material for: Connectomics Analysis Reveals First-, Second-, and Third-Order Thermosensory and Hygrosensory Neurons in the Adult Drosophila Brain
Source: Curr Biol. 2020 Aug 17;30(16):3167–3182.e4. doi: 10.1016/j.cub.2020.06.028 (PMC7443704; doi:10.1016/j.cub.2020.06.028)
Supplement: Data S1. Skeletons and Meshes, Related to STAR Methods — marin2020-skeletons contains files describing the morphology of each neuron in this study (in FAFB14 space, .swc format). glomeruli_meshes contains the glomerular meshes (in FAFB14 space, .stl format). neuropil_meshes contains the glomerular meshes (in FAFB14 space, .stl format). [file mmc5.zip › VP_SI/marin2020-skeletons/3094186.swc]

# SWC format file
# based on specifications at http://www.neuronland.org/NLMorphologyConverter/MorphologyFormats/SWC/Spec.html
# Created by nat::write.neuron.swc
# PointNo Label X Y Z Radius Parent 
1 0 467633 162732 204120 2252 -1
2 0 467440.1 162818.06 203840 -1 1
3 0 467113.5 163087.81 202400 281 2
4 0 466852.25 163307.1 201680 340 3
5 0 465932.9 163366.11 200920 32 4
6 0 465635.7 163265.8 199400 237 5
7 0 465483.25 163503.58 199120 178 6
8 0 465345.66 163495.89 198560 189 7
9 0 465673.12 163571.05 198280 181 8
10 0 465691.6 163542.69 197960 260 9
11 0 465650.56 163456.52 197760 260 10
12 0 465716.47 163459.5 197440 115 11
13 0 465724.72 163439.23 197080 101 12
14 0 465813.75 163493.16 196840 108 13
15 0 465997.78 163484.64 196400 81 14
16 0 466333.28 163547.72 196040 128 15
17 0 466567.75 163409.38 195760 212 16
18 0 467100.5 163444.44 195520 212 17
19 0 467581.3 163418.4 195120 164 18
20 0 468197 163971.92 194560 108 19
21 0 468430.6 164035.75 194240 108 20
22 0 468587.25 164048.7 194040 197 21
23 0 468702.1 164020.55 193840 135 22
24 0 468775.44 164005.16 193760 135 23
25 0 468884.62 163996.3 193680 124 24
26 0 468958 163992.05 193600 124 25
27 0 469071.56 163945.28 193480 135 26
28 0 469174.38 163887.05 193360 135 27
29 0 469127.25 163958.53 193160 160 28
30 0 469109.62 163844.67 192960 160 29
31 0 469073.56 163886.7 192800 86 30
32 0 469053.62 163891.94 192640 122 31
33 0 468934.28 163944.9 192520 122 32
34 0 469014.4 163893.33 192200 81 33
35 0 469071.44 164000.62 192000 81 34
36 0 469110.38 163956.69 191720 134 35
37 0 469489.97 164296.06 191400 115 36
38 0 469552.06 164425.83 191280 124 37
39 0 469570.22 164786.2 191080 150 38
40 0 469723.34 164847.67 190840 197 39
41 0 469841.8 164888.11 190440 135 40
42 0 469842.53 165160.81 190200 137 41
43 0 470084.3 165337.94 189720 124 42
44 0 470054.88 165559.45 189560 32 43
45 0 469781.94 165621.38 189360 75 44
46 0 469686.28 165534.05 189160 139 45
47 0 469488.3 165409.02 189040 81 46
48 0 469061.62 165845.11 188960 71 47
49 0 468626.03 166368.94 189120 71 48
50 0 468448.47 166759.69 189280 101 49
51 0 468272.38 167135.03 189520 60 50
52 0 468170.56 167376.61 189760 81 51
53 0 468206.94 167565.3 189880 51 52
54 0 467995.34 167851.03 190080 60 53
55 0 468142.88 168277.44 190240 60 54
56 0 468221.78 168474.39 190320 51 55
57 0 468307.66 168673.69 190400 60 56
58 0 468435.62 169053.11 190600 80 57
59 0 468857.44 169982.84 190920 154 58
60 0 469057.4 170687.39 191080 175 59
61 0 469075.72 171160.92 191280 139 60
62 0 469286.8 171869.16 191560 140 61
63 0 469272.94 172157.75 191720 120 62
64 0 469317.6 172764.98 191920 150 63
65 0 469347.62 172974.19 192000 166 64
66 0 469142.03 173898.97 192360 166 65
67 0 468944.12 174206.36 192520 139 66
68 0 468921.94 174928.06 192760 172 67
69 0 468971.34 175235.53 192880 136 68
70 0 468831.62 176022.56 193000 137 69
71 0 468863.6 176249.9 193160 150 70
72 0 468888.75 176861.69 193400 209 71
73 0 469176.2 177887.23 193200 150 72
74 0 469201.94 178399.97 192920 181 73
75 0 469106.7 178479.6 192760 181 74
76 0 469023.8 178548.81 192600 104 75
77 0 468952.56 178583.83 192240 45 76
78 0 468872.88 178534.8 191880 166 77
79 0 468913.53 178675.73 191560 128 78
80 0 468981.44 179074.25 191400 164 79
81 0 468996.28 179551.94 191240 163 80
82 0 468998.97 179811.1 191120 75 81
83 0 468997.94 179811.86 191080 75 82
84 0 468929.12 179982.17 190840 154 83
85 0 469000.75 180280.22 190640 131 84
86 0 468993.3 180301.73 190480 163 85
87 0 469027.34 180310.19 190440 163 86
88 0 469206.1 180737.8 189760 107 87
89 0 469277.06 180808.98 189600 135 88
90 0 469268.47 180832.55 189400 163 89
91 0 469355.84 180839.44 188560 128 90
92 0 469451 181024.16 188320 163 91
93 0 469524.56 181089.78 188000 164 92
94 0 469516.34 181169.4 187840 204 93
95 0 469516.75 181202.94 187680 204 94
96 0 469500.38 181264.84 187440 164 95
97 0 469309 181217.3 187200 154 96
98 0 469276.03 181223.66 186920 134 97
99 0 469277.1 181360.78 186720 134 98
100 0 469309.66 181569.25 186560 101 99
101 0 469309.12 181568.69 186360 160 100
102 0 469309.66 181569.98 186160 160 101
103 0 469208.16 181586.95 186040 131 102
104 0 468945.03 181691.4 185760 139 103
105 0 468706.03 181871.56 185360 163 104
106 0 468478.12 182250.25 184760 157 105
107 0 468429.2 182354.4 184600 135 106
108 0 468254.1 182345.27 184320 131 107
109 0 468108.84 182424.17 183960 122 108
110 0 468053.16 182473.02 183680 140 109
111 0 468116.66 182505.03 183360 120 110
112 0 468112.47 183564.6 182560 120 111
113 0 468074.53 183708.47 182400 115 112
114 0 467969.56 183901.42 182160 122 113
115 0 467901.62 184011.48 181960 163 114
116 0 467833.7 184118.05 181840 163 115
117 0 467793.25 184365.31 181680 139 116
118 0 467777.84 184701.73 181440 86 117
119 0 467783.7 184709.02 181240 131 118
120 0 467777.56 184702.16 181080 131 119
121 0 467778.2 184698.38 181040 131 120
122 0 467622 184640.92 180800 101 121
123 0 467630.8 184817.45 180560 104 122
124 0 467494.2 184904.08 180360 135 123
125 0 467325.28 184969.78 180160 156 124
126 0 467196.72 184969.92 180040 153 125
127 0 467063.25 185010.33 179960 153 126
128 0 466956.12 185025.08 179800 153 127
129 0 466741 185187.73 179560 40 128
130 0 466643.3 185341.33 179400 51 129
131 0 466494.3 185441.02 179160 122 130
132 0 466360.38 185542.56 178920 148 131
133 0 466250.97 185637.08 178720 150 132
134 0 466113.72 185741.56 178480 154 133
135 0 465997.78 185802.11 178200 157 134
136 0 465946.5 185821.89 178040 157 135
137 0 465953.6 185941.11 178000 157 136
138 0 465865.2 185949.52 177840 163 137
139 0 465841.72 185908.4 177640 163 138
140 0 465818.3 185950.72 177480 163 139
141 0 465810.94 186044.98 177240 160 140
142 0 465704.5 185966.31 177040 134 141
143 0 465665.03 185918.84 176800 157 142
144 0 465559.53 186033.27 176480 102 143
145 0 465377.78 186182.55 176320 75 144
146 0 465377.44 186181.95 176080 75 145
147 0 465240.4 186227.66 175920 102 146
148 0 465102.66 186320.92 175560 107 147
149 0 464663.12 186392.05 175320 131 148
150 0 464366.25 186561.8 175000 131 149
151 0 463869.66 186601.58 174680 186 150
152 0 463485.38 186609.72 174080 163 151
153 0 463045.53 186744.61 173680 96 152
154 0 462829.97 186842.97 173480 98 153
155 0 462758.12 186833.33 173320 98 154
156 0 462497.53 186781.77 173080 135 155
157 0 462352.9 186645.61 173000 135 156
158 0 462220 186480.81 172880 153 157
159 0 462131.03 186392.11 172760 178 158
160 0 462097.62 186374.38 172720 178 159
161 0 462089.3 186326.94 172680 178 160
162 0 461929.7 186269.97 172640 148 161
163 0 461745.6 185798.05 172520 64 162
164 0 461469.75 185761.45 172360 71 163
165 0 461405.53 185843.05 172240 122 164
166 0 461309.75 185865.64 172080 122 165
167 0 461215.22 185913.34 172040 140 166
168 0 460654.12 185947.34 171680 134 167
169 0 460348.44 185834.72 171480 136 168
170 0 460277.28 185874 171440 124 169
171 0 459980.6 185881.48 171280 175 170
172 0 459781.28 185900.22 171000 108 171
173 0 459605.7 185890.42 170840 108 172
174 0 459470.03 185929.83 170640 122 173
175 0 459454.06 185906.62 170440 115 174
176 0 459308.94 185929.95 170240 101 175
177 0 458777.6 185520.05 169360 96 176
178 0 458603.47 185474.83 169240 96 177
179 0 458088.72 185513.66 169280 128 178
180 0 458009.38 185543.88 169320 128 179
181 0 457549.75 185904.23 169360 -1 180
182 0 457479.8 185991.8 169400 -1 181
183 0 457412.8 186096 169480 -1 182
184 0 457255.6 186245.97 169600 -1 183
185 0 457187.84 186358.69 169680 -1 184
186 0 457155.34 186443.94 169760 -1 185
187 0 456967.88 186555.78 169880 -1 186
188 0 457032.34 186795.7 170000 -1 187
189 0 457048.97 186895.27 170080 -1 188
190 0 457149.1 187219.23 170080 -1 189
191 0 457472.44 187391.28 170040 -1 190
192 0 457816.53 187351.42 170000 -1 191
193 0 457887.72 187253.53 169920 -1 192
194 0 458082.28 186876.52 169800 -1 193
195 0 458079.9 186700.78 169720 -1 194
196 0 456988.38 187039.36 170040 -1 189
197 0 456915.94 187031.9 169880 -1 196
198 0 456934.5 187040.52 169800 -1 197
199 0 457003.56 187131.98 169760 -1 198
200 0 456908.06 187054.84 169680 -1 199
201 0 456864.06 187137.89 169600 -1 200
202 0 456828.3 187162.66 169560 -1 201
203 0 456968.38 187318.61 169560 -1 202
204 0 457011.2 187465.72 169520 -1 203
205 0 457099.94 187698.27 169440 -1 204
206 0 457210.97 187846.62 169480 -1 205
207 0 457243.38 187965.62 169520 -1 206
208 0 457287.47 188153.6 169520 -1 207
209 0 457199 188250.53 169480 -1 208
210 0 457222.25 188406.69 169400 -1 209
211 0 457241.9 188344.78 169360 -1 210
212 0 457247.9 187772.78 169600 -1 207
213 0 457151.75 187739.16 169360 -1 205
214 0 457179.62 187746.4 169320 -1 213
215 0 457195.22 187720.44 169280 -1 214
216 0 457229.2 187705.95 169240 -1 215
217 0 457215.66 187715.02 169200 -1 216
218 0 457223.1 187757.62 169120 -1 217
219 0 457245.9 187714.78 169080 -1 218
220 0 457365.9 187716.78 169000 -1 219
221 0 456762.7 187162.45 169520 -1 202
222 0 457100.3 186799 170120 -1 189
223 0 457163.9 186736.17 170160 -1 222
224 0 457177.53 186729.27 170200 -1 223
225 0 457403.9 186532.22 170160 -1 224
226 0 457536.53 186447.7 170000 -1 225
227 0 457663.78 186419.66 169880 -1 226
228 0 457871.62 186439.5 169840 -1 227
229 0 457943.2 186431.83 169760 -1 228
230 0 457975.88 186398.48 169680 -1 229
231 0 457191.47 186714.95 170240 -1 224
232 0 457135.75 186806.89 170360 -1 231
233 0 457123.94 186850.53 170440 -1 232
234 0 457136.28 186878.31 170520 -1 233
235 0 457228.16 186888.89 170600 -1 234
236 0 457300.22 186875.45 170680 -1 235
237 0 457351.9 186879.12 170720 -1 236
238 0 457407.78 186998.8 170840 -1 237
239 0 457427.12 187057.86 170920 -1 238
240 0 457452.16 187238.48 171040 -1 239
241 0 457431.47 187318.1 171120 -1 240
242 0 457173.53 185939.67 169320 -1 181
243 0 456733.4 186007.05 169160 -1 242
244 0 456357.1 186115.31 169040 -1 243
245 0 456322.53 186168.88 168960 -1 244
246 0 456209.84 186211.81 168880 -1 245
247 0 455624.84 186370.33 168960 -1 246
248 0 455480.75 186328.23 169080 -1 247
249 0 455329.72 186480.66 169200 -1 248
250 0 455077.9 186595 169120 -1 249
251 0 455031.9 186645 169080 -1 250
252 0 456155 186188.12 168800 -1 246
253 0 456265.53 186256.14 168720 -1 252
254 0 456485.56 186310.55 168640 -1 253
255 0 456649.72 186373.42 168600 -1 254
256 0 456645.62 186534.53 168640 -1 255
257 0 456681.72 186664.12 168720 -1 256
258 0 456685.62 186910.69 168800 -1 257
259 0 456693.8 186956.23 168720 -1 258
260 0 456679.03 186966.73 168840 -1 258
261 0 456732.9 187031 168800 -1 258
262 0 456826.03 187118.39 168800 -1 261
263 0 456884.25 187201.48 168840 -1 262
264 0 456957.22 187229.5 168840 -1 263
265 0 457068.56 187257.39 168840 -1 264
266 0 457207.97 187324.81 168720 -1 265
267 0 457224.03 187317.25 168680 -1 266
268 0 457301.2 187397.81 168680 -1 267
269 0 457486.12 187394.5 168680 -1 268
270 0 457600.22 187417.94 168720 -1 269
271 0 457767.75 187418.47 168760 -1 270
272 0 457953.62 187378.22 168720 -1 271
273 0 458081.88 187391.72 168680 -1 272
274 0 458195.62 187464.66 168680 -1 273
275 0 458279.38 187533.84 168680 -1 274
276 0 458274.4 187601.53 168680 -1 275
277 0 458282 187681.78 168640 -1 276
278 0 458410.38 187759.39 168640 -1 277
279 0 458588.6 187829.78 168600 -1 278
280 0 458734.06 187845.94 168600 -1 279
281 0 458987.3 187793.3 168640 -1 280
282 0 459168.97 187776.12 168560 -1 281
283 0 459332.53 187734.19 168520 -1 282
284 0 459523.3 187711.94 168640 -1 283
285 0 459719.56 187672.12 168720 -1 284
286 0 459847.8 187725.28 168720 -1 285
287 0 459843.75 187746.48 168840 -1 286
288 0 459920.44 187782.11 168720 -1 286
289 0 460014.6 187829.72 168640 -1 288
290 0 460134.2 187861.08 168560 -1 289
291 0 460285.53 187873.38 168480 -1 290
292 0 460409.53 187917 168480 -1 291
293 0 460480.5 187968.47 168480 -1 292
294 0 460624.75 187925.81 168560 -1 293
295 0 460735.62 187889.44 168640 -1 294
296 0 460867.34 187942.78 168640 -1 295
297 0 461008.5 187946.31 168600 -1 296
298 0 461105.56 187883.78 168560 -1 297
299 0 461206.8 187854.47 168440 -1 298
300 0 461315.9 187803.45 168360 -1 299
301 0 461358.8 187861.58 168280 -1 300
302 0 461466.28 187853.19 168200 -1 301
303 0 461563.8 187761.23 168200 -1 302
304 0 461738.2 187713.2 168160 -1 303
305 0 461826.38 187740.89 168120 -1 304
306 0 461908.12 187801.25 168080 -1 305
307 0 461918.72 187811.78 168040 -1 306
308 0 461983.22 187849.1 168000 -1 307
309 0 461882.94 187864.88 167960 -1 307
310 0 461858.38 187927.94 167920 -1 309
311 0 461902.12 187948.48 167880 -1 310
312 0 458209.6 185369.44 169040 128 178
313 0 458161.62 185383.48 168920 128 312
314 0 458049.44 185383.44 168720 122 313
315 0 457809.3 185198.9 168480 150 314
316 0 457416.62 185198.36 168480 156 315
317 0 457245.06 185243.88 168560 -1 316
318 0 457145.06 185305.88 168640 -1 317
319 0 456979.06 185311.88 168680 -1 318
320 0 456823.06 185381.88 168760 -1 319
321 0 456729.06 185403.88 168800 -1 320
322 0 457397.56 184626.58 168160 166 315
323 0 457235.8 184249.45 168080 82 322
324 0 457133.6 184083.12 168040 40 323
325 0 457052.72 183828.33 167840 51 324
326 0 456916.66 183906.06 167280 75 325
327 0 456816.78 183879.48 166840 96 326
328 0 456644.94 183733.14 166560 81 327
329 0 456574.75 183753.94 166320 115 328
330 0 456521.34 183561.5 166080 81 329
331 0 456538.4 183751.4 165800 122 330
332 0 456440.9 183519.95 165640 80 331
333 0 456810.25 183115.34 165520 162 332
334 0 457274.84 182617.92 165360 273 333
335 0 457601.72 182524.14 165320 248 334
336 0 458241.62 182318.83 165240 200 335
337 0 460332.8 183432.77 164520 209 336
338 0 460333.28 183430.88 164480 209 337
339 0 462135.38 184042.45 164200 219 338
340 0 462637.8 184224.56 164080 209 339
341 0 462969.3 184445.97 164000 210 340
342 0 463453.03 184816.47 163880 202 341
343 0 463961.78 184925.48 163680 209 342
344 0 464597.28 185077.8 163640 273 343
345 0 465772.5 185313.11 163400 60 344
346 0 466504.22 185531.03 163280 86 345
347 0 466889.4 185583.72 163160 75 346
348 0 467306.16 185564.47 162880 153 347
349 0 467780.16 185702.44 162680 108 348
350 0 468153.6 186091.5 162320 175 349
351 0 468380.4 186111.02 161920 134 350
352 0 468387.2 185989.27 161760 154 351
353 0 468933.22 186106.25 161440 181 352
354 0 469631.62 186401.44 161080 210 353
355 0 470292.34 186740.25 160520 172 354
356 0 471134.94 187250.75 160000 45 355
357 0 471719.8 187711.92 159160 226 356
358 0 471842.38 187621.1 158280 164 357
359 0 472033.1 187492.94 157440 124 358
360 0 472110.56 187469.81 157160 176 359
361 0 472525.2 187436.67 156000 166 360
362 0 472973.7 187433.56 155640 104 361
363 0 473263.7 187354.72 155400 181 362
364 0 473599.4 187284.78 155160 244 363
365 0 473820.8 187211.56 154880 245 364
366 0 474103.6 187090.05 154480 32 365
367 0 474329.75 187005.52 153600 163 366
368 0 474342.84 186870.12 153360 253 367
369 0 474749.28 186765.73 152480 226 368
370 0 474922.16 186268.75 152080 226 369
371 0 475531.34 186552.69 150880 138 370
372 0 475422.97 187172.23 150320 98 371
373 0 475555.84 187079.92 149960 139 372
374 0 475553.84 186426.11 149640 124 373
375 0 475291.53 186138.27 149320 192 374
376 0 475386.34 186146.31 148880 186 375
377 0 475652.28 186206.97 148480 245 376
378 0 475600.5 185780.3 147840 200 377
379 0 475788.06 185529.12 146840 164 378
380 0 475933.25 185160.98 145560 218 379
381 0 476082.53 185139.98 145120 172 380
382 0 476173.8 184918.66 144720 190 381
383 0 476262.62 184765.08 144320 250 382
384 0 476470.97 184735.16 144000 219 383
385 0 476702.88 184578.06 143320 259 384
386 0 476772.22 184424.81 142680 181 385
387 0 476691.34 184329.2 142160 226 386
388 0 476807.25 184030.8 140960 185 387
389 0 476831.25 184008.89 140800 139 388
390 0 476996.2 183910.11 140480 154 389
391 0 476957.38 182994.06 139080 102 390
392 0 476848.78 182600.83 138440 154 391
393 0 477021 182674.1 137920 168 392
394 0 477035.4 182799.42 137200 148 393
395 0 477595.94 182295.48 135680 75 394
396 0 478158.62 181978.73 134400 111 395
397 0 478315.28 181687.64 132600 163 396
398 0 478029.62 180796.94 131400 181 397
399 0 477870.4 180497.8 130840 172 398
400 0 477533.2 180083 130320 139 399
401 0 476807.84 179923.2 129440 237 400
402 0 476604.9 179945.83 129080 131 401
403 0 476495.94 180185.19 128720 148 402
404 0 476442.88 180235.45 128640 168 403
405 0 476324.62 180621.48 128160 143 404
406 0 476150 180923.31 127880 135 405
407 0 476080.16 180840.34 127640 51 406
408 0 475862.53 180975.88 127480 70 407
409 0 475660.97 180499.03 126280 219 408
410 0 475384.84 180324.81 125680 137 409
411 0 474798.94 180320.4 125200 136 410
412 0 474470.03 180221.34 125040 139 411
413 0 473650.5 179711.95 124240 140 412
414 0 472487.88 180037.66 122880 71 413
415 0 472128.34 180274.7 122560 97 414
416 0 471729.62 180437.9 121960 148 415
417 0 471747.5 180528.47 121560 135 416
418 0 471710.75 180391.4 121280 137 417
419 0 471706.34 179799.67 120760 153 418
420 0 471668.97 179624.22 120640 153 419
421 0 471404.25 179184.42 120240 137 420
422 0 471008.25 178900.42 119920 124 421
423 0 470221.16 178701.05 119240 98 422
424 0 470076.72 178707.64 119120 115 423
425 0 469469.94 178626.78 118720 153 424
426 0 469092.72 178476.02 118560 163 425
427 0 468449.7 177919.2 118280 160 426
428 0 467535.5 177290.08 117520 150 427
429 0 466798.38 176501.45 117120 189 428
430 0 466205.53 175924.53 116800 136 429
431 0 464289.62 176264.6 116000 148 430
432 0 462877.22 175753.33 115320 45 431
433 0 462322.03 175356.4 115120 189 432
434 0 460795.72 174411.27 114480 102 433
435 0 460078.34 174628.28 114160 154 434
436 0 459366.53 174439.73 113560 175 435
437 0 458424.34 174245.38 113360 154 436
438 0 457262.6 173429.31 113120 153 437
439 0 456597.03 173082.53 112840 200 438
440 0 456096.8 172938.31 112720 221 439
441 0 454284.44 172173.11 112040 163 440
442 0 453922.47 171881.58 111800 150 441
443 0 453148.22 170845.23 112080 172 442
444 0 453146.16 170619.47 112200 217 443
445 0 452759.53 169654.06 111840 209 444
446 0 452484.06 169486.19 111600 209 445
447 0 450941.78 168115.34 111160 205 446
448 0 449934.7 166958.77 110840 189 447
449 0 449650.47 166827.58 110760 136 448
450 0 448520.38 165860.9 110000 160 449
451 0 448462.88 165683.64 109840 134 450
452 0 447521.22 165085.44 109440 256 451
453 0 447018.34 164745.16 109200 197 452
454 0 446092.06 164362.02 108880 164 453
455 0 445877.06 164281.86 108640 200 454
456 0 443351.03 163890.23 107280 178 455
457 0 442927 163913.1 106960 202 456
458 0 442372.47 163946.8 106280 160 457
459 0 441124.5 162921.75 105920 190 458
460 0 440893.03 162810.73 105720 175 459
461 0 440765.12 162817.6 105560 172 460
462 0 440556.47 162666.48 105280 218 461
463 0 440048.4 162165.3 104840 128 462
464 0 440024.84 162116.94 104680 128 463
465 0 437968.16 161675.45 103080 141 464
466 0 435280.7 161451.44 101600 156 465
467 0 434193.6 161280.47 101040 136 466
468 0 433786.94 161264.36 100600 163 467
469 0 432368.44 161143.39 99800 166 468
470 0 431770.5 161122.89 99400 178 469
471 0 431158.38 160994.1 98880 164 470
472 0 430406.4 161238.55 97320 217 471
473 0 428978.28 161218.52 95760 190 472
474 0 428642.16 161247.53 95560 150 473
475 0 428379.25 161229.53 95360 200 474
476 0 427945.75 161213.52 95120 122 475
477 0 427783.9 161245 94880 153 476
478 0 427552.4 161302.06 94600 229 477
479 0 426072.03 161784.11 92680 249 478
480 0 426015.72 161839.22 92480 288 479
481 0 425945.9 161868.34 92400 288 480
482 0 425076.6 162152.11 91320 228 481
483 0 424565.62 162628.83 91040 197 482
484 0 423578.97 162690.36 90360 202 483
485 0 423123.6 162704.9 90160 288 484
486 0 422693.8 162583.47 89600 286 485
487 0 422668.1 162535.92 89320 209 486
488 0 422144.38 162657.78 88360 246 487
489 0 421812.53 162729.28 87840 270 488
490 0 421813 162771.3 87600 256 489
491 0 421753.94 162638.98 87120 148 490
492 0 421554.25 162754.22 86960 226 491
493 0 421449.75 162780.44 86800 226 492
494 0 421247.25 162906.58 86640 178 493
495 0 420550.84 163188.92 85680 200 494
496 0 419999.5 163445.62 85040 102 495
497 0 419653.12 163711.36 84560 224 496
498 0 419404.34 163880.17 84280 284 497
499 0 418980.53 164858.73 83360 229 498
500 0 418858.38 165449.56 82840 32 499
501 0 418610.7 165800.19 82400 32 500
502 0 418440.38 166686.62 81560 291 501
503 0 418272.16 168592.22 80160 329 502
504 0 418530.94 169457.62 79240 237 503
505 0 418731.47 171019.95 78320 277 504
506 0 418844.2 172213.12 77840 272 505
507 0 418967.66 172990.8 77520 178 506
508 0 418852.06 174720.31 76920 256 507
509 0 419060.4 175577.06 76800 175 508
510 0 419081.84 176405.17 76160 283 509
511 0 419712.84 178061.38 75760 192 510
512 0 421222.84 180287.03 74960 329 511
513 0 421837.34 181049.2 74720 279 512
514 0 424138.2 183755.97 73600 310 513
515 0 425157.8 184225.39 73080 206 514
516 0 426572.78 184931.08 72360 349 515
517 0 428005.66 185695.77 72000 164 516
518 0 429259.16 186484.33 71640 297 517
519 0 431619.25 187675.92 69920 166 518
520 0 432190.28 187871.27 69560 154 519
521 0 432276.7 187906.78 69320 164 520
522 0 432584.7 188318.78 69160 170 521
523 0 432984.7 188530.78 69080 174 522
524 0 433342.3 188598.39 69000 178 523
525 0 434038.4 189072.17 68840 230 524
526 0 434262.22 189415 68640 176 525
527 0 434760.47 190003 67960 160 526
528 0 435734.28 190679.31 67640 235 527
529 0 436759.53 191728.27 67440 175 528
530 0 437041.88 192260.52 66960 104 529
531 0 437116.2 192424.23 66440 217 530
532 0 437212.44 192678.39 66240 217 531
533 0 437631.7 194155.8 66080 197 532
534 0 438247.7 194835.3 65920 200 533
535 0 438509.34 195934.72 66240 175 534
536 0 439676.3 196678.95 66400 209 535
537 0 440378.88 197167.92 66440 139 536
538 0 441388.78 197766.66 66880 208 537
539 0 442995.1 198439.12 66280 178 538
540 0 444892.8 198934.58 65720 189 539
541 0 444995.78 199276.42 65440 172 540
542 0 445981.88 200338.25 65160 122 541
543 0 446498.44 200584.17 65080 164 542
544 0 447296.88 201112.81 64960 80 543
545 0 447937.72 201552.52 64640 208 544
546 0 448753.12 202929.55 65480 148 545
547 0 449512.6 203408.97 65600 128 546
548 0 449836.7 204693.06 65840 186 547
549 0 451552.7 206050.36 66280 115 548
550 0 452688.38 207164.55 67080 80 549
551 0 455779.8 209362.33 68600 237 550
552 0 456817.2 210788.17 69320 244 551
553 0 458009.1 211708.72 70000 244 552
554 0 458236.97 212358.62 70320 189 553
555 0 459039 213208.8 70720 164 554
556 0 459310.6 213679.92 71240 176 555
557 0 459681.3 213715.62 71640 137 556
558 0 461177.38 214475.31 72240 257 557
559 0 462450.22 215484.02 72760 189 558
560 0 463453.16 216488.22 73440 134 559
561 0 464300.84 217310.97 74080 136 560
562 0 464821.1 217669.56 74480 137 561
563 0 465569 218394.25 74800 253 562
564 0 466204.03 218763.27 75040 257 563
565 0 466976.4 219320.3 75440 176 564
566 0 467558.94 219615.03 75760 75 565
567 0 468141.22 220182.81 76360 178 566
568 0 469286.78 221335.64 76880 221 567
569 0 470601.84 222453.4 77680 219 568
570 0 471525.6 222869.61 78160 45 569
571 0 472011.47 223309.9 78480 32 570
572 0 472350 223927.2 78840 80 571
573 0 472807 224446.11 79200 148 572
574 0 473230.2 224855.25 79400 189 573
575 0 473771.44 225425.58 79720 189 574
576 0 474530.53 226090.36 80000 245 575
577 0 475146.03 226241.45 80280 224 576
578 0 475832.06 226773 80880 178 577
579 0 476071.56 227094.22 81160 150 578
580 0 476668.75 227701.23 81600 136 579
581 0 477820.88 228616.92 82080 178 580
582 0 479012.06 229403.16 82320 128 581
583 0 479152.3 229862.94 82760 139 582
584 0 480301.97 230580.08 83480 137 583
585 0 481216.66 230877.31 83840 189 584
586 0 483184.94 232189.98 85160 204 585
587 0 483322 232141.48 85280 205 586
588 0 484915.66 232691.72 85520 209 587
589 0 485659.38 233806.95 86240 209 588
590 0 486704.34 234607.28 86520 210 589
591 0 487382.62 236027.94 87280 189 590
592 0 486707 236514 87360 -1 591
593 0 486729 236606 87320 -1 592
594 0 486676 236690 87280 -1 593
595 0 486628 236806 87240 -1 594
596 0 486496 237056 87280 40 595
597 0 486368 237248 87360 90 596
598 0 486240 237472 87400 124 597
599 0 486208 237728 87360 98 598
600 0 486048 237920 87280 80 599
601 0 485952 238144 87200 91 600
602 0 485760 238368 87200 102 601
603 0 485600 238592 87160 75 602
604 0 485408 238784 87160 80 603
605 0 485216 238976 87200 107 604
606 0 484960 239104 87240 124 605
607 0 484704 239200 87240 107 606
608 0 484512 239360 87080 102 607
609 0 484288 239488 87000 120 608
610 0 484096 239616 86880 80 609
611 0 483904 239744 86760 115 610
612 0 483712 239840 86600 108 611
613 0 483488 240000 86520 104 612
614 0 483264 240096 86400 101 613
615 0 483008 240192 86320 96 614
616 0 482816 240320 86160 86 615
617 0 482592 240416 86080 120 616
618 0 482336 240512 86040 154 617
619 0 482144 240672 86000 156 618
620 0 481984 240864 85960 192 619
621 0 481792 241024 85920 168 620
622 0 481632 241088 85720 190 621
623 0 481376 241152 85720 202 622
624 0 481248 241344 85920 202 623
625 0 481171.2 241356.8 86000 183 624
626 0 481056 241376 86120 156 625
627 0 480800 241376 86120 139 626
628 0 480544 241344 86080 175 627
629 0 480288 241376 86040 156 628
630 0 480032 241472 86000 90 629
631 0 479776 241600 86000 90 630
632 0 479520 241696 85960 86 631
633 0 479296 241824 85880 139 632
634 0 479072 242016 85880 160 633
635 0 478816 242144 85880 150 634
636 0 478592 242272 85840 154 635
637 0 478368 242432 85840 175 636
638 0 478112 242496 85800 176 637
639 0 477856 242560 85840 186 638
640 0 477632 242656 85920 139 639
641 0 477408 242784 85920 153 640
642 0 477216 242976 85960 120 641
643 0 477024 243168 86000 140 642
644 0 476864 243328 86120 136 643
645 0 476640 243488 86120 160 644
646 0 476384 243584 86120 115 645
647 0 476192 243776 86120 124 646
648 0 475936 243904 86160 120 647
649 0 475744 244096 86160 102 648
650 0 475584 244256 86320 120 649
651 0 475392 244384 86480 148 650
652 0 475168 244480 86560 90 651
653 0 475008 244608 86720 115 652
654 0 474880 244768 86920 178 653
655 0 474816 244960 87120 148 654
656 0 474752 245024 87040 160 655
657 0 474592 245184 86920 91 656
658 0 474368 245280 86840 102 657
659 0 474112 245280 86840 124 658
660 0 473856 245312 86880 102 659
661 0 473632 245408 86960 102 660
662 0 473376 245504 87000 81 661
663 0 473152 245632 87000 175 662
664 0 472960 245824 87000 120 663
665 0 472768 246016 87000 40 664
666 0 472576 246208 87000 104 665
667 0 472416 246432 86920 270 666
668 0 472224 246624 86880 341 667
669 0 472064 246816 86800 293 668
670 0 472064 247072 86680 321 669
671 0 471731.75 246943.03 86520 -1 670
672 0 471668.34 247024.31 86360 -1 671
673 0 471777.75 247146.75 86320 -1 672
674 0 472107 247515.03 86200 -1 673
675 0 472256 247867 86160 -1 674
676 0 471612 247043.16 86200 -1 673
677 0 472032 247328 86640 355 670
678 0 471968 247381.33 86680 346 677
679 0 471840 247488 86760 329 678
680 0 471584 247552 86840 282 679
681 0 471328 247488 86920 226 680
682 0 471072 247360 87000 256 681
683 0 470816 247232 87000 221 682
684 0 470624 247040 86960 218 683
685 0 470432 246848 86960 296 684
686 0 470272 246624 86960 224 685
687 0 470112 246400 86960 102 686
688 0 469920 246208 87000 102 687
689 0 469664 246080 87000 75 688
690 0 469408 245984 87040 80 689
691 0 469152 245984 87080 80 690
692 0 468896 245920 87080 124 691
693 0 468640 245920 87080 124 692
694 0 468384 245920 87080 107 693
695 0 468128 245984 87080 91 694
696 0 467872 246016 87000 102 695
697 0 467648 246016 86880 104 696
698 0 467392 246048 86800 120 697
699 0 467136 246112 86680 107 698
700 0 466944 246240 86520 124 699
701 0 466720 246304 86400 124 700
702 0 466464 246368 86360 102 701
703 0 466240 246496 86200 101 702
704 0 466016 246560 86080 102 703
705 0 465760 246592 86040 102 704
706 0 465504 246624 85960 102 705
707 0 465280 246624 85800 141 706
708 0 465056 246560 85640 101 707
709 0 464800 246560 85560 135 708
710 0 464576 246528 85400 137 709
711 0 464352 246496 85280 137 710
712 0 464192 246496 85080 198 711
713 0 464160 246522 85040 204 712
714 0 463148 246497 85040 -1 713
715 0 462914 246529 85080 -1 714
716 0 462938.66 246503.89 85160 -1 715
717 0 463024.56 246415.58 85440 -1 716
718 0 463032.56 246435.58 85600 -1 717
719 0 463056.56 246399.58 85640 -1 718
720 0 464096 246573 84960 215 713
721 0 464032 246624 84880 226 720
722 0 463776 246720 84760 209 721
723 0 463520 246720 84680 277 722
724 0 463456 246694.4 84600 253 723
725 0 463360 246656 84480 219 724
726 0 463200 246752 84280 271 725
727 0 463104 246872 84160 256 726
728 0 463072 246912 84120 251 727
729 0 462992 246992 84040 261 728
730 0 462928.78 247060.97 83960 271 729
731 0 462720 247104 83800 235 730
732 0 462592 247104 83760 246 731
733 0 462464 247104 83720 258 732
734 0 462336 247088 83680 249 733
735 0 462208 247072 83640 240 734
736 0 461952 247072 83720 256 735
737 0 461696 247040 83720 178 736
738 0 461440 246912 83720 108 737
739 0 461587.25 246735.66 83600 45 738
740 0 461387.25 246667.66 83520 59 739
741 0 461056 246816 83400 80 740
742 0 460800 246880 83280 131 741
743 0 460640 246912 83080 81 742
744 0 460448 246880 82920 91 743
745 0 460288 246880 82720 81 744
746 0 460128 246816 82520 81 745
747 0 460000 246720 82320 122 746
748 0 459904 246624 82080 128 747
749 0 459872 246624 81800 75 748
750 0 459744 246496 81600 160 749
751 0 459858.28 246564.58 81000 187 750
752 0 459896.34 246587.5 80800 196 751
753 0 459595.25 246815.83 80760 198 752
754 0 459565 246819 80640 164 753
755 0 459555.25 246819.83 80600 153 754
756 0 459603.25 246815.83 80520 177 755
757 0 459575.25 246843.83 80360 226 756
758 0 459515.06 246892 80120 278 757
759 0 459475.06 246776 79920 253 758
760 0 459679.06 246684 79880 249 759
761 0 459563.06 246720 79840 265 760
762 0 459507.06 246772 79760 297 761
763 0 459523.06 246728 79720 290 762
764 0 459543.06 246636 79640 276 763
765 0 459547.06 246640 79560 262 764
766 0 459491.06 246644 79520 256 765
767 0 459471.06 246480 79440 256 766
768 0 459371.06 246336 79320 256 767
769 0 459399.06 246324 79240 257 768
770 0 459383.06 246316 79080 226 769
771 0 459379.06 246344 79040 219 770
772 0 459371.06 246356 79000 294 771
773 0 459360 246432 78880 209 772
774 0 459328 246272 78800 235 773
775 0 459072 246304 78800 178 774
776 0 458816 246272 78800 156 775
777 0 458560 246336 78760 164 776
778 0 458336 246400 78600 71 777
779 0 458176 246560 78400 81 778
780 0 458016 246720 78200 75 779
781 0 457856 246784 78000 71 780
782 0 457696 246784 77800 90 781
783 0 457600 246816 77560 101 782
784 0 457504 246816 77320 104 783
785 0 457344 246720 77080 81 784
786 0 457184 246688 76880 51 785
787 0 456960 246688 76720 81 786
788 0 456800 246688 76520 71 787
789 0 456576 246688 76320 75 788
790 0 456352 246688 76160 81 789
791 0 456128 246688 76000 98 790
792 0 455936 246624 75800 75 791
793 0 455744 246592 75640 81 792
794 0 455520 246560 75480 98 793
795 0 455296 246560 75360 101 794
796 0 455040 246560 75280 104 795
797 0 454784 246560 75240 96 796
798 0 454560 246528 75120 124 797
799 0 454336 246496 75000 128 798
800 0 454080 246464 74920 104 799
801 0 453824 246464 74920 101 800
802 0 453568 246368 74800 104 801
803 0 453312 246304 74760 96 802
804 0 453056 246240 74720 120 803
805 0 452800 246176 74680 120 804
806 0 452608 246048 74560 64 805
807 0 452352 245952 74520 90 806
808 0 452128 245856 74440 124 807
809 0 451904 245728 74440 134 808
810 0 451648 245632 74400 128 809
811 0 451424 245536 74320 122 810
812 0 451200 245440 74200 120 811
813 0 450944 245408 74200 124 812
814 0 450688 245376 74160 81 813
815 0 450432 245344 74120 96 814
816 0 450176 245312 74040 102 815
817 0 449920 245312 73960 75 816
818 0 449664 245312 73880 91 817
819 0 449408 245376 73880 96 818
820 0 449152 245408 73840 98 819
821 0 448896 245504 73840 108 820
822 0 448672 245600 73760 81 821
823 0 448448 245696 73680 71 822
824 0 448224 245792 73560 90 823
825 0 447968 245856 73520 75 824
826 0 447712 245856 73440 108 825
827 0 447488 245920 73320 102 826
828 0 447296 246080 73200 102 827
829 0 447136 246240 73080 124 828
830 0 446912 246400 73080 98 829
831 0 446720 246592 73040 104 830
832 0 446464 246688 73000 122 831
833 0 446208 246752 72920 107 832
834 0 445952 246816 72880 75 833
835 0 445696 246944 72800 81 834
836 0 445536 247104 72640 102 835
837 0 445344 247232 72480 120 836
838 0 445184 247328 72280 140 837
839 0 445056 247456 72080 120 838
840 0 444896 247584 71880 108 839
841 0 444704 247648 71680 136 840
842 0 444448 247648 71640 71 841
843 0 444288 247808 71440 166 842
844 0 444256 247833.6 71400 181 843
845 0 444224 247859.5 71360 196 844
846 0 444128 247936 71240 242 845
847 0 443974.4 247936 71080 269 846
848 0 443936 247936 71040 276 847
849 0 443776 248000 70840 297 848
850 0 443728 248016 70800 296 849
851 0 443584 248064 70680 296 850
852 0 443424 248064 70440 343 851
853 0 443296 248128 70200 389 852
854 0 443344 248096 70080 367 853
855 0 443360 248085.33 70040 360 854
856 0 443392 248064 69960 346 855
857 0 443404.8 248000 69880 317 856
858 0 443424 247904 69760 275 857
859 0 443440 247904 69720 266 858
860 0 443520 247904 69520 226 859
861 0 443520 248000 69280 245 860
862 0 443424 248160 69080 153 861
863 0 443488 248192 68840 124 862
864 0 443584 248320 68640 128 863
865 0 443584 248416 68360 60 864
866 0 443680 248512 68120 32 865
867 0 443904 248608 67960 172 866
868 0 444096 248768 67880 150 867
869 0 444144 248792 67840 138 868
870 0 444288 248864 67720 102 869
871 0 444931 248831.83 67520 86 870
872 0 445151.8 248880 67400 58 871
873 0 445299 248911.83 67320 40 872
874 0 445319 248939.83 67280 41 873
875 0 445267 248995.83 67120 45 874
876 0 445228.6 249056.8 66960 65 875
877 0 445219 249071.83 66920 71 876
878 0 444907 249307.83 66720 86 877
879 0 444895 249319.83 66680 81 878
880 0 444736 249856 66480 45 879
881 0 444736 250080 66280 75 880
882 0 444768 250304 66160 80 881
883 0 444864 250528 66000 75 882
884 0 445024 250688 65800 60 883
885 0 445184 250848 65600 75 884
886 0 445408 250944 65440 71 885
887 0 445600 251008 65240 81 886
888 0 445792 251072 65080 51 887
889 0 445919.06 251135.83 65000 44 888
890 0 446023.06 251139.83 64840 32 889
891 0 446167.38 251189.19 64680 -1 890
892 0 446518.62 251144.06 64520 -1 891
893 0 446808.8 250964.23 64320 -1 892
894 0 446968.8 250872.23 64160 -1 893
895 0 446952.8 250784.23 63960 -1 894
896 0 446612.8 250816.23 63760 -1 895
897 0 446468.8 250604.23 63600 -1 896
898 0 446576.8 250252.23 63360 -1 897
899 0 446720.8 250220.23 63120 -1 898
900 0 446964.8 250192.23 62880 -1 899
901 0 446920.8 250160.23 62800 -1 900
902 0 446870.8 250156.23 62680 -1 901
903 0 446838.8 250388.23 62520 -1 902
904 0 446814.8 250416.23 62480 -1 903
905 0 446822.8 250332.23 62440 -1 904
906 0 446994.8 250320.23 62280 -1 905
907 0 446914.8 250260.23 62120 -1 906
908 0 446926.8 250212.23 62080 -1 907
909 0 459488 246112 78640 108 774
910 0 459648 245984 78480 131 909
911 0 459776 245856 78280 101 910
912 0 459818.66 245834.67 78200 97 911
913 0 459904 245792 78040 90 912
914 0 460032 245760 77800 101 913
915 0 460032 245696 77520 81 914
916 0 459968 245664 77240 81 915
917 0 459936 245600 77000 90 916
918 0 459840 245536 76760 81 917
919 0 459776 245472 76480 60 918
920 0 459712 245408 76240 64 919
921 0 459648 245248 76040 90 920
922 0 459648 245216 75760 64 921
923 0 459584 245152 75520 71 922
924 0 459552 245024 75280 60 923
925 0 459392 244960 75080 60 924
926 0 459264 244896 74840 75 925
927 0 459104 244864 74600 71 926
928 0 459040 244864 74320 71 927
929 0 459040 244864 74040 98 928
930 0 459008 244864 73760 81 929
931 0 458912 244864 73480 98 930
932 0 458880 244800 73240 96 931
933 0 458816 244704 73000 98 932
934 0 458752 244608 72760 98 933
935 0 458688 244576 72520 101 934
936 0 458688 244576 72240 45 935
937 0 458656 244672 71960 51 936
938 0 458656 244672 71680 90 937
939 0 458624 244672 71400 101 938
940 0 458624 244672 71120 122 939
941 0 458592 244640 70840 90 940
942 0 458592 244576 70560 75 941
943 0 458464 244480 70360 96 942
944 0 458336 244352 70120 81 943
945 0 458240 244320 69880 96 944
946 0 458112 244224 69640 96 945
947 0 458048 244192 69400 90 946
948 0 457984 244192 69120 64 947
949 0 457888 244192 68840 96 948
950 0 457760 244128 68600 75 949
951 0 457664 244032 68360 96 950
952 0 457504 244032 68160 104 951
953 0 457376 243968 67920 104 952
954 0 457344 243936 67640 81 953
955 0 457380 243836 67400 32 954
956 0 457348 243824 67360 34 955
957 0 457328 243668 67240 40 956
958 0 457076 243464 67120 32 957
959 0 456736 243264 67120 60 958
960 0 456544 243104 67040 75 959
961 0 456288 243008 67040 98 960
962 0 456032 243008 66960 128 961
963 0 455808 242976 66800 139 962
964 0 455616 242912 66640 120 963
965 0 455424 242752 66560 81 964
966 0 455264 242688 66360 96 965
967 0 455104 242624 66160 96 966
968 0 454944 242496 65960 91 967
969 0 454720 242400 65840 86 968
970 0 454464 242336 65800 81 969
971 0 454208 242304 65800 104 970
972 0 453984 242208 65720 154 971
973 0 453728 242208 65720 139 972
974 0 453472 242176 65640 160 973
975 0 453280 242112 65440 207 974
976 0 453056 242080 65320 274 975
977 0 452896 242240 65480 178 976
978 0 452640 242272 65600 204 977
979 0 452416 242144 65600 257 978
980 0 452360 242152 65560 264 979
981 0 452192 242176 65440 288 980
982 0 452323.06 241967.83 65360 304 981
983 0 452299.06 241959.83 65320 313 982
984 0 452259 241950 65120 247 983
985 0 452251.06 241947.83 65080 234 984
986 0 451765.34 242197.33 64920 213 985
987 0 451712 242208 64840 203 986
988 0 451616 242208 64600 275 987
989 0 451951.06 242207.83 64560 264 988
990 0 452159.06 242127.83 64360 209 989
991 0 451872 242080 64160 172 990
992 0 451776 242080 63920 98 991
993 0 451680 242080 63680 96 992
994 0 451648 242080 63440 32 993
995 0 451668.8 242072.9 63280 -1 994
996 0 451598.8 242030.9 63120 -1 995
997 0 451491.8 241982.9 62920 -1 996
998 0 451442.8 241951.9 62760 -1 997
999 0 451334.8 241934.9 62680 -1 998
1000 0 451236.62 241978.83 62560 -1 999
1001 0 451162.62 242006.83 62400 -1 1000
1002 0 450896.62 241966.83 62280 -1 1001
1003 0 450602.62 241756.83 62120 -1 1002
1004 0 450390.62 241654.83 61880 -1 1003
1005 0 450194.62 241556.83 61720 -1 1004
1006 0 449930.62 241464.83 61480 -1 1005
1007 0 449670.62 241374.83 61280 -1 1006
1008 0 449602.62 241452.83 61080 -1 1007
1009 0 449418.62 241486.83 60960 -1 1008
1010 0 449170.62 241522.83 60800 -1 1009
1011 0 448860.62 241480.83 60640 -1 1010
1012 0 448574.62 241520.83 60400 -1 1011
1013 0 448220.62 241404.83 60200 -1 1012
1014 0 448134.7 241328.83 60120 -1 1013
1015 0 448070.7 241320.83 60080 -1 1014
1016 0 447856.7 241280.83 59960 -1 1015
1017 0 447592.7 241264.83 59800 -1 1016
1018 0 447346.7 241248.83 59600 -1 1017
1019 0 447130.7 241280.83 59400 -1 1018
1020 0 446926.7 241238.83 59200 -1 1019
1021 0 446572.7 241238.83 58960 -1 1020
1022 0 446348.7 241186.83 58760 -1 1021
1023 0 446314.4 241164.66 58600 -1 1022
1024 0 446166.4 241102.66 58400 -1 1023
1025 0 445922.4 240932.66 58160 -1 1024
1026 0 445734.4 240806.66 57920 -1 1025
1027 0 445720.66 240742.83 57720 -1 1026
1028 0 445718.12 240730.48 57680 -1 1027
1029 0 445798.12 240570.66 57360 -1 1028
1030 0 445950.12 240086.48 57200 -1 1029
1031 0 446046.12 239994.66 57160 -1 1030
1032 0 446241.7 239758.9 57000 -1 1031
1033 0 446443.7 239476.9 56840 -1 1032
1034 0 446403.7 239316.9 56640 -1 1033
1035 0 446379.7 239158.9 56320 -1 1034
1036 0 446479.7 238726.9 56120 -1 1035
1037 0 446577.7 238328.9 56040 -1 1036
1038 0 446745.7 237812.9 55920 -1 1037
1039 0 446889.7 237296.9 55640 -1 1038
1040 0 446865.7 237026.9 55400 -1 1039
1041 0 446847.7 236726.9 55160 -1 1040
1042 0 446683.7 236344.9 54920 -1 1041
1043 0 446695.7 236060.9 54720 -1 1042
1044 0 446621.7 235720.9 54600 -1 1043
1045 0 446633.7 235414.9 54480 -1 1044
1046 0 446619.7 234962.9 54320 -1 1045
1047 0 446537.7 234780.9 54160 -1 1046
1048 0 446505.7 234666.9 54000 -1 1047
1049 0 446631.7 234538.9 53760 -1 1048
1050 0 446681.7 234370.9 53520 -1 1049
1051 0 446635.7 234352.9 53480 -1 1050
1052 0 446499.7 234344.9 53440 -1 1051
1053 0 446637.7 234206.9 53360 -1 1052
1054 0 446617.7 234000.9 53240 -1 1053
1055 0 446589.7 233682.9 53000 -1 1054
1056 0 446609.7 233314.9 52760 -1 1055
1057 0 446569.7 232994.9 52520 -1 1056
1058 0 446591.7 232554.9 52280 -1 1057
1059 0 446777.7 232292.9 52160 -1 1058
1060 0 446881.7 232108.9 51960 -1 1059
1061 0 446845.7 232056.9 51880 -1 1060
1062 0 446767.7 231674.9 51880 -1 1061
1063 0 446723.7 231376.9 51880 -1 1062
1064 0 446687.7 231214.9 51800 -1 1063
1065 0 446803.7 231484.9 51760 -1 1064
1066 0 446739.7 231330.9 51720 -1 1065
1067 0 446783.7 231188.9 51600 -1 1066
1068 0 446667.7 231078.9 51520 -1 1067
1069 0 446605.62 230902.9 51400 -1 1068
1070 0 446479.62 230444.9 51120 -1 1069
1071 0 446381.62 230132.9 50960 -1 1070
1072 0 446217.62 229806.9 50880 -1 1071
1073 0 446169.62 229584.9 50880 -1 1072
1074 0 446005.25 229740.83 50840 -1 1073
1075 0 445965.25 229376.83 50840 -1 1074
1076 0 445933.25 229272.83 50800 -1 1075
1077 0 445977.25 229124.83 50760 -1 1076
1078 0 445941.25 229008.83 50720 -1 1077
1079 0 445697.25 228784.83 50680 -1 1078
1080 0 445917.25 228856.83 50640 -1 1079
1081 0 445893.25 228628.83 50520 -1 1080
1082 0 445885.25 228560.83 50480 -1 1081
1083 0 445873.25 228192.83 50400 -1 1082
1084 0 445825.25 228540.83 50360 -1 1083
1085 0 445805.25 228476.83 50320 -1 1084
1086 0 445817.25 228436.83 50280 -1 1085
1087 0 445697.25 228232.83 50280 -1 1086
1088 0 445497.25 228248.83 50200 -1 1087
1089 0 445209.06 228444.83 50160 -1 1088
1090 0 445197.06 228392.83 50120 -1 1089
1091 0 445069.06 228220.83 50000 -1 1090
1092 0 444905.06 228188.83 49960 -1 1091
1093 0 445173.06 227996.83 49920 -1 1092
1094 0 445105.06 227944.83 49840 -1 1093
1095 0 444917.06 227708.83 49720 -1 1094
1096 0 444805.06 227444.83 49600 -1 1095
1097 0 444801.06 227188.83 49520 -1 1096
1098 0 444797.06 226980.83 49520 -1 1097
1099 0 444781.06 226540.83 49400 -1 1098
1100 0 444813.06 226252.83 49160 -1 1099
1101 0 444768.06 226220.83 49120 -1 1100
1102 0 444660.06 226100.83 49040 -1 1101
1103 0 444788.06 226028.83 49000 -1 1102
1104 0 444752.06 225968.83 48960 -1 1103
1105 0 444552.06 225768.83 48840 -1 1104
1106 0 443956.06 225696.83 48760 -1 1105
1107 0 443720.06 225644.83 48440 -1 1106
1108 0 443700.2 225632.6 48400 -1 1107
1109 0 443620.9 225583.12 48240 -1 1108
1110 0 443560.06 225334.83 48160 -1 1109
1111 0 443480.06 225474.83 48120 -1 1110
1112 0 443200.06 225454.83 47880 -1 1111
1113 0 443132.06 225526.83 47840 -1 1112
1114 0 443276.06 225670.83 47640 -1 1113
1115 0 443580.06 225446.83 47440 -1 1114
1116 0 443700.06 225442.83 47400 -1 1115
1117 0 443632 225378.83 47240 -1 1116
1118 0 471357.12 246854.88 87080 -1 683
1119 0 471417.38 246681.2 87280 -1 1118
1120 0 471453.5 246646.5 87400 -1 1119
1121 0 471489.9 246612.28 87520 -1 1120
1122 0 471602.34 246585 87560 -1 1121
1123 0 471826.88 246530.73 87640 -1 1122
1124 0 472135.38 246490.84 87840 -1 1123
1125 0 472116.62 246430.27 87920 -1 1124
1126 0 472106.56 246427.98 88040 -1 1125
1127 0 472229.44 246303.16 88200 -1 1126
1128 0 472305.2 246255.16 88280 -1 1127
1129 0 474976 244928 87320 104 655
1130 0 475136 244832 87520 96 1129
1131 0 475360 244832 87640 96 1130
1132 0 475584 244928 87760 60 1131
1133 0 475703.3 245020 87800 60 1132
1134 0 475680 245088 87960 60 1133
1135 0 475343.3 245552 88120 120 1134
1136 0 475335.3 245544 88160 135 1135
1137 0 475427.3 245616 88400 256 1136
1138 0 475659.3 245712 88600 208 1137
1139 0 475651.3 245728 88640 219 1138
1140 0 475407.3 245776 88720 242 1139
1141 0 475339.3 245632 88880 288 1140
1142 0 474962.5 245300 89120 217 1141
1143 0 474923.6 245326.4 89240 198 1142
1144 0 474898.5 245344 89320 186 1143
1145 0 474715.06 245487.9 89560 141 1144
1146 0 474696.34 245664 89720 112 1145
1147 0 474627.06 245575.9 89760 105 1146
1148 0 474687.06 245751.9 89800 98 1147
1149 0 474639.06 245687.9 90000 98 1148
1150 0 475040 246176 90160 98 1149
1151 0 475008 246208 90200 80 1150
1152 0 474912 246432 90320 51 1151
1153 0 474750.4 246695.9 90360 51 1152
1154 0 474854.4 246951.9 90360 40 1153
1155 0 475050.4 247187.9 90360 71 1154
1156 0 475296 247360 90320 45 1155
1157 0 475456 247584 90320 51 1156
1158 0 475456 247840 90320 40 1157
1159 0 475392 248096 90360 64 1158
1160 0 475360 248352 90360 71 1159
1161 0 475200 248544 90400 32 1160
1162 0 475008 248736 90400 51 1161
1163 0 474810.25 248891.9 90440 -1 1162
1164 0 474714.25 249219.9 90440 -1 1163
1165 0 474550.25 249563.9 90440 -1 1164
1166 0 474150.25 249911.9 90440 -1 1165
1167 0 473886.25 250183.9 90440 -1 1166
1168 0 473718.25 250147.9 90480 -1 1167
1169 0 473742.25 250387.9 90520 -1 1168
1170 0 473694.25 250467.9 90560 -1 1169
1171 0 475362.25 250699.9 90640 -1 1170
1172 0 475210.25 250743.9 90680 -1 1171
1173 0 474946.25 251011.9 90680 -1 1172
1174 0 474726.25 251167.9 90720 -1 1173
1175 0 474502.25 251291.9 90760 -1 1174
1176 0 474230.25 251703.9 90760 -1 1175
1177 0 473914.25 251951.9 90760 -1 1176
1178 0 473562.25 252379.9 90760 -1 1177
1179 0 473322.25 252623.9 90760 -1 1178
1180 0 472870.25 253095.9 90840 -1 1179
1181 0 472514.25 253327.9 90840 -1 1180
1182 0 472194.25 253639.9 90960 -1 1181
1183 0 471798.25 254127.9 91080 -1 1182
1184 0 471582.25 254475.9 91080 -1 1183
1185 0 471246.25 254739.9 91200 -1 1184
1186 0 470818.25 255151.9 91200 -1 1185
1187 0 470194.25 255551.9 91320 -1 1186
1188 0 469754.25 255767.9 91440 -1 1187
1189 0 469418.25 256459.9 91440 -1 1188
1190 0 468966.25 257287.9 91440 -1 1189
1191 0 468982.25 257159.9 91480 -1 1190
1192 0 469002.25 256939.9 91640 -1 1191
1193 0 468846.25 256755.9 91880 -1 1192
1194 0 468914.25 256591.9 91960 -1 1193
1195 0 468666.25 256659.9 92040 -1 1194
1196 0 468842.25 256895.9 92080 -1 1195
1197 0 468646.25 256807.9 92320 -1 1196
1198 0 468505.25 256515.9 92440 -1 1197
1199 0 468712 256495 92560 -1 1198
1200 0 468781.25 256487.9 92600 -1 1199
1201 0 468757.25 256399.9 92640 -1 1200
1202 0 468769.25 256287.9 92800 -1 1201
1203 0 468609.25 256551.9 92880 -1 1202
1204 0 468541.25 256647.9 93000 -1 1203
1205 0 468525.25 256559.9 93080 -1 1204
1206 0 468505.25 256555.75 93120 -1 1205
1207 0 468969.25 257207.75 91240 -1 1190
1208 0 468977.25 257215.75 91200 -1 1207
1209 0 469029.25 257119.75 91120 -1 1208
1210 0 469289.25 256739.75 91120 -1 1209
1211 0 469469.25 256603.75 91000 -1 1210
1212 0 469449.25 256671.75 90960 -1 1211
1213 0 469181.25 257559.75 91160 -1 1208
1214 0 469401.25 257739.75 91000 -1 1213
1215 0 469509.25 257731.75 90880 -1 1214
1216 0 474207.06 245751.9 90160 -1 1149
1217 0 474151.06 245879.9 90280 -1 1216
1218 0 473983.06 245963.9 90400 -1 1217
1219 0 473859 246132.16 90440 -1 1218
1220 0 480576 241088 86120 164 628
1221 0 480841.66 240831.73 86200 196 1220
1222 0 480872.66 240752 86240 197 1221
1223 0 480933.66 240591.73 86320 200 1222
1224 0 480925.5 240663.73 86400 120 1223
1225 0 480916 240680 86440 115 1224
1226 0 480885.66 240727.73 86560 100 1225
1227 0 480877.66 240735.73 86600 96 1226
1228 0 480857.66 240831.73 86800 40 1227
1229 0 480589.66 241043.73 86920 -1 1228
1230 0 489390.03 236422.06 88120 245 591
1231 0 489574.47 236503.61 88160 226 1230
1232 0 489791.6 236781.05 88320 164 1231
1233 0 489985.88 236877.61 88560 156 1232
1234 0 489956.53 236735.16 88600 189 1233
1235 0 490367.78 236543.78 88880 175 1234
1236 0 491036.16 236792.34 89280 181 1235
1237 0 491820.78 237495.53 89520 202 1236
1238 0 492355.56 237742.42 89640 257 1237
1239 0 492824.44 238157.19 89400 96 1238
1240 0 492936.88 238675.3 89360 80 1239
1241 0 493131.62 239156.92 89600 60 1240
1242 0 493432.25 239731.53 89520 51 1241
1243 0 494163.38 240788.27 89600 234 1242
1244 0 494457.94 240900.03 89320 -1 1243
1245 0 494521.12 240940.69 89240 -1 1244
1246 0 494649.66 240723.64 89120 -1 1245
1247 0 494510.62 240802.98 89040 -1 1246
1248 0 494587.16 240806.05 88920 -1 1247
1249 0 494475.38 240818 88880 -1 1248
1250 0 494315.16 240839.53 88800 -1 1249
1251 0 494289.06 240676.83 88720 -1 1250
1252 0 494099.62 241103.84 88640 -1 1251
1253 0 494144.34 241279.34 88600 -1 1252
1254 0 492542.3 242174.39 88560 -1 1253
1255 0 493888 241228.83 88520 -1 1254
1256 0 493984 241184.83 88480 -1 1255
1257 0 493800.38 241221.22 88160 -1 1256
1258 0 493818.03 241219.22 88120 -1 1257
1259 0 494149.88 240806.83 89640 234 1243
1260 0 494104.44 241012.06 89920 122 1259
1261 0 493953.94 241133.12 90160 209 1260
1262 0 493905.5 241171.62 90240 209 1261
1263 0 493777.5 241275.97 90520 136 1262
1264 0 494781.28 241428.47 90720 186 1263
1265 0 494787.34 241754.56 90880 197 1264
1266 0 494733.38 242775.64 90680 98 1265
1267 0 494961.7 243824.69 90880 71 1266
1268 0 495065.66 244324.33 90960 -1 1267
1269 0 495628.44 244737.53 91080 -1 1268
1270 0 495991.4 245193.7 91280 -1 1269
1271 0 495909.3 245408.55 91320 -1 1270
1272 0 495682.6 246125.86 91440 -1 1271
1273 0 495036.75 246642.83 91400 192 1272
1274 0 495002.88 247557.8 91320 240 1273
1275 0 494970.38 247535.66 91200 240 1274
1276 0 494952.22 247653.55 91120 240 1275
1277 0 494953.3 247731.25 91040 240 1276
1278 0 494798.4 247849.73 90880 240 1277
1279 0 494997.84 247517.42 91400 225 1274
1280 0 494985.38 247416.5 91600 189 1279
1281 0 494860.2 247383.83 91720 208 1280
1282 0 494777.8 247346.25 91800 221 1281
1283 0 493687.97 247790.86 91840 86 1282
1284 0 493394.5 247996.75 91760 45 1283
1285 0 493048.94 248642.61 91640 60 1284
1286 0 493141.2 248843.92 91600 81 1285
1287 0 493285.3 249308.4 91480 32 1286
1288 0 492992.94 249799.52 91760 51 1287
1289 0 492404.22 250297.28 92080 32 1288
1290 0 492125.5 250585.88 92480 86 1289
1291 0 491907.9 251463.5 92680 60 1290
1292 0 491894.56 251608.5 92720 108 1291
1293 0 491832.53 251999.11 92840 51 1292
1294 0 491320.2 253047.78 92880 86 1293
1295 0 491101.94 253440.4 92920 90 1294
1296 0 491069.88 253464.61 93040 90 1295
1297 0 490648.66 254109.14 92760 80 1296
1298 0 490339.97 254744.3 92920 81 1297
1299 0 490108.2 255200.94 93160 81 1298
1300 0 489970.38 255591.08 93360 86 1299
1301 0 488929.56 257255.31 92920 81 1300
1302 0 488458.4 257559.34 93240 91 1301
1303 0 488054.62 258384.4 93480 81 1302
1304 0 486922.75 259217.08 93280 -1 1303
1305 0 486962 259300.7 93160 -1 1304
1306 0 487020.66 259414.05 93000 -1 1305
1307 0 487119.56 259607.28 92720 -1 1306
1308 0 487047.6 259657.64 92520 -1 1307
1309 0 487430.84 259563.75 92400 -1 1308
1310 0 486908.62 259313.97 93600 -1 1303
1311 0 486846.03 259397.17 93720 -1 1310
1312 0 486727.4 259432.2 93760 -1 1311
1313 0 486584.62 259627.16 93840 -1 1312
1314 0 486528.06 259732.92 93880 -1 1313
1315 0 486138.16 260078.48 93960 -1 1314
1316 0 486109.03 260377.47 94000 -1 1315
1317 0 487146.2 259350.23 93920 -1 1313
1318 0 487220.4 259154.64 94000 -1 1317
1319 0 487207.28 259223.6 94080 -1 1318
1320 0 487301.22 259068.22 94200 -1 1319
1321 0 494734.53 247326.34 91840 221 1282
1322 0 494770.2 247227.92 91920 192 1321
1323 0 494802.94 247135.58 92000 192 1322
1324 0 494606.6 247112.95 92240 -1 1323
1325 0 492703.47 238049.69 89880 229 1238
1326 0 494296.22 239154.62 90480 142 1325
1327 0 495032.22 239394.62 90600 125 1326
1328 0 495662.75 239272.31 90640 120 1327
1329 0 496631.94 239801.83 90800 163 1328
1330 0 498859.5 240628.67 91240 134 1329
1331 0 500689.7 240772.8 91840 163 1330
1332 0 501738 241210.28 92200 197 1331
1333 0 503428.75 241797.86 93600 176 1332
1334 0 504392.28 242547.98 93960 150 1333
1335 0 504781.7 242666.23 94200 164 1334
1336 0 506647.03 242633.12 94640 186 1335
1337 0 507609.75 242639.23 96080 178 1336
1338 0 507684.44 242433.78 96760 244 1337
1339 0 507749.8 242463.23 97000 164 1338
1340 0 507856.88 242487.05 97360 181 1339
1341 0 508093.6 242518.2 97600 196 1340
1342 0 508249.88 242474.08 97880 237 1341
1343 0 508553.28 242547.64 98160 178 1342
1344 0 508943 242637.78 98400 134 1343
1345 0 510124.44 242919.39 1e+05 120 1344
1346 0 510736 242661.95 100640 64 1345
1347 0 511019.88 242686.81 100880 178 1346
1348 0 511056.34 242392.28 101160 134 1347
1349 0 511511.9 242194.44 101720 200 1348
1350 0 511674.53 242165.45 102120 229 1349
1351 0 511994.84 242160.17 103160 295 1350
1352 0 512583.28 242478.4 104360 186 1351
1353 0 512644.12 242149.6 105240 245 1352
1354 0 512642.28 242216.1 105680 295 1353
1355 0 512695.25 242248.97 105960 210 1354
1356 0 512460.78 242121.77 106280 172 1355
1357 0 512559.88 242173.14 106480 148 1356
1358 0 512667.3 241986.55 106800 256 1357
1359 0 512904.03 241913.3 107000 189 1358
1360 0 513351.22 241880.19 107160 256 1359
1361 0 513869.44 241928.47 107400 248 1360
1362 0 514757.56 242088.05 108480 241 1361
1363 0 515067.16 241975.55 109360 196 1362
1364 0 515145.4 241803.72 109600 230 1363
1365 0 515347.28 241755.62 109880 218 1364
1366 0 515462.7 241782.05 110680 217 1365
1367 0 515838.25 242168.72 111680 261 1366
1368 0 516537.56 242426.47 113080 163 1367
1369 0 516838.16 243074.83 115440 178 1368
1370 0 517165.66 243315.19 117120 164 1369
1371 0 517515.38 243227.83 118520 148 1370
1372 0 517672.66 243017.06 119640 71 1371
1373 0 517463.97 242890.75 120200 100 1372
1374 0 517701.88 243179.62 121120 150 1373
1375 0 518061.7 243500.95 121600 153 1374
1376 0 518231.47 243579.8 121880 207 1375
1377 0 518203.4 244170.4 122280 124 1376
1378 0 517842.6 244654.42 122800 139 1377
1379 0 517721.75 244788.33 122840 148 1378
1380 0 517550.34 245382.89 122960 175 1379
1381 0 517523.38 245849.86 123040 240 1380
1382 0 517150.6 246223.47 123560 217 1381
1383 0 516906.47 247492.25 123960 256 1382
1384 0 516449.9 249892.33 124920 148 1383
1385 0 516360.88 250839.3 125160 183 1384
1386 0 515811.28 252290.55 125560 207 1385
1387 0 515274.47 252886.23 125760 163 1386
1388 0 515071 253038.98 126000 189 1387
1389 0 515095.5 253571.56 125760 134 1388
1390 0 514954.12 254410.11 125120 98 1389
1391 0 515019.44 254903.02 124880 81 1390
1392 0 515078.22 255399.9 124720 150 1391
1393 0 514990.53 255959.56 124280 98 1392
1394 0 514991.53 256476.95 123960 141 1393
1395 0 514982.1 256655.97 123600 124 1394
1396 0 514977.84 256824.98 123360 124 1395
1397 0 515038.56 257102.17 123200 75 1396
1398 0 515383.34 258653.88 122360 156 1397
1399 0 515303.03 259672.62 122080 128 1398
1400 0 515316.6 259898.36 121920 120 1399
1401 0 515367.6 260059.14 121840 104 1400
1402 0 515475.12 260687.78 121440 137 1401
1403 0 515558.16 261094.56 121240 141 1402
1404 0 515598.34 261377.05 121000 120 1403
1405 0 515529.75 261709.16 120720 107 1404
1406 0 515477.88 262163.2 120440 81 1405
1407 0 515377.4 262403.66 120160 32 1406
1408 0 515187.22 262840.78 119840 71 1407
1409 0 515234.56 263918.5 119360 120 1408
1410 0 515141.3 264311.25 119040 32 1409
1411 0 515088.62 264594.06 118720 198 1410
1412 0 514872 264859.03 118520 75 1411
1413 0 514586.44 264654.9 118440 32 1412
1414 0 514409.56 264741.25 118400 32 1413
1415 0 514044.56 264968.72 118560 128 1414
1416 0 514015.8 265194 118600 128 1415
1417 0 513578.8 265687.47 118440 80 1416
1418 0 512809.7 266063.12 118400 120 1417
1419 0 512039.8 267015.84 118360 120 1418
1420 0 511573.47 267572.34 118280 91 1419
1421 0 510754.84 268619.3 117880 140 1420
1422 0 509930.72 269730.34 117560 75 1421
1423 0 509088.4 270839.3 117360 -1 1422
1424 0 508187.12 271738.5 117080 98 1423
1425 0 507788.75 272406.5 117440 107 1424
1426 0 507195.7 273071.22 117640 98 1425
1427 0 506536.28 273683.44 117920 120 1426
1428 0 504764.66 275703 118560 120 1427
1429 0 503770.6 276751.06 118760 120 1428
1430 0 503124.22 278090.4 118960 124 1429
1431 0 502738.94 279023.9 119040 120 1430
1432 0 501132.28 280676 118880 107 1431
1433 0 500723.5 281663.9 118840 80 1432
1434 0 500556.38 282465.66 118960 120 1433
1435 0 500371.7 283983 118680 163 1434
1436 0 500415.25 284598.2 118520 124 1435
1437 0 500636.75 285351.4 118240 150 1436
1438 0 500915.62 285872.9 117880 140 1437
1439 0 501523.03 286216.88 117400 86 1438
1440 0 501736.75 286483.75 117120 157 1439
1441 0 502780.2 286991.97 116080 139 1440
1442 0 503701.56 287180.5 115520 81 1441
1443 0 503602.7 287106.2 115320 96 1442
1444 0 503278.97 287100.2 115040 71 1443
1445 0 503346.2 287084.78 114560 32 1444
1446 0 503508.94 287376.5 114240 75 1445
1447 0 503398.47 287554.72 113920 75 1446
1448 0 503454.22 287993.25 113720 51 1447
1449 0 503215.2 288230.75 113400 86 1448
1450 0 502928.94 288255.44 113120 91 1449
1451 0 502566.62 288325.3 112640 71 1450
1452 0 502428.47 288288.56 112360 115 1451
1453 0 502484.9 288256.2 112200 115 1452
1454 0 502402.84 288285.22 111920 160 1453
1455 0 502157.72 288279.7 111200 64 1454
1456 0 502061.22 288410.44 110840 96 1455
1457 0 501602.2 288334.3 110600 205 1456
1458 0 501334.4 288283.25 110320 373 1457
1459 0 501372.16 288208.16 110040 373 1458
1460 0 501206.44 288325.28 109720 269 1459
1461 0 501153.6 288421.97 109680 269 1460
1462 0 501098.75 288495.4 109600 101 1461
1463 0 500614.53 289330.25 109480 86 1462
1464 0 500413.16 289466.9 109360 142 1463
1465 0 500013.47 290321.03 109080 273 1464
1466 0 499858.8 290691.03 109320 297 1465
1467 0 499725 291280.03 109520 32 1466
1468 0 499671.7 291372.03 109680 71 1467
1469 0 499603.4 291486.84 110040 60 1468
1470 0 499692.94 291520.12 110320 98 1469
1471 0 499634.6 291589.56 110680 75 1470
1472 0 499563.97 291408.16 110920 124 1471
1473 0 499162.06 291348.28 111240 91 1472
1474 0 498783.56 291545.5 111520 86 1473
1475 0 498046.22 292018.44 111680 51 1474
1476 0 496837.94 292608.25 111520 81 1475
1477 0 495887.2 292837.3 111320 148 1476
1478 0 495834.75 292883.75 111240 137 1477
1479 0 494436.7 293208.66 110960 102 1478
1480 0 493029.44 293374.8 110600 75 1479
1481 0 491852.22 293513.88 110440 80 1480
1482 0 491418 293797.06 110400 84 1481
1483 0 489411.88 294192.8 110240 102 1482
1484 0 488394.6 294531.22 110200 107 1483
1485 0 487275.8 295394.44 110120 175 1484
1486 0 486942.84 295890.78 109960 228 1485
1487 0 486905.38 295911.25 109920 228 1486
1488 0 486867 295936.06 109880 228 1487
1489 0 486804.84 296008.84 109840 243 1488
1490 0 486508.7 296407.7 109640 324 1489
1491 0 487062.56 297297.28 109800 178 1490
1492 0 487176.7 297834.2 109880 139 1491
1493 0 487047.22 298545.75 109720 64 1492
1494 0 487176.53 299236.03 109640 96 1493
1495 0 487129.84 300023.03 109520 96 1494
1496 0 487198.9 300307.72 109480 86 1495
1497 0 487341.25 300746.53 109440 40 1496
1498 0 487320.66 301040.1 109400 75 1497
1499 0 487320.16 301195.03 109360 51 1498
1500 0 487281.9 301465.75 109280 80 1499
1501 0 487213.5 301917.16 109160 107 1500
1502 0 486878.38 302997.62 108920 81 1501
1503 0 486304.22 303547.47 108800 80 1502
1504 0 485983.94 303732.75 108680 80 1503
1505 0 485916.44 303707.75 108600 80 1504
1506 0 485343.47 304100.84 108240 275 1505
1507 0 485461.56 304186.66 108040 218 1506
1508 0 485533 304469.06 107920 -1 1507
1509 0 486730.44 296198 109440 266 1490
1510 0 486819.2 296113.8 109360 243 1509
1511 0 486776.8 296021.8 109240 -1 1510
1512 0 486792.8 295869.8 109120 -1 1511
1513 0 487416.8 295669.75 109040 -1 1512
1514 0 487318.8 295549.75 108960 -1 1513
1515 0 486232.8 296017.8 109120 -1 1512
1516 0 486214.8 296065.75 109000 -1 1515
1517 0 486242.8 296069.75 108960 -1 1516
1518 0 486510.6 296060.6 110080 263 1487
1519 0 486412 296097.97 110120 272 1518
1520 0 485809.84 295988.25 110280 321 1519
1521 0 499896.4 290358.4 109000 273 1465
1522 0 499866.97 290408.03 108880 295 1521
1523 0 499868.28 290477.16 108840 295 1522
1524 0 499880.38 290569.88 108720 295 1523
1525 0 499698.56 290719.78 108560 295 1524
1526 0 499461.88 290831.12 108400 -1 1525
1527 0 498999.25 290986.1 108200 115 1526
1528 0 498680.2 290984.3 108000 172 1527
1529 0 498278.8 290954.25 107920 137 1528
1530 0 498339.44 290841.62 107880 137 1529
1531 0 498285.38 290786.25 107640 115 1530
1532 0 498310.3 290817.3 107400 96 1531
1533 0 498260.56 290710.62 106560 108 1532
1534 0 498305.78 290425.9 105960 90 1533
1535 0 498424.06 290349.97 105560 75 1534
1536 0 498941.88 290173.88 105120 86 1535
1537 0 499192.62 290212.25 104760 51 1536
1538 0 499252.8 289985.25 104280 40 1537
1539 0 499509.4 289816.25 103920 102 1538
1540 0 499644.5 289713.97 103680 202 1539
1541 0 499957.3 289689.28 103120 198 1540
1542 0 500109.03 289873.3 102840 259 1541
1543 0 500118.44 289897.75 102600 259 1542
1544 0 500069.94 289672.94 102360 224 1543
1545 0 500062.1 289699.4 102240 224 1544
1546 0 500547.56 290847.9 102440 80 1543
1547 0 500645.5 292153.44 102040 107 1546
1548 0 501005.66 292472.03 102000 75 1547
1549 0 501502.5 293176.28 102120 107 1548
1550 0 501709.7 293727.53 102240 124 1549
1551 0 501726.4 293817 102320 124 1550
1552 0 501869.3 294607.97 101920 102 1551
1553 0 501949.6 295504.8 101560 60 1552
1554 0 501741.22 295944.75 101200 75 1553
1555 0 501678.2 296936.25 100760 80 1554
1556 0 501046.75 298433.38 100240 86 1555
1557 0 500684.6 299636.1 99680 75 1556
1558 0 500304 299530.9 99600 71 1557
1559 0 500014.4 299745.03 99400 71 1558
1560 0 500071.2 299713.47 99080 163 1559
1561 0 500086.1 299768.84 98840 108 1560
1562 0 500196.88 299815.62 98240 157 1561
1563 0 500302.28 299793.62 98120 224 1562
1564 0 500340.44 299763.94 97920 229 1563
1565 0 500366.75 299822.62 97640 163 1564
1566 0 500368.1 299850.38 97400 204 1565
1567 0 500456.1 299722 97240 322 1566
1568 0 500443.56 299669.03 96880 175 1567
1569 0 500475.3 299609.97 96720 128 1568
1570 0 500418.34 299822.44 96480 128 1569
1571 0 499375.8 299741.38 96360 -1 1570
1572 0 499205.25 299826.2 96200 -1 1571
1573 0 499169 299899.9 96080 -1 1572
1574 0 499093 299963.9 95960 -1 1573
1575 0 498833 300125.9 95800 -1 1574
1576 0 498625 300119.9 95640 -1 1575
1577 0 498419 300161.9 95520 -1 1576
1578 0 498385.03 300148.06 95440 -1 1577
1579 0 498297.03 300090.06 95360 -1 1578
1580 0 498185.03 300030.06 95360 -1 1579
1581 0 498043.03 300064.06 95360 -1 1580
1582 0 497979.03 300082.06 95360 -1 1581
1583 0 497941.94 300102 95440 -1 1582
1584 0 505038.03 287270.8 115760 124 1442
1585 0 506317.1 287238.88 116040 108 1584
1586 0 507196.28 287118 116120 122 1585
1587 0 508772.4 287147.84 115840 124 1586
1588 0 509142.56 287301.34 115720 140 1587
1589 0 509201.84 287345.22 115600 140 1588
1590 0 509106.53 288262.2 115920 134 1589
1591 0 508675.25 288692.5 116400 45 1590
1592 0 508292.34 289541.72 116560 134 1591
1593 0 507715.97 290220.4 116320 166 1592
1594 0 507125.25 291133.7 116080 140 1593
1595 0 506572.1 291723.28 115840 128 1594
1596 0 505611.72 292201.6 115480 120 1595
1597 0 505032.72 292939.84 115240 178 1596
1598 0 505166.8 293564.38 115040 156 1597
1599 0 505086.25 294109.9 114880 163 1598
1600 0 505588.47 295470.97 114680 219 1599
1601 0 505725.16 295626.6 114640 219 1600
1602 0 505860.16 295854.9 114600 360 1601
1603 0 506205.5 296148.56 114520 360 1602
1604 0 506260.53 296311.88 114280 340 1603
1605 0 506342.7 296448.1 114200 334 1604
1606 0 506445.25 296749.88 114160 276 1605
1607 0 506565.97 296821.44 114040 185 1606
1608 0 506610.66 297005 113880 185 1607
1609 0 506633.1 297096.6 113800 181 1608
1610 0 506626.16 297160.28 113760 181 1609
1611 0 506584.97 297539.78 113520 -1 1610
1612 0 506311.25 297806.84 113320 -1 1611
1613 0 507632.7 297787.03 114080 91 1607
1614 0 508279.06 299080.34 114000 51 1613
1615 0 508354.97 299468.5 113880 60 1614
1616 0 508849.53 300211.44 114080 139 1615
1617 0 508982.78 300550.5 114320 160 1616
1618 0 509744.25 301422.9 113800 81 1617
1619 0 510374.9 302022.62 113640 175 1618
1620 0 510807.38 302391.22 113400 122 1619
1621 0 511710.3 302559.38 113280 120 1620
1622 0 513188.53 302627.72 113040 96 1621
1623 0 514574.1 302671.7 112800 75 1622
1624 0 515024.53 302924.6 112680 86 1623
1625 0 515158.72 303221.22 112560 80 1624
1626 0 515176.12 303274 112520 80 1625
1627 0 515192.06 303327.16 112480 80 1626
1628 0 515143.12 303359.1 112280 51 1627
1629 0 515191.84 303333.34 112200 51 1628
1630 0 515142.72 303374.16 111960 67 1629
1631 0 515031.56 303269 111760 81 1630
1632 0 514970.97 303183.1 111400 68 1631
1633 0 514847.16 303258.56 111160 60 1632
1634 0 514802.22 303445.5 110760 115 1633
1635 0 514700.53 303552.06 110280 208 1634
1636 0 514685.75 303565.6 110200 208 1635
1637 0 514639.2 303486.7 109800 164 1636
1638 0 514785.4 303463.6 109520 143 1637
1639 0 515127.38 303378.66 109280 71 1638
1640 0 515172.7 303422.16 108960 71 1639
1641 0 515005.6 303859.38 108440 75 1640
1642 0 514814.38 304197.47 108160 75 1641
1643 0 514754.53 304598.66 107560 75 1642
1644 0 514867.22 304773.3 107240 64 1643
1645 0 515039.25 305188.6 106840 51 1644
1646 0 515638.12 305636.8 106440 90 1645
1647 0 515773.6 305684.2 106280 107 1646
1648 0 515976.88 305754.56 106040 134 1647
1649 0 516147.6 305838.53 105840 40 1648
1650 0 516523.88 306057.3 105800 38 1649
1651 0 516495.88 306089.3 105720 34 1650
1652 0 516425.2 306053.22 105680 32 1651
1653 0 516387.88 306129.3 105520 56 1652
1654 0 516627.22 306449.8 105320 86 1653
1655 0 517110.66 307070.84 104880 178 1654
1656 0 517245.88 307415 104640 226 1655
1657 0 517296.84 307456.3 104560 200 1656
1658 0 517488.84 307615.44 104160 175 1657
1659 0 517472.12 307580.7 103880 175 1658
1660 0 517616.5 308701.94 103760 60 1659
1661 0 517614.8 309029.38 103440 81 1660
1662 0 517951.44 309877.12 103240 90 1661
1663 0 518143.62 310230.16 103040 90 1662
1664 0 518551.66 310813.5 102960 81 1663
1665 0 519447.34 311644.62 102760 102 1664
1666 0 519607.6 312021.53 102440 91 1665
1667 0 519518.44 312030.97 102400 88 1666
1668 0 519562.44 312102.97 102320 83 1667
1669 0 519952.06 313213.62 102080 71 1668
1670 0 520121.8 314212.25 102000 148 1669
1671 0 520024.6 314492.7 101880 381 1670
1672 0 520008.56 314661.3 101600 384 1671
1673 0 519840.94 314886 101400 346 1672
1674 0 519672.16 314893.66 101160 346 1673
1675 0 519504.66 314877.44 101120 120 1674
1676 0 519272.72 315518.44 101080 -1 1675
1677 0 519215.78 315526.47 101000 -1 1676
1678 0 520161.16 314164.94 102200 148 1670
1679 0 520199.16 314152.06 102240 148 1678
1680 0 520420.5 314031.88 102520 272 1679
1681 0 520608.03 314004.53 102640 272 1680
1682 0 520687.8 313989.2 102760 272 1681
1683 0 515661.75 303951.2 112800 115 1626
1684 0 516182.12 304583.44 113000 108 1683
1685 0 516415.62 304789.38 113160 229 1684
1686 0 516694.84 304629.72 113560 256 1685
1687 0 516686.53 304616.72 113720 256 1686
1688 0 516912.1 304598.9 113760 284 1687
1689 0 516828.7 304529.56 114000 292 1688
1690 0 516935.56 304518.2 114120 292 1689
1691 0 517600 304992 114160 128 1690
1692 0 517856 305056 114160 166 1691
1693 0 518112 305056 114240 71 1692
1694 0 518368 305024 114240 32 1693
1695 0 518624 305088 114240 86 1694
1696 0 518848 305248 114280 107 1695
1697 0 519040 305440 114360 86 1696
1698 0 519232 305632 114440 98 1697
1699 0 519392 305792 114560 60 1698
1700 0 519648 305856 114560 81 1699
1701 0 519904 305952 114680 75 1700
1702 0 520128 306080 114760 80 1701
1703 0 520320 306272 114800 96 1702
1704 0 520320 306528 114920 64 1703
1705 0 520320 306784 115040 107 1704
1706 0 520480 307008 115120 120 1705
1707 0 520640 307168 115240 98 1706
1708 0 520800 307328 115360 75 1707
1709 0 521024 307456 115400 75 1708
1710 0 521216 307648 115480 102 1709
1711 0 521408 307840 115520 86 1710
1712 0 521600 308032 115560 120 1711
1713 0 521792 308256 115560 124 1712
1714 0 521984 308480 115560 80 1713
1715 0 522176 308672 115600 81 1714
1716 0 522368 308864 115600 80 1715
1717 0 522560 309056 115560 91 1716
1718 0 522752 309248 115640 107 1717
1719 0 522944 309440 115720 60 1718
1720 0 523136 309632 115760 75 1719
1721 0 523200 309888 115800 124 1720
1722 0 523328 310112 115880 122 1721
1723 0 523520 310304 115960 81 1722
1724 0 523712 310496 116040 51 1723
1725 0 523872 310656 116200 60 1724
1726 0 524096 310784 116240 81 1725
1727 0 524320 310944 116240 51 1726
1728 0 524544 311104 116240 120 1727
1729 0 524736 311296 116240 120 1728
1730 0 524928 311488 116240 80 1729
1731 0 525120 311680 116200 86 1730
1732 0 525376 311808 116160 51 1731
1733 0 525600 311904 116080 80 1732
1734 0 525824 311904 115880 128 1733
1735 0 526048 311872 115760 128 1734
1736 0 526304 311872 115680 120 1735
1737 0 526560 311968 115640 90 1736
1738 0 526784 312096 115560 91 1737
1739 0 526976 312192 115400 71 1738
1740 0 527200 312256 115280 75 1739
1741 0 527424 312352 115200 91 1740
1742 0 527680 312352 115160 124 1741
1743 0 527936 312416 115160 107 1742
1744 0 528192 312480 115120 75 1743
1745 0 528448 312512 115080 80 1744
1746 0 528704 312544 115000 91 1745
1747 0 528960 312608 114920 80 1746
1748 0 529184 312768 114880 51 1747
1749 0 529440 312832 114880 71 1748
1750 0 529696 312896 114880 122 1749
1751 0 529888 313056 115000 120 1750
1752 0 530080 313248 115040 102 1751
1753 0 530304 313408 115040 224 1752
1754 0 530528 313440 115080 235 1753
1755 0 530592 313600 115280 181 1754
1756 0 530752 313824 115320 181 1755
1757 0 531008 313856 115320 148 1756
1758 0 531264 313856 115320 128 1757
1759 0 531520 313856 115320 120 1758
1760 0 531776 313856 115360 80 1759
1761 0 532032 313888 115440 75 1760
1762 0 532288 313952 115520 40 1761
1763 0 532544 314048 115520 80 1762
1764 0 532800 314144 115560 51 1763
1765 0 533056 314144 115560 32 1764
1766 0 533312 314112 115560 60 1765
1767 0 533568 314112 115480 45 1766
1768 0 533824 314112 115480 80 1767
1769 0 534080 314112 115480 51 1768
1770 0 534336 314112 115520 51 1769
1771 0 534592 314112 115520 40 1770
1772 0 534848 314048 115520 75 1771
1773 0 535104 314016 115520 51 1772
1774 0 535360 314016 115520 32 1773
1775 0 535616 314016 115520 60 1774
1776 0 535872 314016 115520 51 1775
1777 0 536128 314016 115520 51 1776
1778 0 536384 313984 115520 40 1777
1779 0 536640 313920 115520 75 1778
1780 0 536896 313888 115600 75 1779
1781 0 537152 313888 115600 51 1780
1782 0 537408 313888 115640 51 1781
1783 0 537664 313888 115680 80 1782
1784 0 537920 313856 115680 40 1783
1785 0 538176 313856 115680 71 1784
1786 0 538368 313888 115520 81 1785
1787 0 538624 313952 115520 124 1786
1788 0 538880 313952 115480 166 1787
1789 0 539136 313984 115480 208 1788
1790 0 539360 313856 115400 232 1789
1791 0 539456 313728 115200 202 1790
1792 0 539562.7 313701.34 115000 236 1791
1793 0 539584 313696 114960 243 1792
1794 0 539413 313666 114800 -1 1793
1795 0 539369 313782 114720 -1 1794
1796 0 539385 313734 114600 -1 1795
1797 0 539401 313730 114520 -1 1796
1798 0 530784 313408 115080 190 1754
1799 0 530880 313248 114880 139 1798
1800 0 530976 313024 114800 64 1799
1801 0 531072 312768 114760 104 1800
1802 0 531232 312608 114600 40 1801
1803 0 531392 312544 114400 64 1802
1804 0 531552 312544 114200 168 1803
1805 0 531616 312640 113960 198 1804
1806 0 531648 312640 113680 244 1805
1807 0 531720 312644.3 113480 205 1806
1808 0 531744 312640 113400 190 1807
1809 0 532000 312608 113360 212 1808
1810 0 532256 312576 113400 229 1809
1811 0 532512 312480 113360 200 1810
1812 0 532736 312384 113240 206 1811
1813 0 532992 312288 113240 208 1812
1814 0 533088 312128 113240 200 1813
1815 0 533216 311904 113200 209 1814
1816 0 533312 311680 113120 257 1815
1817 0 533472 311488 113000 198 1816
1818 0 533632 311264 112960 197 1817
1819 0 533792 311072 113080 137 1818
1820 0 533952 310848 113080 60 1819
1821 0 534144 310656 113000 60 1820
1822 0 534368 310464 113000 51 1821
1823 0 534592 310336 113040 64 1822
1824 0 534848 310304 113040 60 1823
1825 0 535104 310240 113000 107 1824
1826 0 535296 310048 113000 51 1825
1827 0 535520 309920 113000 75 1826
1828 0 535712 309792 112880 75 1827
1829 0 535936 309664 112840 75 1828
1830 0 536128 309504 112720 86 1829
1831 0 536384 309472 112680 81 1830
1832 0 536608 309344 112680 80 1831
1833 0 536864 309344 112680 75 1832
1834 0 537120 309248 112680 107 1833
1835 0 537344 309280 112840 124 1834
1836 0 537600 309312 112880 128 1835
1837 0 537856 309312 112960 80 1836
1838 0 538080 309248 113080 86 1837
1839 0 538336 309216 113200 60 1838
1840 0 538592 309184 113200 75 1839
1841 0 538848 309120 113280 64 1840
1842 0 539104 309120 113320 32 1841
1843 0 539360 309120 113360 32 1842
1844 0 539616 309120 113400 51 1843
1845 0 539840 309024 113480 101 1844
1846 0 540032 308864 113520 124 1845
1847 0 540288 308736 113520 80 1846
1848 0 540512 308576 113520 40 1847
1849 0 540704 308416 113480 32 1848
1850 0 540896 308192 113480 102 1849
1851 0 541152 308160 113440 134 1850
1852 0 541408 308128 113560 71 1851
1853 0 541632 308000 113560 40 1852
1854 0 541888 307904 113560 32 1853
1855 0 542144 307872 113560 75 1854
1856 0 542368 307744 113480 75 1855
1857 0 542624 307648 113360 75 1856
1858 0 542880 307584 113240 91 1857
1859 0 543104 307488 113120 75 1858
1860 0 543360 307488 113040 102 1859
1861 0 543616 307520 113000 190 1860
1862 0 543872 307520 112960 277 1861
1863 0 544128 307488 113000 284 1862
1864 0 544384 307488 113040 290 1863
1865 0 544576 307328 113000 226 1864
1866 0 544672 307104 112880 212 1865
1867 0 544800 306880 112920 205 1866
1868 0 545056 306784 112880 181 1867
1869 0 545312 306784 112840 226 1868
1870 0 545568 306688 112800 200 1869
1871 0 545728 306624 112600 157 1870
1872 0 545888 306528 112400 108 1871
1873 0 546080 306464 112200 71 1872
1874 0 546304 306432 112080 91 1873
1875 0 546560 306368 112040 91 1874
1876 0 546816 306368 112040 51 1875
1877 0 547072 306368 112000 80 1876
1878 0 547328 306400 112000 120 1877
1879 0 547584 306432 112080 102 1878
1880 0 547808 306496 112200 101 1879
1881 0 548064 306496 112320 91 1880
1882 0 548288 306560 112440 102 1881
1883 0 548544 306624 112520 75 1882
1884 0 548800 306624 112520 51 1883
1885 0 549056 306624 112520 101 1884
1886 0 549312 306560 112520 80 1885
1887 0 549568 306464 112520 75 1886
1888 0 549792 306336 112600 98 1887
1889 0 550048 306208 112600 80 1888
1890 0 550304 306176 112600 75 1889
1891 0 550560 306144 112560 64 1890
1892 0 550816 306112 112480 40 1891
1893 0 551040 305952 112480 32 1892
1894 0 551232 305728 112480 115 1893
1895 0 551424 305536 112480 80 1894
1896 0 551616 305344 112480 51 1895
1897 0 551808 305152 112520 51 1896
1898 0 552064 305088 112520 40 1897
1899 0 552320 305024 112600 75 1898
1900 0 552576 305024 112640 60 1899
1901 0 552832 304960 112720 40 1900
1902 0 553056 304832 112800 80 1901
1903 0 553248 304672 112840 80 1902
1904 0 553440 304480 112880 40 1903
1905 0 553568 304256 112920 90 1904
1906 0 553568 304160 112920 150 1905
1907 0 553568 303904 112960 60 1906
1908 0 553568 303648 113000 80 1907
1909 0 553440 303424 112960 75 1908
1910 0 553312 303168 112960 40 1909
1911 0 553184 302944 112960 45 1910
1912 0 553088 302688 112880 81 1911
1913 0 552928 302464 112800 80 1912
1914 0 552768 302272 112760 32 1913
1915 0 552768 302016 112760 51 1914
1916 0 552704 301760 112720 64 1915
1917 0 552672 301504 112720 75 1916
1918 0 552608 301248 112600 81 1917
1919 0 552608 300992 112520 80 1918
1920 0 552576 300768 112400 51 1919
1921 0 552512 300512 112320 40 1920
1922 0 552512 300288 112200 51 1921
1923 0 552512 300064 112080 40 1922
1924 0 552608 299808 111960 81 1923
1925 0 552736 299584 111880 81 1924
1926 0 552800 299392 111680 75 1925
1927 0 552928 299200 111520 45 1926
1928 0 552928 299040 111320 75 1927
1929 0 553056 298848 111200 40 1928
1930 0 553216 298688 111080 51 1929
1931 0 553312 298432 110960 51 1930
1932 0 553408 298176 110920 80 1931
1933 0 553568 297952 110920 51 1932
1934 0 553696 297728 110880 86 1933
1935 0 553888 297536 110840 51 1934
1936 0 554048 297312 110720 75 1935
1937 0 554208 297120 110600 75 1936
1938 0 554368 296960 110480 71 1937
1939 0 554464 296736 110320 71 1938
1940 0 554496 296480 110240 75 1939
1941 0 554656 296320 110080 51 1940
1942 0 554752 296160 109880 64 1941
1943 0 554848 296000 109680 71 1942
1944 0 554944 295840 109480 32 1943
1945 0 555040 295712 109280 128 1944
1946 0 555136 295584 109040 136 1945
1947 0 555296 295488 108840 203 1946
1948 0 555488 295424 108640 230 1947
1949 0 555648 295392 108440 318 1948
1950 0 555584 295648 108360 245 1949
1951 0 555424 295808 108240 209 1950
1952 0 555264 295968 108120 166 1951
1953 0 555040 295840 108040 172 1952
1954 0 554784 295808 108040 156 1953
1955 0 554845.5 295835 107920 38 1954
1956 0 554865.8 295844.25 107880 -1 1955
1957 0 554869.8 295888.25 107800 -1 1956
1958 0 553824 304160 112920 136 1906
1959 0 554080 304064 112920 75 1958
1960 0 554336 304032 112920 75 1959
1961 0 554592 303968 112880 60 1960
1962 0 554848 303904 112880 51 1961
1963 0 555104 303872 112880 64 1962
1964 0 555360 303776 112960 60 1963
1965 0 555616 303680 113000 81 1964
1966 0 555872 303584 113040 60 1965
1967 0 556128 303488 113040 75 1966
1968 0 556384 303456 113040 86 1967
1969 0 556640 303392 113040 96 1968
1970 0 556864 303328 113040 75 1969
1971 0 557141.6 303251.75 112960 -1 1970
1972 0 557429 303121 113000 -1 1971
1973 0 557629 303053 113080 -1 1972
1974 0 557801 302957 113160 -1 1973
1975 0 558049 302809 113200 -1 1974
1976 0 558489 302529 113200 -1 1975
1977 0 558753 302349 113200 -1 1976
1978 0 559289 302237 113200 -1 1977
1979 0 559381 302221 113160 -1 1978
1980 0 559649 302133 113080 -1 1979
1981 0 559845 301969 112960 -1 1980
1982 0 560097 301825 112840 -1 1981
1983 0 560369 301757 112840 -1 1982
1984 0 560749 301649.06 112760 -1 1983
1985 0 561085 301469.06 112520 -1 1984
1986 0 561197 301361.06 112360 -1 1985
1987 0 561545 301169.06 112120 -1 1986
1988 0 561657 301169.06 112040 -1 1987
1989 0 562029 301101.06 111880 -1 1988
1990 0 562137 301037.06 111720 -1 1989
1991 0 562409 300973.06 111520 -1 1990
1992 0 562665 300917.06 111440 -1 1991
1993 0 562817 300841.06 111320 -1 1992
1994 0 563049 300733.06 111120 -1 1993
1995 0 563185 300585.06 110920 -1 1994
1996 0 563305 300489.06 110800 -1 1995
1997 0 563289 300685.06 110760 -1 1996
1998 0 563433 300417.06 110720 -1 1997
1999 0 563589 300145.06 110520 -1 1998
2000 0 563593 299997.06 110320 -1 1999
2001 0 563745 299897.06 110160 -1 2000
2002 0 563769 299809.06 109880 -1 2001
2003 0 563925 299837.06 109680 -1 2002
2004 0 564401 300013.06 109400 -1 2003
2005 0 564465 300145.06 109080 -1 2004
2006 0 564513 300205.06 108800 -1 2005
2007 0 564533 300221.06 108680 -1 2006
2008 0 564561 300449.06 108480 -1 2007
2009 0 564661 300605.06 108360 -1 2008
2010 0 564809 300641.06 108160 -1 2009
2011 0 564817 300437.06 107960 -1 2010
2012 0 564869 300329.06 107720 -1 2011
2013 0 564977 300257.06 107560 -1 2012
2014 0 565161 300137.06 107400 -1 2013
2015 0 565277 300073.06 107240 -1 2014
2016 0 565381 300113.06 107040 -1 2015
2017 0 565601 300245.06 106840 -1 2016
2018 0 565769 300337.06 106680 -1 2017
2019 0 565853 300493.06 106440 -1 2018
2020 0 565869 300409.06 106240 -1 2019
2021 0 566049 300429.06 106000 -1 2020
2022 0 566349 300509.06 105920 -1 2021
2023 0 566697 300425.06 105800 -1 2022
2024 0 566709 300401.06 105600 -1 2023
2025 0 566737 300353.06 105480 -1 2024
2026 0 566701 300033.06 105440 -1 2025
2027 0 566757 300253.06 105400 -1 2026
2028 0 566897 300349.06 105240 -1 2027
2029 0 567093 300293.06 105120 -1 2028
2030 0 567321 300325.06 105000 -1 2029
2031 0 567453 300361.06 104760 -1 2030
2032 0 567577 300373.06 104560 -1 2031
2033 0 567625 300345.06 104440 -1 2032
2034 0 567753 300249.06 104400 -1 2033
2035 0 567705 300173.06 104320 -1 2034
2036 0 567597 300049.06 104080 -1 2035
2037 0 567665 299981.06 103920 -1 2036
2038 0 567805 299897.06 103800 -1 2037
2039 0 567889 299853.06 103640 -1 2038
2040 0 567933 299701.06 103480 -1 2039
2041 0 568033.1 299525.06 103320 -1 2040
2042 0 568165.1 299277.06 103040 -1 2041
2043 0 568277.1 299157.06 102920 -1 2042
2044 0 568413.1 299105.06 102680 -1 2043
2045 0 568569.1 299233.06 102440 -1 2044
2046 0 568745.1 299237.06 102360 -1 2045
2047 0 568797.1 299269.06 102080 -1 2046
2048 0 568837.1 299361.06 102000 -1 2047
2049 0 568933.1 299417.06 101800 -1 2048
2050 0 568997 299333.06 101600 -1 2049
2051 0 569221 299193.06 101360 -1 2050
2052 0 569369 299341.06 101080 -1 2051
2053 0 569501 299305.06 100800 -1 2052
2054 0 569521 299357.06 100520 -1 2053
2055 0 569521 299301.06 100280 -1 2054
2056 0 569461 299405.06 100040 -1 2055
2057 0 569367 299447 1e+05 -1 2056
2058 0 569273 299489.06 99960 -1 2057
2059 0 516880.06 304541.88 114320 315 1690
2060 0 516852.94 304550.03 114440 315 2059
2061 0 516825.06 304555.78 114520 -1 2060
2062 0 516742 304651.12 114600 -1 2061
2063 0 516623.66 304749.75 114680 -1 2062
2064 0 516696.56 305084.94 114720 -1 2063
2065 0 516104.44 305573.66 113160 140 1685
2066 0 516062.03 305916.3 113200 -1 2065
2067 0 515646.88 306366.06 113360 -1 2066
2068 0 515253.3 306617.66 113560 -1 2067
2069 0 515246.8 306929.44 113720 -1 2068
2070 0 515122.12 307181.66 114080 -1 2069
2071 0 515111.1 307727.38 114280 250 2070
2072 0 515036.47 307890.9 114400 250 2071
2073 0 514771.94 308160.66 114520 250 2072
2074 0 514559.66 308366.84 114760 229 2073
2075 0 514460 308434 114840 172 2074
2076 0 514059.62 308702.44 115160 261 2075
2077 0 513994.78 309082.53 115400 150 2076
2078 0 513890.78 309226.4 115400 273 2077
2079 0 513880 309294 115440 227 2078
2080 0 513857.72 309430.3 115520 137 2079
2081 0 514176.5 309808.88 115640 128 2080
2082 0 514257.1 309958.72 115720 120 2081
2083 0 514365.34 310398.38 115880 51 2082
2084 0 514322.03 311023.78 115640 80 2083
2085 0 514235.12 311219.88 115520 51 2084
2086 0 513563.66 312262 115280 120 2085
2087 0 513348.78 313087.03 115080 86 2086
2088 0 513419.6 313478.22 114920 107 2087
2089 0 513833 314107.8 115120 80 2088
2090 0 514230.72 314456.8 115160 120 2089
2091 0 514911.5 315396.7 115280 80 2090
2092 0 515170.47 316476.2 115320 150 2091
2093 0 515050.4 317533.06 115400 164 2092
2094 0 515234 317498.06 115240 154 2093
2095 0 515642 317562.06 115040 243 2094
2096 0 515698 317754.06 114920 243 2095
2097 0 515742 317770 114840 253 2096
2098 0 515830 317802.06 114680 275 2097
2099 0 516480 318048 114560 150 2098
2100 0 516416 318016 113960 32 2099
2101 0 516608 318176 113840 71 2100
2102 0 516704 318400 113720 148 2101
2103 0 516640 318624 113560 75 2102
2104 0 516601.6 318739.2 113440 123 2103
2105 0 516576 318816 113360 156 2104
2106 0 516505.66 318443.75 113160 108 2105
2107 0 516467.34 318457.34 113080 162 2106
2108 0 516448 318464 113040 189 2107
2109 0 516405.66 318423.75 112840 -1 2108
2110 0 516389.66 318439.75 112640 -1 2109
2111 0 516704 318240 114560 80 2099
2112 0 516960 318272 114560 80 2111
2113 0 517216 318400 114560 71 2112
2114 0 517408 318592 114600 40 2113
2115 0 517600 318784 114600 32 2114
2116 0 517760 318976 114720 51 2115
2117 0 517920 319200 114840 75 2116
2118 0 518080 319424 114960 81 2117
2119 0 518240 319584 115080 51 2118
2120 0 518400 319744 115240 98 2119
2121 0 518528 319904 115400 107 2120
2122 0 518688 320064 115600 75 2121
2123 0 518912 320192 115720 86 2122
2124 0 519136 320320 115840 75 2123
2125 0 519360 320448 115920 90 2124
2126 0 519616 320512 115960 75 2125
2127 0 519872 320544 116000 51 2126
2128 0 520128 320672 116000 51 2127
2129 0 520352 320832 116040 91 2128
2130 0 520544 321024 116160 86 2129
2131 0 520736 321216 116200 60 2130
2132 0 520960 321408 116200 86 2131
2133 0 521152 321568 116320 91 2132
2134 0 521344 321760 116360 102 2133
2135 0 521600 321760 116360 98 2134
2136 0 521824 321792 116480 81 2135
2137 0 522080 321824 116520 75 2136
2138 0 522336 321824 116560 80 2137
2139 0 522592 321824 116560 32 2138
2140 0 522848 321824 116520 81 2139
2141 0 523104 321824 116400 80 2140
2142 0 523360 321824 116360 75 2141
2143 0 523584 321856 116240 51 2142
2144 0 523808 321856 116080 51 2143
2145 0 524032 321856 115960 45 2144
2146 0 524288 321792 115880 86 2145
2147 0 524448 321632 115760 86 2146
2148 0 524608 321472 115640 32 2147
2149 0 524832 321408 115520 40 2148
2150 0 524928 321152 115440 80 2149
2151 0 525120 320992 115400 51 2150
2152 0 525344 320864 115360 40 2151
2153 0 525504 320704 115240 75 2152
2154 0 525696 320512 115200 51 2153
2155 0 525856 320352 115080 51 2154
2156 0 526048 320160 114960 51 2155
2157 0 526208 320000 114800 81 2156
2158 0 526400 319904 114600 81 2157
2159 0 526560 319904 114400 98 2158
2160 0 526720 319968 114200 75 2159
2161 0 526880 320128 114000 40 2160
2162 0 527008 320224 113800 90 2161
2163 0 527072 320320 113560 163 2162
2164 0 527092 320344.06 113520 157 2163
2165 0 527146 320396 113440 147 2164
2166 0 527200 320448 113360 137 2165
2167 0 527360 320544 113160 189 2166
2168 0 527984 320156.06 113120 175 2167
2169 0 528008 320164.06 113040 148 2168
2170 0 527675 320628 112960 176 2169
2171 0 527776 320640 112840 218 2170
2172 0 527776 320480 112640 200 2171
2173 0 527808 320352 112440 224 2172
2174 0 527808 320288 112160 196 2173
2175 0 527776 320160 111920 124 2174
2176 0 527616 320160 111720 75 2175
2177 0 527520 320192 111480 81 2176
2178 0 527456 320192 111200 96 2177
2179 0 527456 320224 110920 81 2178
2180 0 527456 320240 110880 83 2179
2181 0 527456 320320 110680 96 2180
2182 0 527552 320320 110400 71 2181
2183 0 527680 320352 110160 86 2182
2184 0 527840 320448 109920 98 2183
2185 0 527872 320512 109680 98 2184
2186 0 527776 320576 109440 64 2185
2187 0 527776 320704 109200 75 2186
2188 0 527776 320864 109000 45 2187
2189 0 527776 320992 108760 51 2188
2190 0 527744 321024 108480 40 2189
2191 0 527552 321024 108280 107 2190
2192 0 527392 321056 108080 71 2191
2193 0 527232 321152 107880 90 2192
2194 0 527072 321248 107640 108 2193
2195 0 526944 321344 107400 120 2194
2196 0 526907.3 321358.22 107280 120 2195
2197 0 527003.3 321662.22 107240 121 2196
2198 0 526912 321440 107160 122 2197
2199 0 526944 321568 106920 90 2198
2200 0 527040 321728 106720 101 2199
2201 0 527136 321856 106520 71 2200
2202 0 527232 321856 106280 81 2201
2203 0 527232 321888 106000 71 2202
2204 0 527264 321888 105760 64 2203
2205 0 527308.9 321852.06 105640 -1 2204
2206 0 527314.9 321874.06 105520 -1 2205
2207 0 527335.9 321880.06 105480 -1 2206
2208 0 527447.9 322120.06 105440 -1 2207
2209 0 527393.9 321986.06 105400 -1 2208
2210 0 527473.9 321836.06 105320 -1 2209
2211 0 527665.9 321880.06 105200 -1 2210
2212 0 527807.9 321954.06 105040 -1 2211
2213 0 527839.9 321962.06 104920 -1 2212
2214 0 527833.9 321944.06 104720 -1 2213
2215 0 527881.9 321844.06 104520 -1 2214
2216 0 527876.9 321836.06 104440 -1 2215
2217 0 527992.9 321742.06 104400 -1 2216
2218 0 527902.9 321614.06 104320 -1 2217
2219 0 527746.9 321446.06 104160 -1 2218
2220 0 527734.9 321288.06 104040 -1 2219
2221 0 527742.9 321094.06 103960 -1 2220
2222 0 527606.9 320910.06 103960 -1 2221
2223 0 527346.75 320382.16 103960 -1 2222
2224 0 527066.75 320226.16 103760 -1 2223
2225 0 526810.75 320034.16 103560 -1 2224
2226 0 526870.75 320282.16 103280 -1 2225
2227 0 526798.75 320162.16 103200 -1 2226
2228 0 526794.2 320094.8 103080 -1 2227
2229 0 526790.75 320050.16 103000 -1 2228
2230 0 526742.75 320118.16 102800 -1 2229
2231 0 526556.3 320206.66 102640 -1 2230
2232 0 526463 320251 102560 -1 2231
2233 0 526551.8 320312.8 102440 -1 2232
2234 0 526610.75 320354.16 102360 -1 2233
2235 0 526514.75 320430.16 102120 -1 2234
2236 0 526402.75 320486.16 101920 -1 2235
2237 0 527186.75 320554.16 104120 -1 2223
2238 0 527148.6 320689.75 104240 -1 2237
2239 0 515870 317666.06 114520 275 2098
2240 0 515643.66 317301.75 114360 -1 2239
2241 0 515827.66 317329.75 114200 -1 2240
2242 0 515879.66 317333.75 114160 -1 2241
2243 0 514771.1 317653.72 115720 279 2093
2244 0 514709.78 317817.97 115840 279 2243
2245 0 514544.66 317709.44 116080 279 2244
2246 0 514527.97 317598.47 116120 279 2245
2247 0 505717 295833.16 114800 360 1600
2248 0 505501.66 295800.06 114920 -1 2247
2249 0 514608.16 264157.34 118600 140 1413
2250 0 515001.4 253046.81 126160 185 1388
2251 0 514555.84 252978.44 126960 179 2250
2252 0 514744.66 253014.83 127400 176 2251
2253 0 514879.16 253727.11 128600 32 2252
2254 0 514789.88 253837.39 129040 200 2253
2255 0 514851.78 254546.34 129880 226 2254
2256 0 514892.6 255113.16 130840 176 2255
2257 0 514890.7 255112.38 131120 178 2256
2258 0 514908.25 255132.98 131360 178 2257
2259 0 514868.22 255188.02 131640 227 2258
2260 0 514545.53 255598.48 132080 120 2259
2261 0 514586.88 256322.33 132520 186 2260
2262 0 514203.75 256954.44 132720 217 2261
2263 0 513704.53 257237.44 132520 197 2262
2264 0 513238.84 258079.95 133080 172 2263
2265 0 512997.75 258035.05 133400 164 2264
2266 0 512636.88 258949.86 134240 202 2265
2267 0 512157.06 259283.45 134400 183 2266
2268 0 511410.25 259898.81 134680 164 2267
2269 0 511266.66 260105.31 134960 178 2268
2270 0 510710.56 260579.1 135560 197 2269
2271 0 510443.72 261264.84 136200 148 2270
2272 0 510462.9 261725.8 136560 153 2271
2273 0 509864.2 262374.7 136480 107 2272
2274 0 509561.72 262551.06 137120 148 2273
2275 0 508712.7 262887.34 137560 138 2274
2276 0 508156.16 263036.53 138280 124 2275
2277 0 507680.2 263163.4 138600 107 2276
2278 0 507329.9 263731.75 138760 175 2277
2279 0 507065.16 264000.62 138840 156 2278
2280 0 506580.12 264839.1 139080 275 2279
2281 0 506566.5 265128 139280 226 2280
2282 0 506060.66 266361.2 139680 128 2281
2283 0 505849.78 266960.44 139960 140 2282
2284 0 505685.66 268304 140560 143 2283
2285 0 505444.78 268654.66 140960 145 2284
2286 0 505067.16 268943.34 141240 147 2285
2287 0 504361.28 269690.2 141760 150 2286
2288 0 504174.16 269813.47 142000 142 2287
2289 0 503195.56 271028.6 142840 115 2288
2290 0 503225.56 271220.6 143080 108 2289
2291 0 503177.3 272204.88 144000 80 2290
2292 0 503378.03 272600.06 144600 131 2291
2293 0 503535.3 273189.2 145480 163 2292
2294 0 503650.6 273189.2 145720 121 2293
2295 0 503480.6 272943.2 145800 107 2294
2296 0 503450.6 273077.2 145840 100 2295
2297 0 503495.06 273298.03 145960 80 2296
2298 0 503293.47 273862.25 146320 166 2297
2299 0 503199.97 274287.62 146880 189 2298
2300 0 502821.53 275039.88 147320 156 2299
2301 0 502898.16 275243.9 147680 96 2300
2302 0 502903.88 275648.2 148200 98 2301
2303 0 503151.53 275664.94 148240 100 2302
2304 0 502949.53 275734.94 148280 103 2303
2305 0 502870.75 275948.4 148440 115 2304
2306 0 502754.94 276194.7 148760 141 2305
2307 0 502472.62 276381.47 149240 176 2306
2308 0 502387.7 276683.38 149600 163 2307
2309 0 502483.44 276614.75 150000 86 2308
2310 0 502506.34 276483.7 150080 86 2309
2311 0 502657.7 276677.97 150280 128 2310
2312 0 502761.75 277132.22 150640 98 2311
2313 0 502726.06 277225.75 151000 131 2312
2314 0 502587.7 277425.47 151280 101 2313
2315 0 502325.5 277557.5 151560 121 2314
2316 0 502385.78 277994.97 152400 183 2315
2317 0 502805.97 278559.94 153160 150 2316
2318 0 503235.44 279183.03 153680 148 2317
2319 0 503447.16 279697.94 153920 150 2318
2320 0 503834.66 280333.88 154680 164 2319
2321 0 504041.34 280441.9 155080 172 2320
2322 0 504184.72 281005.28 156080 192 2321
2323 0 503816.25 281130.25 156560 135 2322
2324 0 503775.84 281359.9 156880 154 2323
2325 0 503788.6 281441.75 157240 128 2324
2326 0 503796.75 281662.97 157480 122 2325
2327 0 503708.16 281813.6 157840 178 2326
2328 0 503597.25 282051.06 158120 163 2327
2329 0 503514.53 282362.8 158880 178 2328
2330 0 503514.84 282722.66 159360 160 2329
2331 0 503696 283147.4 160120 175 2330
2332 0 503855.2 284119.72 160760 148 2331
2333 0 503960.84 284218.6 160880 226 2332
2334 0 504245.78 284699.78 161680 221 2333
2335 0 504065.3 285322.38 162320 181 2334
2336 0 504168.7 286137.28 162680 189 2335
2337 0 504499.75 286935.75 163400 186 2336
2338 0 504658.3 288332.1 165000 180 2337
2339 0 504691.5 288563.53 165560 178 2338
2340 0 504531.3 288795 165880 176 2339
2341 0 504643.3 289263 166120 176 2340
2342 0 505714.38 289918.5 166800 175 2341
2343 0 506639.62 291229.5 168040 156 2342
2344 0 506724.34 291548.56 168480 163 2343
2345 0 507076.6 292243.06 169320 189 2344
2346 0 508579.72 292930.2 170520 131 2345
2347 0 509555.53 293627.3 171160 181 2346
2348 0 510029.3 294145.38 172240 179 2347
2349 0 510822.66 295005.66 172920 178 2348
2350 0 511488.06 294943.5 173560 166 2349
2351 0 511751.97 295280 174200 204 2350
2352 0 511918.5 295702.47 174520 175 2351
2353 0 512354.16 295656.06 175080 142 2352
2354 0 513289.56 296007.44 175480 120 2353
2355 0 513973.47 296303.47 176080 141 2354
2356 0 514371.38 296062.66 176520 157 2355
2357 0 514439.7 295890.38 176640 157 2356
2358 0 515140.2 296291.94 177400 163 2357
2359 0 516059.12 297057.47 177960 198 2358
2360 0 516980.16 297401.8 179000 166 2359
2361 0 517460.1 298059.5 179680 148 2360
2362 0 518118.1 298510.38 180040 120 2361
2363 0 518496.4 299261.28 180440 164 2362
2364 0 518529.8 299405.8 180680 152 2363
2365 0 519017.5 299671.38 181160 128 2364
2366 0 519693.12 299835.4 182000 157 2365
2367 0 519931.53 300283.28 182680 152 2366
2368 0 519926.06 300210.5 183080 150 2367
2369 0 520025.78 300012.62 183320 137 2368
2370 0 520232.9 299989.25 183720 185 2369
2371 0 520352.72 300141.6 183960 163 2370
2372 0 520399.1 300060.7 184240 163 2371
2373 0 520336.6 300108.9 184520 32 2372
2374 0 520383.6 300179.28 184760 150 2373
2375 0 520383.47 300309.34 185000 96 2374
2376 0 520414.9 300396.38 185200 120 2375
2377 0 520538.53 300447.25 185400 128 2376
2378 0 520695.5 300505.66 185560 120 2377
2379 0 520759.2 300651.16 185760 120 2378
2380 0 520936.88 300821.72 185920 128 2379
2381 0 521061.9 301066.66 186200 108 2380
2382 0 521125.47 301554.3 186960 154 2381
2383 0 521094.88 301618.4 187400 203 2382
2384 0 521252.44 301641.9 188080 164 2383
2385 0 521383.8 301633.66 188680 179 2384
2386 0 521427.78 302112.9 189280 194 2385
2387 0 521484.34 302392.66 189480 175 2386
2388 0 521557 302545.47 189640 136 2387
2389 0 521789.38 302810.06 189800 160 2388
2390 0 521996.38 302938.62 189920 164 2389
2391 0 522060.56 303097.16 190120 185 2390
2392 0 522084.6 303144.12 190240 185 2391
2393 0 522139.8 303217.34 190400 190 2392
2394 0 522164.5 303265.97 190680 203 2393
2395 0 522253.3 303322.2 190840 181 2394
2396 0 522219.47 303480.97 191000 128 2395
2397 0 522306.22 303593.75 191200 128 2396
2398 0 522356.5 303617.94 191440 128 2397
2399 0 522356.6 303592.56 191720 202 2398
2400 0 522657.4 303524.06 192640 124 2399
2401 0 522818.88 303628.53 193320 142 2400
2402 0 523017.9 304013.7 193680 153 2401
2403 0 523774.9 304539.3 194480 181 2402
2404 0 524019.97 304903.38 195840 175 2403
2405 0 524222.03 305265.12 197520 172 2404
2406 0 524548.8 305660.44 198240 154 2405
2407 0 524428.06 306102.06 198960 176 2406
2408 0 524573.1 306642.28 199360 160 2407
2409 0 524765.3 307077.9 199600 137 2408
2410 0 524806.7 307351.6 199800 157 2409
2411 0 524558.4 307352.28 200120 90 2410
2412 0 524407.9 307120.53 200320 81 2411
2413 0 524247.22 307240.53 200600 71 2412
2414 0 524439.1 307818.94 200840 136 2413
2415 0 524543.7 308506.8 201080 122 2414
2416 0 524512.4 308613.9 201280 122 2415
2417 0 524422.75 308918.03 201520 192 2416
2418 0 524307 309279.38 201760 256 2417
2419 0 524034.88 309513.47 202480 208 2418
2420 0 524159.6 309659.7 202760 122 2419
2421 0 524557.56 310105.06 203600 160 2420
2422 0 524571.06 310434.3 204120 164 2421
2423 0 524357.25 311021 204960 163 2422
2424 0 524360.6 311433.1 205200 143 2423
2425 0 524384.2 311365.28 205480 143 2424
2426 0 524376.2 311037.28 205760 146 2425
2427 0 524506.1 311937.88 206400 153 2426
2428 0 524288.5 312288.34 206640 120 2427
2429 0 524379.06 312539.5 206960 153 2428
2430 0 524572.7 312805.5 207240 168 2429
2431 0 524931.8 312881.62 207640 163 2430
2432 0 525058.6 313382.53 208920 176 2431
2433 0 525019.7 313656.56 209800 185 2432
2434 0 524953.3 313619.56 210160 208 2433
2435 0 524912.06 313795.5 210360 172 2434
2436 0 524910.7 313793.9 210560 172 2435
2437 0 524883.4 313944.97 210720 160 2436
2438 0 524982.6 314133.47 210840 136 2437
2439 0 525070.56 314343.84 210920 136 2438
2440 0 525182.5 314505.97 211080 107 2439
2441 0 525282.9 314777.28 211200 104 2440
2442 0 525482.2 314896.12 211320 104 2441
2443 0 525584.5 315119.12 211440 124 2442
2444 0 525763.6 315491.34 211640 120 2443
2445 0 525857.4 315734.6 211760 108 2444
2446 0 525938.1 315908.34 211920 107 2445
2447 0 526069.25 316339.66 212240 91 2446
2448 0 526065.3 317383.38 213360 148 2447
2449 0 526215.75 317667.53 213560 175 2448
2450 0 526107.8 318046.75 213760 156 2449
2451 0 526159.4 318392.4 213920 153 2450
2452 0 526018.25 318399.16 214280 160 2451
2453 0 526032.3 317937.06 214520 139 2452
2454 0 526003.3 317536.6 214760 128 2453
2455 0 525966.1 317880.3 215040 118 2454
2456 0 526158.1 318664.3 215240 112 2455
2457 0 526250.1 319296.3 215400 107 2456
2458 0 526198.1 319236.3 215440 106 2457
2459 0 526036.06 319306.53 215600 102 2458
2460 0 525798.06 319685.66 216040 160 2459
2461 0 525871.8 319756.78 216320 115 2460
2462 0 526017 319776.25 216600 166 2461
2463 0 526177.06 319985.75 216800 178 2462
2464 0 526205.6 320109.28 217040 178 2463
2465 0 526086.9 320084.16 217280 175 2464
2466 0 525993.06 320054.16 217480 131 2465
2467 0 525849.94 320085.06 217800 122 2466
2468 0 525720.8 319143.1 218280 139 2467
2469 0 525743.8 319070.25 218600 148 2468
2470 0 525928.2 319891.56 218880 128 2469
2471 0 525913.25 320122.47 219080 128 2470
2472 0 525867.6 320006.06 219320 189 2471
2473 0 525854.44 319918.28 219520 208 2472
2474 0 525916.2 319783.38 219800 163 2473
2475 0 525910.75 319763.16 220040 141 2474
2476 0 525837.6 319823.9 220280 163 2475
2477 0 525871.25 319847.53 220480 168 2476
2478 0 525844.2 319969.62 220720 32 2477
2479 0 525841.75 320066.97 220880 175 2478
2480 0 525950 320197.38 221040 175 2479
2481 0 525949.7 320413.12 221240 136 2480
2482 0 525981.94 320583.62 221440 148 2481
2483 0 525990.75 320646.03 221680 108 2482
2484 0 526076.75 320775.2 221880 137 2483
2485 0 526208.8 321043.9 222280 163 2484
2486 0 526233.75 321050.9 222520 134 2485
2487 0 526222 320998.1 222880 128 2486
2488 0 526150.94 321030.72 223080 128 2487
2489 0 526227.9 321130.4 223240 128 2488
2490 0 526095 321176.5 223520 178 2489
2491 0 526105.94 321320.03 223960 172 2490
2492 0 525991.6 321164.34 224360 172 2491
2493 0 525838.7 320967.94 224600 200 2492
2494 0 525826.4 320957.97 224880 64 2493
2495 0 525816.9 320879.44 225080 122 2494
2496 0 525656.44 320691.44 225360 120 2495
2497 0 525561.25 320290.75 225560 120 2496
2498 0 525541.94 320212.2 225760 120 2497
2499 0 525658.2 320467.1 226040 51 2498
2500 0 525768.4 320723.16 226280 32 2499
2501 0 525805.25 320768.66 226440 124 2500
2502 0 525889.4 320783.75 226600 124 2501
2503 0 526042.5 320743.56 226960 128 2502
2504 0 525991.6 320490.75 227320 75 2503
2505 0 526045 320195.22 227640 91 2504
2506 0 525901.1 319254.72 228120 84 2505
2507 0 525660.5 318153.34 228440 80 2506
2508 0 525558 317657.5 228640 91 2507
2509 0 525320.94 316601.44 229040 85 2508
2510 0 525511.2 316228.4 229400 80 2509
2511 0 525836.06 315821.6 230120 -1 2510
2512 0 525944.25 315849.75 230320 -1 2511
2513 0 526056.25 316289.75 230360 -1 2512
2514 0 525968.25 315833.75 230400 -1 2513
2515 0 525936.25 315809.75 230440 -1 2514
2516 0 525698.9 315784.38 230960 -1 2515
2517 0 525202.56 315981.34 231280 -1 2516
2518 0 525196.6 315880.5 231560 -1 2517
2519 0 525160.1 316064.9 231760 -1 2518
2520 0 524849.1 316577.28 232280 91 2519
2521 0 524784.94 316321.44 232360 105 2520
2522 0 524694.1 316374.03 232440 120 2521
2523 0 524038.34 316735.62 233120 123 2522
2524 0 523648.78 317274.53 233880 128 2523
2525 0 523112.2 318297.16 234560 116 2524
2526 0 523119.03 319196.56 235120 107 2525
2527 0 523170.97 319403.22 235400 120 2526
2528 0 523154.38 319641.12 235800 148 2527
2529 0 522717.22 319983.75 236360 107 2528
2530 0 522116.38 320279.2 236600 90 2529
2531 0 520802.4 320343.44 237480 18 2530
2532 0 520732.06 320426.78 237720 -1 2531
2533 0 520945.22 320841 238120 -1 2532
2534 0 521109.38 321364.22 238560 218 2533
2535 0 521068.8 321484.94 239120 218 2534
2536 0 520979.06 321536.9 239520 196 2535
2537 0 520491.6 321591.53 240280 51 2536
2538 0 519933.34 322079.53 240600 51 2537
2539 0 519849.94 322038.34 240680 45 2538
2540 0 519679.88 322340.25 241040 22 2539
2541 0 519724 322822.06 241400 -1 2540
2542 0 519798.62 323235.6 241800 -1 2541
2543 0 519610.47 323356.1 242120 -1 2542
2544 0 519285.5 323436.38 242400 -1 2543
2545 0 519159.94 323388.75 242960 -1 2544
2546 0 518513 323249.47 243120 -1 2545
2547 0 516606.8 324057.75 243240 -1 2546
2548 0 515385.16 323650.03 243480 -1 2547
2549 0 514410.4 323299.25 243680 -1 2548
2550 0 514149.28 323183.28 243720 -1 2549
2551 0 513589.28 322951.28 243840 -1 2550
2552 0 513073.28 322779.28 243960 -1 2551
2553 0 512641.28 322699.28 244080 -1 2552
2554 0 512590.53 322821.38 244280 -1 2553
2555 0 512404.34 323031.22 244520 -1 2554
2556 0 512234.97 323216.22 244720 -1 2555
2557 0 511986.7 323488.6 244840 -1 2556
2558 0 511426.66 324296.62 245440 -1 2557
2559 0 511146.25 324903.66 245840 -1 2558
2560 0 511306.06 325071.12 246080 -1 2559
2561 0 510842.03 326093.75 246760 -1 2560
2562 0 510080.16 327138 247480 -1 2561
2563 0 509917.44 327654.2 247960 -1 2562
2564 0 509256.8 328642 248640 -1 2563
2565 0 508445.3 329503.4 249160 -1 2564
2566 0 507658.72 330257.84 249520 -1 2565
2567 0 507100.8 330742 249720 -1 2566
2568 0 506508.8 331246 249960 -1 2567
2569 0 506164.8 331430 250160 -1 2568
2570 0 506036.8 331622 250280 -1 2569
2571 0 506032.8 331758 250360 -1 2570
2572 0 506920.8 332418 250520 -1 2571
2573 0 507128.8 332678 250560 -1 2572
2574 0 507366.34 332866.16 250600 -1 2573
2575 0 508003 333777.7 250720 -1 2574
2576 0 508270.6 334329.22 250920 -1 2575
2577 0 507718.22 334827.34 251040 -1 2576
2578 0 506304.44 334873.16 251240 -1 2577
2579 0 505105.9 334554.75 251400 -1 2578
2580 0 504842.38 334625.94 251560 -1 2579
2581 0 504636.78 335770.2 251680 -1 2580
2582 0 506223.97 335926.3 251880 -1 2581
2583 0 504546.8 336805.9 252200 54 2582
2584 0 503790.8 337249.9 252280 68 2583
2585 0 503337.1 337723.53 252320 75 2584
2586 0 500255.12 339876.3 252680 139 2585
2587 0 499421.56 340381.1 252840 154 2586
2588 0 498672.7 341132.7 253120 181 2587
2589 0 496422.6 344294.9 254320 101 2588
2590 0 495910.53 344929.34 254680 122 2589
2591 0 495176.38 345626.06 254920 137 2590
2592 0 494817.97 346421.62 255200 156 2591
2593 0 494357.84 346857.06 255520 98 2592
2594 0 493409 347928.47 255880 51 2593
2595 0 493075.3 348135.66 256000 51 2594
2596 0 492013.6 348370.6 256520 103 2595
2597 0 491783.84 348652.5 256680 120 2596
2598 0 491262.53 349029.16 257000 122 2597
2599 0 490356.94 349781.22 257560 102 2598
2600 0 489658.28 350315.47 257680 120 2599
2601 0 488647.66 350894.47 258160 150 2600
2602 0 488058.8 351655.9 258560 175 2601
2603 0 487815.34 352359.4 259000 178 2602
2604 0 487032.34 353463.7 259600 124 2603
2605 0 486024.5 354837.1 260080 197 2604
2606 0 484459.78 356461.4 260800 -1 2605
2607 0 484975.56 356606.84 260840 -1 2606
2608 0 481488.66 357256 260920 -1 2607
2609 0 481312.88 358126.47 261200 -1 2608
2610 0 481583.5 358557.84 261520 -1 2609
2611 0 481648.3 359150.88 261800 -1 2610
2612 0 481260.94 359966.25 262040 -1 2611
2613 0 480201.16 362136.7 262520 -1 2612
2614 0 479944.16 362456.22 262960 -1 2613
2615 0 478735.97 363212.66 263040 -1 2614
2616 0 478219.06 363639.16 263200 -1 2615
2617 0 477814.8 363831 263360 -1 2616
2618 0 477518.88 364254.88 263520 -1 2617
2619 0 477280.84 364720 263240 -1 2618
2620 0 477329.2 365871.56 263160 32 2619
2621 0 477304.47 366135.34 263040 32 2620
2622 0 477026.1 366542.1 263640 120 2621
2623 0 475747.78 368106.84 264040 107 2622
2624 0 474833.16 368944.44 264360 136 2623
2625 0 474543.94 369304.66 264480 131 2624
2626 0 473971.94 369720.66 264520 130 2625
2627 0 473399.6 369927.66 264600 128 2626
2628 0 472948.1 370440.84 264720 124 2627
2629 0 472248.3 371432.03 265200 75 2628
2630 0 471488.97 372014.84 265680 29 2629
2631 0 471146.6 372568.28 266000 -1 2630
2632 0 470626.03 373247.62 266360 -1 2631
2633 0 470577.12 373274.84 266440 -1 2632
2634 0 469557.12 372990.84 266520 -1 2633
2635 0 469439.84 373103.72 266640 -1 2634
2636 0 469425.7 373266.34 266680 -1 2635
2637 0 469217.2 373650.1 266920 -1 2636
2638 0 469082.2 373926.28 267160 -1 2637
2639 0 468822.72 374664.75 267480 -1 2638
2640 0 468157 375188 267840 -1 2639
2641 0 468090.78 375575.5 267920 -1 2640
2642 0 468168.16 376119.7 267240 -1 2641
2643 0 468408.75 376327.94 266880 -1 2642
2644 0 468535.8 376408.03 266640 -1 2643
2645 0 468622.66 376518.66 266520 -1 2644
2646 0 469254 376940 266440 -1 2645
2647 0 469367.62 377011.62 266440 -1 2646
2648 0 469515 377179.47 266280 -1 2647
2649 0 469827.4 377630.28 265920 -1 2648
2650 0 469787.22 378346.06 265760 -1 2649
2651 0 469850.28 378551.84 265600 -1 2650
2652 0 469777.12 379787.44 266400 -1 2651
2653 0 469484.56 380264.72 266440 -1 2652
2654 0 468848.75 380862.3 266240 -1 2653
2655 0 468899.22 381264.88 266000 -1 2654
2656 0 468611.5 382843.5 265280 -1 2655
2657 0 468379.5 383647.5 265480 -1 2656
2658 0 468554.2 383911.84 265680 -1 2657
2659 0 468841.34 384741.22 266440 -1 2658
2660 0 468321.34 384469.22 266520 -1 2659
2661 0 468507.25 384839.75 266600 -1 2660
2662 0 468326.03 385563.22 267200 -1 2661
2663 0 468091.66 386762.38 266920 -1 2662
2664 0 466828.03 388088.3 266680 -1 2663
2665 0 465550.22 389853.38 266520 -1 2664
2666 0 465832.22 391579.25 266440 80 2665
2667 0 465187 392590.6 266200 101 2666
2668 0 464947.06 393055.3 266000 124 2667
2669 0 465404.97 393936.97 265800 143 2668
2670 0 465163.88 395303.56 265600 91 2669
2671 0 464977.16 396781.66 265120 -1 2670
2672 0 465113.38 396905.28 264960 -1 2671
2673 0 465166.3 397191.5 264880 -1 2672
2674 0 465375.78 397296.8 264640 -1 2673
2675 0 465587.78 398400.8 264600 -1 2674
2676 0 465615.78 398444.8 264560 -1 2675
2677 0 465647.78 398476.8 264520 -1 2676
2678 0 465715.78 398516.8 264480 -1 2677
2679 0 465751.78 398556.8 264440 -1 2678
2680 0 465823.78 398660.8 264400 -1 2679
2681 0 466292.03 399086.97 264160 -1 2680
2682 0 466621.2 399559 263960 -1 2681
2683 0 467337.2 400879 263920 -1 2682
2684 0 467374.38 401053.72 263760 -1 2683
2685 0 467778.12 401517.22 263640 -1 2684
2686 0 467917.62 402674.75 263320 -1 2685
2687 0 467800.53 403477.66 263000 -1 2686
2688 0 468680.53 403105.66 262960 -1 2687
2689 0 468356.03 402822.06 262920 -1 2688
2690 0 468716.53 403193.66 262880 -1 2689
2691 0 469092.66 403335.12 261920 -1 2690
2692 0 469344.06 403654.72 262160 -1 2691
2693 0 469679.12 404124.22 262360 -1 2692
2694 0 469744.56 404481.3 261960 -1 2693
2695 0 469570.84 404576.78 261680 -1 2694
2696 0 469226.66 404542.97 261400 -1 2695
2697 0 469172 404794.75 261120 -1 2696
2698 0 469198.5 404868.75 261040 -1 2697
2699 0 469442.5 405348.75 260960 -1 2698
2700 0 469438 406371.75 260800 -1 2699
2701 0 469471.44 406464.6 260800 -1 2700
2702 0 469632.5 407573.66 260520 -1 2701
2703 0 469135.25 408321 260760 -1 2702
2704 0 468859.9 409467.4 260760 -1 2703
2705 0 469158.38 409672.34 260520 -1 2704
2706 0 471019.44 410522.53 260400 -1 2705
2707 0 470790.38 410716.34 260360 -1 2706
2708 0 470598.38 411180.34 260280 -1 2707
2709 0 470636.34 411431.28 260200 -1 2708
2710 0 470522.88 412085.2 260040 -1 2709
2711 0 470132.56 413445.22 259640 -1 2710
2712 0 469879.53 414117.22 259240 -1 2711
2713 0 469363.47 415297.34 259040 -1 2712
2714 0 520745.84 300671.8 183920 51 2371
2715 0 521243.97 301217.66 183760 60 2714
2716 0 521691.9 301739.44 183440 51 2715
2717 0 521899.22 302149.06 183160 58 2716
2718 0 521939.22 302501.06 183040 62 2717
2719 0 521845.03 302766.75 183000 64 2718
2720 0 521648 303348.34 182960 128 2719
2721 0 521448.5 303630.53 183040 124 2720
2722 0 521376.12 303677.34 182880 124 2721
2723 0 521350.7 303749.06 182720 124 2722
2724 0 521407.84 303624.22 183200 141 2721
2725 0 521400.25 303421.12 183480 141 2724
2726 0 521480.6 304150.38 183520 75 2725
2727 0 521497.47 304524.75 183720 64 2726
2728 0 521624.06 304932.12 183760 102 2727
2729 0 521886.6 305891.53 184080 86 2728
2730 0 522349.28 307009.47 184360 75 2729
2731 0 522695.72 308395.88 184680 64 2730
2732 0 522885.94 309497.38 184960 80 2731
2733 0 522918.12 310721.84 185280 75 2732
2734 0 523392.62 311940.84 185680 75 2733
2735 0 523560.34 312914.97 185680 75 2734
2736 0 523555.47 313136.38 185720 51 2735
2737 0 523471.97 314298.97 185840 75 2736
2738 0 523462.4 314696.97 185880 64 2737
2739 0 523470.6 315623.88 185760 75 2738
2740 0 523323.44 316653.34 185400 86 2739
2741 0 523217.38 317861.88 185040 80 2740
2742 0 523214.6 319833.8 184320 80 2741
2743 0 523161.9 320317.28 184160 80 2742
2744 0 522836.75 321722.56 183560 60 2743
2745 0 522577.28 322972.4 183120 24 2744
2746 0 522565.28 323428.4 182920 8 2745
2747 0 522517.28 323584.4 182880 5 2746
2748 0 522564.88 324025.94 182800 -1 2747
2749 0 522508.88 324845.94 182480 -1 2748
2750 0 522544.88 325097.94 182200 -1 2749
2751 0 522532.88 325253.94 182040 -1 2750
2752 0 522349.44 325879.38 181480 -1 2751
2753 0 522417.44 326255.38 181320 -1 2752
2754 0 522540.5 326269.44 181200 -1 2753
2755 0 522661.53 326491.38 180880 -1 2754
2756 0 522641.25 326873.1 180600 -1 2755
2757 0 522626.34 327279.9 180080 -1 2756
2758 0 522702.3 327495.88 179640 -1 2757
2759 0 522736.53 327593.62 179440 -1 2758
2760 0 522697.66 327882.62 179040 -1 2759
2761 0 522769.06 327704.47 178160 45 2760
2762 0 522808.12 327761.78 177640 45 2761
2763 0 522993.47 327953.8 177280 90 2762
2764 0 523073 328023.56 176960 71 2763
2765 0 523272.16 328196.53 176680 71 2764
2766 0 523515.5 328464.66 176200 60 2765
2767 0 523942.94 328862.12 175680 75 2766
2768 0 524032.8 329080.7 175480 60 2767
2769 0 524376.4 329440.88 175120 81 2768
2770 0 524736.94 330265.75 174280 71 2769
2771 0 525032.9 330761.66 173840 81 2770
2772 0 525050.06 330946 173560 75 2771
2773 0 525210 331203.25 173200 96 2772
2774 0 525224.8 331400.75 172800 32 2773
2775 0 525329.56 331697.2 172240 81 2774
2776 0 525457.6 331872.62 171960 75 2775
2777 0 525713.44 332256.22 171680 71 2776
2778 0 525817.5 332433.28 171480 91 2777
2779 0 525896.94 332535.97 171360 91 2778
2780 0 526074.06 332601.56 171080 64 2779
2781 0 526169.5 332857.25 170720 75 2780
2782 0 526228.75 332835.75 170640 85 2781
2783 0 526201.8 333192.56 170360 124 2782
2784 0 526200.8 333415.72 169880 181 2783
2785 0 525855.6 334121.06 169240 70 2784
2786 0 525953.1 333888.06 169200 64 2785
2787 0 525872.06 334400.72 168840 64 2786
2788 0 525779.06 334507.38 168320 102 2787
2789 0 525905.9 334490.22 167920 124 2788
2790 0 525824.4 334686.12 167520 98 2789
2791 0 525748.06 334525.56 167000 98 2790
2792 0 525787.7 334535.47 166400 96 2791
2793 0 525806.44 334541.6 166040 96 2792
2794 0 525828.75 334587.84 165720 81 2793
2795 0 525896.9 334455.7 165360 81 2794
2796 0 525989.7 334385.94 165000 96 2795
2797 0 526079 334486.4 164680 102 2796
2798 0 526138.9 334460.88 164360 96 2797
2799 0 526257 334440 164040 81 2798
2800 0 526385.44 334408.38 163760 96 2799
2801 0 526479.4 334439.25 163520 71 2800
2802 0 526537.5 334495.1 163240 90 2801
2803 0 526626.06 334671.5 162960 81 2802
2804 0 526578.7 334735.5 162680 81 2803
2805 0 526475.6 334797.47 162400 51 2804
2806 0 526412.5 334741.75 162120 81 2805
2807 0 526339.1 334628.84 161960 71 2806
2808 0 526450 334504.66 161600 96 2807
2809 0 526927.1 334453.22 160520 71 2808
2810 0 527282.94 334422.56 159960 101 2809
2811 0 527475.06 334624.56 159400 92 2810
2812 0 527440.6 334576.6 159200 90 2811
2813 0 527282.5 334448.16 158960 81 2812
2814 0 527170.8 334448.16 158560 68 2813
2815 0 527362.9 334418.22 157880 45 2814
2816 0 527434.25 334373.9 157560 98 2815
2817 0 527298.2 333137.56 156320 71 2816
2818 0 527352.5 333023.03 155960 90 2817
2819 0 527466.44 332816.84 155640 64 2818
2820 0 527423.6 332583.44 155360 71 2819
2821 0 527201.3 332438.34 155120 136 2820
2822 0 527065.3 332176.84 154840 136 2821
2823 0 526841 331831.56 154560 186 2822
2824 0 526738.56 331617 154200 208 2823
2825 0 526812.7 331462.97 153760 104 2824
2826 0 526773 331395 153680 104 2825
2827 0 526752.9 331361.12 153640 104 2826
2828 0 526781.44 331209.16 153520 104 2827
2829 0 526785.6 331029.06 153240 190 2828
2830 0 526745.5 330889.97 153040 190 2829
2831 0 526687.2 330981.56 152880 139 2830
2832 0 526664.3 331094.88 152720 60 2831
2833 0 526671.5 331178.2 152600 60 2832
2834 0 526634.56 331121.7 152400 96 2833
2835 0 526920.56 331062.72 152240 101 2834
2836 0 527318.44 330848.2 151840 80 2835
2837 0 527657 330817.06 151560 64 2836
2838 0 527681.56 330823.3 151280 64 2837
2839 0 527713.5 330505.66 151160 86 2838
2840 0 527977.4 330307.2 150920 40 2839
2841 0 528026 329639.56 150600 51 2840
2842 0 527681.2 328680.62 150320 124 2841
2843 0 527568.3 328562.44 150200 237 2842
2844 0 527665.4 328510.06 150000 98 2843
2845 0 527629.44 328372 149880 98 2844
2846 0 527643.4 328315.6 149760 116 2845
2847 0 527652.94 328277.94 149680 128 2846
2848 0 527690.4 328387.53 149600 128 2847
2849 0 527744.7 328407.1 149280 96 2848
2850 0 527722.1 328541.7 149080 96 2849
2851 0 527688.7 328489.5 148880 122 2850
2852 0 527681.5 328478.8 148840 128 2851
2853 0 527535.9 328383.2 148640 128 2852
2854 0 527604.75 328307.38 148400 90 2853
2855 0 527650.06 328353.1 148240 90 2854
2856 0 527683.1 328301.9 148080 71 2855
2857 0 527594.7 328218.7 147840 81 2856
2858 0 527453.9 328071.28 147600 71 2857
2859 0 527433.7 327856.62 147320 51 2858
2860 0 527528.7 327697.47 146960 98 2859
2861 0 527661 327698.6 146800 79 2860
2862 0 527859.3 327700.72 146560 51 2861
2863 0 528125.7 327723.66 146440 54 2862
2864 0 528141.7 327699.66 146400 55 2863
2865 0 527905.7 327659.66 146360 56 2864
2866 0 527836.06 327586.53 146200 60 2865
2867 0 527754 327660.4 145880 75 2866
2868 0 527738.56 327542.88 145680 75 2867
2869 0 527747.1 327447.2 145520 75 2868
2870 0 527557 327426.9 145240 81 2869
2871 0 527521.5 327329.62 144880 81 2870
2872 0 527613.25 327305.28 144840 81 2871
2873 0 527573.94 327240.8 144600 81 2872
2874 0 527415.75 327018.53 144320 -1 2873
2875 0 527323.9 326829.53 144080 -1 2874
2876 0 527123 326699.53 143720 -1 2875
2877 0 526734.25 326292.3 143320 64 2876
2878 0 526638.4 326160.97 143000 81 2877
2879 0 526306.06 325931.38 142440 81 2878
2880 0 526349.6 325933.8 142120 71 2879
2881 0 526137.5 325889.62 141800 71 2880
2882 0 526050.06 325756.12 141520 71 2881
2883 0 526133.1 325493.34 141280 60 2882
2884 0 525911.44 325277.22 141080 51 2883
2885 0 525853.3 325078.06 140800 45 2884
2886 0 525782 325029.56 140560 71 2885
2887 0 525768.06 324981.94 140360 71 2886
2888 0 525500.75 324716.25 140080 75 2887
2889 0 525366 324496.75 139840 71 2888
2890 0 525111.25 324110.75 139600 40 2889
2891 0 524976.8 323911.94 139320 40 2890
2892 0 524781.5 323493.6 139040 60 2891
2893 0 524447.44 323155.66 138640 40 2892
2894 0 524047.6 322990.94 138360 45 2893
2895 0 524044.6 322992.22 138040 64 2894
2896 0 523901.78 322976.78 137840 81 2895
2897 0 523835.06 322886.8 137600 64 2896
2898 0 523543.3 322813.66 137360 64 2897
2899 0 523030.47 322627.8 137000 64 2898
2900 0 522804.16 322512.62 136720 60 2899
2901 0 522204.22 322306.78 136440 128 2900
2902 0 521904.88 322199.94 136200 32 2901
2903 0 521630.25 322156.72 135960 107 2902
2904 0 521242.3 322030.2 135680 60 2903
2905 0 521060.8 321752.84 135560 45 2904
2906 0 520763.12 321801.16 135280 51 2905
2907 0 520021.84 321808.66 135000 80 2906
2908 0 519556.53 321755.66 134720 71 2907
2909 0 519214.6 321695.8 134480 51 2908
2910 0 518644.84 321672.62 134240 45 2909
2911 0 518388.25 321610.22 134040 45 2910
2912 0 518128.25 321420.88 133760 45 2911
2913 0 517445.34 321050.97 133560 60 2912
2914 0 516988.28 320881.94 133200 45 2913
2915 0 516592.53 321048.94 132840 96 2914
2916 0 516085.5 320768.06 132480 32 2915
2917 0 515644.66 320145.06 132240 75 2916
2918 0 515596.06 320022.28 132120 107 2917
2919 0 515356.34 319834.5 132000 148 2918
2920 0 515253.1 319662.5 131760 81 2919
2921 0 514967 319290.78 131520 115 2920
2922 0 514837.03 319032.75 131120 71 2921
2923 0 514779.1 319031.7 130760 64 2922
2924 0 514709.44 318982.62 130560 71 2923
2925 0 514581.7 318855.75 130400 32 2924
2926 0 513975.9 318698.4 129960 75 2925
2927 0 513572.44 318353 129640 45 2926
2928 0 513548.94 318236.22 129320 51 2927
2929 0 513542.2 317745.88 128480 64 2928
2930 0 513445.28 317737.66 128320 64 2929
2931 0 513455.4 317583.7 128120 101 2930
2932 0 513437.44 317399.62 127800 120 2931
2933 0 513404.28 317194.8 127520 64 2932
2934 0 513231 316834.84 127160 104 2933
2935 0 513142.84 316434 126920 244 2934
2936 0 513132.66 316457.34 126880 244 2935
2937 0 512940.78 316267.6 126400 258 2936
2938 0 512742.34 316259.44 126320 258 2937
2939 0 512653.22 316308.2 126240 258 2938
2940 0 527799.06 330920.22 151240 64 2838
2941 0 527946.7 331070.38 151040 64 2940
2942 0 528056.25 331165.94 150880 60 2941
2943 0 528088.25 331141.94 150680 57 2942
2944 0 528056.25 330781.94 150520 55 2943
2945 0 527992.94 330404.03 150280 51 2944
2946 0 527932.1 330300.2 150160 51 2945
2947 0 527932.8 330404.8 149960 51 2946
2948 0 528133.5 330890.3 149640 40 2947
2949 0 528368.6 331424.62 149400 45 2948
2950 0 528422.5 331503.3 149200 55 2949
2951 0 528263.4 331670.9 148920 71 2950
2952 0 528241.1 331855.4 148640 59 2951
2953 0 528352.6 332008.25 148440 51 2952
2954 0 528381.25 332149.22 148200 58 2953
2955 0 528424.5 332117.22 148040 64 2954
2956 0 528328.25 332193.16 147440 71 2955
2957 0 528481.75 332370.34 147040 90 2956
2958 0 528710.25 332630.5 146600 64 2957
2959 0 528876.9 332639.44 146520 51 2958
2960 0 529048.9 332667.44 146480 44 2959
2961 0 529548.9 332547.44 146440 37 2960
2962 0 528920.9 332675.44 146400 30 2961
2963 0 528864.9 332667.44 146360 24 2962
2964 0 528860.9 332723.44 146200 -1 2963
2965 0 529120.4 332919.66 145840 -1 2964
2966 0 529217.7 332963.72 145480 -1 2965
2967 0 529172.9 333067.44 145320 -1 2966
2968 0 529127.6 333085.03 145120 -1 2967
2969 0 529070.5 333131.03 145000 -1 2968
2970 0 528965 333135.1 144840 -1 2969
2971 0 529098.6 333155.28 144560 -1 2970
2972 0 529248.94 332960.94 144120 -1 2971
2973 0 529374.44 332569.28 143440 51 2972
2974 0 529451.6 332392.1 143040 51 2973
2975 0 529347.75 332502.34 142720 166 2974
2976 0 529244 332620.78 142520 115 2975
2977 0 529221.6 332648.8 142480 115 2976
2978 0 529099.6 332756.06 142280 120 2977
2979 0 529021.9 332707 142080 71 2978
2980 0 529011.56 332436.47 141920 64 2979
2981 0 529117.7 332098.56 141520 60 2980
2982 0 529517.7 331910.22 141200 71 2981
2983 0 529772.5 331881.2 140680 71 2982
2984 0 530093.4 331583.7 140240 45 2983
2985 0 530438.75 331240.2 139800 51 2984
2986 0 530757.75 330891.38 139320 51 2985
2987 0 530836.4 330827.06 139120 64 2986
2988 0 531058.75 330657.7 138640 75 2987
2989 0 531384.6 330543.6 138240 64 2988
2990 0 531608.06 330774.38 137960 75 2989
2991 0 531907.25 330650.53 137520 71 2990
2992 0 532060.1 330664.38 137120 51 2991
2993 0 532237.75 330784.75 136600 64 2992
2994 0 532658.2 330681.44 136320 75 2993
2995 0 533038.6 329758.97 136120 -1 2994
2996 0 533294.7 329855.88 135680 200 2995
2997 0 533329.9 329888 135600 188 2996
2998 0 533416.75 329967.75 135400 160 2997
2999 0 533486.5 329944.1 135280 164 2998
3000 0 533477.44 329886.34 135000 122 2999
3001 0 533464 329858.5 134920 122 3000
3002 0 533451.2 329830.6 134840 122 3001
3003 0 533477.7 329799.8 134720 137 3002
3004 0 533560.06 329728.75 134560 137 3003
3005 0 533660.3 329729.06 134480 178 3004
3006 0 533765.75 329834.34 134280 51 3005
3007 0 533759.8 329890.75 134040 51 3006
3008 0 533887.9 329987.6 134040 51 3007
3009 0 533744.1 329708.78 133960 51 3008
3010 0 456752.84 182833.39 165320 137 334
3011 0 456378.34 182463.47 165160 200 3010
3012 0 455725.56 182005.33 164960 209 3011
3013 0 455097.78 181495.5 164680 237 3012
3014 0 454467.44 181217.88 164440 156 3013
3015 0 453329.53 180850.52 164240 268 3014
3016 0 451855.03 180423.1 163880 256 3015
3017 0 451302.6 180357.83 163720 300 3016
3018 0 450315.4 180192.94 163520 219 3017
3019 0 450688 179584 162880 32 3018
3020 0 450688 179360 162680 45 3019
3021 0 450688 179264 162640 81 3020
3022 0 450880 179104 162560 40 3021
3023 0 450976 178848 162520 32 3022
3024 0 451111.7 178321.66 162400 -1 3023
3025 0 451212.38 178006.67 162240 -1 3024
3026 0 451247.06 177702.83 162200 -1 3025
3027 0 451339.06 177650.83 162280 -1 3026
3028 0 451211.06 177578.83 162320 -1 3027
3029 0 451411.06 177606.83 162480 -1 3028
3030 0 451619.06 177654.83 162560 -1 3029
3031 0 451727.06 177638.83 162640 -1 3030
3032 0 451879.06 177626.83 162800 -1 3031
3033 0 451903.06 177606.83 162960 -1 3032
3034 0 451875.06 177602.83 163160 -1 3033
3035 0 451915.06 177590.83 163240 -1 3034
3036 0 452031.06 177574.83 163240 -1 3035
3037 0 452087.06 177530.83 163240 -1 3036
3038 0 452227.06 177498.83 163160 -1 3037
3039 0 452279.06 177358.83 163160 -1 3038
3040 0 452331.06 177174.83 163160 -1 3039
3041 0 452382.16 176958.66 163240 -1 3040
3042 0 452390.16 176754.66 163280 -1 3041
3043 0 452430.16 176714.66 163400 -1 3042
3044 0 452390.16 176650.66 163480 -1 3043
3045 0 452298.16 176570.66 163480 -1 3044
3046 0 452294.16 176566.66 163560 -1 3045
3047 0 452278.16 176530.66 163600 -1 3046
3048 0 452182.16 176406.66 163720 -1 3047
3049 0 452206.16 176290.66 163800 -1 3048
3050 0 452246.16 176098.66 163880 -1 3049
3051 0 452437.06 175906.83 163920 -1 3050
3052 0 452645.06 175794.83 163920 -1 3051
3053 0 452849.06 175754.83 163920 -1 3052
3054 0 453005.06 175666.83 163920 -1 3053
3055 0 453257.06 175526.83 164000 -1 3054
3056 0 453245.06 175550.83 164040 -1 3055
3057 0 453213.06 175398.83 164040 -1 3056
3058 0 453212.06 175286.83 164080 -1 3057
3059 0 453216.06 175222.83 164120 -1 3058
3060 0 453364.06 175182.83 164120 -1 3059
3061 0 453468.06 175082.83 164120 -1 3060
3062 0 453600.06 175034.83 164120 -1 3061
3063 0 453712.06 174998.83 164120 -1 3062
3064 0 453820.06 175078.83 164120 -1 3063
3065 0 453844.06 175178.83 164120 -1 3064
3066 0 453912.06 175302.83 164000 -1 3065
3067 0 453964.06 175390.83 163920 -1 3066
3068 0 453936.06 175470.83 163880 -1 3067
3069 0 453956.06 175602.83 163840 -1 3068
3070 0 453952.06 175754.83 163840 -1 3069
3071 0 453864.06 175842.83 163840 -1 3070
3072 0 453780.06 175962.83 163840 -1 3071
3073 0 453756.06 176110.83 163840 -1 3072
3074 0 453776.06 176342.83 163720 -1 3073
3075 0 453824.06 176322.83 163680 -1 3074
3076 0 453848.06 176306.83 163600 -1 3075
3077 0 453868.06 176302.83 163480 -1 3076
3078 0 453948.06 176334.83 163360 -1 3077
3079 0 453964.06 176310.83 163240 -1 3078
3080 0 453984.06 176346.83 163200 -1 3079
3081 0 454128.06 176330.83 163200 -1 3080
3082 0 454124.06 176366.83 163080 -1 3081
3083 0 454276.06 176362.83 163080 -1 3082
3084 0 454520 176558.83 163040 -1 3083
3085 0 454664 176598.83 162920 -1 3084
3086 0 454708 176618.83 162880 -1 3085
3087 0 454248 176246.83 163280 -1 3081
3088 0 454376 176154.83 163360 -1 3087
3089 0 454468 176130.83 163440 -1 3088
3090 0 454448 176322.83 163520 -1 3089
3091 0 454450 176395 163560 -1 3090
3092 0 454452 176466.83 163600 -1 3091
3093 0 454404 176606.83 163560 -1 3091
3094 0 454320 176634.83 163480 -1 3093
3095 0 453796.06 174886.83 164120 -1 3063
3096 0 453908 174821 164160 -1 3095
3097 0 454020.06 174754.83 164200 -1 3096
3098 0 454092.06 174702.83 164160 -1 3096
3099 0 454148.06 174594.83 164160 -1 3098
3100 0 454432.06 174562.83 164240 -1 3099
3101 0 454636.06 174550.83 164240 -1 3100
3102 0 455048.06 174630.83 164320 -1 3101
3103 0 455180.06 174642.83 164440 -1 3102
3104 0 455244.06 174538.83 164480 -1 3103
3105 0 455376.06 174574.83 164560 -1 3104
3106 0 455540.06 174546.83 164640 -1 3105
3107 0 455584.06 174482.83 164720 -1 3106
3108 0 455580.06 174298.83 164840 -1 3107
3109 0 455644.06 174326.83 164920 -1 3108
3110 0 455788.06 174462.83 164920 -1 3109
3111 0 455903.06 174538.83 164880 -1 3110
3112 0 456015.06 174498.83 164880 -1 3111
3113 0 456135.06 174482.83 164960 -1 3112
3114 0 456119.06 174482.83 165080 -1 3113
3115 0 456127.06 174666.83 165240 -1 3114
3116 0 456287.06 174754.83 165320 -1 3115
3117 0 456327.06 174782.83 165400 -1 3116
3118 0 456419.06 174718.83 165520 -1 3117
3119 0 456447.06 174690.83 165680 -1 3118
3120 0 456527.06 174682.83 165800 -1 3119
3121 0 456603.06 174622.83 165880 -1 3120
3122 0 456675.06 174602.83 165920 -1 3121
3123 0 456811.06 174638.83 165920 -1 3122
3124 0 456903.06 174726.83 165920 -1 3123
3125 0 456995.06 174774.83 165920 -1 3124
3126 0 457087.06 174846.83 165920 -1 3125
3127 0 457179.06 174854.83 165920 -1 3126
3128 0 457217 174779.95 166000 -1 3127
3129 0 457358 174774.95 166040 -1 3128
3130 0 457412 174734.95 166040 -1 3129
3131 0 457336 174766.95 166120 -1 3130
3132 0 457327 174698.95 166200 -1 3131
3133 0 456625 174712.83 166240 -1 3132
3134 0 457421 174628.83 166280 -1 3133
3135 0 457529 174654.9 166320 -1 3134
3136 0 457619 174660.9 166400 -1 3135
3137 0 457729 174750.9 166520 -1 3136
3138 0 457925 174772.9 166600 -1 3137
3139 0 457947 174790.9 166680 -1 3138
3140 0 458029 174866.9 166800 -1 3139
3141 0 458311 174804.83 166920 -1 3140
3142 0 458435 174792.83 167000 -1 3141
3143 0 458579 174852.83 167040 -1 3142
3144 0 458655 174836.83 167080 -1 3143
3145 0 453498 174987.06 164280 -1 3061
3146 0 453473 174943.06 164360 -1 3145
3147 0 453470 174891.06 164440 -1 3146
3148 0 453096.06 175162.83 164120 -1 3059
3149 0 453068.06 175066.83 164120 -1 3148
3150 0 453052.06 175050.83 164080 -1 3149
3151 0 453036.06 175002.83 163960 -1 3150
3152 0 453044.06 175022.83 163920 -1 3151
3153 0 452976.06 174966.83 163920 -1 3152
3154 0 452756.06 174946.83 163840 -1 3153
3155 0 452628.06 174918.83 163720 -1 3154
3156 0 452516.06 174782.83 163600 -1 3155
3157 0 452588.06 174766.83 163480 -1 3156
3158 0 452604 174762.2 163400 -1 3157
3159 0 452628.06 174754.83 163280 -1 3158
3160 0 452740.06 174754.83 163280 -1 3159
3161 0 452804.06 174798.83 163280 -1 3160
3162 0 452944.06 174854.83 163280 -1 3161
3163 0 453228.06 174846.83 163160 -1 3162
3164 0 452372.06 174786.83 163400 -1 3158
3165 0 452208.06 174778.83 163280 -1 3164
3166 0 452168.06 174814.83 163160 -1 3165
3167 0 452160.06 174818.83 162960 -1 3166
3168 0 452052.06 174706.83 162800 -1 3167
3169 0 452140.06 174654.83 162640 -1 3168
3170 0 452288.06 174758.83 162560 -1 3169
3171 0 452116.06 174758.83 162440 -1 3170
3172 0 452052.06 174750.83 162360 -1 3171
3173 0 453433.06 175550.83 164120 -1 3056
3174 0 453561.06 175574.83 164120 -1 3173
3175 0 453721.06 175526.83 164200 -1 3174
3176 0 453805.06 175542.83 164360 -1 3175
3177 0 453825.06 175578.83 164440 -1 3176
3178 0 453957.06 175558.83 164520 -1 3177
3179 0 454113.06 175502.83 164600 -1 3178
3180 0 454396.06 175446.83 164680 -1 3179
3181 0 454532.06 175466.83 164680 -1 3180
3182 0 454628.06 175442.83 164680 -1 3181
3183 0 454716.06 175402.83 164760 -1 3182
3184 0 454924.06 175358.83 164880 -1 3183
3185 0 455000.06 175306.83 164920 -1 3184
3186 0 455088.06 175258.83 164920 -1 3185
3187 0 455240.06 175238.83 164920 -1 3186
3188 0 455316.06 175178.83 164920 -1 3187
3189 0 455340.06 175142.83 164960 -1 3188
3190 0 451103.06 177414.83 162320 -1 3028
3191 0 451011.06 177294.83 162320 -1 3190
3192 0 450979.06 177094.83 162160 -1 3191
3193 0 451059.06 177022.83 162160 -1 3192
3194 0 451083.06 176886.83 162160 -1 3193
3195 0 451039.06 176694.83 162160 -1 3194
3196 0 451007 176442.83 162240 -1 3195
3197 0 450939 176318.83 162360 -1 3196
3198 0 450803 176242.83 162440 -1 3197
3199 0 450675.06 176198.88 162560 -1 3198
3200 0 450601.06 176206.88 162600 -1 3199
3201 0 450655.06 176080.88 162600 -1 3200
3202 0 450565.06 176014.88 162600 -1 3201
3203 0 450473.06 175826.88 162560 -1 3202
3204 0 450537.06 175658.88 162440 -1 3203
3205 0 450673.06 175464.88 162320 -1 3204
3206 0 450853.06 175316.88 162240 -1 3205
3207 0 450907.06 175252.88 162200 -1 3206
3208 0 450911.06 175240.88 162280 -1 3206
3209 0 450973.06 175104.88 162400 -1 3208
3210 0 451015.06 175020.88 162400 -1 3209
3211 0 450937.06 174976.88 162480 -1 3210
3212 0 450857.06 175002.88 162560 -1 3211
3213 0 450785.06 174952.88 162600 -1 3212
3214 0 450517.06 174946.88 162600 -1 3213
3215 0 450479.06 174854.88 162600 -1 3214
3216 0 450422.94 174720.06 162640 -1 3215
3217 0 450433.38 174733.73 162680 -1 3216
3218 0 450230.5 174717.19 162680 -1 3217
3219 0 450242.8 174778.77 162760 -1 3218
3220 0 450238.75 174843.9 162840 -1 3219
3221 0 450229.56 174840.34 162960 -1 3220
3222 0 450066.62 174757.34 163080 -1 3221
3223 0 450320.3 174832.56 163080 -1 3222
3224 0 450397.78 174936.86 163160 -1 3223
3225 0 450597.3 174970.44 163160 -1 3224
3226 0 450700.75 174987.66 163240 -1 3225
3227 0 450722.7 174969.56 163280 -1 3226
3228 0 450821.2 175010.06 163280 -1 3227
3229 0 450973.03 175086.38 163280 -1 3228
3230 0 451022.7 175175.66 163240 -1 3229
3231 0 451146.88 175260.33 163240 -1 3230
3232 0 451174.56 175328.4 163240 -1 3231
3233 0 451065.2 175526.78 163320 -1 3232
3234 0 451071.5 175566.84 163400 -1 3233
3235 0 451094.38 175580.5 163440 -1 3234
3236 0 450954.25 175100.03 163320 -1 3229
3237 0 449827.06 174579.78 163080 -1 3222
3238 0 449756.72 174430.69 163080 -1 3237
3239 0 449669.8 174271.81 163080 -1 3238
3240 0 449490.62 174170.45 163080 -1 3239
3241 0 449239.12 174089.39 163080 -1 3240
3242 0 449148.72 174008.23 163080 -1 3241
3243 0 449076.78 173936 163080 -1 3242
3244 0 448976.88 173942.75 163000 -1 3243
3245 0 448989.03 173830.55 163000 -1 3244
3246 0 449006.34 173632 162960 -1 3245
3247 0 448953.25 173536.66 162920 -1 3246
3248 0 448966.22 173417.97 162920 -1 3247
3249 0 449072.25 173341.75 162920 -1 3248
3250 0 449048.62 173202.06 162920 -1 3249
3251 0 449068.34 173179.67 162880 -1 3250
3252 0 449011.3 173058.16 162880 -1 3251
3253 0 449023.5 172880.78 162920 -1 3252
3254 0 449106.56 172790.69 162920 -1 3253
3255 0 449188.38 172686.31 162880 -1 3254
3256 0 449242.84 172541.3 162800 -1 3255
3257 0 449271.97 172514.9 162720 -1 3256
3258 0 449368.06 172497.56 162640 -1 3257
3259 0 449439.5 172462.86 162560 -1 3258
3260 0 449546.44 172471.66 162440 -1 3259
3261 0 449608.78 172547.45 162440 -1 3260
3262 0 449661.78 172543.69 162400 -1 3261
3263 0 449791.8 172755.88 162400 -1 3262
3264 0 449936.72 172774.1 162400 -1 3263
3265 0 450084.5 172737.1 162400 -1 3264
3266 0 450286.5 172696 162400 -1 3265
3267 0 450410.78 172620.6 162320 -1 3266
3268 0 450626.38 172731.58 162160 -1 3267
3269 0 450686.12 172878.48 162120 -1 3268
3270 0 450757.53 172993.98 162200 -1 3269
3271 0 450784.53 173047 162280 -1 3270
3272 0 450950.47 173127.88 162280 -1 3271
3273 0 451050.97 173151.14 162360 -1 3272
3274 0 451182.72 173168.81 162320 -1 3273
3275 0 451292.62 173229.2 162240 -1 3274
3276 0 451412.3 173284.62 162240 -1 3275
3277 0 451500 173310.22 162240 -1 3276
3278 0 451591.56 173405.14 162240 -1 3277
3279 0 451605.1 173411.66 162200 -1 3278
3280 0 451607.94 173382 162160 -1 3279
3281 0 451744.7 173425.62 162160 -1 3280
3282 0 451847.47 173581.02 162160 -1 3281
3283 0 451915.4 173715.81 162040 -1 3282
3284 0 451939.53 173811.97 162040 -1 3283
3285 0 452020.97 173891.56 162040 -1 3284
3286 0 452135.16 173910.52 162080 -1 3285
3287 0 452229.1 173888.03 162120 -1 3286
3288 0 452471.3 173855.4 162160 -1 3287
3289 0 452502.4 173909.81 162240 -1 3288
3290 0 452511.25 173947.1 162280 -1 3289
3291 0 449667.25 172434.3 162320 -1 3262
3292 0 449680.03 172440.61 162160 -1 3291
3293 0 449763 172437.5 162040 -1 3292
3294 0 449773.7 172436.31 162000 -1 3293
3295 0 449106.6 173134.86 162800 -1 3251
3296 0 449118.94 173091.81 162720 -1 3295
3297 0 449180.8 173060.61 162640 -1 3296
3298 0 449253.9 173056.1 162600 -1 3297
3299 0 449321.6 173053.22 162560 -1 3298
3300 0 448844.25 173951.53 162920 -1 3244
3301 0 448778.2 173883.92 162840 -1 3300
3302 0 449387.9 174152.16 163160 -1 3240
3303 0 450074.8 174684.28 162680 -1 3218
3304 0 450040.12 174635.19 162600 -1 3303
3305 0 450495 176222.83 162640 -1 3200
3306 0 450391.16 176238.83 162720 -1 3305
3307 0 450263.16 176446.83 162800 -1 3306
3308 0 450055.16 176566.83 162800 -1 3307
3309 0 450003.16 176638.83 162880 -1 3308
3310 0 449891.16 176802.83 163000 -1 3309
3311 0 449879.16 176922.75 163120 -1 3310
3312 0 449903.16 176942.75 163240 -1 3311
3313 0 449925.06 176940.88 163320 -1 3312
3314 0 450496 179072 162720 64 3021
3315 0 450400 178816 162640 71 3314
3316 0 450240 178592 162520 60 3315
3317 0 450112 178368 162400 51 3316
3318 0 449920 178176 162280 60 3317
3319 0 449728 178048 162160 40 3318
3320 0 449394 177776 162160 60 3319
3321 0 449472 177664 162000 60 3320
3322 0 449376 177536 161760 51 3321
3323 0 449312 177280 161680 81 3322
3324 0 449160.16 177168 161680 51 3323
3325 0 449064.16 177016 161720 25 3324
3326 0 449000 176996 161760 -1 3325
3327 0 448964.16 177028 161800 -1 3326
3328 0 448884 176956 161880 -1 3327
3329 0 448764 176876 161840 -1 3328
3330 0 448644 176664 161760 -1 3329
3331 0 448692 176488 161640 -1 3330
3332 0 448680 176244 161560 -1 3331
3333 0 448688 176084 161560 -1 3332
3334 0 448720.16 176084 161720 -1 3333
3335 0 448728.16 176112 161760 -1 3334
3336 0 448684 175996 161480 -1 3333
3337 0 448620 175816 161440 -1 3336
3338 0 448748 175580 161400 -1 3337
3339 0 448824 175436 161400 -1 3338
3340 0 448920 175228 161400 -1 3339
3341 0 448816 174892 161320 -1 3340
3342 0 448712 174660 161200 -1 3341
3343 0 448692 174408 161040 -1 3342
3344 0 448776 174152 161040 -1 3343
3345 0 448756 174060 161040 -1 3344
3346 0 448824 174012 161040 -1 3345
3347 0 448820 173868 161040 -1 3346
3348 0 448740 173756 161040 -1 3347
3349 0 448664 173668 161160 -1 3348
3350 0 448604 173500 161160 -1 3349
3351 0 448740 173244 161160 -1 3350
3352 0 448700 172988 161160 -1 3351
3353 0 448744 172652 160960 -1 3352
3354 0 448808 172448 160720 -1 3353
3355 0 448816 172304 160520 -1 3354
3356 0 448800.16 172128 160320 -1 3355
3357 0 448640.16 171920 160120 -1 3356
3358 0 448548.16 171644 160000 -1 3357
3359 0 448556.16 171528 159840 -1 3358
3360 0 448336.16 171396 159720 -1 3359
3361 0 448188.16 171216 159560 -1 3360
3362 0 448104.16 171080 159400 -1 3361
3363 0 448116.16 170876 159200 -1 3362
3364 0 447980.16 170680 159000 -1 3363
3365 0 447692.16 170296 158800 -1 3364
3366 0 447620.16 169980 158640 -1 3365
3367 0 447492.16 169376 158440 -1 3366
3368 0 447160.16 168884 158320 -1 3367
3369 0 447056.16 168504 158240 -1 3368
3370 0 447036.16 168080 158040 -1 3369
3371 0 446924.16 167696 157760 -1 3370
3372 0 446488.16 167160 157520 -1 3371
3373 0 446484.16 167072 157480 -1 3372
3374 0 446264.16 166964 157400 -1 3373
3375 0 446088.16 166816 157240 -1 3374
3376 0 446060.16 166660 157080 -1 3375
3377 0 445998.16 166436 156960 -1 3376
3378 0 446026.16 166300 156880 -1 3377
3379 0 446020.16 166290 156840 -1 3378
3380 0 445906.16 165896 156840 -1 3379
3381 0 445702.16 165704 156840 -1 3380
3382 0 445592.16 165604 156840 -1 3381
3383 0 445626.16 165490 156840 -1 3382
3384 0 445368.16 165056 156960 -1 3383
3385 0 445404.16 165112 157040 -1 3384
3386 0 445416 165154 157120 -1 3385
3387 0 445428 165150 157160 -1 3386
3388 0 445150.16 164884 156880 -1 3384
3389 0 445028.16 164702 156880 -1 3388
3390 0 444998.16 164464 156880 -1 3389
3391 0 445034.16 164108 156880 -1 3390
3392 0 445112.16 163938 156880 -1 3391
3393 0 445112.16 163748 156880 -1 3392
3394 0 444978.16 163636 156800 -1 3393
3395 0 444896.16 163582 156800 -1 3394
3396 0 444748.16 163454 156720 -1 3395
3397 0 444600.16 163330 156800 -1 3396
3398 0 444464.16 163246 156800 -1 3397
3399 0 444372.16 163228 156800 -1 3398
3400 0 444286.16 163094 156880 -1 3399
3401 0 444300.16 162996 156880 -1 3400
3402 0 444230.16 162902 156880 -1 3401
3403 0 444134.16 162780 156760 -1 3402
3404 0 444034.16 162626 156600 -1 3403
3405 0 444012.16 162392 156520 -1 3404
3406 0 444044.16 162288 156440 -1 3405
3407 0 444012.16 162180 156360 -1 3406
3408 0 444118.16 161976 156320 -1 3407
3409 0 444078.16 161846 156320 -1 3408
3410 0 444022.16 161696 156320 -1 3409
3411 0 444110.16 161482 156320 -1 3410
3412 0 444098.25 161496 156360 -1 3411
3413 0 444150.25 161314 156360 -1 3412
3414 0 444064.25 161162 156440 -1 3413
3415 0 444046.25 161106 156520 -1 3414
3416 0 444082.25 161232 156640 -1 3415
3417 0 444086.25 161254 156760 -1 3416
3418 0 444032.25 161236 156880 -1 3417
3419 0 444050.25 161058 156880 -1 3418
3420 0 443990.25 160940 156880 -1 3419
3421 0 443878.25 160928 156920 -1 3420
3422 0 443816.25 160800 156920 -1 3421
3423 0 443770.25 160642 156920 -1 3422
3424 0 443676.25 160536 156920 -1 3423
3425 0 443538.25 160362 156840 -1 3424
3426 0 443388.25 160272 156840 -1 3425
3427 0 443222.25 160016 156760 -1 3426
3428 0 443134.25 159918 156760 -1 3427
3429 0 443046.25 159806 156800 -1 3428
3430 0 442932.25 159706 156800 -1 3429
3431 0 442734.25 159740 156800 -1 3430
3432 0 442552.25 159666 156800 -1 3431
3433 0 442412.25 159506 156800 -1 3432
3434 0 442364.25 159356 156800 -1 3433
3435 0 442288.25 159189.9 156800 -1 3434
3436 0 442170.25 159067.9 156960 -1 3435
3437 0 442160.25 159099.9 157080 -1 3436
3438 0 442514.25 159337.9 156640 -1 3434
3439 0 442382.25 159151.9 156520 -1 3438
3440 0 442216.25 159021.9 156480 -1 3439
3441 0 442172.25 158925.9 156600 -1 3440
3442 0 442012.25 158933.9 156480 -1 3440
3443 0 441838.25 158867.9 156480 -1 3442
3444 0 441740.25 158857.9 156360 -1 3443
3445 0 441650.25 158889.9 156240 -1 3444
3446 0 441540 158902 156200 -1 3445
3447 0 441414 158942 156200 -1 3446
3448 0 441366 158951.95 156160 -1 3447
3449 0 441344 158971.95 156120 -1 3448
3450 0 441336 158903.95 156080 -1 3449
3451 0 441320 158943.95 156000 -1 3450
3452 0 441300 158933.95 155960 -1 3451
3453 0 441198 158939.95 155880 -1 3452
3454 0 441942.25 158759.9 156560 -1 3443
3455 0 441928.25 158617.9 156640 -1 3454
3456 0 441952.25 158583.9 156720 -1 3455
3457 0 441866.25 158439.9 156760 -1 3456
3458 0 441762.25 158293.9 156760 -1 3457
3459 0 441596.25 158243.9 156760 -1 3458
3460 0 441496.06 158099.9 156800 -1 3459
3461 0 441302.06 158001.9 156760 -1 3460
3462 0 441074.06 157879.9 156680 -1 3461
3463 0 440830.06 157787.9 156560 -1 3462
3464 0 440702.06 157741.9 156480 -1 3463
3465 0 440576.06 157697.9 156440 -1 3464
3466 0 440520.06 157641.9 156440 -1 3465
3467 0 440458.06 157551.9 156440 -1 3466
3468 0 440392.06 157537.9 156440 -1 3467
3469 0 440370.06 157505.9 156520 -1 3468
3470 0 440306.06 157493.9 156560 -1 3469
3471 0 442146.25 159057.9 156400 -1 3440
3472 0 442064.25 159079.9 156360 -1 3471
3473 0 444070.06 161477.9 157000 -1 3418
3474 0 444016.06 161553.9 157040 -1 3473
3475 0 444060.06 161608 157120 -1 3474
3476 0 444088.06 161667.9 157200 -1 3475
3477 0 444096.25 161564 156440 -1 3412
3478 0 444204.25 161612 156440 -1 3477
3479 0 444218.25 161594 156480 -1 3478
3480 0 444292.16 161462 156280 -1 3411
3481 0 444428.25 161466 156200 -1 3480
3482 0 444540.25 161518 156120 -1 3481
3483 0 444718.06 161624 156000 -1 3482
3484 0 444820.06 161604 155920 -1 3483
3485 0 444972.06 161686 155800 -1 3484
3486 0 445074.06 161672 155680 -1 3485
3487 0 445160.06 161622 155600 -1 3486
3488 0 445194.06 161552 155520 -1 3487
3489 0 445304.06 161592 155520 -1 3488
3490 0 445384.06 161576 155520 -1 3489
3491 0 445446.06 161582 155520 -1 3490
3492 0 445604.06 161572 155520 -1 3491
3493 0 445712.06 161490 155440 -1 3492
3494 0 445794.06 161472 155400 -1 3493
3495 0 445882.06 161514 155400 -1 3494
3496 0 445898.06 161600 155320 -1 3495
3497 0 445958.06 161778 155280 -1 3496
3498 0 446006.06 161800 155040 -1 3497
3499 0 449330.06 177780 162320 -1 3320
3500 0 449334.06 177768 162440 -1 3499
3501 0 449339.34 177666.67 162520 -1 3500
3502 0 449342.06 177616 162560 -1 3501
3503 0 449362.06 177560 162640 -1 3502
3504 0 448468.94 179628.56 163280 81 3018
3505 0 448201.56 179443.16 163120 107 3504
3506 0 448112.9 179457.9 163000 107 3505
3507 0 447333.22 179229.03 162880 32 3506
3508 0 446777.75 178945.31 162800 305 3507
3509 0 445949.84 178609.45 162640 140 3508
3510 0 445548.8 178470.95 162480 172 3509
3511 0 444765.75 178044.73 162320 248 3510
3512 0 443440.22 177200.48 162080 230 3511
3513 0 442210.53 176404.34 161920 209 3512
3514 0 441035.9 175455.25 161800 197 3513
3515 0 440404.66 174246.23 161560 139 3514
3516 0 439648 174688 160880 40 3515
3517 0 439456 174880 160880 40 3516
3518 0 439264 175072 160880 75 3517
3519 0 439072 175264 160880 60 3518
3520 0 438880 175456 160880 71 3519
3521 0 438688 175648 160920 60 3520
3522 0 438560 175840 161040 40 3521
3523 0 438368 176032 161040 80 3522
3524 0 438208 176192 160920 71 3523
3525 0 438016 176416 160920 45 3524
3526 0 437856 176640 160800 45 3525
3527 0 437664 176832 160800 71 3526
3528 0 437440 176960 160800 64 3527
3529 0 437216 177120 160760 96 3528
3530 0 437120 177312 160600 120 3529
3531 0 437059 177367.38 160560 113 3530
3532 0 436632 177755 160280 71 3531
3533 0 436544 177807 160120 120 3532
3534 0 436152 177839 159920 154 3533
3535 0 435948 178235 159800 40 3534
3536 0 435732 178431 159680 40 3535
3537 0 435828 178467 159600 32 3536
3538 0 435896 178527 159440 32 3537
3539 0 435984 178523 159280 64 3538
3540 0 436148 178503 159160 64 3539
3541 0 436237 178533 159080 60 3540
3542 0 436459 178571 158960 51 3541
3543 0 436815 178527 158800 51 3542
3544 0 437103 178487 158720 45 3543
3545 0 437175 178467 158600 45 3544
3546 0 437403 178431 158560 45 3545
3547 0 437803 178619 158520 -1 3546
3548 0 437915 178579 158480 -1 3547
3549 0 438083 178727 158440 -1 3548
3550 0 438083 178827 158360 -1 3549
3551 0 438099 178923 158280 -1 3550
3552 0 438027 179055 158200 -1 3551
3553 0 438043 179027 158080 -1 3552
3554 0 438283 179523 158080 -1 3553
3555 0 438231 179431 157960 -1 3554
3556 0 437891 179779 157800 -1 3555
3557 0 437319 180279 157680 -1 3556
3558 0 436855 180787 157720 -1 3557
3559 0 436663 181047 157880 -1 3558
3560 0 436579 181155 157960 -1 3559
3561 0 436495 181263 158040 -1 3560
3562 0 436623 181427 158080 -1 3561
3563 0 436767 181623 158160 -1 3562
3564 0 436799.06 181632.88 158200 -1 3563
3565 0 436219 181231 157960 -1 3560
3566 0 436095 181267 157880 -1 3565
3567 0 435979 181311 157840 -1 3566
3568 0 435719 181343 157760 -1 3567
3569 0 435543 181483 157680 -1 3568
3570 0 435387 181491 157560 -1 3569
3571 0 435375 181539 157440 -1 3570
3572 0 435367 181563 157400 -1 3571
3573 0 435300.9 181635 157360 -1 3572
3574 0 435110.9 181839 157360 -1 3573
3575 0 434954.9 182043 157360 -1 3574
3576 0 434964.9 182031 157320 -1 3575
3577 0 434826.9 182253 157320 -1 3576
3578 0 434754.9 182341 157320 -1 3577
3579 0 434670.9 182409 157200 -1 3578
3580 0 434460.9 182491 157120 -1 3579
3581 0 434368.9 182631 157000 -1 3580
3582 0 434218.9 182655 156880 -1 3581
3583 0 434104.9 182697 156800 -1 3582
3584 0 434022.9 182749 156800 -1 3583
3585 0 433882.9 182785 156800 -1 3584
3586 0 433744.9 182807 156800 -1 3585
3587 0 433599 182847 156720 -1 3586
3588 0 433452.9 182887 156640 -1 3587
3589 0 433390.9 182959 156600 -1 3588
3590 0 433298.9 182969 156600 -1 3589
3591 0 433178.9 182955 156600 -1 3590
3592 0 433054.9 182955 156520 -1 3591
3593 0 432936.9 182957 156480 -1 3592
3594 0 432810.3 182927.27 156440 -1 3593
3595 0 432691.06 182938.53 156440 -1 3594
3596 0 432585.97 182895.66 156440 -1 3595
3597 0 432502.75 182858.48 156400 -1 3596
3598 0 432437.25 182825.25 156320 -1 3597
3599 0 432327.66 182813.84 156240 -1 3598
3600 0 432212.88 182755.47 156240 -1 3599
3601 0 431992.44 182681.28 156240 -1 3600
3602 0 431859.22 182673.81 156200 -1 3601
3603 0 431838.75 182771.69 156120 -1 3602
3604 0 431784.88 182797.89 156120 -1 3603
3605 0 431733.12 182802.67 156120 -1 3604
3606 0 431674.3 182850 156120 -1 3605
3607 0 431734.47 182892.84 156040 -1 3606
3608 0 431677.56 182962.94 155960 -1 3607
3609 0 431590.7 182997.58 155880 -1 3608
3610 0 431454.53 183052.48 155880 -1 3609
3611 0 431318.12 182949.22 155880 -1 3610
3612 0 431277.16 182985.05 155840 -1 3611
3613 0 431229.94 183018.27 155800 -1 3612
3614 0 431118.16 183059.58 155800 -1 3613
3615 0 431024.56 183068.58 155800 -1 3614
3616 0 431086.94 183072.52 155760 -1 3615
3617 0 431177.2 183022.55 155960 -1 3611
3618 0 431084.56 183037.97 156040 -1 3617
3619 0 430980.8 183018.66 156120 -1 3618
3620 0 430779.22 183055.33 156200 -1 3619
3621 0 430743.2 183066.4 156240 -1 3620
3622 0 430652.4 183101.28 156240 -1 3621
3623 0 430555.2 183116.03 156240 -1 3622
3624 0 430476.22 183161.28 156240 -1 3623
3625 0 430385.66 183201.16 156240 -1 3624
3626 0 430280.03 183227.81 156240 -1 3625
3627 0 430297.66 183243.97 156200 -1 3626
3628 0 430113.62 183270.44 156200 -1 3627
3629 0 430004.62 183281.66 156160 -1 3628
3630 0 429920.12 183338.06 156080 -1 3629
3631 0 429859.22 183394.16 156000 -1 3630
3632 0 429846.66 183456.22 155920 -1 3631
3633 0 429890.72 183441.4 155840 -1 3632
3634 0 429936.25 183447.4 155760 -1 3633
3635 0 429926.44 183491.92 155680 -1 3634
3636 0 429919.47 183545.56 155600 -1 3635
3637 0 429914.94 183592.98 155480 -1 3636
3638 0 429859.84 183670.12 155440 -1 3637
3639 0 429815.62 183712 155360 -1 3638
3640 0 431317.16 182874.44 155880 -1 3611
3641 0 431283.72 182809.66 155880 -1 3640
3642 0 431240.62 182787.42 155840 -1 3641
3643 0 431240.12 182865.19 155760 -1 3642
3644 0 431155.5 182735.34 155680 -1 3643
3645 0 431136.25 182698.4 155640 -1 3644
3646 0 431061 182549.08 155560 -1 3645
3647 0 431081.94 182461.95 155480 -1 3646
3648 0 431167.88 182366.22 155400 -1 3647
3649 0 431147.75 182393 155280 -1 3648
3650 0 431143.66 182404.27 155240 -1 3649
3651 0 431091.4 182337.17 155160 -1 3650
3652 0 431144.66 182358.84 155080 -1 3651
3653 0 431187.8 182349.17 155000 -1 3652
3654 0 431121.94 182401.2 154960 -1 3653
3655 0 431139.78 182372.12 154920 -1 3654
3656 0 431127.3 182363.56 154880 -1 3655
3657 0 430955.12 182475.53 154960 -1 3654
3658 0 430885.25 182483.88 154880 -1 3657
3659 0 430808.78 182615.12 154840 -1 3658
3660 0 430789.06 182750.22 154760 -1 3659
3661 0 430777.12 182879.4 154720 -1 3660
3662 0 430740.88 182921.78 154680 -1 3661
3663 0 430729 182970.38 154640 -1 3662
3664 0 430708.3 182956.86 154560 -1 3663
3665 0 432818.3 182897.05 156400 -1 3594
3666 0 432890.7 182827.9 156400 -1 3665
3667 0 433030.44 182836.34 156400 -1 3666
3668 0 433149.25 182850.81 156400 -1 3667
3669 0 433219.47 182846.19 156320 -1 3668
3670 0 433240.06 182778.28 156280 -1 3669
3671 0 433260.66 182790.16 156240 -1 3670
3672 0 434952.9 182137 157240 -1 3576
3673 0 434962.9 182207 157160 -1 3672
3674 0 434910.9 182203 157120 -1 3673
3675 0 434992.9 181983 157480 -1 3574
3676 0 434946.9 182011 157520 -1 3675
3677 0 438519 179783 158200 -1 3554
3678 0 438508.9 179873 158240 -1 3677
3679 0 438520.9 179931 158240 -1 3678
3680 0 438608.9 179977 158240 -1 3679
3681 0 438718.9 180033 158280 -1 3680
3682 0 438710.9 180031 158320 -1 3681
3683 0 438758.9 180003 158440 -1 3682
3684 0 438795 179969.97 158520 -1 3683
3685 0 438834.9 179945 158520 -1 3684
3686 0 438727 179911.67 158600 -1 3685
3687 0 438830.9 179841 158600 -1 3686
3688 0 439066.9 179809 158600 -1 3687
3689 0 439192.9 179875 158600 -1 3688
3690 0 439292.9 179889 158600 -1 3689
3691 0 439410.9 179791 158600 -1 3690
3692 0 439538.9 179617 158480 -1 3691
3693 0 439665.84 179437.19 158440 -1 3692
3694 0 439868.56 179420.44 158400 -1 3693
3695 0 439939.97 179347.22 158400 -1 3694
3696 0 440020.94 179333.55 158400 -1 3695
3697 0 439967.97 179292.75 158360 -1 3696
3698 0 439952.25 179273.53 158320 -1 3697
3699 0 438672.9 179895 158640 -1 3686
3700 0 438556.9 180033 158760 -1 3699
3701 0 438522.9 180125 158840 -1 3700
3702 0 438396.9 180237 158960 -1 3701
3703 0 438278.9 180351 159080 -1 3702
3704 0 438196.9 180431 159120 -1 3703
3705 0 438222.9 180465 159240 -1 3704
3706 0 438352.9 180489 159360 -1 3705
3707 0 438312.9 180487 159480 -1 3706
3708 0 438358.9 180599 159640 -1 3707
3709 0 438463.6 180565.94 159720 -1 3708
3710 0 438715.47 180556.94 159840 -1 3709
3711 0 438841.12 180626.45 159880 -1 3710
3712 0 438991.1 180791.4 159960 -1 3711
3713 0 439294.72 181013.03 160080 -1 3712
3714 0 439355.7 181229.23 160240 -1 3713
3715 0 439339.38 181332.31 160320 -1 3714
3716 0 439353.75 181360.03 160440 -1 3715
3717 0 439426.12 181466.12 160600 -1 3716
3718 0 439498.88 181497.31 160680 -1 3717
3719 0 439537.8 181476.89 160800 -1 3718
3720 0 439703.6 181397.16 160880 -1 3719
3721 0 439889.25 181357.9 160800 -1 3720
3722 0 440019.94 181300.8 160800 -1 3721
3723 0 440099.44 181271.44 160800 -1 3722
3724 0 440131.56 181202.52 160800 -1 3723
3725 0 440234.84 181160.39 160800 -1 3724
3726 0 440319.8 181166.31 160800 -1 3725
3727 0 440430.56 181095.1 160800 -1 3726
3728 0 440521.12 181052.9 160760 -1 3727
3729 0 440659.47 180972.03 160760 -1 3728
3730 0 440763.38 180973.66 160800 -1 3729
3731 0 440849.6 180973.95 160920 -1 3730
3732 0 441048.2 180949.84 161040 -1 3731
3733 0 441144.38 180957.94 161080 -1 3732
3734 0 441251.22 180945.56 161120 -1 3733
3735 0 441357.8 180928.84 161120 -1 3734
3736 0 441459.62 180965.44 161120 -1 3735
3737 0 441529.5 180964.75 161120 -1 3736
3738 0 441602.44 181002.14 161120 -1 3737
3739 0 441676.22 181015.88 161120 -1 3738
3740 0 441732.03 180902.34 161120 -1 3739
3741 0 441912.56 180868.47 161120 -1 3740
3742 0 442040.47 180841.94 161120 -1 3741
3743 0 441945.94 180798.97 160880 -1 3742
3744 0 441754.88 180890.1 161240 -1 3740
3745 0 441695.62 180896.52 161320 -1 3744
3746 0 441633.62 180897.86 161440 -1 3745
3747 0 441641.06 180899.5 161560 -1 3746
3748 0 441716.62 180880.05 161680 -1 3747
3749 0 441740.62 180852.08 161800 -1 3748
3750 0 441470.84 180810 161920 -1 3749
3751 0 441364.2 180765.34 161920 -1 3750
3752 0 441326.75 180696.56 162040 -1 3751
3753 0 441464.66 180682.78 162160 -1 3752
3754 0 441484.8 180662.73 162240 -1 3753
3755 0 441486.88 180651.22 162280 -1 3754
3756 0 441501.1 180651.03 162400 -1 3755
3757 0 441522.75 180673.84 162520 -1 3756
3758 0 441498.78 180699.06 162560 -1 3757
3759 0 441401.06 180725.94 162560 -1 3758
3760 0 441464.56 180762.1 162560 -1 3759
3761 0 441493.66 180848.69 162480 -1 3760
3762 0 441399.3 180634.06 162280 -1 3755
3763 0 441271.66 180613.5 162280 -1 3762
3764 0 441155.62 180556.94 162280 -1 3763
3765 0 441153.75 180543.31 162200 -1 3764
3766 0 439527.97 181507.72 160600 -1 3717
3767 0 439623.06 181596.28 160520 -1 3766
3768 0 439688.16 181707.9 160520 -1 3767
3769 0 439668.56 181776.23 160520 -1 3768
3770 0 439593.6 181868.5 160560 -1 3769
3771 0 439417.22 181990.56 160600 -1 3770
3772 0 439254.66 181945.06 160560 -1 3771
3773 0 439038 181915.34 160560 -1 3772
3774 0 439081.56 181954.81 160400 -1 3773
3775 0 439105.38 181969.73 160360 -1 3774
3776 0 439076.16 181947.36 160280 -1 3775
3777 0 438912.8 181908.05 160280 -1 3776
3778 0 438812.78 181912.34 160240 -1 3777
3779 0 438799.28 181954.23 160200 -1 3778
3780 0 438811.94 181938.61 160160 -1 3779
3781 0 438009 178543.33 158560 -1 3548
3782 0 438049 178255.33 158600 -1 3781
3783 0 438077 178031.33 158720 -1 3782
3784 0 438197 177887.33 158880 -1 3783
3785 0 438205 177627.33 158880 -1 3784
3786 0 438261 177479.33 158880 -1 3785
3787 0 438301 177287.33 158880 -1 3786
3788 0 438297 176983.33 158720 -1 3787
3789 0 438317.5 176831.08 158560 -1 3788
3790 0 438333.5 176742.16 158400 -1 3789
3791 0 438409.5 176624.16 158240 -1 3790
3792 0 438317.5 176446.16 158080 -1 3791
3793 0 438441.5 176340.16 158080 -1 3792
3794 0 438603.5 176216.16 157960 -1 3793
3795 0 438675.5 176140.16 157760 -1 3794
3796 0 438677.5 176124.16 157680 -1 3795
3797 0 438891.5 176050.16 157680 -1 3796
3798 0 438991.5 176114.16 157680 -1 3797
3799 0 439107.5 176064.16 157560 -1 3798
3800 0 439131.5 176054.16 157480 -1 3799
3801 0 439249.5 176190.16 157480 -1 3800
3802 0 439297.5 176248.16 157440 -1 3801
3803 0 439331.5 176264.16 157400 -1 3802
3804 0 439401.5 176184.16 157360 -1 3803
3805 0 439439.5 176046.16 157360 -1 3804
3806 0 439471.5 175842.16 157360 -1 3805
3807 0 439479.5 175742.16 157360 -1 3806
3808 0 439629.5 175564.16 157240 -1 3807
3809 0 439727.5 175500.16 157200 -1 3808
3810 0 439919.5 175544.16 157200 -1 3809
3811 0 440017.5 175490.16 157200 -1 3810
3812 0 440169.5 175192.16 157240 -1 3811
3813 0 440299.5 174904.16 157320 -1 3812
3814 0 440561.5 174672.16 157400 -1 3813
3815 0 440561.5 174666.16 157520 -1 3814
3816 0 440515.5 174606.16 157640 -1 3815
3817 0 440635.5 174532.16 157760 -1 3816
3818 0 440653.5 174676.16 157880 -1 3817
3819 0 440671.5 174734.16 157920 -1 3818
3820 0 440705.5 174810.16 158000 -1 3819
3821 0 440653.5 174990.16 158040 -1 3820
3822 0 440705.5 174482.16 157880 -1 3818
3823 0 440751.5 174428.16 157880 -1 3822
3824 0 440915.5 174400.16 157880 -1 3823
3825 0 441013.5 174320.16 157800 -1 3824
3826 0 441057.5 174190.16 157680 -1 3825
3827 0 441097.5 174108.16 157600 -1 3826
3828 0 441173.5 174018.16 157480 -1 3827
3829 0 441271.5 173912.16 157400 -1 3828
3830 0 441317.5 173678.16 157280 -1 3829
3831 0 441307.5 173526.16 157160 -1 3830
3832 0 441383.5 173466.16 157040 -1 3831
3833 0 441595.5 173220.16 156960 -1 3832
3834 0 441717.5 173034.16 156960 -1 3833
3835 0 441739.5 172950.16 156840 -1 3834
3836 0 441891.5 172830.16 156840 -1 3835
3837 0 442029.5 172798.16 156840 -1 3836
3838 0 442099.5 172728.16 156840 -1 3837
3839 0 442097.5 172630.16 156840 -1 3838
3840 0 442129.5 172494.16 156840 -1 3839
3841 0 442187.5 172424.16 156840 -1 3840
3842 0 442243.5 172400.16 156840 -1 3841
3843 0 442255.5 172286.16 156840 -1 3842
3844 0 442169 172174.16 156760 -1 3843
3845 0 442155 172124.16 156680 -1 3844
3846 0 442219 172070.16 156640 -1 3845
3847 0 442261 171940.16 156600 -1 3846
3848 0 442309 171812.16 156600 -1 3847
3849 0 442285 171672.16 156600 -1 3848
3850 0 442255 171712.16 156720 -1 3849
3851 0 442161 171596.16 156800 -1 3850
3852 0 442115 171502.16 156840 -1 3851
3853 0 442103 171504.16 156920 -1 3852
3854 0 442295 171750.16 156480 -1 3848
3855 0 442325 171700.16 156400 -1 3854
3856 0 442405 171608.16 156360 -1 3855
3857 0 439025.5 175966.16 157480 -1 3800
3858 0 438945.5 175858.16 157480 -1 3857
3859 0 438463.5 176164.16 157640 -1 3796
3860 0 438441.5 176192.16 157520 -1 3859
3861 0 438373.5 176176.16 157480 -1 3860
3862 0 438385.5 176064.16 157480 -1 3861
3863 0 438471.5 175972.16 157480 -1 3862
3864 0 438563.5 175898.16 157480 -1 3863
3865 0 438553.5 175846.16 157480 -1 3864
3866 0 438573.5 175856.16 157440 -1 3865
3867 0 435918 178474 159040 64 3541
3868 0 435858 178438 158920 64 3867
3869 0 435850 178342 158840 64 3868
3870 0 435858 178266 158800 60 3869
3871 0 435950 178150 158760 60 3870
3872 0 436110 178194 158800 60 3871
3873 0 436238 178222 158880 60 3872
3874 0 434856 178531 159680 124 3536
3875 0 433948 178863 159520 40 3874
3876 0 433328 178931 159520 -1 3875
3877 0 433040 178851 159600 -1 3876
3878 0 432642 178893 159480 -1 3877
3879 0 432531.34 178889 159440 -1 3878
3880 0 432310 178881 159360 -1 3879
3881 0 432202 178881 159160 -1 3880
3882 0 432118 178829 158960 -1 3881
3883 0 432036 178875 158920 -1 3882
3884 0 432516 178959 158920 -1 3883
3885 0 432560 178947 158840 -1 3884
3886 0 432540 178923 158680 -1 3885
3887 0 432732 178911 158640 -1 3886
3888 0 432892 178963 158600 -1 3887
3889 0 433024 179035 158560 -1 3888
3890 0 433128 179055 158600 -1 3889
3891 0 431878 178913 158840 -1 3883
3892 0 431590 178949 158760 -1 3891
3893 0 431426 178957 158680 -1 3892
3894 0 431198 179001 158560 -1 3893
3895 0 430454 179097 158560 -1 3894
3896 0 430326 179121 158440 -1 3895
3897 0 429534 179173 158440 -1 3896
3898 0 429138 179137 158600 -1 3897
3899 0 428006 179233 158600 -1 3898
3900 0 428130 179213 158520 -1 3899
3901 0 426882 178945 158520 -1 3900
3902 0 426486 178937 158400 -1 3901
3903 0 426038 178929 158320 -1 3902
3904 0 425182 178649 158320 -1 3903
3905 0 425206 178753 158120 -1 3904
3906 0 425194 178657 157960 -1 3905
3907 0 425186 178649 157880 -1 3906
3908 0 425138 178713 157800 -1 3907
3909 0 424942 178789 157760 -1 3908
3910 0 424886 178757 157720 -1 3909
3911 0 424570 178681 157720 -1 3910
3912 0 424742 178661 157640 -1 3911
3913 0 424726 178545 157560 -1 3912
3914 0 424662 178497 157440 -1 3913
3915 0 424666 178489 157400 -1 3914
3916 0 424556 178618.66 157360 -1 3915
3917 0 424474 178644.66 157360 -1 3916
3918 0 424410 178660.66 157280 -1 3917
3919 0 424338 178816.66 157240 -1 3918
3920 0 424312 178822.66 157160 -1 3919
3921 0 424300 178766.66 157040 -1 3920
3922 0 424152 178726.66 157040 -1 3921
3923 0 423964 178754.66 157040 -1 3922
3924 0 423762 178666.66 157080 -1 3923
3925 0 423646 178612.66 157120 -1 3924
3926 0 423540 178474.66 157120 -1 3925
3927 0 423400 178404.66 157200 -1 3926
3928 0 423190 178296.66 157240 -1 3927
3929 0 422980 178242.66 157240 -1 3928
3930 0 424442 178297 158320 -1 3904
3931 0 424166 178261 158480 -1 3930
3932 0 423830 178109 158640 -1 3931
3933 0 423578 178057 158800 -1 3932
3934 0 423114 177937 158960 -1 3933
3935 0 422506 177649 158960 -1 3934
3936 0 422114 177465 159120 -1 3935
3937 0 421990 177361 159200 -1 3936
3938 0 419986 175565 159200 -1 3937
3939 0 419614 175005 159280 -1 3938
3940 0 419094 174573 159400 -1 3939
3941 0 418822 174069 159560 -1 3940
3942 0 418262 173237 159560 -1 3941
3943 0 417898 173017 159640 -1 3942
3944 0 416946 171833 159760 -1 3943
3945 0 416942 171193 159760 -1 3944
3946 0 416842 170921 159960 -1 3945
3947 0 416710 170085 159960 -1 3946
3948 0 416294 169633 159800 -1 3947
3949 0 416270 169597 159680 -1 3948
3950 0 416222 169317 159760 -1 3948
3951 0 416242 169205 159680 -1 3950
3952 0 416222 169049 159560 -1 3951
3953 0 416426 168641 159560 -1 3952
3954 0 416470 168537 159400 -1 3953
3955 0 416786 168329 159280 -1 3954
3956 0 417186 168021 159280 -1 3955
3957 0 417170 167909 159440 -1 3956
3958 0 417212.66 167853 159520 -1 3957
3959 0 417234 167825 159560 -1 3958
3960 0 417322 167737 159680 -1 3959
3961 0 417254 167617 159800 -1 3960
3962 0 417206 167553 159920 -1 3961
3963 0 417209.2 167477.8 160080 -1 3962
3964 0 417210 167459 160120 -1 3963
3965 0 417098.9 167362.9 160120 -1 3964
3966 0 417064.9 167300.9 160160 -1 3965
3967 0 416927.9 167235.9 160240 -1 3966
3968 0 416893.03 167231.95 160320 -1 3967
3969 0 416903.03 167517.95 160320 -1 3968
3970 0 416859.03 167587.95 160400 -1 3969
3971 0 416835.03 167771.95 160400 -1 3970
3972 0 416771.03 167855.95 160480 -1 3971
3973 0 416743.03 167949.95 160560 -1 3972
3974 0 416665.03 168069.95 160560 -1 3973
3975 0 416571.03 168157.95 160560 -1 3974
3976 0 416525.03 168265.95 160560 -1 3975
3977 0 416534.03 168279.95 160600 -1 3976
3978 0 416600.03 168189.95 160680 -1 3977
3979 0 416680.03 168123.95 160800 -1 3978
3980 0 416700.03 168089.95 160880 -1 3979
3981 0 416712.03 168113.95 160920 -1 3980
3982 0 416706.03 168143.95 160960 -1 3981
3983 0 416588.03 168243.95 161040 -1 3982
3984 0 416668.03 168253.95 161160 -1 3983
3985 0 416698.03 168271.95 161200 -1 3984
3986 0 416421.03 168337.95 160600 -1 3977
3987 0 416393.03 168501.95 160600 -1 3986
3988 0 416345.03 168601.95 160520 -1 3987
3989 0 416340.03 168777.95 160480 -1 3988
3990 0 416375.03 168859.95 160440 -1 3989
3991 0 416462.03 168233.95 160480 -1 3976
3992 0 416474.03 168203.95 160400 -1 3991
3993 0 416412.03 168207.95 160320 -1 3992
3994 0 416422.03 168201.95 160280 -1 3993
3995 0 416903.03 167213.95 160360 -1 3968
3996 0 416969.03 167189.95 160560 -1 3995
3997 0 416911.03 167313.95 160560 -1 3996
3998 0 416931.03 167349.95 160680 -1 3997
3999 0 416917.03 167445.95 160800 -1 3998
4000 0 416855.03 167557.95 160920 -1 3999
4001 0 416787.03 167683.95 161000 -1 4000
4002 0 416872.03 167711.95 161080 -1 4001
4003 0 416866.03 167871.95 161160 -1 4002
4004 0 416829.03 167905.95 161280 -1 4003
4005 0 416705.03 168033.95 161320 -1 4004
4006 0 416525.03 168131.95 161400 -1 4005
4007 0 416513.03 168211.95 161560 -1 4006
4008 0 416585.03 168321.95 161640 -1 4007
4009 0 416583.03 168447.95 161760 -1 4008
4010 0 416529.03 168545.95 161920 -1 4009
4011 0 417149.03 167037.95 160360 -1 3995
4012 0 417249.03 166605.95 160520 -1 4011
4013 0 417327.03 166255.95 160520 -1 4012
4014 0 417406.03 166155.95 160680 -1 4013
4015 0 417483.34 166068 160840 -1 4014
4016 0 417522.03 166023.95 160920 -1 4015
4017 0 417618.03 166081.95 161120 -1 4016
4018 0 417770.03 165947.95 161120 -1 4017
4019 0 417966.03 165799.95 161280 -1 4018
4020 0 417910.03 165747.95 161400 -1 4019
4021 0 418004.03 165591.95 161520 -1 4020
4022 0 417970.03 165523.95 161520 -1 4021
4023 0 418048.03 165297.95 161600 -1 4022
4024 0 418155.03 165241.95 161760 -1 4023
4025 0 418170.03 165245.95 161800 -1 4024
4026 0 418178.03 165061.95 161960 -1 4025
4027 0 418146.03 164877.95 162040 -1 4026
4028 0 418210.03 164919.95 162120 -1 4027
4029 0 418416.03 164819.95 162120 -1 4028
4030 0 418470.03 164643.95 162120 -1 4029
4031 0 418548.03 164497.95 162120 -1 4030
4032 0 418662.03 164479.95 162000 -1 4031
4033 0 418694.03 164439.95 161920 -1 4032
4034 0 418718.03 164425.95 161880 -1 4033
4035 0 418462.03 164443.95 161880 -1 4034
4036 0 418286.03 164463.95 161880 -1 4035
4037 0 418172.03 164431.95 161880 -1 4036
4038 0 418164.03 164353.95 161880 -1 4037
4039 0 418198.03 164269.95 161880 -1 4038
4040 0 418144.03 164215.95 161880 -1 4039
4041 0 418098.03 164209.95 162000 -1 4040
4042 0 418042.03 164111.95 162040 -1 4041
4043 0 418106.03 164045.95 162040 -1 4042
4044 0 418114 164023 162080 -1 4043
4045 0 418122.03 163999.95 162120 -1 4044
4046 0 418062.03 164019.95 162200 -1 4045
4047 0 418024.03 164053.95 162280 -1 4046
4048 0 417992.03 164081.95 162360 -1 4047
4049 0 418150.03 164131.95 161720 -1 4040
4050 0 417988.03 164057.95 161560 -1 4049
4051 0 417838.03 164003.95 161400 -1 4050
4052 0 417680.03 164131.95 161160 -1 4051
4053 0 417522.03 164205.95 161040 -1 4052
4054 0 417382.03 164093.95 160920 -1 4053
4055 0 417150.03 163911.95 160920 -1 4054
4056 0 417038.03 163865.95 160920 -1 4055
4057 0 416914.03 163793.95 160720 -1 4056
4058 0 416780.03 163789.95 160560 -1 4057
4059 0 416756.03 163781.95 160480 -1 4058
4060 0 416652.03 163943.95 160480 -1 4059
4061 0 416576.03 164085.95 160480 -1 4060
4062 0 416524.03 164127.95 160480 -1 4061
4063 0 416480.03 164245.95 160480 -1 4062
4064 0 416398.03 164307.95 160480 -1 4063
4065 0 416388.03 164445.95 160480 -1 4064
4066 0 416332.03 164523.95 160520 -1 4065
4067 0 416146.03 164677.95 160520 -1 4066
4068 0 416114.03 164709.95 160480 -1 4067
4069 0 416156.03 164719.95 160440 -1 4068
4070 0 416178.03 164745.95 160400 -1 4069
4071 0 416948.03 163689.95 160480 -1 4059
4072 0 417032.03 163549.95 160360 -1 4071
4073 0 417212.03 163447.95 160200 -1 4072
4074 0 417530.03 163383.95 160080 -1 4073
4075 0 417640.03 163309.95 160000 -1 4074
4076 0 417664.03 163329.95 159960 -1 4075
4077 0 418802.03 164399.95 161880 -1 4034
4078 0 418826.03 164299.95 161840 -1 4077
4079 0 418762.03 164117.95 161760 -1 4078
4080 0 418700.03 164067.95 161640 -1 4079
4081 0 418478.03 164663.95 162320 -1 4030
4082 0 418472.03 164773.95 162440 -1 4081
4083 0 418610.03 164773.95 162440 -1 4082
4084 0 418672.03 164847.95 162600 -1 4083
4085 0 418654.03 164823.95 162640 -1 4084
4086 0 418650.03 164971.95 162720 -1 4085
4087 0 418570.03 165227.95 162960 -1 4086
4088 0 418506.03 165253.95 163120 -1 4087
4089 0 418514.03 165277.95 163200 -1 4088
4090 0 418362.03 165429.95 163320 -1 4089
4091 0 418392.03 165395.95 163480 -1 4090
4092 0 418314.03 165499.95 163600 -1 4091
4093 0 418214.03 165621.95 163800 -1 4092
4094 0 418126.03 165681.95 164120 -1 4093
4095 0 418072.03 166049.95 164440 -1 4094
4096 0 417927.94 166335.88 164840 -1 4095
4097 0 417833.94 166519.88 165200 -1 4096
4098 0 417701.94 166613.88 165480 -1 4097
4099 0 417575.94 166583.88 165480 -1 4098
4100 0 417451.94 166391.88 165480 -1 4099
4101 0 417365.94 166333.88 165520 -1 4100
4102 0 417613.94 166741.88 165600 -1 4098
4103 0 417647.94 166747.88 165720 -1 4102
4104 0 417551.94 166683.88 165920 -1 4103
4105 0 417469.94 166589.88 166040 -1 4104
4106 0 417393.94 166597.88 166200 -1 4105
4107 0 417402.94 166543.88 166280 -1 4106
4108 0 417438.94 166595.88 166440 -1 4107
4109 0 417538.94 166725.88 166600 -1 4108
4110 0 417504.94 166871.88 166760 -1 4109
4111 0 417368.94 166897.88 166960 -1 4110
4112 0 417248.94 167093.88 167200 -1 4111
4113 0 417342.94 167523.88 167360 -1 4112
4114 0 417428.94 167863.88 167560 -1 4113
4115 0 417552.94 167899.88 167720 -1 4114
4116 0 417660.94 168027.88 167920 -1 4115
4117 0 417738.94 168227.88 167920 -1 4116
4118 0 417806.94 168343.88 168080 -1 4117
4119 0 417768.94 168437.88 168080 -1 4118
4120 0 417784.94 168513.88 168080 -1 4119
4121 0 417798.94 168541.88 168240 -1 4120
4122 0 417706.94 168561.88 168440 -1 4121
4123 0 417714.94 168557.88 168480 -1 4122
4124 0 417662.94 168571.88 168600 -1 4123
4125 0 417660.94 168631.88 168800 -1 4124
4126 0 417634.94 168617.88 168920 -1 4125
4127 0 417616.94 168641.88 169080 -1 4126
4128 0 417598.94 168665.88 169200 -1 4127
4129 0 417550.94 168679.88 169400 -1 4128
4130 0 417504.94 168699.88 169560 -1 4129
4131 0 417664.94 168707.88 169760 -1 4130
4132 0 417720.94 168701.88 169800 -1 4131
4133 0 417732.94 168571.88 169800 -1 4132
4134 0 417689 168604 169880 -1 4133
4135 0 417666.94 168619.88 169920 -1 4134
4136 0 417784.94 168671.88 168480 -1 4123
4137 0 417762.94 168771.88 168480 -1 4136
4138 0 417802.94 168905.88 168480 -1 4137
4139 0 417892.94 169025.88 168480 -1 4138
4140 0 418008.94 169059.88 168280 -1 4139
4141 0 417940.94 169087.88 168640 -1 4139
4142 0 417992.94 169223.88 168720 -1 4141
4143 0 418134.94 169417.88 168840 -1 4142
4144 0 418108.94 169543.88 169000 -1 4143
4145 0 418186.94 169741.88 169160 -1 4144
4146 0 418160.94 169869.88 169320 -1 4145
4147 0 418234.94 169899.88 169400 -1 4146
4148 0 418148.94 169223.88 168600 -1 4142
4149 0 418338.94 169141.88 168440 -1 4148
4150 0 418392.94 169155.88 168400 -1 4149
4151 0 418513.12 169262 168360 -1 4150
4152 0 418553.12 169260 168240 -1 4151
4153 0 418509.12 169198 168200 -1 4152
4154 0 418621.12 169124 168200 -1 4153
4155 0 418631.12 169086 168280 -1 4154
4156 0 418734.03 164723.95 162640 -1 4085
4157 0 418844.03 164673.95 162640 -1 4156
4158 0 418928.03 164537.95 162640 -1 4157
4159 0 418922 164496 162680 -1 4158
4160 0 418950 164376 162680 -1 4159
4161 0 418978 164200 162680 -1 4160
4162 0 419036 164086 162640 -1 4161
4163 0 419216 164068 162600 -1 4162
4164 0 419254 163926 162520 -1 4163
4165 0 419332 163812 162440 -1 4164
4166 0 419424 163662 162320 -1 4165
4167 0 419736 163370 162200 -1 4166
4168 0 419786.03 163256 162040 -1 4167
4169 0 419802.03 163052 161800 -1 4168
4170 0 419806.03 162870 161720 -1 4169
4171 0 419586.03 162750 161720 -1 4170
4172 0 419474.03 162538 161640 -1 4171
4173 0 419532.03 162384 161560 -1 4172
4174 0 419548.03 162314 161480 -1 4173
4175 0 419346.03 162250 161480 -1 4174
4176 0 419176.03 162254 161560 -1 4175
4177 0 419080.03 162254 161520 -1 4176
4178 0 419166.03 162228 161400 -1 4177
4179 0 419242.03 162174 161320 -1 4178
4180 0 419326.03 162210 161160 -1 4179
4181 0 419358.03 162166 161040 -1 4180
4182 0 419392.03 162130 161000 -1 4181
4183 0 419512.03 161986 160920 -1 4182
4184 0 419638.03 161948 160840 -1 4183
4185 0 419892.03 161870 160840 -1 4184
4186 0 419966.03 161846 160760 -1 4185
4187 0 420150.12 161738 160680 -1 4186
4188 0 420120.03 161758 160640 -1 4187
4189 0 420076.03 161800 160520 -1 4188
4190 0 420054.12 161832 160440 -1 4189
4191 0 420166.12 161780 160400 -1 4190
4192 0 420326.12 161724 160400 -1 4191
4193 0 420348.12 161764 160480 -1 4192
4194 0 420408.12 161738 160560 -1 4193
4195 0 418106.03 164749.95 162120 -1 4028
4196 0 418092.03 164765.95 162240 -1 4195
4197 0 418238.03 164611.95 162360 -1 4196
4198 0 418125.03 165465.95 161760 -1 4024
4199 0 418231.03 165549.95 161840 -1 4198
4200 0 418263.03 165683.95 161920 -1 4199
4201 0 418171.03 165723.95 162040 -1 4200
4202 0 418182.03 165745.95 162160 -1 4201
4203 0 418286.03 165741.95 162280 -1 4202
4204 0 418316.03 165673.95 162280 -1 4203
4205 0 418310.03 165685.95 162440 -1 4204
4206 0 418340.03 165773.95 162560 -1 4205
4207 0 417595.84 165871.47 160840 -1 4015
4208 0 417625.84 165775.47 160760 -1 4207
4209 0 417621.84 165821.47 160640 -1 4208
4210 0 417657.84 165801.47 160560 -1 4209
4211 0 417707.84 165643.47 160480 -1 4210
4212 0 417663.84 165641.47 160440 -1 4211
4213 0 428514.8 179305.83 158600 -1 3898
4214 0 428518.8 179465.83 158560 -1 4213
4215 0 428530.8 179601.83 158560 -1 4214
4216 0 428522.8 179653.83 158520 -1 4215
4217 0 428486.8 179673.83 158440 -1 4216
4218 0 433305 178777.88 159400 -1 3876
4219 0 433343 178847.88 159320 -1 4218
4220 0 435999.16 177937.75 159800 -1 3535
4221 0 435947.06 177933.88 159720 -1 4220
4222 0 435945.06 177983.88 159640 -1 4221
4223 0 435967.06 178041.88 159560 -1 4222
4224 0 435939.06 178077.88 159480 -1 4223
4225 0 435873.06 178135.88 159400 -1 4224
4226 0 435827.06 178099.88 159320 -1 4225
4227 0 435883.06 178073.88 159160 -1 4226
4228 0 435753.06 178027.88 159040 -1 4227
4229 0 435679.06 177979.88 158920 -1 4228
4230 0 435573.06 177877.88 158800 -1 4229
4231 0 435455.06 177859.88 158800 -1 4230
4232 0 435333.06 177793.88 158680 -1 4231
4233 0 435159.06 177773.88 158560 -1 4232
4234 0 435047.06 177767.88 158560 -1 4233
4235 0 434945.06 177835.88 158480 -1 4234
4236 0 434707.06 177809.88 158360 -1 4235
4237 0 434553.06 177865.88 158280 -1 4236
4238 0 437267.16 177201.16 160880 -1 3529
4239 0 437291.16 177245.16 161000 -1 4238
4240 0 437247.06 177262.88 161120 -1 4239
4241 0 437283.16 177257.16 161160 -1 4240
4242 0 437305.06 177220.88 161200 -1 4241
4243 0 437351.06 177182.88 161240 -1 4242
4244 0 437415.06 177168.88 161320 -1 4243
4245 0 437449.06 177134.88 161400 -1 4244
4246 0 437439.06 177252.88 161480 -1 4245
4247 0 437495.06 177230.88 161560 -1 4246
4248 0 437503 177246.33 161600 -1 4247
4249 0 437519.06 177276.88 161680 -1 4248
4250 0 437513.06 177302.88 161720 -1 4249
4251 0 437508 177338 161760 -1 4250
4252 0 437503.06 177372.88 161800 -1 4251
4253 0 437427.06 177496.88 161920 -1 4252
4254 0 437355.06 177498.88 162040 -1 4253
4255 0 437409.06 177524.88 162160 -1 4254
4256 0 437365.06 177508.88 162280 -1 4255
4257 0 437309.06 177536.88 162400 -1 4256
4258 0 437335.06 177546.88 162520 -1 4257
4259 0 437459.06 177592.88 162600 -1 4258
4260 0 437555.06 177604.88 162600 -1 4259
4261 0 437625.06 177622.88 162600 -1 4260
4262 0 437707.06 177606.88 162600 -1 4261
4263 0 437769.06 177596.88 162720 -1 4262
4264 0 437785.06 177610.88 162800 -1 4263
4265 0 437631.06 177680.88 162920 -1 4264
4266 0 437443.06 177674.88 163000 -1 4265
4267 0 437407.06 177700.88 163080 -1 4266
4268 0 437450.9 177786.78 163160 -1 4267
4269 0 437482.9 177742.78 163240 -1 4268
4270 0 437632.9 177752.78 163320 -1 4269
4271 0 437710.9 177750.78 163440 -1 4270
4272 0 437924.9 177834.78 163440 -1 4271
4273 0 438134.9 177828.78 163560 -1 4272
4274 0 438222.9 177764.78 163560 -1 4273
4275 0 438380.9 177794.78 163640 -1 4274
4276 0 438398.9 177754.78 163680 -1 4275
4277 0 438424.9 177736.78 163720 -1 4276
4278 0 438598.9 177666.78 163760 -1 4277
4279 0 438638.9 177610.78 163760 -1 4278
4280 0 438750.9 177608.78 163760 -1 4279
4281 0 438874.9 177594.78 163760 -1 4280
4282 0 438966.9 177494.78 163760 -1 4281
4283 0 439072.9 177448.78 163760 -1 4282
4284 0 439274.9 177396.78 163640 -1 4283
4285 0 439454.9 177418.78 163640 -1 4284
4286 0 439512.9 177456.78 163720 -1 4285
4287 0 439522.9 177478.78 163800 -1 4286
4288 0 439558.9 177460.78 163880 -1 4287
4289 0 439670.9 177384.78 163960 -1 4288
4290 0 439700.9 177334.78 164040 -1 4289
4291 0 439730.9 177436.78 164160 -1 4290
4292 0 439792.9 177510.78 164280 -1 4291
4293 0 440086.9 177462.78 164360 -1 4292
4294 0 440314.9 177382.78 164480 -1 4293
4295 0 440406.9 177354.78 164480 -1 4294
4296 0 440404.9 177278.78 164480 -1 4295
4297 0 440530.9 177244.78 164480 -1 4296
4298 0 440600.9 177222.78 164480 -1 4297
4299 0 440646.9 177046.78 164520 -1 4298
4300 0 440750.9 176996.78 164560 -1 4299
4301 0 440918.9 177032.78 164640 -1 4300
4302 0 441112.9 177080.78 164760 -1 4301
4303 0 441219 177107 164800 -1 4302
4304 0 441345 177172.95 164800 -1 4303
4305 0 441451 177210.95 164800 -1 4304
4306 0 441553 177218.95 164880 -1 4305
4307 0 441641 177242.95 164960 -1 4306
4308 0 441791 177304.95 165000 -1 4307
4309 0 441937 177374.95 165000 -1 4308
4310 0 442085 177374.95 165000 -1 4309
4311 0 442267 177382.95 165000 -1 4310
4312 0 442463 177352.95 165000 -1 4311
4313 0 442635 177368.95 165000 -1 4312
4314 0 442831 177322.95 165080 -1 4313
4315 0 442893 177274.95 165120 -1 4314
4316 0 442987 177456.95 165120 -1 4315
4317 0 443115 177554.95 165120 -1 4316
4318 0 443163 177618.95 165120 -1 4317
4319 0 443191 177628.95 165040 -1 4318
4320 0 443265 177640.95 165000 -1 4319
4321 0 443377 177660.95 165000 -1 4320
4322 0 443463 177738.95 165000 -1 4321
4323 0 443487 177870.95 164920 -1 4322
4324 0 443531 177948.95 164840 -1 4323
4325 0 443685 178020.95 164840 -1 4324
4326 0 443843 178048.95 164760 -1 4325
4327 0 444019 178110.95 164680 -1 4326
4328 0 444197 178014.95 164680 -1 4327
4329 0 444411 177984.95 164680 -1 4328
4330 0 444637 177978.95 164640 -1 4329
4331 0 444747 177876.95 164720 -1 4330
4332 0 444893 177772.95 164760 -1 4331
4333 0 445007 177738.95 164760 -1 4332
4334 0 445039 177744.95 164760 -1 4333
4335 0 445089 177780.95 164680 -1 4334
4336 0 445211 177832.95 164560 -1 4335
4337 0 445323 177834.95 164560 -1 4336
4338 0 445453 177800.95 164440 -1 4337
4339 0 445523 177844.95 164400 -1 4338
4340 0 445523 177870.95 164320 -1 4339
4341 0 445577 177854.95 164240 -1 4340
4342 0 445565 177860.95 164200 -1 4341
4343 0 442893 177280.95 165200 -1 4315
4344 0 442915 177460.95 165280 -1 4343
4345 0 442981 177464.95 165360 -1 4344
4346 0 442995 177480.95 165440 -1 4345
4347 0 443009 177456.95 165520 -1 4346
4348 0 442995 177414.95 165600 -1 4347
4349 0 443003 177382.95 165680 -1 4348
4350 0 439022.9 177780.78 163680 -1 4281
4351 0 439224.9 177986.78 163560 -1 4350
4352 0 439246.9 178132.78 163520 -1 4351
4353 0 439262.9 178174.78 163440 -1 4352
4354 0 437493.06 177876.88 163080 -1 4267
4355 0 437527.06 177950.88 163080 -1 4354
4356 0 437498.9 178032.78 163080 -1 4355
4357 0 437432.9 178234.78 163160 -1 4356
4358 0 437348.9 178338.78 163160 -1 4357
4359 0 437264.9 178646.78 163200 -1 4358
4360 0 437318.9 178708.78 163400 -1 4359
4361 0 437410.9 178732.78 163440 -1 4360
4362 0 437508.9 178812.78 163520 -1 4361
4363 0 437506.9 178892.78 163640 -1 4362
4364 0 437520.9 178994.78 163640 -1 4363
4365 0 437396.9 179078.78 163760 -1 4364
4366 0 437366.9 179158.78 163920 -1 4365
4367 0 437480.9 179226.78 164000 -1 4366
4368 0 437498.9 179266.78 164080 -1 4367
4369 0 437660.9 179278.78 164160 -1 4368
4370 0 437732.9 179358.78 164200 -1 4369
4371 0 437878.9 179364.78 164320 -1 4370
4372 0 437882.9 179408.78 164360 -1 4371
4373 0 437858.9 179566.78 164360 -1 4372
4374 0 437840.9 179692.78 164360 -1 4373
4375 0 437762.9 179750.78 164360 -1 4374
4376 0 437704.9 179724.78 164480 -1 4375
4377 0 437790.9 179836.78 164480 -1 4376
4378 0 437814.9 179892.78 164560 -1 4377
4379 0 437882.9 179930.78 164720 -1 4378
4380 0 437940.9 179962.78 164840 -1 4379
4381 0 438026.9 180028.78 164960 -1 4380
4382 0 438078.9 180056.78 165120 -1 4381
4383 0 438100.9 180162.78 165240 -1 4382
4384 0 438008.9 180224.78 165280 -1 4383
4385 0 437960.9 180382.78 165360 -1 4384
4386 0 437942.9 180430.78 165440 -1 4385
4387 0 437942.9 180450.78 165560 -1 4386
4388 0 437960.9 180408.78 165720 -1 4387
4389 0 437874.9 180356.78 165880 -1 4388
4390 0 438000.9 180286.78 165960 -1 4389
4391 0 438050.9 180194.78 166040 -1 4390
4392 0 438080.9 180112.78 166120 -1 4391
4393 0 438074.9 180086.78 166160 -1 4392
4394 0 437519.06 177552.88 161920 -1 4253
4395 0 437617.06 177596.88 161920 -1 4394
4396 0 437667.06 177676.88 161800 -1 4395
4397 0 437659.06 177740.88 161800 -1 4396
4398 0 437709.06 177768.88 161800 -1 4397
4399 0 437771 177818.78 161840 -1 4398
4400 0 437801 177988.78 161960 -1 4399
4401 0 437682.9 178056.78 162080 -1 4400
4402 0 437504.9 178084.78 162160 -1 4401
4403 0 437506.9 178088.78 162200 -1 4402
4404 0 437584.8 177303.05 161760 -1 4251
4405 0 437630.8 177121.05 161760 -1 4404
4406 0 437612.8 176919.05 161680 -1 4405
4407 0 437582.8 176755.05 161680 -1 4406
4408 0 437618.8 176579.05 161680 -1 4407
4409 0 437674.8 176525.05 161600 -1 4408
4410 0 437700.8 176525.05 161520 -1 4409
4411 0 437512.8 176553.05 161760 -1 4408
4412 0 437366.8 176547.05 161800 -1 4411
4413 0 437340.8 176533.05 161840 -1 4412
4414 0 437337.8 177136.38 161600 -1 4248
4415 0 437263.8 177062.38 161560 -1 4414
4416 0 437225.8 177010.38 161480 -1 4415
4417 0 437189.8 176948.38 161560 -1 4415
4418 0 437091.8 176838.38 161560 -1 4417
4419 0 436947.8 176676.38 161560 -1 4418
4420 0 436945.8 176648.38 161480 -1 4419
4421 0 436957.8 176598.38 161440 -1 4420
4422 0 437073.8 176544.38 161600 -1 4419
4423 0 437069.8 176550.38 161640 -1 4422
4424 0 437473.06 177054.88 161400 -1 4245
4425 0 437473.06 176948.88 161280 -1 4424
4426 0 440504.56 173731.53 161400 122 3515
4427 0 440540.12 172589.55 161200 328 4426
4428 0 440785.72 171948.9 160960 207 4427
4429 0 440898.88 171526.7 160800 160 4428
4430 0 441094.16 171207.39 160600 224 4429
4431 0 441088.22 170532.69 160480 235 4430
4432 0 441280 170592 159680 98 4431
4433 0 441280 170560 159400 32 4432
4434 0 441280 170432 159160 32 4433
4435 0 441248 170272 158920 60 4434
4436 0 441216 170112 158720 75 4435
4437 0 441216 169952 158520 40 4436
4438 0 441216 169728 158400 51 4437
4439 0 441152 169504 158280 40 4438
4440 0 441120 169248 158160 64 4439
4441 0 441120 169024 158040 51 4440
4442 0 441056 168832 157880 75 4441
4443 0 440928 168640 157720 81 4442
4444 0 440864 168448 157560 64 4443
4445 0 440864 168224 157360 64 4444
4446 0 440896 168064 157160 60 4445
4447 0 440896 167840 157000 51 4446
4448 0 440928 167648 156840 51 4447
4449 0 440992 167424 156720 60 4448
4450 0 441056 167200 156600 75 4449
4451 0 441088 167040 156400 51 4450
4452 0 441088 166816 156200 71 4451
4453 0 441056 166592 156040 98 4452
4454 0 440928 166432 155840 71 4453
4455 0 440832 166272 155640 32 4454
4456 0 440800 166112 155400 64 4455
4457 0 440672 165984 155200 51 4456
4458 0 440576 165824 155000 60 4457
4459 0 440480 165600 154920 75 4458
4460 0 440320 165376 154920 80 4459
4461 0 440256 165120 154880 75 4460
4462 0 440288 164896 154760 75 4461
4463 0 440256 164672 154640 81 4462
4464 0 440128 164448 154560 51 4463
4465 0 440160 164192 154440 71 4464
4466 0 440192 163968 154320 32 4465
4467 0 440128 163840 154080 143 4466
4468 0 440096 163648 153920 164 4467
4469 0 439936 163520 153720 108 4468
4470 0 439712 163616 153640 96 4469
4471 0 439488 163520 153600 102 4470
4472 0 439408.84 163387.02 153480 -1 4471
4473 0 439354.25 163114.52 153400 -1 4472
4474 0 439169.12 163041.92 153320 -1 4473
4475 0 439001.97 162979.84 153240 -1 4474
4476 0 438800.88 162951.69 153080 -1 4475
4477 0 438641.8 162911.94 152880 -1 4476
4478 0 438458.62 162686.47 152880 -1 4477
4479 0 438392.3 162487.89 152880 -1 4478
4480 0 438335.7 162356.44 153040 -1 4479
4481 0 438265.88 162286.11 153120 -1 4480
4482 0 438251.53 162307.36 153160 -1 4481
4483 0 438240 162320.56 153200 -1 4482
4484 0 438235.78 162331.94 153280 -1 4483
4485 0 438371.53 162378.4 152760 -1 4479
4486 0 438362.44 162276.61 152640 -1 4485
4487 0 438307.97 162242.4 152640 -1 4486
4488 0 438325.62 162075.61 152520 -1 4487
4489 0 438302.3 162043.05 152480 -1 4488
4490 0 438288.6 161966.89 152440 -1 4489
4491 0 438212.62 161802.36 152440 -1 4490
4492 0 438144.53 161832.2 152520 -1 4491
4493 0 438154.53 161843.81 152560 -1 4492
4494 0 438091.12 161710 152640 -1 4493
4495 0 438041.12 161640 152720 -1 4494
4496 0 437993.12 161582 152800 -1 4495
4497 0 437947.12 161534 152920 -1 4496
4498 0 437733.12 161502 153000 -1 4497
4499 0 437703.12 161528 153040 -1 4498
4500 0 438224.1 161806.72 152400 -1 4491
4501 0 438230.4 161806.05 152360 -1 4500
4502 0 438184 161641.28 152320 -1 4501
4503 0 438246.72 161494.38 152240 -1 4502
4504 0 438132.78 161331.77 152160 -1 4503
4505 0 437932.28 161225.31 152040 -1 4504
4506 0 437863.9 161197.27 152000 -1 4505
4507 0 437728.16 160988.88 151920 -1 4506
4508 0 437766.47 160948.48 151880 -1 4507
4509 0 438067.44 160839.16 151840 -1 4508
4510 0 438130.94 160760.75 151760 -1 4509
4511 0 438095.5 160686.94 151680 -1 4510
4512 0 438155.38 160636.19 151680 -1 4511
4513 0 438269.88 160565.64 151640 -1 4512
4514 0 438289.84 160516.08 151600 -1 4513
4515 0 438033.38 160709.89 151760 -1 4510
4516 0 437929.5 160676.62 151840 -1 4515
4517 0 437854.06 160589.08 151920 -1 4516
4518 0 437772.06 160581.08 152000 -1 4517
4519 0 437728.06 160593.08 152080 -1 4518
4520 0 437668.06 160605.08 152160 -1 4519
4521 0 437634.06 160633.08 152240 -1 4520
4522 0 437582.06 160531.08 152240 -1 4521
4523 0 437486.06 160497.08 152240 -1 4522
4524 0 437422.06 160485.08 152240 -1 4523
4525 0 437376.06 160425.08 152160 -1 4524
4526 0 437304.06 160355.08 152080 -1 4525
4527 0 437240.06 160273.08 152040 -1 4526
4528 0 437204.06 160213.08 151920 -1 4527
4529 0 437220.06 160095.08 151920 -1 4528
4530 0 437144.06 159993.08 151840 -1 4529
4531 0 437060.06 159905.08 151720 -1 4530
4532 0 436974.06 159881.08 151680 -1 4531
4533 0 436858.06 159907.08 151680 -1 4532
4534 0 436732.06 159935.08 151680 -1 4533
4535 0 436662.06 159867.08 151680 -1 4534
4536 0 436618.06 159845.08 151760 -1 4535
4537 0 436438.06 159867.08 151840 -1 4536
4538 0 436366.06 159893.08 151880 -1 4537
4539 0 436288.16 159901.08 151920 -1 4538
4540 0 436122.16 159975.08 151920 -1 4539
4541 0 436104.16 160041.08 151920 -1 4540
4542 0 436082.16 160017.08 151960 -1 4541
4543 0 437280.06 160443.08 152080 -1 4526
4544 0 437204.06 160519.08 152080 -1 4543
4545 0 437134.06 160597.08 152160 -1 4544
4546 0 437100.06 160641.08 152240 -1 4545
4547 0 437150.06 160689.08 152320 -1 4546
4548 0 437286.06 160785.08 152360 -1 4547
4549 0 437368.06 160919.08 152440 -1 4548
4550 0 437440.06 160995.08 152520 -1 4549
4551 0 437572.06 161149.08 152600 -1 4550
4552 0 437658.06 161131.08 152680 -1 4551
4553 0 437676.06 161189.08 152760 -1 4552
4554 0 437708.06 161253.08 152840 -1 4553
4555 0 437666.06 161277.08 152880 -1 4554
4556 0 437707.03 161114.19 152040 -1 4505
4557 0 437684.03 161128.5 152200 -1 4556
4558 0 437668.7 161193.88 152280 -1 4557
4559 0 437598.28 161220.88 152320 -1 4558
4560 0 437571.88 161260.19 152400 -1 4559
4561 0 437583.53 161270.97 152440 -1 4560
4562 0 441355.84 169583.02 160280 136 4431
4563 0 441407.16 169134.05 160160 178 4562
4564 0 441298.3 167477.05 160360 229 4563
4565 0 440669.84 167028.44 160560 202 4564
4566 0 440457.25 166156.72 160360 229 4565
4567 0 440124.7 165453.73 160160 172 4566
4568 0 440042.62 165291.88 160080 160 4567
4569 0 439771.03 164989.94 159800 163 4568
4570 0 439026.25 164148.78 159480 163 4569
4571 0 438585.6 163349.75 159360 172 4570
4572 0 438418.25 163094.12 159280 178 4571
4573 0 437255.44 161947.27 158880 294 4572
4574 0 436054.94 161163.83 158680 150 4573
4575 0 435402.03 160908.33 159080 256 4574
4576 0 434079.66 160228.94 159560 229 4575
4577 0 433168.28 159653.45 159720 148 4576
4578 0 431800.88 158890.67 160120 143 4577
4579 0 431450.7 158412.72 160480 209 4578
4580 0 430682.53 157728.73 160680 190 4579
4581 0 430144.8 157110.3 160800 200 4580
4582 0 429839.4 156801.31 161000 175 4581
4583 0 429009.28 155592.55 161280 298 4582
4584 0 428358.75 154877.6 161440 243 4583
4585 0 427596.7 154114.64 161600 275 4584
4586 0 425936.62 152489 161960 75 4585
4587 0 425163.28 151761.61 162120 172 4586
4588 0 424683.28 151229.67 162280 160 4587
4589 0 423250.34 150040.7 162560 -1 4588
4590 0 422887.44 149310.95 161720 107 4589
4591 0 422682.88 149134.84 161560 102 4590
4592 0 422345.78 149170.83 161240 81 4591
4593 0 421850.2 149120.94 160880 81 4592
4594 0 421593.03 149072.73 160640 64 4593
4595 0 421456.25 149004.52 160520 71 4594
4596 0 421178.12 149059.84 160360 98 4595
4597 0 420933.75 149332.75 160160 115 4596
4598 0 420739.78 149538.45 159920 90 4597
4599 0 420603.94 149949.06 159480 120 4598
4600 0 420323.6 150161.3 159320 75 4599
4601 0 420335.75 150239.28 159280 124 4600
4602 0 420285.22 150283.3 159160 124 4601
4603 0 420025.5 150443.66 158960 101 4602
4604 0 419834.03 150599.52 158880 101 4603
4605 0 419424.44 150642.64 158840 176 4604
4606 0 419313.1 150657.66 158640 176 4605
4607 0 419257.06 150686.48 158560 176 4606
4608 0 419227.22 150702.08 158520 176 4607
4609 0 419009.97 150663.48 158240 91 4608
4610 0 418837.34 150543.28 158080 51 4609
4611 0 418785.7 150514.23 158040 51 4610
4612 0 418899.34 150510 157880 61 4611
4613 0 419296 150496 157320 98 4612
4614 0 419456 150496 157120 81 4613
4615 0 419616 150464 156920 51 4614
4616 0 419776 150528 156720 86 4615
4617 0 419968 150592 156560 122 4616
4618 0 420096 150720 156360 98 4617
4619 0 420192 150752 156200 60 4618
4620 0 420256 150688 155920 45 4619
4621 0 420128 150592 155720 32 4620
4622 0 419968 150592 155520 51 4621
4623 0 419808 150752 155400 64 4622
4624 0 419712 150976 155280 139 4623
4625 0 419584 151078.4 155120 137 4624
4626 0 419552 151104 155080 137 4625
4627 0 419296 151136 155040 108 4626
4628 0 419136 151168 154840 96 4627
4629 0 418976 151200 154600 32 4628
4630 0 418816 151200 154400 32 4629
4631 0 418656 151264 154200 32 4630
4632 0 418496 151424 154080 45 4631
4633 0 418304 151616 154040 101 4632
4634 0 418144 151808 154000 81 4633
4635 0 417888 151808 154000 40 4634
4636 0 417632 151840 154000 51 4635
4637 0 417408 151936 153920 75 4636
4638 0 417184 152064 153920 40 4637
4639 0 416928 152128 153960 51 4638
4640 0 416704 152256 154000 32 4639
4641 0 416448 152320 154000 98 4640
4642 0 416288 152544 154000 108 4641
4643 0 416320 152736 154160 32 4642
4644 0 416224 152928 154360 32 4643
4645 0 416224 153152 154520 60 4644
4646 0 416224 153408 154600 51 4645
4647 0 416224 153664 154640 40 4646
4648 0 416224 153920 154600 40 4647
4649 0 416224 154176 154520 45 4648
4650 0 416320 154432 154400 75 4649
4651 0 416349.9 154472 154360 60 4650
4652 0 416469.9 154616 154240 -1 4651
4653 0 416579.9 154764 154160 -1 4652
4654 0 416695.9 154828 154000 -1 4653
4655 0 416761.9 154814 153880 -1 4654
4656 0 416859.9 154770 153800 -1 4655
4657 0 416989.9 154716 153720 -1 4656
4658 0 417047.9 154646 153640 -1 4657
4659 0 417151.9 154618 153520 -1 4658
4660 0 417225.9 154540 153440 -1 4659
4661 0 417339.9 154378 153320 -1 4660
4662 0 417471.9 154376 153200 -1 4661
4663 0 417557.9 154392 153080 -1 4662
4664 0 417617.9 154408 152960 -1 4663
4665 0 417685.9 154454 152840 -1 4664
4666 0 417861.9 154426 152760 -1 4665
4667 0 417955.9 154540 152640 -1 4666
4668 0 418041.9 154600 152600 -1 4667
4669 0 418329.9 154622 152600 -1 4668
4670 0 418309.9 154628 152520 -1 4669
4671 0 418389.9 154686 152600 -1 4669
4672 0 418531.9 154786 152640 -1 4671
4673 0 418681.9 154804 152640 -1 4672
4674 0 418797.9 154778 152640 -1 4673
4675 0 418871.9 154828 152720 -1 4674
4676 0 419037.9 154858 152720 -1 4675
4677 0 419337.9 154928 152680 -1 4676
4678 0 419513.9 154948 152560 -1 4677
4679 0 419629.9 154914 152480 -1 4678
4680 0 419636.66 154912.67 152400 -1 4679
4681 0 419639.9 154912 152360 -1 4680
4682 0 419673.9 154898 152320 -1 4681
4683 0 419727.9 154886 152280 -1 4682
4684 0 419821.9 154930 152160 -1 4683
4685 0 419897.9 154830 152080 -1 4684
4686 0 419979.9 154842 152080 -1 4685
4687 0 420069.9 154878 152080 -1 4686
4688 0 420125.9 154852 152080 -1 4687
4689 0 420305.9 154780 152000 -1 4688
4690 0 420435.9 154650 151960 -1 4689
4691 0 420481.9 154594 151840 -1 4690
4692 0 416223.9 154602 154480 -1 4650
4693 0 416179.9 154718 154520 -1 4692
4694 0 416227.9 154916 154600 -1 4693
4695 0 416295.9 155004 154600 -1 4694
4696 0 416249.9 155072 154600 -1 4695
4697 0 416135.9 155060 154640 -1 4696
4698 0 415963.9 154962 154640 -1 4697
4699 0 415901.9 154956 154720 -1 4698
4700 0 415887.9 154990 154840 -1 4699
4701 0 415883.9 154974 155000 -1 4700
4702 0 415871.9 154988 155120 -1 4701
4703 0 415891.9 154982 155160 -1 4702
4704 0 416227.06 152436.08 153800 -1 4641
4705 0 416233.16 152366.16 153600 -1 4704
4706 0 418944 151008 154240 81 4630
4707 0 419040 150848 154000 154 4706
4708 0 419168 150592 153960 81 4707
4709 0 419264 150432 153760 101 4708
4710 0 419328 150336 153520 104 4709
4711 0 419360 150272 153280 75 4710
4712 0 419346.2 150263.11 153080 99 4711
4713 0 419296 150240 153040 104 4712
4714 0 419168 150240 152800 86 4713
4715 0 419136 150240 152720 96 4714
4716 0 419086.9 150246 152680 -1 4715
4717 0 419051.8 150227.98 152520 -1 4716
4718 0 419021.8 150379.98 152520 -1 4717
4719 0 419038.03 150453.83 152600 -1 4718
4720 0 418921.8 150259.98 152440 -1 4717
4721 0 418879.8 150203.98 152360 -1 4720
4722 0 418815.8 150287.98 152360 -1 4721
4723 0 418777.8 150411.98 152280 -1 4722
4724 0 418707.8 150515.98 152280 -1 4723
4725 0 418637.8 150567.98 152200 -1 4724
4726 0 418553.8 150625.98 152080 -1 4725
4727 0 418315.8 150789.98 151920 -1 4726
4728 0 418359.8 150917.98 151920 -1 4727
4729 0 418385.8 151043.98 151920 -1 4728
4730 0 418249.8 151081.98 151920 -1 4729
4731 0 418115.8 151109.98 151920 -1 4730
4732 0 417891.8 151203.98 151800 -1 4731
4733 0 417843.8 151305.98 151800 -1 4732
4734 0 417783.8 151385.98 151800 -1 4733
4735 0 417603.8 151575.98 151680 -1 4734
4736 0 417581.8 151755.98 151680 -1 4735
4737 0 417575.8 151849.98 151680 -1 4736
4738 0 417519.8 151927.98 151680 -1 4737
4739 0 417525.8 151963.98 151680 -1 4738
4740 0 417501.8 152041.98 151680 -1 4739
4741 0 417448.9 152048 151600 -1 4740
4742 0 417430.9 152148 151520 -1 4741
4743 0 417452.9 152252 151520 -1 4742
4744 0 417368.9 152332 151480 -1 4743
4745 0 417340.9 152452 151360 -1 4744
4746 0 417312.9 152674 151160 -1 4745
4747 0 417290.9 152860 151080 -1 4746
4748 0 417346.9 153054 150880 -1 4747
4749 0 417116.9 153390 150760 -1 4748
4750 0 417035.9 153668 150680 -1 4749
4751 0 417027.9 153826 150640 -1 4750
4752 0 417001.9 154306 150520 -1 4751
4753 0 416995.9 154628 150440 -1 4752
4754 0 416953.9 154942 150280 -1 4753
4755 0 416803.9 155078 150160 -1 4754
4756 0 416539.9 154806 149960 -1 4755
4757 0 416193.9 154350 149760 -1 4756
4758 0 415995.9 153866 149640 -1 4757
4759 0 415851.9 153660 149480 -1 4758
4760 0 415513.9 153850 149280 -1 4759
4761 0 415239.9 154148 149280 -1 4760
4762 0 414617.9 154136 149040 -1 4761
4763 0 414747.9 154204 148920 -1 4762
4764 0 414353.9 154282 148920 -1 4763
4765 0 414109.9 154298 148920 -1 4764
4766 0 413951.9 154226 148920 -1 4765
4767 0 413833.9 154180 148920 -1 4766
4768 0 413721.9 154218 148920 -1 4767
4769 0 413575.9 154294 148920 -1 4768
4770 0 413475.9 154420 149040 -1 4769
4771 0 413353.9 154418 149040 -1 4770
4772 0 413263.9 154522 149080 -1 4771
4773 0 413151.9 154582 149080 -1 4772
4774 0 413095.9 154612 149080 -1 4773
4775 0 412963.9 154576 149080 -1 4774
4776 0 412939.9 154590 149120 -1 4775
4777 0 412747.9 154572 149120 -1 4776
4778 0 412625.9 154508 149120 -1 4777
4779 0 412495.9 154432 149120 -1 4778
4780 0 412437.9 154330 149120 -1 4779
4781 0 412291.9 154302 149120 -1 4780
4782 0 412038.9 154154 149240 -1 4781
4783 0 411826.9 154146 149240 -1 4782
4784 0 411694.9 154104 149320 -1 4783
4785 0 411584.9 154108 149360 -1 4784
4786 0 411510 154170 149440 -1 4785
4787 0 411410 154226 149560 -1 4786
4788 0 411486 154458 149640 -1 4787
4789 0 411534 154590 149680 -1 4788
4790 0 411590 154758 149720 -1 4789
4791 0 411622 154882 149760 -1 4790
4792 0 411638 155014 149800 -1 4791
4793 0 411694 155154 149840 -1 4792
4794 0 411698 155234 149880 -1 4793
4795 0 411698 155326 149920 -1 4794
4796 0 411740 155381.75 149960 -1 4795
4797 0 411780 155451.75 150000 -1 4796
4798 0 411818 155537.75 150080 -1 4797
4799 0 411430 154274 149440 -1 4786
4800 0 411482 154350 149440 -1 4799
4801 0 411498 154354 149400 -1 4800
4802 0 411526 154350 149320 -1 4801
4803 0 411526 154290 149240 -1 4802
4804 0 411542 154278 149200 -1 4803
4805 0 411566 154278 149160 -1 4804
4806 0 411586 154250 149080 -1 4805
4807 0 411532 154209.75 149040 -1 4806
4808 0 411382 154213.75 149000 -1 4807
4809 0 411286 154193.75 148920 -1 4808
4810 0 411232 154199.75 148840 -1 4809
4811 0 411232 154281.75 148760 -1 4810
4812 0 411274 154253.75 148680 -1 4811
4813 0 411216 154233.75 148560 -1 4812
4814 0 411232 154225.75 148480 -1 4813
4815 0 411280 154141.75 148400 -1 4814
4816 0 411268 154009.75 148320 -1 4815
4817 0 411366 153941.75 148320 -1 4816
4818 0 411474 153907.75 148320 -1 4817
4819 0 411592 153833.75 148320 -1 4818
4820 0 411644 153795.75 148240 -1 4819
4821 0 414574 154289.83 148720 -1 4763
4822 0 414630 154329.83 148520 -1 4821
4823 0 414622 154389.75 148200 -1 4822
4824 0 414774 154477.75 148000 -1 4823
4825 0 414830 154521.75 147840 -1 4824
4826 0 414798 154549.75 147680 -1 4825
4827 0 414790 154745.75 147560 -1 4826
4828 0 414594 154661.75 147400 -1 4827
4829 0 414502 154861.75 147160 -1 4828
4830 0 414520 155015 146920 -1 4829
4831 0 414526 155065.75 146840 -1 4830
4832 0 414838 155089.75 146640 -1 4831
4833 0 415114 155117.75 146360 -1 4832
4834 0 415358 155245.75 146040 -1 4833
4835 0 415574 155273.75 145760 -1 4834
4836 0 415678 155209.75 145760 -1 4835
4837 0 415670 155205.75 145680 -1 4836
4838 0 415738 155225.75 145560 -1 4837
4839 0 415890 155181.75 145400 -1 4838
4840 0 416046 154977.75 145200 -1 4839
4841 0 416290 154937.75 145120 -1 4840
4842 0 416478 154917.75 145080 -1 4841
4843 0 416630 154849.75 145080 -1 4842
4844 0 416778 154749.75 144880 -1 4843
4845 0 416998 154677.75 144680 -1 4844
4846 0 417182 154797.75 144680 -1 4845
4847 0 417450 154941.75 144480 -1 4846
4848 0 417562 155005.75 144440 -1 4847
4849 0 417694 155021.75 144440 -1 4848
4850 0 417878 155145.75 144440 -1 4849
4851 0 417954 155253.75 144440 -1 4850
4852 0 418118 155257.75 144440 -1 4851
4853 0 418278 155261.75 144440 -1 4852
4854 0 418294 155317.75 144560 -1 4853
4855 0 418354 155337.75 144680 -1 4854
4856 0 418406 155285.75 144360 -1 4853
4857 0 418446 155205.75 144360 -1 4856
4858 0 418634 155177.75 144240 -1 4857
4859 0 418834 155313.75 144120 -1 4858
4860 0 419070 155133.75 143920 -1 4859
4861 0 414378 155245.75 146920 -1 4830
4862 0 414293.8 155357.75 146920 -1 4861
4863 0 414301.8 155445.75 146920 -1 4862
4864 0 414193.8 155513.75 146920 -1 4863
4865 0 414121.8 155617.75 146920 -1 4864
4866 0 418039.8 151079.98 151920 -1 4731
4867 0 417969.8 150985.98 151920 -1 4866
4868 0 417889.8 150933.98 151920 -1 4867
4869 0 417880.03 150751.83 152080 -1 4868
4870 0 417864.03 150687.83 152160 -1 4869
4871 0 417868.03 150633.83 152240 -1 4870
4872 0 417862.03 150623.83 152320 -1 4871
4873 0 417850.03 150591.83 152400 -1 4872
4874 0 417746.03 150575.83 152480 -1 4873
4875 0 417688.03 150545.83 152520 -1 4874
4876 0 417602.03 150559.83 152600 -1 4875
4877 0 417380.03 150561.83 152600 -1 4876
4878 0 417246.03 150553.83 152600 -1 4877
4879 0 417122.03 150541.83 152720 -1 4878
4880 0 416866.03 150571.83 152760 -1 4879
4881 0 416762.03 150621.83 152800 -1 4880
4882 0 416610.03 150709.83 152800 -1 4881
4883 0 416520.03 150659.83 152800 -1 4882
4884 0 416392.03 150663.83 152800 -1 4883
4885 0 416468.03 150615.83 152680 -1 4884
4886 0 416526 150583.83 152640 -1 4885
4887 0 417252 150579.83 152520 -1 4878
4888 0 417276 150609.83 152440 -1 4887
4889 0 417280 150587.83 152400 -1 4888
4890 0 417160 150545.75 152320 -1 4889
4891 0 417052 150285.75 152280 -1 4890
4892 0 417062 150309.75 152240 -1 4891
4893 0 417092 150315.75 152080 -1 4892
4894 0 417176 150319.75 152000 -1 4893
4895 0 417210 150349.75 151960 -1 4894
4896 0 417230 150395.75 151880 -1 4895
4897 0 417224 150435.75 151800 -1 4896
4898 0 417228 150449.75 151760 -1 4897
4899 0 417080 150237.75 152400 -1 4891
4900 0 417178 150265.75 152480 -1 4899
4901 0 417200 150283.75 152520 -1 4900
4902 0 417192 150593.75 152240 -1 4890
4903 0 417192 150593.75 152120 -1 4902
4904 0 417256 150565.75 152080 -1 4903
4905 0 417254 150561.75 152000 -1 4904
4906 0 418751.75 150187.75 152240 -1 4723
4907 0 418671.75 150139.75 152160 -1 4906
4908 0 418619.75 150023.75 152160 -1 4907
4909 0 418483.75 149919.75 152160 -1 4908
4910 0 418287.75 149847.75 152160 -1 4909
4911 0 418163.75 149751.75 152200 -1 4910
4912 0 418031.75 149683.75 152280 -1 4911
4913 0 417959.75 149627.75 152280 -1 4912
4914 0 417935.75 149619.75 152200 -1 4913
4915 0 417837.9 149617.55 152120 -1 4914
4916 0 417699.75 149635.75 152040 -1 4915
4917 0 417591.75 149591.75 151960 -1 4916
4918 0 417499.75 149595.75 151840 -1 4917
4919 0 417471.75 149631.75 151800 -1 4918
4920 0 417307.75 149695.75 151800 -1 4919
4921 0 417111.75 149655.75 151720 -1 4920
4922 0 417027.75 149679.75 151600 -1 4921
4923 0 417027.75 149687.75 151440 -1 4922
4924 0 417035.75 149743.75 151320 -1 4923
4925 0 417059.75 149851.75 151160 -1 4924
4926 0 416983.75 149855.75 151080 -1 4925
4927 0 416979.75 150027.75 150960 -1 4926
4928 0 417015.75 149979.75 150920 -1 4927
4929 0 417063.75 149999.75 150840 -1 4928
4930 0 417191.75 150123.75 151000 -1 4927
4931 0 417083.75 150255.75 151000 -1 4930
4932 0 416991.75 150323.75 151080 -1 4931
4933 0 416899.75 150407.75 151160 -1 4932
4934 0 416895.75 150471.75 151200 -1 4933
4935 0 416835.75 150555.75 151240 -1 4934
4936 0 420224 150496 156200 51 4619
4937 0 420224 150240 156120 32 4936
4938 0 420384 150112 155960 60 4937
4939 0 420544 149984 155800 64 4938
4940 0 420704 149856 155640 32 4939
4941 0 420704 149696 155440 32 4940
4942 0 420608 149472 155360 32 4941
4943 0 420672 149216 155360 81 4942
4944 0 420832 149024 155240 90 4943
4945 0 420928 148768 155120 51 4944
4946 0 420960 148544 155000 45 4945
4947 0 420992 148288 154920 80 4946
4948 0 421024 148064 154760 51 4947
4949 0 421088 147904 154560 120 4948
4950 0 421184 147680 154480 160 4949
4951 0 421120 147424 154400 160 4950
4952 0 421088 147296 154360 150 4951
4953 0 421024 147040 154240 124 4952
4954 0 420896 146816 154240 91 4953
4955 0 420768 146592 154200 75 4954
4956 0 420720 146496 154280 57 4955
4957 0 420672 146400 154360 40 4956
4958 0 420512 146208 154520 86 4957
4959 0 420352 146112 154680 91 4958
4960 0 420128 146048 154800 60 4959
4961 0 419872 146016 154800 64 4960
4962 0 419680 145824 154800 64 4961
4963 0 419456 145696 154760 60 4962
4964 0 419163.9 145603.95 154760 40 4963
4965 0 418811.9 145573.95 154800 40 4964
4966 0 418688 145760 154840 40 4965
4967 0 418656 145792 154880 51 4966
4968 0 418393.9 145949.95 154880 -1 4967
4969 0 418377.9 146007.95 154960 -1 4968
4970 0 418401.9 146055.95 155080 -1 4969
4971 0 418295.9 146129.95 155080 -1 4970
4972 0 418129.9 146181.95 155160 -1 4971
4973 0 417979.9 146239.95 155160 -1 4972
4974 0 417913.9 146309.95 155160 -1 4973
4975 0 417729.9 146291.95 155160 -1 4974
4976 0 417633.9 146303.95 155280 -1 4975
4977 0 417505.9 146367.95 155280 -1 4976
4978 0 417413.9 146485.95 155280 -1 4977
4979 0 417229.9 146603.95 155280 -1 4978
4980 0 417201.9 146681.95 155400 -1 4979
4981 0 417065.9 146653.95 155400 -1 4980
4982 0 416957.9 146611.95 155400 -1 4981
4983 0 416819.9 146691.95 155480 -1 4982
4984 0 416655.9 146759.95 155480 -1 4983
4985 0 416511.9 146715.95 155480 -1 4984
4986 0 416397.9 146713.95 155480 -1 4985
4987 0 416185.9 146645.95 155480 -1 4986
4988 0 416115.9 146631.95 155440 -1 4987
4989 0 415847.9 146709.95 155440 -1 4988
4990 0 415545.9 146609.95 155440 -1 4989
4991 0 415333.9 146643.95 155440 -1 4990
4992 0 415281.9 146691.95 155520 -1 4991
4993 0 415159.9 146715.95 155600 -1 4992
4994 0 415161.9 146693.95 155720 -1 4993
4995 0 415127.9 146649.95 155800 -1 4994
4996 0 415063.9 146653.95 155920 -1 4995
4997 0 415027.9 146695.95 156000 -1 4996
4998 0 414955.9 146719.95 156080 -1 4997
4999 0 414869.9 146729.95 156160 -1 4998
5000 0 414837.9 146729.95 156200 -1 4999
5001 0 414849.9 146803.95 156280 -1 5000
5002 0 414889.9 146833.9 156360 -1 5001
5003 0 414873.9 146923.9 156440 -1 5002
5004 0 414785.9 146957.9 156560 -1 5003
5005 0 414571.9 146967.9 156560 -1 5004
5006 0 414225.9 147013.9 156560 -1 5005
5007 0 414097.9 147069.9 156520 -1 5006
5008 0 413973.9 147203.9 156520 -1 5007
5009 0 413925.9 147361.9 156520 -1 5008
5010 0 413849.9 147463.9 156560 -1 5009
5011 0 413845.9 147577.9 156560 -1 5010
5012 0 413881.9 147745.9 156560 -1 5011
5013 0 413865.9 147859.9 156640 -1 5012
5014 0 415043.9 146797.95 155600 -1 4993
5015 0 414875.9 146925.9 155600 -1 5014
5016 0 414811.9 146969.9 155520 -1 5015
5017 0 414867.9 146979.9 155520 -1 5016
5018 0 414839.9 147091.9 155520 -1 5017
5019 0 414785.9 147179.9 155560 -1 5018
5020 0 414833.9 147313.9 155560 -1 5019
5021 0 414885.9 147425.9 155640 -1 5020
5022 0 414859.9 147535.9 155720 -1 5021
5023 0 414887.9 147621.9 155720 -1 5022
5024 0 414985.9 147797.9 155720 -1 5023
5025 0 415009.9 147903.9 155720 -1 5024
5026 0 415089.9 147937.9 155720 -1 5025
5027 0 415101.9 148023.9 155800 -1 5026
5028 0 415049.9 148045.9 155880 -1 5027
5029 0 415003.9 148053.9 155920 -1 5028
5030 0 414599.9 146931.9 155520 -1 5016
5031 0 414491.9 146997.9 155520 -1 5030
5032 0 414329.9 147019.9 155480 -1 5031
5033 0 414185.9 147053.9 155520 -1 5032
5034 0 414017.9 147117.9 155640 -1 5033
5035 0 413935.9 147109.9 155720 -1 5034
5036 0 413875.9 147185.9 155800 -1 5035
5037 0 413815.9 147301.9 155720 -1 5036
5038 0 413583.9 147449.9 155760 -1 5037
5039 0 413403.9 147503.9 155800 -1 5038
5040 0 413169.9 147467.9 155840 -1 5039
5041 0 412961.94 147376 155800 -1 5040
5042 0 412893.94 147364 155800 -1 5041
5043 0 412797.94 147362 155840 -1 5042
5044 0 416443 146721.11 155320 -1 4986
5045 0 416363 146776.11 155240 -1 5044
5046 0 416395 146984.22 155160 -1 5045
5047 0 416369 147066.22 155160 -1 5046
5048 0 416233 147170.22 155120 -1 5047
5049 0 416111 147242.22 155200 -1 5048
5050 0 416055 147322.22 155200 -1 5049
5051 0 416051 147612.22 155320 -1 5050
5052 0 416023 147718.22 155400 -1 5051
5053 0 415939 147790.22 155440 -1 5052
5054 0 415835 147938.22 155440 -1 5053
5055 0 415871 147916.22 155520 -1 5054
5056 0 415851 147910.22 155560 -1 5055
5057 0 419826 145892.25 154840 -1 4961
5058 0 419754 145824.25 154960 -1 5057
5059 0 419694 145764.25 155040 -1 5058
5060 0 419702 145776.25 155120 -1 5059
5061 0 419753.38 145839.02 155280 -1 5060
5062 0 419783.44 145822.3 155320 -1 5061
5063 0 419864.47 145801.45 155360 -1 5062
5064 0 419881.12 145803.08 155440 -1 5063
5065 0 419839.9 145810.62 155480 -1 5064
5066 0 419763.25 145817.61 155520 -1 5065
5067 0 419655.38 145781.9 155560 -1 5066
5068 0 419435.47 145655.81 155600 -1 5067
5069 0 419139.84 145494.44 155720 -1 5068
5070 0 418887.75 145268.58 155720 -1 5069
5071 0 418770.12 144966.77 155800 -1 5070
5072 0 418804.1 144766.77 155800 -1 5071
5073 0 418805.2 144748.11 155840 -1 5072
5074 0 418831.88 144709.12 155960 -1 5073
5075 0 418813.9 144678.23 156080 -1 5074
5076 0 418896.88 144618.83 156200 -1 5075
5077 0 418882.72 144598.28 156320 -1 5076
5078 0 418962.25 144611.62 156440 -1 5077
5079 0 419021.5 144664.06 156520 -1 5078
5080 0 419050.03 144705.27 156560 -1 5079
5081 0 419068.84 144758.1 156640 -1 5080
5082 0 419045.53 144817.84 156720 -1 5081
5083 0 418989.84 144844.02 156800 -1 5082
5084 0 418905.2 144888.77 156880 -1 5083
5085 0 418893.25 144919.67 157000 -1 5084
5086 0 418942.5 144922.64 157040 -1 5085
5087 0 419025.38 144838.38 157120 -1 5086
5088 0 419033.84 144811.34 157200 -1 5087
5089 0 419062.78 144754.25 157280 -1 5088
5090 0 419118.34 144681.67 157360 -1 5089
5091 0 419155.38 144619.67 157400 -1 5090
5092 0 419170.84 144616.6 157440 -1 5091
5093 0 418798.16 144601.19 155840 -1 5073
5094 0 418874.16 144477.27 155840 -1 5093
5095 0 418921.22 144515.84 155760 -1 5094
5096 0 418943.16 144534.92 155680 -1 5095
5097 0 418940.88 144522.33 155640 -1 5096
5098 0 418823.44 144470.3 155600 -1 5097
5099 0 418722.22 144468.9 155520 -1 5098
5100 0 418705.7 144444.7 155440 -1 5099
5101 0 418693.22 144520.27 155400 -1 5100
5102 0 418704.1 144486.6 155360 -1 5101
5103 0 418707.3 144465.08 155320 -1 5102
5104 0 418710.75 144437.4 155280 -1 5103
5105 0 418698.53 144449.17 155240 -1 5104
5106 0 419750.3 145984.08 155240 -1 5061
5107 0 419794.4 145983.78 155200 -1 5106
5108 0 419827.7 145978.27 155160 -1 5107
5109 0 419866 145950.25 155120 -1 5108
5110 0 420448 145920 154840 32 4959
5111 0 420416 145664 154800 40 5110
5112 0 420256 145440 154720 40 5111
5113 0 420192 145344 154720 40 5112
5114 0 420084.03 145194 154680 -1 5113
5115 0 420028.03 145238 154760 -1 5114
5116 0 419994.03 145208 154800 -1 5115
5117 0 419940.03 145120 154800 -1 5116
5118 0 419876.03 145196 154880 -1 5117
5119 0 419932.03 145196 154960 -1 5118
5120 0 419944.03 145200 155040 -1 5119
5121 0 419990.03 145050 154800 -1 5117
5122 0 419962.03 144880 154760 -1 5121
5123 0 419856.03 144882 154680 -1 5122
5124 0 419746.03 144846 154560 -1 5123
5125 0 419776.03 144788 154560 -1 5124
5126 0 419744.03 144694 154440 -1 5125
5127 0 421344 147200 154320 104 4952
5128 0 421568 147072 154280 51 5127
5129 0 421792 147008 154160 32 5128
5130 0 421952 147008 153960 32 5129
5131 0 422144 146944 153800 40 5130
5132 0 422368 146880 153640 51 5131
5133 0 422432 146912 153640 51 5132
5134 0 422576 147002 153560 -1 5133
5135 0 422766 147028 153560 -1 5134
5136 0 422770 146906 153560 -1 5135
5137 0 422776 146766 153560 -1 5136
5138 0 422754 146650 153640 -1 5137
5139 0 422685.94 146558 153640 -1 5138
5140 0 422623.94 146474 153640 -1 5139
5141 0 422691.94 146318 153640 -1 5140
5142 0 422759.94 146192 153640 -1 5141
5143 0 422737.94 146090 153640 -1 5142
5144 0 422741.94 145996 153640 -1 5143
5145 0 422825.94 145902 153640 -1 5144
5146 0 422917.94 145890 153640 -1 5145
5147 0 423055.94 145786 153640 -1 5146
5148 0 423141.94 145746 153720 -1 5147
5149 0 423151.94 145800 153800 -1 5148
5150 0 423149.94 145842 153880 -1 5149
5151 0 423141.94 145856 153960 -1 5150
5152 0 423143.94 145826 154000 -1 5151
5153 0 418469.28 150502.28 158120 51 4610
5154 0 418348.06 150337.34 158160 51 5153
5155 0 418277.9 150250.9 158240 -1 5154
5156 0 418179.9 150298.9 158280 -1 5155
5157 0 418081.9 150268.88 158360 -1 5156
5158 0 418007.9 150208.88 158440 -1 5157
5159 0 418003.9 150132.88 158360 -1 5157
5160 0 417987.9 150006.88 158280 -1 5159
5161 0 417933.9 149946.88 158200 -1 5160
5162 0 417913.9 149926.88 158120 -1 5161
5163 0 419159.75 150407 158080 -1 4610
5164 0 419231.75 150199 158080 -1 5163
5165 0 419267.75 150155 158160 -1 5164
5166 0 419399.75 150179 158160 -1 5165
5167 0 419531.75 150203 158160 -1 5166
5168 0 419703.75 150147 158120 -1 5167
5169 0 419719.75 150039 158120 -1 5168
5170 0 419815.75 149947 158200 -1 5169
5171 0 418684.34 150946.42 158680 60 4607
5172 0 418206.5 151105.06 158760 51 5171
5173 0 417861 151306.75 158960 71 5172
5174 0 417583.7 151400.78 159080 64 5173
5175 0 417237.5 151563.42 159360 71 5174
5176 0 416865.75 151743.11 159600 45 5175
5177 0 416669.78 151942.52 159640 45 5176
5178 0 416668.75 152033.97 159680 45 5177
5179 0 416778.28 152143.48 159600 45 5178
5180 0 416817.38 152231.9 159560 -1 5179
5181 0 416959.6 152345.78 159560 -1 5180
5182 0 416961.25 152347.9 159520 -1 5181
5183 0 416856.34 151713.94 159680 45 5176
5184 0 416427.03 151650.2 159960 96 5183
5185 0 416379.66 151589.25 160160 96 5184
5186 0 416273.12 151576.62 160360 60 5185
5187 0 416244.25 151577.3 160400 60 5186
5188 0 416144.22 151608 160480 60 5187
5189 0 415833.94 151748.77 160600 60 5188
5190 0 415636.47 151769.77 160840 60 5189
5191 0 415336.6 151855.42 161040 60 5190
5192 0 414951.28 151816.8 161440 91 5191
5193 0 414937.97 151807.89 161480 91 5192
5194 0 414924.94 151800.56 161560 160 5193
5195 0 414791.66 151834.34 161680 160 5194
5196 0 414689.53 151843.73 161800 90 5195
5197 0 414613.88 151859.42 161960 32 5196
5198 0 414501.2 151874.2 162040 32 5197
5199 0 414332.1 151896.83 162160 32 5198
5200 0 413384.1 151929.39 162320 71 5199
5201 0 412842.6 152149 162520 75 5200
5202 0 412571.25 151986.55 162560 51 5201
5203 0 412466.44 151840.97 162520 51 5202
5204 0 412392.97 151720.7 162480 60 5203
5205 0 412331.22 151495.98 162440 80 5204
5206 0 412329 151216 162400 -1 5205
5207 0 412465 150842 162280 -1 5206
5208 0 412457 150620 162200 -1 5207
5209 0 412463 150466 162200 -1 5208
5210 0 412499 150358 162040 -1 5209
5211 0 412381 150252 161880 -1 5210
5212 0 412311 150162 161880 -1 5211
5213 0 412047 150010 161840 -1 5212
5214 0 411973 150008 161920 -1 5213
5215 0 411869 149966 161960 -1 5214
5216 0 411793 149928 162040 -1 5215
5217 0 411763 149932 162080 -1 5216
5218 0 411657 149884 162120 -1 5217
5219 0 412275 151246 162440 -1 5205
5220 0 412165 151256 162440 -1 5219
5221 0 411965 151234 162440 -1 5220
5222 0 411795 151212 162440 -1 5221
5223 0 411609 151154 162400 -1 5222
5224 0 411445 151170 162400 -1 5223
5225 0 411299 151158 162480 -1 5224
5226 0 411173 151184 162480 -1 5225
5227 0 411003 151140 162480 -1 5226
5228 0 410789 151138 162600 -1 5227
5229 0 410633 151132 162640 -1 5228
5230 0 410425 151196 162680 -1 5229
5231 0 410251 151220 162680 -1 5230
5232 0 410175 151272 162680 -1 5231
5233 0 410183 151352 162680 -1 5232
5234 0 410227 151452 162680 -1 5233
5235 0 410189 151574 162720 -1 5234
5236 0 410057 151766 162800 -1 5235
5237 0 410021 151818 162880 -1 5236
5238 0 410073 151936 162720 -1 5236
5239 0 410003 152018 162680 -1 5238
5240 0 410095 152106 162680 -1 5239
5241 0 410171 152182 162680 -1 5240
5242 0 410211 152192 162640 -1 5241
5243 0 410267 152278 162600 -1 5242
5244 0 410323.62 152345.55 162560 -1 5243
5245 0 410452.66 152400.31 162480 -1 5244
5246 0 410553.88 152479.11 162480 -1 5245
5247 0 410675.28 152527.33 162480 -1 5246
5248 0 410808.56 152569.66 162360 -1 5247
5249 0 412505.4 152148.89 162640 51 5201
5250 0 412051.47 152124.33 162800 51 5249
5251 0 411979 152197 162840 -1 5250
5252 0 411853 152219 162920 -1 5251
5253 0 411725 152207 163080 -1 5252
5254 0 411677 152231 163200 -1 5253
5255 0 411565 152251 163320 -1 5254
5256 0 411381 152283 163400 -1 5255
5257 0 411033 152395 163400 -1 5256
5258 0 410889 152415 163360 -1 5257
5259 0 410917 152367 163280 -1 5258
5260 0 410966.9 152330.88 163200 -1 5259
5261 0 411050.9 152346.88 163160 -1 5260
5262 0 411150.9 152326.88 163120 -1 5261
5263 0 411180.9 152300.88 163040 -1 5262
5264 0 410777 152527 163400 -1 5258
5265 0 410469 152767 163560 60 5264
5266 0 410313 152939 163440 60 5265
5267 0 410103 153089 163400 60 5266
5268 0 410043 153205 163280 60 5267
5269 0 410167 153093 163280 60 5268
5270 0 410379 153089 163160 60 5269
5271 0 410471 153193 163040 60 5270
5272 0 410535 153177 162920 60 5271
5273 0 410667 153113 162880 -1 5272
5274 0 410861 153035 162800 -1 5273
5275 0 411005 153043 162760 -1 5274
5276 0 411257 152975 162680 -1 5275
5277 0 409907 153289 163240 60 5268
5278 0 409703 153377 163120 86 5277
5279 0 409547 153377 163040 60 5278
5280 0 409367 153457 163040 60 5279
5281 0 409091 153449 163040 75 5280
5282 0 408679 153441 163040 64 5281
5283 0 408415 153413 163040 51 5282
5284 0 408131 153529 163040 71 5283
5285 0 407911 153577 163120 71 5284
5286 0 407691 153697 163200 64 5285
5287 0 407491 153813 163280 71 5286
5288 0 407259 154025 163360 75 5287
5289 0 407103 154249 163360 51 5288
5290 0 406975 154233 163280 75 5289
5291 0 406859 154301 163280 75 5290
5292 0 406811 154373 163280 75 5291
5293 0 406729 154387 163320 75 5292
5294 0 406697 154387 163360 75 5293
5295 0 406673 154407 163400 75 5294
5296 0 406963 154245 163240 75 5290
5297 0 406871 154253 163120 51 5296
5298 0 406719 154345 163000 51 5297
5299 0 406643 154401 162960 60 5298
5300 0 406519 154517 162960 60 5299
5301 0 406387 154629 162960 71 5300
5302 0 406291 154809 162960 75 5301
5303 0 406135 154997 162880 75 5302
5304 0 406091 155021 162840 75 5303
5305 0 405959 155021 162720 75 5304
5306 0 405743 155005 162720 51 5305
5307 0 405587 155025 162680 51 5306
5308 0 405511 155085 162600 51 5307
5309 0 405323 155289 162600 51 5308
5310 0 405287 155533 162720 102 5309
5311 0 405247 155845 162800 45 5310
5312 0 405143 155937 162880 45 5311
5313 0 404995 156257 162920 64 5312
5314 0 404631 156805 162960 102 5313
5315 0 404355 157097 163040 120 5314
5316 0 404099 157309 163120 75 5315
5317 0 403859 157537 163120 75 5316
5318 0 403703 157689 163120 51 5317
5319 0 403611 157813 163200 75 5318
5320 0 403559 157973 163200 75 5319
5321 0 403379 158057 163200 40 5320
5322 0 403303 158365 163280 64 5321
5323 0 403163 158545 163320 71 5322
5324 0 402989 158791 163400 80 5323
5325 0 402773 158915 163400 40 5324
5326 0 402517 159139 163400 51 5325
5327 0 402401 159415 163440 75 5326
5328 0 402325 159651 163520 75 5327
5329 0 402285 159747 163600 51 5328
5330 0 402241 159887 163640 64 5329
5331 0 402261 160083 163720 64 5330
5332 0 402109 160131 163840 51 5331
5333 0 401941 160271 163960 60 5332
5334 0 401753 160339 164080 60 5333
5335 0 401645 160399 164160 51 5334
5336 0 401569 160455 164280 51 5335
5337 0 401529 160539 164360 32 5336
5338 0 401441 160579 164480 32 5337
5339 0 401317 160691 164640 40 5338
5340 0 401245 160763 164720 40 5339
5341 0 401161 160879 164760 40 5340
5342 0 401089 160959 164840 45 5341
5343 0 401013 160999 165000 45 5342
5344 0 401021 161055 165040 45 5343
5345 0 401009 161091 165120 96 5344
5346 0 400929 161195 165240 96 5345
5347 0 400773 161479 165240 71 5346
5348 0 400757 161551 165160 71 5347
5349 0 400753 161571 165120 71 5348
5350 0 400789 161595 165080 71 5349
5351 0 400833 161415 165320 60 5346
5352 0 400701 161751 165320 81 5351
5353 0 400585 161787 165520 81 5352
5354 0 400533 161863 165560 81 5353
5355 0 400441 161915 165640 81 5354
5356 0 400303 161993 165760 81 5355
5357 0 399947 161985 165920 -1 5356
5358 0 399762.94 162069 165960 -1 5357
5359 0 399770.94 162167 165960 -1 5358
5360 0 399780.94 162269 165960 -1 5359
5361 0 399696.94 162381 165960 -1 5360
5362 0 399706.94 162491 165920 -1 5361
5363 0 399702.94 162757 165840 -1 5362
5364 0 399624.94 162799 165800 -1 5363
5365 0 399590.94 162767 165760 -1 5364
5366 0 399668.94 162821 165640 -1 5365
5367 0 399732.94 162891 165520 -1 5366
5368 0 399764.94 162897 165320 -1 5367
5369 0 399786.94 162817 165240 -1 5368
5370 0 399896.94 162618.88 165160 -1 5369
5371 0 400088.94 162540.88 165120 -1 5370
5372 0 400192.94 162488.88 165200 -1 5371
5373 0 400326.94 162490.88 165280 -1 5372
5374 0 400458.94 162430.88 165280 -1 5373
5375 0 400528.94 162258.88 165320 -1 5374
5376 0 400566.94 162280.88 165280 -1 5375
5377 0 399646.94 162133 165960 -1 5358
5378 0 400553 161859 165320 81 5352
5379 0 400281 161875 165240 81 5378
5380 0 400005 161951 165160 81 5379
5381 0 399937 162043 165040 -1 5380
5382 0 399973 162111 164920 -1 5381
5383 0 400033 162207 164880 -1 5382
5384 0 400093 162303 164840 -1 5383
5385 0 400245 162431 164800 -1 5384
5386 0 400325 162427 164760 -1 5385
5387 0 400609 162395 164720 -1 5386
5388 0 400809 162311 164680 -1 5387
5389 0 400901 162215 164600 -1 5388
5390 0 400893 162183 164520 -1 5389
5391 0 400929 162051 164440 -1 5390
5392 0 400961 162019 164400 -1 5391
5393 0 401041 161767 164280 -1 5392
5394 0 401033 161711 164200 -1 5393
5395 0 401121 161759 164000 -1 5394
5396 0 401229 161867 163840 -1 5395
5397 0 401369 161899 163720 -1 5396
5398 0 401537 161891 163560 -1 5397
5399 0 401665 161995 163440 -1 5398
5400 0 401662.34 162021.67 163360 -1 5399
5401 0 401661 162035 163320 -1 5400
5402 0 401673 162019 163280 -1 5401
5403 0 401737 162031 163200 -1 5402
5404 0 401773 162043 163120 -1 5403
5405 0 401841 162063 163040 -1 5404
5406 0 402493 159115 163360 51 5326
5407 0 402461 158891 163240 45 5406
5408 0 402413 158827 163160 45 5407
5409 0 402285 158679 163040 32 5408
5410 0 402309 158595 163000 32 5409
5411 0 402329 158495 162960 40 5410
5412 0 402285 158271 162880 51 5411
5413 0 402233 158155 162800 51 5412
5414 0 402213 157875 162720 51 5413
5415 0 402265 157703 162720 51 5414
5416 0 402189 157531 162760 -1 5415
5417 0 402109 157379 162800 -1 5416
5418 0 402061 157239 162880 -1 5417
5419 0 402029 157035 162880 -1 5418
5420 0 401997 156939 162880 -1 5419
5421 0 402069 156779 162840 -1 5420
5422 0 402153 156699 162760 -1 5421
5423 0 402231 156645 162680 -1 5422
5424 0 402299 156433 162600 -1 5423
5425 0 402235 156549 162440 -1 5424
5426 0 402235 156521 162280 -1 5425
5427 0 402239 156545 162200 -1 5426
5428 0 402207 156565 162160 -1 5427
5429 0 402231 156557 162040 -1 5428
5430 0 402247 156549 161960 -1 5429
5431 0 402259 156481 161880 -1 5430
5432 0 402271 156353 161800 -1 5431
5433 0 402311 156249 161720 -1 5432
5434 0 402377 156187 161640 -1 5433
5435 0 402392.7 156137.62 161600 -1 5434
5436 0 402463 156273 162640 -1 5424
5437 0 402543 156201 162600 -1 5436
5438 0 402579 156029 162520 -1 5437
5439 0 402687 155905 162440 -1 5438
5440 0 402799 155753 162320 -1 5439
5441 0 402963 155657 162080 -1 5440
5442 0 403039 155733 162040 -1 5441
5443 0 403131 155737 162000 -1 5442
5444 0 403163 155733 161920 -1 5443
5445 0 403255 155701 161880 -1 5444
5446 0 403287 155681 161840 -1 5445
5447 0 411251 152290 163480 -1 5256
5448 0 411149 152240 163600 -1 5447
5449 0 411097 152238 163680 -1 5448
5450 0 410979 152186 163760 -1 5449
5451 0 410871 152150 163840 -1 5450
5452 0 410859 152146 163880 -1 5451
5453 0 410751 152016 163920 -1 5452
5454 0 410759 151888 163920 -1 5453
5455 0 410809 151848 163840 -1 5454
5456 0 410945 151846 163760 -1 5455
5457 0 410947 151840 163720 -1 5456
5458 0 410855 152188 163960 -1 5452
5459 0 410873 152228 164040 -1 5458
5460 0 410929 152274 164120 -1 5459
5461 0 410937 152270 164200 -1 5460
5462 0 410805 152322 164280 -1 5461
5463 0 410723 152300 164400 -1 5462
5464 0 410511 152354 164400 -1 5463
5465 0 410482 152356 164360 -1 5464
5466 0 410355 152368 164400 -1 5465
5467 0 410343 152346 164440 -1 5466
5468 0 410453 152358 164320 -1 5465
5469 0 410497 152348 164280 -1 5468
5470 0 411273 152134 163640 -1 5448
5471 0 411287 152108 163680 -1 5470
5472 0 412053.9 152048 162600 60 5250
5473 0 411813.4 152069.97 162640 60 5472
5474 0 411708.16 152087.48 162600 -1 5473
5475 0 411678.22 152056.58 162480 -1 5474
5476 0 411663.56 151827.27 162320 -1 5475
5477 0 411832.3 151721.95 162040 -1 5476
5478 0 411760.56 151829.17 161840 -1 5477
5479 0 411543.7 151721.2 161600 -1 5478
5480 0 411520.72 151570.45 161440 -1 5479
5481 0 411514.16 151492.44 161280 -1 5480
5482 0 411588.1 151420.86 161160 -1 5481
5483 0 412117.9 152066 162560 60 5472
5484 0 412134.78 152127.14 162400 60 5483
5485 0 412063.03 152331.88 162440 51 5484
5486 0 411831.9 152537.95 162440 -1 5485
5487 0 411554.5 152648.39 162480 -1 5486
5488 0 411449.3 152730.97 162520 -1 5487
5489 0 411405.9 152867.95 162480 -1 5488
5490 0 411210.38 152927.61 162440 -1 5489
5491 0 411193.66 152948.06 162400 -1 5490
5492 0 411097.72 152925.89 162360 -1 5491
5493 0 411087.9 152915.95 162280 -1 5492
5494 0 411099.9 152935.95 162240 -1 5493
5495 0 411077.9 153021.95 162520 -1 5490
5496 0 411065.9 153031.95 162560 -1 5495
5497 0 411935.9 152547.95 162400 -1 5486
5498 0 411997.9 152601.95 162360 -1 5497
5499 0 412117.9 152637.95 162280 -1 5498
5500 0 412241.9 152587.95 162200 -1 5499
5501 0 412281.9 152545.95 162120 -1 5500
5502 0 412269.9 152507.95 162080 -1 5501
5503 0 412199.9 152585.95 162040 -1 5502
5504 0 412171.9 152674 161920 -1 5503
5505 0 412165.9 152697.95 161880 -1 5504
5506 0 415157.38 151630.98 161480 91 5193
5507 0 415320.2 151511.08 161560 101 5506
5508 0 415283.6 151365.11 161640 -1 5507
5509 0 415315.3 151265.69 161640 -1 5508
5510 0 415368.12 151134.66 161640 -1 5509
5511 0 415387.94 151068.33 161720 -1 5510
5512 0 415320.1 151196.9 161720 -1 5511
5513 0 415316.1 151310.64 161720 -1 5512
5514 0 415256.28 151370.84 161720 -1 5513
5515 0 415240.56 151482.55 161840 -1 5514
5516 0 415195.12 151574.53 162000 -1 5515
5517 0 415118.3 151629.45 162040 -1 5516
5518 0 415072.4 151601.25 162080 -1 5517
5519 0 415400.2 151002.34 161720 -1 5511
5520 0 415549.7 151015.88 161720 -1 5519
5521 0 415604.8 150988.16 161800 -1 5520
5522 0 415742.28 151045.5 161800 -1 5521
5523 0 415836.6 151058.67 161800 -1 5522
5524 0 415911.9 150997.81 161720 -1 5523
5525 0 416062.38 151043.48 161720 -1 5524
5526 0 416118.56 151180.73 161800 -1 5525
5527 0 416262.06 151187.81 161800 -1 5526
5528 0 416361.88 151170.08 161800 -1 5527
5529 0 416490.78 151147.56 161760 -1 5528
5530 0 416626.25 151210.81 161720 -1 5529
5531 0 416638.7 151279.88 161720 -1 5530
5532 0 416665.88 151432.1 161640 -1 5531
5533 0 416761 151486.78 161640 -1 5532
5534 0 416866.8 151496.1 161640 -1 5533
5535 0 416965.56 151469.69 161640 -1 5534
5536 0 417123 151441.56 161560 -1 5535
5537 0 417134.2 151441.4 161480 -1 5536
5538 0 417249.2 151407.94 161400 -1 5537
5539 0 417302.06 151435.69 161320 -1 5538
5540 0 417468.5 151373.28 161320 -1 5539
5541 0 417543.2 151250.38 161320 -1 5540
5542 0 417674.56 151158.78 161320 -1 5541
5543 0 417705.34 151066.28 161320 -1 5542
5544 0 417611.06 151024.7 161400 -1 5543
5545 0 417588.2 150930.78 161440 -1 5544
5546 0 417562.2 150844.33 161520 -1 5545
5547 0 417556.66 150810.33 161560 -1 5546
5548 0 417545.97 150742.94 161640 -1 5547
5549 0 417556.7 150659.5 161760 -1 5548
5550 0 417550.94 150567.62 161840 -1 5549
5551 0 417572.88 150494.95 161960 -1 5550
5552 0 417528.25 150413.44 161960 -1 5551
5553 0 417534.4 150253.62 162040 -1 5552
5554 0 417492.9 150124.12 162040 -1 5553
5555 0 417441.88 149985.55 162000 -1 5554
5556 0 417448.3 149895.16 162080 -1 5555
5557 0 417460 149905.9 162120 -1 5556
5558 0 417383.44 149803.52 162120 -1 5557
5559 0 417332 149721.84 162200 -1 5558
5560 0 417360.44 149694.66 162240 -1 5559
5561 0 417200.38 149656.55 162360 -1 5560
5562 0 417521.56 149988.84 162200 -1 5557
5563 0 417544.5 149994.88 162240 -1 5562
5564 0 417605.4 150010.88 162320 -1 5563
5565 0 417682.6 149995.44 162320 -1 5564
5566 0 417672.47 150039.08 162400 -1 5565
5567 0 417535.47 151318.34 161200 -1 5540
5568 0 417550.25 151332.4 161160 -1 5567
5569 0 416388.72 151264.2 160360 32 5186
5570 0 416655.78 151117.06 160240 32 5569
5571 0 417607.8 151421.5 158840 64 5173
5572 0 417666.7 151577.4 158760 64 5571
5573 0 417625.12 151508.6 158640 64 5572
5574 0 417673.28 151061.03 158600 71 5573
5575 0 417710.1 150997.42 158560 60 5574
5576 0 417805.75 150892.61 158480 -1 5575
5577 0 417825.34 150757.19 158360 -1 5576
5578 0 417826.84 150637.78 158360 -1 5577
5579 0 417787.62 150540.4 158320 -1 5578
5580 0 417727.88 150490.34 158240 -1 5579
5581 0 417708.4 150307.19 158160 -1 5580
5582 0 417753.7 150286.83 158120 -1 5581
5583 0 417775.56 150220.72 158040 -1 5582
5584 0 417685.44 150239.86 157960 -1 5583
5585 0 417601.84 150268.16 157960 -1 5584
5586 0 417556.66 150321.36 157960 -1 5585
5587 0 417487.84 150384.08 157880 -1 5586
5588 0 417489.12 150398.31 157800 -1 5587
5589 0 417722.34 150155.27 158120 -1 5582
5590 0 417753.62 150030.7 158040 -1 5589
5591 0 417762.66 149930.53 158000 -1 5590
5592 0 417643.9 149877.36 157960 -1 5591
5593 0 417605.38 149865.34 157920 -1 5592
5594 0 417567.4 149874.84 157880 -1 5593
5595 0 420647.62 150303.61 159240 45 4601
5596 0 420692.72 150360.73 159200 40 5595
5597 0 420785.66 150439.25 159160 40 5596
5598 0 420832.5 150783.64 159120 40 5597
5599 0 420971.22 150876.67 159040 40 5598
5600 0 421173.3 150967.38 158960 40 5599
5601 0 421241 151007 159040 -1 5600
5602 0 421303 151105 159160 -1 5601
5603 0 421348 151222 159240 -1 5602
5604 0 421344 151291 159240 -1 5603
5605 0 421294 151362 159320 -1 5604
5606 0 421264 151418 159320 -1 5605
5607 0 421210 151467 159400 -1 5606
5608 0 421202 151577 159560 -1 5607
5609 0 421142 151790 159560 -1 5608
5610 0 421096 151920 159560 -1 5609
5611 0 421160 152122 159560 -1 5610
5612 0 421132 152260 159560 -1 5611
5613 0 421136 152366 159560 -1 5612
5614 0 421124 152587.9 159640 -1 5613
5615 0 421040 152737.9 159760 -1 5614
5616 0 421010 152873.9 159760 -1 5615
5617 0 421074 153053.9 159760 -1 5616
5618 0 421034 153181.9 159760 -1 5617
5619 0 421022 153281.9 159760 -1 5618
5620 0 421072 153391.9 159760 -1 5619
5621 0 421068 153393.9 159720 -1 5620
5622 0 420968 153407.9 159640 -1 5621
5623 0 420860 153507.9 159640 -1 5622
5624 0 420812 153575.9 159720 -1 5623
5625 0 420870 153695.9 159720 -1 5624
5626 0 420950 153819.9 159720 -1 5625
5627 0 420749.9 153973.9 159840 -1 5626
5628 0 420549.9 154123.9 159920 -1 5627
5629 0 420441.9 154129.9 159960 -1 5628
5630 0 420415.9 154259.9 159960 -1 5629
5631 0 420283.9 154319.9 160000 -1 5630
5632 0 420185.9 154391.9 160040 -1 5631
5633 0 420139.9 154529.9 160080 -1 5632
5634 0 420161.9 154529.9 160120 -1 5633
5635 0 420189.9 154655.9 160000 -1 5633
5636 0 420249.9 154749.9 160000 -1 5635
5637 0 420399.9 154861.9 160040 -1 5636
5638 0 420489.9 154857.9 160120 -1 5637
5639 0 420539.9 154819.9 160200 -1 5638
5640 0 420539.9 154755.9 160280 -1 5639
5641 0 420557.9 154739.9 160320 -1 5640
5642 0 420539.9 154577.9 160320 -1 5641
5643 0 420631.9 154549.9 160320 -1 5642
5644 0 420783.9 154413.9 160240 -1 5643
5645 0 420863.9 154363.9 160240 -1 5644
5646 0 420889.9 154387.9 160160 -1 5645
5647 0 420964 153797.9 159680 -1 5626
5648 0 421032 153763.9 159600 -1 5647
5649 0 421064 153949.9 159680 -1 5647
5650 0 421110 154027.9 159600 -1 5649
5651 0 421048 154057.9 159560 -1 5650
5652 0 420932 154087.9 159440 -1 5651
5653 0 420954 154113.9 159320 -1 5652
5654 0 421000 154129.9 159200 -1 5653
5655 0 421158 154203.9 159040 -1 5654
5656 0 421198 154241.9 158960 -1 5655
5657 0 421190 154207.9 158840 -1 5656
5658 0 421162 154185.9 158720 -1 5657
5659 0 421130 154193.9 158600 -1 5658
5660 0 421122 154189.9 158480 -1 5659
5661 0 421266 154083.9 158320 -1 5660
5662 0 421316.66 154049.33 158240 -1 5661
5663 0 421342 154031.9 158200 -1 5662
5664 0 421384 153977.9 158080 -1 5663
5665 0 421572 153835.9 157960 -1 5664
5666 0 421716 153699.9 157800 -1 5665
5667 0 421794 153665.9 157800 -1 5666
5668 0 421974 153701.9 157800 -1 5667
5669 0 422136 153657.9 157720 -1 5668
5670 0 422236 153645.9 157640 -1 5669
5671 0 422424 153591.9 157520 -1 5670
5672 0 422486 153585.9 157400 -1 5671
5673 0 422596 153727.9 157280 -1 5672
5674 0 422768 153645.9 157200 -1 5673
5675 0 422950 153557.9 157040 -1 5674
5676 0 423082 153531.9 156880 -1 5675
5677 0 423220 153443.9 156720 -1 5676
5678 0 423402 153495.9 156720 -1 5677
5679 0 423428 153485.9 156600 -1 5678
5680 0 423540 153445.9 156480 -1 5679
5681 0 423644 153363.9 156480 -1 5680
5682 0 423786 153343.9 156480 -1 5681
5683 0 423954 153419.9 156360 -1 5682
5684 0 423986 153435.9 156200 -1 5683
5685 0 424052 153471.9 156160 -1 5684
5686 0 424046 153497.9 156120 -1 5685
5687 0 424108 153471.9 156120 -1 5686
5688 0 424130 153405.9 156040 -1 5687
5689 0 424359.9 153379.9 155960 -1 5688
5690 0 424397.9 153475.9 155880 -1 5689
5691 0 424503.9 153639.9 155800 -1 5690
5692 0 424569.9 153705.9 155760 -1 5691
5693 0 424565.9 153635.9 155640 -1 5692
5694 0 424807.9 153631.9 155480 -1 5693
5695 0 424769.9 153541.9 155440 -1 5694
5696 0 424835.9 153513.9 155400 -1 5695
5697 0 422383.72 149608.7 162640 219 4589
5698 0 420868.28 148400.88 162720 176 5697
5699 0 420418.2 146698.48 162560 157 5698
5700 0 419648.06 146394.2 163120 183 5699
5701 0 418714.84 145673.4 163360 200 5700
5702 0 418604.03 145371.12 163520 157 5701
5703 0 418604 145467.06 163560 200 5702
5704 0 418444 145499.06 163600 200 5703
5705 0 418220 145443.06 163640 -1 5704
5706 0 418145.9 145431 163640 -1 5705
5707 0 418107.9 145425 163600 -1 5706
5708 0 418049.9 145491 163600 -1 5707
5709 0 417981.9 145485 163600 -1 5708
5710 0 417927.9 145481 163600 -1 5709
5711 0 417905.9 145521 163600 -1 5710
5712 0 417821.9 145583 163480 -1 5711
5713 0 417593.9 145697 163400 -1 5712
5714 0 417627.9 145717 163360 -1 5713
5715 0 417481.9 145805 163360 -1 5714
5716 0 417425.9 145855 163360 -1 5715
5717 0 417373 145843 163440 -1 5716
5718 0 417351 145887 163560 -1 5717
5719 0 417396 145919 163640 -1 5718
5720 0 417296 146022 163640 -1 5719
5721 0 417320 146202 163640 -1 5720
5722 0 417326 146490 163560 -1 5721
5723 0 417322 146516 163520 -1 5722
5724 0 417232 146446 163520 -1 5723
5725 0 417182 146326 163480 -1 5724
5726 0 417234 146200 163400 -1 5725
5727 0 417308 146186 163400 -1 5726
5728 0 417384 146242 163320 -1 5727
5729 0 417404 146256 163280 -1 5728
5730 0 417449.9 145847 163200 -1 5716
5731 0 417373.9 145917 163120 -1 5730
5732 0 417266 145933 163080 -1 5731
5733 0 417228 145993 163080 -1 5732
5734 0 417192 146137 163080 -1 5733
5735 0 417166 146289 163120 -1 5734
5736 0 417152 146463 163200 -1 5735
5737 0 417208 146553 163200 -1 5736
5738 0 417292 146551 163160 -1 5737
5739 0 417404 146527 163160 -1 5738
5740 0 417468 146457 163120 -1 5739
5741 0 417516 146391 163120 -1 5740
5742 0 417636 146361 163040 -1 5741
5743 0 417704 146357 163000 -1 5742
5744 0 417715 145657 163240 -1 5714
5745 0 417697 145662 163200 -1 5744
5746 0 418337.9 145461 163680 -1 5705
5747 0 418373.9 145487 163800 -1 5746
5748 0 418381.9 145577 163960 -1 5747
5749 0 418326 145723 164000 -1 5748
5750 0 418284 145875 164040 -1 5749
5751 0 418328 146057 164080 -1 5750
5752 0 418166 146099 164120 -1 5751
5753 0 417940 146221 164200 -1 5752
5754 0 417760 146257 164160 -1 5753
5755 0 417652 146265 164120 -1 5754
5756 0 417640 146261 164080 -1 5755
5757 0 418615.34 144700.7 163240 266 5702
5758 0 418712.06 144082.95 163120 242 5757
5759 0 418756.53 143177.4 162920 230 5758
5760 0 418741.06 143230.08 162880 230 5759
5761 0 418642.34 143726.86 162520 32 5760
5762 0 418715 144068.83 162360 32 5761
5763 0 418470.8 144096.9 162280 32 5762
5764 0 418521.7 144235.25 162160 60 5763
5765 0 418603 144397.02 162040 45 5764
5766 0 418651 144393.02 161920 45 5765
5767 0 418621 144355.02 161720 40 5766
5768 0 418655 144269.02 161560 40 5767
5769 0 418676 144381.02 161520 40 5768
5770 0 418746 144535.02 161400 40 5769
5771 0 418865 144575.02 161280 86 5770
5772 0 419095 144401.02 161160 75 5771
5773 0 419302 144229.02 161120 60 5772
5774 0 419425 144159.02 161080 64 5773
5775 0 419562 144103.05 160960 64 5774
5776 0 419558 144117.03 160840 75 5775
5777 0 419662 144121.03 160680 75 5776
5778 0 419812 144123.03 160600 71 5777
5779 0 420093 144155.05 160480 60 5778
5780 0 420312 143953.02 160440 75 5779
5781 0 420480 143887.02 160400 51 5780
5782 0 420676 143869.02 160320 64 5781
5783 0 420741 143825.02 160200 51 5782
5784 0 420771 143837.02 160040 51 5783
5785 0 421063 143685.02 159920 51 5784
5786 0 421274 143543.02 159800 51 5785
5787 0 421456 143579.02 159640 45 5786
5788 0 421610 143501.02 159440 64 5787
5789 0 421724 143357.02 159280 71 5788
5790 0 421971 143033.03 159120 71 5789
5791 0 422456 142871.05 159160 71 5790
5792 0 422588 142797.05 159120 -1 5791
5793 0 422617 142703.02 159000 -1 5792
5794 0 422702 142587.02 158880 -1 5793
5795 0 422657 142483.02 158800 -1 5794
5796 0 422595 142347.02 158640 -1 5795
5797 0 422689 142285.02 158480 -1 5796
5798 0 422750 142287.02 158440 -1 5797
5799 0 422732 142331.02 158400 -1 5798
5800 0 422710 142269.02 158280 -1 5799
5801 0 422733 142217.03 158160 -1 5800
5802 0 422729 142173.03 158000 -1 5801
5803 0 422823 142273.03 157880 -1 5802
5804 0 422979 142227.03 157800 -1 5803
5805 0 423138 142139.05 157640 -1 5804
5806 0 423203 142101.02 157520 -1 5805
5807 0 423286 142033.02 157440 -1 5806
5808 0 423477 141893.03 157400 -1 5807
5809 0 423521 141937.02 157360 -1 5808
5810 0 423492 141649.05 157440 -1 5808
5811 0 423575 141501.06 157320 -1 5810
5812 0 423582 141287.02 157280 -1 5811
5813 0 423616 141254.83 157240 -1 5812
5814 0 421964 142917.05 159080 60 5790
5815 0 421846 142787.05 159000 60 5814
5816 0 421817 142507.06 158960 51 5815
5817 0 421788 142429.02 158920 60 5816
5818 0 421700 142331.02 159000 60 5817
5819 0 421602 142263.02 159040 60 5818
5820 0 421624 142201.02 159160 60 5819
5821 0 421592 142103.02 159200 60 5820
5822 0 421548 141981.02 159120 60 5821
5823 0 421515 141807.02 159040 60 5822
5824 0 421339 141639.02 159000 -1 5823
5825 0 421105 141625.02 159040 -1 5824
5826 0 419690 143979.03 161040 64 5775
5827 0 419704 143931.03 161080 64 5826
5828 0 419671 143835.03 161120 64 5827
5829 0 419791 143727.02 161160 64 5828
5830 0 419834 143607.02 161200 64 5829
5831 0 419852 143617.02 161320 64 5830
5832 0 419882 143643.02 161480 -1 5831
5833 0 420047 143625.02 161520 -1 5832
5834 0 420039 143597 161560 -1 5833
5835 0 418912 144543.02 161160 86 5772
5836 0 418907 144539 161040 -1 5835
5837 0 418864 144565 160920 -1 5836
5838 0 418807 144589 160800 -1 5837
5839 0 418780 144643 160640 -1 5838
5840 0 418728 144737 160480 -1 5839
5841 0 418794 144865 160360 -1 5840
5842 0 418776 144843 160280 -1 5841
5843 0 418775 144871 160240 -1 5842
5844 0 418527 144431.02 162080 45 5765
5845 0 418381 144487.02 162160 60 5844
5846 0 418380 144597.02 162240 60 5845
5847 0 418347 144753.02 162320 60 5846
5848 0 418281 144845 162480 -1 5847
5849 0 418259 144879 162520 -1 5848
5850 0 418257 144933 162560 -1 5849
5851 0 418167 144955 162640 -1 5850
5852 0 418205 145059 162640 -1 5851
5853 0 418283 145139 162680 -1 5852
5854 0 418331 145249 162720 -1 5853
5855 0 418193 142665.11 163200 156 5760
5856 0 417834.03 142423.55 163360 163 5855
5857 0 417294.53 141921 163640 186 5856
5858 0 417193.44 141587.5 163800 160 5857
5859 0 417070.84 141176.66 163880 197 5858
5860 0 417184.34 140718.67 163840 176 5859
5861 0 417039 139818.27 163760 270 5860
5862 0 417111.22 139266.64 163280 209 5861
5863 0 416815.94 138658.12 163440 32 5862
5864 0 416551.56 138196.5 163680 256 5863
5865 0 416495.2 137857.94 163920 245 5864
5866 0 416389.3 137745.19 164040 210 5865
5867 0 416305.75 137606.23 164120 210 5866
5868 0 416640.22 136761.69 163360 200 5867
5869 0 416772.78 136390.89 163160 178 5868
5870 0 416879.4 136093.86 163000 200 5869
5871 0 417252.97 134993.19 162360 209 5870
5872 0 417285.34 134918 162320 209 5871
5873 0 417447.22 134543.11 162120 150 5872
5874 0 417513.72 133958.98 162000 124 5873
5875 0 417550.03 133671.12 161880 181 5874
5876 0 417519.56 133622.75 161760 181 5875
5877 0 417568.84 133307.97 161560 183 5876
5878 0 417302.44 132769.62 161120 273 5877
5879 0 417815.28 133478.03 161040 98 5878
5880 0 418002.2 133612.94 160800 81 5879
5881 0 418286.03 133796.03 160640 122 5880
5882 0 418101.66 133844.77 160560 122 5881
5883 0 418106.22 133942.23 160440 122 5882
5884 0 418085.06 134028 160320 -1 5883
5885 0 418068.06 134077.95 160240 -1 5884
5886 0 418182.06 134069.95 160240 -1 5885
5887 0 418330.06 134163.95 160240 -1 5886
5888 0 418460.06 134291.95 160240 -1 5887
5889 0 418638.06 134479.95 160160 -1 5888
5890 0 418722.06 134587.95 160160 -1 5889
5891 0 418864.06 134701.95 160160 -1 5890
5892 0 418828.06 134939.95 159960 -1 5891
5893 0 418634.06 135035.95 159960 -1 5892
5894 0 418566.06 135243.95 159800 -1 5893
5895 0 418392.06 135397.95 159800 -1 5894
5896 0 418282.06 135559.95 159800 -1 5895
5897 0 418146.06 135574.16 159800 -1 5896
5898 0 417926.06 135398.16 159840 -1 5897
5899 0 417646.06 135312.16 159920 -1 5898
5900 0 417588.06 135354.16 159960 -1 5899
5901 0 417364.06 135368.16 159960 -1 5900
5902 0 417254.06 135396.16 160040 -1 5901
5903 0 417256.06 135480.16 160200 -1 5902
5904 0 417164.06 135498.16 160240 -1 5903
5905 0 417026.06 135494.16 160280 -1 5904
5906 0 416932.06 135466.16 160360 -1 5905
5907 0 416892.06 135390.16 160480 -1 5906
5908 0 416856.06 135338.16 160520 -1 5907
5909 0 416758.06 135284.16 160520 -1 5908
5910 0 416742.06 135336.16 160400 -1 5909
5911 0 416690.06 135344.16 160240 -1 5910
5912 0 416648.06 135314.16 160080 -1 5911
5913 0 416630.06 135320.16 160000 -1 5912
5914 0 416682.06 135386.16 160080 -1 5912
5915 0 416754.06 135410.16 160080 -1 5914
5916 0 416910.06 135394.16 160000 -1 5915
5917 0 416962.06 135392.16 160080 -1 5916
5918 0 416914.06 135414.16 159920 -1 5916
5919 0 418138.06 135672.16 159800 -1 5897
5920 0 418132.06 135790.16 159800 -1 5919
5921 0 418060.06 135784.16 159880 -1 5920
5922 0 418470.06 135579.95 159680 -1 5895
5923 0 418650.06 135667.95 159560 -1 5922
5924 0 418780.06 135711.95 159480 -1 5923
5925 0 418756.06 135663.95 159360 -1 5924
5926 0 418700.06 135695.95 159200 -1 5925
5927 0 418660.06 135657.95 159040 -1 5926
5928 0 418678.06 135689.95 158920 -1 5927
5929 0 418709.06 135659.95 158880 -1 5928
5930 0 418695.06 135501.95 158800 -1 5929
5931 0 418716 135482 158760 -1 5930
5932 0 418737.06 135461.95 158720 -1 5931
5933 0 418529.06 135503.95 158760 -1 5931
5934 0 418537.06 135507.95 158640 -1 5933
5935 0 418673.06 135465.95 158520 -1 5934
5936 0 418643.06 135433.95 158400 -1 5935
5937 0 418607.06 135379.95 158320 -1 5936
5938 0 418699.06 135829.95 158920 -1 5928
5939 0 418677.06 135817.95 158800 -1 5938
5940 0 418926.16 135940.16 159520 -1 5924
5941 0 418912.16 135986.16 159600 -1 5940
5942 0 418864.16 135940.16 159720 -1 5941
5943 0 418982.16 135948.16 159720 -1 5942
5944 0 419078.16 135894.16 159720 -1 5943
5945 0 419106.16 135900.16 159680 -1 5944
5946 0 418840.16 136000.16 159800 -1 5942
5947 0 418798.16 136066.16 159840 -1 5946
5948 0 418828.16 136188.16 159920 -1 5947
5949 0 418798.16 136270.16 159960 -1 5948
5950 0 418874.12 136422.16 159960 -1 5949
5951 0 418920.16 136574.16 160000 -1 5950
5952 0 418906.25 136794.16 160080 -1 5951
5953 0 418900.25 136946.16 160120 -1 5952
5954 0 418914.25 137022.16 160160 -1 5953
5955 0 418890.25 137052.16 160240 -1 5954
5956 0 419256.25 137246.16 160240 -1 5955
5957 0 419094.25 137522.16 160240 -1 5956
5958 0 419092.25 137720.16 160080 -1 5957
5959 0 419324.25 138214.16 159880 -1 5958
5960 0 419700.25 138168.16 159720 -1 5959
5961 0 420020.25 138390.16 159720 -1 5960
5962 0 420166.25 138448.16 159560 -1 5961
5963 0 420178.25 138580.16 159520 -1 5962
5964 0 420178.25 138866.16 159520 -1 5963
5965 0 420308.25 138948.16 159440 -1 5964
5966 0 420442.25 139162.16 159320 -1 5965
5967 0 420522.25 139240.08 159240 -1 5966
5968 0 420720.25 139234.08 159080 -1 5967
5969 0 420806.25 139160.08 158840 -1 5968
5970 0 420812.25 139102.08 158560 -1 5969
5971 0 420750.25 139092.08 158320 -1 5970
5972 0 420712.25 139042.08 158040 -1 5971
5973 0 420728.5 139024.19 157880 -1 5972
5974 0 420756.5 139000.19 157680 -1 5973
5975 0 420792.5 138926.19 157480 -1 5974
5976 0 420748.5 138886.19 157320 -1 5975
5977 0 420712.5 138938.19 157160 -1 5976
5978 0 420766.5 138954.19 157120 -1 5977
5979 0 420796.5 138990.19 157080 -1 5978
5980 0 420796.5 138988.19 157040 -1 5979
5981 0 420652.5 138814.19 157040 -1 5980
5982 0 420664.5 138724.19 156920 -1 5981
5983 0 420594.5 138682.19 156800 -1 5982
5984 0 420482.5 138524.19 156680 -1 5983
5985 0 420318.5 138430.19 156600 -1 5984
5986 0 420130.5 138366.19 156440 -1 5985
5987 0 420132.5 138424.28 156320 -1 5986
5988 0 420296.25 138514.2 156200 -1 5987
5989 0 420320.25 138522.2 156120 -1 5988
5990 0 420310.25 138526.2 156080 -1 5989
5991 0 420124.25 138374.2 156080 -1 5990
5992 0 420130.25 138392.2 156000 -1 5991
5993 0 420174.25 138434.2 155880 -1 5992
5994 0 420186.25 138424.2 155800 -1 5993
5995 0 419982.25 138556.2 155760 -1 5994
5996 0 419864.25 138558.2 155680 -1 5995
5997 0 419826.25 138594.2 155560 -1 5996
5998 0 419970.25 138604.2 155440 -1 5997
5999 0 419974.25 138566.2 155320 -1 5998
6000 0 419990.25 138560.2 155200 -1 5999
6001 0 420032.25 138534.2 155040 -1 6000
6002 0 420058.06 138569.08 154960 -1 6001
6003 0 420010.25 138396.2 154960 -1 6002
6004 0 419956.25 138348.2 154960 -1 6003
6005 0 419900.2 138280.16 154840 -1 6004
6006 0 419884.2 138310.16 154760 -1 6005
6007 0 419910.2 138272.16 154680 -1 6006
6008 0 419968.2 138182.16 154600 -1 6007
6009 0 419974.2 138110.16 154480 -1 6008
6010 0 420108.2 138134.16 154400 -1 6009
6011 0 420136.12 138150.16 154280 -1 6010
6012 0 420166.12 138078.16 154240 -1 6011
6013 0 420016.12 138262.16 154240 -1 6011
6014 0 419952.12 138468.16 154200 -1 6013
6015 0 419944.12 138522.16 154080 -1 6014
6016 0 419910.12 138478.16 154000 -1 6015
6017 0 419762.12 138458.16 153960 -1 6016
6018 0 419594.12 138458.16 153920 -1 6017
6019 0 419522.12 138464.16 153840 -1 6018
6020 0 419932.25 138256.2 154960 -1 6004
6021 0 419936.2 138214.16 155080 -1 6020
6022 0 419906.2 138166.16 155160 -1 6021
6023 0 419788.66 138164.67 155240 -1 6022
6024 0 419730.2 138164.16 155280 -1 6023
6025 0 419656.2 138154.16 155360 -1 6024
6026 0 420188.25 138660.2 154920 -1 6002
6027 0 420312.25 138716.2 154840 -1 6026
6028 0 420624.25 138972.2 154800 -1 6027
6029 0 420816.2 138988.2 154760 -1 6028
6030 0 420972.2 138956.2 154640 -1 6029
6031 0 421028.2 138886.2 154480 -1 6030
6032 0 421146.2 138750.2 154320 -1 6031
6033 0 421224.2 138702.2 154160 -1 6032
6034 0 421302.2 138604.2 154000 -1 6033
6035 0 421350.2 138558.2 153960 -1 6034
6036 0 421444.2 138506.2 153840 -1 6035
6037 0 421516.2 138530.2 153840 -1 6036
6038 0 421620.2 138552.2 153720 -1 6037
6039 0 421780.2 138452.2 153640 -1 6038
6040 0 421856.2 138388.2 153520 -1 6039
6041 0 421910.2 138374.2 153360 -1 6040
6042 0 421890.2 138396.2 153280 -1 6041
6043 0 421864.2 138498.2 153280 -1 6042
6044 0 421802.2 138568.2 153200 -1 6043
6045 0 421804.2 138578.2 153160 -1 6044
6046 0 421900.2 138598.2 153160 -1 6045
6047 0 421940.2 138632.2 153160 -1 6046
6048 0 422004.2 138638.2 153080 -1 6047
6049 0 422018.2 138666.2 152960 -1 6048
6050 0 422054.2 138676.2 152880 -1 6049
6051 0 422126.2 138652.2 152800 -1 6050
6052 0 422138.2 138684.2 152760 -1 6051
6053 0 419612.25 138634.2 155560 -1 5997
6054 0 419326.25 138684.2 155560 -1 6053
6055 0 419090.25 138800.2 155600 -1 6054
6056 0 418932.25 138858.2 155600 -1 6055
6057 0 418708.25 138848.2 155480 -1 6056
6058 0 418658.25 138876.2 155400 -1 6057
6059 0 418686.25 138820.2 155280 -1 6058
6060 0 418608.25 138794.2 155200 -1 6059
6061 0 418596.25 138786.2 155160 -1 6060
6062 0 418588.25 138716.2 155120 -1 6061
6063 0 418622.25 138650.2 155120 -1 6062
6064 0 418686.25 138640.2 155120 -1 6063
6065 0 418786.25 138686.2 155120 -1 6064
6066 0 418898.25 138686.2 155040 -1 6065
6067 0 418996.25 138558.2 154920 -1 6066
6068 0 419054.25 138520.2 154880 -1 6067
6069 0 420580.25 138652.2 156000 -1 5990
6070 0 420642.25 138682.2 155920 -1 6069
6071 0 420796.25 138740.2 155840 -1 6070
6072 0 420934.25 138822.2 155760 -1 6071
6073 0 421040.25 138912.2 155720 -1 6072
6074 0 421148.25 138910.2 155600 -1 6073
6075 0 421194.25 138934.2 155600 -1 6074
6076 0 421234.25 139010.2 155600 -1 6075
6077 0 421268.25 139134.2 155600 -1 6076
6078 0 421306.25 139246.2 155600 -1 6077
6079 0 421454.25 139538.2 155520 -1 6078
6080 0 420222.9 138327.98 156440 -1 5986
6081 0 420318.9 138272.98 156360 -1 6080
6082 0 420321.9 138278.98 156280 -1 6081
6083 0 420368.9 138317.98 156200 -1 6082
6084 0 420397.9 138315.98 156160 -1 6083
6085 0 420826.5 139094.19 156960 -1 5980
6086 0 420970.5 139116.19 156960 -1 6085
6087 0 421098.5 139168.19 156960 -1 6086
6088 0 421204.12 139306.08 157040 -1 6087
6089 0 421203.06 139398.06 157080 -1 6088
6090 0 421154.06 139554.06 157120 -1 6089
6091 0 421127.06 139595.06 157080 -1 6090
6092 0 421151.06 139574.06 157040 -1 6091
6093 0 420696.12 139034.12 156880 -1 6085
6094 0 420604.12 138998.12 156840 -1 6093
6095 0 420498.12 138984.12 156840 -1 6094
6096 0 420454.12 138990.12 156840 -1 6095
6097 0 420366.12 138932.12 156840 -1 6096
6098 0 420176.12 138754.12 156840 -1 6097
6099 0 420072.12 138748.12 156800 -1 6098
6100 0 420006.12 138709.95 156720 -1 6099
6101 0 419924.12 138745.95 156680 -1 6100
6102 0 419788.12 138683.95 156680 -1 6101
6103 0 419672.12 138663.95 156680 -1 6102
6104 0 419612.12 138689.95 156760 -1 6103
6105 0 419554.12 138779.95 156800 -1 6104
6106 0 419468.12 138835.95 156840 -1 6105
6107 0 419408.12 138825.95 156920 -1 6106
6108 0 419378.12 138811.95 156960 -1 6107
6109 0 419318.12 138827.95 157040 -1 6108
6110 0 419230.12 138905.95 157040 -1 6109
6111 0 419092.12 138907.95 157040 -1 6110
6112 0 419080.06 138836 156960 -1 6111
6113 0 419096.06 138750 156920 -1 6112
6114 0 418996.06 138706 156920 -1 6113
6115 0 418974.06 138674 156840 -1 6114
6116 0 418980.06 138632 156760 -1 6115
6117 0 418962.06 138588 156640 -1 6116
6118 0 418810.06 138620 156640 -1 6117
6119 0 418630.06 138716 156640 -1 6118
6120 0 418512.06 138744 156560 -1 6119
6121 0 418410.06 138746 156440 -1 6120
6122 0 418254.06 138700 156400 -1 6121
6123 0 418140 138700 156280 -1 6122
6124 0 418142 138686 156240 -1 6123
6125 0 418096.06 138624 156160 -1 6124
6126 0 418144.06 138574 156040 -1 6125
6127 0 418192.06 138498 156040 -1 6126
6128 0 418190.06 138458 155960 -1 6127
6129 0 418364 138456 155880 -1 6128
6130 0 418410 138460 155800 -1 6129
6131 0 418408 138440 155760 -1 6130
6132 0 419000.12 139037.95 157080 -1 6111
6133 0 418906.12 139099.95 157120 -1 6132
6134 0 418852 139126 157160 -1 6133
6135 0 418826 139156 157200 -1 6134
6136 0 418766 139254 157240 -1 6135
6137 0 418630 139292 157240 -1 6136
6138 0 418568 139256 157240 -1 6137
6139 0 418534 139242 157280 -1 6138
6140 0 420224.12 138742.12 156880 -1 6098
6141 0 420223.12 138686.16 159320 -1 5963
6142 0 420249.12 138602.16 159200 -1 6141
6143 0 420267.12 138532.16 159080 -1 6142
6144 0 420257.12 138480.16 159040 -1 6143
6145 0 420233.12 138486.16 158920 -1 6144
6146 0 419190.25 138232.16 159720 -1 5960
6147 0 419170.06 138240.08 159560 -1 6146
6148 0 419115.06 138224.08 159440 -1 6147
6149 0 419056.06 138277.08 159320 -1 6148
6150 0 419037.06 138210.08 159240 -1 6149
6151 0 419098.06 138222.08 159120 -1 6150
6152 0 419062.06 138350.08 159080 -1 6151
6153 0 418998.06 138482.08 159040 -1 6152
6154 0 419001.06 138540.08 159040 -1 6153
6155 0 419040.06 138632.08 159040 -1 6154
6156 0 419153.06 138701.08 159040 -1 6155
6157 0 419246.06 138794.08 159040 -1 6156
6158 0 419360.06 138865.08 159040 -1 6157
6159 0 419473.06 138892.08 159040 -1 6158
6160 0 419616.06 138920.08 159040 -1 6159
6161 0 419733.06 138965.08 159120 -1 6160
6162 0 419488.12 137274 160120 -1 5956
6163 0 419654.12 137268 160040 -1 6162
6164 0 419782.12 137226.08 159960 -1 6163
6165 0 419922.12 137216.08 159880 -1 6164
6166 0 419970 137096 159760 -1 6165
6167 0 420084 137072 159720 -1 6166
6168 0 420212 137118 159720 -1 6167
6169 0 420310 137122 159680 -1 6168
6170 0 420372 137038 159640 -1 6169
6171 0 420418 137076 159520 -1 6170
6172 0 419252.12 137278 160040 -1 5956
6173 0 419316.12 137342.08 159800 -1 6172
6174 0 419302 137330.28 159720 -1 6173
6175 0 418810 136908.28 160240 -1 5955
6176 0 418708 136858.28 160360 -1 6175
6177 0 418644 136822.28 160440 -1 6176
6178 0 418554 136730.28 160520 -1 6177
6179 0 418510 136624.28 160600 -1 6178
6180 0 418518 136642.28 160720 -1 6179
6181 0 418440 136690.28 160800 -1 6180
6182 0 418406 136690.28 160840 -1 6181
6183 0 418476 136646.28 160920 -1 6182
6184 0 418518 136566.28 160920 -1 6183
6185 0 418628 136514.28 160920 -1 6184
6186 0 418596.06 136588.2 161040 -1 6185
6187 0 418488.06 136648.2 161120 -1 6186
6188 0 418444.06 136822.2 161120 -1 6187
6189 0 418434.06 136850.28 161200 -1 6188
6190 0 418520.06 136770.28 161280 -1 6189
6191 0 418460.06 136746.28 161360 -1 6190
6192 0 418378.06 136784.28 161440 -1 6191
6193 0 418248.06 136758.28 161560 -1 6192
6194 0 418280 136756 161600 -1 6193
6195 0 418402 136718 161600 -1 6194
6196 0 418506 136776 161600 -1 6195
6197 0 418664 136858 161640 -1 6196
6198 0 418802 136866 161640 -1 6197
6199 0 418982 136936 161600 -1 6198
6200 0 419122 136934 161600 -1 6199
6201 0 419268 137010 161600 -1 6200
6202 0 419338 137080 161520 -1 6201
6203 0 419356 137184 161520 -1 6202
6204 0 419400 137280 161440 -1 6203
6205 0 419380 137486 161360 -1 6204
6206 0 419356 137520 161320 -1 6205
6207 0 419376 137522 161280 -1 6206
6208 0 418588.06 136686.2 161160 -1 6187
6209 0 418706.06 136734.28 161160 -1 6208
6210 0 418818.06 136740.28 161240 -1 6209
6211 0 418832.06 136740.28 161280 -1 6210
6212 0 418662 136438.28 160880 -1 6185
6213 0 418409.22 133828.02 160560 64 5881
6214 0 418714.7 133864.8 160480 98 6213
6215 0 418857.72 134029.08 160400 79 6214
6216 0 419225.72 134061.08 160280 51 6215
6217 0 419712 133984 160240 81 6216
6218 0 419936 133984 160120 32 6217
6219 0 420192 133984 160080 134 6218
6220 0 420448 133984 160040 163 6219
6221 0 420672 134016 159920 107 6220
6222 0 420896 134048 159760 96 6221
6223 0 421120 134048 159640 96 6222
6224 0 421344 134048 159440 60 6223
6225 0 421600 134048 159320 81 6224
6226 0 421760 133984 159120 81 6225
6227 0 421866.66 133984 158920 97 6226
6228 0 421888 133984 158880 101 6227
6229 0 422016 133856 158640 122 6228
6230 0 422242.3 133753.28 158440 107 6229
6231 0 422336 133632 158240 115 6230
6232 0 422560 133504 158080 128 6231
6233 0 422720 133376 157920 32 6232
6234 0 422944 133248 157760 80 6233
6235 0 423104 133120 157560 32 6234
6236 0 423328 133120 157440 86 6235
6237 0 423552 133056 157280 122 6236
6238 0 423744 132992 157120 51 6237
6239 0 423823.8 132980.08 157000 40 6238
6240 0 424224 132928 156880 40 6239
6241 0 424079.8 132876.08 156600 32 6240
6242 0 424115.8 132880.08 156520 32 6241
6243 0 424151.8 132876.23 156480 -1 6242
6244 0 424239.97 132924.06 156320 -1 6243
6245 0 424311.97 133051.06 156240 -1 6244
6246 0 424390.97 133110.06 156160 -1 6245
6247 0 424485.97 133116.06 156080 -1 6246
6248 0 424568.9 133066.12 156040 -1 6247
6249 0 424616.9 133072.12 155960 -1 6248
6250 0 424734.9 133156.12 155800 -1 6249
6251 0 424812.9 133252.12 155640 -1 6250
6252 0 424828.9 133354.12 155480 -1 6251
6253 0 424886.9 133442.12 155280 -1 6252
6254 0 425076.9 133386.12 155120 -1 6253
6255 0 425068.9 133292.12 154880 -1 6254
6256 0 425178.9 133224.12 154720 -1 6255
6257 0 425166.9 133174.12 154480 -1 6256
6258 0 425282.9 133104.12 154320 -1 6257
6259 0 425366.9 133016.03 154080 -1 6258
6260 0 425292.9 132924.03 153960 -1 6259
6261 0 425238.9 132786.03 153840 -1 6260
6262 0 425202.9 132738.03 153600 -1 6261
6263 0 425290.9 132608.03 153360 -1 6262
6264 0 425336.9 132308.03 153280 -1 6263
6265 0 425296.9 132478.03 153160 -1 6264
6266 0 425536.9 132620.03 153160 -1 6265
6267 0 425662.9 132682.03 152960 -1 6266
6268 0 425946.9 132786.03 152800 -1 6267
6269 0 426230.9 132816.03 152640 -1 6268
6270 0 426418.9 132776.03 152400 -1 6269
6271 0 426872 132654.5 152280 -1 6270
6272 0 427022.9 132614.03 152240 -1 6271
6273 0 427414.8 132654.08 152080 -1 6272
6274 0 427706.8 132782.08 151880 -1 6273
6275 0 428130.8 132726.08 151880 -1 6274
6276 0 428326.8 132770.08 151720 -1 6275
6277 0 428502.8 132798.23 151600 -1 6276
6278 0 428750.8 132742.23 151520 -1 6277
6279 0 428910.8 132798.23 151400 -1 6278
6280 0 429026.8 132826.23 151240 -1 6279
6281 0 429102.8 132922.23 151000 -1 6280
6282 0 429134.8 132942.23 150960 -1 6281
6283 0 428966.8 133186.23 150960 -1 6282
6284 0 429094.8 133350.23 150960 -1 6283
6285 0 429254.8 133530.23 150960 -1 6284
6286 0 429345.28 133638 150920 -1 6285
6287 0 429381.28 133646 150880 -1 6286
6288 0 429435.28 133710 150840 -1 6287
6289 0 429535.28 133764 150840 -1 6288
6290 0 429551.28 133748 150920 -1 6289
6291 0 429429.28 133794 150760 -1 6288
6292 0 429447.28 133838 150720 -1 6291
6293 0 429549 133957.95 150680 -1 6292
6294 0 429673 134121.95 150640 -1 6293
6295 0 429741 134245.95 150600 -1 6294
6296 0 429805 134431.95 150560 -1 6295
6297 0 429851 134587.95 150520 -1 6296
6298 0 430005 134701.95 150480 -1 6297
6299 0 430165 134873.95 150440 -1 6298
6300 0 430257 135003.95 150400 -1 6299
6301 0 430313 135097.95 150360 -1 6300
6302 0 428783.28 133240 150960 -1 6283
6303 0 428725.28 133276 151040 -1 6302
6304 0 428719.28 133270 151120 -1 6303
6305 0 428703.28 133292 151200 -1 6304
6306 0 428721.28 133370 151280 -1 6305
6307 0 428727.28 133494 151280 -1 6306
6308 0 428755.28 133634 151280 -1 6307
6309 0 428823.28 133704 151360 -1 6308
6310 0 428791.28 133758 151440 -1 6309
6311 0 428727.28 133700 151560 -1 6310
6312 0 428687.28 133724 151640 -1 6311
6313 0 428675.28 133846 151760 -1 6312
6314 0 428655.28 133852 151880 -1 6313
6315 0 428631.28 133904 151960 -1 6314
6316 0 428559.28 134018 152080 -1 6315
6317 0 428463.28 134138 152200 -1 6316
6318 0 428535.28 134080 152320 -1 6317
6319 0 428619.28 134058 152360 -1 6318
6320 0 428713.28 134082 152360 -1 6319
6321 0 428741.28 134162 152360 -1 6320
6322 0 428747.28 134360 152480 -1 6321
6323 0 428725.28 134406 152560 -1 6322
6324 0 428695.28 134478 152640 -1 6323
6325 0 428719.28 134522 152720 -1 6324
6326 0 428633.28 134536 152800 -1 6325
6327 0 428583.28 134530 152880 -1 6326
6328 0 428471.28 134564 152960 -1 6327
6329 0 428405.28 134618 153040 -1 6328
6330 0 428367.28 134712 153120 -1 6329
6331 0 428329.28 134780 153200 -1 6330
6332 0 428385.28 134826 153280 -1 6331
6333 0 428469.28 134806 153360 -1 6332
6334 0 428559.28 134804 153440 -1 6333
6335 0 428523.28 134702 153480 -1 6334
6336 0 428689.28 134630 153480 -1 6335
6337 0 428773.28 134594 153560 -1 6336
6338 0 428757.28 134492 153560 -1 6337
6339 0 428719.28 134424 153640 -1 6338
6340 0 428655.28 134342 152960 -1 6327
6341 0 428673.28 134286 153040 -1 6340
6342 0 428623.28 134256 153120 -1 6341
6343 0 428609.28 134218 153160 -1 6342
6344 0 428489.28 134180 153160 -1 6343
6345 0 428439.28 134126 153200 -1 6344
6346 0 428789.28 134044 152280 -1 6320
6347 0 428893.28 134082 152200 -1 6346
6348 0 428861.28 133942 152160 -1 6347
6349 0 428777 133906.08 152120 -1 6348
6350 0 429318.8 132922.23 150800 -1 6282
6351 0 429602.8 132934.23 150720 -1 6350
6352 0 429698.8 133162.23 150680 -1 6351
6353 0 429834.8 133330.23 150640 -1 6352
6354 0 430134.8 133478.23 150600 -1 6353
6355 0 430166.8 133566.23 150560 -1 6354
6356 0 430302.8 133786.4 150520 -1 6355
6357 0 430514.8 134030.4 150440 -1 6356
6358 0 430822.8 134186.4 150360 -1 6357
6359 0 430950.8 134102.4 150360 -1 6358
6360 0 431254.8 134150.4 150280 -1 6359
6361 0 431398.8 134190.4 150200 -1 6360
6362 0 431650.8 134134.4 150120 -1 6361
6363 0 431966.8 133746.4 149960 -1 6362
6364 0 431787 133398 149840 -1 6363
6365 0 431739.56 133280.98 149800 -1 6364
6366 0 431646.8 132726.4 149640 -1 6365
6367 0 431434.8 132522.4 149560 -1 6366
6368 0 431458.8 132462.4 149440 -1 6367
6369 0 431350.8 132482.4 149360 -1 6368
6370 0 431342.8 132514.4 149240 -1 6369
6371 0 431298.8 132458.4 149080 -1 6370
6372 0 431167 132426 149000 -1 6371
6373 0 431175 132406 148960 -1 6372
6374 0 431125 132348 148920 -1 6373
6375 0 431123 132282 148880 -1 6374
6376 0 431171 132286 148840 -1 6375
6377 0 431083 132480 148960 -1 6373
6378 0 430957 132526 148880 -1 6377
6379 0 430883 132522 148880 -1 6378
6380 0 430775 132564 148800 -1 6379
6381 0 430691 132586 148800 -1 6380
6382 0 430655 132604 148720 -1 6381
6383 0 430669 132600 148680 -1 6382
6384 0 431542.8 132498.4 149440 -1 6368
6385 0 431566.8 132422.4 149400 -1 6384
6386 0 431798.8 132374.4 149360 -1 6385
6387 0 431882.8 132290.4 149320 -1 6386
6388 0 431951.2 132270.4 149280 -1 6387
6389 0 432089.2 132340.4 149280 -1 6388
6390 0 432263.2 132342.4 149280 -1 6389
6391 0 432353.2 132354.4 149280 -1 6390
6392 0 432501.2 132282.4 149200 -1 6391
6393 0 432637.2 132320.4 149080 -1 6392
6394 0 432763.2 132388.4 149040 -1 6393
6395 0 432843.2 132510.4 148960 -1 6394
6396 0 432293.2 132362.4 149360 -1 6391
6397 0 432335.2 132324.4 149400 -1 6396
6398 0 432391.2 132308.4 149520 -1 6397
6399 0 432371.2 132360.4 149600 -1 6398
6400 0 432481.2 132522.4 149640 -1 6399
6401 0 432547.2 132682.4 149680 -1 6400
6402 0 432641.2 132806.4 149720 -1 6401
6403 0 431991.2 132214.4 149200 -1 6388
6404 0 431475.56 133728.98 149800 -1 6365
6405 0 431491.56 134020.98 149840 -1 6404
6406 0 431533.12 134165.25 149880 -1 6405
6407 0 431606.12 134309.25 149920 -1 6406
6408 0 431701.12 134558.25 150000 -1 6407
6409 0 431773.12 134663.25 150080 -1 6408
6410 0 431769.12 134738.25 150120 -1 6409
6411 0 431797.12 134848.25 150160 -1 6410
6412 0 431701.12 134911.25 150160 -1 6411
6413 0 431696.12 134969.25 150160 -1 6412
6414 0 431726.12 135017.25 150160 -1 6413
6415 0 431730.12 135002.25 150240 -1 6414
6416 0 431664.12 134912.25 150320 -1 6415
6417 0 431602.12 134836.25 150360 -1 6416
6418 0 431555.12 134756.25 150400 -1 6417
6419 0 431486.12 134658.25 150440 -1 6418
6420 0 431455.12 134538.25 150480 -1 6419
6421 0 432098.9 133234.4 149840 -1 6364
6422 0 432342.9 133014.4 149840 -1 6421
6423 0 432666.9 132810.4 149840 -1 6422
6424 0 432718.9 132994.4 149880 -1 6423
6425 0 432822.9 133098.4 149920 -1 6424
6426 0 432926.9 133162.4 149960 -1 6425
6427 0 433242.9 132974.4 150000 -1 6426
6428 0 433466.9 132722.4 150000 -1 6427
6429 0 433791 132626.4 150000 -1 6428
6430 0 434267 132474.4 150000 -1 6429
6431 0 434491 132470.4 150000 -1 6430
6432 0 434375 132030.4 149880 -1 6431
6433 0 434403 131334.4 149720 -1 6432
6434 0 434395 130774.41 149600 -1 6433
6435 0 434823 130602.41 149600 -1 6434
6436 0 434875 130378.41 149560 -1 6435
6437 0 434935 130346.41 149520 -1 6436
6438 0 435119 130302.41 149480 -1 6437
6439 0 435315 130222.41 149480 -1 6438
6440 0 435383 130090.41 149480 -1 6439
6441 0 435507 130142.41 149480 -1 6440
6442 0 435567 130110.41 149360 -1 6441
6443 0 435691 130018.41 149360 -1 6442
6444 0 435979 129946.41 149360 -1 6443
6445 0 435995 129802.41 149200 -1 6444
6446 0 435979 129874.41 149000 -1 6445
6447 0 435995 129870.41 148960 -1 6446
6448 0 436023 130122.41 148960 -1 6447
6449 0 436115.28 130204.49 148920 -1 6448
6450 0 436215.28 130336.49 148840 -1 6449
6451 0 436309.28 130418.49 148840 -1 6450
6452 0 436455.28 130464.49 148760 -1 6451
6453 0 436621.28 130496.49 148640 -1 6452
6454 0 436835.28 130436.49 148520 -1 6453
6455 0 437011.28 130374.49 148400 -1 6454
6456 0 437163.28 130288.49 148280 -1 6455
6457 0 437495.28 130166.49 148200 -1 6456
6458 0 437727.28 130148.49 148080 -1 6457
6459 0 437873.28 130194.49 148040 -1 6458
6460 0 437895.28 130192.49 148000 -1 6459
6461 0 437943.28 129984.49 147960 -1 6460
6462 0 437951.28 129882.49 147880 -1 6461
6463 0 437939.28 129764.49 147800 -1 6462
6464 0 437977.28 130218.49 148120 -1 6459
6465 0 438033.28 130244.49 148200 -1 6464
6466 0 438071.28 130186.49 148280 -1 6465
6467 0 438037.28 130168.49 148360 -1 6466
6468 0 438017.28 130176.49 148480 -1 6467
6469 0 436163 129554.41 148960 -1 6447
6470 0 436195 129478.41 148840 -1 6469
6471 0 436359 129414.41 148720 -1 6470
6472 0 436511 129466.41 148560 -1 6471
6473 0 436983 129402.41 148400 -1 6472
6474 0 437167 129326.41 148200 -1 6473
6475 0 437387 129198.41 148000 -1 6474
6476 0 437599 128914.41 147800 -1 6475
6477 0 437727 128738.41 147640 -1 6476
6478 0 437835 128626.41 147480 -1 6477
6479 0 438055 128430.41 147320 -1 6478
6480 0 438343 128450.41 147200 -1 6479
6481 0 438501.4 128533.2 147120 -1 6480
6482 0 438773.16 128658.41 147120 -1 6481
6483 0 438993.16 128740.41 147120 -1 6482
6484 0 439089.16 128812.41 147120 -1 6483
6485 0 439073.16 128884.41 147120 -1 6484
6486 0 439023.16 128932.41 147120 -1 6485
6487 0 438993.16 129006.41 147120 -1 6486
6488 0 438905.16 129056.41 147120 -1 6487
6489 0 438805.16 129180.41 147120 -1 6488
6490 0 438785.16 129222.41 147200 -1 6489
6491 0 438681.16 129210.41 147200 -1 6490
6492 0 438637.16 129192.41 147280 -1 6491
6493 0 438721.16 129266.41 147280 -1 6492
6494 0 438709.16 129334.41 147320 -1 6493
6495 0 438641.16 129400.41 147400 -1 6494
6496 0 438681.16 129516.41 147440 -1 6495
6497 0 438611.16 129508.41 147480 -1 6496
6498 0 438521.16 129532.41 147520 -1 6497
6499 0 438511.16 129572.41 147560 -1 6498
6500 0 438471.16 129590.41 147600 -1 6499
6501 0 438777.16 129484.41 147400 -1 6496
6502 0 438861.16 129448.41 147320 -1 6501
6503 0 438873.16 129230.41 147200 -1 6490
6504 0 438949.16 129264.41 147240 -1 6503
6505 0 438659.66 128616.336 147040 -1 6481
6506 0 438739 128658.41 147000 -1 6505
6507 0 439063 128582.41 146880 -1 6506
6508 0 439143 128590.41 146760 -1 6507
6509 0 439171.16 128694.41 146680 -1 6508
6510 0 439159.16 128694.41 146640 -1 6509
6511 0 439227.16 128490.41 146600 -1 6510
6512 0 439295.16 128290.41 146560 -1 6511
6513 0 439263.16 128386.41 146520 -1 6512
6514 0 439295.16 128454.41 146440 -1 6513
6515 0 439367.16 128466.41 146240 -1 6514
6516 0 439431.16 128558.41 146120 -1 6515
6517 0 439467.16 128702.41 146160 -1 6516
6518 0 439499.16 128702.41 146240 -1 6517
6519 0 439593.16 128736.41 146240 -1 6518
6520 0 439631.16 128832.41 146240 -1 6519
6521 0 439631.16 128964.41 146200 -1 6520
6522 0 439685.16 128958.41 146160 -1 6521
6523 0 439437.16 129078.41 146160 -1 6522
6524 0 439397.16 129074.41 146120 -1 6523
6525 0 439717.16 128942.41 146080 -1 6522
6526 0 439707.16 128914.41 146040 -1 6525
6527 0 439447.16 128542.41 146040 -1 6516
6528 0 439607.16 128614.41 145920 -1 6527
6529 0 439767.16 128606.41 145840 -1 6528
6530 0 439927.16 128558.41 145840 -1 6529
6531 0 440047.16 128550.41 145720 -1 6530
6532 0 440167.16 128566.41 145600 -1 6531
6533 0 440523.16 128758.41 145600 -1 6532
6534 0 440675.16 128782.41 145600 -1 6533
6535 0 440835.16 128746.41 145600 -1 6534
6536 0 440963.16 128718.41 145600 -1 6535
6537 0 441115.16 128766.41 145600 -1 6536
6538 0 441195.16 128846.41 145600 -1 6537
6539 0 441187.16 128962.41 145480 -1 6538
6540 0 441387.16 129018.41 145480 -1 6539
6541 0 441595.16 129074.41 145480 -1 6540
6542 0 441603.16 129110.41 145520 -1 6541
6543 0 441771.16 129202.41 145520 -1 6542
6544 0 442043.16 129366.41 145560 -1 6543
6545 0 442147.16 129478.41 145560 -1 6544
6546 0 442371.16 129658.41 145560 -1 6545
6547 0 442359.3 129622.484 145520 -1 6546
6548 0 442431.3 129478.484 145520 -1 6547
6549 0 442385.16 129286.41 145520 -1 6548
6550 0 442357.16 129208.41 145600 -1 6549
6551 0 442339.9 129110.08 145600 -1 6550
6552 0 442323.9 128992.08 145600 -1 6551
6553 0 442263.9 128882.08 145600 -1 6552
6554 0 442263.9 128864.08 145560 -1 6553
6555 0 442507.3 129882.484 145440 -1 6547
6556 0 442519.3 130090.484 145400 -1 6555
6557 0 442919.3 130350.484 145320 -1 6556
6558 0 443159.3 130622.484 145320 -1 6557
6559 0 443523.3 130886.484 145160 -1 6558
6560 0 443919.3 130878.484 144960 -1 6559
6561 0 444563.3 131126.48 144880 -1 6560
6562 0 444667.3 131266.48 145000 -1 6561
6563 0 444427.3 131246.48 144720 -1 6561
6564 0 444431.3 131310.48 144640 -1 6563
6565 0 444471.3 131362.48 144560 -1 6564
6566 0 443665.16 130662.33 144800 -1 6560
6567 0 443533.16 130566.33 144720 -1 6566
6568 0 443521.16 130474.33 144640 -1 6567
6569 0 443613.16 130456.33 144520 -1 6568
6570 0 443675.16 130426.33 144440 -1 6569
6571 0 443741.16 130426.33 144320 -1 6570
6572 0 443811.16 130410.33 144240 -1 6571
6573 0 443823.16 130562.33 144160 -1 6572
6574 0 443829.16 130638.33 144080 -1 6573
6575 0 443841.16 130732.33 144040 -1 6574
6576 0 443945.16 130762.33 144000 -1 6575
6577 0 443939.16 130952.33 144000 -1 6576
6578 0 444003.16 131008.33 144000 -1 6577
6579 0 444045.16 131136.33 144080 -1 6578
6580 0 444133.16 131230.33 144120 -1 6579
6581 0 444181.16 131344.33 144080 -1 6580
6582 0 444199.16 131412.33 144040 -1 6581
6583 0 444265.16 131492.33 144040 -1 6582
6584 0 444373.16 131584.33 144040 -1 6583
6585 0 444367.16 131614.33 144000 -1 6584
6586 0 444391.16 131646.33 143960 -1 6585
6587 0 444505.16 131632.33 143960 -1 6586
6588 0 444637.16 131634.33 143960 -1 6587
6589 0 444707.16 131704.33 143920 -1 6588
6590 0 444774.94 131883.78 143760 -1 6589
6591 0 444916.94 131913.78 143720 -1 6590
6592 0 445078.94 132025.78 143600 -1 6591
6593 0 445182.94 132111.78 143520 -1 6592
6594 0 445230.94 132235.78 143480 -1 6593
6595 0 445298.94 132269.78 143480 -1 6594
6596 0 445478.94 132273.78 143480 -1 6595
6597 0 445634.94 132245.78 143480 -1 6596
6598 0 445744.94 132191.78 143480 -1 6597
6599 0 445730.94 132183.78 143520 -1 6598
6600 0 445914.94 132011.78 143520 -1 6599
6601 0 446014.94 131983.78 143440 -1 6600
6602 0 446090.94 132055.78 143360 -1 6601
6603 0 446160.94 132041.78 143320 -1 6602
6604 0 446308.94 131963.78 143320 -1 6603
6605 0 446406.94 131995.78 143320 -1 6604
6606 0 446494.94 131995.78 143400 -1 6605
6607 0 446534.94 131939.78 143440 -1 6606
6608 0 444065.16 130898.41 143920 -1 6576
6609 0 444210.94 130861.79 143920 -1 6608
6610 0 444380.94 130873.79 143760 -1 6609
6611 0 444534 130826 143640 -1 6610
6612 0 444598 130750 143560 -1 6611
6613 0 444702 130738 143480 -1 6612
6614 0 444802 130806 143320 -1 6613
6615 0 444876.5 130802 143240 -1 6614
6616 0 445064.5 130629 143120 -1 6615
6617 0 445079.5 130594 143080 -1 6616
6618 0 445095 130559 143040 -1 6617
6619 0 445009 130485 143000 -1 6618
6620 0 444887 130481 143000 -1 6619
6621 0 444791 130409 142920 -1 6620
6622 0 444757 130347 142840 -1 6621
6623 0 444667 130369 142720 -1 6622
6624 0 444837 130403 142640 -1 6623
6625 0 444791 130427 142480 -1 6624
6626 0 444899 130361 142400 -1 6625
6627 0 444919 130323 142280 -1 6626
6628 0 444911 130299 142200 -1 6627
6629 0 445039 130375 142200 -1 6628
6630 0 445193 130341 142200 -1 6629
6631 0 445317 130315 142200 -1 6630
6632 0 445575 130349 142160 -1 6631
6633 0 445669 130403 142160 -1 6632
6634 0 445705 130461 142240 -1 6633
6635 0 445287 130715 143080 -1 6617
6636 0 445455 130807 142960 -1 6635
6637 0 445579 130857 142880 -1 6636
6638 0 445723 130987 142760 -1 6637
6639 0 445913 131155 142680 -1 6638
6640 0 446131 131189 142680 -1 6639
6641 0 446331 131203 142560 -1 6640
6642 0 446603 131365 142360 -1 6641
6643 0 446651 131337 142240 -1 6642
6644 0 446673 131341 142120 -1 6643
6645 0 446701 131367 141960 -1 6644
6646 0 446741 131443 141800 -1 6645
6647 0 446817 131457 141640 -1 6646
6648 0 446873 131445 141440 -1 6647
6649 0 447111 131601 141240 -1 6648
6650 0 447320 131634 141080 -1 6649
6651 0 447520 131526 141080 -1 6650
6652 0 447692 131458 141080 -1 6651
6653 0 447846 131532 141080 -1 6652
6654 0 448110 131726 140960 -1 6653
6655 0 448198 131618 140720 -1 6654
6656 0 448196 131510 140520 -1 6655
6657 0 448194 131517 140480 -1 6656
6658 0 448296 131337.9 140480 -1 6657
6659 0 448338 131203.9 140480 -1 6658
6660 0 448340 131037.914 140480 -1 6659
6661 0 448486 131041.914 140360 -1 6660
6662 0 448480 131117.9 140280 -1 6661
6663 0 448544 131123.9 140240 -1 6662
6664 0 448584 131155.9 140200 -1 6663
6665 0 448756 131199.9 140160 -1 6664
6666 0 448605 131200 140120 -1 6665
6667 0 448635 131267.9 140040 -1 6666
6668 0 448681 131361.9 139960 -1 6667
6669 0 448733 131315.9 139960 -1 6668
6670 0 448747 131363.9 139880 -1 6669
6671 0 448711 131395.9 139800 -1 6670
6672 0 448727 131427.9 139760 -1 6671
6673 0 448785 131407.9 139760 -1 6672
6674 0 448915 131481.9 139720 -1 6673
6675 0 448975 131523.9 139640 -1 6674
6676 0 449013 131471.9 139520 -1 6675
6677 0 449015 131535.9 139400 -1 6676
6678 0 449023 131563.9 139360 -1 6677
6679 0 449015 131569.9 139320 -1 6678
6680 0 449019 131571.9 139280 -1 6679
6681 0 448859 131011.83 139240 -1 6680
6682 0 448909 130919.83 139200 -1 6681
6683 0 448965 130897.95 139120 -1 6682
6684 0 449051 130976.95 139040 -1 6683
6685 0 449111 130976.95 138920 -1 6684
6686 0 449124 130949.95 138840 -1 6685
6687 0 449163 130887.95 138760 -1 6686
6688 0 449151 130888.95 138680 -1 6687
6689 0 449151 130921.95 138600 -1 6688
6690 0 449202 131034.94 138560 -1 6689
6691 0 449160 130988.94 138520 -1 6690
6692 0 449272 131056.94 138480 -1 6691
6693 0 449356 131046.94 138480 -1 6692
6694 0 449434 131096.94 138480 -1 6693
6695 0 449558 131144.94 138400 -1 6694
6696 0 449666 131232.94 138400 -1 6695
6697 0 449636 131122.94 138280 -1 6696
6698 0 449796 131130.94 138280 -1 6697
6699 0 449932 131144.94 138200 -1 6698
6700 0 450064 131280.94 138200 -1 6699
6701 0 450294 131346.94 138120 -1 6700
6702 0 450454 131358.94 138040 -1 6701
6703 0 450474 131340.94 137920 -1 6702
6704 0 450680 131354.94 137840 -1 6703
6705 0 450762 131352.94 137800 -1 6704
6706 0 450928 131362.94 137720 -1 6705
6707 0 451038 131394.94 137720 -1 6706
6708 0 451060 131432.94 137640 -1 6707
6709 0 451112 131484.94 137560 -1 6708
6710 0 451158 131478.94 137480 -1 6709
6711 0 451190 131494.94 137440 -1 6710
6712 0 451244 131488.94 137400 -1 6711
6713 0 451248 131512.94 137320 -1 6712
6714 0 451258 131508.94 137240 -1 6713
6715 0 451340 131610.94 137160 -1 6714
6716 0 451382 131664.94 137160 -1 6715
6717 0 451474 131694.94 137080 -1 6716
6718 0 451588 131764.94 137040 -1 6717
6719 0 451748 131808.94 136920 -1 6718
6720 0 451924 131824.94 136840 -1 6719
6721 0 452088 131816.94 136720 -1 6720
6722 0 452246 131908.94 136600 -1 6721
6723 0 452408 131908.94 136440 -1 6722
6724 0 452612 132014.94 136320 -1 6723
6725 0 452924 132088.94 136280 -1 6724
6726 0 453004 132110.94 136200 -1 6725
6727 0 453081.9 132140.94 136160 -1 6726
6728 0 453195.9 132236.94 136160 -1 6727
6729 0 453393.9 132296.94 136160 -1 6728
6730 0 453617.9 132224.94 136120 -1 6729
6731 0 453749.9 132290.94 136120 -1 6730
6732 0 453865.9 132340.94 136120 -1 6731
6733 0 453989.9 132406.94 136080 -1 6732
6734 0 454095.8 132376.84 136040 -1 6733
6735 0 454165.8 132350.84 135960 -1 6734
6736 0 454259.8 132328.84 135800 -1 6735
6737 0 454333.8 132406.84 135720 -1 6736
6738 0 454225.8 132538.84 135640 -1 6737
6739 0 454233.8 132640.84 135560 -1 6738
6740 0 454237.8 132674.84 135520 -1 6739
6741 0 454227.8 132780.84 135400 -1 6740
6742 0 454329.8 132828.84 135280 -1 6741
6743 0 454667.8 132968.84 135080 -1 6742
6744 0 450478 131384.94 138120 -1 6701
6745 0 450654 131446.94 138120 -1 6744
6746 0 450756 131510.94 138120 -1 6745
6747 0 450818.8 131610.88 138160 -1 6746
6748 0 450846.8 131688.88 138200 -1 6747
6749 0 450988.8 131758.88 138120 -1 6748
6750 0 451036.8 131822.88 138120 -1 6749
6751 0 451172.8 131848.88 138080 -1 6750
6752 0 451430.8 131866.88 137960 -1 6751
6753 0 451542.8 131986.88 137840 -1 6752
6754 0 451628.8 132120.88 137720 -1 6753
6755 0 451688.8 132174.88 137680 -1 6754
6756 0 451674.8 132264.88 137640 -1 6755
6757 0 451692.8 132294.88 137600 -1 6756
6758 0 448176 131009.914 140480 -1 6660
6759 0 448130 131017.914 140360 -1 6758
6760 0 448192 131524 140440 -1 6657
6761 0 448220 131594 140400 -1 6760
6762 0 448158 131772 140400 -1 6761
6763 0 448116 131821.9 140280 -1 6762
6764 0 448222 131567.9 140320 -1 6761
6765 0 441339.16 129042.41 145320 -1 6540
6766 0 441283.16 129030.41 145240 -1 6765
6767 0 441257.16 129166.41 145160 -1 6766
6768 0 441319.16 129218.41 145160 -1 6767
6769 0 441361.16 129338.41 145160 -1 6768
6770 0 441389.16 129472.41 145120 -1 6769
6771 0 441361.16 129672.41 145120 -1 6770
6772 0 441295.16 129830.41 145120 -1 6771
6773 0 441285.16 129960.41 145200 -1 6772
6774 0 441329.16 130072.41 145280 -1 6773
6775 0 441361.16 130262.41 145320 -1 6774
6776 0 441307.16 130382.41 145320 -1 6775
6777 0 441251.16 130514.41 145360 -1 6776
6778 0 441227.16 130538.41 145400 -1 6777
6779 0 441237.16 130604.41 145400 -1 6778
6780 0 441203.16 130698.41 145400 -1 6779
6781 0 441153.16 130830.41 145480 -1 6780
6782 0 441075.2 130838.41 145520 -1 6781
6783 0 440887.2 130846.41 145640 -1 6782
6784 0 440815.2 130822.41 145640 -1 6783
6785 0 440777.2 130892.41 145720 -1 6784
6786 0 440773.2 131002.41 145800 -1 6785
6787 0 440755.2 131070.41 145840 -1 6786
6788 0 440737.2 131178.4 145880 -1 6787
6789 0 441169.16 129238.41 145160 -1 6767
6790 0 441137.9 129426.08 145120 -1 6789
6791 0 440491.16 128874.41 145600 -1 6533
6792 0 440459.16 129058.41 145600 -1 6791
6793 0 440455.16 129086.41 145720 -1 6792
6794 0 440349.16 129090.41 145600 -1 6792
6795 0 440255.16 129162.41 145600 -1 6794
6796 0 440171.16 129296.41 145480 -1 6795
6797 0 440161.16 129388.41 145480 -1 6796
6798 0 440183.16 129490.41 145480 -1 6797
6799 0 440189.16 129556.41 145440 -1 6798
6800 0 440261.16 129780.41 145440 -1 6799
6801 0 440321.16 129856.41 145440 -1 6800
6802 0 440423.16 129928.41 145440 -1 6801
6803 0 440471.16 129954.41 145480 -1 6802
6804 0 440495.16 130064.41 145560 -1 6803
6805 0 440479.16 130106.41 145600 -1 6804
6806 0 440489.16 130160.41 145640 -1 6805
6807 0 440495.16 130220.41 145720 -1 6806
6808 0 440485.16 130246.41 145800 -1 6807
6809 0 438503.16 128694.41 147040 -1 6505
6810 0 438325.16 128682.41 147040 -1 6809
6811 0 438239.16 128736.41 147040 -1 6810
6812 0 438229.16 128778.41 147000 -1 6811
6813 0 438307.16 128900.41 147000 -1 6812
6814 0 438327.16 128944.41 146960 -1 6813
6815 0 438319.16 128940.41 146920 -1 6814
6816 0 438285.16 128946.41 146880 -1 6815
6817 0 438207.16 128980.41 146840 -1 6816
6818 0 430378.8 133802.23 150560 -1 6355
6819 0 430266.8 133970.23 150560 -1 6818
6820 0 430193.2 133812.4 150600 -1 6819
6821 0 430135.2 133694.4 150640 -1 6820
6822 0 430061.2 133532.4 150680 -1 6821
6823 0 430005.2 133382.4 150720 -1 6822
6824 0 429963.2 133346.4 150760 -1 6823
6825 0 429941.2 133302.4 150840 -1 6824
6826 0 429887.2 133300.4 150960 -1 6825
6827 0 429895.28 133302.5 151080 -1 6826
6828 0 429851.28 133268.5 151200 -1 6827
6829 0 429787.28 133206.5 151280 -1 6828
6830 0 429733.28 133150.5 151360 -1 6829
6831 0 429695.28 133114.5 151400 -1 6830
6832 0 429707.28 133094.5 151520 -1 6831
6833 0 429703.28 133068.5 151600 -1 6832
6834 0 429707.28 133016.5 151680 -1 6833
6835 0 429703.28 132926.5 151760 -1 6834
6836 0 429655.28 132886.5 151840 -1 6835
6837 0 429627.28 132840.5 151920 -1 6836
6838 0 429625.28 132802.5 152000 -1 6837
6839 0 429597.28 132790.5 152080 -1 6838
6840 0 429491.28 132828.5 152160 -1 6839
6841 0 429453.28 132894.5 152240 -1 6840
6842 0 429413.28 133010.5 152320 -1 6841
6843 0 429277.28 133270.5 152440 -1 6842
6844 0 429161.28 133350.5 152520 -1 6843
6845 0 429128.34 133394 152560 -1 6844
6846 0 429063.28 133482.5 152640 -1 6845
6847 0 428973.28 133512.5 152760 -1 6846
6848 0 428955.28 133508.5 152800 -1 6847
6849 0 429717.28 133262.5 151520 -1 6832
6850 0 429591.28 133262.5 151600 -1 6849
6851 0 429519.28 133280.5 151640 -1 6850
6852 0 429437.28 133352.5 151680 -1 6851
6853 0 429401.28 133448.5 151720 -1 6852
6854 0 429307.28 133532.5 151800 -1 6853
6855 0 429257.28 133502.5 151840 -1 6854
6856 0 429769.28 133264.5 151440 -1 6831
6857 0 429801.28 133338.5 151360 -1 6856
6858 0 427422.16 133012.12 152280 -1 6271
6859 0 427537.22 133109.66 152440 -1 6858
6860 0 427556.22 133176.94 152440 -1 6859
6861 0 427605.44 133307.62 152480 -1 6860
6862 0 427700.56 133370.1 152480 -1 6861
6863 0 427702.62 133280.56 152600 -1 6862
6864 0 427760.94 133271.98 152720 -1 6863
6865 0 427945.84 133300.52 152720 -1 6864
6866 0 428038.4 133304.78 152720 -1 6865
6867 0 428191.34 133276.8 152720 -1 6866
6868 0 428325.94 133231.31 152680 -1 6867
6869 0 428368.62 133185.19 152680 -1 6868
6870 0 428522.25 133206.81 152680 -1 6869
6871 0 428643.2 133173.53 152680 -1 6870
6872 0 428668.5 133046.66 152680 -1 6871
6873 0 428743.62 132785.53 152680 -1 6872
6874 0 428770.8 132658.83 152760 -1 6873
6875 0 428778.75 132595.92 152800 -1 6874
6876 0 428781.94 132560.19 152840 -1 6875
6877 0 428883.25 132519.97 152840 -1 6876
6878 0 428992 132388.7 152840 -1 6877
6879 0 428921.3 132496.44 152920 -1 6878
6880 0 428924.28 132580.53 152960 -1 6879
6881 0 428945.7 132586.2 153000 -1 6880
6882 0 428995.34 132652.97 153040 -1 6881
6883 0 429045.75 132278.38 152800 -1 6878
6884 0 429132.25 132131.6 152720 -1 6883
6885 0 429158.9 132121.98 152680 -1 6884
6886 0 429077.7 131989.77 152800 -1 6884
6887 0 428994.94 131991.75 152880 -1 6886
6888 0 428902.03 131954.98 152960 -1 6887
6889 0 428822.3 131908.97 153000 -1 6888
6890 0 428590.4 133195.94 152560 -1 6871
6891 0 428512.88 133189.19 152480 -1 6890
6892 0 428545.53 133170.31 152440 -1 6891
6893 0 427927.34 133286.33 152800 -1 6865
6894 0 427918.2 133278.69 152840 -1 6893
6895 0 427882.8 133247.16 152960 -1 6894
6896 0 427949.9 133163.73 153080 -1 6895
6897 0 428063.53 133164.03 153240 -1 6896
6898 0 428081 133167.4 153320 -1 6897
6899 0 428270.2 133212.34 153320 -1 6898
6900 0 428600.2 133259.56 153320 -1 6899
6901 0 428765.25 133169.94 153320 -1 6900
6902 0 428796.84 133120.72 153240 -1 6901
6903 0 428898 133048.77 153200 -1 6902
6904 0 429015.94 133000.56 153200 -1 6903
6905 0 429168.56 133015.06 153200 -1 6904
6906 0 429337.97 133029.97 153200 -1 6905
6907 0 429417.9 133024.72 153200 -1 6906
6908 0 429555.5 132946.47 153200 -1 6907
6909 0 429626.25 132845.22 153200 -1 6908
6910 0 429752.62 132825.97 153200 -1 6909
6911 0 429894.88 132801.53 153080 -1 6910
6912 0 430037.03 132667.28 153000 -1 6911
6913 0 430140.06 132596.88 152960 -1 6912
6914 0 430306.03 132506.11 152960 -1 6913
6915 0 430366 132398.75 152960 -1 6914
6916 0 430421.2 132281.44 152960 -1 6915
6917 0 430386.6 132138.03 152960 -1 6916
6918 0 430356.75 132098.69 153080 -1 6917
6919 0 430316.12 132000.1 153160 -1 6918
6920 0 430358.66 132433.72 152880 -1 6914
6921 0 430418.9 132417.84 152840 -1 6920
6922 0 430686.53 132246.22 152760 -1 6921
6923 0 430887.88 132161.69 152840 -1 6922
6924 0 430975.75 132180.2 152840 -1 6923
6925 0 431122.5 132064.4 152840 -1 6924
6926 0 431089.97 131977.19 152840 -1 6925
6927 0 431052.25 131955.5 152960 -1 6926
6928 0 430992.8 131928.44 153000 -1 6927
6929 0 431107.03 131873.36 153000 -1 6928
6930 0 431226.56 131886.62 153000 -1 6929
6931 0 431388.44 131826.34 153080 -1 6930
6932 0 431437.2 131804.81 153160 -1 6931
6933 0 431499.3 131685.84 153240 -1 6932
6934 0 431604.2 131686.3 153240 -1 6933
6935 0 431702.38 131757.3 153400 -1 6934
6936 0 431782.88 131795.23 153400 -1 6935
6937 0 431964.72 131752.22 153400 -1 6936
6938 0 431954.1 131767.1 153480 -1 6937
6939 0 432106.3 131702.03 153480 -1 6938
6940 0 432212.2 131734.03 153480 -1 6939
6941 0 432284.34 131824.61 153480 -1 6940
6942 0 432358.38 131940.34 153400 -1 6941
6943 0 432414.5 132016.34 153400 -1 6942
6944 0 432558.38 132000.9 153320 -1 6943
6945 0 432618.2 131972.6 153240 -1 6944
6946 0 432494.5 131938.16 153200 -1 6945
6947 0 431845.9 131731.95 153560 -1 6938
6948 0 432016.12 131816.03 153280 -1 6937
6949 0 432075.53 131869.42 153240 -1 6948
6950 0 432292.4 131901.53 153160 -1 6949
6951 0 432445.1 131906.81 153160 -1 6950
6952 0 432613.38 131955.97 153160 -1 6951
6953 0 432758.44 131923.22 153160 -1 6952
6954 0 432947.12 131934.66 153160 -1 6953
6955 0 433117.2 131930.58 153160 -1 6954
6956 0 433209.38 131937.97 153160 -1 6955
6957 0 433203.97 131946.11 153240 -1 6956
6958 0 433152.94 131946.89 153320 -1 6957
6959 0 433219.47 131952.5 153400 -1 6958
6960 0 433296.38 131948.97 153480 -1 6959
6961 0 433421.12 131921.36 153600 -1 6960
6962 0 433194.12 131994.11 153120 -1 6956
6963 0 433171.12 132062.39 153120 -1 6962
6964 0 433204.4 132165.62 153120 -1 6963
6965 0 433259.06 132247.47 153080 -1 6964
6966 0 433362.2 132346.9 153080 -1 6965
6967 0 433387.8 132389.03 153040 -1 6966
6968 0 433405.53 132458.97 153000 -1 6967
6969 0 433431.53 132587.53 153000 -1 6968
6970 0 433425.16 132720.08 153000 -1 6969
6971 0 433369 132838.06 153000 -1 6970
6972 0 433293.56 132886.53 153000 -1 6971
6973 0 433099.7 132985.03 152920 -1 6972
6974 0 433006.25 133024.12 152880 -1 6973
6975 0 432890.06 133152.25 152840 -1 6974
6976 0 432811.6 133273.72 152840 -1 6975
6977 0 432808.62 133371 152840 -1 6976
6978 0 432767.62 133446.94 152840 -1 6977
6979 0 432658.25 133448.03 152880 -1 6978
6980 0 432563.72 133363.34 152960 -1 6979
6981 0 432552.06 133370.31 153080 -1 6980
6982 0 432498.25 133415.03 153200 -1 6981
6983 0 432481.38 133513.53 153320 -1 6982
6984 0 432483.44 133602.39 153480 -1 6983
6985 0 432429.3 133637.75 153600 -1 6984
6986 0 432279.47 133695.95 153680 -1 6985
6987 0 432216.8 133729.19 153800 -1 6986
6988 0 432179.1 133724.62 153960 -1 6987
6989 0 432087.38 133791.94 154040 -1 6988
6990 0 432032.2 133898.98 154120 -1 6989
6991 0 431996.9 133997.67 154240 -1 6990
6992 0 431927.34 134120.64 154400 -1 6991
6993 0 431774.44 134245.77 154520 -1 6992
6994 0 431701.78 134313.11 154560 -1 6993
6995 0 432954.9 133525.16 152720 -1 6977
6996 0 432992.9 133691.16 152600 -1 6995
6997 0 433004.9 133825.16 152440 -1 6996
6998 0 432978.9 133933.16 152280 -1 6997
6999 0 433044.9 134013.16 152240 -1 6998
7000 0 433055.9 134065.16 152200 -1 6999
7001 0 432967.9 134175.16 152200 -1 7000
7002 0 432939.9 134213.12 152240 -1 7001
7003 0 432851.9 134249.12 152240 -1 7002
7004 0 432807.9 134225.12 152240 -1 7003
7005 0 432769.9 134207.12 152280 -1 7004
7006 0 432677.9 134237.12 152280 -1 7005
7007 0 432607.9 134241.12 152280 -1 7006
7008 0 432495.9 134237.12 152280 -1 7007
7009 0 432413.9 134145.12 152200 -1 7008
7010 0 432313.9 134031.12 152200 -1 7009
7011 0 432165.9 133989.12 152320 -1 7010
7012 0 432119.9 134073.12 152400 -1 7011
7013 0 432083.9 134127.12 152520 -1 7012
7014 0 432035.9 134083.12 152560 -1 7013
7015 0 431925.9 133889.12 152560 -1 7014
7016 0 431933.9 134047.12 152640 -1 7015
7017 0 431913.9 133803.12 152480 -1 7015
7018 0 433121.9 134023.16 152160 -1 7000
7019 0 433143.9 134015.16 152080 -1 7018
7020 0 433027.9 134141.16 152080 -1 7019
7021 0 432917.9 134291.16 152080 -1 7020
7022 0 432845.9 134361.16 152080 -1 7021
7023 0 432743.9 134401.16 152080 -1 7022
7024 0 432551.9 134387.16 152040 -1 7023
7025 0 432465.9 134361.16 151960 -1 7024
7026 0 432221.9 134393.16 151960 -1 7025
7027 0 432117.9 134377.16 151840 -1 7026
7028 0 432133.9 134359.16 151720 -1 7027
7029 0 432131.9 134333.16 151600 -1 7028
7030 0 432129.9 134335.16 151560 -1 7029
7031 0 433279.9 133939.16 152040 -1 7019
7032 0 433387.9 133899.16 151920 -1 7031
7033 0 433283.9 131947.12 153080 -1 6956
7034 0 433345.9 131957.12 153000 -1 7033
7035 0 433561.9 131979.12 152880 -1 7034
7036 0 433646.9 132001.12 152800 -1 7035
7037 0 433710.9 132025.12 152760 -1 7036
7038 0 433844.9 132029.12 152760 -1 7037
7039 0 434010.9 131971.12 152760 -1 7038
7040 0 434174.9 131871.12 152760 -1 7039
7041 0 434302.9 131737.12 152760 -1 7040
7042 0 434376.9 131623.12 152880 -1 7041
7043 0 434454.9 131621.12 152880 -1 7042
7044 0 434443 131634 152920 -1 7043
7045 0 434430.9 131647.12 152960 -1 7044
7046 0 434297 131691.12 152680 -1 7041
7047 0 434399 131597.12 152600 -1 7046
7048 0 434473 131533.12 152600 -1 7047
7049 0 434609 131449.12 152520 -1 7048
7050 0 434585 131427.12 152480 -1 7049
7051 0 434641 131447.12 152480 -1 7050
7052 0 434711 131419.12 152480 -1 7051
7053 0 434789 131369.12 152400 -1 7052
7054 0 434962 131345.12 152400 -1 7053
7055 0 435084 131317.12 152400 -1 7054
7056 0 435132 131265.12 152400 -1 7055
7057 0 435190 131157.12 152320 -1 7056
7058 0 435286 131143.12 152240 -1 7057
7059 0 435360 131125.12 152160 -1 7058
7060 0 435466 130959.125 152160 -1 7059
7061 0 435600 130865.125 152120 -1 7060
7062 0 435750 130953.125 152000 -1 7061
7063 0 435878 130989.125 151920 -1 7062
7064 0 435875.34 131009.664 151880 -1 7063
7065 0 435870 131051.125 151800 -1 7064
7066 0 435782 131063.125 151760 -1 7065
7067 0 435780 131059.125 151720 -1 7066
7068 0 436010 130931.125 151880 -1 7064
7069 0 436092 131111.12 151720 -1 7068
7070 0 436104 131173.12 151680 -1 7069
7071 0 436164 131301.12 151640 -1 7070
7072 0 436232 131463.12 151640 -1 7071
7073 0 436262 131593.12 151640 -1 7072
7074 0 436340 131655.12 151720 -1 7073
7075 0 436356 131641.12 151800 -1 7074
7076 0 436348 131599.12 151880 -1 7075
7077 0 436336 131621.12 152000 -1 7076
7078 0 436346 131705.12 152120 -1 7077
7079 0 436378 131749.12 152200 -1 7078
7080 0 436324 131737.12 152240 -1 7079
7081 0 431290.06 131902.12 153160 -1 6932
7082 0 431194.75 131957.81 153160 -1 7081
7083 0 431158.8 131961.6 153200 -1 7082
7084 0 431187.75 131985.17 153240 -1 7083
7085 0 430960.2 131898.97 152840 -1 6926
7086 0 430967.44 131885.02 152800 -1 7085
7087 0 431002.88 131806.44 152800 -1 7086
7088 0 431013.75 131712.47 152800 -1 7087
7089 0 430868.9 131588.02 152720 -1 7088
7090 0 430938.38 131558.44 152640 -1 7089
7091 0 430671.56 131592.12 152760 -1 7089
7092 0 430460.7 131626.27 152760 -1 7091
7093 0 430314.75 131654.97 152640 -1 7092
7094 0 430280.38 131633.39 152600 -1 7093
7095 0 430232.38 131608.53 152520 -1 7094
7096 0 430414.88 131663.31 152840 -1 7092
7097 0 430285.5 131672.08 152880 -1 7096
7098 0 430129.06 131760.69 152800 -1 7097
7099 0 430078.5 131820.94 152760 -1 7098
7100 0 429968.56 131810.4 152760 -1 7099
7101 0 429881.6 131803.75 152760 -1 7100
7102 0 429803.1 131718.36 152760 -1 7101
7103 0 429754.56 131703.4 152720 -1 7102
7104 0 429742.84 131714.88 152680 -1 7103
7105 0 430061.56 131881.06 152720 -1 7099
7106 0 429988.3 131959.69 152680 -1 7105
7107 0 429888.66 132074.9 152720 -1 7106
7108 0 429853 132175.56 152720 -1 7107
7109 0 429822.2 132258.2 152800 -1 7108
7110 0 429748.62 132256.53 152840 -1 7109
7111 0 429449 132791.23 153200 -1 6909
7112 0 429332.62 132786.84 153120 -1 7111
7113 0 429316.53 132786.12 153080 -1 7112
7114 0 428684.8 133368.81 153320 -1 6900
7115 0 428691.12 133414.53 153360 -1 7114
7116 0 428697.1 133410.56 153400 -1 7115
7117 0 427749.75 133285.86 152800 -1 6893
7118 0 427700.3 133341.53 152800 -1 7117
7119 0 427695.28 133469.75 152720 -1 7118
7120 0 427656.56 133504.77 152680 -1 7119
7121 0 427650.7 133590.28 152600 -1 7120
7122 0 427592.3 133617.94 152520 -1 7121
7123 0 427639.84 133711.94 152520 -1 7122
7124 0 427709.5 133751.81 152520 -1 7123
7125 0 427778.8 133737.4 152520 -1 7124
7126 0 425466.9 131988.03 153400 -1 6264
7127 0 425622.9 132048.03 153480 -1 7126
7128 0 425274.9 131976.03 153280 -1 6264
7129 0 424987.94 131795.45 153280 -1 7128
7130 0 425134.62 131646.66 153320 -1 7129
7131 0 425001.7 131796.52 153240 -1 7129
7132 0 425492.9 133116.03 154080 -1 6259
7133 0 425622.9 133142.03 154080 -1 7132
7134 0 425761 133122.28 154000 -1 7133
7135 0 425911 133140.28 154000 -1 7134
7136 0 426037 133120.28 153920 -1 7135
7137 0 425927 133346.28 153840 -1 7136
7138 0 425917 133354.28 153800 -1 7137
7139 0 425000.9 133368.12 154880 -1 6255
7140 0 424854.9 133334.12 154880 -1 7139
7141 0 424776.94 133278.19 154840 -1 7140
7142 0 424752.56 133233.8 154800 -1 7141
7143 0 424809.44 133159.23 154720 -1 7142
7144 0 424725.7 133082.62 154600 -1 7143
7145 0 424723.8 132972.7 154520 -1 7144
7146 0 424739.9 132909.69 154480 -1 7145
7147 0 424807.53 132882.66 154480 -1 7146
7148 0 424852.3 132772.47 154480 -1 7147
7149 0 424881.8 132701.52 154480 -1 7148
7150 0 424900.78 132733.34 154560 -1 7149
7151 0 424661.12 133334.1 154840 -1 7141
7152 0 424470.7 133333.31 154920 -1 7151
7153 0 424288.56 133451.81 155000 -1 7152
7154 0 424291.16 133438.16 155080 -1 7153
7155 0 424282.75 133492.75 155160 -1 7154
7156 0 424227.53 133559.56 155240 -1 7155
7157 0 424168.78 133513.39 155000 -1 7153
7158 0 424115.66 133502.66 154880 -1 7157
7159 0 423994.38 133526.69 154840 -1 7158
7160 0 423915.5 133533.84 154800 -1 7159
7161 0 423856.62 133601.69 154800 -1 7160
7162 0 423857.62 133697.88 154800 -1 7161
7163 0 423906.12 133734.84 154880 -1 7162
7164 0 423856.47 133720.31 154720 -1 7161
7165 0 423870 133792.94 154640 -1 7164
7166 0 423900.12 133940.8 154560 -1 7165
7167 0 423966.62 134081.88 154480 -1 7166
7168 0 424061.7 134207 154400 -1 7167
7169 0 424110.56 134249.1 154320 -1 7168
7170 0 424078.34 134233.94 154240 -1 7169
7171 0 424512.9 132980.12 155800 -1 6250
7172 0 424482.9 132904.12 155800 -1 7171
7173 0 424488.28 132904.62 155680 -1 7172
7174 0 424472.28 132822.62 155600 -1 7173
7175 0 424524.28 132738.62 155480 -1 7174
7176 0 424446.28 132676.62 155360 -1 7175
7177 0 424360.28 132540.62 155320 -1 7176
7178 0 424376.28 132372.62 155320 -1 7177
7179 0 424458.28 132208.62 155200 -1 7178
7180 0 424502.28 132082.62 155200 -1 7179
7181 0 424534.28 131990.69 155120 -1 7180
7182 0 424676.28 131738.62 155120 -1 7181
7183 0 424846.28 131684.62 155120 -1 7182
7184 0 424978.28 131682.62 155120 -1 7183
7185 0 425076.28 131586.62 155120 -1 7184
7186 0 425282.28 131482.62 155120 -1 7185
7187 0 425330.28 131498.62 155080 -1 7186
7188 0 425508.28 131514.62 155080 -1 7187
7189 0 425556.28 131596.62 155080 -1 7188
7190 0 425594.28 131704.62 155080 -1 7189
7191 0 425704.28 131850.62 155160 -1 7190
7192 0 425617.16 131507.62 155000 -1 7189
7193 0 425753.16 131404.03 155000 -1 7192
7194 0 425728.4 131380.97 154960 -1 7193
7195 0 425816.6 131241.84 154920 -1 7194
7196 0 426041.2 131074.58 154920 -1 7195
7197 0 426110.6 130914.71 154920 -1 7196
7198 0 426253.22 130840.5 154920 -1 7197
7199 0 426266.38 130685.39 155000 -1 7198
7200 0 426054.7 130629.59 155040 -1 7199
7201 0 425910.62 130621.44 155160 -1 7200
7202 0 425840.38 130601.734 155280 -1 7201
7203 0 425779.44 130346.43 155400 -1 7202
7204 0 425694.8 130359.09 155440 -1 7203
7205 0 425254.28 131448.62 155200 -1 7186
7206 0 425226.28 131346.62 155200 -1 7205
7207 0 425268.28 131246.62 155200 -1 7206
7208 0 425164.28 131168.62 155280 -1 7207
7209 0 425096.28 131206.69 155360 -1 7208
7210 0 425058.28 131142.69 155400 -1 7209
7211 0 425062.28 131116.69 155440 -1 7210
7212 0 425188.28 131048.695 155440 -1 7211
7213 0 425240.28 131052.695 155520 -1 7212
7214 0 424552.28 131974.69 155000 -1 7181
7215 0 424650.28 131982.69 154880 -1 7214
7216 0 424716.28 131984.69 154760 -1 7215
7217 0 424868.28 131904.69 154680 -1 7216
7218 0 425100.28 131800.69 154560 -1 7217
7219 0 425316.28 131832.69 154600 -1 7218
7220 0 425374.28 131828.69 154680 -1 7219
7221 0 425472.28 131798.69 154680 -1 7220
7222 0 425560.28 131752.69 154680 -1 7221
7223 0 425620.28 131744.69 154760 -1 7222
7224 0 425754.28 131638.69 154760 -1 7223
7225 0 425864.28 131490.69 154760 -1 7224
7226 0 425996.28 131400.69 154640 -1 7225
7227 0 426154.28 131298.69 154560 -1 7226
7228 0 426296.28 131320.69 154440 -1 7227
7229 0 426342.28 131350.69 154320 -1 7228
7230 0 426364.28 131380.69 154240 -1 7229
7231 0 424536.28 132994.69 156080 -1 6247
7232 0 424642.28 132888.69 156080 -1 7231
7233 0 424335.66 132899.16 156880 -1 6240
7234 0 424419.66 132843.16 156960 -1 7233
7235 0 424480.28 132802.58 157000 -1 7234
7236 0 424596.28 132814.58 157040 -1 7235
7237 0 424656.28 132840.58 157080 -1 7236
7238 0 424714.28 132820.58 157160 -1 7237
7239 0 424844.28 132772.58 157160 -1 7238
7240 0 424934.28 132694.58 157160 -1 7239
7241 0 425024.28 132732.58 157160 -1 7240
7242 0 425044.28 132746.58 157120 -1 7241
7243 0 425152.28 132722.58 157120 -1 7242
7244 0 425424.28 132698.58 157120 -1 7243
7245 0 425520.28 132790.58 157120 -1 7244
7246 0 425550.28 132770.58 157200 -1 7245
7247 0 425526.28 132750.58 157240 -1 7246
7248 0 425406.28 132730.58 157040 -1 7244
7249 0 425342.28 132778.58 156960 -1 7248
7250 0 425334 132780.33 156920 -1 7249
7251 0 425318.28 132782.58 156840 -1 7250
7252 0 425062.28 132716.58 156760 -1 7251
7253 0 425090 132719 156720 -1 7252
7254 0 425118.28 132720.58 156680 -1 7253
7255 0 423054.3 133108.48 157440 -1 6236
7256 0 422946.3 133040.48 157440 -1 7255
7257 0 422762.3 132940.48 157440 -1 7256
7258 0 422754.28 132882.69 157400 -1 7257
7259 0 422662.28 132724.69 157320 -1 7258
7260 0 422438.28 132654.69 157320 -1 7259
7261 0 422292.28 132718.69 157320 -1 7260
7262 0 422160.28 132888.69 157400 -1 7261
7263 0 422046.28 132900.69 157520 -1 7262
7264 0 421964.28 132934.69 157640 -1 7263
7265 0 421870.28 132924.69 157720 -1 7264
7266 0 421785.03 132901.4 157800 -1 7265
7267 0 421695.72 132831.06 157800 -1 7266
7268 0 421623.8 132700 157800 -1 7267
7269 0 421536.75 132650.31 157800 -1 7268
7270 0 421488.1 132566.06 157920 -1 7269
7271 0 421479.38 132553.17 158000 -1 7270
7272 0 421546.44 132445.16 158000 -1 7271
7273 0 421503.88 132470.27 158040 -1 7272
7274 0 421481.88 132504.34 158080 -1 7273
7275 0 422422.28 132574.78 157240 -1 7260
7276 0 422372.28 132390.78 157240 -1 7275
7277 0 422292.28 132334.78 157240 -1 7276
7278 0 422268.28 132114.78 157240 -1 7277
7279 0 422172.3 131978.9 157200 -1 7278
7280 0 422012.28 131972.88 157120 -1 7279
7281 0 421876.28 131966.9 157120 -1 7280
7282 0 421864.3 131942.9 157080 -1 7281
7283 0 421880.3 131796.9 157080 -1 7282
7284 0 421778.3 131510.9 157080 -1 7283
7285 0 422056.3 131044.914 157080 -1 7284
7286 0 422172.62 130890.83 157080 -1 7285
7287 0 421872.62 130682.83 157080 -1 7286
7288 0 421816.62 130562.83 157120 -1 7287
7289 0 421744.62 130522.83 157120 -1 7288
7290 0 421652.62 130558.83 157120 -1 7289
7291 0 421620.3 130576.914 157160 -1 7290
7292 0 421492.3 130508.914 157160 -1 7291
7293 0 421420.3 130420.914 157160 -1 7292
7294 0 421446.3 130328.914 157160 -1 7293
7295 0 421392.3 130190.914 157160 -1 7294
7296 0 421452.3 130102.914 157080 -1 7295
7297 0 421456.3 130044.914 157000 -1 7296
7298 0 421580.3 129944.914 156880 -1 7297
7299 0 421690.3 129812.914 156800 -1 7298
7300 0 421840.3 129732.914 156800 -1 7299
7301 0 421946.3 129686.914 156800 -1 7300
7302 0 422326.3 129566.914 156680 -1 7301
7303 0 422446.3 129452.914 156520 -1 7302
7304 0 422562.3 129418.914 156360 -1 7303
7305 0 422686.3 129336.914 156240 -1 7304
7306 0 422674.3 129266.914 156160 -1 7305
7307 0 422622.3 129216.914 156120 -1 7306
7308 0 422460.3 129122.914 156120 -1 7307
7309 0 422428.3 129004.914 156080 -1 7308
7310 0 422342.3 129006.914 156040 -1 7309
7311 0 422290.3 128956.914 156000 -1 7310
7312 0 422180.3 128964.914 155920 -1 7311
7313 0 422036.3 128976.914 155880 -1 7312
7314 0 421950.3 129004.914 155840 -1 7313
7315 0 421950.3 129070.914 155800 -1 7314
7316 0 421996.3 129186.914 155760 -1 7315
7317 0 422008.3 129258.914 155720 -1 7316
7318 0 422006.3 129368.914 155680 -1 7317
7319 0 421940.3 129440.914 155680 -1 7318
7320 0 421870.3 129452.914 155760 -1 7319
7321 0 421788.3 129486.914 155840 -1 7320
7322 0 421668.3 129534.914 155880 -1 7321
7323 0 421540.3 129614.914 155880 -1 7322
7324 0 421456.3 129710.914 155880 -1 7323
7325 0 421558.3 129700.914 155800 -1 7324
7326 0 421218.3 130322.914 157280 -1 7295
7327 0 421114.3 130344.914 157360 -1 7326
7328 0 421054.3 130396.914 157440 -1 7327
7329 0 420948.3 130408.914 157520 -1 7328
7330 0 420820.3 130436.914 157600 -1 7329
7331 0 420810.3 130424.914 157640 -1 7330
7332 0 420606.3 130436.914 157640 -1 7331
7333 0 420490.3 130554.914 157720 -1 7332
7334 0 420486.3 130572.914 157880 -1 7333
7335 0 420934.3 130356.914 157640 -1 7331
7336 0 420966.3 130310.914 157640 -1 7335
7337 0 421016.3 130264.914 157720 -1 7336
7338 0 421558.3 130628.914 157280 -1 7291
7339 0 421502.3 130704.914 157360 -1 7338
7340 0 421480.3 130732.914 157400 -1 7339
7341 0 421484.3 130778.914 157440 -1 7340
7342 0 422284.62 130758.83 156920 -1 7286
7343 0 422548.62 130710.83 156920 -1 7342
7344 0 422592.62 130710.83 156840 -1 7343
7345 0 422072.3 131482.9 157200 -1 7284
7346 0 422180.3 131590.9 157240 -1 7345
7347 0 422386.3 131550.9 157240 -1 7346
7348 0 422474.3 131518.9 157240 -1 7347
7349 0 422600.3 131472.9 157160 -1 7348
7350 0 422814.3 131306.9 157040 -1 7349
7351 0 423012.3 131268.9 157120 -1 7350
7352 0 423282.3 131252.9 157120 -1 7351
7353 0 423408.3 131268.9 157080 -1 7352
7354 0 423526.03 131223.08 157040 -1 7353
7355 0 423806.03 131109.08 156960 -1 7354
7356 0 423930.03 131117.08 156920 -1 7355
7357 0 424122.03 131023.08 156760 -1 7356
7358 0 424208.03 130829.08 156640 -1 7357
7359 0 424234.03 130727.08 156520 -1 7358
7360 0 424232.03 130711.08 156400 -1 7359
7361 0 424248.03 130769.08 156280 -1 7360
7362 0 424330.03 130711.08 156160 -1 7361
7363 0 424354.03 130623.08 156160 -1 7362
7364 0 424390.03 130569.08 156160 -1 7363
7365 0 424456.03 130529.08 156040 -1 7364
7366 0 424466.03 130437.08 155960 -1 7365
7367 0 424552.03 130397.08 155840 -1 7366
7368 0 424550.03 130417.08 155800 -1 7367
7369 0 424552.03 130419.08 155760 -1 7368
7370 0 424744.03 130279.08 155680 -1 7369
7371 0 424798.66 130312.336 155600 -1 7370
7372 0 424826.03 130329.08 155560 -1 7371
7373 0 424808.03 130331.08 155520 -1 7372
7374 0 421454.3 131494.9 157160 -1 7284
7375 0 421418.3 131472.9 157200 -1 7374
7376 0 421304.3 131508.9 157200 -1 7375
7377 0 421236.3 131556.9 157160 -1 7376
7378 0 421120.3 131532.9 157160 -1 7377
7379 0 420988.3 131522.9 157160 -1 7378
7380 0 420936.3 131392.9 157240 -1 7379
7381 0 420882.3 131356.9 157280 -1 7380
7382 0 420814.3 131318.9 157360 -1 7381
7383 0 420806.3 131300.9 157440 -1 7382
7384 0 420850.3 131250.9 157440 -1 7383
7385 0 420830.3 131246.9 157520 -1 7384
7386 0 420748.3 131250.9 157600 -1 7385
7387 0 420666.3 131260.9 157600 -1 7386
7388 0 420612.3 131286.9 157600 -1 7387
7389 0 420464.3 131316.9 157680 -1 7388
7390 0 420410.28 131354.9 157760 -1 7389
7391 0 420400.28 131406.9 157840 -1 7390
7392 0 420334.28 131442.9 157920 -1 7391
7393 0 420228.28 131524.9 158000 -1 7392
7394 0 420972.3 131234.9 157440 -1 7384
7395 0 421040.3 131154.9 157360 -1 7394
7396 0 421054.28 131146.9 157320 -1 7395
7397 0 420866.3 131470.9 157160 -1 7379
7398 0 420796.3 131488.9 157160 -1 7397
7399 0 420694.3 131584.9 157080 -1 7398
7400 0 420658.3 131580.9 157000 -1 7399
7401 0 421598.28 132034.9 157120 -1 7281
7402 0 421622.28 132236.9 157120 -1 7401
7403 0 421610.28 132372.9 157120 -1 7402
7404 0 421676.28 132440.9 157120 -1 7403
7405 0 421662.28 132612.88 157200 -1 7404
7406 0 421676.28 132764.88 157320 -1 7405
7407 0 421544.28 132820.88 157440 -1 7406
7408 0 421544.28 132852.88 157520 -1 7407
7409 0 421474.28 133044.88 157640 -1 7408
7410 0 421396.28 133072.88 157640 -1 7409
7411 0 421310.28 133244.88 157640 -1 7410
7412 0 421184.28 133350.88 157640 -1 7411
7413 0 421170.28 133392.88 157680 -1 7412
7414 0 421082.28 133574.88 157680 -1 7413
7415 0 421008.28 133716.88 157720 -1 7414
7416 0 420896.28 133824.88 157800 -1 7415
7417 0 420836.28 133866.88 157880 -1 7416
7418 0 421004.28 134018.88 157720 -1 7416
7419 0 421030.28 133952.88 157640 -1 7418
7420 0 421486.28 132350.9 157120 -1 7403
7421 0 421442.28 132298.9 157120 -1 7420
7422 0 421442.28 132296.88 157160 -1 7421
7423 0 422630.3 133617.28 158440 -1 6230
7424 0 422826.3 133413.28 158440 -1 7423
7425 0 423078.3 133453.28 158440 -1 7424
7426 0 423222.3 133449.28 158440 -1 7425
7427 0 423514 133405.58 158440 -1 7426
7428 0 423692 133433.16 158440 -1 7427
7429 0 423952 133277.16 158440 -1 7428
7430 0 424128 133101.16 158360 -1 7429
7431 0 424264 132945.16 158200 -1 7430
7432 0 424384 132773.16 158200 -1 7431
7433 0 424477.97 132605.23 158120 -1 7432
7434 0 424707.97 132481.23 158120 -1 7433
7435 0 424887.97 132275.23 158120 -1 7434
7436 0 425027.97 132187.23 158120 -1 7435
7437 0 425335.97 131911.23 158040 -1 7436
7438 0 425547.97 131785.23 158040 -1 7437
7439 0 425787.97 131671.23 158040 -1 7438
7440 0 426025.97 131551.23 158160 -1 7439
7441 0 426161.97 131765.23 158160 -1 7440
7442 0 426291.97 131809.23 158160 -1 7441
7443 0 426473.97 131967.23 158280 -1 7442
7444 0 426631.97 132017.23 158280 -1 7443
7445 0 426693.97 132131.23 158360 -1 7444
7446 0 426771.97 132185.23 158440 -1 7445
7447 0 426823.97 132155.23 158480 -1 7446
7448 0 426851.97 131991.31 158480 -1 7447
7449 0 426863.97 131995.31 158560 -1 7448
7450 0 426403.97 131715.23 158280 -1 7441
7451 0 426519.97 131631.23 158280 -1 7450
7452 0 426643.97 131677.23 158280 -1 7451
7453 0 426779.97 131649.23 158280 -1 7452
7454 0 426811.97 131453.23 158280 -1 7453
7455 0 426949.97 131257.31 158240 -1 7454
7456 0 427127.97 130979.32 158240 -1 7455
7457 0 427079.97 130633.32 158240 -1 7456
7458 0 427177.97 130329.32 158240 -1 7457
7459 0 427251.97 130103.31 158280 -1 7458
7460 0 427351.97 129983.31 158280 -1 7459
7461 0 427371.97 129891.31 158280 -1 7460
7462 0 427459.97 129815.31 158280 -1 7461
7463 0 427439.97 129683.31 158400 -1 7462
7464 0 427595.97 129675.31 158400 -1 7463
7465 0 427719.97 129715.31 158480 -1 7464
7466 0 427775.97 129667.31 158560 -1 7465
7467 0 427927.97 129651.31 158560 -1 7466
7468 0 427957.34 129659 158640 -1 7467
7469 0 427971.97 129663.484 158680 -1 7468
7470 0 427983.97 129683.484 158760 -1 7469
7471 0 428111.97 129655.484 158800 -1 7470
7472 0 428007.97 129587.31 158560 -1 7467
7473 0 428163.97 129495.31 158560 -1 7472
7474 0 428211.97 129427.31 158480 -1 7473
7475 0 428287.97 129427.31 158480 -1 7474
7476 0 428411.97 129359.31 158480 -1 7475
7477 0 428391.97 129287.31 158360 -1 7476
7478 0 428359.97 129203.31 158240 -1 7477
7479 0 428375.97 129187.31 158200 -1 7478
7480 0 427239.97 130987.484 158160 -1 7456
7481 0 427439.97 130863.484 158160 -1 7480
7482 0 427579.97 130755.484 158240 -1 7481
7483 0 427731.97 130551.484 158160 -1 7482
7484 0 427743.97 130423.484 158080 -1 7483
7485 0 427835.97 130355.484 158000 -1 7484
7486 0 428107.97 130271.484 157920 -1 7485
7487 0 428263.97 130295.484 157920 -1 7486
7488 0 428403.97 130239.484 157920 -1 7487
7489 0 428523.97 130079.484 157800 -1 7488
7490 0 428883.97 129875.484 157640 -1 7489
7491 0 429067.97 129503.484 157560 -1 7490
7492 0 429127.97 129143.484 157440 -1 7491
7493 0 429196 128959 157320 -1 7492
7494 0 429263.97 128775.484 157200 -1 7493
7495 0 429467.97 128735.56 157000 -1 7494
7496 0 429511.97 128615.484 156960 -1 7495
7497 0 429579.97 128491.484 156960 -1 7496
7498 0 429639.97 128215.484 156960 -1 7497
7499 0 429743.97 128003.484 157000 -1 7498
7500 0 429711.97 127895.484 157080 -1 7499
7501 0 429671.97 127667.484 157080 -1 7500
7502 0 429654 127541.29 157000 -1 7501
7503 0 429170.16 128660.91 157320 -1 7493
7504 0 429019.6 128539.98 157320 -1 7503
7505 0 428879.6 128475.98 157360 -1 7504
7506 0 428799.75 128472.15 157440 -1 7505
7507 0 428803.75 128372.15 157440 -1 7506
7508 0 428919.75 128292.15 157440 -1 7507
7509 0 429043.75 128252.15 157440 -1 7508
7510 0 429171.75 128228.305 157480 -1 7509
7511 0 429127.75 128236.305 157560 -1 7510
7512 0 429167.75 128112.305 157560 -1 7511
7513 0 429247.75 128068.305 157640 -1 7512
7514 0 429407.75 127976.305 157640 -1 7513
7515 0 429623.75 127932.305 157640 -1 7514
7516 0 429803.75 127820.305 157680 -1 7515
7517 0 429871.75 127860.305 157760 -1 7516
7518 0 430015.75 127872.305 157760 -1 7517
7519 0 430135.75 127880.305 157760 -1 7518
7520 0 430295.75 127852.305 157760 -1 7519
7521 0 430283.75 127888.305 157800 -1 7520
7522 0 430395.75 127892.305 157800 -1 7521
7523 0 430567.75 127796.305 157800 -1 7522
7524 0 430515.75 127904.305 157880 -1 7523
7525 0 430323.75 127748.305 157880 -1 7521
7526 0 428739.75 128552.15 157520 -1 7506
7527 0 428707.75 128652.15 157640 -1 7526
7528 0 428655.75 128728.15 157720 -1 7527
7529 0 428631.75 128788.15 157760 -1 7528
7530 0 428619.75 128880.15 157840 -1 7529
7531 0 428623.75 128884.15 157920 -1 7530
7532 0 428571.75 128952.15 158040 -1 7531
7533 0 428547.75 129108.15 158160 -1 7532
7534 0 428503.75 129156.305 158280 -1 7533
7535 0 428495.75 129232.305 158400 -1 7534
7536 0 428439.75 129276.305 158520 -1 7535
7537 0 428355.75 129308.305 158640 -1 7536
7538 0 428388 129305.336 158680 -1 7537
7539 0 428451.75 129300.305 158760 -1 7538
7540 0 428519.75 129376.305 158840 -1 7539
7541 0 428511.75 129384.305 158880 -1 7540
7542 0 428455.75 129476.305 158960 -1 7541
7543 0 428506.16 129636.91 159000 -1 7542
7544 0 425511.97 131815.56 158160 -1 7438
7545 0 425455.97 131887.56 158200 -1 7544
7546 0 425359.97 131991.56 158280 -1 7545
7547 0 425395.97 131935.56 158360 -1 7546
7548 0 425275.97 131859.56 158440 -1 7547
7549 0 425155.97 131899.56 158560 -1 7548
7550 0 425131.97 131927.56 158640 -1 7549
7551 0 425126 132048 158680 -1 7550
7552 0 425119.97 132167.56 158720 -1 7551
7553 0 425055.97 132367.56 158800 -1 7552
7554 0 425015.97 132483.56 158920 -1 7553
7555 0 425014 132532 158960 -1 7554
7556 0 425011.97 132579.56 159000 -1 7555
7557 0 424975.97 132635.56 159080 -1 7556
7558 0 423574.16 133452.98 158560 -1 7428
7559 0 423474.16 133472.98 158600 -1 7558
7560 0 423386.16 133584.98 158640 -1 7559
7561 0 423402.16 133704.98 158680 -1 7560
7562 0 423402.16 133816.98 158760 -1 7561
7563 0 423306.16 133840.98 158760 -1 7562
7564 0 423298.16 133892.98 158840 -1 7563
7565 0 423278.53 133996 158960 -1 7564
7566 0 423224.53 134100 159040 -1 7565
7567 0 423243.53 134176 159160 -1 7566
7568 0 423373.53 134178 159320 -1 7567
7569 0 423444.53 134172 159440 -1 7568
7570 0 423461.53 134221 159560 -1 7569
7571 0 423562.53 134262 159640 -1 7570
7572 0 423570.53 134278 159680 -1 7571
7573 0 423451.53 134331 159800 -1 7572
7574 0 423362.53 134328 159920 -1 7573
7575 0 423281.53 134285 160040 -1 7574
7576 0 423158.53 134320 160160 -1 7575
7577 0 423132.53 134429 160240 -1 7576
7578 0 423170.53 134643 160320 -1 7577
7579 0 423225.53 134610 160400 -1 7578
7580 0 423258.56 134570 160440 -1 7579
7581 0 423340.56 134510 160520 -1 7580
7582 0 423342.56 134500 160560 -1 7581
7583 0 423404.56 134402 160600 -1 7582
7584 0 423606.56 134332 160600 -1 7583
7585 0 423704 134334 160680 -1 7584
7586 0 423714 134328 160760 -1 7585
7587 0 423806 134322 160840 -1 7586
7588 0 423902 134244 160880 -1 7587
7589 0 424028 134206 161000 -1 7588
7590 0 424154 134328 161120 -1 7589
7591 0 424182 134358 161200 -1 7590
7592 0 424266 134478 161240 -1 7591
7593 0 424372 134514 161160 -1 7592
7594 0 424410 134504 161080 -1 7593
7595 0 424450 134512 161000 -1 7594
7596 0 424448 134512 160960 -1 7595
7597 0 423260.56 134656 160560 -1 7582
7598 0 423246.56 134812 160560 -1 7597
7599 0 423422.56 135068 160640 -1 7598
7600 0 423634.56 135280 160640 -1 7599
7601 0 423730.56 135346 160560 -1 7600
7602 0 424016.56 135334 160480 -1 7601
7603 0 424230.56 135464 160360 -1 7602
7604 0 424336.56 135394 160160 -1 7603
7605 0 424358.56 135350 160040 -1 7604
7606 0 423524.56 135108 160760 -1 7599
7607 0 421976 133887.28 158920 -1 6227
7608 0 421978 133817.28 158920 -1 7607
7609 0 421894 133765.28 158920 -1 7608
7610 0 421800 133757.28 158880 -1 7609
7611 0 421692 133737.28 158880 -1 7610
7612 0 421440 133775.28 158920 -1 7611
7613 0 421402 133809.28 158960 -1 7612
7614 0 421302 133887.28 158960 -1 7613
7615 0 421272 133977.28 158960 -1 7614
7616 0 421266 134019.28 159000 -1 7615
7617 0 421722 133689.28 158840 -1 7611
7618 0 421674 133637.28 158840 -1 7617
7619 0 421570 133649.28 158840 -1 7618
7620 0 421422 133573.28 158720 -1 7619
7621 0 421386 133555.28 158640 -1 7620
7622 0 421434 133597.28 158600 -1 7621
7623 0 421308 133471.28 158720 -1 7620
7624 0 421266 133347.28 158720 -1 7623
7625 0 421216 133293.28 158720 -1 7624
7626 0 421096 133265.28 158720 -1 7625
7627 0 421084 133205.28 158720 -1 7626
7628 0 421122 133111.28 158600 -1 7627
7629 0 421166 133049.28 158560 -1 7628
7630 0 421200 133001.28 158520 -1 7629
7631 0 421154 132861.28 158520 -1 7630
7632 0 421100 132769.28 158480 -1 7631
7633 0 421102 132581.28 158480 -1 7632
7634 0 421118 132487.28 158480 -1 7633
7635 0 421114 132379.28 158480 -1 7634
7636 0 421178 132312.33 158400 -1 7635
7637 0 421210 132279.28 158360 -1 7636
7638 0 421208 132315.28 158280 -1 7637
7639 0 421180 132323.28 158240 -1 7638
7640 0 421124 132185.28 158320 -1 7637
7641 0 421064 132039.28 158240 -1 7640
7642 0 421054.9 131989.81 158240 -1 7641
7643 0 421148.56 131956.61 158240 -1 7642
7644 0 421184.62 131964.97 158360 -1 7643
7645 0 421148.8 131958.56 158440 -1 7644
7646 0 421081.66 131931.06 158440 -1 7645
7647 0 420977.94 131927.12 158440 -1 7646
7648 0 420930.9 131883.81 158440 -1 7647
7649 0 420938.8 131750.9 158440 -1 7648
7650 0 420974.78 131639.31 158400 -1 7649
7651 0 421017.88 131552.72 158360 -1 7650
7652 0 420935.97 131485.39 158360 -1 7651
7653 0 420864.94 131441.94 158400 -1 7652
7654 0 420959 131289.19 158400 -1 7653
7655 0 420987.5 131303.5 158360 -1 7654
7656 0 421015.94 131317.81 158320 -1 7655
7657 0 421000.44 131276.31 158240 -1 7656
7658 0 420976.84 131178 158160 -1 7657
7659 0 420925.3 131102.1 158080 -1 7658
7660 0 420930.34 131093.25 158040 -1 7659
7661 0 420928 131110.44 158000 -1 7660
7662 0 420891.38 131136.6 157960 -1 7661
7663 0 420858.4 131254.89 157960 -1 7662
7664 0 420864.75 131273.23 157920 -1 7663
7665 0 420748.9 131341.25 157920 -1 7664
7666 0 420689.25 131295.17 157920 -1 7665
7667 0 420585.72 131328.69 158000 -1 7666
7668 0 420533.44 131348.9 158040 -1 7667
7669 0 420489.6 131362.4 158120 -1 7668
7670 0 420420.2 131310.25 158120 -1 7669
7671 0 420325.12 131342.11 158120 -1 7670
7672 0 420294 131417 158160 -1 7671
7673 0 420263.1 131491.83 158200 -1 7672
7674 0 420211.1 131509.83 158320 -1 7673
7675 0 420169.1 131519.83 158400 -1 7674
7676 0 420159.1 131517.83 158480 -1 7675
7677 0 420085.1 131533.83 158600 -1 7676
7678 0 420065.1 131543.83 158760 -1 7677
7679 0 419975.1 131545.83 158880 -1 7678
7680 0 419921.1 131531.83 158960 -1 7679
7681 0 419889.1 131457.83 159000 -1 7680
7682 0 419789.1 131425.83 158960 -1 7681
7683 0 419903.1 131531.83 159080 -1 7681
7684 0 419965.1 131517.83 159160 -1 7683
7685 0 420069.1 131487.83 159200 -1 7684
7686 0 420217.1 131441.83 159200 -1 7685
7687 0 420237.1 131429.83 159240 -1 7686
7688 0 420195.1 131441.83 159280 -1 7687
7689 0 421355 132261.12 158400 -1 7636
7690 0 421383 132289.12 158480 -1 7689
7691 0 421377 132263.12 158600 -1 7690
7692 0 421359 132159.12 158680 -1 7691
7693 0 421227 132035.12 158760 -1 7692
7694 0 421265 131989.12 158760 -1 7693
7695 0 421229 132041.12 158840 -1 7694
7696 0 421165 132123.12 158840 -1 7695
7697 0 421187 132223.12 158840 -1 7696
7698 0 421085 132275.12 158960 -1 7697
7699 0 420983 132297.12 159040 -1 7698
7700 0 420955 132311.12 159160 -1 7699
7701 0 420931 132337.12 159320 -1 7700
7702 0 420815 132341.12 159360 -1 7701
7703 0 420741 132449.12 159400 -1 7702
7704 0 420665 132573.12 159400 -1 7703
7705 0 420669 132615.12 159400 -1 7704
7706 0 420719 132683.12 159400 -1 7705
7707 0 420735 132763.12 159400 -1 7706
7708 0 420657 132821.12 159480 -1 7707
7709 0 420707 132921.12 159520 -1 7708
7710 0 420818 133075.12 159520 -1 7709
7711 0 420882 133035.12 159400 -1 7710
7712 0 421092 133033.12 159320 -1 7711
7713 0 421274 133049.12 159160 -1 7712
7714 0 421550 133019.12 159080 -1 7713
7715 0 421694 132925.12 158920 -1 7714
7716 0 421728 132899.12 158840 -1 7715
7717 0 421134 133355.12 158840 -1 7626
7718 0 421236 133449.12 158960 -1 7717
7719 0 421274 133541.12 159040 -1 7718
7720 0 421250 133595.12 159080 -1 7719
7721 0 421156 133651.12 159080 -1 7720
7722 0 421194 133681.12 159160 -1 7721
7723 0 420326.3 134092.48 160200 -1 6219
7724 0 420494.3 134028.48 160200 -1 7723
7725 0 420470.3 134028.48 160280 -1 7724
7726 0 420514.3 134008.48 160360 -1 7725
7727 0 420576 134040.08 160520 -1 7726
7728 0 420616 134092.08 160560 -1 7727
7729 0 420600 134126.08 160640 -1 7728
7730 0 420718 134182.08 160800 -1 7729
7731 0 420886 134296.08 160880 -1 7730
7732 0 420904 134496.08 160920 -1 7731
7733 0 420880 134658.08 161000 -1 7732
7734 0 420860 134732.08 161080 -1 7733
7735 0 420890 134748.08 161160 -1 7734
7736 0 420886 134776.08 161200 -1 7735
7737 0 420864 134422.08 161000 -1 7732
7738 0 420752 134376.08 161000 -1 7737
7739 0 420794 134398.08 161080 -1 7738
7740 0 420792 134418.08 161120 -1 7739
7741 0 420632 134128.08 160840 -1 7730
7742 0 420498 134066.08 160880 -1 7741
7743 0 420462 134068.08 160920 -1 7742
7744 0 416954.16 131957.97 160960 200 5878
7745 0 416815 131403.33 160880 150 7744
7746 0 416534.97 131512.64 161240 150 7745
7747 0 416435.47 131590.6 161280 153 7746
7748 0 416302.75 131631.64 161320 153 7747
7749 0 416158.88 131688.77 161360 -1 7748
7750 0 416142.06 131651 161440 -1 7749
7751 0 416184.06 131817 161280 -1 7749
7752 0 416214.06 131877 161200 -1 7751
7753 0 416194.06 131921 161200 -1 7752
7754 0 416096.06 131927 161200 -1 7753
7755 0 416030.06 131981 161080 -1 7754
7756 0 415880.06 131931 160960 -1 7755
7757 0 415692.06 131947 160800 -1 7756
7758 0 415588.06 131899 160800 -1 7757
7759 0 415526.06 131875 160800 -1 7758
7760 0 415440.06 131839 160720 -1 7759
7761 0 415470.06 131753 160720 -1 7760
7762 0 415532.06 131675 160600 -1 7761
7763 0 415506.06 131579 160480 -1 7762
7764 0 415530.06 131449 160400 -1 7763
7765 0 415574.06 131477 160280 -1 7764
7766 0 415586.06 131509 160240 -1 7765
7767 0 415604.06 131669 160240 -1 7766
7768 0 415670.06 131673 160320 -1 7767
7769 0 415658.06 131679 160360 -1 7768
7770 0 416537.16 130293.82 160720 269 7745
7771 0 416624.75 129489.6 160560 218 7770
7772 0 416609.6 129302.31 160480 136 7771
7773 0 416582.47 129027.1 160360 175 7772
7774 0 416645.25 128845.2 160280 153 7773
7775 0 416739.78 128557.78 160160 122 7774
7776 0 416247.25 128729.75 160280 175 7775
7777 0 416082.53 128787.48 160320 175 7776
7778 0 415448.75 128964.11 160600 217 7777
7779 0 415004.16 129116.39 160760 236 7778
7780 0 414412.16 129075.26 160960 124 7779
7781 0 413940.66 128817.43 161000 120 7780
7782 0 413525.34 128609.13 161200 115 7781
7783 0 413240.5 128641 161320 108 7782
7784 0 412955.94 128673.39 161440 102 7783
7785 0 412411.9 128440.11 161720 98 7784
7786 0 412102.2 128469.34 161840 101 7785
7787 0 412079.34 128497.664 161920 101 7786
7788 0 412068.22 128512.47 161960 101 7787
7789 0 411621.6 128289.65 162280 136 7788
7790 0 411546.2 128288.09 162320 136 7789
7791 0 411010.06 127840.664 162320 172 7790
7792 0 411006.06 127674.95 162280 143 7791
7793 0 411004.06 127520.95 162080 -1 7792
7794 0 410924.06 127458.95 162000 -1 7793
7795 0 411010.06 127424.95 161880 -1 7794
7796 0 410994.06 127252.95 161760 -1 7795
7797 0 410960.06 127198.95 161720 -1 7796
7798 0 411050.06 127176.95 161680 -1 7797
7799 0 411188.06 127178.95 161680 -1 7798
7800 0 411308.06 127166.95 161680 -1 7799
7801 0 411392.06 127137.04 161600 -1 7800
7802 0 411390.06 127173.04 161560 -1 7801
7803 0 411036.66 127655 162360 47 7792
7804 0 411052.06 127644.95 162400 -1 7803
7805 0 411100.06 127612.95 162440 -1 7804
7806 0 411248.06 127668.95 162440 -1 7805
7807 0 411300.06 127632.95 162400 -1 7806
7808 0 410834.66 128287.4 162720 108 7790
7809 0 410486.78 128388.1 162880 139 7808
7810 0 410048.78 128402.805 163080 137 7809
7811 0 409774.44 128277.78 163360 101 7810
7812 0 409696.12 128241.61 163440 91 7811
7813 0 409257.47 128055.82 163680 115 7812
7814 0 408971.78 127836.945 163920 157 7813
7815 0 408772.78 127651.555 164120 90 7814
7816 0 408711.53 127679.36 164240 131 7815
7817 0 408136.84 127620.18 164640 115 7816
7818 0 407430.56 127429.58 164760 120 7817
7819 0 408297.84 127793.69 164960 102 7818
7820 0 408201.22 127984.82 165160 156 7819
7821 0 407947.34 128074.66 165480 157 7820
7822 0 407358.16 127895.29 165880 51 7821
7823 0 406764.28 127681.68 166280 71 7822
7824 0 406514.2 127550.266 166440 98 7823
7825 0 406633.03 127814.68 166440 98 7824
7826 0 406461.44 127984.94 166480 98 7825
7827 0 406316 128111.914 166480 -1 7826
7828 0 406322 128269.914 166400 -1 7827
7829 0 406308 128305.914 166360 -1 7828
7830 0 406343.4 127479.516 166520 101 7824
7831 0 405946.12 127395.25 166680 60 7830
7832 0 405766.72 127473.47 166640 60 7831
7833 0 405647.97 127436.625 166720 51 7832
7834 0 405477.06 127273.87 166840 32 7833
7835 0 405439.38 127243.51 166880 32 7834
7836 0 405148.16 127554.64 166800 60 7835
7837 0 404973.12 127979.46 166600 32 7836
7838 0 404581.44 128338.016 166760 75 7837
7839 0 403954.6 128230.05 167120 120 7838
7840 0 403594 128199.52 167560 45 7839
7841 0 403425.16 128209.164 167800 51 7840
7842 0 403413.8 128447.84 167840 51 7841
7843 0 403446.25 128486.08 167920 -1 7842
7844 0 403516.25 128572.08 168040 -1 7843
7845 0 403482.25 128592.08 168120 -1 7844
7846 0 403510.25 128604.08 168200 -1 7845
7847 0 403660.25 128594.08 168200 -1 7846
7848 0 403758.25 128546.08 168280 -1 7847
7849 0 403848.25 128480.08 168360 -1 7848
7850 0 403836.25 128439.99 168400 -1 7849
7851 0 403882.25 128357.99 168400 -1 7850
7852 0 403914.25 128385.99 168440 -1 7851
7853 0 404056.25 128331.99 168440 -1 7852
7854 0 404186.25 128327.99 168440 -1 7853
7855 0 404076.25 128383.99 168480 -1 7854
7856 0 404036.25 128445.99 168560 -1 7855
7857 0 404342.25 128255.99 168440 -1 7854
7858 0 404540.25 128211.99 168440 -1 7857
7859 0 404664.25 128169.99 168360 -1 7858
7860 0 403506.25 128728.08 168200 -1 7846
7861 0 403508.25 128974.08 168200 -1 7860
7862 0 403468.25 128959.99 168160 -1 7861
7863 0 403482.25 129029.99 168120 -1 7862
7864 0 403550.25 129163.95 168120 -1 7863
7865 0 403520.3 129267.99 168120 -1 7864
7866 0 403464.3 129377.99 168120 -1 7865
7867 0 403422.25 129379.95 168200 -1 7866
7868 0 403442.25 129377.95 168280 -1 7867
7869 0 403468.25 129315.95 168360 -1 7868
7870 0 403414.25 129265.95 168440 -1 7869
7871 0 403336.25 129289.95 168520 -1 7870
7872 0 403282.25 129407.95 168520 -1 7871
7873 0 403296.25 129383.95 168560 -1 7872
7874 0 403298.25 129401.95 168640 -1 7873
7875 0 403304.25 129391.95 168720 -1 7874
7876 0 403232.25 129359.99 168840 -1 7875
7877 0 403142.25 129329.95 168920 -1 7876
7878 0 403474.3 129439.99 168000 -1 7866
7879 0 403482.3 129581.99 167880 -1 7878
7880 0 403520.3 129763.99 167800 -1 7879
7881 0 403596.3 129811.99 167800 -1 7880
7882 0 403720.3 129813.99 167800 -1 7881
7883 0 403760.3 129835.99 167880 -1 7882
7884 0 403800.3 129805.99 167960 -1 7883
7885 0 403916.3 129789.99 168040 -1 7884
7886 0 403968.3 129773.99 168080 -1 7885
7887 0 403918.3 129749.99 168160 -1 7886
7888 0 403554.3 129883.99 167640 -1 7881
7889 0 403650.3 129937.99 167560 -1 7888
7890 0 403716 129963.336 167520 -1 7889
7891 0 403848.3 130013.99 167440 -1 7890
7892 0 403918.3 130075.99 167400 -1 7891
7893 0 403934.3 130065.914 167360 -1 7892
7894 0 403366.25 128492.08 168120 -1 7845
7895 0 403138.25 128502.08 168120 -1 7894
7896 0 403118.25 128534.08 168040 -1 7895
7897 0 403300.9 128141.71 167920 51 7841
7898 0 403053.6 128159.91 168120 81 7897
7899 0 402486.97 128108.766 168560 98 7898
7900 0 402259.5 128181.26 168840 51 7899
7901 0 402212.84 128189.29 168920 63 7900
7902 0 402094.75 128210.46 169120 96 7901
7903 0 401914.12 128627.11 169240 75 7902
7904 0 401534.75 128878.08 169480 75 7903
7905 0 401197.12 128968.63 169520 -1 7904
7906 0 401097.28 128997.82 169600 -1 7905
7907 0 400861.44 129067.19 169720 -1 7906
7908 0 400793.25 129075.24 169760 -1 7907
7909 0 400745.25 129123.24 169760 -1 7908
7910 0 400739.25 129213.24 169840 -1 7909
7911 0 400747.25 129263.24 169920 -1 7910
7912 0 400757.25 129301.24 170000 -1 7911
7913 0 400797.25 129349.24 170080 -1 7912
7914 0 400779.25 129409.24 170160 -1 7913
7915 0 400789.25 129407.24 170200 -1 7914
7916 0 400801.25 129391.24 170240 -1 7915
7917 0 400999.25 129069.24 169440 -1 7905
7918 0 401016.75 129171.51 169360 -1 7917
7919 0 401052.84 129295 169320 -1 7918
7920 0 401028.03 129403.555 169280 -1 7919
7921 0 401028.75 129491.02 169120 -1 7920
7922 0 401065.75 129575.695 169080 -1 7921
7923 0 400977.47 129900.48 169200 -1 7922
7924 0 400819.25 130070.29 169200 -1 7923
7925 0 400693.25 130130.29 169200 -1 7924
7926 0 400609.25 130224.29 169160 -1 7925
7927 0 400591.25 130380.29 169120 -1 7926
7928 0 400661.25 130526.29 169000 -1 7927
7929 0 400851.25 130736.29 168880 -1 7928
7930 0 400961.25 130752.29 168880 -1 7929
7931 0 401119.25 130790.29 168840 -1 7930
7932 0 401177.25 130932.29 168840 -1 7931
7933 0 401187.25 131044.29 168840 -1 7932
7934 0 401177.25 131200.28 168840 -1 7933
7935 0 401197.25 131372.28 168800 -1 7934
7936 0 401263.25 131446.28 168680 -1 7935
7937 0 401255.25 131380.28 168560 -1 7936
7938 0 401349.25 131356.28 168560 -1 7937
7939 0 401433.25 131360.28 168480 -1 7938
7940 0 401511.25 131406.28 168400 -1 7939
7941 0 401695.25 131368.28 168360 -1 7940
7942 0 401771.06 131402.53 168240 -1 7941
7943 0 401789.1 131458.9 168120 -1 7942
7944 0 401824.03 131505.05 168040 -1 7943
7945 0 401940.8 131562.7 167920 -1 7944
7946 0 402169.38 131721.86 167800 -1 7945
7947 0 402280.22 131752.22 167760 -1 7946
7948 0 402364.6 131820.5 167760 -1 7947
7949 0 402358.03 131945.9 167760 -1 7948
7950 0 402391.88 132092.23 167760 -1 7949
7951 0 402403.8 132174.27 167720 -1 7950
7952 0 400963.9 129493 169440 -1 7920
7953 0 401007.9 129525 169560 -1 7952
7954 0 401077.9 129575 169680 -1 7953
7955 0 400787.25 129123.24 169440 -1 7917
7956 0 400717.25 129165.24 169360 -1 7955
7957 0 400721.25 129187.24 169240 -1 7956
7958 0 400597.25 129233.24 169240 -1 7957
7959 0 400538 129225 169200 -1 7958
7960 0 400479.25 129217.24 169160 -1 7959
7961 0 400429.25 129225.24 169080 -1 7960
7962 0 400439.25 129235.24 169040 -1 7961
7963 0 401821.03 128612.41 169520 75 7904
7964 0 401895.72 128480.52 169640 75 7963
7965 0 402061.72 128370.06 169600 51 7964
7966 0 402205 128432.234 169520 51 7965
7967 0 402255 128444.664 169480 51 7966
7968 0 402355.4 128470.05 169400 51 7967
7969 0 402329.66 128435.75 169280 96 7968
7970 0 402290.25 128560.29 169480 -1 7967
7971 0 402286.25 128602.29 169560 -1 7970
7972 0 402282.25 128632.29 169640 -1 7971
7973 0 402328.25 128652.29 169720 -1 7972
7974 0 402464.34 128750.29 169800 -1 7973
7975 0 402550.34 128826.29 169800 -1 7974
7976 0 402470.34 128826.29 169720 -1 7975
7977 0 402452.34 128840.29 169680 -1 7976
7978 0 402582.34 128828.29 169880 -1 7975
7979 0 402590.34 128856.29 169920 -1 7978
7980 0 402628.34 128904.29 169960 -1 7979
7981 0 402642.34 128916.29 170000 -1 7980
7982 0 402203.28 127868.44 169200 98 7902
7983 0 402272 127520 169960 81 7982
7984 0 402240 127520 170240 96 7983
7985 0 402212.56 127533.71 170360 112 7984
7986 0 402176 127552 170520 134 7985
7987 0 402016 127520 170720 115 7986
7988 0 401888 127392 170920 60 7987
7989 0 401824 127424 171160 51 7988
7990 0 401824 127520 171400 60 7989
7991 0 401888 127648 171640 60 7990
7992 0 401888 127872 171840 91 7991
7993 0 402016 128032 172000 71 7992
7994 0 402080 128224 172160 64 7993
7995 0 402118.4 128320 172280 86 7994
7996 0 402144 128384 172360 101 7995
7997 0 402112 128640 172480 96 7996
7998 0 402112 128864 172600 64 7997
7999 0 402006.2 128842.08 172760 32 7998
8000 0 401964.2 128822.08 172880 32 7999
8001 0 402072.2 129136.08 172920 -1 8000
8002 0 402206.2 129228.08 173120 -1 8001
8003 0 402098.2 129196.08 173320 -1 8002
8004 0 402090.2 129200.08 173360 -1 8003
8005 0 402470.2 129306.08 173360 -1 8004
8006 0 402508.2 129372.08 173360 -1 8005
8007 0 402712.2 129330.08 173440 -1 8006
8008 0 402820.2 129366.08 173440 -1 8007
8009 0 402970.2 129428.08 173440 -1 8008
8010 0 403036.2 129408.08 173520 -1 8009
8011 0 403060.2 129336.08 173520 -1 8010
8012 0 403056.2 129208.08 173520 -1 8011
8013 0 403112.2 129128.08 173520 -1 8012
8014 0 403130.2 129012.08 173560 -1 8013
8015 0 403088.2 128810.08 173640 -1 8014
8016 0 402992.2 128516.08 173680 -1 8015
8017 0 402942.2 128518.08 173640 -1 8016
8018 0 402958.2 128410.08 173760 -1 8016
8019 0 402922.2 128340.08 173840 -1 8018
8020 0 402856.2 128326.08 173920 -1 8019
8021 0 402800.2 128256.08 174040 -1 8020
8022 0 402788 128258 174080 -1 8021
8023 0 402764.2 128262.08 174160 -1 8022
8024 0 402762.2 128278.08 174240 -1 8023
8025 0 402768.2 128348.08 174320 -1 8024
8026 0 402774.2 128418.08 174400 -1 8025
8027 0 402720.2 128482.08 174480 -1 8026
8028 0 402724.2 128518.08 174560 -1 8027
8029 0 402606.2 128648.08 174640 -1 8028
8030 0 402632.2 128798.08 174760 -1 8029
8031 0 402590.2 128872.08 174880 -1 8030
8032 0 402592.2 128868.08 175000 -1 8031
8033 0 402530.2 128888.08 175120 -1 8032
8034 0 402610.2 128902.08 175280 -1 8033
8035 0 402614.2 128850.08 175400 -1 8034
8036 0 402610.2 128838.08 175440 -1 8035
8037 0 402788.2 128758.08 175440 -1 8036
8038 0 403070.2 128652.08 175440 -1 8037
8039 0 403104.2 128667.99 175360 -1 8038
8040 0 403020.2 128615.99 175520 -1 8038
8041 0 403134.2 128585.99 175600 -1 8040
8042 0 403256.2 128527.99 175680 -1 8041
8043 0 403412.2 128509.99 175680 -1 8042
8044 0 403510.2 128467.99 175680 -1 8043
8045 0 403574.2 128423.99 175520 -1 8044
8046 0 403616.12 128394.08 175400 -1 8045
8047 0 403630.12 128326.08 175280 -1 8046
8048 0 403618.12 128326.08 175200 -1 8047
8049 0 403646.2 128451.99 175680 -1 8044
8050 0 403742.2 128323.99 175680 -1 8049
8051 0 403928.2 128311.99 175680 -1 8050
8052 0 404006.2 128279.99 175800 -1 8051
8053 0 404112.2 128307.99 176120 -1 8052
8054 0 404138 128288 176200 -1 8053
8055 0 404164.2 128267.99 176280 -1 8054
8056 0 404182.2 128167.99 176440 -1 8055
8057 0 404206.2 128109.99 176680 -1 8056
8058 0 404274.2 127999.99 176840 -1 8057
8059 0 404362.2 128021.99 177000 -1 8058
8060 0 404434.2 128035.99 177080 -1 8059
8061 0 404672.2 128087.99 177080 -1 8060
8062 0 404664.12 128086.08 177160 -1 8061
8063 0 404618.12 128058.08 177320 -1 8062
8064 0 404644.12 128038.08 177520 -1 8063
8065 0 404646.12 128008.08 177600 -1 8064
8066 0 404848.12 127918.08 177600 -1 8065
8067 0 404928.12 127856.08 177600 -1 8066
8068 0 405130.12 127844.08 177640 -1 8067
8069 0 405333.94 127776 177600 -1 8068
8070 0 405569.94 127734 177600 -1 8069
8071 0 405687.94 127692 177600 -1 8070
8072 0 405689.94 127746 177520 -1 8071
8073 0 405721.94 127644 177680 -1 8071
8074 0 404640.12 127932.08 177800 -1 8065
8075 0 404742.12 127954.08 177880 -1 8074
8076 0 404760.12 127888.08 178040 -1 8075
8077 0 405020.12 127798.08 178080 -1 8076
8078 0 404908.12 127866.08 178240 -1 8077
8079 0 405064.12 127744.08 178280 -1 8078
8080 0 405392.12 127682.08 178280 -1 8079
8081 0 405470.12 127642.08 178360 -1 8080
8082 0 405500.12 127648.08 178400 -1 8081
8083 0 405596.12 127608.08 178600 -1 8082
8084 0 405624.12 127408.08 178800 -1 8083
8085 0 405584.12 127312.08 179040 -1 8084
8086 0 405788 127138 179160 -1 8085
8087 0 405856.12 127080.08 179200 -1 8086
8088 0 405906 127064.664 179240 -1 8087
8089 0 406006.12 127034.08 179320 -1 8088
8090 0 406050.12 127080.08 179440 -1 8089
8091 0 406174.12 127062.08 179600 -1 8090
8092 0 406172.12 126992.08 179640 -1 8091
8093 0 406186.12 126898.08 179760 -1 8092
8094 0 406270.12 127110.08 179760 -1 8093
8095 0 406412.12 127214.08 179800 -1 8094
8096 0 406494.12 127238.08 179880 -1 8095
8097 0 406466.12 127230.08 179920 -1 8096
8098 0 406452.12 127160.08 179920 -1 8097
8099 0 406416.12 127056.08 179920 -1 8098
8100 0 406360.12 126996.08 179920 -1 8099
8101 0 406322.12 126932.08 179840 -1 8100
8102 0 406364.12 126816.08 179840 -1 8101
8103 0 406420.12 126742.08 179760 -1 8102
8104 0 406410.12 126786.08 179640 -1 8103
8105 0 406434.12 126778.08 179600 -1 8104
8106 0 406422.12 126828.08 179520 -1 8105
8107 0 406338.12 126998.08 179400 -1 8106
8108 0 406300.12 127112.08 179320 -1 8107
8109 0 405956.12 126882.08 179760 -1 8093
8110 0 405914.12 126852.08 179800 -1 8109
8111 0 405884.12 126734.08 179840 -1 8110
8112 0 405824.12 126534.08 179840 -1 8111
8113 0 405786.12 126480.08 179840 -1 8112
8114 0 405530.12 126444.08 179760 -1 8113
8115 0 405510.12 126438.08 179680 -1 8114
8116 0 406070.12 126770 179640 -1 8092
8117 0 406070.03 126744 179520 -1 8116
8118 0 406118.03 126770 179440 -1 8117
8119 0 406104.03 126812 179400 -1 8118
8120 0 405806.12 126986.08 178800 -1 8084
8121 0 405927.94 126792 178840 -1 8120
8122 0 406028.03 126736 178840 -1 8121
8123 0 406134.03 126646 178760 -1 8122
8124 0 405873.94 126836 178880 -1 8121
8125 0 405045.94 127712 177920 -1 8077
8126 0 405115.94 127628 177760 -1 8125
8127 0 405115.94 127704 177720 -1 8126
8128 0 402434.2 128884.08 175520 -1 8036
8129 0 402340.2 128910.08 175640 -1 8128
8130 0 402260.2 128958.08 175640 -1 8129
8131 0 402238.2 128964.08 175720 -1 8130
8132 0 402334.2 128986.08 175760 -1 8131
8133 0 402344.2 129022.08 175840 -1 8132
8134 0 402306.2 128962.08 175960 -1 8133
8135 0 402276.2 128880.08 176040 -1 8134
8136 0 402160.2 128846.08 176120 -1 8135
8137 0 401980.2 128820.08 176120 -1 8136
8138 0 401830.2 128814.08 176160 -1 8137
8139 0 401728.2 128690.08 176160 -1 8138
8140 0 401714.2 128678.08 176200 -1 8139
8141 0 401612.2 128550.08 176200 -1 8140
8142 0 401450.2 128476.08 176200 -1 8141
8143 0 401424.2 128492.08 176280 -1 8142
8144 0 401444.2 128370.08 176120 -1 8142
8145 0 401472.2 128323.99 176040 -1 8144
8146 0 401484.2 128337.99 175920 -1 8145
8147 0 401490.2 128339.99 175880 -1 8146
8148 0 401484.2 128349.99 175840 -1 8147
8149 0 402660.2 128249.99 174080 -1 8022
8150 0 402630.2 128217.99 174080 -1 8149
8151 0 402638.2 128229.99 174000 -1 8150
8152 0 402548.2 128285.99 173960 -1 8151
8153 0 402444.2 128399.99 173840 -1 8152
8154 0 402390.2 128393.99 173760 -1 8153
8155 0 401702.2 129114.08 173440 -1 8004
8156 0 401546.2 128984.08 173640 -1 8155
8157 0 401501.75 129025.25 173760 -1 8156
8158 0 401344.2 129256.08 173760 -1 8157
8159 0 401234.2 129370.08 173760 -1 8158
8160 0 401108.2 129468.08 173760 -1 8159
8161 0 401064.2 129526.08 173760 -1 8160
8162 0 401012.2 129550.08 173760 -1 8161
8163 0 400912.2 129702.08 173880 -1 8162
8164 0 400878.2 129736.08 173960 -1 8163
8165 0 400774.2 129814.08 174040 -1 8164
8166 0 400720.2 129854.08 174200 -1 8165
8167 0 400734.2 129928.08 174320 -1 8166
8168 0 400678.2 130018.08 174440 -1 8167
8169 0 400592.2 130094.08 174480 -1 8168
8170 0 400410.2 130086.08 174480 -1 8169
8171 0 400348.2 130086.08 174560 -1 8170
8172 0 400452.2 130246.08 174600 -1 8169
8173 0 400328.2 130268.08 174600 -1 8172
8174 0 400166.2 130302.08 174640 -1 8173
8175 0 400158.2 130204.08 174640 -1 8174
8176 0 400220.2 130138.08 174640 -1 8175
8177 0 400200.2 130038.08 174560 -1 8176
8178 0 400136.2 130034.08 174560 -1 8177
8179 0 400132 130031.336 174480 -1 8178
8180 0 400130.2 130030.08 174440 -1 8179
8181 0 400104.2 130324.08 174760 -1 8174
8182 0 400070.2 130294.08 174840 -1 8181
8183 0 400032.2 130188.08 174880 -1 8182
8184 0 399934.2 130148.08 174920 -1 8183
8185 0 399822.2 130104.08 175040 -1 8184
8186 0 399768.2 130096.08 175120 -1 8185
8187 0 399736.2 130102.08 175200 -1 8186
8188 0 399696.2 130090.08 175280 -1 8187
8189 0 399688.2 130070.08 175320 -1 8188
8190 0 401428.2 129094.08 173960 -1 8157
8191 0 401332.2 128974.08 174160 -1 8190
8192 0 402128.47 128516 172280 -1 7995
8193 0 402040.47 128640 172280 -1 8192
8194 0 402076.47 128776 172200 -1 8193
8195 0 402128.47 128812 172120 -1 8194
8196 0 402200.47 128912 172040 -1 8195
8197 0 402292.47 129072 171960 -1 8196
8198 0 402428.47 129104 171960 -1 8197
8199 0 402560.47 129180 171960 -1 8198
8200 0 402544.47 129172 171840 -1 8199
8201 0 402628.47 129036 171720 -1 8200
8202 0 402695.53 128974 171680 -1 8201
8203 0 402867.53 129018 171680 -1 8202
8204 0 402934.53 128938 171600 -1 8203
8205 0 402950.53 128930 171480 -1 8204
8206 0 403008.53 128886 171440 -1 8205
8207 0 403090.53 128924 171360 -1 8206
8208 0 403136.53 128958 171320 -1 8207
8209 0 403180.53 129032 171280 -1 8208
8210 0 403254.53 129102 171240 -1 8209
8211 0 403376.53 129126 171200 -1 8210
8212 0 403498.53 129176 171080 -1 8211
8213 0 403568.53 129228 170960 -1 8212
8214 0 403520.53 129280 170760 -1 8213
8215 0 403382.53 129246 170600 -1 8214
8216 0 403162.53 129186 170520 -1 8215
8217 0 402978.53 129214 170440 -1 8216
8218 0 402934.53 129196 170280 -1 8217
8219 0 403174.53 129080 170120 -1 8218
8220 0 403176.53 129020 170040 -1 8219
8221 0 403200.53 128886 169920 -1 8220
8222 0 403224.53 128674 169760 -1 8221
8223 0 403248.53 128538 169600 -1 8222
8224 0 403040.53 128278 169480 -1 8223
8225 0 402990 128225 169440 -1 8224
8226 0 402938.53 128172 169400 -1 8225
8227 0 402844.53 128182 169360 -1 8226
8228 0 402742.53 128200 169440 -1 8227
8229 0 402642.53 128204 169480 -1 8228
8230 0 402488.53 128136 169480 -1 8229
8231 0 402468.53 128112 169400 -1 8230
8232 0 402336.53 128188 169360 -1 8231
8233 0 402644.47 129316 171960 -1 8199
8234 0 402676.47 129344 172040 -1 8233
8235 0 402688.47 129348 172160 -1 8234
8236 0 402274 128441.95 168920 -1 7901
8237 0 402384 128565.95 168920 -1 8236
8238 0 402406 128675.95 168840 -1 8237
8239 0 402308 128797.95 168840 -1 8238
8240 0 402246 128893.95 168840 -1 8239
8241 0 402262 129045.95 168840 -1 8240
8242 0 402292 129171.95 168920 -1 8241
8243 0 402408 129379.95 168920 -1 8242
8244 0 402466 129469.95 168840 -1 8243
8245 0 402466 129647.95 168720 -1 8244
8246 0 402458 129669.95 168680 -1 8245
8247 0 402498 129905.95 168680 -1 8246
8248 0 402632 129875.95 168480 -1 8247
8249 0 402764 129919.875 168400 -1 8248
8250 0 402816 130005.875 168280 -1 8249
8251 0 402918 130109.875 168160 -1 8250
8252 0 403134 130151.875 168080 -1 8251
8253 0 403406 130175.875 167960 -1 8252
8254 0 403542 130279.875 167880 -1 8253
8255 0 403600 130355.875 167800 -1 8254
8256 0 403636 130399.875 167640 -1 8255
8257 0 403702 130511.875 167520 -1 8256
8258 0 403782 130581.875 167400 -1 8257
8259 0 403780 130599.875 167360 -1 8258
8260 0 403866 130745.875 167360 -1 8259
8261 0 403888 130839.875 167280 -1 8260
8262 0 403900 130921.875 167240 -1 8261
8263 0 403890 130921 167200 -1 8262
8264 0 403880 130919.875 167160 -1 8263
8265 0 403991 130949.875 167120 -1 8263
8266 0 404063 130989.875 167040 -1 8265
8267 0 404129 131069.875 166920 -1 8266
8268 0 404173 131145.88 166840 -1 8267
8269 0 404321 131421.88 166800 -1 8268
8270 0 404365 131523.88 166760 -1 8269
8271 0 404375 131539.88 166720 -1 8270
8272 0 404589 131529.88 166720 -1 8271
8273 0 404617 131533.88 166800 -1 8272
8274 0 403715 130619.875 167280 -1 8259
8275 0 405024 128101.125 166400 32 7837
8276 0 405198.25 128075.24 166400 -1 8275
8277 0 405344.25 128119.24 166400 -1 8276
8278 0 405390.25 128233.24 166400 -1 8277
8279 0 405356.06 128264.95 166480 -1 8278
8280 0 405038.25 128081.24 166360 -1 8275
8281 0 405396.9 127214.11 166920 32 7835
8282 0 405243.25 127190.24 167000 -1 8281
8283 0 405183.25 127208.24 167040 -1 8282
8284 0 405968.56 127351.14 166760 60 7831
8285 0 405868.12 127223.12 166880 51 8284
8286 0 405833 127195.195 167040 51 8285
8287 0 405789.1 126959.12 167160 40 8286
8288 0 405556.88 126794.914 167160 40 8287
8289 0 405229.84 126642.44 167240 51 8288
8290 0 405063.44 126589.54 167280 -1 8289
8291 0 404942 126588.914 167200 -1 8290
8292 0 404620 126680.914 167160 -1 8291
8293 0 404666 126854.914 167080 -1 8292
8294 0 404604 126588.914 167200 -1 8292
8295 0 404558 126516.914 167200 -1 8294
8296 0 404394 126448.914 167280 -1 8295
8297 0 404324.6 126381.64 167360 -1 8296
8298 0 404068.3 126234.914 167360 -1 8297
8299 0 403984.3 126126.914 167360 -1 8298
8300 0 403994.3 126086.914 167440 -1 8299
8301 0 403964.3 126000.914 167520 -1 8300
8302 0 403898.3 125928.914 167560 -1 8301
8303 0 403776.3 125812.914 167640 -1 8302
8304 0 403722.3 125790.914 167760 -1 8303
8305 0 403656.3 125786.914 167840 -1 8304
8306 0 403598.3 125766.914 167920 -1 8305
8307 0 403388.3 125844.914 167920 -1 8306
8308 0 403344.3 125874.914 167960 -1 8307
8309 0 403219.22 125861.69 168040 -1 8308
8310 0 403171.47 125922.86 168040 -1 8309
8311 0 403117.1 125982.71 168040 -1 8310
8312 0 403021.75 126030.695 168040 -1 8311
8313 0 402947.84 126014.29 168040 -1 8312
8314 0 402910.62 125921.56 168120 -1 8313
8315 0 402820.3 125896.625 168240 -1 8314
8316 0 402781.1 125940.84 168360 -1 8315
8317 0 402786.62 125994.91 168360 -1 8316
8318 0 402810.9 126071.79 168280 -1 8317
8319 0 402800.62 126115.15 168240 -1 8318
8320 0 403884.3 126074.914 167360 -1 8299
8321 0 403716.3 126064.914 167280 -1 8320
8322 0 403718.3 126072.914 167240 -1 8321
8323 0 404281.34 126270.91 167480 -1 8297
8324 0 404272.88 126282.25 167520 -1 8323
8325 0 405836.2 126893.7 167200 40 8287
8326 0 405855.2 126709.66 167280 51 8325
8327 0 405855.94 126499.08 167400 75 8326
8328 0 405949.34 126251.31 167320 80 8327
8329 0 405992.8 125858.24 167200 86 8328
8330 0 406097.2 125598.68 167080 51 8329
8331 0 406523.7 125257.3 166920 81 8330
8332 0 406705.4 125128.78 166880 101 8331
8333 0 406910.88 125070.51 166800 101 8332
8334 0 407107.2 124768.42 167000 45 8333
8335 0 407291.53 124611.96 167120 98 8334
8336 0 407284.84 124465.81 167320 81 8335
8337 0 407288.4 124330.9 167520 81 8336
8338 0 407318.72 124281.09 167760 124 8337
8339 0 407261.97 124236.77 167920 81 8338
8340 0 407224.47 124005.98 168000 81 8339
8341 0 407090.03 124352.95 168040 64 8340
8342 0 406901.53 124405.01 168160 64 8341
8343 0 406627 124287.914 168280 71 8342
8344 0 406285.47 124161.47 168520 71 8343
8345 0 406042.94 124125.59 168600 -1 8344
8346 0 405814.12 124127.83 168640 -1 8345
8347 0 405675.72 124134.43 168720 -1 8346
8348 0 405646.66 124123 168760 -1 8347
8349 0 405588 124101.125 168840 -1 8348
8350 0 405228.4 124110.805 168880 -1 8349
8351 0 405124 124043.195 168960 -1 8350
8352 0 404943.44 124054.266 169120 -1 8351
8353 0 404708.8 124091.62 169320 -1 8352
8354 0 404545.3 124276.13 169680 -1 8353
8355 0 404614.5 124289.75 169920 -1 8354
8356 0 404680.5 124287.75 170000 -1 8355
8357 0 404636.62 124211.125 170160 -1 8356
8358 0 404488.34 124205.98 170360 -1 8357
8359 0 404516.6 124214.78 170680 -1 8358
8360 0 404455.22 124150.16 170960 -1 8359
8361 0 404439.22 124007.98 171000 -1 8360
8362 0 404459 124016.234 171040 -1 8361
8363 0 404551.2 123911.99 171040 -1 8362
8364 0 404767.1 123890.14 171080 -1 8363
8365 0 404757.56 123855.84 171160 -1 8364
8366 0 404721.2 123902.09 171240 -1 8365
8367 0 404493.2 123837.99 171120 -1 8363
8368 0 404423.2 123751.99 171200 -1 8367
8369 0 404467.2 123755.99 171320 -1 8368
8370 0 404311.2 123733.99 171400 -1 8369
8371 0 404331.2 123769.99 171480 -1 8370
8372 0 404349.2 123793.99 171560 -1 8371
8373 0 404427.12 123853.83 171640 -1 8372
8374 0 404536.94 123906 171680 -1 8373
8375 0 404644.94 123844 171680 -1 8374
8376 0 404864.94 123728 171680 -1 8375
8377 0 404908.94 123732 171720 -1 8376
8378 0 404926.94 123744 171800 -1 8377
8379 0 404956.94 123750 171880 -1 8378
8380 0 404992.94 123724 171960 -1 8379
8381 0 404988.94 123626 172000 -1 8380
8382 0 405012.94 123536 172040 -1 8381
8383 0 405150.94 123562 172040 -1 8382
8384 0 405190.94 123468 172120 -1 8383
8385 0 405156.94 123426 172200 -1 8384
8386 0 405166.94 123426 172280 -1 8385
8387 0 405154.94 123376 172360 -1 8386
8388 0 405150.94 123334 172440 -1 8387
8389 0 405040.94 123316 172520 -1 8388
8390 0 404952.94 123142 172600 -1 8389
8391 0 404924.94 123138 172640 -1 8390
8392 0 404750.94 123106 172640 -1 8391
8393 0 404726.94 123306 172640 -1 8392
8394 0 404634.94 123342 172560 -1 8393
8395 0 404592.94 123312 172480 -1 8394
8396 0 404490.94 123352 172360 -1 8395
8397 0 404374.94 123426 172280 -1 8396
8398 0 404360.94 123436 172240 -1 8397
8399 0 404266.94 123442 172240 -1 8398
8400 0 404136.94 123556 172240 -1 8399
8401 0 403988.94 123624 172240 -1 8400
8402 0 403934.94 123700 172200 -1 8401
8403 0 404012.94 123796 172200 -1 8402
8404 0 404064.94 123820 172200 -1 8403
8405 0 404148.94 123864 172280 -1 8404
8406 0 404180.94 123912 172360 -1 8405
8407 0 404962.94 123176 172720 -1 8391
8408 0 405010.94 123138 172800 -1 8407
8409 0 405146.94 123082 172800 -1 8408
8410 0 405246.94 123034 172800 -1 8409
8411 0 405284.94 123030 172720 -1 8410
8412 0 405248.94 122762 172640 -1 8411
8413 0 405280.94 122708 172560 -1 8412
8414 0 405342.94 122714 172480 -1 8413
8415 0 405444.94 122740 172400 -1 8414
8416 0 405500.94 122722 172360 -1 8415
8417 0 405544.94 122706 172280 -1 8416
8418 0 405588.94 122718 172200 -1 8417
8419 0 405718.94 122750 172120 -1 8418
8420 0 405792.94 122764 172040 -1 8419
8421 0 405888.94 122748 172000 -1 8420
8422 0 404411.7 124164.445 171000 -1 8360
8423 0 404289.44 124266.55 171200 -1 8422
8424 0 404320.78 124271.88 171440 -1 8423
8425 0 404403.97 124186.26 171560 -1 8424
8426 0 404549.3 124234.58 171640 -1 8425
8427 0 404548.4 124185.86 171680 -1 8426
8428 0 404483 124146.34 171840 -1 8427
8429 0 404492.94 124006.38 172000 -1 8428
8430 0 404560.9 123976.94 172040 -1 8429
8431 0 405100.5 124077.75 168840 -1 8350
8432 0 405166.5 124023.75 168720 -1 8431
8433 0 405164.5 123907.75 168600 -1 8432
8434 0 405214.5 123813.75 168480 -1 8433
8435 0 407205.88 123892.984 168040 81 8340
8436 0 407350.28 123704.84 168120 -1 8435
8437 0 407309.9 123729.49 168360 -1 8436
8438 0 407295.66 123664.195 168560 -1 8437
8439 0 407210.03 123741.64 168760 -1 8438
8440 0 406939.7 123657.375 169080 -1 8439
8441 0 406923.6 123666.875 169280 -1 8440
8442 0 406920.62 123674.94 169360 -1 8441
8443 0 406879.75 123658.74 169400 -1 8442
8444 0 406836.9 123638.766 169440 -1 8443
8445 0 406706.7 123721.26 169640 -1 8444
8446 0 406574.84 124001.74 169800 -1 8445
8447 0 406326.16 124088.47 169840 -1 8446
8448 0 406063.06 124044.31 170000 -1 8447
8449 0 405806.56 123999.2 170160 -1 8448
8450 0 405598.44 124163.875 170200 -1 8449
8451 0 405362.34 124149.26 170320 -1 8450
8452 0 405223.06 124146.83 170440 -1 8451
8453 0 405173.9 124034.914 170480 -1 8452
8454 0 404822.9 123994.766 170440 -1 8453
8455 0 404778.72 123980.234 170400 -1 8454
8456 0 404563.9 123901.586 170520 -1 8455
8457 0 404521.5 123905.42 170560 -1 8456
8458 0 404465.28 123914.836 170600 -1 8457
8459 0 404364.62 123822.586 170680 -1 8458
8460 0 404369.6 123789.234 170720 -1 8459
8461 0 404382.84 123798.22 170760 -1 8460
8462 0 406608.12 123681 169120 -1 8441
8463 0 406517.47 123656.93 169040 -1 8462
8464 0 406500.38 123660.99 168960 -1 8463
8465 0 406526.38 123646.99 168800 -1 8464
8466 0 406510.38 123634.99 168760 -1 8465
8467 0 406397.75 123500.984 168960 -1 8464
8468 0 406385.75 123420.984 168960 -1 8467
8469 0 406433.75 123396.984 168880 -1 8468
8470 0 406392.38 123396.99 168800 -1 8469
8471 0 406374.38 123468.99 168720 -1 8470
8472 0 406292.38 123296.99 168800 -1 8470
8473 0 406184.38 123214.99 168880 -1 8472
8474 0 406154.38 123138.99 168920 -1 8473
8475 0 406012.38 123168.99 168920 -1 8474
8476 0 405942.38 123274.99 168800 -1 8475
8477 0 405922.38 123360.99 168720 -1 8476
8478 0 405948.38 123466.99 168600 -1 8477
8479 0 406004.3 123474.914 168560 -1 8478
8480 0 406072.3 123524.914 168520 -1 8479
8481 0 406070.3 123520.914 168480 -1 8480
8482 0 406074.3 123526.914 168440 -1 8481
8483 0 406066.3 123400.914 168440 -1 8482
8484 0 405966.3 123332.914 168440 -1 8483
8485 0 405942.3 123316.914 168360 -1 8484
8486 0 405964.3 123360.914 168320 -1 8485
8487 0 406078.3 123386.914 168320 -1 8486
8488 0 406104.3 123404.914 168280 -1 8487
8489 0 406070.38 123098.99 169000 -1 8474
8490 0 406090.38 122978.99 169040 -1 8489
8491 0 406000.38 122978.99 169120 -1 8490
8492 0 405918.38 122940.99 169200 -1 8491
8493 0 405846.38 122878.99 169320 -1 8492
8494 0 405818.4 122879.04 169480 -1 8493
8495 0 405750.4 122945.04 169680 -1 8494
8496 0 405736.4 122999.04 169760 -1 8495
8497 0 405672.4 123161.04 169880 -1 8496
8498 0 405648.4 123201.04 169920 -1 8497
8499 0 405744.4 123229.04 170040 -1 8498
8500 0 405754.4 123181.04 170160 -1 8499
8501 0 405790.4 123079.04 170280 -1 8500
8502 0 405780.4 122995.04 170280 -1 8501
8503 0 405796.4 122919.04 170440 -1 8502
8504 0 405710.4 122975.04 170560 -1 8503
8505 0 405636.4 122973.04 170640 -1 8504
8506 0 405672.4 123049.04 170720 -1 8505
8507 0 405756.4 123115.04 170800 -1 8506
8508 0 405842.4 123099.04 170880 -1 8507
8509 0 405922.4 123151.04 171000 -1 8508
8510 0 405902.4 123201.04 171080 -1 8509
8511 0 405898.4 123203.04 171240 -1 8510
8512 0 405942.4 123295.04 171360 -1 8511
8513 0 405950.4 123467.04 171440 -1 8512
8514 0 405848.4 123561.04 171560 -1 8513
8515 0 405722.4 123495.04 171640 -1 8514
8516 0 405788.4 123529.04 171720 -1 8515
8517 0 405838.4 123599.04 171800 -1 8516
8518 0 405834.4 123597.04 171840 -1 8517
8519 0 405780.66 123614.336 171920 -1 8518
8520 0 405754.4 123623.04 171960 -1 8519
8521 0 405654.4 123625.04 172040 -1 8520
8522 0 405598.3 123661 172120 -1 8521
8523 0 405554.3 123683 172240 -1 8522
8524 0 405750.3 123813 172280 -1 8523
8525 0 405756.3 123901 172320 -1 8524
8526 0 405826.3 124083 172320 -1 8525
8527 0 405820.3 124223 172280 -1 8526
8528 0 405664.25 124221.04 172320 -1 8527
8529 0 405538.25 124201.04 172360 -1 8528
8530 0 405358.25 124163.04 172360 -1 8529
8531 0 405268.25 124135.04 172360 -1 8530
8532 0 405184.25 124125.04 172280 -1 8531
8533 0 405252.25 124093.04 172160 -1 8532
8534 0 405240.25 124089.04 172120 -1 8533
8535 0 405218.25 124061.04 172040 -1 8534
8536 0 405188.25 124093.04 171960 -1 8535
8537 0 405176.25 124091.04 171920 -1 8536
8538 0 405956.3 124285 172160 -1 8527
8539 0 406082.25 124265.04 172080 -1 8538
8540 0 406100.25 124193.04 172040 -1 8539
8541 0 406106.25 124175.04 171960 -1 8540
8542 0 405864.3 123837 172360 -1 8525
8543 0 405920.3 123829 172440 -1 8542
8544 0 406000.3 123809 172520 -1 8543
8545 0 406082.3 123787 172600 -1 8544
8546 0 406222.3 123609 172720 -1 8545
8547 0 406300.3 123507 172800 -1 8546
8548 0 406436.3 123465 172880 -1 8547
8549 0 406484.3 123441 172960 -1 8548
8550 0 406494.3 123419 173000 -1 8549
8551 0 405898.4 123605.04 171920 -1 8519
8552 0 405888.4 123595.04 172000 -1 8551
8553 0 405924.4 123557.04 172080 -1 8552
8554 0 405960.4 123539.04 172160 -1 8553
8555 0 405988.4 123561.04 172240 -1 8554
8556 0 405572.4 123329.04 169920 -1 8498
8557 0 405524.4 123407.04 169920 -1 8556
8558 0 405392.4 123449.04 169920 -1 8557
8559 0 405280.4 123439.04 169920 -1 8558
8560 0 405184.4 123451.04 169920 -1 8559
8561 0 405150.4 123511.04 169920 -1 8560
8562 0 405082.4 123505.04 169920 -1 8561
8563 0 405028.4 123495.04 169920 -1 8562
8564 0 405072.25 123483.04 169880 -1 8563
8565 0 404892.25 123485.04 169880 -1 8564
8566 0 404814.25 123467.04 169880 -1 8565
8567 0 404696.3 123487.04 169880 -1 8566
8568 0 404636.3 123465.04 169800 -1 8567
8569 0 404612.3 123461.04 169760 -1 8568
8570 0 404542.3 123525.04 169760 -1 8569
8571 0 404496.3 123613.04 169840 -1 8570
8572 0 404500.3 123683.04 169920 -1 8571
8573 0 404510.3 123781.04 170000 -1 8572
8574 0 404686.3 123545.04 169960 -1 8567
8575 0 404670.3 123595.04 170080 -1 8574
8576 0 404624.3 123703.04 170200 -1 8575
8577 0 404552.3 123665.04 170320 -1 8576
8578 0 404626.3 123663.04 170440 -1 8577
8579 0 404610.3 123667.04 170560 -1 8578
8580 0 404592.3 123693.04 170640 -1 8579
8581 0 404568.3 123727.04 170760 -1 8580
8582 0 404614.3 123743.04 170880 -1 8581
8583 0 404639.34 123783 170960 -1 8582
8584 0 404652.3 123803.04 171000 -1 8583
8585 0 404630.3 123845.04 171080 -1 8584
8586 0 405954.4 123112.99 169000 -1 8489
8587 0 405888.4 123062.99 169080 -1 8586
8588 0 405852.4 123028.99 169120 -1 8587
8589 0 405788.4 123034.99 169160 -1 8588
8590 0 405742.4 123062.99 169200 -1 8589
8591 0 405680.4 123040.99 169320 -1 8590
8592 0 405604.4 123054.99 169400 -1 8591
8593 0 405684.4 123100.99 169440 -1 8592
8594 0 405662.4 123106.99 169480 -1 8593
8595 0 406707.38 124739.22 167040 60 8334
8596 0 406582.97 124554.83 167120 45 8595
8597 0 406455.16 124424.08 167240 32 8596
8598 0 406226.47 124205.89 167480 45 8597
8599 0 406168.16 124056.91 167720 60 8598
8600 0 406306.72 124218.266 167880 60 8599
8601 0 406305.5 124195.09 168120 71 8600
8602 0 406245.44 124035.02 168120 60 8601
8603 0 406202.22 123902.266 168200 60 8602
8604 0 405834.06 126452.95 167480 75 8327
8605 0 405852.12 126482.76 167520 75 8604
8606 0 405840.03 126518.98 167600 -1 8605
8607 0 405775.03 126584 167640 -1 8606
8608 0 406086 127241.914 166600 -1 7831
8609 0 406148 127259.914 166480 -1 8608
8610 0 406170 127339.914 166360 -1 8609
8611 0 406142 127457.914 166200 -1 8610
8612 0 406172.25 127481.78 166160 -1 8611
8613 0 406114 127497.914 166120 -1 8612
8614 0 406480.34 126794.49 164600 101 7818
8615 0 405963.38 126006.92 164800 131 8614
8616 0 405992.47 125685.016 164960 102 8615
8617 0 405744.94 125857.98 165080 108 8616
8618 0 405758.66 125877.1 165280 108 8617
8619 0 405643.7 125829.86 165600 96 8618
8620 0 405169.72 125647.76 165960 60 8619
8621 0 404990.7 125559.96 166280 96 8620
8622 0 404948.34 125556.664 166320 96 8621
8623 0 404735.38 125540.15 166520 75 8622
8624 0 404710.8 125591.43 166600 75 8623
8625 0 404774.94 125830.7 166560 75 8624
8626 0 404884.78 125872.67 166520 60 8625
8627 0 404953.38 125869.29 166440 -1 8626
8628 0 404609.44 125503.17 166720 75 8624
8629 0 404558.62 125478.664 166920 64 8628
8630 0 404484.5 125498.91 167040 64 8629
8631 0 404345.53 125690.484 167080 64 8630
8632 0 404059.38 125701.29 167120 -1 8631
8633 0 404461.5 125446.81 167080 64 8630
8634 0 404377.47 125349.016 167320 81 8633
8635 0 404270.22 125294.58 167440 81 8634
8636 0 404259.2 125218.26 167640 90 8635
8637 0 404134.47 125219.82 167800 71 8636
8638 0 404062.44 125128.99 167960 81 8637
8639 0 403897.88 125042.38 168200 96 8638
8640 0 403721.22 125062.61 168320 102 8639
8641 0 403789.25 125458.54 168320 102 8640
8642 0 403671.34 125067.68 168360 102 8640
8643 0 403638.28 125069.54 168400 102 8642
8644 0 403344.94 125126.3 168600 51 8643
8645 0 403057.44 125112.23 168920 81 8644
8646 0 402948.44 124947.74 169080 128 8645
8647 0 402879.7 124778.76 169280 71 8646
8648 0 402798.97 124727.94 169520 60 8647
8649 0 402656.56 124803.164 169800 81 8648
8650 0 402676.88 124904.1 169920 81 8649
8651 0 402661.12 124882.65 170120 71 8650
8652 0 402649.12 124932 170280 64 8651
8653 0 402643.78 124845.96 170360 64 8652
8654 0 402656.53 124859.766 170480 64 8653
8655 0 402664.75 124886.414 170600 81 8654
8656 0 402784.16 124975.35 170720 131 8655
8657 0 402901.78 125106.12 170840 131 8656
8658 0 402917.12 125132.984 170880 124 8657
8659 0 402932.5 125159.5 170920 124 8658
8660 0 402948.06 125185.93 170960 124 8659
8661 0 402931.34 125270.53 171200 120 8660
8662 0 402870.2 125402.58 171560 71 8661
8663 0 402876.88 125590.44 171840 86 8662
8664 0 402755.94 125728.695 172000 75 8663
8665 0 402559.38 125871.15 172160 115 8664
8666 0 402250.53 125924.484 172360 64 8665
8667 0 402099 125921 172440 54 8666
8668 0 401947.2 125918.055 172520 45 8667
8669 0 401740 125864.44 172680 107 8668
8670 0 401278.84 125692.8 172800 75 8669
8671 0 401312.4 125270.586 172840 51 8670
8672 0 401296.97 124533.25 173000 71 8671
8673 0 401169.9 124342.945 173120 60 8672
8674 0 400700.56 124025.23 173720 128 8673
8675 0 400447.78 124217.94 174040 51 8674
8676 0 400235.75 124215.086 174320 45 8675
8677 0 400132.56 124219.08 174480 45 8676
8678 0 400085.2 124166.08 174600 45 8677
8679 0 399985.78 124230.19 174680 45 8678
8680 0 400251.3 124360.33 174720 45 8679
8681 0 400319.2 124365.99 174800 -1 8680
8682 0 400231.2 124373.99 174880 -1 8681
8683 0 400247.2 124351.99 174960 -1 8682
8684 0 400115.2 124349.99 174960 -1 8683
8685 0 400041.2 124393.99 175040 -1 8684
8686 0 399971.2 124357.99 175160 -1 8685
8687 0 399979.2 124409.99 175200 -1 8686
8688 0 399957.2 124423.99 175280 -1 8687
8689 0 399747.2 124437.99 175280 -1 8688
8690 0 399643.2 124415.99 175200 -1 8689
8691 0 399567.2 124405.99 175280 -1 8690
8692 0 399571.2 124409.99 175360 -1 8691
8693 0 399621.2 124359.99 175440 -1 8692
8694 0 399655.2 124397.99 175520 -1 8693
8695 0 399639.2 124423.99 175640 -1 8694
8696 0 399647.2 124437.99 175680 -1 8695
8697 0 399651.2 124455.99 175720 -1 8696
8698 0 399939.2 124455.99 175400 -1 8688
8699 0 400405.2 124393.99 175000 -1 8683
8700 0 400423.2 124343.99 175040 -1 8699
8701 0 400401.2 124303.99 175160 -1 8700
8702 0 400443.2 124263.99 175280 -1 8701
8703 0 400429.2 124205.99 175440 -1 8702
8704 0 400461.2 124163.99 175520 -1 8703
8705 0 400565.2 124143.99 175520 -1 8704
8706 0 400661.2 124103.99 175640 -1 8705
8707 0 400679.2 124085.99 175680 -1 8706
8708 0 400751.2 124021.99 175680 -1 8707
8709 0 400771.2 123953.99 175680 -1 8708
8710 0 400785.2 123927.99 175640 -1 8709
8711 0 400867.2 123907.99 175640 -1 8710
8712 0 401053.2 123827.99 175560 -1 8711
8713 0 401161.2 123833.99 175440 -1 8712
8714 0 401155.2 123799.99 175360 -1 8713
8715 0 401207.2 123733.99 175280 -1 8714
8716 0 401211.2 123699.99 175200 -1 8715
8717 0 401261.2 123739.99 175120 -1 8716
8718 0 401281.2 123827.99 175000 -1 8717
8719 0 401373.2 123893.99 174880 -1 8718
8720 0 401399.2 123913.99 174800 -1 8719
8721 0 400807.2 123819.99 175600 -1 8710
8722 0 400765.2 123735.99 175600 -1 8721
8723 0 400759.2 123715.99 175520 -1 8722
8724 0 400547.2 124175.99 175680 -1 8707
8725 0 400487.2 124153.99 175760 -1 8724
8726 0 400451.2 124127.99 175840 -1 8725
8727 0 400327.2 124165.99 175920 -1 8726
8728 0 400309.2 124131.99 175960 -1 8727
8729 0 400291.2 124143.99 176000 -1 8728
8730 0 400273.2 124147.99 176040 -1 8729
8731 0 399895.2 124284.08 174720 45 8679
8732 0 399759.25 124096.59 174800 71 8731
8733 0 399597.22 124061.91 174880 71 8732
8734 0 399352.44 124011.17 175000 45 8733
8735 0 399228.3 124205.41 175000 45 8734
8736 0 399231.8 124239.45 174920 45 8735
8737 0 399047.38 124215.19 174840 45 8736
8738 0 398989.88 124115.69 174760 45 8737
8739 0 398627.06 124018.7 174760 -1 8738
8740 0 398429.84 123947.266 174720 -1 8739
8741 0 398291.5 123824.44 174640 -1 8740
8742 0 398188.97 123754.58 174560 -1 8741
8743 0 398063.44 123769.31 174360 -1 8742
8744 0 397996.94 123769.016 174280 -1 8743
8745 0 397925.66 123715.47 174160 -1 8744
8746 0 397954.12 123632.914 174040 -1 8745
8747 0 398030.12 123508.914 174040 -1 8746
8748 0 398110.12 123464.914 174080 -1 8747
8749 0 398192.12 123446.914 174160 -1 8748
8750 0 398206.12 123346.914 174160 -1 8749
8751 0 398208.12 123288.914 174280 -1 8750
8752 0 398196.12 123304.914 174360 -1 8751
8753 0 397990.12 123668.83 173960 -1 8746
8754 0 398128.12 123622.83 173840 -1 8753
8755 0 398202.12 123558.83 173840 -1 8754
8756 0 398410.12 123520.83 173760 -1 8755
8757 0 398422.12 123564.83 173600 -1 8756
8758 0 398422.12 123632.83 173480 -1 8757
8759 0 398456.12 123700.83 173360 -1 8758
8760 0 398534.12 123736.83 173280 -1 8759
8761 0 398374.12 123718.83 173280 -1 8760
8762 0 398330.12 123654.83 173280 -1 8761
8763 0 398212.12 123550.83 173320 -1 8762
8764 0 398080.12 123556.83 173400 -1 8763
8765 0 398026.12 123578.83 173440 -1 8764
8766 0 398616.12 123792.83 173200 -1 8760
8767 0 398716.12 123934.83 173200 -1 8766
8768 0 398858.12 124004.83 173120 -1 8767
8769 0 398888.12 124026.83 173080 -1 8768
8770 0 398974.12 124022.83 173040 -1 8769
8771 0 399102.12 123972.83 173040 -1 8770
8772 0 399262.12 123990.83 172960 -1 8771
8773 0 399602.12 124004.83 172840 -1 8772
8774 0 399664.12 124096.83 172680 -1 8773
8775 0 399726.12 124130.83 172520 -1 8774
8776 0 399782.12 124166.83 172360 -1 8775
8777 0 399870.12 124224.83 172240 -1 8776
8778 0 400038.12 124272.83 172240 -1 8777
8779 0 400074.12 124352.83 172160 -1 8778
8780 0 400230.12 124394.83 172160 -1 8779
8781 0 400260.12 124350.83 172040 -1 8780
8782 0 400290.12 124328.83 172000 -1 8781
8783 0 400398.12 124288.83 172000 -1 8782
8784 0 400518.12 124294.83 172000 -1 8783
8785 0 400548.12 124258.83 172000 -1 8784
8786 0 400536.12 124286.83 171920 -1 8785
8787 0 399189.1 124170.125 174720 45 8738
8788 0 399304.62 124192.44 174680 45 8787
8789 0 399348.62 123986.56 175040 45 8734
8790 0 399355.16 123857.44 175280 51 8789
8791 0 399252.56 123876.484 175480 71 8790
8792 0 399194.8 124013.766 175520 71 8791
8793 0 399057.3 124221.43 175640 51 8792
8794 0 398954 124353.695 175760 40 8793
8795 0 398863.03 124444.03 175960 40 8794
8796 0 398857 124466.58 176040 32 8795
8797 0 398850.06 124484.234 176120 32 8796
8798 0 398819.44 124576.5 176120 32 8797
8799 0 398840.12 124650.58 176040 32 8798
8800 0 398994.4 124792.16 175960 40 8799
8801 0 398915.3 125049.84 175960 51 8800
8802 0 398950.53 125163.14 175880 51 8801
8803 0 398928.34 125244.85 175800 -1 8802
8804 0 398916.56 125276.336 175760 -1 8803
8805 0 398994.94 125360.3 175760 -1 8804
8806 0 399003 125373.055 175840 -1 8805
8807 0 398927.22 125354.16 175920 -1 8806
8808 0 398939.25 125336.12 175960 -1 8807
8809 0 398952.34 125337 176000 -1 8808
8810 0 399086.9 125436.5 176000 -1 8809
8811 0 399012.6 125332.75 176120 -1 8810
8812 0 399098 125567.93 175920 -1 8810
8813 0 399079.5 125624.39 175840 -1 8812
8814 0 399114.38 125665.06 175760 -1 8813
8815 0 399106.84 125761.81 175680 -1 8814
8816 0 399172.44 125827.6 175560 -1 8815
8817 0 399249.56 125885.42 175480 -1 8816
8818 0 399216.94 125928.96 175360 -1 8817
8819 0 399249.03 125949.52 175320 -1 8818
8820 0 398592.34 124437.35 176240 60 8797
8821 0 398265.75 124368.375 176360 60 8820
8822 0 398186.47 124372.33 176400 60 8821
8823 0 398105.3 124376.375 176440 60 8822
8824 0 399294.8 123721.75 175520 71 8791
8825 0 399215.75 123627.06 175680 71 8824
8826 0 399167.06 123443.44 175760 71 8825
8827 0 399103.2 123389.08 175840 -1 8826
8828 0 399089.2 123405.08 175920 -1 8827
8829 0 399063.2 123385.08 176000 -1 8828
8830 0 399147.2 123397.08 176080 -1 8829
8831 0 399143.2 123447.08 176080 -1 8830
8832 0 401196.2 125694.08 172840 75 8670
8833 0 401098.2 125766.08 172840 -1 8832
8834 0 401042.2 125844.08 172840 -1 8833
8835 0 400960.12 125931.83 172800 -1 8834
8836 0 400822.12 125935.83 172800 -1 8835
8837 0 400672.12 125897.83 172800 -1 8836
8838 0 400628.12 125853.83 172880 -1 8837
8839 0 401162.2 125506.08 172880 -1 8670
8840 0 401144.2 125566.08 172960 -1 8839
8841 0 401144.2 125584.08 173040 -1 8840
8842 0 401613.4 125792.3 172440 -1 8667
8843 0 401573.4 125912.125 172280 -1 8842
8844 0 401569.4 125912.3 172200 -1 8843
8845 0 401526.6 125888.09 172120 -1 8844
8846 0 401538.6 125868.09 172040 -1 8845
8847 0 401548.4 125841.02 171960 -1 8846
8848 0 401530.4 125834.02 171920 -1 8847
8849 0 401527.4 125690.02 171920 -1 8848
8850 0 401492.4 125573.02 171840 -1 8849
8851 0 403222.5 125538.336 170920 -1 8659
8852 0 403240.75 125604.91 170880 -1 8851
8853 0 403123.12 125708.914 170880 -1 8852
8854 0 403131.12 125798.914 170880 -1 8853
8855 0 403237.12 125862.914 170880 -1 8854
8856 0 403341.12 125842.914 170800 -1 8855
8857 0 403423.12 125874.914 170640 -1 8856
8858 0 403549.12 125892.914 170520 -1 8857
8859 0 403611.12 125914.914 170400 -1 8858
8860 0 403587.12 125996.914 170240 -1 8859
8861 0 403473.12 125980.914 170080 -1 8860
8862 0 403435.12 125968.914 170000 -1 8861
8863 0 403393.12 125892.914 169880 -1 8862
8864 0 402648.3 125160.78 170320 64 8652
8865 0 402592.03 125363 170400 -1 8864
8866 0 402556.03 125487 170440 -1 8865
8867 0 402570.03 125607 170440 -1 8866
8868 0 402532.03 125609 170520 -1 8867
8869 0 402500.03 125627 170640 -1 8868
8870 0 402486.03 125683 170760 -1 8869
8871 0 402486.03 125689 170880 -1 8870
8872 0 402488.03 125799 171000 -1 8871
8873 0 402466.03 125983 171120 -1 8872
8874 0 402440.03 126065 171200 -1 8873
8875 0 402490.03 126191 171280 -1 8874
8876 0 402598.03 126243 171360 -1 8875
8877 0 402734.03 126339 171440 -1 8876
8878 0 402852.03 126467 171520 -1 8877
8879 0 402838.03 126553 171640 -1 8878
8880 0 402914.03 126649 171800 -1 8879
8881 0 402912.03 126731 171880 -1 8880
8882 0 402856.03 126767 172040 -1 8881
8883 0 402876.03 126795 172200 -1 8882
8884 0 402760.03 126837 172360 -1 8883
8885 0 402562.03 126863 172480 -1 8884
8886 0 402382.03 126783 172480 -1 8885
8887 0 402222.03 126809 172560 -1 8886
8888 0 402000.03 126905 172640 -1 8887
8889 0 401842.03 126933 172760 -1 8888
8890 0 401652.03 126919 172760 -1 8889
8891 0 401444.03 126953 172760 -1 8890
8892 0 401306.03 126991 172760 -1 8891
8893 0 401144.03 127106.914 172560 -1 8892
8894 0 401058.03 127104.914 172560 -1 8893
8895 0 401036.03 127162.914 172480 -1 8894
8896 0 401112.03 127236.914 172440 -1 8895
8897 0 401094.03 127334.914 172360 -1 8896
8898 0 401124.03 127384.914 172280 -1 8897
8899 0 401162.03 127472.914 172200 -1 8898
8900 0 401234.03 127542.914 172160 -1 8899
8901 0 401394.03 127518.914 172160 -1 8900
8902 0 401484.03 127628.914 172160 -1 8901
8903 0 401518.03 127648.914 172120 -1 8902
8904 0 402056.03 127133 172760 -1 8889
8905 0 402100.03 127283 172800 -1 8904
8906 0 402058.03 127403 172800 -1 8905
8907 0 401904.03 127481 172800 -1 8906
8908 0 401826.03 127553 172800 -1 8907
8909 0 401874.03 127621 172800 -1 8908
8910 0 402062.03 127627 172720 -1 8909
8911 0 406596.38 125383.35 164880 98 8616
8912 0 407080.53 124984.336 164800 81 8911
8913 0 407283.38 124800.29 164800 -1 8912
8914 0 407423.38 124744.29 164800 -1 8913
8915 0 407677.38 124768.29 164800 -1 8914
8916 0 407879.38 124852.29 164800 -1 8915
8917 0 408161.38 124922.29 164800 -1 8916
8918 0 408257 124994.2 164960 -1 8917
8919 0 408205 124984.2 165080 -1 8918
8920 0 408311 124908.2 165160 -1 8919
8921 0 407905.38 124718.29 164720 -1 8915
8922 0 407995.38 124600.29 164720 -1 8921
8923 0 408089.38 124592.29 164720 -1 8922
8924 0 408201.38 124704.29 164720 -1 8923
8925 0 408377.38 124738.29 164720 -1 8924
8926 0 408339.38 124758.29 164800 -1 8925
8927 0 408341.38 124746.29 164880 -1 8926
8928 0 408331.38 124728.29 164920 -1 8927
8929 0 408195.38 124590.29 164640 -1 8923
8930 0 408283.38 124580.29 164600 -1 8929
8931 0 408453.38 124666.29 164560 -1 8930
8932 0 408361.38 124590.29 164480 -1 8931
8933 0 408289.38 124588.29 164400 -1 8932
8934 0 408177.38 124518.29 164320 -1 8933
8935 0 408041.38 124546.29 164240 -1 8934
8936 0 407753 124604.2 164200 -1 8935
8937 0 407529 124586.2 164240 -1 8936
8938 0 407583 124590.2 164320 -1 8937
8939 0 407659 124528.2 164440 -1 8938
8940 0 407673 124510.2 164520 -1 8939
8941 0 407665 124464.2 164600 -1 8940
8942 0 407607 124430.2 164680 -1 8941
8943 0 407573 124410.2 164760 -1 8942
8944 0 407551 124452.2 164800 -1 8943
8945 0 408611.38 124712.29 164640 -1 8931
8946 0 408667.38 124726.29 164720 -1 8945
8947 0 408639.38 124644.29 164560 -1 8931
8948 0 408843.38 124622.29 164560 -1 8947
8949 0 408861.38 124650.29 164440 -1 8948
8950 0 408915.38 124812.29 164360 -1 8949
8951 0 408923.38 124926.29 164280 -1 8950
8952 0 408859.34 125102.2 164160 -1 8951
8953 0 408895.34 125108.2 164120 -1 8952
8954 0 408775.34 125120.2 164120 -1 8953
8955 0 408776.1 125172.45 164080 -1 8954
8956 0 408727.94 125155.555 164040 -1 8955
8957 0 408759.2 125193.555 163960 -1 8956
8958 0 408796 125231.03 163880 -1 8957
8959 0 408761.94 125248.82 163840 -1 8958
8960 0 408725.2 125286.65 163760 -1 8959
8961 0 408704.6 125268.61 163680 -1 8960
8962 0 408707.94 125209.39 163560 -1 8961
8963 0 408843.25 125245.7 163520 -1 8962
8964 0 408881.53 125247.375 163440 -1 8963
8965 0 408931.84 125228.89 163360 -1 8964
8966 0 409103.75 125258.88 163240 -1 8965
8967 0 409239.56 125301.91 163160 -1 8966
8968 0 409335.56 125314 163080 -1 8967
8969 0 409422.28 125299.94 163000 -1 8968
8970 0 409538.84 125313.89 162920 -1 8969
8971 0 409653.9 125295.41 162840 -1 8970
8972 0 409742.1 125244.01 162760 -1 8971
8973 0 409817.06 125240.83 162680 -1 8972
8974 0 409986.28 125301.59 162600 -1 8973
8975 0 410057.62 125327.36 162560 -1 8974
8976 0 410099.88 125472.76 162600 -1 8975
8977 0 410130.97 125524.836 162680 -1 8976
8978 0 410103.44 125607.664 162760 -1 8977
8979 0 410068.7 125689.03 162800 -1 8978
8980 0 408949.34 125154.2 164080 -1 8953
8981 0 408946.12 125189.04 164000 -1 8980
8982 0 409019.12 125249.04 164000 -1 8981
8983 0 409033.12 125292.04 163920 -1 8982
8984 0 409059.25 125308.08 163800 -1 8983
8985 0 409213.25 125272.08 163680 -1 8984
8986 0 409429.25 125216.08 163560 -1 8985
8987 0 409533.25 125218.08 163480 -1 8986
8988 0 409605.25 125178.08 163400 -1 8987
8989 0 409775.2 125059.99 163360 -1 8988
8990 0 409813.2 125039.99 163280 -1 8989
8991 0 409693.2 124901.99 163280 -1 8990
8992 0 409713.2 124785.99 163280 -1 8991
8993 0 409799.2 124743.99 163280 -1 8992
8994 0 409927.2 124711.99 163240 -1 8993
8995 0 410037.2 124679.99 163160 -1 8994
8996 0 410065.2 124613.99 163160 -1 8995
8997 0 410033.2 124523.99 163160 -1 8996
8998 0 410003.2 124381.99 163200 -1 8997
8999 0 409973.2 124229.99 163240 -1 8998
9000 0 409835.2 124075.99 163240 -1 8999
9001 0 409755.2 123941.99 163240 -1 9000
9002 0 409845.2 124009.99 163120 -1 9001
9003 0 409907.2 124001.99 163000 -1 9002
9004 0 409977.2 123943.99 162880 -1 9003
9005 0 410013.2 123847.99 162760 -1 9004
9006 0 410019.2 123847.99 162680 -1 9005
9007 0 410019.2 123861.99 162640 -1 9006
9008 0 409787.2 123869.99 163240 -1 9001
9009 0 409835.2 123867.99 163280 -1 9008
9010 0 409845.2 123837.99 163320 -1 9009
9011 0 409903.2 123697.99 163320 -1 9010
9012 0 410051.2 123583.99 163320 -1 9011
9013 0 410087.2 123543.99 163240 -1 9012
9014 0 410143.2 123471.99 163200 -1 9013
9015 0 409933.2 125081.99 163280 -1 8990
9016 0 410067.2 125167.99 163200 -1 9015
9017 0 410219.2 125199.99 163120 -1 9016
9018 0 410317.2 125155.99 163080 -1 9017
9019 0 408987.38 124582.29 164400 -1 8949
9020 0 409077.38 124462.29 164400 -1 9019
9021 0 409055.38 124410.29 164320 -1 9020
9022 0 409077.38 124392.29 164240 -1 9021
9023 0 409173.38 124302.29 164160 -1 9022
9024 0 409217.38 124234.29 164120 -1 9023
9025 0 409239.38 124320.29 164000 -1 9024
9026 0 409331.38 124384.29 163880 -1 9025
9027 0 409403.38 124442.29 163800 -1 9026
9028 0 409591.38 124406.29 163680 -1 9027
9029 0 409735.38 124396.29 163680 -1 9028
9030 0 409789.38 124444.29 163680 -1 9029
9031 0 409817.38 124432.29 163760 -1 9030
9032 0 409919.38 124426.29 163560 -1 9029
9033 0 410047.38 124468.29 163520 -1 9032
9034 0 410157.38 124596.29 163520 -1 9033
9035 0 410209.38 124664.29 163520 -1 9034
9036 0 410309.38 124696.29 163520 -1 9035
9037 0 410477.38 124736.29 163520 -1 9036
9038 0 410533.38 124834.29 163520 -1 9037
9039 0 410509.38 124884.29 163520 -1 9038
9040 0 410641.38 124988.29 163600 -1 9039
9041 0 410549.38 125052.29 163680 -1 9040
9042 0 410595.38 125096.29 163800 -1 9041
9043 0 410611.38 125102.29 163880 -1 9042
9044 0 410561.38 125092.29 163960 -1 9043
9045 0 410575.2 125092.08 164000 -1 9044
9046 0 410753.38 124940.29 163600 -1 9040
9047 0 410851.38 124908.29 163520 -1 9046
9048 0 410895.38 124944.29 163480 -1 9047
9049 0 410907.38 125034.29 163400 -1 9048
9050 0 410943.38 125222.29 163320 -1 9049
9051 0 410949.38 125398.29 163200 -1 9050
9052 0 410981.38 125526.29 163120 -1 9051
9053 0 411095.38 125580.29 163000 -1 9052
9054 0 411105.38 125584.29 162920 -1 9053
9055 0 411071.38 125532.29 162800 -1 9054
9056 0 410991.38 125572.29 162800 -1 9055
9057 0 410967.38 125590.29 162720 -1 9056
9058 0 410913.38 125698.29 162720 -1 9057
9059 0 409057 124124.2 164120 -1 9024
9060 0 408957 124032.2 164120 -1 9059
9061 0 408897 124046.2 164200 -1 9060
9062 0 408751 124028.2 164200 -1 9061
9063 0 408637 124026.2 164200 -1 9062
9064 0 408467.06 124011.95 164200 -1 9063
9065 0 408365 124024.2 164200 -1 9064
9066 0 408289.06 124020 164320 -1 9065
9067 0 408195.06 123990 164440 -1 9066
9068 0 408049.06 123980 164520 -1 9067
9069 0 407973.06 123982 164600 -1 9068
9070 0 407845.06 123987.95 164680 -1 9069
9071 0 407847.06 123963.95 164720 -1 9070
9072 0 407705.06 123931.95 164760 -1 9071
9073 0 407637.06 123967.95 164800 -1 9072
9074 0 408525.06 123955.95 164120 -1 9064
9075 0 408571.06 123863.95 164040 -1 9074
9076 0 408615.06 123853.95 163960 -1 9075
9077 0 406862.22 125564.4 164920 -1 8911
9078 0 407074.22 125704.4 164920 -1 9077
9079 0 407394.22 125664.4 164880 -1 9078
9080 0 407546.38 125612.2 164760 -1 9079
9081 0 407644.38 125660.2 164760 -1 9080
9082 0 407738.38 125804.2 164680 -1 9081
9083 0 407822.38 125878.2 164640 -1 9082
9084 0 407954.38 125834.2 164600 -1 9083
9085 0 408072.38 125840.2 164560 -1 9084
9086 0 408218.38 125846.2 164480 -1 9085
9087 0 408366.38 125754.2 164400 -1 9086
9088 0 408426.38 125760.2 164280 -1 9087
9089 0 408536.38 125794.2 164280 -1 9088
9090 0 408704.38 125808.2 164280 -1 9089
9091 0 408826.38 125852.2 164280 -1 9090
9092 0 408918.38 125916.2 164200 -1 9091
9093 0 409076.38 125936.2 164120 -1 9092
9094 0 409216.38 125910.2 164120 -1 9093
9095 0 409284.38 125946.2 164120 -1 9094
9096 0 409448.38 126018.2 164040 -1 9095
9097 0 409416.38 125992.2 163960 -1 9096
9098 0 409486.38 126012.2 163840 -1 9097
9099 0 409612.38 126068.2 163720 -1 9098
9100 0 409698.38 126102.2 163600 -1 9099
9101 0 409690.38 126108.2 163480 -1 9100
9102 0 409734.38 126072.2 163360 -1 9101
9103 0 409856.38 126034.2 163200 -1 9102
9104 0 410036.38 126062.2 163080 -1 9103
9105 0 410056.38 126000.2 163000 -1 9104
9106 0 410210.38 125918.2 162920 -1 9105
9107 0 410248.38 125806.2 162800 -1 9106
9108 0 410314.38 125710.2 162760 -1 9107
9109 0 410310.38 125640.29 162680 -1 9108
9110 0 410304.38 125592.29 162600 -1 9109
9111 0 410366.34 125506.29 162480 -1 9110
9112 0 410384.34 125482.29 162440 -1 9111
9113 0 406466.34 125384.29 165080 -1 8911
9114 0 406452.34 125374.29 165240 -1 9113
9115 0 406438.34 125378.29 165280 -1 9114
9116 0 406256.34 125368.29 165280 -1 9115
9117 0 406066.34 125314.29 165280 -1 9116
9118 0 406112.34 125258.29 165400 -1 9117
9119 0 406010.34 125242.29 165480 -1 9118
9120 0 405952.34 125270.29 165560 -1 9119
9121 0 405896.34 125252.29 165640 -1 9120
9122 0 405750.34 125196.29 165760 -1 9121
9123 0 405632.34 125110.29 165920 -1 9122
9124 0 405504.34 125040.29 166040 -1 9123
9125 0 405456.34 125054.29 166120 -1 9124
9126 0 405378.34 125036.2 166200 -1 9125
9127 0 405328.34 124980.2 166280 -1 9126
9128 0 405192.34 125070.2 166400 -1 9127
9129 0 405140.34 125102.2 166480 -1 9128
9130 0 405076.34 125094.2 166600 -1 9129
9131 0 404982.34 125132.2 166720 -1 9130
9132 0 404938.34 125142.2 166760 -1 9131
9133 0 405022.34 125292.2 166760 -1 9132
9134 0 404958.34 125388.2 166840 -1 9133
9135 0 404920.34 125340.2 166920 -1 9134
9136 0 404922.34 125334.2 167000 -1 9135
9137 0 404976.34 125388.2 167120 -1 9136
9138 0 405038.34 125326.2 167240 -1 9137
9139 0 405052.34 125152.2 167280 -1 9138
9140 0 404936.03 125058 167320 -1 9139
9141 0 404950.03 125004 167400 -1 9140
9142 0 406704.34 125304.29 165280 -1 9115
9143 0 406720.34 125270.29 165360 -1 9142
9144 0 406783.44 125269.36 165400 -1 9143
9145 0 406900.4 125310.96 165400 -1 9144
9146 0 407007.28 125418.15 165320 -1 9145
9147 0 407080.03 125509.4 165320 -1 9146
9148 0 407149 125532.94 165320 -1 9147
9149 0 407168.72 125536.85 165280 -1 9148
9150 0 407294.97 125492.766 165200 -1 9149
9151 0 407391.3 125469.36 165120 -1 9150
9152 0 407488.78 125498.39 165040 -1 9151
9153 0 407697.4 125448.12 165040 -1 9152
9154 0 407797.97 125336.055 165040 -1 9153
9155 0 407901.75 125339.555 165040 -1 9154
9156 0 407854.75 125324.4 165080 -1 9155
9157 0 407870.25 125296.24 165120 -1 9156
9158 0 407898.4 125258.29 165160 -1 9157
9159 0 407806.75 125174.28 165160 -1 9158
9160 0 407676.66 125091.734 165160 -1 9159
9161 0 407644.22 125078.05 165120 -1 9160
9162 0 407615 124890.68 165120 -1 9161
9163 0 407552.88 124718.69 165120 -1 9162
9164 0 407357.25 124661.664 165120 -1 9163
9165 0 407370.03 124612.5 165080 -1 9164
9166 0 407386.7 124606.19 165040 -1 9165
9167 0 407479.25 124593.664 165000 -1 9166
9168 0 407622.4 124678.15 165000 -1 9167
9169 0 407688.9 124717.9 165000 -1 9168
9170 0 407741.25 124804.74 165000 -1 9169
9171 0 407699.03 124762 165040 -1 9170
9172 0 407695.03 124764 165080 -1 9171
9173 0 407425.38 124516.85 164880 -1 9167
9174 0 407295.47 124465.59 164840 -1 9173
9175 0 407204.84 124398.695 164840 -1 9174
9176 0 407124.06 124342.86 164840 -1 9175
9177 0 407039.44 124366.586 164840 -1 9176
9178 0 406977.2 124324.95 164840 -1 9177
9179 0 408052.3 125419.07 164960 -1 9155
9180 0 408128.5 125438.83 164920 -1 9179
9181 0 408293.2 125411.31 164920 -1 9180
9182 0 408419.6 125349.914 164920 -1 9181
9183 0 408434.97 125277.43 164920 -1 9182
9184 0 408456.84 125239.55 164840 -1 9183
9185 0 408526.03 125161.29 164800 -1 9184
9186 0 408585.1 125130.08 164720 -1 9185
9187 0 408601.22 125149.695 164600 -1 9186
9188 0 408681.8 125140.06 164520 -1 9187
9189 0 408761.06 125215.984 164520 -1 9188
9190 0 408790.8 125326.53 164520 -1 9189
9191 0 408822.5 125379.88 164440 -1 9190
9192 0 408902.03 125427.08 164400 -1 9191
9193 0 408885.7 125450.336 164360 -1 9192
9194 0 409029.62 125526.56 164320 -1 9193
9195 0 409029.03 125571.73 164240 -1 9194
9196 0 408998.78 125589.086 164200 -1 9195
9197 0 408154.3 125418.734 164880 -1 9180
9198 0 407668.38 125314.42 165040 -1 9154
9199 0 407558.88 125302.305 165120 -1 9198
9200 0 407526.06 125343.56 165200 -1 9199
9201 0 407224.25 125663.54 165280 -1 9149
9202 0 407310.12 125760.04 165320 -1 9201
9203 0 407058.12 125738.04 165320 -1 9202
9204 0 406928.12 125720.04 165400 -1 9203
9205 0 406810.12 125686.04 165480 -1 9204
9206 0 406732.12 125632.04 165560 -1 9205
9207 0 406708.12 125598.04 165640 -1 9206
9208 0 406662.12 125616.04 165720 -1 9207
9209 0 406578.12 125572.04 165760 -1 9208
9210 0 406356.03 125550 165800 -1 9209
9211 0 406300.03 125544 165760 -1 9210
9212 0 406186.03 125382 165760 -1 9211
9213 0 406070.03 125278 165880 -1 9212
9214 0 405884.03 125226 165960 -1 9213
9215 0 405800.03 125198 166040 -1 9214
9216 0 405744.03 125120 166120 -1 9215
9217 0 405712.03 125048 166200 -1 9216
9218 0 405636.03 124922 166280 -1 9217
9219 0 405532.03 124864 166400 -1 9218
9220 0 405504.03 124908 166400 -1 9219
9221 0 405342.03 124950 166480 -1 9220
9222 0 405224.03 124946 166560 -1 9221
9223 0 405140.03 125000 166680 -1 9222
9224 0 405062.03 124988 166840 -1 9223
9225 0 405032.03 125010 166920 -1 9224
9226 0 405016.03 124952 166960 -1 9225
9227 0 404988.03 124914 167000 -1 9226
9228 0 404820.03 124942 167120 -1 9227
9229 0 404870.03 124930 167240 -1 9228
9230 0 404928.03 124912 167320 -1 9229
9231 0 405156.03 124964 167360 -1 9230
9232 0 405178.03 124916 167360 -1 9231
9233 0 405092.03 124924 167400 -1 9232
9234 0 405056.03 124866 167480 -1 9233
9235 0 404930.03 124834 167600 -1 9234
9236 0 404904.03 124884 167720 -1 9235
9237 0 404896.03 124848 167840 -1 9236
9238 0 404912.03 124810 167920 -1 9237
9239 0 404792.03 124776 168040 -1 9238
9240 0 404684.03 124744 168120 -1 9239
9241 0 404672.03 124788 168200 -1 9240
9242 0 404754.03 124850 168280 -1 9241
9243 0 404708.03 124986 168280 -1 9242
9244 0 404614.03 125004 168400 -1 9243
9245 0 404466.03 124970 168520 -1 9244
9246 0 404410.03 124952 168600 -1 9245
9247 0 404300.03 124920 168680 -1 9246
9248 0 404292.03 124914 168720 -1 9247
9249 0 404800.03 125092 168200 -1 9243
9250 0 404778.03 125094 168080 -1 9249
9251 0 406331.5 126609.5 164520 108 8614
9252 0 406183.12 126424.65 164440 115 9251
9253 0 405877.66 126346.914 163840 107 9252
9254 0 405312 126016 163280 120 9253
9255 0 405152 125856 163120 98 9254
9256 0 404960 125696 163040 98 9255
9257 0 404832 125472 162960 90 9256
9258 0 404736 125216 162960 101 9257
9259 0 404672 124960 162880 98 9258
9260 0 404608 124736 162760 81 9259
9261 0 404416 124544 162640 51 9260
9262 0 404320 124352 162440 98 9261
9263 0 404320 124128 162280 64 9262
9264 0 404320 123904 162080 80 9263
9265 0 404288 123648 162000 75 9264
9266 0 404096 123456 162040 60 9265
9267 0 403904 123264 162040 134 9266
9268 0 403712 123232 162240 175 9267
9269 0 403616 122976 162320 140 9268
9270 0 403392 122848 162440 86 9269
9271 0 403200 122848 162640 101 9270
9272 0 403008 122816 162840 81 9271
9273 0 402912 122720 163080 102 9272
9274 0 402848 122656 163160 128 9273
9275 0 403040 122496 163320 51 9274
9276 0 403080.38 122332.29 163520 51 9275
9277 0 403168 122176 163520 40 9276
9278 0 403212.38 122108.29 163440 -1 9277
9279 0 403221 122078 163400 -1 9278
9280 0 403230.38 122048.29 163360 -1 9279
9281 0 403268.38 122062.29 163280 -1 9280
9282 0 403318.38 122068.29 163240 -1 9281
9283 0 403338.38 122052.29 163200 -1 9282
9284 0 403460.38 121924.29 163200 -1 9283
9285 0 403442.38 121860.29 163280 -1 9284
9286 0 403398.38 121840.29 163400 -1 9285
9287 0 403338.38 121840.29 163480 -1 9286
9288 0 403198.38 121872.29 163480 -1 9287
9289 0 403184.38 121918.29 163560 -1 9288
9290 0 403064.38 122004.29 163560 -1 9289
9291 0 402944.38 122080.29 163640 -1 9290
9292 0 402850.38 122134.29 163760 -1 9291
9293 0 402714.38 122140.29 163840 -1 9292
9294 0 402630.38 122106.29 163920 -1 9293
9295 0 402570.38 122130.29 164000 -1 9294
9296 0 402490.38 122072.29 164080 -1 9295
9297 0 402498.38 122014.29 164200 -1 9296
9298 0 402498.38 121992.29 164280 -1 9297
9299 0 402454.38 121994.29 164400 -1 9298
9300 0 402352.38 121946.29 164480 -1 9299
9301 0 402302.38 121944.29 164560 -1 9300
9302 0 402318.38 121938.29 164600 -1 9301
9303 0 402142.38 121986.29 164600 -1 9302
9304 0 401900.38 122032.29 164640 -1 9303
9305 0 401842.38 122052.29 164720 -1 9304
9306 0 401662.38 122070.29 164720 -1 9305
9307 0 401658.38 122062.29 164800 -1 9306
9308 0 401588.38 122166.29 164800 -1 9307
9309 0 401502.38 122264.29 164800 -1 9308
9310 0 401562.38 122408.29 164800 -1 9309
9311 0 401556.38 122468.29 164800 -1 9310
9312 0 401498.38 122540.29 164800 -1 9311
9313 0 401408.38 122684.29 164880 -1 9312
9314 0 401422.38 122692.29 164960 -1 9313
9315 0 401382.38 122734.29 165080 -1 9314
9316 0 401322.38 122862.29 165080 -1 9315
9317 0 401186.38 122848.29 165120 -1 9316
9318 0 401148.38 122830.29 165160 -1 9317
9319 0 401296.38 122952.29 165040 -1 9316
9320 0 401232.3 123096.04 165040 -1 9319
9321 0 401224.3 123248.04 165040 -1 9320
9322 0 401118.3 123350.04 165040 -1 9321
9323 0 400954.3 123444.04 165040 -1 9322
9324 0 400776.3 123488.04 165040 -1 9323
9325 0 400774.3 123554.04 165000 -1 9324
9326 0 400648.3 123550.04 165000 -1 9325
9327 0 400532.3 123640.04 164960 -1 9326
9328 0 400592.3 123752.04 164960 -1 9327
9329 0 400576.3 123764.04 164920 -1 9328
9330 0 400334.3 124004.04 164920 -1 9329
9331 0 400222.3 124110.04 165000 -1 9330
9332 0 400086.3 124174.04 165000 -1 9331
9333 0 399930.3 124138.04 165000 -1 9332
9334 0 399816.3 124092.04 165000 -1 9333
9335 0 399718.3 123996.04 165000 -1 9334
9336 0 399584.3 123920.04 165080 -1 9335
9337 0 399500.3 123918.04 165120 -1 9336
9338 0 399494.3 123926.04 165160 -1 9337
9339 0 399392.3 123836.04 165160 -1 9338
9340 0 399282.3 123818.04 165160 -1 9339
9341 0 399014.3 123752.04 165240 -1 9340
9342 0 398860.3 123708.04 165320 -1 9341
9343 0 398718.3 123674.04 165400 -1 9342
9344 0 398626.3 123654.04 165520 -1 9343
9345 0 398576.3 123592.04 165560 -1 9344
9346 0 398498.3 123598.04 165560 -1 9345
9347 0 398424.3 123574.04 165560 -1 9346
9348 0 398404.3 123592.04 165440 -1 9347
9349 0 398364.3 123608.04 165400 -1 9348
9350 0 398282 123616 165320 -1 9349
9351 0 398098.3 123604.08 165320 -1 9350
9352 0 398102.3 123534.08 165320 -1 9351
9353 0 398040.3 123518.08 165400 -1 9352
9354 0 398028.3 123548.08 165480 -1 9353
9355 0 397936.3 123588.08 165560 -1 9354
9356 0 397814.3 123606.08 165600 -1 9355
9357 0 397688.3 123576.08 165600 -1 9356
9358 0 397650.3 123538.08 165680 -1 9357
9359 0 397548.3 123492.08 165720 -1 9358
9360 0 397430.3 123488.08 165800 -1 9359
9361 0 397354.3 123442.08 165880 -1 9360
9362 0 397332.3 123348.08 165960 -1 9361
9363 0 397220.25 123276.08 166040 -1 9362
9364 0 397118.25 123270.08 166080 -1 9363
9365 0 396974.25 123264.08 166080 -1 9364
9366 0 396972.25 123262.08 166040 -1 9365
9367 0 397036.25 123242.08 166160 -1 9364
9368 0 398200.3 123624.04 165240 -1 9350
9369 0 398204.3 123642.04 165160 -1 9368
9370 0 400622.3 123852.04 164800 -1 9329
9371 0 400648.3 123888.04 164640 -1 9370
9372 0 400700.3 123970.04 164520 -1 9371
9373 0 400838.3 123958.04 164440 -1 9372
9374 0 400893.9 123950 164400 -1 9373
9375 0 401067.9 123954 164320 -1 9374
9376 0 401129.9 124034 164320 -1 9375
9377 0 401199.9 123992 164240 -1 9376
9378 0 401359.9 124014 164240 -1 9377
9379 0 401469.9 124020 164240 -1 9378
9380 0 401619.9 123966 164240 -1 9379
9381 0 401763.9 123980 164200 -1 9380
9382 0 401983.9 123958 164200 -1 9381
9383 0 402075.9 123980 164240 -1 9382
9384 0 402147.9 123914 164240 -1 9383
9385 0 402193.9 123842 164240 -1 9384
9386 0 402237.9 123776 164240 -1 9385
9387 0 402301.9 123784 164240 -1 9386
9388 0 402539.9 123796 164080 -1 9387
9389 0 402577.9 123734 164040 -1 9388
9390 0 402657.9 123808 163960 -1 9389
9391 0 402727.9 123876 163880 -1 9390
9392 0 402801.9 123880 163880 -1 9391
9393 0 402919.9 123888 163880 -1 9392
9394 0 402987.9 123898 163880 -1 9393
9395 0 403159.9 123906 163800 -1 9394
9396 0 403227.9 123944 163720 -1 9395
9397 0 403249.9 123970 163640 -1 9396
9398 0 403257.9 123996 163520 -1 9397
9399 0 403339.9 124048 163480 -1 9398
9400 0 403453.9 123972 163440 -1 9399
9401 0 403507.9 123980 163320 -1 9400
9402 0 403437.9 123930 163160 -1 9401
9403 0 403435.9 123946 163080 -1 9402
9404 0 403469.9 123884 162960 -1 9403
9405 0 403539.9 123800 162880 -1 9404
9406 0 403585.9 123760 162880 -1 9405
9407 0 403689.9 123786 162880 -1 9406
9408 0 403791.9 123742 162800 -1 9407
9409 0 403807.9 123740 162760 -1 9408
9410 0 401824.38 122036.29 164560 -1 9304
9411 0 401722.38 122098.29 164440 -1 9410
9412 0 403074.38 122286.29 163600 -1 9276
9413 0 402624 122592 163280 134 9274
9414 0 402400 122528 163400 108 9413
9415 0 402176 122432 163480 81 9414
9416 0 401920 122432 163560 104 9415
9417 0 401696 122464 163720 120 9416
9418 0 401472 122464 163840 60 9417
9419 0 401248 122432 164000 75 9418
9420 0 401056 122400 164160 81 9419
9421 0 400864 122272 164360 96 9420
9422 0 400800 122144 164600 101 9421
9423 0 400736 122144 164880 108 9422
9424 0 400608 122112 165120 81 9423
9425 0 400448 122112 165320 60 9424
9426 0 400224 122112 165480 96 9425
9427 0 4e+05 122144 165640 96 9426
9428 0 399776 122080 165760 104 9427
9429 0 399552 121952 165880 60 9428
9430 0 399296 121920 165920 75 9429
9431 0 399072 121824 166040 86 9430
9432 0 398848 121728 166120 80 9431
9433 0 398656 121568 166240 101 9432
9434 0 398400 121504 166240 124 9433
9435 0 398144 121408 166240 91 9434
9436 0 398080 121376 166240 71 9435
9437 0 398144.56 121293.56 166280 -1 9436
9438 0 397728.56 120937.56 166280 -1 9437
9439 0 397504.56 120853.56 166280 -1 9438
9440 0 397192.56 120917.56 166280 -1 9439
9441 0 397012.56 120705.56 166280 -1 9440
9442 0 396368.56 120661.56 166280 -1 9441
9443 0 395960.56 120469.56 166280 -1 9442
9444 0 395676.56 120277.56 166280 -1 9443
9445 0 395628.56 120233.66 166360 -1 9444
9446 0 395568.56 120197.66 166400 -1 9445
9447 0 395616.56 120269.66 166440 -1 9446
9448 0 395492.56 120129.66 166480 -1 9447
9449 0 395444.56 120101.66 166600 -1 9448
9450 0 395460.56 120185.81 166720 -1 9449
9451 0 395352.56 120097.81 166800 -1 9450
9452 0 395224.56 120053.81 166880 -1 9451
9453 0 395092.56 119973.81 166960 -1 9452
9454 0 394972.56 119957.81 167040 -1 9453
9455 0 394836.56 119937.81 167120 -1 9454
9456 0 394792.56 119793.81 167280 -1 9455
9457 0 394716.56 119697.81 167400 -1 9456
9458 0 394620.56 119573.81 167520 -1 9457
9459 0 394501 119414 167640 -1 9458
9460 0 394485.56 119274.08 167720 -1 9459
9461 0 394333.56 119086.08 167720 -1 9460
9462 0 394269.56 118874.08 167720 -1 9461
9463 0 394201.56 118746.08 167760 -1 9462
9464 0 394149.56 118630.08 167760 -1 9463
9465 0 394229.56 118454.08 167760 -1 9464
9466 0 394253.56 118302.08 167800 -1 9465
9467 0 394153.56 118170.08 167800 -1 9466
9468 0 393997.56 118078.08 167800 -1 9467
9469 0 393721.56 118030.08 167800 -1 9468
9470 0 393521.56 117950.08 167920 -1 9469
9471 0 393397.56 117838.08 167880 -1 9470
9472 0 393349.56 117730.08 167720 -1 9471
9473 0 393441.56 117846.08 167480 -1 9472
9474 0 393517.56 117826.08 167400 -1 9473
9475 0 393721.56 117834.08 167320 -1 9474
9476 0 393861.56 117862.08 167320 -1 9475
9477 0 393953.56 117942.08 167320 -1 9476
9478 0 394133.56 117950.08 167320 -1 9477
9479 0 394161.56 117902.08 167360 -1 9478
9480 0 394221.56 117786.08 167440 -1 9479
9481 0 394257.56 117742.08 167520 -1 9480
9482 0 394585.56 119542.08 167720 -1 9460
9483 0 394641.56 119574.08 167800 -1 9482
9484 0 394653.56 119550.08 167880 -1 9483
9485 0 394569.56 119546.08 167960 -1 9484
9486 0 394521.56 119506.08 168040 -1 9485
9487 0 394481.56 119390.08 168160 -1 9486
9488 0 394329.56 119422.08 168200 -1 9487
9489 0 394289.56 119398.08 168280 -1 9488
9490 0 394245.56 119338.08 168360 -1 9489
9491 0 394241.56 119246.08 168480 -1 9490
9492 0 394137.56 119214.08 168600 -1 9491
9493 0 393981.56 119194.08 168680 -1 9492
9494 0 393857.56 119130.08 168760 -1 9493
9495 0 393629.56 119166.08 168760 -1 9494
9496 0 393453.56 119242.08 168760 -1 9495
9497 0 393253.56 119218.08 168840 -1 9496
9498 0 393085.56 119174.08 169000 -1 9497
9499 0 393041.56 119290.08 169080 -1 9498
9500 0 392989.56 119350.08 169160 -1 9499
9501 0 392869.56 119422.08 169240 -1 9500
9502 0 392837.56 119462.08 169280 -1 9501
9503 0 395440.56 120117.56 166280 -1 9444
9504 0 395164.56 119893.734 166280 -1 9503
9505 0 394900.56 119817.734 166280 -1 9504
9506 0 394768.56 119729.734 166280 -1 9505
9507 0 394836.56 119745.81 166200 -1 9506
9508 0 394836.56 119725.81 166120 -1 9507
9509 0 394696.56 119693.81 166120 -1 9508
9510 0 394652.56 119713.81 166080 -1 9509
9511 0 394536.56 119761.81 166080 -1 9510
9512 0 394268.56 119649.81 166080 -1 9511
9513 0 393940.56 119625.81 166080 -1 9512
9514 0 393808.56 119521.81 166080 -1 9513
9515 0 393572.56 119429.81 166080 -1 9514
9516 0 393400.56 119453.81 166080 -1 9515
9517 0 393192.56 119541.81 166080 -1 9516
9518 0 393044.56 119521.81 166080 -1 9517
9519 0 392842.2 119446.91 166000 -1 9518
9520 0 392702.2 119434.91 166000 -1 9519
9521 0 392582.2 119356.91 166000 -1 9520
9522 0 392436.2 119298.91 166000 -1 9521
9523 0 392196.2 119234.91 166040 -1 9522
9524 0 392106.2 119194.91 166040 -1 9523
9525 0 391948.2 119156.91 166040 -1 9524
9526 0 392014.2 119226.91 165960 -1 9525
9527 0 392058.2 119268.91 165880 -1 9526
9528 0 392122.2 119280.91 165760 -1 9527
9529 0 392126.2 119224.91 165640 -1 9528
9530 0 392112.2 119270.91 165520 -1 9529
9531 0 391994.2 119312.91 165320 -1 9530
9532 0 391930.2 119288.91 165240 -1 9531
9533 0 391800.2 119280.91 165160 -1 9532
9534 0 391690.2 119258.91 165160 -1 9533
9535 0 391496.2 119252.91 165160 -1 9534
9536 0 391282.2 119266.91 165080 -1 9535
9537 0 390994.2 119238.91 165000 -1 9536
9538 0 390908.2 119224.91 164920 -1 9537
9539 0 390724.2 119098.91 164920 -1 9538
9540 0 390548.2 119046.91 164800 -1 9539
9541 0 390418.2 119008.91 164760 -1 9540
9542 0 390308.2 118816.91 164760 -1 9541
9543 0 390144.2 118734.91 164760 -1 9542
9544 0 390014.2 118740.91 164680 -1 9543
9545 0 389912.2 118676.91 164600 -1 9544
9546 0 389724.2 118670.91 164520 -1 9545
9547 0 389590.2 118658.91 164520 -1 9546
9548 0 389416.2 118658.91 164520 -1 9547
9549 0 389288.2 118654.91 164360 -1 9548
9550 0 388928.2 118598.91 164200 -1 9549
9551 0 388750.2 118616.91 164080 -1 9550
9552 0 388764.2 118556.91 164000 -1 9551
9553 0 388714.2 118596.91 163960 -1 9552
9554 0 388568.2 118532.91 163840 -1 9553
9555 0 388386.2 118468.91 163640 -1 9554
9556 0 388132.2 118336.91 163480 -1 9555
9557 0 387892.2 118184.91 163280 -1 9556
9558 0 387904.2 118144.91 163160 -1 9557
9559 0 388010.2 118168.91 163160 -1 9558
9560 0 388066.2 118090.91 163160 -1 9559
9561 0 388092.2 118062.91 163080 -1 9560
9562 0 388058.2 118020.91 162960 -1 9561
9563 0 387924.2 117918.91 162880 -1 9562
9564 0 387900.2 117806.91 162880 -1 9563
9565 0 387616.2 117734.91 162800 -1 9564
9566 0 387552.2 117734.91 162760 -1 9565
9567 0 387448.2 117644.91 162680 -1 9566
9568 0 387434.2 117580.91 162640 -1 9567
9569 0 387474.2 117416.91 162600 -1 9568
9570 0 387470.2 117240.91 162480 -1 9569
9571 0 387382.2 117196.91 162480 -1 9570
9572 0 387312.2 117208.91 162480 -1 9571
9573 0 387229.1 117203.45 162400 -1 9572
9574 0 387870.2 117752.91 162960 -1 9564
9575 0 387750.2 118084.91 163160 -1 9558
9576 0 387650.2 118052.91 163040 -1 9575
9577 0 387620.2 118054.91 163000 -1 9576
9578 0 387614.2 118052.91 162960 -1 9577
9579 0 387334.2 118222.91 162960 -1 9578
9580 0 387044.2 118147.91 162800 -1 9579
9581 0 386808.2 118011.91 162680 -1 9580
9582 0 386550.2 117955.91 162680 -1 9581
9583 0 386408.2 117783.91 162680 -1 9582
9584 0 386144.2 117653.91 162680 -1 9583
9585 0 385896.2 117453.91 162680 -1 9584
9586 0 385832.2 117401.91 162680 -1 9585
9587 0 385596.2 117329.91 162680 -1 9586
9588 0 385326.2 117123.91 162680 -1 9587
9589 0 385098.2 116889.91 162680 -1 9588
9590 0 385008.2 116809.91 162680 -1 9589
9591 0 385024.2 116839.91 162560 -1 9590
9592 0 384896.28 116907.99 162560 -1 9591
9593 0 384778.28 117009.99 162520 -1 9592
9594 0 384720.28 117135.99 162520 -1 9593
9595 0 384658.28 117157.99 162400 -1 9594
9596 0 384624.28 117267.99 162320 -1 9595
9597 0 384400.28 117401.99 162320 -1 9596
9598 0 384262.28 117557.99 162320 -1 9597
9599 0 384212.28 117667.99 162280 -1 9598
9600 0 384328.28 117571.99 162200 -1 9599
9601 0 384394.28 117541.99 162120 -1 9600
9602 0 384402.28 117583.99 162040 -1 9601
9603 0 384726.28 117759.99 162040 -1 9602
9604 0 384962.28 117903.99 162040 -1 9603
9605 0 385078.28 117991.99 162000 -1 9604
9606 0 384952.28 117888.16 162000 -1 9605
9607 0 384808.28 117880.16 162000 -1 9606
9608 0 384750.28 117904.16 161920 -1 9607
9609 0 384748.28 117918.16 161840 -1 9608
9610 0 384742.28 118034.16 161760 -1 9609
9611 0 384740.28 118086.16 161680 -1 9610
9612 0 384822.28 118160.16 161600 -1 9611
9613 0 384862.28 118226.16 161400 -1 9612
9614 0 384906.28 118322.16 161280 -1 9613
9615 0 384870.28 118446.16 161160 -1 9614
9616 0 384910.28 118590.16 161080 -1 9615
9617 0 384902.38 118643.95 161040 -1 9616
9618 0 385266.28 118065.99 161920 -1 9605
9619 0 385452.28 118101.99 161840 -1 9618
9620 0 385504.28 118049.99 161760 -1 9619
9621 0 385768.28 118241.16 161640 -1 9620
9622 0 385954.28 118305.16 161640 -1 9621
9623 0 386014.28 118293.16 161600 -1 9622
9624 0 384396.28 117592.16 161840 -1 9602
9625 0 384428.28 117575.16 161760 -1 9624
9626 0 384562.28 117227.99 162120 -1 9601
9627 0 384438.28 117015.99 162120 -1 9626
9628 0 384508.28 116931.99 162040 -1 9627
9629 0 384548.28 116921.99 161960 -1 9628
9630 0 384552.28 116887.99 161840 -1 9629
9631 0 384492.28 116871.99 161760 -1 9630
9632 0 384436.28 116807.99 161680 -1 9631
9633 0 384420.28 116737.99 161680 -1 9632
9634 0 384358.2 116717.99 161720 -1 9633
9635 0 384328.2 116623.99 161720 -1 9634
9636 0 384400.2 116627.99 161800 -1 9635
9637 0 384428.28 116859.99 161960 -1 9629
9638 0 384294.28 116833.99 161960 -1 9637
9639 0 384202.28 116807.99 161960 -1 9638
9640 0 384018.2 116624.08 162040 -1 9639
9641 0 383896.2 116500.08 162040 -1 9640
9642 0 383862.2 116426.08 161960 -1 9641
9643 0 384142.28 117933.99 162320 -1 9599
9644 0 384208.28 118005.99 162320 -1 9643
9645 0 384308.28 118081.99 162320 -1 9644
9646 0 384406.28 118095.99 162320 -1 9645
9647 0 384494.28 118201.99 162400 -1 9646
9648 0 384626.28 118255.99 162480 -1 9647
9649 0 384730.28 118328.04 162520 -1 9648
9650 0 384980.28 118326.04 162480 -1 9649
9651 0 385064.28 118358.04 162440 -1 9650
9652 0 385090.28 118484.04 162440 -1 9651
9653 0 385156.28 118504.04 162360 -1 9652
9654 0 384698.28 118340.04 162560 -1 9649
9655 0 384654.28 118346.04 162600 -1 9654
9656 0 384050.28 117902.16 162360 -1 9643
9657 0 384042.28 117930.16 162400 -1 9656
9658 0 384048.28 117976.04 162160 -1 9643
9659 0 384038.28 117972.04 162120 -1 9658
9660 0 384040.28 117994.04 162040 -1 9659
9661 0 384046.28 118086.04 161920 -1 9660
9662 0 384074.28 118144.04 161880 -1 9661
9663 0 384090.28 118092.04 161760 -1 9662
9664 0 384094.28 118008.04 161720 -1 9663
9665 0 384128.28 117966.04 161640 -1 9664
9666 0 384066.28 118176.04 161760 -1 9663
9667 0 384060.28 118182.04 161680 -1 9666
9668 0 384078.28 118240.04 161600 -1 9667
9669 0 384246.38 118246.04 161520 -1 9668
9670 0 384348.38 118300.04 161440 -1 9669
9671 0 384320.38 118380.04 161280 -1 9670
9672 0 384420.38 118356.04 161160 -1 9671
9673 0 384473.34 118337.336 161080 -1 9672
9674 0 384500.38 118328.04 161040 -1 9673
9675 0 384546.38 118368.04 160920 -1 9674
9676 0 384535.2 118501.016 160840 -1 9675
9677 0 384607.2 118581.016 160760 -1 9676
9678 0 384642.2 118727.016 160640 -1 9677
9679 0 384655.2 118850.016 160520 -1 9678
9680 0 384688.2 118863.016 160400 -1 9679
9681 0 384639 118883.336 160360 -1 9680
9682 0 384541.2 118924.016 160280 -1 9681
9683 0 384508.2 119069.016 160200 -1 9682
9684 0 384522.2 119161.016 160120 -1 9683
9685 0 384535.2 119215.016 160000 -1 9684
9686 0 384586.2 119271.016 159920 -1 9685
9687 0 384488.2 119364.016 159880 -1 9686
9688 0 384419.2 119374.016 159840 -1 9687
9689 0 384347.2 119420.016 159760 -1 9688
9690 0 384323.2 119517.016 159680 -1 9689
9691 0 384433.2 119546.016 159600 -1 9690
9692 0 384551.2 119543.016 159480 -1 9691
9693 0 384651.2 119571.016 159400 -1 9692
9694 0 384657.2 119673.016 159360 -1 9693
9695 0 384615.2 119743.016 159320 -1 9694
9696 0 384547.2 119868.016 159240 -1 9695
9697 0 384366.2 119886.016 159240 -1 9696
9698 0 384330.2 119945.016 159240 -1 9697
9699 0 384413.2 120036.016 159240 -1 9698
9700 0 384476.2 120088.016 159240 -1 9699
9701 0 384602.38 120093.04 159160 -1 9700
9702 0 384664.38 120081.04 159080 -1 9701
9703 0 384690.38 120071.04 159040 -1 9702
9704 0 384696.38 120045.04 158920 -1 9703
9705 0 383980.28 118230.04 161560 -1 9668
9706 0 383970.38 118233.04 161520 -1 9705
9707 0 384820.2 116727.91 162560 -1 9591
9708 0 384796.2 116697.91 162520 -1 9707
9709 0 384686.2 116557.91 162520 -1 9708
9710 0 384606.2 116488.91 162480 -1 9709
9711 0 384522.2 116422.91 162480 -1 9710
9712 0 384418.2 116408.91 162480 -1 9711
9713 0 384420.2 116338.91 162480 -1 9712
9714 0 384400.2 116242.91 162480 -1 9713
9715 0 384308.2 116196.91 162480 -1 9714
9716 0 384198.2 116196.91 162480 -1 9715
9717 0 384040.2 116138.91 162360 -1 9716
9718 0 383972.2 116128.91 162320 -1 9717
9719 0 383768.56 116101.08 162240 -1 9718
9720 0 383756.56 116013.08 162240 -1 9719
9721 0 383784.56 115925.08 162160 -1 9720
9722 0 383764.56 115929.08 162120 -1 9721
9723 0 383796.56 115765.08 162120 -1 9722
9724 0 383832.56 115757.08 162080 -1 9723
9725 0 386744.2 117933.91 162640 -1 9581
9726 0 386632.2 117747.91 162480 -1 9725
9727 0 387106.2 118292.91 162960 -1 9579
9728 0 386864.2 118354.91 162960 -1 9727
9729 0 386616.2 118457.91 163000 -1 9728
9730 0 386604.2 118451.91 163080 -1 9729
9731 0 386550.2 118425.91 163200 -1 9730
9732 0 386530.2 118333.91 163320 -1 9731
9733 0 386521.12 118256.016 163360 -1 9732
9734 0 386535.12 118222.016 163440 -1 9733
9735 0 386370.12 118326.016 163360 -1 9733
9736 0 386342.38 118321.95 163400 -1 9735
9737 0 386325.38 118364.95 163440 -1 9736
9738 0 386214 118370 163480 -1 9737
9739 0 391936.2 119102.91 166160 -1 9525
9740 0 391906.2 119116.91 166200 -1 9739
9741 0 391830 119067 166280 -1 9740
9742 0 391724 118939 166280 -1 9741
9743 0 391724 118813 166320 -1 9742
9744 0 391724 118683 166320 -1 9743
9745 0 391748 118603 166400 -1 9744
9746 0 391774 118655 166440 -1 9745
9747 0 392966 119463.04 165920 -1 9520
9748 0 393106 119479.04 165800 -1 9747
9749 0 393244 119513.04 165800 -1 9748
9750 0 393388 119499.04 165760 -1 9749
9751 0 393566 119467.04 165720 -1 9750
9752 0 393554 119455.04 165680 -1 9751
9753 0 393600 119387.04 165720 -1 9751
9754 0 393600 119403.04 165760 -1 9753
9755 0 393668.2 119446.91 166040 -1 9515
9756 0 393712.2 119456.91 166000 -1 9755
9757 0 393756.2 119532.91 165920 -1 9756
9758 0 393782.2 119536.91 165880 -1 9757
9759 0 393854.2 119620.91 165760 -1 9758
9760 0 393936.2 119602.91 165680 -1 9759
9761 0 393976.2 119608.91 165600 -1 9760
9762 0 397605.75 120929.91 166400 -1 9438
9763 0 397669.75 121013.91 166560 -1 9762
9764 0 397565.75 121093.91 166600 -1 9763
9765 0 397485.75 121105.91 166680 -1 9764
9766 0 397429.75 121133.91 166760 -1 9765
9767 0 397389.75 121057.91 166880 -1 9766
9768 0 397317.75 120941.91 167000 -1 9767
9769 0 397253.75 120873.91 167080 -1 9768
9770 0 397121.75 120845.91 167200 -1 9769
9771 0 397034.2 120805.914 167280 -1 9770
9772 0 396924.2 120773.914 167280 -1 9771
9773 0 396772.2 120729.914 167400 -1 9772
9774 0 396662.2 120735.914 167400 -1 9773
9775 0 396544.2 120721.914 167480 -1 9774
9776 0 396470.2 120595.914 167600 -1 9775
9777 0 396336.2 120511.914 167760 -1 9776
9778 0 396188.2 120441.914 167880 -1 9777
9779 0 396118.2 120421.914 167960 -1 9778
9780 0 396000.2 120367.914 168080 -1 9779
9781 0 395974.2 120367.914 168160 -1 9780
9782 0 395858.2 120371.914 168240 -1 9781
9783 0 395786.2 120415.914 168320 -1 9782
9784 0 395664.2 120373.914 168400 -1 9783
9785 0 395594.2 120407.914 168480 -1 9784
9786 0 395436.2 120517.914 168480 -1 9785
9787 0 395322.2 120573.914 168440 -1 9786
9788 0 395178.2 120629.914 168400 -1 9787
9789 0 395058.2 120601.914 168400 -1 9788
9790 0 394878.2 120597.914 168480 -1 9789
9791 0 394800.2 120605.914 168560 -1 9790
9792 0 394742.2 120599.914 168640 -1 9791
9793 0 394685 120666 168680 -1 9792
9794 0 394628.2 120731.914 168720 -1 9793
9795 0 394542.2 120763.914 168800 -1 9794
9796 0 394432.2 120773.914 168880 -1 9795
9797 0 394388.2 120799.914 168920 -1 9796
9798 0 394398.2 120833.914 168880 -1 9796
9799 0 394354.2 120909.914 168880 -1 9798
9800 0 394284.2 120949.914 168840 -1 9799
9801 0 394148.2 120815.914 168840 -1 9800
9802 0 394070 120817.99 168880 -1 9801
9803 0 395318.2 120597.914 168320 -1 9788
9804 0 395348.2 120601.914 168280 -1 9803
9805 0 395456.2 120457.914 168560 -1 9786
9806 0 395418.2 120475.914 168640 -1 9805
9807 0 395469.94 120474 168760 -1 9806
9808 0 396146.2 120359.914 168160 -1 9781
9809 0 396282.2 120399.914 168160 -1 9808
9810 0 396424.2 120511.914 168160 -1 9809
9811 0 396610.12 120625.83 168080 -1 9810
9812 0 396682.12 120577.83 168080 -1 9811
9813 0 396888.12 120579.83 168080 -1 9812
9814 0 397048.12 120683.83 168000 -1 9813
9815 0 397160.12 120851.83 167760 -1 9814
9816 0 397202.12 120941.83 167720 -1 9815
9817 0 397358.12 121041.83 167640 -1 9816
9818 0 397496.12 121185.83 167600 -1 9817
9819 0 397164.2 120867.914 167280 -1 9771
9820 0 397306.2 120921.914 167280 -1 9819
9821 0 397398.12 121011.83 167240 -1 9820
9822 0 397430.12 121105.83 167200 -1 9821
9823 0 397528.12 121195.83 167200 -1 9822
9824 0 397698.12 121339.83 167200 -1 9823
9825 0 397816.12 121413.83 167280 -1 9824
9826 0 397978.12 121571.83 167280 -1 9825
9827 0 398080.12 121717.83 167280 -1 9826
9828 0 398142.12 121851.83 167200 -1 9827
9829 0 398198.12 121915.83 167160 -1 9828
9830 0 398354.12 122123.83 167120 -1 9829
9831 0 398496.12 122187.83 167040 -1 9830
9832 0 398586.12 122229.83 167040 -1 9831
9833 0 398738.12 122247.83 167040 -1 9832
9834 0 398798.12 122329.83 166960 -1 9833
9835 0 406447.8 126834 164520 -1 9251
9836 0 406311.8 126914 164520 -1 9835
9837 0 406271.8 127002 164520 -1 9836
9838 0 406232 127014 164560 -1 9837
9839 0 410175.16 128001.336 163360 -1 7811
9840 0 410287.16 127941.336 163360 -1 9839
9841 0 410551.16 127849.336 163240 -1 9840
9842 0 410731.03 127793 163080 -1 9841
9843 0 410773.03 127729 163000 -1 9842
9844 0 410903.03 127615 162880 -1 9843
9845 0 411057.03 127487 162760 -1 9844
9846 0 411189.03 127393 162640 -1 9845
9847 0 411271.03 127295 162600 -1 9846
9848 0 411489.06 127197 162560 -1 9847
9849 0 411625.06 127083 162440 -1 9848
9850 0 411745.06 126981 162320 -1 9849
9851 0 411829.06 126911 162200 -1 9850
9852 0 411837.06 126833 162200 -1 9851
9853 0 411931.06 126745 162080 -1 9852
9854 0 411973.25 126843.08 161960 -1 9853
9855 0 411963.25 126855.08 161920 -1 9854
9856 0 411987.06 126879 161880 -1 9855
9857 0 412045.06 126889 161800 -1 9856
9858 0 412155.06 126777 161800 -1 9857
9859 0 412227.06 126703 161760 -1 9858
9860 0 412249.06 126633 161720 -1 9859
9861 0 412091.06 126493 161680 -1 9860
9862 0 412023.06 126355 161680 -1 9861
9863 0 411953.06 126115 161600 -1 9862
9864 0 412035.06 125967 161520 -1 9863
9865 0 412081.06 125881 161520 -1 9864
9866 0 412129.06 125713 161520 -1 9865
9867 0 412157.06 125595 161440 -1 9866
9868 0 412167.06 125615 161320 -1 9867
9869 0 412211.06 125559 161440 -1 9867
9870 0 412265.06 125479 161440 -1 9869
9871 0 412215.06 125401 161480 -1 9870
9872 0 412255.06 125327 161480 -1 9871
9873 0 412333.06 125371 161400 -1 9872
9874 0 412439.06 125455 161320 -1 9873
9875 0 412479.06 125491 161280 -1 9874
9876 0 412211.06 125355 161520 -1 9871
9877 0 412203.06 125235 161520 -1 9876
9878 0 412173.06 125207 161560 -1 9877
9879 0 412263.25 126859.08 161760 -1 9859
9880 0 412255.25 127007.08 161760 -1 9879
9881 0 412343.25 127113.08 161840 -1 9880
9882 0 411940.06 128661.08 161920 -1 7787
9883 0 411822.06 128699.08 161920 -1 9882
9884 0 411722.06 128687.08 161920 -1 9883
9885 0 411726.06 128701.08 161840 -1 9884
9886 0 412726 128567.664 161320 -1 7783
9887 0 412486 128443.664 161320 -1 9886
9888 0 412406 128259.664 161320 -1 9887
9889 0 412382 127935.664 161200 -1 9888
9890 0 412458 127719.664 161200 -1 9889
9891 0 412646 127599.664 161200 -1 9890
9892 0 412710.22 127620.164 161120 -1 9891
9893 0 412764.22 127608.164 161040 -1 9892
9894 0 412850.22 127508.164 161000 -1 9893
9895 0 412862.22 127470.164 160920 -1 9894
9896 0 412946.22 127388.164 160920 -1 9895
9897 0 412942.22 127286.164 160920 -1 9896
9898 0 412882.22 127144.24 161000 -1 9897
9899 0 412892.22 127502.164 160840 -1 9895
9900 0 412926.22 127474.164 160760 -1 9899
9901 0 412894.22 127504.164 160680 -1 9900
9902 0 412850.22 127416.164 160560 -1 9901
9903 0 412698.22 127364.164 160480 -1 9902
9904 0 412820.22 127412.164 160360 -1 9903
9905 0 412832.22 127384.164 160240 -1 9904
9906 0 412902.22 127308.164 160240 -1 9905
9907 0 412930.22 127276.164 160160 -1 9906
9908 0 412996.22 127346.164 160040 -1 9907
9909 0 413072.22 127358.24 159960 -1 9908
9910 0 413142.22 127292.24 159960 -1 9909
9911 0 413254.22 127168.24 159880 -1 9910
9912 0 413478.22 127094.24 159800 -1 9911
9913 0 413662.22 127086.24 159640 -1 9912
9914 0 413638.22 127112.24 159600 -1 9913
9915 0 413634.22 127018.24 159600 -1 9914
9916 0 413562.22 126946.24 159520 -1 9915
9917 0 413582.22 126930.24 159400 -1 9916
9918 0 413644.22 126940.24 159280 -1 9917
9919 0 413742.22 126930.24 159200 -1 9918
9920 0 413808.22 126914.24 159120 -1 9919
9921 0 413776.22 126984.24 159040 -1 9920
9922 0 413828.22 126838.24 159080 -1 9920
9923 0 413848.22 126796.24 159040 -1 9922
9924 0 412776.22 127512.164 160200 -1 9905
9925 0 412700.22 127590.164 160160 -1 9924
9926 0 412636.22 127626.164 160040 -1 9925
9927 0 412640.22 127674.164 159920 -1 9926
9928 0 412602.22 127722.164 159880 -1 9927
9929 0 412371.94 127646 161320 -1 9890
9930 0 412337.94 127554 161440 -1 9929
9931 0 412315.94 127414 161440 -1 9930
9932 0 412179.94 127338 161360 -1 9931
9933 0 412023.94 127366 161280 -1 9932
9934 0 412013.94 127344 161200 -1 9933
9935 0 412045.94 127118 161200 -1 9934
9936 0 411988.03 126908 161200 -1 9935
9937 0 412094.03 126868 161200 -1 9936
9938 0 412052 126982 161240 -1 9937
9939 0 412124 127008 161280 -1 9938
9940 0 412188 126954 161360 -1 9939
9941 0 412234 126974 161400 -1 9940
9942 0 412276 126948 161440 -1 9941
9943 0 412286 126990 161480 -1 9942
9944 0 411946.03 126748 161280 -1 9936
9945 0 411880.03 126636 161280 -1 9944
9946 0 411820.03 126538 161280 -1 9945
9947 0 411732.03 126396 161280 -1 9946
9948 0 411578.03 126238 161280 -1 9947
9949 0 411494.03 126200 161240 -1 9948
9950 0 411328.03 126225.95 161240 -1 9949
9951 0 411138.03 126245.95 161240 -1 9950
9952 0 411138.03 126099.95 161320 -1 9951
9953 0 411130.03 126233.95 161360 -1 9952
9954 0 411134.03 126249.95 161440 -1 9953
9955 0 411016.03 126255.95 161160 -1 9951
9956 0 410914.1 126315 161120 -1 9955
9957 0 410788.1 126280 161120 -1 9956
9958 0 410809.1 126260 161080 -1 9957
9959 0 410708.1 126274 161080 -1 9958
9960 0 410614.1 126334 161080 -1 9959
9961 0 410485.1 126388 161080 -1 9960
9962 0 410355.1 126413 161080 -1 9961
9963 0 410230.1 126365 161080 -1 9962
9964 0 410058.1 126326 161080 -1 9963
9965 0 409997.1 126297 161080 -1 9964
9966 0 409940.1 126189 161080 -1 9965
9967 0 409892.2 126008.99 161200 -1 9966
9968 0 409798.2 125874.99 161320 -1 9967
9969 0 409736.2 125942.99 161360 -1 9968
9970 0 409615.66 126020.414 161320 -1 9969
9971 0 409533.66 126066.414 161320 -1 9970
9972 0 409457.66 126160.414 161360 -1 9971
9973 0 409345.66 126260.414 161400 -1 9972
9974 0 409293.66 126266.414 161440 -1 9973
9975 0 409243.66 126310.414 161480 -1 9974
9976 0 409197.66 126296.414 161520 -1 9975
9977 0 409087.66 126350.414 161600 -1 9976
9978 0 408933.66 126372.414 161680 -1 9977
9979 0 408867.66 126378.414 161720 -1 9978
9980 0 408809.66 126388.414 161680 -1 9978
9981 0 408661.66 126374.414 161680 -1 9980
9982 0 408505.66 126314.414 161680 -1 9981
9983 0 408571.66 126330.414 161640 -1 9982
9984 0 411689.94 127308 161040 -1 9934
9985 0 411597.94 127404 160960 -1 9984
9986 0 411524.03 127390 160960 -1 9985
9987 0 411490.03 127372 160920 -1 9986
9988 0 412325.94 127524 161480 -1 9930
9989 0 416820.1 128557.305 160120 122 7775
9990 0 416692 128632.336 159960 122 9989
9991 0 416628.34 128670.086 159880 122 9990
9992 0 416599.56 128689.44 159840 122 9991
9993 0 416835.03 128767.98 159680 122 9992
9994 0 416662.16 128622.67 159440 -1 9993
9995 0 416639.38 128588.1 159400 -1 9994
[truncated: 444,998 more chars]
