# Supplementary material for: Connectomics Analysis Reveals First-, Second-, and Third-Order Thermosensory and Hygrosensory Neurons in the Adult Drosophila Brain
Source: Curr Biol. 2020 Aug 17;30(16):3167–3182.e4. doi: 10.1016/j.cub.2020.06.028 (PMC7443704; doi:10.1016/j.cub.2020.06.028)
Supplement: Data S1. Skeletons and Meshes, Related to STAR Methods — marin2020-skeletons contains files describing the morphology of each neuron in this study (in FAFB14 space, .swc format). glomeruli_meshes contains the glomerular meshes (in FAFB14 space, .stl format). neuropil_meshes contains the glomerular meshes (in FAFB14 space, .stl format). [file mmc5.zip › VP_SI/marin2020-skeletons/9573214.swc]

# SWC format file
# based on specifications at http://www.neuronland.org/NLMorphologyConverter/MorphologyFormats/SWC/Spec.html
# Created by nat::write.neuron.swc
# PointNo Label X Y Z Radius Parent 
1 0 605098 273833.06 75000 -1 -1
2 0 605264 274037.03 74840 -1 1
3 0 605396 274185.03 74760 -1 2
4 0 605634 274373.03 74680 -1 3
5 0 605388 274197.03 74520 -1 4
6 0 605194 274137.03 74400 -1 5
7 0 605250 274257.03 74280 -1 6
8 0 605265 274290 74240 -1 7
9 0 605736 274625.06 74240 -1 8
10 0 605852 274749.06 74160 -1 9
11 0 605310 274389.03 74120 -1 8
12 0 605278 274501.03 74000 -1 11
13 0 605240 274549.06 73880 -1 12
14 0 605204 274629.06 73760 -1 13
15 0 605156 274685.06 73600 -1 14
16 0 605140 274869.06 73480 -1 15
17 0 604864 274969.06 73520 -1 16
18 0 604904 275045.06 73360 -1 17
19 0 604984 275165.06 73280 -1 18
20 0 605122 275269.1 73200 -1 19
21 0 605102 275173.1 73040 -1 20
22 0 605186 275229.1 72880 -1 21
23 0 605178 275309.1 72720 -1 22
24 0 605178 275425.1 72600 -1 23
25 0 605168 275689.16 72480 -1 24
26 0 605540 276201.12 72480 -1 25
27 0 605582 276741.16 72520 -1 26
28 0 605498 276949.16 72600 -1 27
29 0 605330 277029.16 72720 -1 28
30 0 605402 276221.1 72320 -1 26
31 0 605452 276229.03 72280 -1 30
32 0 605448 276449.03 72200 -1 31
33 0 605474 276761.1 72000 -1 32
34 0 605418 276913.06 71880 -1 33
35 0 605402 277181.06 71760 -1 34
36 0 605334 277429.06 71560 -1 35
37 0 605254 277617.06 71360 -1 36
38 0 605114 277977.06 71240 -1 37
39 0 604936 278045.03 71160 -1 38
40 0 604912 278041.03 71000 -1 39
41 0 604804 278097.03 70920 -1 40
42 0 604674 278141.06 70840 -1 41
43 0 604010 278417.03 70760 -1 42
44 0 603906 278581.03 70680 -1 43
45 0 603794 278741.03 70560 -1 44
46 0 603508 279113.03 70480 -1 45
47 0 603508 279301.03 70520 -1 46
48 0 603640 279377.03 70560 -1 47
49 0 603668 279473.03 70680 -1 48
50 0 603724 279637.03 70760 -1 49
51 0 603722 279673.03 70840 -1 50
52 0 603920 279825.03 71040 -1 51
53 0 604196 279773.03 71200 -1 52
54 0 603398 279061.03 70360 -1 46
55 0 603142 278953.03 70200 -1 54
56 0 602878 278945.03 70080 -1 55
57 0 602376 278753.03 69960 -1 56
58 0 602028 278633.03 69840 -1 57
59 0 601812 278521.03 69680 -1 58
60 0 601604 278405.03 69560 -1 59
61 0 601496 278325.03 69400 -1 60
62 0 601392 278253.03 69240 -1 61
63 0 601244 278161.03 69080 -1 62
64 0 600956 278105.03 68920 -1 63
65 0 600722 278021.06 68720 -1 64
66 0 600470 277685.06 68680 -1 65
67 0 599770 277677.06 68720 -1 66
68 0 599338 277573.06 68840 -1 67
69 0 599002 277565.06 68960 -1 68
70 0 598432 277485.1 69040 -1 69
71 0 598052 277361.1 69160 -1 70
72 0 597836 277229.1 69280 -1 71
73 0 597390 276997.06 69360 -1 72
74 0 597154 276973.03 69320 -1 73
75 0 597006 276933.03 69240 -1 74
76 0 596970 276933.03 69160 -1 75
77 0 596770 277041.03 69040 -1 76
78 0 596642 277117.03 69000 -1 77
79 0 596604 277153.06 68920 -1 78
80 0 596466 277285.1 68720 -1 79
81 0 596346 277465.1 68600 -1 80
82 0 596240 277497.06 68520 -1 81
83 0 596260 277701.03 68360 -1 82
84 0 597338 276941.03 69440 -1 73
85 0 597374 276837.03 69640 -1 84
86 0 597356 276809 69680 -1 85
87 0 597338 276781.03 69720 -1 86
88 0 597278 276709.03 69840 -1 87
89 0 597152 276525.03 70000 -1 88
90 0 597666 276709.03 70320 -1 89
91 0 598260 277389.1 68960 -1 70
92 0 598252 277385.1 68880 -1 91
93 0 598420 277245.1 68720 -1 92
94 0 599048 277709.1 69040 -1 69
95 0 599172 277745.1 69120 -1 94
96 0 599240 277821.1 69240 -1 95
97 0 599256 277897.1 69360 -1 96
98 0 599230 277941.03 69480 -1 97
99 0 599330 278105.03 69600 -1 98
100 0 599364 278321.03 69640 -1 99
101 0 599400 278393.03 69760 -1 100
102 0 599432 278453.03 69960 -1 101
103 0 599348 277981.03 69640 -1 99
104 0 599348 277929.03 69760 -1 103
105 0 599366 277953.03 69880 -1 104
106 0 599398 277925.03 69920 -1 105
107 0 599326 277833.03 70040 -1 106
108 0 604886 277949.03 70760 -1 42
109 0 604882 277937.03 70600 -1 108
110 0 604886 277869.03 70520 -1 109
111 0 604834 277929.03 70360 -1 110
112 0 604828 277957.03 70240 -1 111
113 0 604740 277925.03 70080 -1 112
114 0 604704 277973.03 70000 -1 113
115 0 604616 278013.03 69840 -1 114
116 0 604564 277989.03 69600 -1 115
117 0 604524 277977.03 69440 -1 116
118 0 604398 277529.03 70560 -1 110
119 0 604326 277421.03 70600 -1 118
120 0 604988 278257.03 71280 -1 38
121 0 604996 278269.03 71360 -1 120
122 0 604992 278273.03 71440 -1 121
123 0 605128 275769.12 72400 -1 25
124 0 605086 275817.16 72320 -1 123
125 0 604676 275677.03 72280 -1 124
126 0 604836 275833.03 72240 -1 125
127 0 604836 275893.03 72160 -1 126
128 0 604882 275973.03 72120 -1 127
129 0 604926 276033.03 72040 -1 128
130 0 604878 276189.03 71960 -1 129
131 0 604862 275569.03 72160 -1 127
132 0 604620 275729.03 72200 -1 125
133 0 604556 275769.03 72080 -1 132
134 0 604538 275573.03 72000 -1 133
135 0 604550 276037.03 72040 -1 133
136 0 604554 276145.03 71960 -1 135
137 0 604804 275141.06 73480 -1 17
138 0 605758 275169.03 74680 -1 4
139 0 606020 275545.03 74640 -1 138
140 0 606044 275705.03 74560 -1 139
141 0 606170 275753.03 74480 -1 140
142 0 606210 275833.03 74360 -1 141
143 0 606274 275869.03 74240 -1 142
144 0 605636.7 275406.34 74760 -1 138
145 0 605350 275417.03 74720 -1 144
146 0 605270 275397.03 74640 -1 145
147 0 605266 275329.03 74520 -1 146
148 0 605576 275525.03 74800 -1 144
149 0 605624 275633.03 75040 -1 148
150 0 605716 275617.03 75200 -1 149
151 0 605704 275609.03 75320 -1 150
152 0 605676 275533.03 75520 -1 151
153 0 605660 275413.06 75520 -1 152
154 0 605684 276129.03 74800 -1 148
155 0 605812 276297.03 74680 -1 154
156 0 605852 276317.03 74520 -1 155
157 0 604532 273317.03 75040 -1 1
158 0 603986 272825.06 75120 -1 157
159 0 603652 272181.1 75200 -1 158
160 0 603882 271929.03 75360 -1 159
161 0 604180 271841.03 75880 -1 160
162 0 604212 271845.03 76000 -1 161
163 0 604200 271813.03 76160 -1 162
164 0 604352 271713.03 76320 -1 163
165 0 604344 271657.03 76400 -1 164
166 0 604344 271517.03 76520 -1 165
167 0 604358 271289.03 76560 -1 166
168 0 604358 271225.03 76640 -1 167
169 0 604335 271177 76720 -1 168
170 0 604312 271129.03 76800 -1 169
171 0 604238 271241.03 76880 -1 170
172 0 604246 271301.03 77040 -1 171
173 0 604202 271553.03 77160 -1 172
174 0 604292 271565.03 77320 -1 173
175 0 604304 271525.03 77400 -1 174
176 0 602952 271297.06 75360 -1 160
177 0 601500.06 270945.06 75400 -1 176
178 0 600232 270449.12 75440 -1 177
179 0 599106 269821.16 75400 -1 178
180 0 597060 269625.22 75440 32 179
181 0 596930 269549.25 75320 32 180
182 0 596742 269473.25 75120 -1 181
183 0 597358 269529.25 74960 -1 182
184 0 597650 269429.25 74920 -1 183
185 0 597798 269257.06 74720 -1 184
186 0 596886 268457.03 74680 -1 185
187 0 596154 268433.03 74640 -1 186
188 0 598194 269173.03 74680 -1 185
189 0 598266 269109.03 74560 -1 188
190 0 598402 269077.03 74480 -1 189
191 0 599004 269253.03 74320 -1 190
192 0 599224 269249.03 74200 -1 191
193 0 599800 269217.06 74080 -1 192
194 0 600400 269233.06 73960 -1 193
195 0 600720 269401.12 73840 -1 194
196 0 600944 269433.12 73720 -1 195
197 0 601216 269561.12 73640 -1 196
198 0 601704 269681.06 73680 -1 197
199 0 601496 269809.06 73760 -1 198
200 0 601400 269793.06 73800 -1 199
201 0 601416 269617.06 73560 -1 197
202 0 601576 269649.06 73440 -1 201
203 0 601816 269697.06 73280 -1 202
204 0 602168 269785.06 73160 -1 203
205 0 602616 270145.06 73000 -1 204
206 0 602576 270105.06 72880 -1 205
207 0 602496 270169.06 72720 -1 206
208 0 602584 270313.06 72560 -1 207
209 0 602728 270465.06 72400 -1 208
210 0 602784 270617.06 72200 -1 209
211 0 602824 270753.06 72040 -1 210
212 0 602936 270865.06 71880 -1 211
213 0 603048 270993.06 71760 -1 212
214 0 603168 271153.06 71600 -1 213
215 0 603208 271289.06 71440 -1 214
216 0 603312 271361.06 71280 -1 215
217 0 603520 271529.06 71120 -1 216
218 0 603864 271649.06 71000 -1 217
219 0 604216 271497.06 71000 -1 218
220 0 604416.06 270841.1 71000 -1 219
221 0 604424 270793.06 70880 -1 220
222 0 604424 270721.06 70760 -1 221
223 0 604432 270729.06 70640 -1 222
224 0 604536 270609.06 70520 -1 223
225 0 604536 270769.06 71080 -1 220
226 0 603624 271705.06 70880 -1 218
227 0 603488 271761.06 70720 -1 226
228 0 603384 271729.06 70600 -1 227
229 0 603384 271737.06 70480 -1 228
230 0 603280 271801.06 70320 -1 229
231 0 603312 271913.06 70160 -1 230
232 0 603280 272025.06 70000 -1 231
233 0 603280 272081.06 69800 -1 232
234 0 603216 272233.06 69640 -1 233
235 0 603136 272241.06 69480 -1 234
236 0 603176 272417.06 69320 -1 235
237 0 603176 272545.06 68920 -1 236
238 0 603192 272761.06 68760 -1 237
239 0 603216 273129.06 68640 -1 238
240 0 603048 273369.06 68520 -1 239
241 0 602880 273473.06 68400 -1 240
242 0 602816 273657.06 68240 -1 241
243 0 602576 273865.06 68120 -1 242
244 0 602576 273985.06 68040 -1 243
245 0 602672 274305.06 67920 -1 244
246 0 603200 274185.06 67960 -1 245
247 0 602816 274673.06 67920 -1 245
248 0 602864 274817.06 67880 -1 247
249 0 602312 273969.06 68000 -1 244
250 0 602288 273969.06 67880 -1 249
251 0 602216 273985.06 67720 -1 250
252 0 602088 273729.06 67600 -1 251
253 0 602104 273441.06 67520 -1 252
254 0 602088 273281.06 67560 -1 253
255 0 602032 273337.06 67440 -1 253
256 0 601992.06 273433.12 67360 -1 255
257 0 601936 273449.06 67240 -1 256
258 0 601856 273569.12 67080 -1 257
259 0 602112 273833.06 67040 -1 258
260 0 601744 273761.06 67040 -1 258
261 0 601600 273785.06 66960 -1 260
262 0 601560 273801.06 66880 -1 261
263 0 603112 270425.06 73040 -1 205
264 0 603120 270513.06 73080 -1 263
265 0 596106 269525.25 75120 32 182
266 0 596378 269565.25 75560 32 180
267 0 596156 269653.03 75720 32 266
268 0 595896 269809.03 75800 32 267
269 0 595766 269849.06 75880 148 268
270 0 595866 269877.06 76000 134 269
271 0 595810 269949.06 76080 86 270
272 0 595826 270105.06 76200 86 271
273 0 595774 270213.06 76280 86 272
274 0 595536 270949.03 76240 163 273
275 0 595800 270333.03 76400 202 273
276 0 595852 270489.03 76520 163 275
277 0 595818 270597.03 76680 96 276
278 0 595802 270733.03 76800 102 277
279 0 595858 270869.03 76960 102 278
280 0 596046 270941.06 77040 91 279
281 0 596286 270957.06 77160 32 280
282 0 596030.9 272295.06 77000 166 279
283 0 595510 272245.06 76840 186 282
284 0 594718 272125.06 76720 86 283
285 0 594094 271901.06 76600 40 284
286 0 593346 271629.12 76720 98 285
287 0 593346 271413.12 76840 98 286
288 0 593370.06 271261.2 77000 115 287
289 0 593250 271173.12 77120 168 288
290 0 593042 270893.12 77200 200 289
291 0 593010 270765.12 77360 197 290
292 0 592922 270061.12 77440 150 291
293 0 592846 269493.22 77520 200 292
294 0 592742 268317.22 77480 153 293
295 0 592128 267264 77320 32 294
296 0 592064 267008 77320 124 295
297 0 591968 266944 77200 98 296
298 0 591744 266912 77080 104 297
299 0 591488 266976 77040 45 298
300 0 591328 266976 76840 60 299
301 0 591168 266880 76640 32 300
302 0 591008 266848 76440 32 301
303 0 590752 266848 76400 40 302
304 0 590496 266848 76400 60 303
305 0 590368 266720 76200 139 304
306 0 590240 266624 76000 101 305
307 0 590048 266592 75840 98 306
308 0 589952 266368 75720 75 307
309 0 589792 266176 75600 153 308
310 0 589698.5 266047.12 75440 -1 309
311 0 589602.8 265929.5 75240 -1 310
312 0 589503.75 265840.47 75040 -1 311
313 0 589335 265623.62 74880 -1 312
314 0 589159.6 265357.25 74760 -1 313
315 0 589017.3 264949.7 74680 -1 314
316 0 588892.56 264494.44 74560 -1 315
317 0 588921.7 264391 74400 -1 316
318 0 588885.25 264198.6 74160 -1 317
319 0 588781.9 264220.06 74080 -1 318
320 0 588836.6 264123.8 73880 -1 319
321 0 588891.7 263965.75 73680 -1 320
322 0 588968.8 263777.38 73480 -1 321
323 0 588650.7 263608.8 73320 -1 322
324 0 588529.9 263603.5 73240 -1 323
325 0 588278.3 263446.44 73000 -1 324
326 0 587952.6 263115.38 72920 -1 325
327 0 587178 262830.44 72840 -1 326
328 0 586669.9 261909.84 72880 -1 327
329 0 586867.6 261871.75 72720 -1 328
330 0 587019.4 261816.95 72640 -1 329
331 0 587317.4 261778.31 72520 -1 330
332 0 587436.94 261732.58 72400 -1 331
333 0 587928.3 261783.81 72160 -1 332
334 0 588135.56 261833.9 71960 -1 333
335 0 588278.4 261880.12 71800 -1 334
336 0 588503.4 261934.89 71600 -1 335
337 0 588850.25 261878.42 71440 -1 336
338 0 589323.3 261793.77 71400 -1 337
339 0 589490.6 261579.83 71600 -1 338
340 0 589534.8 261471.4 71720 -1 339
341 0 589564.25 261399.45 71800 -1 340
342 0 589574.4 261302.22 72000 -1 341
343 0 589614.6 261167.2 72240 -1 342
344 0 589663.75 261071.42 72440 -1 343
345 0 589809.1 261093.03 72600 -1 344
346 0 590117.6 261154.86 72760 -1 345
347 0 590207.3 261103.67 72840 -1 346
348 0 590252.2 261077.64 72880 -1 347
349 0 590294.06 261057.48 72920 -1 348
350 0 590177.1 261116.95 73120 -1 349
351 0 590134.5 261085.08 73240 -1 350
352 0 590058.5 261092.28 73440 -1 351
353 0 590000.44 261062.64 73640 -1 352
354 0 589871 261036.33 73840 -1 353
355 0 589725.7 261009.8 74040 -1 354
356 0 589596.1 260925.42 74240 -1 355
357 0 589539.5 260871.1 74440 -1 356
358 0 589492.1 260822.2 74760 -1 357
359 0 589508.44 260665.77 75000 -1 358
360 0 589490.5 260515.22 75160 -1 359
361 0 589411.5 260446.3 75360 -1 360
362 0 589318.9 260368.55 75560 -1 361
363 0 589309.75 260394.25 75600 -1 362
364 0 589282.44 260470.5 75720 -1 363
365 0 589291.25 261819.53 71240 -1 338
366 0 589033.25 261955.55 71080 -1 365
367 0 588969 262106.8 70920 -1 366
368 0 588933 262183.7 70760 -1 367
369 0 588834.06 262265.34 70600 -1 368
370 0 588897.75 262424.44 70440 -1 369
371 0 589049.9 262611.8 70240 -1 370
372 0 589321.06 262732.44 70200 -1 371
373 0 589479.9 262859.16 70160 -1 372
374 0 589782.2 263185.38 70120 -1 373
375 0 590344.25 263354.12 70080 -1 374
376 0 590411 263419.06 70240 -1 375
377 0 590529.94 263383.3 70440 -1 376
378 0 590946.94 263774.53 70040 -1 375
379 0 591614 263987.2 70240 -1 378
380 0 590284 263465.78 69880 -1 375
381 0 590202.9 263611.72 69720 -1 380
382 0 590073.8 263633.47 69560 -1 381
383 0 586110.6 261196.34 72920 -1 328
384 0 586013.75 260967.3 73120 -1 383
385 0 585982.7 260696.08 73320 -1 384
386 0 585986.6 260553.33 73520 -1 385
387 0 585917.1 260453.53 73680 -1 386
388 0 585745.2 260427.17 73880 -1 387
389 0 585555.4 260357.81 74040 -1 388
390 0 585330.06 260232.02 74160 -1 389
391 0 585265.75 260206.55 74280 -1 390
392 0 585352.5 260231.39 74600 -1 391
393 0 585433.7 260273.1 74800 -1 392
394 0 585357.94 260395.16 75000 -1 393
395 0 585165.8 260532.17 75120 -1 394
396 0 585107.5 260599.5 75160 -1 395
397 0 585048.75 260666.81 75200 -1 396
398 0 585140.6 260856.14 75320 -1 397
399 0 585145.4 260907.19 75360 -1 398
400 0 585095.44 261005.1 75600 -1 399
401 0 585190.9 261133.02 75720 -1 400
402 0 585169.4 261121.53 75920 -1 401
403 0 585163.5 261114.22 76000 -1 402
404 0 585087.56 261116.2 76200 -1 403
405 0 584987.6 260969.92 76320 -1 404
406 0 585026.1 260972.58 76400 -1 405
407 0 585409.7 260733.11 72920 -1 383
408 0 585001.4 260603 72880 -1 407
409 0 584668.5 260622.53 72800 -1 408
410 0 584188.2 260738.34 72720 -1 409
411 0 582816.75 260417.73 72760 -1 410
412 0 582202.44 260282.34 72840 -1 411
413 0 582084.3 260129.05 72960 -1 412
414 0 581982 259906.34 73120 -1 413
415 0 581869.75 259668.95 73320 -1 414
416 0 581804.3 259456.61 73400 -1 415
417 0 581795.6 258972.14 73520 -1 416
418 0 581680.56 259215.05 73920 -1 417
419 0 581598.8 259234.7 74120 -1 418
420 0 581515.44 259246.34 74320 -1 419
421 0 581467.5 259376.75 74480 -1 420
422 0 581431.9 259327.11 74640 -1 421
423 0 581676.75 258439.81 73480 -1 417
424 0 581305.6 258420.62 73400 -1 423
425 0 581392.2 258473.5 73240 -1 424
426 0 581419.6 258384.95 73040 -1 425
427 0 581496.75 258284.84 72880 -1 426
428 0 581420.75 258292.11 72720 -1 427
429 0 581315.25 258329.1 72560 -1 428
430 0 581197.3 258374.92 72360 -1 429
431 0 581119.25 258365.25 72200 -1 430
432 0 580918.1 258312.78 72080 -1 431
433 0 580977.94 258301.77 71880 -1 432
434 0 581000.8 258043.05 71720 -1 433
435 0 581049.06 257849.58 71640 -1 434
436 0 580993.5 257665.52 71480 -1 435
437 0 581193.6 257683.06 71360 -1 436
438 0 581762.6 257417.47 71320 -1 437
439 0 582733.6 257303.77 71320 -1 438
440 0 583272 256822 71200 -1 439
441 0 583403.1 256882.55 71120 -1 440
442 0 583607.5 256936.83 71040 -1 441
443 0 584004.7 256774.67 71000 -1 442
444 0 584921.06 256580.86 71000 -1 443
445 0 585875.9 256737.25 71000 -1 444
446 0 585839.94 256710.31 71120 -1 445
447 0 585834.6 256690.39 71240 -1 446
448 0 585679.7 256671.34 71400 -1 447
449 0 585565.75 256755.45 71600 -1 448
450 0 585543.56 256760.28 71760 -1 449
451 0 585471.8 256730.38 71880 -1 450
452 0 585325.2 256696.44 72040 -1 451
453 0 586080.1 257025.6 70760 -1 445
454 0 585929.8 257412.94 70720 -1 453
455 0 585881.5 257585.34 70520 -1 454
456 0 585776.56 257666.34 70360 -1 455
457 0 585572.2 257714.56 70160 -1 456
458 0 585499.9 257731.77 70000 -1 457
459 0 580831.56 257312.58 71520 -1 436
460 0 580569.2 257142.62 71600 -1 459
461 0 580294.3 256975.45 71720 -1 460
462 0 580259.9 256764.62 71840 -1 461
463 0 589551.2 263804.88 73320 -1 322
464 0 589622.9 264042.62 73200 -1 463
465 0 589688.25 264083.7 73080 -1 464
466 0 589949.9 264423.12 72880 -1 465
467 0 590288.6 264740.5 72640 -1 466
468 0 590457.75 264589.2 72600 -1 467
469 0 590482.44 264546.06 72560 -1 468
470 0 590598.6 264493.12 72480 -1 469
471 0 590670.4 264463.53 72400 -1 470
472 0 589521.06 266213.12 75880 -1 309
473 0 589558.8 266020 76000 -1 472
474 0 589517.9 265764.2 76040 -1 473
475 0 589571.7 265648.53 76200 -1 474
476 0 589611.1 265426.12 76320 -1 475
477 0 589756.2 265290.7 76480 -1 476
478 0 589771.75 265201.5 76600 -1 477
479 0 589760.44 265117.25 76640 -1 478
480 0 590048 266688 75800 75 307
481 0 589920 266912 75800 107 480
482 0 589760 267136 75800 80 481
483 0 589600 267328 75760 81 482
484 0 592256 266848 77440 32 296
485 0 592352 266592 77480 75 484
486 0 592512 266368 77400 143 485
487 0 592768 266304 77280 139 486
488 0 593024 266272 77200 104 487
489 0 593280 266208 77200 90 488
490 0 593472 266144 77040 135 489
491 0 593536 265984 76840 124 490
492 0 593536 265952 76840 107 491
493 0 593408 265792 76680 51 492
494 0 593408 265600 76480 32 493
495 0 593504 265440 76280 32 494
496 0 593504 265312 76040 64 495
497 0 593504 265184 75800 60 496
498 0 593536 265120 75560 60 497
499 0 593536 265120 75480 64 498
500 0 593685.6 265213.5 75360 -1 499
501 0 593744.1 265251.75 75080 -1 500
502 0 593873 265318.56 74800 -1 501
503 0 593947.7 265622.06 74680 -1 502
504 0 593945.44 265668.12 74640 -1 503
505 0 593854.9 265547.38 74560 -1 504
506 0 593860.7 265430.3 74440 -1 505
507 0 593934.9 265434.56 74280 -1 506
508 0 593956.6 265503.06 74120 -1 507
509 0 593957.44 265479.25 73840 -1 508
510 0 594049.7 265436.3 73600 -1 509
511 0 594145.5 265360.8 73400 -1 510
512 0 594227.25 265172.75 73200 -1 511
513 0 594041.1 264784.56 73120 -1 512
514 0 593816 264255.47 72960 -1 513
515 0 593800.2 263987.28 72880 -1 514
516 0 593897.5 263873.5 72760 -1 515
517 0 594035.9 263742.2 72640 -1 516
518 0 593632.8 263372.44 72600 -1 517
519 0 593543.94 263300.62 72320 -1 518
520 0 593469.4 262936.8 72640 -1 518
521 0 593397.2 262795 72680 -1 520
522 0 593325.3 262727.8 72800 -1 521
523 0 594422.2 263529.5 72480 -1 517
524 0 594725.9 263396.56 72320 -1 523
525 0 594956.9 263265.3 72160 -1 524
526 0 595451.6 263059.7 72040 -1 525
527 0 595960.9 262760.22 71920 -1 526
528 0 595851.9 261933.38 71880 -1 527
529 0 595883 261846.61 71760 -1 528
530 0 596031 261887.86 71560 -1 529
531 0 596298.6 261972.05 71360 -1 530
532 0 596433.75 262038.95 71200 -1 531
533 0 596450.94 262071.27 71080 -1 532
534 0 596104.1 262844.5 71840 -1 527
535 0 596244.25 262914.7 71720 -1 534
536 0 596500 262993.5 71600 -1 535
537 0 596738.8 263020.56 71520 -1 536
538 0 596956.94 263116.22 71400 -1 537
539 0 597193.06 263180.88 71280 -1 538
540 0 597450 263211.2 71160 -1 539
541 0 598126.25 263207.44 71080 -1 540
542 0 598747.9 262992 71040 -1 541
543 0 599334.25 263126.7 71000 -1 542
544 0 599751.56 263586.25 70960 -1 543
545 0 600449.1 263738.44 70920 -1 544
546 0 600738.75 263799.62 70840 -1 545
547 0 600725 263794.44 70680 -1 546
548 0 593792 265824 76880 139 492
549 0 594048 265728 76800 164 548
550 0 594272 265856 76680 120 549
551 0 594368 266112 76680 81 550
552 0 594368 266304 76680 81 551
553 0 594412.44 266356.2 76800 -1 552
554 0 594472.5 266720.88 76920 -1 553
555 0 594514.6 266717.47 76960 -1 554
556 0 596270 272749.06 77120 107 282
557 0 596662 273101.06 77280 80 556
558 0 597062 273117.06 77440 157 557
559 0 597166 273165.06 77560 148 558
560 0 597330 273165.06 77880 60 559
561 0 597386 273797.06 78080 81 560
562 0 598310 274565.12 78200 137 561
563 0 598826 275469.06 78240 32 562
564 0 599018.06 276149.12 78240 51 563
565 0 599346 276133.06 78200 71 564
566 0 599666 276189.06 78040 71 565
567 0 599970 276157.06 77880 86 566
568 0 600434 276597.06 77800 124 567
569 0 600718 276765.06 77640 128 568
570 0 600894 276941.06 77520 128 569
571 0 601062 277037.06 77400 124 570
572 0 601382 277181.06 77160 120 571
573 0 601446 277245.06 76960 175 572
574 0 601514 277437.06 76760 175 573
575 0 601582 277629.06 76600 175 574
576 0 601710 277685.06 76480 197 575
577 0 601902 277837.06 76120 136 576
578 0 601990 278069.06 75960 163 577
579 0 602094 278333.06 75880 134 578
580 0 602366 278293.06 75800 122 579
581 0 602050 278509.06 75720 134 580
582 0 601970 278573.06 75560 134 581
583 0 601914 278629.06 75400 32 582
584 0 601914 278789.06 75240 32 583
585 0 601826 278861.06 75120 156 584
586 0 601754 278909.06 74960 141 585
587 0 601674 279093.06 74760 120 586
588 0 601658.06 279197.12 74600 120 587
589 0 601554 279317.06 74480 120 588
590 0 601474 279485.06 74280 120 589
591 0 601410 279653.06 74200 32 590
592 0 601270 279909.06 73800 32 591
593 0 601086 280269.06 73680 40 592
594 0 600902 280549.06 73520 40 593
595 0 600366 280949.06 73360 40 594
596 0 599942 281397.06 73240 -1 595
597 0 598858 281693.12 73280 -1 596
598 0 598830 281641.06 73360 -1 597
599 0 598562.06 281697.12 73440 -1 598
600 0 598130 282289.06 73440 -1 599
601 0 597930 282465.06 73600 -1 600
602 0 597762 282433.06 73720 -1 601
603 0 598830 281497.06 73480 -1 599
604 0 598902 281337.06 73560 -1 603
605 0 598406 281969.06 73200 -1 597
606 0 598158 281945.06 73080 -1 605
607 0 597830 281929.06 72920 -1 606
608 0 597502 281929.06 72840 -1 607
609 0 597194 281905.06 72480 -1 608
610 0 596874 282097.06 72400 -1 609
611 0 596702 282289.06 72280 -1 610
612 0 596574 282393.06 72120 -1 611
613 0 596566 282457.06 71960 -1 612
614 0 596390 282665.06 71840 -1 613
615 0 596350 282785.06 71680 -1 614
616 0 596334 282825.06 71560 -1 615
617 0 596318 282833.06 71360 -1 616
618 0 596158 282953.06 71240 -1 617
619 0 596094.06 282993.12 71120 -1 618
620 0 596102 283049.06 70960 -1 619
621 0 596046 283081.06 70840 -1 620
622 0 595922 283265.06 70680 -1 621
623 0 595890 283361.06 70560 -1 622
624 0 595842 283585.06 70360 -1 623
625 0 595810 283585.06 70240 -1 624
626 0 595730 283721.06 70120 -1 625
627 0 595734 283833.06 69960 -1 626
628 0 595934 283993.06 69840 -1 627
629 0 596926 283985.06 69880 -1 628
630 0 597158 283793.06 69960 -1 629
631 0 597262 283625.06 70080 -1 630
632 0 595934 284041.06 69680 -1 628
633 0 596134 284153.06 69400 -1 632
634 0 596278 284377.06 69280 -1 633
635 0 596210 284489.06 68920 -1 634
636 0 596338 284657.06 68760 -1 635
637 0 596410 284737.06 68520 -1 636
638 0 596442 284969.06 68360 -1 637
639 0 596698 285105.06 68160 -1 638
640 0 597042 285113.06 67160 -1 639
641 0 597170 285905.06 66720 -1 640
642 0 597370 286177.06 66320 -1 641
643 0 597385 286183 65960 -1 642
644 0 597390 286185.12 65840 -1 643
645 0 597486 286145.12 65640 -1 644
646 0 597534 286145.12 65520 -1 645
647 0 597542 286121.12 65360 -1 646
648 0 597710 286153.12 65240 -1 647
649 0 597950 285729.12 65200 -1 648
650 0 598546 285505.06 65240 -1 649
651 0 598618 285289.06 65280 -1 650
652 0 598610 285193.06 65320 -1 651
653 0 598658 285161.06 65200 -1 651
654 0 598626 285081.06 65120 -1 653
655 0 597626 286273.06 65120 -1 648
656 0 597586 286337.06 64960 -1 655
657 0 597474 286521.06 64880 -1 656
658 0 597622 286377.06 64680 -1 657
659 0 597806 286065.06 64520 -1 658
660 0 597906 285817.06 64400 -1 659
661 0 597954 285649.06 64240 -1 660
662 0 598202 285777.06 64120 -1 661
663 0 598418 286017.06 63960 -1 662
664 0 598522 286409.06 63840 -1 663
665 0 598762 286825.06 63720 -1 664
666 0 598898 287169.06 63600 -1 665
667 0 599130 287265.06 63480 -1 666
668 0 599514 287521.06 63360 -1 667
669 0 599650 287577.06 63200 -1 668
670 0 600106 287833.06 63040 -1 669
671 0 600234 287905.06 62880 -1 670
672 0 600774 287977.06 62720 -1 671
673 0 601326 287873.06 62560 -1 672
674 0 601422 287809.06 62440 -1 673
675 0 601574 287705.06 62320 -1 674
676 0 601606 287625.06 62160 -1 675
677 0 601814 287337.06 62040 -1 676
678 0 601910 287113.06 61880 -1 677
679 0 601982 286953.06 61760 -1 678
680 0 602094 286777.06 61640 -1 679
681 0 602110 286721.06 61480 -1 680
682 0 602174 286617.06 61360 -1 681
683 0 602222 286529.06 61240 -1 682
684 0 602294 286473.06 61040 -1 683
685 0 602366 286401.06 60880 -1 684
686 0 602634 286313.06 60600 -1 685
687 0 602762 286257.06 60160 -1 686
688 0 603030 286089.06 60040 -1 687
689 0 602082 285953.06 60000 -1 688
690 0 602226 285913.06 59880 -1 689
691 0 602242 285881.06 59720 -1 690
692 0 602258 285881.06 59600 -1 691
693 0 602330 285961.06 59520 -1 692
694 0 602346 285921.06 59360 -1 693
695 0 602418.06 285937.12 59280 -1 694
696 0 602510 285961.06 59160 -1 695
697 0 602524 285857.03 58960 -1 696
698 0 602540 285821.03 58680 -1 697
699 0 602556 285769.03 58520 -1 698
700 0 602548 285741.03 58400 -1 699
701 0 602548 285817.03 58080 -1 700
702 0 602580 285725.03 57640 -1 701
703 0 602610 285701.03 57400 -1 702
704 0 602638 285693.03 57080 -1 703
705 0 602734 285593.03 56800 -1 704
706 0 602834 285545.03 56520 -1 705
707 0 602918 285717.03 56240 -1 706
708 0 603034 286141.03 55680 -1 707
709 0 602970 286945.03 55120 -1 708
710 0 602874 287153.03 54920 -1 709
711 0 602880 287269.06 54840 -1 710
712 0 602858 287389.03 54520 -1 711
713 0 602910 287481.03 54200 -1 712
714 0 603014 287633.03 53880 -1 713
715 0 603034 287701.03 53520 -1 714
716 0 602950 287789.03 53120 -1 715
717 0 603062 287957.03 52640 -1 716
718 0 602902 288189.03 51960 -1 717
719 0 603002 288377.03 51320 -1 718
720 0 602718 288617.03 50600 -1 719
721 0 602808 288817.06 50120 -1 720
722 0 602592 288993.06 49440 -1 721
723 0 602272 288885.06 48760 -1 722
724 0 601856 288337.06 48160 -1 723
725 0 601848 288213.06 47040 -1 724
726 0 601878 288237.03 46920 -1 725
727 0 601882 288229.06 46800 -1 726
728 0 601696 288217.03 46400 -1 727
729 0 601756 288257.03 46000 -1 728
730 0 601728 288221.03 45680 -1 729
731 0 601360 287993.03 45360 -1 730
732 0 601076 287881.03 45120 -1 731
733 0 601064 287861.03 44720 -1 732
734 0 601232 288029.03 44400 -1 733
735 0 601360 288097.03 44080 -1 734
736 0 601288 288121.03 43800 -1 735
737 0 601192 288057.03 43560 -1 736
738 0 601064 287989.03 43280 -1 737
739 0 600996 287833.03 43000 -1 738
740 0 600952 287829.03 42720 -1 739
741 0 600912 287829.03 42440 -1 740
742 0 600848 287953.03 42160 -1 741
743 0 600884 288133.03 41880 -1 742
744 0 600916 288245.03 41640 -1 743
745 0 600572 287609.03 40720 -1 744
746 0 600204 287069.03 39960 -1 745
747 0 600074 286965.03 39680 -1 746
748 0 600118 287005.03 39480 -1 747
749 0 600170 287005.03 39320 -1 748
750 0 600158 287053.03 39200 -1 749
751 0 600138 287069.03 39040 -1 750
752 0 600210 287069.03 38960 -1 751
753 0 600308 287025.03 38840 -1 752
754 0 600376 287049.03 38640 -1 753
755 0 600432 287081.03 38400 -1 754
756 0 600484 287053.03 38240 -1 755
757 0 600424 287017.03 38080 -1 756
758 0 600516 286893.03 37880 -1 757
759 0 600548 286785.03 37760 -1 758
760 0 600608 286737.03 37560 -1 759
761 0 600616 286733.03 37440 -1 760
762 0 600412 286589.03 37320 -1 761
763 0 599656 285913.03 37160 -1 762
764 0 599512 285565.03 37040 -1 763
765 0 599338 285273.06 36880 -1 764
766 0 599582 285377.06 36760 -1 765
767 0 599842 285601.06 36640 -1 766
768 0 600418 286113.06 36480 -1 767
769 0 601358 286601.06 36400 -1 768
770 0 601516 286609.1 36240 -1 769
771 0 601536 286457.1 36040 -1 770
772 0 601660 286457.1 35880 -1 771
773 0 601684 286429.1 35680 -1 772
774 0 601716 286409.1 35520 -1 773
775 0 601692 286269.1 35000 -1 774
776 0 601780 286157.1 34840 -1 775
777 0 601696 285937.1 34640 -1 776
778 0 601696 285833.1 34440 -1 777
779 0 601672 285609.1 34240 -1 778
780 0 601728 285593.1 34000 -1 779
781 0 601748 285541.1 33840 -1 780
782 0 601764 285457.1 33680 -1 781
783 0 601852 285433.1 33520 -1 782
784 0 601936 285393.1 33280 -1 783
785 0 602020 285209.1 33040 -1 784
786 0 601924 285089.1 32640 -1 785
787 0 602014 284913.12 31880 -1 786
788 0 602210 285025.12 31600 -1 787
789 0 602298 285265.12 31400 -1 788
790 0 602410 285501.12 31160 -1 789
791 0 602606 285577.12 30960 -1 790
792 0 602698 285741.12 30720 -1 791
793 0 602838 285941.12 30560 -1 792
794 0 603062 286005.12 30440 -1 793
795 0 603218 286121.12 30320 -1 794
796 0 603302 286301.12 30200 -1 795
797 0 603630 286625.12 29880 -1 796
798 0 603884 286877.16 29720 -1 797
799 0 603858 286861.03 29600 -1 798
800 0 603786 286801.03 29440 -1 799
801 0 603610 286669.03 29320 -1 800
802 0 603498 286609.03 29160 -1 801
803 0 603504 286621.06 29000 -1 802
804 0 603432 286577.06 28680 -1 803
805 0 603568 286597.06 28560 -1 804
806 0 603631 286453.1 28240 -1 805
807 0 603683 286383.1 27960 -1 806
808 0 603435 286197.1 27840 -1 807
809 0 603187 286143.1 27720 -1 808
810 0 603231 286359.1 27560 -1 809
811 0 603193 286529.1 27360 -1 810
812 0 603215 286857.1 27160 -1 811
813 0 603191 287045.1 26960 -1 812
814 0 603189 287409.03 26720 -1 813
815 0 603133 287697.03 26560 -1 814
816 0 603117 288077.03 26400 -1 815
817 0 602969 288397.03 26240 -1 816
818 0 602839 288729.06 26080 -1 817
819 0 602655 289045.06 25920 -1 818
820 0 602579 289189.06 25760 -1 819
821 0 602403 289525.06 25640 -1 820
822 0 602343 289409.06 25480 -1 821
823 0 602099 289485.06 25360 -1 822
824 0 601947 289721.06 25200 -1 823
825 0 601903 289685.06 25040 -1 824
826 0 601917 289749.03 24920 -1 825
827 0 601737 289837.03 24840 -1 826
828 0 601753 289969.03 24720 -1 827
829 0 601713 289913.03 24600 -1 828
830 0 601673 289921.03 24480 -1 829
831 0 601561 289845.03 24360 -1 830
832 0 601369 289885.03 24240 -1 831
833 0 601217 289685.03 24120 -1 832
834 0 601159 289569.06 23920 -1 833
835 0 601295 289529.06 23680 -1 834
836 0 601375 289241.06 23560 -1 835
837 0 601411 288889.06 23400 -1 836
838 0 601627 288985.06 23320 -1 837
839 0 601723 288857.06 23120 -1 838
840 0 601799 288845.06 23000 -1 839
841 0 601919 288837.06 22880 -1 840
842 0 602019 288841.06 22800 -1 841
843 0 601904.9 288931.2 22640 -1 842
844 0 602299 289276.4 22480 -1 843
845 0 602012.1 289367.75 22440 -1 844
846 0 601999 289325.06 22280 -1 845
847 0 602171 289217.06 22000 -1 846
848 0 602179 288993.06 21720 -1 847
849 0 602267 288845.06 21520 -1 848
850 0 602263 288717.06 21280 -1 849
851 0 602267 288637.06 21240 -1 850
852 0 602051 286877.06 21200 -1 851
853 0 602291 286509.06 21160 -1 852
854 0 602267 286333.06 21000 -1 853
855 0 602243 286141.06 20800 -1 854
856 0 602209 285893.03 20640 -1 855
857 0 602181 285757.03 20480 -1 856
858 0 602061 285537.03 20360 -1 857
859 0 602017 285421.03 20200 -1 858
860 0 602033 285237.03 20080 -1 859
861 0 602077 285025.03 19920 -1 860
862 0 602077 284853.03 19760 -1 861
863 0 602131 284729.06 19600 -1 862
864 0 602115 284621.06 19480 -1 863
865 0 602139 284369.06 19360 -1 864
866 0 602091 284125.06 19160 -1 865
867 0 602103 283721.06 19040 -1 866
868 0 602243 283501.06 18920 -1 867
869 0 602165 283469.1 18800 -1 868
870 0 602193 283417.1 18640 -1 869
871 0 602289 283237.1 18520 -1 870
872 0 602369 283177.1 18360 -1 871
873 0 602645 283029.1 18280 -1 872
874 0 602777 282957.1 18200 -1 873
875 0 603189 282837.1 18000 -1 874
876 0 603145 282825.1 17880 -1 875
877 0 603037 282801.1 17800 -1 876
878 0 603089 282741.1 17680 -1 877
879 0 603121 282729.1 17560 -1 878
880 0 603049 282765.1 17440 -1 879
881 0 603025 282937.1 17320 -1 880
882 0 603161 282981.1 17200 -1 881
883 0 603313 282965.1 17080 -1 882
884 0 603437 282929.1 16920 -1 883
885 0 603495 282977.03 16840 -1 884
886 0 603567 283069.03 16680 -1 885
887 0 603639 283105.03 16560 -1 886
888 0 603719 282953.03 16440 -1 887
889 0 603719 282953.03 16320 -1 888
890 0 603787 282909.03 16200 -1 889
891 0 603935 282845.03 16080 -1 890
892 0 603987 282789.03 15960 -1 891
893 0 604003 282545.03 15880 -1 892
894 0 604075 282413.03 15760 -1 893
895 0 604175 282185.03 15680 -1 894
896 0 604119 282037.03 15560 -1 895
897 0 602878 278669.06 75760 122 580
898 0 603246 278869.06 75720 157 897
899 0 603790 278645.06 75760 197 898
900 0 603800.4 278682.94 76000 -1 899
901 0 603901 278653.6 76160 -1 900
902 0 603904.7 278614.66 76200 -1 901
903 0 603923.25 278418.5 76400 -1 902
904 0 604366.75 277958.16 76200 -1 902
905 0 604325.2 277795.56 76400 -1 904
906 0 604354.6 277618.16 76560 -1 905
907 0 604388.25 277405.88 76760 -1 906
908 0 604230 278181.06 75800 136 899
909 0 604494 278085.06 75720 -1 908
910 0 599998 277229.06 77640 86 569
911 0 599790 277221.06 77640 86 910
912 0 598658 276565.06 78320 32 564
913 0 598474 276677.06 78440 60 912
914 0 598241.6 276801.6 78600 -1 913
915 0 597930.75 276978.1 78760 -1 914
916 0 597555.25 277081.2 78960 -1 915
917 0 597242.2 277157 79160 -1 916
918 0 596755.56 277240.3 79360 -1 917
919 0 596464.6 277296.3 79520 -1 918
920 0 596186.9 277356.7 79680 -1 919
921 0 596094.1 277408.62 79760 -1 920
922 0 595865.1 277471.3 79840 -1 921
923 0 596130.75 277034.9 79880 -1 922
924 0 595755.9 277546.97 79920 -1 923
925 0 595490.56 277739.44 80080 -1 924
926 0 595225.6 277927.2 80240 -1 925
927 0 595026.06 278062.97 80400 -1 926
928 0 594912.8 278302.12 80560 -1 927
929 0 594643.75 278583.28 80720 -1 928
930 0 594427.1 278786.06 80920 -1 929
931 0 594253.6 278902.88 81200 -1 930
932 0 594071.1 279047.2 81400 -1 931
933 0 594006.6 279247.56 81600 -1 932
934 0 594127.4 279364.06 81720 -1 933
935 0 594213.5 279631.25 81880 -1 934
936 0 594274.5 279645.8 82040 -1 935
937 0 594128.44 279603.38 82200 -1 936
938 0 594334.5 279531.75 82360 -1 937
939 0 593381.5 278892.25 81200 -1 931
940 0 592996.3 278915.16 81040 -1 939
941 0 592481.1 278669.25 81200 -1 940
942 0 592188.4 278471.5 81360 -1 941
943 0 591441.7 277996.84 81320 -1 942
944 0 591299.1 277694.84 81720 -1 943
945 0 591445 277238.8 81720 -1 944
946 0 591414.9 277042 81520 -1 945
947 0 591494.25 276660.3 81160 -1 946
948 0 591407.25 276567.06 81080 -1 947
949 0 591306.4 276525.12 80960 -1 948
950 0 591242 277574.5 81880 -1 944
951 0 591076.94 277825.88 81280 -1 943
952 0 590825.1 277602 81240 -1 951
953 0 590634.4 277485.22 81200 -1 952
954 0 590386.5 277493.7 81040 -1 953
955 0 590387.5 277496.66 81000 -1 954
956 0 590202.6 277475.75 80840 -1 955
957 0 590027.6 277506.3 80680 -1 956
958 0 589683.56 277278.94 80520 -1 957
959 0 589278.5 277186.53 80400 -1 958
960 0 589104.75 277080 80320 -1 959
961 0 588703.7 276946.66 80240 -1 960
962 0 588503.25 276880.2 80200 -1 961
963 0 587999.8 276629.94 80280 -1 962
964 0 587879.1 276529.62 80480 -1 963
965 0 588075.06 276608.56 80640 -1 964
966 0 594832.6 278787.56 81200 -1 931
967 0 595679 279210.25 81200 -1 966
968 0 595968.1 279510.16 81200 -1 967
969 0 596289.1 280464.34 81280 -1 968
970 0 595990.56 281105.38 81280 -1 969
971 0 596005.8 281634.5 81240 -1 970
972 0 595841 281875.44 81400 -1 971
973 0 595565.4 281815.06 81480 -1 972
974 0 595352.25 281705.38 81640 -1 973
975 0 595357.75 281789.8 81840 -1 974
976 0 594916.6 281788.8 81880 -1 975
977 0 594757.56 281695.97 82040 -1 976
978 0 594620.1 281646.44 82240 -1 977
979 0 594574.8 281529.8 82440 -1 978
980 0 594575.75 281414.7 82640 -1 979
981 0 594370.56 281156.5 82800 -1 980
982 0 594196.4 281019.72 82880 -1 981
983 0 594269 281023.75 82960 -1 982
984 0 594488.2 281035.34 83200 -1 983
985 0 594899.4 280796.7 83400 -1 984
986 0 596148.25 282277.8 81520 -1 972
987 0 595971 282617.8 81600 -1 986
988 0 596009.56 280986.94 81200 -1 970
989 0 597280.1 280288.8 81360 -1 969
990 0 598738 275453.06 78320 32 563
991 0 597962 274213.06 78240 192 562
992 0 597818 274037.06 78360 150 991
993 0 597730 273877.06 78480 124 992
994 0 597650.06 273853.1 78560 124 993
995 0 604270 271461.03 75360 -1 160
996 0 604330 270913.03 75320 -1 995
997 0 604434 271025.06 75240 -1 996
