# Supplementary material for: Connectomics Analysis Reveals First-, Second-, and Third-Order Thermosensory and Hygrosensory Neurons in the Adult Drosophila Brain
Source: Curr Biol. 2020 Aug 17;30(16):3167–3182.e4. doi: 10.1016/j.cub.2020.06.028 (PMC7443704; doi:10.1016/j.cub.2020.06.028)
Supplement: Data S1. Skeletons and Meshes, Related to STAR Methods — marin2020-skeletons contains files describing the morphology of each neuron in this study (in FAFB14 space, .swc format). glomeruli_meshes contains the glomerular meshes (in FAFB14 space, .stl format). neuropil_meshes contains the glomerular meshes (in FAFB14 space, .stl format). [file mmc5.zip › VP_SI/marin2020-skeletons/3908507.swc]

# SWC format file
# based on specifications at http://www.neuronland.org/NLMorphologyConverter/MorphologyFormats/SWC/Spec.html
# Created by nat::write.neuron.swc
# PointNo Label X Y Z Radius Parent 
1 0 407580.9 245530.53 61600 3254 -1
2 0 407709.53 245517.16 61800 -1 1
3 0 407777.1 245933.95 62080 -1 2
4 0 407747.7 246033.6 62400 -1 3
5 0 407810.62 245348.44 62600 -1 4
6 0 407881.12 245406.72 62880 -1 5
7 0 407881.62 245407.11 63080 -1 6
8 0 407994 244734.19 63280 -1 7
9 0 408314.84 244175.11 63520 -1 8
10 0 408817.53 243985.58 63880 -1 9
11 0 409113.9 243968.12 64200 -1 10
12 0 408928.62 244112.25 64680 -1 11
13 0 409115.03 244514.28 64920 -1 12
14 0 408939.06 245555.36 65160 -1 13
15 0 408555.2 246050.83 65400 -1 14
16 0 408363.53 246404.14 65640 -1 15
17 0 408460.7 246580.31 65920 -1 16
18 0 408412.06 246663.11 66120 -1 17
19 0 408188.44 246727.16 66240 -1 18
20 0 409037.56 246711.62 66520 -1 19
21 0 409773.72 246623.11 66840 -1 20
22 0 410787.8 246666.98 67200 -1 21
23 0 411033.66 246649.69 67560 -1 22
24 0 411053.38 246603.11 67880 -1 23
25 0 411230.38 246908.66 68200 -1 24
26 0 411470.3 247203.23 68840 -1 25
27 0 411629.3 247435.33 69120 -1 26
28 0 411588.62 247451.03 69240 -1 27
29 0 411757.47 247370.5 69400 -1 28
30 0 411814.8 247402.6 69520 -1 29
31 0 411884.97 247291.38 69760 -1 30
32 0 411902.53 247331.27 69880 -1 31
33 0 412006.22 247827.17 70040 -1 32
34 0 412460.8 248466.19 70280 -1 33
35 0 412422.22 248219.02 70480 -1 34
36 0 412413.88 248426.16 70640 -1 35
37 0 412285.38 248970.81 71000 -1 36
38 0 412421.9 249594.81 71440 -1 37
39 0 412606.7 251010.47 71480 -1 38
40 0 412487.34 252537.84 71480 -1 39
41 0 413311.84 252947.12 71520 -1 40
42 0 413783.28 253738.69 71520 -1 41
43 0 415583.06 253690.6 71520 -1 42
44 0 416758.25 254264.28 71560 -1 43
45 0 417221.78 254329.75 71760 -1 44
46 0 417598.25 254249.42 71960 -1 45
47 0 417911.72 254137.62 72240 -1 46
48 0 417948.8 253769.02 72560 -1 47
49 0 418231.22 253929.17 72840 -1 48
50 0 418542.28 254137.6 73080 -1 49
51 0 418854.38 254881.17 73240 -1 50
52 0 419751.38 255753.44 73440 -1 51
53 0 421359.44 257200.83 73480 -1 52
54 0 422055.28 258208.75 73560 -1 53
55 0 422686.16 258624.66 73760 -1 54
56 0 422828.16 258587.84 74040 -1 55
57 0 422974.94 258568.72 74280 -1 56
58 0 423438.6 258624.6 74640 -1 57
59 0 423831.97 258695.64 74920 -1 58
60 0 424663.62 258991.72 75040 -1 59
61 0 425280.16 259344.39 75160 -1 60
62 0 425680.88 259543.48 75360 -1 61
63 0 426006.62 259632.03 75560 -1 62
64 0 426440.78 259679.95 75760 -1 63
65 0 426935.84 259640.16 75960 -1 64
66 0 427279.44 259632.62 76160 -1 65
67 0 427784.62 259615.73 76360 -1 66
68 0 428167.2 259752.38 76560 -1 67
69 0 428463.9 260016.78 76680 -1 68
70 0 428848.84 260270.4 76840 -1 69
71 0 429639.5 261025.1 76880 -1 70
72 0 431704.1 261710.55 76720 -1 71
73 0 432039.22 261840.06 76600 -1 72
74 0 432384.53 261975.03 76360 -1 73
75 0 433167.56 262303.62 76160 -1 74
76 0 433456.28 262374.94 76000 -1 75
77 0 433792.06 262446.44 75880 -1 76
78 0 434831.5 263103.16 75720 -1 77
79 0 435927.5 263534.25 75640 128 78
80 0 438239.78 263949.5 75600 134 79
81 0 439967.72 264414.9 75800 244 80
82 0 440799.84 264557.75 76000 298 81
83 0 441991.7 264702.66 76080 202 82
84 0 442296.75 264671.25 76240 175 83
85 0 442441.6 264747.22 76400 198 84
86 0 442775.78 264862.22 76560 240 85
87 0 442992.22 264830.03 76760 275 86
88 0 443223.7 264846.72 76920 308 87
89 0 443640 264734.97 77120 -1 88
90 0 444057.22 264715.75 77320 -1 89
91 0 444144 264706 77360 -1 90
92 0 444579.03 264656.38 77560 -1 91
93 0 444975.6 264617.12 77840 160 92
94 0 445365.6 264727.47 78040 206 93
95 0 445819.88 264684.4 78320 -1 94
96 0 446037.1 264579.34 78400 -1 95
97 0 446487.8 262513 78400 196 96
98 0 446466.28 261783.44 78160 256 97
99 0 446422 260427.56 77880 -1 98
100 0 445997.06 258762.69 77800 -1 99
101 0 445437.94 257149.89 77560 245 100
102 0 445152 257376 77000 212 101
103 0 444896 257408 77000 198 102
104 0 444704 257568 76960 122 103
105 0 444480 257760 76920 81 104
106 0 444384 257856 76800 45 105
107 0 444224 258016 76600 115 106
108 0 444032 258176 76480 71 107
109 0 443776 258208 76440 40 108
110 0 444768 257760 76200 32 106
111 0 445024 257792 76240 102 110
112 0 445280 257760 76320 96 111
113 0 445536 257632 76240 51 112
114 0 445696 257536 76000 32 113
115 0 445856 257376 75840 71 114
116 0 445856 257248 75600 75 115
117 0 445760 257184 75360 71 116
118 0 444926.2 255996.33 77240 361 101
119 0 444599.5 255462.44 77160 257 118
120 0 444508.72 255212.36 77120 264 119
121 0 444151.72 254212.05 76960 32 120
122 0 444066.62 254056.06 76920 32 121
123 0 443892.38 253782.52 76840 32 122
124 0 443678.97 253517.7 76720 -1 123
125 0 443318.6 253038.4 76520 -1 124
126 0 442614.66 251749.6 76320 75 125
127 0 443072 251360 76040 64 126
128 0 443104 251104 76040 40 127
129 0 443136 250848 76040 71 128
130 0 443136 250624 75920 101 129
131 0 443136 250400 75760 160 130
132 0 443008 250176 75720 102 131
133 0 442976 249920 75720 75 132
134 0 442880 249696 75600 75 133
135 0 442752 249504 75480 80 134
136 0 442656 249248 75480 60 135
137 0 442592 248992 75480 128 136
138 0 442528 248800 75640 40 137
139 0 442432 248640 75840 60 138
140 0 442336 248416 75920 71 139
141 0 442208 248192 75920 51 140
142 0 442144 247936 75920 102 141
143 0 442016 247744 75720 104 142
144 0 441952 247488 75680 71 143
145 0 442007.44 250980.56 76280 164 126
146 0 441646.3 250846.14 76360 98 145
147 0 441621.9 250822.7 76440 98 146
148 0 441542.6 250790.56 76600 -1 147
149 0 441502.3 250782.03 76800 -1 148
150 0 441305.06 250835.88 76920 -1 149
151 0 441694.34 250765.66 76960 -1 150
152 0 441730.88 250755.31 77000 -1 151
153 0 441766.5 250749.98 77040 -1 152
154 0 441802.5 250742 77080 -1 153
155 0 441839.28 250733.8 77120 -1 154
156 0 441651.7 250732.92 77240 -1 155
157 0 441395.8 250927.1 77360 -1 156
158 0 441192.78 251044.08 77440 -1 157
159 0 441138.88 251087.36 77600 -1 158
160 0 441250.4 250908.83 77680 -1 159
161 0 440992.8 250501.12 77720 -1 160
162 0 440760.72 250549.44 77720 -1 161
163 0 440696.9 250549.22 77640 -1 162
164 0 441421.5 250851.92 77800 -1 160
165 0 441758.97 250948.12 77960 -1 164
166 0 442501.1 250645.08 77880 -1 165
167 0 442501.5 250651.31 77800 -1 166
168 0 442478.1 250563.03 77680 -1 167
169 0 442326.16 250525.73 77600 -1 168
170 0 442470.06 250385.14 77960 -1 166
171 0 442472.75 250544.64 78080 -1 170
172 0 441674.25 251032.19 78040 -1 165
173 0 441793.06 250986.78 78160 -1 172
174 0 441836.8 250959.19 78200 -1 173
175 0 441238.3 250853.72 76960 -1 150
176 0 440950.5 250966.06 77040 -1 175
177 0 441440 250496 76040 90 146
178 0 441280 250304 76000 141 177
179 0 441088 250112 76000 80 178
180 0 440928 249952 75880 104 179
181 0 440832 249792 75680 90 180
182 0 440832 249568 75520 45 181
183 0 440832 249344 75360 64 182
184 0 440832 249088 75360 60 183
185 0 440832 248832 75360 91 184
186 0 440896 248576 75400 71 185
187 0 441088 248384 75440 108 186
188 0 441344 248384 75440 45 187
189 0 441568 248224 75440 40 188
190 0 441600 248000 75280 45 189
191 0 441632 247840 75080 32 190
192 0 441900.2 247684.55 74480 40 191
193 0 445075.88 256196.22 77080 361 120
194 0 444956.84 255956.06 76920 266 193
195 0 444933.34 255771.33 76800 257 194
196 0 444804.4 255540.06 76680 264 195
197 0 444452.53 255043.53 76480 352 196
198 0 444453.2 254900.03 76320 373 197
199 0 444259.78 254539.62 76160 364 198
200 0 444053.47 254179.2 76040 287 199
201 0 441912.44 253692.28 76040 -1 200
202 0 441888.47 253427.56 75880 -1 201
203 0 441849.4 253371.94 75680 306 202
204 0 441840.16 253348.03 75520 322 203
205 0 441761.6 253387.45 75320 306 204
206 0 441777.06 253364.2 75120 322 205
207 0 441816.03 253308.1 74960 322 206
208 0 441614.88 253325.1 74840 306 207
209 0 441424.28 253260.16 74720 -1 208
210 0 439516.75 253692.5 76080 366 201
211 0 438943.38 253780.27 75880 190 210
212 0 438848.84 253763.73 75680 120 211
213 0 438626.8 253717.31 75640 120 212
214 0 438610.84 253780.81 75520 153 213
215 0 438588.5 253811.48 75440 153 214
216 0 438387.2 253957.47 75240 286 215
217 0 438016 254080 75600 90 216
218 0 438208 254048 75920 32 217
219 0 438112 253632 76120 32 218
220 0 437792 253408 76480 32 219
221 0 437856 254208 75760 134 217
222 0 437600 254272 75800 91 221
223 0 437344 254368 75880 81 222
224 0 437088 254400 75920 80 223
225 0 436832 254464 76040 71 224
226 0 436672 254496 76240 60 225
227 0 436640 254336 76440 64 226
228 0 436672 254112 76560 108 227
229 0 436704 253856 76640 128 228
230 0 438300.1 253956.06 75120 254 216
231 0 437920 253856 74600 229 230
232 0 437824 254016 74400 276 231
233 0 437824 254048 74360 271 232
234 0 437792 254208 74160 208 233
235 0 437632 254400 74000 226 234
236 0 437408 254528 73960 186 235
237 0 437216 254688 74040 32 236
238 0 437024 254880 74040 40 237
239 0 436832 255072 74040 45 238
240 0 436640 255264 74120 71 239
241 0 436448 255456 74160 102 240
242 0 436192 255520 74240 64 241
243 0 436352 255904 75040 32 242
244 0 435936 255584 74240 60 242
245 0 435712 255680 74280 64 244
246 0 435648 255904 74160 51 245
247 0 435488 256128 74160 71 246
248 0 435456 256160 74200 51 247
249 0 435296 256224 74000 122 248
250 0 435296 256384 73760 107 249
251 0 435328 256512 73520 104 250
252 0 435328 256640 73280 128 251
253 0 435296 256800 73080 107 252
254 0 435424 257056 72120 32 253
255 0 435328 256288 74360 70 248
256 0 435296 256320 74400 75 255
257 0 435168 256480 74600 131 256
258 0 435104 256640 74800 51 257
259 0 435040 256800 74880 163 258
260 0 435040 257056 74840 124 259
261 0 435040 257312 74840 86 260
262 0 435040 257536 74840 51 261
263 0 435008 257728 75000 86 262
264 0 434976 257984 75080 86 263
265 0 434976 258240 75080 81 264
266 0 434944 258432 75280 135 265
267 0 434848 258656 75360 168 266
268 0 434816 258720 75400 194 267
269 0 434720 258976 75400 86 268
270 0 434688 259232 75360 86 269
271 0 434976 258880 75600 91 268
272 0 435136 258944 75800 32 271
273 0 435264 259072 75880 32 272
274 0 435424 258976 75640 32 273
275 0 435776 258944 75240 32 274
276 0 436032 258944 74560 32 275
277 0 436864 258528 75000 32 276
278 0 435424 259168 76080 91 273
279 0 435584 259168 76280 136 278
280 0 435776 259136 76440 154 279
281 0 435968 259168 76640 172 280
282 0 436128 259328 76800 75 281
283 0 436288 259424 77000 128 282
284 0 436448 259392 77200 128 283
285 0 436672 259392 77360 115 284
286 0 436832 259360 77560 86 285
287 0 437024 259328 77720 90 286
288 0 437472 260256 78200 32 287
289 0 437760 260288 78200 32 288
290 0 437856 260224 77960 32 289
291 0 437984 260384 77680 32 290
292 0 437184 259168 77920 60 287
293 0 437344 259008 78120 32 292
294 0 437440 258880 78320 32 293
295 0 437600 258720 78520 120 294
296 0 437696 258592 78720 71 295
297 0 437696 258592 79000 32 296
298 0 437632 258720 79240 32 297
299 0 437536 258720 79480 32 298
300 0 437632 258720 79760 32 299
301 0 437792 258624 79920 64 300
302 0 435488 257696 74760 32 262
303 0 435872 257632 75160 32 302
304 0 435968 257120 74960 32 303
305 0 435456 258144 74280 32 302
306 0 435712 258272 73640 32 305
307 0 435840 257984 73760 32 306
308 0 435744 258656 73600 32 306
309 0 435680 258912 73560 64 308
310 0 435616 259072 73760 81 309
311 0 435424 259232 73800 143 310
312 0 435424 259264 73800 143 311
313 0 435040 256800 75160 32 259
314 0 434976 256928 75400 136 313
315 0 434944 256992 75640 32 314
316 0 434912 256960 75920 32 315
317 0 434944 256928 76200 128 316
318 0 435104 256896 76440 81 317
319 0 435264 256896 76640 75 318
320 0 435296 256896 76680 101 319
321 0 435328 256896 76960 104 320
322 0 435328 256928 77240 131 321
323 0 435360 256928 77520 40 322
324 0 435456 256928 77760 143 323
325 0 435552 256928 78000 107 324
326 0 435584 256928 78280 64 325
327 0 435712 257408 77920 32 326
328 0 436096 257216 77600 32 327
329 0 435552 256864 78520 40 326
330 0 435360 256800 78680 98 329
331 0 435168 256640 78800 120 330
332 0 435008 256576 79000 86 331
333 0 434880 256544 79240 98 332
334 0 434848 256544 79520 115 333
335 0 434720 256384 79720 75 334
336 0 434560 256352 79920 32 335
337 0 434336 256352 80080 60 336
338 0 434240 256352 80080 51 337
339 0 435584 256320 76480 32 320
340 0 435168 256160 77040 32 339
341 0 434944 256288 77120 102 340
342 0 434848 256320 77360 96 341
343 0 434816 256384 77640 75 342
344 0 434720 256512 77880 90 343
345 0 434688 256672 77960 51 344
346 0 435456 255712 74360 71 245
347 0 435200 255712 74400 96 346
348 0 434944 255744 74520 64 347
349 0 434720 255808 74680 96 348
350 0 434464 255872 74720 81 349
351 0 434208 255936 74720 96 350
352 0 433952 256032 74720 102 351
353 0 433760 256192 74760 60 352
354 0 433536 256320 74760 96 353
355 0 433280 256416 74760 90 354
356 0 433024 256448 74760 71 355
357 0 432896 256544 74760 64 356
358 0 432640 256640 74760 71 357
359 0 432416 256832 74760 90 358
360 0 432224 257024 74680 101 359
361 0 432000 257184 74680 81 360
362 0 431776 257312 74680 71 361
363 0 431552 257504 74680 64 362
364 0 431296 257600 74680 81 363
365 0 431040 257664 74680 71 364
366 0 430848 257824 74640 51 365
367 0 430688 257984 74520 131 366
368 0 430688 258208 74400 172 367
369 0 430656 258368 74200 80 368
370 0 430592 258432 73960 101 369
371 0 430592 258464 73680 32 370
372 0 430560 258528 73440 32 371
373 0 430400 258624 73240 75 372
374 0 430240 258656 73040 90 373
375 0 430048 258752 72840 60 374
376 0 429856 258880 72720 122 375
377 0 429824 259072 72520 96 376
378 0 429920 259200 72400 75 377
379 0 433376 257568 74880 32 357
380 0 436896 255296 73320 32 239
381 0 437216 255552 72880 32 380
382 0 437088 255808 72640 32 381
383 0 437216 255712 72360 32 382
384 0 437504 256128 71400 32 383
385 0 437792 256128 71120 32 384
386 0 437888 256288 71000 32 385
387 0 437984 253888 74160 186 233
388 0 438208 253792 74000 122 387
389 0 438432 253728 73880 122 388
390 0 438688 253696 73760 200 389
391 0 438880 253664 73600 181 390
392 0 439072 253600 73400 120 391
393 0 439296 253600 73240 102 392
394 0 439616 252544 72840 32 393
395 0 439776 252544 72360 32 394
396 0 440000 253632 75960 404 210
397 0 440256 253568 76000 382 396
398 0 440480 253504 75880 350 397
399 0 440736 253504 75840 379 398
400 0 440896 253408 75640 290 399
401 0 441152 253344 75560 280 400
402 0 441216 253344 75520 295 401
403 0 441376 253184 75720 160 402
404 0 441472 252992 75880 51 403
405 0 441472 252736 75880 80 404
406 0 441600 252576 75720 40 405
407 0 441632 252416 75520 107 406
408 0 441728 252224 75320 160 407
409 0 441824 252064 75280 45 408
410 0 441856 252096 74720 32 409
411 0 441568 252192 74520 32 410
412 0 441536 252096 74480 32 411
413 0 442016 252000 75480 45 409
414 0 442208 252000 75680 124 413
415 0 442368 251872 75880 81 414
416 0 438852.3 253765.05 76280 326 210
417 0 438868.03 253677.78 76440 235 416
418 0 439068.34 253700.14 76640 235 417
419 0 438933.66 253731.61 76800 244 418
420 0 438853.38 253788.53 76920 244 419
421 0 439412.84 253868.45 77040 -1 420
422 0 439690.88 254122.23 77280 178 421
423 0 440642.16 255218.05 77280 128 422
424 0 440483.25 255068.92 77200 75 423
425 0 440406.88 254868.55 77040 120 424
426 0 440347.84 254784.28 76920 120 425
427 0 440359.47 254761.48 76760 -1 426
428 0 440554.9 254763.58 76720 -1 427
429 0 440714.38 254768.77 76600 -1 428
430 0 440819.47 254750.14 76520 -1 429
431 0 440866.38 254764.38 76440 -1 430
432 0 440962.9 255685.34 77400 115 423
433 0 441243.12 256329.61 77360 186 432
434 0 441355.94 256386.06 77320 120 433
435 0 441628.62 256509.08 77200 107 434
436 0 442016 256896 77040 120 435
437 0 442208 257088 77000 80 436
438 0 442400 257280 76920 91 437
439 0 442592 257440 76880 98 438
440 0 442752 257600 76760 120 439
441 0 442912 257792 76720 124 440
442 0 443008 258048 76680 96 441
443 0 443104 258304 76680 91 442
444 0 443104 258560 76680 139 443
445 0 443072 258816 76680 186 444
446 0 443008 259072 76680 131 445
447 0 443008 259328 76720 96 446
448 0 443168 259552 76800 166 447
449 0 443360 259744 76840 153 448
450 0 443936 259840 76600 32 449
451 0 444000 259872 76560 32 450
452 0 443527.56 260133.62 76680 -1 449
453 0 443803.88 260784.9 76520 -1 452
454 0 444688.25 261251.88 76160 -1 453
455 0 444864 261344 76000 178 454
456 0 445088 261344 75880 189 455
457 0 445344 261280 75800 104 456
458 0 445440 261376 75800 98 457
459 0 445664 261472 75640 91 458
460 0 445856 261504 75480 45 459
461 0 446016 261504 75280 108 460
462 0 446176 261440 75080 120 461
463 0 446336 261440 74880 143 462
464 0 446496 261440 74680 128 463
465 0 446656 261440 74480 107 464
466 0 446848 261440 74280 128 465
467 0 447072 261440 74160 115 466
468 0 447232 261440 73960 32 467
469 0 447424 261440 73760 51 468
470 0 447648 261440 73560 108 469
471 0 447808 261440 73360 32 470
472 0 447968 261440 73160 64 471
473 0 448128 261376 72960 64 472
474 0 448288 261536 72800 136 473
475 0 448384 261728 72640 135 474
476 0 448544 261888 72520 139 475
477 0 448704 262048 72360 107 476
478 0 448928 262208 72280 122 477
479 0 449152 262368 72200 128 478
480 0 449344 262496 72080 134 479
481 0 449568 262592 71960 120 480
482 0 449807.12 262834.94 71720 -1 481
483 0 450159.44 263009.7 71520 -1 482
484 0 450512.3 263185.5 71320 -1 483
485 0 450706.16 263184.66 71160 -1 484
486 0 451097.8 263557.06 71120 -1 485
487 0 451145.06 263568.7 71200 -1 486
488 0 451025.75 263137.1 70920 -1 485
489 0 451190.8 263095.22 70680 -1 488
490 0 451435.44 263229.88 70280 -1 489
491 0 451680 263040 70080 32 490
492 0 451552 262976 69840 148 491
493 0 451520 262912 69600 102 492
494 0 451360 262816 69400 139 493
495 0 451360 262720 69160 122 494
496 0 451296 262688 68920 75 495
497 0 451296 262688 68720 91 496
498 0 451296 262688 68640 98 497
499 0 451456 262688 68400 91 498
500 0 451680 262560 68280 120 499
501 0 451872 262496 68120 120 500
502 0 452128 262368 68120 107 501
503 0 452384 262336 68160 71 502
504 0 452576 262176 68040 86 503
505 0 452640 262144 68040 86 504
506 0 451251.8 263205.06 68120 32 501
507 0 451018.66 263658.66 67880 32 506
508 0 451008 263808 67760 32 507
509 0 450816 263968 67640 32 508
510 0 451552 264128 67880 115 507
511 0 451712 264288 67680 107 510
512 0 451712 264512 67520 160 511
513 0 451776 264672 67320 209 512
514 0 451936 264800 67160 80 513
515 0 452128 264960 67120 80 514
516 0 452320 265152 67120 108 515
517 0 452320 265408 67160 104 516
518 0 452256 265664 67200 136 517
519 0 452064 265888 67200 91 518
520 0 451936 266048 67360 134 519
521 0 451776 266048 67560 122 520
522 0 451680 266048 67800 148 521
523 0 451776 265888 68000 120 522
524 0 451936 265728 68160 75 523
525 0 451968 265696 68200 51 524
526 0 451456 263172 68720 61 497
527 0 451456 263168 68760 60 526
528 0 451616 263232 68960 60 527
529 0 451808 263392 69080 96 528
530 0 451872 263392 69160 96 529
531 0 452128 263488 69200 51 530
532 0 452352 263616 69200 45 531
533 0 452538.38 263898.2 69160 -1 532
534 0 452595.7 264105 69040 -1 533
535 0 452768 264512 68960 60 534
536 0 452768 264768 68880 51 535
537 0 452928 264960 68840 40 536
538 0 453120 265120 68960 51 537
539 0 453184 265280 69200 32 538
540 0 453216 265440 69440 104 539
541 0 453344 265568 69680 60 540
542 0 453440 265728 69920 40 541
543 0 453568 265920 69800 32 542
544 0 453632 266016 69560 75 543
545 0 453728 266048 69320 96 544
546 0 453792 266080 69040 60 545
547 0 453856 265952 68800 32 546
548 0 453856 265888 68720 45 547
549 0 453376 265728 70200 32 542
550 0 453216 265760 70400 75 549
551 0 452992 265568 70400 32 550
552 0 452736 265472 70400 81 551
553 0 452512 265440 70520 81 552
554 0 452256 265408 70560 32 553
555 0 452032 265536 70520 71 554
556 0 451968 265568 70440 51 555
557 0 451456 263200 68440 75 526
558 0 451532.8 263315.2 68320 54 557
559 0 451584 263392 68240 40 558
560 0 451456 263264 69800 75 492
561 0 451616 263264 69600 153 560
562 0 451776 263360 69400 91 561
563 0 444672 261536 76040 40 455
564 0 444480 261696 75880 64 563
565 0 444416 261856 75680 71 564
566 0 444416 261952 75400 98 565
567 0 444416 262112 75200 157 566
568 0 444480 262272 75000 96 567
569 0 444544 262464 74800 60 568
570 0 444512 262720 74720 32 569
571 0 444320 262912 74720 32 570
572 0 444064 263008 74760 71 571
573 0 443987.2 263008 74840 68 572
574 0 443872 263008 74960 64 573
575 0 443616 263008 75040 32 574
576 0 443328 262912 75200 131 575
577 0 443168 262752 75080 104 576
578 0 442976 262592 75160 71 577
579 0 442944 262592 75160 60 578
580 0 442720 262688 75040 64 579
581 0 442496 262720 74920 90 580
582 0 442240 262816 74920 107 581
583 0 442144 262816 75000 71 582
584 0 442784 262400 75200 60 579
585 0 442688 262176 75120 101 584
586 0 442560 262016 75200 71 585
587 0 444649.8 262785.38 74560 -1 573
588 0 445101.06 262789.53 74320 -1 587
589 0 445412.75 262785.66 74160 -1 588
590 0 445770.38 262761.94 73800 -1 589
591 0 446400 263776 73800 131 590
592 0 446304 263936 73600 164 591
593 0 446272 264192 73600 200 592
594 0 446240 264448 73680 221 593
595 0 446240 264480 73720 209 594
596 0 446208 264448 73800 189 595
597 0 446080 264352 74000 128 596
598 0 445984 264256 74080 104 597
599 0 445952 264160 74000 120 598
600 0 445824 264032 73800 115 599
601 0 445824 263840 73600 122 600
602 0 445760 263776 73360 91 601
603 0 445664 263648 73160 101 602
604 0 445824 264384 74280 71 598
605 0 445664 264352 74480 40 604
606 0 445792 264320 74720 64 605
607 0 445984 264256 74880 64 606
608 0 446144 264256 74880 64 607
609 0 445824 264448 74000 124 597
610 0 445600 264640 73960 32 609
611 0 445408 264832 73920 64 610
612 0 445248 264992 74000 51 611
613 0 446208 264672 73560 71 595
614 0 446176 264832 73360 40 613
615 0 446080 265088 73400 64 614
616 0 445888 265152 73560 75 615
617 0 445856 265152 73560 81 616
618 0 446080 264320 73520 150 594
619 0 445920 264352 73320 150 618
620 0 445856 264224 73080 60 619
621 0 445856 264224 72800 51 620
622 0 445888 264192 72720 32 621
623 0 446528 263584 73920 128 591
624 0 446624 263328 73960 124 623
625 0 446624 263168 74920 60 624
626 0 446560 263264 75080 71 625
627 0 441571.34 255568.69 77360 32 432
628 0 441690.78 255588.86 77400 -1 627
629 0 440992.53 255746.69 77480 115 432
630 0 440985 255707 77560 32 629
631 0 440980.62 255687.34 77600 32 630
632 0 439270.06 254308.58 77440 32 422
633 0 438534.12 255143.06 77440 71 632
634 0 438548.38 255655.73 77480 -1 633
635 0 438683.7 256016.84 77640 -1 634
636 0 438612.8 256424.95 77800 -1 635
637 0 438546.12 257346.81 78000 -1 636
638 0 438784 258208 77960 153 637
639 0 438944 258400 77920 40 638
640 0 439104 258560 77800 96 639
641 0 439168 258624 77720 86 640
642 0 439392 258624 77560 51 641
643 0 439552 258624 77360 71 642
644 0 439712 258560 77160 60 643
645 0 439840 258400 76960 81 644
646 0 439936 258176 76800 32 645
647 0 439904 258016 76560 32 646
648 0 439968 257920 76440 91 647
649 0 438912 259328 78280 32 641
650 0 439200 260096 77440 32 649
651 0 439168 260160 77280 32 650
652 0 438750.88 254063.5 77520 229 632
653 0 437221.72 254248.7 77520 -1 652
654 0 439100.8 254179.39 77680 32 652
655 0 440524.66 254869.61 77680 75 654
656 0 440596.22 254730.78 77720 -1 655
657 0 440615.66 254666 77800 -1 656
658 0 438823.2 254146.72 77760 32 654
659 0 438696.5 254094.39 77880 32 658
660 0 438539.3 254032.98 77920 32 659
661 0 438712.84 254287.98 78200 32 660
662 0 438794.78 254616.08 78320 32 661
663 0 438890.06 255182.45 78400 81 662
664 0 437786.7 255883.48 78400 -1 663
665 0 437326.34 256256.08 78520 -1 664
666 0 436565.7 256780.33 78720 -1 665
667 0 436152.06 257386.8 78640 -1 666
668 0 435572.84 258277.81 78480 32 667
669 0 434988.47 258165.48 78480 -1 668
670 0 435516.47 258465.83 78360 -1 668
671 0 435446.34 258906.97 78160 32 670
672 0 435398.75 259278.19 77800 -1 671
673 0 435444.8 259305.03 77600 -1 672
674 0 435326.9 259304.3 77480 -1 673
675 0 435006.47 259275.66 77440 -1 674
676 0 434715.7 259403.98 77360 -1 675
677 0 434571.7 259292.05 77360 -1 676
678 0 434515.44 259157.62 77280 -1 677
679 0 435526.22 259411.81 77440 -1 674
680 0 435667.44 259531.48 77360 -1 679
681 0 435717.75 259629.23 77240 -1 680
682 0 435709.8 259693.55 77040 -1 681
683 0 435677.16 259941.03 76680 -1 682
684 0 435717.34 260100.53 76360 -1 683
685 0 435908.3 260541.3 76040 -1 684
686 0 435660.25 260781.45 76040 -1 685
687 0 435277.62 260836.6 76000 -1 686
688 0 435051.44 260828.8 75840 -1 687
689 0 434942.22 260699.9 75880 -1 688
690 0 434813.72 260556.8 76000 -1 689
691 0 434708.8 260452.92 76120 -1 690
692 0 436062.62 260646.53 75960 -1 685
693 0 436311.56 260860.7 75760 -1 692
694 0 436916.94 261132.52 75640 -1 693
695 0 437109.75 261189.64 75480 32 694
696 0 437149.8 261124.81 75080 32 695
697 0 435557.38 260469.48 75080 98 696
698 0 435340.8 259987.6 75080 80 697
699 0 434820.8 259868 75080 128 698
700 0 434670.3 259740.95 75000 101 699
701 0 437285.72 261133.08 74920 32 696
702 0 437453.47 261149.03 74720 32 701
703 0 438726.1 261269.19 74680 -1 702
704 0 439637.22 261508.08 74640 32 703
705 0 439917.28 261684.58 74520 32 704
706 0 438685.38 260948.2 74640 -1 703
707 0 438630.72 260747.05 74480 -1 706
708 0 438430.66 260379.08 74480 -1 707
709 0 438348.34 260221.19 74400 -1 708
710 0 438308.75 260044.22 74360 -1 709
711 0 438684.44 260837.25 74400 -1 707
712 0 438717.53 260741.06 74280 -1 711
713 0 437238.38 261157.2 74680 32 702
714 0 437182 261181.16 74560 32 713
715 0 437086.88 261115.73 74480 32 714
716 0 436398.84 260427.88 74480 32 715
717 0 436381.5 260415 74320 -1 716
718 0 436437.56 260404.11 74240 -1 717
719 0 436461.75 260364.9 74120 -1 718
720 0 437173.28 261325.56 74320 32 715
721 0 437190 261500.69 74120 32 720
722 0 437197.84 261653.03 74000 32 721
723 0 437221.28 261614.88 73760 40 722
724 0 437533.94 260797.25 73800 -1 723
725 0 437606.6 260653.98 73880 -1 724
726 0 437628.75 260509.25 74000 -1 725
727 0 437701.25 260493.56 74080 -1 726
728 0 437253.88 261645.25 73640 40 723
729 0 437244.88 261692.47 73480 40 728
730 0 437390.03 261756.22 73360 32 729
731 0 437629.6 261789.47 73200 32 730
732 0 437670.34 261748.86 73080 32 731
733 0 437749.75 261757.17 72960 32 732
734 0 438830.25 261940.19 73000 -1 733
735 0 439030.38 261804.7 73080 -1 734
736 0 439278.4 261747.03 73160 -1 735
737 0 439406.44 261725.75 73240 -1 736
738 0 438615.22 261789.19 72800 -1 734
739 0 438237.6 261813.2 72680 -1 738
740 0 438318.03 261964.47 72560 -1 739
741 0 438421.4 261909.4 72400 -1 740
742 0 438420.94 261957.44 72240 -1 741
743 0 437654.5 261645.02 72840 32 733
744 0 437342 261452.42 72760 32 743
745 0 437173.16 261149.31 72600 75 744
746 0 437157.9 260501.08 72640 153 745
747 0 437109.6 260126.23 72720 80 746
748 0 436896 260128 72040 137 747
749 0 436864 260000 71800 45 748
750 0 436864 259936 71520 163 749
751 0 436800 260032 71280 204 750
752 0 436800 260000 71080 192 751
753 0 436992 259808 71040 45 752
754 0 437248 259712 71040 90 753
755 0 437440 259488 71040 90 754
756 0 437504 259232 71000 157 755
757 0 437632 259040 70840 202 756
758 0 437728 258944 70720 128 757
759 0 437824 259104 70520 140 758
760 0 437920 259264 70320 135 759
761 0 438048 259392 70160 131 760
762 0 437888 259616 70120 137 761
763 0 437824 259872 70120 175 762
764 0 437824 260128 70080 156 763
765 0 437792 260384 70080 176 764
766 0 437600 260544 70200 81 765
767 0 437408 260736 70240 140 766
768 0 437184 260864 70200 181 767
769 0 436928 260864 70120 192 768
770 0 436704 260896 70000 156 769
771 0 436448 260928 70000 202 770
772 0 436192 261024 69960 108 771
773 0 436032 261184 70080 75 772
774 0 435776 261216 70120 131 773
775 0 435520 261248 70120 186 774
776 0 435264 261248 70160 128 775
777 0 435008 261312 70080 164 776
778 0 434816 261376 69920 150 777
779 0 434560 261504 69920 153 778
780 0 434304 261632 69880 135 779
781 0 434080 261760 69840 131 780
782 0 433856 261792 69680 148 781
783 0 433632 261792 69480 122 782
784 0 433376 261760 69440 115 783
785 0 433216 261760 69240 128 784
786 0 432992 261696 69120 137 785
787 0 432768 261696 68960 81 786
788 0 432544 261504 69000 32 787
789 0 432352 261312 69120 45 788
790 0 432128 261184 69200 51 789
791 0 431936 260992 69160 64 790
792 0 431744 260928 69000 32 791
793 0 431808 260768 68800 81 792
794 0 431936 260512 68800 40 793
795 0 431936 260288 68600 32 794
796 0 431840 260128 68400 115 795
797 0 431648 260000 68240 102 796
798 0 431456 259872 68040 128 797
799 0 431456 259872 67920 98 798
800 0 437952 259872 70440 32 763
801 0 438496 260416 71080 32 800
802 0 438624 260576 70920 32 801
803 0 438656 260576 70960 32 802
804 0 438304 259328 70160 124 761
805 0 438496 259136 70160 135 804
806 0 438752 259136 70120 153 805
807 0 438912 259296 70000 148 806
808 0 439168 259360 70000 45 807
809 0 439424 259360 69960 209 808
810 0 439680 259424 69920 249 809
811 0 439936 259520 69880 228 810
812 0 440192 259552 69920 175 811
813 0 440384 259712 70040 235 812
814 0 440640 259744 70040 221 813
815 0 440832 259680 69880 71 814
816 0 441056 259648 69760 150 815
817 0 441120 259648 69720 164 816
818 0 441120 259904 69760 136 817
819 0 441312 259616 69560 217 817
820 0 437856 258784 70920 32 758
821 0 437920 258528 70920 81 820
822 0 437920 258496 70920 108 821
823 0 438112 258336 70880 150 822
824 0 438368 258336 70880 134 823
825 0 438624 258304 70880 108 824
826 0 438880 258208 70800 164 825
827 0 439136 258144 70760 163 826
828 0 439392 258176 70760 150 827
829 0 439648 258176 70760 226 828
830 0 439904 258112 70800 267 829
831 0 440096 258016 71000 209 830
832 0 440136 257976 71040 197 831
833 0 440256 257856 71160 164 832
834 0 440384 257696 71320 175 833
835 0 440512 257472 71480 203 834
836 0 440672 257280 71520 120 835
837 0 440736 257216 71520 141 836
838 0 440928 257056 71400 178 837
839 0 441088 256864 71440 178 838
840 0 441216 256640 71480 148 839
841 0 441344 256416 71480 122 840
842 0 441344 256192 71360 186 841
843 0 441312 255936 71440 192 842
844 0 441312 255680 71560 178 843
845 0 441280 255552 71800 176 844
846 0 441248 255392 72040 137 845
847 0 441312 255200 72200 51 846
848 0 441472 254976 72200 40 847
849 0 441376 254720 72120 60 848
850 0 441312 254464 72160 60 849
851 0 441312 254304 72160 80 850
852 0 441440 254080 72160 98 851
853 0 441536 253824 72120 81 852
854 0 441664 253600 72120 64 853
855 0 441760 253376 72120 107 854
856 0 441888 253440 71880 32 855
857 0 442016 253472 71720 90 856
858 0 441952 253472 71440 128 857
859 0 441888 253472 71160 51 858
860 0 441728 253472 70960 134 859
861 0 441632 253440 70800 140 860
862 0 441568 253408 70560 137 861
863 0 441504 253344 70320 141 862
864 0 441376 253216 70120 60 863
865 0 441216 253120 69920 80 864
866 0 441152 253056 69840 148 865
867 0 441152 252896 69640 115 866
868 0 441248 252864 69520 128 867
869 0 441248 252864 69240 135 868
870 0 441312 252896 69000 81 869
871 0 441376 252864 68840 81 870
872 0 441472 252864 68600 32 871
873 0 441696 252864 68480 32 872
874 0 441952 252832 68520 86 873
875 0 442208 252800 68520 75 874
876 0 442464 252864 68400 91 875
877 0 442688 252928 68280 32 876
878 0 442912 252800 68400 91 877
879 0 443008 252608 68560 81 878
880 0 443136 252416 68720 81 879
881 0 443168 252384 68760 90 880
882 0 441184 252448 68760 32 871
883 0 441056 252384 68800 32 882
884 0 441568 252416 69800 32 868
885 0 441952 252064 69960 32 884
886 0 442176 252064 69960 32 885
887 0 440352 253280 69920 32 866
888 0 440192 253536 69960 32 887
889 0 440000 253600 70040 32 888
890 0 441408 253280 70880 154 861
891 0 441248 253088 70960 139 890
892 0 441152 252832 70960 101 891
893 0 441120 252576 70960 60 892
894 0 441152 252320 70960 75 893
895 0 441152 252096 70800 96 894
896 0 441216 251936 70600 148 895
897 0 441216 251808 70360 90 896
898 0 441152 251680 70120 64 897
899 0 441024 251616 69880 91 898
900 0 440960 251584 69600 163 899
901 0 441056 251520 69360 124 900
902 0 441280 251424 69240 32 901
903 0 441440 251328 69040 32 902
904 0 441536 251328 68920 60 903
905 0 442400 253344 71960 32 857
906 0 442432 252992 71880 32 905
907 0 441920 253216 72240 107 855
908 0 442048 253024 72400 98 907
909 0 442144 252800 72520 136 908
910 0 442336 252576 72520 136 909
911 0 442528 252352 72520 101 910
912 0 442720 252160 72560 102 911
913 0 441216 254304 72280 122 851
914 0 441056 254272 72080 32 913
915 0 440928 254208 71800 32 914
916 0 441152 254272 71440 32 915
917 0 441024 254400 71400 32 916
918 0 441024 254208 72440 80 913
919 0 440864 254144 72440 32 918
920 0 440640 254240 72040 32 919
921 0 440576 254208 71920 32 920
922 0 440608 254080 72440 122 919
923 0 440352 254016 72440 128 922
924 0 440096 254112 72440 104 923
925 0 439904 254304 72320 91 924
926 0 439680 254368 72200 60 925
927 0 439488 254400 72040 40 926
928 0 439296 254464 71840 32 927
929 0 439200 254496 71560 45 928
930 0 439136 254496 71280 96 929
931 0 439168 254496 71000 64 930
932 0 439232 254464 70880 32 931
933 0 440768 257152 71800 148 837
934 0 440832 257056 72040 96 933
935 0 440384 257824 73000 60 934
936 0 440160 257888 73120 75 935
937 0 440000 257984 73320 51 936
938 0 439904 258048 73560 60 937
939 0 439872 258080 73600 75 938
940 0 440832 256896 72240 81 934
941 0 440992 256800 72440 115 940
942 0 441005.72 256800 72560 155 941
943 0 441024 256800 72720 209 942
944 0 441216 256768 72880 224 943
945 0 441376 256768 73120 189 944
946 0 441536 256736 73320 128 945
947 0 441600 256704 73480 104 946
948 0 441664 256704 73760 96 947
949 0 441664 256768 74040 181 948
950 0 441824 256864 74280 168 949
951 0 442016 256928 74440 175 950
952 0 442272 256928 74480 134 951
953 0 441536 256384 73560 32 947
954 0 440896 256224 73680 32 953
955 0 437696 258464 70800 178 822
956 0 437600 258464 70760 200 955
957 0 437440 258368 70960 90 956
958 0 437312 258304 71200 196 957
959 0 437312 258144 71400 202 958
960 0 437152 258048 71600 203 959
961 0 436992 258048 71800 197 960
962 0 436832 258080 72000 202 961
963 0 436736 258272 72160 214 962
964 0 436544 258400 72280 186 963
965 0 436352 258368 72440 160 964
966 0 436192 258272 72640 102 965
967 0 436096 258208 72880 51 966
968 0 436096 258144 72960 102 967
969 0 437344 258560 70720 160 956
970 0 437088 258592 70720 166 969
971 0 436832 258624 70720 186 970
972 0 436640 258720 70880 96 971
973 0 436384 258720 70880 96 972
974 0 436128 258784 70920 107 973
975 0 435872 258848 70920 124 974
976 0 435680 258944 71080 206 975
977 0 435488 258976 71280 275 976
978 0 435232 259008 71320 181 977
979 0 435008 259104 71240 163 978
980 0 434784 259200 71360 108 979
981 0 434688 259296 71400 64 980
982 0 434496 259488 71320 45 981
983 0 434336 259648 71200 60 982
984 0 434112 259776 71120 98 983
985 0 433888 259872 71080 80 984
986 0 433664 260000 71080 40 985
987 0 433440 260128 71080 128 986
988 0 433216 260288 71080 217 987
989 0 432960 260320 71040 175 988
990 0 432736 260320 71160 137 989
991 0 432512 260384 71320 81 990
992 0 432416 260512 71520 160 991
993 0 432256 260544 71760 156 992
994 0 432064 260576 71960 128 993
995 0 431872 260576 72160 104 994
996 0 431648 260448 72280 75 995
997 0 431424 260256 72280 102 996
998 0 431264 260160 72480 98 997
999 0 431296 260192 72760 51 998
1000 0 431488 260256 72920 32 999
1001 0 431712 260192 73040 40 1000
1002 0 431936 260128 73160 120 1001
1003 0 432128 260096 73280 32 1002
1004 0 433888 259872 70800 51 985
1005 0 433888 259840 70640 32 1004
1006 0 434240 259808 70680 32 1005
1007 0 434272 259744 70680 32 1006
1008 0 433856 259584 70560 40 1005
1009 0 433824 259456 70520 40 1008
1010 0 433792 259328 70480 40 1009
1011 0 433664 259136 70320 90 1010
1012 0 433568 258944 70160 71 1011
1013 0 433344 258848 70040 75 1012
1014 0 433088 258848 70040 60 1013
1015 0 432832 258880 70040 45 1014
1016 0 432608 259008 70000 96 1015
1017 0 432448 259136 69800 98 1016
1018 0 432256 259264 69680 81 1017
1019 0 432096 259424 69480 60 1018
1020 0 431968 259584 69280 131 1019
1021 0 431968 259616 69280 115 1020
1022 0 434295.1 259556.17 70200 -1 1009
1023 0 434201.62 259645.03 69960 -1 1022
1024 0 434165.2 259720.23 69760 -1 1023
1025 0 434240 259936 69600 32 1024
1026 0 433728 260096 69640 32 1025
1027 0 432992 259936 69000 32 1026
1028 0 432928 260064 68960 32 1027
1029 0 434784 259360 71960 32 981
1030 0 434944 259328 72160 45 1029
1031 0 435040 259584 72120 32 1030
1032 0 434912 259744 72040 75 1031
1033 0 434944 260000 72000 71 1032
1034 0 434944 260192 72200 51 1033
1035 0 434880 259648 72280 64 1032
1036 0 435008 259616 72480 40 1035
1037 0 436544 259968 71080 160 752
1038 0 436288 260000 70960 163 1037
1039 0 436128 260000 70760 160 1038
1040 0 435968 259968 70560 32 1039
1041 0 435904 259968 70280 102 1040
1042 0 435904 260000 70000 150 1041
1043 0 435744 260096 69800 98 1042
1044 0 435616 260256 69600 102 1043
1045 0 435488 260416 69440 143 1044
1046 0 435232 260512 69440 128 1045
1047 0 434976 260544 69440 178 1046
1048 0 434752 260576 69560 175 1047
1049 0 434528 260576 69680 108 1048
1050 0 434400 260448 69800 75 1049
1051 0 434240 260448 70000 45 1050
1052 0 434048 260384 70200 71 1051
1053 0 433792 260480 70280 51 1052
1054 0 433600 260576 70480 75 1053
1055 0 433408 260608 70680 96 1054
1056 0 433184 260768 70760 86 1055
1057 0 432928 260864 70760 60 1056
1058 0 432672 260960 70800 71 1057
1059 0 432512 261056 71000 64 1058
1060 0 432480 261088 71040 60 1059
1061 0 437103.06 260101.28 72800 80 747
1062 0 436933.94 259804.52 72800 -1 1061
1063 0 436877.7 259813.62 72880 -1 1062
1064 0 436711.22 259803.14 73000 -1 1063
1065 0 436686 259788.9 73080 -1 1064
1066 0 437054.03 260292.78 72920 96 1061
1067 0 436908.97 260340.84 73040 96 1066
1068 0 436558.12 260372.92 73080 91 1067
1069 0 436445.34 260413.58 73200 107 1068
1070 0 435773.28 260373.69 73200 81 1069
1071 0 435732.28 260421.94 73280 81 1070
1072 0 435709.8 260453.12 73440 81 1071
1073 0 436596.53 260565.75 73280 91 1069
1074 0 436877.8 260668.98 73440 91 1073
1075 0 436804.6 260757.02 73560 -1 1074
1076 0 436773.5 260813.14 73680 -1 1075
1077 0 436597.1 260837.61 73800 -1 1076
1078 0 436348.9 260847.77 73920 96 1077
1079 0 436177.5 261009.16 74080 96 1078
1080 0 436293.66 260980.22 74240 96 1079
1081 0 436140.66 260245.3 73040 102 1068
1082 0 435660.88 260309.23 72960 107 1081
1083 0 435613.78 260301.08 72920 107 1082
1084 0 435518.78 260373.28 72800 107 1083
1085 0 435253.56 260356.97 72760 32 1084
1086 0 437837.34 261388.8 73120 51 732
1087 0 438045.6 261381.38 73200 -1 1086
1088 0 438108.9 261349.55 73280 -1 1087
1089 0 438229.7 261252.94 73440 -1 1088
1090 0 438630.6 261259.33 73600 -1 1089
1091 0 438021.47 260901.28 75680 -1 694
1092 0 438165.38 260861.53 75800 -1 1091
1093 0 438189.1 260885.5 75920 -1 1092
1094 0 435166.28 259587.88 77440 -1 674
1095 0 435115.7 259675.8 77360 -1 1094
1096 0 435109.72 259749.58 77240 -1 1095
1097 0 440103 254445.34 78280 32 661
1098 0 440499.53 254576.44 78320 -1 1097
1099 0 440899.47 254706.92 78360 -1 1098
1100 0 442506.75 255058.44 78400 -1 1099
1101 0 442724.62 255400.52 78480 32 1100
1102 0 443074.06 255871.61 78560 32 1101
1103 0 443253.47 256327.44 78400 134 1102
1104 0 443429.44 256608.94 78160 134 1103
1105 0 443391.47 256860.92 78120 32 1104
1106 0 437931.38 253868.19 78280 160 661
1107 0 437792 253376 78720 160 1106
1108 0 437792 253280 78960 178 1107
1109 0 437632 253216 79200 227 1108
1110 0 437472 253216 79400 128 1109
1111 0 437312 253088 79600 75 1110
1112 0 437088 252960 79640 51 1111
1113 0 436960 252864 79640 32 1112
1114 0 437088 252832 79880 107 1113
1115 0 437248 252960 80040 40 1114
1116 0 437408 253120 80160 81 1115
1117 0 437600 253312 80200 75 1116
1118 0 437792 253504 80280 108 1117
1119 0 437984 253696 80280 148 1118
1120 0 438240 253824 80320 148 1119
1121 0 438464 253952 80320 32 1120
1122 0 438720 253952 80320 32 1121
1123 0 438976 253952 80320 51 1122
1124 0 439232 253920 80320 86 1123
1125 0 439488 253888 80320 98 1124
1126 0 439712 253888 80480 71 1125
1127 0 439936 253888 80680 91 1126
1128 0 440128 253952 80840 51 1127
1129 0 440320 254144 80880 71 1128
1130 0 440320 254400 80880 102 1129
1131 0 440128 254592 81000 98 1130
1132 0 439904 254624 81120 96 1131
1133 0 439680 254688 81240 108 1132
1134 0 439456 254848 81320 91 1133
1135 0 439232 254976 81360 75 1134
1136 0 438976 255008 81360 64 1135
1137 0 438720 254976 81400 75 1136
1138 0 438464 254880 81400 51 1137
1139 0 438272 254688 81400 71 1138
1140 0 438016 254656 81360 32 1139
1141 0 437824 254592 81520 64 1140
1142 0 437696 254560 81760 64 1141
1143 0 437568 254528 82000 75 1142
1144 0 437504 254368 82200 32 1143
1145 0 437504 254112 82280 32 1144
1146 0 437536 253856 82280 75 1145
1147 0 437568 253824 82320 60 1146
1148 0 436992 252640 80080 186 1114
1149 0 436992 252480 80280 128 1148
1150 0 436992 252320 80480 148 1149
1151 0 436928 252096 80600 80 1150
1152 0 436896 251904 80800 150 1151
1153 0 436800 251744 81000 98 1152
1154 0 436768 251584 81200 51 1153
1155 0 436768 251392 81400 81 1154
1156 0 436768 251232 81600 60 1155
1157 0 436800 251072 81800 32 1156
1158 0 436832 250912 82000 45 1157
1159 0 436608 251040 81400 32 1156
1160 0 436768 253056 79640 40 1113
1161 0 436608 253216 79440 64 1160
1162 0 436448 253312 79240 40 1161
1163 0 436288 253472 79040 45 1162
1164 0 436128 253632 78840 128 1163
1165 0 435968 253792 78720 107 1164
1166 0 435872 253888 78720 98 1165
1167 0 435744 254144 78640 32 1166
1168 0 435616 254272 78440 32 1167
1169 0 435616 254400 78200 32 1168
1170 0 435776 254528 78360 32 1169
1171 0 436448 254624 78200 32 1170
1172 0 436608 254592 78000 32 1171
1173 0 436736 254304 78640 32 1172
1174 0 436800 254400 78880 98 1173
1175 0 436800 254368 79160 71 1174
1176 0 436800 254464 79400 71 1175
1177 0 436768 254496 79680 75 1176
1178 0 436736 254464 79960 81 1177
1179 0 436576 254464 80160 128 1178
1180 0 436480 254432 80400 101 1179
1181 0 436512 254432 80680 120 1180
1182 0 436512 254432 80760 148 1181
1183 0 436416 254304 80960 120 1182
1184 0 436288 254208 81160 134 1183
1185 0 436064 254336 81240 108 1184
1186 0 435904 254464 81080 51 1185
1187 0 435712 254656 81000 75 1186
1188 0 435552 254816 80880 81 1187
1189 0 436512 255584 80760 32 1182
1190 0 436704 255744 80760 32 1189
1191 0 435616 254528 77960 32 1169
1192 0 435648 254656 77720 101 1191
1193 0 435680 254720 77480 90 1192
1194 0 435680 254720 77200 45 1193
1195 0 435648 254720 76920 90 1194
1196 0 435616 254656 76680 120 1195
1197 0 435552 254560 76440 71 1196
1198 0 435488 254400 76200 131 1197
1199 0 435424 254368 75960 91 1198
1200 0 435392 254336 75680 98 1199
1201 0 435328 254336 75400 64 1200
1202 0 435200 254368 75160 104 1201
1203 0 435136 254464 74920 64 1202
1204 0 435008 254464 74680 86 1203
1205 0 434816 254560 74480 71 1204
1206 0 434720 254720 74280 115 1205
1207 0 434656 254848 74120 71 1206
1208 0 435424 254720 78240 32 1191
1209 0 435424 255296 78440 32 1208
1210 0 435360 255328 78480 32 1209
1211 0 435520 253824 78440 32 1166
1212 0 435328 253792 78240 75 1211
1213 0 435168 253792 78040 96 1212
1214 0 435040 253792 77920 154 1213
1215 0 435008 253600 77840 163 1214
1216 0 434976 253504 77600 140 1215
1217 0 435104 253472 77360 90 1216
1218 0 435104 253408 77080 98 1217
1219 0 435008 253152 77080 32 1218
1220 0 434816 252960 77080 32 1219
1221 0 434656 252736 77080 51 1220
1222 0 434624 252672 77000 32 1221
1223 0 434784 253600 78000 131 1215
1224 0 434880 253600 78240 150 1223
1225 0 434944 253568 78480 75 1224
1226 0 434880 253536 78840 101 1225
1227 0 434944 253632 79080 96 1226
1228 0 434784 253888 77920 91 1214
1229 0 434720 254112 78120 32 1228
1230 0 434656 254368 78400 32 1229
1231 0 434624 254368 78440 32 1230
1232 0 437081.8 252772.19 79240 32 1113
1233 0 437558.88 252589.4 79240 32 1232
1234 0 438016.25 252488.28 79640 32 1233
1235 0 438071.22 252378.61 79760 32 1234
1236 0 437094.1 252763.42 79200 32 1232
1237 0 437216 252672 78800 32 1236
1238 0 437210 251941.03 79280 -1 1236
1239 0 437371.88 251364.38 79560 -1 1238
1240 0 437395.3 251281.78 79600 -1 1239
1241 0 438048 251616 79720 32 1240
1242 0 438592 251584 79320 32 1241
1243 0 439104 251584 78200 32 1242
1244 0 439136 251008 77000 32 1243
1245 0 439488 251648 76320 32 1244
1246 0 440256 251936 76880 32 1245
1247 0 440288 251936 76920 32 1246
1248 0 436993.72 251147.6 80240 20 1240
1249 0 436106.38 251304.14 80120 -1 1248
1250 0 435997.6 251299.28 80040 -1 1249
1251 0 435837.88 250918.92 79720 -1 1250
1252 0 436768 251072 80600 32 1248
1253 0 436640 251104 80680 32 1252
1254 0 436352 250944 80760 32 1253
1255 0 436232 250920 80880 32 1254
1256 0 436032 250880 81080 32 1255
1257 0 435848.72 250801.45 81440 32 1256
1258 0 435432 248913.6 81440 -1 1257
1259 0 436110.7 247908.61 81640 -1 1258
1260 0 436476.12 247572.56 81240 -1 1259
1261 0 436736 247328 81080 96 1260
1262 0 436480 247328 81080 40 1261
1263 0 436256 247328 80960 32 1262
1264 0 436128 247296 80720 101 1263
1265 0 435808 247040 80760 32 1264
1266 0 435648 247072 80960 60 1265
1267 0 435552 247296 81080 81 1266
1268 0 435392 247488 81160 115 1267
1269 0 435328 247744 81160 71 1268
1270 0 435360 248000 81160 45 1269
1271 0 435328 248128 81120 40 1270
1272 0 436992 247296 80960 98 1261
1273 0 437216 247168 80880 80 1272
1274 0 437440 247040 80880 98 1273
1275 0 437600 246880 81000 107 1274
1276 0 437760 246656 81080 81 1275
1277 0 437920 246496 81240 98 1276
1278 0 437920 246336 81440 75 1277
1279 0 437920 246112 81600 98 1278
1280 0 437984 245984 81640 71 1279
1281 0 438370.7 245381.08 81400 -1 1280
1282 0 437728 246304 81680 80 1279
1283 0 437472 246368 81680 45 1282
1284 0 437280 246560 81640 32 1283
1285 0 437280 246752 81640 32 1284
1286 0 437460.8 246828.27 81880 -1 1282
1287 0 438094.78 246123.52 81880 -1 1282
1288 0 436232.28 251021.12 81640 -1 1257
1289 0 436579.75 250689.33 81880 -1 1288
1290 0 436825.44 250693.47 82040 46 1289
1291 0 436928 250784 82240 51 1290
1292 0 437088 250784 82440 75 1291
1293 0 437344 250784 82520 71 1292
1294 0 437600 250816 82640 32 1293
1295 0 437760 250816 82840 71 1294
1296 0 437760 250592 83040 71 1295
1297 0 437888 250368 83160 81 1296
1298 0 438080 250176 83160 45 1297
1299 0 438176 249952 83280 101 1298
1300 0 438272 249728 83360 128 1299
1301 0 438208 249472 83440 80 1300
1302 0 438240 249408 83280 81 1301
1303 0 435498.62 251189.45 80680 -1 1255
1304 0 435213.06 251221.89 80120 -1 1303
1305 0 437829.6 250411.8 79560 -1 1239
1306 0 437844.2 250290.34 79360 -1 1305
1307 0 436418.8 253522.95 79800 -1 1113
1308 0 435779.25 253631 80080 -1 1307
1309 0 435266.06 254050.62 79800 -1 1308
1310 0 437791.25 252957.19 78400 32 1106
1311 0 437706.5 252454.28 78480 -1 1310
1312 0 437725.3 252337.8 78640 -1 1311
1313 0 437642.75 252338.03 78800 -1 1312
1314 0 438762.56 252351.3 78480 -1 1311
1315 0 438783.6 252206.95 78600 -1 1314
1316 0 438015.88 253156.52 77880 32 660
1317 0 438207.72 252857.23 77840 32 1316
1318 0 438455.66 252599.45 77760 32 1317
1319 0 438413.34 252538.23 77600 -1 1318
1320 0 438997.38 252249.12 77600 -1 1319
1321 0 439157.16 251511.53 77600 -1 1320
1322 0 439054.4 251419.97 77440 -1 1321
1323 0 438422.4 252563.97 77440 -1 1319
1324 0 438443.56 252529.03 77400 -1 1323
1325 0 438480.8 252457.44 77320 -1 1324
1326 0 438709.78 252156.55 77200 -1 1325
1327 0 438748.47 251980.86 77080 -1 1326
1328 0 438322.16 252711.4 77360 -1 1324
1329 0 438338.97 252867.8 77240 -1 1328
1330 0 439206.72 252166.33 77800 -1 1318
1331 0 439767.25 252158.48 77840 -1 1330
1332 0 441062.97 252896.02 77840 -1 1331
1333 0 437845.4 252557.75 77920 32 1317
1334 0 437862.97 252290.52 77880 32 1333
1335 0 437855.3 252287.44 77800 32 1334
1336 0 438021.28 253748.03 76960 32 420
1337 0 437508.84 253668.16 77040 32 1336
1338 0 437060.78 253404.2 77040 128 1337
1339 0 436900.84 253285.05 77120 135 1338
1340 0 436796.47 253221.2 77080 135 1339
1341 0 436421.2 253123.55 77000 -1 1340
1342 0 436356.6 252724.28 77040 -1 1341
1343 0 444073.34 254068.42 75840 244 200
1344 0 443800.25 253764.89 75640 -1 1343
1345 0 443833.44 253308.25 75160 -1 1344
1346 0 443928.88 253113.77 75040 -1 1345
1347 0 444227.84 252651.88 74840 101 1346
1348 0 445036 250699.17 74800 -1 1347
1349 0 445399.53 250146.44 74600 -1 1348
1350 0 445414.66 249982.67 74520 -1 1349
1351 0 445422.34 249900.98 74480 -1 1350
1352 0 444534.62 249028.88 74480 51 1351
1353 0 444318.8 249154.14 74360 -1 1352
1354 0 444070.28 249107.55 74320 -1 1353
1355 0 443770 248750 74400 -1 1354
1356 0 443718 248590 74480 -1 1355
1357 0 443618 248530 74640 -1 1356
1358 0 443494 248490 74840 -1 1357
1359 0 443410 248390 75040 -1 1358
1360 0 443506 248218 75200 -1 1359
1361 0 443826 247978 75320 98 1360
1362 0 444006 247818 75480 101 1361
1363 0 444266 247554 75600 101 1362
1364 0 444650 247266 75680 -1 1363
1365 0 445310 246664 75760 -1 1364
1366 0 445482 245976 75840 86 1365
1367 0 445446 246096 76000 86 1366
1368 0 445422 246160 76160 86 1367
1369 0 445366 246236 76320 204 1368
1370 0 445174 246624 76440 -1 1369
1371 0 444834 247032 76480 -1 1370
1372 0 444670 247184 76560 -1 1371
1373 0 444614 247160 76720 -1 1372
1374 0 444634 247156 76840 -1 1373
1375 0 444614 247152 76920 -1 1374
1376 0 444582 247164 77000 -1 1375
1377 0 446236 245826 76320 51 1369
1378 0 446220 245790 76480 51 1377
1379 0 446408 245638 76640 51 1378
1380 0 446488 245618 76760 51 1379
1381 0 446588 245594 76880 51 1380
1382 0 446720 245566 76960 -1 1381
1383 0 446940 245038 76960 -1 1382
1384 0 446788 244742 76920 -1 1383
1385 0 446436 244790 77040 -1 1384
1386 0 446172 245006 77280 -1 1385
1387 0 445984 244946 77480 -1 1386
1388 0 445768 244878 77680 -1 1387
1389 0 445498 245844 75680 86 1366
1390 0 445422 245712 75520 -1 1389
1391 0 445354 245628 75400 -1 1390
1392 0 445114 245552 75320 -1 1391
1393 0 444798 245464 75280 81 1392
1394 0 444102 245768 75240 96 1393
1395 0 443910 245808 75200 51 1394
1396 0 443678 245864 75080 64 1395
1397 0 443542 245872 74960 64 1396
1398 0 443390 245884 74840 96 1397
1399 0 443110 245904 74720 64 1398
1400 0 442806 245920 74640 96 1399
1401 0 442302 246154 74600 91 1400
1402 0 441962 246482 74560 136 1401
1403 0 441971.4 246594.02 74400 104 1402
1404 0 441804.88 246519.94 74680 96 1402
1405 0 441632 246624 75160 71 1404
1406 0 441632 246720 75400 32 1405
1407 0 441696 246848 75640 101 1406
1408 0 441696 247104 75720 75 1407
1409 0 444734.7 248060.69 74480 86 1352
1410 0 444546.78 247284.55 74480 60 1409
1411 0 444419.12 247106.98 74600 102 1410
1412 0 444227.62 247012.11 74760 71 1411
1413 0 443867.62 246979.52 74880 98 1412
1414 0 445780.5 249974.5 74440 104 1351
1415 0 446035 249602 74440 101 1414
1416 0 446047 249466 74400 101 1415
1417 0 446143 249470 74320 -1 1416
1418 0 445971 249394 74440 101 1416
1419 0 446138.78 250047.58 74400 32 1414
1420 0 446363.28 250195.84 74240 160 1419
1421 0 445478.56 250627.73 74200 32 1420
1422 0 445599 250698 74040 32 1421
1423 0 445667 250690 73880 32 1422
1424 0 445775 250214 73840 -1 1423
1425 0 445963 250418 73680 -1 1424
1426 0 445927 250418 73520 -1 1425
1427 0 445807 250378 73400 -1 1426
1428 0 445799 250398 73280 -1 1427
1429 0 446928.12 250379.92 74160 124 1420
1430 0 447339 250677 74320 197 1429
1431 0 447447 250867 74440 81 1430
1432 0 447571 250859 74600 163 1431
1433 0 447603 250911 74720 163 1432
1434 0 447635 251107 74840 224 1433
1435 0 447599 251159 74880 224 1434
1436 0 447579 251355 75000 224 1435
1437 0 447471 251495 75120 -1 1436
1438 0 447271 251579 75240 -1 1437
1439 0 447211 251251 75440 -1 1438
1440 0 447231 251240.33 75480 -1 1439
1441 0 447967 251147 75480 185 1440
1442 0 448099 251123 75680 137 1441
1443 0 448111 251123 75720 137 1442
1444 0 448299 251119 75840 104 1443
1445 0 448583 250963 76000 140 1444
1446 0 449155 250715 76120 124 1445
1447 0 449203 250661 76240 124 1446
1448 0 449815 250509 76040 102 1446
1449 0 449995 250493 75880 128 1448
1450 0 450127 250489 75720 128 1449
1451 0 450127 250489 75600 128 1450
1452 0 450139 250493 75480 128 1451
1453 0 450251 250417 75360 122 1452
1454 0 450293 250449 75200 122 1453
1455 0 450335 250481 75040 -1 1454
1456 0 450423 250481 74920 -1 1455
1457 0 450543 250453 74840 -1 1456
1458 0 450971 250301 74600 -1 1457
1459 0 451019 250267 74400 -1 1458
1460 0 451039 250251 74240 -1 1459
1461 0 451183 250187 74160 -1 1460
1462 0 451187 249939 74000 -1 1461
1463 0 451447 248859 74000 -1 1462
1464 0 451386.06 248651.39 74080 -1 1463
1465 0 452947 248389 74080 -1 1464
1466 0 453307 248413 74000 -1 1465
1467 0 453447 248337 73880 -1 1466
1468 0 451087 248881 74160 -1 1464
1469 0 451071 248865 74200 -1 1468
1470 0 451179 248431 74160 -1 1464
1471 0 451069 248391 74200 -1 1470
1472 0 450885 248355 74360 -1 1471
1473 0 450813 248331 74480 -1 1472
1474 0 450881 248211 74600 -1 1473
1475 0 450637 248139 74680 -1 1474
1476 0 450309 248203 74520 -1 1473
1477 0 450337 248303 74640 -1 1476
1478 0 450385 248447 74720 -1 1477
1479 0 450375.4 248514.2 74800 -1 1478
1480 0 450361 248615 74920 -1 1479
1481 0 450339 248687 75080 -1 1480
1482 0 450303 248695 75120 -1 1481
1483 0 450227 248847 75320 -1 1482
1484 0 450219 248875 75520 -1 1483
1485 0 450223 249027 75680 -1 1484
1486 0 450179 249003 75800 -1 1485
1487 0 450151 249043 75880 -1 1486
1488 0 450161 248051 74880 -1 1477
1489 0 451543 248711 73960 -1 1463
1490 0 451791 248343 73800 -1 1489
1491 0 451719 248254.5 73760 -1 1490
1492 0 451503 247989 73640 -1 1491
1493 0 450907 247857 73680 -1 1492
1494 0 450827 247729 73640 -1 1493
1495 0 450799 247749 73520 -1 1494
1496 0 451687 248257 73600 -1 1491
1497 0 451375 248341 73520 -1 1496
1498 0 451195 248577 73400 -1 1497
1499 0 451195 249965 73880 -1 1462
1500 0 451403 250205 73720 -1 1499
1501 0 451439 250185 73560 -1 1500
1502 0 451651 250173 73400 -1 1501
1503 0 451859 250421 73280 -1 1502
1504 0 451859 250421 73200 -1 1503
1505 0 451491 249817 73320 -1 1502
1506 0 451399 249829 73200 -1 1505
1507 0 451295 249777 73120 108 1506
1508 0 451287 249789 73040 108 1507
1509 0 451303 249801 72960 108 1508
1510 0 450816 250240 75360 108 1453
1511 0 450976 250080 75240 81 1510
1512 0 451200 249952 75200 156 1511
1513 0 451392 249760 75120 128 1512
1514 0 451616 249664 75040 102 1513
1515 0 451840 249536 74960 150 1514
1516 0 452032 249408 74840 176 1515
1517 0 452192 249280 74680 96 1516
1518 0 452448 249248 74640 81 1517
1519 0 452704 249248 74600 60 1518
1520 0 452960 249248 74600 32 1519
1521 0 453216 249248 74600 90 1520
1522 0 453408 249440 74600 124 1521
1523 0 453632 249600 74600 75 1522
1524 0 453888 249696 74600 150 1523
1525 0 454144 249696 74600 96 1524
1526 0 454400 249760 74640 80 1525
1527 0 454656 249824 74600 75 1526
1528 0 454816 249952 74440 86 1527
1529 0 455008 250112 74360 40 1528
1530 0 455200 250240 74480 60 1529
1531 0 455360 250336 74680 71 1530
1532 0 455520 250400 74880 91 1531
1533 0 455744 250432 75000 64 1532
1534 0 455808 250406.4 75080 68 1533
1535 0 455904 250368 75200 75 1534
1536 0 456096 250176 75200 32 1535
1537 0 456256 249952 75120 45 1536
1538 0 456256 249760 74920 102 1537
1539 0 456288 249600 74720 91 1538
1540 0 456288 249568 74680 81 1539
1541 0 447271 251219 75560 -1 1440
1542 0 447287 251207 75600 -1 1541
1543 0 447555.66 250400.34 74000 139 1429
1544 0 447861.5 250390 73880 107 1543
1545 0 447863 250253 74200 32 1544
1546 0 447911 250237 74360 32 1545
1547 0 448167.22 250379.9 73760 -1 1544
1548 0 448281.16 250364.11 73640 -1 1547
1549 0 448268.97 250266.27 73480 -1 1548
1550 0 447721 249111 73480 32 1549
1551 0 447633 248931 73600 -1 1550
1552 0 447281 248821 73640 -1 1551
1553 0 447237 248785 73720 -1 1552
1554 0 448331.8 250227.66 73360 -1 1549
1555 0 448392.84 250154.89 73240 98 1554
1556 0 448407.6 250099.66 73160 98 1555
1557 0 449628.16 249619.42 73160 -1 1556
1558 0 449804.06 249482.86 73200 -1 1557
1559 0 448379.5 250067.78 73000 98 1556
1560 0 447147.62 249355.62 73000 32 1559
1561 0 446828.4 249274.94 72960 80 1560
1562 0 448652.47 249857.12 72880 197 1559
1563 0 448739.84 249500.33 72760 181 1562
1564 0 448721.3 249130.25 72720 40 1563
1565 0 448824.7 248691.86 72600 107 1564
1566 0 448831.84 248292.2 72560 120 1565
1567 0 449172.47 248548.02 72200 32 1566
1568 0 449455.4 248612.53 71880 32 1567
1569 0 449744.8 248488.39 71560 122 1568
1570 0 450055.94 248288.2 71440 150 1569
1571 0 450264.22 248154.9 71360 139 1570
1572 0 450773.12 247878.67 71120 91 1571
1573 0 450784 248320 71400 104 1572
1574 0 450848 248416 71640 75 1573
1575 0 450880 248384 71920 32 1574
1576 0 450912 248352 72160 80 1575
1577 0 450848 248320 72400 32 1576
1578 0 450784 248320 72680 81 1577
1579 0 450656 248320 72920 32 1578
1580 0 450496 248352 73120 75 1579
1581 0 450368 248416 73280 75 1580
1582 0 451136 248224 72160 81 1576
1583 0 451360 248064 72160 45 1582
1584 0 451552 247872 72120 64 1583
1585 0 452032 248192 72560 98 1584
1586 0 451840 248288 72760 81 1585
1587 0 451184.38 247889.92 70920 122 1572
1588 0 452242.44 247846 70720 51 1587
1589 0 452666.44 247634.11 70720 71 1588
1590 0 452856.5 247494.95 70680 81 1589
1591 0 452929.62 247435.42 70640 90 1590
1592 0 452989.03 247382.88 70600 90 1591
1593 0 453061.97 247330.83 70560 90 1592
1594 0 453101.34 247291.48 70440 81 1593
1595 0 453254.8 247454.64 70240 81 1594
1596 0 453281.34 247602.02 70080 81 1595
1597 0 453269.47 247765.45 69920 -1 1596
1598 0 453305.12 247906.72 69840 -1 1597
1599 0 453288.28 248046.42 69640 -1 1598
1600 0 453364.28 248102.42 69640 -1 1599
1601 0 453372.8 248125.97 69520 -1 1600
1602 0 453351.22 248153.61 69360 -1 1601
1603 0 453392.1 248327.03 69240 -1 1602
1604 0 453420.8 248583.28 68960 -1 1603
1605 0 452532.16 247754.75 70800 71 1589
1606 0 452511.8 247850.44 70840 40 1605
1607 0 452500.16 247713.86 70920 40 1606
1608 0 448678.97 248251.89 72760 120 1564
1609 0 448521.28 248042.42 72920 40 1608
1610 0 448456.7 247939.55 73040 40 1609
1611 0 448508.6 251008.84 72880 32 1562
1612 0 448587.16 251139.16 72800 32 1611
1613 0 448715 251085 72680 51 1612
1614 0 448891 251225 72560 124 1613
1615 0 448959 251261 72400 124 1614
1616 0 449319 251465 72360 163 1615
1617 0 449615 251569 72200 96 1616
1618 0 449899 251829 72040 -1 1617
1619 0 450251 251925 71880 -1 1618
1620 0 450427 252053 71720 -1 1619
1621 0 449947 251793 71360 -1 1620
1622 0 446327 250562 74600 160 1349
1623 0 446163 250722 74800 -1 1622
1624 0 444899 251146 74640 228 1348
1625 0 444863 251166 74400 176 1624
1626 0 445616.5 250027.08 74840 32 1348
1627 0 445703.28 249764.7 75000 32 1626
1628 0 445776.06 249451.78 75120 40 1627
1629 0 445800 249330 75160 51 1628
1630 0 445871.8 248964.42 75280 166 1629
1631 0 445892.25 248924.11 75480 166 1630
1632 0 445092.25 249316.11 75480 -1 1631
1633 0 444204 249454 75480 -1 1632
1634 0 444242.4 249511.6 75320 -1 1633
1635 0 445940.2 248668.6 75640 98 1631
1636 0 445952 248682 75760 98 1635
1637 0 445916 248698 75840 -1 1636
1638 0 446206.56 247676.78 76160 -1 1637
1639 0 447168 245702.4 76160 161 1638
1640 0 447200 245696 76120 163 1639
1641 0 447392 245760 75920 203 1640
1642 0 447488 245760 75680 200 1641
1643 0 447744 245696 75600 229 1642
1644 0 447840 245632 75440 262 1643
1645 0 448000 245632 75240 190 1644
1646 0 447808 245664 75040 198 1645
1647 0 447872 245696 74800 141 1646
1648 0 447936 245824 74560 128 1647
1649 0 447936 245856 74520 153 1648
1650 0 447840 245920 74280 96 1649
1651 0 447680 245984 74080 32 1650
1652 0 447520 245824 73960 32 1651
1653 0 447456 245600 73840 40 1652
1654 0 448096 245984 74720 178 1649
1655 0 448288 246144 74880 156 1654
1656 0 448512 246272 74960 189 1655
1657 0 448704 246464 75000 80 1656
1658 0 448896 246656 75000 91 1657
1659 0 448192 245664 75080 91 1645
1660 0 448416 245664 74960 148 1659
1661 0 448480 245888 74760 32 1660
1662 0 448576 246112 74480 32 1661
1663 0 448768 246208 74320 32 1662
1664 0 448480 245600 74880 141 1660
1665 0 448544 245440 75080 96 1664
1666 0 448704 245280 75280 101 1665
1667 0 448832 245152 75480 32 1666
1668 0 448992 245088 75720 90 1667
1669 0 449088 244928 75960 81 1668
1670 0 449088 244736 76160 32 1669
1671 0 449088 244704 76200 51 1670
1672 0 448672 245536 74720 120 1664
1673 0 448832 245568 74560 143 1672
1674 0 448992 245408 74360 134 1673
1675 0 449152 245312 74160 128 1674
1676 0 449376 245216 74040 60 1675
1677 0 449632 245184 74000 40 1676
1678 0 449728 245184 74000 32 1677
1679 0 449056 245728 74560 120 1673
1680 0 449248 245856 74520 157 1679
1681 0 449472 245728 74680 104 1680
1682 0 449632 245728 74920 98 1681
1683 0 449792 245760 75120 64 1682
1684 0 449952 245792 75320 51 1683
1685 0 450176 245728 75440 40 1684
1686 0 450256 245696 75480 68 1685
1687 1 450336 245664 75520 96 1686
1688 0 449440 246048 74440 102 1680
1689 0 449632 246176 74320 115 1688
1690 0 449760 246176 74320 71 1689
1691 0 449728 246016 74080 60 1690
1692 0 449696 245856 73880 86 1691
1693 0 449664 245824 73840 98 1692
1694 0 449856 245728 73640 160 1693
1695 0 450016 245728 73440 96 1694
1696 0 450240 245728 73280 122 1695
1697 0 450464 245728 73160 60 1696
1698 0 450560 245824 73080 60 1697
1699 0 449504 245792 73640 90 1693
1700 0 449344 245920 73440 32 1699
1701 0 449120 246048 73360 71 1700
1702 0 448864 246080 73360 51 1701
1703 0 448608 246144 73440 60 1702
1704 0 448384 246176 73520 96 1703
1705 0 450016 246144 74320 98 1690
1706 0 450176 246144 74280 81 1705
1707 0 450368 245952 74240 32 1706
1708 0 450592 245792 74200 160 1707
1709 0 450688 245792 74200 136 1708
1710 0 450944 245792 74200 40 1709
1711 0 451200 245792 74160 60 1710
1712 0 451424 245664 74160 64 1711
1713 0 451648 245504 74200 81 1712
1714 0 451808 245312 74240 98 1713
1715 0 451968 245120 74280 81 1714
1716 0 452064 244992 74480 101 1715
1717 0 452000 244960 74720 40 1716
1718 0 451840 245056 74920 71 1717
1719 0 451712 245184 75120 75 1718
1720 0 451616 245280 75360 60 1719
1721 0 450816 245920 73960 102 1709
1722 0 450976 246080 73800 86 1721
1723 0 451136 246240 73640 81 1722
1724 0 451200 246400 73440 81 1723
1725 0 451200 246560 73240 64 1724
1726 0 451200 246656 73120 81 1725
1727 0 450304 246400 74360 131 1706
1728 0 450528 246528 74440 108 1727
1729 0 450688 246528 74640 124 1728
1730 0 450880 246560 74800 189 1729
1731 0 451104 246592 74640 166 1730
1732 0 451328 246720 74520 186 1731
1733 0 451520 246592 74440 115 1732
1734 0 451680 246560 74680 140 1733
1735 0 451808 246432 74920 234 1734
1736 0 451584 246336 75080 217 1735
1737 0 451584 246432 75360 131 1736
1738 0 451584 246432 75640 71 1737
1739 0 451584 246400 75920 81 1738
1740 0 451456 246368 76160 51 1739
1741 0 451424 246368 76280 45 1740
1742 0 452064 246400 74840 150 1735
1743 0 452320 246496 74840 45 1742
1744 0 452576 246496 74840 96 1743
1745 0 452800 246624 74680 98 1744
1746 0 453024 246624 74600 154 1745
1747 0 451744 246592 74280 71 1733
1748 0 451936 246592 74080 32 1747
1749 0 452096 246528 73880 98 1748
1750 0 452224 246464 73640 115 1749
1751 0 447808 245376 75440 212 1644
1752 0 447648 245152 75480 168 1751
1753 0 447584 244992 75680 175 1752
1754 0 447584 244736 75720 141 1753
1755 0 447680 244512 75600 75 1754
1756 0 447840 244352 75400 32 1755
1757 0 447872 244320 75360 45 1756
1758 0 447040 245728 76320 156 1639
1759 0 446300.1 247556.56 75640 71 1635
1760 0 447376.12 246820.23 75640 45 1759
1761 0 447512.06 246387.66 75600 -1 1760
1762 0 443983.47 253043.9 74160 32 1347
1763 0 443929.03 253085.72 74040 32 1762
1764 0 444033.2 253805.6 74040 32 1763
1765 0 444570.03 253878.39 73880 32 1764
1766 0 444670 253776 73720 32 1765
1767 0 444870 253984 73560 32 1766
1768 0 445026 253992 73400 32 1767
1769 0 445722 254860 73280 51 1768
1770 0 446162 255232 73320 32 1769
1771 0 446326 255318 73200 32 1770
1772 0 446474 255374 73040 32 1771
1773 0 447086 256170 73040 32 1772
1774 0 447066 256354 73000 32 1773
1775 0 447142 256466 72880 32 1774
1776 0 447246 256514 72800 32 1775
1777 0 447326 256482 72720 -1 1776
1778 0 446154 255034 72920 32 1772
1779 0 446154 255034 72800 32 1778
1780 0 446154 255034 72760 32 1779
1781 0 445910 254566 72720 40 1780
1782 0 445602 254474 72640 51 1781
1783 0 445670 254502 72520 51 1782
1784 0 446534 255346 72680 40 1780
1785 0 448142 255922 72680 75 1784
1786 0 448570 255790 72720 101 1785
1787 0 448658 255830 72880 101 1786
1788 0 448614 255858 73000 -1 1787
1789 0 448498 255934 73080 75 1788
1790 0 448354 255938 72560 101 1785
1791 0 448338 256094 72440 101 1790
1792 0 448214 256458 72320 32 1791
1793 0 448218 256428 72120 -1 1792
1794 0 448226 256444 71920 -1 1793
1795 0 448154 256468 71720 -1 1794
1796 0 448158 256560 71560 -1 1795
1797 0 448218 256584 71400 -1 1796
1798 0 448546 255722 72520 101 1790
1799 0 446746 255490 72600 40 1784
1800 0 446814 255450 72520 60 1799
1801 0 447034 255414 72360 60 1800
1802 0 447430 255014 72320 -1 1801
1803 0 447698 254934 72160 -1 1802
1804 0 447622 254658 72080 -1 1803
1805 0 447606 254606 71960 -1 1804
1806 0 447386 254798 71880 -1 1805
1807 0 447386 254866 71720 -1 1806
1808 0 447382 255542 72240 -1 1801
1809 0 447498 255518 72080 -1 1808
1810 0 447838 255670 72080 -1 1809
1811 0 448210 255270 72000 -1 1810
1812 0 448286 255302 71880 -1 1811
1813 0 448330 255322 71840 -1 1812
1814 0 447802 255902 72000 -1 1810
1815 0 447670 256090 71920 -1 1814
1816 0 447658 256166 71800 -1 1815
1817 0 447694 256206 71680 -1 1816
1818 0 447974 256322 71560 -1 1817
1819 0 448034 256366 71400 -1 1818
1820 0 448038 256370 71320 -1 1819
1821 0 447330 255522 71960 -1 1809
1822 0 445218 255054 73280 98 1769
1823 0 445362 255374 73360 75 1822
1824 0 445334 255506 73520 75 1823
1825 0 445398 255834 73640 108 1824
1826 0 445374 255918 73720 96 1825
1827 0 443953.78 252973.62 73960 64 1763
1828 0 443928.1 252820.9 73840 64 1827
1829 0 443805.9 252622.78 73600 96 1828
1830 0 443217.03 252402.92 73480 -1 1829
1831 0 443162.9 252320.3 73440 -1 1830
1832 0 442774.88 252011.44 73480 -1 1831
1833 0 443206.25 252248.52 73240 32 1831
1834 0 443182.53 252163.98 73080 32 1833
1835 0 442856.34 251755.92 73040 128 1834
1836 0 442528 251296 73040 160 1835
1837 0 442368 251072 73120 104 1836
1838 0 442176 250880 73200 124 1837
1839 0 441984 250688 73200 141 1838
1840 0 441760 250496 73240 249 1839
1841 0 441696 250432 73280 228 1840
1842 0 441440 250400 73280 189 1841
1843 0 441184 250336 73200 120 1842
1844 0 440928 250368 73080 32 1843
1845 0 440672 250368 73040 32 1844
1846 0 440512 250368 72960 32 1845
1847 0 440672 250144 72720 32 1846
1848 0 440832 249920 72840 32 1847
1849 0 440800 249696 72640 32 1848
1850 0 441152 249568 73000 32 1849
1851 0 441376 249408 73040 32 1850
1852 0 441632 248896 73440 32 1851
1853 0 440288 250496 72800 101 1846
1854 0 440032 250560 72760 75 1853
1855 0 439776 250592 72760 32 1854
1856 0 439520 250656 72760 40 1855
1857 0 439264 250752 72800 131 1856
1858 0 439008 250784 72840 128 1857
1859 0 438816 250912 73000 45 1858
1860 0 438656 251040 73200 71 1859
1861 0 438624 251040 73480 108 1860
1862 0 438496 251200 73680 81 1861
1863 0 438464 251360 73880 81 1862
1864 0 438464 251392 73880 60 1863
1865 0 441856 250112 72960 32 1841
1866 0 442240 250208 72960 71 1865
1867 0 442400 250016 72800 32 1866
1868 0 442560 249856 72640 91 1867
1869 0 442816 249824 72600 115 1868
1870 0 443040 249760 72720 102 1869
1871 0 443136 249760 72760 150 1870
1872 0 444192 252448 73200 96 1829
1873 0 444256 252320 72960 32 1872
1874 0 444288 252192 72800 80 1873
1875 0 444288 251936 72720 51 1874
1876 0 444288 251680 72720 45 1875
1877 0 444320 251424 72720 32 1876
1878 0 444320 251168 72720 51 1877
1879 0 444160 250976 72560 81 1878
1880 0 444064 250720 72560 81 1879
1881 0 444064 250464 72560 120 1880
1882 0 443968 250208 72600 32 1881
1883 0 443840 250080 72400 81 1882
1884 0 443648 250080 72240 75 1883
1885 0 444480 252384 72760 107 1874
1886 0 444640 252512 72600 104 1885
1887 0 444736 252640 72360 90 1886
1888 0 444768 252704 72080 32 1887
1889 0 444864 252832 71840 124 1888
1890 0 444864 252928 71560 96 1889
1891 0 444800 252928 71280 71 1890
1892 0 444704 252928 71040 51 1891
1893 0 444672 252960 70760 60 1892
1894 0 444544 252960 70520 81 1893
1895 0 444480 252992 70280 51 1894
1896 0 444256 253088 69720 96 1895
1897 0 444032 253184 69800 98 1896
1898 0 443872 253344 69960 131 1897
1899 0 443680 253312 70160 135 1898
1900 0 443456 253344 70320 102 1899
1901 0 443136 253888 69960 32 1900
1902 0 442976 253984 69760 32 1901
1903 0 443136 253920 69560 64 1902
1904 0 443296 253888 69360 60 1903
1905 0 443456 253856 69160 64 1904
1906 0 443616 253792 68920 71 1905
1907 0 443776 253856 68680 51 1906
1908 0 443904 253984 68480 80 1907
1909 0 443904 254016 68280 45 1908
1910 0 444534.53 254477.05 77600 160 101
1911 0 444008.25 254026.38 77720 196 1910
1912 0 443792.22 254009.44 77960 153 1911
1913 0 443444.56 253906.02 78160 86 1912
1914 0 443277.16 253811.38 78400 86 1913
1915 0 443154.28 253681.72 78640 122 1914
1916 0 443081.2 253519.19 78800 122 1915
1917 0 443040.34 253530.7 78920 122 1916
1918 0 442865.84 253604.33 79120 145 1917
1919 0 442231.5 254638.72 79240 -1 1918
1920 0 441824 254976 79480 136 1919
1921 0 441632 255168 79440 40 1920
1922 0 441600 255200 79440 51 1921
1923 0 441408 255392 79440 120 1922
1924 0 441248 255552 79320 120 1923
1925 0 441152 255808 79280 128 1924
1926 0 441120 256064 79240 96 1925
1927 0 440960 256224 79200 81 1926
1928 0 440768 256416 79280 186 1927
1929 0 440512 256480 79280 172 1928
1930 0 440256 256480 79200 150 1929
1931 0 440032 256480 79160 200 1930
1932 0 440064 256704 79000 172 1931
1933 0 440256 256896 78880 200 1932
1934 0 440320 257152 78760 219 1933
1935 0 440224 257344 78600 176 1934
1936 0 440160 257568 78440 175 1935
1937 0 440160 257824 78360 186 1936
1938 0 440160 258080 78360 189 1937
1939 0 440288 258304 78240 160 1938
1940 0 440352 258560 78200 124 1939
1941 0 440384 258784 78040 102 1940
1942 0 440512 258944 77840 157 1941
1943 0 440846.38 259155.73 77720 -1 1942
1944 0 440825.12 259299.11 77600 -1 1943
1945 0 441125.5 259904.4 77480 -1 1944
1946 0 441522.38 260531.97 77680 -1 1945
1947 0 441457.3 260260.89 77280 -1 1945
1948 0 441486.7 260439.08 77080 -1 1947
1949 0 441587.2 260641.3 76840 -1 1948
1950 0 441657.06 260617.25 76440 -1 1949
1951 0 441824 260608 76240 124 1950
1952 0 441984 260672 76000 122 1951
1953 0 442144 260704 75800 122 1952
1954 0 442304 260736 75560 81 1953
1955 0 442464 260736 75360 98 1954
1956 0 442464 260864 75120 140 1955
1957 0 442432 261024 74920 98 1956
1958 0 442336 261184 74720 81 1957
1959 0 442304 261280 74600 98 1958
1960 0 441984 261184 74520 32 1959
1961 0 441312 261440 75120 32 1960
1962 0 440736 261408 75000 32 1961
1963 0 440288 261632 75400 32 1962
1964 0 440288 261088 75360 32 1963
1965 0 439808 260864 75000 32 1964
1966 0 440096 261120 74360 32 1965
1967 0 440256 260992 73280 32 1966
1968 0 440384 260992 73240 32 1967
1969 0 442304 261440 74400 122 1959
1970 0 442432 261600 74200 98 1969
1971 0 442560 261824 74120 32 1970
1972 0 442624 261984 73920 32 1971
1973 0 442592 262144 73680 86 1972
1974 0 442528 262176 73400 32 1973
1975 0 442496 262144 73320 32 1974
1976 0 442368 261920 73280 32 1975
1977 0 442304 261664 72880 81 1976
1978 0 442112 261504 72960 40 1977
1979 0 441920 261312 72960 75 1978
1980 0 441856 261120 72800 60 1979
1981 0 442016 261088 72560 96 1980
1982 0 442144 261088 72320 96 1981
1983 0 442368 261056 72200 86 1982
1984 0 442528 260960 72000 75 1983
1985 0 442688 260864 71800 107 1984
1986 0 442720 260832 71760 128 1985
1987 0 442816 261056 71640 75 1986
1988 0 443008 261248 71680 64 1987
1989 0 443232 261440 71680 32 1988
1990 0 443296 261632 71480 32 1989
1991 0 442624 260672 71560 45 1986
1992 0 442528 260512 71360 101 1991
1993 0 442624 260416 71120 108 1992
1994 0 442624 260416 71040 128 1993
1995 0 442624 260672 70960 51 1994
1996 0 442752 260928 70920 141 1995
1997 0 442976 260928 71040 139 1996
1998 0 443200 260864 71200 98 1997
1999 0 443264 260864 71280 64 1998
2000 0 442656 260224 70880 86 1994
2001 0 442688 260000 70720 120 2000
2002 0 442816 259808 70600 75 2001
2003 0 443008 259616 70560 86 2002
2004 0 443200 259456 70480 101 2003
2005 0 443392 259296 70360 75 2004
2006 0 443552 259136 70160 64 2005
2007 0 443584 259104 69880 60 2006
2008 0 443680 258976 69640 64 2007
2009 0 443744 258816 69440 137 2008
2010 0 443776 258720 69200 172 2009
2011 0 443936 258560 69040 71 2010
2012 0 444192 258432 69000 101 2011
2013 0 444448 258336 69000 98 2012
2014 0 444640 258144 68920 141 2013
2015 0 444832 257952 68880 107 2014
2016 0 445024 257760 68880 124 2015
2017 0 445280 257696 68800 154 2016
2018 0 445536 257728 68800 154 2017
2019 0 445664 257856 69040 75 2018
2020 0 445664 257888 69320 71 2019
2021 0 445760 257888 69560 81 2020
2022 0 445888 257856 69800 71 2021
2023 0 446432 258464 71440 32 2022
2024 0 442496 261280 72200 64 1983
2025 0 442592 261504 72120 60 2024
2026 0 442624 261728 72000 60 2025
2027 0 442656 261792 71960 64 2026
2028 0 442272 262144 73520 32 1975
2029 0 439936 256256 79240 181 1931
2030 0 439744 256064 79240 178 2029
2031 0 439552 255840 79240 75 2030
2032 0 439360 255648 79240 32 2031
2033 0 439200 255584 79040 32 2032
2034 0 439200 255424 78800 120 2033
2035 0 441056 256576 78280 32 1927
2036 0 441120 256576 78280 32 2035
2037 0 442830.62 253618.75 79160 150 1918
2038 0 442747.25 253617.75 79400 150 2037
2039 0 442667.22 254401.72 79440 32 2038
2040 0 442435.2 254529.75 79440 71 2039
2041 0 442337.44 254553.58 79560 71 2040
2042 0 443131.16 254265.8 79400 81 2038
2043 0 443321.34 254344.6 79480 -1 2042
2044 0 443334.84 254398.33 79600 -1 2043
2045 0 442585.38 253549.47 79560 150 2038
2046 0 442452.4 253432.55 79840 335 2045
2047 0 443451.88 251402.02 79880 -1 2046
2048 0 442641.4 252227.11 79840 -1 2047
2049 0 442758.56 252165.95 79680 -1 2048
2050 0 442773.38 252109.62 79480 -1 2049
2051 0 442853.84 251854.69 79240 -1 2050
2052 0 442882.94 251709.47 79000 -1 2051
2053 0 442931.2 251552.2 78760 -1 2052
2054 0 442916.25 251476.16 78720 -1 2053
2055 0 442900.2 251396.47 78680 -1 2054
2056 0 442891.47 251487.97 78520 -1 2055
2057 0 442878.03 251717.95 79280 -1 2051
2058 0 442823.53 251717.58 79440 -1 2057
2059 0 442826.5 251753.69 79520 -1 2058
2060 0 442419.62 252817.84 80040 357 2047
2061 0 442435.75 252825.66 80120 357 2060
2062 0 441407.66 252745.64 80120 -1 2061
2063 0 441219.5 252705.27 80240 -1 2062
2064 0 441045.47 252614.95 80400 -1 2063
2065 0 442428.56 252816.81 80200 335 2061
2066 0 442418.28 252802.31 80320 335 2065
2067 0 441494.47 253358.36 80320 -1 2066
2068 0 441338.47 253443.02 80200 -1 2067
2069 0 441337.97 253514.42 80080 -1 2068
2070 0 442370.62 252706.8 80520 32 2066
2071 0 442287 253061 80520 -1 2070
2072 0 442551.3 252405.88 80720 32 2070
2073 0 442577.84 252038.52 80920 32 2072
2074 0 442702.88 251999.05 80960 -1 2073
2075 0 442966.88 251253.83 81040 -1 2074
2076 0 443548.44 251019.16 81000 -1 2075
2077 0 443718.56 250994.66 80840 -1 2076
2078 0 443898.66 250874.23 80720 51 2077
2079 0 443766.88 250949.53 80680 -1 2078
2080 0 443756.06 251009.16 80600 -1 2079
2081 0 443717.12 250918.36 80440 -1 2080
2082 0 443734.22 250897.9 80360 -1 2081
2083 0 443511.8 250967.88 80160 -1 2082
2084 0 443562.78 251061.45 80000 -1 2083
2085 0 443615.34 251030.23 79800 -1 2084
2086 0 443749.75 251080.16 79760 -1 2085
2087 0 443755.66 251032.11 79680 -1 2086
2088 0 443850.6 251242.16 80400 -1 2081
2089 0 444043.47 251194.14 80440 -1 2088
2090 0 444159.9 251174.25 80320 -1 2089
2091 0 444428.75 251046.36 80200 -1 2090
2092 0 444654.44 250925.38 80120 -1 2091
2093 0 444422.7 251030.12 80080 -1 2092
2094 0 444410.06 250994.58 79920 -1 2093
2095 0 444766.7 250866.08 80080 -1 2092
2096 0 445953.97 249568.77 79880 80 2095
2097 0 445125.8 250720.38 79840 -1 2096
2098 0 444199.28 250688.33 80640 51 2078
2099 0 444238.9 250689.3 80560 51 2098
2100 0 444286.62 250770.3 80520 51 2099
2101 0 444341.34 250822.33 80440 51 2100
2102 0 443346.34 250422.1 81080 86 2075
2103 0 443718.06 248902.08 81040 209 2102
2104 0 443618.03 248090.28 81000 80 2103
2105 0 443681.84 247495.2 80960 160 2104
2106 0 443753.84 247094.84 80840 122 2105
2107 0 443597.1 246641.72 80880 32 2106
2108 0 443565.56 246513.95 80720 104 2107
2109 0 443537.7 246461.36 80440 128 2108
2110 0 443568.9 246473.33 80320 128 2109
2111 0 444276.97 246201.23 80320 81 2110
2112 0 444513.47 245825.52 80280 81 2111
2113 0 444464.75 245617.69 80400 80 2112
2114 0 444550 245377.6 80440 102 2113
2115 0 444597.03 245216.89 80480 75 2114
2116 0 444825.16 244980.77 80640 71 2115
2117 0 445025.2 244733.6 80720 96 2116
2118 0 445437.4 244348.64 80880 102 2117
2119 0 445932.25 243784.77 80840 134 2118
2120 0 445845.75 243937.5 80560 81 2119
2121 0 446220.38 243677.83 81000 90 2119
2122 0 446425.22 243520.25 81080 90 2121
2123 0 446884.06 243332.52 81000 -1 2122
2124 0 446290.03 243536.2 81160 32 2122
2125 0 445912.97 243536.47 81360 32 2124
2126 0 445745.56 243556.84 81520 75 2125
2127 0 445493.66 243464.81 81480 51 2126
2128 0 445417.16 243440.48 81360 51 2127
2129 0 445513.62 243580.67 81240 32 2128
2130 0 445449.84 243641.5 81120 32 2129
2131 0 445368.94 243718.2 81040 51 2130
2132 0 445684.94 243528.1 81680 75 2126
2133 0 444789.3 245281.34 80360 75 2114
2134 0 444816.84 245625.66 80400 102 2112
2135 0 445000.8 245553 80480 102 2134
2136 0 443498.03 246529.31 80920 32 2107
2137 0 443635.34 246570.55 81000 104 2136
2138 0 443871.5 246338.73 81000 104 2137
2139 0 443425.34 246653.44 81040 32 2137
2140 0 443645.78 247569.36 81080 160 2105
2141 0 443562.06 247634.17 81200 153 2140
2142 0 443576.47 247568.17 81320 153 2141
2143 0 443609.72 248854.42 80920 209 2103
2144 0 443568.84 248790.8 80880 168 2143
2145 0 443569.62 248805.05 80760 168 2144
2146 0 443650.38 248549.88 80600 168 2145
2147 0 443656.8 248518.95 80480 32 2146
2148 0 443760.66 248542.33 80400 32 2147
2149 0 444256 248832 80080 175 2148
2150 0 444416 248672 79920 120 2149
2151 0 444576 248640 79720 137 2150
2152 0 444704 248608 79560 131 2151
2153 0 444864 248768 79440 60 2152
2154 0 445088 248960 79440 124 2153
2155 0 445344 248960 79440 128 2154
2156 0 445568 249024 79280 156 2155
2157 0 445696 249024 79200 172 2156
2158 0 445888 248960 79120 128 2157
2159 0 446112 249088 79080 91 2158
2160 0 446336 249248 79000 91 2159
2161 0 446592 249248 79000 86 2160
2162 0 446784 249344 78800 124 2161
2163 0 446976 249536 78720 134 2162
2164 0 447168 249728 78680 148 2163
2165 0 447328 249888 78880 154 2164
2166 0 447584 250016 78920 204 2165
2167 0 447680 249920 78840 148 2166
2168 0 447872 249888 78680 140 2167
2169 0 448128 249792 78640 150 2168
2170 0 448384 249792 78640 150 2169
2171 0 448640 249760 78600 136 2170
2172 0 448896 249664 78640 86 2171
2173 0 449120 249568 78760 120 2172
2174 0 449152 249536 78760 107 2173
2175 0 449408 249536 78760 71 2174
2176 0 449632 249408 78720 141 2175
2177 0 449824 249376 78560 166 2176
2178 0 450080 249376 78480 120 2177
2179 0 450304 249536 78400 75 2178
2180 0 450528 249632 78280 64 2179
2181 0 450720 249344 78280 40 2180
2182 0 450944 249472 78200 101 2181
2183 0 451136 249632 78040 40 2182
2184 0 451232 249728 77880 120 2183
2185 0 451424 249568 77920 32 2184
2186 0 451616 249376 77960 80 2185
2187 0 451872 249312 77880 51 2186
2188 0 451936 249344 77800 51 2187
2189 0 451360 249824 77680 71 2184
2190 0 451552 249920 77480 107 2189
2191 0 451552 250176 77400 51 2190
2192 0 451328 250368 77400 40 2191
2193 0 451072 250432 77480 104 2192
2194 0 450848 250368 77560 86 2193
2195 0 451744 249760 77360 80 2190
2196 0 451968 249632 77240 75 2195
2197 0 452224 249568 77120 75 2196
2198 0 452480 249504 77080 140 2197
2199 0 452512 249504 77080 160 2198
2200 0 452544 249472 77360 32 2199
2201 0 452608 249440 77600 64 2200
2202 0 452608 249504 77880 71 2201
2203 0 452416 249664 77960 40 2202
2204 0 452256 249760 77840 32 2203
2205 0 452704 249440 76880 128 2199
2206 0 452896 249568 76760 71 2205
2207 0 452928 249600 76760 71 2206
2208 0 453120 249664 76560 71 2207
2209 0 453312 249696 76400 71 2208
2210 0 453536 249856 76440 120 2209
2211 0 453696 249920 76640 75 2210
2212 0 453856 249984 76840 60 2211
2213 0 453952 250016 76960 60 2212
2214 0 452864 249792 76920 98 2207
2215 0 452864 249856 76960 120 2214
2216 0 452896 250080 76840 172 2215
2217 0 452640 250176 76800 122 2216
2218 0 452416 250208 76680 96 2217
2219 0 452288 250182.4 76520 147 2218
2220 0 452256 250176 76480 160 2219
2221 0 452416 250176 76280 96 2220
2222 0 452544 250208 76040 98 2221
2223 0 452480 250400 75880 81 2222
2224 0 452384 250656 75960 81 2223
2225 0 452384 250688 76000 81 2224
2226 0 452864 250016 77160 128 2215
2227 0 452864 250080 77440 45 2226
2228 0 452800 250208 77600 40 2227
2229 0 452640 250368 77720 71 2228
2230 0 452448 250496 77880 71 2229
2231 0 452416 250496 77920 63 2230
2232 0 452288 250496 78080 32 2231
2233 0 452992 250336 77720 75 2228
2234 0 453088 250336 77720 51 2233
2235 0 453344 250432 77720 75 2234
2236 0 453568 250560 77600 124 2235
2237 0 453792 250656 77520 81 2236
2238 0 453888 250688 77480 60 2237
2239 0 449024 249344 78960 32 2174
2240 0 449088 249120 79200 32 2239
2241 0 448704 248864 79000 32 2240
2242 0 448512 249152 78640 32 2241
2243 0 447904 249760 79360 32 2167
2244 0 446048 248832 78920 124 2158
2245 0 446240 248768 78720 81 2244
2246 0 446464 248864 78560 108 2245
2247 0 446528 248832 78320 75 2246
2248 0 446528 248768 78120 45 2247
2249 0 446816 248704 78120 32 2248
2250 0 447040 248640 77960 98 2249
2251 0 447296 248576 77960 75 2250
2252 0 447552 248512 78000 60 2251
2253 0 447808 248416 78000 40 2252
2254 0 448064 248512 78000 64 2253
2255 0 448288 248512 77880 81 2254
2256 0 448544 248480 77880 71 2255
2257 0 448768 248352 77880 90 2256
2258 0 449024 248256 77840 81 2257
2259 0 449280 248192 77880 71 2258
2260 0 449536 248192 77840 64 2259
2261 0 449664 248064 77760 32 2260
2262 0 446496 248704 77840 60 2248
2263 0 446464 248608 77600 71 2262
2264 0 446400 248608 77480 60 2263
2265 0 445760 249280 79240 107 2157
2266 0 444608 248416 79360 150 2152
2267 0 444704 248224 79160 153 2266
2268 0 444800 248128 78920 181 2267
2269 0 444896 248160 78680 128 2268
2270 0 444896 248160 78400 104 2269
2271 0 444896 248064 78240 164 2270
2272 0 444736 247968 78040 160 2271
2273 0 444704 247968 78000 160 2272
2274 0 444800 247904 77760 86 2273
2275 0 444928 247808 77560 131 2274
2276 0 445088 247680 77360 81 2275
2277 0 445216 247456 77240 51 2276
2278 0 445248 247296 77040 80 2277
2279 0 445248 247136 76920 75 2278
2280 0 444480 247872 77920 51 2273
2281 0 444320 248064 77880 32 2280
2282 0 444256 248288 78040 32 2281
2283 0 444064 248416 78240 81 2282
2284 0 443904 248320 78360 51 2283
2285 0 444352 247744 77800 75 2280
2286 0 444160 247552 77720 104 2285
2287 0 443936 247456 77600 136 2286
2288 0 443904 247456 77600 139 2287
2289 0 443648 247392 77680 176 2288
2290 0 443616 247392 77720 185 2289
2291 0 443360 247360 77800 148 2290
2292 0 443104 247360 77880 150 2291
2293 0 442848 247392 77920 107 2292
2294 0 442624 247360 78080 102 2293
2295 0 442496 247392 78320 115 2294
2296 0 442400 247328 78560 107 2295
2297 0 442368 247328 78600 134 2296
2298 0 442400 247200 78600 164 2297
2299 0 442592 247104 78760 189 2298
2300 0 442848 247040 78840 71 2299
2301 0 443104 247136 78840 75 2300
2302 0 443360 247168 78840 51 2301
2303 0 443584 247200 79000 96 2302
2304 0 443616 247232 79040 124 2303
2305 0 443840 247360 79040 81 2304
2306 0 444064 247360 78920 101 2305
2307 0 444320 247328 78840 75 2306
2308 0 444576 247264 78760 96 2307
2309 0 444608 247264 78720 96 2308
2310 0 443360 247456 79280 96 2304
2311 0 443136 247456 79480 32 2310
2312 0 443040 247488 79600 45 2311
2313 0 442208 247040 78520 172 2298
2314 0 441984 246912 78520 224 2313
2315 0 441952 246912 78520 230 2314
2316 0 442080 246688 78600 166 2315
2317 0 442080 246464 78720 153 2316
2318 0 442016 246208 78720 51 2317
2319 0 441984 245952 78760 80 2318
2320 0 441920 245728 78880 60 2319
2321 0 441920 245664 78920 51 2320
2322 0 441792 247136 78440 107 2315
2323 0 441536 247200 78480 64 2322
2324 0 441312 247104 78360 51 2323
2325 0 441120 247072 78320 51 2324
2326 0 442176 247392 78800 137 2297
2327 0 442176 247616 79000 98 2326
2328 0 442156.8 247731.2 79120 120 2327
2329 0 442144 247808 79200 136 2328
2330 0 441984 247808 79400 81 2329
2331 0 441824 247808 79600 71 2330
2332 0 441728 247776 79840 64 2331
2333 0 441728 247840 80120 102 2332
2334 0 441984 247840 80120 81 2333
2335 0 442240 247904 80120 120 2334
2336 0 442368 248064 80040 86 2335
2337 0 443520 247616 77640 128 2290
2338 0 443520 247648 77640 128 2337
2339 0 443584 247904 77760 96 2338
2340 0 443456 248096 77880 148 2339
2341 0 443296 248064 78080 81 2340
2342 0 443136 248096 78280 71 2341
2343 0 442976 248224 78480 75 2342
2344 0 442752 248320 78600 71 2343
2345 0 442560 248384 78760 75 2344
2346 0 442304 248320 78840 60 2345
2347 0 442048 248288 78840 45 2346
2348 0 441792 248288 78800 98 2347
2349 0 443296 247808 77640 32 2338
2350 0 443142.4 247782.4 77480 32 2349
2351 0 443104 247776 77440 32 2350
2352 0 442976 247712 77280 60 2351
2353 0 443904 247232 77480 51 2288
2354 0 443872 246976 77440 32 2353
2355 0 443872 246720 77440 71 2354
2356 0 443904 246464 77480 81 2355
2357 0 443776 246208 77560 81 2356
2358 0 443680 246080 77760 60 2357
2359 0 443648 246112 77920 102 2358
2360 0 443520 246112 78160 81 2359
2361 0 443456 246080 78400 98 2360
2362 0 443456 246048 78680 75 2361
2363 0 443424 245952 78920 64 2362
2364 0 443424 245984 79200 40 2363
2365 0 443328 245920 79440 32 2364
2366 0 443168 245824 79640 45 2365
2367 0 443040 245856 79720 81 2366
2368 0 442848 245952 79560 71 2367
2369 0 442848 246048 79320 71 2368
2370 0 442912 245984 79080 91 2369
2371 0 443136 245728 79960 71 2367
2372 0 443296 245568 80160 51 2371
2373 0 443456 245440 80160 32 2372
2374 0 443424 245984 77760 115 2359
2375 0 443168 245856 77720 86 2374
2376 0 442912 245824 77720 71 2375
2377 0 442656 245728 77720 32 2376
2378 0 444384 247936 77600 86 2285
2379 0 444352 248064 77360 164 2378
2380 0 444224 248064 77120 96 2379
2381 0 444224 248032 76840 122 2380
2382 0 444096 248000 76600 104 2381
2383 0 444032 248096 76360 172 2382
2384 0 444032 248128 76320 164 2383
2385 0 443872 248288 76120 175 2384
2386 0 443712 248448 76000 107 2385
2387 0 443488 248608 76000 81 2386
2388 0 443392 248992 76080 136 2387
2389 0 443168 249120 76440 120 2388
2390 0 442976 249088 76440 160 2389
2391 0 443008 249152 76200 90 2390
2392 0 443072 249216 75960 40 2391
2393 0 443072 249376 75760 75 2392
2394 0 443040 249408 75480 75 2393
2395 0 442976 249312 75360 71 2394
2396 0 442944 248992 76680 178 2390
2397 0 442976 248864 76920 148 2396
2398 0 442752 248832 77040 107 2397
2399 0 442528 248960 77120 75 2398
2400 0 442368 249056 77320 86 2399
2401 0 442240 249024 77560 98 2400
2402 0 442016 248896 77640 96 2401
2403 0 441760 248896 77680 136 2402
2404 0 441568 249056 77760 86 2403
2405 0 441312 249152 77880 71 2404
2406 0 441152 249312 78000 60 2405
2407 0 440960 249408 78160 64 2406
2408 0 440896 249408 78200 40 2407
2409 0 444970.66 248053.33 78280 136 2271
2410 0 445120 248032 78360 81 2409
2411 0 445280 248000 78560 80 2410
2412 0 445536 247968 78520 32 2411
2413 0 445600 247872 78760 32 2412
2414 0 445632 247936 79000 40 2413
2415 0 445440 247776 78920 32 2414
2416 0 445472 247520 78880 32 2415
2417 0 445600 247776 78360 40 2412
2418 0 445888 247584 78520 32 2417
2419 0 442489.1 252275.42 81000 32 2074
2420 0 442379.47 252231.5 81160 32 2419
2421 0 442325.9 252213.92 81240 32 2420
2422 0 441930.72 252118.6 81440 153 2421
2423 0 440645.8 250988.97 81560 -1 2422
2424 0 440157.97 251316.97 81560 -1 2423
2425 0 440159 251379.94 81480 -1 2424
2426 0 440166.06 251356.78 81400 -1 2425
2427 0 440623.72 250997.67 81680 -1 2423
2428 0 440635.12 251012.56 81760 229 2427
2429 0 440343.06 251900.66 81760 -1 2428
2430 0 440470.75 252165.5 81800 -1 2429
2431 0 440462.72 252293.14 81960 -1 2430
2432 0 440503 252163.72 81760 -1 2430
2433 0 440557.28 252088.44 81640 -1 2432
2434 0 440682.34 252123.31 81600 -1 2433
2435 0 440717.66 252160.22 81560 -1 2434
2436 0 440645.5 251029.28 81840 229 2428
2437 0 440498 250917.5 81920 262 2436
2438 0 440350.28 250805.78 82000 296 2437
2439 0 440276.94 250741.39 82080 296 2438
2440 0 440262.66 250766.17 82200 296 2439
2441 0 440285.7 250957.44 82240 156 2440
2442 0 441037.8 251677.38 82240 235 2441
2443 0 441494.4 251732.48 82320 -1 2442
2444 0 441830.16 251717.72 82600 -1 2443
2445 0 442037.44 251788.73 82720 -1 2444
2446 0 440766.22 251541.7 82280 186 2442
2447 0 440637.53 251550.31 82480 32 2446
2448 0 440534.66 251516.73 82680 32 2447
2449 0 440527.28 251453.4 82800 32 2448
2450 0 440294.62 251349.98 82880 45 2449
2451 0 440167.22 251363.14 83000 45 2450
2452 0 440421.97 251365.14 83040 45 2451
2453 0 440446.34 251388.44 83120 45 2452
2454 0 440438.5 251385 83160 45 2453
2455 0 440430.9 251381.9 83200 45 2454
2456 0 439917.97 251365.2 83040 32 2451
2457 0 439797.66 251093.56 82240 -1 2441
2458 0 439662.66 251358.16 82200 -1 2457
2459 0 440092.94 249981.5 82080 181 2439
2460 0 440062.72 249621.6 82160 226 2459
2461 0 439934.03 249469.67 82360 -1 2460
2462 0 439885.16 249382.23 82440 -1 2461
2463 0 440084.9 250055.64 81520 166 2423
2464 0 440746.1 250572.95 81480 -1 2463
2465 0 440970.9 250599.1 81360 -1 2464
2466 0 441585.56 250557.9 81320 -1 2465
2467 0 441770.88 250787.83 81200 -1 2466
2468 0 440889.78 251158.16 81320 32 2465
2469 0 440866.06 251430.19 81280 32 2468
2470 0 440875.62 251459.23 81200 32 2469
2471 0 440942 251375.19 81160 32 2470
2472 0 441174.8 251561.53 81120 -1 2471
2473 0 441396.4 251691.42 81000 -1 2472
2474 0 440786.8 251425.53 81120 32 2471
2475 0 440755.03 251447.48 80960 32 2474
2476 0 441010.75 251229.55 81120 32 2471
2477 0 441130.94 251231.4 80960 32 2476
2478 0 441179.2 251190.45 80800 32 2477
2479 0 440785.84 250750.47 81280 32 2465
2480 0 440682.7 250653.58 81120 -1 2479
2481 0 440759.2 250568.94 81000 -1 2480
2482 0 441085.53 250747.16 80880 32 2481
2483 0 441199.16 250766.4 80800 32 2482
2484 0 441255.25 250738.2 80720 32 2483
2485 0 441458.28 250642.31 80760 -1 2484
2486 0 441489.28 250551.16 80880 -1 2485
2487 0 441623.47 250506.08 81000 -1 2486
2488 0 441686.16 250478.45 81080 -1 2487
2489 0 441178.25 250382.31 80760 32 2484
2490 0 441381.06 250220.39 80800 -1 2489
2491 0 441582.8 250058.88 80840 -1 2490
2492 0 441357.12 250151.23 80880 -1 2491
2493 0 441314.7 250107.39 80960 -1 2492
2494 0 441262.06 250026.12 81040 -1 2493
2495 0 441957.1 249851.02 80880 32 2491
2496 0 441984.25 249703.69 81000 32 2495
2497 0 441978.4 249753.61 81120 -1 2496
2498 0 442082.47 249635.3 80960 32 2496
2499 0 442241.03 249662.94 80880 32 2498
2500 0 442357.97 249717.78 80760 32 2499
2501 0 439249.2 249534.33 81160 32 2463
2502 0 439410.88 249303.62 80960 32 2501
2503 0 440770.62 249311.48 80960 -1 2502
2504 0 440682.75 249222.52 80800 -1 2503
2505 0 440634.62 249206.69 80720 -1 2504
2506 0 440625.75 249124.6 80560 -1 2505
2507 0 440742.88 248629.73 80520 -1 2506
2508 0 440841.4 248543.14 80480 -1 2507
2509 0 440673.3 249223.44 80480 -1 2506
2510 0 440741.7 249362.55 80360 -1 2509
2511 0 440781.56 249382.44 80320 -1 2510
2512 0 440738.62 249422.12 80160 -1 2511
2513 0 440905.12 249245.12 80000 -1 2512
2514 0 441269.16 249325.19 80000 -1 2513
2515 0 443726.7 246222.28 79880 128 2514
2516 0 441642.7 249165.6 79720 -1 2515
2517 0 440850.4 249077.55 79960 -1 2513
2518 0 440810.44 248932.14 79800 -1 2517
2519 0 440810.75 248851.1 79640 -1 2518
2520 0 440851.78 248652.72 79480 -1 2519
2521 0 440746.9 248750.52 79440 -1 2520
2522 0 440721.97 248713.86 79360 -1 2521
2523 0 440713.88 248722.23 79240 -1 2522
2524 0 440723.53 248743.08 79160 -1 2523
2525 0 440862.84 248602.55 79440 -1 2520
2526 0 440945.9 248545.88 79360 -1 2525
2527 0 441137.8 249298.2 81040 -1 2503
2528 0 441169.94 249466.69 81080 -1 2527
2529 0 441057.03 249082.64 80920 -1 2503
2530 0 441090.75 249002.89 80840 -1 2529
2531 0 439402.75 249422.6 80800 163 2502
2532 0 439394.44 249382.77 80720 163 2531
2533 0 439379.72 249470 80640 163 2532
2534 0 439402.53 249367.19 80480 235 2533
2535 0 439315.06 249910.44 80440 163 2534
2536 0 439074.28 250150.73 80400 -1 2535
2537 0 438889.47 250222.95 80360 -1 2536
2538 0 438657.4 250270.56 80280 -1 2537
2539 0 439698.06 249958.64 80400 163 2535
2540 0 439898.8 250038 80240 -1 2539
2541 0 439938.66 250037.8 80160 -1 2540
2542 0 439939.66 250063.02 80080 -1 2541
2543 0 439209.7 249238.39 80320 32 2534
2544 0 439521.25 248414.58 80280 275 2543
2545 0 439504.56 247719.06 80320 275 2544
2546 0 439441.66 247390.97 80440 278 2545
2547 0 439305.78 247342.7 80480 288 2546
2548 0 439289.97 247030.95 80720 284 2547
2549 0 439040 246784 80120 101 2548
2550 0 438816 246912 80120 51 2549
2551 0 438560 246912 80240 51 2550
2552 0 438304 246944 80320 32 2551
2553 0 438240 246944 80400 40 2552
2554 0 439200 246656 79920 45 2549
2555 0 439328 246528 79720 81 2554
2556 0 439520 246432 79520 64 2555
2557 0 439712 246400 79360 60 2556
2558 0 439936 246368 79200 75 2557
2559 0 440096 246208 79080 45 2558
2560 0 440256 246080 78920 108 2559
2561 0 440256 245920 78720 102 2560
2562 0 440192 245696 78560 107 2561
2563 0 440096 245632 78320 90 2562
2564 0 440160 245696 78040 71 2563
2565 0 440288 245696 77840 71 2564
2566 0 439265.62 246807.2 80880 295 2548
2567 0 439225.72 246566.17 81120 214 2566
2568 0 438952.3 246238.8 81040 -1 2567
2569 0 438898.66 246238.52 80840 -1 2568
2570 0 438849.94 246222.98 80720 -1 2569
2571 0 439241.75 246479.86 81280 288 2567
2572 0 439393.8 246246.28 81440 217 2571
2573 0 439497.72 246231.08 81600 217 2572
2574 0 439689.8 246518.08 81720 217 2573
2575 0 439985.8 247406.08 81720 -1 2574
2576 0 440242.38 247494.84 81680 -1 2575
2577 0 440329.06 247437.89 81640 -1 2576
2578 0 440369.72 247422.9 81600 -1 2577
2579 0 440514.56 247782.81 81680 -1 2576
2580 0 440986.25 248038.47 81680 -1 2579
2581 0 439826.9 247757.22 81760 -1 2575
2582 0 439673.47 247909.19 81800 -1 2581
2583 0 439591.6 247997.2 81880 -1 2582
2584 0 439498.9 245925.23 81760 134 2574
2585 0 439498 245830.23 81960 197 2584
2586 0 439536.94 245670.58 82080 32 2585
2587 0 439562.6 245621.06 82240 175 2586
2588 0 440192 245760 82360 131 2587
2589 0 440448 245760 82360 60 2588
2590 0 440480 245760 82360 51 2589
2591 0 440704 245760 82200 71 2590
2592 0 440928 245696 82080 75 2591
2593 0 441152 245632 81960 51 2592
2594 0 441408 245568 81840 71 2593
2595 0 441632 245440 81680 51 2594
2596 0 441760 245376 81640 40 2595
2597 0 440416 245952 82560 71 2590
2598 0 440256 246080 82760 108 2597
2599 0 440064 246176 82920 81 2598
2600 0 440000 246240 82920 98 2599
2601 0 438672.97 244719.34 82200 32 2587
2602 0 438545.34 244598.72 82160 32 2601
2603 0 438521.25 244566.55 82080 -1 2602
2604 0 438617.8 244461.94 81960 -1 2603
2605 0 438712.4 244326.42 81840 -1 2604
2606 0 438737.53 244158.34 81680 -1 2605
2607 0 438817.47 244062.81 81520 -1 2606
2608 0 437985.38 244766.72 82080 60 2602
2609 0 437856.34 244879.8 82040 64 2608
2610 0 439562.03 245422.81 82400 32 2587
2611 0 439529.9 245334.75 82480 32 2610
2612 0 440444.3 245297.5 82760 163 2611
2613 0 440641.6 245198.23 82920 200 2612
2614 0 441281.9 245007.58 83080 207 2613
2615 0 441776.7 244742.81 83160 64 2614
2616 0 442026 244398.42 83320 150 2615
2617 0 442400.6 244037.81 83440 156 2616
2618 0 442896.78 243638.3 83640 200 2617
2619 0 443255.66 243278.62 83840 120 2618
2620 0 443727.2 242797.7 84080 160 2619
2621 0 444528.94 242378.02 84280 189 2620
2622 0 445890.9 242187.66 84320 163 2621
2623 0 447364.88 241725.02 84240 124 2622
2624 0 447674.62 241373.5 84000 102 2623
2625 0 447823.78 241166.23 83920 64 2624
2626 0 449357.6 241174 83960 86 2625
2627 0 449761.06 241021.6 84040 120 2626
2628 0 451261.16 240877.25 84040 163 2627
2629 0 451390.03 240797.8 84000 64 2628
2630 0 451492.84 240757.45 83840 64 2629
2631 0 452157.28 241347.45 84120 81 2628
2632 0 452437 241628.69 84080 108 2631
2633 0 452497.44 241677.47 83960 108 2632
2634 0 452462.16 241825.77 83800 108 2633
2635 0 452490.75 241856.75 83760 108 2634
2636 0 452506.16 241852.58 83720 108 2635
2637 0 453473.7 242178.45 84120 175 2631
2638 0 453757.6 242293.45 84040 101 2637
2639 0 454461.22 242221.84 84000 96 2638
2640 0 454467.78 242204.92 83920 96 2639
2641 0 454541.44 242189.3 84040 96 2639
2642 0 454644.94 242181.39 84160 81 2641
2643 0 454756.12 242213.73 84240 81 2642
2644 0 454902 242284 84320 81 2643
2645 0 455062 242332 84440 128 2644
2646 0 455054 242256 84480 128 2645
2647 0 454754 241852 84480 81 2646
2648 0 454618 241872 84400 81 2647
2649 0 454614 241884 84360 81 2648
2650 0 454542 241900 84280 81 2649
2651 0 455190 242356 84560 128 2646
2652 0 455426 242388 84640 120 2651
2653 0 455602 242344 84720 90 2652
2654 0 456010 242384 84760 -1 2653
2655 0 456034 242416 84840 -1 2654
2656 0 456018 242612 84880 -1 2655
2657 0 455990 242728 85000 -1 2656
2658 0 455902 242784 85080 -1 2657
2659 0 455834 242816 85160 -1 2658
2660 0 455802 242864 85240 -1 2659
2661 0 455786 242888 85280 -1 2660
2662 0 455626 241952 84760 51 2653
2663 0 455818 241772 84760 32 2662
2664 0 455914 241808 84880 32 2663
2665 0 455966 241900 85000 32 2664
2666 0 455922 241920 85120 32 2665
2667 0 455658 241776 84680 32 2662
2668 0 455572.66 241770.67 84600 32 2667
2669 0 455530 241768 84560 32 2668
2670 0 453757.2 242452.53 84080 32 2638
2671 0 453980.94 242637.22 84120 32 2670
2672 0 454074 242644 84200 32 2671
2673 0 453678 242336 84200 32 2670
2674 0 453618 242256 84360 107 2673
2675 0 453618 242256 84520 107 2674
2676 0 452361.28 240989.95 84160 81 2631
2677 0 452362.22 240991.97 84200 81 2676
2678 0 452565.5 240805.95 84240 -1 2677
2679 0 452682.78 240785.66 84320 -1 2678
2680 0 452776.28 240720.58 84400 -1 2679
2681 0 452996.78 240576.73 84480 -1 2680
2682 0 453297 240469.11 84560 -1 2681
2683 0 453267.75 240412.89 84520 -1 2682
2684 0 453227.2 240357.34 84440 141 2683
2685 0 453250.12 240328.33 84400 141 2684
2686 0 453290.56 240473.16 84600 -1 2682
2687 0 452313.62 241029.9 84240 81 2677
2688 0 452330.75 241085.78 84320 81 2687
2689 0 448565.66 240668.81 83400 178 2625
2690 0 448641.97 240621.84 83360 178 2689
2691 0 449024.22 240381.4 83160 200 2690
2692 0 449463.44 240465.7 83000 120 2691
2693 0 450192.34 240280.94 82800 102 2692
2694 0 450301.12 240222.28 82640 139 2693
2695 0 450346.66 240012.77 82600 32 2694
2696 0 450435.28 239929.31 82440 32 2695
2697 0 450880 239840 81840 51 2696
2698 0 450944 239808 81600 71 2697
2699 0 450912 239808 81320 60 2698
2700 0 450752 239776 81120 75 2699
2701 0 450496 239744 81080 60 2700
2702 0 450240 239744 81080 60 2701
2703 0 450016 239840 80960 81 2702
2704 0 449760 239936 80920 45 2703
2705 0 449536 240032 80760 71 2704
2706 0 449280 240096 80720 91 2705
2707 0 449056 240160 80600 32 2706
2708 0 448800 240160 80560 32 2707
2709 0 448576 240192 80440 51 2708
2710 0 448320 240224 80440 32 2709
2711 0 448160 240288 80440 71 2710
2712 0 450406.75 240364.66 82600 128 2694
2713 0 450751.03 240370.27 82400 163 2712
2714 0 451156.88 240389.11 82040 148 2713
2715 0 451393.06 240401.78 81880 154 2714
2716 0 451725.88 240405.12 81640 120 2715
2717 0 452239.06 240436.36 81480 163 2716
2718 0 452951.97 240397.05 81440 134 2717
2719 0 453335.9 240412.9 81120 102 2718
2720 0 453555.84 240652.5 80920 102 2719
2721 0 453645.4 240691.28 80880 128 2720
2722 0 453771.34 240872.7 80680 96 2721
2723 0 453797.28 240992.03 80520 32 2722
2724 0 453439.94 241904.7 80480 202 2723
2725 0 453824 241856 80040 81 2724
2726 0 453984 241952 79880 206 2725
2727 0 454048 241984 79840 254 2726
2728 0 454090.66 241898.67 79680 189 2727
2729 0 454112 241856 79600 157 2728
2730 0 454304 241696 79520 163 2729
2731 0 454496 241632 79360 81 2730
2732 0 454656 241632 79160 40 2731
2733 0 454816 241632 78960 64 2732
2734 0 455040 241632 78840 122 2733
2735 0 455296 241536 78720 124 2734
2736 0 455488 241376 78640 157 2735
2737 0 455712 241344 78520 212 2736
2738 0 455968 241312 78600 163 2737
2739 0 456192 241216 78720 81 2738
2740 0 456384 241024 78760 51 2739
2741 0 456576 240864 78600 96 2740
2742 0 456832 240832 78560 75 2741
2743 0 456928 240832 78560 40 2742
2744 0 457184 240832 78600 32 2743
2745 0 457408 240832 78480 32 2744
2746 0 457504 240992 78280 115 2745
2747 0 457664 240992 78040 51 2746
2748 0 457728 241017.6 77960 54 2747
2749 0 457824 241056 77840 60 2748
2750 0 458016 241024 77680 51 2749
2751 0 458240 240928 77560 64 2750
2752 0 458336 240870.4 77440 68 2751
2753 0 458400 240832 77360 71 2752
2754 0 458560 240736 77120 75 2753
2755 0 458752 240672 76960 96 2754
2756 0 458976 240672 76840 75 2755
2757 0 459232 240608 76800 40 2756
2758 0 459392 240512 76800 80 2757
2759 0 457728 241056 78400 80 2746
2760 0 457984 241056 78480 32 2759
2761 0 458208 241056 78320 75 2760
2762 0 458336 240928 78200 75 2761
2763 0 456992 241024 78400 32 2743
2764 0 454304 242112 79880 153 2727
2765 0 454496 242272 79840 124 2764
2766 0 454720 242304 79720 60 2765
2767 0 454912 242240 79560 115 2766
2768 0 455072 242176 79360 75 2767
2769 0 455264 242016 79280 40 2768
2770 0 455520 241888 79280 60 2769
2771 0 455584 241856 79280 60 2770
2772 0 453760 242112 79880 156 2726
2773 0 453568 242272 79800 163 2772
2774 0 453504 242496 79680 122 2773
2775 0 453344 242656 79560 71 2774
2776 0 453184 242848 79480 40 2775
2777 0 453184 243072 79480 64 2776
2778 0 452921.5 242364.11 80520 51 2724
2779 0 452901.6 242470.36 80560 51 2778
2780 0 453333.84 242079.97 80360 157 2724
2781 0 453401.44 242151.69 80320 157 2780
2782 0 453933.62 240904.48 80360 32 2723
2783 0 454183.6 240776.92 80200 91 2782
2784 0 455551.72 240255.94 80240 140 2783
2785 0 456627 239904.44 80360 107 2784
2786 0 457157.25 239721.55 80520 75 2785
2787 0 457459 239496.48 80800 207 2786
2788 0 457527.7 239455.22 80880 104 2787
2789 0 457614.06 239416.25 81080 141 2788
2790 0 457883.78 239268.27 81200 141 2789
2791 0 458104.44 239141.39 81360 96 2790
2792 0 457673.12 239340.39 81400 148 2791
2793 0 457653.03 239188.38 81520 148 2792
2794 0 457696 239136 82120 96 2793
2795 0 457824 239136 82360 107 2794
2796 0 457920 239136 82640 32 2795
2797 0 457952 239136 82680 51 2796
2798 0 458112 239296 82800 60 2797
2799 0 458368 239360 82800 64 2798
2800 0 458624 239360 82840 51 2799
2801 0 458880 239424 82920 90 2800
2802 0 458976 239616 83080 32 2801
2803 0 458912 239808 83240 91 2802
2804 0 458848 240000 83440 98 2803
2805 0 458784 240224 83600 90 2804
2806 0 458688 240384 83800 75 2805
2807 0 458720 240416 84080 71 2806
2808 0 458816 240352 84320 71 2807
2809 0 458976 240352 84560 120 2808
2810 0 459104 240352 84800 51 2809
2811 0 459136 240352 84840 40 2810
2812 0 457824 238944 82800 80 2797
2813 0 457632 238752 82880 75 2812
2814 0 457536 238656 82880 75 2813
2815 0 457696 238464 83040 32 2814
2816 0 457856 238528 83240 40 2815
2817 0 458080 238848 83280 32 2816
2818 0 458176 238880 83400 32 2817
2819 0 457344 238464 82920 71 2814
2820 0 457120 238272 82920 120 2819
2821 0 456864 238240 82880 86 2820
2822 0 456608 238176 82960 51 2821
2823 0 456576 238176 82960 40 2822
2824 0 457440 239104 82200 96 2794
2825 0 457216 239232 82240 98 2824
2826 0 457056 239456 82240 91 2825
2827 0 456992 239712 82320 91 2826
2828 0 457184 239840 82640 32 2827
2829 0 457440 239840 82760 60 2828
2830 0 457568 239936 82960 64 2829
2831 0 457728 239808 83120 90 2830
2832 0 458212.44 239068.8 81440 96 2791
2833 0 458420.97 238906.3 81520 51 2832
2834 0 458798.8 238747.8 81480 135 2833
2835 0 459026.5 238764.84 81320 51 2834
2836 0 459423.47 238751.83 81240 60 2835
2837 0 459515.66 238763.48 81200 75 2836
2838 0 459632.88 238675.05 81120 75 2837
2839 0 459399.06 238788.77 81080 75 2838
2840 0 459269.4 238804.05 81040 60 2839
2841 0 459215 238838.16 81000 60 2840
2842 0 459182.4 238907.92 80920 60 2841
2843 0 458951.62 238887.56 81280 51 2835
2844 0 459035.5 238991.88 81240 51 2843
2845 0 458628.62 238744.12 81600 135 2833
2846 0 458854.84 238460.12 81760 98 2845
2847 0 458712.44 238212.64 81720 -1 2846
2848 0 458904.06 238131.56 81640 -1 2847
2849 0 458904.88 238356.11 81920 98 2846
2850 0 458448.9 238272.16 81920 45 2849
2851 0 458416.75 238219.89 82000 45 2850
2852 0 459223.72 238408.23 81960 128 2849
2853 0 459496.72 238099.92 82160 90 2852
2854 0 459583.66 237915.55 82400 175 2853
2855 0 459516.38 237977.08 82600 175 2854
2856 0 459516.47 237906.45 82680 175 2855
2857 0 460048.38 238642.62 82680 45 2856
2858 0 460684.28 238670.69 82680 139 2857
2859 0 460902.9 238919.58 82800 140 2858
2860 0 461206.47 239259.44 82840 80 2859
2861 0 461166.84 239156.98 83040 75 2860
2862 0 461174.78 239039.78 83160 75 2861
2863 0 461059.8 238823.6 83280 64 2862
2864 0 460761.9 238756.66 83440 128 2863
2865 0 460305.72 238691.72 83600 51 2864
2866 0 460343 238859.4 83640 51 2865
2867 0 460093.56 238403.67 83600 32 2865
2868 0 460192 238090 83560 32 2867
2869 0 460268 237946 83440 -1 2868
2870 0 461395 239482 83040 71 2861
2871 0 461575 239778 83080 98 2870
2872 0 461551 239782 83200 98 2871
2873 0 461559 239818 83360 -1 2872
2874 0 461487 240094 83440 -1 2873
2875 0 461515 240090 83480 -1 2874
2876 0 461623 239918 83600 -1 2875
2877 0 461611 239842 83720 -1 2876
2878 0 461519 239770 83840 -1 2877
2879 0 461311 239682 83960 -1 2878
2880 0 461271 239670 84000 -1 2879
2881 0 461975 239150 83080 32 2870
2882 0 462083 239106 83040 32 2881
2883 0 462135 239038 82920 60 2882
2884 0 462227 238978 82800 60 2883
2885 0 462371 238914 82640 45 2884
2886 0 462487 238758 82600 45 2885
2887 0 462579 238562 82560 45 2886
2888 0 462807 238486 82480 75 2887
2889 0 463059 238410 82400 51 2888
2890 0 463163 238338 82360 45 2889
2891 0 463247 238298 82400 45 2890
2892 0 463451 238146 82480 75 2891
2893 0 463473 237980 82520 75 2892
2894 0 461427.62 239526.42 82760 102 2860
2895 0 461481.1 239560.2 82720 98 2894
2896 0 461407 239526 82640 32 2895
2897 0 461399 239474 82480 32 2896
2898 0 461351 239402 82320 32 2897
2899 0 461371 239410 82240 32 2898
2900 0 461371 239436 82160 32 2899
2901 0 461371 239462 82080 -1 2900
2902 0 461443 239458 81920 -1 2901
2903 0 461671 239438 81840 -1 2902
2904 0 461723 239442 81760 -1 2903
2905 0 459512.44 237969.95 82800 175 2856
2906 0 458934.9 238727.98 82800 96 2905
2907 0 459512.78 238011.34 82880 175 2905
2908 0 459643.88 238115.9 83080 175 2907
2909 0 460167.88 237595.72 83080 91 2908
2910 0 460254.78 237588.45 83040 91 2909
2911 0 460307.3 237530.66 83120 81 2909
2912 0 460831.94 237483.47 83080 75 2911
2913 0 460910.78 237476.4 83040 75 2912
2914 0 460261.16 237534.61 83200 81 2911
2915 0 460262 237344 83280 81 2914
2916 0 460258 237304 83360 81 2915
2917 0 460518 237464 83240 81 2914
2918 0 460610 237460 83320 75 2917
2919 0 460726 237452 83400 75 2918
2920 0 460752 237450 83440 71 2919
2921 0 460768 237346 83600 71 2920
2922 0 460788 237226 83720 71 2921
2923 0 461248 237902 83480 51 2920
2924 0 461292 237830 83400 51 2923
2925 0 461228 238018 83640 51 2923
2926 0 461188 238078 83720 81 2925
2927 0 461116 238106 83840 81 2926
2928 0 461088 238126 83920 81 2927
2929 0 461412 238338 83920 32 2928
2930 0 461496 238310 84000 32 2929
2931 0 461520 238218 84080 32 2930
2932 0 460050 237608 83240 91 2914
2933 0 459888 237554 83280 91 2932
2934 0 459748 237454 83360 -1 2933
2935 0 459714 237376 83400 -1 2934
2936 0 459680 237298 83440 -1 2935
2937 0 459580.44 238100.17 83160 -1 2908
2938 0 459671 238710.89 83120 64 2908
2939 0 456439.75 239231.27 80880 71 2788
2940 0 451994 240533.17 81440 163 2717
2941 0 452012.25 240581.75 81320 163 2940
2942 0 452043.1 240232.33 81480 163 2717
2943 0 448104.75 240734.34 83320 101 2690
2944 0 448041.16 240723.7 83200 101 2943
2945 0 448054.12 240704.22 83040 32 2944
2946 0 448120.3 241251.9 83040 -1 2945
2947 0 448448.47 241223.69 83000 -1 2946
2948 0 447983.94 240650.62 82920 32 2945
2949 0 447969.56 240674.11 82840 80 2948
2950 0 447887.34 240705.92 82680 64 2949
2951 0 447982.84 240837.33 82520 64 2950
2952 0 447499.62 240756.36 82320 51 2951
2953 0 446876.56 240733.89 82360 60 2952
2954 0 446353.66 240897.72 82440 75 2953
2955 0 446227.16 240961.67 82520 -1 2954
2956 0 446000.25 241240.78 82600 -1 2955
2957 0 445555.72 241504.25 82560 -1 2956
2958 0 445425.03 241569.48 82360 -1 2957
2959 0 445393.06 241546.72 82200 -1 2958
2960 0 445234.56 241643.06 82040 -1 2959
2961 0 445138.2 241902.77 81960 -1 2960
2962 0 445002.22 241946.56 81880 -1 2961
2963 0 444902.28 242062.12 81840 -1 2962
2964 0 445090.22 242162.8 81960 -1 2961
2965 0 445623.75 241469.75 82000 -1 2960
2966 0 445914.22 241406.62 81960 -1 2965
2967 0 446093 241457.6 81880 -1 2966
2968 0 446038.2 241482.03 81840 -1 2967
2969 0 445906.72 241401.58 81760 -1 2968
2970 0 445855.56 241293.06 81640 -1 2969
2971 0 445798.28 241257.7 81560 -1 2970
2972 0 446106.34 240898.1 82400 -1 2954
2973 0 448825.25 241709.78 84040 101 2624
2974 0 449272.66 241724.5 84200 128 2973
2975 0 450000.5 241902.17 84280 91 2974
2976 0 450446.66 241969.31 84440 75 2975
2977 0 450537 241891 84520 75 2976
2978 0 450709 241799 84600 75 2977
2979 0 450938.34 241705.67 84680 81 2978
2980 0 451053 241659 84720 81 2979
2981 0 451621 241403 84800 80 2980
2982 0 451789 241227 84760 80 2981
2983 0 452045 241079 84680 71 2982
2984 0 452053 241095 84640 71 2983
2985 0 452101 241059 84520 81 2984
2986 0 451157 241727 84880 75 2980
2987 0 450925 241987 84960 120 2986
2988 0 450417 242347 85000 86 2987
2989 0 450325 242352 84960 86 2988
2990 0 450157 242863 84960 60 2989
2991 0 450193 242783 84840 60 2990
2992 0 450169 242871 84720 60 2991
2993 0 450193 243039 84560 71 2992
2994 0 450177 243151 84440 81 2993
2995 0 450089 243239 84280 81 2994
2996 0 449861 243319 84200 71 2995
2997 0 449607 243497 84160 40 2996
2998 0 449531 243557 84080 40 2997
2999 0 449387 243829 84000 40 2998
3000 0 449243.9 243886.72 83920 -1 2999
3001 0 450049 242367 84840 64 2989
3002 0 449773 242163 84760 91 3001
3003 0 449393 242511 84680 64 3002
3004 0 448749 242891 84720 -1 3003
3005 0 448517 243187 84720 -1 3004
3006 0 448141 243439 84680 -1 3005
3007 0 447649 243575 84640 -1 3006
3008 0 449241 242539 84640 64 3003
3009 0 449181 242567 84600 64 3008
3010 0 449573 242807 84720 64 3003
3011 0 449673 242907 84800 -1 3010
3012 0 449801 242907 84920 60 3011
3013 0 449453 242867 84600 64 3010
3014 0 449353 242931 84480 64 3013
3015 0 449269 243023 84400 -1 3014
3016 0 440724.8 244687.31 82760 81 2612
3017 0 440697.78 244494.69 82800 81 3016
3018 0 440672 244064 82520 115 3017
3019 0 440832 243872 82400 75 3018
3020 0 441024 243712 82320 81 3019
3021 0 441216 243584 82120 91 3020
3022 0 441376 243456 81920 32 3021
3023 0 441504 243392 81680 60 3022
3024 0 441440 243520 81440 75 3023
3025 0 441440 243744 81320 51 3024
3026 0 441472 243648 81080 71 3025
3027 0 441440 243744 80840 71 3026
3028 0 441600 243904 80720 86 3027
3029 0 441760 244064 80560 75 3028
3030 0 441792 244256 80360 51 3029
3031 0 441696 244384 80160 32 3030
3032 0 441728 244384 80040 32 3031
3033 0 441547.53 245083.52 82760 150 2612
3034 0 441873.62 245230.33 82640 186 3033
3035 0 442265.2 245334.19 82520 122 3034
3036 0 442784.94 245302.38 82320 71 3035
3037 0 442963.38 245304.08 82240 75 3036
3038 0 442809.8 245638.89 82200 32 3037
3039 0 442814.38 245670.69 82160 32 3038
3040 0 442841.88 245733.98 82120 102 3039
3041 0 442865.56 245742.22 82080 102 3040
3042 0 442873.16 245743.27 82040 102 3041
3043 0 442865.6 245719.03 82000 102 3042
3044 0 442861.5 245674.42 81960 102 3043
3045 0 442923.78 245455.05 81880 45 3044
3046 0 442981.28 245437.7 81800 45 3045
3047 0 443941.38 245210.16 82080 75 3037
3048 0 443957.34 244298.02 82080 64 3047
3049 0 443757.06 244362.27 81960 64 3048
3050 0 443613.06 244050.77 82120 71 3048
3051 0 443453.6 243754.9 82200 71 3050
3052 0 443492.94 243794.06 82320 71 3051
3053 0 443517.3 243938.05 82440 71 3052
3054 0 443389.2 243666.08 82160 102 3051
3055 0 443349.47 243641.86 82080 102 3054
3056 0 443284.28 243580.56 82040 102 3055
3057 0 443276.34 243571.06 81960 102 3056
3058 0 443549.44 244265.98 82080 71 3050
3059 0 443557.16 244322.67 82120 71 3058
3060 0 444308.84 245243.55 82040 75 3047
3061 0 444933.1 244114.05 82080 -1 3060
3062 0 444813.16 243697.97 82080 -1 3061
3063 0 444780.03 243396.39 82040 -1 3062
3064 0 444780.38 243362.9 81960 -1 3063
3065 0 444757.1 243721.98 82160 -1 3062
3066 0 444501.62 243802.64 82200 -1 3065
3067 0 445317 245234.23 82080 96 3060
3068 0 445916.53 245347.44 82040 -1 3067
3069 0 445861.5 245274.64 82000 -1 3068
3070 0 445884.47 245266.14 81840 -1 3069
3071 0 446076.75 245682.34 82080 -1 3068
3072 0 446124.78 245906.34 82160 -1 3071
3073 0 446189.4 245514.69 82000 -1 3068
3074 0 446405.5 245377.81 81960 -1 3073
3075 0 446628.28 245370.12 81840 -1 3074
3076 0 445485.97 245274.22 82200 40 3067
3077 0 445605.1 245225.8 82320 40 3076
3078 0 445645.75 245169.1 82400 75 3077
3079 0 446013.1 244705.19 82360 71 3078
3080 0 446063.5 244703.72 82240 71 3079
3081 0 446101.78 244873.34 82120 -1 3080
3082 0 445669.7 245130.3 82480 75 3078
3083 0 445652.3 245082.12 82560 75 3082
3084 0 446142.1 245049.33 82600 64 3083
3085 0 446100.8 244954.69 82680 45 3084
3086 0 446102 244951.47 82760 45 3085
3087 0 446432 244992 83360 163 3086
3088 0 446656 244832 83440 137 3087
3089 0 446816 244768 83680 45 3088
3090 0 447072 244768 83720 75 3089
3091 0 447328 244832 83760 80 3090
3092 0 447552 244992 83760 45 3091
3093 0 447744 245056 83960 108 3092
3094 0 447968 245088 84080 86 3093
3095 0 448224 245088 84080 32 3094
3096 0 448480 245152 84200 64 3095
3097 0 448704 245056 84320 60 3096
3098 0 448928 244928 84440 80 3097
3099 0 448992 244864 84480 90 3098
3100 0 446208 245120 83440 128 3087
3101 0 445984 245152 83600 128 3100
3102 0 445824 245120 83800 172 3101
3103 0 445632 245152 83960 134 3102
3104 0 445472 245280 84160 139 3103
3105 0 445376 245376 84400 51 3104
3106 0 445376 245344 84680 64 3105
3107 0 445344 245312 84720 86 3106
3108 0 445344 245328 84760 84 3107
3109 0 445344 245408 84960 75 3108
3110 0 445408 245600 85160 60 3109
3111 0 445536 245760 85360 51 3110
3112 0 445568 245792 85560 32 3111
3113 0 445376 246080 85560 32 3112
3114 0 445312 246496 85280 32 3113
3115 0 445344 246528 85000 81 3114
3116 0 445376 246624 84840 64 3115
3117 0 445632 246656 84920 104 3116
3118 0 445824 246688 85120 71 3117
3119 0 446080 246688 85120 75 3118
3120 0 446208 246656 85040 51 3119
3121 0 445152 246624 84720 75 3116
3122 0 444896 246624 84600 136 3121
3123 0 444832 246592 84360 108 3122
3124 0 444800 246528 84120 137 3123
3125 0 444704 246528 83840 71 3124
3126 0 444608 246688 83720 32 3125
3127 0 444384 246784 83840 96 3126
3128 0 444192 246816 84000 154 3127
3129 0 443936 246848 84080 128 3128
3130 0 443680 246880 84160 86 3129
3131 0 443520 246912 84360 98 3130
3132 0 443392 246912 84600 90 3131
3133 0 443264 247040 84800 60 3132
3134 0 443360 247200 85040 45 3133
3135 0 443328 247264 85280 80 3134
3136 0 443232 247264 85320 60 3135
3137 0 444768 246880 83560 51 3126
3138 0 445024 246912 83480 96 3137
3139 0 445280 247008 83480 71 3138
3140 0 445472 247232 83480 115 3139
3141 0 445696 247264 83320 136 3140
3142 0 445888 247424 83240 221 3141
3143 0 445920 247680 83280 163 3142
3144 0 445792 247904 83400 156 3143
3145 0 445600 248064 83440 139 3144
3146 0 445344 248160 83520 120 3145
3147 0 445120 248320 83560 40 3146
3148 0 444864 248384 83560 32 3147
3149 0 445696 245600 85680 32 3112
3150 0 445856 245376 85600 71 3149
3151 0 445920 245344 85600 75 3150
3152 0 445600 245344 84720 64 3107
3153 0 445792 245472 84920 80 3152
3154 0 445888 245568 84960 51 3153
3155 0 446326 245365.45 82600 71 3084
3156 0 446720.62 245461.94 82560 102 3155
3157 0 446757.97 245537.45 82600 102 3156
3158 0 446850.16 245703.02 82720 96 3157
3159 0 447114.62 245729.7 82840 96 3158
3160 0 447149.12 245721.75 82880 96 3159
3161 0 447530.44 245769.81 82840 -1 3160
3162 0 447702.12 245779.11 82720 -1 3161
3163 0 447842.12 245771.11 82720 -1 3162
3164 0 447219.28 245702.45 83000 96 3160
3165 0 447277.62 245565.67 83080 -1 3164
3166 0 447174.2 245508 83200 -1 3165
3167 0 447186.7 245561.25 83320 -1 3166
3168 0 447009.06 246030.4 82680 60 3158
3169 0 447101.84 246069.62 82600 86 3168
3170 0 447297.1 246217.7 82560 71 3169
3171 0 447309.88 246257.47 82520 71 3170
3172 0 447453.12 246361 82360 71 3171
3173 0 447662.78 246312.39 82240 32 3172
3174 0 447666.12 246273.05 82120 32 3173
3175 0 447560.25 246278.56 82080 32 3174
3176 0 446965.88 245481.86 82480 102 3156
3177 0 446949 245453.06 82360 102 3176
3178 0 447001.66 245436.97 82320 -1 3177
3179 0 447052.94 245422.08 82280 -1 3178
3180 0 447108.84 245382.16 82160 -1 3179
3181 0 447124.16 245307.42 82040 -1 3180
3182 0 447345.22 245138.53 82000 -1 3181
3183 0 447490.5 245029.44 81960 -1 3182
3184 0 447169.62 245361 82320 -1 3179
3185 0 447284.88 245301.02 82360 -1 3184
3186 0 445349.94 245377.7 82600 40 3083
3187 0 445277.7 245625.64 82640 -1 3186
3188 0 445388.5 245906.66 82680 -1 3187
3189 0 445117.62 245433.69 82640 -1 3186
3190 0 445006.16 245426.89 82720 -1 3189
3191 0 444590.1 245234.48 81920 60 3060
3192 0 444677.94 245281.72 81800 135 3191
3193 0 444765.72 245273.67 81600 128 3192
3194 0 444949.7 245505.62 81600 108 3193
3195 0 445173.62 245945.56 81600 32 3194
3196 0 445366.6 246120.9 81560 32 3195
3197 0 445470.2 246178.03 81440 32 3196
3198 0 444853.53 245288.81 81480 108 3193
3199 0 444978.5 245415.75 81360 177 3198
3200 0 445020.3 245457.8 81320 200 3199
3201 0 445117.34 245575.89 81200 200 3200
3202 0 444373.28 245676.08 81200 -1 3201
3203 0 444126.1 245697.97 81160 -1 3202
3204 0 444430.1 245914.1 81160 -1 3202
3205 0 444516.84 245930.58 81120 -1 3204
3206 0 445157.94 245673.69 81080 175 3201
3207 0 445381.72 245690.55 80960 209 3206
3208 0 445450.44 245695.08 80920 209 3207
3209 0 445589.12 245705.72 80840 181 3208
3210 0 445725.3 245626.62 80720 181 3209
3211 0 445789.28 245642.25 80680 196 3210
3212 0 446176 245888 80200 122 3211
3213 0 446208 245952 79960 122 3212
3214 0 446272 245952 79800 115 3213
3215 0 446432 245920 79600 148 3214
3216 0 446592 246080 79400 137 3215
3217 0 446784 246176 79200 163 3216
3218 0 446944 246016 79040 128 3217
3219 0 447104 245984 78840 154 3218
3220 0 447360 245920 78800 150 3219
3221 0 447456 245920 78800 139 3220
3222 0 447520 246176 78800 124 3221
3223 0 447424 246272 78520 32 3222
3224 0 447616 246016 78280 32 3223
3225 0 447552 246016 78160 32 3224
3226 0 447712 245856 78800 98 3221
3227 0 447808 245856 78800 81 3226
3228 0 448000 245696 78760 75 3227
3229 0 448224 245568 78680 140 3228
3230 0 448352 245440 78760 102 3229
3231 0 448608 245408 78800 96 3230
3232 0 448864 245376 78800 71 3231
3233 0 449088 245216 78760 45 3232
3234 0 449216 245184 78760 60 3233
3235 0 449440 245024 78680 45 3234
3236 0 449664 244960 78520 45 3235
3237 0 449888 244864 78360 81 3236
3238 0 450112 244832 78240 122 3237
3239 0 450304 244736 78040 60 3238
3240 0 450496 244736 77840 51 3239
3241 0 450688 244832 77640 60 3240
3242 0 450848 244928 77440 60 3241
3243 0 451008 244928 77240 98 3242
3244 0 451168 244960 77000 64 3243
3245 0 451200 244928 76720 60 3244
3246 0 451328 244928 76480 60 3245
3247 0 451424 244864 76240 60 3246
3248 0 451424 244768 75960 64 3247
3249 0 451360 244768 75680 60 3248
3250 0 451200 244672 75480 51 3249
3251 0 451040 244544 75280 45 3250
3252 0 450912 244352 75160 51 3251
3253 0 450944 244128 75040 40 3252
3254 0 450976 243904 75000 40 3253
3255 0 450304 244928 78440 71 3238
3256 0 450368 244960 78720 71 3255
3257 0 450528 245024 78920 102 3256
3258 0 450720 245216 78960 120 3257
3259 0 450784 245408 78800 40 3258
3260 0 450976 245600 78840 51 3259
3261 0 450976 245760 79040 60 3260
3262 0 450976 245952 79240 75 3261
3263 0 449248 245344 78960 96 3234
3264 0 449280 245504 79160 86 3263
3265 0 449312 245536 79440 96 3264
3266 0 449440 245536 79680 98 3265
3267 0 449600 245472 79920 128 3266
3268 0 449696 245376 80080 157 3267
3269 0 449632 245408 80320 115 3268
3270 0 449536 245440 80600 45 3269
3271 0 449376 245440 80800 32 3270
3272 0 449216 245536 81000 71 3271
3273 0 449216 245664 81200 45 3272
3274 0 448896 245728 81200 32 3273
3275 0 448768 246144 80560 32 3274
3276 0 448800 246272 80640 32 3275
3277 0 449216 245600 81480 98 3273
3278 0 449216 245504 81720 115 3277
3279 0 449184 245376 81960 128 3278
3280 0 449152 245280 82200 128 3279
3281 0 449120 245280 82280 115 3280
3282 0 449952 245312 80040 91 3268
3283 0 450176 245312 79880 32 3282
3284 0 450432 245312 79880 71 3283
3285 0 450688 245344 79880 40 3284
3286 0 450944 245344 79880 45 3285
3287 0 451136 245248 79680 64 3286
3288 0 451360 245120 79600 45 3287
3289 0 451616 244992 79560 60 3288
3290 0 451808 244800 79520 64 3289
3291 0 448192 245216 78760 80 3230
3292 0 448032 245056 78600 156 3291
3293 0 447840 244832 78600 98 3292
3294 0 447680 244672 78800 60 3293
3295 0 447520 244576 79000 60 3294
3296 0 447328 244608 79160 75 3295
3297 0 447104 244608 79320 60 3296
3298 0 446848 244640 79320 60 3297
3299 0 446688 244704 79120 51 3298
3300 0 446496 244512 79080 60 3299
3301 0 446272 244384 79200 64 3300
3302 0 446144 244416 79360 32 3301
3303 0 447968 246080 78840 102 3227
3304 0 448096 246048 78600 128 3303
3305 0 448224 246048 78360 107 3304
3306 0 448384 245952 78160 40 3305
3307 0 448480 246048 77920 176 3306
3308 0 448640 246080 77720 153 3307
3309 0 448768 246016 77720 134 3308
3310 0 448768 245792 77840 32 3309
3311 0 448480 245440 77640 32 3310
3312 0 448384 245440 77720 32 3311
3313 0 449024 246016 77760 107 3309
3314 0 449248 245856 77680 181 3313
3315 0 449312 245824 77640 153 3314
3316 0 449536 246080 77800 32 3315
3317 0 449408 246240 78080 32 3316
3318 0 449536 245696 77600 45 3315
3319 0 449760 245600 77520 45 3318
3320 0 449984 245440 77400 86 3319
3321 0 450048 245376 77320 71 3320
3322 0 448032 246304 79000 60 3303
3323 0 448128 246528 79120 75 3322
3324 0 448192 246720 79320 160 3323
3325 0 448256 246912 79520 108 3324
3326 0 448416 247072 79720 98 3325
3327 0 448448 247232 79920 60 3326
3328 0 448544 247360 80160 51 3327
3329 0 448704 247424 80400 32 3328
3330 0 448864 247424 80600 32 3329
3331 0 448928 247392 80840 40 3330
3332 0 448960 247392 80920 60 3331
3333 0 446080 246112 79680 107 3214
3334 0 445888 246176 79520 128 3333
3335 0 445632 246208 79520 124 3334
3336 0 445376 246240 79520 172 3335
3337 0 445152 246176 79400 160 3336
3338 0 444960 246048 79280 90 3337
3339 0 444704 245984 79280 102 3338
3340 0 444544 245760 79280 51 3339
3341 0 444352 245568 79360 120 3340
3342 0 444128 245376 79360 40 3341
3343 0 443904 245216 79360 102 3342
3344 0 443648 245120 79360 104 3343
3345 0 443424 245088 79240 64 3344
3346 0 443168 245088 79240 75 3345
3347 0 443104 245088 79240 80 3346
3348 0 442944 245248 79400 32 3347
3349 0 442752 245280 79400 64 3348
3350 0 442912 244928 79200 40 3347
3351 0 442688 244896 79080 71 3350
3352 0 442592 244896 78800 64 3351
3353 0 442464 245056 78640 98 3352
3354 0 442432 245088 78640 96 3353
3355 0 445749.12 245282.3 80680 128 3211
3356 0 445797.25 245170.55 80720 91 3355
3357 0 445684.2 245121.89 80840 91 3356
3358 0 445988.53 245194.38 80600 91 3355
3359 0 446542.28 244705.23 80520 124 3358
3360 0 446964.03 244434.62 80600 175 3359
3361 0 447069.66 244217.06 80760 200 3360
3362 0 447229.5 244104.84 80880 176 3361
3363 0 447186.75 244065.53 81000 176 3362
3364 0 447095.66 244026.86 81120 176 3363
3365 0 447001.22 243969.56 81320 176 3364
3366 0 446897.2 243929.61 81480 122 3365
3367 0 446880.56 243825.02 81680 122 3366
3368 0 447388.4 243588.94 81680 -1 3367
3369 0 447553.72 243653.19 81640 -1 3368
3370 0 447653.62 243693.22 81560 -1 3369
3371 0 446787.97 243825.92 81840 96 3367
3372 0 446662.53 243909.47 81960 153 3371
3373 0 446553.4 243962.03 82120 156 3372
3374 0 446600.88 243898.39 82280 156 3373
3375 0 446765.66 243886.1 82480 124 3374
3376 0 447027.7 243978.72 82560 120 3375
3377 0 447092.44 243987.48 82600 120 3376
3378 0 447278.44 244021.89 82720 156 3377
3379 0 447493.94 243894.05 82800 102 3378
3380 0 447745.62 243697.2 82880 107 3379
3381 0 448081.94 243537.81 83000 102 3380
3382 0 447825.12 243021.39 83080 181 3381
3383 0 447677 242695.16 83040 172 3382
3384 0 448401.1 242909.19 83080 186 3382
3385 0 448449.4 242879.62 83000 139 3384
3386 0 447724.44 242895.06 83240 189 3382
3387 0 447676.22 242794.11 83360 189 3386
3388 0 447632 242754.55 83440 163 3387
3389 0 447432.12 243442.34 83440 -1 3388
3390 0 447290.6 243568.67 83520 -1 3389
3391 0 447226.22 243857.58 83600 -1 3390
3392 0 447594.03 242553.55 83600 163 3388
3393 0 447482.06 242384.25 83720 163 3392
3394 0 447348.38 242293.95 83840 -1 3393
3395 0 447485.94 244651.14 82720 139 3378
3396 0 447621.5 244889.73 82640 -1 3395
3397 0 447598.12 244984.97 82600 -1 3396
3398 0 447584.38 245026.08 82560 -1 3397
3399 0 447545.8 245057.72 82480 -1 3398
3400 0 447544.75 245124.98 82360 -1 3399
3401 0 447561.8 243640.62 80960 86 3363
3402 0 447281.9 243360.61 80960 86 3401
3403 0 447026 243360.61 80960 -1 3402
3404 0 446993.5 243416.84 80880 -1 3403
3405 0 447025.44 243408.98 80760 -1 3404
3406 0 447321.06 243361.03 81080 86 3402
3407 0 445509.44 245409.55 80640 128 3211
3408 0 445341.22 245426.25 80680 209 3407
3409 0 444989.34 245706 80880 175 3208
3410 0 444789.56 245577.06 80760 102 3409
3411 0 444661.28 245322.72 80720 75 3410
3412 0 444549.2 245298.28 80680 102 3411
3413 0 444437.34 245273.86 80640 102 3412
3414 0 444053.16 245213.3 80680 -1 3413
3415 0 444065.1 245077.33 80680 40 3414
3416 0 444173.25 245033.73 80720 40 3415
3417 0 444725.53 245233.16 80760 75 3411
3418 0 444861.34 245170 80880 71 3417
3419 0 444838 245841.48 81800 96 3192
3420 0 445069 245985.7 81760 32 3419
3421 0 444341.5 245095 82080 75 3060
3422 0 444373.75 244945.72 82120 75 3421
3423 0 444348.72 244706.58 82280 -1 3422
3424 0 444277.03 244714.34 82440 32 3423
3425 0 444190.03 244665.58 82600 32 3424
3426 0 444101.97 244618.86 82720 32 3425
3427 0 439649.62 244198.9 82480 75 2611
3428 0 440353.56 243654.17 82400 32 3427
3429 0 440481.12 243327.2 82200 32 3428
3430 0 440464.66 243245.92 82080 32 3429
3431 0 440265.72 243318.53 82000 40 3430
3432 0 440376.6 243206.84 81960 40 3431
3433 0 440367.22 243185.1 81920 40 3432
3434 0 440448.62 243174.23 81800 32 3433
3435 0 440530.03 243133.8 81760 32 3434
3436 0 440770.53 243093.38 81680 75 3435
3437 0 440961.44 243038.06 81720 -1 3436
3438 0 440992.6 243046.25 81800 -1 3437
3439 0 440722.03 243102.48 81600 75 3436
3440 0 440095.4 243368.94 81920 60 3433
3441 0 439965.8 243280.77 81880 60 3440
3442 0 439849.72 243598.61 82000 71 3431
3443 0 439663.66 243600.73 81920 71 3442
3444 0 439740.62 244086.33 82760 32 3427
3445 0 439937.3 244058.03 82880 32 3444
3446 0 440029.6 244122.97 83040 32 3445
3447 0 440401.4 244230.77 83280 51 3446
3448 0 441021.94 244146.27 83360 101 3447
3449 0 441561.8 243690.64 83320 96 3448
3450 0 441933.66 243294.64 83320 51 3449
3451 0 441519.1 243646.11 83480 96 3449
3452 0 441314.16 244178.52 83600 81 3451
3453 0 438690.06 245270 81960 32 2585
3454 0 438004.88 245096.44 81840 60 3453
3455 0 438137.12 245261.9 81800 98 3454
3456 0 438041.3 245262.36 81640 98 3455
3457 0 437949.5 245310.31 81440 32 3456
3458 0 437914.9 245437.98 81240 32 3457
3459 0 437869.38 245587.11 81080 -1 3458
3460 0 437777.16 245037.95 81800 64 3454
3461 0 437465.4 244775.1 81760 51 3460
3462 0 437251.03 244438.47 81560 150 3461
3463 0 437249.38 244318.19 81440 115 3462
3464 0 437274.1 244271.1 81280 96 3463
3465 0 437321.2 244150.45 81120 96 3464
3466 0 437329.4 244078.83 81080 108 3465
3467 0 437377.75 244095.47 80960 108 3466
3468 0 437385.88 244127.33 80920 108 3467
3469 0 437577.06 244039.5 80800 135 3468
3470 0 437720.25 243911.58 80680 135 3469
3471 0 438185.9 243710.25 80760 -1 3470
3472 0 438514.06 243526.39 80880 -1 3471
3473 0 438921 243479.55 80800 -1 3472
3474 0 438992.6 243422.45 80640 -1 3473
3475 0 437441.47 244030.94 80560 135 3470
3476 0 437241.25 244015.66 80400 128 3475
3477 0 437129.84 243991.16 80240 96 3476
3478 0 436736.16 243951.6 80080 96 3477
3479 0 436289.12 243863.58 80160 -1 3478
3480 0 436089.3 243960.8 80120 -1 3479
3481 0 436738.44 243911.12 79960 124 3478
3482 0 436702.44 243806.92 79840 124 3481
3483 0 436384 243616 79480 60 3482
3484 0 436288 243456 79440 40 3483
3485 0 436288 243200 79400 32 3484
3486 0 436320 242944 79320 75 3485
3487 0 436512 242752 79240 160 3486
3488 0 436640 242528 79160 120 3487
3489 0 436736 242272 79120 81 3488
3490 0 436896 242048 79120 90 3489
3491 0 436928 241792 79120 40 3490
3492 0 436960 241536 79120 40 3491
3493 0 436928 241312 79240 32 3492
3494 0 436832 241312 79440 32 3493
3495 0 436640 242144 78840 32 3489
3496 0 436768 242272 78640 60 3495
3497 0 436992 242368 78520 60 3496
3498 0 437248 242400 78480 51 3497
3499 0 437472 242528 78520 75 3498
3500 0 436096 243520 79240 40 3484
3501 0 435936 243520 79040 32 3500
3502 0 435808 243488 78800 96 3501
3503 0 435776 243424 78520 32 3502
3504 0 435936 243488 78360 32 3503
3505 0 438402.8 245669.55 81960 98 3453
3506 0 439526.7 248287.36 79640 101 2544
3507 0 439556.97 248302.6 79600 101 3506
3508 0 439981.12 248334.4 79600 101 3507
3509 0 439493.47 248270.34 79520 101 3507
3510 0 439998.34 248306.5 79520 101 3509
3511 0 439741.66 248758.38 79520 81 3509
3512 0 439589.9 248046.25 79360 101 3509
3513 0 440729.7 247734.11 79360 -1 3512
3514 0 439611.2 248015.23 79160 64 3512
3515 0 439731.34 248070.86 78960 64 3514
3516 0 440065.25 248110 78920 -1 3515
3517 0 440265.2 248136.25 78760 -1 3516
3518 0 440483.66 248130.48 78600 -1 3517
3519 0 440522.8 248272.97 78440 -1 3518
3520 0 440589.25 248420.31 78280 -1 3519
3521 0 440503.97 248615.19 78280 -1 3520
3522 0 440418.62 248661.36 78160 -1 3521
3523 0 440306.03 248870.75 77960 -1 3522
3524 0 440451.53 248862.39 77760 -1 3523
3525 0 440617.4 248775.48 77520 -1 3524
3526 0 440631.2 248827.81 77320 -1 3525
3527 0 440640.66 248785.77 77000 -1 3526
3528 0 440580.2 248846.22 76800 -1 3527
3529 0 440653.03 248913.97 76680 -1 3528
3530 0 440696.1 248919.75 76600 -1 3529
3531 0 440380.53 248370.25 77000 -1 3527
3532 0 440344.56 248126.12 77080 -1 3531
3533 0 440677.78 248458.83 78640 -1 3518
3534 0 440815.3 248487.94 78760 -1 3533
3535 0 440967.56 248626.11 78840 -1 3534
3536 0 439421.44 248057.98 78920 75 3515
3537 0 439373.56 247988.25 78760 75 3536
3538 0 438976 248512 78720 124 3536
3539 0 438752 248672 78720 81 3538
3540 0 438560 248864 78600 60 3539
3541 0 438400 248928 78400 32 3540
3542 0 438304 249024 78280 51 3541
3543 0 438080 249056 78120 32 3542
3544 0 437952 248896 77960 96 3543
3545 0 437952 248672 77800 96 3544
3546 0 437952 248448 77640 143 3545
3547 0 437952 248288 77440 107 3546
3548 0 437952 248256 77160 71 3547
3549 0 438016 248128 76920 96 3548
3550 0 437984 247968 76720 148 3549
3551 0 437920 247936 76480 122 3550
3552 0 437888 247872 76200 128 3551
3553 0 437824 247712 75960 45 3552
3554 0 437824 247552 75760 81 3553
3555 0 437824 247488 75680 96 3554
3556 0 438112 246752 76240 60 3555
3557 0 438240 246560 76360 101 3556
3558 0 438176 246464 76600 75 3557
3559 0 438016 246272 76760 91 3558
3560 0 437856 246208 76960 64 3559
3561 0 437760 246176 77200 71 3560
3562 0 437696 246144 77440 60 3561
3563 0 437568 246016 77640 98 3562
3564 0 437376 245952 77680 60 3563
3565 0 437664 247424 75480 81 3555
3566 0 437536 247328 75280 64 3565
3567 0 437504 247296 75000 32 3566
3568 0 437504 247296 74720 128 3567
3569 0 437504 247232 74440 71 3568
3570 0 437568 247072 74240 32 3569
3571 0 437760 246944 74120 75 3570
3572 0 437984 246848 74000 71 3571
3573 0 438144 246720 73840 71 3572
3574 0 438336 246592 73720 81 3573
3575 0 438496 246432 73600 75 3574
3576 0 438656 246240 73440 102 3575
3577 0 438720 246240 73360 128 3576
3578 0 438432 249248 78360 32 3542
3579 0 438432 249440 78080 32 3578
3580 0 440003.72 250045.52 80640 -1 2533
3581 0 439803.7 250501.7 80640 -1 3580
3582 0 439747.16 250605.56 80560 -1 3581
3583 0 439762.1 250734.69 80400 -1 3582
3584 0 440009.75 250694.53 80280 -1 3583
3585 0 439987.3 250774.12 80120 -1 3584
3586 0 440222.16 249428.61 81560 217 2463
3587 0 440444.88 248981 81640 75 3586
3588 0 441230.22 248684.94 81600 137 3587
3589 0 441742 248500.1 81480 154 3588
3590 0 441792 248224 81040 122 3589
3591 0 441888 248000 80880 64 3590
3592 0 442048 247840 80680 137 3591
3593 0 442176 247680 80480 136 3592
3594 0 442176 247424 80480 120 3593
3595 0 442208 247200 80640 71 3594
3596 0 442304 247040 80840 45 3595
3597 0 442432 246912 81000 32 3596
3598 0 442592 246688 80840 32 3597
3599 0 442688 246752 80600 32 3598
3600 0 442528 247040 79720 32 3599
3601 0 442592 246816 81200 51 3597
3602 0 442752 246816 81400 51 3601
3603 0 442976 246848 81560 45 3602
3604 0 443200 246848 81720 51 3603
3605 0 443264 246752 81800 86 3604
3606 0 443040 246688 81640 81 3605
3607 0 442880 246496 81760 64 3606
3608 0 442944 246336 81960 32 3607
3609 0 442976 246304 82000 32 3608
3610 0 443285.34 246741.33 81880 77 3605
3611 0 443328 246720 82040 60 3610
3612 0 443168 246624 82240 32 3611
3613 0 443104 246816 82240 32 3612
3614 0 444518.16 247008.08 81760 -1 3610
3615 0 445029.3 246884.19 81600 -1 3614
3616 0 445888 246560 81720 128 3615
3617 0 445984 246528 81960 90 3616
3618 0 445984 246576 82080 113 3617
3619 0 445984 246624 82200 136 3618
3620 0 446208 246752 82280 124 3619
3621 0 446464 246720 82200 120 3620
3622 0 446688 246720 82080 150 3621
3623 0 446848 246560 81960 107 3622
3624 0 446944 246336 81880 80 3623
3625 0 447008 246080 81840 60 3624
3626 0 447168 245856 81800 51 3625
3627 0 447360 245664 81720 60 3626
3628 0 447488 245536 81640 40 3627
3629 0 442396.44 248511.28 80800 -1 3590
3630 0 442935.94 248719.44 80600 -1 3629
3631 0 443497 249233.5 80480 -1 3630
3632 0 443684.28 249404.66 80440 -1 3631
3633 0 443887.66 249694.66 80240 -1 3632
3634 0 443955.34 250397.4 80080 -1 3633
3635 0 444128 250464 79920 32 3634
3636 0 444128 250464 79640 96 3635
3637 0 444192 250432 79360 64 3636
3638 0 444352 250432 79160 60 3637
3639 0 444384 250432 79120 60 3638
3640 0 444544 250592 78920 60 3639
3641 0 444256 250624 78840 32 3640
3642 0 444256 250528 78800 32 3641
3643 0 444704 250752 78720 75 3640
3644 0 444864 250784 78480 32 3643
3645 0 445024 250848 78280 64 3644
3646 0 445544.06 250683.67 78120 -1 3645
3647 0 446006.22 250841.78 77920 -1 3646
3648 0 446604.6 251009.53 77680 -1 3647
3649 0 446933.47 251221.34 77440 -1 3648
3650 0 446084.25 250564.97 78200 -1 3646
3651 0 446137.7 250591.64 78360 -1 3650
3652 0 446048 250720 78440 108 3651
3653 0 446144 250752 78520 114 3652
3654 0 446192 250768 78560 117 3653
3655 0 446240 250784 78600 120 3654
3656 0 446432 250880 78800 71 3655
3657 0 446796.44 250696.38 79160 32 3656
3658 0 446927.5 250857.53 79320 -1 3657
3659 0 446936.2 250987.05 79520 -1 3658
3660 0 446807.5 251376.83 79640 -1 3659
3661 0 447545.38 251435.03 79720 -1 3660
3662 0 446407.5 251545.38 79720 -1 3660
3663 0 446987.9 250605.22 78440 -1 3654
3664 0 444608 250080 79200 32 3639
3665 0 444640 250080 79280 32 3664
3666 0 443793.4 249981.25 80800 -1 3631
3667 0 442114.8 254015.06 80200 -1 2065
3668 0 442166.88 254258.88 80160 -1 3667
3669 0 445897.12 255981.62 77600 32 101
3670 0 446057.3 255771.89 77720 32 3669
3671 0 446212.84 255601.55 77920 32 3670
3672 0 446406.72 255235.77 78120 153 3671
3673 0 446967.2 254532.16 78320 210 3672
3674 0 447812.25 253893.33 78400 209 3673
3675 0 449170.88 251899.36 78360 163 3674
3676 0 449555.2 251421.94 78560 229 3675
3677 0 450299.2 251475.48 78520 45 3676
3678 0 450410.3 251529.6 78400 45 3677
3679 0 450339.9 251536.81 78160 45 3678
3680 0 450075.53 251817.16 77800 32 3679
3681 0 450737.7 250872.11 78560 148 3677
3682 0 451331.12 250207.2 78720 90 3681
3683 0 452514.28 249660.53 78840 176 3682
3684 0 453145.34 249482.3 79080 122 3683
3685 0 452438.8 249749.42 79160 91 3684
3686 0 452038.53 249916.05 79280 141 3685
3687 0 451918.5 249932.62 79480 141 3686
3688 0 451966.44 249893.08 79640 141 3687
3689 0 453718.88 248860.19 79120 139 3684
3690 0 453319.12 249107.89 79360 140 3689
3691 0 453086.44 249261.16 79640 -1 3690
3692 0 453806.12 248588.28 79080 71 3689
3693 0 454078.28 248324.7 79000 163 3692
3694 0 454178.28 248436.02 78840 163 3693
3695 0 454322.22 248526.8 78720 80 3694
3696 0 454376.5 248523.03 78640 -1 3695
3697 0 454324.34 248600.36 78520 -1 3696
3698 0 454394.25 248374.61 78440 -1 3697
3699 0 453577.5 249302.77 78560 32 3697
3700 0 454048 249408 78400 81 3699
3701 0 454272 249472 78240 124 3700
3702 0 454432 249600 78080 104 3701
3703 0 454624 249664 77920 128 3702
3704 0 454816 249504 77760 40 3703
3705 0 454976 249344 77560 101 3704
3706 0 455232 249344 77520 120 3705
3707 0 455360 249344 77480 108 3706
3708 0 455616 249344 77360 71 3707
3709 0 455808 249216 77240 115 3708
3710 0 455968 249248 77000 141 3709
3711 0 456224 249280 76920 104 3710
3712 0 456448 249472 76920 60 3711
3713 0 456672 249664 76880 98 3712
3714 0 456832 249696 76680 107 3713
3715 0 456992 249504 76520 137 3714
3716 0 457120 249344 76320 124 3715
3717 0 457184 249120 76200 86 3716
3718 0 457184 248960 76000 60 3717
3719 0 457184 248768 75800 60 3718
3720 0 457184 248704 75760 75 3719
3721 0 455552 249600 77320 60 3708
3722 0 455552 249856 77280 51 3721
3723 0 455552 250112 77200 75 3722
3724 0 455520 250304 77040 45 3723
3725 0 455520 250560 76960 75 3724
3726 0 455616 250816 77040 137 3725
3727 0 455776 250880 77240 134 3726
3728 0 455968 250816 77440 108 3727
3729 0 456064 250752 77520 51 3728
3730 0 455360 249088 77520 91 3707
3731 0 455392 248960 77720 128 3730
3732 0 455488 249312 78040 32 3731
3733 0 455872 249248 77880 32 3732
3734 0 455936 249248 77920 32 3733
3735 0 455392 248832 77960 60 3731
3736 0 455424 248768 78200 60 3735
3737 0 455328 248704 78440 32 3736
3738 0 455136 248512 78440 40 3737
3739 0 455104 248320 78320 75 3738
3740 0 453601.97 249765.45 78560 51 3699
3741 0 455009.12 247556.14 79040 108 3693
3742 0 455530.34 247284.89 79160 143 3741
3743 0 455761.44 246961.23 79240 166 3742
3744 0 456109.56 246476.14 79360 156 3743
3745 0 456215.06 246427.47 79520 64 3744
3746 0 456326.47 246371.55 79720 64 3745
3747 0 456261.72 246516.03 79760 64 3746
3748 0 457320.03 245109.47 79880 -1 3747
3749 0 455918.34 246896.47 79920 192 3748
3750 0 455422.3 246752.39 79920 51 3749
3751 0 454821.44 246996.61 79960 107 3750
3752 0 454670.78 247092.05 80040 101 3751
3753 0 454374.3 247101.31 80120 81 3752
3754 0 454262.84 247061.08 80200 81 3753
3755 0 453862.22 247221.4 80360 64 3754
3756 0 455837.2 247100.36 79960 181 3749
3757 0 455806.34 246988.98 80120 124 3756
3758 0 455813.3 246988.14 80240 124 3757
3759 0 455830.25 246996.12 80360 124 3758
3760 0 455793.88 246985.28 80400 60 3759
3761 0 455759.78 246971.75 80440 60 3760
3762 0 454847.38 247140.12 80440 102 3761
3763 0 454780.28 247260.69 80560 102 3762
3764 0 455006.28 247117.38 80680 102 3763
3765 0 455317.53 246965.27 80720 45 3764
3766 0 455328.44 246926.2 80840 96 3765
3767 0 455267.9 246881.16 80880 96 3766
3768 0 455155.94 246713.88 81000 -1 3767
3769 0 455870.38 246938.36 80520 60 3761
3770 0 456340.53 246332.03 79960 64 3748
3771 0 456430.2 246149.08 80120 51 3770
3772 0 456331.47 246298.36 80600 157 3771
3773 0 456501.5 246103.75 80160 51 3771
3774 0 456644.78 246011.92 80240 51 3773
3775 0 456693.8 245924.78 80480 96 3774
3776 0 456702.16 245805.3 80680 96 3775
3777 0 456669.72 245796.67 80720 96 3776
3778 0 456549.6 245748.48 80920 96 3777
3779 0 456500.7 245748.3 81080 156 3778
3780 0 456245.9 245786.72 81240 156 3779
3781 0 455597.84 245858.88 81240 -1 3780
3782 0 455421.84 245986.89 81240 -1 3781
3783 0 455180.28 245982.27 81280 -1 3782
3784 0 455188.3 245806.16 81280 -1 3783
3785 0 455213.78 245714.98 81240 -1 3784
3786 0 455318.88 245707.5 81160 -1 3785
3787 0 455117.8 246090.95 81240 -1 3783
3788 0 454972.72 246149.17 81120 -1 3787
3789 0 455174.2 245892.94 81360 -1 3783
3790 0 456438.2 245772.69 81360 164 3780
3791 0 456550.3 245724.17 81440 164 3790
3792 0 456702.53 245707.86 81560 128 3791
3793 0 457069.16 245659.58 81640 104 3792
3794 0 457029.06 245597.08 81760 104 3793
3795 0 456412.8 245045.39 81760 160 3794
3796 0 456285.1 244739.52 81720 -1 3795
3797 0 456197.44 244627.61 81640 -1 3796
3798 0 456997.97 245547.98 81840 104 3794
3799 0 456579.88 245427.61 81880 32 3798
3800 0 456253.53 245180.39 81920 160 3799
3801 0 455758.47 244781.25 82000 32 3800
3802 0 455325.8 244492.33 81960 115 3801
3803 0 455213.1 244460.28 81840 128 3802
3804 0 455597.4 244444.53 81800 115 3803
3805 0 455836.9 244355.55 81720 45 3804
3806 0 456053.22 244332.67 81600 -1 3805
3807 0 456261.12 244365.34 81520 -1 3806
3808 0 456460 244437.89 81400 -1 3807
3809 0 456516.34 244496 81280 -1 3808
3810 0 454741.25 243964.58 82120 156 3801
3811 0 454397.94 243764.11 82240 141 3810
3812 0 453814 243483.31 82400 81 3811
3813 0 453420.62 243428.98 82520 107 3812
3814 0 452941.4 243125.62 82640 140 3813
3815 0 452164.1 242780.95 82520 175 3814
3816 0 451685.06 242428.64 82360 86 3815
3817 0 451789.7 242221.67 82400 86 3816
3818 0 451717.16 242116.89 82480 86 3817
3819 0 451013.22 242125.5 82320 86 3816
3820 0 450253.2 242029.06 82360 102 3819
3821 0 450197.3 242093.23 82480 102 3820
3822 0 449029.34 241981.56 82480 32 3821
3823 0 448885.3 241797.61 82480 80 3822
3824 0 448835.88 241813.14 82560 80 3823
3825 0 448853.8 241757.72 82440 80 3823
3826 0 448836.6 241661.39 82360 32 3825
3827 0 450301.28 242053.98 82640 128 3821
3828 0 450222.28 242053.2 82800 128 3827
3829 0 449574.22 242149.42 82800 60 3828
3830 0 449445.3 242158.53 82760 51 3829
3831 0 449285.03 242117.88 82720 51 3830
3832 0 449333.3 242086.02 82640 51 3831
3833 0 450332.4 242005.95 82920 128 3828
3834 0 450628 241831.27 83040 -1 3833
3835 0 452766.8 242836.39 82800 124 3814
3836 0 452924.75 242821.28 82960 32 3835
3837 0 453190.1 242829.7 83120 51 3836
3838 0 453132.7 242726.61 83320 32 3837
3839 0 453181.9 242916.6 83400 51 3838
3840 0 453244.47 243013.38 83440 51 3839
3841 0 453317.88 243244.67 83480 51 3840
3842 0 453101.16 242246.14 83360 51 3838
3843 0 453220.28 242045.7 83440 40 3842
3844 0 453572.97 241724.3 83480 90 3843
3845 0 453856 241216 83800 86 3844
3846 0 453728 241120 83880 81 3845
3847 0 453504 240960 83960 81 3846
3848 0 454048 241024 83840 81 3845
3849 0 454304 240896 83840 81 3848
3850 0 454528 240768 83800 96 3849
3851 0 454784 240672 83800 51 3850
3852 0 455040 240672 83840 64 3851
3853 0 455296 240672 83840 40 3852
3854 0 455552 240736 83920 75 3853
3855 0 455808 240736 84040 91 3854
3856 0 456064 240832 84160 75 3855
3857 0 456096 240864 84160 80 3856
3858 0 452788.94 241884.52 83480 51 3843
3859 0 452718.4 241915.61 83560 60 3858
3860 0 455613.38 244885.48 82040 32 3801
3861 0 455357.53 245005.42 82160 32 3860
3862 0 455304.97 245044.44 82080 -1 3861
3863 0 457876.38 245443.89 81640 51 3793
3864 0 457917.25 245204.45 81600 51 3863
3865 0 457942.34 245004 81560 32 3864
3866 0 457964.4 244931.86 81640 32 3865
3867 0 457997.12 244956.92 81760 32 3866
3868 0 456228.34 246334.3 81280 128 3780
3869 0 456310.16 246412.72 81360 -1 3868
3870 0 456549 246476.69 81480 -1 3869
3871 0 456597.38 246515.58 81640 -1 3870
3872 0 455494.5 246651.88 79720 75 3747
3873 0 455445.56 246469.39 79680 75 3872
3874 0 455550.94 246212.64 79600 90 3873
3875 0 455310.97 245972.67 79600 90 3874
3876 0 455150.44 245907.75 79720 32 3875
3877 0 456933.4 245804.69 79680 164 3746
3878 0 457366.72 245826.53 79720 -1 3877
3879 0 457525.88 245675.77 79760 -1 3878
3880 0 458187.4 244828.3 79880 -1 3879
3881 0 456614.2 245876.23 79320 164 3744
3882 0 456701.7 245819.7 79200 140 3881
3883 0 456882 245806.94 79040 128 3882
3884 0 456906.88 245792.44 78960 128 3883
3885 0 457028 245780.73 78800 104 3884
3886 0 457103.75 245653 78600 60 3885
3887 0 457635.34 245583.27 78440 80 3886
3888 0 458015.62 245424.73 78520 -1 3887
3889 0 458043 245478.75 78720 -1 3888
3890 0 458048.4 245492.16 78760 -1 3889
3891 0 458017.66 245736.84 78800 108 3890
3892 0 458017.22 245855.58 78920 108 3891
3893 0 458083.8 246051.17 79040 71 3892
3894 0 457752.94 246360.58 79360 124 3893
3895 0 457367.4 246580.72 79680 120 3894
3896 0 457183.84 246575.92 79800 107 3895
3897 0 456976 246571.97 79800 107 3896
3898 0 457891.44 245236.94 78200 101 3887
3899 0 457863.8 245362.27 78120 -1 3898
3900 0 458127.34 245389.42 77960 -1 3899
3901 0 458255.12 245291.89 77840 -1 3900
3902 0 458347.2 245225.08 77760 -1 3901
3903 0 458427.88 245278.34 77640 -1 3902
3904 0 458306.3 245240.77 77520 -1 3903
3905 0 458369.9 245104.02 77320 -1 3904
3906 0 458654.22 244994.3 77280 -1 3905
3907 0 458822.62 244961.14 77240 -1 3906
3908 0 458850.03 244908.77 77200 -1 3907
3909 0 458940.6 244853.39 77000 -1 3908
3910 0 458845.5 244786.8 76760 -1 3909
3911 0 458767.28 244785.12 76520 -1 3910
3912 0 458693.5 244780.84 76400 -1 3911
3913 0 457139.94 245804.05 78080 -1 3899
3914 0 456799.9 245876.58 77960 101 3913
3915 0 456608 245984 77440 164 3914
3916 0 456512 245952 77200 157 3915
3917 0 456352 245920 77000 71 3916
3918 0 456224 245888 76840 102 3917
3919 0 455968 245824 76720 139 3918
3920 0 455776 245856 76520 104 3919
3921 0 455616 246048 76440 148 3920
3922 0 455648 246272 76280 75 3921
3923 0 455616 246400 76120 128 3922
3924 0 455616 246656 76080 91 3923
3925 0 455616 246816 75880 75 3924
3926 0 455712 246944 75680 134 3925
3927 0 455904 247008 75640 164 3926
3928 0 456064 247008 75440 157 3927
3929 0 456096 246976 75400 137 3928
3930 0 456352 246944 75360 108 3929
3931 0 456576 246848 75280 136 3930
3932 0 456768 246912 75080 150 3931
3933 0 456928 246880 74880 96 3932
3934 0 456992 246880 74800 71 3933
3935 0 457152 247040 74640 75 3934
3936 0 457344 247232 74560 101 3935
3937 0 457504 247424 74640 134 3936
3938 0 457408 247680 74640 86 3937
3939 0 457344 247936 74640 51 3938
3940 0 457344 248096 74640 51 3939
3941 0 457376 248288 74440 64 3940
3942 0 457536 248384 74240 80 3941
3943 0 457568 248448 73960 115 3942
3944 0 457664 248576 73760 45 3943
3945 0 457696 248608 73480 96 3944
3946 0 457664 248640 73200 64 3945
3947 0 457472 248672 72960 51 3946
3948 0 457440 248576 72720 60 3947
3949 0 457504 248480 72480 101 3948
3950 0 457728 248384 72360 160 3949
3951 0 457920 248224 72280 150 3950
3952 0 458144 248064 72240 101 3951
3953 0 458336 247936 72120 32 3952
3954 0 458592 247904 72040 90 3953
3955 0 458720 247840 71880 98 3954
3956 0 458880 247648 71920 32 3955
3957 0 459040 247488 72120 60 3956
3958 0 459168 247264 72240 40 3957
3959 0 459360 247136 72120 45 3958
3960 0 459520 246944 72000 75 3959
3961 0 459552 246944 72000 60 3960
3962 0 458880 247872 71680 91 3955
3963 0 459136 247904 71560 64 3962
3964 0 459328 248096 71480 60 3963
3965 0 459424 248192 71520 60 3964
3966 0 457568 248544 74440 40 3942
3967 0 457504 248768 74600 71 3966
3968 0 457440 249024 74640 64 3967
3969 0 457440 249280 74680 51 3968
3970 0 457440 249440 74760 32 3969
3971 0 457600 249600 74960 32 3970
3972 0 457856 249568 75000 32 3971
3973 0 458112 249632 74920 64 3972
3974 0 458368 249632 74920 45 3973
3975 0 458592 249632 74720 60 3974
3976 0 458848 249664 74640 64 3975
3977 0 457184 249568 74720 75 3970
3978 0 457024 249600 74480 51 3977
3979 0 456992 249600 74200 32 3978
3980 0 457120 249696 73960 81 3979
3981 0 457120 249696 73680 60 3980
3982 0 457056 249664 73400 51 3981
3983 0 457312 248096 74920 60 3940
3984 0 457312 248192 75200 98 3983
3985 0 457472 248256 75440 80 3984
3986 0 457568 248256 75680 32 3985
3987 0 457600 248256 75720 32 3986
3988 0 457088 246624 74800 45 3934
3989 0 457184 246400 74720 71 3988
3990 0 457248 246208 74520 32 3989
3991 0 457408 246048 74400 40 3990
3992 0 457600 245888 74520 81 3991
3993 0 457856 245856 74560 32 3992
3994 0 458080 245856 74680 32 3993
3995 0 458240 245920 74880 60 3994
3996 0 458400 245920 75080 75 3995
3997 0 458464 245920 75240 60 3996
3998 0 455936 247136 75200 115 3929
3999 0 455904 247168 75160 107 3998
4000 0 455968 247424 75200 51 3999
4001 0 455968 247680 75240 128 4000
4002 0 456096 247904 75280 124 4001
4003 0 456192 248160 75320 120 4002
4004 0 456288 248384 75400 102 4003
4005 0 456288 248608 75240 86 4004
4006 0 456288 248864 75240 40 4005
4007 0 456480 249056 75240 60 4006
4008 0 455744 247136 74920 81 3999
4009 0 455584 247072 74680 104 4008
4010 0 455552 247168 74400 86 4009
4011 0 455552 247328 74200 81 4010
4012 0 455680 247392 73960 90 4011
4013 0 455840 247360 73760 108 4012
4014 0 456032 247424 73560 96 4013
4015 0 456192 247456 73360 64 4014
4016 0 456352 247456 73160 51 4015
4017 0 456544 247392 73080 60 4016
4018 0 456064 247168 75840 81 3927
4019 0 456064 247200 76120 124 4018
4020 0 455968 247328 76320 32 4019
4021 0 455968 247424 76560 32 4020
4022 0 455808 247392 76760 32 4021
4023 0 455616 247360 76920 96 4022
4024 0 455424 247232 77120 81 4023
4025 0 455392 246976 77120 64 4024
4026 0 455616 246880 77280 45 4025
4027 0 456032 247360 77040 32 4022
4028 0 456128 247232 77120 60 4027
4029 0 455456 246272 75920 175 3923
4030 0 455328 246048 75760 202 4029
4031 0 455168 245824 75720 160 4030
4032 0 454912 245760 75680 124 4031
4033 0 454880 245760 75680 124 4032
4034 0 454688 245600 75640 64 4033
4035 0 454464 245504 75520 32 4034
4036 0 454208 245504 75560 51 4035
4037 0 453952 245504 75560 86 4036
4038 0 453760 245568 75560 98 4037
4039 0 453632 245568 75800 32 4038
4040 0 453472 245568 76000 120 4039
4041 0 453248 245568 76120 135 4040
4042 0 453088 245504 76320 81 4041
4043 0 452928 245568 76520 91 4042
4044 0 452768 245696 76680 120 4043
4045 0 452608 245696 76760 75 4044
4046 0 453568 245728 75440 81 4038
4047 0 453180.5 246007.97 74960 32 4046
4048 0 454880 245760 75400 60 4033
4049 0 454880 245728 75120 96 4048
4050 0 454816 245728 74840 186 4049
4051 0 454848 245728 74800 186 4050
4052 0 454976 245824 74600 120 4051
4053 0 455136 245920 74400 107 4052
4054 0 455328 245888 74240 122 4053
4055 0 455456 245728 74040 80 4054
4056 0 455456 245504 73880 71 4055
4057 0 455584 245344 73800 32 4056
4058 0 454720 245504 74760 115 4051
4059 0 454720 245248 74760 60 4058
4060 0 454848 245024 74760 64 4059
4061 0 454880 244768 74840 32 4060
4062 0 454720 244640 75040 32 4061
4063 0 454688 244640 75080 32 4062
4064 0 455584 246048 76480 135 3921
4065 0 455424 246080 76680 40 4064
4066 0 455232 246112 76840 139 4065
4067 0 454976 246016 76800 81 4066
4068 0 454720 246016 76800 120 4067
4069 0 454560 246144 76960 64 4068
4070 0 454400 246304 77120 101 4069
4071 0 454208 246368 77280 115 4070
4072 0 454112 246368 77560 163 4071
4073 0 454272 246368 77760 60 4072
4074 0 454464 246400 77920 64 4073
4075 0 454528 246528 78160 96 4074
4076 0 454656 246592 78400 40 4075
4077 0 454816 246592 78440 86 4076
4078 0 453792 246560 77560 32 4072
4079 0 454112 246784 77680 32 4078
4080 0 456512 245888 76800 120 3917
4081 0 456672 245792 76600 75 4080
4082 0 456864 245632 76520 32 4081
4083 0 456832 245632 76240 86 4082
4084 0 456768 245632 75960 75 4083
4085 0 456640 245600 75720 90 4084
4086 0 456576 245504 75480 75 4085
4087 0 456480 245344 75280 71 4086
4088 0 456448 245216 75200 75 4087
4089 0 457120 245536 76560 45 4082
4090 0 457344 245408 76680 60 4089
4091 0 457600 245376 76640 81 4090
4092 0 457760 245312 76440 71 4091
4093 0 457856 245280 76440 71 4092
4094 0 456243.66 245659.83 79200 32 3882
4095 0 456104.2 245708.38 79160 32 4094
4096 0 455951.62 245859.84 79200 32 4095
4097 0 455831.8 245916.06 79280 40 4096
4098 0 456059.78 245763.97 79080 32 4095
4099 0 456349.78 247195.6 79200 75 3743
4100 0 457381.78 246915.44 79200 185 4099
4101 0 457352.9 247064.5 79600 226 4100
4102 0 457299.97 247124.2 79760 226 4101
4103 0 457287.8 247060.03 79800 226 4102
4104 0 455185.22 247592.86 79200 178 3742
4105 0 455057.75 247625.73 79440 108 4104
4106 0 454853.78 247681.33 79600 96 4105
4107 0 454501.3 247896.33 79840 -1 4106
4108 0 454314.66 247841.77 79960 -1 4107
4109 0 454264.9 247733.31 80160 -1 4108
4110 0 454352.9 247614.52 80400 86 4109
4111 0 454414.22 247421.3 80440 86 4110
4112 0 454441.44 247331.95 80520 86 4111
4113 0 454481.28 247242.44 80680 86 4112
4114 0 454513 247185.25 80800 86 4113
4115 0 455452.34 247416.62 79000 178 3741
4116 0 455566.56 247437.56 78800 -1 4115
4117 0 455776 247464.7 78560 -1 4116
4118 0 455881.8 247554.72 78320 -1 4117
4119 0 455836.78 247630.52 78200 -1 4118
4120 0 455525.44 247807.83 78080 -1 4119
4121 0 455209.62 247687.1 78040 -1 4120
4122 0 454922.7 247719.62 77960 -1 4121
4123 0 453238.16 248556.34 79080 -1 3692
4124 0 449539.72 251111.55 78760 230 3676
4125 0 449661.25 250880.56 79080 124 4124
4126 0 449746.56 250696.34 79280 178 4125
4127 0 449703.2 250536.75 79440 224 4126
4128 0 449666.22 250421.1 79480 224 4127
4129 0 450262.16 250173.08 79480 -1 4128
4130 0 449558.72 250233.53 79680 221 4128
4131 0 449448.8 249721.52 79920 154 4130
4132 0 449495.47 249541.12 80120 181 4131
4133 0 449701.06 249273.89 80240 150 4132
4134 0 450722.94 248913.67 80240 -1 4133
4135 0 451144.4 248688.39 80160 -1 4134
4136 0 450664.44 248885.67 80400 194 4134
4137 0 450448.1 248850.19 80480 194 4136
4138 0 450416.75 248808.98 80600 194 4137
4139 0 450458.16 248712.61 80800 205 4138
4140 0 450767.2 248339.56 81000 32 4139
4141 0 451098.53 248286.5 81200 32 4140
4142 0 452016.75 248141.38 81160 -1 4141
4143 0 452227.5 247940.94 81120 -1 4142
4144 0 451311.78 248076.97 81400 217 4141
4145 0 451342.88 247932.98 81440 217 4144
4146 0 451411.62 247749.39 81600 235 4145
4147 0 451634.94 247672.53 81640 254 4146
4148 0 451091.72 247157.39 81600 -1 4147
4149 0 450961.44 246971.53 81560 -1 4148
4150 0 451728.16 247600.33 81800 254 4147
4151 0 451461.53 247241.6 81880 217 4150
4152 0 451555.72 247974.62 81880 254 4151
4153 0 451635.84 248152.89 81960 -1 4152
4154 0 451427.8 247136.92 81960 217 4151
4155 0 451420 246905.2 82120 32 4154
4156 0 451872 246944 82560 163 4155
4157 0 451968 246720 82480 166 4156
4158 0 452000 246656 82480 164 4157
4159 0 452128 246432 82560 175 4158
4160 0 452320 246240 82640 139 4159
4161 0 452448 246016 82560 102 4160
4162 0 452544 245760 82520 134 4161
4163 0 452576 245568 82320 75 4162
4164 0 452576 245312 82200 104 4163
4165 0 452608 245152 82120 96 4164
4166 0 451744 246496 82240 32 4158
4167 0 451488 246304 82640 32 4166
4168 0 451383.28 246073.9 82160 32 4155
4169 0 451995.8 245193.17 82080 186 4168
4170 0 451528.34 245065.8 82000 -1 4169
4171 0 451342.94 244985.06 81840 -1 4170
4172 0 451383.44 244832.67 81800 -1 4171
4173 0 451233.97 244512.45 81680 181 4172
4174 0 451464 244352.52 81560 181 4173
4175 0 451598.47 244353.12 81480 32 4174
4176 0 451174.6 245120.86 81480 -1 4175
4177 0 451144.66 245176.53 81440 -1 4176
4178 0 451142.66 245209.94 81400 -1 4177
4179 0 451734.8 244114.16 81280 32 4175
4180 0 451645.3 243921.95 81120 -1 4179
4181 0 451286.8 243984.67 80960 186 4180
4182 0 450590.38 243945.17 80840 60 4181
4183 0 450180.03 243600.61 80520 -1 4182
4184 0 450126.4 243554.31 80440 -1 4183
4185 0 450389.3 243616.84 80320 60 4184
4186 0 450629.6 243622.69 80120 81 4185
4187 0 450831.62 243647.48 80040 81 4186
4188 0 450640.7 243604.28 79840 96 4187
4189 0 450541 243345.17 79640 101 4188
4190 0 449422.9 242793.14 79640 -1 4189
4191 0 450784 243328 79120 139 4189
4192 0 451008 243328 78960 86 4191
4193 0 451264 243328 78880 51 4192
4194 0 451424 243168 78720 51 4193
4195 0 451552 243040 78640 124 4194
4196 0 451456 242944 78400 101 4195
4197 0 451392 242912 78120 101 4196
4198 0 451296 243072 77880 156 4197
4199 0 451136 243072 77680 163 4198
4200 0 450944 243136 77480 81 4199
4201 0 450784 243136 77280 81 4200
4202 0 450624 243264 77080 40 4201
4203 0 450400 243328 76920 128 4202
4204 0 450240 243456 77120 139 4203
4205 0 450176 243520 77200 102 4204
4206 0 450112 243264 77520 32 4205
4207 0 449824 243040 77280 32 4206
4208 0 449696 242912 77080 81 4207
4209 0 449440 242944 77120 122 4208
4210 0 449248 242976 76960 137 4209
4211 0 448992 243040 76880 140 4210
4212 0 448736 243104 76840 150 4211
4213 0 448480 243168 76760 124 4212
4214 0 448256 243168 76880 124 4213
4215 0 448000 243200 76960 153 4214
4216 0 447744 243264 76960 71 4215
4217 0 447488 243200 76960 102 4216
4218 0 447232 243200 76960 75 4217
4219 0 446976 243200 76960 80 4218
4220 0 446752 243104 77040 51 4219
4221 0 446528 243072 77160 96 4220
4222 0 446304 243040 77320 64 4221
4223 0 446048 243008 77320 64 4222
4224 0 445856 242848 77200 51 4223
4225 0 445760 242656 77040 90 4224
4226 0 445600 242464 76960 90 4225
4227 0 445344 242400 76960 75 4226
4228 0 445120 242336 77120 51 4227
4229 0 449984 243712 77200 75 4205
4230 0 449920 243968 77200 32 4229
4231 0 450016 244224 77120 71 4230
4232 0 450240 244288 77000 75 4231
4233 0 450464 244384 76840 32 4232
4234 0 450432 244544 76600 40 4233
4235 0 450368 244608 76640 32 4234
4236 0 450336 243296 76680 64 4203
4237 0 450272 243264 76440 32 4236
4238 0 450176 243200 76200 60 4237
4239 0 450208 243296 75920 51 4238
4240 0 450240 243392 75680 102 4239
4241 0 450400 243328 75480 104 4240
4242 0 450560 243232 75280 120 4241
4243 0 450784 243072 75160 32 4242
4244 0 450528 243168 76480 32 4237
4245 0 450624 243200 76520 32 4244
4246 0 451808 243040 78520 115 4195
4247 0 452000 243072 78320 51 4246
4248 0 452160 242912 78120 71 4247
4249 0 452352 242880 77920 124 4248
4250 0 452576 242848 77720 137 4249
4251 0 452672 242848 77600 101 4250
4252 0 452704 242688 77400 150 4251
4253 0 452806.4 242560 77240 161 4252
4254 0 452832 242528 77200 164 4253
4255 0 452896 242496 76960 139 4254
4256 0 453088 242432 76760 168 4255
4257 0 453184 242336 76520 176 4256
4258 0 453248 242336 76280 153 4257
4259 0 453248 242336 76000 60 4258
4260 0 453248 242336 75720 32 4259
4261 0 453088 242368 75520 64 4260
4262 0 452928 242528 75320 115 4261
4263 0 452832 242688 75120 71 4262
4264 0 452736 242848 74920 51 4263
4265 0 452832 243008 74680 32 4264
4266 0 453056 243072 74560 40 4265
4267 0 453312 243008 74520 64 4266
4268 0 453536 242912 74400 64 4267
4269 0 453792 242912 74400 80 4268
4270 0 454016 242816 74520 71 4269
4271 0 454272 242912 74520 107 4270
4272 0 454528 242848 74480 51 4271
4273 0 454784 242816 74400 91 4272
4274 0 455040 242784 74480 75 4273
4275 0 455296 242720 74560 86 4274
4276 0 455328 242720 74560 90 4275
4277 0 453504 242336 76240 120 4258
4278 0 453728 242240 76080 98 4277
4279 0 453984 242176 76040 45 4278
4280 0 454208 242048 76000 60 4279
4281 0 454464 242048 76000 32 4280
4282 0 454624 242016 76200 45 4281
4283 0 454624 242016 76480 32 4282
4284 0 454464 242048 76680 45 4283
4285 0 454400 242048 76680 40 4284
4286 0 452832 243008 77400 96 4251
4287 0 453088 243136 77360 156 4286
4288 0 453280 243328 77280 148 4287
4289 0 453440 243520 77200 148 4288
4290 0 453600 243680 77040 107 4289
4291 0 453728 243840 76880 122 4290
4292 0 453760 243840 76840 115 4291
4293 0 453984 243840 76640 168 4292
4294 0 454016 243776 76440 136 4293
4295 0 454048 243808 76160 108 4294
4296 0 454080 243840 75880 131 4295
4297 0 454112 243904 75640 90 4296
4298 0 454112 243936 75560 81 4297
4299 0 453856 243904 75560 64 4298
4300 0 453600 243904 75560 75 4299
4301 0 453344 243936 75560 148 4300
4302 0 453088 243936 75560 107 4301
4303 0 452896 244128 75560 71 4302
4304 0 452672 244256 75640 75 4303
4305 0 452512 244384 75840 64 4304
4306 0 452256 244448 75960 86 4305
4307 0 452064 244512 76040 120 4306
4308 0 454144 243968 75280 45 4298
4309 0 454304 244096 75120 64 4308
4310 0 454528 244192 75000 75 4309
4311 0 454688 244352 74880 40 4310
4312 0 454848 244512 74680 64 4311
4313 0 455008 244608 74480 90 4312
4314 0 454272 243776 76480 128 4294
4315 0 454528 243776 76480 104 4314
4316 0 454560 243712 76240 104 4315
4317 0 454560 243584 76000 141 4316
4318 0 454688 243488 75760 32 4317
4319 0 454880 243488 75560 64 4318
4320 0 455008 243488 75320 60 4319
4321 0 455168 243584 75120 64 4320
4322 0 455360 243712 75000 71 4321
4323 0 455616 243648 74960 107 4322
4324 0 455872 243616 74960 86 4323
4325 0 454752 243616 76480 51 4315
4326 0 454976 243488 76560 60 4325
4327 0 455232 243424 76560 96 4326
4328 0 455424 243232 76560 71 4327
4329 0 455488 243008 76680 40 4328
4330 0 455616 242784 76640 32 4329
4331 0 455488 242688 76440 32 4330
4332 0 453696 244096 76800 124 4292
4333 0 453504 244288 76800 139 4332
4334 0 453344 244448 76960 51 4333
4335 0 453088 244512 77080 81 4334
4336 0 452928 244576 77280 120 4335
4337 0 452704 244704 77360 108 4336
4338 0 452480 244800 77440 135 4337
4339 0 452352 244992 77560 60 4338
4340 0 452192 245152 77680 60 4339
4341 0 451968 245344 77680 75 4340
4342 0 451744 245344 77680 64 4341
4343 0 449915.72 243583.45 80880 98 4182
4344 0 449839.03 243556.58 80960 91 4343
4345 0 449523.16 244024.69 80960 -1 4344
4346 0 449410.78 244328.84 81080 -1 4345
4347 0 449763.28 243530.66 81040 120 4344
4348 0 452415.3 243616.64 81720 172 4173
4349 0 452607.28 243240.6 81720 86 4348
4350 0 452574.94 243056.95 81800 135 4349
4351 0 452463.47 243016.84 81920 135 4350
4352 0 452320 244800 81800 81 4169
4353 0 452480 244768 81600 134 4352
4354 0 452672 244736 81440 51 4353
4355 0 452832 244704 81240 32 4354
4356 0 452992 244576 81040 64 4355
4357 0 453088 244448 80840 71 4356
4358 0 453120 244480 80640 32 4357
4359 0 453120 244640 80440 51 4358
4360 0 453024 244864 80360 71 4359
4361 0 452896 245024 80200 98 4360
4362 0 452832 245120 79960 71 4361
4363 0 452832 245216 79720 98 4362
4364 0 452928 245216 79480 80 4363
4365 0 453152 245216 79320 124 4364
4366 0 453248 245152 79080 90 4365
4367 0 453344 245152 78800 60 4366
4368 0 453408 245120 78720 32 4367
4369 0 453312 244288 80640 136 4358
4370 0 453536 244160 80680 160 4369
4371 0 453792 244160 80680 60 4370
4372 0 454048 244160 80680 81 4371
4373 0 454304 244128 80720 128 4372
4374 0 454528 243968 80720 139 4373
4375 0 454560 243904 80720 107 4374
4376 0 454720 243680 80720 124 4375
4377 0 454880 243520 80560 81 4376
4378 0 455072 243328 80520 71 4377
4379 0 455264 243136 80480 60 4378
4380 0 455424 242944 80440 160 4379
4381 0 455328 242592 81120 32 4380
4382 0 455424 242368 81200 32 4381
4383 0 455168 241984 81280 32 4382
4384 0 454944 241920 81400 32 4383
4385 0 454848 242048 81960 32 4384
4386 0 454880 242016 82000 32 4385
4387 0 454560 243904 81280 32 4375
4388 0 454144 243808 81360 32 4387
4389 0 452992 244704 81440 32 4355
4390 0 452960 244512 81600 32 4389
4391 0 453279.38 245305.14 82120 122 4169
4392 0 454271.2 244968.98 82120 102 4391
4393 0 454575.56 244641.45 82160 157 4392
4394 0 455619.25 244001.06 82280 140 4393
4395 0 455405.22 243873.66 82560 137 4394
4396 0 455289.25 243551.86 82640 98 4395
4397 0 455168 243040 82960 75 4396
4398 0 454976 242880 83000 60 4397
4399 0 454720 242880 83000 75 4398
4400 0 454464 242880 83000 75 4399
4401 0 454240 242720 83000 71 4400
4402 0 453984 242688 83000 80 4401
4403 0 453792 242496 83000 81 4402
4404 0 453600 242304 82960 150 4403
4405 0 453600 242048 82880 115 4404
4406 0 453536 241792 82840 75 4405
4407 0 453472 241536 82760 75 4406
4408 0 453440 241280 82720 60 4407
4409 0 453440 241056 82880 51 4408
4410 0 453440 240864 83080 81 4409
4411 0 453280 240640 83160 71 4410
4412 0 453088 240448 83200 71 4411
4413 0 452928 240288 83320 75 4412
4414 0 452928 240064 83480 75 4413
4415 0 452992 239936 83600 60 4414
4416 0 456080.3 243735.88 82240 256 4394
4417 0 456150.9 243642.1 82040 178 4416
4418 0 456288.22 243563.83 82000 178 4417
4419 0 455563.78 243528.33 81960 71 4418
4420 0 455555.47 243304.16 81840 -1 4419
4421 0 455547.28 243184.5 81680 -1 4420
4422 0 456559.28 243408.52 81920 135 4418
4423 0 457175.28 243232.77 81800 186 4422
4424 0 457275 243167.73 81720 175 4423
4425 0 456746.8 242655.75 81720 60 4424
4426 0 457434.8 242071.86 81720 108 4425
4427 0 457771.12 241744.77 81800 101 4426
4428 0 457858.7 241640.31 81960 101 4427
4429 0 457813 241586 82080 101 4428
4430 0 457761 241574 82200 101 4429
4431 0 457781 241554 82320 64 4430
4432 0 457817 241542 82360 64 4431
4433 0 457831 241648 82440 64 4432
4434 0 457845 241754 82520 64 4433
4435 0 457859.66 241774 82560 124 4434
4436 0 457889 241814 82640 124 4435
4437 0 457381 242038 82640 -1 4436
4438 0 457317 242242 82520 -1 4437
4439 0 457405 242374 82760 -1 4438
4440 0 457493 242290 82920 -1 4439
4441 0 458293 241858 82560 124 4435
4442 0 458525 241942 82720 -1 4441
4443 0 458741 241958 82800 -1 4442
4444 0 458797 241850 83040 -1 4443
4445 0 458853 241978 83120 -1 4444
4446 0 458817 242262 83160 -1 4445
4447 0 458557 242430 83200 -1 4446
4448 0 458221 242630 83160 -1 4447
4449 0 458277 242610 83240 -1 4448
4450 0 457769 241726 81640 -1 4427
4451 0 457451.4 243256.4 81680 175 4424
4452 0 457763.03 243328.33 81600 163 4451
4453 0 458293 244219 81720 71 4452
4454 0 458443 244361 81560 -1 4453
4455 0 458451 244413 81440 -1 4454
4456 0 458611 244393 81360 -1 4455
4457 0 458747 244369 81240 -1 4456
4458 0 459127 243973 81120 120 4457
4459 0 459631 244137 81080 -1 4458
4460 0 459767 244061 80960 -1 4459
4461 0 459803 244069 80920 -1 4460
4462 0 459851 243973 80760 -1 4461
4463 0 459675 244077 80680 -1 4462
4464 0 459627 244053 80600 -1 4463
4465 0 459611 244053 80560 -1 4464
4466 0 459607 244017 80440 -1 4465
4467 0 459067 243301 81040 136 4458
4468 0 459019 243193 80960 136 4467
4469 0 459195 243201 80840 32 4468
4470 0 459191 243341 80680 32 4469
4471 0 459211 243421 80560 -1 4470
4472 0 459431 243497 80440 -1 4471
4473 0 459699 243549 80280 60 4472
4474 0 459683 243613 80200 60 4473
4475 0 458467 243305 80960 120 4468
4476 0 458307 243073 80920 60 4475
4477 0 457539 242937 81000 40 4476
4478 0 457187 242749 80960 40 4477
4479 0 456851 242437 80920 -1 4478
4480 0 456719 242231 80960 -1 4479
4481 0 456587 242025 81000 -1 4480
4482 0 459163 243097 81160 32 4467
4483 0 459219 242837 81280 32 4482
4484 0 459243 242853 81320 32 4483
4485 0 459171 242781 81360 32 4484
4486 0 459119 242777 81400 -1 4485
4487 0 458375 244825 81080 154 4457
4488 0 458311 244841 80920 154 4487
4489 0 458295 244789 80760 148 4488
4490 0 458299 244589 80600 148 4489
4491 0 458199 244521 80440 101 4490
4492 0 458079 244573 80360 101 4491
4493 0 457911 244637 80200 131 4492
4494 0 457859 244641 80000 131 4493
4495 0 457939 244557 79840 115 4494
4496 0 458031 244437 79680 104 4495
4497 0 457979 244429 79480 98 4496
4498 0 458023 244377 79280 98 4497
4499 0 458367 244157 79160 178 4498
4500 0 458619 243697 79000 120 4499
4501 0 457603 244513 81360 120 4455
4502 0 457283 244409 81240 -1 4501
4503 0 457267 244253 81120 -1 4502
4504 0 457235 244321 81080 -1 4503
4505 0 457007 244433 80960 -1 4504
4506 0 456851 244477 80880 -1 4505
4507 0 456787 244493 80760 -1 4506
4508 0 456783 244621 80600 -1 4507
4509 0 456727 244709 80520 -1 4508
4510 0 456663 244761 80440 -1 4509
4511 0 458243 244141 81760 71 4453
4512 0 458463 244793 81920 -1 4511
4513 0 458475 244821 82000 -1 4512
4514 0 458428.66 244859.81 82080 -1 4513
4515 0 458075 245229 82160 -1 4514
4516 0 457915 245381 82240 -1 4515
4517 0 457763 245369 82360 -1 4516
4518 0 458279 243817 82000 71 4511
4519 0 458575 243801 82120 154 4518
4520 0 458691 243761 82240 181 4519
4521 0 458715 243757 82280 181 4520
4522 0 458739 243725 82400 181 4521
4523 0 458587 243853 82520 181 4522
4524 0 458515 243909 82640 60 4523
4525 0 458491 243893 82720 60 4524
4526 0 458476.34 243889 82760 60 4525
4527 0 458447 243881 82840 60 4526
4528 0 458911 243417 82840 40 4527
4529 0 459259 243133 82880 71 4528
4530 0 459443 243061 82800 71 4529
4531 0 459591 242973 82680 60 4530
4532 0 459875 242873 82560 51 4531
4533 0 460015 242561 82400 96 4532
4534 0 460051 242529 82360 96 4533
4535 0 460111 242465 82240 96 4534
4536 0 457633 243459 81480 163 4452
4537 0 448778.72 249497.5 79920 40 4131
4538 0 448384 249024 80080 101 4537
4539 0 448256 248768 80080 98 4538
4540 0 448096 248544 80160 75 4539
4541 0 447968 248352 80320 71 4540
4542 0 447968 248192 80520 32 4541
4543 0 447808 248032 80720 64 4542
4544 0 447680 247904 80920 98 4543
4545 0 447552 247776 81160 32 4544
4546 0 447392 247648 81360 81 4545
4547 0 447232 247520 81520 98 4546
4548 0 446976 247456 81600 115 4547
4549 0 446720 247456 81680 124 4548
4550 0 446464 247424 81720 120 4549
4551 0 446208 247360 81720 120 4550
4552 0 446016 247200 81680 64 4551
4553 0 445856 247008 81560 75 4552
4554 0 445664 246816 81520 153 4553
4555 0 446528 263040 78240 178 97
4556 0 446976 263264 77800 203 4555
4557 0 446848 263520 77800 302 4556
4558 0 446752 263648 77800 287 4557
4559 0 446688 263904 77760 320 4558
4560 0 446528 264128 77760 315 4559
4561 0 446336 264320 77760 280 4560
4562 0 446144 264512 77760 229 4561
4563 0 445984 264736 77760 257 4562
4564 0 445888 264960 77840 300 4563
4565 0 445824 265216 77840 332 4564
4566 0 445792 265280 77840 305 4565
4567 0 445568 265312 77720 339 4566
4568 0 446946.6 262705 78200 256 97
4569 0 447171.6 262586.12 77840 -1 4568
4570 0 447453.22 262436.7 77440 -1 4569
4571 0 447751.66 262157.88 77120 32 4570
4572 0 447815.84 261757.2 76720 -1 4571
4573 0 447783.5 261574.23 76600 -1 4572
4574 0 447989.44 261132.58 76320 -1 4573
4575 0 448207.3 260182.78 76320 91 4574
4576 0 447872 260480 76600 96 4575
4577 0 447680 260416 76760 45 4576
4578 0 447520 260416 76960 45 4577
4579 0 447520 259968 76840 32 4578
4580 0 447392 260000 76440 32 4579
4581 0 447360 259872 76360 32 4580
4582 0 447712 261216 77200 32 4578
4583 0 447552 261600 77280 32 4582
4584 0 447264 262016 76560 32 4583
4585 0 447200 262016 76520 32 4584
4586 0 447424 260416 77040 124 4578
4587 0 447168 260416 77080 277 4586
4588 0 446912 260352 77080 357 4587
4589 0 446688 260192 77120 507 4588
4590 0 446688 260448 77240 392 4589
4591 0 446752 260640 77400 275 4590
4592 0 446816 260896 77520 198 4591
4593 0 446816 261120 77640 226 4592
4594 0 446816 261376 77640 256 4593
4595 0 446720 261632 77680 322 4594
4596 0 448663.12 259967.5 76240 202 4575
4597 0 448879.4 259605.73 76040 202 4596
4598 0 449040.25 259446 75920 226 4597
4599 0 449183.9 259076.75 75680 204 4598
4600 0 449551.12 258653.47 75240 60 4599
4601 0 449647.25 258414.61 74960 203 4600
4602 0 449631.12 258381.56 74640 189 4601
4603 0 449511.8 258235.8 74320 160 4602
4604 0 449559.62 258126.12 74040 150 4603
4605 0 449784.75 258174.02 73640 163 4604
4606 0 449847.62 258022.12 73480 163 4605
4607 0 449802.94 257803.73 73400 163 4606
4608 0 450037.88 258255.25 73360 32 4607
4609 0 450231.78 258414.56 73200 32 4608
4610 0 450311.75 258741.2 73040 32 4609
4611 0 450279.44 258869.97 72920 157 4610
4612 0 450312.22 258934.22 72720 157 4611
4613 0 450402.84 259130.53 72520 153 4612
4614 0 450387.88 259588.58 72200 128 4613
4615 0 450454.94 259861.1 72040 164 4614
4616 0 450595.06 260242.62 71680 134 4615
4617 0 450571.56 260486.16 71440 120 4616
4618 0 450383.12 260902.19 71240 235 4617
4619 0 450415.78 261227.61 71280 221 4618
4620 0 450644.97 261349.94 71320 202 4619
4621 0 450191.4 260917.47 71120 235 4618
4622 0 449955.2 260290.69 71160 -1 4621
4623 0 450011.4 259976.58 71280 -1 4622
4624 0 450887.06 259400.81 71280 -1 4623
4625 0 451543.16 259157.2 71240 32 4624
4626 0 451690.38 259215.19 71080 32 4625
4627 0 451964.5 259188 71080 32 4626
4628 0 452248.5 259008 70960 -1 4627
4629 0 452232.5 258984 70880 -1 4628
4630 0 449979.47 259998.17 71440 -1 4623
4631 0 449951.75 260021.9 71520 -1 4630
4632 0 450019.56 259393.97 71520 -1 4631
4633 0 449912.22 259322.78 71480 -1 4632
4634 0 449835.2 260076.1 71760 -1 4631
4635 0 449347.47 260619.39 71800 -1 4634
4636 0 448915.03 260706.92 72000 -1 4635
4637 0 448951 260897 71800 -1 4636
4638 0 448999 261109 71680 51 4637
4639 0 448959 261221 71520 32 4638
4640 0 449011 261297 71400 -1 4639
4641 0 449147 261401 71280 -1 4640
4642 0 449235 261405 71160 -1 4641
4643 0 449131 261429 71040 -1 4642
4644 0 448903 261481 70960 -1 4643
4645 0 450043.25 259998.47 71800 -1 4634
4646 0 450070.88 259917.56 71880 164 4645
4647 0 450047 259708.92 72040 124 4646
4648 0 450075.97 259932.88 72200 124 4647
4649 0 450178.9 259786.44 72360 128 4648
4650 0 450242.84 259733.69 72440 128 4649
4651 0 449535.4 260363.08 71800 -1 4634
4652 0 449496.25 260317.61 71960 -1 4651
4653 0 450199.28 260918.72 70920 235 4621
4654 0 451055.38 261838.53 70920 154 4653
4655 0 451062.34 261991.56 71040 141 4654
4656 0 451143.22 262077.44 71120 141 4655
4657 0 450951.88 262020.12 71280 -1 4656
4658 0 450871.72 262014.28 71440 -1 4657
4659 0 450199.44 260943.27 70760 235 4653
4660 0 450183.75 260893.45 70680 235 4659
4661 0 449856.1 260900.98 70640 -1 4660
4662 0 450608.6 261421.4 70720 202 4660
4663 0 451335.78 261893.08 70680 141 4662
4664 0 451783.8 262102.27 70520 164 4663
4665 0 452055.94 262589.38 70400 186 4664
4666 0 452191.38 262942.22 70120 102 4665
4667 0 452248 262915 69960 102 4666
4668 0 452396 262927 69840 148 4667
4669 0 452420 262941.66 69800 148 4668
4670 0 452564 263543 69800 -1 4669
4671 0 452668 263719 69880 -1 4670
4672 0 452676 263743 69920 -1 4671
4673 0 452468 262971 69720 141 4669
4674 0 452504 263103 69560 141 4673
4675 0 452584 263199 69400 135 4674
4676 0 452652 263203 69240 102 4675
4677 0 452680 263255 69080 102 4676
4678 0 452752 263335 68920 102 4677
4679 0 452816 263419 68800 40 4678
4680 0 452836 263515 68640 40 4679
4681 0 452988 263403 68520 60 4680
4682 0 453044 263363 68360 60 4681
4683 0 453040 263375 68240 122 4682
4684 0 453040 263375 68120 122 4683
4685 0 453032 263399 68000 122 4684
4686 0 453328 263565 67880 137 4685
4687 0 453556 263653 67800 148 4686
4688 0 453692 263685 67720 148 4687
4689 0 453820 263745 67640 148 4688
4690 0 453976 263917 67560 -1 4689
4691 0 454132 264029 67480 -1 4690
4692 0 454600 263565 67440 156 4691
4693 0 454768 263577 67400 156 4692
4694 0 456228 263247 67400 32 4693
4695 0 456416 263447 67600 122 4694
4696 0 456016 263555 67760 128 4695
4697 0 456036 263643 67800 128 4696
4698 0 455964 264287 67800 -1 4697
4699 0 456174 264235 67880 -1 4698
4700 0 456236 264791 67880 -1 4699
4701 0 456224 264891 67760 -1 4700
4702 0 456316 264775 67560 -1 4701
4703 0 456492 264787 67440 -1 4702
4704 0 456680 264811 67360 -1 4703
4705 0 456384 264183 67960 -1 4699
4706 0 456788 264223 68080 -1 4705
4707 0 456908 264219 68120 -1 4706
4708 0 457092 264123 68200 -1 4707
4709 0 457164 264067 68360 -1 4708
4710 0 457164 264075 68480 -1 4709
4711 0 457278 263385 67360 136 4694
4712 0 457272 263387 67160 136 4711
4713 0 456548 263299 67040 32 4712
4714 0 456344 263487 66880 32 4713
4715 0 456156 263519 66800 32 4714
4716 0 455676 263515 66760 -1 4715
4717 0 455644 263551 66680 -1 4716
4718 0 457348 263515 67040 81 4712
4719 0 457300 263679 66920 81 4718
4720 0 457096 263879 66800 136 4719
4721 0 458060 263391 67320 172 4711
4722 0 458548 263515 67200 90 4721
4723 0 459028 263775 67040 166 4722
4724 0 460316 263705 67200 32 4723
4725 0 460440 263665 67320 60 4724
4726 0 460676 263593 67360 60 4725
4727 0 460420 263545 67520 60 4726
4728 0 460320 263629 67680 32 4727
4729 0 460220 263513 67800 122 4728
4730 0 460240 263525 67880 122 4729
4731 0 460184 263453 68080 81 4730
4732 0 460124 263249 68280 81 4731
4733 0 459100 264017 66920 32 4723
4734 0 459084 264033 66800 32 4733
4735 0 459088 264137 66680 32 4734
4736 0 459900 264241 66600 32 4735
4737 0 459724 264317 66480 32 4736
4738 0 459832 264341 66440 32 4737
4739 0 458396 264305 66440 40 4738
4740 0 457812 264133 66360 -1 4739
4741 0 456896 264225 66240 86 4740
4742 0 457468 264177 66120 139 4741
4743 0 457612 264237 66000 -1 4742
4744 0 457700 264297 65880 -1 4743
4745 0 457824 264285 65760 -1 4744
4746 0 457904 264345 65720 -1 4745
4747 0 456664 264845 66240 40 4741
4748 0 456640 264201 66360 40 4741
4749 0 456572 264141 66480 40 4748
4750 0 456516 264033 66560 -1 4749
4751 0 456468 264013 66600 -1 4750
4752 0 460820 264675 66360 64 4738
4753 0 461008 265531 66360 148 4752
4754 0 460876 265843 66440 160 4753
4755 0 460908 266019 66600 98 4754
4756 0 460896 266103 66720 98 4755
4757 0 460876 265999 66840 60 4756
4758 0 460900 265963 66920 60 4757
4759 0 460956 265907 67000 60 4758
4760 0 461016 265567 66240 148 4753
4761 0 461036 264635 66240 91 4752
4762 0 461228 264675 66120 90 4761
4763 0 461372 264983 65960 135 4762
4764 0 461620 265427 65880 75 4763
4765 0 461728 265631 65800 90 4764
4766 0 461948 265855 65720 86 4765
4767 0 462020 265987 65600 86 4766
4768 0 462270 266319.06 65520 32 4767
4769 0 462596 266221 65400 163 4768
4770 0 462956 266109 65320 102 4769
4771 0 463236 266005 65240 120 4770
4772 0 463440 266097 65120 120 4771
4773 0 463632 266259 65040 124 4772
4774 0 463876 266095 64720 190 4773
4775 0 464172 265687 64560 80 4774
4776 0 464496 265507 64440 51 4775
4777 0 464700 265431 64320 51 4776
4778 0 464700 265367 64200 71 4777
4779 0 464668 265339 64080 71 4778
4780 0 464668 265379 64040 71 4779
4781 0 463764 266871 65120 75 4773
4782 0 464004 267003 65200 124 4781
4783 0 463960 267045 65320 157 4782
4784 0 463828 267077 65440 157 4783
4785 0 463952 266953 65600 157 4784
4786 0 463856 266913 65680 124 4785
4787 0 463836 266813 65800 -1 4786
4788 0 463836 266805 65840 -1 4787
4789 0 463908 267441 65440 157 4784
4790 0 463840 267497 65600 124 4789
4791 0 463892 267565 65720 60 4790
4792 0 464108 267621 65760 -1 4791
4793 0 464136 267577 65880 -1 4792
4794 0 464088 267617 66000 -1 4793
4795 0 464112 267611 66040 -1 4794
4796 0 464136 267605 66080 -1 4795
4797 0 464976 266923 65120 124 4781
4798 0 465228 267203 65120 98 4797
4799 0 465249.5 267218.12 65160 98 4798
4800 0 465284 267119 64960 98 4798
4801 0 465296 267107 64840 98 4800
4802 0 465424 267067 64760 64 4801
4803 0 465432 267039 64640 64 4802
4804 0 465548 266935 64520 64 4803
4805 0 461920 266135 65880 71 4766
4806 0 461916 266155 66040 71 4805
4807 0 461916 266143 66200 40 4806
4808 0 461860 266299 66320 40 4807
4809 0 461928 266247 66600 75 4808
4810 0 461892 266199 66680 75 4809
4811 0 462100 266063 66880 51 4810
4812 0 462268 265951 67000 51 4811
4813 0 462456 265795 67120 -1 4812
4814 0 462540 265667 67200 -1 4813
4815 0 462676 265455 67200 -1 4814
4816 0 462756 265387 67320 -1 4815
4817 0 462656 265347 67440 -1 4816
4818 0 462540 265311 67560 -1 4817
4819 0 462484 265307 67600 -1 4818
4820 0 462492 265175 67720 -1 4819
4821 0 462636 264975 67840 -1 4820
4822 0 462636 264807 67920 -1 4821
4823 0 462516 265811 67320 -1 4814
4824 0 462404 265995 67440 -1 4823
4825 0 462316 265947 67560 -1 4824
4826 0 462196 265983 67720 -1 4825
4827 0 462140 265875 67800 -1 4826
4828 0 462132 266035 67880 -1 4827
4829 0 462024 266063 67960 122 4828
4830 0 462036 266039 68120 131 4829
4831 0 461920 265975 68280 122 4830
4832 0 461932 265967 68320 122 4831
4833 0 454544 263465 67240 124 4693
4834 0 454288 263401 67120 51 4833
4835 0 453884 263461 67000 60 4834
4836 0 453672 263529 66880 51 4835
4837 0 453428 263581 66760 60 4836
4838 0 453396 263513 66640 60 4837
4839 0 453336 263639 66560 60 4838
4840 0 453280 263683 66480 32 4839
4841 0 452904 263463 66440 115 4840
4842 0 452832 263395 66360 81 4841
4843 0 452816 263407 66200 81 4842
4844 0 452712 263467 66080 81 4843
4845 0 452704 263479 65920 81 4844
4846 0 453048 263891 66440 115 4840
4847 0 452716 264075 66440 115 4846
4848 0 452712 264051 66560 -1 4847
4849 0 452692 264055 66600 -1 4848
4850 0 452736 263751 68600 40 4680
4851 0 452764 263859 68480 51 4850
4852 0 452708 263935 68360 51 4851
4853 0 452648 264071 68240 60 4852
4854 0 452700 264187 68080 115 4853
4855 0 452680 264227 68040 115 4854
4856 0 452784 264313 67920 120 4855
4857 0 452900 264369 67800 153 4856
4858 0 452964 264429 67720 75 4857
4859 0 453404 264677 67680 120 4858
4860 0 453448 264697 67640 166 4859
4861 0 453752 264953 67480 153 4860
4862 0 454140 265149 67320 80 4861
4863 0 454348 265599 67240 102 4862
4864 0 454456 265935 67160 81 4863
4865 0 454604 266159 67080 80 4864
4866 0 454944 266493 67040 80 4865
4867 0 455052 266753 66960 91 4866
4868 0 455056 266905 66880 40 4867
4869 0 454996 267017 66760 40 4868
4870 0 455168 267089 66640 115 4869
4871 0 455412 267229 66480 140 4870
4872 0 455160 267083 66320 115 4871
4873 0 455056 267007 66200 115 4872
4874 0 455108 267043 66120 115 4873
4875 0 455080 267127 66000 -1 4874
4876 0 455016 267215 65880 -1 4875
4877 0 455152 267219 65800 -1 4876
4878 0 455216 267183 65720 -1 4877
4879 0 455688 267519 66400 136 4871
4880 0 455764 267563 66280 136 4879
4881 0 455784 267563 66160 136 4880
4882 0 456176 267727 66040 86 4881
4883 0 456712 267857 65960 134 4882
4884 0 457092 267901 65880 154 4883
4885 0 457084 267717 66040 154 4884
4886 0 457080 267569 66120 154 4885
4887 0 457248 267493 66240 64 4886
4888 0 457424 267385 66280 64 4887
4889 0 457184 267509 66320 64 4887
4890 0 457280 268049 66000 154 4884
4891 0 457204 268045 66160 154 4890
4892 0 457268 268157 66240 154 4891
4893 0 457548 267933 65680 122 4884
4894 0 458376 267913 65560 80 4893
4895 0 458620 267555 65600 64 4894
4896 0 458984 267519 65640 32 4895
4897 0 459068 267543 65720 32 4896
4898 0 458812 268143 65480 134 4894
4899 0 458920 268231 65360 86 4898
4900 0 459096 268327 65280 86 4899
4901 0 459108 268351 65120 90 4900
4902 0 459068 268395 65040 90 4901
4903 0 460092 268211 64960 124 4902
4904 0 460848 268119 64960 98 4903
4905 0 460764 268293 64800 148 4904
4906 0 460760 268309 64680 163 4905
4907 0 460844 268257 64560 163 4906
4908 0 462479.28 268376.7 64600 32 4907
4909 0 462594.34 268555.88 64680 32 4908
4910 0 462746.78 268589.34 64720 60 4909
4911 0 461552 268309 64480 102 4907
4912 0 461807 268264 64360 86 4911
4913 0 461892 268249 64320 86 4912
4914 0 462104 268209 64200 96 4913
4915 0 462126.4 268273 64040 96 4914
4916 0 462284 267629 64360 51 4912
4917 0 462236 267405 64400 80 4916
4918 0 462092 267433 64520 32 4917
4919 0 461056 267968 65400 71 4904
4920 0 461216 267936 65600 75 4919
4921 0 461440 267872 65720 91 4920
4922 0 461632 267840 65880 120 4921
4923 0 461856 267808 66000 178 4922
4924 0 461920 267744 66240 98 4923
4925 0 462048 267680 66480 90 4924
4926 0 462208 267680 66680 81 4925
4927 0 462464 267712 66760 71 4926
4928 0 462720 267680 66840 51 4927
4929 0 462976 267648 66920 40 4928
4930 0 463168 267520 67080 75 4929
4931 0 463360 267424 67280 71 4930
4932 0 463328 267392 67560 51 4931
4933 0 463360 267264 67800 32 4932
4934 0 463552 267072 67800 45 4933
4935 0 463776 266912 67840 45 4934
4936 0 464000 266752 67840 51 4935
4937 0 464256 266720 67840 60 4936
4938 0 464512 266752 67720 51 4937
4939 0 464704 266848 67640 32 4938
4940 0 459272 268551 64720 164 4902
4941 0 454612 266081 67000 80 4865
4942 0 454656 266129 66920 80 4941
4943 0 449799.3 260295.17 70760 -1 4659
4944 0 449831.9 260173.38 70640 -1 4943
4945 0 449839.44 260122.45 70600 -1 4944
4946 0 449847.1 260069.83 70560 -1 4945
4947 0 449759.03 257589.97 73320 -1 4607
4948 0 449591.44 257198.75 73160 -1 4947
4949 0 449503.6 256989.86 73040 -1 4948
4950 0 449437.97 256837.47 72920 64 4949
4951 0 449264.1 256599.06 72760 64 4950
4952 0 449264.34 256518.64 72680 64 4951
4953 0 448791.03 256661.83 72480 81 4952
4954 0 448599.12 257485.83 72480 -1 4953
4955 0 448646.94 257726.08 72400 -1 4954
4956 0 448670.9 257846.23 72320 -1 4955
4957 0 448646.03 257856.6 72280 -1 4956
4958 0 448606.4 256694.58 72320 81 4953
4959 0 448423.66 256719.67 72160 186 4958
4960 0 448143.72 257054.42 72080 32 4959
4961 0 448079.38 257156.61 72040 32 4960
4962 0 448287.2 257166.56 71920 32 4961
4963 0 447614.97 256806.81 71920 -1 4962
4964 0 447318.78 256694.81 71960 -1 4963
4965 0 447366.72 256622.53 71880 -1 4964
4966 0 448287.72 257204.7 71840 32 4962
4967 0 447631.56 257352.4 71800 -1 4966
4968 0 447670.1 257406.48 71720 -1 4967
4969 0 448783.3 256871.16 71800 186 4966
4970 0 449038.06 256958.92 71640 164 4969
4971 0 449223.5 256990.84 71560 135 4970
4972 0 449510.97 257093.12 71480 -1 4971
4973 0 449414.84 257189.1 71400 -1 4972
4974 0 449766.38 257357.6 71280 -1 4973
4975 0 449854.78 257638.36 71120 -1 4974
4976 0 449655.6 257861.28 71200 -1 4975
4977 0 449655.16 257941.05 71320 -1 4976
4978 0 449584.53 258022.62 71480 -1 4977
4979 0 449423.28 258191.05 71560 -1 4978
4980 0 449030.34 257263.23 71360 164 4973
4981 0 448751.1 257261.12 71240 164 4980
4982 0 448454.84 257222.83 71160 237 4981
4983 0 448582.5 257118.78 71080 237 4982
4984 0 447894.62 256998.81 71080 -1 4983
4985 0 447528.56 257109.34 71040 -1 4984
4986 0 447318.47 257159.12 70960 -1 4985
4987 0 447214.66 257166.11 70840 -1 4986
4988 0 448390.6 257847.39 70960 150 4983
4989 0 448399 257895.3 70880 160 4988
4990 0 448318.72 257927.02 70760 160 4989
4991 0 447872 258048 70480 176 4990
4992 0 447872 258016 70200 178 4991
4993 0 447744 258048 69960 143 4992
4994 0 447584 258048 69760 120 4993
4995 0 447424 258112 69520 202 4994
4996 0 447360 258144 69280 137 4995
4997 0 447392 258272 69040 122 4996
4998 0 447552 258432 68840 51 4997
4999 0 447712 258592 68640 80 4998
5000 0 447744 258592 68600 91 4999
5001 0 447584 258816 68600 75 5000
5002 0 447552 259072 68600 139 5001
5003 0 447360 259264 68600 124 5002
5004 0 447360 259520 68560 75 5003
5005 0 447328 259776 68480 154 5004
5006 0 447232 259968 68320 168 5005
5007 0 447232 260160 68120 96 5006
5008 0 447392 260288 67920 64 5007
5009 0 447616 260416 67760 91 5008
5010 0 447872 260544 67680 166 5009
5011 0 448096 260704 67640 124 5010
5012 0 448128 260896 67480 40 5011
5013 0 447904 261056 67480 45 5012
5014 0 447648 261120 67520 64 5013
5015 0 448000 258560 68520 120 5000
5016 0 448192 258400 68360 98 5015
5017 0 448352 258240 68200 51 5016
5018 0 448416 258048 68040 32 5017
5019 0 448224 257856 68040 153 5018
5020 0 447968 257824 68000 124 5019
5021 0 447712 257856 68000 60 5020
5022 0 447456 257824 68000 45 5021
5023 0 447200 257760 68040 32 5022
5024 0 446944 257696 68080 75 5023
5025 0 446688 257696 68160 102 5024
5026 0 446432 257632 68120 91 5025
5027 0 446240 257440 68120 75 5026
5028 0 446208 257408 68120 80 5027
5029 0 446208 257152 68080 134 5028
5030 0 446336 256992 67880 98 5029
5031 0 446464 256864 67680 128 5030
5032 0 446656 256672 67600 120 5031
5033 0 446848 256448 67600 128 5032
5034 0 446944 256224 67720 86 5033
5035 0 447104 256064 67920 81 5034
5036 0 447264 255872 68000 120 5035
5037 0 447424 255680 68080 64 5036
5038 0 447584 255488 68120 40 5037
5039 0 447776 255296 68160 107 5038
5040 0 447936 255168 68320 51 5039
5041 0 448160 255168 68440 80 5040
5042 0 448416 255168 68480 81 5041
5043 0 448640 255040 68520 60 5042
5044 0 448896 254976 68600 91 5043
5045 0 449120 255008 68760 98 5044
5046 0 449280 255040 68960 45 5045
5047 0 449536 255104 69040 51 5046
5048 0 449792 255072 69120 86 5047
5049 0 449984 254912 69200 81 5048
5050 0 450048 254720 69200 45 5049
5051 0 446048 257408 67920 128 5028
5052 0 445824 257312 67840 163 5051
5053 0 445568 257312 67760 164 5052
5054 0 445312 257312 67760 75 5053
5055 0 445056 257376 67840 124 5054
5056 0 444800 257312 67920 137 5055
5057 0 444640 257440 68120 139 5056
5058 0 444384 257472 68160 131 5057
5059 0 444160 257632 68080 71 5058
5060 0 444288 257920 67560 32 5059
5061 0 444096 257760 68320 32 5059
5062 0 443840 257920 68080 32 5061
5063 0 448478.56 258606.38 71000 254 4988
5064 0 448695.7 258621.02 71200 178 5063
5065 0 448672 259072 71480 51 5064
5066 0 448576 259328 71520 75 5065
5067 0 448480 259584 71560 135 5066
5068 0 448320 259776 71680 128 5067
5069 0 448160 259968 71800 122 5068
5070 0 447936 260032 71920 81 5069
5071 0 447776 260000 72160 91 5070
5072 0 447584 259968 72320 91 5071
5073 0 447392 259968 72520 131 5072
5074 0 447136 259936 72600 80 5073
5075 0 446912 259936 72720 91 5074
5076 0 446720 260096 72760 120 5075
5077 0 446592 260320 72840 104 5076
5078 0 446976 260352 73720 32 5077
5079 0 446848 260256 74120 32 5078
5080 0 446624 259680 73840 32 5079
5081 0 446112 258656 73880 32 5080
5082 0 448838.5 258605.47 71280 60 5064
5083 0 449832.16 256054.5 72680 104 4952
5084 0 449887.22 255806.77 72560 75 5083
5085 0 449983 255629.8 72400 75 5084
5086 0 450127.28 255478.14 72240 164 5085
5087 0 450165 255444 72080 164 5086
5088 0 449781 255172 72080 -1 5087
5089 0 449733 254724 72080 -1 5088
5090 0 449689 254668 72200 -1 5089
5091 0 449689 254648 72280 -1 5090
5092 0 449697 254668 72320 -1 5091
5093 0 450353 255324 71960 90 5087
5094 0 450665 255208 71880 128 5093
5095 0 450697 255164 71720 189 5094
5096 0 450745 255104 71560 189 5095
5097 0 450801 255156 71440 189 5096
5098 0 450973 255172 71320 166 5097
5099 0 451034.34 255212 71240 166 5098
5100 0 451065 255232 71200 -1 5099
5101 0 451113 255248 71040 -1 5100
5102 0 449977 255472 71040 -1 5101
5103 0 449525 255244 70920 -1 5102
5104 0 449345 254940 70960 32 5103
5105 0 449045 254704 70840 32 5104
5106 0 449185 254504 70640 32 5105
5107 0 449281 254656 70480 32 5106
5108 0 449185 254800 70320 -1 5107
5109 0 449117 254844 70280 -1 5108
5110 0 446221.34 260811.83 76320 107 4574
5111 0 445805.12 260500.38 76200 107 5110
5112 0 445631.97 260306.97 76040 -1 5111
5113 0 445589.4 260258.53 76000 -1 5112
5114 0 445297.1 259987.61 75880 -1 5113
5115 0 444905.7 259455.33 75720 -1 5114
5116 0 444352.25 259199.94 75760 -1 5115
5117 0 444169.12 259407.4 75880 -1 5116
5118 0 443745.53 259656.53 75920 -1 5117
5119 0 443296.5 259681.95 75960 -1 5118
5120 0 443065.2 259758.89 76000 -1 5119
5121 0 443023 259781 76160 -1 5120
5122 0 442875 259841 76320 -1 5121
5123 0 442651 259905 76480 -1 5122
5124 0 442403 259957 76600 -1 5123
5125 0 441969 260051 76720 64 5124
5126 0 441637 260183 76800 64 5125
5127 0 441237 260239 76920 96 5126
5128 0 441065 260155 77040 115 5127
5129 0 441003 260089 77160 139 5128
5130 0 440919 260005 77280 139 5129
5131 0 440771 259989 77440 163 5130
5132 0 440663 259881 77640 163 5131
5133 0 440583 259713 77800 164 5132
5134 0 440379 259605 77920 -1 5133
5135 0 440155 259485 78040 -1 5134
5136 0 439999 259321 78160 -1 5135
5137 0 439881 259155 78280 -1 5136
5138 0 439777 259011 78400 -1 5137
5139 0 439453 258583 78480 -1 5138
5140 0 438661 257947 78400 172 5139
5141 0 438195 257653 78440 -1 5140
5142 0 437871 257313 78480 -1 5141
5143 0 437543 257205 78440 -1 5142
5144 0 437377 257051 78560 -1 5143
5145 0 437161 256995 78600 -1 5144
5146 0 436941 256947 78680 -1 5145
5147 0 436873 257007 78600 -1 5146
5148 0 436609 257331 78560 -1 5147
5149 0 436349 257603 78640 -1 5148
5150 0 435975 257769 78760 -1 5149
5151 0 435539 257897 78680 -1 5150
5152 0 435243 257985 78520 -1 5151
5153 0 435059 258189 78360 -1 5152
5154 0 435125 258303 78280 -1 5153
5155 0 435077 258339 78160 32 5154
5156 0 435025 258355 78080 32 5155
5157 0 443937.9 258222.92 75720 32 5116
5158 0 443728.94 257760.6 75640 32 5157
5159 0 443577.47 257535.69 75520 -1 5158
5160 0 443425.62 257175.8 75440 -1 5159
5161 0 443404.22 256927.69 75240 -1 5160
5162 0 443641.22 256672.58 75120 -1 5161
5163 0 443845.4 256427.05 74960 -1 5162
5164 0 443892.3 256329.38 74800 -1 5163
5165 0 443908.47 256303.8 74720 -1 5164
5166 0 443939.97 256243.62 74480 -1 5165
5167 0 443976.06 256177.95 74440 -1 5166
5168 0 444131.47 256418.8 74400 -1 5167
5169 0 444107.62 256560.12 74360 -1 5168
5170 0 444104.16 256591.12 74240 -1 5169
5171 0 444137.28 256652.22 74120 -1 5170
5172 0 444133.47 256741.17 74040 -1 5171
5173 0 444047.34 256044.44 74360 -1 5167
5174 0 444004.06 255843.22 74240 -1 5173
5175 0 444105.16 255792.2 74120 -1 5174
5176 0 444235.06 255702.7 73960 32 5175
5177 0 444284.8 255683.3 73760 32 5176
5178 0 444220.88 255712.5 73640 32 5177
5179 0 444178.16 255727.55 73440 32 5178
5180 0 444324.84 255700.3 73320 32 5179
5181 0 444341.53 255511.8 73240 32 5180
5182 0 444335.9 255379.56 73120 75 5181
5183 0 444724.7 255892.42 73080 81 5182
5184 0 445056.84 255955.3 72960 71 5183
5185 0 445300.78 255916.56 72880 71 5184
5186 0 445553.16 256003.7 72760 60 5185
5187 0 445576.47 256128.11 72800 60 5186
5188 0 445524.8 256220.66 72880 60 5187
5189 0 444633.44 255940.28 73040 81 5183
5190 0 444700.4 255936.14 72800 51 5189
5191 0 444602.12 255935.95 72640 51 5190
5192 0 444571.72 256059.44 72520 45 5191
5193 0 444649.44 256247.25 72400 128 5192
5194 0 444683.8 256412.28 72280 128 5193
5195 0 445120 256384 71920 160 5194
5196 0 445152 256640 71840 120 5195
5197 0 445152 256896 71840 154 5196
5198 0 445088 257152 71840 122 5197
5199 0 444896 257344 71960 71 5198
5200 0 444704 257376 72120 64 5199
5201 0 444480 257344 72240 71 5200
5202 0 444320 257280 72440 45 5201
5203 0 444128 257216 72600 71 5202
5204 0 443904 257312 72720 51 5203
5205 0 443360 257088 71960 51 5204
5206 0 443232 257088 71720 32 5205
5207 0 444484.16 255387.7 72920 75 5182
5208 0 444876.8 255251.5 72760 64 5207
5209 0 444933.88 254867.8 72680 164 5208
5210 0 444936.22 254687.47 72480 98 5209
5211 0 445120 254816 71880 98 5210
5212 0 445312 254688 71720 178 5211
5213 0 445536 254656 71560 217 5212
5214 0 445696 254592 71360 236 5213
5215 0 445728 254720 71120 160 5214
5216 0 445920 254688 70920 141 5215
5217 0 446112 254528 70840 176 5216
5218 0 446304 254336 70720 163 5217
5219 0 446496 254208 70600 90 5218
5220 0 446688 254144 70440 71 5219
5221 0 446784 254144 70320 163 5220
5222 0 446976 253408 70320 32 5221
5223 0 447424 253248 70920 32 5222
5224 0 448384 253472 70240 96 5223
5225 0 448544 253536 70440 101 5224
5226 0 448704 253568 70640 71 5225
5227 0 446944 254176 70120 181 5221
5228 0 447168 254176 69960 80 5227
5229 0 447360 254176 69760 163 5228
5230 0 447488 254272 69560 140 5229
5231 0 447520 254464 69400 150 5230
5232 0 447648 254624 69200 163 5231
5233 0 447712 254784 68960 75 5232
5234 0 447904 255008 68960 60 5233
5235 0 448032 255232 68960 51 5234
5236 0 447744 255424 68960 32 5235
5237 0 446176 254272 70400 32 5218
5238 0 446080 254752 70000 32 5237
5239 0 444244.88 255268.39 72880 40 5207
5240 0 444092.6 255231.55 72760 32 5239
5241 0 444012.3 255187.98 72600 32 5240
5242 0 443616.3 256803.38 74480 -1 5166
5243 0 443504.12 256908.89 74440 -1 5242
5244 0 443425.1 256940.3 74320 -1 5243
5245 0 443504.22 256896.45 74200 -1 5244
5246 0 443564.66 256896.3 74080 -1 5245
5247 0 442833 256960.12 75200 163 5161
5248 0 442821.34 257268.55 75120 163 5247
5249 0 442616.7 257555.1 75080 32 5248
5250 0 442609.28 257550.92 75040 32 5249
5251 0 442549.44 256883.92 75160 163 5247
5252 0 442101.47 257103.84 75160 -1 5251
5253 0 441665.22 257093.89 75080 -1 5252
5254 0 441521.5 257034.53 74960 -1 5253
5255 0 441596.72 256951.78 74760 -1 5254
5256 0 441409.4 257008.5 75120 -1 5253
5257 0 441339.97 256977.4 75280 -1 5256
5258 0 441308.34 256919.44 75360 -1 5257
5259 0 441264.28 256937.48 75400 -1 5258
5260 0 441108.28 257101.56 75400 -1 5259
5261 0 441050.1 257231.89 75440 -1 5260
5262 0 441440.3 256809.4 75400 -1 5258
5263 0 442912.34 256993.33 75400 -1 5160
5264 0 442417.84 257047.8 75440 -1 5263
5265 0 442208.84 257224.78 75640 -1 5264
5266 0 442117.94 257479.86 75840 -1 5265
5267 0 441989.06 257765.38 75960 -1 5266
5268 0 441829.3 257834.61 76040 -1 5267
5269 0 441833.28 257876.61 76120 -1 5268
5270 0 445665.44 260514.52 76000 122 5112
5271 0 445597.8 260700.39 75800 32 5270
5272 0 445497.4 260835.42 75600 -1 5271
5273 0 445281.97 261091.94 75280 75 5272
5274 0 445218.97 261128.69 75240 75 5273
5275 0 444786.78 261395 74960 190 5274
5276 0 444637.3 261611.3 74880 172 5275
5277 0 444410.7 261711.34 74800 204 5276
5278 0 444249.62 261879.67 74600 160 5277
5279 0 444092.9 261966.48 74360 140 5278
5280 0 443926.8 262295.5 73880 154 5279
5281 0 443861.2 262364.5 73720 154 5280
5282 0 443389.7 262452.44 73680 -1 5281
5283 0 443193.34 262564.16 73520 -1 5282
5284 0 443033.12 262566.62 73360 -1 5283
5285 0 442805 262591.5 73240 32 5284
5286 0 442617 262567.5 73080 32 5285
5287 0 442569 262555.5 72920 32 5286
5288 0 442449 262559.5 72760 32 5287
5289 0 442357 262539.5 72600 122 5288
5290 0 442313 262527.5 72560 122 5289
5291 0 442241 262546 72400 64 5290
5292 0 442137 262542 72240 64 5291
5293 0 442065 262522 72080 32 5292
5294 0 441989 262490 71920 137 5293
5295 0 441929 262426 71800 137 5294
5296 0 441797 262398 71680 96 5295
5297 0 441741 261454 71680 -1 5296
5298 0 441649 261570 71520 -1 5297
5299 0 441649 261570 71400 -1 5298
5300 0 441677 261570 71280 107 5299
5301 0 441765 261526 71120 107 5300
5302 0 441897 261494 71000 107 5301
5303 0 442893 261626 71000 -1 5302
5304 0 443101 261746 70960 -1 5303
5305 0 443069 261742 70920 -1 5304
5306 0 442877 261594 70800 -1 5305
5307 0 442865 261474 70720 -1 5306
5308 0 442793 261450 70600 -1 5307
5309 0 442777 261438 70440 -1 5308
5310 0 442977 261426 70320 -1 5309
5311 0 442969 261394 70200 -1 5310
5312 0 442945 261354 70120 -1 5311
5313 0 441809 261510 70880 96 5302
5314 0 441813 261502 70720 96 5313
5315 0 441737 261346 70560 124 5314
5316 0 441741 261278 70480 124 5315
5317 0 441681 261134 70320 96 5316
5318 0 441665 260312 70240 176 5317
5319 0 442381 259968 70240 -1 5318
5320 0 442481 260036 70160 -1 5319
5321 0 441825 260238 70400 -1 5318
5322 0 441945 260278 70560 -1 5321
5323 0 441901 260366 70680 -1 5322
5324 0 441653 260314 70120 176 5318
5325 0 441653 260314 70000 176 5324
5326 0 441637 260294 69880 202 5325
5327 0 441609 260186 69760 209 5326
5328 0 441609 260186 69680 209 5327
5329 0 441629 260142 69480 -1 5328
5330 0 441673 260094 69320 -1 5329
5331 0 441673 260098 69200 -1 5330
5332 0 441233 259198 69200 124 5331
5333 0 441069 258828 69000 51 5332
5334 0 440493 257908 69040 101 5333
5335 0 440897 257440 68960 -1 5334
5336 0 440829 257272 68920 -1 5335
5337 0 438645 258154 69080 60 5334
5338 0 437853 257930 69120 51 5337
5339 0 437769 257726 69200 91 5338
5340 0 437661 257606 69360 81 5339
5341 0 437465 257654 69560 98 5340
5342 0 437325 257606 69720 98 5341
5343 0 437233 257542 69960 90 5342
5344 0 437141 257538 70160 90 5343
5345 0 436929 257654 70320 71 5344
5346 0 436785 257710 70440 60 5345
5347 0 436625 257782 70560 32 5346
5348 0 436229 257816 70640 81 5347
5349 0 436221 257752 70840 86 5348
5350 0 436029 257780 70920 86 5349
5351 0 435829 257752 71120 80 5350
5352 0 435673 257780 71200 51 5351
5353 0 435521 257876 71240 64 5352
5354 0 435461 257932 71400 64 5353
5355 0 435329 257960 71640 104 5354
5356 0 435213 258032 71800 81 5355
5357 0 435205 258044 71840 81 5356
5358 0 434624 258016 72320 60 5357
5359 0 434368 258144 72320 60 5358
5360 0 434176 258336 72280 80 5359
5361 0 433984 258528 72280 115 5360
5362 0 433760 258624 72200 81 5361
5363 0 433504 258688 72200 64 5362
5364 0 433280 258816 72200 40 5363
5365 0 433120 258976 72320 32 5364
5366 0 432992 259200 72400 81 5365
5367 0 432864 259424 72440 86 5366
5368 0 432864 259680 72440 90 5367
5369 0 432928 259936 72400 75 5368
5370 0 432928 259968 72360 71 5369
5371 0 438737 258150 68920 64 5337
5372 0 438701 258094 68800 64 5371
5373 0 438357 258134 68640 64 5372
5374 0 438177 258250 68480 60 5373
5375 0 437893 258438 68360 108 5374
5376 0 437825 258482 68240 108 5375
5377 0 437793 258498 68200 108 5376
5378 0 437781 258602 68080 81 5377
5379 0 437693 258622 67960 81 5378
5380 0 437545 258570 67800 122 5379
5381 0 437177 258550 67680 60 5380
5382 0 437113 258532 67640 60 5381
5383 0 437141 258480 67440 154 5382
5384 0 437237 258556 67320 154 5383
5385 0 437237 258568 67120 96 5384
5386 0 437021 258648 66960 104 5385
5387 0 436877 258672 66840 104 5386
5388 0 436813 258688 66720 137 5387
5389 0 436673 258680 66600 137 5388
5390 0 436249 258844 66440 71 5389
5391 0 435921 258936 66360 64 5390
5392 0 435777 258980 66280 64 5391
5393 0 435513 258964 66160 60 5392
5394 0 435273 258996 66080 51 5393
5395 0 435157 259004 66000 51 5394
5396 0 434949 259052 65920 64 5395
5397 0 434845 259056 65880 64 5396
5398 0 434669 259060 65720 71 5397
5399 0 434557 258996 65560 75 5398
5400 0 434469 258876 65440 75 5399
5401 0 434245 258854 65360 75 5400
5402 0 434229 258822 65320 75 5401
5403 0 434213 258806 65280 75 5402
5404 0 434293 258698 65160 75 5403
5405 0 434393 258654 64960 75 5404
5406 0 434421 258642 64840 -1 5405
5407 0 436389 258768 66360 71 5390
5408 0 441536 258944 68640 102 5332
5409 0 441632 258720 68560 120 5408
5410 0 441728 258560 68360 75 5409
5411 0 441792 258400 68160 163 5410
5412 0 441664 258336 67920 140 5411
5413 0 441600 258368 67880 128 5412
5414 0 441344 258400 67800 102 5413
5415 0 441120 258336 67680 51 5414
5416 0 440928 258176 67760 32 5415
5417 0 440704 258048 67680 86 5416
5418 0 440640 257792 67720 137 5417
5419 0 440768 257568 67880 90 5418
5420 0 440960 257376 67960 98 5419
5421 0 441152 257216 68000 108 5420
5422 0 441408 257120 68040 108 5421
5423 0 441568 256960 68160 102 5422
5424 0 441728 256800 68360 124 5423
5425 0 441984 256704 68400 75 5424
5426 0 442208 256544 68400 107 5425
5427 0 442240 256512 68400 107 5426
5428 0 442336 256416 68400 128 5427
5429 0 442496 256288 68600 71 5428
5430 0 442656 256256 68840 45 5429
5431 0 442816 256256 69040 71 5430
5432 0 442880 256096 69280 122 5431
5433 0 442944 256032 69360 163 5432
5434 0 443104 256064 69160 40 5433
5435 0 443264 256064 68960 96 5434
5436 0 443424 255936 68800 81 5435
5437 0 443648 255808 68720 163 5436
5438 0 443840 255744 68560 172 5437
5439 0 444032 255648 68400 90 5438
5440 0 444256 255552 68240 60 5439
5441 0 444320 255552 67960 32 5440
5442 0 444480 255488 67760 32 5441
5443 0 444672 255328 67600 51 5442
5444 0 444896 255200 67600 102 5443
5445 0 445120 255168 67480 128 5444
5446 0 445312 255008 67440 98 5445
5447 0 445568 254912 67440 198 5446
5448 0 445728 254720 67280 135 5447
5449 0 445792 254592 67040 81 5448
5450 0 445792 254560 66920 71 5449
5451 0 445984 254528 66760 75 5450
5452 0 446240 254400 66760 51 5451
5453 0 446432 254208 66800 60 5452
5454 0 446592 254048 66920 51 5453
5455 0 446784 253856 66920 75 5454
5456 0 446944 253696 66800 64 5455
5457 0 447040 253504 66720 75 5456
5458 0 445760 254816 66880 32 5450
5459 0 445824 254816 66880 32 5458
5460 0 446176 254976 67000 32 5459
5461 0 446304 254816 66640 32 5460
5462 0 446432 255168 67200 32 5460
5463 0 445760 254912 66560 32 5459
5464 0 442944 255936 69600 178 5433
5465 0 442848 255872 69840 245 5464
5466 0 442944 256000 70040 245 5465
5467 0 443168 255968 70160 228 5466
5468 0 443424 255904 70240 197 5467
5469 0 443584 255776 70440 32 5468
5470 0 443744 255776 70640 80 5469
5471 0 443904 255776 70840 176 5470
5472 0 443968 255776 71120 91 5471
5473 0 444064 255744 71360 160 5472
5474 0 444160 255616 71560 163 5473
5475 0 444224 255456 71760 166 5474
5476 0 444224 255328 72000 122 5475
5477 0 442336 256320 68160 139 5428
5478 0 442336 256320 67880 108 5477
5479 0 442336 256320 67800 124 5478
5480 0 442464 256384 67560 104 5479
5481 0 442336 256384 67320 75 5480
5482 0 442112 256416 67160 51 5481
5483 0 441856 256416 67120 75 5482
5484 0 441600 256384 67040 80 5483
5485 0 441344 256288 67000 40 5484
5486 0 441120 256096 66960 80 5485
5487 0 440864 256064 66920 80 5486
5488 0 440640 255904 66840 51 5487
5489 0 440576 255744 66640 60 5488
5490 0 440576 255584 66440 45 5489
5491 0 440640 255456 66200 90 5490
5492 0 440640 255328 65960 75 5491
5493 0 440672 255296 65840 45 5492
5494 0 442112 255488 67720 98 5479
5495 0 441856 255488 67720 81 5494
5496 0 441600 255488 67800 75 5495
5497 0 441344 255488 67920 81 5496
5498 0 441152 255488 67960 115 5497
5499 0 442368 255392 67720 75 5494
5500 0 442624 255392 67720 86 5499
5501 0 442880 255392 67720 60 5500
5502 0 443104 255392 67720 60 5501
5503 0 442048 256320 68520 32 5427
5504 0 442016 256096 68680 60 5503
5505 0 442080 256064 68680 45 5504
5506 0 441760 258752 67800 32 5413
5507 0 442272 258496 67720 32 5506
5508 0 442560 258400 68400 32 5507
5509 0 442464 258464 68680 32 5508
5510 0 442432 258496 68680 32 5509
5511 0 442217 260730 69280 -1 5331
5512 0 442109 261026 69080 -1 5511
5513 0 441513 262746 71640 60 5296
5514 0 440885 263142 71600 128 5513
5515 0 440897 263174 71480 91 5514
5516 0 440953 263250 71360 91 5515
5517 0 441121 263354 71240 81 5516
5518 0 441269 263350 71080 81 5517
5519 0 441325 263358 70920 45 5518
5520 0 441345 263342 70760 45 5519
5521 0 441361 263302 70600 32 5520
5522 0 441877 262986 70440 -1 5521
5523 0 442001 262910 70400 -1 5522
5524 0 442029 262850 70320 -1 5523
5525 0 444341.6 262380.34 73680 128 5281
5526 0 444509.34 262507.88 73520 98 5525
5527 0 444793.72 262547.12 73320 128 5526
5528 0 445106.72 262690.22 73160 148 5527
5529 0 445329.9 262971.6 72840 153 5528
5530 0 445589.75 263119.6 72760 124 5529
5531 0 445777.6 263226.66 72640 137 5530
5532 0 446053.4 263259.44 72480 157 5531
5533 0 446201.47 263264.2 72400 157 5532
5534 0 446441.53 263231.94 72240 150 5533
5535 0 446809.2 263248.94 72080 81 5534
5536 0 446970.25 263188.62 72200 81 5535
5537 0 447146 263294.8 71960 107 5535
5538 0 447465.78 263468.9 71800 102 5537
5539 0 448510.5 263319.66 71640 154 5538
5540 0 448929.25 263252.16 71480 32 5539
5541 0 449045.4 263267.97 71240 86 5540
5542 0 449165.75 263278.78 71120 -1 5541
5543 0 448561.72 263455.47 71080 86 5542
5544 0 448392.9 263469.25 70880 108 5543
5545 0 447977.4 263495.34 70760 90 5544
5546 0 447713.34 263327.34 70760 90 5545
5547 0 447646.44 263279.88 70680 90 5546
5548 0 447721.44 263723.12 70600 -1 5545
5549 0 449645.78 263135.6 71080 -1 5542
5550 0 450032.06 263476.88 71040 -1 5549
5551 0 450125.53 263498.72 71120 -1 5550
5552 0 450086.1 263410.12 71280 101 5551
5553 0 449966.12 263351.22 71400 120 5552
5554 0 449886.03 263294.8 71520 120 5553
5555 0 450549.2 263595.53 70960 122 5550
5556 0 451061.8 263770.5 70680 -1 5555
5557 0 450729.84 263626.94 70640 -1 5556
5558 0 450685.88 263539.22 70520 -1 5557
5559 0 450800.88 263238.4 70480 45 5558
5560 0 450889.88 263015.28 70520 45 5559
5561 0 450857.7 262898.3 70680 45 5560
5562 0 450881.7 262982.88 70360 45 5560
5563 0 450854.1 263706 70600 -1 5557
5564 0 450848.8 263734.5 70480 -1 5563
5565 0 450833.94 263730.66 70360 -1 5564
5566 0 450786.3 263662.8 70200 -1 5565
5567 0 450738 263608 70120 -1 5566
5568 0 450726 263592 70040 -1 5567
5569 0 451849.75 263962.47 70680 -1 5556
5570 0 452002.06 264029.6 70600 -1 5569
5571 0 452158 264048 70480 -1 5570
5572 0 452326 264056 70360 -1 5571
5573 0 452422 264112 70200 -1 5572
5574 0 452558 264136 70040 -1 5573
5575 0 452618 264148 69920 -1 5574
5576 0 452778 264172 69760 81 5575
5577 0 452886 264208 69640 81 5576
5578 0 452994 264228 69520 81 5577
5579 0 453050 264200 69440 81 5578
5580 0 453190 264236 69320 120 5579
5581 0 453402 264320 69120 107 5580
5582 0 453642 264356 68960 98 5581
5583 0 454186 264412 68880 153 5582
5584 0 454638 264478 68760 163 5583
5585 0 454898 264558 68640 163 5584
5586 0 455606 264882 68560 96 5585
5587 0 457282 265260 68520 32 5586
5588 0 457318 265256 68640 115 5587
5589 0 457286 265260 68720 32 5588
5590 0 458658 265920.66 68480 124 5587
5591 0 458650 265923 68440 124 5590
5592 0 458562 266023 68320 124 5591
5593 0 458554 266075 68200 124 5592
5594 0 458558 266091 68160 -1 5593
5595 0 458530 265823 68080 -1 5594
5596 0 458478 265775 68040 -1 5595
5597 0 458638 265883 68600 124 5590
5598 0 458466 265751 68720 108 5597
5599 0 459342 264555 68720 -1 5598
5600 0 459530 264347 68600 64 5599
5601 0 459578 264303 68480 64 5600
5602 0 459594 264275 68360 64 5601
5603 0 459698 264259 68280 64 5602
5604 0 459678 264141 68160 64 5603
5605 0 459642 263965 68040 102 5604
5606 0 458306 265755 68800 154 5598
5607 0 458210 265743 68920 81 5606
5608 0 458048 266272 68840 128 5607
5609 0 457984 266496 68960 107 5608
5610 0 457856 266592 68960 86 5609
5611 0 457600 266560 68960 51 5610
5612 0 457344 266528 68960 32 5611
5613 0 457088 266560 68960 32 5612
5614 0 456832 266656 68960 75 5613
5615 0 456672 266784 69160 32 5614
5616 0 456640 267040 69120 51 5615
5617 0 456672 267072 69040 32 5616
5618 0 457920 266784 68760 122 5610
5619 0 458080 266976 68720 172 5618
5620 0 458240 267168 68800 96 5619
5621 0 458240 267424 68880 32 5620
5622 0 458048 267616 68920 86 5621
5623 0 457856 267776 69040 60 5622
5624 0 457600 267840 69000 40 5623
5625 0 457568 267872 68960 32 5624
5626 0 458002 265683 69040 81 5607
5627 0 457906 265699 69120 81 5626
5628 0 457786 265691 69240 -1 5627
5629 0 457710 265787 69320 -1 5628
5630 0 457778 265259 69240 -1 5628
5631 0 457634 265103 69360 45 5630
5632 0 457626 265063 69400 45 5631
5633 0 459930 265323 68480 75 5590
5634 0 460130 265139 68720 86 5633
5635 0 460230 265059 68920 90 5634
5636 0 460562 264891 68960 102 5635
5637 0 460530 264683 69000 -1 5636
5638 0 460566 264423 69080 -1 5637
5639 0 460634 264339 69200 -1 5638
5640 0 460768 265024 68480 81 5636
5641 0 461024 264928 68400 32 5640
5642 0 461216 264736 68400 91 5641
5643 0 461440 264608 68360 60 5642
5644 0 461696 264608 68320 40 5643
5645 0 461952 264672 68400 71 5644
5646 0 462208 264672 68360 71 5645
5647 0 462464 264544 68400 71 5646
5648 0 462560 264608 68640 51 5647
5649 0 462624 264864 68640 60 5648
5650 0 462656 265120 68640 75 5649
5651 0 462560 265376 68640 75 5650
5652 0 462528 265632 68720 81 5651
5653 0 462581.03 265999.78 68640 -1 5652
5654 0 462720 266176 68440 122 5653
5655 0 462976 266176 68440 107 5654
5656 0 463232 266176 68440 86 5655
5657 0 463488 266144 68360 102 5656
5658 0 463562.66 266133.34 68320 93 5657
5659 0 463712 266112 68240 75 5658
5660 0 463968 266112 68160 45 5659
5661 0 464192 266144 67960 108 5660
5662 0 464448 266144 67960 124 5661
5663 0 464672 266112 67840 140 5662
5664 0 464928 266016 67760 86 5663
5665 0 465184 265888 67720 120 5664
5666 0 465376 265824 67920 60 5665
5667 0 465568 265792 68120 51 5666
5668 0 465728 265792 68320 51 5667
5669 0 465920 265728 68480 181 5668
5670 0 466080 265504 68480 91 5669
5671 0 466304 265376 68480 120 5670
5672 0 466528 265248 68560 139 5671
5673 0 466592 265216 68560 139 5672
5674 0 466784 265248 68760 45 5673
5675 0 466976 265344 68920 60 5674
5676 0 467136 265376 69120 96 5675
5677 0 467168 265376 69160 122 5676
5678 0 467072 265248 69360 98 5677
5679 0 466912 265216 69600 104 5678
5680 0 466848 265248 69680 115 5679
5681 0 466720 265408 69880 107 5680
5682 0 466720 265664 69840 81 5681
5683 0 466720 265888 69680 107 5682
5684 0 466912 266080 69600 122 5683
5685 0 467136 266176 69480 101 5684
5686 0 467360 266176 69320 90 5685
5687 0 467616 266176 69280 40 5686
5688 0 467648 266176 69240 51 5687
5689 0 466752 265152 69680 124 5680
5690 0 466496 265152 69640 60 5689
5691 0 466240 265088 69640 80 5690
5692 0 466144 264864 69560 32 5691
5693 0 466176 264768 69440 32 5692
5694 0 466752 264896 69800 71 5689
5695 0 466688 264800 70040 40 5694
5696 0 466688 264576 70160 101 5695
5697 0 466688 264320 70240 51 5696
5698 0 466816 264096 70360 71 5697
5699 0 467424 265408 69200 81 5677
5700 0 467680 265504 69240 98 5699
5701 0 467904 265600 69400 120 5700
5702 0 468160 265504 69440 98 5701
5703 0 468384 265408 69360 96 5702
5704 0 468608 265376 69240 96 5703
5705 0 468864 265376 69240 96 5704
5706 0 468928 265376 69160 98 5705
5707 0 468960 265312 68920 45 5706
5708 0 468864 265312 68640 64 5707
5709 0 468800 265280 68560 32 5708
5710 0 469120 265536 69200 32 5706
5711 0 469280 265664 69400 64 5710
5712 0 469440 265696 69640 64 5711
5713 0 469472 265696 69720 64 5712
5714 0 466784 264992 68520 90 5673
5715 0 466976 264832 68440 60 5714
5716 0 467168 264640 68360 32 5715
5717 0 467424 264544 68320 86 5716
5718 0 467456 264544 68320 81 5717
5719 0 467552 264768 68400 51 5718
5720 0 467552 265024 68400 32 5719
5721 0 467392 265248 68440 51 5720
5722 0 467360 265280 68440 40 5721
5723 0 467488 264512 68320 80 5718
5724 0 467424 264320 68120 81 5723
5725 0 467552 264192 67920 81 5724
5726 0 467712 264096 67720 96 5725
5727 0 467840 263936 67520 128 5726
5728 0 468032 263776 67440 139 5727
5729 0 468224 263872 67240 60 5728
5730 0 467744 264512 68280 40 5723
5731 0 467904 264512 68280 32 5730
5732 0 467904 264672 68080 32 5731
5733 0 467840 264832 67880 40 5732
5734 0 467840 264864 67880 45 5733
5735 0 468096 264352 68240 40 5731
5736 0 468160 264096 68280 80 5735
5737 0 468352 263904 68360 81 5736
5738 0 468448 263648 68480 91 5737
5739 0 468416 263584 68960 80 5738
5740 0 468192 263584 68800 101 5739
5741 0 467936 263648 68800 51 5740
5742 0 467744 263808 68640 60 5741
5743 0 467648 263904 68680 80 5742
5744 0 466048 265952 68440 124 5669
5745 0 466080 266208 68480 140 5744
5746 0 466112 266464 68480 160 5745
5747 0 466176 266720 68360 71 5746
5748 0 466240 266944 68240 51 5747
5749 0 466304 267040 68120 71 5748
5750 0 461696 266464 68320 75 5658
5751 0 461440 266560 68240 75 5750
5752 0 461216 266560 68040 140 5751
5753 0 460992 266592 67920 181 5752
5754 0 460768 266656 67760 124 5753
5755 0 460544 266816 67720 139 5754
5756 0 460608 267040 67600 128 5755
5757 0 460512 267264 67520 64 5756
5758 0 460384 267520 67440 32 5757
5759 0 460320 267552 67360 32 5758
5760 0 460288 266816 67760 75 5755
5761 0 460064 266816 67880 81 5760
5762 0 459872 266784 68040 40 5761
5763 0 459616 266816 68040 96 5762
5764 0 459360 266816 68080 96 5763
5765 0 459232 266784 68160 71 5764
5766 0 459072 266624 68320 128 5765
5767 0 458912 266432 68440 122 5766
5768 0 459040 266976 68080 115 5765
5769 0 459008 267136 67880 108 5768
5770 0 459008 267168 67840 122 5769
5771 0 458848 267008 67680 51 5770
5772 0 458784 266784 67560 102 5771
5773 0 458656 266752 67320 51 5772
5774 0 458496 266816 67120 81 5773
5775 0 458272 266976 67040 91 5774
5776 0 458016 267104 67000 86 5775
5777 0 457952 267104 67000 71 5776
5778 0 459008 267328 67640 40 5770
5779 0 459008 267392 67600 71 5778
5780 0 459264 267424 67600 131 5779
5781 0 459520 267456 67640 153 5780
5782 0 459680 267552 67760 71 5781
5783 0 459680 267296 68040 32 5782
5784 0 459840 267136 67960 32 5783
5785 0 459872 267552 67960 51 5782
5786 0 460096 267552 68080 32 5785
5787 0 460192 267648 68160 51 5786
5788 0 458912 267584 67400 40 5779
5789 0 458880 267616 67400 32 5788
5790 0 458912 267712 67160 71 5789
5791 0 458752 267872 67000 60 5790
5792 0 458688 267936 66920 51 5791
5793 0 458688 267776 67480 32 5789
5794 0 458432 267840 67480 75 5793
5795 0 458176 267840 67520 98 5794
5796 0 458080 267904 67560 75 5795
5797 0 460146 265543 68360 75 5633
5798 0 460198 265675 68280 90 5797
5799 0 449653 262707.6 71000 -1 5549
5800 0 449680.56 262448.62 71040 -1 5799
5801 0 449705.66 262319.6 71160 -1 5800
5802 0 449701.25 262287.6 71240 -1 5801
5803 0 445349.47 263379.62 72480 124 5532
5804 0 445469.72 260868.3 75200 32 5274
5805 0 445554.72 260950.89 74960 32 5804
5806 0 445513.44 261071.86 74760 32 5805
5807 0 445517.3 261143.48 74640 115 5806
5808 0 445495.72 261128.47 74400 128 5807
5809 0 445574.16 261144.05 74120 128 5808
5810 0 445644.38 261157.05 73920 102 5809
5811 0 445533.3 261480.72 73760 134 5810
5812 0 445645.25 261555.53 73560 101 5811
5813 0 445681.47 261575.36 73360 60 5812
5814 0 445698.53 261598.19 73160 60 5813
5815 0 445662 261688.1 72960 80 5814
5816 0 445653.6 261807.81 72760 120 5815
5817 0 445952 261952 72200 150 5816
5818 0 446112 262112 72000 128 5817
5819 0 446272 262272 71800 120 5818
5820 0 446432 262432 71640 178 5819
5821 0 446624 262496 71480 160 5820
5822 0 446816 262560 71280 120 5821
5823 0 447008 262592 71120 124 5822
5824 0 447104 262624 71080 134 5823
5825 0 447136 262464 70880 154 5824
5826 0 447168 262304 70680 143 5825
5827 0 446976 262112 70640 160 5826
5828 0 446816 261984 70480 150 5827
5829 0 446560 261984 70400 75 5828
5830 0 446336 261984 70280 75 5829
5831 0 446112 262144 70160 120 5830
5832 0 445856 262272 70240 148 5831
5833 0 445664 262368 70400 104 5832
5834 0 445440 262528 70440 98 5833
5835 0 445280 262720 70560 81 5834
5836 0 445024 262816 70560 71 5835
5837 0 444768 262784 70560 64 5836
5838 0 444512 262752 70560 51 5837
5839 0 444384 262720 70680 60 5838
5840 0 446638.56 261673.75 69880 -1 5831
5841 0 447680.38 261811.47 69760 -1 5840
5842 0 449775.6 261400.94 69560 -1 5841
5843 0 450129.75 261322.27 69360 -1 5842
5844 0 451328 261504 69240 176 5843
5845 0 451584 261504 69240 102 5844
5846 0 451840 261504 69240 107 5845
5847 0 452096 261472 69160 218 5846
5848 0 452224 261536 69080 261 5847
5849 0 452320 261792 69000 186 5848
5850 0 452448 262016 68920 156 5849
5851 0 452640 262208 68920 156 5850
5852 0 452800 262432 68840 128 5851
5853 0 452864 262688 68760 150 5852
5854 0 453056 262880 68680 164 5853
5855 0 453443.1 263167.06 68560 -1 5854
5856 0 453681.12 263504.3 68320 -1 5855
5857 0 453888 263904 68160 102 5856
5858 0 454080 264064 68080 172 5857
5859 0 454336 264192 68080 91 5858
5860 0 454528 264384 68040 128 5859
5861 0 454656 264608 68000 134 5860
5862 0 454592 264864 68000 96 5861
5863 0 454560 265120 68000 60 5862
5864 0 454656 265376 68040 175 5863
5865 0 454816 265600 68120 183 5864
5866 0 455040 265728 68080 136 5865
5867 0 455264 265856 68080 60 5866
5868 0 455392 265984 68000 166 5867
5869 0 455296 265984 67760 51 5868
5870 0 455424 265984 67520 81 5869
5871 0 455584 266016 67320 102 5870
5872 0 455808 266080 67200 51 5871
5873 0 456032 265952 67040 60 5872
5874 0 456256 265856 66880 71 5873
5875 0 456448 265856 66680 45 5874
5876 0 456672 265952 66600 80 5875
5877 0 456896 266080 66560 86 5876
5878 0 457120 266112 66440 51 5877
5879 0 457184 266112 66440 40 5878
5880 0 455552 266208 68080 120 5868
5881 0 455712 266368 67960 120 5880
5882 0 455904 266560 67960 122 5881
5883 0 456064 266784 68040 221 5882
5884 0 456320 266752 68080 189 5883
5885 0 456512 266784 67920 219 5884
5886 0 456672 266720 67720 137 5885
5887 0 456896 266624 67640 91 5886
5888 0 457152 266592 67640 91 5887
5889 0 457408 266560 67560 107 5888
5890 0 457664 266592 67600 45 5889
5891 0 457920 266496 67640 71 5890
5892 0 458144 266400 67560 64 5891
5893 0 458304 266464 67360 32 5892
5894 0 458336 266496 67320 32 5893
5895 0 454482.56 264952 67840 -1 5861
5896 0 454472.94 265119.12 67640 -1 5895
5897 0 451872 260992 68840 32 5847
5898 0 452128 260928 68600 32 5897
5899 0 452224 260896 68680 32 5898
5900 0 452629.2 260880.05 69400 -1 5846
5901 0 452493.88 261410.27 69440 -1 5900
5902 0 453123.38 260064.27 69440 -1 5900
5903 0 453238.6 259480.95 69440 -1 5902
5904 0 453315.5 259387.02 69480 -1 5903
5905 0 451168 261504 69040 124 5844
5906 0 451008 261536 68800 32 5905
5907 0 450848 261408 68640 107 5906
5908 0 450624 261376 68480 176 5907
5909 0 450400 261248 68400 140 5908
5910 0 450144 261248 68400 107 5909
5911 0 449888 261184 68400 131 5910
5912 0 449728 261024 68200 75 5911
5913 0 449600 260960 67960 32 5912
5914 0 449664 260832 67720 60 5913
5915 0 449760 260928 67480 86 5914
5916 0 449760 261056 67240 32 5915
5917 0 449568 261152 67040 60 5916
5918 0 449344 261280 67000 81 5917
5919 0 449152 261472 67040 81 5918
5920 0 448992 261568 67240 71 5919
5921 0 448832 261568 67440 98 5920
5922 0 448576 261504 67520 86 5921
5923 0 448320 261504 67520 80 5922
5924 0 448064 261472 67600 40 5923
5925 0 447904 262720 70600 122 5826
5926 0 448032 262528 70400 175 5925
5927 0 448224 262432 70200 186 5926
5928 0 448384 262432 70080 164 5927
5929 0 448608 262528 69960 150 5928
5930 0 448768 262592 69760 86 5929
5931 0 449024 262656 69640 139 5930
5932 0 449248 262624 69480 163 5931
5933 0 449440 262432 69400 128 5932
5934 0 449212 262821.38 69320 -1 5933
5935 0 449641 263077.8 69080 -1 5934
5936 0 448909.56 263981.47 68960 -1 5935
5937 0 448816.8 264343.88 68840 -1 5936
5938 0 449926.56 263248.78 68920 -1 5935
5939 0 450411.88 263405.2 68720 -1 5938
5940 0 451104 263488 68520 181 5939
5941 0 451360 263584 68480 163 5940
5942 0 451584 263616 68360 143 5941
5943 0 451744 263776 68200 163 5942
5944 0 451616 263968 68080 102 5943
5945 0 452000 263808 68160 128 5943
5946 0 452192 263936 68040 51 5945
5947 0 452416 263872 67680 32 5946
5948 0 452448 263840 67640 32 5947
5949 0 452860.06 264220.7 67440 -1 5948
5950 0 453249.75 264485.9 67320 -1 5949
5951 0 453184 264928 67040 120 5950
5952 0 453184 265120 66840 150 5951
5953 0 453312 265248 66680 102 5952
5954 0 453568 265312 66600 122 5953
5955 0 453792 265440 66480 128 5954
5956 0 453984 265472 66320 137 5955
5957 0 454208 265440 66200 71 5956
5958 0 454304 265497.6 66080 108 5957
5959 0 454336 265517 66040 121 5958
5960 0 454368 265536 66000 134 5959
5961 0 454432 265632 65760 131 5960
5962 0 454592 265760 65600 163 5961
5963 0 454784 265824 65440 217 5962
5964 0 454976 265792 65280 200 5963
5965 0 455200 265760 65160 244 5964
5966 0 455200 265504 65200 154 5965
5967 0 455264 265312 65360 163 5966
5968 0 455328 265056 65400 81 5967
5969 0 455328 264800 65400 75 5968
5970 0 455456 264544 65400 64 5969
5971 0 455616 264416 65240 32 5970
5972 0 455808 264256 65200 71 5971
5973 0 456032 264160 65120 64 5972
5974 0 456192 264160 65000 32 5973
5975 0 455360 265792 65160 181 5965
5976 0 455584 265888 65080 156 5975
5977 0 455840 265984 65080 128 5976
5978 0 456096 265952 65080 160 5977
5979 0 456064 266112 65280 122 5978
5980 0 456160 266304 65440 71 5979
5981 0 456352 266496 65480 120 5980
5982 0 456544 266688 65480 86 5981
5983 0 456736 266880 65600 51 5982
5984 0 456928 267072 65680 80 5983
5985 0 457064.4 267289.5 65680 -1 5984
5986 0 457480.2 267724.5 66160 -1 5985
5987 0 457920 267680 66240 86 5986
5988 0 458176 267744 66320 91 5987
5989 0 458400 267840 66400 104 5988
5990 0 458464 267840 66440 81 5989
5991 0 458720 267840 66440 134 5990
5992 0 458848 267968 66520 102 5991
5993 0 459008 268128 66640 166 5992
5994 0 459232 268256 66640 150 5993
5995 0 459488 268288 66640 205 5994
5996 0 459744 268256 66600 175 5995
5997 0 460000 268320 66600 128 5996
5998 0 460256 268288 66600 124 5997
5999 0 460448 268448 66560 81 5998
6000 0 460704 268512 66560 122 5999
6001 0 460928 268416 66680 81 6000
6002 0 461120 268256 66760 51 6001
6003 0 461312 268096 66840 40 6002
6004 0 461568 267968 66920 81 6003
6005 0 461696 267968 66960 120 6004
6006 0 461952 267968 66920 134 6005
6007 0 462208 267904 66880 124 6006
6008 0 462304 267904 66880 107 6007
6009 0 462560 267904 66800 86 6008
6010 0 462816 267904 66720 51 6009
6011 0 463072 267840 66640 80 6010
6012 0 463264 267680 66600 75 6011
6013 0 463456 267520 66560 91 6012
6014 0 463648 267328 66560 81 6013
6015 0 463840 267168 66600 120 6014
6016 0 463936 266944 66680 80 6015
6017 0 464032 266688 66800 71 6016
6018 0 464192 266528 66920 80 6017
6019 0 464384 266624 66760 60 6018
6020 0 464544 266624 66560 64 6019
6021 0 464672 266624 66320 96 6020
6022 0 464672 266624 66040 64 6021
6023 0 464512 266624 65840 75 6022
6024 0 464288 266336 67080 75 6018
6025 0 464288 266112 67240 90 6024
6026 0 464288 265888 67360 104 6025
6027 0 464288 265632 67400 148 6026
6028 0 464160 265408 67400 102 6027
6029 0 463936 265376 67280 45 6028
6030 0 463680 265376 67160 51 6029
6031 0 463456 265408 67040 40 6030
6032 0 463360 265408 67000 40 6031
6033 0 462368 267680 67000 86 6008
6034 0 462528 267488 67080 75 6033
6035 0 462688 267328 67240 51 6034
6036 0 462880 267168 67360 51 6035
6037 0 463104 267072 67480 32 6036
6038 0 462976 266880 67640 32 6037
6039 0 462720 266752 67720 45 6038
6040 0 462560 266592 67840 40 6039
6041 0 462528 266560 67800 64 6040
6042 0 461632 267872 67200 60 6005
6043 0 461472 267840 67400 81 6042
6044 0 461280 267840 67600 40 6043
6045 0 461216 267872 67680 75 6044
6046 0 459136 268128 66200 32 5992
6047 0 459488 268128 65880 32 6046
6048 0 459776 267968 65920 101 6047
6049 0 459936 267968 65800 71 6048
6050 0 458604 268063.8 66720 60 5990
6051 0 458195.75 268153.7 67120 32 6050
6052 0 457963.72 268179.72 66760 32 6051
6053 0 456128 265952 65080 163 5978
6054 0 456384 266016 65000 128 6053
6055 0 456608 266016 64840 156 6054
6056 0 456864 265952 64800 107 6055
6057 0 457120 265952 64800 107 6056
6058 0 457376 265952 64760 86 6057
6059 0 457632 265952 64760 80 6058
6060 0 457888 265952 64680 51 6059
6061 0 458144 265952 64640 80 6060
6062 0 458400 265952 64640 102 6061
6063 0 458400 266208 64640 40 6062
6064 0 458400 266464 64640 51 6063
6065 0 458400 266720 64600 51 6064
6066 0 458368 266976 64600 75 6065
6067 0 458304 267200 64760 32 6066
6068 0 458336 267200 65040 96 6067
6069 0 458496 267072 65240 115 6068
6070 0 458656 266912 65400 120 6069
6071 0 458784 266656 65480 86 6070
6072 0 458848 266400 65520 80 6071
6073 0 458720 266144 65520 40 6072
6074 0 458688 265888 65520 45 6073
6075 0 458528 265728 65520 51 6074
6076 0 458624 265856 64640 75 6062
6077 0 458880 265856 64640 64 6076
6078 0 459072 265696 64720 32 6077
6079 0 459168 265504 64800 32 6078
6080 0 459040 265344 65000 45 6079
6081 0 458784 265376 65080 75 6080
6082 0 458528 265344 65160 64 6081
6083 0 458304 265280 65320 60 6082
6084 0 458048 265312 65360 51 6083
6085 0 457888 265472 65520 64 6084
6086 0 457696 265664 65600 86 6085
6087 0 457472 265824 65600 51 6086
6088 0 459488 265440 64640 32 6079
6089 0 459776 265152 64680 86 6088
6090 0 460032 265120 64720 101 6089
6091 0 460288 265120 64720 81 6090
6092 0 460544 265120 64720 75 6091
6093 0 460800 265088 64800 64 6092
6094 0 461024 264960 64920 98 6093
6095 0 461280 264864 64960 80 6094
6096 0 461536 264864 64960 32 6095
6097 0 461792 264928 65040 60 6096
6098 0 462048 264960 65120 81 6097
6099 0 462112 264960 65120 86 6098
6100 0 458912 265952 64640 71 6077
6101 0 458720 266176 64480 32 6100
6102 0 458816 266208 64240 32 6101
6103 0 458976 266240 64240 32 6102
6104 0 459168 266592 64160 32 6103
6105 0 459104 266432 63760 32 6104
6106 0 459200 266368 63800 32 6105
6107 0 459168 266080 64320 32 6103
6108 0 459072 265952 64320 32 6107
6109 0 459040 266080 64640 75 6100
6110 0 459264 266272 64640 80 6109
6111 0 459520 266336 64680 102 6110
6112 0 459648 266336 64920 32 6111
6113 0 459584 266176 65120 81 6112
6114 0 459648 265920 65240 64 6113
6115 0 459680 265696 65360 86 6114
6116 0 459680 265472 65360 40 6115
6117 0 459776 266528 64840 115 6112
6118 0 459840 266656 64600 128 6117
6119 0 459968 266816 64800 102 6118
6120 0 460128 266976 65000 45 6119
6121 0 460256 266976 65000 40 6120
6122 0 460000 266560 64520 136 6118
6123 0 460160 266368 64480 186 6122
6124 0 460384 266560 64480 107 6123
6125 0 460576 266752 64440 120 6124
6126 0 460448 267008 64440 80 6125
6127 0 460256 267200 64440 75 6126
6128 0 460032 267360 64520 32 6127
6129 0 460704 266784 64400 80 6125
6130 0 460960 266784 64320 128 6129
6131 0 461216 266816 64320 124 6130
6132 0 461472 266880 64320 75 6131
6133 0 461641.47 266998.66 64200 -1 6132
6134 0 462720 267168 64160 80 6133
6135 0 462976 267200 64200 91 6134
6136 0 463200 267232 64360 101 6135
6137 0 463456 267200 64400 108 6136
6138 0 463648 267232 64400 183 6137
6139 0 463584 266976 64480 124 6138
6140 0 463392 266784 64560 51 6139
6141 0 463200 266592 64560 51 6140
6142 0 463008 266400 64680 40 6141
6143 0 462752 266272 64760 75 6142
6144 0 462560 266144 64760 32 6143
6145 0 462432 265952 64600 71 6144
6146 0 462432 265696 64560 51 6145
6147 0 462400 265664 64520 51 6146
6148 0 462528 266464 64560 32 6144
6149 0 464132.34 267523.44 64320 -1 6138
6150 0 464576 267744 64360 40 6149
6151 0 464704 267968 64440 91 6150
6152 0 464736 268224 64520 75 6151
6153 0 464832 268480 64520 51 6152
6154 0 464832 268608 64520 51 6153
6155 0 465024 268800 64640 51 6154
6156 0 465184 268928 64800 60 6155
6157 0 465440 268992 64880 86 6156
6158 0 465632 269024 64880 40 6157
6159 0 464608 268736 64560 80 6154
6160 0 464352 268832 64560 80 6159
6161 0 464096 268928 64600 80 6160
6162 0 463872 268896 64480 32 6161
6163 0 463968 268800 64360 32 6162
6164 0 463136 267328 64480 86 6136
6165 0 462944 267456 64600 40 6164
6166 0 462688 267488 64640 40 6165
6167 0 456128 265792 64880 64 6053
6168 0 456128 265568 64760 136 6167
6169 0 456160 265312 64680 124 6168
6170 0 456256 265056 64640 120 6169
6171 0 456416 264864 64720 104 6170
6172 0 456672 264768 64720 80 6171
6173 0 456928 264736 64720 32 6172
6174 0 457184 264736 64760 51 6173
6175 0 457312 264800 64840 60 6174
6176 0 453024 265056 66640 60 5952
6177 0 452832 265024 66480 75 6176
6178 0 452576 264992 66360 102 6177
6179 0 452384 264800 66320 102 6178
6180 0 452128 264704 66320 40 6179
6181 0 451936 264512 66320 80 6180
6182 0 451712 264384 66320 32 6181
6183 0 451488 264224 66320 40 6182
6184 0 451328 264032 66240 86 6183
6185 0 451168 263808 66360 45 6184
6186 0 450976 263680 66480 40 6185
6187 0 450944 263680 66480 32 6186
6188 0 449632 262272 69560 86 5933
6189 0 449792 262144 69760 45 6188
6190 0 449856 262144 70040 64 6189
6191 0 449728 262144 70280 101 6190
6192 0 449664 262144 70560 75 6191
6193 0 449632 262144 70640 64 6192
6194 0 448576 261600 70200 32 5928
6195 0 447936 261312 70520 32 6194
6196 0 447680 261184 70360 32 6195
6197 0 447616 261184 70320 32 6196
6198 0 445406.7 262075.98 72720 75 5816
6199 0 444930.66 262260.1 72720 81 6198
6200 0 444593.88 262355.72 72840 86 6199
6201 0 444102.53 262716.2 72880 64 6200
6202 0 443831 262827.16 73000 64 6201
6203 0 443674.5 262884.06 73040 64 6202
6204 0 443202.38 263259.75 73080 -1 6203
6205 0 442718.22 263475.84 73120 98 6204
6206 0 442346.53 263603.66 73000 102 6205
6207 0 441898.62 263771.44 72880 64 6206
6208 0 441702.88 263924.22 72840 80 6207
6209 0 441190.5 263611.62 72880 120 6208
6210 0 441046.5 263552.84 72960 120 6209
6211 0 440870.66 263412.4 73080 108 6210
6212 0 440626.47 263297.44 73200 122 6211
6213 0 440342.28 263093.8 73400 45 6212
6214 0 440137.66 262947.8 73360 64 6213
6215 0 440010.47 262917.6 73240 64 6214
6216 0 439961.78 262852.44 73120 64 6215
6217 0 439862.22 262893.03 72960 75 6216
6218 0 439849.97 262871.88 72920 75 6217
6219 0 439822.2 262849.12 72800 75 6218
6220 0 439761.6 262757.03 72680 51 6219
6221 0 439474.4 262640 72560 124 6220
6222 0 439093.84 262632.56 72480 32 6221
6223 0 438589.94 262886.72 72440 -1 6222
6224 0 439814.16 263044.16 73000 64 6217
6225 0 439685.75 263096.5 73120 64 6224
6226 0 440269.5 263056 73560 45 6213
6227 0 441722.28 264148.97 72720 81 6208
6228 0 441818.2 264452.06 72600 60 6227
6229 0 441909.6 264672.44 72480 80 6228
6230 0 442101.34 264843.16 72320 75 6229
6231 0 442066.3 265058.5 72200 32 6230
6232 0 442139 265296.4 72160 32 6231
6233 0 442465.62 265528.06 72120 -1 6232
6234 0 442575.12 265488.4 72160 -1 6233
6235 0 442589.34 265455.2 72320 -1 6234
6236 0 442537.47 265634.44 72040 -1 6233
6237 0 442701.88 265643.53 71960 -1 6236
6238 0 442973.62 265825.12 71760 -1 6237
6239 0 443298.8 266165.34 71600 -1 6238
6240 0 443542.4 266347.6 71640 -1 6239
6241 0 443661.88 266456.78 71760 -1 6240
6242 0 443772.12 266515.7 71920 -1 6241
6243 0 443905.47 266546.94 72040 -1 6242
6244 0 444285.47 266542.78 72040 -1 6243
6245 0 444521.6 266564.94 72120 -1 6244
6246 0 444535.38 266560.7 72200 -1 6245
6247 0 444542.66 266556.44 72240 -1 6246
6248 0 446221.3 265114.38 78480 276 96
6249 0 446637.88 265892.4 78640 375 6248
6250 0 446904.03 266162.9 78960 428 6249
6251 0 447000.53 266251.75 79360 428 6250
6252 0 447113.94 266468.62 79480 424 6251
6253 0 447288.25 266756.5 79760 -1 6252
6254 0 447384 267004.5 80000 -1 6253
6255 0 447920.6 267955.88 80080 405 6254
6256 0 448657.3 269332.3 80240 307 6255
6257 0 448737.5 269484.2 80440 392 6256
6258 0 448887.97 269615.8 80640 416 6257
6259 0 448988.28 269733.9 80960 416 6258
6260 0 449129.12 269861.5 81160 -1 6259
6261 0 449341.6 270045.2 81400 300 6260
6262 0 449523.94 270189.06 81560 237 6261
6263 0 449672.28 270329.78 81720 237 6262
6264 0 449715.97 270503.75 81920 256 6263
6265 0 449732.72 270754.84 82040 357 6264
6266 0 449715.88 270959.22 82160 357 6265
6267 0 449685.8 271083.16 82320 429 6266
6268 0 449680.16 271344.2 82480 363 6267
6269 0 449687.12 271488.94 82640 356 6268
6270 0 449726.88 271703.75 82800 253 6269
6271 0 449747.22 271718.44 83040 209 6270
6272 0 449737.62 271746.47 83280 268 6271
6273 0 449751.88 271740.78 83440 268 6272
6274 0 449748.53 271763.28 83720 267 6273
6275 0 449824.47 271789.38 83920 246 6274
6276 0 449908.56 271805.5 84040 249 6275
6277 0 449833.28 271862.34 84240 267 6276
6278 0 449839.6 271843.06 84440 271 6277
6279 0 449889.7 271968.3 84680 271 6278
6280 0 450064 272104.94 84880 343 6279
6281 0 450102.56 272089.53 85120 315 6280
6282 0 450165.22 272218.2 85480 227 6281
6283 0 450357.56 272421.44 85680 306 6282
6284 0 450600.8 272651.47 85920 270 6283
6285 0 450828.22 272743.7 86160 203 6284
6286 0 451079.44 272753.22 86360 203 6285
6287 0 451254.75 272785.47 86520 261 6286
6288 0 451379.5 272706.75 86720 241 6287
6289 0 451489.28 272713.72 86840 218 6288
6290 0 451618.8 272723.3 87040 218 6289
6291 0 451660.47 272672.2 87280 322 6290
6292 0 451835.56 272658.4 87480 384 6291
6293 0 451863.62 272597.03 87640 384 6292
6294 0 451962.16 272510.8 87880 381 6293
6295 0 452164.94 272536.84 88120 350 6294
6296 0 452452.9 272434.72 88360 316 6295
6297 0 452779.78 272370.7 88640 275 6296
6298 0 452822.28 272268.53 88680 275 6297
6299 0 452623.88 272205.4 88720 326 6298
6300 0 452768.97 272257.1 88760 268 6299
6301 0 453147.62 272143.16 88800 275 6300
6302 0 452773.8 272245.06 88840 268 6301
6303 0 452782.56 272228.22 88880 268 6302
6304 0 452563.25 272288.03 88960 268 6303
6305 0 452824 272259.94 89080 335 6304
6306 0 453055.2 272202.38 89400 378 6305
6307 0 453207.2 272249.66 89560 384 6306
6308 0 453277.56 272211.22 89600 384 6307
6309 0 453435.9 272550.7 89640 -1 6308
6310 0 453480.06 272615.47 89680 -1 6309
6311 0 453764.62 272661.16 89800 -1 6310
6312 0 453901.12 272664.12 89960 -1 6311
6313 0 454261.16 272728.2 90160 324 6312
6314 0 454788.3 272742.62 90320 324 6313
6315 0 455137.06 272645.84 90520 -1 6314
6316 0 455257.06 272615.72 90560 -1 6315
6317 0 456375.62 272545.62 90680 150 6316
6318 0 457154.84 272437.47 90920 229 6317
6319 0 458874.44 271942.78 91080 186 6318
6320 0 459050.25 271825.53 91160 186 6319
6321 0 459476.9 271686.72 91280 203 6320
6322 0 459929.03 271491.4 91480 172 6321
6323 0 460172.66 271354.72 91560 150 6322
6324 0 460492.28 271134.84 91760 226 6323
6325 0 460708.94 270908.94 91920 181 6324
6326 0 460848.38 270793.75 92040 166 6325
6327 0 461034.9 270755.03 92200 217 6326
6328 0 461294.97 270603.72 92360 163 6327
6329 0 461509.84 270508.3 92440 218 6328
6330 0 461754.03 270312.75 92600 178 6329
6331 0 461914.5 270072.5 92800 102 6330
6332 0 462088.28 269950.16 92920 166 6331
6333 0 462449.38 269856.94 93160 198 6332
6334 0 462637.97 269874.25 93280 235 6333
6335 0 462916.94 269828.84 93440 277 6334
6336 0 463052.38 269814.84 93600 284 6335
6337 0 463204.62 269692.8 93720 313 6336
6338 0 463555.8 269652.25 93800 280 6337
6339 0 463820.66 269621.06 93960 186 6338
6340 0 463980.88 269531.22 94080 235 6339
6341 0 464138.03 269481.66 94280 235 6340
6342 0 464202.47 269426.97 94480 284 6341
6343 0 464246.6 269393.72 94600 250 6342
6344 0 464375.9 269284.03 94680 250 6343
6345 0 464520.94 269145.62 94840 209 6344
6346 0 464591.06 268990.22 94960 259 6345
6347 0 464818.53 268888.6 95160 189 6346
6348 0 464892.16 268768.06 95320 214 6347
6349 0 464951.97 268782.47 95480 214 6348
6350 0 465126.12 268754.1 95680 204 6349
6351 0 465222.5 268624.28 95800 256 6350
6352 0 465283 268558.38 95920 256 6351
6353 0 465459.66 268444.94 96080 300 6352
6354 0 465593.78 268381.44 96200 305 6353
6355 0 465763 268306.5 96320 254 6354
6356 0 465816.2 268216.6 96440 234 6355
6357 0 465927.28 268150.56 96560 275 6356
6358 0 466011.1 268068.6 96640 275 6357
6359 0 466075.56 268006.4 96840 283 6358
6360 0 466173.12 267954.94 97000 283 6359
6361 0 466192.34 267970.25 97160 275 6360
6362 0 466245.5 268050.84 97360 275 6361
6363 0 466263.1 267972.8 97520 289 6362
6364 0 466229.66 267958.84 97680 289 6363
6365 0 466359.7 267925.25 97920 237 6364
6366 0 466443.1 267929.34 98200 237 6365
6367 0 466557.9 268023.88 98360 -1 6366
6368 0 466643.9 268065.3 98480 -1 6367
6369 0 466747.3 268062.25 98640 -1 6368
6370 0 466888.12 268041.84 98800 -1 6369
6371 0 466888.7 268086.25 98960 -1 6370
6372 0 466889.94 268172.84 99000 -1 6371
6373 0 466853.06 268308.94 99200 -1 6372
6374 0 466845.12 268345.9 99360 -1 6373
6375 0 466786.8 268357.53 99560 -1 6374
6376 0 466786.56 268387.75 99640 -1 6375
6377 0 467366 268583.25 99680 -1 6376
6378 0 467400.12 268576.25 99720 -1 6377
6379 0 467566.1 268520.84 99880 -1 6378
6380 0 467679.9 268484.5 100080 -1 6379
6381 0 467779.78 268518.03 100280 -1 6380
6382 0 467877.47 268421.6 100520 -1 6381
6383 0 468012.97 268453.56 100680 -1 6382
6384 0 468109.3 268489.25 100800 -1 6383
6385 0 468188.28 268536.97 100960 -1 6384
6386 0 468300.97 268562.66 101120 -1 6385
6387 0 468320.4 268557.8 101320 -1 6386
6388 0 468392.34 268510.6 101480 -1 6387
6389 0 468408 268554.2 101680 -1 6388
6390 0 468445.53 268546.12 101840 -1 6389
6391 0 468609.75 268568.53 102000 -1 6390
6392 0 468644.16 268541.78 102160 -1 6391
6393 0 468744.06 268539.03 102360 -1 6392
6394 0 468793.56 268547.8 102640 -1 6393
6395 0 468854.94 268540.53 102800 -1 6394
6396 0 468829.44 268497.94 103000 -1 6395
6397 0 468860.34 268498.5 103080 -1 6396
6398 0 468848.7 268470.7 103280 -1 6397
6399 0 468912.47 268489.22 103440 -1 6398
6400 0 469016.53 268493.4 103560 -1 6399
6401 0 469128.75 268582.9 103760 -1 6400
6402 0 469344.94 268610.34 104000 -1 6401
6403 0 469612.28 268661.44 104240 -1 6402
6404 0 469813.47 268692.88 104400 -1 6403
6405 0 469994.5 268727.34 104600 -1 6404
6406 0 470045.9 268525.62 104840 -1 6405
6407 0 470050.75 268428.97 105040 -1 6406
6408 0 470059.56 268357.12 105200 -1 6407
6409 0 469860.5 268264.47 105400 -1 6408
6410 0 469994.34 268335.53 105480 -1 6409
6411 0 470052.06 268292 105560 -1 6410
6412 0 470072.12 268107.8 105760 -1 6411
6413 0 470011.12 268091.88 105920 -1 6412
6414 0 470037.7 268056.75 106000 -1 6413
6415 0 470056.94 268045.25 106160 -1 6414
6416 0 470068.44 267985.66 106280 -1 6415
6417 0 470048.16 267888.38 106440 -1 6416
6418 0 470040.22 267741.8 106600 -1 6417
6419 0 469975.9 267533.84 106760 -1 6418
6420 0 469872.38 267469.7 106960 -1 6419
6421 0 469977.22 267381.88 107160 -1 6420
6422 0 469969 267265.2 107360 -1 6421
6423 0 470019.84 267208.53 107520 -1 6422
6424 0 470148.22 267148.56 107680 -1 6423
6425 0 470307.94 267114.47 107840 -1 6424
6426 0 470590.78 267053.47 108000 -1 6425
6427 0 470764.6 267017.66 108160 -1 6426
6428 0 470945.22 266920.75 108320 -1 6427
6429 0 471090.28 266868 108520 -1 6428
6430 0 471320.16 266734.4 108800 -1 6429
6431 0 471348.4 266676.72 108960 -1 6430
6432 0 471373.6 266603 109120 -1 6431
6433 0 471354.28 266511.5 109360 -1 6432
6434 0 471269.1 266453.53 109640 -1 6433
6435 0 471236.6 266391.5 109840 -1 6434
6436 0 471251.78 266227.97 110080 -1 6435
6437 0 471157.44 266042.75 110400 -1 6436
6438 0 471059.25 265905.2 110680 -1 6437
6439 0 470959 265777.3 110920 -1 6438
6440 0 470755.16 265674.88 111160 -1 6439
6441 0 470585.6 265561.9 111400 -1 6440
6442 0 470539.75 265463.53 111560 -1 6441
6443 0 470443.06 265378.9 111800 -1 6442
6444 0 470363.5 265285.66 111960 -1 6443
6445 0 470250.56 265205.9 112160 -1 6444
6446 0 470364.78 265184.53 112280 -1 6445
6447 0 470892.88 265656.66 112280 -1 6446
6448 0 471076.94 266490.94 112200 -1 6447
6449 0 471158.12 266872.8 112080 -1 6448
6450 0 471209.62 266905.03 112000 -1 6449
6451 0 471232.25 266520.9 111600 -1 6450
6452 0 470280.34 265145.1 112440 -1 6446
6453 0 470157.8 265092.16 112720 -1 6452
6454 0 470175.53 265067.4 112760 -1 6453
6455 0 470029.75 265046.53 112880 -1 6454
6456 0 470019.6 265093.03 113040 -1 6455
6457 0 470070.78 265124.25 113080 -1 6456
6458 0 469933.88 264992.44 113240 -1 6457
6459 0 469667.3 264809.12 113480 -1 6458
6460 0 469518.38 264622.53 113720 -1 6459
6461 0 469452.9 264521.34 113880 -1 6460
6462 0 469111.94 263929.1 114240 -1 6461
6463 0 468828.3 263984 114600 -1 6462
6464 0 468692.1 264013 115000 -1 6463
6465 0 468559.25 263966.66 115200 -1 6464
6466 0 468414.84 263972.06 115320 -1 6465
6467 0 468424.38 263997.94 115400 -1 6466
6468 0 468495.2 263752.62 115520 -1 6467
6469 0 468364.28 263603.84 115760 -1 6468
6470 0 468257.12 263394.25 116000 -1 6469
6471 0 468080.9 263158.3 116240 -1 6470
6472 0 467800.3 262937.72 116480 -1 6471
6473 0 467650.06 262758.62 116680 -1 6472
6474 0 467503.4 262505.78 116920 -1 6473
6475 0 467292.5 262451.25 117080 -1 6474
6476 0 467186.94 262418.75 117280 -1 6475
6477 0 467083.56 261878.16 117480 -1 6476
6478 0 466975.38 261891.22 117680 -1 6477
6479 0 467006.72 261806.78 117880 -1 6478
6480 0 466986.38 261719.95 118040 -1 6479
6481 0 466927.34 261509.84 118280 -1 6480
6482 0 466788.66 261321.98 118480 -1 6481
6483 0 466699.84 261090.64 118720 -1 6482
6484 0 466571.78 260942.28 118880 -1 6483
6485 0 466565.56 260909.72 118920 -1 6484
6486 0 466526.62 260715.55 119160 -1 6485
6487 0 466403.66 260500.94 119440 -1 6486
6488 0 466249.9 260209 119800 -1 6487
6489 0 466185.38 260054.73 120080 -1 6488
6490 0 466032.1 259638.44 120400 -1 6489
6491 0 465976.47 259422.89 120680 -1 6490
6492 0 465745.1 259270.8 120960 -1 6491
6493 0 465679.5 258981.64 121160 -1 6492
6494 0 465667.38 258802.55 121360 -1 6493
6495 0 465667.12 258685.31 121520 -1 6494
6496 0 465533.97 258257.06 121840 -1 6495
6497 0 465445.7 257922.23 122080 -1 6496
6498 0 465278.88 257673.28 122320 -1 6497
6499 0 465143 257441.95 122480 -1 6498
6500 0 465058.94 257179 122680 -1 6499
6501 0 464960.94 256929.25 122880 -1 6500
6502 0 464810.97 256644.5 123080 -1 6501
6503 0 464761.47 256288.84 123320 -1 6502
6504 0 464670.88 256129.52 123600 -1 6503
6505 0 464598.53 255816.95 123840 -1 6504
6506 0 464563.2 255682.7 124120 -1 6505
6507 0 464539.06 255528.62 124440 -1 6506
6508 0 464444.72 255406.19 124680 -1 6507
6509 0 464382.3 255165.17 124920 -1 6508
6510 0 464367.47 254910.83 125200 -1 6509
6511 0 464122.2 254686.23 125400 -1 6510
6512 0 464038.8 254322.97 125640 -1 6511
6513 0 463981.9 254060.8 125920 -1 6512
6514 0 463882.94 253922.03 126200 -1 6513
6515 0 463749.28 253667.38 126480 -1 6514
6516 0 463372.22 253219.2 126960 -1 6515
6517 0 463101.25 252891.16 127400 -1 6516
6518 0 462794.3 252473.44 127680 -1 6517
6519 0 462529.7 252064.5 128120 -1 6518
6520 0 462210.44 251523.44 128520 -1 6519
6521 0 461700.34 250707.55 129000 -1 6520
6522 0 461329.03 250134.38 129360 -1 6521
6523 0 460831.5 249622.08 129680 -1 6522
6524 0 460629.16 249456.92 129800 -1 6523
6525 0 460247.9 249230.05 130080 -1 6524
6526 0 459719.2 248695.78 130280 -1 6525
6527 0 459420.72 248208.53 130520 -1 6526
6528 0 459097.8 247621.88 130840 -1 6527
6529 0 458831.9 247223.53 131080 -1 6528
6530 0 458466.28 246798.17 131360 -1 6529
6531 0 458001.22 246356.75 131680 -1 6530
6532 0 457272.97 245608.08 132400 -1 6531
6533 0 456936.4 244964.75 132920 -1 6532
6534 0 456474.2 244454.47 133240 -1 6533
6535 0 456238.25 244030.14 133560 -1 6534
6536 0 455668.7 243495.02 133880 -1 6535
6537 0 455059.8 243204.4 134120 -1 6536
6538 0 454760.44 243027.17 134360 -1 6537
6539 0 454500.8 242781.06 134640 -1 6538
6540 0 453681.34 242298.73 134920 -1 6539
6541 0 452863.84 241883.55 135160 -1 6540
6542 0 452668 241784.64 135480 -1 6541
6543 0 452306 241627.12 135760 -1 6542
6544 0 451658.44 241431.95 135840 -1 6543
6545 0 450008 241284.12 136040 -1 6544
6546 0 447100.3 241027.95 136160 -1 6545
6547 0 443667.3 241643.22 136200 -1 6546
6548 0 443008.72 242547.11 136120 -1 6547
6549 0 442574.56 243410.8 135960 -1 6548
6550 0 442190.03 242988.16 135680 -1 6549
6551 0 442025.03 242348.89 135440 -1 6550
6552 0 441702.62 241500.83 135200 -1 6551
6553 0 441630.3 241101.53 134960 -1 6552
6554 0 441419.12 240578.45 134760 -1 6553
6555 0 441022.47 240228.22 134560 -1 6554
6556 0 440770.97 240034.06 134320 -1 6555
6557 0 440548.5 239946.08 134120 -1 6556
6558 0 440042.03 239855.27 133760 -1 6557
6559 0 439458.4 239808.05 133480 -1 6558
6560 0 438866.2 239638.58 133160 -1 6559
6561 0 438582.16 239262.05 132920 -1 6560
6562 0 438178.44 239043.44 132720 -1 6561
6563 0 437732.56 238762.2 132440 -1 6562
6564 0 437185.78 238437.97 132160 -1 6563
6565 0 436863.9 238216.3 131920 -1 6564
6566 0 436354.47 237989.67 131720 -1 6565
6567 0 435985.94 237846.48 131480 -1 6566
6568 0 435647.03 237662.6 131120 -1 6567
6569 0 435227.94 237570.02 130800 -1 6568
6570 0 434677.5 237469.62 130480 -1 6569
6571 0 434202.12 237308.52 130240 -1 6570
6572 0 433954 237132.67 130000 -1 6571
6573 0 433757.62 237110.66 129920 -1 6572
6574 0 432862.75 237137.84 129640 -1 6573
6575 0 432308.9 237082.94 129240 -1 6574
6576 0 431678.25 237001.92 128960 -1 6575
6577 0 430607.25 236938.12 128800 -1 6576
6578 0 429120.97 236956.64 128520 -1 6577
6579 0 428216.1 236841.66 128280 -1 6578
6580 0 427727.12 236893.25 128160 -1 6579
6581 0 427080.06 236699.98 128000 -1 6580
6582 0 426170.38 236433.45 127800 -1 6581
6583 0 424559.66 236272.4 127760 -1 6582
6584 0 422421.22 235419.23 127720 -1 6583
6585 0 420675.94 234787.78 127480 -1 6584
6586 0 417999.03 233885.84 127440 -1 6585
6587 0 415689.62 232771.92 127600 -1 6586
6588 0 413627.75 231453.1 127680 -1 6587
6589 0 412230.34 229873.95 127720 -1 6588
6590 0 411557.25 229378.44 128000 -1 6589
6591 0 411184.4 228990.9 128240 -1 6590
6592 0 410945.84 228868.61 128320 -1 6591
6593 0 410468.06 228475.97 128480 -1 6592
6594 0 409941.3 228025.72 128720 -1 6593
6595 0 409818.72 227864.06 128800 -1 6594
6596 0 409699.88 227695.19 128880 -1 6595
6597 0 409624.78 227686.97 128920 -1 6596
6598 0 409473.62 227666.23 129000 -1 6597
6599 0 409243.72 227637.1 129120 -1 6598
6600 0 410411.53 226965.27 129120 -1 6599
6601 0 410701.03 226989.52 129080 -1 6600
6602 0 410902.94 227120.33 128880 -1 6601
6603 0 411028.9 227352.08 128840 -1 6602
6604 0 411115.34 227500.64 128760 -1 6603
6605 0 411209.9 227559.12 128720 -1 6604
6606 0 409002.75 227570.12 129240 -1 6599
6607 0 408536.38 227231.66 129480 -1 6606
6608 0 408291.28 226917.12 129720 -1 6607
6609 0 408168.88 226868.3 129840 -1 6608
6610 0 407997.03 226817.77 129920 -1 6609
6611 0 407683.16 226745.73 130080 -1 6610
6612 0 406911.44 226460.27 130320 -1 6611
6613 0 406335.56 226092.38 130600 -1 6612
6614 0 406083.84 225959.8 130760 -1 6613
6615 0 405548 225598.08 131000 -1 6614
6616 0 405211.53 225075.19 131120 -1 6615
6617 0 404926.88 224249.97 131440 -1 6616
6618 0 404654.47 223165.45 131800 -1 6617
6619 0 404061.2 222074.38 131920 -1 6618
6620 0 403677.84 220974.92 132040 -1 6619
6621 0 403295.94 220261.22 132200 -1 6620
6622 0 402762.8 219746.08 132440 -1 6621
6623 0 402315.4 218981.69 132600 -1 6622
6624 0 401547.8 218061.77 132960 -1 6623
6625 0 401206.34 217572.3 133160 -1 6624
6626 0 400897.25 217241.67 133400 -1 6625
6627 0 400660.62 216861.1 133680 -1 6626
6628 0 400245.28 216220.05 134040 -1 6627
6629 0 399773.16 215850.66 134320 -1 6628
6630 0 399357.78 215429.55 134560 -1 6629
6631 0 398981.1 215315.83 134800 -1 6630
6632 0 398420.22 214721.38 134960 -1 6631
6633 0 397951.47 214091.77 135160 -1 6632
6634 0 397637.7 213079.16 135360 -1 6633
6635 0 397279.88 212004.42 135560 -1 6634
6636 0 396847.38 210847.39 135720 -1 6635
6637 0 396381.44 209368.97 136120 -1 6636
6638 0 396388.22 208703.88 136480 -1 6637
6639 0 396251.75 208173.4 136680 -1 6638
6640 0 396010.25 207510.64 136960 -1 6639
6641 0 395777.5 206886.73 137200 -1 6640
6642 0 395630.3 206399.33 137480 -1 6641
6643 0 395545.75 206029.12 137760 -1 6642
6644 0 395249.25 205796.08 138040 -1 6643
6645 0 395107.8 205329.7 138120 -1 6644
6646 0 395110.72 205262.05 138160 -1 6645
6647 0 394962.06 204914.81 138240 -1 6646
6648 0 394807.66 204679.27 138320 -1 6647
6649 0 394681.2 204439.67 138360 -1 6648
6650 0 394574.78 204118.69 138440 -1 6649
6651 0 394611 204095.72 138520 -1 6650
6652 0 394640.03 204095.3 138600 -1 6651
6653 0 394565.72 204019.5 138680 -1 6652
6654 0 394415.22 203869.6 138760 -1 6653
6655 0 394482.22 203903.42 138840 -1 6654
6656 0 394244.88 203825.38 138880 -1 6655
6657 0 394126.22 203693.45 138960 -1 6656
6658 0 394079.53 202679.34 139160 -1 6657
6659 0 393839.3 202405.55 139280 -1 6658
6660 0 393689.34 202195.39 139400 -1 6659
6661 0 393482.03 201792.6 139480 -1 6660
6662 0 393442.38 201638.66 139560 -1 6661
6663 0 393364.75 201442.55 139640 -1 6662
6664 0 393356.1 201373.23 139680 -1 6663
6665 0 393348.44 201302 139720 -1 6664
6666 0 393300.84 201217.11 139800 -1 6665
6667 0 393295.72 201118.77 139880 -1 6666
6668 0 393233.22 200951.38 140000 -1 6667
6669 0 393194.22 200717.05 140120 -1 6668
6670 0 393339.88 200760.22 140160 -1 6669
6671 0 393995.4 199886 140160 -1 6670
6672 0 394783.97 199996.44 140200 -1 6671
6673 0 395101.6 200069.88 140320 -1 6672
6674 0 395306.62 200105.89 140400 -1 6673
6675 0 395489.78 200022.94 140520 -1 6674
6676 0 395491.62 200032.38 140600 -1 6675
6677 0 394402.03 201176.39 140160 -1 6670
6678 0 394979.56 201050.45 140240 -1 6677
6679 0 395229.9 201013.31 140320 -1 6678
6680 0 395516.47 201029.17 140360 -1 6679
6681 0 395754.94 201064.52 140440 -1 6680
6682 0 395403.53 201196.6 140480 -1 6681
6683 0 395875.6 201076.1 140480 -1 6681
6684 0 396023.12 201009.34 140520 -1 6683
6685 0 393298.25 200686.77 140200 -1 6670
6686 0 393295.94 200383.11 140280 -1 6685
6687 0 393228.4 200212.97 140360 -1 6686
6688 0 393218.03 200214.06 140440 -1 6687
6689 0 393112.47 199940.78 140520 -1 6688
6690 0 393329.6 199698.9 140920 -1 6689
6691 0 392630.03 198674.56 141160 -1 6690
6692 0 392410.72 197669.27 141400 -1 6691
6693 0 392373.75 197067.52 141600 -1 6692
6694 0 392491.56 196452 141840 -1 6693
6695 0 392435.75 195986 142000 -1 6694
6696 0 392395.78 195666.64 142200 -1 6695
6697 0 392413 195485.14 142320 -1 6696
6698 0 392324.5 195140.16 142520 -1 6697
6699 0 392155.44 194887 142880 -1 6698
6700 0 392094.6 194507.16 143040 -1 6699
6701 0 392132.56 193601.11 143440 -1 6700
6702 0 392083.03 193004.67 143640 -1 6701
6703 0 391898.47 192647.06 143720 -1 6702
6704 0 391416.66 192067.73 144000 -1 6703
6705 0 391424.5 191526.08 144280 -1 6704
6706 0 391130.78 190938.98 144600 -1 6705
6707 0 390889.6 190656.86 144880 -1 6706
6708 0 390853.16 190314.55 145040 -1 6707
6709 0 390846.8 190067.55 145080 -1 6708
6710 0 391064.5 188317.8 145080 -1 6709
6711 0 391067.25 188045.08 145240 -1 6710
6712 0 390969.62 187985.95 145360 -1 6711
6713 0 391109.84 188290.11 145040 -1 6710
6714 0 391174.62 188338.36 144920 -1 6713
6715 0 391205.94 188423.5 144840 -1 6714
6716 0 391353.53 188450.14 144720 -1 6715
6717 0 391452.84 188461.67 144600 -1 6716
6718 0 390734.1 189862.88 145160 -1 6709
6719 0 390557.53 189625.12 145400 -1 6718
6720 0 390164.38 189221.02 145640 -1 6719
6721 0 389502.34 188360.45 146000 -1 6720
6722 0 389073.66 187871.42 146160 -1 6721
6723 0 388784.1 187463.98 146400 -1 6722
6724 0 388643.03 187207.83 146600 -1 6723
6725 0 388609.22 186974.03 146840 -1 6724
6726 0 388475.6 186466.47 147160 -1 6725
6727 0 388345.47 186261.7 147320 -1 6726
6728 0 388098.38 186027.17 147560 -1 6727
6729 0 387858.22 185813.58 147880 -1 6728
6730 0 387696.22 185349.03 148120 -1 6729
6731 0 387503.3 184483.98 148320 -1 6730
6732 0 387114.62 182779.62 148440 -1 6731
6733 0 386333.84 182057.81 148640 -1 6732
6734 0 386536.25 181824.7 149000 -1 6733
6735 0 386582.84 181617.44 149360 -1 6734
6736 0 386331.2 181640.11 149600 -1 6735
6737 0 386507.4 182299.89 149920 -1 6736
6738 0 386559.75 182087.25 150360 -1 6737
6739 0 386082.38 181042.89 150760 -1 6738
6740 0 386064.44 180778.4 150960 -1 6739
6741 0 385993.16 180331.3 151200 -1 6740
6742 0 386091.28 179643.84 151440 -1 6741
6743 0 386255.6 179402.55 151560 -1 6742
6744 0 386309.03 179176.2 151640 -1 6743
6745 0 386591.34 178805.9 151760 -1 6744
6746 0 387191.4 178170.94 151760 -1 6745
6747 0 387185.25 177988.1 151680 -1 6746
6748 0 387135.7 177901 151600 -1 6747
6749 0 387023.56 177884.81 151480 -1 6748
6750 0 386996.53 177828.92 151400 -1 6749
6751 0 387000.25 177784.81 151320 -1 6750
6752 0 386634.9 178432.47 152000 -1 6745
6753 0 386627.1 178376.47 152120 -1 6752
6754 0 386641 178164.3 152360 -1 6753
6755 0 386656.22 177824.38 152640 -1 6754
6756 0 386543.44 177619.83 152840 -1 6755
6757 0 386544.38 177368.11 153040 -1 6756
6758 0 386525.75 177283.17 153120 -1 6757
6759 0 386699.1 177151.5 153400 -1 6758
6760 0 386937.97 176749.81 153600 -1 6759
6761 0 387104.03 176587.73 153840 -1 6760
6762 0 387309.3 176364.56 153960 -1 6761
6763 0 387375.9 176100.17 154120 -1 6762
6764 0 387503.38 175993.56 154360 -1 6763
6765 0 387512.6 175892.55 154440 -1 6764
6766 0 387568.03 175663.27 154600 -1 6765
6767 0 387568.16 175465.27 154840 -1 6766
6768 0 387633.9 175295.94 154960 -1 6767
6769 0 387662.4 175073.48 155160 -1 6768
6770 0 387681.16 174893.11 155360 -1 6769
6771 0 387728.56 174604.53 155560 -1 6770
6772 0 387598.56 174381.6 155840 -1 6771
6773 0 387367.16 174170.81 156080 -1 6772
6774 0 387247.22 174005 156320 -1 6773
6775 0 387255 173776.22 156560 -1 6774
6776 0 387239.88 173591.97 156760 -1 6775
6777 0 387309.7 173369.56 156880 -1 6776
6778 0 387385.4 173149.05 157000 -1 6777
6779 0 387483.53 172992.1 157080 -1 6778
6780 0 387409.3 172880.11 157200 -1 6779
6781 0 387311.06 172756.25 157320 -1 6780
6782 0 387209.3 172544.53 157560 -1 6781
6783 0 387069.94 172418.47 157880 -1 6782
6784 0 386883.4 172334.16 158040 -1 6783
6785 0 386792.38 172147.9 158240 -1 6784
6786 0 386752.16 172041.11 158440 -1 6785
6787 0 386694.25 171861.52 158640 -1 6786
6788 0 386703.4 171695.56 158880 -1 6787
6789 0 386586.5 171606.36 159200 -1 6788
6790 0 386381.3 171507.36 159480 -1 6789
6791 0 385997.53 171423.34 159760 -1 6790
6792 0 385525.97 171217.39 159920 -1 6791
6793 0 385533.2 171273.8 160080 -1 6792
6794 0 385535.34 171287.61 160120 -1 6793
6795 0 384999.53 171195.08 160160 -1 6794
6796 0 384783.72 171156.2 160240 -1 6795
6797 0 384456.5 171071.5 160320 -1 6796
6798 0 384129.47 170987.42 160400 -1 6797
6799 0 383460.78 170785.3 160520 -1 6798
6800 0 382532.5 170863.88 160640 -1 6799
6801 0 381705.34 170906.47 160560 -1 6800
6802 0 381536.5 170898.03 160480 -1 6801
6803 0 381312.5 170905.66 160440 -1 6802
6804 0 381199.28 171443.47 160400 -1 6803
6805 0 381079.03 171483.56 160320 -1 6804
6806 0 381143.28 170995.7 160400 -1 6803
6807 0 380989.56 171074.6 160360 -1 6806
6808 0 382076 170821.4 160760 -1 6800
6809 0 381771.72 170792.55 160840 -1 6808
6810 0 381000.78 170779.5 161000 -1 6809
6811 0 380972 170758.1 161080 -1 6810
6812 0 379661.03 170002.92 161120 -1 6811
6813 0 379554.2 169988.53 161200 -1 6812
6814 0 379414.3 169898.47 161360 -1 6813
6815 0 379333.5 169911.5 161400 -1 6814
6816 0 379252.7 169925.14 161440 -1 6815
6817 0 379174.25 169936.92 161480 -1 6816
6818 0 379403.53 170969.11 161480 -1 6817
6819 0 379175.9 171161.4 161440 -1 6818
6820 0 379122 171085.03 161360 -1 6819
6821 0 379106 170941.03 161280 -1 6820
6822 0 378926 170749.03 161240 -1 6821
6823 0 378866 170841.03 161080 -1 6822
6824 0 378926 171001.03 161000 -1 6823
6825 0 378895.2 169888.67 161520 -1 6817
6826 0 378669.66 169870.33 161600 -1 6825
6827 0 378557.28 169861.17 161640 -1 6826
6828 0 379268.75 170379.06 161680 -1 6827
6829 0 379494.6 170493.44 161800 -1 6828
6830 0 379697 170589.03 161920 -1 6829
6831 0 379329 170413.03 161960 -1 6830
6832 0 379197 170393.03 162080 -1 6831
6833 0 379073 170381.03 162120 -1 6832
6834 0 378995 170325.03 162240 -1 6833
6835 0 379059 170405.03 162360 -1 6834
6836 0 379051 170417.03 162480 -1 6835
6837 0 379043 170417.03 162520 -1 6836
6838 0 379049 170401.03 162640 -1 6837
6839 0 378505 170065.03 162160 -1 6833
6840 0 378457 170045.03 162280 -1 6839
6841 0 378417 170001.03 162400 -1 6840
6842 0 378409 169973.03 162520 -1 6841
6843 0 378625 169685.03 162520 -1 6842
6844 0 378657 169633.03 162600 -1 6843
6845 0 378665 169577.03 162720 -1 6844
6846 0 378665 169677.03 162840 -1 6845
6847 0 378557 169813.03 162960 -1 6846
6848 0 378441 169973.03 162600 -1 6842
6849 0 378441 170097.03 162640 -1 6848
6850 0 378409 170125.03 162760 -1 6849
6851 0 379791 170689.03 161960 -1 6830
6852 0 380265 170445.03 162000 -1 6851
6853 0 380313 170409.03 162120 -1 6852
6854 0 380429 170477.03 162200 -1 6853
6855 0 380323 170529.03 162360 -1 6854
6856 0 380247 170533.03 162480 -1 6855
6857 0 380351 170633.03 162600 -1 6856
6858 0 378242.7 169917.66 161720 -1 6827
6859 0 377526.22 169596.97 161800 -1 6858
6860 0 376993.44 169521.73 161960 -1 6859
6861 0 377773 169700.06 162000 -1 6860
6862 0 377893 169732.06 162160 -1 6861
6863 0 377901 169676.06 162280 -1 6862
6864 0 377901 169620.06 162400 -1 6863
6865 0 377885 169644.06 162520 -1 6864
6866 0 377717 169652.06 162640 -1 6865
6867 0 377765 169692.06 162680 -1 6866
6868 0 376868.72 169499.75 162000 -1 6860
6869 0 376601.66 169456 162080 -1 6868
6870 0 376468.06 169434.39 162120 -1 6869
6871 0 376113.9 169340.9 162240 -1 6870
6872 0 375924.1 169274.64 162320 -1 6871
6873 0 375724.34 169162.31 162440 -1 6872
6874 0 374847.03 169087.9 162640 -1 6873
6875 0 374303.2 169043.88 162800 -1 6874
6876 0 373841.72 168990.34 162960 -1 6875
6877 0 373347.06 169172.5 163080 -1 6876
6878 0 373150.22 169272.77 163160 -1 6877
6879 0 372769.4 169461.53 163280 -1 6878
6880 0 372385.97 169592.38 163360 -1 6879
6881 0 372204.1 169546.58 163560 -1 6880
6882 0 372160.34 169470.67 163680 -1 6881
6883 0 371283.03 170071.64 163640 -1 6882
6884 0 370604.72 170339.8 163560 -1 6883
6885 0 370509.78 170363.67 163480 -1 6884
6886 0 370431.25 170370.22 163400 -1 6885
6887 0 370253.22 170461.55 163280 -1 6886
6888 0 369980.1 170541.5 163160 -1 6887
6889 0 369913.84 170532.52 163120 -1 6888
6890 0 369716.4 170286.78 163000 -1 6889
6891 0 369581.4 170134.25 162880 -1 6890
6892 0 369271.88 169953.64 162840 -1 6891
6893 0 368985.84 170062.67 162960 -1 6892
6894 0 368467 170232.92 163000 -1 6893
6895 0 367823 170252.98 162880 -1 6894
6896 0 367220.7 170326.16 162800 -1 6895
6897 0 366645.22 170501.1 162640 -1 6896
6898 0 366515.4 170472.8 162520 -1 6897
6899 0 366429.4 170454.03 162440 -1 6898
6900 0 366080.4 170534.14 162280 -1 6899
6901 0 365459.8 170603.95 162200 -1 6900
6902 0 365364.2 170634.19 162120 -1 6901
6903 0 365311.44 170642.22 162080 -1 6902
6904 0 365220.5 170673.73 162000 -1 6903
6905 0 364982.5 170848.11 161840 -1 6904
6906 0 364572.75 171202.75 161760 -1 6905
6907 0 364293.28 171417.7 161680 -1 6906
6908 0 364102.75 171505.92 161600 -1 6907
6909 0 364096.5 171506.75 161560 -1 6908
6910 0 364076.84 171508.69 161440 -1 6909
6911 0 363861.66 171695.11 161360 -1 6910
6912 0 363885.22 171739.05 161320 -1 6911
6913 0 363337.62 171927.06 161240 -1 6912
6914 0 362643.06 171766.08 161200 -1 6913
6915 0 362649.75 171796.9 161160 -1 6914
6916 0 362334.94 171050.81 161160 -1 6915
6917 0 362341.06 171117.1 161120 -1 6916
6918 0 362321.53 171167.25 161040 -1 6917
6919 0 362279.7 171257.95 160960 -1 6918
6920 0 362317.38 171230.17 161200 -1 6916
6921 0 362203.97 171267.33 161320 -1 6920
6922 0 362164.78 171315.19 161400 -1 6921
6923 0 361987.62 170766.31 161200 -1 6916
6924 0 361953.47 170502.69 161240 -1 6923
6925 0 361922.8 170463.31 161280 -1 6924
6926 0 362643.88 171825.72 161120 -1 6915
6927 0 362548.9 171963.64 161080 -1 6926
6928 0 362418.4 172319.97 161040 -1 6927
6929 0 362448.06 172483.14 160960 -1 6928
6930 0 362247.4 172623.31 160920 -1 6929
6931 0 361974.84 172748.75 160800 -1 6930
6932 0 361560.8 173162.5 160840 -1 6931
6933 0 361459.66 173235.66 160880 -1 6932
6934 0 361144.75 173450.58 161000 -1 6933
6935 0 360946.8 173583.69 161080 -1 6934
6936 0 360586.16 173711.22 161160 -1 6935
6937 0 360376.7 173723.1 161280 -1 6936
6938 0 360272.62 173679.52 161400 -1 6937
6939 0 360248.28 173660.62 161480 -1 6938
6940 0 360231.75 173653 161520 -1 6939
6941 0 360074.8 173693 161680 -1 6940
6942 0 360273.62 173688.97 161840 -1 6941
6943 0 360385.3 173655.1 162000 -1 6942
6944 0 360358.75 173605.81 162080 -1 6943
6945 0 359963.1 173635.05 162320 -1 6944
6946 0 359955.06 172803.6 162320 -1 6945
6947 0 360258.78 172535.75 162320 -1 6946
6948 0 360182.84 172295.92 162320 -1 6947
6949 0 360317.66 172536.7 162240 -1 6947
6950 0 359906.12 173777.39 162400 -1 6945
6951 0 359998.16 173928.25 162560 -1 6950
6952 0 359982.56 174035.1 162600 -1 6951
6953 0 359896.9 174162.5 162720 -1 6952
6954 0 359883 174187.2 162800 -1 6953
6955 0 359861.6 174224.77 162920 -1 6954
6956 0 359806.7 174133.03 163000 -1 6955
6957 0 359925.03 173830.89 162960 -1 6956
6958 0 360029.12 173692.17 162920 -1 6957
6959 0 359823.03 174260 163040 -1 6956
6960 0 359597.6 174506.55 163240 -1 6959
6961 0 359125.16 174669.47 163440 -1 6960
6962 0 358961.88 174746.28 163720 -1 6961
6963 0 358942 174782.06 163840 -1 6962
6964 0 358966 174826.06 163920 -1 6963
6965 0 358916 175074.03 164000 -1 6964
6966 0 358412 175486.03 164080 -1 6965
6967 0 358388 175526.03 164160 -1 6966
6968 0 358382.03 175534.06 164320 -1 6967
6969 0 358100 175490.03 164440 -1 6968
6970 0 358046 175430.03 164600 -1 6969
6971 0 358014 175222.03 164760 -1 6970
6972 0 358052 175070.03 164840 -1 6971
6973 0 357912 175150.03 164960 -1 6972
6974 0 358052 175338.06 165080 -1 6973
6975 0 358176 175254.03 165160 -1 6974
6976 0 358220 175266.03 165320 -1 6975
6977 0 358530 175706.03 164640 -1 6970
6978 0 358606 175782.03 164720 -1 6977
6979 0 357530.66 175599.38 164400 -1 6969
6980 0 357398.66 175583.38 164320 -1 6979
6981 0 357315 175691.03 164160 -1 6980
6982 0 357303 175683.03 164120 -1 6981
6983 0 357283 175695.03 164000 -1 6982
6984 0 357179 175791.03 163920 -1 6983
6985 0 357115 175843.03 163880 -1 6984
6986 0 359792.1 173728.55 162560 -1 6951
6987 0 359766.16 173721.98 162640 -1 6986
6988 0 360972 173558.06 161520 -1 6940
6989 0 361044 173566.06 161600 -1 6988
6990 0 361108 173598.06 161760 -1 6989
6991 0 361268 173622.06 161880 -1 6990
6992 0 361284 173686.06 161960 -1 6991
6993 0 361172 173654.06 162080 -1 6992
6994 0 360932 173838.06 162320 -1 6993
6995 0 360804 173742.06 162400 -1 6994
6996 0 360708 173702.12 162520 -1 6995
6997 0 359824 173297.03 161560 -1 6940
6998 0 359620 173349.03 161640 -1 6997
6999 0 359552 173481.03 161680 -1 6998
7000 0 359556 173597.03 161760 -1 6999
7001 0 359448.97 174608.95 161120 -1 6936
7002 0 359373.94 174709.92 161040 -1 7001
7003 0 359356.34 174701.16 160960 -1 7002
7004 0 359327.03 174728.14 160840 -1 7003
7005 0 359348.2 174202.33 160840 -1 7004
7006 0 359158.34 174035.08 160800 -1 7005
7007 0 358962.34 174007.95 160720 -1 7006
7008 0 359054.66 174102.03 160600 -1 7007
7009 0 359104.12 174143.44 160520 -1 7008
7010 0 359322 174733 160800 -1 7004
7011 0 359317.06 174738.34 160760 -1 7010
7012 0 359361.3 174750.25 160600 -1 7011
7013 0 359137.53 174935.4 160480 -1 7012
7014 0 359175.7 174960.28 160360 -1 7013
7015 0 359453.75 174863.3 161160 -1 7001
7016 0 359437.88 175043.73 161280 -1 7015
7017 0 359440 175062.84 161400 -1 7016
7018 0 359428.47 175113.97 161520 -1 7017
7019 0 359408.8 175156.02 161600 -1 7018
7020 0 359376.75 175249.33 161680 -1 7019
7021 0 359386.06 175357.08 161800 -1 7020
7022 0 359400.75 175529.52 161880 -1 7021
7023 0 359893 175035.03 161120 -1 7015
7024 0 360057 174927.03 161080 -1 7023
7025 0 360093 174919.06 161000 -1 7024
7026 0 360533.28 173980.12 160800 -1 6932
7027 0 360289.3 174125.67 160760 -1 7026
7028 0 360236.2 174163.66 160680 -1 7027
7029 0 360202.62 174194.34 160600 -1 7028
7030 0 360166.44 174199.25 160560 -1 7029
7031 0 360605.3 174069.44 160760 -1 7026
7032 0 360635.6 173909.1 160720 -1 7031
7033 0 360684.1 173891.62 160680 -1 7032
7034 0 361984.66 172742.33 160760 -1 6931
7035 0 362003.5 172728.75 160680 -1 7034
7036 0 362013.3 172721.77 160640 -1 7035
7037 0 362192.84 172655.66 160520 -1 7036
7038 0 362172 172678.5 160480 -1 7037
7039 0 362151.28 172700.67 160440 -1 7038
7040 0 362040.62 172671.33 160280 -1 7039
7041 0 361968.1 172644.05 160200 -1 7040
7042 0 361918.84 172727.28 160120 -1 7041
7043 0 361896 172759.39 159960 -1 7042
7044 0 361762.06 172783.66 159840 -1 7043
7045 0 361635.75 172783.23 159760 -1 7044
7046 0 361480.72 172838.19 159640 -1 7045
7047 0 361458.72 172834.69 159520 -1 7046
7048 0 361395.06 172823.77 159360 -1 7047
7049 0 361270.28 172762.02 159200 -1 7048
7050 0 361281.44 172648.08 159120 -1 7049
7051 0 361167.47 172534.83 159040 -1 7050
7052 0 361169.03 172546.42 158840 -1 7051
7053 0 361182.97 172558.12 158640 -1 7052
7054 0 361382.5 172634.25 158480 -1 7053
7055 0 361402.12 172660.8 158440 -1 7054
7056 0 361416.94 172975.34 158360 -1 7055
7057 0 361394.78 172957.42 158240 -1 7056
7058 0 361370.9 172959.95 158080 -1 7057
7059 0 361360.34 172960.88 157960 -1 7058
7060 0 361322.4 172953.72 157840 -1 7059
7061 0 361310.38 172952.64 157800 -1 7060
7062 0 361361.3 172931.23 157680 -1 7061
7063 0 361406.5 172900.39 157560 -1 7062
7064 0 360589 172999.14 157520 -1 7063
7065 0 359669.2 173112.78 157600 -1 7064
7066 0 359483.47 173300.19 157720 -1 7065
7067 0 360626.28 173005.56 157440 -1 7064
7068 0 360685.16 173024.73 157360 -1 7067
7069 0 360859.7 173236.67 157240 -1 7068
7070 0 360855.38 173237.34 157160 -1 7069
7071 0 360951.06 173413.84 157080 -1 7070
7072 0 360351.56 173185.1 157040 -1 7071
7073 0 360217.06 173161.72 156960 -1 7072
7074 0 360198.16 173025.25 156800 -1 7073
7075 0 360268 173036 156760 -1 7074
7076 0 360337.62 173046.84 156720 -1 7075
7077 0 360386 173068.5 156680 -1 7076
7078 0 360433.9 173090.44 156640 -1 7077
7079 0 360648.75 173083.95 156600 -1 7078
7080 0 360721.12 173321.17 156520 -1 7079
7081 0 360648.22 173298.02 156360 -1 7080
7082 0 360408.97 173468.78 156280 -1 7081
7083 0 360540.47 173426.02 156160 -1 7082
7084 0 360679.9 173331.22 156040 -1 7083
7085 0 360722.44 173226.02 155920 -1 7084
7086 0 360835.22 173142.47 155760 -1 7085
7087 0 360966.12 173062.47 155560 -1 7086
7088 0 361423.03 173341.25 157040 -1 7071
7089 0 361629.7 173348.86 157000 -1 7088
7090 0 362145.75 173429.84 156880 -1 7089
7091 0 362960.16 173907.25 156760 -1 7090
7092 0 363453.66 174120.7 156680 -1 7091
7093 0 363835.72 174440.27 156560 -1 7092
7094 0 364077.06 174775.5 156440 -1 7093
7095 0 364173 174923 156400 -1 7094
7096 0 364269.34 175069.95 156360 -1 7095
7097 0 364583.16 175118.72 156320 -1 7096
7098 0 364706.78 175191.92 156240 -1 7097
7099 0 364729.62 175422.39 156160 -1 7098
7100 0 364746.12 175544.42 156120 -1 7099
7101 0 364997.94 175735.14 155960 -1 7100
7102 0 365471.94 175951.28 155800 -1 7101
7103 0 365910.4 175949.27 155640 -1 7102
7104 0 365943.6 176147.97 155680 -1 7103
7105 0 366413.56 176224.97 155720 -1 7104
7106 0 366627.62 176498.34 155800 -1 7105
7107 0 366735.12 176494.17 155880 -1 7106
7108 0 366580.97 176488.48 156080 -1 7107
7109 0 366498.1 176505.06 156200 -1 7108
7110 0 367093.2 176422.33 155800 -1 7107
7111 0 367337.5 176484.27 155720 -1 7110
7112 0 367474 176630.53 155640 -1 7111
7113 0 367690.03 176792.42 155560 -1 7112
7114 0 367633.9 177022.83 155640 -1 7113
7115 0 367677.94 177136.34 155560 -1 7114
7116 0 367700.06 177158.55 155480 -1 7115
7117 0 367370 176535.53 155600 -1 7112
7118 0 367410 176531.53 155520 -1 7117
7119 0 366478 176293.03 155680 -1 7105
7120 0 366317.47 176061.08 155720 -1 7104
7121 0 362123.06 173248.05 156840 -1 7090
7122 0 362215.62 173316.61 156720 -1 7121
7123 0 362242.53 173309.33 156640 -1 7122
7124 0 362065.88 172982.66 156480 -1 7123
7125 0 361922.4 173158.2 156440 -1 7124
7126 0 361884.34 173201 156400 -1 7125
7127 0 361809.4 173286.75 156320 -1 7126
7128 0 361813.5 173345.62 156240 -1 7127
7129 0 361898.7 173460.42 156080 -1 7128
7130 0 362304.84 173600.6 155960 -1 7129
7131 0 362455.5 173625.8 155880 -1 7130
7132 0 362512.06 173606.55 155720 -1 7131
7133 0 362589 173635.06 155560 -1 7132
7134 0 362634.6 173592.06 155480 -1 7133
7135 0 361919.03 172648.03 156440 -1 7124
7136 0 361879.34 172592.77 156360 -1 7135
7137 0 361749 172529.03 156200 -1 7136
7138 0 361853 172485.03 156080 -1 7137
7139 0 362480.6 173660.48 157600 -1 7063
7140 0 362655.72 174068.1 157640 -1 7139
7141 0 362860.22 174542.72 157760 -1 7140
7142 0 363000.38 174432.52 157600 -1 7140
7143 0 363216.8 174368.3 157400 -1 7142
7144 0 363287.84 174327 157240 -1 7143
7145 0 363356.88 174424.1 157120 -1 7144
7146 0 362182.53 173867.94 157840 -1 7060
7147 0 362077.94 174105.34 157880 -1 7146
7148 0 362014.25 174245.02 158080 -1 7147
7149 0 361994.25 174392.52 158280 -1 7148
7150 0 361883.66 174754.69 158320 -1 7149
7151 0 361970.47 175224.2 158280 -1 7150
7152 0 362128.8 175452.61 158200 -1 7151
7153 0 362141.47 175491.75 158080 -1 7152
7154 0 362315.34 175544.14 157920 -1 7153
7155 0 362345.47 175541.7 157840 -1 7154
7156 0 361197.6 173207.23 158400 -1 7056
7157 0 361102.62 173385.98 158480 -1 7156
7158 0 361025 173452.75 158600 -1 7157
7159 0 360998.88 173474.62 158640 -1 7158
7160 0 360960.5 173496.06 158760 -1 7159
7161 0 360529 172688.06 159000 -1 7051
7162 0 360241 172752.06 158880 -1 7161
7163 0 360201 172728.06 158760 -1 7162
7164 0 362915.5 173141.56 160480 -1 7038
7165 0 362875.5 173293.56 160560 -1 7164
7166 0 361114 173375.56 160640 -1 7035
7167 0 361074 173535.56 160520 -1 7166
7168 0 361098 173727.62 160440 -1 7167
7169 0 361138 173807.56 160320 -1 7168
7170 0 364134.7 171374.67 161400 -1 6910
7171 0 363979.7 171439.11 161240 -1 7170
7172 0 363887.1 171477.4 161160 -1 7171
7173 0 363553 171330.12 161120 -1 7172
7174 0 363547.34 171202.28 161040 -1 7173
7175 0 363531.9 171172.78 161000 -1 7174
7176 0 372095.66 169559.75 163760 -1 6882
7177 0 371976 169566 163880 -1 7176
7178 0 371895.66 169570.34 163960 -1 7177
7179 0 371770.16 169504 164120 -1 7178
7180 0 371736.8 169481.73 164160 -1 7179
7181 0 371462.94 169533.27 164360 -1 7180
7182 0 371177.22 169613.08 164480 -1 7181
7183 0 370950.5 169693.9 164560 -1 7182
7184 0 370807.78 169740.7 164760 -1 7183
7185 0 370661.72 169804.3 164880 -1 7184
7186 0 370453.66 169980.64 165000 -1 7185
7187 0 370395.12 170089.45 165120 -1 7186
7188 0 370151.56 170292.14 165360 -1 7187
7189 0 369816.84 170522.98 165560 -1 7188
7190 0 369501.1 170623.4 165760 -1 7189
7191 0 369061.22 170731.67 165960 -1 7190
7192 0 368860.12 170742.78 166120 -1 7191
7193 0 368134.62 170215.4 166320 -1 7192
7194 0 367941.62 170444.14 166440 -1 7193
7195 0 367691 170555 166560 -1 7194
7196 0 367919.2 170444.53 166720 -1 7195
7197 0 367846.8 170453.81 166800 -1 7196
7198 0 367705.34 170482.56 166960 -1 7197
7199 0 367009.56 170533.05 167040 -1 7198
7200 0 366689 170598.4 167120 -1 7199
7201 0 366267.75 170485.47 167160 -1 7200
7202 0 365844.84 170374.27 167200 -1 7201
7203 0 364876.66 169876.77 167160 -1 7202
7204 0 364427.78 169581.92 166960 -1 7203
7205 0 364101.56 168685.62 166920 -1 7204
7206 0 363322.88 167480.98 166960 -1 7205
7207 0 363045.12 167377.62 167080 -1 7206
7208 0 363038.5 167415.89 167200 -1 7207
7209 0 363328 167668.03 167240 -1 7208
7210 0 363378 167687.03 167320 -1 7209
7211 0 363520 167623.03 167360 -1 7210
7212 0 363720 167471.03 167480 -1 7211
7213 0 363816 167467.03 167600 -1 7212
7214 0 363744 167439.03 167760 -1 7213
7215 0 363764 167475.03 167840 -1 7214
7216 0 363710 167515.03 167960 -1 7215
7217 0 363618 167523.03 168080 -1 7216
7218 0 363450 167523.03 168200 -1 7217
7219 0 363382 167655.03 168320 -1 7218
7220 0 363342 167607.03 168400 -1 7219
7221 0 363223.97 167404.84 166880 -1 7206
7222 0 362939.38 167226.06 166760 -1 7221
7223 0 362847.06 167158.5 166720 -1 7222
7224 0 362630.47 167105.33 166640 -1 7223
7225 0 362497.62 167073.69 166560 -1 7224
7226 0 362435.88 166852.28 166520 -1 7225
7227 0 362422.97 166797.53 166480 -1 7226
7228 0 362384.7 166636.72 166360 -1 7227
7229 0 362023.03 166397.12 166320 -1 7228
7230 0 362719.22 166909.36 166200 -1 7229
7231 0 362729.97 166901.5 166120 -1 7230
7232 0 363115.75 166076.69 166120 -1 7231
7233 0 363078.7 165059.75 166160 -1 7232
7234 0 362186.16 164412.53 166320 -1 7233
7235 0 362482.78 164769.3 166360 -1 7234
7236 0 362440.88 164965.14 166440 -1 7235
7237 0 362479.4 164854.5 166520 -1 7236
7238 0 362655.47 164892.62 166600 -1 7237
7239 0 362204.7 164256.97 166640 -1 7238
7240 0 361683.72 164337.75 166680 -1 7239
7241 0 361670 164310.03 166800 -1 7240
7242 0 361638 164298.03 166880 -1 7241
7243 0 361552 164314.03 167000 -1 7242
7244 0 361540 164214.03 167120 -1 7243
7245 0 361490 164214.03 167240 -1 7244
7246 0 361538 164274.03 167360 -1 7245
7247 0 361498 164286.03 167440 -1 7246
7248 0 363046.2 163849.47 166640 -1 7238
7249 0 363204.44 163157.14 166680 -1 7248
7250 0 363172.03 163155.28 166760 -1 7249
7251 0 362996.94 162994.47 166880 -1 7250
7252 0 362919.56 162940.5 166960 -1 7251
7253 0 363567.75 162336.67 166680 -1 7249
7254 0 363918.38 162198.34 166640 -1 7253
7255 0 364103.12 162120.62 166720 -1 7254
7256 0 364282.4 162101.45 166840 -1 7255
7257 0 364340.2 162110.17 166880 -1 7256
7258 0 364242.6 162276.22 166920 -1 7257
7259 0 364127 162329.17 167000 -1 7258
7260 0 364168.97 162366.38 167120 -1 7259
7261 0 364136.1 162349.19 167240 -1 7260
7262 0 364150 162352.33 167280 -1 7261
7263 0 364178.44 162359.11 167360 -1 7262
7264 0 364585.34 162194.1 167440 -1 7263
7265 0 364941.03 162061.86 167560 -1 7264
7266 0 364529.6 161906.72 166920 -1 7257
7267 0 364512.94 161431.23 166960 -1 7266
7268 0 364553.78 161170.62 166920 -1 7267
7269 0 364549.6 161005.28 166840 -1 7268
7270 0 364644.6 161470.28 167040 -1 7267
7271 0 364766 161525.67 167120 -1 7270
7272 0 364728 161558.03 167160 -1 7271
7273 0 363852.16 162156.69 166480 -1 7254
7274 0 363832.12 162144.31 166440 -1 7273
7275 0 363431.97 162222.25 166320 -1 7274
7276 0 364110.53 163094.11 166200 -1 7275
7277 0 364153.6 163134.33 166160 -1 7276
7278 0 364162.28 163156.06 166040 -1 7277
7279 0 364110.44 163166.62 166000 -1 7278
7280 0 364159.9 163193.28 165920 -1 7279
7281 0 364240.2 163188.5 165840 -1 7280
7282 0 364327.12 163227.7 165800 -1 7281
7283 0 364415.72 163267.3 165760 -1 7282
7284 0 364608.06 163327.8 165640 -1 7283
7285 0 364923.28 163207 165600 -1 7284
7286 0 365097 163087.03 165520 -1 7285
7287 0 365075 162967.03 165320 -1 7286
7288 0 364271.3 163375.58 165600 -1 7284
7289 0 364121 163476.03 165520 -1 7288
7290 0 364045 163608.03 165440 -1 7289
7291 0 363965 163628.03 165360 -1 7290
7292 0 363905 163628.03 165280 -1 7291
7293 0 364613 163672.03 165640 -1 7284
7294 0 364621 163840.03 165560 -1 7293
7295 0 364641 163828.03 165440 -1 7294
7296 0 362640.62 164998.31 166680 -1 7238
7297 0 362653.5 165052.98 166800 -1 7296
7298 0 362662.84 165073.16 166840 -1 7297
7299 0 362538.44 165061.78 166880 -1 7298
7300 0 362416.97 165145.16 167000 -1 7299
7301 0 362414.53 165119.47 167120 -1 7300
7302 0 362490.1 165055.53 167240 -1 7301
7303 0 362564.28 164994.38 167320 -1 7302
7304 0 362485.4 164897.05 167480 -1 7303
7305 0 362386.9 164875.52 167600 -1 7304
7306 0 362309.97 164854.86 167720 -1 7305
7307 0 362281 164770.58 167880 -1 7306
7308 0 362178.72 164681.23 168000 -1 7307
7309 0 362150.34 164661 168040 -1 7308
7310 0 362092.88 164621.33 168120 -1 7309
7311 0 361871 164520.06 168200 -1 7310
7312 0 361707 164420.03 168280 -1 7311
7313 0 361679 164352.03 168400 -1 7312
7314 0 361579 164308.03 168480 -1 7313
7315 0 361508 164219.03 168600 -1 7314
7316 0 361471 164240.03 168640 -1 7315
7317 0 361310.56 164243.92 168800 -1 7316
7318 0 361037 164168.03 168880 -1 7317
7319 0 360837 164164.03 169000 -1 7318
7320 0 360551 164212.06 169120 -1 7319
7321 0 360785 163816.03 169160 -1 7320
7322 0 360845 163640.03 169280 -1 7321
7323 0 360757.03 163628.05 169360 -1 7322
7324 0 360665 163664.03 169440 -1 7323
7325 0 360673 163628.03 169560 -1 7324
7326 0 360433 164696.03 169080 -1 7320
7327 0 360409 164696.03 169240 -1 7326
7328 0 360409 164696.03 169400 -1 7327
7329 0 360393 164652.03 169480 -1 7328
7330 0 360453 164964.03 169000 -1 7326
7331 0 360501 165172.03 168920 -1 7330
7332 0 360491 165364.06 168880 -1 7331
7333 0 360319 165588.06 168920 -1 7332
7334 0 360357 164252.03 169200 -1 7320
7335 0 360037 164168.03 169240 -1 7334
7336 0 359893 164296.03 169200 -1 7335
7337 0 360049 164180.03 169320 -1 7335
7338 0 360129 164208.06 169360 -1 7337
7339 0 361565 163656.03 168840 -1 7317
7340 0 361537 163616.03 168880 -1 7339
7341 0 363012.34 165057.1 166040 -1 7233
7342 0 363602.38 164961 166000 -1 7341
7343 0 363733.94 164949.95 165960 -1 7342
7344 0 363907.8 164695.98 165840 -1 7343
7345 0 363892.53 164589.48 165720 -1 7344
7346 0 362743.38 165162.67 165920 -1 7341
7347 0 362454.16 165195.1 165800 -1 7346
7348 0 362463.53 165086.94 165640 -1 7347
7349 0 362521.4 165078.25 165520 -1 7348
7350 0 362469.97 165101.27 165360 -1 7349
7351 0 362495.88 165065.9 165200 -1 7350
7352 0 362518.5 165048.9 165080 -1 7351
7353 0 362385.22 164966.77 164960 -1 7352
7354 0 362106.06 164726.73 164760 -1 7353
7355 0 361709 164412.11 164560 -1 7354
7356 0 361652.38 164388.7 164520 -1 7355
7357 0 361392.34 164313.4 164400 -1 7356
7358 0 360560.2 164272.08 164360 -1 7357
7359 0 360552.56 164263.9 164320 -1 7358
7360 0 360548.75 164293.95 164280 -1 7359
7361 0 360544.53 164345.1 164200 -1 7360
7362 0 360508.38 164448 164080 -1 7361
7363 0 360538 164448 164000 -1 7362
7364 0 360553.47 164448.08 163960 -1 7363
7365 0 360534.78 164442.61 163880 -1 7364
7366 0 359518.78 164567.39 163880 -1 7365
7367 0 359418.88 164889.53 163840 -1 7366
7368 0 359312.22 165343 163720 -1 7367
7369 0 359414.75 165289.53 163520 -1 7368
7370 0 359460.75 165240.5 163480 -1 7369
7371 0 359598.16 165092.1 163360 -1 7370
7372 0 360953.8 164360.12 163840 -1 7365
7373 0 360889.66 164199.88 163640 -1 7372
7374 0 360704.75 163922.06 163480 -1 7373
7375 0 360354.3 163592.31 163320 -1 7374
7376 0 360510.44 163380.53 163360 -1 7375
7377 0 360580.78 163129.98 163480 -1 7376
7378 0 360673.22 162912.78 163600 -1 7377
7379 0 360756.25 162768.72 163640 -1 7378
7380 0 360450 163177.03 163760 -1 7378
7381 0 360384.25 163628.6 163240 -1 7375
7382 0 360374.66 163577.27 163120 -1 7381
7383 0 360451.34 163666.19 162920 -1 7382
7384 0 360288.44 163588.67 162800 -1 7383
7385 0 360400.94 163628.61 162680 -1 7384
7386 0 360367.84 163599.22 162600 -1 7385
7387 0 360349.84 163634.56 162560 -1 7386
7388 0 360367.47 163592.03 162440 -1 7387
7389 0 360311.5 163564.88 162320 -1 7388
7390 0 360334.62 163581.27 162200 -1 7389
7391 0 359392.6 162891.77 162800 -1 7384
7392 0 359265.1 162676.58 162680 -1 7391
7393 0 359158.38 162523.23 162480 -1 7392
7394 0 358985.56 162478.33 162400 -1 7393
7395 0 358259.9 162579.08 162360 -1 7394
7396 0 358180.03 162823.84 162280 -1 7395
7397 0 357971.78 162495.02 162400 -1 7395
7398 0 357485.28 162451.64 162480 -1 7397
7399 0 357309.88 162298.98 162600 -1 7398
7400 0 357000.3 162051.98 162560 -1 7399
7401 0 356924.25 161874.33 162440 -1 7400
7402 0 356864.62 161736.3 162320 -1 7401
7403 0 356959.1 161676.97 162240 -1 7402
7404 0 357051.56 161565.64 162080 -1 7403
7405 0 357237.34 162318.33 162680 -1 7399
7406 0 357200.78 162328.34 162720 -1 7405
7407 0 357161.56 162429.52 162920 -1 7406
7408 0 357157.3 162448.3 162960 -1 7407
7409 0 357003.66 162406.67 163040 -1 7408
7410 0 356926.8 162386.48 163080 -1 7409
7411 0 356686.34 162208.36 163200 -1 7410
7412 0 356652.66 162176.33 163240 -1 7411
7413 0 356442 161805.03 163200 -1 7412
7414 0 356466 161761.03 163080 -1 7413
7415 0 356482 161733.03 163000 -1 7414
7416 0 356470 161669.03 162920 -1 7415
7417 0 356585.78 162112.89 163320 -1 7412
7418 0 356488.1 162040.7 163440 -1 7417
7419 0 356368 161901.03 163480 -1 7418
7420 0 356404 163005.03 163520 -1 7419
7421 0 356192 163201.03 163520 -1 7420
7422 0 356078 163509.03 163560 -1 7421
7423 0 355918 163709.03 163600 -1 7422
7424 0 355882 163949.03 163640 -1 7423
7425 0 355956 164113.03 163600 -1 7424
7426 0 356108 164181.03 163560 -1 7425
7427 0 356060 164205.03 163480 -1 7426
7428 0 355948 164205.03 163440 -1 7427
7429 0 355968 164241.03 163400 -1 7428
7430 0 356066 164245.03 163320 -1 7429
7431 0 356182 164249.03 163200 -1 7430
7432 0 356226 164237.03 163160 -1 7431
7433 0 355842 163973.03 163600 -1 7424
7434 0 356256 161741.03 163560 -1 7419
7435 0 356208 161717.06 163720 -1 7434
7436 0 356060 161689.1 163800 -1 7435
7437 0 356052 161617.06 163880 -1 7436
7438 0 356044 161573.06 164040 -1 7437
7439 0 356004 161529.06 164120 -1 7438
7440 0 355850 161541.06 164280 -1 7439
7441 0 355464 161453.03 164320 -1 7440
7442 0 355312 161405.03 164440 -1 7441
7443 0 355264 161405.03 164560 -1 7442
7444 0 355204 161393.03 164680 -1 7443
7445 0 355010 161369.06 164840 -1 7444
7446 0 355022 161209.06 165000 -1 7445
7447 0 355040 160941.03 165040 -1 7446
7448 0 355010 160729.03 165080 -1 7447
7449 0 355038 160481.03 165120 -1 7448
7450 0 355088 160229.03 165080 -1 7449
7451 0 355092 160045.03 165000 -1 7450
7452 0 355122 159873.03 164960 -1 7451
7453 0 354998 159849.03 164920 -1 7452
7454 0 354860 159869.03 164840 -1 7453
7455 0 354648 159921.03 164760 -1 7454
7456 0 354340 159893.03 164720 -1 7455
7457 0 354104 159885.03 164640 -1 7456
7458 0 354060 159889.03 164560 -1 7457
7459 0 353960 159885.03 164520 -1 7458
7460 0 356152 161533.03 164320 -1 7440
7461 0 356340 161417.03 164400 -1 7460
7462 0 356594 161229.03 164560 -1 7461
7463 0 356604 161117.03 164680 -1 7462
7464 0 356528 161049.03 164880 -1 7463
7465 0 356616 160701.03 164960 -1 7464
7466 0 356680 160665.03 165040 -1 7465
7467 0 356628 160641.03 165120 -1 7466
7468 0 356638 160641.03 165200 -1 7467
7469 0 356658 160625.03 165280 -1 7468
7470 0 356580 160613.06 165360 -1 7469
7471 0 356554 160617.03 165440 -1 7470
7472 0 356520 160649.03 165560 -1 7471
7473 0 355328 161693.03 163840 -1 7436
7474 0 354456 161569.06 163880 -1 7473
7475 0 354118 161517.06 163960 -1 7474
7476 0 353994 161401.06 164080 -1 7475
7477 0 353972 161213.03 164200 -1 7476
7478 0 353952 161157.03 164280 -1 7477
7479 0 353906 161281.03 164440 -1 7478
7480 0 353890 161133.03 164560 -1 7479
7481 0 353862 161121.03 164720 -1 7480
7482 0 353766 161081.03 164840 -1 7481
7483 0 353732 161001.03 164920 -1 7482
7484 0 353692 160977.03 165000 -1 7483
7485 0 356170 161341.03 163440 -1 7419
7486 0 356094 161241.03 163320 -1 7485
7487 0 356106 161217.03 163200 -1 7486
7488 0 356106 161257.03 163120 -1 7487
7489 0 357564.5 162663.53 163080 -1 7409
7490 0 357632.5 162647.53 163200 -1 7489
7491 0 357708.5 162715.53 163280 -1 7490
7492 0 359133.03 162434.45 162360 -1 7394
7493 0 359575.12 162460.34 162320 -1 7492
7494 0 359968.22 162621 162280 -1 7493
7495 0 360163.8 162801.78 162200 -1 7494
7496 0 360251.7 162799.89 162120 -1 7495
7497 0 360242 162680.03 162040 -1 7496
7498 0 360302 162696.03 161960 -1 7497
7499 0 358972.3 162135.92 162240 -1 7492
7500 0 359006.66 162014.53 162120 -1 7499
7501 0 359006 161991.2 162080 -1 7500
7502 0 359002.22 161896.12 161920 -1 7501
7503 0 358827.72 161794.95 161840 -1 7502
7504 0 359063.2 161770.86 161800 -1 7503
7505 0 359031.75 161430.22 161680 -1 7504
7506 0 359055.5 160983.2 161600 -1 7505
7507 0 359044.22 160760.14 161440 -1 7506
7508 0 359013.72 160687.05 161280 -1 7507
7509 0 358539.94 160103.75 161240 -1 7508
7510 0 358419.72 159599.58 161280 -1 7509
7511 0 358416.94 159439.45 161400 -1 7510
7512 0 358546.72 159419.25 161440 -1 7511
7513 0 358601.66 159424.25 161440 -1 7512
7514 0 358679.28 159387.5 161480 -1 7513
7515 0 358736.28 159343.22 161600 -1 7514
7516 0 358729.34 159341.64 161680 -1 7515
7517 0 358724.38 159345.25 161720 -1 7516
7518 0 358739.78 159304.83 161840 -1 7517
7519 0 358703.84 159208.48 161920 -1 7518
7520 0 358619.4 159144.95 162040 -1 7519
7521 0 358854.28 159561.52 161680 -1 7516
7522 0 358948.34 159537.39 161720 -1 7521
7523 0 359055.47 159504.86 161840 -1 7522
7524 0 359172.12 159641.95 161960 -1 7523
7525 0 359237.7 159615.14 162120 -1 7524
7526 0 359477.22 159632.45 162240 -1 7525
7527 0 359615.5 159659.7 162400 -1 7526
7528 0 359807.38 159793 162480 -1 7527
7529 0 360037.66 159810.17 162600 -1 7528
7530 0 359985.03 159799.97 162760 -1 7529
7531 0 360105.25 159945.64 162960 -1 7530
7532 0 360150.5 159928.77 163000 -1 7531
7533 0 358316 159532.03 161040 -1 7510
7534 0 358276 159348.03 160880 -1 7533
7535 0 358312 159172.03 160760 -1 7534
7536 0 358328 159068.03 160720 -1 7535
7537 0 358280 158888.03 160640 -1 7536
7538 0 358248 158612.03 160560 -1 7537
7539 0 358280 158372.06 160400 -1 7538
7540 0 358216 158140.06 160320 -1 7539
7541 0 358008 157868.06 160280 -1 7540
7542 0 358176 157700.06 160160 -1 7541
7543 0 358552 157780.06 160080 -1 7542
7544 0 358608 157812.06 160000 -1 7543
7545 0 358480 157180.06 159920 -1 7544
7546 0 358568 157092.06 159840 -1 7545
7547 0 358526 157009.03 159720 -1 7546
7548 0 358274 156829.03 159680 -1 7547
7549 0 358246 156637.03 159600 -1 7548
7550 0 358210 156521.03 159480 -1 7549
7551 0 358074 156517.03 159400 -1 7550
7552 0 358086 156557.03 159280 -1 7551
7553 0 358098 156577.03 159160 -1 7552
7554 0 358030 156513.03 159120 -1 7553
7555 0 358814 157077.03 159680 -1 7547
7556 0 359046 157145.03 159600 -1 7555
7557 0 359150 157209.03 159520 -1 7556
7558 0 359038 157109.03 159400 -1 7557
7559 0 359018 157053.03 159280 -1 7558
7560 0 358552 158180.06 159920 -1 7544
7561 0 358392 158260.06 159800 -1 7560
7562 0 358256 158324.06 159720 -1 7561
7563 0 358144 158580.06 159680 -1 7562
7564 0 357984 158764.06 159600 -1 7563
7565 0 358168 158244.06 159640 -1 7562
7566 0 358248 158308.06 159520 -1 7565
7567 0 358320 158260.06 159400 -1 7566
7568 0 357640 158340.06 160280 -1 7541
7569 0 357528 158436.06 160160 -1 7568
7570 0 357520 158500.06 160040 -1 7569
7571 0 360044.5 162547.53 162680 -1 7392
7572 0 360252.5 162499.53 162600 -1 7571
7573 0 359004.5 162795.53 162880 -1 7391
7574 0 358708.5 162827.53 162960 -1 7573
7575 0 358412.5 162891.53 163040 -1 7574
7576 0 358292.5 163107.53 163160 -1 7575
7577 0 358164 163252.06 163240 -1 7576
7578 0 359842.56 164451.89 164400 -1 7358
7579 0 359691.6 164492.94 164560 -1 7578
7580 0 359423.6 164493.36 164720 -1 7579
7581 0 359322.84 164419.67 164800 -1 7580
7582 0 359131.6 164189.6 164920 -1 7581
7583 0 359004.25 164035.64 165000 -1 7582
7584 0 358674 164032.03 165080 -1 7583
7585 0 358562 163948.03 165200 -1 7584
7586 0 358376 163876.03 165360 -1 7585
7587 0 358324 163728.03 165520 -1 7586
7588 0 358522 163980.03 165560 -1 7587
7589 0 358478 163961.33 165640 -1 7588
7590 0 358456 163952.03 165680 -1 7589
7591 0 358512 164108.03 165760 -1 7590
7592 0 358500 164116.03 165880 -1 7591
7593 0 358464 164152.03 166040 -1 7592
7594 0 358392 164176.03 166200 -1 7593
7595 0 357218 163468.03 166320 -1 7594
7596 0 357760 163684.03 166360 -1 7595
7597 0 357770 163664.06 166480 -1 7596
7598 0 357750 163644.06 166560 -1 7597
7599 0 357750 163708.06 166640 -1 7598
7600 0 358356 163452.03 165640 -1 7587
7601 0 358550 163308.03 165760 -1 7600
7602 0 358814 163004.03 165880 -1 7601
7603 0 358828 162872.03 166000 -1 7602
7604 0 359342 163532.03 165040 -1 7583
7605 0 359614 163356.03 165160 -1 7604
7606 0 359606 163208.03 165280 -1 7605
7607 0 359606 163208.03 165440 -1 7606
7608 0 359712 163156.03 165680 -1 7607
7609 0 359566 163104.06 165760 -1 7608
7610 0 358964 164560.03 165120 -1 7583
7611 0 359068 164668.03 165240 -1 7610
7612 0 359116 164724.03 165360 -1 7611
7613 0 359308 164720.03 165440 -1 7612
7614 0 359382 165020.03 165400 -1 7613
7615 0 359414 165048.03 165360 -1 7614
7616 0 359590 164524.03 165480 -1 7613
7617 0 359314 164916.03 165480 -1 7613
7618 0 359378 165016.03 165560 -1 7617
7619 0 358362 163663.03 164880 -1 7582
7620 0 358094 163691.03 164880 -1 7619
7621 0 357858 163443.03 164880 -1 7620
7622 0 357878 163387.03 164800 -1 7621
7623 0 357934 163347.03 164720 -1 7622
7624 0 357968 163295.03 164640 -1 7623
7625 0 361092 164789.03 164360 -1 7357
7626 0 360792 164857.03 164360 -1 7625
7627 0 360748 164901.03 164480 -1 7626
7628 0 361939.22 165407.81 165760 -1 7347
7629 0 361421.75 165616.52 165720 -1 7628
7630 0 361217.53 165885.78 165640 -1 7629
7631 0 361071.6 166013.8 165520 -1 7630
7632 0 360973.56 166098.95 165440 -1 7631
7633 0 360589.66 166625.75 165280 -1 7632
7634 0 360430.28 166761.72 165120 -1 7633
7635 0 360239.22 166847.42 165000 -1 7634
7636 0 360215.25 166924.88 164960 -1 7635
7637 0 361117.97 165780.27 165760 -1 7629
7638 0 360988.66 165840.16 165840 -1 7637
7639 0 360873.38 165929.14 165920 -1 7638
7640 0 360837.4 165929.4 165960 -1 7639
7641 0 361769.38 165454 165920 -1 7628
7642 0 362831 167138.14 166040 -1 7231
7643 0 362834.72 167243.22 165920 -1 7642
7644 0 362751.16 167267.55 165800 -1 7643
7645 0 362579.28 167279 165720 -1 7644
7646 0 362486.66 167275.78 165640 -1 7645
7647 0 362385.97 167215.77 165520 -1 7646
7648 0 362423.66 167092.72 165400 -1 7647
7649 0 362346.12 166970.11 165360 -1 7648
7650 0 362293.5 166998.1 165240 -1 7649
7651 0 362274.03 166953.33 165160 -1 7650
7652 0 362272 166897.03 165040 -1 7651
7653 0 362222 166837.03 164920 -1 7652
7654 0 362050 166713.03 164840 -1 7653
7655 0 361892 166609.03 164760 -1 7654
7656 0 361772 166517.03 164640 -1 7655
7657 0 361564 166437.03 164600 -1 7656
7658 0 361392 166429.03 164560 -1 7657
7659 0 361316 166333.03 164520 -1 7658
7660 0 361200 166345.03 164440 -1 7659
7661 0 361688 166365.03 164560 -1 7657
7662 0 362016.62 166376.61 166520 -1 7227
7663 0 361627.66 166434.61 166640 -1 7662
7664 0 361500.9 166422.98 166720 -1 7663
7665 0 361518.28 166374.9 166840 -1 7664
7666 0 363719.03 167566.06 166720 -1 7222
7667 0 363835 167606.03 166640 -1 7666
7668 0 363863 167638.03 166520 -1 7667
7669 0 363911 167650.03 166480 -1 7668
7670 0 363110.06 170143.98 166960 -1 7204
7671 0 363087.84 170262.94 166880 -1 7670
7672 0 363064 170273.5 166840 -1 7671
7673 0 363040.28 170284.05 166800 -1 7672
7674 0 363021.1 170301.23 166760 -1 7673
7675 0 362917.97 169796.14 166800 -1 7673
7676 0 362774.9 169771.12 166760 -1 7675
7677 0 362702.94 169844.78 166680 -1 7676
7678 0 362690 169867.03 166600 -1 7677
7679 0 362534 170104.06 166920 -1 7670
7680 0 362222 170008.06 166880 -1 7679
7681 0 362206 170000.06 166800 -1 7680
7682 0 362318 169968.06 166760 -1 7681
7683 0 362342 169984.06 166680 -1 7682
7684 0 362038 169952.11 166720 -1 7681
7685 0 361958 169920.06 166640 -1 7684
7686 0 361934 169896.06 166560 -1 7685
7687 0 364366.4 170322.25 167200 -1 7203
7688 0 364011.84 170429.58 167320 -1 7687
7689 0 363591.16 170366.67 167360 -1 7688
7690 0 363153.34 170300.92 167400 -1 7689
7691 0 363127.66 170296.33 167440 -1 7690
7692 0 363076.56 170286.61 167520 -1 7691
7693 0 363101.2 170295 167560 -1 7692
7694 0 362495 170586.03 167520 -1 7693
7695 0 362011 170558.03 167480 -1 7694
7696 0 361463 170586.03 167520 -1 7695
7697 0 360578.44 170351.86 167560 -1 7696
7698 0 360703 169934.03 167560 -1 7697
7699 0 360701 169923 167600 -1 7698
7700 0 360387 169774.03 167600 -1 7699
7701 0 360311 169498.03 167560 -1 7700
7702 0 360355 169462.03 167480 -1 7701
7703 0 360387 169486.03 167400 -1 7702
7704 0 360695 169890.03 167720 -1 7699
7705 0 360631 169866.06 167800 -1 7704
7706 0 361375 169978.03 167840 -1 7705
7707 0 361563 169946.03 167880 -1 7706
7708 0 361595 169826.03 167960 -1 7707
7709 0 361443 169602.03 168040 -1 7708
7710 0 361243 169554.03 168080 -1 7709
7711 0 361139 169582.03 168120 -1 7710
7712 0 361019 169646.05 168160 -1 7711
7713 0 360879 169890.03 168120 -1 7712
7714 0 360739 169966.03 168080 -1 7713
7715 0 360383 169790.06 167920 -1 7705
7716 0 360227 169730.06 168040 -1 7715
7717 0 360083 169646.03 168200 -1 7716
7718 0 359987 169626.03 168320 -1 7717
7719 0 359831 169594.03 168400 -1 7718
7720 0 359679 169506.06 168480 -1 7719
7721 0 359615 169142.06 168480 -1 7720
7722 0 359667 168922.06 168440 -1 7721
7723 0 359591 168698.06 168400 -1 7722
7724 0 359575 168622.06 168320 -1 7723
7725 0 359555 168414.11 168240 -1 7724
7726 0 359539 169486.06 168600 -1 7720
7727 0 359307 169470.14 168680 -1 7726
7728 0 359075 169366.14 168800 -1 7727
7729 0 358979 169346.14 168920 -1 7728
7730 0 358815 169310.11 169040 -1 7729
7731 0 358748 169293 169080 -1 7730
7732 0 358547 169242.06 169200 -1 7731
7733 0 358331 169226.06 169320 -1 7732
7734 0 358003 169162.06 169400 -1 7733
7735 0 357803 169122.06 169560 -1 7734
7736 0 357675 169122.06 169680 -1 7735
7737 0 357291 169170.06 169760 -1 7736
7738 0 357187 169226.06 169880 -1 7737
7739 0 357075 169290.06 170000 -1 7738
7740 0 357003 169178.06 170080 -1 7739
7741 0 356883 169146 170120 -1 7740
7742 0 356763 169114.06 170160 -1 7741
7743 0 356579 169010.06 170280 -1 7742
7744 0 356347 168970.06 170360 -1 7743
7745 0 356091 168890.06 170400 -1 7744
7746 0 356171 168898.06 170520 -1 7745
7747 0 356099 168698.02 170560 -1 7746
7748 0 356081 168524 170680 -1 7747
7749 0 356075 168466.06 170720 -1 7748
7750 0 355995 168418.06 170840 -1 7749
7751 0 356195 167494.03 170800 -1 7750
7752 0 356299 167182.03 170720 -1 7751
7753 0 356355 167158.03 170640 -1 7752
7754 0 356779 166916 170560 -1 7753
7755 0 356971 166302.11 170560 -1 7754
7756 0 357083 165862.11 170520 -1 7755
7757 0 357011 165798.06 170560 -1 7756
7758 0 356995 165750.06 170640 -1 7757
7759 0 356059 168522.06 170920 -1 7750
7760 0 356011 168674.06 171040 -1 7759
7761 0 355971 168738.06 171120 -1 7760
7762 0 355931 168786.06 171240 -1 7761
7763 0 355843 168730.06 171280 -1 7762
7764 0 355723 168786.06 171360 -1 7763
7765 0 355594.5 168835.7 171400 -1 7764
7766 0 355499 168970.06 171480 -1 7765
7767 0 355395 169130.06 171680 -1 7766
7768 0 355969 168297.06 170520 -1 7747
7769 0 355881 168241.06 170360 -1 7768
7770 0 355833 168201.06 170280 -1 7769
7771 0 355849 168281.06 170240 -1 7770
7772 0 358713 169705.06 169080 -1 7731
7773 0 359619 169682.03 168720 -1 7727
7774 0 359603 169818.03 168800 -1 7773
7775 0 359531 169846.03 168920 -1 7774
7776 0 359431 169782.06 169040 -1 7775
7777 0 359339 169770.06 169120 -1 7776
7778 0 359279 169782.06 169200 -1 7777
7779 0 361504.5 170897.53 167560 -1 7696
7780 0 361312 170938.06 167600 -1 7779
7781 0 361128 170978.06 167720 -1 7780
7782 0 361136 171082.06 167880 -1 7781
7783 0 361112 171050.06 168040 -1 7782
7784 0 361200 171058.06 168120 -1 7783
7785 0 362032 170946.06 167600 -1 7779
7786 0 362096 171034.11 167720 -1 7785
7787 0 362168 171146.06 167800 -1 7786
7788 0 362080 171306.06 167920 -1 7787
7789 0 361952 171282.06 167960 -1 7788
7790 0 362760 170754.06 167600 -1 7694
7791 0 362960 170834.06 167760 -1 7790
7792 0 363160 170762.06 167880 -1 7791
7793 0 363160 170698.14 168040 -1 7792
7794 0 363096 170730.14 168160 -1 7793
7795 0 362880 170802.14 168280 -1 7794
7796 0 362936 170946.06 168240 -1 7795
7797 0 362936 171034.06 168320 -1 7796
7798 0 362968 171010.06 168480 -1 7797
7799 0 362888 171186.06 168600 -1 7798
7800 0 362856 171298.06 168760 -1 7799
7801 0 362896 171090.06 168920 -1 7800
7802 0 362816 170906.06 169000 -1 7801
7803 0 362764 170850.03 169160 -1 7802
7804 0 362804 170726.03 169200 -1 7803
7805 0 362848 170634.03 169280 -1 7804
7806 0 362848 170694.03 169360 -1 7805
7807 0 363335 169599.06 167440 -1 7691
7808 0 363399 169455.06 167560 -1 7807
7809 0 363287 169551.06 167640 -1 7808
7810 0 363263 169535.06 167760 -1 7809
7811 0 362826.03 170359.83 167360 -1 7689
7812 0 362208.47 170323.64 167320 -1 7811
7813 0 360977 169953.22 167320 -1 7812
7814 0 360817.75 170047 167280 -1 7813
7815 0 360664.5 170219.52 167240 -1 7814
7816 0 359848.8 170199.19 167240 -1 7815
7817 0 359823.44 170164.22 167120 -1 7816
7818 0 359834.16 170177.08 167080 -1 7817
7819 0 359831.03 170173.34 167040 -1 7818
7820 0 359680.62 170169.84 166960 -1 7819
7821 0 359629.1 170170.66 166840 -1 7820
7822 0 359579.1 170228.8 166800 -1 7821
7823 0 359532.28 170234.8 166760 -1 7822
7824 0 359476 170256.55 166720 -1 7823
7825 0 359449.62 170303.25 166640 -1 7824
7826 0 359457.2 170276.23 166520 -1 7825
7827 0 359454.78 170272.34 166480 -1 7826
7828 0 359463.8 170293.73 166440 -1 7827
7829 0 359525.88 170256.53 166360 -1 7828
7830 0 359133.9 169988.05 166320 -1 7829
7831 0 359878.12 170556.81 166200 -1 7830
7832 0 359932.97 170539.56 166160 -1 7831
7833 0 359885.12 170843.17 166120 -1 7832
7834 0 359588.38 171106.73 166120 -1 7833
7835 0 359544.28 171174.78 166080 -1 7834
7836 0 359559.16 171160.56 166040 -1 7835
7837 0 359529.78 171137.27 166000 -1 7836
7838 0 360350 169873.06 166360 -1 7829
7839 0 359970 169545.03 166320 -1 7838
7840 0 360966 170217.03 166200 -1 7839
7841 0 361006 170245.03 166120 -1 7840
7842 0 360862 170217.03 166000 -1 7841
7843 0 360794 170017.03 165840 -1 7842
7844 0 360638 169873.03 165680 -1 7843
7845 0 360706 169701.03 165480 -1 7844
7846 0 360758 169637.03 165320 -1 7845
7847 0 360766 169621.03 165240 -1 7846
7848 0 360710 169677.03 165200 -1 7847
7849 0 360692.34 170244.7 166720 -1 7823
7850 0 360724.34 170296.7 166560 -1 7849
7851 0 360604.34 170308.7 166360 -1 7850
7852 0 360176.34 170060.73 166320 -1 7851
7853 0 361220.34 170868.73 166200 -1 7852
7854 0 361288.34 170884.8 166160 -1 7853
7855 0 361424 170945.03 166040 -1 7854
7856 0 361504 171005.03 165960 -1 7855
7857 0 361536 170989.03 165920 -1 7856
7858 0 361736 171017.03 165840 -1 7857
7859 0 361792 171101.03 165720 -1 7858
7860 0 361792 170901.03 165680 -1 7859
7861 0 361816 170801.03 165600 -1 7860
7862 0 361876 170589.05 165520 -1 7861
7863 0 361912 170561.03 165440 -1 7862
7864 0 361784 171193.03 165680 -1 7859
7865 0 361720 171301.03 165600 -1 7864
7866 0 361232 171025.03 165880 -1 7857
7867 0 361128 171033.03 165760 -1 7866
7868 0 360960 171101.03 165640 -1 7867
7869 0 360776 171213.03 165560 -1 7868
7870 0 358915 169696.03 166680 -1 7823
7871 0 358891 169528.03 166640 -1 7870
7872 0 359059 169272.03 166520 -1 7871
7873 0 359107 169276.03 166600 -1 7872
7874 0 359099 169360.03 166680 -1 7873
7875 0 359110.66 169177.03 166440 -1 7872
7876 0 359218.66 168845.06 166440 -1 7875
7877 0 359230.66 168837.06 166360 -1 7876
7878 0 358053.78 170292.72 166800 -1 7822
7879 0 358078.2 170226.94 166840 -1 7878
7880 0 358091.28 170106.89 166880 -1 7879
7881 0 358123.7 169875.72 166960 -1 7880
7882 0 358053.22 169823.11 167080 -1 7881
7883 0 358085.47 169702.78 167120 -1 7882
7884 0 358229 169675.03 166760 -1 7878
7885 0 358329 169595.03 166760 -1 7884
7886 0 357337.44 170434.61 166760 -1 7878
7887 0 357159.7 170412.2 166800 -1 7886
7888 0 357093 170323.03 166760 -1 7887
7889 0 357109.03 170422.81 166840 -1 7887
7890 0 357105 170413 166880 -1 7889
7891 0 357100.6 170402.53 166920 -1 7890
7892 0 356951.44 170496.16 167000 -1 7891
7893 0 356656.28 170574.55 167080 -1 7892
7894 0 356545.78 170578.64 167160 -1 7893
7895 0 356457.62 170541.5 167280 -1 7894
7896 0 356465.53 170474.08 167360 -1 7895
7897 0 356568.47 170402.72 167440 -1 7896
7898 0 356592.03 170371.06 167520 -1 7897
7899 0 358045 170383.03 166680 -1 7878
7900 0 357993 170359.05 166480 -1 7899
7901 0 357420.88 170678.81 166440 -1 7900
7902 0 357380.25 170859.12 166360 -1 7901
7903 0 356928.3 170545.3 166320 -1 7902
7904 0 357986.78 171208.88 166200 -1 7903
7905 0 357905.25 171291.38 166080 -1 7904
7906 0 357942.28 171307.47 166040 -1 7905
7907 0 359647.97 170294.44 167280 -1 7816
7908 0 359458.47 170443.55 167360 -1 7907
7909 0 359298.22 170614.42 167440 -1 7908
7910 0 359173.6 170725.14 167560 -1 7909
7911 0 359125.66 170753.56 167640 -1 7910
7912 0 361577 170713.19 167240 -1 7812
7913 0 361641 170721.19 167000 -1 7912
7914 0 361465 170769.19 166800 -1 7913
7915 0 361377 170977.06 166720 -1 7914
7916 0 361409 171185.12 166680 -1 7915
7917 0 361417 171321.19 166560 -1 7916
7918 0 361513 171649.19 166600 -1 7917
7919 0 361617 171689.19 166680 -1 7918
7920 0 361777 171801.19 166600 -1 7919
7921 0 361801 172001.19 166520 -1 7920
7922 0 361881 172257.19 166520 -1 7921
7923 0 362025 172401.19 166560 -1 7922
7924 0 361825 172233.06 166440 -1 7922
7925 0 361713 172233.06 166360 -1 7924
7926 0 361321 171961.06 166320 -1 7925
7927 0 362089 172577.06 166200 -1 7926
7928 0 364664 169546.03 167200 -1 7203
7929 0 364568 169454.03 167320 -1 7928
7930 0 364532 169346.03 167440 -1 7929
7931 0 364420 169346.03 167560 -1 7930
7932 0 364328 169322.03 167600 -1 7931
7933 0 365896.66 170575.67 167280 -1 7202
7934 0 365999.94 170979.45 167440 -1 7933
7935 0 365936 171185.33 167480 -1 7934
7936 0 365808.06 171598.47 167560 -1 7935
7937 0 365612.5 172188.38 167520 -1 7936
7938 0 365771.9 172107.52 167440 -1 7937
7939 0 365762.9 172293.94 167280 -1 7938
7940 0 365774.03 172549.28 167120 -1 7939
7941 0 365747.38 172569.1 167080 -1 7940
7942 0 365761.5 172557.4 167040 -1 7941
7943 0 365814.03 172829.23 166840 -1 7942
7944 0 365902.88 172898.03 166640 -1 7943
7945 0 365973.28 172860.42 166480 -1 7944
7946 0 365850.66 172846.19 166320 -1 7945
7947 0 366454.75 173356.6 166200 -1 7946
7948 0 366506.16 173465.17 166000 -1 7947
7949 0 366458.12 173544.45 165840 -1 7948
7950 0 366436.4 173558.56 165800 -1 7949
7951 0 366443.34 173642.36 165680 -1 7950
7952 0 366499.75 173697.66 165520 -1 7951
7953 0 366486.2 173732.27 165280 -1 7952
7954 0 366353.03 173768.08 165080 -1 7953
7955 0 366432.97 173882.4 164840 -1 7954
7956 0 366562.4 173986.7 164640 -1 7955
7957 0 366571.2 174043.53 164400 -1 7956
7958 0 366563.47 174028.22 164240 -1 7957
7959 0 366549.47 174120.08 164080 -1 7958
7960 0 366549.12 174157.12 163960 -1 7959
7961 0 366715.47 174165.25 163840 -1 7960
7962 0 366914.88 174440.62 163680 -1 7961
7963 0 367473.94 174647.95 163680 -1 7962
7964 0 367888.38 174718.95 163720 -1 7963
7965 0 368073.12 174646.83 163680 -1 7964
7966 0 368203.5 174662.4 163600 -1 7965
7967 0 366855.4 174469.62 163640 -1 7962
7968 0 366863.38 174501.97 163600 -1 7967
7969 0 366833.75 174612.03 163480 -1 7968
7970 0 366859.5 174662.39 163360 -1 7969
7971 0 366994.06 174559.78 163160 -1 7970
7972 0 366964.5 174630.3 162920 -1 7971
7973 0 367001 174617.06 162840 -1 7972
7974 0 368459.38 173683.3 162840 -1 7973
7975 0 368974.28 173458.48 162800 -1 7974
7976 0 369111.8 173520.28 162760 -1 7975
7977 0 369239.03 173402.73 162720 -1 7976
7978 0 369303.47 173490.16 162560 -1 7977
7979 0 369308.4 173477.5 162480 -1 7978
7980 0 368630 173708.03 162960 -1 7974
7981 0 368586 173748.03 163080 -1 7980
7982 0 368518 173788.03 163200 -1 7981
7983 0 368452 173728.03 163360 -1 7982
7984 0 366071.78 175274.11 162800 -1 7973
7985 0 366110.53 175369.22 162760 -1 7984
7986 0 366157.47 175568.34 162560 -1 7985
7987 0 366199.9 175520.38 162520 -1 7986
7988 0 366246.12 175472.62 162480 -1 7987
7989 0 366251.25 175333.78 162360 -1 7988
7990 0 366159.06 175425.48 162280 -1 7989
7991 0 366162.38 175564.33 162120 -1 7990
7992 0 366285.06 175480.69 161960 -1 7991
7993 0 366324.97 175478.14 161800 -1 7992
7994 0 366139.12 175577.75 161760 -1 7993
7995 0 365908.44 175344.62 162920 -1 7984
7996 0 365633.2 175419.17 163040 -1 7995
7997 0 365227.84 175229.67 163200 -1 7996
7998 0 365202.4 175229.94 163320 -1 7997
7999 0 365474.25 175253.89 163360 -1 7998
8000 0 365593.16 175265.1 163400 -1 7999
8001 0 365007.28 175354.19 163440 -1 7998
8002 0 365000.94 175509.58 163520 -1 8001
8003 0 364946.78 175396.83 163640 -1 8002
8004 0 364967.66 175403.08 163720 -1 8003
8005 0 367199.94 174419.58 162800 -1 7973
8006 0 367295.3 174315.73 162680 -1 8005
8007 0 367446.88 174215.19 162480 -1 8006
8008 0 367485.84 174219.98 162320 -1 8007
8009 0 367553.84 174251.94 162240 -1 8008
8010 0 367641.78 174387.03 162080 -1 8009
8011 0 367695 174415.05 162040 -1 8010
8012 0 367755.34 174441.75 161960 -1 8011
8013 0 367842.2 174470.67 161800 -1 8012
8014 0 367871.7 174477 161640 -1 8013
8015 0 367932.3 174782.83 161520 -1 8014
8016 0 367949.4 174878.94 161480 -1 8015
8017 0 367952.94 174917.69 161440 -1 8016
8018 0 367961.4 174989.3 161360 -1 8017
8019 0 368041.97 175051.75 161240 -1 8018
8020 0 368058.12 175052.92 161200 -1 8019
8021 0 368353.56 175097.5 161160 -1 8020
8022 0 368386.12 175103.56 161120 -1 8021
8023 0 368363.34 175108.72 161080 -1 8022
8024 0 368392.97 175190.02 161000 -1 8023
8025 0 368511.2 175170.2 160960 -1 8024
8026 0 368568.22 175173.08 160920 -1 8025
8027 0 368606.97 175268.66 160800 -1 8026
8028 0 368650.3 175303.83 160720 -1 8027
8029 0 367948.53 175060.2 160720 -1 8028
8030 0 367878.16 175040.44 160600 -1 8029
8031 0 367829.44 175038.92 160560 -1 8030
8032 0 367791 175099.03 160480 -1 8031
8033 0 367463 175099.03 160360 -1 8032
8034 0 367421 175123.03 160240 -1 8033
8035 0 368692.34 175466.12 160640 -1 8028
8036 0 368717.75 175654.83 160560 -1 8035
8037 0 368757.88 175817.02 160440 -1 8036
8038 0 368786.97 176004 160320 -1 8037
8039 0 368750.9 176893.23 160280 -1 8038
8040 0 368725.7 177639.16 160160 -1 8039
8041 0 368730.4 177695.66 160000 -1 8040
8042 0 368743 177686.33 159960 -1 8041
8043 0 368769 177667.31 159880 -1 8042
8044 0 368841.56 177638.78 159840 -1 8043
8045 0 368918.06 177692.88 159720 -1 8044
8046 0 368798.66 178142.48 159680 -1 8045
8047 0 368813.62 178150.83 159600 -1 8046
8048 0 368824.4 178360.12 159560 -1 8047
8049 0 368856.7 178598.6 159400 -1 8048
8050 0 368855.53 177214.38 159680 -1 8045
8051 0 369667.03 176790.36 159680 -1 8050
8052 0 369827.16 176522.1 159600 -1 8051
8053 0 370022.6 176343.83 159560 -1 8052
8054 0 370186.6 176323.83 159480 -1 8053
8055 0 370354.6 176255.83 159360 -1 8054
8056 0 370482.6 176191.83 159320 -1 8055
8057 0 370638.6 176143.83 159200 -1 8056
8058 0 370894.6 176111.83 159120 -1 8057
8059 0 371278.6 176219.83 159120 -1 8058
8060 0 371510.6 176235.83 159160 -1 8059
8061 0 371720.6 176303.88 159120 -1 8060
8062 0 371816.6 176547.88 159120 -1 8061
8063 0 371900.6 176787.88 159200 -1 8062
8064 0 372051 176820.03 159280 -1 8063
8065 0 372143 176800.03 159400 -1 8064
8066 0 372083 176824.03 159480 -1 8065
8067 0 369819 176536.03 159520 -1 8052
8068 0 369912 176534.03 159480 -1 8067
8069 0 368448.75 176934.2 159640 -1 8050
8070 0 368173.62 176726.39 159600 -1 8069
8071 0 368180.44 176573.77 159520 -1 8070
8072 0 368090.16 176622.88 159400 -1 8071
8073 0 368232 176527.03 159280 -1 8072
8074 0 368424 176375.03 159160 -1 8073
8075 0 368610 176511.03 159080 -1 8074
8076 0 368696 176307.03 159040 -1 8075
8077 0 368980 176103.03 158920 -1 8076
8078 0 369138 175927.03 158800 -1 8077
8079 0 369494 176095.03 158840 -1 8078
8080 0 369752 176099.03 158880 -1 8079
8081 0 369133 175929.03 158720 -1 8078
8082 0 368540 177203.03 159520 -1 8069
8083 0 368564 177167.03 159400 -1 8082
8084 0 368544 177179.03 159280 -1 8083
8085 0 368600 177235.03 159240 -1 8084
8086 0 369478.7 178043.33 159720 -1 8045
8087 0 369558.5 178050.45 159680 -1 8086
8088 0 368589.03 178437.78 160200 -1 8040
8089 0 368882.4 178673.8 160280 -1 8088
8090 0 369195.88 178918.1 160360 -1 8089
8091 0 369532.12 179111.75 160520 -1 8090
8092 0 369928.84 179011.86 160760 -1 8091
8093 0 370127.6 178953.14 161000 -1 8092
8094 0 370350.03 178899.67 161200 -1 8093
8095 0 370339.6 178846.5 161280 -1 8094
8096 0 370350.53 178726.27 161440 -1 8095
8097 0 370601.5 178537.73 161480 -1 8096
8098 0 371202.66 178557.4 161520 -1 8097
8099 0 371096.6 178449.89 161600 -1 8098
8100 0 370969 178382.27 161680 -1 8099
8101 0 370970.44 178403.56 161760 -1 8100
8102 0 371343.53 178584.86 161480 -1 8098
8103 0 371377.44 178596.7 161440 -1 8102
8104 0 368384.66 178239.03 160280 -1 8088
8105 0 368288.66 178111.03 160400 -1 8104
8106 0 368176.66 177975.03 160560 -1 8105
8107 0 368016.66 177847.03 160680 -1 8106
8108 0 367941 177847.03 160760 -1 8107
8109 0 368209 178075.1 160880 -1 8108
8110 0 368181 178287.03 160920 -1 8109
8111 0 368193 178359.03 161040 -1 8110
8112 0 368121 178427.03 161240 -1 8111
8113 0 368085 178423.03 161360 -1 8112
8114 0 368069 178435.03 161480 -1 8113
8115 0 367817 177799.06 160800 -1 8108
8116 0 367737 177743.06 160880 -1 8115
8117 0 367605 177847.06 161080 -1 8116
8118 0 368601.88 176439.69 160600 -1 8036
8119 0 368859.16 176682.3 160640 -1 8118
8120 0 369235.38 176601.12 160680 -1 8119
8121 0 369487.12 176698.94 160720 -1 8120
8122 0 369377 176671.03 160840 -1 8121
8123 0 369235 176635.03 160960 -1 8122
8124 0 369219 176483.03 161040 -1 8123
8125 0 368803.38 174302.33 160960 -1 8024
8126 0 368951.03 174188.92 160920 -1 8125
8127 0 369084.75 174160.48 160840 -1 8126
8128 0 369241.94 174164.06 160800 -1 8127
8129 0 369195.72 174351.48 160760 -1 8128
8130 0 369213.16 174391.95 160720 -1 8129
8131 0 369227.6 174396.66 160680 -1 8130
8132 0 369428.1 174075.48 160760 -1 8128
8133 0 369472.72 174092.02 160720 -1 8132
8134 0 369499.75 174128.67 160680 -1 8133
8135 0 369242 175090.06 161120 -1 8021
8136 0 369778 175018.06 161040 -1 8135
8137 0 370314 174978.06 160920 -1 8136
8138 0 370474 174850.06 160880 -1 8137
8139 0 370562 174810.06 160720 -1 8138
8140 0 367916.1 175383.03 161480 -1 8017
8141 0 367949.66 175521.11 161600 -1 8140
8142 0 368082.34 175520.05 161680 -1 8141
8143 0 368294.44 175506.22 161800 -1 8142
8144 0 368438.84 175482.98 162000 -1 8143
8145 0 368601 175523.03 162080 -1 8144
8146 0 367274 175258.06 161440 -1 8140
8147 0 366770 175258.06 161440 -1 8146
8148 0 366594 175322.06 161480 -1 8147
8149 0 367177 175293.03 162800 -1 7973
8150 0 367101 175421.03 162760 -1 8149
8151 0 366266.34 175283.95 163480 -1 7969
8152 0 366161.4 175461.8 163520 -1 8151
8153 0 366177.25 175734.77 163560 -1 8152
8154 0 366295.66 175853.86 163640 -1 8153
8155 0 366577.47 175206.02 163520 -1 8151
8156 0 366760.34 175230.66 163600 -1 8155
8157 0 366850 175311.03 163720 -1 8156
8158 0 366866 175431.03 163840 -1 8157
8159 0 366886 175415.03 163960 -1 8158
8160 0 366886 175427.03 164000 -1 8159
8161 0 366565 175433.03 163280 -1 8151
8162 0 366789 175665.03 163240 -1 8161
8163 0 366845 175849.03 163160 -1 8162
8164 0 365733.2 171605.39 167720 -1 7936
8165 0 365594.06 171614.12 167880 -1 8164
8166 0 365347.8 171786.72 168000 -1 8165
8167 0 365037.03 171772.95 168160 -1 8166
8168 0 364541.75 171980.05 168320 -1 8167
8169 0 364412.94 172267.98 168480 -1 8168
8170 0 364372.53 172409.78 168520 -1 8169
8171 0 364289.75 172692.39 168600 -1 8170
8172 0 364218.22 172789.75 168680 -1 8171
8173 0 363862.44 173028.19 168920 -1 8172
8174 0 363819.8 173021.86 169080 -1 8173
8175 0 363728.5 172961 169160 -1 8174
8176 0 363637.47 172899.98 169240 -1 8175
8177 0 363508.78 172740.36 169320 -1 8176
8178 0 363400.5 172700 169440 -1 8177
8179 0 363292.22 172660.11 169560 -1 8178
8180 0 363260.7 172636.45 169760 -1 8179
8181 0 363221.84 172635.47 169880 -1 8180
8182 0 363204.72 172732.23 169960 -1 8181
8183 0 363235.75 172799.5 170080 -1 8182
8184 0 363245.66 172821.55 170120 -1 8183
8185 0 363056.88 172580.94 170280 -1 8184
8186 0 363017.38 172604.78 170480 -1 8185
8187 0 362869.5 172643 170560 -1 8186
8188 0 362722.12 172681.25 170640 -1 8187
8189 0 362722.1 172740.92 170720 -1 8188
8190 0 362520.72 172645.45 170880 -1 8189
8191 0 362460.66 172601.3 171000 -1 8190
8192 0 362463.78 172609.48 171080 -1 8191
8193 0 362463.53 172456.27 171200 -1 8192
8194 0 362427.75 172448.28 171320 -1 8193
8195 0 362663.2 172237 171360 -1 8194
8196 0 362611.56 172096.36 171320 -1 8195
8197 0 362702.62 172092.95 171240 -1 8196
8198 0 362403.34 172482.67 171400 -1 8194
8199 0 362391.44 172499.95 171440 -1 8198
8200 0 362363.7 172502.58 171520 -1 8199
8201 0 362467.6 172488.5 171640 -1 8200
8202 0 362452.6 172484.2 171680 -1 8201
8203 0 362390.6 172468.61 171840 -1 8202
8204 0 362322.7 172406.89 171880 -1 8203
8205 0 362333.34 172428.94 171960 -1 8204
8206 0 362333.8 172300.67 172000 -1 8205
8207 0 362284.84 172052.8 172200 -1 8206
8208 0 362256.5 171976.78 172240 -1 8207
8209 0 362227.84 171899.58 172280 -1 8208
8210 0 361897.44 171749.48 172440 -1 8209
8211 0 361702.2 171584.08 172520 -1 8210
8212 0 361717.56 171546.28 172560 -1 8211
8213 0 361748 171482.67 172640 -1 8212
8214 0 361763.16 171451.06 172680 -1 8213
8215 0 361784.22 171382.1 172720 -1 8214
8216 0 361204.62 171676.78 172760 -1 8215
8217 0 360931.16 171591.73 172880 -1 8216
8218 0 360780.38 171540.16 172960 -1 8217
8219 0 360568.12 171470.94 173040 -1 8218
8220 0 360301.56 171487.98 173120 -1 8219
8221 0 360179.66 171490 173160 -1 8220
8222 0 359935 171494 173240 -1 8221
8223 0 359541.84 171579.08 173400 -1 8222
8224 0 359215.84 171545.72 173560 -1 8223
8225 0 359004.56 171509.94 173720 -1 8224
8226 0 358629.4 171452.72 173840 -1 8225
8227 0 358376.34 171491.67 173920 -1 8226
8228 0 358249.88 171511.08 173960 -1 8227
8229 0 358059.4 171538.95 174080 -1 8228
8230 0 357879.12 171598.27 174240 -1 8229
8231 0 357619.9 171684.61 174280 -1 8230
8232 0 357099.97 171855.31 174360 -1 8231
8233 0 357005.88 171827.7 174480 -1 8232
8234 0 356544.2 171918.84 174560 -1 8233
8235 0 356204.4 172146.73 174680 -1 8234
8236 0 355493.84 172304.34 174640 -1 8235
8237 0 354960.5 172600.55 174600 -1 8236
8238 0 354708.4 172755.11 174560 -1 8237
8239 0 354693.6 172844.05 174480 -1 8238
8240 0 354688 172777.75 174400 -1 8239
8241 0 355880.56 172220.28 174760 -1 8235
8242 0 355784 172198.64 174840 -1 8241
8243 0 355591.9 172229.31 174960 -1 8242
8244 0 355265.38 172202.42 175120 -1 8243
8245 0 353954.56 172267.47 175320 -1 8244
8246 0 353501.4 172288.2 175280 -1 8245
8247 0 353184.38 172367.12 175160 -1 8246
8248 0 353074 172423.03 175000 -1 8247
8249 0 352994 172687.03 174880 -1 8248
8250 0 352556 172819.03 174800 -1 8249
8251 0 352304 172903.03 174720 -1 8250
8252 0 352128 172883.03 174640 -1 8251
8253 0 352168 172879.03 174480 -1 8252
8254 0 352208 172951.03 174360 -1 8253
8255 0 351956 172891.03 174200 -1 8254
8256 0 351894 172855.03 174080 -1 8255
8257 0 351914 172791.03 173960 -1 8256
8258 0 353036 173343.03 174840 -1 8249
8259 0 353000 173379.03 174680 -1 8258
8260 0 352974 173435.03 174600 -1 8259
8261 0 352946 173499.03 174520 -1 8260
8262 0 353250 173071.03 174640 -1 8259
8263 0 353422 173047.03 174600 -1 8262
8264 0 353592 172991.03 174480 -1 8263
8265 0 353160 172431.03 174800 -1 8249
8266 0 353152 172415.03 174640 -1 8265
8267 0 353084 172391.03 174520 -1 8266
8268 0 353863.88 172282.86 175440 -1 8245
8269 0 353397.22 172259.39 175520 -1 8268
8270 0 352679.97 172350.08 175640 -1 8269
8271 0 352311.56 172557.38 175680 -1 8270
8272 0 351846.47 172608.05 175720 -1 8271
8273 0 351638.44 172736 175880 -1 8272
8274 0 351573.75 172630.11 175960 -1 8273
8275 0 351518.78 172606.69 176000 -1 8274
8276 0 351402.4 172555.6 176120 -1 8275
8277 0 351519.3 172503.08 176240 -1 8276
8278 0 351635.22 172450.34 176360 -1 8277
8279 0 350419.56 172820.42 176320 -1 8278
8280 0 350053.8 172750.02 176520 -1 8279
8281 0 349793.8 172585.23 176760 -1 8280
8282 0 349796.28 172586.55 176840 -1 8281
8283 0 349818.72 172466.16 176920 -1 8282
8284 0 349960.34 172418.95 177000 -1 8283
8285 0 350086 172463.14 177080 -1 8284
8286 0 350106.7 172162.61 177200 -1 8285
8287 0 350082.75 172107.08 177240 -1 8286
8288 0 350157 172119.03 177360 -1 8287
8289 0 350125 172003.03 177440 -1 8288
8290 0 349967 172051.03 177520 -1 8289
8291 0 349851 172067.03 177640 -1 8290
8292 0 349947 172151.03 177760 -1 8291
8293 0 350141 172175.03 177880 -1 8292
8294 0 350161 172123.03 178000 -1 8293
8295 0 350221 171991.03 178160 -1 8294
8296 0 350293 172051.03 178240 -1 8295
8297 0 351738.22 172360.45 176440 -1 8278
8298 0 351891.5 172372.67 176520 -1 8297
8299 0 351865.28 172384.53 176760 -1 8298
8300 0 352002.6 172437.22 176920 -1 8299
8301 0 352082.44 172530.66 177120 -1 8300
8302 0 352106.62 172561.42 177200 -1 8301
8303 0 352105.44 172578.95 177280 -1 8302
8304 0 352231 172611.03 177400 -1 8303
8305 0 352223 172583.03 177600 -1 8304
8306 0 352279 172483.03 177800 -1 8305
8307 0 352371 172431.03 177960 -1 8306
8308 0 352379 172355.03 178160 -1 8307
8309 0 352243 172411.03 178320 -1 8308
8310 0 352171 172363.03 178480 -1 8309
8311 0 352131 172319.03 178600 -1 8310
8312 0 352191 172223.03 178760 -1 8311
8313 0 352191 172151.03 178800 -1 8312
8314 0 352155 172115.03 179000 -1 8313
8315 0 352055 172051.03 179160 -1 8314
8316 0 352009 172019.06 179360 -1 8315
8317 0 352005 172011.06 179520 -1 8316
8318 0 351933 171943.06 179720 -1 8317
8319 0 352003 171815.03 179880 -1 8318
8320 0 351991 171795.03 179960 -1 8319
8321 0 351995 171795.03 180040 -1 8320
8322 0 352031 171775.03 180240 -1 8321
8323 0 352095 171715.03 180360 -1 8322
8324 0 352135 171719.03 180520 -1 8323
8325 0 352207 171783.03 180640 -1 8324
8326 0 352261.03 171875.06 180720 -1 8325
8327 0 352413 171919.03 180840 -1 8326
8328 0 352615 172003.03 180960 -1 8327
8329 0 352695 172055.03 181120 -1 8328
8330 0 352811 172151.03 181240 -1 8329
8331 0 353073.03 172171.06 181400 -1 8330
8332 0 352831 172031.03 181480 -1 8331
8333 0 352783 171959.03 181640 -1 8332
8334 0 352745 171935 181760 -1 8333
8335 0 353299 172067.03 181760 -1 8334
8336 0 353415 171963.03 181840 -1 8335
8337 0 353543 171839.03 181960 -1 8336
8338 0 353579 171739.03 182080 -1 8337
8339 0 353661 171711.03 182200 -1 8338
8340 0 353633 171731.03 182240 -1 8339
8341 0 353677 171671.03 182320 -1 8340
8342 0 353033 172191.06 181800 -1 8335
8343 0 353001 172159.06 181880 -1 8342
8344 0 353073 172079.06 182000 -1 8343
8345 0 353089 172151.06 182120 -1 8344
8346 0 353033 172087.06 182280 -1 8345
8347 0 352427 172023.03 181840 -1 8334
8348 0 352375 172263.03 181960 -1 8347
8349 0 352411 172391.03 182000 -1 8348
8350 0 352189 172447.03 182160 -1 8349
8351 0 353495 172371.03 181440 -1 8331
8352 0 353651 172455.03 181560 -1 8351
8353 0 353423 172711.03 181640 -1 8352
8354 0 353327 172819.03 181760 -1 8353
8355 0 353159 172863.03 181920 -1 8354
8356 0 353091 172815.03 182080 -1 8355
8357 0 352963 172879.03 182160 -1 8356
8358 0 353059 172523.03 182200 -1 8357
8359 0 353059 172479.03 182240 -1 8358
8360 0 352811 173043.03 182200 -1 8357
8361 0 352767 173039.03 182320 -1 8360
8362 0 352771 172955.03 182480 -1 8361
8363 0 352127.5 171734.03 176240 -1 8277
8364 0 352039.5 171390.03 176280 -1 8363
8365 0 352015.5 171254.03 176360 -1 8364
8366 0 351983.5 171062.03 176520 -1 8365
8367 0 351919.5 170878.03 176600 -1 8366
8368 0 351340 172991.06 175560 -1 8272
8369 0 351348 172991.06 175200 -1 8368
8370 0 351220 173079.06 175120 -1 8369
8371 0 351188 173143.06 175000 -1 8370
8372 0 351044 173191.06 174880 -1 8371
8373 0 350980 173311.06 174720 -1 8372
8374 0 350996 173289.67 174680 -1 8373
8375 0 351028 173247.06 174600 -1 8374
8376 0 351098 173115.03 174480 -1 8375
8377 0 353660.22 172037.17 175680 -1 8270
8378 0 353746.44 172014.11 175760 -1 8377
8379 0 353947.25 171967.9 175880 -1 8378
8380 0 354154.72 171981.88 175960 -1 8379
8381 0 354425 171698.03 176000 -1 8380
8382 0 354697 171742.03 175960 -1 8381
8383 0 354507 171546.03 176200 -1 8382
8384 0 354351 171522.03 176320 -1 8383
8385 0 354147 171494.03 176480 -1 8384
8386 0 354007 171502.03 176520 -1 8385
8387 0 354067 171390.03 176640 -1 8386
8388 0 354115 171266.03 176720 -1 8387
8389 0 354179 171094.05 176760 -1 8388
8390 0 353921 172050.03 176000 -1 8380
8391 0 353889 172030.03 176080 -1 8390
8392 0 353893 172022.03 176200 -1 8391
8393 0 353905 171990.03 176320 -1 8392
8394 0 356488.78 171811.95 174320 -1 8232
8395 0 356635.6 171544.17 174280 -1 8394
8396 0 356687.7 171483.48 174200 -1 8395
8397 0 356488 171758.16 174200 -1 8394
8398 0 356568 171742.16 174080 -1 8397
8399 0 357976.75 171491.88 174320 -1 8231
8400 0 358146.1 171439.75 174480 -1 8399
8401 0 358107.4 171416.03 174600 -1 8400
8402 0 357839.88 171192.1 174720 -1 8401
8403 0 357882.88 171038.19 174840 -1 8402
8404 0 359000 171262.06 173960 -1 8227
8405 0 359144 171182.06 174080 -1 8404
8406 0 359200 171094.06 174240 -1 8405
8407 0 359176 171102.06 174360 -1 8406
8408 0 359096 171054.1 174520 -1 8407
8409 0 362191.16 170873.83 172800 -1 8215
8410 0 362399.44 170654.2 172920 -1 8409
8411 0 362594.78 170474.55 173000 -1 8410
8412 0 362989.06 170183.47 173120 -1 8411
8413 0 363088.7 169998.64 173200 -1 8412
8414 0 363168.84 169899.45 173280 -1 8413
8415 0 363019.72 169765.89 173440 -1 8414
8416 0 363093.06 169647.86 173480 -1 8415
8417 0 363431.84 169489.14 173680 -1 8416
8418 0 363771.3 169425.03 173800 -1 8417
8419 0 364044.53 169155 173920 -1 8418
8420 0 364154.06 169014.97 174000 -1 8419
8421 0 364119.84 168957.25 174040 -1 8420
8422 0 364058.7 168940.44 174240 -1 8421
8423 0 364078.25 168941 174280 -1 8422
8424 0 364136.44 168943.52 174400 -1 8423
8425 0 364235.38 168886.61 174560 -1 8424
8426 0 364323.7 168890.12 174640 -1 8425
8427 0 364479.4 169015.5 174720 -1 8426
8428 0 364788.1 169098.89 174800 -1 8427
8429 0 364927.84 169095.58 174880 -1 8428
8430 0 365000.06 169103.02 174920 -1 8429
8431 0 365095.7 169025.08 175000 -1 8430
8432 0 365263.6 169021.55 175200 -1 8431
8433 0 365304.12 168951.08 175320 -1 8432
8434 0 365279.56 168916.06 175440 -1 8433
8435 0 365340.06 168741.36 175480 -1 8434
8436 0 365401.5 168663.5 175560 -1 8435
8437 0 365462.9 168585.89 175640 -1 8436
8438 0 365415.88 168581.67 175760 -1 8437
8439 0 365348.5 168561.17 175880 -1 8438
8440 0 365240.5 168634.73 176080 -1 8439
8441 0 366100.22 168119.02 176080 -1 8440
8442 0 366272.38 167922.7 176200 -1 8441
8443 0 366272.56 167826.75 176400 -1 8442
8444 0 366110.16 167688.81 176560 -1 8443
8445 0 366071.1 167811.48 176720 -1 8444
8446 0 366174.62 167926.36 176920 -1 8445
8447 0 366173.88 167901.17 176960 -1 8446
8448 0 366173.72 167321.97 176960 -1 8447
8449 0 366303.62 167303.2 176840 -1 8448
8450 0 366437.62 167312.69 176720 -1 8449
8451 0 366176.66 167797.81 177120 -1 8447
8452 0 366176.12 167750.1 177280 -1 8451
8453 0 366243.4 167662.52 177560 -1 8452
8454 0 366348.8 167666.19 177800 -1 8453
8455 0 366417.78 167601.28 178080 -1 8454
8456 0 366351.12 167539.42 178360 -1 8455
8457 0 366360 167485 178520 -1 8456
8458 0 366268.06 167464.4 178680 -1 8457
8459 0 366227.28 167326.06 178800 -1 8458
8460 0 366204.3 167143 178920 -1 8459
8461 0 366135.03 166938.84 179040 -1 8460
8462 0 365775.03 166934.88 179040 -1 8461
8463 0 365653.5 166948.5 179080 -1 8462
8464 0 365531.72 166961.8 179120 -1 8463
8465 0 365439.8 166878.62 179200 -1 8464
8466 0 365447.75 166786.12 179280 -1 8465
8467 0 365427.1 166794.9 179360 -1 8466
8468 0 365338.75 166771.16 179480 -1 8467
8469 0 365327.53 166751.27 179520 -1 8468
8470 0 366882.7 166686.67 179000 -1 8461
8471 0 366906.94 166590.83 179040 -1 8470
8472 0 366420.47 166914.7 179080 -1 8461
8473 0 366547.9 166882.44 179200 -1 8472
8474 0 366655.62 166769.8 179280 -1 8473
8475 0 366752.2 166580.08 179440 -1 8474
8476 0 366775.28 166421.62 179720 -1 8475
8477 0 366851.78 166567.14 179960 -1 8476
8478 0 367027.16 166467.66 180160 -1 8477
8479 0 367116.8 166337.06 180280 -1 8478
8480 0 367139.34 166403.02 180440 -1 8479
8481 0 367304.28 166551.17 180640 -1 8480
8482 0 367316.1 166670.34 180720 -1 8481
8483 0 367361.03 166658.05 180760 -1 8482
8484 0 367484.8 166669.72 180880 -1 8483
8485 0 367557.66 166662.67 180960 -1 8484
8486 0 367594.2 166658.6 181000 -1 8485
8487 0 367666.8 166650.89 181080 -1 8486
8488 0 367768.34 166685.2 181200 -1 8487
8489 0 367956.3 166882.1 181400 -1 8488
8490 0 368028.34 166899.69 181640 -1 8489
8491 0 368015.8 166869.66 181840 -1 8490
8492 0 367975.4 166872.9 181920 -1 8491
8493 0 367927.78 166982.22 181960 -1 8492
8494 0 367935.72 166975.4 182160 -1 8493
8495 0 367944.72 167110.9 182280 -1 8494
8496 0 368047.28 167221.73 182440 -1 8495
8497 0 368196.6 167297.67 182600 -1 8496
8498 0 368386.56 167361.12 182720 -1 8497
8499 0 368487.34 167340.7 182840 -1 8498
8500 0 368631.56 167341.81 182960 -1 8499
8501 0 368770.78 167453.12 183040 -1 8500
8502 0 368886.6 167565.81 183200 -1 8501
8503 0 369023.4 167657.73 183440 -1 8502
8504 0 369120.5 167737.8 183640 -1 8503
8505 0 369052.06 167743.08 183720 -1 8504
8506 0 368919.84 167835.05 183880 -1 8505
8507 0 368906.72 167889.5 183920 -1 8506
8508 0 366836.66 166688.03 178880 -1 8460
8509 0 366876.66 166636.03 178760 -1 8508
8510 0 366872.66 166612.03 178600 -1 8509
8511 0 364376.44 169079.77 176200 -1 8440
8512 0 364105 169006.83 176320 -1 8511
8513 0 364038.34 168985.81 176360 -1 8512
8514 0 363973 168968 176400 -1 8513
8515 0 363843.28 168932.06 176480 -1 8514
8516 0 363655.25 168938.88 176600 -1 8515
8517 0 363577.5 168956.5 176680 -1 8516
8518 0 363499.78 168974.36 176760 -1 8517
8519 0 363506.25 169015.06 176800 -1 8518
8520 0 363450.5 168973 176920 -1 8519
8521 0 363431.5 168959.2 176960 -1 8520
8522 0 362558.72 169198.69 176920 -1 8521
8523 0 362387.88 169073.64 176880 -1 8522
8524 0 362329.84 169086.16 176800 -1 8523
8525 0 362250.47 169117.34 176760 -1 8524
8526 0 362267.47 169075.75 176720 -1 8525
8527 0 362250.6 169132.33 176680 -1 8526
8528 0 362259.25 169199.25 176600 -1 8527
8529 0 362318.97 169231.61 176480 -1 8528
8530 0 362322 169240.33 176440 -1 8529
8531 0 362327.5 169257.4 176360 -1 8530
8532 0 363345.34 168942 177160 -1 8521
8533 0 363131 168915.33 177240 -1 8532
8534 0 363023.72 168902.28 177280 -1 8533
8535 0 362659.84 168914.44 177320 -1 8534
8536 0 362283.6 168779.28 177440 -1 8535
8537 0 362177.44 168774.6 177480 -1 8536
8538 0 361971.7 168643.22 177640 -1 8537
8539 0 361815.6 168597.75 177720 -1 8538
8540 0 361680.97 168415.14 177880 -1 8539
8541 0 361359.75 167666.8 177920 -1 8540
8542 0 361100.22 167655.05 177880 -1 8541
8543 0 360700.06 167706.31 177760 -1 8542
8544 0 360654.3 167645.17 177720 -1 8543
8545 0 360624.28 167655.31 177560 -1 8544
8546 0 360570 167738.33 177480 -1 8545
8547 0 360543.3 167780.31 177440 -1 8546
8548 0 360375.3 167866.69 177360 -1 8547
8549 0 360655.56 167578.98 177920 -1 8542
8550 0 360607.12 167543.47 177960 -1 8549
8551 0 360812.4 167769.84 178000 -1 8550
8552 0 360893.56 167778.14 178080 -1 8551
8553 0 360179.34 167548.66 178040 -1 8550
8554 0 360048.38 167587.33 178120 -1 8553
8555 0 359558.03 167678.06 178160 -1 8554
8556 0 359404 167818.03 178120 -1 8555
8557 0 359468 167862.06 178040 -1 8556
8558 0 359468 167890.03 177960 -1 8557
8559 0 359180 167798.03 178160 -1 8556
8560 0 358952 167626.03 178240 -1 8559
8561 0 358688 167410.03 178280 -1 8560
8562 0 358686 167178.03 178320 -1 8561
8563 0 358406 166958.03 178320 -1 8562
8564 0 358422 166566.03 178360 -1 8563
8565 0 358572 167322.03 178240 -1 8561
8566 0 358468 167310.03 178120 -1 8565
8567 0 358356 167482.03 178080 -1 8566
8568 0 358238 167574.06 178120 -1 8567
8569 0 358324 167514.03 178000 -1 8567
8570 0 359478 167646.03 178280 -1 8555
8571 0 359440 167578.03 178400 -1 8570
8572 0 359408 167514.03 178480 -1 8571
8573 0 361224.16 166842.86 177880 -1 8541
8574 0 361177 166706.5 178080 -1 8573
8575 0 361202 166606.33 178120 -1 8574
8576 0 361251.72 166406.61 178200 -1 8575
8577 0 361228.97 166359.2 178320 -1 8576
8578 0 361203.47 166307.47 178400 -1 8577
8579 0 361141 166028.7 178520 -1 8578
8580 0 360919.7 166239.58 178560 -1 8579
8581 0 360806.12 166214.9 178720 -1 8580
8582 0 360619.25 166386.5 178800 -1 8581
8583 0 360539.34 166487.61 178840 -1 8582
8584 0 360530.16 166127.86 179000 -1 8583
8585 0 360447.75 166050.69 179040 -1 8584
8586 0 360228.28 165971.94 179160 -1 8585
8587 0 360235.66 165998.72 179240 -1 8586
8588 0 360144.75 166005.78 179280 -1 8587
8589 0 359957.75 165966.45 179400 -1 8588
8590 0 359866.9 165916.1 179560 -1 8589
8591 0 359823.06 165883.08 179640 -1 8590
8592 0 359823.62 165859.17 179720 -1 8591
8593 0 360232.28 165222.97 179720 -1 8592
8594 0 360192.84 165190.78 179760 -1 8593
8595 0 360148.3 165169.1 179800 -1 8594
8596 0 359772.28 165881.2 179800 -1 8592
8597 0 359759.1 165994.69 179920 -1 8596
8598 0 359694.8 166029.56 180080 -1 8597
8599 0 359709.66 165857.7 180120 -1 8598
8600 0 359719.62 165911.48 180280 -1 8599
8601 0 359832.12 165875.25 180440 -1 8600
8602 0 359919.53 165871.42 180480 -1 8601
8603 0 361047.12 165506.19 180440 -1 8602
8604 0 361419.44 165154.81 180480 -1 8603
8605 0 361643.06 164918.06 180440 -1 8604
8606 0 361595.2 164612.19 180360 -1 8605
8607 0 361599.38 164615.2 180240 -1 8606
8608 0 361674.44 164578.73 180400 -1 8606
8609 0 359903.53 165787.47 180600 -1 8602
8610 0 359855.4 165783.94 180640 -1 8609
8611 0 359243.3 165984.6 180640 -1 8610
8612 0 359198.7 165992.92 180720 -1 8611
8613 0 360108 165739.25 180680 -1 8610
8614 0 360191.03 165699.39 180760 -1 8613
8615 0 360341.1 165630.75 180880 -1 8614
8616 0 360510.5 165634.22 181040 -1 8615
8617 0 360619.7 165671.22 181120 -1 8616
8618 0 360731.9 165638.72 181200 -1 8617
8619 0 360719.56 165670.98 181320 -1 8618
8620 0 360800.06 165691.95 181480 -1 8619
8621 0 361099.28 165575.56 181520 -1 8620
8622 0 361199.6 165526.47 181680 -1 8621
8623 0 361159.06 165515 181760 -1 8622
8624 0 361279.62 165495.25 181960 -1 8623
8625 0 361419.3 165508.92 182080 -1 8624
8626 0 361510.97 165515.86 182160 -1 8625
8627 0 360595.34 165759.69 181520 -1 8620
8628 0 360083.56 165699.72 181560 -1 8627
8629 0 359747.62 165574.8 181680 -1 8628
8630 0 359738.9 165486.73 181800 -1 8629
8631 0 359642.8 165374.73 181920 -1 8630
8632 0 359748.56 165380.66 182080 -1 8631
8633 0 359836.34 165255.53 182240 -1 8632
8634 0 359830.72 165198.9 182280 -1 8633
8635 0 359636.06 165361.23 180080 -1 8599
8636 0 359711.16 165204.53 180040 -1 8635
8637 0 359651.38 165092.05 179960 -1 8636
8638 0 359673.78 164902.94 179880 -1 8637
8639 0 359700.16 164849.14 179800 -1 8638
8640 0 359795.88 164746.81 179680 -1 8639
8641 0 359832.25 164747.38 179520 -1 8640
8642 0 359967.94 164577.77 179400 -1 8641
8643 0 359983.3 164471.16 179360 -1 8642
8644 0 361167.72 165759.7 178560 -1 8579
8645 0 360723.6 165479.83 178560 -1 8644
8646 0 361219.56 165515.3 178600 -1 8644
8647 0 361546.44 165274.98 178680 -1 8646
8648 0 361694.8 165051.73 178840 -1 8647
8649 0 361668 165038.03 178880 -1 8648
8650 0 361920 164958.03 179080 -1 8649
8651 0 362052 164814.03 179200 -1 8650
8652 0 362266 164134.03 179280 -1 8651
8653 0 362872 163514.03 179200 -1 8652
8654 0 362938 163474.06 179080 -1 8653
8655 0 363008 162730.03 179040 -1 8654
8656 0 362994 162362.03 179000 -1 8655
8657 0 363030 162346.03 178920 -1 8656
8658 0 363080 162266.03 178840 -1 8657
8659 0 363080 162218.03 178800 -1 8658
8660 0 362640 163778.03 179040 -1 8654
8661 0 362528 163958.03 178880 -1 8660
8662 0 361580 164278.03 178920 -1 8661
8663 0 361384 164306.03 179040 -1 8662
8664 0 361026 164606.03 179040 -1 8663
8665 0 361018 164758.03 179040 -1 8664
8666 0 361282 164234.03 179200 -1 8663
8667 0 360904 164366.03 179000 -1 8663
8668 0 360952 164358.06 178920 -1 8667
8669 0 362568 163926.03 178760 -1 8661
8670 0 362556 163970.03 178600 -1 8669
8671 0 362516 164042.03 178520 -1 8670
8672 0 362508 164086.03 178440 -1 8671
8673 0 363346.03 163170.06 179040 -1 8654
8674 0 363600 162974.03 178880 -1 8673
8675 0 363600 162950.03 178800 -1 8674
8676 0 362266 164114.03 179320 -1 8652
8677 0 362340.66 164010 179400 -1 8676
8678 0 362378 163958.03 179440 -1 8677
8679 0 362620 163398.03 179520 -1 8678
8680 0 363344 162846.03 179520 -1 8679
8681 0 363460 162634.03 179600 -1 8680
8682 0 363440 162546.03 179720 -1 8681
8683 0 363382 162418.03 179840 -1 8682
8684 0 363362 162370 179880 -1 8683
8685 0 363322 162274.03 179960 -1 8684
8686 0 363300 162294.03 180080 -1 8685
8687 0 363324 162282.03 180120 -1 8686
8688 0 363446 162078.03 180240 -1 8687
8689 0 364162 161526.03 180280 -1 8688
8690 0 364214 161422.03 180200 -1 8689
8691 0 364152 161346.03 180080 -1 8690
8692 0 364332 161470.03 179920 -1 8691
8693 0 363426 162106.03 180360 -1 8688
8694 0 363444 162062.03 180480 -1 8693
8695 0 363400 162050.03 180560 -1 8694
8696 0 363150 162118.03 180640 -1 8695
8697 0 362232 162186.03 180600 -1 8696
8698 0 361644 162294.03 180640 -1 8697
8699 0 361356 162322.05 180720 -1 8698
8700 0 361114 162282.03 180840 -1 8699
8701 0 360822 162370.03 180880 -1 8700
8702 0 360752 162446.03 181000 -1 8701
8703 0 360656 162558.03 181160 -1 8702
8704 0 360404 162462.03 181240 -1 8703
8705 0 360378 162498.03 181280 -1 8704
8706 0 360146 162542.03 181360 -1 8705
8707 0 359974 162498.06 181320 -1 8706
8708 0 359712 162486.1 181520 -1 8707
8709 0 359484 162358.1 181680 -1 8708
8710 0 359312 162342.1 181800 -1 8709
8711 0 361222 162098.03 180880 -1 8700
8712 0 361158 161926.03 180800 -1 8711
8713 0 361530 162226.1 180600 -1 8698
8714 0 361462 162166.1 180480 -1 8713
8715 0 361454 162138.1 180320 -1 8714
8716 0 361158 162046.1 180160 -1 8715
8717 0 360810 161942.1 180080 -1 8716
8718 0 360540 161886.03 179960 -1 8717
8719 0 361710 162102.1 180280 -1 8715
8720 0 361734 162050.1 180160 -1 8719
8721 0 361626 161906.1 180040 -1 8720
8722 0 361414 161830.1 179880 -1 8721
8723 0 361314 161858.1 179720 -1 8722
8724 0 361230 161930.1 179560 -1 8723
8725 0 363496 162058.1 180720 -1 8696
8726 0 363804 162030.1 180800 -1 8725
8727 0 363906 162022.12 180880 -1 8726
8728 0 364036 161966.03 181040 -1 8727
8729 0 364176 162002.03 181200 -1 8728
8730 0 364118 162002.03 181360 -1 8729
8731 0 364114 161986.03 181440 -1 8730
8732 0 364196 161994.03 181560 -1 8731
8733 0 364284 161954.03 181720 -1 8732
8734 0 364694 161946.03 181800 -1 8733
8735 0 364850 161786.03 181880 -1 8734
8736 0 364862 161666.03 182040 -1 8735
8737 0 364722 161646.03 182200 -1 8736
8738 0 364464 161630.03 182320 -1 8737
8739 0 363926 161990.03 181760 -1 8733
8740 0 363814 162090.03 181880 -1 8739
8741 0 363722 162146.03 182000 -1 8740
8742 0 363690 162090.03 182160 -1 8741
8743 0 363877 161963.03 182320 -1 8742
8744 0 363834 161878.03 182440 -1 8743
8745 0 363874 161958.06 182520 -1 8744
8746 0 364314 162150.03 182520 -1 8745
8747 0 364658 161918.03 182520 -1 8746
8748 0 364746 161762.03 182600 -1 8747
8749 0 365064 161730.03 182640 -1 8748
8750 0 365308 161690.03 182720 -1 8749
8751 0 365404 161718.03 182760 -1 8750
8752 0 363796 162042.03 182600 -1 8745
8753 0 363732 162050.03 182680 -1 8752
8754 0 363610 162306.03 182760 -1 8753
8755 0 363528 162490.03 182800 -1 8754
8756 0 363414.03 162582.06 182960 -1 8755
8757 0 364094 162106.03 182720 -1 8753
8758 0 364270 162202.03 182800 -1 8757
8759 0 364438 162014.03 182880 -1 8758
8760 0 364688 161838.03 182920 -1 8759
8761 0 364400 161902.03 183080 -1 8760
8762 0 364144 162050.03 183200 -1 8761
8763 0 364068 162114.03 183240 -1 8762
8764 0 364022 162146.06 183400 -1 8763
8765 0 364106 162298.06 183560 -1 8764
8766 0 364178 162394.06 183640 -1 8765
8767 0 364868 161758.03 182880 -1 8760
8768 0 363372 162870.06 180160 -1 8687
8769 0 363252 162998.06 180240 -1 8768
8770 0 363164 162062.03 179840 -1 8684
8771 0 363152 162050.03 179720 -1 8770
8772 0 363148 162058.03 179600 -1 8771
8773 0 363140 162062.03 179520 -1 8772
8774 0 363116 162110.03 179440 -1 8773
8775 0 362124 164318.06 179440 -1 8677
8776 0 362108 164526.06 179560 -1 8775
8777 0 362088 164574.03 179680 -1 8776
8778 0 362068 164622.06 179760 -1 8777
8779 0 362012 164750.11 179800 -1 8778
8780 0 361124.1 166770.5 177760 -1 8573
8781 0 360818.4 166753.34 177720 -1 8780
8782 0 360752.22 166925.75 177680 -1 8781
8783 0 360767.44 166947.88 177640 -1 8782
8784 0 360540.16 166633.97 177680 -1 8781
8785 0 360263.47 166444 177640 -1 8784
8786 0 360277 166400.03 177480 -1 8785
8787 0 360349 166388.03 177400 -1 8786
8788 0 360303 166316.03 177280 -1 8787
8789 0 360299 166212.03 177160 -1 8788
8790 0 360319 166144.03 177080 -1 8789
8791 0 360231 166292.03 177080 -1 8790
8792 0 360473 165852.03 177120 -1 8790
8793 0 360541 165656.03 177200 -1 8792
8794 0 360619 165572.03 177280 -1 8793
8795 0 361162.9 166710.08 177720 -1 8780
8796 0 361215.28 166683.92 177640 -1 8795
8797 0 361687.38 168543.17 177960 -1 8540
8798 0 361643.5 168611.25 178080 -1 8797
8799 0 361629.47 168633.64 178120 -1 8798
8800 0 361599.8 168678.22 178200 -1 8799
8801 0 361587.88 168715.14 178240 -1 8800
8802 0 361634.88 168787.97 178320 -1 8801
8803 0 361384.06 168890.78 178440 -1 8802
8804 0 361193.16 168729.89 178560 -1 8803
8805 0 361048.47 168702.47 178760 -1 8804
8806 0 361188.3 168710.81 178840 -1 8805
8807 0 361112.06 168762.66 178920 -1 8806
8808 0 360836.22 168964.08 179160 -1 8807
8809 0 360751.53 168947.94 179360 -1 8808
8810 0 360461.12 168947.42 179560 -1 8809
8811 0 360351.66 168973.6 179600 -1 8810
8812 0 360343.94 168964.61 179680 -1 8811
8813 0 360331.2 168962.64 179760 -1 8812
8814 0 360343.84 168957.34 179800 -1 8813
8815 0 360363 168902.06 179840 -1 8814
8816 0 360355 168774.06 179920 -1 8815
8817 0 360367 168798.06 180040 -1 8816
8818 0 360383 168846.03 180160 -1 8817
8819 0 360283 168906.03 180240 -1 8818
8820 0 360183 168898.03 180400 -1 8819
8821 0 360155 168810.11 180480 -1 8820
8822 0 360079 168798.06 180600 -1 8821
8823 0 359927 168782.06 180760 -1 8822
8824 0 359851 168834.06 180920 -1 8823
8825 0 359675 168850.06 181080 -1 8824
8826 0 359619 168850.06 181200 -1 8825
8827 0 359531 168958.03 181320 -1 8826
8828 0 359483 168998.03 181400 -1 8827
8829 0 359423 169110.06 181480 -1 8828
8830 0 359431 169122.06 181520 -1 8829
8831 0 359363 169062.06 181680 -1 8830
8832 0 359299 169026.03 181840 -1 8831
8833 0 359267 168934.03 181960 -1 8832
8834 0 359231 168850.03 182120 -1 8833
8835 0 359191 168774.03 182360 -1 8834
8836 0 359075 168814.03 182520 -1 8835
8837 0 359127 168754.03 182600 -1 8836
8838 0 359171 168562.03 182760 -1 8837
8839 0 359153.12 168580.55 182880 -1 8838
8840 0 359155 168594.03 182920 -1 8839
8841 0 359251 168486.03 183040 -1 8840
8842 0 359163 168606.06 183160 -1 8841
8843 0 358999 168774.06 183280 -1 8842
8844 0 358951 168906.06 183400 -1 8843
8845 0 358955 169006.06 183520 -1 8844
8846 0 358999 169174.06 183640 -1 8845
8847 0 359043 169194.06 183680 -1 8846
8848 0 359111 169218.06 183720 -1 8847
8849 0 359147 169218.06 183800 -1 8848
8850 0 358983 169130.03 183840 -1 8849
8851 0 358787 169018.06 183800 -1 8850
8852 0 358511 168962.06 183760 -1 8851
8853 0 359041.66 169215.33 183920 -1 8850
8854 0 359071 169258.03 183960 -1 8853
8855 0 359143.03 169405.62 184040 -1 8854
8856 0 359119.03 169291.08 184080 -1 8855
8857 0 359103 169343.03 184160 -1 8856
8858 0 359095 169447.11 184280 -1 8857
8859 0 359099 169491.11 184360 -1 8858
8860 0 359079 169447.11 184520 -1 8859
8861 0 359140.34 169500.33 184600 -1 8860
8862 0 359171 169527.11 184640 -1 8861
8863 0 359147 169671.06 184760 -1 8862
8864 0 359171 169759.06 184840 -1 8863
8865 0 359267.03 169855.11 184960 -1 8864
8866 0 359275 169895.06 185040 -1 8865
8867 0 359419 169999.06 185240 -1 8866
8868 0 359650.94 169943.33 185280 -1 8867
8869 0 359683 169853.03 185320 -1 8868
8870 0 359738.7 169940.77 185440 -1 8869
8871 0 359355 170157.06 185560 -1 8870
8872 0 359215 170441.03 185720 -1 8871
8873 0 359191 170545.03 185840 -1 8872
8874 0 359223 170589.03 186000 -1 8873
8875 0 359231 170593.03 186080 -1 8874
8876 0 358947 170717.03 186120 -1 8875
8877 0 358823 170853.03 186200 -1 8876
8878 0 358751 170809.03 186280 -1 8877
8879 0 358727 170813.03 186320 -1 8878
8880 0 358635 170845.03 186360 -1 8879
8881 0 358563 170849.03 186480 -1 8880
8882 0 358355 170909.03 186560 -1 8881
8883 0 358303 171013.06 186640 -1 8882
8884 0 358475 171041.06 186760 -1 8883
8885 0 358387 171069.06 186920 -1 8884
8886 0 358199 171029.06 187080 -1 8885
8887 0 359253 170533.02 186120 -1 8875
8888 0 359259 170617.02 186200 -1 8887
8889 0 359227 170693.02 186280 -1 8888
8890 0 359185 170757.02 186320 -1 8889
8891 0 359979 169140.03 185040 -1 8866
8892 0 360195 169084.03 185000 -1 8891
8893 0 360311 169116.03 184920 -1 8892
8894 0 360523 169184.03 184960 -1 8893
8895 0 358251 169595.03 184280 -1 8858
8896 0 358219 169503.03 184200 -1 8895
8897 0 358155 169275.03 184120 -1 8896
8898 0 358013 169147.03 183960 -1 8897
8899 0 358035.66 169052.33 183920 -1 8898
8900 0 358081 168863.03 183840 -1 8899
8901 0 358303 170095.03 184080 -1 8856
8902 0 358091 170311.06 184120 -1 8901
8903 0 358155 170451.06 184280 -1 8902
8904 0 358275 170607.06 184400 -1 8903
8905 0 358311 170715.06 184480 -1 8904
8906 0 358355 170771.06 184600 -1 8905
8907 0 358449 170827.03 184640 -1 8906
8908 0 360387 168518.03 180480 -1 8821
8909 0 360527 168410.03 180520 -1 8908
8910 0 360571 168370.03 180600 -1 8909
8911 0 360699 169502.06 179880 -1 8815
8912 0 361031 169526.06 179920 -1 8911
8913 0 361231 169502.06 180000 -1 8912
8914 0 361415.38 168509.98 178800 -1 8806
8915 0 361499.5 168483 178720 -1 8914
8916 0 361895.7 168759 178240 -1 8800
8917 0 362134.3 168775.03 178360 -1 8916
8918 0 362294 168778.6 178440 -1 8917
8919 0 362371.06 168777.08 178520 -1 8918
8920 0 362726.25 168756.28 177680 -1 8538
8921 0 362786.25 168836.28 177760 -1 8920
8922 0 362830.25 168864.28 177840 -1 8921
8923 0 362926.25 168912.28 177960 -1 8922
8924 0 361952.25 168648.2 177400 -1 8536
8925 0 361899.7 168630.44 177280 -1 8924
8926 0 361888.47 168646.55 177200 -1 8925
8927 0 361979.28 168647.2 177080 -1 8926
8928 0 362039.7 168619.03 176960 -1 8927
8929 0 362107.84 168461.08 176760 -1 8928
8930 0 362043.06 168404.95 176640 -1 8929
8931 0 362035.84 168397.77 176560 -1 8930
8932 0 362083.8 168465.95 176440 -1 8931
8933 0 363714.25 168896.28 177280 -1 8533
8934 0 363782.25 168916.28 177400 -1 8933
8935 0 363854.25 168904.31 177480 -1 8934
8936 0 364182.6 168007.64 176280 -1 8512
8937 0 364222.6 167915.64 176320 -1 8936
8938 0 364287.3 168508.25 175440 -1 8434
8939 0 364212.12 168267.17 175360 -1 8938
8940 0 364139.5 168051.31 175320 -1 8939
8941 0 363966.72 167632.17 175280 -1 8940
8942 0 364214.47 167391.44 175280 -1 8941
8943 0 364199.94 167328.06 175320 -1 8942
8944 0 364191.16 167287.69 175440 -1 8943
8945 0 363910.53 167229.94 175520 -1 8944
8946 0 363817 167026.03 175640 -1 8945
8947 0 363753 166778.03 175720 -1 8946
8948 0 363495 166590.03 175680 -1 8947
8949 0 363351 166466.03 175560 -1 8948
8950 0 363157 166458.03 175440 -1 8949
8951 0 363001 166646.03 175400 -1 8950
8952 0 363011 166714.03 175320 -1 8951
8953 0 362891 166846.03 175160 -1 8952
8954 0 362757 166966.03 175040 -1 8953
8955 0 362821 166938.03 174960 -1 8954
8956 0 364283.62 167385.5 175200 -1 8942
8957 0 364507.97 169759.62 174880 -1 8429
8958 0 364404.47 169878.23 174760 -1 8957
8959 0 364247.75 169998.5 174640 -1 8958
8960 0 364199.9 170214.39 174560 -1 8959
8961 0 364080.5 170527.73 174440 -1 8960
8962 0 364039.9 170631.94 174400 -1 8961
8963 0 363952.03 170926.98 174320 -1 8962
8964 0 364062 171131.03 174360 -1 8963
8965 0 364110 171159.03 174480 -1 8964
8966 0 365132.6 169310.05 174760 -1 8428
8967 0 365200.2 169382.34 174640 -1 8966
8968 0 365370.66 169357.66 174480 -1 8967
8969 0 365165 169330.03 174440 -1 8968
8970 0 365171 169250.03 174360 -1 8969
8971 0 365701 169382.03 174320 -1 8968
8972 0 365887 169338.03 174240 -1 8971
8973 0 365963 169418.03 174160 -1 8972
8974 0 366099 169558.03 174040 -1 8973
8975 0 366381 169658.06 173920 -1 8974
8976 0 366531 169670.03 173800 -1 8975
8977 0 366811 169674.03 173680 -1 8976
8978 0 363793.03 170763.36 173280 -1 8414
8979 0 363795.06 171046.28 173360 -1 8978
8980 0 363703.4 171255.12 173320 -1 8979
8981 0 363829.12 171363.36 173280 -1 8980
8982 0 363968.56 170805.36 173200 -1 8978
8983 0 363980.56 170771.22 173160 -1 8982
8984 0 364223 170730.39 173000 -1 8983
8985 0 364557.88 170867.45 172840 -1 8984
8986 0 364700.38 170803.89 172760 -1 8985
8987 0 364597.56 171183.77 172760 -1 8986
8988 0 364535.3 171294.61 172680 -1 8987
8989 0 364535.6 171314.97 172640 -1 8988
8990 0 364801 171371.06 172880 -1 8987
8991 0 364657 171667.06 172920 -1 8990
8992 0 364649 171659.06 172840 -1 8991
8993 0 364633 171699.06 172760 -1 8992
8994 0 364812 170686.06 172720 -1 8986
8995 0 364884 170658.03 172640 -1 8994
8996 0 364974 170622.03 172520 -1 8995
8997 0 365134 170550.03 172400 -1 8996
8998 0 365162 170686.03 172280 -1 8997
8999 0 365142 170782.03 172200 -1 8998
9000 0 365216 170866.03 172080 -1 8999
9001 0 365192 170886.03 172040 -1 9000
9002 0 365326 170654.03 172760 -1 8994
9003 0 365422 170542.03 172800 -1 9002
9004 0 365522 170534.03 172720 -1 9003
9005 0 365642 170454.03 172640 -1 9004
9006 0 365658 170170.03 172680 -1 9005
9007 0 365668 170166.03 172560 -1 9006
9008 0 365636 170390.03 172480 -1 9007
9009 0 365868 169974.03 172720 -1 9006
9010 0 365920 169858.03 172840 -1 9009
9011 0 365904 169846.03 172880 -1 9010
9012 0 365924 169822.03 172920 -1 9011
9013 0 361869.4 172940.95 171960 -1 8205
9014 0 361726 173020.61 172000 -1 9013
9015 0 361637.9 173040.33 172080 -1 9014
9016 0 361619.78 173022.17 172120 -1 9015
9017 0 362094.06 173104.53 172000 -1 9013
9018 0 362228.78 173124.78 172120 -1 9017
9019 0 362258.78 173201.11 172200 -1 9018
9020 0 362241.34 173232.98 172240 -1 9019
9021 0 362262.28 173256.6 172400 -1 9020
9022 0 361859.3 173325.6 172440 -1 9021
9023 0 361582.28 173368.72 172400 -1 9022
9024 0 361438.1 173426 172320 -1 9023
9025 0 361511.75 173460.11 172280 -1 9024
9026 0 361690.25 173519.19 172240 -1 9025
9027 0 361751.03 173705.8 172160 -1 9026
9028 0 361404.06 173377.69 172440 -1 9023
9029 0 361239.53 173309.67 172640 -1 9028
9030 0 361115.6 173367.52 172720 -1 9029
9031 0 361131.8 173464.52 172800 -1 9030
9032 0 361067.22 173545 172920 -1 9031
9033 0 360877 173649.03 173000 -1 9032
9034 0 360781 173617.06 173080 -1 9033
9035 0 360895 173745.03 173160 -1 9034
9036 0 361203.3 173518.94 172720 -1 9030
9037 0 361110.97 173677.8 172680 -1 9036
9038 0 361099.78 173733.16 172600 -1 9037
9039 0 361230 173821.03 172520 -1 9038
9040 0 361342 174105.03 172480 -1 9039
9041 0 361354 174185.03 172440 -1 9040
9042 0 362417.44 173215.33 172440 -1 9021
9043 0 362338.78 173141.45 172680 -1 9042
9044 0 362407.28 172875.56 172720 -1 9043
9045 0 362452.44 172738.62 172840 -1 9044
9046 0 363170 172215.06 170600 -1 8187
9047 0 363242 172295.06 170720 -1 9046
9048 0 364298 172511.06 170120 -1 8184
9049 0 364394 172487.06 170040 -1 9048
9050 0 364434 172479.06 169960 -1 9049
9051 0 364090 172063.06 170080 -1 8183
9052 0 364138 171791.06 170080 -1 9051
9053 0 364250 171711.06 170160 -1 9052
9054 0 364346 171591.06 170280 -1 9053
9055 0 364298 171471.06 170440 -1 9054
9056 0 364346 171439.06 170520 -1 9055
9057 0 364346 171407.06 170600 -1 9056
9058 0 364282 171303.06 170680 -1 9057
9059 0 364426 171015.06 170680 -1 9058
9060 0 364626 170855.06 170640 -1 9059
9061 0 364954 170679.06 170640 -1 9060
9062 0 365082 170607.06 170560 -1 9061
9063 0 365138 170567.06 170480 -1 9062
9064 0 364650 170911.06 170560 -1 9060
9065 0 364722 170871.06 170400 -1 9064
9066 0 364378 171111.06 170760 -1 9059
9067 0 363969.47 173547.95 169240 -1 8176
9068 0 364449.3 173950.11 169200 -1 9067
9069 0 364601.3 173980.83 169120 -1 9068
9070 0 364681.06 173951.22 169000 -1 9069
9071 0 364758.8 174004.67 168880 -1 9070
9072 0 364835.9 174036.17 168800 -1 9071
9073 0 364972.25 174013.88 168680 -1 9072
9074 0 364947.88 174048.94 168640 -1 9073
9075 0 364983.97 174056.08 168600 -1 9074
9076 0 365020.34 174069.14 168520 -1 9075
9077 0 365055.75 174059.56 168440 -1 9076
9078 0 365074.66 174075.55 168400 -1 9077
9079 0 365014.28 174052.5 168280 -1 9078
9080 0 365331.8 173860.88 168640 -1 9073
9081 0 365295.97 173755.77 168560 -1 9080
9082 0 365304.25 173721.23 168520 -1 9081
9083 0 365358.66 173743.31 168480 -1 9082
9084 0 365580.7 173887.25 168360 -1 9083
9085 0 365620.16 173908.34 168240 -1 9084
9086 0 365631 173920.14 168200 -1 9085
9087 0 363835.44 174278.83 169320 -1 9067
9088 0 363768.78 174645.39 169360 -1 9087
9089 0 364290.34 175812.9 169320 -1 9088
9090 0 364437 175893.72 169280 -1 9089
9091 0 364961.8 176004.81 169120 -1 9090
9092 0 365133.44 176565.3 169040 -1 9091
9093 0 365332.94 176750.02 168960 -1 9092
9094 0 365546.03 176932.95 168880 -1 9093
9095 0 365566.72 177003.33 168840 -1 9094
9096 0 365625.97 177211.34 168720 -1 9095
9097 0 365690.66 177572.31 168560 -1 9096
9098 0 365726.75 177866.27 168520 -1 9097
9099 0 365697.7 178130.7 168400 -1 9098
9100 0 365634.47 178265.97 168320 -1 9099
9101 0 365662.9 178258.42 168160 -1 9100
9102 0 365834.22 178346.34 168120 -1 9101
9103 0 364095.9 175682.2 169200 -1 9089
9104 0 363969.25 175693.95 169040 -1 9103
9105 0 363625.28 175616.44 168880 -1 9104
9106 0 363148.7 175658.56 168760 -1 9105
9107 0 362889.94 175880.64 168720 -1 9106
9108 0 362787.2 175972.2 168640 -1 9107
9109 0 362632.75 176108.83 168520 -1 9108
9110 0 362538.3 176271.88 168400 -1 9109
9111 0 362378.22 176295.77 168320 -1 9110
9112 0 361160.6 176848.22 168360 -1 9111
9113 0 360966.25 176936.95 168280 -1 9112
9114 0 360904.66 177038.33 168040 -1 9113
9115 0 360874.44 177089.12 167920 -1 9114
9116 0 360840.88 177144.95 167840 -1 9115
9117 0 360807.84 177141.3 167800 -1 9116
9118 0 359409.34 176644.62 167760 -1 9117
9119 0 359299.4 176444.33 167640 -1 9118
9120 0 359380.72 176468.77 167480 -1 9119
9121 0 359600.97 176620.16 167360 -1 9120
9122 0 360950.03 177129.17 167640 -1 9117
9123 0 361465.66 177108.48 167600 -1 9122
9124 0 361419.5 177097.39 167520 -1 9123
9125 0 360541.62 177048.66 167600 -1 9122
9126 0 360469.94 177196.94 167440 -1 9125
9127 0 360429.5 177244.6 167360 -1 9126
9128 0 360688.84 177112.17 168400 -1 9112
9129 0 360535.47 177107.7 168480 -1 9128
9130 0 360306.66 177184.67 168560 -1 9129
9131 0 360362.94 177062.61 168680 -1 9130
9132 0 360538.66 176959.81 168800 -1 9131
9133 0 363547.5 175786.06 168600 -1 9108
9134 0 363739.5 175682.06 168440 -1 9133
9135 0 363843.5 175786.06 168320 -1 9134
9136 0 363867.5 175602.06 168280 -1 9135
9137 0 363803.5 175538.06 168200 -1 9136
9138 0 363883.5 175578.06 168080 -1 9137
9139 0 363891.56 175514.1 168000 -1 9138
9140 0 363299.5 175514.06 168440 -1 9134
9141 0 363251.5 175514.06 168400 -1 9140
9142 0 363596.34 174579.86 169320 -1 9088
9143 0 363589.53 174558.28 169200 -1 9142
9144 0 363589.5 174501 169120 -1 9143
9145 0 363548.44 174493.47 169080 -1 9144
9146 0 363361.1 174640.66 168960 -1 9145
9147 0 363278.7 174697.67 168840 -1 9146
9148 0 363221.34 174664.9 168720 -1 9147
9149 0 363082.44 174640.47 168560 -1 9148
9150 0 363045.2 174619.73 168400 -1 9149
9151 0 363697.4 174731.4 169440 -1 9088
9152 0 363589.56 174860.53 169560 -1 9151
9153 0 363589.06 175072.83 169680 -1 9152
9154 0 363589.88 175212.28 169760 -1 9153
9155 0 363476.8 175397.03 169960 -1 9154
9156 0 363462.5 175427.75 170000 -1 9155
9157 0 363418.7 175520.16 170120 -1 9156
9158 0 363310.22 175488.9 170160 -1 9157
9159 0 363187.38 175439.97 170240 -1 9158
9160 0 362828.53 175721.61 170280 -1 9159
9161 0 362755.3 175725 170360 -1 9160
9162 0 362631.62 175681 170520 -1 9161
9163 0 362647.66 175661.81 170640 -1 9162
9164 0 362616.75 175708.3 170720 -1 9163
9165 0 362487.88 175812.19 170920 -1 9164
9166 0 362186.5 175976.66 170880 -1 9165
9167 0 362128.06 176184.44 170920 -1 9166
9168 0 362231.88 175932.22 170920 -1 9166
9169 0 362608 175716.03 170960 -1 9165
9170 0 362676 175692.03 171000 -1 9169
9171 0 363475.44 174745.34 170240 -1 9159
9172 0 363687.72 174749.23 170320 -1 9171
9173 0 363695.03 174689.02 170440 -1 9172
9174 0 363834.94 173885.27 169360 -1 9087
9175 0 363803.47 173771.05 169440 -1 9174
9176 0 363681.84 173740.3 169600 -1 9175
9177 0 363589.22 173669.44 169720 -1 9176
9178 0 364219.28 173953.55 169720 -1 9177
9179 0 364659.25 173737.66 169720 -1 9178
9180 0 364731.66 173685.36 169800 -1 9179
9181 0 364736.22 173740.45 169920 -1 9180
9182 0 364733.34 173834 170000 -1 9181
9183 0 364731.84 173881.11 170040 -1 9182
9184 0 364766 173961.03 170160 -1 9183
9185 0 364802 173957.03 170280 -1 9184
9186 0 364386 173977.03 169760 -1 9178
9187 0 364382 173985.03 169800 -1 9186
9188 0 363387.75 173655.42 169880 -1 9177
9189 0 363260.44 173851.33 170000 -1 9188
9190 0 363217.7 173904.48 170040 -1 9189
9191 0 363102.06 174005.23 170160 -1 9190
9192 0 362929.78 174233.19 170280 -1 9191
9193 0 363549.78 174128.56 170040 -1 9189
9194 0 363571.3 174316.8 170080 -1 9193
9195 0 367070 171105.03 167600 -1 7936
9196 0 367198 171029.03 167800 -1 9195
9197 0 367170 171065.03 167920 -1 9196
9198 0 367066 171057.03 168040 -1 9197
9199 0 367010 171025.03 168160 -1 9198
9200 0 366710 170917.03 168280 -1 9199
9201 0 366690 170929.03 168360 -1 9200
9202 0 366654 170857.03 168440 -1 9201
9203 0 366610 170725.03 168520 -1 9202
9204 0 366362 170897.03 168480 -1 9203
9205 0 366082 170685.03 168560 -1 9204
9206 0 365990 170673.03 168600 -1 9205
9207 0 365962 170653.03 168720 -1 9206
9208 0 365738 170601.03 168880 -1 9207
9209 0 365654 170545.03 169000 -1 9208
9210 0 365478 170585.06 169160 -1 9209
9211 0 365406 170633.06 169320 -1 9210
9212 0 365354 170641.06 169440 -1 9211
9213 0 365366 170565.06 169560 -1 9212
9214 0 365506 170709.03 169600 -1 9213
9215 0 365514 170861.03 169640 -1 9214
9216 0 365498 170885.03 169720 -1 9215
9217 0 364921.25 170824.81 167520 -1 7935
9218 0 364737.25 170744.81 167600 -1 9217
9219 0 364641 170601.06 167640 -1 9218
9220 0 364593 170481.06 167840 -1 9219
9221 0 364513 170561.06 167960 -1 9220
9222 0 364561 170561.06 168040 -1 9221
9223 0 364393 170425.06 168120 -1 9222
9224 0 364161 170185.06 168160 -1 9223
9225 0 364121 170105.06 168280 -1 9224
9226 0 365049 170905.06 167600 -1 9218
9227 0 365113 170817.06 167720 -1 9226
9228 0 365089 170865.06 167840 -1 9227
9229 0 365145 170729.11 168000 -1 9228
9230 0 368296.6 170405.81 167000 -1 7198
9231 0 368403.28 170397.64 167080 -1 9230
9232 0 368682.6 170171.89 167200 -1 9231
9233 0 372387.78 168609.38 164160 -1 7179
9234 0 372437.75 168411.84 164320 -1 9233
9235 0 372554.62 168180.5 164480 -1 9234
9236 0 372501.4 168148.95 164680 -1 9235
9237 0 372487.66 168117.7 164800 -1 9236
9238 0 372642.28 167913.38 164880 -1 9237
9239 0 372721.12 167809.67 164920 -1 9238
9240 0 372735.25 167800.39 164960 -1 9239
9241 0 372778.4 167554.06 165120 -1 9240
9242 0 372786.47 167543 165240 -1 9241
9243 0 372960.06 167573.5 165400 -1 9242
9244 0 373013.12 167508.03 165560 -1 9243
9245 0 372977.22 167493.05 165720 -1 9244
9246 0 373201 167533.11 165840 -1 9245
9247 0 373604.7 167350.47 166000 -1 9246
9248 0 373652.22 167286.12 166120 -1 9247
9249 0 373664.72 167203.27 166200 -1 9248
9250 0 373264.03 166870.52 166320 -1 9249
9251 0 373285.47 166834.12 166480 -1 9250
9252 0 373218.2 166602.66 166600 -1 9251
9253 0 372372.06 166811.73 166640 -1 9252
9254 0 372345.88 166957.7 166720 -1 9253
9255 0 372269.94 166936.02 166840 -1 9254
9256 0 373746.4 165865.94 166640 -1 9252
9257 0 373881.34 165520.67 166720 -1 9256
9258 0 373949.16 165348.25 166760 -1 9257
9259 0 374006.47 164992.5 166920 -1 9258
9260 0 374008 164975.12 166960 -1 9259
9261 0 373886 164943.06 167120 -1 9260
9262 0 374082 164591.06 167240 -1 9261
9263 0 374534 164383.14 167320 -1 9262
9264 0 374694 163911.14 167400 -1 9263
9265 0 375038 163439.14 167480 -1 9264
9266 0 376190 162639.14 167520 -1 9265
9267 0 376374 162479.14 167600 -1 9266
9268 0 376594 162303.06 167720 -1 9267
9269 0 376222 162471.14 167840 -1 9268
9270 0 376374 162503.14 168000 -1 9269
9271 0 376678 162423.14 168000 -1 9270
9272 0 376918 162415.14 168040 -1 9271
9273 0 376882 162359.06 168200 -1 9272
9274 0 376134 162471.14 168120 -1 9270
9275 0 376054 162487.14 168200 -1 9274
9276 0 375934 162463.14 168320 -1 9275
9277 0 377394 161567.06 167760 -1 9268
9278 0 377498 161447.06 167920 -1 9277
9279 0 377598 161331 167960 -1 9278
9280 0 377698 161215.06 168000 -1 9279
9281 0 378086 160847.05 168040 -1 9280
9282 0 378134 161444.03 167960 -1 9281
9283 0 378258 161608.03 167840 -1 9282
9284 0 378334 161668.03 167760 -1 9283
9285 0 378330 161708.03 167640 -1 9284
9286 0 378906 160127.06 168000 -1 9281
9287 0 379066 159679.06 168040 -1 9286
9288 0 379066 159647.06 168160 -1 9287
9289 0 378998 159527.06 168280 -1 9288
9290 0 379014 159511.06 168400 -1 9289
9291 0 379054 159543.06 168560 -1 9290
9292 0 379086 159551.06 168680 -1 9291
9293 0 379118 159439.06 168760 -1 9292
9294 0 378958 159527.06 168840 -1 9293
9295 0 378782 160087.06 167640 -1 9286
9296 0 378694 160143.06 167560 -1 9295
9297 0 377978 160759.06 167520 -1 9296
9298 0 377910 160895.06 167440 -1 9297
9299 0 377830 161079.06 167280 -1 9298
9300 0 377854 161079.06 167160 -1 9299
9301 0 377750 160999.06 167080 -1 9300
9302 0 378978 160103.06 167520 -1 9296
9303 0 379026 160063.06 167480 -1 9302
9304 0 379002 160103.06 167400 -1 9303
9305 0 379290 160175.06 167240 -1 9304
9306 0 377984 160847.03 168120 -1 9281
9307 0 377686 160923.03 168160 -1 9306
9308 0 377638 160883 168240 -1 9307
9309 0 377614 160863.03 168280 -1 9308
9310 0 377632 160807.06 168320 -1 9309
9311 0 377754 160747.03 168440 -1 9310
9312 0 377842 160775.03 168600 -1 9311
9313 0 377842 160827.03 168680 -1 9312
9314 0 377542 161415.03 168240 -1 9308
9315 0 377742 161459.03 168320 -1 9314
9316 0 377734 161407.03 168440 -1 9315
9317 0 377770 161347.03 168520 -1 9316
9318 0 376534 162631.14 167440 -1 9266
9319 0 376930 162999.06 167400 -1 9318
9320 0 377186 163479.06 167360 -1 9319
9321 0 377218 163495.06 167320 -1 9320
9322 0 377216 163435.03 167240 -1 9321
9323 0 376612 162627 167400 -1 9318
9324 0 376690 162623.06 167360 -1 9323
9325 0 376802 162567.06 167280 -1 9324
9326 0 377354 162111.06 167240 -1 9325
9327 0 377466 161847.06 167160 -1 9326
9328 0 377530 161767.06 167080 -1 9327
9329 0 377530 161831.06 167000 -1 9328
9330 0 377538 161951.06 166960 -1 9329
9331 0 376666 162727.06 167160 -1 9325
9332 0 376594 163191.06 167080 -1 9331
9333 0 376530 163295.06 167000 -1 9332
9334 0 376546 163447.06 166920 -1 9333
9335 0 376554 163527.06 166800 -1 9334
9336 0 376598 163647.06 166720 -1 9335
9337 0 376494 163839.06 166640 -1 9336
9338 0 376462 163927.06 166560 -1 9337
9339 0 376374 164007.06 166480 -1 9338
9340 0 376270 164247.06 166440 -1 9339
9341 0 376330.97 164337.67 166400 -1 9340
9342 0 376318 164263.06 166320 -1 9341
9343 0 376572 163931.03 166320 -1 9342
9344 0 376820 164071.03 166200 -1 9343
9345 0 376366 164551.06 166440 -1 9341
9346 0 376438 164615.06 166480 -1 9345
9347 0 376494 164687.06 166560 -1 9346
9348 0 376494 164759.06 166680 -1 9347
9349 0 376574 164847.06 166800 -1 9348
9350 0 376748 165003.03 166960 -1 9349
9351 0 376776 164971.03 167040 -1 9350
9352 0 376782 165011.03 167160 -1 9351
9353 0 376878 164983.03 167280 -1 9352
9354 0 376952 165039.03 167400 -1 9353
9355 0 376884 164995.03 167560 -1 9354
9356 0 376980 165019.03 167640 -1 9355
9357 0 377052 165067.03 167840 -1 9356
9358 0 377192 165107.03 168040 -1 9357
9359 0 376944 165183.03 168200 -1 9358
9360 0 377004 165295.03 168400 -1 9359
9361 0 376932 165443.03 168600 -1 9360
9362 0 376842 165731.03 168680 -1 9361
9363 0 376858 165839.03 168800 -1 9362
9364 0 376591 163498.03 167120 -1 9332
9365 0 376675 163674.03 167200 -1 9364
9366 0 376691 163778.03 167280 -1 9365
9367 0 373178.56 167045.34 166720 -1 9252
9368 0 373267 167091 166840 -1 9367
9369 0 373493.7 167115.55 166960 -1 9368
9370 0 373725 167096.36 167080 -1 9369
9371 0 373903.66 167078.67 167160 -1 9370
9372 0 373522 166528.03 167160 -1 9371
9373 0 373518 166436.03 167240 -1 9372
9374 0 373418 166340.03 167320 -1 9373
9375 0 373406 166356.03 167400 -1 9374
9376 0 373394 166312.03 167520 -1 9375
9377 0 373993.1 167069.92 167200 -1 9371
9378 0 373914.12 167075.69 167360 -1 9377
9379 0 373967.84 166995.72 167560 -1 9378
9380 0 373973.5 166989.75 167600 -1 9379
9381 0 373170.4 167028.06 167600 -1 9380
9382 0 373002.4 167076.06 167720 -1 9381
9383 0 372842.4 167180.06 167800 -1 9382
9384 0 373989.97 166970.53 167720 -1 9380
9385 0 373989.53 166899.64 167800 -1 9384
9386 0 374002.06 166850.53 167920 -1 9385
9387 0 374023.94 166865.05 167960 -1 9386
9388 0 374023.5 166918 168000 -1 9387
9389 0 374018.4 166628.06 168040 -1 9388
9390 0 374034 166556.06 168120 -1 9389
9391 0 373850 166468.06 168240 -1 9390
9392 0 373802 166508.06 168320 -1 9391
9393 0 374023.34 166971.02 168040 -1 9388
9394 0 374060.97 167235.28 168160 -1 9393
9395 0 374040.7 167340.39 168280 -1 9394
9396 0 374111.97 167492.44 168400 -1 9395
9397 0 374157.8 167554.08 168440 -1 9396
9398 0 374169.78 167649.31 168480 -1 9397
9399 0 374507.7 168360.1 168520 -1 9398
9400 0 374586 168391.5 168600 -1 9399
9401 0 374664.25 168423.34 168680 -1 9400
9402 0 374709.1 168433.66 168760 -1 9401
9403 0 374546.53 168521.2 169040 -1 9402
9404 0 374507.06 168558.03 169120 -1 9403
9405 0 374482.5 168569.8 169160 -1 9404
9406 0 374465.47 168618.97 169240 -1 9405
9407 0 374448.12 168670.05 169320 -1 9406
9408 0 373898.03 168678.08 169320 -1 9407
9409 0 373673.3 168709.38 169280 -1 9408
9410 0 373602.53 168809.17 169240 -1 9409
9411 0 373466.72 168789.12 169200 -1 9410
9412 0 373358.56 168593.89 169160 -1 9411
9413 0 373296.72 168525.03 169200 -1 9412
9414 0 373115.22 168509.33 169280 -1 9413
9415 0 372965.16 168513.08 169360 -1 9414
9416 0 372946.9 168516.33 169400 -1 9415
9417 0 374433.84 168689.11 169440 -1 9407
9418 0 374408 168944.44 169640 -1 9417
9419 0 374323.56 169416.64 169720 -1 9418
9420 0 374149.9 169388.88 169800 -1 9419
9421 0 374117.22 169461.53 169880 -1 9420
9422 0 374369.22 169937.38 169880 -1 9421
9423 0 374361 170087.06 169840 -1 9422
9424 0 374325.28 170129.34 169880 -1 9423
9425 0 374409.2 170041.89 169760 -1 9423
9426 0 374433.75 170032.86 169720 -1 9425
9427 0 374075.03 169516.08 169920 -1 9421
9428 0 374061.84 169543.23 169960 -1 9427
9429 0 374050.84 169571.19 170000 -1 9428
9430 0 374144.4 169556.61 170120 -1 9429
9431 0 374221.6 169523.45 170200 -1 9430
9432 0 374288 169497.67 170280 -1 9431
9433 0 374320.7 169484.61 170320 -1 9432
9434 0 374707.75 169591.44 170440 -1 9433
9435 0 374792.1 169694.08 170680 -1 9434
9436 0 374860.5 169760.95 170800 -1 9435
9437 0 374552.44 170106 170760 -1 9436
9438 0 374567.7 170256.47 170640 -1 9437
9439 0 374303.28 170232.58 170600 -1 9438
9440 0 374026.62 170259.98 170480 -1 9439
9441 0 373682.56 170315.9 170320 -1 9440
9442 0 373904.03 170133.86 170280 -1 9441
9443 0 373948.62 170100.81 170160 -1 9442
9444 0 373613.3 170557.42 170240 -1 9441
9445 0 373556.8 170732.97 170120 -1 9444
9446 0 374721.38 170284.48 170600 -1 9438
9447 0 374857.12 170381.75 170520 -1 9446
9448 0 374898.97 169685.75 170920 -1 9436
9449 0 375195.72 169558.02 171000 -1 9448
9450 0 375344.62 169492.89 171040 -1 9449
9451 0 375094.56 169720.2 171160 -1 9450
9452 0 375006.9 169869.2 171360 -1 9451
9453 0 374885.47 169953.92 171480 -1 9452
9454 0 374844 169909.1 171560 -1 9453
9455 0 374937.72 170004.88 171720 -1 9454
9456 0 374947.56 170108.19 171920 -1 9455
9457 0 374914.34 170116.33 171960 -1 9456
9458 0 374846.53 170133.02 172040 -1 9457
9459 0 374834.47 170136.92 172160 -1 9458
9460 0 374741.5 170200.23 172280 -1 9459
9461 0 374706.22 170198.2 172320 -1 9460
9462 0 373544.03 170590.28 172320 -1 9461
9463 0 372869.1 170817.95 172360 -1 9462
9464 0 372815.94 170914.33 172320 -1 9463
9465 0 372828.78 171104.39 172200 -1 9464
9466 0 372788.5 171252.12 172080 -1 9465
9467 0 372840.88 171360.98 171960 -1 9466
9468 0 372626.53 171618.11 171760 -1 9467
9469 0 372547.28 171945.38 171600 -1 9468
9470 0 372404.72 172252.89 171480 -1 9469
9471 0 372257.47 172272.98 171400 -1 9470
9472 0 372119.34 172537.58 171320 -1 9471
9473 0 372008.06 172562.1 171280 -1 9472
9474 0 372174 172153.45 171360 -1 9471
9475 0 372125.2 172177.3 171240 -1 9474
9476 0 372059.84 172113.28 171160 -1 9475
9477 0 374489.72 170180 172440 -1 9461
9478 0 374179.47 170235.08 172600 -1 9477
9479 0 374093.34 170304.8 172720 -1 9478
9480 0 373924 170351.06 172880 -1 9479
9481 0 373641.62 170476.86 173000 -1 9480
9482 0 373418.16 170479.27 173120 -1 9481
9483 0 373355.62 170417.81 173200 -1 9482
9484 0 373350.03 170521.6 173280 -1 9483
9485 0 373236.6 170481 173440 -1 9484
9486 0 373308.62 170340.3 173560 -1 9485
9487 0 373478.28 170196.78 173720 -1 9486
9488 0 373600.1 170192.9 173800 -1 9487
9489 0 373646.5 170177.66 173840 -1 9488
9490 0 373653.88 170166.66 173880 -1 9489
9491 0 373706.72 170121.14 174000 -1 9490
9492 0 374457.6 170358.36 172840 -1 9480
9493 0 374535.66 170385.56 172920 -1 9492
9494 0 374568.97 170385.53 173040 -1 9493
9495 0 374104.72 170860.17 172480 -1 9477
9496 0 374017.5 171425.97 172440 -1 9495
9497 0 373893.22 171517.55 172360 -1 9496
9498 0 374670 170937.02 171920 -1 9456
9499 0 374318 171121.02 171880 -1 9498
9500 0 374154 171281.02 171800 -1 9499
9501 0 373746 171437.03 171800 -1 9500
9502 0 375856.7 169053.9 171000 -1 9450
9503 0 376016.88 169040.9 170880 -1 9502
9504 0 376146.16 169029.81 170760 -1 9503
9505 0 376077 168966.03 171080 -1 9502
9506 0 376113 168906.03 171200 -1 9505
9507 0 376173 168818.03 171280 -1 9506
9508 0 376249 168734.03 171360 -1 9507
9509 0 376261 168702.03 171440 -1 9508
9510 0 373625.6 169419.44 170280 -1 9432
9511 0 373365.6 169387.44 170200 -1 9510
9512 0 373050 169475.03 170120 -1 9511
9513 0 372734 169547.03 170080 -1 9512
9514 0 372694 169515.03 170000 -1 9513
9515 0 372690 169499.03 169920 -1 9514
9516 0 373505.75 169785.28 169960 -1 9429
9517 0 373293.16 169703.33 169840 -1 9516
9518 0 373157.72 169692.77 169720 -1 9517
9519 0 373068.28 169607.7 169600 -1 9518
9520 0 372952.16 169608.11 169520 -1 9519
9521 0 372880.22 169752.86 169440 -1 9520
9522 0 372838.75 169793.36 169360 -1 9521
9523 0 372974.88 169832.77 169240 -1 9522
9524 0 372614.72 169869.39 169360 -1 9522
9525 0 372601.7 169884.72 169400 -1 9524
9526 0 374297 169195.03 169320 -1 9407
9527 0 374257 169375.03 169200 -1 9526
9528 0 374365 169427.03 169080 -1 9527
9529 0 374465 169463.03 168960 -1 9528
9530 0 374553.22 168217.27 169280 -1 9406
9531 0 374549.25 168136.33 169400 -1 9530
9532 0 374510.2 168085.84 169560 -1 9531
9533 0 374542.1 168100.62 169640 -1 9532
9534 0 373999.66 167440.19 168520 -1 9398
9535 0 373854 167113.25 168640 -1 9534
9536 0 373850.28 167015.02 168800 -1 9535
9537 0 373833.8 166826.3 168920 -1 9536
9538 0 373805.75 166486.31 168920 -1 9537
9539 0 373966.47 166408.14 168880 -1 9538
9540 0 374102.03 166314.83 168800 -1 9539
9541 0 374149.1 166220.92 168720 -1 9540
9542 0 374495 166341.03 168760 -1 9541
9543 0 374639 166297.03 168720 -1 9542
9544 0 374181 166121.03 168600 -1 9541
9545 0 373785.88 166834.34 169120 -1 9537
9546 0 373564.53 166922.19 169560 -1 9545
9547 0 373530.72 167075.31 169720 -1 9546
9548 0 373507 167103.8 169800 -1 9547
9549 0 373471 167146.67 169920 -1 9548
9550 0 373459.2 167161.27 169960 -1 9549
9551 0 373438.38 167145.42 170160 -1 9550
9552 0 373293.62 167013.48 170360 -1 9551
9553 0 373404.22 166793.47 170560 -1 9552
9554 0 374100.62 166452.9 170560 -1 9553
9555 0 374266.3 166354.75 170440 -1 9554
9556 0 374325.56 166304.73 170320 -1 9555
9557 0 374342.6 166265.17 170160 -1 9556
9558 0 374289.6 166253 170080 -1 9557
9559 0 373501.66 166832.61 170840 -1 9553
9560 0 373482.22 166837.47 171040 -1 9559
9561 0 373494.4 166829 171120 -1 9560
9562 0 373286.4 166053.06 171120 -1 9561
9563 0 373238.4 165981.06 171040 -1 9562
9564 0 373512.53 166817.27 171240 -1 9561
9565 0 373113.75 166921.27 171400 -1 9564
9566 0 372397.72 167265.39 171400 -1 9565
9567 0 372407.3 167552.92 171360 -1 9566
9568 0 372449.94 167587.05 171320 -1 9567
9569 0 372483.47 167625.7 171200 -1 9568
9570 0 372280.6 167472.36 171160 -1 9569
9571 0 372203.56 167429.95 171080 -1 9570
9572 0 372152.44 168148.64 171160 -1 9569
9573 0 371654.3 168486.1 171200 -1 9572
9574 0 371180.44 168566.19 171200 -1 9573
9575 0 371178.1 168697.69 171240 -1 9574
9576 0 371598.16 168585.62 171240 -1 9573
9577 0 371551.75 168692.88 171360 -1 9576
9578 0 371470.4 168796.84 171440 -1 9577
9579 0 371265.8 168992.47 171480 -1 9578
9580 0 371157.12 169111.6 171440 -1 9579
9581 0 371139.75 169226.8 171320 -1 9580
9582 0 371140 169210.5 171280 -1 9581
9583 0 371140.16 169193.66 171240 -1 9582
9584 0 371190.25 169154.2 171200 -1 9583
9585 0 371291.94 169037.27 171680 -1 9579
9586 0 371267.66 169090.64 171760 -1 9585
9587 0 372660.34 167677.38 171120 -1 9569
9588 0 373044.66 167688.3 171160 -1 9587
9589 0 372724.53 167709.66 171040 -1 9587
9590 0 373097.9 166925.03 171440 -1 9565
9591 0 373006.34 166916 171480 -1 9590
9592 0 372823.47 166897.58 171560 -1 9591
9593 0 372535.3 166913.34 171760 -1 9592
9594 0 372297.3 166917.66 171920 -1 9593
9595 0 372378.44 166868.98 172000 -1 9594
9596 0 372524.56 166841.03 172120 -1 9595
9597 0 372606.12 166748.05 172200 -1 9596
9598 0 372700.97 166654.31 172240 -1 9597
9599 0 372891.03 166470.53 172320 -1 9598
9600 0 372848.56 166498.61 172440 -1 9599
9601 0 372812.22 166633.73 172600 -1 9600
9602 0 372901.06 166793.84 172640 -1 9601
9603 0 373048.22 167013.78 172600 -1 9602
9604 0 373090.66 167122.67 172520 -1 9603
9605 0 373112.3 167177.23 172480 -1 9604
9606 0 373088.1 167374.33 172400 -1 9605
9607 0 372917.44 166689.84 172720 -1 9602
9608 0 372974.78 166693.95 172800 -1 9607
9609 0 373076.5 166454.39 172960 -1 9608
9610 0 373029.25 166401.08 173160 -1 9609
9611 0 372980.12 166363.58 173240 -1 9610
9612 0 372830.9 166264.98 173480 -1 9611
9613 0 372531.94 166229.3 173680 -1 9612
9614 0 372390.2 166143.02 173840 -1 9613
9615 0 372378.47 166002.31 173920 -1 9614
9616 0 372291.72 165678.11 174080 -1 9615
9617 0 372204.9 165225.16 174160 -1 9616
9618 0 372215.72 165070.08 174080 -1 9617
9619 0 372234.6 164886.31 173960 -1 9618
9620 0 372160.03 164745.47 173880 -1 9619
9621 0 372093.9 164766.27 173800 -1 9620
9622 0 372067.75 164772.22 173640 -1 9621
9623 0 372078.66 164830.39 173520 -1 9622
9624 0 372327.75 164878.38 173400 -1 9623
9625 0 372293.4 165136.89 174240 -1 9617
9626 0 372312.72 165013.33 174400 -1 9625
9627 0 372269.4 164913.66 174520 -1 9626
9628 0 372244.88 164838.19 174640 -1 9627
9629 0 372225.88 164743.98 174760 -1 9628
9630 0 372185 164677 174840 -1 9629
9631 0 372143.6 164610.4 174920 -1 9630
9632 0 372019.97 164473.39 175120 -1 9631
9633 0 372036.06 164250.06 175320 -1 9632
9634 0 372081.72 164249.2 175440 -1 9633
9635 0 372160.34 164841.64 175480 -1 9634
9636 0 372247.2 164949.03 175560 -1 9635
9637 0 372461.4 165234.44 175800 -1 9636
9638 0 372268.44 165474.7 175880 -1 9637
9639 0 372182.03 165424.92 175960 -1 9638
9640 0 372667.84 163634.64 175600 -1 9634
9641 0 372802.22 163585.53 175680 -1 9640
9642 0 372898.34 163498.31 175840 -1 9641
9643 0 373142.2 163273.39 176040 -1 9642
9644 0 373666 162981.89 176200 -1 9643
9645 0 373733.06 162928.55 176320 -1 9644
9646 0 373773 162897.11 176400 -1 9645
9647 0 373913.38 162693.33 176520 -1 9646
9648 0 374098.1 162265.5 176600 -1 9647
9649 0 374050.47 161962.45 176720 -1 9648
9650 0 374074.34 161959.5 176760 -1 9649
9651 0 374195.8 161946.56 176960 -1 9650
9652 0 374275.34 161889.52 177160 -1 9651
9653 0 374661.12 162470.69 177200 -1 9652
9654 0 374855.06 162515.67 177360 -1 9653
9655 0 374996.7 162536.9 177480 -1 9654
9656 0 375021 162552.67 177520 -1 9655
9657 0 375069.38 162584.02 177600 -1 9656
9658 0 375148.62 162624.72 177760 -1 9657
9659 0 375349.22 162716.11 177880 -1 9658
9660 0 375437.44 162681.48 178040 -1 9659
9661 0 375477 162674.5 178120 -1 9660
9662 0 375517.44 162668.19 178200 -1 9661
9663 0 375548.12 162623.6 178240 -1 9662
9664 0 375566.97 162656.78 178320 -1 9663
9665 0 375623.97 162889.83 178440 -1 9664
9666 0 375550.12 162803.39 178600 -1 9665
9667 0 375863.6 162894.4 178760 -1 9666
9668 0 376319.4 162734.1 179000 -1 9667
9669 0 376407.25 162732 179040 -1 9668
9670 0 376671.62 162726.05 179160 -1 9669
9671 0 376778.22 162737.83 179320 -1 9670
9672 0 376777.9 162788.67 179440 -1 9671
9673 0 376743.94 162945.6 179560 -1 9672
9674 0 376686.44 163236.3 179680 -1 9673
9675 0 377117.9 163469.67 179800 -1 9674
9676 0 377166.62 163529.95 179840 -1 9675
9677 0 377157.25 163648.31 179920 -1 9676
9678 0 377127 163673.5 180040 -1 9677
9679 0 377116.94 163682.4 180080 -1 9678
9680 0 377361.66 163939.5 180200 -1 9679
9681 0 377359.84 163989.48 180280 -1 9680
9682 0 377354.75 163984.55 180440 -1 9681
9683 0 377428.88 164283.05 180600 -1 9682
9684 0 377490.75 164332.34 180760 -1 9683
9685 0 377497.78 164317.44 180880 -1 9684
9686 0 377594.9 164339.75 180960 -1 9685
9687 0 377689.9 164363.03 181040 -1 9686
9688 0 377726.62 164364.86 181120 -1 9687
9689 0 377761.4 164369.14 181200 -1 9688
9690 0 377720.03 164442.81 181320 -1 9689
9691 0 377624.25 164446.72 181400 -1 9690
9692 0 377582 164509.92 181520 -1 9691
9693 0 377516.2 164627.98 181640 -1 9692
9694 0 377522.1 164629.06 181800 -1 9693
9695 0 377521.25 164635 181920 -1 9694
9696 0 377520.66 164636.88 181960 -1 9695
9697 0 377519.44 164572.08 182080 -1 9696
9698 0 377638.44 164519.05 182240 -1 9697
9699 0 377482.94 164421.34 182360 -1 9698
9700 0 377178.06 164368.28 182480 -1 9699
9701 0 377129.44 164275.25 182640 -1 9700
9702 0 377131.28 164274.23 182720 -1 9701
9703 0 377029.66 164230 182800 -1 9702
9704 0 376979.44 164207.69 182840 -1 9703
9705 0 376970.38 164283.44 182960 -1 9704
9706 0 376921.28 164331.92 183040 -1 9705
9707 0 376829.4 164323.4 183120 -1 9706
9708 0 376822.12 164284.86 183200 -1 9707
9709 0 376648.66 164195.67 183280 -1 9708
9710 0 377044.66 164511.69 183280 -1 9709
9711 0 376561.75 164150.55 183320 -1 9709
9712 0 376004 164356.19 183360 -1 9711
9713 0 376055.03 164421.89 183440 -1 9712
9714 0 376109.06 164507.56 183560 -1 9713
9715 0 376038.9 164562.86 183640 -1 9714
9716 0 376012.62 164610.55 183680 -1 9715
9717 0 377150 164011.03 183320 -1 9711
9718 0 377226 164003.03 183360 -1 9717
9719 0 378543.25 164379.38 181200 -1 9689
9720 0 378990.34 164590.38 181240 -1 9719
9721 0 379146.34 164738.38 181360 -1 9720
9722 0 379542 164890.03 181440 -1 9721
9723 0 379550 164770.03 181520 -1 9722
9724 0 376958.62 164113.97 181120 -1 9688
9725 0 376406.6 164006.03 181120 -1 9724
9726 0 376230.56 164269.14 181120 -1 9725
9727 0 376239 164573.03 181080 -1 9726
9728 0 376035 164733.03 181040 -1 9727
9729 0 375915 164817.03 180960 -1 9728
9730 0 375839 164885.03 180880 -1 9729
9731 0 375619 165169.03 180920 -1 9730
9732 0 375922 164946.03 180760 -1 9730
9733 0 375998 165050.03 180640 -1 9732
9734 0 375954 165006.03 180520 -1 9733
9735 0 376370 164106.03 181240 -1 9725
9736 0 376314 164134.03 181320 -1 9735
9737 0 376198 164134.03 181440 -1 9736
9738 0 376158 163930.03 181600 -1 9737
9739 0 376038 163778.03 181760 -1 9738
9740 0 375954 163566.03 181880 -1 9739
9741 0 375838 163482.03 181920 -1 9740
9742 0 375694 163458.03 181960 -1 9741
9743 0 374040.6 161577.47 177320 -1 9652
9744 0 374043.47 161508.11 177360 -1 9743
9745 0 374109.12 161257.75 177480 -1 9744
9746 0 374115.12 161121.56 177680 -1 9745
9747 0 374133.22 161111.23 177840 -1 9746
9748 0 374109.94 160973.55 178040 -1 9747
9749 0 374228.75 160789.28 178160 -1 9748
9750 0 374197 160603.62 178200 -1 9749
9751 0 373986.22 160550.78 178240 -1 9750
9752 0 373989.03 160559.69 178200 -1 9751
9753 0 374001.94 160677.61 178040 -1 9752
9754 0 373955.8 160818.16 177920 -1 9753
9755 0 373979.75 160505.08 178400 -1 9751
9756 0 373962.78 160513.4 178480 -1 9755
9757 0 373910.56 160481.39 178640 -1 9756
9758 0 373888.28 160443.84 178800 -1 9757
9759 0 373937.6 160323.44 179000 -1 9758
9760 0 373917.75 160281.81 179080 -1 9759
9761 0 373954.78 160105.78 179240 -1 9760
9762 0 373882.4 159942.86 179440 -1 9761
9763 0 373917.78 159769.1 179600 -1 9762
9764 0 374218.8 159720.36 179800 -1 9763
9765 0 374317.6 159709.47 179880 -1 9764
9766 0 374329.2 159676.4 179960 -1 9765
9767 0 375238.8 159521.88 179960 -1 9766
9768 0 375270.8 159553.88 179920 -1 9767
9769 0 374373.7 159546.28 180280 -1 9766
9770 0 374453.62 159537.08 180480 -1 9769
9771 0 374472.1 159579.73 180560 -1 9770
9772 0 374517.66 159628.64 180800 -1 9771
9773 0 374601.78 159732.14 180920 -1 9772
9774 0 374544.9 159789.92 181080 -1 9773
9775 0 374392.53 159834.66 181200 -1 9774
9776 0 374094.06 159897.83 181400 -1 9775
9777 0 374298.38 159503.98 181520 -1 9776
9778 0 374341.16 159521.19 181640 -1 9777
9779 0 374315.44 159524.48 181680 -1 9778
9780 0 374278.5 159482.45 181800 -1 9779
9781 0 374189.56 159465.56 181880 -1 9780
9782 0 374134.9 159270.8 182080 -1 9781
9783 0 374168.34 159225.69 182120 -1 9782
9784 0 374124.06 159208.72 182240 -1 9783
9785 0 374115.88 159209.44 182320 -1 9784
9786 0 374032.22 159125.19 182440 -1 9785
9787 0 373929.4 159073.7 182680 -1 9786
9788 0 373561 159842.06 182720 -1 9787
9789 0 373553 160002.06 182760 -1 9788
9790 0 373713 159970.06 182960 -1 9789
9791 0 373697 160002.06 183040 -1 9790
9792 0 373800.22 158926.23 182840 -1 9787
9793 0 373720.06 158780.48 182880 -1 9792
9794 0 373441.9 158624.66 183000 -1 9793
9795 0 373309.5 158478.34 183240 -1 9794
9796 0 373249.25 158460.75 183280 -1 9795
9797 0 373127.66 158426.33 183360 -1 9796
9798 0 373946.6 158692.47 183400 -1 9797
9799 0 374050.6 158732.47 183560 -1 9798
9800 0 374186.6 158812.47 183720 -1 9799
9801 0 374250.6 159036.47 183840 -1 9800
9802 0 374266.6 159204.47 184000 -1 9801
9803 0 374162.6 159380.47 184120 -1 9802
9804 0 374170.6 159452.47 184200 -1 9803
9805 0 373066.78 158409.19 183400 -1 9797
9806 0 372768.28 158394.05 183520 -1 9805
9807 0 372647.1 158361.66 183640 -1 9806
9808 0 372504.84 158454.19 183840 -1 9807
9809 0 372234.6 158476.58 183920 -1 9808
9810 0 371974.22 158496.19 184040 -1 9809
9811 0 371443.78 158507.95 184160 -1 9810
9812 0 370861.6 158382.7 184200 -1 9811
9813 0 370416.38 158446.86 184240 -1 9812
9814 0 370216.75 158490.08 184280 -1 9813
9815 0 369911.56 158502.73 184320 -1 9814
9816 0 369760.62 158325.16 184280 -1 9815
9817 0 369785.5 158273.5 184240 -1 9816
9818 0 369908.4 158015.75 184040 -1 9817
9819 0 369928.16 157740.47 184000 -1 9818
9820 0 369942.56 157714.81 184040 -1 9819
9821 0 370025.5 157767.25 184120 -1 9820
9822 0 369854.25 157659.56 183920 -1 9819
9823 0 369810.97 157650.05 183840 -1 9822
9824 0 369797.28 157629.02 183720 -1 9823
9825 0 369583.1 158567.06 184360 -1 9815
9826 0 369047.34 158590.45 184320 -1 9825
9827 0 368980.4 158348.88 184160 -1 9826
9828 0 368908.44 158151.75 184040 -1 9827
9829 0 368656.4 157943.56 183920 -1 9828
9830 0 368631.7 157927.12 183880 -1 9829
9831 0 368558.97 157861.72 183760 -1 9830
9832 0 369621.22 158675.14 184480 -1 9825
9833 0 369438.47 158775.75 184600 -1 9832
9834 0 369282.88 158785.66 184640 -1 9833
9835 0 368668.72 158814.92 184800 -1 9834
9836 0 368474.25 158797.39 184840 -1 9835
9837 0 367980.6 158826.3 185000 -1 9836
9838 0 367616 158922.64 184960 -1 9837
9839 0 367436.53 158892.25 184880 -1 9838
9840 0 367412.78 158851.3 184800 -1 9839
9841 0 367416.66 158829.53 184760 -1 9840
9842 0 367959 158659.83 185080 -1 9837
9843 0 367336.22 157937.66 185240 -1 9842
9844 0 366706.3 157883.22 185280 -1 9843
9845 0 365668.03 158149.48 185360 -1 9844
9846 0 364913.25 157506.75 185400 -1 9845
9847 0 364842.62 157496.19 185480 -1 9846
9848 0 364853.5 157498.5 185520 -1 9847
9849 0 364120 156917.06 185520 -1 9848
9850 0 364000 156781.06 185440 -1 9849
9851 0 363800 156661.06 185360 -1 9850
9852 0 364864.28 157501.12 185560 -1 9848
9853 0 364946 157397.67 185640 -1 9852
9854 0 364986.6 157345.64 185680 -1 9853
9855 0 365100.12 157186.81 185800 -1 9854
9856 0 364743.4 157452.4 185840 -1 9855
9857 0 364533.8 157802.92 185880 -1 9856
9858 0 364521.75 157866.64 186000 -1 9857
9859 0 364494.88 157953.19 186080 -1 9858
9860 0 364446.3 158185.6 186200 -1 9859
9861 0 364384.56 158246.47 186320 -1 9860
9862 0 364037.7 157422.84 185880 -1 9856
9863 0 364015.25 157491.55 185960 -1 9862
9864 0 364021.75 157546.8 186000 -1 9863
9865 0 364012.88 157605.34 186080 -1 9864
9866 0 364044.22 157797.42 186200 -1 9865
9867 0 364915.38 157800.4 185840 -1 9855
9868 0 364950.44 158098.52 185800 -1 9867
9869 0 364775.44 158304.33 185840 -1 9868
9870 0 364698.4 158639.1 185920 -1 9869
9871 0 364979.84 158622.38 186000 -1 9870
9872 0 365056.3 158607.31 186120 -1 9871
9873 0 364752.72 158725.02 186160 -1 9872
9874 0 364596.44 158837.84 186200 -1 9873
9875 0 365524.56 158737.8 186200 -1 9872
9876 0 365589.38 158838.1 186280 -1 9875
9877 0 364884.12 157787.39 185920 -1 9867
9878 0 365209.75 156802.7 185880 -1 9855
9879 0 365219.47 156582.95 186000 -1 9878
9880 0 365206.97 156536.1 186160 -1 9879
9881 0 365253.2 156430.84 186280 -1 9880
9882 0 365260.3 156254.78 186440 -1 9881
9883 0 365243.9 156214.78 186480 -1 9882
9884 0 365118.8 156115.08 186520 -1 9883
9885 0 364785.38 156070.42 186560 -1 9884
9886 0 364673.28 156038.67 186640 -1 9885
9887 0 364609.56 155969.72 186720 -1 9886
9888 0 364482.97 155874.9 186840 -1 9887
9889 0 364328.97 155865.97 186920 -1 9888
9890 0 363888.06 155670.88 186960 -1 9889
9891 0 363846 155627 187040 -1 9890
9892 0 363824.8 155605.2 187080 -1 9891
9893 0 364469.34 155743.75 186960 -1 9889
9894 0 364470.84 155689.81 187040 -1 9893
9895 0 364501.06 155661.69 187160 -1 9894
9896 0 364622.4 155606.33 187320 -1 9895
9897 0 364659.5 155547.25 187360 -1 9896
9898 0 364771.84 155370.61 187480 -1 9897
9899 0 364704.28 155370.27 187560 -1 9898
9900 0 364720 155352.5 187600 -1 9899
9901 0 364735.72 155335.44 187640 -1 9900
9902 0 364747.34 155309.2 187720 -1 9901
9903 0 364257 156158.11 186520 -1 9885
9904 0 363793 156286.06 186600 -1 9903
9905 0 363721 156270.06 186680 -1 9904
9906 0 364257 156158.06 186440 -1 9903
9907 0 364153 156126.06 186360 -1 9906
9908 0 364049 156110.06 186200 -1 9907
9909 0 363985 156046.06 186080 -1 9908
9910 0 364089 156166.06 185960 -1 9909
9911 0 364833.34 157427.33 185360 -1 9846
9912 0 364674.06 157267.61 185280 -1 9911
9913 0 364658.1 157217.17 185200 -1 9912
9914 0 365069.56 157298.27 185160 -1 9913
9915 0 365022.94 157242.53 185080 -1 9914
9916 0 364062.16 156985.02 185200 -1 9913
9917 0 363885.56 157250.38 185160 -1 9916
9918 0 363959.1 157371.05 185080 -1 9917
9919 0 363888.4 157189.64 184880 -1 9918
9920 0 365304 156933.06 185360 -1 9911
9921 0 365368 156741.06 185280 -1 9920
9922 0 365448 156421.06 185200 -1 9921
9923 0 365432 156317.06 185080 -1 9922
9924 0 365424 156285.06 184960 -1 9923
9925 0 365464 156181.06 184880 -1 9924
9926 0 365368 156053.06 184760 -1 9925
9927 0 367470.34 158066.88 185280 -1 9843
9928 0 367557.9 158281.95 185400 -1 9927
9929 0 367525.8 158402.75 185560 -1 9928
9930 0 367498.97 158530.6 185720 -1 9929
9931 0 367494.7 158608.27 185840 -1 9930
9932 0 367507.56 158567.03 185920 -1 9931
9933 0 367549.44 158530.25 186000 -1 9932
9934 0 368023.9 158919.36 185120 -1 9842
9935 0 368048.66 159189.52 185240 -1 9934
9936 0 368032.34 159326.34 185280 -1 9935
9937 0 367961.75 159570.2 185440 -1 9936
9938 0 367970.53 159782.45 185600 -1 9937
9939 0 368018.25 159865.44 185680 -1 9938
9940 0 373075.25 166823.53 172840 -1 9608
9941 0 373099.47 166868.45 172920 -1 9940
9942 0 373369.5 166881.69 173000 -1 9941
9943 0 373740.8 167073.78 173040 -1 9942
9944 0 373766.44 167065.66 173120 -1 9943
9945 0 371600.2 167085.27 171960 -1 9594
9946 0 371444.1 167134.47 171880 -1 9945
9947 0 371300.03 167141.61 171800 -1 9946
9948 0 371093.03 167432.97 171720 -1 9947
9949 0 370837.84 167645.7 171680 -1 9948
9950 0 370824.47 167685.77 171640 -1 9949
9951 0 370717.88 167781.55 171560 -1 9950
9952 0 371260.16 166981.58 172000 -1 9945
9953 0 370932.28 166897.14 171960 -1 9952
9954 0 370743.84 166773.17 172080 -1 9953
9955 0 370266.03 166772.9 172200 -1 9954
9956 0 370045.12 166709.67 172280 -1 9955
9957 0 369928.9 166750.89 172360 -1 9956
9958 0 374001.5 167029.06 171520 -1 9591
9959 0 374105.5 167117.06 171600 -1 9958
9960 0 374105.38 166580.69 170840 -1 9559
9961 0 374329.2 166208.78 170840 -1 9960
9962 0 375195.9 166432.7 170880 -1 9961
9963 0 376320 166405.06 170840 -1 9962
9964 0 376440 166417.06 170800 -1 9963
9965 0 377105.88 166145.12 170840 -1 9964
9966 0 377701.5 165881.56 171000 -1 9965
9967 0 378211.47 165657.12 171040 -1 9966
9968 0 378483.4 165457.7 171000 -1 9967
9969 0 378622.78 165488.72 170840 -1 9968
9970 0 378799.75 165321.23 170680 -1 9969
9971 0 378807.22 165215.42 170560 -1 9970
9972 0 378884.34 165135.67 170520 -1 9971
9973 0 379039.38 164977.19 170440 -1 9972
9974 0 379244.12 164792.7 170360 -1 9973
9975 0 379104.44 165000.69 170320 -1 9974
9976 0 379083.53 165137.25 170200 -1 9975
9977 0 378989.9 165365.78 170080 -1 9976
9978 0 379068.9 165465.56 170000 -1 9977
9979 0 378875.12 165636 170040 -1 9978
9980 0 378699.6 165636.53 170160 -1 9979
9981 0 378676.25 165658.28 170280 -1 9980
9982 0 378690.34 165640 170320 -1 9981
9983 0 378719.22 165603.81 170400 -1 9982
9984 0 379449.88 164610.33 170280 -1 9974
9985 0 379500.78 164416.4 170080 -1 9984
9986 0 379516.2 164347.53 170000 -1 9985
9987 0 379586.9 164201.95 169840 -1 9986
9988 0 379711.88 164185.05 169800 -1 9987
9989 0 379957.16 164100.22 169680 -1 9988
9990 0 380027.34 164093.67 169640 -1 9989
9991 0 380167.5 164081.36 169560 -1 9990
9992 0 380235.1 164075.58 169520 -1 9991
9993 0 380482.4 164093.4 169440 -1 9992
9994 0 380368.38 164119.92 169400 -1 9993
9995 0 380080.8 164116.33 169280 -1 9994
9996 0 380688.38 164004 169400 -1 9993
9997 0 381088.25 163895.84 169360 -1 9996
9998 0 381256.7 163912.11 169280 -1 9997
9999 0 381421.3 163872.14 169160 -1 9998
10000 0 381895.38 163595.73 169040 -1 9999
10001 0 382365.34 163400.08 169080 -1 10000
10002 0 382174.38 163307.84 169240 -1 10001
10003 0 382673.3 163112.11 169080 -1 10001
10004 0 383239.03 163311.3 169040 -1 10003
10005 0 383449 163315.1 169000 -1 10004
10006 0 383606.97 163293.31 168840 -1 10005
10007 0 383850.75 163347.75 168680 -1 10006
10008 0 379671 164172.03 169600 -1 9990
10009 0 379583 164168.03 169480 -1 10008
10010 0 379583 164140.03 169360 -1 10009
10011 0 379246 164022.3 169800 -1 9987
10012 0 378832.9 163868.34 169760 -1 10011
10013 0 378847 163804.03 169680 -1 10012
10014 0 379306 163950.28 169720 -1 10011
10015 0 379342 163846.28 169600 -1 10014
10016 0 379484.28 164596.72 170320 -1 9984
10017 0 379541.03 164613.56 170520 -1 10016
10018 0 379505.75 164665.12 170680 -1 10017
10019 0 379497.78 164780.61 170800 -1 10018
10020 0 379470 164904.58 170880 -1 10019
10021 0 379373.75 165010.47 170960 -1 10020
10022 0 379317 165073.11 171040 -1 10021
10023 0 378095 165793.03 171160 -1 9967
10024 0 378043 165889.03 171320 -1 10023
10025 0 377579 166017.03 171320 -1 10024
10026 0 377367 166181.03 171320 -1 10025
10027 0 377043 166061.03 171360 -1 10026
10028 0 377007 166225.03 171640 -1 10027
10029 0 376935 166125.03 171760 -1 10028
10030 0 376991 166037.03 171880 -1 10029
10031 0 377043 166045.03 171960 -1 10030
10032 0 377971 166017.03 171400 -1 10024
10033 0 377807 166409.03 171480 -1 10032
10034 0 377847 166669.03 171600 -1 10033
10035 0 377911 166525.03 171760 -1 10034
10036 0 377911 166557.06 171920 -1 10035
10037 0 377855 166597.03 172000 -1 10036
10038 0 377779 166633.03 171440 -1 10033
10039 0 377659 166905.03 171360 -1 10038
10040 0 377643 167053.1 171280 -1 10039
10041 0 377663 167257.06 171200 -1 10040
10042 0 377599 167345.03 171280 -1 10041
10043 0 377559 167389.03 171400 -1 10042
10044 0 377423 167445.03 171520 -1 10043
10045 0 377479 167445.03 171640 -1 10044
10046 0 378223 165985.03 171120 -1 10023
10047 0 378339 166105.03 171000 -1 10046
10048 0 378419 166109.03 170920 -1 10047
10049 0 376352.47 166402.78 170640 -1 9964
10050 0 375955.34 166468.62 170600 -1 10049
10051 0 375832.06 166390.34 170440 -1 10050
10052 0 375852.9 166167.67 170400 -1 10051
10053 0 375821.66 166031.67 170240 -1 10052
10054 0 375894.1 165928.88 170160 -1 10053
10055 0 375940 165925.06 170080 -1 10054
10056 0 375896 165913.03 170000 -1 10055
10057 0 375742 165849.03 169920 -1 10056
10058 0 375782 165793.03 169840 -1 10057
10059 0 376074 165929.03 170040 -1 10055
10060 0 376050 165897.03 169920 -1 10059
10061 0 376070 165861.03 169760 -1 10060
10062 0 376098 165845.03 169680 -1 10061
10063 0 376220 165781.03 169560 -1 10062
10064 0 376292 165745.03 169360 -1 10063
10065 0 375993 166635.64 170400 -1 10051
10066 0 376073.38 166604.77 170320 -1 10065
10067 0 376139.56 166595.69 170240 -1 10066
10068 0 376137.06 166601.47 170200 -1 10067
10069 0 376685.16 166436.23 170560 -1 10049
10070 0 376629.94 166430.16 170440 -1 10069
10071 0 376597.2 166420.75 170320 -1 10070
10072 0 376537.66 166403.44 170240 -1 10071
10073 0 376649.88 165953.56 170680 -1 10049
10074 0 377140.47 165926.64 170640 -1 10073
10075 0 377103.5 165885.12 170480 -1 10074
10076 0 377099.75 165885.03 170360 -1 10075
10077 0 377089.22 165852.3 170240 -1 10076
10078 0 376436 166865.03 170840 -1 9964
10079 0 376272 167169.03 170880 -1 10078
10080 0 376204 167273.06 170960 -1 10079
10081 0 376200 167321.03 171080 -1 10080
10082 0 376188 167437.03 171120 -1 10081
10083 0 376228 167485.03 171280 -1 10082
10084 0 376268 167493.03 171360 -1 10083
10085 0 376244 167489.03 171440 -1 10084
10086 0 374517.22 167220.12 162440 -1 6873
10087 0 374426.72 166921.83 162360 -1 10086
10088 0 373786.8 165970.4 162280 -1 10087
10089 0 373803.28 165593.61 162160 -1 10088
10090 0 373902.34 165544 162080 -1 10089
10091 0 373951.9 165519.45 162040 -1 10090
10092 0 374651 164541.03 162080 -1 10091
10093 0 374741 164173.06 162040 -1 10092
10094 0 374727 163989.03 162200 -1 10093
10095 0 374727 163868 162240 -1 10094
10096 0 374727 163505.03 162360 -1 10095
10097 0 374561 163037.03 162400 -1 10096
10098 0 374481 162985.03 162440 -1 10097
10099 0 374401 162993.03 162520 -1 10098
10100 0 375503 162765.03 162280 -1 10096
10101 0 375590 162763 162200 -1 10100
10102 0 375677 162761.03 162120 -1 10101
10103 0 375793 162725.03 161960 -1 10102
10104 0 375865 162741.03 161840 -1 10103
10105 0 375821 162673.03 161680 -1 10104
10106 0 374665 163765.06 162400 -1 10096
10107 0 374605 163917.06 162520 -1 10106
10108 0 374633 164229.06 162600 -1 10107
10109 0 374717 164373.06 162720 -1 10108
10110 0 374751 164077.11 161920 -1 10093
10111 0 374747 164101.11 161840 -1 10110
10112 0 374730.34 164103.67 161800 -1 10111
10113 0 374697 164109.03 161720 -1 10112
10114 0 374717 164145.03 161640 -1 10113
10115 0 374673 164205.03 161520 -1 10114
10116 0 374425 164441.03 161520 -1 10115
10117 0 374493 164597.03 161440 -1 10116
10118 0 374499 164873.03 161360 -1 10117
10119 0 374475 165017.03 161240 -1 10118
10120 0 374733 164061.03 161480 -1 10115
10121 0 374885 163949.03 161400 -1 10120
10122 0 374995 163997.03 161280 -1 10121
10123 0 374967 164093.03 161160 -1 10122
10124 0 374967 164081.03 161080 -1 10123
10125 0 373974 165583.03 161920 -1 10091
10126 0 373986 165651.03 161800 -1 10125
10127 0 373942 165655.03 161600 -1 10126
10128 0 374502 165795.03 161560 -1 10127
10129 0 374906 165611.03 161600 -1 10128
10130 0 375014 165523.03 161520 -1 10129
10131 0 373390 165355.03 161520 -1 10127
10132 0 373238 165119.03 161440 -1 10131
10133 0 373662 165783.03 161560 -1 10127
10134 0 373686 165899.03 161440 -1 10133
10135 0 373766 165903.03 161320 -1 10134
10136 0 374064 165875.03 161200 -1 10135
10137 0 373789 165634.03 162320 -1 10088
10138 0 373751 165550.03 162480 -1 10137
10139 0 373587 165574.03 162600 -1 10138
10140 0 373383 165594.03 162720 -1 10139
10141 0 376515.1 169362.03 162280 -1 6871
10142 0 376659.22 169359.56 162400 -1 10141
10143 0 376837 169324.03 162560 -1 10142
10144 0 376889 169260.03 162720 -1 10143
10145 0 377029 169016.03 162720 -1 10144
10146 0 377045 168956.03 162760 -1 10145
10147 0 377199 168940.03 162840 -1 10146
10148 0 377179 168872.03 162920 -1 10147
10149 0 377441 168868.03 162960 -1 10148
10150 0 377497 168928.03 163000 -1 10149
10151 0 377655 169048.03 163080 -1 10150
10152 0 377643 169100.03 163160 -1 10151
10153 0 376765 169528.03 162760 -1 10144
10154 0 376689 169588.03 162880 -1 10153
10155 0 376499 169688.06 163000 -1 10154
10156 0 376531 169664.06 163120 -1 10155
10157 0 376479 169668.06 163200 -1 10156
10158 0 376463 169684.06 163320 -1 10157
10159 0 376417 169636.03 163440 -1 10158
10160 0 376417 169536.03 163520 -1 10159
10161 0 376447 169372.03 163640 -1 10160
10162 0 376409 169408.03 163720 -1 10161
10163 0 379987.06 170192.16 161040 -1 6811
10164 0 379957.84 170083.75 161000 -1 10163
10165 0 379791.94 169978.69 160840 -1 10164
10166 0 379969.5 169772.23 160800 -1 10165
10167 0 380118.1 169522.48 160720 -1 10166
10168 0 380142.6 169465.92 160600 -1 10167
10169 0 379583.62 169947.73 160760 -1 10165
10170 0 379531.84 169928.84 160680 -1 10169
10171 0 380354.7 172232.25 161080 -1 6811
10172 0 380214.16 172581.06 161040 -1 10171
10173 0 380198.72 172625.19 161000 -1 10172
10174 0 380266.16 172782.55 160880 -1 10173
10175 0 380257.7 172350.64 161280 -1 10171
10176 0 380189.72 172261.67 161400 -1 10175
10177 0 380039.4 172278.14 161560 -1 10176
10178 0 380028 172310 161600 -1 10177
10179 0 380006.2 172373.95 161680 -1 10178
10180 0 379958.16 172615.72 161880 -1 10179
10181 0 379807.3 172853.3 162080 -1 10180
10182 0 379661.12 173276.81 162240 -1 10181
10183 0 379677.88 173654.7 162400 -1 10182
10184 0 379513.47 173732.33 162520 -1 10183
10185 0 379446.8 173844.38 162720 -1 10184
10186 0 379322.4 173955.94 162840 -1 10185
10187 0 379127.66 174134.11 163000 -1 10186
10188 0 378671.16 174204.4 163200 -1 10187
10189 0 378520.56 174184.42 163240 -1 10188
10190 0 378041.6 174664.08 163240 -1 10189
10191 0 378635 174154 163400 -1 10189
10192 0 378671.16 174152.5 163440 -1 10191
10193 0 378673.66 174112.56 163520 -1 10192
10194 0 378702.5 174117 163600 -1 10193
10195 0 378730.62 174120.61 163680 -1 10194
10196 0 378684.7 174131.7 163720 -1 10195
10197 0 379483.56 174000.28 163720 -1 10196
10198 0 379701.16 173771.62 163760 -1 10197
10199 0 379885.38 173743.12 163880 -1 10198
10200 0 380047 173519.03 164000 -1 10199
10201 0 380099 173391.03 164080 -1 10200
10202 0 380245 173315.03 164040 -1 10201
10203 0 380301 173303.03 164000 -1 10202
10204 0 378356.88 174158.39 163760 -1 10196
10205 0 377882.56 174174.06 163920 -1 10204
10206 0 377767.5 174164.25 164040 -1 10205
10207 0 377728.62 174160.62 164080 -1 10206
10208 0 377610.38 174216.25 164280 -1 10207
10209 0 377846.22 174481.69 164360 -1 10208
10210 0 377601.44 174530.95 164520 -1 10209
10211 0 377225.3 174617.7 164720 -1 10210
10212 0 376998.94 174727.47 164880 -1 10211
10213 0 376891.03 174822.48 165080 -1 10212
10214 0 376817.56 174906.48 165160 -1 10213
10215 0 376774.97 174946.6 165200 -1 10214
10216 0 376372.1 175609.95 165160 -1 10215
10217 0 376089.38 175542.4 165120 -1 10216
10218 0 375763.44 175554.72 165080 -1 10217
10219 0 375829.9 175618.14 164960 -1 10218
10220 0 375836.06 175602.64 164920 -1 10219
10221 0 376480.03 175566.06 165120 -1 10216
10222 0 376504 175546.03 165160 -1 10221
10223 0 376953.8 174817.2 165400 -1 10215
10224 0 376951.25 174748.1 165520 -1 10223
10225 0 376759.4 174920.88 165640 -1 10224
10226 0 376616.62 175106.25 165800 -1 10225
10227 0 377021.5 174964.02 165800 -1 10226
10228 0 376983.2 174870.03 165880 -1 10227
10229 0 376943.12 174791.64 165920 -1 10228
10230 0 376521.78 175199.55 165840 -1 10226
10231 0 376150.75 175152.17 165920 -1 10230
10232 0 375964.72 175108.05 166000 -1 10231
10233 0 376461.03 174876.16 166000 -1 10232
10234 0 376395 174800.03 166120 -1 10233
10235 0 376347 174768.03 166200 -1 10234
10236 0 375648.78 175162.8 166120 -1 10232
10237 0 375343.28 175215.12 166200 -1 10236
10238 0 375082.12 175015.2 166320 -1 10237
10239 0 375076.06 174973.88 166440 -1 10238
10240 0 374626.9 174924.62 166640 -1 10239
10241 0 374522.78 175095.42 166800 -1 10240
10242 0 374344.62 175109.7 166920 -1 10241
10243 0 374330.7 175070 167000 -1 10242
10244 0 374366.84 175045.05 167040 -1 10243
10245 0 374271.1 175059.31 167080 -1 10244
10246 0 374314.9 174959.92 167160 -1 10245
10247 0 374380.2 174958.27 167240 -1 10246
10248 0 374397.1 174946.42 167320 -1 10247
10249 0 374431.34 174900.98 167400 -1 10248
10250 0 374407.4 174872.86 167480 -1 10249
10251 0 374477.8 174883.64 167640 -1 10250
10252 0 374599.3 174901.11 167720 -1 10251
10253 0 374702.8 174938.98 167800 -1 10252
10254 0 374762.94 175107.69 167920 -1 10253
10255 0 374883.62 175156.19 167960 -1 10254
10256 0 373919 175349.06 167520 -1 10250
10257 0 373687 175453.06 167600 -1 10256
10258 0 373743 175445.06 167760 -1 10257
10259 0 373663 175405.06 167880 -1 10258
10260 0 373647 175317.06 168040 -1 10259
10261 0 373509.22 175718.03 166920 -1 10242
10262 0 372829.12 175481.75 166920 -1 10261
10263 0 372339.97 175524.22 167000 -1 10262
10264 0 372042 175592.03 167040 -1 10263
10265 0 371920 175636.03 167200 -1 10264
10266 0 371836 175664.03 167320 -1 10265
10267 0 378248.75 174598.31 164320 -1 10209
10268 0 378392.75 174822.31 164280 -1 10267
10269 0 378504.75 174934.31 164160 -1 10268
10270 0 378616.75 174742.31 164040 -1 10269
10271 0 377651.03 174337.31 163160 -1 10188
10272 0 377386.7 174148.75 163160 -1 10271
10273 0 377298.22 174102.1 163080 -1 10272
10274 0 377075.44 174148.33 163000 -1 10273
10275 0 377131.97 174152.39 162880 -1 10274
10276 0 377087.8 174117.4 162840 -1 10275
10277 0 376910.94 173979.06 162680 -1 10276
10278 0 376830.53 174014.78 162600 -1 10277
10279 0 376788.03 174072.23 162560 -1 10278
10280 0 377028.7 174483.1 163160 -1 10271
10281 0 376805.16 174516.33 163000 -1 10280
10282 0 376650.1 174308.11 162960 -1 10281
10283 0 376538.12 174220.17 162960 -1 10282
10284 0 376824 174708.03 162920 -1 10281
10285 0 376980 174880.03 162840 -1 10284
10286 0 377002 175032.06 162680 -1 10285
10287 0 376970 175060.06 162600 -1 10286
10288 0 376898 175024.06 162480 -1 10287
10289 0 376826 174940.06 162360 -1 10288
10290 0 376800 175016.03 162240 -1 10289
10291 0 376788 175044.03 162200 -1 10290
10292 0 376804 175104.03 162120 -1 10291
10293 0 376728 175244.03 162000 -1 10292
10294 0 376426 175336.03 161960 -1 10293
10295 0 376200 175732.03 162000 -1 10294
10296 0 375988 175972.03 162080 -1 10295
10297 0 375630 176100.06 162160 -1 10296
10298 0 375424 176272.03 162160 -1 10297
10299 0 375192 176384.03 162240 -1 10298
10300 0 375036 176444.03 162320 -1 10299
10301 0 374594 176552.03 162360 -1 10300
10302 0 374232 176664.03 162400 -1 10301
10303 0 374016 176800.03 162480 -1 10302
10304 0 379237.97 173013.95 161360 -1 10176
10305 0 379242.84 173022.08 161280 -1 10304
10306 0 379212.28 172984.75 161240 -1 10305
10307 0 379080.25 172950.3 161400 -1 10304
10308 0 379045.88 172856.25 161440 -1 10307
10309 0 379023.75 172686.34 161520 -1 10308
10310 0 379042.72 172717.69 161560 -1 10309
10311 0 379066.16 172693.98 161640 -1 10310
10312 0 379034.5 172524.2 161600 -1 10309
10313 0 378953.84 172481.89 161640 -1 10312
10314 0 378838.94 172529.52 161720 -1 10313
10315 0 378864.72 172547.1 161840 -1 10314
10316 0 378280.56 172555.2 161880 -1 10315
10317 0 377935 172475.03 161840 -1 10316
10318 0 379605.72 172102.48 161360 -1 10176
10319 0 379394.06 172030.22 161280 -1 10318
10320 0 379580 172214.03 161240 -1 10319
10321 0 379600 172354.03 161160 -1 10320
10322 0 379620 172358.03 161080 -1 10321
10323 0 379425.94 172054 161400 -1 10318
10324 0 379299.16 172097.64 161480 -1 10323
10325 0 379207.34 172050.17 161520 -1 10324
10326 0 379106.4 171964.5 161600 -1 10325
10327 0 381108 170974.06 161160 -1 6811
10328 0 381044 171062.06 161320 -1 10327
10329 0 380996 171062.06 161480 -1 10328
10330 0 380932 171126.06 161640 -1 10329
10331 0 380980 170990.06 161760 -1 10330
10332 0 381012 171014.06 161840 -1 10331
10333 0 385980.9 171289.47 160200 -1 6794
10334 0 386459.66 171396.9 160280 -1 10333
10335 0 386645.5 171309.69 160440 -1 10334
10336 0 386929.7 171127.4 160600 -1 10335
10337 0 387110.66 171011.84 160800 -1 10336
10338 0 387133.34 170914.02 160880 -1 10337
10339 0 387346.34 170859.31 161120 -1 10338
10340 0 387833.3 170822.19 161320 -1 10339
10341 0 387941.28 170806.72 161480 -1 10340
10342 0 387964.88 170801.19 161600 -1 10341
10343 0 388126 170813.66 161760 -1 10342
10344 0 388441.62 170738.03 161960 -1 10343
10345 0 388686.75 170709.72 162160 -1 10344
10346 0 388883.22 170629.62 162440 -1 10345
10347 0 388916.56 170808.47 162640 -1 10346
10348 0 389317 171160.03 162760 -1 10347
10349 0 389787.9 171066.38 162880 -1 10348
10350 0 390259 170928.25 162920 -1 10349
10351 0 390490.84 171230.97 163000 -1 10350
10352 0 390764.5 171225.72 163080 -1 10351
10353 0 391026.4 171206.61 163160 -1 10352
10354 0 391049.66 171201.11 163200 -1 10353
10355 0 391594.6 171722.39 163160 -1 10354
10356 0 391808.03 171921.62 163040 -1 10355
10357 0 391834.62 171930.86 162920 -1 10356
10358 0 391139.75 171214.42 163320 -1 10354
10359 0 391276.34 171250.36 163520 -1 10358
10360 0 391287.75 171165.14 163720 -1 10359
10361 0 391194.16 171070.4 163920 -1 10360
10362 0 391180.28 170975.4 164200 -1 10361
10363 0 391269.25 170893.14 164360 -1 10362
10364 0 391332.2 170832.48 164560 -1 10363
10365 0 391336.8 170817.97 164720 -1 10364
10366 0 391329.44 170712.03 164920 -1 10365
10367 0 391442.66 170729.28 165120 -1 10366
10368 0 391686.66 170758.48 165320 -1 10367
10369 0 391686.53 170785.69 165480 -1 10368
10370 0 391791.88 170788.95 165520 -1 10369
10371 0 391742.12 170812.73 165560 -1 10370
10372 0 391704.25 170861.11 165600 -1 10371
10373 0 391700 170885 165640 -1 10372
10374 0 391695.66 170909.23 165680 -1 10373
10375 0 391671.56 170902.95 165760 -1 10374
10376 0 391645.84 170891.75 165840 -1 10375
10377 0 391592.7 170899.23 165960 -1 10376
10378 0 391451.6 170769.05 166120 -1 10377
10379 0 391311.97 170705.8 166320 -1 10378
10380 0 391293.38 170765.47 166400 -1 10379
10381 0 391157.88 170804.53 166480 -1 10380
10382 0 390921.56 170828.94 166560 -1 10381
10383 0 390889.12 170872.67 166600 -1 10382
10384 0 390856.47 170836.81 166640 -1 10383
10385 0 390781.16 170767.77 166760 -1 10384
10386 0 390759.03 170715.36 166880 -1 10385
10387 0 390793.7 170711.53 166960 -1 10386
10388 0 390855 170854.86 167080 -1 10387
10389 0 390926.66 170915.78 167200 -1 10388
10390 0 391004.62 170860.58 167280 -1 10389
10391 0 391005.62 170885.89 167320 -1 10390
10392 0 390869.56 170917.16 167440 -1 10391
10393 0 390528.72 171282.6 167480 -1 10392
10394 0 390433.75 171267.69 167600 -1 10393
10395 0 390356.97 171332.75 167840 -1 10394
10396 0 390360.66 171309.22 168000 -1 10395
10397 0 390365.25 171293.1 168120 -1 10396
10398 0 390440.25 171321.84 168200 -1 10397
10399 0 391374.4 171391.64 168200 -1 10398
10400 0 391863.12 171374.25 168160 -1 10399
10401 0 391981.94 171191.88 168120 -1 10400
10402 0 392078.72 171077.94 168040 -1 10401
10403 0 392148.9 171054.86 168000 -1 10402
10404 0 390552.9 171365.81 168320 -1 10398
10405 0 391112.4 170532.8 168400 -1 10404
10406 0 390828.66 170274.78 168360 -1 10405
10407 0 391176.6 170094.8 168360 -1 10406
10408 0 391203.3 169958.88 168400 -1 10407
10409 0 391371.25 169859.58 168320 -1 10408
10410 0 391392.47 169814.6 168200 -1 10409
10411 0 391404.84 169865.64 168160 -1 10410
10412 0 391152.84 170483.69 168560 -1 10405
10413 0 391313.12 170445.47 168720 -1 10412
10414 0 391353.44 170179.95 168880 -1 10413
10415 0 390988.66 169896.73 169040 -1 10414
10416 0 390989.34 169811.9 169240 -1 10415
10417 0 391004.94 169797.36 169320 -1 10416
10418 0 391005.7 169772.25 169360 -1 10417
10419 0 391035.53 169643.67 169560 -1 10418
10420 0 391340.84 169548.89 169760 -1 10419
10421 0 391306.12 169452.28 169920 -1 10420
10422 0 391021.3 168689.61 169880 -1 10421
10423 0 390963.12 168540.8 169800 -1 10422
10424 0 390858.34 168514.56 169680 -1 10423
10425 0 390777.75 168346.28 169560 -1 10424
10426 0 390776.5 168171.4 169480 -1 10425
10427 0 391213.06 169308.08 170040 -1 10421
10428 0 391139.8 169187.08 170120 -1 10427
10429 0 390994.97 168944.3 170280 -1 10428
10430 0 391045.28 168619.77 170400 -1 10429
10431 0 391045.5 168623.25 170440 -1 10430
10432 0 391047.16 168632.8 170560 -1 10431
10433 0 391078.84 168571.44 170640 -1 10432
10434 0 391076.53 168384.64 170800 -1 10433
[truncated: 20,918 more chars]
