# Supplementary material for: Connectomics Analysis Reveals First-, Second-, and Third-Order Thermosensory and Hygrosensory Neurons in the Adult Drosophila Brain
Source: Curr Biol. 2020 Aug 17;30(16):3167–3182.e4. doi: 10.1016/j.cub.2020.06.028 (PMC7443704; doi:10.1016/j.cub.2020.06.028)
Supplement: Data S1. Skeletons and Meshes, Related to STAR Methods — marin2020-skeletons contains files describing the morphology of each neuron in this study (in FAFB14 space, .swc format). glomeruli_meshes contains the glomerular meshes (in FAFB14 space, .stl format). neuropil_meshes contains the glomerular meshes (in FAFB14 space, .stl format). [file mmc5.zip › VP_SI/marin2020-skeletons/46105.swc]

# SWC format file
# based on specifications at http://www.neuronland.org/NLMorphologyConverter/MorphologyFormats/SWC/Spec.html
# Created by nat::write.neuron.swc
# PointNo Label X Y Z Radius Parent 
1 0 622255.9 334727.97 135600 2648 -1
2 0 621941.5 334864.12 134600 -1 1
3 0 623098.7 336098.75 132200 -1 2
4 0 623535 336450.7 132000 -1 3
5 0 623543.56 336410.62 131960 -1 4
6 0 623547.56 336392.3 131920 -1 5
7 0 624262.25 336513 131880 -1 6
8 0 624704.25 336484 131840 -1 7
9 0 624832.1 336625.75 131760 -1 8
10 0 624728 336538.56 131720 -1 9
11 0 624699.5 336517.38 131680 -1 10
12 0 624720.56 336519.5 131640 -1 11
13 0 624720.3 336535.72 131600 -1 12
14 0 624724 336482.1 131560 -1 13
15 0 624736.9 336485.12 131520 -1 14
16 0 624666.1 336531.34 131480 -1 15
17 0 624229.1 336499.25 131440 -1 16
18 0 623989.75 336535.5 131400 -1 17
19 0 623952 336507.75 131360 -1 18
20 0 623945.7 336561 131320 -1 19
21 0 623494.8 336511.7 131280 -1 20
22 0 623864.4 336548.1 131240 -1 21
23 0 624205.8 336664.7 131200 -1 22
24 0 624444.5 336643.22 131160 -1 23
25 0 624657.5 336643.16 131120 -1 24
26 0 624678.94 336708.03 131080 -1 25
27 0 624779.2 336758.84 131040 -1 26
28 0 624902.7 336681.78 131000 -1 27
29 0 624897.7 336731.47 130960 -1 28
30 0 624821.6 336800.44 130920 -1 29
31 0 624903.8 336813.53 130880 -1 30
32 0 624860.06 336782.1 130840 -1 31
33 0 624828.4 336841.22 130800 -1 32
34 0 624619.94 336873.75 130760 -1 33
35 0 624927.7 336455.06 130720 -1 34
36 0 624926.44 336818.03 130680 -1 35
37 0 624937.5 336732.6 130640 -1 36
38 0 624704.44 336515.7 130600 -1 37
39 0 624530.4 336489.3 130560 -1 38
40 0 624202.2 336565.3 130200 -1 39
41 0 623647.4 336418.88 129920 -1 40
42 0 622808.5 336514.25 129440 -1 41
43 0 622490.75 336546.7 129040 -1 42
44 0 621823.1 336307.88 129040 -1 43
45 0 620838.6 336249.88 129040 -1 44
46 0 620365.44 336427.2 128920 -1 45
47 0 619072.9 336078.56 128920 -1 46
48 0 618629.06 336138.9 128720 -1 47
49 0 618633 336132.53 128640 -1 48
50 0 617796.2 336515 128640 -1 49
51 0 616616.75 336329.66 128400 -1 50
52 0 615462 335528.56 128520 -1 51
53 0 615393.7 335638.7 128640 -1 52
54 0 614774 334944.03 128640 -1 53
55 0 613862.94 333834.7 128560 -1 54
56 0 613269.44 333210.72 128400 -1 55
57 0 612887.2 332674.03 128240 -1 56
58 0 612487.8 332244.06 128120 -1 57
59 0 611667.1 331768.3 127960 -1 58
60 0 610646.3 331208.06 127960 -1 59
61 0 610019.56 330493 127960 -1 60
62 0 609682.94 330124.44 127800 -1 61
63 0 609243.4 329503.6 127640 -1 62
64 0 608270.5 329178.62 127440 -1 63
65 0 608053.94 329301.1 127560 -1 64
66 0 606960.8 329137.06 127920 -1 65
67 0 606063.4 328867.66 127920 -1 66
68 0 605427.7 328732.47 127920 -1 67
69 0 604486 328244.7 127920 -1 68
70 0 603510.4 327689.22 127920 -1 69
71 0 602544.9 327152.84 127920 -1 70
72 0 601166.56 326681.38 127920 -1 71
73 0 600253.06 326255.34 127920 -1 72
74 0 599027 326120.3 127920 -1 73
75 0 597927.3 325692.88 127920 -1 74
76 0 596647.3 325278.66 127920 -1 75
77 0 596031.9 324873.56 127920 -1 76
78 0 595220.25 324517.47 127920 -1 77
79 0 594580 324378.12 127920 -1 78
80 0 593760.2 324144.97 127920 -1 79
81 0 593184.4 323777.06 127920 -1 80
82 0 592777.4 323508.25 128120 -1 81
83 0 591756.94 323168.6 128320 -1 82
84 0 591507.5 323065.34 128520 -1 83
85 0 589916.6 321435.9 128680 -1 84
86 0 588247.56 320787.84 128920 -1 85
87 0 587817.6 320539.75 129160 -1 86
88 0 587520.94 320294.72 129440 -1 87
89 0 587539.9 320120.56 129680 -1 88
90 0 587476.94 319795.78 130000 -1 89
91 0 586502.06 319470.16 130000 -1 90
92 0 585754.7 319359.1 130000 -1 91
93 0 584509.6 318923.44 130000 -1 92
94 0 584063.1 318833.94 129800 -1 93
95 0 583409.56 318601.12 129800 -1 94
96 0 582308.3 318291.97 129800 -1 95
97 0 581236.9 318222.75 129800 -1 96
98 0 579967 317901.9 129800 -1 97
99 0 579456.5 317887.38 129640 -1 98
100 0 578382.4 317493.38 129480 -1 99
101 0 577183.56 317107.9 129240 -1 100
102 0 576907.5 317017.44 129120 -1 101
103 0 576651.94 317008.2 128960 -1 102
104 0 575930.4 316751.97 128760 -1 103
105 0 574972 316395.9 128560 -1 104
106 0 575268.9 316939.53 128520 -1 105
107 0 574930.75 316481.03 128480 -1 106
108 0 574850 316502.72 128440 -1 107
109 0 574444.56 316480.66 128280 -1 108
110 0 574078.75 316525.2 128080 -1 109
111 0 573707.06 316536 127880 -1 110
112 0 572054 316240.7 127680 -1 111
113 0 571723.7 316147.94 127480 -1 112
114 0 571285.8 315975.78 127280 -1 113
115 0 571280 315872.84 127040 -1 114
116 0 571056.8 315798.25 126840 -1 115
117 0 570865.8 315751.6 126640 -1 116
118 0 570229.3 315496.88 126440 -1 117
119 0 569730.9 315234.22 126240 -1 118
120 0 569359.9 315100.94 126120 -1 119
121 0 569175 314934.84 125920 -1 120
122 0 568643.7 314505.94 125760 -1 121
123 0 568344.6 314347.47 125560 -1 122
124 0 567994 314192.44 125400 -1 123
125 0 567807.75 313989.06 125200 -1 124
126 0 567596.06 313971.7 125000 -1 125
127 0 566734.2 314150.22 124800 -1 126
128 0 566272.56 314193.9 124560 -1 127
129 0 565695.8 314181.94 124360 -1 128
130 0 565027.56 314276.34 124160 -1 129
131 0 564192.6 314179.56 123960 -1 130
132 0 563913.75 314239.94 123720 -1 131
133 0 563791.06 314122.56 123520 -1 132
134 0 563590 314144.4 123320 -1 133
135 0 563567.7 314164.6 123160 -1 134
136 0 563615.1 314111.28 122920 -1 135
137 0 563503.4 314086.8 122720 -1 136
138 0 563307.1 314022.25 122520 -1 137
139 0 563212.56 313955.66 122320 -1 138
140 0 563089.5 313949.94 122120 -1 139
141 0 563038 314010.97 121880 -1 140
142 0 562932.4 313934.66 121720 -1 141
143 0 562815.1 314028.7 121520 -1 142
144 0 562554.7 314103.5 121320 -1 143
145 0 562289.94 314106.8 121080 -1 144
146 0 562048 314142.4 120920 -1 145
147 0 561757.94 314179.28 120760 -1 146
148 0 561570.56 314153.25 120600 -1 147
149 0 561377.1 314159.97 120360 -1 148
150 0 561127.56 314184.25 120160 -1 149
151 0 560969.94 314132.72 119960 -1 150
152 0 560643.7 314131.6 119760 -1 151
153 0 560373.56 314105.7 119560 -1 152
154 0 559903.44 314124.88 119360 -1 153
155 0 559582 314157.8 119160 -1 154
156 0 559055.6 314126.38 118960 -1 155
157 0 558662.7 314039.3 118760 -1 156
158 0 558399.7 313923.84 118560 -1 157
159 0 558038 313585.25 118360 -1 158
160 0 557714.4 313175.88 118120 -1 159
161 0 557338.56 312751.53 117920 -1 160
162 0 556980.1 312650.56 117720 -1 161
163 0 556612.8 312046.75 117520 -1 162
164 0 556388.1 311786.94 117320 -1 163
165 0 556067.3 311502.16 117120 -1 164
166 0 555727.7 311189.16 116960 -1 165
167 0 555001.94 311036.62 116760 -1 166
168 0 554580.75 310908.53 116600 -1 167
169 0 553588.7 309578.44 116600 -1 168
170 0 553317.56 308493.28 116400 -1 169
171 0 553035 307997.5 116200 -1 170
172 0 552290.8 307491.97 115960 -1 171
173 0 551637.1 307198.53 115800 -1 172
174 0 551140.2 307043.88 115600 -1 173
175 0 550874.6 306967.12 115400 -1 174
176 0 550074.1 306568.44 115200 -1 175
177 0 549659.25 306336.16 114960 -1 176
178 0 549327.4 306105.56 114720 -1 177
179 0 549096.06 305760.97 114560 -1 178
180 0 548995.3 305719.25 114400 -1 179
181 0 548716.25 305473.7 114160 -1 180
182 0 548492.25 305250.25 113960 -1 181
183 0 547373.25 304549.72 113960 -1 182
184 0 547314.5 304662.03 113800 -1 183
185 0 547013.75 304544.94 113600 -1 184
186 0 547000.5 304434.88 113400 -1 185
187 0 547079.6 304575.8 113200 -1 186
188 0 546905.25 304646.56 113040 -1 187
189 0 546817.56 304695.94 112880 -1 188
190 0 546581.3 304823.28 112680 -1 189
191 0 546046.4 304834.25 112480 -1 190
192 0 545757.2 304660.62 112360 -1 191
193 0 545470.1 304337.28 112160 -1 192
194 0 544973.25 303987.44 111960 -1 193
195 0 544795.2 303641.1 111760 -1 194
196 0 544478.7 303453.22 111600 -1 195
197 0 544314.9 303408.78 111400 -1 196
198 0 544080.44 303267 111240 -1 197
199 0 543987.4 303139.97 111040 -1 198
200 0 543658.94 302902.1 110880 -1 199
201 0 543436.06 302665.1 110720 -1 200
202 0 543060.06 302286.34 110520 -1 201
203 0 542695.75 302279.9 110240 -1 202
204 0 542479.25 302113.1 110040 -1 203
205 0 542137.7 301988.8 109760 -1 204
206 0 541061.9 301412.78 109760 -1 205
207 0 540171.75 301051.34 109760 -1 206
208 0 540049.25 301001.97 109640 -1 207
209 0 539601.44 300877.4 109640 -1 208
210 0 539133.25 300699.6 109640 -1 209
211 0 538666.6 300404.28 109640 -1 210
212 0 538180.75 300452.94 109640 -1 211
213 0 537929.2 300451.1 109480 -1 212
214 0 537426.4 300323.16 109280 -1 213
215 0 536834.9 300086.62 109160 -1 214
216 0 536353.6 300379.2 108800 -1 215
217 0 535944.44 300615.5 108800 -1 216
218 0 535361.8 300542.12 108800 -1 217
219 0 534568.5 300542.78 108800 -1 218
220 0 533833.75 300390.44 108960 -1 219
221 0 532301 300502 108960 -1 220
222 0 531586.56 300460.6 108960 -1 221
223 0 531145.5 300995.75 109160 -1 222
224 0 530990 301095.53 109400 -1 223
225 0 531026 301105.1 109640 -1 224
226 0 530660.56 301077.53 109800 -1 225
227 0 530120.9 301138.62 109960 -1 226
228 0 529423.44 301654.84 110120 -1 227
229 0 529078.75 301760.75 110320 -1 228
230 0 528767.7 301979.75 110560 -1 229
231 0 527948.1 301693.44 110560 -1 230
232 0 527825.4 301486.1 110720 -1 231
233 0 527873.8 301601.84 110920 -1 232
234 0 527548.8 302013.1 111000 -1 233
235 0 526905.1 301832.38 111000 -1 234
236 0 526000.94 301687.1 110600 -1 235
237 0 525222.1 302267.25 110600 -1 236
238 0 524428.2 302242.25 110600 -1 237
239 0 524136.56 301942.4 110400 -1 238
240 0 523937.22 301800.5 110240 -1 239
241 0 523756.06 301589.34 109960 -1 240
242 0 523896.3 301268.4 109800 -1 241
243 0 524088.53 301090.75 109600 -1 242
244 0 523688.75 301056.94 109400 -1 243
245 0 523526.12 300905.4 109200 -1 244
246 0 523360 300910.8 109000 -1 245
247 0 523164.44 300892.38 108800 -1 246
248 0 523031.8 300876.06 108600 -1 247
249 0 523042.22 300763.56 108400 -1 248
250 0 522979.94 300735.16 108200 -1 249
251 0 522851 300531.3 108000 -1 250
252 0 522722.6 300160.25 107840 -1 251
253 0 522513.2 299964.28 107400 -1 252
254 0 522502.38 300032.22 107120 -1 253
255 0 522643.2 300215.1 106760 -1 254
256 0 522626.16 300277.2 106360 -1 255
257 0 522674.2 300198.88 106160 -1 256
258 0 522416.53 300135.44 105920 -1 257
259 0 522207.78 299887.53 105720 -1 258
260 0 522067.03 299740.8 105560 -1 259
261 0 521935.03 299509.22 105280 -1 260
262 0 521810.12 299575.66 104920 -1 261
263 0 521386.22 299760.72 104560 -1 262
264 0 520986.03 299501.12 104160 -1 263
265 0 520638.84 298879.28 103840 -1 264
266 0 520096.97 298606.34 103520 -1 265
267 0 519767.25 298559.62 103200 -1 266
268 0 519779.47 298578.6 103160 -1 267
269 0 519300.56 298595.5 102760 -1 268
270 0 517860.12 297784.2 102000 -1 269
271 0 517749.75 297679.44 101600 -1 270
272 0 517817.53 297496.62 101360 -1 271
273 0 517852.38 297451.88 101200 -1 272
274 0 517732.16 297177.88 101040 -1 273
275 0 517755.34 297202.22 100840 -1 274
276 0 517155.06 296040.66 100640 -1 275
277 0 517133.97 295426.78 100440 -1 276
278 0 516417.53 294627.1 100080 -1 277
279 0 516289.94 294150.34 100080 -1 278
280 0 515102 293658.22 100080 -1 279
281 0 514799.16 293214.97 100080 -1 280
282 0 513467.25 292980.25 99760 -1 281
283 0 513005.38 292858.5 99680 -1 282
284 0 512493.47 292718.75 99640 -1 283
285 0 512450.62 292683 99600 -1 284
286 0 511232.22 292506 99400 -1 285
287 0 510724.62 292126.03 99400 -1 286
288 0 509977.97 292005.34 99400 -1 287
289 0 508468.28 291526.7 99400 -1 288
290 0 508624.28 291592.94 99440 -1 289
291 0 507717.4 291417.12 99560 -1 290
292 0 506153.44 291004.28 99560 -1 291
293 0 505890.62 290462.53 99560 -1 292
294 0 505347.94 290804.06 99560 -1 293
295 0 505163.1 290743.12 99640 -1 294
296 0 505684.78 290982.06 99680 -1 295
297 0 505581.62 290886.94 99760 -1 296
298 0 504904.44 290557.47 99960 -1 297
299 0 503340.7 290435.84 99800 -1 298
300 0 502856.47 290119.1 1e+05 -1 299
301 0 502855.84 290062.6 100160 -1 300
302 0 501211.2 290469.03 100160 -1 301
303 0 500369.53 290286.1 1e+05 -1 302
304 0 499437.62 290792.2 1e+05 -1 303
305 0 499384.5 290785.47 100280 -1 304
306 0 498519.2 290865.12 100280 -1 305
307 0 496931.5 291515.66 100080 -1 306
308 0 496331.66 291305.84 99880 -1 307
309 0 495609.38 290779.1 99880 -1 308
310 0 494638.75 290620.94 99880 -1 309
311 0 494107.62 290454.34 100120 -1 310
312 0 493697.94 290126.44 100360 -1 311
313 0 493502.4 290052.03 100400 -1 312
314 0 493100.12 289903.72 100480 -1 313
315 0 492888.94 289833.97 100520 -1 314
316 0 491306.06 289236.78 100840 -1 315
317 0 491007.25 289256.38 101080 -1 316
318 0 489496.66 289295.44 101080 -1 317
319 0 488392.06 288695.2 101080 -1 318
320 0 487913.3 288259.2 100880 -1 319
321 0 487638.2 287939 100680 -1 320
322 0 487184.44 286903.75 99880 -1 321
323 0 486862.16 286780.03 99680 -1 322
324 0 486144.6 286480.4 99640 102 323
325 0 486071.47 286292.84 99280 32 324
326 0 485768.84 285597.4 98520 140 325
327 0 484869.44 284039 97400 163 326
328 0 484999.9 284043.12 97200 163 327
329 0 485030.25 284056.62 96920 -1 328
330 0 484031.34 283806.22 96800 178 329
331 0 483870 283783.88 96600 181 330
332 0 483650.28 283726.28 96200 150 331
333 0 483437.9 283476.2 95800 206 332
334 0 483302.72 283233.56 95560 197 333
335 0 483259.94 283117.78 95400 172 334
336 0 483043.97 282816.6 95240 128 335
337 0 482805.5 282558.56 95040 153 336
338 0 482008.3 281592.66 95040 175 337
339 0 481694.25 281345.03 94840 163 338
340 0 481344.03 281107.12 94480 204 339
341 0 481061.44 280492.5 94280 200 340
342 0 480691.9 279930.72 93800 86 341
343 0 480391.22 279506.75 93120 131 342
344 0 479836.28 279149.9 92920 157 343
345 0 478863.34 279334.78 92400 120 344
346 0 476858.34 279352.06 92400 163 345
347 0 475945.72 278830.9 92400 156 346
348 0 475510.34 278370.88 91880 200 347
349 0 475571.9 278021.38 91520 202 348
350 0 475705.75 278330.94 91160 192 349
351 0 475529.53 278318.62 90960 192 350
352 0 475613.9 278074.1 90640 115 351
353 0 474091.62 277899.34 90560 122 352
354 0 473956.5 277692.88 90440 192 353
355 0 473996.8 277723.9 90400 192 354
356 0 474020.9 277671.66 90000 128 355
357 0 474218.9 277552.66 89600 148 356
358 0 474225.34 277167.34 89000 160 357
359 0 474307.62 277049.88 88880 140 358
360 0 474431.06 276726.44 88720 122 359
361 0 474391.53 276736.1 88680 122 360
362 0 474478.5 276733.78 88640 120 361
363 0 474454.28 276836.94 88560 120 362
364 0 474626.44 276759.84 88400 104 363
365 0 474711.16 276857.5 88200 98 364
366 0 474915.97 276859.8 88040 107 365
367 0 475504.62 276712.2 87800 166 366
368 0 475552.72 276786.88 87600 115 367
369 0 475598.16 276814.4 87400 115 368
370 0 475906.3 276495.44 87200 148 369
371 0 476000.56 276418.03 87040 120 370
372 0 474425.44 275841.7 87040 107 371
373 0 474276.8 275734.94 87000 32 372
374 0 474273.16 275446.38 86840 163 373
375 0 474632.94 275543.12 86640 107 374
376 0 475015.66 275650.12 86440 107 375
377 0 476392.72 275790.56 85680 45 376
378 0 476396.3 275709.7 85560 32 377
379 0 476334.03 275179.4 84200 168 378
380 0 476200.88 274900.38 83840 203 379
381 0 475831.53 274779.12 83400 203 380
382 0 475497.97 274517.03 83080 230 381
383 0 476390 275233.53 83040 91 382
384 0 476782.84 275602.62 82800 51 383
385 0 477031.22 275876.9 82320 71 384
386 0 477103.4 276058.53 81960 81 385
387 0 477365 275941.38 81960 40 386
388 0 477844.06 275791.66 81840 60 387
389 0 478153.8 275650.7 81960 -1 388
390 0 478523.56 275566.5 82080 -1 389
391 0 478881.28 275545.9 82240 -1 390
392 0 478938.34 275550.88 82280 -1 391
393 0 479124.16 275507.7 82320 -1 392
394 0 479296.2 275403.66 82320 -1 393
395 0 479554.3 275410.84 82280 -1 394
396 0 479521.56 275354.72 82200 -1 395
397 0 476797.72 276101.3 81960 51 386
398 0 476540.38 276145.97 81760 96 397
399 0 476232.3 276279.1 81560 71 398
400 0 476264.25 276303.28 81480 71 399
401 0 476186.84 276377.84 81400 71 400
402 0 476143.4 276387.84 81320 71 401
403 0 476140.38 276392.7 81200 71 402
404 0 476204.25 276456.78 81040 71 403
405 0 476220.16 276479.9 80920 71 404
406 0 476224.16 276499.72 80800 32 405
407 0 476297.12 276524.44 80680 32 406
408 0 476331.62 276505.12 80560 32 407
409 0 476377.2 276516.56 80440 81 408
410 0 476339.28 276516.56 80320 122 409
411 0 476360.28 276524.4 80240 122 410
412 0 476765.44 276800.4 80240 -1 411
413 0 476796.4 276791.84 80200 -1 412
414 0 476844.44 276775.97 80120 -1 413
415 0 476795.97 276755.94 79960 -1 414
416 0 476810.16 276713.8 79880 -1 415
417 0 476803.34 276717.47 79840 -1 416
418 0 476837 276696.28 79760 -1 417
419 0 476800.84 276671.94 79640 -1 418
420 0 476368.44 276527.88 80200 122 411
421 0 476288.9 276540.06 80080 122 420
422 0 476261.66 276508 80000 96 421
423 0 476248.03 276491.88 79960 96 422
424 0 476215.16 276409.78 79840 90 423
425 0 476204.78 276383.56 79600 90 424
426 0 476184.28 276336.22 79440 75 425
427 0 476173 276371.84 79240 135 426
428 0 476149.1 276400.12 79040 135 427
429 0 476094.5 276376.62 78840 115 428
430 0 475963.44 276330.97 78680 107 429
431 0 475906.38 276311.44 78520 107 430
432 0 475805.1 276358.72 78320 101 431
433 0 475686.3 276352.78 78160 86 432
434 0 475493.72 276353.72 78000 81 433
435 0 475408.78 276363.34 77880 81 434
436 0 475280.28 276369.66 77720 64 435
437 0 475164.2 276327.8 77560 71 436
438 0 475060.34 276336.78 77520 71 437
439 0 474854.47 276350.3 77440 96 438
440 0 474492 276377.12 77520 91 439
441 0 474500.5 276379.62 77600 -1 440
442 0 474239.72 276441.25 77520 -1 440
443 0 474205.3 276522.94 77440 -1 442
444 0 474169.06 276593.16 77320 -1 443
445 0 475699.16 276085.88 79840 -1 424
446 0 475155.16 275858.03 79840 -1 445
447 0 474835.16 275774.1 79840 -1 446
448 0 474659 275672 79920 -1 447
449 0 474991 275460 79920 -1 448
450 0 475007 275468 80000 -1 449
451 0 474931 275420 80080 -1 450
452 0 474823 275292 80160 -1 451
453 0 474899 275056 80240 -1 452
454 0 475187 274788 80280 -1 453
455 0 475299 274580 80240 -1 454
456 0 475299 274504 80160 -1 455
457 0 475267 274432 80040 -1 456
458 0 475227 274368 79920 -1 457
459 0 475195 274288 79840 -1 458
460 0 475207 274280 79800 -1 459
461 0 475135 274264 79680 -1 460
462 0 475079 274220 79600 -1 461
463 0 475043 274200 79520 -1 462
464 0 475167 274776 80400 -1 454
465 0 474523 275692 80000 -1 448
466 0 474419 275688 80120 -1 465
467 0 474243 275812 80040 -1 466
468 0 474175 275880 79960 -1 467
469 0 474007 275932 79920 -1 468
470 0 473571 276196 79880 -1 469
471 0 473499 276194 79800 -1 470
472 0 473355 276238 79720 -1 471
473 0 473319 276258 79640 -1 472
474 0 473103 276558 79560 -1 473
475 0 472983 276694 79240 -1 474
476 0 472935 276670 79040 -1 475
477 0 472931 276622 78880 -1 476
478 0 472867 276634 78720 -1 477
479 0 472865.66 276664.66 78680 -1 478
480 0 472863 276726 78600 -1 479
481 0 472855 276746 78520 -1 480
482 0 472763 276370 78680 -1 479
483 0 472743 276358 78720 -1 482
484 0 472675 276030 78800 -1 483
485 0 472555 276034 78960 -1 484
486 0 473631 276390 79960 -1 470
487 0 473615 276446 80040 -1 486
488 0 473543 276110 80000 -1 470
489 0 473518.34 276056.2 80080 -1 488
490 0 475192.66 273808.38 82720 163 382
491 0 475383.88 273737.16 82480 148 490
492 0 476391.72 271611.16 82480 190 491
493 0 476288 272224 82400 232 492
494 0 476064 272416 82400 245 493
495 0 475936 272640 82360 181 494
496 0 475808 272896 82280 240 495
497 0 475872 272960 82160 206 496
498 0 475936 273056 81920 166 497
499 0 475936 273216 81680 150 498
500 0 476032 273248 81440 115 499
501 0 476192 273376 81240 135 500
502 0 476320 273408 81000 150 501
503 0 476384 273440 80760 160 502
504 0 476480 273440 80520 122 503
505 0 476576 273408 80280 154 504
506 0 476672 273408 80160 168 505
507 0 476832 273376 79960 160 506
508 0 476992 273344 79760 154 507
509 0 477152 273344 79560 134 508
510 0 477312 273376 79320 131 509
511 0 477472 273440 79120 137 510
512 0 477632 273600 78920 202 511
513 0 477792 273760 78720 124 512
514 0 477920 273920 78520 150 513
515 0 478080 274080 78320 86 514
516 0 478272 274272 78240 102 515
517 0 478432 274368 78040 96 516
518 0 478656 274368 77880 140 517
519 0 478880 274336 77680 137 518
520 0 478976 274336 77440 32 519
521 0 478976 274336 77320 124 520
522 0 479040 274208 77080 209 521
523 0 479072 274048 76880 176 522
524 0 479072 273952 76640 175 523
525 0 479072 273792 76400 163 524
526 0 479072 273632 76200 160 525
527 0 478976 273472 75960 143 526
528 0 478848 273344 75720 128 527
529 0 478688 273280 75520 108 528
530 0 478528 273216 75320 71 529
531 0 478368 273152 75080 150 530
532 0 478272 273056 74840 98 531
533 0 478240 272928 74600 81 532
534 0 478304 272864 74360 135 533
535 0 478400 272800 74120 122 534
536 0 478464 272800 73840 102 535
537 0 478592 272800 73600 101 536
538 0 478624 272800 73320 64 537
539 0 478688 272768 73080 75 538
540 0 478784 272608 72880 131 539
541 0 478848 272672 72640 122 540
542 0 478752 272768 72400 81 541
543 0 478752 272864 72120 86 542
544 0 478752 273024 71920 124 543
545 0 478720 273184 71680 140 544
546 0 478560 273344 71480 131 545
547 0 478432 273440 71280 137 546
548 0 478304 273472 71040 178 547
549 0 478048 273536 71000 131 548
550 0 477856 273600 70840 128 549
551 0 477664 273568 70680 128 550
552 0 477472 273504 70480 134 551
553 0 477312 273440 70280 128 552
554 0 477152 273376 70080 108 553
555 0 477024 273280 69840 115 554
556 0 476896 273216 69600 122 555
557 0 476832 273152 69320 134 556
558 0 476800 273056 69080 143 557
559 0 476640 272992 68880 108 558
560 0 476448 272832 68800 160 559
561 0 476448 272576 68720 86 560
562 0 476416 272416 68520 32 561
563 0 476416 272288 68440 64 562
564 0 476576 272096 68480 60 563
565 0 476736 271872 68480 90 564
566 0 476896 271808 68680 75 565
567 0 476992 271808 68800 75 566
568 0 476224 272256 68280 128 563
569 0 475968 272160 68280 120 568
570 0 475712 272192 68280 176 569
571 0 475680 272224 68240 194 570
572 0 475456 272096 68240 75 571
573 0 475200 272096 68280 75 572
574 0 474944 272000 68320 32 573
575 0 474688 271968 68280 75 574
576 0 474432 272032 68240 40 575
577 0 474336 272128 68280 45 576
578 0 475783 272104 67600 75 571
579 0 475797.9 272266.44 66880 -1 578
580 0 475407.06 272326.4 66760 -1 579
581 0 475246.25 272263.6 66640 -1 580
582 0 475025.16 272187.38 66560 -1 581
583 0 475108.25 272196.84 66480 -1 582
584 0 475109.16 272288.7 66440 -1 583
585 0 475009.72 272389.38 66400 -1 584
586 0 475070.84 272101.44 66360 -1 584
587 0 475030.25 272057 66280 -1 586
588 0 474950.9 271924.7 66160 -1 587
589 0 474721.53 271603.5 66080 -1 588
590 0 474567.38 271295.72 65960 -1 589
591 0 474074.22 271167.75 65840 -1 590
592 0 473797.6 271156.44 65760 -1 591
593 0 474159.12 270885.7 65720 -1 592
594 0 473287.4 271021.8 65720 -1 592
595 0 473117.25 270957 65640 -1 594
596 0 472832.44 270695.8 65520 -1 595
597 0 472726.56 270685.62 65400 -1 596
598 0 472515.88 270586.62 65240 -1 597
599 0 472419.88 270538.97 65160 -1 598
600 0 472241.44 270462.7 65040 -1 599
601 0 472063.72 270368.53 64920 -1 600
602 0 471909.5 270274.25 64760 -1 601
603 0 471766.6 270007.56 64560 -1 602
604 0 471732.7 269850 64440 -1 603
605 0 471438.2 270061.06 64280 -1 604
606 0 471750.12 269653.3 64320 -1 604
607 0 471709.7 269571.44 64200 -1 606
608 0 471440.8 269598.16 64040 -1 607
609 0 471161.94 269567.38 63960 -1 608
610 0 471057.2 269584.2 63840 -1 609
611 0 470847.78 269665.28 63720 -1 610
612 0 470658.3 269745.44 63560 -1 611
613 0 470336.94 269637.62 63440 -1 612
614 0 471775 270075.44 64880 -1 602
615 0 471763.38 270020.06 64960 -1 614
616 0 471902.94 269845.97 65000 -1 615
617 0 472038.94 269602.38 65040 -1 616
618 0 472047.12 269498.3 65120 -1 617
619 0 472081.88 269240.06 65240 -1 618
620 0 472056.62 269155.06 65360 -1 619
621 0 471763.9 269092.84 65360 -1 620
622 0 472124.97 268989.06 65400 -1 620
623 0 472131.34 268867.94 65480 -1 622
624 0 472246.03 268974.47 65600 -1 623
625 0 472290.44 269017.94 65720 -1 624
626 0 472185.5 268670.1 65560 -1 623
627 0 478112 273216 75080 108 531
628 0 477856 273216 75080 40 627
629 0 477600 273216 75080 64 628
630 0 477376 273216 75040 96 629
631 0 477120 273216 75000 108 630
632 0 476864 273184 74920 120 631
633 0 476608 273184 74840 128 632
634 0 476352 273184 74760 181 633
635 0 476096 273184 74720 163 634
636 0 475840 273248 74720 102 635
637 0 475616 273216 74600 154 636
638 0 475360 273248 74520 140 637
639 0 475104 273280 74480 98 638
640 0 474912 273280 74280 71 639
641 0 474656 273248 74200 81 640
642 0 474400 273248 74160 81 641
643 0 474176 273248 74000 120 642
644 0 473920 273280 73880 150 643
645 0 473664 273376 73760 153 644
646 0 473440 273472 73720 148 645
647 0 473568 273472 73480 98 646
648 0 473728 273536 73280 75 647
649 0 473792 273696 73080 51 648
650 0 473824 273856 72880 81 649
651 0 473984 273984 72680 40 650
652 0 474104 274080 72560 48 651
653 0 474144 274112 72520 51 652
654 0 474176 274112 72400 60 653
655 0 474311.44 274418.75 72600 -1 652
656 0 473184 273536 73720 60 646
657 0 472992 273728 73720 40 656
658 0 472864 273952 73760 80 657
659 0 472736 274208 73680 60 658
660 0 472608 274400 73480 60 659
661 0 472608 274496 73360 32 660
662 0 477312 273280 75280 32 630
663 0 477152 273280 75520 45 662
664 0 477120 273280 75560 45 663
665 0 479328 274016 76640 122 524
666 0 479552 274176 76560 45 665
667 0 479744 274272 76360 32 666
668 0 479840 274464 76160 32 667
669 0 479616 274592 76040 45 668
670 0 479424 274752 75920 64 669
671 0 479200 274816 75920 71 670
672 0 479134.88 275056.62 76040 -1 671
673 0 479019.25 275211.3 76000 -1 672
674 0 478842.3 275324.56 75880 -1 673
675 0 479447.5 275147.72 76040 -1 673
676 0 479571.7 275248.34 75960 -1 675
677 0 478943.3 274872.75 75840 -1 671
678 0 478784 274528 77320 32 521
679 0 478592 274720 77360 45 678
680 0 478464 274848 77240 45 679
681 0 477824 273920 78960 75 513
682 0 477824 274080 79160 40 681
683 0 477920 274240 79360 64 682
684 0 476384 273280 80120 60 505
685 0 476224 273120 79960 75 684
686 0 476000 273120 79840 96 685
687 0 475776 273152 79720 96 686
688 0 475584 273184 79560 81 687
689 0 475392 273184 79360 75 688
690 0 475168 273120 79240 80 689
691 0 474976 273024 79040 75 690
692 0 474784 272960 78880 71 691
693 0 474528 272896 78760 32 692
694 0 474400 272704 78800 45 693
695 0 474333.56 272830.44 78720 -1 693
696 0 474188.2 272948.06 78800 -1 695
697 0 473920.56 273029.12 78840 -1 696
698 0 473598.06 273003.3 78880 -1 697
699 0 476147.9 271075.44 82640 90 492
700 0 475488.72 270953.47 82760 107 699
701 0 475210.12 270779.3 82960 150 700
702 0 474931.72 270540.3 83160 64 701
703 0 474767.4 270320.06 83360 139 702
704 0 474686.7 270213.66 83440 139 703
705 0 474468.6 270041.22 83920 86 704
706 0 474567.38 269742.66 84320 71 705
707 0 474659.22 269595.5 84480 -1 706
708 0 474706.44 269522.16 84560 -1 707
709 0 474713.62 269525.97 84680 -1 708
710 0 474661.75 269462.47 84800 -1 709
711 0 474652.5 269387.2 84880 -1 710
712 0 474837.5 269182.44 84960 -1 711
713 0 474889.56 269159.44 85040 -1 712
714 0 474893.47 269091.2 85080 -1 713
715 0 474869.7 269060.47 85120 -1 714
716 1 474845.88 269029.72 85160 -1 715
717 0 474765.3 269159.56 85200 -1 716
718 0 474684.7 269226.72 85280 -1 717
719 0 474625.78 269265.84 85360 -1 718
720 0 474694.56 269314.1 85480 -1 719
721 0 474350.56 269294.12 85480 -1 720
722 0 473990.5 269182.1 85480 -1 721
723 0 473850.4 269210.53 85600 -1 722
724 0 473802 269248.75 85640 -1 723
725 0 473801.66 269298.34 85720 -1 724
726 0 473822.25 269330.94 85800 -1 725
727 0 474757.34 268835.47 85200 -1 716
728 0 474681.34 268631.4 85200 -1 727
729 0 474625.66 268522.06 85160 -1 728
730 0 474577.47 268502.1 85120 -1 729
731 0 474537.66 268431.22 85040 -1 730
732 0 474649.6 268402.1 85160 -1 729
733 0 474709.38 268355.3 85200 -1 732
734 0 474693.5 268186.2 85160 -1 733
735 0 474697.25 268154.94 85080 -1 734
736 0 474693.34 268150.06 85000 -1 735
737 0 474660.53 268062.8 84880 -1 736
738 0 474645.22 268093.9 84760 -1 737
739 0 474329.16 269882.5 84480 96 707
740 0 474218.3 269954.25 84560 96 739
741 0 474010.34 269922.25 84560 96 740
742 0 473765.2 269910.03 84600 60 741
743 0 473681.2 269870.06 84600 60 742
744 0 473737.16 269891.34 84680 60 743
745 0 474106.75 270024.78 84640 60 740
746 0 473917.62 270114.28 84680 60 745
747 0 473946.16 270153.84 84760 60 746
748 0 473936.8 270287.38 84880 71 747
749 0 473977.75 270303.6 85040 81 748
750 0 474002.5 270353.3 85160 81 749
751 0 473973.12 270440.34 85200 81 750
752 0 473953.03 270558.4 85280 60 751
753 0 473930.12 270642.62 85400 60 752
754 0 474115.8 270738.72 85520 32 753
755 0 474313.66 270778.03 85560 60 754
756 0 474646.9 270838.7 85600 40 755
757 0 474633.62 270823.4 85720 40 756
758 0 474598.72 270903.38 85840 40 757
759 0 474485.1 271134.1 85880 40 758
760 0 474613.28 271331.9 85920 -1 759
761 0 474644.72 271382.5 85960 -1 760
762 0 474693.75 271444.8 86040 -1 761
763 0 474739.8 271504.06 86120 -1 762
764 0 474820.38 271539.4 86200 -1 763
765 0 474914.8 271600.2 86280 -1 764
766 0 475001.6 271580.7 86360 -1 765
767 0 475058.78 271558.16 86440 -1 766
768 0 474653.2 271370.06 85880 -1 761
769 0 474686.25 271358.28 85800 -1 768
770 0 474741.8 271371.22 85720 -1 769
771 0 474774.88 271357.47 85680 32 770
772 0 473692.7 270734.56 85440 60 753
773 0 473638.12 270746.7 85400 60 772
774 0 473565.66 270774.8 85320 60 773
775 0 473533.12 270810.5 85280 -1 774
776 0 473480.88 270930.12 85240 -1 775
777 0 473473.34 270904.06 85200 -1 776
778 0 473454.5 270910.28 85120 -1 777
779 0 473453.1 270927.03 85080 -1 778
780 0 473769.22 270203.2 84680 60 746
781 0 473666.75 270216.8 84640 60 780
782 0 473580.88 270229.94 84600 60 781
783 0 473405.7 270234.28 84560 -1 782
784 0 473248.56 270254.38 84520 -1 783
785 0 473109.53 270274.72 84480 -1 784
786 0 472925.16 270343.12 84440 -1 785
787 0 472857.5 270338.75 84480 -1 786
788 0 472813.56 270334.4 84560 -1 787
789 0 472649.53 270398.47 84560 -1 788
790 0 472600.84 270406.28 84520 -1 789
791 0 476722.5 271220.5 82360 216 492
792 0 477052.66 270830.34 82240 242 791
793 0 477383.38 270439.78 82120 286 792
794 0 479153.88 269011.75 82000 186 793
795 0 478656 268992 81960 107 794
796 0 478560 269216 81840 124 795
797 0 478784 269312 81720 120 796
798 0 478880 269408 81640 51 797
799 0 479040 269408 81440 51 798
800 0 479008 269408 81160 81 799
801 0 478816 269280 81040 80 800
802 0 478752 269280 81040 102 801
803 0 478880 269664 81640 40 798
804 0 478976 269888 81520 32 803
805 0 479136 270016 81360 120 804
806 0 479328 270080 81360 75 805
807 0 479229.62 268383.88 82200 272 794
808 0 479100.16 267230.16 82240 256 807
809 0 479266.3 266723.7 81960 270 808
810 0 479973.4 265292.53 81840 221 809
811 0 480504.94 263511.2 81880 186 810
812 0 481775.1 261665.62 82120 277 811
813 0 482179 261127.3 82200 329 812
814 0 481582.5 261176.7 82720 -1 813
815 0 481120.78 260541.25 82920 153 814
816 0 480742.38 260372.03 83120 200 815
817 0 479992.94 260118.6 83600 186 816
818 0 479206.8 259742.27 83960 224 817
819 0 478465.53 259604.61 84240 175 818
820 0 477513.5 259672.25 84600 32 819
821 0 476967.22 259708.44 84800 197 820
822 0 477241.28 260492.86 84920 150 821
823 0 477128.62 261495.42 84920 214 822
824 0 476846.88 261767.11 85080 178 823
825 0 476776 261823.5 85160 176 824
826 0 476705.3 261879.55 85240 176 825
827 0 476817.56 262682.62 85480 71 826
828 0 476878.84 262587.78 85760 71 827
829 0 476289.62 262893.16 85840 128 828
830 0 475791.53 263217.6 86040 104 829
831 0 475480.84 263376.78 86200 120 830
832 0 474317.3 263956.56 86200 107 831
833 0 473609.38 264359.7 86040 140 832
834 0 472833.78 264692.66 85920 40 833
835 0 472570.34 264794.25 85880 32 834
836 0 471983.25 264804.1 85800 86 835
837 0 471992.3 264711.62 85680 -1 836
838 0 471991.78 265047.84 85960 80 834
839 0 471854.44 265722.47 85920 81 838
840 0 471743.1 266167.06 85840 51 839
841 0 471687.8 266390.94 85800 96 840
842 0 471338.84 266855.1 85640 124 841
843 0 470682.7 267822.06 85760 60 842
844 0 470636.88 268108.78 85880 60 843
845 0 470583.03 268275.5 86040 32 844
846 0 470587 268242.34 86160 32 845
847 0 470681.3 268171 86320 32 846
848 0 470688.75 268207.38 86440 32 847
849 0 470710.84 268199.75 86600 -1 848
850 0 470701.9 268141.88 86720 -1 849
851 0 470708.7 268084.4 86840 -1 850
852 0 470774.22 267997.38 86960 -1 851
853 0 470796.4 267976.47 87120 -1 852
854 0 470810.03 268202.03 87280 -1 853
855 0 470925.1 268254.06 87440 -1 854
856 0 470988.5 268304.97 87600 -1 855
857 0 471070.03 268292.03 87720 -1 856
858 0 471174.25 268315.6 87840 -1 857
859 0 471295.16 268350.06 88000 -1 858
860 0 471147.4 268506.47 88000 -1 859
861 0 471067.53 268646.75 88000 -1 860
862 0 471070.1 268715.5 87920 -1 861
863 0 471034.94 268845.44 87800 -1 862
864 0 470962.03 268999 87680 -1 863
865 0 470761.28 269059.66 87640 -1 864
866 0 470566.47 269023 87640 -1 865
867 0 470420.72 269043.8 87520 -1 866
868 0 470292 269025.3 87480 -1 867
869 0 470233.94 269006.62 87400 -1 868
870 0 470197.06 269022.03 87320 -1 869
871 0 471454.9 268420.12 88120 -1 859
872 0 471606.22 268496.66 88240 -1 871
873 0 471647.4 268512.22 88360 -1 872
874 0 472795.97 268654.94 88360 -1 873
875 0 473089.78 268508.6 88440 -1 874
876 0 473886.4 268501.94 88480 -1 875
877 0 473925 268188.97 88640 -1 876
878 0 473728.78 268613.97 88720 -1 877
879 0 473770.5 268570.47 88760 -1 878
880 0 473825.94 268218.38 88760 -1 879
881 0 473824.25 268195.44 88800 -1 880
882 0 473914.97 267803.66 88840 -1 881
883 0 473971.84 267697.22 88880 -1 882
884 0 473876.94 267541.66 88880 -1 883
885 0 473748.53 267497.8 88880 -1 884
886 0 473684.8 267367.84 88840 -1 885
887 0 473645.06 267328.62 88800 -1 886
888 0 473667.2 267170.03 88760 -1 887
889 0 473863.7 266832.16 88720 -1 888
890 0 473863.38 266794.1 88800 -1 889
891 0 474144.94 266796.06 88840 -1 890
892 0 474301.78 266828.22 88960 -1 891
893 0 474307.12 266908.16 89080 -1 892
894 0 474196.5 266942.38 89160 -1 893
895 0 474143.78 266968.78 89240 -1 894
896 0 471169.97 268485.3 88400 -1 873
897 0 471045.06 268501.5 88360 -1 896
898 0 470973.06 268494.12 88320 -1 897
899 0 470781.56 268429.78 88320 -1 898
900 0 470689.53 268418.5 88280 -1 899
901 0 470509.75 268418.9 88280 -1 900
902 0 470394.53 268317.25 88320 -1 901
903 0 470370.78 268185.06 88400 -1 902
904 0 470318.2 267968.8 88480 -1 903
905 0 470186.75 267780.2 88480 -1 904
906 0 470095.53 267534.4 88480 -1 905
907 0 470049.8 267233.4 88600 -1 906
908 0 470257.56 268345.28 86040 75 845
909 0 470138.47 268349.75 86000 75 908
910 0 469893.97 268310.84 85960 51 909
911 0 469713.4 268231.8 85880 75 910
912 0 469567.53 268228.78 85800 32 911
913 0 469505.9 268216.4 85720 32 912
914 0 469426.16 268202.8 85640 32 913
915 0 469218.34 268299.06 85560 32 914
916 0 469156.28 268349.44 85520 -1 915
917 0 469046.56 268391.03 85440 -1 916
918 0 468978.53 268415.62 85360 -1 917
919 0 468912.75 268436.25 85280 -1 918
920 0 468904.03 268460.9 85200 -1 919
921 0 468850.5 268515.34 85120 -1 920
922 0 468745.2 268592.5 85000 -1 921
923 0 468635.78 268650.28 84920 -1 922
924 0 468573.2 268718.8 84840 -1 923
925 0 468424.72 268827.6 84760 -1 924
926 0 468316.47 268900.62 84680 -1 925
927 0 468282.1 268955.03 84600 -1 926
928 0 468288.88 269017.5 84520 -1 927
929 0 468247.22 269084.28 84400 -1 928
930 0 468227.12 269119.9 84320 -1 929
931 0 468209.8 269189.66 84280 -1 930
932 0 468230.12 269210.25 84240 -1 931
933 0 468193.88 269396.56 84160 -1 932
934 0 468087.56 269451.8 84080 -1 933
935 0 468010.97 269432.7 84040 -1 934
936 0 467895.9 269483.56 84000 -1 935
937 0 468113.9 269260.56 84160 -1 932
938 0 468007.47 269343.84 84080 -1 937
939 0 467954.94 269376.72 84040 -1 938
940 0 467776 269411.62 84000 -1 939
941 0 467724.3 269465.88 83960 -1 940
942 0 467631.44 269494.38 83920 -1 941
943 0 467411.5 269530.4 83920 -1 942
944 0 467299.53 269654.34 83920 -1 943
945 0 471718.56 266070.88 85960 75 840
946 0 471672.38 265826.2 86200 75 945
947 0 471522.8 265726.78 86320 75 946
948 0 471388.2 265684.28 86400 75 947
949 0 471326.5 265692.75 86440 -1 948
950 0 471018.72 265718.9 86480 -1 949
951 0 470594.88 265967.12 86480 -1 950
952 0 470293.94 266140.4 86520 -1 951
953 0 469978.78 266215.12 86520 -1 952
954 0 469542.7 266169.38 86400 -1 953
955 0 469285.56 266032.53 86360 -1 954
956 0 469197.56 266000.12 86320 -1 955
957 0 469149.9 266000.78 86280 -1 956
958 0 469034.3 265988.62 86200 -1 957
959 0 468995.34 265965.7 86120 -1 958
960 0 469025.62 265917.5 86000 -1 959
961 0 468985.25 265832.7 85880 -1 960
962 0 468939.6 265727.62 85800 -1 961
963 0 468874.16 265644.56 85720 -1 962
964 0 468702 265595.5 85600 -1 963
965 0 468622.2 265558.97 85480 -1 964
966 0 468570.12 265492.34 85360 -1 965
967 0 468520.47 265447.66 85280 -1 966
968 0 468493 265404 85240 -1 967
969 0 468437 265288 85200 -1 968
970 0 468193 265188 85200 -1 969
971 0 468065 265084 85120 -1 970
972 0 467985 265020 85000 -1 971
973 0 467857 264984 84960 -1 972
974 0 467633 264988 84880 -1 973
975 0 470027.5 266155.44 86600 -1 953
976 0 470945.7 265600.62 86440 -1 950
977 0 470935.75 265605.25 86400 -1 976
978 0 470929.34 265613.25 86360 -1 977
979 0 471954.53 266132.88 86200 75 946
980 0 472049.72 266156 86240 -1 979
981 0 472332.7 266267.38 86280 -1 980
982 0 472668.34 266347.44 86240 -1 981
983 0 472967.78 266364.25 86200 -1 982
984 0 473079.4 266375.44 86240 -1 983
985 0 473278.8 266399.12 86320 -1 984
986 0 473465.97 266414.25 86360 -1 985
987 0 473684.06 266455.75 86320 -1 986
988 0 471583.34 264821.06 86040 -1 838
989 0 471140.3 264560 86160 -1 988
990 0 470175.25 264247.84 86240 -1 989
991 0 470162.3 264153.84 86360 -1 990
992 0 468407.9 263984.9 86320 -1 990
993 0 468132.6 263853.38 86320 -1 992
994 0 468148.44 263830.5 86240 -1 993
995 0 468102.47 263780.34 86160 -1 994
996 0 468096.56 263809.8 86080 -1 995
997 0 468076.7 263803.8 86040 -1 996
998 0 468082.03 263797.1 86000 -1 997
999 0 468006.12 263759.53 85960 -1 998
1000 0 467909.06 263711.6 85840 -1 999
1001 0 467637.78 263744.25 85760 -1 1000
1002 0 467454.4 263784.53 85720 -1 1001
1003 0 467348 263760.66 85640 -1 1002
1004 0 467233.12 263646.7 85560 -1 1003
1005 0 467137.88 263612.25 85480 -1 1004
1006 0 467018.75 263620.28 85400 -1 1005
1007 0 466989.6 263636.84 85320 -1 1006
1008 0 466954.84 263638.8 85240 -1 1007
1009 0 466854.84 263540.22 85200 -1 1008
1010 0 466805.88 263473.12 85160 -1 1009
1011 0 466762.12 263408.3 85120 -1 1010
1012 0 466705.5 263408.72 85040 -1 1011
1013 0 466694.25 263430.22 85000 -1 1012
1014 0 466681.9 263450.94 84960 -1 1013
1015 0 466649 263488.78 84920 -1 1014
1016 0 466677.03 263652.7 84920 -1 1015
1017 0 468141.9 264054.88 86400 -1 992
1018 0 467880.7 264101.22 86480 -1 1017
1019 0 467756.28 264116.47 86560 -1 1018
1020 0 467515.9 264155.8 86680 -1 1019
1021 0 467461.7 264143.03 86800 -1 1020
1022 0 467225.25 264076.66 86880 -1 1021
1023 0 467146.84 264041.7 86960 -1 1022
1024 0 467044.4 263919.9 87080 -1 1023
1025 0 466796.1 264029.53 87200 -1 1024
1026 0 466787.94 263932 87360 -1 1025
1027 0 466682.94 263865.03 87480 -1 1026
1028 0 466579.44 263787.1 87600 -1 1027
1029 0 466521.84 263702.53 87720 -1 1028
1030 0 466477.5 263527.47 87880 -1 1029
1031 0 466419.38 263428.56 88000 -1 1030
1032 0 466387.22 263348.3 88120 -1 1031
1033 0 466409.2 263221.56 88280 -1 1032
1034 0 466350.3 262991.47 88400 -1 1033
1035 0 466307.9 262786.5 88520 -1 1034
1036 0 466212.75 262374.16 88640 -1 1035
1037 0 465990.03 263061.8 88720 -1 1036
1038 0 465992.9 263136.1 88840 -1 1037
1039 0 465926.44 263202.53 88880 -1 1038
1040 0 465768.7 263448.62 89000 -1 1039
1041 0 465807.88 263621.06 89120 -1 1040
1042 0 465850.9 263779.9 89240 -1 1041
1043 0 465885.44 263930.94 89360 -1 1042
1044 0 465904.8 264074.6 89480 -1 1043
1045 0 465969.47 264350.6 89600 -1 1044
1046 0 466045.53 264435.3 89680 -1 1045
1047 0 465982.62 264558.62 89800 -1 1046
1048 0 465813.3 264591.28 89920 -1 1047
1049 0 465598.72 264668.28 90040 -1 1048
1050 0 465486.38 264756.03 90160 -1 1049
1051 0 465399.28 264881.6 90320 -1 1050
1052 0 465359.44 264967.66 90440 -1 1051
1053 0 465482.5 265006.2 90560 -1 1052
1054 0 466881.78 264972.56 90720 -1 1053
1055 0 466800.6 265311.38 90680 -1 1054
1056 0 466657.6 265502.97 90680 -1 1055
1057 0 466560.6 265476.22 90720 -1 1056
1058 0 466483.56 265502.28 90800 -1 1057
1059 0 466131.44 265563.84 90880 -1 1058
1060 0 465994.9 265584.9 91000 -1 1059
1061 0 465621.4 265760.06 91080 -1 1060
1062 0 465299.28 265857.38 91160 -1 1061
1063 0 465168.66 265901.3 91240 -1 1062
1064 0 464764.06 266124.25 91320 -1 1063
1065 0 464416.94 266225 91400 -1 1064
1066 0 464145.4 266485.47 91480 -1 1065
1067 0 463943.75 266642.3 91440 -1 1066
1068 0 463543.53 266642.62 91440 -1 1067
1069 0 463525.1 266712.97 91320 -1 1068
1070 0 463397.16 266805 91240 -1 1069
1071 0 463331.8 266912.97 91120 -1 1070
1072 0 463324.56 266994.84 91000 -1 1071
1073 0 462958.72 267132.56 91000 -1 1072
1074 0 462983.8 267141.53 90960 -1 1073
1075 0 462999.22 267219.16 90880 -1 1074
1076 0 462783.5 267223.12 90880 -1 1075
1077 0 462650.84 267301.34 90920 -1 1076
1078 0 462442.75 267369.16 90920 -1 1077
1079 0 462320.62 267329.1 90920 -1 1078
1080 0 462347.56 267321.5 90840 -1 1079
1081 0 462409.94 267366.25 90760 -1 1080
1082 0 462544.75 267322.16 90680 -1 1081
1083 0 462903.62 267049.47 91080 -1 1073
1084 0 462863.75 266948.75 91200 -1 1083
1085 0 464350.47 266200.53 91320 -1 1065
1086 0 464387.16 266170.03 91240 -1 1085
1087 0 464404.72 266162.38 91160 -1 1086
1088 0 464362.9 266135.94 91040 -1 1087
1089 0 464329.6 266075 90920 -1 1088
1090 0 464368.84 266073.8 90840 -1 1089
1091 0 464390.97 266119.5 90720 -1 1090
1092 0 466809.94 264923.47 90880 -1 1054
1093 0 466729.56 264915.38 91040 -1 1092
1094 0 466808.38 264510.7 89800 -1 1047
1095 0 466914.25 264539.97 89880 -1 1094
1096 0 467032 264519.8 89960 -1 1095
1097 0 467108.6 264484.2 90080 -1 1096
1098 0 467580.66 264324.16 90080 -1 1097
1099 0 467992.75 264244.1 90080 -1 1098
1100 0 468304.78 264080.03 90080 -1 1099
1101 0 468429.66 264011 90040 -1 1100
1102 0 468592.66 263924.12 90000 -1 1101
1103 0 468702.9 263823.38 89960 -1 1102
1104 0 468821.53 263707.38 89920 -1 1103
1105 0 469042.4 263556.84 89760 -1 1104
1106 0 469230.2 263447.16 89680 -1 1105
1107 0 469299.5 263473.16 89640 -1 1106
1108 0 469373.6 263398.03 89560 -1 1107
1109 0 469438.4 263350.94 89480 -1 1108
1110 0 469449.28 263323.16 89400 -1 1109
1111 0 472069.6 265205.66 86080 32 838
1112 0 477472 261696 85280 186 823
1113 0 477568 261856 85360 172 1112
1114 0 477568 262016 85160 81 1113
1115 0 477600 262176 84960 75 1114
1116 0 477728 262304 84760 71 1115
1117 0 477888 262432 84560 32 1116
1118 0 477664 262080 85480 96 1113
1119 0 477760 262304 85640 81 1118
1120 0 477920 262464 85840 45 1119
1121 0 478080 262560 86040 32 1120
1122 0 478112 262560 86320 71 1121
1123 0 478272 262560 86560 40 1122
1124 0 478400 262592 86600 45 1123
1125 0 474842.3 259245.94 84800 137 821
1126 0 474260.8 259032.34 84560 32 1125
1127 0 474408 259027.5 84440 51 1126
1128 0 474554.9 259023.25 84320 124 1127
1129 0 474505.78 259055.88 84200 124 1128
1130 0 474653.22 259100.4 84080 124 1129
1131 0 474697.8 259116.61 84000 153 1130
1132 0 474826 259194.98 83880 153 1131
1133 0 474808.12 259247.7 83800 153 1132
1134 0 474968.8 259138.44 83760 32 1133
1135 0 475097.25 259148.83 83680 32 1134
1136 0 475154.62 259178.62 83600 51 1135
1137 0 475188 259236.28 83520 51 1136
1138 0 475213.06 259311.27 83440 51 1137
1139 0 475173.56 259396.67 83360 51 1138
1140 0 475166.16 259384.55 83240 51 1139
1141 0 475132.34 259416.5 83160 60 1140
1142 0 475117.3 259432.72 83120 60 1141
1143 0 475061.1 259475.36 83000 60 1142
1144 0 475057.78 259487.33 82920 60 1143
1145 0 475125.34 259536.72 82880 60 1144
1146 0 475178.22 259545.06 82800 60 1145
1147 0 475209.3 259539.16 82720 60 1146
1148 0 475273.53 259560.42 82640 -1 1147
1149 0 475345.2 259545.22 82600 -1 1148
1150 0 475469.28 259639.52 82520 -1 1149
1151 0 475485.16 259768.14 82480 -1 1150
1152 0 475556.84 259916.55 82400 -1 1151
1153 0 475637.44 259980.31 82280 -1 1152
1154 0 475688.38 260213.61 82240 -1 1153
1155 0 475692.78 260400.47 82120 -1 1154
1156 0 475712.62 260616.52 82040 -1 1155
1157 0 475692.47 260839.7 81960 -1 1156
1158 0 475703.06 260938.84 81880 -1 1157
1159 0 475678.9 261053.05 81840 -1 1158
1160 0 474596.3 259551.6 83800 -1 1133
1161 0 474562 259530.67 83880 153 1160
1162 0 474545.12 259519.66 83920 153 1161
1163 0 474493.97 259520.52 84000 -1 1162
1164 0 474489.25 259600.48 84080 -1 1163
1165 0 474536 259750 84120 -1 1164
1166 0 474296 259994 84160 -1 1165
1167 0 474749.78 259249.56 84840 154 1125
1168 0 474590.84 259256.33 84920 149 1167
1169 0 473794.66 259288.34 85320 128 1168
1170 0 473315.34 259308.31 85560 96 1169
1171 0 473206.16 258831.48 85640 157 1170
1172 0 472883.22 258561.06 85760 214 1171
1173 0 472781.7 258492.11 85920 214 1172
1174 0 472709.75 258370.33 86080 186 1173
1175 0 472488 258182.19 86280 157 1174
1176 0 472459.25 258155.9 86320 157 1175
1177 0 472185.12 258460.31 86320 -1 1176
1178 0 471965.12 258655.25 86320 -1 1177
1179 0 471909 258857 86280 -1 1178
1180 0 471413 259021 86240 -1 1179
1181 0 470981 259049 86280 -1 1180
1182 0 470785 259069 86320 -1 1181
1183 0 470625 259095 86280 -1 1182
1184 0 470401 259075 86240 -1 1183
1185 0 471945 258669 86400 -1 1178
1186 0 471873 258741 86520 -1 1185
1187 0 471813 258805 86640 -1 1186
1188 0 471737 258793 86760 -1 1187
1189 0 471625 258769 86880 -1 1188
1190 0 471513 258721 86960 -1 1189
1191 0 471417 258729 87000 -1 1190
1192 0 471109 258849 87120 -1 1191
1193 0 470945 258993 87200 -1 1192
1194 0 470677 259069 87280 -1 1193
1195 0 470789 258975 87320 -1 1194
1196 0 470833 258795 87400 -1 1195
1197 0 470837 258731 87480 -1 1196
1198 0 472463.34 258085.42 86400 -1 1176
1199 0 472427.06 257986.02 86520 -1 1198
1200 0 472385.1 257892.42 86680 -1 1199
1201 0 472462.84 257714.08 86840 -1 1200
1202 0 472476.88 257667.58 86920 -1 1201
1203 0 472437.34 257513.22 87000 -1 1202
1204 0 472097.84 257531.45 87120 -1 1203
1205 0 471954.97 257599.1 87280 -1 1204
1206 0 472368.2 257674.64 87280 -1 1205
1207 0 472385.97 257576.72 87400 -1 1206
1208 0 471829.75 257525.61 87360 -1 1205
1209 0 471732.66 257435.27 87440 -1 1208
1210 0 471685 257233 87640 -1 1209
1211 0 471681 257157 87800 -1 1210
1212 0 472721.9 257396.53 87120 -1 1203
1213 0 473127.7 257169.95 87120 -1 1212
1214 0 473529.38 256887.44 87200 -1 1213
1215 0 473492.25 256694.03 87320 -1 1214
1216 0 473456 256415.81 87440 -1 1215
1217 0 473471.2 256210.47 87560 -1 1216
1218 0 473532.6 256058.97 87720 -1 1217
1219 0 473610.34 255934.02 87880 -1 1218
1220 0 473742.62 255796.89 88000 -1 1219
1221 0 473789.9 255740.8 88040 -1 1220
1222 0 473844.78 255558.7 88160 -1 1221
1223 0 473885.9 255392.4 88280 -1 1222
1224 0 473923.12 255163.64 88440 -1 1223
1225 0 473855.84 254785.89 88520 -1 1224
1226 0 473917.94 254414.97 88600 -1 1225
1227 0 474022.25 254236.94 88640 -1 1226
1228 0 473777.34 254322.6 88720 -1 1227
1229 0 473810.78 254252.66 88760 -1 1228
1230 0 473845 254121.25 88840 -1 1229
1231 0 473920.94 253943.56 88960 -1 1230
1232 0 474120.8 253750.1 89040 -1 1231
1233 0 474248.94 253640.47 89160 -1 1232
1234 0 474707.03 253459.02 89240 -1 1233
1235 0 474917.1 253359.31 89320 -1 1234
1236 0 475048.66 253316.9 89400 -1 1235
1237 0 475166.28 253293.52 89480 -1 1236
1238 0 476486.22 252849.28 89480 -1 1237
1239 0 476672.47 252792.19 89280 -1 1238
1240 0 476883.34 252725.31 89160 -1 1239
1241 0 477102.28 252725.53 89040 -1 1240
1242 0 477361.34 252698.47 88880 -1 1241
1243 0 477636.25 252714.12 88760 -1 1242
1244 0 478019.44 252489.72 88640 -1 1243
1245 0 478124.66 252526.88 88520 -1 1244
1246 0 478377.7 252569.19 88360 -1 1245
1247 0 478823.4 252426.6 88280 -1 1246
1248 0 479123.28 252322.08 88160 -1 1247
1249 0 479373.84 252199.89 88080 -1 1248
1250 0 479778.22 252480.4 88200 -1 1249
1251 0 479941.66 252548.75 88320 -1 1250
1252 0 480182.34 252532.98 88360 -1 1251
1253 0 480576.9 252435.64 88480 -1 1252
1254 0 480734.4 252300.75 88560 -1 1253
1255 0 480883.3 252280.47 88640 -1 1254
1256 0 481140.03 252417.84 88640 -1 1255
1257 0 481200.4 252625.11 88560 -1 1256
1258 0 481209.06 252892.86 88440 -1 1257
1259 0 481170.53 252929.2 88400 -1 1258
1260 0 481118.1 252983.47 88360 -1 1259
1261 0 481047.8 253020.42 88280 -1 1260
1262 0 480982.1 253137.02 88200 -1 1261
1263 0 480917.12 253227.03 88120 -1 1262
1264 0 480856.38 253292.39 88040 -1 1263
1265 0 481494.03 252874.08 88520 -1 1258
1266 0 480666.22 252529.58 88720 -1 1255
1267 0 479258.28 251621.53 88080 -1 1249
1268 0 479086.25 251447.28 88200 -1 1267
1269 0 479020.2 251332.06 88320 -1 1268
1270 0 479011.12 251276.89 88400 -1 1269
1271 0 479102.53 251024.73 88520 -1 1270
1272 0 479162.88 251009.66 88600 -1 1271
1273 0 479136.5 250991.36 88640 -1 1272
1274 0 478636.22 251103.55 88640 -1 1273
1275 0 478500.25 251422.6 88720 -1 1274
1276 0 479445.16 251678.81 88000 -1 1267
1277 0 479408.56 251729.97 87920 -1 1276
1278 0 479513.28 251796.53 87840 -1 1277
1279 0 479575.03 251834.34 87760 -1 1278
1280 0 480029.53 251786.88 87680 -1 1279
1281 0 480381.78 251805.98 87560 -1 1280
1282 0 480743.03 251822.88 87520 -1 1281
1283 0 480889.78 251860.61 87440 -1 1282
1284 0 481165.88 251848.95 87360 -1 1283
1285 0 481284 251865.9 87280 -1 1284
1286 0 481738.47 252110.97 87200 -1 1285
1287 0 481915.12 252008.38 87080 -1 1286
1288 0 482115.4 252188.75 86960 -1 1287
1289 0 482379.72 252379.1 86840 -1 1288
1290 0 482547.94 252532.84 86760 -1 1289
1291 0 482832.88 252685.11 86680 -1 1290
1292 0 483027.47 252743.16 86640 -1 1291
1293 0 483320.1 252777.22 86600 -1 1292
1294 0 483522.7 252933.72 86560 -1 1293
1295 0 483751.7 253039.3 86480 -1 1294
1296 0 483924.38 253105.66 86400 -1 1295
1297 0 484108.8 253207.39 86320 -1 1296
1298 0 484413.1 253396.69 86240 -1 1297
1299 0 484650.4 253520.36 86200 -1 1298
1300 0 485110.47 253629.7 86160 -1 1299
1301 0 485614.06 253680.97 86200 -1 1300
1302 0 485809.94 253801.89 86160 -1 1301
1303 0 486097.72 253889.94 86160 -1 1302
1304 0 486214.47 254147.33 86080 -1 1303
1305 0 486183.84 254355.33 86040 -1 1304
1306 0 486203.97 254393.47 85960 -1 1305
1307 0 473648.34 254918.03 88760 -1 1229
1308 0 473640.75 254938.14 88840 -1 1307
1309 0 473636.72 254971.94 88960 -1 1308
1310 0 473891.94 254996.27 89080 -1 1309
1311 0 474036.62 255136.7 89160 -1 1310
1312 0 474082.9 255189.27 89240 -1 1311
1313 0 474188.66 255218.23 89280 -1 1312
1314 0 474433.34 255122.78 89360 -1 1313
1315 0 474494.38 255222.33 89440 -1 1314
1316 0 473949.94 255230.42 89320 -1 1312
1317 0 473745.2 255278.28 89400 -1 1316
1318 0 473693.22 255326.58 89600 -1 1317
1319 0 473757.5 255399.5 89640 -1 1318
1320 0 473822 255472 89680 -1 1319
1321 0 473814 255680 89720 -1 1320
1322 0 473618 255848 89680 -1 1321
1323 0 473610 255928 89640 -1 1322
1324 0 473250 255980 89680 -1 1323
1325 0 473114 256020 89600 -1 1324
1326 0 472678 256112 89560 -1 1325
1327 0 472390 256308 89520 -1 1326
1328 0 472454 256292 89480 -1 1327
1329 0 474065 254883 89040 -1 1310
1330 0 474145 254871 89000 -1 1329
1331 0 474249 254827 88960 -1 1330
1332 0 473468.62 256313.34 88000 -1 1220
1333 0 473368.38 256239.38 88160 -1 1332
1334 0 473296 256081.42 88360 -1 1333
1335 0 472823.6 256020.55 88400 -1 1334
1336 0 472638.9 255860.53 88400 -1 1335
1337 0 472257.38 255923.61 88320 -1 1336
1338 0 472758.97 255921.03 88480 -1 1335
1339 0 472461.53 256056.14 88480 -1 1338
1340 0 472360.44 256108.78 88440 -1 1339
1341 0 472234 256133.31 88480 -1 1340
1342 0 473505.44 255905.84 88480 -1 1334
1343 0 473731.78 255913.05 88520 -1 1342
1344 0 473457.78 255774.88 87560 -1 1217
1345 0 473315.7 255561.55 87600 -1 1344
1346 0 473241.94 255413.39 87640 -1 1345
1347 0 473224.4 255315.88 87720 -1 1346
1348 0 473103.22 255209.7 87600 -1 1346
1349 0 473133 254940.36 87600 -1 1348
1350 0 472953.84 254710.39 87680 -1 1349
1351 0 472695.25 254662.88 87680 -1 1350
1352 0 472708.84 254692.4 87600 -1 1351
1353 0 472530.84 257628 85800 102 1172
1354 0 472506.72 257671.75 85840 102 1353
1355 0 472528.4 257624.3 85800 102 1354
1356 0 472547.28 257406.05 85560 139 1355
1357 0 472484.6 257156.42 85320 122 1356
1358 0 472246.6 256762.73 85080 75 1357
1359 0 472137.4 256499.14 84840 40 1358
1360 0 472343.7 256743.42 84480 32 1359
1361 0 472333.97 256820.97 84200 32 1360
1362 0 472360.7 256638.22 83800 160 1361
1363 0 472063.4 256205.69 83720 81 1362
1364 0 472997.75 255561.92 83720 60 1363
1365 0 473249.84 255275.48 83520 98 1364
1366 0 473410.97 255360.81 83440 -1 1365
1367 0 473089.03 255209.27 83840 96 1364
1368 0 473210.75 255213.56 83880 96 1367
1369 0 473303.4 255050.22 84000 51 1368
1370 0 473454.2 254946.39 84120 75 1369
1371 0 473543.25 254852.94 84240 75 1370
1372 0 473670.2 254762.7 84360 75 1371
1373 0 473733.75 254659.14 84480 -1 1372
1374 0 473802.66 254502.2 84600 -1 1373
1375 0 473842.8 254360.52 84640 -1 1374
1376 0 473838.5 254257.52 84720 -1 1375
1377 0 473798.5 253957.56 84720 -1 1376
1378 0 473781.97 253911.08 84800 -1 1377
1379 0 473746.34 253801.88 84840 -1 1378
1380 0 473789.3 253727.36 84880 -1 1379
1381 0 473853.97 253581.69 84960 -1 1380
1382 0 473989.5 253361.73 85000 -1 1381
1383 0 474178 253249.62 84960 -1 1382
1384 0 474225.47 253081.69 85000 -1 1383
1385 0 474236.38 252950.9 85040 -1 1384
1386 0 474215.06 252910.28 85120 -1 1385
1387 0 474223.88 252886.14 85240 -1 1386
1388 0 474216.03 252858.31 85280 -1 1387
1389 0 474212.8 252825.47 85320 -1 1388
1390 0 474152.78 252689.75 85360 -1 1389
1391 0 474045.62 252662.17 85440 -1 1390
1392 0 473993.2 252702.52 85520 -1 1391
1393 0 474033.1 252713.95 85600 -1 1392
1394 0 474084.78 252759.27 85680 -1 1393
1395 0 474204.47 252814.52 85760 -1 1394
1396 0 474276.6 252866.8 85840 -1 1395
1397 0 474296.62 252919.11 85960 -1 1396
1398 0 474324.66 253024.45 86080 -1 1397
1399 0 474312.34 253059.77 86200 -1 1398
1400 0 472050.66 256351 83560 115 1363
1401 0 472429.06 256950.81 83560 -1 1400
1402 0 473600 256640 83560 40 1401
1403 0 473856 256608 83480 60 1402
1404 0 474112 256544 83480 75 1403
1405 0 474368 256544 83440 75 1404
1406 0 474624 256544 83440 40 1405
1407 0 474880 256544 83440 107 1406
1408 0 475136 256480 83440 128 1407
1409 0 475392 256480 83480 91 1408
1410 0 475648 256544 83520 104 1409
1411 0 475904 256544 83560 102 1410
1412 0 476128 256672 83640 102 1411
1413 0 476384 256640 83680 134 1412
1414 0 476640 256672 83640 60 1413
1415 0 476896 256672 83600 51 1414
1416 0 477152 256672 83560 60 1415
1417 0 477312 256736 83320 71 1416
1418 0 477312 256736 83240 45 1417
1419 0 472026.3 256641.03 83240 185 1400
1420 0 472076.75 257121.98 83040 168 1419
1421 0 472065.8 257154.84 83000 -1 1420
1422 0 472039.2 257186.66 82920 -1 1421
1423 0 472378.66 257367.75 82760 -1 1422
1424 0 472580.9 257063.94 83000 122 1421
1425 0 473351.56 256866.95 83000 71 1424
1426 0 473316.75 256892.52 82880 71 1425
1427 0 473315.47 256856.78 83120 71 1425
1428 0 473311.44 256887.72 83200 71 1427
1429 0 472397.97 256146.27 83040 120 1420
1430 0 472406.7 256146.3 82960 120 1429
1431 0 472411.1 256144.55 82920 120 1430
1432 0 472585.5 255503.84 82720 156 1431
1433 0 472734.62 255111.77 82600 120 1432
1434 0 472784.2 254760.92 82720 71 1432
1435 0 472341 253948.98 82720 60 1434
1436 0 472120.25 253493.14 82520 91 1435
1437 0 471651.38 253621.56 82520 81 1436
1438 0 471255.47 253677.56 82520 75 1437
1439 0 471018.25 253641.56 82400 45 1438
1440 0 470928.3 253789.56 82400 45 1439
1441 0 470912.47 253841.39 82320 32 1440
1442 0 471028.47 253581.4 82320 45 1439
1443 0 471023.34 253557.7 82240 45 1442
1444 0 470656.25 253469.58 82400 45 1439
1445 0 470599.66 253502 82360 32 1444
1446 0 470464.38 253229.61 82320 -1 1445
1447 0 470248.38 253033.67 82320 -1 1446
1448 0 470424.03 252846.81 82200 -1 1447
1449 0 470464.06 252594.72 82200 -1 1448
1450 0 470328.06 252470.7 82200 -1 1449
1451 0 470375.12 252447.2 82080 -1 1450
1452 0 470698.22 252459.9 82000 -1 1451
1453 0 470739.56 252420.27 81840 -1 1452
1454 0 470229.12 252369.05 82000 -1 1451
1455 0 469953.06 252349.11 82000 -1 1454
1456 0 469640.97 252057.31 82000 -1 1455
1457 0 469283.3 251833.31 81960 -1 1456
1458 0 468979.2 251809.38 81960 -1 1457
1459 0 468911.38 251789.33 81840 -1 1458
1460 0 468651.34 251525.31 81840 -1 1459
1461 0 468548.47 251409.75 81760 -1 1460
1462 0 468423.84 251357.12 81680 -1 1461
1463 0 468260.9 251170.36 81600 -1 1462
1464 0 468136.53 251044.94 81560 -1 1463
1465 0 468083.3 250865.95 81480 -1 1464
1466 0 468092.6 250756.81 81560 -1 1465
1467 0 468076.72 250750.45 81600 -1 1466
1468 0 470736 252858.8 82200 -1 1448
1469 0 470719.9 252830.95 82120 -1 1468
1470 0 470711.22 252819.02 82080 -1 1469
1471 0 472082.22 253125.6 82520 75 1436
1472 0 472190.12 252921.58 82520 64 1471
1473 0 472201.53 252840.9 82440 64 1472
1474 0 472228.6 252638.05 82360 80 1473
1475 0 472345.6 252549.3 82280 80 1474
1476 0 472385.94 252490.12 82160 60 1475
1477 0 472390.97 252376.67 82040 60 1476
1478 0 472333.97 252248.98 81960 71 1477
1479 0 472404.03 252122.52 81880 75 1478
1480 0 472488.88 252073.53 81800 75 1479
1481 0 472581.66 251901.08 81720 51 1480
1482 0 472579.53 251823.92 81680 51 1481
1483 0 472666.97 251761.39 81560 51 1482
1484 0 472697.12 251716.84 81440 71 1483
1485 0 472751.3 251665.27 81320 71 1484
1486 0 472875.4 251669.14 81200 51 1485
1487 0 472883.8 251712.12 81120 51 1486
1488 0 473115.78 251545.22 81040 81 1487
1489 0 473407.44 251393.25 80920 75 1488
1490 0 473467.38 251566.48 80800 75 1489
1491 0 473438.97 251557.14 80680 75 1490
1492 0 473612.72 251485.28 80680 75 1491
1493 0 473689.7 251436.83 80600 -1 1492
1494 0 473792.53 251488.88 80520 -1 1493
1495 0 473873.22 251453.64 80440 -1 1494
1496 0 474061.12 251489.33 80360 -1 1495
1497 0 474181.56 251467.22 80280 -1 1496
1498 0 474249.8 251425.62 80240 -1 1497
1499 0 474273.44 251277.78 80200 -1 1498
1500 0 474301.6 251171.45 80280 -1 1499
1501 0 474309.47 251144.61 80320 -1 1500
1502 0 474552.97 251161.25 80360 -1 1501
1503 0 474724.9 251117.23 80360 -1 1502
1504 0 474711.78 251050.61 80480 -1 1503
1505 0 474741.94 251028.62 80560 -1 1504
1506 0 474746.72 251033.84 80640 -1 1505
1507 0 474854.38 250917.92 80720 -1 1506
1508 0 473406.44 251586 80640 75 1491
1509 0 473405.44 251221.25 80920 51 1489
1510 0 473332.72 251147.33 81000 51 1509
1511 0 473413.6 251032.45 81120 51 1510
1512 0 473589.12 251041.52 81200 51 1511
1513 0 473729.12 251021.62 81280 51 1512
1514 0 473965.16 251001.14 81320 -1 1513
1515 0 473974.34 251008.8 81400 -1 1514
1516 0 473982.7 251017.98 81480 -1 1515
1517 0 474229.28 250859.84 81400 -1 1515
1518 0 474345.12 250981.7 81280 -1 1517
1519 0 474385.03 250993.95 81200 -1 1518
1520 0 472325.78 253902.58 82800 60 1435
1521 0 472300.22 253829.39 82920 60 1520
1522 0 472199.88 253689.72 83080 -1 1521
1523 0 471830.62 253485.73 83160 64 1522
1524 0 471750.94 253413.61 83280 80 1523
1525 0 471936.28 252857.53 83080 40 1523
1526 0 472033.66 252698.36 83040 32 1525
1527 0 472191.7 252631.98 83000 32 1526
1528 0 472279.12 252605.69 82880 32 1527
1529 0 472266.22 252509.34 82960 32 1528
1530 0 472230.4 252421.81 82920 32 1529
1531 0 472210.56 252462.55 82800 32 1530
1532 0 472225.72 252524.55 82680 80 1531
1533 0 472792.78 256351.27 82960 32 1430
1534 0 473033.75 256394.5 82880 96 1533
1535 0 473021.38 256419.19 82800 96 1534
1536 0 473321.12 256317.47 82920 96 1535
1537 0 471245.75 255487.06 84840 163 1359
1538 0 471246.16 255518.16 84680 163 1537
1539 0 470736.44 254568.12 84520 75 1538
1540 0 471065.53 252957.23 84280 -1 1539
1541 0 471122.6 252685.4 84240 -1 1540
1542 0 471021.94 252788.27 84040 -1 1541
1543 0 470559.5 252326.38 84280 -1 1540
1544 0 470474.8 252164.86 84320 -1 1543
1545 0 470424.62 252124.38 84360 -1 1544
1546 0 470320.16 251985.6 84400 -1 1545
1547 0 470316.25 251746.17 84440 -1 1546
1548 0 470320.72 251628.2 84480 -1 1547
1549 0 470188.38 251496.4 84520 -1 1548
1550 0 470004.34 251412.69 84600 -1 1549
1551 0 469921.28 251372.1 84640 -1 1550
1552 0 469714.3 251308.8 84720 -1 1551
1553 0 469614.3 251325.33 84800 -1 1552
1554 0 469637.88 251298.94 84840 -1 1553
1555 0 469661.78 251276.8 84880 -1 1554
1556 0 469813.9 250888.7 84880 -1 1555
1557 0 469878.66 250824.45 84960 -1 1556
1558 0 469939.34 250676.22 85080 -1 1557
1559 0 470263.34 250508.2 85080 -1 1558
1560 0 470366.1 250349.23 85040 -1 1559
1561 0 470416.3 250274.19 84920 -1 1560
1562 0 470489.97 250243.11 84840 -1 1561
1563 0 470518.4 250201.45 84800 -1 1562
1564 0 470552.7 250156.3 84720 -1 1563
1565 0 470673.53 250140.36 84640 -1 1564
1566 0 470771.88 250156.4 84600 -1 1565
1567 0 470888.34 250136.4 84560 -1 1566
1568 0 470928.4 250112.1 84520 -1 1567
1569 0 471020.38 250208.1 84520 -1 1568
1570 0 471100.8 250155.9 84480 -1 1569
1571 0 471304.56 250085.58 84440 -1 1570
1572 0 471156.53 249917.62 84440 -1 1571
1573 0 471552.56 250137.45 84440 -1 1571
1574 0 471544.56 250229.45 84440 -1 1573
1575 0 471591.7 250216.19 84360 -1 1574
1576 0 471584.03 250228.92 84320 -1 1575
1577 0 471631.56 250152.33 84600 -1 1573
1578 0 470904.78 249959.9 84480 -1 1568
1579 0 469473.84 251506.9 84840 -1 1554
1580 0 469496.56 251506.22 84920 -1 1579
1581 0 469536.72 251510.61 84960 -1 1580
1582 0 469578.25 251512.22 85000 -1 1581
1583 0 469774.38 251708.22 85000 -1 1582
1584 0 469254.72 251576.62 84960 -1 1581
1585 0 468870.72 251808.64 84960 -1 1584
1586 0 468924.1 251721.08 84720 -1 1585
1587 0 468864.1 251453.05 84720 -1 1586
1588 0 468704.06 251317.06 84720 -1 1587
1589 0 468635.12 251248.7 84760 -1 1588
1590 0 468620.38 251189.39 84800 -1 1589
1591 0 468647.97 251108.78 84880 -1 1590
1592 0 468780.62 251096.52 84960 -1 1591
1593 0 468848.22 251117.6 85040 -1 1592
1594 0 468828.75 251836.06 85080 -1 1585
1595 0 468539.56 251866.19 85160 -1 1594
1596 0 468410.78 251800.9 85240 -1 1595
1597 0 468264.66 251712.5 85320 -1 1596
1598 0 468211.38 251649.52 85400 -1 1597
1599 0 468184.8 251552.23 85480 -1 1598
1600 0 468244.16 251349.4 85520 -1 1599
1601 0 468184.12 251209.4 85520 -1 1600
1602 0 468170.66 250972.92 85600 -1 1601
1603 0 468034.7 250716.88 85600 -1 1602
1604 0 467883.97 250529.47 85520 -1 1603
1605 0 467727.94 250369.5 85520 -1 1604
1606 0 467728.75 250348.11 85480 -1 1605
1607 0 467651.88 250313.23 85400 -1 1606
1608 0 467523.9 250445.31 85400 -1 1607
1609 0 467495.7 250481.55 85280 -1 1608
1610 0 470544.34 251612.42 84520 -1 1547
1611 0 470564.3 251526.05 84440 -1 1610
1612 0 470596.34 251492.33 84360 -1 1611
1613 0 470691.56 251534.33 84280 -1 1612
1614 0 470637.38 251573.48 84200 -1 1613
1615 0 483370.6 259513.48 82440 374 813
1616 0 483271.78 257882.61 82160 101 1615
1617 0 483187.2 257956.53 81880 120 1616
1618 0 483270.78 258083.6 81560 107 1617
1619 0 483167.44 257337.23 81320 101 1618
1620 0 483072 256736 81400 104 1619
1621 0 483072 256576 81560 32 1620
1622 0 482880 256544 81760 51 1621
1623 0 482816 256544 81840 32 1622
1624 0 482656 256384 82040 120 1623
1625 0 482496 256224 82240 81 1624
1626 0 482336 256064 82400 71 1625
1627 0 482176 255840 82520 136 1626
1628 0 482080 255648 82720 124 1627
1629 0 482048 255456 82920 107 1628
1630 0 482048 255328 83040 96 1629
1631 0 481792 255360 83160 40 1630
1632 0 481536 255424 83080 32 1631
1633 0 481376 255584 82880 60 1632
1634 0 481280 255680 82800 51 1633
1635 0 482048 255104 83200 51 1630
1636 0 482080 254848 83320 60 1635
1637 0 482048 254784 83400 90 1636
1638 0 482272 254656 83320 75 1637
1639 0 482528 254560 83240 40 1638
1640 0 482752 254432 83200 40 1639
1641 0 482912 254272 83120 32 1640
1642 0 481888 254624 83520 107 1637
1643 0 481696 254432 83640 120 1642
1644 0 481664 254432 83640 120 1643
1645 0 481664 254176 83640 75 1644
1646 0 481696 253920 83640 51 1645
1647 0 481856 253696 83560 40 1646
1648 0 482080 253504 83560 40 1647
1649 0 482336 253376 83600 51 1648
1650 0 482496 253344 83640 51 1649
1651 0 481440 254336 83720 80 1644
1652 0 481184 254272 83760 80 1651
1653 0 480960 254176 83840 120 1652
1654 0 480736 254016 83960 124 1653
1655 0 480480 253920 84000 102 1654
1656 0 480256 253792 84040 40 1655
1657 0 480064 253664 84160 91 1656
1658 0 479808 253568 84240 80 1657
1659 0 479616 253408 84280 107 1658
1660 0 479424 253216 84400 175 1659
1661 0 479264 252992 84440 124 1660
1662 0 479168 252736 84400 60 1661
1663 0 478944 252608 84400 96 1662
1664 0 478688 252608 84400 186 1663
1665 0 478432 252672 84400 224 1664
1666 0 478304 252864 84200 120 1665
1667 0 478176 253120 84160 101 1666
1668 0 478016 253344 84120 157 1667
1669 0 477912.25 253434.94 84160 163 1668
1670 0 477728 253280 84280 150 1669
1671 0 477568 253120 84440 204 1670
1672 0 477568 252864 84560 150 1671
1673 0 477664 252704 84760 45 1672
1674 0 477664 252736 85040 40 1673
1675 0 477664 252768 85080 45 1674
1676 0 477760 253632 84200 150 1669
1677 0 477568 253824 84200 139 1676
1678 0 477312 253856 84200 160 1677
1679 0 477056 253792 84240 124 1678
1680 0 476800 253728 84160 102 1679
1681 0 476544 253664 84200 120 1680
1682 0 476320 253536 84200 107 1681
1683 0 476224 253280 84160 40 1682
1684 0 483727.7 255888.92 81200 141 1619
1685 0 484756.97 255334.42 81160 120 1684
1686 0 484980.97 254823.05 81080 150 1685
1687 0 485053.03 254391.73 80760 153 1686
1688 0 485165.66 254100.22 80440 141 1687
1689 0 485248.06 253758.86 80160 131 1688
1690 0 485391.1 253354.06 79920 139 1689
1691 0 485763.8 252977.95 79680 160 1690
1692 0 486503.53 252001.72 79480 197 1691
1693 0 486796.6 251418.02 79360 166 1692
1694 0 487536.84 250591.67 79320 163 1693
1695 0 486991.06 249576.98 79120 172 1694
1696 0 486777.8 248785.08 78840 176 1695
1697 0 486653.16 248433.22 78560 141 1696
1698 0 486739.3 248173.5 78280 128 1697
1699 0 486708.97 248190.28 78200 128 1698
1700 0 486810.53 247594.11 77840 160 1699
1701 0 486636.06 247020.64 77560 101 1700
1702 0 486227.25 246043.48 77800 200 1701
1703 0 486360.97 245518.45 78000 71 1702
1704 0 486363.78 245443 78040 71 1703
1705 0 486413.28 245189.72 78200 75 1704
1706 0 486325.06 245130.22 78280 75 1705
1707 0 485534.3 244923.72 78480 75 1706
1708 0 485471.38 244902.52 78600 80 1707
1709 0 485454.22 244895.33 78640 80 1708
1710 0 485105.7 244677.97 78800 156 1709
1711 0 484937.25 244574.9 78880 245 1710
1712 0 485706.78 244962.3 78920 75 1711
1713 0 485840.16 244804.69 79080 150 1712
1714 0 486127.28 244641.38 79280 140 1713
1715 0 486157.8 244791.94 79440 128 1714
1716 0 486099.97 244791.66 79560 81 1715
1717 0 485595.97 244595.75 79560 150 1716
1718 0 485443.97 244403.73 79560 150 1717
1719 0 485399.1 244276.45 79600 -1 1718
1720 0 485203.1 244164.47 79600 -1 1719
1721 0 485139.1 244152.58 79680 -1 1720
1722 0 485073.6 244159.61 79760 -1 1721
1723 0 484776.56 244398.67 79880 -1 1722
1724 0 484845.44 244105.33 79960 -1 1723
1725 0 484788.88 244108.52 80040 -1 1724
1726 0 484711.2 244063.78 80160 -1 1725
1727 0 484641.38 244072.39 80280 -1 1726
1728 0 484617.1 244072.53 80440 -1 1727
1729 0 486050.88 244872.84 79680 81 1716
1730 0 486175.62 244755.56 79760 32 1729
1731 0 486315.7 244696.14 79840 32 1730
1732 0 486472.12 244711.27 79920 45 1731
1733 0 486563.28 244824.08 80040 45 1732
1734 0 486633.25 244855.58 80160 45 1733
1735 0 486764 244899.9 80280 115 1734
1736 0 486949.6 244977.33 80400 122 1735
1737 0 487092.56 245019.8 80520 122 1736
1738 0 487135.56 245059.73 80640 122 1737
1739 0 487223.72 245103.73 80800 124 1738
1740 0 487267.88 245154.86 80880 136 1739
1741 0 487305.88 245122.94 81040 136 1740
1742 0 487344.44 245121.62 81200 51 1741
1743 0 487322.06 245171.17 81400 51 1742
1744 0 487361.4 245162.3 81600 64 1743
1745 0 487342.06 245155.28 81640 64 1744
1746 0 487248.6 245457.14 81680 64 1745
1747 0 487209.53 245569.27 81800 64 1746
1748 0 487281.03 245130.42 81760 64 1745
1749 0 487177.12 245081.25 81840 64 1748
1750 0 487016.53 245050.48 81960 64 1749
1751 0 486682.06 245131.67 82040 81 1750
1752 0 486554.12 245363.58 82040 81 1751
1753 0 486115.22 245521.52 82120 -1 1752
1754 0 485937.75 245531.5 82200 -1 1753
1755 0 485730.47 245506.53 82240 -1 1754
1756 0 485664.88 245466.36 82360 -1 1755
1757 0 485427.44 245369.81 82400 -1 1756
1758 0 485176.9 245346.3 82360 -1 1757
1759 0 486528 244928 82560 108 1751
1760 0 486464 244768 82760 71 1759
1761 0 486368 244640 83000 90 1760
1762 0 486304 244544 83240 86 1761
1763 0 486272 244416 83480 75 1762
1764 0 486336 244224 83680 75 1763
1765 0 486368 244000 83800 51 1764
1766 0 486496 243808 83960 96 1765
1767 0 486656 243744 84160 102 1766
1768 0 486912 243744 84160 75 1767
1769 0 487168 243680 84240 90 1768
1770 0 487200 243680 84280 104 1769
1771 0 487456 243680 84280 60 1770
1772 0 487616 243552 84440 101 1771
1773 0 487776 243360 84480 51 1772
1774 0 487904 243136 84600 60 1773
1775 0 488064 242976 84800 51 1774
1776 0 488288 242816 84840 75 1775
1777 0 488512 242688 84880 206 1776
1778 0 488768 242560 84920 175 1777
1779 0 488992 242400 85000 102 1778
1780 0 489184 242208 85000 81 1779
1781 0 489376 242080 85120 81 1780
1782 0 489600 241952 85120 64 1781
1783 0 489856 241856 85120 60 1782
1784 0 490048 241664 85120 45 1783
1785 0 490240 241472 85080 45 1784
1786 0 490432 241280 85000 60 1785
1787 0 490560 241088 84880 60 1786
1788 0 490560 240992 84840 51 1787
1789 0 487232 243776 84560 51 1770
1790 0 487328 243936 84600 32 1789
1791 0 487099.78 245378.89 80880 136 1740
1792 0 486699.16 245467.25 80880 -1 1791
1793 0 486518.12 245503.27 81000 -1 1792
1794 0 486383.97 245547.84 81040 -1 1793
1795 0 486343.1 245543.45 81080 -1 1794
1796 0 486228.22 245518.56 81160 -1 1795
1797 0 486199.4 245465.5 81280 -1 1796
1798 0 486465.53 243995.94 79080 107 1714
1799 0 486532.1 243868 79040 107 1798
1800 0 487033.2 243243.83 78840 32 1799
1801 0 487095.28 243316.3 78720 32 1800
1802 0 487112.1 243339.56 78600 143 1801
1803 0 487157.84 243333.75 78480 143 1802
1804 0 486646.47 244502.9 78480 75 1803
1805 0 486539.38 244624.69 78560 -1 1804
1806 0 486527.4 244691.19 78720 -1 1805
1807 0 486488.5 244731.23 78600 -1 1806
1808 0 486487.44 244758.53 78480 -1 1807
1809 0 486523.6 244816.02 78400 -1 1808
1810 0 486813.16 244895.8 78400 -1 1809
1811 0 486873.66 244950.1 78480 -1 1810
1812 0 486842.97 244950.73 78600 -1 1811
1813 0 486908.16 244814.97 78720 81 1812
1814 0 487164.88 243329.4 78440 143 1803
1815 0 487167.03 243341.84 78360 143 1814
1816 0 487473.12 243848.64 78440 86 1814
1817 0 487738.72 243868.27 78400 86 1816
1818 0 487826.3 243837.23 78280 86 1817
1819 0 483856.3 244982.75 78960 104 1711
1820 0 483577.75 244938.72 79120 175 1819
1821 0 483785.7 244658.73 79280 32 1820
1822 0 483802.03 244498.8 79400 32 1821
1823 0 483593.94 244579.23 79560 45 1822
1824 0 483343.5 244641.19 79600 45 1823
1825 0 482963.28 244689.02 79760 101 1824
1826 0 482675.97 244804.19 79920 128 1825
1827 0 482459.8 244905.4 80000 136 1826
1828 0 482353.1 244955.58 80040 136 1827
1829 0 482113.16 244949.06 80120 128 1828
1830 0 481807.03 244954.64 80200 120 1829
1831 0 481338.97 244834.72 80200 64 1830
1832 0 481228.88 244719.36 80320 98 1831
1833 0 481140.12 244762.39 80400 98 1832
1834 0 481109 244800.23 80440 98 1833
1835 0 481001.38 244748.12 80520 60 1834
1836 0 480863.8 244765.67 80600 60 1835
1837 0 480752.72 244775.25 80680 81 1836
1838 0 480428.3 244729.95 80760 64 1837
1839 0 480230.5 244685.84 80840 51 1838
1840 0 480007.34 245033.62 80800 60 1839
1841 0 479956.5 245105.97 80760 60 1840
1842 0 479793.38 245215.06 80680 60 1841
1843 0 479688.22 245345.36 80640 32 1842
1844 0 479563.56 245494.05 80600 32 1843
1845 0 479445.75 245511.02 80560 32 1844
1846 0 479413.62 245486.98 80680 32 1845
1847 0 479420.22 245462.55 80720 32 1846
1848 0 479327.62 245525.58 80520 32 1845
1849 0 479302.3 245483.44 80400 32 1848
1850 0 479194.1 245393.97 80320 32 1849
1851 0 479139.34 245350.7 80280 32 1850
1852 0 478959.16 245226 80320 -1 1851
1853 0 480102.47 244373.88 80840 51 1839
1854 0 480122.28 244353.17 80920 51 1853
1855 0 481523.94 244500.64 80280 64 1832
1856 0 481686.56 244499.45 80360 64 1855
1857 0 483203.94 245236 79040 90 1819
1858 0 482857.84 245479.19 79080 98 1857
1859 0 482942.78 245269.22 79080 90 1858
1860 0 482165.97 245968.8 79160 120 1858
1861 0 481505.12 246645.05 79360 115 1860
1862 0 481102.5 246726.1 79520 96 1861
1863 0 480807.66 246826.89 79760 104 1862
1864 0 480493.16 246936.56 79920 104 1863
1865 0 480040.28 246898.98 80080 96 1864
1866 0 479815.9 246878.05 80160 122 1865
1867 0 478461.78 247123.22 80400 81 1866
1868 0 477300.62 247254.7 80600 136 1867
1869 0 476849.56 247612.4 80400 81 1868
1870 0 476710.56 247348.5 80400 81 1869
1871 0 476762.38 247363.58 80320 81 1870
1872 0 476731.12 247335.39 80240 81 1871
1873 0 476774.7 247315.28 80120 81 1872
1874 0 476771.97 247373.67 80000 -1 1873
1875 0 476775.6 247414.42 79920 -1 1874
1876 0 476806.2 247482.58 79800 -1 1875
1877 0 476786.66 247496.45 79680 -1 1876
1878 0 476772.1 247510.67 79600 -1 1877
1879 0 476854.97 247511.12 79520 -1 1878
1880 0 476946.62 247482.55 79440 -1 1879
1881 0 477019.12 247447.36 79360 -1 1880
1882 0 477142.78 247415.39 79320 -1 1881
1883 0 477197.16 247357.73 79240 -1 1882
1884 0 477243 247274.39 79200 -1 1883
1885 0 477304.28 247234.77 79120 -1 1884
1886 0 477332.1 247158.08 79040 -1 1885
1887 0 476687.47 247283.7 80440 81 1870
1888 0 476597.44 247168.64 80480 81 1887
1889 0 476591 247154.05 80520 81 1888
1890 0 476307.6 248237.53 80120 81 1869
1891 0 475948.88 248566.6 79880 104 1890
1892 0 475837.28 248595.8 79640 98 1891
1893 0 475814.9 248597.11 79400 122 1892
1894 0 475629.84 248642.28 79120 131 1893
1895 0 475588.84 248730.81 78880 101 1894
1896 0 475392.38 248872.62 78640 40 1895
1897 0 475139.34 249000 78440 32 1896
1898 0 475010.38 249040.42 78320 32 1897
1899 0 474984.03 249058.2 78280 45 1898
1900 0 474797.75 249055.42 78200 40 1899
1901 0 474830.7 249126.27 78120 32 1900
1902 0 474854.03 249163.3 78080 32 1901
1903 0 474902.8 249293.08 77920 32 1902
1904 0 475034.66 249359.83 77840 32 1903
1905 0 474927.2 249458.27 77600 64 1904
1906 0 474700.94 249570.08 77320 120 1905
1907 0 474678.06 249572.5 77120 102 1906
1908 0 474662.62 249653.34 76840 160 1907
1909 0 474634.44 249641.47 76720 160 1908
1910 0 474624.66 249637.67 76680 160 1909
1911 0 474606.25 249631.14 76600 185 1910
1912 0 474747.5 249627.4 76320 185 1911
1913 0 474630.8 249546.92 76000 124 1912
1914 0 474641.2 249480.17 75880 124 1913
1915 0 474655 249395.11 75720 124 1914
1916 0 474536.1 249544.92 75520 124 1915
1917 0 474412 249543.45 75280 -1 1916
1918 0 474219.06 249881.83 75240 81 1917
1919 0 474132.53 250007.69 75200 91 1918
1920 0 474067.5 249986.12 75000 91 1919
1921 0 473868.2 250116.08 74760 81 1920
1922 0 473875.44 250136.36 74520 40 1921
1923 0 473926.44 250046.78 74320 40 1922
1924 0 473906.47 249825.84 74240 115 1923
1925 0 473897.6 249838.58 74160 115 1924
1926 0 473882.16 249805.77 74080 115 1925
1927 0 473832 249787.28 73960 122 1926
1928 0 473799.34 249794.67 73800 122 1927
1929 0 473778.56 249802.02 73760 122 1928
1930 0 473679.16 249805.55 73640 81 1929
1931 0 473559.1 249822.52 73520 96 1930
1932 0 473478.97 249862.28 73400 96 1931
1933 0 473315.03 249834.64 73360 60 1932
1934 0 473150.7 249805.95 73320 60 1933
1935 0 472822.7 249785.95 73320 60 1934
1936 0 472622.97 249722.6 73360 60 1935
1937 0 472465.94 249738.17 73400 32 1936
1938 0 472319.9 249715.23 73440 32 1937
1939 0 472310.97 249724.6 73360 32 1938
1940 0 472014.7 249767.97 73320 32 1939
1941 0 471578.9 249636.52 73360 -1 1940
1942 0 471378.84 249588.89 73280 -1 1941
1943 0 471142.7 249452.78 73320 -1 1942
1944 0 471042.88 249380.36 73360 -1 1943
1945 0 470746.88 249412.34 73360 -1 1944
1946 0 470702.9 249441.05 73280 -1 1945
1947 0 470711.25 249444.05 73240 -1 1946
1948 0 470431.28 249192.08 73240 -1 1947
1949 0 470422.12 249102.27 73200 -1 1948
1950 0 471070.12 249273.2 73440 -1 1944
1951 0 471098.62 249272.47 73480 -1 1950
1952 0 471324.5 249286.61 73560 -1 1951
1953 0 472908.06 249794.05 73400 51 1935
1954 0 472913.84 249807.2 73440 51 1953
1955 0 473288.56 249834.58 73280 60 1933
1956 0 473241.1 249834.05 73160 60 1955
1957 0 473232.28 249833.31 73080 60 1956
1958 0 473233.72 249830.11 73040 60 1957
1959 0 473113.72 249750.11 73040 51 1958
1960 0 473105.6 249722.11 73000 51 1959
1961 0 473094 249714.66 72920 51 1960
1962 0 473098.22 249673 72840 -1 1961
1963 0 472993.7 249666.56 72800 -1 1962
1964 0 472901.72 249618.14 72760 -1 1963
1965 0 472933.16 249623 72720 -1 1964
1966 0 472889.34 249678.69 72640 -1 1965
1967 0 472893.44 249698.73 72560 -1 1966
1968 0 472892.72 249730.62 72480 -1 1967
1969 0 472884.72 249774.72 72360 -1 1968
1970 0 472842.03 249812.86 72280 -1 1969
1971 0 474190.5 250093.72 74240 40 1923
1972 0 474237.6 250118.48 74160 40 1971
1973 0 474217.97 250165.75 74080 -1 1972
1974 0 474142.84 250277.77 74000 -1 1973
1975 0 474103.53 250226.39 73920 -1 1974
1976 0 474114.47 250265.75 73840 -1 1975
1977 0 474115.44 250266.6 73800 -1 1976
1978 0 474235.8 249032.62 75720 75 1915
1979 0 474238.22 248983.62 75680 75 1978
1980 0 474258.78 248962.11 75640 75 1979
1981 0 474275.88 248938.3 75600 75 1980
1982 0 474312.5 248911.6 75520 75 1981
1983 0 474280.1 248882.23 75400 75 1982
1984 0 474248.5 248899.56 75280 75 1983
1985 0 474135.4 248827.47 75160 124 1984
1986 0 474083.97 248747.72 75080 124 1985
1987 0 474073.06 248694.9 74960 71 1986
1988 0 473895.84 248579.3 74880 75 1987
1989 0 473855 248581.61 74800 75 1988
1990 0 473779.66 248527.88 74680 75 1989
1991 0 474125.72 248808.14 75640 75 1980
1992 0 474111.8 248650.44 75600 75 1991
1993 0 473987.75 248410.55 75600 -1 1992
1994 0 474031.7 248090.61 75600 -1 1993
1995 0 474055.97 248135.61 75680 -1 1994
1996 0 474637.28 248815.67 78120 40 1901
1997 0 474700.84 248787.73 78200 40 1996
1998 0 474767.84 248720.62 78280 -1 1997
1999 0 474683.84 248612.9 78400 -1 1998
2000 0 474576.88 248467.38 78480 -1 1999
2001 0 474561.6 248479.11 78560 -1 2000
2002 0 479998.75 246805.83 80240 96 1865
2003 0 483568.66 259242.11 82480 374 1615
2004 0 485050.2 258019.23 82800 295 2003
2005 0 486036.47 257560.84 83080 310 2004
2006 0 486708.88 257412.17 84120 120 2005
2007 0 488510.25 257719.19 84840 273 2006
2008 0 489695.3 258155.67 85880 289 2007
2009 0 490324.47 257848.84 86800 329 2008
2010 0 490886.2 256980.31 88200 200 2009
2011 0 490880.66 257002.78 88240 200 2010
2012 0 490884.4 257006.95 88280 200 2011
2013 0 491034.34 256541.9 88520 120 2012
2014 0 491867.62 255986.61 88560 40 2013
2015 0 490997.6 256376.25 88640 60 2014
2016 0 491133.1 256010.48 88680 40 2015
2017 0 490981.94 256606.4 88720 120 2016
2018 0 490941.06 256658.22 88760 120 2017
2019 0 490964.5 256650.67 88800 120 2018
2020 0 490986.06 256661.66 88840 120 2019
2021 0 491002.28 256650.55 88880 120 2020
2022 0 490997.78 256506.81 88960 163 2021
2023 0 491084.9 256570.52 89040 163 2022
2024 0 491090.66 256473.53 89120 163 2023
2025 0 491161.62 256474.44 89200 163 2024
2026 0 491220.44 256408.06 89240 163 2025
2027 0 491348 256407.75 89440 181 2026
2028 0 491453.94 256268.06 89800 232 2027
2029 0 492406.28 255786.23 90520 343 2028
2030 0 492867.38 255873.61 90600 237 2029
2031 0 494083.94 255668.75 90640 108 2030
2032 0 494028.56 255641.94 90800 108 2031
2033 0 494151.34 255354.31 90960 -1 2032
2034 0 494452.5 254261.38 91000 267 2033
2035 0 494465.66 255091.77 91040 212 2034
2036 0 495487.16 253734.81 91080 226 2035
2037 0 496116.78 252545.58 91160 239 2036
2038 0 496427.03 251925.11 91200 234 2037
2039 0 500864.8 250964.97 91200 124 2038
2040 0 501999.62 248468.88 91200 197 2039
2041 0 501978.9 248367.03 91080 197 2040
2042 0 501936.16 248116.25 90880 204 2041
2043 0 502122.84 247560.33 90680 64 2042
2044 0 502456.94 247103.83 90800 32 2043
2045 0 502572.28 246949.08 90840 -1 2044
2046 0 503110.44 245821.84 90960 -1 2045
2047 0 503259.06 245068.23 90800 -1 2046
2048 0 502986.56 244002.62 90440 -1 2047
2049 0 503418.72 243758.31 90600 -1 2048
2050 0 503732.75 242687.05 90640 -1 2049
2051 0 503511.34 242451.84 90440 -1 2050
2052 0 503870.7 241428.94 90320 -1 2051
2053 0 503608.56 240825.31 90560 -1 2052
2054 0 504072.84 240670.2 90640 -1 2053
2055 0 504229.66 240469.78 90720 -1 2054
2056 0 504554.12 239519.83 90800 -1 2055
2057 0 504831.84 238576 91320 -1 2056
2058 0 504822.4 237928.25 91600 -1 2057
2059 0 504272.3 237019.94 91960 -1 2058
2060 0 504076.4 235534.53 92520 -1 2059
2061 0 503812.56 234622.72 93000 -1 2060
2062 0 503751.5 234031.5 93600 -1 2061
2063 0 503631.22 233563.9 94080 -1 2062
2064 0 503338 233028.19 94600 -1 2063
2065 0 503140.72 232552.48 95200 -1 2064
2066 0 502943.53 232155.27 95600 -1 2065
2067 0 502859.5 231662.88 95960 -1 2066
2068 0 502505.38 231152.03 96400 -1 2067
2069 0 502219.84 230640.64 97560 -1 2068
2070 0 502018.3 230045.34 98280 -1 2069
2071 0 501861.1 229524.58 98760 -1 2070
2072 0 501779.5 229364.89 99000 -1 2071
2073 0 501678.72 229151.39 99360 -1 2072
2074 0 501667.9 228601.61 99960 -1 2073
2075 0 501561.25 228124.5 100360 -1 2074
2076 0 501693.2 227920.6 101120 -1 2075
2077 0 501828.88 227583.1 101560 -1 2076
2078 0 501840.22 227507.98 101680 -1 2077
2079 0 501824.97 226836.73 102320 -1 2078
2080 0 501846.03 226320.8 103080 -1 2079
2081 0 501705.56 225955.31 103560 -1 2080
2082 0 501430.16 225305.94 103800 -1 2081
2083 0 501619.8 224597.34 104600 -1 2082
2084 0 501636 224555 104880 -1 2083
2085 0 501616.88 224358.05 105080 -1 2084
2086 0 501545.44 224142.05 105120 -1 2085
2087 0 501285.44 223821.02 105400 -1 2086
2088 0 489513.44 221080.69 105440 -1 2087
2089 0 501241.66 223757.25 105480 -1 2088
2090 0 501246.34 223716.27 105600 -1 2089
2091 0 501125.72 223468.89 105800 -1 2090
2092 0 501087.62 222663.02 106560 -1 2091
2093 0 500778.1 221734.19 106840 -1 2092
2094 0 500083.84 220809.25 107240 -1 2093
2095 0 499979.6 220403.3 107560 -1 2094
2096 0 499951.78 220248.34 108080 -1 2095
2097 0 500246.12 219603.45 109040 -1 2096
2098 0 500245.75 219516.47 109120 -1 2097
2099 0 500257.9 218933.23 109720 -1 2098
2100 0 499973.47 218510.94 110240 -1 2099
2101 0 499752.97 218130.69 110720 -1 2100
2102 0 499592.56 217462.98 111120 -1 2101
2103 0 499594.53 217110.89 111520 -1 2102
2104 0 499594.12 216711.1 111960 -1 2103
2105 0 499497.03 216728.16 112320 -1 2104
2106 0 499075.16 216329.5 113240 -1 2105
2107 0 498745.28 215702.9 113720 -1 2106
2108 0 498175.78 214761.94 114240 -1 2107
2109 0 497956.62 214016.55 114360 -1 2108
2110 0 497604.94 213448.9 114680 -1 2109
2111 0 497148.5 213276.77 115120 -1 2110
2112 0 496888.72 212888.1 115520 -1 2111
2113 0 496684.28 212433.45 115720 -1 2112
2114 0 495965.53 211947.28 115800 -1 2113
2115 0 495737.47 211521.97 116000 -1 2114
2116 0 495295.47 210931.75 116840 -1 2115
2117 0 494959.4 209956.72 117200 -1 2116
2118 0 494660.9 209472.89 117360 -1 2117
2119 0 494489.22 209003.8 117600 -1 2118
2120 0 494503.7 208022.66 118200 -1 2119
2121 0 494335.84 207378.48 118440 -1 2120
2122 0 494325.62 206850.22 118920 -1 2121
2123 0 494300.44 206487.19 119520 -1 2122
2124 0 494371.75 205998.64 119920 -1 2123
2125 0 494620.2 205338.42 119960 -1 2124
2126 0 494723.03 204875.16 120320 -1 2125
2127 0 494533.22 204556.05 120680 -1 2126
2128 0 494323 204225.98 120880 -1 2127
2129 0 494183.62 203990.23 121160 -1 2128
2130 0 494065.38 203689.05 121360 -1 2129
2131 0 494118.97 203458.31 121560 -1 2130
2132 0 493914.47 203091.3 121600 -1 2131
2133 0 493692.72 202717.34 121640 -1 2132
2134 0 493637.2 202416.5 122000 -1 2133
2135 0 493603.34 202159.14 122240 -1 2134
2136 0 493646.44 201933.61 122560 -1 2135
2137 0 493180.5 201687.75 122600 -1 2136
2138 0 492884.9 201366.66 122840 -1 2137
2139 0 492813.56 200956.45 123280 -1 2138
2140 0 492852.8 200633.67 123760 -1 2139
2141 0 492873.2 200299.2 124160 -1 2140
2142 0 492870.75 199959.17 124720 -1 2141
2143 0 492765.22 199532.22 125120 -1 2142
2144 0 492889.5 199243.52 125480 -1 2143
2145 0 493059.03 199091.03 125760 -1 2144
2146 0 493011.97 198720.17 126080 -1 2145
2147 0 492749.28 198330.05 126480 -1 2146
2148 0 492736.53 197946.94 126800 -1 2147
2149 0 492895.47 197512.94 127080 -1 2148
2150 0 493013.66 197167.72 127480 -1 2149
2151 0 492935.22 196989.8 127680 -1 2150
2152 0 492901.62 196806.88 128040 -1 2151
2153 0 492691.75 196538.08 128440 -1 2152
2154 0 492637.66 195982.05 128840 -1 2153
2155 0 492873.53 195515 129280 -1 2154
2156 0 492711.94 194981.2 129640 -1 2155
2157 0 492569.34 194583.62 130480 -1 2156
2158 0 492561.84 193874.02 131080 -1 2157
2159 0 492443.84 193398.28 131440 -1 2158
2160 0 492289.6 193152.44 131840 -1 2159
2161 0 492460.72 192926.5 132400 -1 2160
2162 0 492542.97 192501.53 133000 -1 2161
2163 0 492344.3 192067.33 133480 -1 2162
2164 0 492262.47 191691.06 133800 -1 2163
2165 0 492129.75 191365.08 134120 -1 2164
2166 0 491847.6 190808.33 134480 -1 2165
2167 0 491844.22 190610.22 134720 -1 2166
2168 0 491840.03 190040.16 135560 -1 2167
2169 0 491753.88 189690.4 135920 -1 2168
2170 0 491618.84 189532.75 136160 -1 2169
2171 0 491385.97 189089.89 136680 -1 2170
2172 0 491138.75 188604.52 137120 -1 2171
2173 0 490888.56 188105.5 137440 -1 2172
2174 0 490743.38 187784.17 137760 -1 2173
2175 0 490659.12 187493.27 138040 -1 2174
2176 0 490646.56 187442.78 138080 -1 2175
2177 0 490629.6 187402.78 138120 -1 2176
2178 0 490609.6 187386.02 138160 -1 2177
2179 0 490603.62 187323.64 138200 -1 2178
2180 0 490595.84 187296.72 138240 -1 2179
2181 0 490580.8 187260.72 138280 -1 2180
2182 0 490567.5 187234.38 138320 -1 2181
2183 0 490557.7 187211.86 138360 -1 2182
2184 0 490547.94 187184.72 138400 -1 2183
2185 0 490540.4 187156.38 138440 -1 2184
2186 0 490540.8 187135.73 138480 -1 2185
2187 0 490535.8 187107.34 138520 -1 2186
2188 0 490540.1 187083.7 138560 -1 2187
2189 0 490535.1 187057.34 138600 -1 2188
2190 0 490543.56 187045.97 138640 -1 2189
2191 0 490540.06 187022.84 138680 -1 2190
2192 0 490525.84 187009.12 138720 -1 2191
2193 0 490534 187026.4 138760 -1 2192
2194 0 490527.34 187017.1 138800 -1 2193
2195 0 490532.75 187025.77 138840 -1 2194
2196 0 490524.7 187020 138880 -1 2195
2197 0 490514.56 187016.22 138920 -1 2196
2198 0 490502.94 187004.34 138960 -1 2197
2199 0 490495.78 186998.11 139000 -1 2198
2200 0 490483.94 186989.84 139040 -1 2199
2201 0 490478.16 186989.77 139080 -1 2200
2202 0 490476.9 186982.8 139120 -1 2201
2203 0 490479.12 186981.89 139160 -1 2202
2204 0 490479.28 186982.6 139200 -1 2203
2205 0 490475.16 186987.81 139240 -1 2204
2206 0 490517.38 187047 139280 -1 2205
2207 0 490500.12 187051.61 139320 -1 2206
2208 0 490501.3 187036.64 139360 -1 2207
2209 0 490486.03 187017.9 139400 -1 2208
2210 0 490472.34 187009.6 139440 -1 2209
2211 0 490452.16 186991.39 139480 -1 2210
2212 0 490436.3 186968.61 139520 -1 2211
2213 0 490426.2 186954.22 139560 -1 2212
2214 0 490402.12 186939.31 139600 -1 2213
2215 0 490401.3 186932.58 139640 -1 2214
2216 0 490394.97 186906.56 139680 -1 2215
2217 0 490402.12 186882.67 139720 -1 2216
2218 0 490397.6 186869.98 139760 -1 2217
2219 0 490388.6 186847.55 139800 -1 2218
2220 0 490377.94 186825.28 139840 -1 2219
2221 0 490368.34 186809.53 139880 -1 2220
2222 0 490356.12 186792.97 139920 -1 2221
2223 0 490339.2 186781.34 139960 -1 2222
2224 0 490328.7 186762.69 140000 -1 2223
2225 0 490291.72 186759.86 140040 -1 2224
2226 0 490139.8 186718.14 140080 -1 2225
2227 0 490249.4 186725.42 140120 -1 2226
2228 0 490207.12 186715.34 140160 -1 2227
2229 0 490213.06 186653.22 140200 -1 2228
2230 0 490195.28 186609.36 140240 -1 2229
2231 0 490186.12 186562.73 140280 -1 2230
2232 0 490171.4 186516.14 140320 -1 2231
2233 0 490156.1 186459.36 140360 -1 2232
2234 0 490136.7 186391.25 140400 -1 2233
2235 0 490114.66 186328.39 140440 -1 2234
2236 0 490088.97 186264.64 140480 -1 2235
2237 0 490072.56 186203.69 140520 -1 2236
2238 0 490054.3 186164.27 140560 -1 2237
2239 0 490030.34 186116.06 140600 -1 2238
2240 0 490010.88 186065.48 140640 -1 2239
2241 0 489987.12 186010.72 140680 -1 2240
2242 0 489965 185953.97 140720 -1 2241
2243 0 489944.72 185913.38 140760 -1 2242
2244 0 489921.34 185885.12 140800 -1 2243
2245 0 489899.7 185834.03 140840 -1 2244
2246 0 489874.72 185803.19 140880 -1 2245
2247 0 489843.7 185767.78 140920 -1 2246
2248 0 489824.22 185722.36 140960 -1 2247
2249 0 489806.8 185690.6 141000 -1 2248
2250 0 489789.75 185658.88 141040 -1 2249
2251 0 489765.88 185613.69 141080 -1 2250
2252 0 489744.16 185585.45 141120 -1 2251
2253 0 489741.03 185548.75 141160 -1 2252
2254 0 489734.56 185526 141200 -1 2253
2255 0 489723.53 185473.34 141240 -1 2254
2256 0 489715.78 185437.72 141280 -1 2255
2257 0 489707.78 185399.23 141320 -1 2256
2258 0 489707.6 185364.4 141360 -1 2257
2259 0 489704.2 185312.52 141400 -1 2258
2260 0 489710.47 185264.17 141440 -1 2259
2261 0 489713.44 185222.55 141480 -1 2260
2262 0 489719.72 185183.89 141520 -1 2261
2263 0 489722.12 185136.12 141560 -1 2262
2264 0 489724.9 185086.52 141600 -1 2263
2265 0 489730.75 185039.06 141640 -1 2264
2266 0 489727.28 184990.86 141680 -1 2265
2267 0 489725.1 184942.45 141720 -1 2266
2268 0 489729.34 184908.84 141760 -1 2267
2269 0 489735.16 184868.12 141800 -1 2268
2270 0 489744.53 184822.05 141840 -1 2269
2271 0 489749.66 184788.62 141880 -1 2270
2272 0 489759 184767.6 141920 -1 2271
2273 0 489774.62 184729.05 141960 -1 2272
2274 0 489786.6 184725.86 142000 -1 2273
2275 0 489799.78 184702.62 142040 -1 2274
2276 0 489816.28 184684.73 142080 -1 2275
2277 0 489830.72 184639.12 142120 -1 2276
2278 0 489848.47 184592.77 142160 -1 2277
2279 0 489865.84 184549.89 142200 -1 2278
2280 0 489883.06 184504.1 142240 -1 2279
2281 0 489901.75 184454.22 142280 -1 2280
2282 0 489920.66 184409.23 142320 -1 2281
2283 0 489957.28 184369.73 142360 -1 2282
2284 0 489985 184331.31 142400 -1 2283
2285 0 490007.38 184293.5 142440 -1 2284
2286 0 490036.53 184253.03 142480 -1 2285
2287 0 490065.75 184222.05 142520 -1 2286
2288 0 490090.3 184179.95 142560 -1 2287
2289 0 490110.56 184146.55 142600 -1 2288
2290 0 490110.1 184126.77 142640 -1 2289
2291 0 490116.6 184099.16 142680 -1 2290
2292 0 490132.25 184072.9 142720 -1 2291
2293 0 490136.78 184050.72 142760 -1 2292
2294 0 490140.38 184026.1 142800 -1 2293
2295 0 490150.38 184011.7 142840 -1 2294
2296 0 490168.03 183986.2 142880 -1 2295
2297 0 490162.7 183963.84 142920 -1 2296
2298 0 490173.1 183943.16 142960 -1 2297
2299 0 490160.97 183910.17 143000 -1 2298
2300 0 490162.16 183879.52 143040 -1 2299
2301 0 490170.56 183862.47 143080 -1 2300
2302 0 490166.97 183834.77 143120 -1 2301
2303 0 490146.5 183751.61 143160 -1 2302
2304 0 490142.1 183680.53 143200 -1 2303
2305 0 490115.06 183623.19 143240 -1 2304
2306 0 490095.72 183539.6 143280 -1 2305
2307 0 490084.78 183477.75 143320 -1 2306
2308 0 490071.5 183437.48 143360 -1 2307
2309 0 490078.72 183411.92 143400 -1 2308
2310 0 490065.4 183347.77 143440 -1 2309
2311 0 490054.62 183292.4 143480 -1 2310
2312 0 490048.88 183240.75 143520 -1 2311
2313 0 490052.34 183178.56 143560 -1 2312
2314 0 490050.2 183127.02 143600 -1 2313
2315 0 490043.2 183074.64 143640 -1 2314
2316 0 490043.38 183032.53 143680 -1 2315
2317 0 490051.97 182987.3 143720 -1 2316
2318 0 490059.75 182950.9 143760 -1 2317
2319 0 490112.34 182758.33 143920 -1 2318
2320 0 490137.1 182694.55 143960 -1 2319
2321 0 490147.6 182618.44 144000 -1 2320
2322 0 490153.03 182532.45 144040 -1 2321
2323 0 490176.75 182468.38 144080 -1 2322
2324 0 490196.22 182394.98 144120 -1 2323
2325 0 490215 182322.38 144160 -1 2324
2326 0 490236.97 182250.81 144200 -1 2325
2327 0 490245.56 182194.75 144240 -1 2326
2328 0 490261.28 182133.25 144280 -1 2327
2329 0 490277.1 182072.02 144320 -1 2328
2330 0 490288.22 182010.8 144360 -1 2329
2331 0 490297.06 181962.16 144400 -1 2330
2332 0 490307.22 181912.69 144440 -1 2331
2333 0 490317.53 181876.67 144480 -1 2332
2334 0 490321.75 181851.56 144520 -1 2333
2335 0 490323.8 181827.61 144560 -1 2334
2336 0 490333.12 181802.47 144600 -1 2335
2337 0 490344.4 181770.72 144640 -1 2336
2338 0 490352.53 181746.12 144680 -1 2337
2339 0 490351.38 181728.78 144720 -1 2338
2340 0 490356.94 181708.39 144760 -1 2339
2341 0 490353.47 181687.1 144800 -1 2340
2342 0 490352.16 181674.34 144840 -1 2341
2343 0 490357.4 181651.39 144880 -1 2342
2344 0 490358.47 181635.1 144920 -1 2343
2345 0 490349.66 181616.31 144960 -1 2344
2346 0 490346.88 181602.55 145000 -1 2345
2347 0 490336.22 181591.22 145040 -1 2346
2348 0 490338.66 181576.36 145080 -1 2347
2349 0 490330.4 181554.22 145120 -1 2348
2350 0 490316.1 181535.31 145160 -1 2349
2351 0 490296.7 181463.44 145200 -1 2350
2352 0 490275.53 181388.05 145240 -1 2351
2353 0 490256.88 181316.81 145280 -1 2352
2354 0 490238.7 181253.62 145320 -1 2353
2355 0 490222.8 181162.83 145360 -1 2354
2356 0 490206.34 181094.02 145400 -1 2355
2357 0 490218.62 181066 145440 -1 2356
2358 0 490228.88 181041.56 145480 -1 2357
2359 0 490244.9 181017.67 145520 -1 2358
2360 0 490267.72 180976.06 145560 -1 2359
2361 0 490271.22 180962.9 145600 -1 2360
2362 0 490286.28 180943.98 145640 -1 2361
2363 0 490300.44 180916.73 145680 -1 2362
2364 0 490281.97 180973.88 145720 -1 2363
2365 0 490293.6 180940.67 145760 -1 2364
2366 0 490272.75 180853.25 145800 -1 2365
2367 0 490251.25 180784.88 145840 -1 2366
2368 0 490249.1 180695.36 145880 -1 2367
2369 0 490251.22 180638.75 145920 -1 2368
2370 0 490247.8 180573.36 145960 -1 2369
2371 0 490244.44 180519.42 146000 -1 2370
2372 0 490247.12 180464.61 146040 -1 2371
2373 0 490257.8 180406.97 146080 -1 2372
2374 0 490264.28 180373 146120 -1 2373
2375 0 490274.16 180328.27 146160 -1 2374
2376 0 490262.22 180270.02 146200 -1 2375
2377 0 490253.2 180205.72 146240 -1 2376
2378 0 490231.2 180141.34 146280 -1 2377
2379 0 490191.78 180080.92 146320 -1 2378
2380 0 490158.8 180027.14 146360 -1 2379
2381 0 490103.1 179973.9 146400 -1 2380
2382 0 490139.28 179855.22 146440 -1 2381
2383 0 490107.38 179740.25 146480 -1 2382
2384 0 490156.38 179705.38 146520 -1 2383
2385 0 490188.16 179668.47 146560 -1 2384
2386 0 490196.9 179642.23 146600 -1 2385
2387 0 490210.4 179619.44 146640 -1 2386
2388 0 490237.25 179544.25 146720 -1 2387
2389 0 490236.62 179515.2 146760 -1 2388
2390 0 490249.28 179444.34 146800 -1 2389
2391 0 490253.4 179393.73 146840 -1 2390
2392 0 490259.5 179326.84 146880 -1 2391
2393 0 490262.8 179287.22 146920 -1 2392
2394 0 490263.56 179235.22 146960 -1 2393
2395 0 490265.72 179183.19 147000 -1 2394
2396 0 490256.44 179127.73 147040 -1 2395
2397 0 490254.44 179092.62 147080 -1 2396
2398 0 490251.03 179059.42 147120 -1 2397
2399 0 490243.16 179019.4 147160 -1 2398
2400 0 490237.5 178968.55 147200 -1 2399
2401 0 490241.25 178925.16 147240 -1 2400
2402 0 490233.84 178837.95 147280 -1 2401
2403 0 490232.66 178748.16 147320 -1 2402
2404 0 490232.56 178649.86 147360 -1 2403
2405 0 490234.75 178579.1 147400 -1 2404
2406 0 490232.34 178534.16 147440 -1 2405
2407 0 490242.16 178492.95 147480 -1 2406
2408 0 490249.03 178449.33 147520 -1 2407
2409 0 490252.9 178396.33 147560 -1 2408
2410 0 490257.94 178352.34 147600 -1 2409
2411 0 490244.44 178333.8 147640 -1 2410
2412 0 490238.12 178328.56 147680 -1 2411
2413 0 490236.84 178316.52 147720 -1 2412
2414 0 490229.53 178307.48 147760 -1 2413
2415 0 490221.5 178292.84 147800 -1 2414
2416 0 490216.9 178294.1 147840 -1 2415
2417 0 490201.53 178278.19 147880 -1 2416
2418 0 490195.78 178272.86 147920 -1 2417
2419 0 490181.28 178263.31 147960 -1 2418
2420 0 490171.88 178255.81 148000 -1 2419
2421 0 490160.34 178245.4 148040 -1 2420
2422 0 490149.53 178234.02 148080 -1 2421
2423 0 490133.4 178209.16 148120 -1 2422
2424 0 490127.66 178187.66 148160 -1 2423
2425 0 490121.94 178169.16 148200 -1 2424
2426 0 490113.72 178102.72 148240 -1 2425
2427 0 490086.25 178128.97 148280 -1 2426
2428 0 490081.22 178129.2 148320 -1 2427
2429 0 490071.56 178081.56 148360 -1 2428
2430 0 490061.88 178043.92 148400 -1 2429
2431 0 490050.06 177990.47 148440 -1 2430
2432 0 490029.9 177935.64 148480 -1 2431
2433 0 490029.78 177887.92 148520 -1 2432
2434 0 490018 177800.06 148560 -1 2433
2435 0 490030.66 177690.19 148640 -1 2434
2436 0 490015.78 177633.08 148680 -1 2435
2437 0 490022.53 177571.89 148720 -1 2436
2438 0 490015.66 177516.52 148760 -1 2437
2439 0 490017.1 177416.45 148800 -1 2438
2440 0 490029.1 177331.69 148840 -1 2439
2441 0 490039.22 177256.12 148880 -1 2440
2442 0 490059.38 177172.27 148920 -1 2441
2443 0 490069.56 177110.34 148960 -1 2442
2444 0 490065.78 177083.55 149000 -1 2443
2445 0 490064.16 177047.3 149040 -1 2444
2446 0 490063.38 177028.8 149080 -1 2445
2447 0 490066.8 176995.33 149120 -1 2446
2448 0 490066.97 176976.47 149160 -1 2447
2449 0 490063.38 176930.38 149200 -1 2448
2450 0 490061.22 176898.44 149240 -1 2449
2451 0 490049.53 176873.88 149280 -1 2450
2452 0 490039.28 176839.97 149320 -1 2451
2453 0 490030.56 176815.33 149360 -1 2452
2454 0 490014.47 176784.58 149400 -1 2453
2455 0 489999.06 176757.1 149440 -1 2454
2456 0 489988.47 176723.9 149480 -1 2455
2457 0 489953.1 176701.05 149520 -1 2456
2458 0 489918.7 176653.05 149560 -1 2457
2459 0 489916.28 176691.19 149600 -1 2458
2460 0 489919.88 176732.88 149640 -1 2459
2461 0 489899.97 176780.62 149680 -1 2460
2462 0 489904.72 176856.38 149720 -1 2461
2463 0 489922.94 176904.05 149760 -1 2462
2464 0 489905.78 176963.27 149800 -1 2463
2465 0 489900.34 177040.47 149840 -1 2464
2466 0 489893.88 177062.52 149880 -1 2465
2467 0 489883.28 177080.7 149920 -1 2466
2468 0 489886.84 177087.97 149960 -1 2467
2469 0 489877.9 177100.44 150000 -1 2468
2470 0 489848.62 177098.58 150040 -1 2469
2471 0 489834.94 177099 150080 -1 2470
2472 0 489844.94 177050.14 150120 -1 2471
2473 0 489838.38 176989.92 150160 -1 2472
2474 0 489827.03 176931.86 150200 -1 2473
2475 0 489819.66 176863.84 150240 -1 2474
2476 0 489810.28 176782.84 150280 -1 2475
2477 0 489814.88 176703.47 150320 -1 2476
2478 0 489813.28 176601.78 150360 -1 2477
2479 0 489818.1 176510.86 150400 -1 2478
2480 0 489818 176391.03 150440 -1 2479
2481 0 489814.3 176244.25 150480 -1 2480
2482 0 489804.16 176114 150520 -1 2481
2483 0 489813.03 175967.86 150560 -1 2482
2484 0 489833.62 175846.7 150600 -1 2483
2485 0 489841.38 175713.75 150640 -1 2484
2486 0 489850.7 175588.94 150680 -1 2485
2487 0 489851.16 175476.77 150720 -1 2486
2488 0 489863.62 175424.88 150760 -1 2487
2489 0 489872.44 175377.28 150800 -1 2488
2490 0 489872.22 175319 150840 -1 2489
2491 0 489878.03 175265 150880 -1 2490
2492 0 489873.53 175224.19 150920 -1 2491
2493 0 489859.72 175149.5 150960 -1 2492
2494 0 489828.28 175102.95 151000 -1 2493
2495 0 489813.72 175060.98 151040 -1 2494
2496 0 489798.4 175015.94 151080 -1 2495
2497 0 489778.34 174963.38 151120 -1 2496
2498 0 489758.56 174923.66 151160 -1 2497
2499 0 489751.25 174879.05 151200 -1 2498
2500 0 489731.03 174840.89 151240 -1 2499
2501 0 489731.94 174801.5 151280 -1 2500
2502 0 489715.9 174759.31 151320 -1 2501
2503 0 489704.97 174719.42 151360 -1 2502
2504 0 489698.66 174693.12 151400 -1 2503
2505 0 489693.38 174642.81 151440 -1 2504
2506 0 489685.62 174598.53 151480 -1 2505
2507 0 489675.28 174558.17 151520 -1 2506
2508 0 489664.9 174492.77 151560 -1 2507
2509 0 489667.22 174465.7 151600 -1 2508
2510 0 489665.75 174426.05 151640 -1 2509
2511 0 489663.84 174384.83 151680 -1 2510
2512 0 489650.75 174294.19 151720 -1 2511
2513 0 489635.8 174215.6 151760 -1 2512
2514 0 489625.88 174140.97 151800 -1 2513
2515 0 489614.9 174037.27 151840 -1 2514
2516 0 489589.9 173941.61 151880 -1 2515
2517 0 489567.22 173843.6 151920 -1 2516
2518 0 489554.66 173792.53 151960 -1 2517
2519 0 489542.88 173737.03 152000 -1 2518
2520 0 489531.5 173681.03 152040 -1 2519
2521 0 489521.16 173625.08 152080 -1 2520
2522 0 489507.44 173580.86 152120 -1 2521
2523 0 489501.06 173529.64 152160 -1 2522
2524 0 489491.88 173475.77 152200 -1 2523
2525 0 489484.34 173439.27 152240 -1 2524
2526 0 489481.3 173408.55 152280 -1 2525
2527 0 489478.25 173355.6 152320 -1 2526
2528 0 489472.53 173311.08 152360 -1 2527
2529 0 489468.1 173265.14 152400 -1 2528
2530 0 489471.72 173233.25 152440 -1 2529
2531 0 489466.4 173193.8 152480 -1 2530
2532 0 489480.56 173131.84 152520 -1 2531
2533 0 489492.97 173077.31 152560 -1 2532
2534 0 489504.53 173024.19 152600 -1 2533
2535 0 489516.03 172959.34 152640 -1 2534
2536 0 489522.5 172892.97 152680 -1 2535
2537 0 489537.1 172827.77 152720 -1 2536
2538 0 489533.34 172771.62 152760 -1 2537
2539 0 489536.38 172713.77 152800 -1 2538
2540 0 489534.4 172644.58 152840 -1 2539
2541 0 489531.72 172562.38 152880 -1 2540
2542 0 489532.22 172504.52 152920 -1 2541
2543 0 489522.34 172425.61 152960 -1 2542
2544 0 489519.5 172361.12 153000 -1 2543
2545 0 489518.16 172294.81 153040 -1 2544
2546 0 489502.4 172233.58 153080 -1 2545
2547 0 489487.22 172151.28 153120 -1 2546
2548 0 489468.25 172089.39 153160 -1 2547
2549 0 489454.38 172031.39 153200 -1 2548
2550 0 489439.38 171984.61 153240 -1 2549
2551 0 489441.38 171932.2 153280 -1 2550
2552 0 489436.25 171885.86 153320 -1 2551
2553 0 489411.56 171851.7 153360 -1 2552
2554 0 489396.1 171823.42 153400 -1 2553
2555 0 489380.03 171778.39 153440 -1 2554
2556 0 489361.88 171760.77 153480 -1 2555
2557 0 489348.44 171722.84 153520 -1 2556
2558 0 489330.16 171693.05 153560 -1 2557
2559 0 489316.47 171658.52 153600 -1 2558
2560 0 489295.66 171617.72 153640 -1 2559
2561 0 489281.9 171588.92 153680 -1 2560
2562 0 489261.6 171563.7 153720 -1 2561
2563 0 489247.88 171550.03 153760 -1 2562
2564 0 489220.97 171517.4 153800 -1 2563
2565 0 489210.66 171494.56 153840 -1 2564
2566 0 489200.16 171459.8 153880 -1 2565
2567 0 489186.25 171418.53 153920 -1 2566
2568 0 489173.78 171376.44 153960 -1 2567
2569 0 489147.72 171328.02 154000 -1 2568
2570 0 489137.4 171292.83 154040 -1 2569
2571 0 489124.62 171261.45 154080 -1 2570
2572 0 489095.9 171206.47 154120 -1 2571
2573 0 489081.7 171166.31 154160 -1 2572
2574 0 489056.66 171114.08 154200 -1 2573
2575 0 489034.8 171063.94 154240 -1 2574
2576 0 489023.5 171039.02 154280 -1 2575
2577 0 489008.38 171011.58 154320 -1 2576
2578 0 488991.34 170988.64 154360 -1 2577
2579 0 488981.5 170962.39 154400 -1 2578
2580 0 488965.22 170942.19 154440 -1 2579
2581 0 488950.88 170902.67 154480 -1 2580
2582 0 488932.72 170885.2 154520 -1 2581
2583 0 488916.22 170862.31 154560 -1 2582
2584 0 488900.53 170825.83 154600 -1 2583
2585 0 488880.25 170792.9 154640 -1 2584
2586 0 488859.9 170760.22 154680 -1 2585
2587 0 488844.25 170724.27 154720 -1 2586
2588 0 488822.53 170671.03 154760 -1 2587
2589 0 488810.62 170631.67 154800 -1 2588
2590 0 488793.94 170586.67 154840 -1 2589
2591 0 488766.6 170523.39 154880 -1 2590
2592 0 488749.56 170477.56 154920 -1 2591
2593 0 488738.2 170431.83 154960 -1 2592
2594 0 488716 170384.64 155000 -1 2593
2595 0 488698.75 170333.67 155040 -1 2594
2596 0 488679.88 170279.2 155080 -1 2595
2597 0 488683.38 170215.23 155120 -1 2596
2598 0 488690.6 170176.61 155160 -1 2597
2599 0 488692.53 170113.4 155200 -1 2598
2600 0 488694.38 170061.16 155240 -1 2599
2601 0 488708.44 170009.06 155280 -1 2600
2602 0 488705.94 169944.47 155320 -1 2601
2603 0 488703.75 169898.39 155360 -1 2602
2604 0 488693.66 169886.36 155400 -1 2603
2605 0 488679.06 169878.23 155440 -1 2604
2606 0 488659.56 169863.73 155480 -1 2605
2607 0 488650.5 169848.7 155520 -1 2606
2608 0 488644.88 169831.9 155560 -1 2607
2609 0 488657.72 169801.19 155600 -1 2608
2610 0 488667 169760.62 155640 -1 2609
2611 0 488689.3 169714.34 155680 -1 2610
2612 0 488702.53 169679.78 155720 -1 2611
2613 0 488703.16 169634.19 155760 -1 2612
2614 0 488720.72 169572.86 155800 -1 2613
2615 0 488700.78 169504.81 155840 -1 2614
2616 0 488679.25 169444.06 155880 -1 2615
2617 0 488651.22 169394.55 155920 -1 2616
2618 0 488633.53 169321.66 155960 -1 2617
2619 0 488644.9 169270.45 156000 -1 2618
2620 0 488625.3 169203.83 156040 -1 2619
2621 0 488605.78 169132.77 156080 -1 2620
2622 0 488583.78 169087.94 156120 -1 2621
2623 0 488572.75 169045.98 156160 -1 2622
2624 0 488560.12 169016.78 156200 -1 2623
2625 0 488545.6 168973.14 156240 -1 2624
2626 0 488529.84 168932.73 156280 -1 2625
2627 0 488505.72 168877.06 156320 -1 2626
2628 0 488475.34 168839.3 156360 -1 2627
2629 0 488444.94 168788.25 156400 -1 2628
2630 0 488417.78 168735.16 156440 -1 2629
2631 0 488377.94 168692.42 156480 -1 2630
2632 0 488347.25 168642.55 156520 -1 2631
2633 0 488315.34 168601.72 156560 -1 2632
2634 0 488280.53 168552.3 156600 -1 2633
2635 0 488267.6 168528.98 156640 -1 2634
2636 0 488246.2 168517.95 156680 -1 2635
2637 0 488229.5 168517.62 156720 -1 2636
2638 0 488218.84 168491.64 156760 -1 2637
2639 0 488204.2 168469.2 156800 -1 2638
2640 0 488190.88 168448.06 156840 -1 2639
2641 0 488176.47 168407.48 156880 -1 2640
2642 0 488160.56 168391.62 156920 -1 2641
2643 0 488135.4 168377.14 156960 -1 2642
2644 0 488111.16 168326.05 157000 -1 2643
2645 0 488085.97 168267.33 157040 -1 2644
2646 0 488061.53 168219.98 157080 -1 2645
2647 0 488035.84 168178.83 157120 -1 2646
2648 0 488009 168133.75 157160 -1 2647
2649 0 488009.44 168083.66 157200 -1 2648
2650 0 488011.4 168031.14 157240 -1 2649
2651 0 488014.28 167980.88 157280 -1 2650
2652 0 488013.06 167942.44 157320 -1 2651
2653 0 488011.9 167901.69 157360 -1 2652
2654 0 488006.8 167846.19 157400 -1 2653
2655 0 488003.72 167818.02 157440 -1 2654
2656 0 488011.25 167770.33 157480 -1 2655
2657 0 488019.53 167722.52 157520 -1 2656
2658 0 488017.75 167683.73 157560 -1 2657
2659 0 488020.06 167630.62 157600 -1 2658
2660 0 488022.34 167591.34 157640 -1 2659
2661 0 488024.53 167563.8 157680 -1 2660
2662 0 488035.62 167522.67 157720 -1 2661
2663 0 488034.62 167484.56 157760 -1 2662
2664 0 488043.72 167454.67 157800 -1 2663
2665 0 488058.97 167408.4 157840 -1 2664
2666 0 488074.78 167361.3 157880 -1 2665
2667 0 488077.3 167326.83 157920 -1 2666
2668 0 488073.06 167317.22 157960 -1 2667
2669 0 488077.84 167285.66 158000 -1 2668
2670 0 488087.1 167243.89 158040 -1 2669
2671 0 488080.84 167211.12 158080 -1 2670
2672 0 488055.16 167196.7 158120 -1 2671
2673 0 488055.75 167156.64 158160 -1 2672
2674 0 488025.28 167133.34 158200 -1 2673
2675 0 487998.7 167107.39 158240 -1 2674
2676 0 487960.97 167094.02 158280 -1 2675
2677 0 487932.75 167063.45 158320 -1 2676
2678 0 487898.7 167047.47 158360 -1 2677
2679 0 487867.66 167001.12 158400 -1 2678
2680 0 487836.1 166981.92 158440 -1 2679
2681 0 487807.7 166939.25 158480 -1 2680
2682 0 487764.3 166930.84 158520 -1 2681
2683 0 487735.75 166889.38 158560 -1 2682
2684 0 487705.8 166874.89 158600 -1 2683
2685 0 487667.78 166850.44 158640 -1 2684
2686 0 487636.6 166825.98 158680 -1 2685
2687 0 487611.56 166814.67 158720 -1 2686
2688 0 487587.62 166788.22 158760 -1 2687
2689 0 487566.8 166757.8 158800 -1 2688
2690 0 487562.38 166728.89 158840 -1 2689
2691 0 487532.9 166704.72 158880 -1 2690
2692 0 487512.16 166671.31 158920 -1 2691
2693 0 487490.25 166638.36 158960 -1 2692
2694 0 487480.97 166613.22 159000 -1 2693
2695 0 487465.1 166572.7 159040 -1 2694
2696 0 487450.62 166528.52 159080 -1 2695
2697 0 487437.72 166480.44 159120 -1 2696
2698 0 487424.2 166424.53 159160 -1 2697
2699 0 487408.38 166373.42 159200 -1 2698
2700 0 487393.9 166330.42 159240 -1 2699
2701 0 487364.12 166294.22 159280 -1 2700
2702 0 487337.1 166251.56 159320 -1 2701
2703 0 487318.62 166199.36 159360 -1 2702
2704 0 487295.06 166128.72 159400 -1 2703
2705 0 487277.47 166093.12 159440 -1 2704
2706 0 487242.3 166046.12 159480 -1 2705
2707 0 487190.9 166006.11 159520 -1 2706
2708 0 487145.6 165952.9 159560 -1 2707
2709 0 487075.62 165898.88 159600 -1 2708
2710 0 487008.7 165839.61 159640 -1 2709
2711 0 486937.88 165787.56 159680 -1 2710
2712 0 486859.22 165747.75 159720 -1 2711
2713 0 486820.53 165706.8 159760 -1 2712
2714 0 486776.66 165660.95 159800 -1 2713
2715 0 486725.53 165613.38 159840 -1 2714
2716 0 486688.16 165569.89 159880 -1 2715
2717 0 486654.4 165527.28 159920 -1 2716
2718 0 486625.03 165486.53 159960 -1 2717
2719 0 486588.28 165471.12 160000 -1 2718
2720 0 486565.06 165419.97 160040 -1 2719
2721 0 486536.06 165390.89 160080 -1 2720
2722 0 486511.3 165357.53 160120 -1 2721
2723 0 486487.6 165322.67 160160 -1 2722
2724 0 486477.56 165280.77 160200 -1 2723
2725 0 486464.9 165210.22 160240 -1 2724
2726 0 486432.78 165191.6 160280 -1 2725
2727 0 486435.94 165117.53 160320 -1 2726
2728 0 486432.97 165069.61 160360 -1 2727
2729 0 486426.72 165021.9 160400 -1 2728
2730 0 486428.16 164970.73 160440 -1 2729
2731 0 486399.75 164906.3 160480 -1 2730
2732 0 486366.38 164853.84 160520 -1 2731
2733 0 486341.03 164790.75 160560 -1 2732
2734 0 486322.34 164727.38 160600 -1 2733
2735 0 486283.38 164683.94 160640 -1 2734
2736 0 486257.38 164637.92 160680 -1 2735
2737 0 486208.06 164556.61 160720 -1 2736
2738 0 486156.6 164483.56 160760 -1 2737
2739 0 486107.84 164439.53 160800 -1 2738
2740 0 486048.56 164375.44 160840 -1 2739
2741 0 486004.6 164319.48 160880 -1 2740
2742 0 485952.94 164273.55 160920 -1 2741
2743 0 485918.56 164198.4 160960 -1 2742
2744 0 485873.72 164154.83 161000 -1 2743
2745 0 485822.88 164104.5 161040 -1 2744
2746 0 485791.12 164048.03 161080 -1 2745
2747 0 485734.5 164000.81 161120 -1 2746
2748 0 485683.88 163955 161160 -1 2747
2749 0 485643.34 163900.11 161200 -1 2748
2750 0 485609.03 163844.45 161240 -1 2749
2751 0 485565.94 163791.5 161280 -1 2750
2752 0 485521.3 163732.92 161320 -1 2751
2753 0 485483.56 163678.3 161360 -1 2752
2754 0 485448.56 163630.19 161400 -1 2753
2755 0 485413.5 163568.28 161440 -1 2754
2756 0 485390.25 163507.84 161480 -1 2755
2757 0 485353.78 163459.61 161520 -1 2756
2758 0 485298.3 163403.66 161560 -1 2757
2759 0 485250.3 163338.55 161600 -1 2758
2760 0 485191.3 163310.44 161640 -1 2759
2761 0 485141.1 163263.28 161680 -1 2760
2762 0 485100.28 163203.44 161720 -1 2761
2763 0 485047.28 163172.6 161760 -1 2762
2764 0 485032.7 163138.98 161800 -1 2763
2765 0 484999.03 163112.58 161840 -1 2764
2766 0 484973.53 163087.61 161880 -1 2765
2767 0 484959.44 163029.06 161920 -1 2766
2768 0 484936.1 162975.86 161960 -1 2767
2769 0 484912.1 162945.83 162000 -1 2768
2770 0 484872.22 162892.8 162040 -1 2769
2771 0 484827.38 162860.58 162080 -1 2770
2772 0 484806.5 162839.17 162120 -1 2771
2773 0 484801.53 162777.16 162160 -1 2772
2774 0 484795 162745.75 162200 -1 2773
2775 0 484777.5 162708.31 162240 -1 2774
2776 0 484765.72 162659.58 162280 -1 2775
2777 0 484744.3 162629.38 162320 -1 2776
2778 0 484726.9 162609.17 162360 -1 2777
2779 0 484699.9 162578.19 162400 -1 2778
2780 0 484671.47 162536.08 162440 -1 2779
2781 0 484637.3 162468.1 162480 -1 2780
2782 0 484592.56 162400.06 162520 -1 2781
2783 0 484551.47 162319.9 162560 -1 2782
2784 0 484501 162248.6 162600 -1 2783
2785 0 484449.12 162175.33 162640 -1 2784
2786 0 484381.5 162122.23 162680 -1 2785
2787 0 484322.8 162078.64 162720 -1 2786
2788 0 484261.06 162016.34 162760 -1 2787
2789 0 484214.97 161985.64 162800 -1 2788
2790 0 484165.4 161947.66 162840 -1 2789
2791 0 484118.56 161912.66 162880 -1 2790
2792 0 484057.8 161828.61 162920 -1 2791
2793 0 483978.94 161759.89 162960 -1 2792
2794 0 483919.03 161685.88 163000 -1 2793
2795 0 483857.5 161585.56 163040 -1 2794
2796 0 483769.22 161561.86 163080 -1 2795
2797 0 483711.47 161509.67 163120 -1 2796
2798 0 483632.53 161463.08 163160 -1 2797
2799 0 483567.5 161361.75 163200 -1 2798
2800 0 483495.53 161281.73 163240 -1 2799
2801 0 483416.56 161180.86 163280 -1 2800
2802 0 483363.8 161078.08 163320 -1 2801
2803 0 483330.2 161061.6 163360 -1 2802
2804 0 483301.1 161038.38 163400 -1 2803
2805 0 483267.72 161047.22 163440 -1 2804
2806 0 483247.2 161033.98 163480 -1 2805
2807 0 483214.9 161033.75 163520 -1 2806
2808 0 483184.56 160993.61 163560 -1 2807
2809 0 483140.4 160975.62 163600 -1 2808
2810 0 483117.72 160948.77 163640 -1 2809
2811 0 483074.28 160916.84 163680 -1 2810
2812 0 483003.62 160874.08 163720 -1 2811
2813 0 482951.6 160804.39 163760 -1 2812
2814 0 482884.38 160745.19 163800 -1 2813
2815 0 482826.94 160694.16 163840 -1 2814
2816 0 482723.25 160679.12 163880 -1 2815
2817 0 482656.34 160577.89 163920 -1 2816
2818 0 482596.28 160488.78 163960 -1 2817
2819 0 482527 160420.4 164000 -1 2818
2820 0 482459.1 160366.83 164040 -1 2819
2821 0 482397.3 160294.05 164080 -1 2820
2822 0 482325.12 160281.52 164120 -1 2821
2823 0 482277 160253.83 164160 -1 2822
2824 0 482220.84 160243.88 164200 -1 2823
2825 0 482159.94 160198.62 164240 -1 2824
2826 0 482102.75 160167.6 164280 -1 2825
2827 0 482045.47 160143.2 164320 -1 2826
2828 0 481981 160133.88 164360 -1 2827
2829 0 481929.6 160100.36 164400 -1 2828
2830 0 481875.1 160076.4 164440 -1 2829
2831 0 481825.88 160068.98 164480 -1 2830
2832 0 481763.38 160053 164520 -1 2831
2833 0 481714.3 160033.34 164560 -1 2832
2834 0 481676.94 159998.6 164600 -1 2833
2835 0 481599.7 159997.88 164640 -1 2834
2836 0 481553.2 159968.11 164680 -1 2835
2837 0 481495.8 159925.94 164720 -1 2836
2838 0 481454.47 159903.48 164760 -1 2837
2839 0 481435.06 159876.5 164800 -1 2838
2840 0 481383.2 159849.73 164840 -1 2839
2841 0 481341.56 159826.23 164880 -1 2840
2842 0 481292.16 159770.1 164920 -1 2841
2843 0 481257.9 159739.25 164960 -1 2842
2844 0 481197.3 159665.58 165000 -1 2843
2845 0 481137.78 159613.77 165040 -1 2844
2846 0 481099.28 159565.84 165080 -1 2845
2847 0 481046.75 159515.75 165120 -1 2846
2848 0 480983.88 159470.47 165160 -1 2847
2849 0 480940.88 159443.8 165200 -1 2848
2850 0 480927.5 159388.58 165240 -1 2849
2851 0 480885.6 159386.88 165280 -1 2850
2852 0 480852.4 159371 165320 -1 2851
2853 0 480824.7 159351.06 165360 -1 2852
2854 0 480792.88 159331.9 165400 -1 2853
2855 0 480767 159315.45 165440 -1 2854
2856 0 480736.12 159296.94 165480 -1 2855
2857 0 480713.66 159264.7 165520 -1 2856
2858 0 480686.47 159247.75 165560 -1 2857
2859 0 480648.78 159205.61 165600 -1 2858
2860 0 480586.66 159180.23 165640 -1 2859
2861 0 480522 159142.3 165680 -1 2860
2862 0 480457.9 159097.78 165720 -1 2861
2863 0 480418.72 159051.4 165760 -1 2862
2864 0 480352.62 159011.02 165800 -1 2863
2865 0 480265.84 158972.6 165840 -1 2864
2866 0 480191.3 158917.39 165880 -1 2865
2867 0 480085.3 158834.5 165920 -1 2866
2868 0 479983.28 158762.25 165960 -1 2867
2869 0 479875.16 158690.9 166000 -1 2868
2870 0 479811.12 158616.6 166040 -1 2869
2871 0 479745.03 158599.27 166080 -1 2870
2872 0 479674.72 158569.56 166120 -1 2871
2873 0 479605.56 158510.3 166160 -1 2872
2874 0 479536.1 158440.27 166200 -1 2873
2875 0 479498.4 158385.6 166240 -1 2874
2876 0 479472.5 158376.42 166280 -1 2875
2877 0 479416.16 158309.22 166320 -1 2876
2878 0 479353.2 158271.78 166360 -1 2877
2879 0 479312.2 158261.33 166400 -1 2878
2880 0 479285.38 158231.38 166440 -1 2879
2881 0 479255 158242.69 166480 -1 2880
2882 0 479247.75 158180.77 166520 -1 2881
2883 0 479200.94 158144.38 166560 -1 2882
2884 0 479155.1 158070.52 166600 -1 2883
2885 0 479137.2 158053.83 166640 -1 2884
2886 0 479103.75 158038.66 166680 -1 2885
2887 0 479087.1 158002.66 166720 -1 2886
2888 0 479064.03 157980.34 166760 -1 2887
2889 0 479031.12 157946.1 166800 -1 2888
2890 0 479016.03 157924.31 166840 -1 2889
2891 0 478994.9 157900.12 166880 -1 2890
2892 0 478973.78 157883.69 166920 -1 2891
2893 0 478962.25 157840.31 166960 -1 2892
2894 0 478938.56 157819.39 167000 -1 2893
2895 0 478918.97 157792.3 167040 -1 2894
2896 0 478892.03 157806.3 167080 -1 2895
2897 0 478845.3 157780.55 167120 -1 2896
2898 0 478812.66 157741.62 167160 -1 2897
2899 0 478783.03 157713.12 167200 -1 2898
2900 0 478743.84 157699.34 167240 -1 2899
2901 0 478721.62 157676.69 167280 -1 2900
2902 0 478710.53 157650.52 167320 -1 2901
2903 0 478684.44 157644.58 167360 -1 2902
2904 0 478670.75 157620.33 167400 -1 2903
2905 0 478654.28 157556.52 167440 -1 2904
2906 0 478640.8 157513.33 167480 -1 2905
2907 0 478626.1 157476.23 167520 -1 2906
2908 0 478619.94 157460.86 167560 -1 2907
2909 0 478589.25 157477.17 167600 -1 2908
2910 0 478558 157480.64 167640 -1 2909
2911 0 478539.3 157410.6 167720 -1 2910
2912 0 478528.9 157399.25 167760 -1 2911
2913 0 478504.34 157388.61 167800 -1 2912
2914 0 478490.62 157365.56 167840 -1 2913
2915 0 478476.97 157342.36 167880 -1 2914
2916 0 478453.34 157317.98 167920 -1 2915
2917 0 478442.06 157297.1 167960 -1 2916
2918 0 478420.3 157282.58 168000 -1 2917
2919 0 478397.16 157280.69 168040 -1 2918
2920 0 478402.84 157250.2 168080 -1 2919
2921 0 478392.16 157228.94 168120 -1 2920
2922 0 478392.47 157196.7 168160 -1 2921
2923 0 478362.97 157175.9 168200 -1 2922
2924 0 478340.6 157149.16 168240 -1 2923
2925 0 478336.25 157131.02 168280 -1 2924
2926 0 478324.47 157085.61 168320 -1 2925
2927 0 478304.53 157049.22 168360 -1 2926
2928 0 478288.3 157011.48 168400 -1 2927
2929 0 478283.5 156958.8 168440 -1 2928
2930 0 478273 156936.67 168480 -1 2929
2931 0 478250.25 156922.83 168520 -1 2930
2932 0 478222.72 156916.53 168560 -1 2931
2933 0 478222 156899.5 168600 -1 2932
2934 0 478196.3 156873.66 168640 -1 2933
2935 0 478183.16 156860.27 168680 -1 2934
2936 0 478157.6 156838.95 168720 -1 2935
2937 0 478157 156804.34 168760 -1 2936
2938 0 478141.97 156753.7 168800 -1 2937
2939 0 478115.62 156708.56 168840 -1 2938
2940 0 478127.12 156571.75 168880 -1 2939
2941 0 478133.62 156410.47 168920 -1 2940
2942 0 478064.9 156250.94 168960 -1 2941
2943 0 478020.97 156163.02 169000 -1 2942
2944 0 477940.72 156109.84 169040 -1 2943
2945 0 477892.5 156035.73 169080 -1 2944
2946 0 477859.06 155910.55 169120 -1 2945
2947 0 477788.4 155800.2 169160 -1 2946
2948 0 477710.7 155722.12 169200 -1 2947
2949 0 477752.2 155638.11 169240 -1 2948
2950 0 477789.25 155603.69 169280 -1 2949
2951 0 477825.2 155553.64 169320 -1 2950
2952 0 477774.5 155472.03 169360 -1 2951
2953 0 477716.8 155416.4 169400 -1 2952
2954 0 477603 155332.1 169440 -1 2953
2955 0 477454.03 155031.5 169480 -1 2954
2956 0 477289.78 154857.06 169520 -1 2955
2957 0 477094.8 154463.92 169560 -1 2956
2958 0 477054 154487.02 169600 -1 2957
2959 0 477024.5 154442.83 169640 -1 2958
2960 0 476993.03 154416.06 169680 -1 2959
2961 0 476973.47 154378.6 169720 -1 2960
2962 0 476940.12 154354.6 169760 -1 2961
2963 0 476879.88 154337.39 169800 -1 2962
2964 0 476810.12 154322.9 169840 -1 2963
2965 0 476740.5 154306.1 169880 -1 2964
2966 0 476690.4 154279.98 169920 -1 2965
2967 0 476632.78 154250.84 169960 -1 2966
2968 0 476520.4 154137.62 170000 -1 2967
2969 0 476398.5 154018.89 170040 -1 2968
2970 0 476316.5 153902.36 170080 -1 2969
2971 0 476213.34 153772.08 170120 -1 2970
2972 0 476097.5 153651.67 170160 -1 2971
2973 0 475955.62 153577.14 170120 -1 2972
2974 0 475801.2 153510.38 170080 -1 2973
2975 0 475617.53 153431.03 170040 -1 2974
2976 0 475483.7 153351.95 170000 -1 2975
2977 0 475277.16 153150.8 169960 -1 2976
2978 0 475058.1 152962.97 169920 -1 2977
2979 0 474838.53 152765.73 169880 -1 2978
2980 0 474761.84 152464.34 169840 -1 2979
2981 0 474666.4 152356.97 169800 -1 2980
2982 0 474545.88 152240.86 169760 -1 2981
2983 0 474449.38 152148.02 169720 -1 2982
2984 0 474344.16 152068.36 169680 -1 2983
2985 0 474260.6 152026.75 169640 -1 2984
2986 0 474185.84 151989.78 169600 -1 2985
2987 0 474035.44 151884.45 169560 -1 2986
2988 0 473677.97 151709.28 169520 -1 2987
2989 0 473341.34 151624.03 169560 -1 2988
2990 0 473114.2 151503.06 169600 -1 2989
2991 0 473011.47 151402.36 169640 -1 2990
2992 0 472918.47 151305.72 169680 -1 2991
2993 0 472836.2 151191.22 169720 -1 2992
2994 0 472754.25 151087.95 169760 -1 2993
2995 0 472672.12 150991 169800 -1 2994
2996 0 472587.9 150886.73 169840 -1 2995
2997 0 472509.3 150831.06 169880 -1 2996
2998 0 472447.53 150770.45 169920 -1 2997
2999 0 472397.5 150701.2 169960 -1 2998
3000 0 472313.94 150634.53 170000 -1 2999
3001 0 472229.84 150551.9 170040 -1 3000
3002 0 472074.38 150399.23 170080 -1 3001
3003 0 471866.38 150243.33 170120 -1 3002
3004 0 471690.5 150075.62 170160 -1 3003
3005 0 471520.66 149940.4 170200 -1 3004
3006 0 471465.7 149884.16 170240 -1 3005
3007 0 471413.97 149802 170280 -1 3006
3008 0 471326.16 149730.83 170320 -1 3007
3009 0 471335.34 149705.72 170360 -1 3008
3010 0 471327.62 149672.1 170400 -1 3009
3011 0 471301.6 149645.8 170440 -1 3010
3012 0 471299.56 149599.6 170480 -1 3011
3013 0 471286.88 149564.38 170520 -1 3012
3014 0 471264.66 149545 170560 -1 3013
3015 0 471258.75 149521.75 170600 -1 3014
3016 0 471232.5 149500.94 170640 -1 3015
3017 0 471222.44 149481.02 170680 -1 3016
3018 0 471214.72 149445.22 170720 -1 3017
3019 0 471188.47 149421.2 170760 -1 3018
3020 0 471170.9 149391.11 170800 -1 3019
3021 0 471165.53 149356.19 170840 -1 3020
3022 0 471129.6 149335.69 170880 -1 3021
3023 0 471111.66 149285.39 170920 -1 3022
3024 0 471077.38 149227.16 170960 -1 3023
3025 0 471042.72 149171.52 171000 -1 3024
3026 0 470976.06 149128.78 171040 -1 3025
3027 0 470901.75 149089.12 171080 -1 3026
3028 0 470806.97 149073.14 171120 -1 3027
3029 0 470697.34 149066.56 171160 -1 3028
3030 0 470610.34 149022.25 171200 -1 3029
3031 0 470476.2 149002 171240 -1 3030
3032 0 470384.34 148958.81 171280 -1 3031
3033 0 470293.56 148921.27 171320 -1 3032
3034 0 470079.2 148854.9 171360 -1 3033
3035 0 469824.7 148699.03 171400 -1 3034
3036 0 469549.1 148521.22 171440 -1 3035
3037 0 469473.8 148296.12 171480 -1 3036
3038 0 469350.03 148152.36 171520 -1 3037
3039 0 469254.66 148032.78 171560 -1 3038
3040 0 469195.72 147938.25 171600 -1 3039
3041 0 469127.53 147873.55 171640 -1 3040
3042 0 469057.25 147830.34 171680 -1 3041
3043 0 468979.84 147778.9 171720 -1 3042
3044 0 468885.5 147718.94 171760 -1 3043
3045 0 468855.53 147660.47 171800 -1 3044
3046 0 468798.28 147595.02 171840 -1 3045
3047 0 468662.9 147492.58 171880 -1 3046
3048 0 468523.8 147383.27 171920 -1 3047
3049 0 468380.03 147270.25 171960 -1 3048
3050 0 468231.56 147156.81 172000 -1 3049
3051 0 468037.62 147085.55 172040 -1 3050
3052 0 467878.28 147004.73 172080 -1 3051
3053 0 467527.22 146811.84 172120 -1 3052
3054 0 467306.7 146715.4 172160 -1 3053
3055 0 466845 146609.17 172200 -1 3054
3056 0 466610.44 146511.98 172240 -1 3055
3057 0 466461.8 146421.97 172280 -1 3056
3058 0 466291.38 146326.08 172320 -1 3057
3059 0 466113.53 146231.27 172360 -1 3058
3060 0 465922.3 146139.27 172400 -1 3059
3061 0 465744.25 146046.73 172440 -1 3060
3062 0 465551.34 145955.92 172480 -1 3061
3063 0 465405.56 145903.8 172520 -1 3062
3064 0 465277.47 145837.75 172560 -1 3063
3065 0 465125.94 145785.28 172600 -1 3064
3066 0 464982.56 145735.33 172640 -1 3065
3067 0 464572.44 145572.92 172680 -1 3066
3068 0 464156.84 145418.95 172720 -1 3067
3069 0 463752.22 145267.23 172760 -1 3068
3070 0 463233.38 145050.19 172800 -1 3069
3071 0 462878.5 144767.1 172840 -1 3070
3072 0 462576.7 144519.62 172880 -1 3071
3073 0 462158.06 144346.36 172920 -1 3072
3074 0 461726.62 144197.62 172960 -1 3073
3075 0 461285.53 144113.03 173000 -1 3074
3076 0 460961.75 144024.36 173040 -1 3075
3077 0 460666.4 143904.92 173080 -1 3076
3078 0 460339 143836.86 173120 -1 3077
3079 0 460255.7 143819.78 173160 -1 3078
3080 0 460160.88 143810.02 173200 -1 3079
3081 0 460070.03 143791.14 173240 -1 3080
3082 0 459984.56 143791.02 173280 -1 3081
3083 0 459883.72 143773.39 173320 -1 3082
3084 0 459677.56 143766.58 173360 -1 3083
3085 0 459476.47 143743.17 173400 -1 3084
3086 0 459244.56 143744.17 173440 -1 3085
3087 0 459017.1 143718.88 173480 -1 3086
3088 0 458820.53 143688.11 173520 -1 3087
3089 0 458644.06 143687.47 173560 -1 3088
3090 0 458507.03 143688.14 173600 -1 3089
3091 0 458359 143686.08 173640 -1 3090
3092 0 458215.44 143684.55 173680 -1 3091
3093 0 458091.38 143698.86 173720 -1 3092
3094 0 457986.88 143687.81 173760 -1 3093
3095 0 457894.22 143691.2 173800 -1 3094
3096 0 457805.16 143677.97 173840 -1 3095
3097 0 457756.97 143676.88 173880 -1 3096
3098 0 457662.38 143713.6 173920 -1 3097
3099 0 457618.44 143701.62 173960 -1 3098
3100 0 457547.9 143697.61 174000 -1 3099
3101 0 457447.97 143782.64 174040 -1 3100
3102 0 457392.06 143797.8 174080 -1 3101
3103 0 457270.75 143783.3 174160 -1 3102
3104 0 457183.1 143828.56 174200 -1 3103
3105 0 457011.34 143891.67 174240 -1 3104
3106 0 456820.06 143949.25 174280 -1 3105
3107 0 456645.2 143984.61 174320 -1 3106
3108 0 456457.6 144051.38 174360 -1 3107
3109 0 456369.03 144085.62 174400 -1 3108
3110 0 456304.25 144103.34 174440 -1 3109
3111 0 456238.25 144108.67 174480 -1 3110
3112 0 456191.03 144112.4 174520 -1 3111
3113 0 456098.94 144154.1 174560 -1 3112
3114 0 456024.03 144173.62 174600 -1 3113
3115 0 456004.9 144195.45 174640 -1 3114
3116 0 455982.75 144217.39 174680 -1 3115
3117 0 455962.12 144246.69 174720 -1 3116
3118 0 455913.8 144271.77 174760 -1 3117
3119 0 455905.88 144281.03 174800 -1 3118
3120 0 455874.03 144292.56 174840 -1 3119
3121 0 455852.34 144302.48 174880 -1 3120
3122 0 455829.94 144302.44 174920 -1 3121
3123 0 455774.34 144320.42 174960 -1 3122
3124 0 455747.75 144312.92 175000 -1 3123
3125 0 455695.4 144314.2 175040 -1 3124
3126 0 455682.78 144321.23 175080 -1 3125
3127 0 455637.1 144325.4 175120 -1 3126
3128 0 455609.62 144315.31 175160 -1 3127
3129 0 455496.34 144290.44 175200 -1 3128
3130 0 455412.44 144242.77 175240 -1 3129
3131 0 455276.56 144319.78 175280 -1 3130
3132 0 455177.7 144297.06 175320 -1 3131
3133 0 455066.78 144305.89 175360 -1 3132
3134 0 455274.7 143867.58 175400 -1 3133
3135 0 455034.47 144235.61 175440 -1 3134
3136 0 455007.22 144194.4 175480 -1 3135
3137 0 454956.03 144191.73 175520 -1 3136
3138 0 454901.5 144185.66 175560 -1 3137
3139 0 454883.72 144209.64 175600 -1 3138
3140 0 454847.22 144247.77 175640 -1 3139
3141 0 454827.44 144267.08 175680 -1 3140
3142 0 454779.84 144322.12 175720 -1 3141
3143 0 454747.9 144357.31 175760 -1 3142
3144 0 454694.78 144407.88 175800 -1 3143
3145 0 454622.47 144466.83 175840 -1 3144
3146 0 454582.44 144504.89 175880 -1 3145
3147 0 454510 144570.66 175920 -1 3146
3148 0 454450.2 144622.36 175960 -1 3147
3149 0 454392.88 144670.42 176000 -1 3148
3150 0 454347.38 144711.69 176040 -1 3149
3151 0 454303.94 144753.47 176080 -1 3150
3152 0 454261.66 144783.77 176120 -1 3151
3153 0 454204.53 144825.62 176160 -1 3152
3154 0 454152.7 144854.61 176200 -1 3153
3155 0 454078.94 144921.47 176240 -1 3154
3156 0 454023.53 144962.19 176280 -1 3155
3157 0 453952.6 145009.42 176320 -1 3156
3158 0 453805.1 145050.73 176360 -1 3157
3159 0 453673.56 145085.81 176400 -1 3158
3160 0 453488.97 145168.17 176440 -1 3159
3161 0 453344.03 145200.34 176480 -1 3160
3162 0 453173.25 145188.81 176520 -1 3161
3163 0 453018.8 145185.4 176560 -1 3162
3164 0 452873.78 145157.56 176600 -1 3163
3165 0 452717.5 145141.4 176640 -1 3164
3166 0 452685.44 145080.9 176680 -1 3165
3167 0 452615.72 145188.44 176720 -1 3166
3168 0 452517.62 145198.78 176760 -1 3167
3169 0 452481.12 145231.84 176800 -1 3168
3170 0 452469.62 145178.12 176840 -1 3169
3171 0 452403.44 145176.25 176880 -1 3170
3172 0 452336.88 145130.02 176920 -1 3171
3173 0 452259.7 145101.2 176960 -1 3172
3174 0 452183.47 145067.56 177000 -1 3173
3175 0 452093.8 145036.33 177040 -1 3174
3176 0 452008 145019.81 177080 -1 3175
3177 0 451925.9 144990.47 177120 -1 3176
3178 0 451853.25 144968.84 177160 -1 3177
3179 0 451784.6 144944.64 177200 -1 3178
3180 0 451604.8 144847.03 177160 -1 3179
3181 0 451426.1 144745.9 177120 -1 3180
3182 0 451253.56 144630.45 177080 -1 3181
3183 0 451076.66 144507.14 177040 -1 3182
3184 0 450909.34 144394.34 177000 -1 3183
3185 0 450731.25 144289.02 176960 -1 3184
3186 0 450557.47 144170.47 176920 -1 3185
3187 0 450505.12 144121.81 176880 -1 3186
3188 0 450475 144058.03 176840 -1 3187
3189 0 450410.53 144036.58 176800 -1 3188
3190 0 450413.47 143925.39 176760 -1 3189
3191 0 450498.88 143825.27 176720 -1 3190
3192 0 450515.9 143619.55 176680 -1 3191
3193 0 450531.75 143694.69 176640 -1 3192
3194 0 450536.34 143697.4 176600 -1 3193
3195 0 450646.22 143601.11 176560 -1 3194
3196 0 450575.2 143667.92 176520 -1 3195
3197 0 450620.16 143603.88 176480 -1 3196
3198 0 450570.66 143606.69 176440 -1 3197
3199 0 450550.66 143620.92 176400 -1 3198
3200 0 450518 144111 176640 -1 3189
3201 0 451720.66 144912.55 177240 -1 3179
3202 0 451657.97 144883.58 177280 -1 3201
3203 0 451585.28 144847.47 177320 -1 3202
3204 0 451461.16 144752.3 177360 -1 3203
3205 0 451329.22 144662.47 177400 -1 3204
3206 0 451182.12 144577.88 177440 -1 3205
3207 0 450929.03 144469.42 177480 -1 3206
3208 0 450663.4 144351.38 177520 -1 3207
3209 0 450455.72 144224.55 177560 -1 3208
3210 0 450224.88 144101.78 177600 -1 3209
3211 0 450037.66 143943.36 177640 -1 3210
3212 0 449809.28 143808.2 177680 -1 3211
3213 0 449636.5 143765.16 177720 -1 3212
3214 0 449473.03 143711.64 177760 -1 3213
3215 0 449296.75 143689.23 177800 -1 3214
3216 0 449129.56 143690.58 177840 -1 3215
3217 0 448954.2 143698.89 177880 -1 3216
3218 0 448795.5 143684.19 177920 -1 3217
3219 0 448693.25 143646.25 177960 -1 3218
3220 0 448612.75 143603.4 178000 -1 3219
3221 0 448510.2 143602 178040 -1 3220
3222 0 448440.9 143587.06 178080 -1 3221
3223 0 448365.84 143558.27 178120 -1 3222
3224 0 448291.12 143515.67 178160 -1 3223
3225 0 448223.47 143487.02 178200 -1 3224
3226 0 448147.53 143443.28 178240 -1 3225
3227 0 448073.2 143383.52 178280 -1 3226
3228 0 447996.75 143311.72 178320 -1 3227
3229 0 447928.2 143266.36 178360 -1 3228
3230 0 447830.78 143245.56 178400 -1 3229
3231 0 447773.44 143164.12 178440 -1 3230
3232 0 447706.12 143086.33 178480 -1 3231
3233 0 447544.34 142969.69 178520 -1 3232
3234 0 447385.9 142852.4 178560 -1 3233
3235 0 447268.75 142721.08 178600 -1 3234
3236 0 447096.47 142623.33 178640 -1 3235
3237 0 446930.6 142516.89 178680 -1 3236
3238 0 446768.7 142336.52 178720 -1 3237
3239 0 446521.75 142008.38 178760 -1 3238
3240 0 446304.94 141669.78 178800 -1 3239
3241 0 446014.1 141340.55 178840 -1 3240
3242 0 445800.56 141004.44 178880 -1 3241
3243 0 445645.44 140715.8 178920 -1 3242
3244 0 445517.7 140444.03 179000 -1 3243
3245 0 445465.22 140291.78 179040 -1 3244
3246 0 445401.9 140143.05 179080 -1 3245
3247 0 445380.3 140374.14 179120 -1 3246
3248 0 445364.2 140607.64 179160 -1 3247
3249 0 445343.88 140832.47 179200 -1 3248
3250 0 445303.2 140892.67 179240 -1 3249
3251 0 445266.1 140940 179280 -1 3250
3252 0 445221.34 140974.77 179320 -1 3251
3253 0 445181.5 141011.02 179360 -1 3252
3254 0 445145.16 141037.7 179400 -1 3253
3255 0 445114 141072.98 179440 -1 3254
3256 0 445090.88 141103.94 179480 -1 3255
3257 0 445034.28 141098.47 179520 -1 3256
3258 0 444987.8 141118.25 179560 -1 3257
3259 0 444948.62 141170.2 179600 -1 3258
3260 0 444930.1 141184.83 179640 -1 3259
3261 0 444926.5 141208.16 179680 -1 3260
3262 0 444923.22 141169.19 179720 -1 3261
3263 0 444894.06 141164.36 179760 -1 3262
3264 0 444865.8 141138.72 179800 -1 3263
3265 0 444814.8 141167.42 179840 -1 3264
3266 0 444819.72 141184.55 179880 -1 3265
3267 0 444757.03 141190.12 179920 -1 3266
3268 0 444723.56 141218.28 179960 -1 3267
3269 0 444686.62 141255.23 180000 -1 3268
3270 0 444658.56 141262.94 180040 -1 3269
3271 0 444599.2 141335.77 180080 -1 3270
3272 0 444513.84 141527.86 180160 -1 3271
3273 0 444499 141537.5 180200 -1 3272
3274 0 444471.62 141576.44 180240 -1 3273
3275 0 444445.44 141610.9 180280 -1 3274
3276 0 444423.62 141668 180320 -1 3275
3277 0 444389.62 141708.6 180360 -1 3276
3278 0 444366 141755.95 180400 -1 3277
3279 0 444324.84 141792.03 180440 -1 3278
3280 0 444299.16 141848.08 180480 -1 3279
3281 0 444268.16 141896.81 180520 -1 3280
3282 0 444257.22 141936.28 180560 -1 3281
3283 0 444232.44 141979.05 180600 -1 3282
3284 0 444205.12 142026.3 180640 -1 3283
3285 0 444165.38 142073.5 180680 -1 3284
3286 0 444134.22 142121.33 180720 -1 3285
3287 0 444100.22 142158.27 180760 -1 3286
3288 0 444034.1 142218.95 180800 -1 3287
3289 0 443970.72 142289.94 180840 -1 3288
3290 0 443915.56 142353.19 180880 -1 3289
3291 0 443835.97 142440.47 180920 -1 3290
3292 0 443779.34 142548.05 180960 -1 3291
3293 0 443735.12 142623.6 181000 -1 3292
3294 0 443685.06 142712.58 181040 -1 3293
3295 0 443639.72 142751.92 181080 -1 3294
3296 0 443581.97 142851.73 181120 -1 3295
3297 0 443519.5 142969.94 181160 -1 3296
3298 0 443503.38 142988.72 181200 -1 3297
3299 0 443415.84 143122.72 181240 -1 3298
3300 0 443087.3 143300.11 181280 -1 3299
3301 0 443045.72 143346.45 181320 -1 3300
3302 0 443005.97 143388.73 181360 -1 3301
3303 0 443012.16 143412.83 181400 -1 3302
3304 0 442958.75 143498.3 181440 -1 3303
3305 0 442924 143583.4 181480 -1 3304
3306 0 442901.47 143635.12 181520 -1 3305
3307 0 442873.53 143670.48 181560 -1 3306
3308 0 442870.38 143724.14 181600 -1 3307
3309 0 442814.12 143804.1 181640 -1 3308
3310 0 442805.38 143867.73 181680 -1 3309
3311 0 442756.2 143950.61 181720 -1 3310
3312 0 442743.4 144052.9 181760 -1 3311
3313 0 442712.94 144148.69 181800 -1 3312
3314 0 442682.53 144230.62 181840 -1 3313
3315 0 442623.12 144329.11 181880 -1 3314
3316 0 442580.2 144402.39 181920 -1 3315
3317 0 442555.5 144468.11 181960 -1 3316
3318 0 442479.66 144536.97 182000 -1 3317
3319 0 442464.4 144606.23 182040 -1 3318
3320 0 442384.75 144689.11 182080 -1 3319
3321 0 442314.5 144764.75 182120 -1 3320
3322 0 442208.1 144897.14 182160 -1 3321
3323 0 442111.94 145016.25 182200 -1 3322
3324 0 442019.53 145122.94 182240 -1 3323
3325 0 441950.7 145229.64 182280 -1 3324
3326 0 441877.88 145313.44 182320 -1 3325
3327 0 441789.78 145400.72 182360 -1 3326
3328 0 441748.28 145503.98 182400 -1 3327
3329 0 441647.03 145613.73 182440 -1 3328
3330 0 441553.16 145716.81 182480 -1 3329
3331 0 441512.53 145760.55 182520 -1 3330
3332 0 441415.84 145731.02 182560 -1 3331
3333 0 441443.28 145788.22 182600 -1 3332
3334 0 441421.94 145828.97 182640 -1 3333
3335 0 441397.34 145861.34 182680 -1 3334
3336 0 441353.44 145861.66 182720 -1 3335
3337 0 441358.62 145855.27 182760 -1 3336
3338 0 441344.6 145869.56 182800 -1 3337
3339 0 441296.84 145912.3 182840 -1 3338
3340 0 441278.3 145938.9 182880 -1 3339
3341 0 441281.53 145972.94 182920 -1 3340
3342 0 441237.16 146026.89 182960 -1 3341
3343 0 441225.7 146067.7 183000 -1 3342
3344 0 441121.78 146128.72 183040 -1 3343
3345 0 440919.03 146356.94 183080 -1 3344
3346 0 440854.16 146436.36 183120 -1 3345
3347 0 440819.53 146473.31 183160 -1 3346
3348 0 440812.62 146503.48 183200 -1 3347
3349 0 440785.03 146567.75 183240 -1 3348
3350 0 440769.28 146634.06 183280 -1 3349
3351 0 440744.62 146692.03 183320 -1 3350
3352 0 440726.34 146781.39 183360 -1 3351
3353 0 440683.47 146875.44 183400 -1 3352
3354 0 440673.2 146956.25 183440 -1 3353
3355 0 440694.56 147036.53 183480 -1 3354
3356 0 440651.44 147138.64 183520 -1 3355
3357 0 440646.97 147203 183560 -1 3356
3358 0 440643.06 147271.55 183600 -1 3357
3359 0 440615.38 147357 183640 -1 3358
3360 0 440598.4 147423.45 183680 -1 3359
3361 0 440590.6 147480.9 183720 -1 3360
3362 0 440575 147528.9 183760 -1 3361
3363 0 440562.7 147582.06 183800 -1 3362
3364 0 440523.38 147650.55 183840 -1 3363
3365 0 440477.34 147713.53 183880 -1 3364
3366 0 440438.88 147773.33 183920 -1 3365
3367 0 440427.84 147836.7 183960 -1 3366
3368 0 440397.22 147894.28 184000 -1 3367
3369 0 440386.1 147968.9 184040 -1 3368
3370 0 440390.97 148013.38 184080 -1 3369
3371 0 440340.94 148077.84 184120 -1 3370
3372 0 440324 148131.27 184160 -1 3371
3373 0 440304.9 148196.17 184200 -1 3372
3374 0 440296.4 148277.44 184240 -1 3373
3375 0 440302 148355.69 184280 -1 3374
3376 0 440282.4 148444.03 184320 -1 3375
3377 0 440283.78 148503.33 184360 -1 3376
3378 0 440296.38 148558.9 184400 -1 3377
3379 0 440288.8 148644.11 184440 -1 3378
3380 0 440319.78 148652.77 184480 -1 3379
3381 0 440304.66 148681.73 184520 -1 3380
3382 0 440313.2 148694.86 184560 -1 3381
3383 0 440209.16 148820.86 184600 -1 3382
3384 0 439626.75 149345.14 184600 -1 3383
3385 0 439571.3 149334 184560 -1 3384
3386 0 439523.84 149297.02 184520 -1 3385
3387 0 439477.9 149274.58 184480 -1 3386
3388 0 439463.62 149260.38 184440 -1 3387
3389 0 439455.4 149225.33 184400 -1 3388
3390 0 439420.34 149182.83 184360 -1 3389
3391 0 439380.72 149101.28 184320 -1 3390
3392 0 440116.34 148947.75 184640 -1 3383
3393 0 440026.1 149041.12 184680 -1 3392
3394 0 439950.12 149183.45 184720 -1 3393
3395 0 439853.22 149355.55 184760 -1 3394
3396 0 439797.1 149485.44 184800 -1 3395
3397 0 439743.3 149618.14 184840 -1 3396
3398 0 438983.6 150127.16 184840 -1 3397
3399 0 438841.25 150095.28 184800 -1 3398
3400 0 438822.1 150056.73 184760 -1 3399
3401 0 438820.56 149986.64 184720 -1 3400
3402 0 438830.7 149950.39 184680 -1 3401
3403 0 438837.03 149941.78 184640 -1 3402
3404 0 438854.03 149903.1 184600 -1 3403
3405 0 438885.16 149864.38 184560 -1 3404
3406 0 438908.75 149854.53 184520 -1 3405
3407 0 438946.34 149833.3 184480 -1 3406
3408 0 438950.88 149822.66 184440 -1 3407
3409 0 438973.34 149765.11 184400 -1 3408
3410 0 438984.75 149737.39 184360 -1 3409
3411 0 438992.16 149658.81 184320 -1 3410
3412 0 438970.38 149633.02 184280 -1 3411
3413 0 439684.3 149772.05 184880 -1 3397
3414 0 439640.84 149890.25 184920 -1 3413
3415 0 439601.25 149998.6 184960 -1 3414
3416 0 439561.3 150082.7 185000 -1 3415
3417 0 439524.66 150116.44 185040 -1 3416
3418 0 439493.1 150151.1 185080 -1 3417
3419 0 439462.38 150196.5 185120 -1 3418
3420 0 439426.06 150235.88 185160 -1 3419
3421 0 439474.28 150225.02 185200 -1 3420
3422 0 439539.72 150221.5 185240 -1 3421
3423 0 439600.28 150223.08 185280 -1 3422
3424 0 439575.47 150292.55 185320 -1 3423
3425 0 439553.5 150360.97 185360 -1 3424
3426 0 439524.56 150420.1 185400 -1 3425
3427 0 439520.8 150469.77 185440 -1 3426
3428 0 439501.12 150513.3 185480 -1 3427
3429 0 439487.66 150560.45 185520 -1 3428
3430 0 439460.4 150606.47 185560 -1 3429
3431 0 439443.44 150648.39 185600 -1 3430
3432 0 439419.56 150698.38 185640 -1 3431
3433 0 439405.84 150735.12 185680 -1 3432
3434 0 439449.4 150791.84 185720 -1 3433
3435 0 439477.9 150834.6 185760 -1 3434
3436 0 439515.97 150871.25 185800 -1 3435
3437 0 439536.34 150873.53 185840 -1 3436
3438 0 439211.47 150766.22 185840 -1 3437
3439 0 438895.88 150970.62 185880 -1 3438
3440 0 438731.5 151152.58 185920 -1 3439
3441 0 438690.6 151288.5 185960 -1 3440
3442 0 438634.5 151431.86 186000 -1 3441
3443 0 438550.12 151602.06 186080 -1 3442
3444 0 438628.72 152596.2 186080 -1 3443
3445 0 438684.34 152665.19 186000 -1 3444
3446 0 438696.78 152618.11 185960 -1 3445
3447 0 438708.22 152571.39 185920 -1 3446
3448 0 438703.1 152517.14 185880 -1 3447
3449 0 438712.4 152450.27 185840 -1 3448
3450 0 438643.53 152451.66 185800 -1 3449
3451 0 438567.28 152426.66 185760 -1 3450
3452 0 438533.3 152426.38 185720 -1 3451
3453 0 438519.5 152417.72 185680 -1 3452
3454 0 438542.75 151871.48 186120 -1 3443
3455 0 438524.94 152013.89 186160 -1 3454
3456 0 438525.38 152142.38 186200 -1 3455
3457 0 439139.3 153906.8 186200 -1 3456
3458 0 439181.4 154169.84 186160 -1 3457
3459 0 439204.16 154144.88 186120 -1 3458
3460 0 439223.9 154171.94 186080 -1 3459
3461 0 438542.88 152266.61 186240 -1 3456
3462 0 438540.75 152384.22 186280 -1 3461
3463 0 438550.56 152484.47 186320 -1 3462
3464 0 438577.8 152579.95 186360 -1 3463
3465 0 438602.75 152668.6 186400 -1 3464
3466 0 438602.56 152744.36 186440 -1 3465
3467 0 438617.06 152799.52 186480 -1 3466
3468 0 438605.8 152877.47 186520 -1 3467
3469 0 438629.16 152937.69 186560 -1 3468
3470 0 438650.1 152985.55 186600 -1 3469
3471 0 438673.56 153032.34 186640 -1 3470
3472 0 438705.06 153068.73 186680 -1 3471
3473 0 438700.2 153123.36 186720 -1 3472
3474 0 438694.97 153176.56 186760 -1 3473
3475 0 438695.5 153210.97 186800 -1 3474
3476 0 438677 153257.44 186840 -1 3475
3477 0 438713.9 153265.97 186880 -1 3476
3478 0 438730.53 153253.89 186920 -1 3477
3479 0 438737.3 153252.11 186960 -1 3478
3480 0 438722.22 153254.25 187000 -1 3479
3481 0 438729.7 153246.44 187040 -1 3480
3482 0 438742.38 153244 187080 -1 3481
3483 0 438763.6 153219.25 187120 -1 3482
3484 0 438780.22 153207.9 187160 -1 3483
3485 0 438796.75 153193.33 187200 -1 3484
3486 0 438797.22 153166.14 187240 -1 3485
3487 0 438814.75 153150.47 187280 -1 3486
3488 0 438837 153121.2 187320 -1 3487
3489 0 438919.7 153067.94 187360 -1 3488
3490 0 438392.38 153277.42 187360 -1 3489
3491 0 438177.6 153327.58 187400 -1 3490
3492 0 437991.88 153319.47 187440 -1 3491
3493 0 437990.9 153309.44 187480 -1 3492
3494 0 437954.5 153308.69 187520 -1 3493
3495 0 438020.47 153339.66 187560 -1 3494
3496 0 438024.72 153345.61 187600 -1 3495
3497 0 439002.88 153004.56 187400 -1 3489
3498 0 439076.5 153020.34 187440 -1 3497
3499 0 439171.66 153024.61 187480 -1 3498
3500 0 439240.34 153039.53 187520 -1 3499
3501 0 439259.44 153098.33 187560 -1 3500
3502 0 439383.2 153244.08 187600 -1 3501
3503 0 439497.66 153402.02 187640 -1 3502
3504 0 439602.84 153552.62 187680 -1 3503
3505 0 439890.94 153907.38 187720 -1 3504
3506 0 440041.56 153953.56 187760 -1 3505
3507 0 440193.84 153982.92 187800 -1 3506
3508 0 440497.5 154086.94 187840 -1 3507
3509 0 440773.53 154199.14 187880 -1 3508
3510 0 440760.47 154195.34 187920 -1 3509
3511 0 440660.25 154179.08 187960 -1 3510
3512 0 439997.25 153886.08 187840 -1 3507
3513 0 439770.6 153799.62 187880 -1 3512
3514 0 439755.3 153805.2 187920 -1 3513
3515 0 439734.88 153789.61 187960 -1 3514
3516 0 439745.5 153817.81 188000 -1 3515
3517 0 439769.03 153843.53 188040 -1 3516
3518 0 439772.97 153846.03 188080 -1 3517
3519 0 439847.12 153901.38 187520 -1 3500
3520 0 440213.97 154108.12 187520 -1 3519
3521 0 440343.28 154187.11 187480 -1 3520
3522 0 440426.47 154281.62 187440 -1 3521
3523 0 440421 154266.72 187400 -1 3522
3524 0 440409 154261.92 187360 -1 3523
3525 0 440376.97 154265.86 187320 -1 3524
3526 0 440346.7 154274.72 187280 -1 3525
3527 0 440330.75 154296.06 187240 -1 3526
3528 0 440309.06 154315.5 187200 -1 3527
3529 0 439822.9 153846.55 187440 -1 3519
3530 0 438602.28 152284.5 186600 -1 3470
3531 0 438640.7 152163.42 186640 -1 3530
3532 0 438648.12 152127.42 186680 -1 3531
3533 0 438641.7 152102.3 186720 -1 3532
3534 0 438577.66 152151.94 186760 -1 3533
3535 0 438538.62 152185.6 186800 -1 3534
3536 0 438561.1 152194.92 186840 -1 3535
3537 0 439583.6 150873.14 185880 -1 3437
3538 0 439703.72 151010.33 185920 -1 3537
3539 0 439823.47 151145.05 185960 -1 3538
3540 0 439941.66 151250.8 186000 -1 3539
3541 0 440099.06 151339.58 186080 -1 3540
3542 0 440077.62 151355.94 186120 -1 3541
3543 0 440080.97 151380.33 186160 -1 3542
3544 0 439391.12 149980.73 184800 -1 3396
3545 0 439304.56 149989.53 184760 -1 3544
3546 0 439273.7 150005.48 184720 -1 3545
3547 0 439267.1 150051.92 184680 -1 3546
3548 0 439274.12 150044.33 184640 -1 3547
3549 0 445333.03 139865.69 179120 -1 3246
3550 0 445267.7 139596.83 179160 -1 3549
3551 0 445201.84 139316.92 179200 -1 3550
3552 0 445091.66 139169.92 179240 -1 3551
3553 0 444992.66 139014.84 179280 -1 3552
3554 0 444905.47 138860.36 179320 -1 3553
3555 0 444808.8 138711.52 179360 -1 3554
3556 0 444704.75 138547.81 179400 -1 3555
3557 0 444663.94 138425.17 179360 -1 3556
3558 0 444616.53 138289.98 179320 -1 3557
3559 0 444561.62 138160.97 179280 -1 3558
3560 0 444512.06 138032.66 179240 -1 3559
3561 0 444402.4 137748.52 179200 -1 3560
3562 0 444239.12 137511.05 179160 -1 3561
3563 0 444080.4 137267.28 179120 -1 3562
3564 0 443959.6 136986.98 179080 -1 3563
3565 0 443196.7 136538.95 179080 -1 3564
3566 0 442909.25 136208.45 179040 -1 3565
3567 0 442624.9 135868.12 179000 -1 3566
3568 0 442556.84 135667.77 178920 -1 3567
3569 0 442583.66 135568.58 178880 -1 3568
3570 0 442581.3 135473.92 178840 -1 3569
3571 0 442571.5 135420.6 178800 -1 3570
3572 0 442573.72 135378.98 178760 -1 3571
3573 0 442574.16 135361.23 178720 -1 3572
3574 0 442559.84 135334.28 178680 -1 3573
3575 0 442550.22 135315.16 178640 -1 3574
3576 0 442580.62 135233.4 178600 -1 3575
3577 0 442538.75 135246.61 178560 -1 3576
3578 0 442529.56 135191.5 178520 -1 3577
3579 0 442533.5 135166.98 178480 -1 3578
3580 0 442539.22 135138.06 178440 -1 3579
3581 0 442510.4 135149.4 178400 -1 3580
3582 0 442443.62 135219.69 178360 -1 3581
3583 0 442485.88 135093.38 178320 -1 3582
3584 0 442465.9 135020.25 178280 -1 3583
3585 0 442429.38 135059.33 178240 -1 3584
3586 0 442412.62 135046.42 178200 -1 3585
3587 0 442396.16 135049.52 178160 -1 3586
3588 0 442366.62 135069.6 178120 -1 3587
3589 0 442351.4 135077.52 178080 -1 3588
3590 0 442341.6 135094.03 178040 -1 3589
3591 0 442338.88 135110.52 178000 -1 3590
3592 0 442311.72 135123.52 177960 -1 3591
3593 0 442297.25 135126.17 177920 -1 3592
3594 0 442268.4 135123.22 177880 -1 3593
3595 0 442224.2 135117.02 177840 -1 3594
3596 0 442207.3 135097.33 177800 -1 3595
3597 0 442201.9 135058.73 177760 -1 3596
3598 0 442189.4 135059.34 177720 -1 3597
3599 0 442141.94 135065.2 177680 -1 3598
3600 0 442139.5 135059.62 177640 -1 3599
3601 0 442126.9 135065.94 177600 -1 3600
3602 0 442114.22 135066.1 177560 -1 3601
3603 0 442104.12 135051.23 177520 -1 3602
3604 0 442080.7 135037.98 177480 -1 3603
3605 0 442082.84 135017.48 177440 -1 3604
3606 0 442072.28 134992.94 177400 -1 3605
3607 0 442072.8 134980.2 177360 -1 3606
3608 0 442070.25 134970.48 177320 -1 3607
3609 0 442086.72 134956.2 177280 -1 3608
3610 0 442083.97 134921.28 177240 -1 3609
3611 0 442085.22 134872.9 177200 -1 3610
3612 0 442092.3 134845.61 177160 -1 3611
3613 0 442097.72 134810.7 177120 -1 3612
3614 0 442103.38 134761.61 177080 -1 3613
3615 0 442114.8 134693.11 177040 -1 3614
3616 0 442106.75 134598.16 177000 -1 3615
3617 0 442087.38 134504.28 176960 -1 3616
3618 0 442025.94 134374.75 176920 -1 3617
3619 0 441967.4 134243.7 176880 -1 3618
3620 0 441914.62 134113.08 176840 -1 3619
3621 0 441725.75 134001.42 176880 -1 3620
3622 0 441603.75 133888.98 176920 -1 3621
3623 0 441487.97 133776.88 176960 -1 3622
3624 0 441417.34 133707.42 177000 -1 3623
3625 0 441341.25 133640.81 177040 -1 3624
3626 0 441225.16 133593.95 177080 -1 3625
3627 0 441128.97 133519.56 177120 -1 3626
3628 0 441060.84 133472.55 177160 -1 3627
3629 0 440991.47 133415.78 177200 -1 3628
3630 0 440922.62 133362.64 177240 -1 3629
3631 0 440872.66 133290.88 177280 -1 3630
3632 0 440811.56 133228.75 177320 -1 3631
3633 0 440743.8 133152.02 177360 -1 3632
3634 0 440664.6 133075.83 177400 -1 3633
3635 0 440624.1 133063.56 177440 -1 3634
3636 0 440583.47 133037.25 177480 -1 3635
3637 0 440509.7 132942.16 177520 -1 3636
3638 0 440446 132861.72 177560 -1 3637
3639 0 440415 132810.23 177600 -1 3638
3640 0 440384.4 132745.84 177640 -1 3639
3641 0 440346.88 132694.66 177680 -1 3640
3642 0 440319.6 132648.98 177720 -1 3641
3643 0 440230.62 132547.77 177760 -1 3642
3644 0 440156.66 132523.42 177800 -1 3643
3645 0 440137.6 132499.23 177840 -1 3644
3646 0 440118.03 132452.17 177880 -1 3645
3647 0 440086.1 132402.17 177920 -1 3646
3648 0 439988.3 132276.94 177960 -1 3647
3649 0 439880.72 132162.08 178000 -1 3648
3650 0 439808.62 132085.77 178040 -1 3649
3651 0 439751.38 132004.58 178080 -1 3650
3652 0 439722.12 131938.12 178120 -1 3651
3653 0 439681.53 131860.55 178160 -1 3652
3654 0 439644.84 131819.1 178200 -1 3653
3655 0 439611.97 131758.44 178240 -1 3654
3656 0 439555.28 131705.88 178280 -1 3655
3657 0 439502.8 131655.03 178320 -1 3656
3658 0 439466.62 131667.16 178360 -1 3657
3659 0 439455.25 131614.22 178400 -1 3658
3660 0 439431.2 131579.14 178440 -1 3659
3661 0 439403.62 131538 178480 -1 3660
3662 0 439376.38 131499.97 178520 -1 3661
3663 0 439348.84 131464.14 178560 -1 3662
3664 0 439326.56 131422.52 178600 -1 3663
3665 0 439270.28 131412.47 178640 -1 3664
3666 0 439222.38 131390.25 178680 -1 3665
3667 0 439206.9 131353.25 178720 -1 3666
3668 0 439155.88 131293.84 178760 -1 3667
3669 0 439075.47 131253.45 178800 -1 3668
3670 0 439018.78 131226.7 178840 -1 3669
3671 0 438967.47 131211.8 178880 -1 3670
3672 0 438880.44 131174.19 178920 -1 3671
3673 0 438718.9 131076.05 179000 -1 3672
3674 0 438576.84 131016.2 179040 -1 3673
3675 0 438482.06 130984.6 179080 -1 3674
3676 0 438416.88 130923.48 179120 -1 3675
3677 0 438346.2 130877.85 179160 -1 3676
3678 0 438279.44 130804.72 179200 -1 3677
3679 0 438118.62 130744.53 179240 -1 3678
3680 0 437990.88 130736.81 179280 -1 3679
3681 0 437909.7 130727.42 179320 -1 3680
3682 0 437870.38 130712.9 179360 -1 3681
3683 0 437779.53 130651.47 179400 -1 3682
3684 0 437690.38 130549.87 179440 -1 3683
3685 0 437631.97 130517.19 179480 -1 3684
3686 0 437454 130448.586 179520 -1 3685
3687 0 437306.7 130371.76 179560 -1 3686
3688 0 436723.2 130118.23 179560 -1 3687
3689 0 436385.1 130008.9 179560 -1 3688
3690 0 436220.25 130088.59 179600 -1 3689
3691 0 436180.3 130119.61 179640 -1 3690
3692 0 436147.28 130106.625 179680 -1 3691
3693 0 436150.94 130080.98 179720 -1 3692
3694 0 436152.66 130068.13 179760 -1 3693
3695 0 436123.12 130038.09 179800 -1 3694
3696 0 436012.94 129947.52 179840 -1 3695
3697 0 435969.06 129854.84 179880 -1 3696
3698 0 435839.75 129748.06 179920 -1 3697
3699 0 435741.06 129658.06 179960 -1 3698
3700 0 435644.6 129561.8 180000 -1 3699
3701 0 435525.56 129595.36 180040 -1 3700
3702 0 435449.62 129537.87 180080 -1 3701
3703 0 435207.88 129607.56 180120 -1 3702
3704 0 435125 129602.64 180160 -1 3703
3705 0 435023.22 129463.43 180200 -1 3704
3706 0 434966.94 129508.02 180240 -1 3705
3707 0 434925.84 129468.695 180280 -1 3706
3708 0 434848.12 129379.734 180320 -1 3707
3709 0 434832.7 129305.37 180360 -1 3708
3710 0 434794.38 129205.21 180400 -1 3709
3711 0 434642.62 128993.734 180440 -1 3710
3712 0 434486 128791.27 180480 -1 3711
3713 0 434439.75 128754.11 180520 -1 3712
3714 0 434378.12 128722.45 180560 -1 3713
3715 0 434313.22 128705.9 180600 -1 3714
3716 0 434304 128764.01 180640 -1 3715
3717 0 434288.84 128792.63 180680 -1 3716
3718 0 434264.7 128831.3 180720 -1 3717
3719 0 434241.4 128815.25 180760 -1 3718
3720 0 434241.03 128815.39 180800 -1 3719
3721 0 434193.9 128801.35 180840 -1 3720
3722 0 434176.2 128826.11 180880 -1 3721
3723 0 434155.53 128855.14 180920 -1 3722
3724 0 434134.94 128898.8 180960 -1 3723
3725 0 434119.4 128894.19 181000 -1 3724
3726 0 434109.47 128895.71 181040 -1 3725
3727 0 434098.38 128876.06 181080 -1 3726
3728 0 434118 128786.93 181120 -1 3727
3729 0 434125.2 128704.016 181160 -1 3728
3730 0 434080.94 128836.92 181200 -1 3729
3731 0 434164.97 129228.7 181240 -1 3730
3732 0 433988.03 128996.234 181280 -1 3731
3733 0 433792.66 128752.97 181320 -1 3732
3734 0 433650.75 128630.336 181360 -1 3733
3735 0 433618.75 128603.69 181400 -1 3734
3736 0 433621.2 128566.3 181440 -1 3735
3737 0 433611.3 128527.19 181480 -1 3736
3738 0 433562.56 128492.84 181520 -1 3737
3739 0 433523.44 128449 181560 -1 3738
3740 0 433456.9 128433.26 181600 -1 3739
3741 0 433468.38 128382.414 181640 -1 3740
3742 0 433436.03 128359.43 181680 -1 3741
3743 0 433435.66 128327.23 181720 -1 3742
3744 0 433379.3 128332.44 181760 -1 3743
3745 0 433347.2 128322.48 181800 -1 3744
3746 0 433301.53 128316.83 181840 -1 3745
3747 0 433268.88 128300.81 181880 -1 3746
3748 0 433272.62 128260.43 181920 -1 3747
3749 0 433238.25 128242.02 181960 -1 3748
3750 0 433171.6 128247.49 182000 -1 3749
3751 0 433176.78 128185.1 182040 -1 3750
3752 0 433149.1 128087.92 182080 -1 3751
3753 0 433113.1 128002.984 182120 -1 3752
3754 0 433040.16 127929.55 182160 -1 3753
3755 0 432973.25 127862.96 182200 -1 3754
3756 0 432903.3 127785.89 182240 -1 3755
3757 0 432856.47 127758.99 182280 -1 3756
3758 0 432831.06 127719.43 182320 -1 3757
3759 0 432809.1 127681.984 182360 -1 3758
3760 0 432664.1 127624.39 182400 -1 3759
3761 0 432533.03 127568.27 182440 -1 3760
3762 0 432390.22 127529.336 182480 -1 3761
3763 0 432289.22 127468.58 182520 -1 3762
3764 0 432186.94 127411.234 182560 -1 3763
3765 0 432078.5 127343.11 182600 -1 3764
3766 0 431943.28 127288.93 182640 -1 3765
3767 0 431790.5 127233.56 182680 -1 3766
3768 0 431675.75 127163.36 182720 -1 3767
3769 0 431587.78 127153.65 182760 -1 3768
3770 0 431497.88 127132.59 182800 -1 3769
3771 0 431418.25 127119.65 182840 -1 3770
3772 0 431380.62 127019.25 182880 -1 3771
3773 0 431373.44 126903.44 182920 -1 3772
3774 0 431363.2 126795.97 182960 -1 3773
3775 0 431365.25 126734.98 183000 -1 3774
3776 0 431304.78 126717.99 183040 -1 3775
3777 0 431260.56 126735.91 183080 -1 3776
3778 0 431226.94 126642.164 183120 -1 3777
3779 0 431209.5 126635.88 183160 -1 3778
3780 0 431173.44 126637.44 183200 -1 3779
3781 0 431118.25 126604.086 183240 -1 3780
3782 0 431065.56 126587.84 183280 -1 3781
3783 0 431026 126570.875 183320 -1 3782
3784 0 430993.44 126499.42 183360 -1 3783
3785 0 430997.12 126435.83 183400 -1 3784
3786 0 431176.8 126266.06 183440 -1 3785
3787 0 431186.6 126272.51 183480 -1 3786
3788 0 431196.8 126273.734 183520 -1 3787
3789 0 431222.2 126249.99 183560 -1 3788
3790 0 431212.28 126243.77 183600 -1 3789
3791 0 431219.9 126228.586 183640 -1 3790
3792 0 431229.03 126201.94 183680 -1 3791
3793 0 431176.97 126216.19 183720 -1 3792
3794 0 431145.47 126238.41 183760 -1 3793
3795 0 431114.44 126266.03 183800 -1 3794
3796 0 431073.5 126252.3 183840 -1 3795
3797 0 431010.84 126269.81 183880 -1 3796
3798 0 430983.4 126278.375 183920 -1 3797
3799 0 430931.6 126297.914 183960 -1 3798
3800 0 430786.75 126270.74 184000 -1 3799
3801 0 430638.47 126253.445 184040 -1 3800
3802 0 430372.03 126169.13 184080 -1 3801
3803 0 430268.34 126112.336 184120 -1 3802
3804 0 429417.38 125520.38 184120 -1 3803
3805 0 427981.94 125138.13 184120 -1 3804
3806 0 427971.25 125080.73 184080 -1 3805
3807 0 427967.06 125035.33 184040 -1 3806
3808 0 427952.6 124964.67 184000 -1 3807
3809 0 428032.28 124839.66 183960 -1 3808
3810 0 428044.7 124896.77 183920 -1 3809
3811 0 428045.16 124902.914 183880 -1 3810
3812 0 427614.6 124989.5 183840 -1 3811
3813 0 427583.5 124902.875 183800 -1 3812
3814 0 427539.94 124878.734 183760 -1 3813
3815 0 427558.78 124854.76 183720 -1 3814
3816 0 427583.28 124844.555 183680 -1 3815
3817 0 428388.1 124689.62 183920 -1 3810
3818 0 428991.28 124964.94 183920 -1 3817
3819 0 429192.12 124785.33 183880 -1 3818
3820 0 429222.5 124657.29 183840 -1 3819
3821 0 429281.1 124563.484 183800 -1 3820
3822 0 429335.03 124471.164 183760 -1 3821
3823 0 429375.75 124386.47 183720 -1 3822
3824 0 429428.66 124305.02 183680 -1 3823
3825 0 429473.56 124227.086 183640 -1 3824
3826 0 429521.62 123904.13 183600 -1 3825
3827 0 429476.12 123960.41 183560 -1 3826
3828 0 429460.03 123953.36 183520 -1 3827
3829 0 429460.72 123929.44 183480 -1 3828
3830 0 428004.75 125183.055 184160 -1 3805
3831 0 428651.28 124913.99 184200 -1 3830
3832 0 428614.28 125128.02 184240 -1 3831
3833 0 427776.88 125706.85 184240 -1 3832
3834 0 427599.5 125820.88 184280 -1 3833
3835 0 427430.34 125918.16 184320 -1 3834
3836 0 427412.97 125943.734 184360 -1 3835
3837 0 427369.25 125984.62 184400 -1 3836
3838 0 427339.38 126052.76 184440 -1 3837
3839 0 427294.12 126110.02 184480 -1 3838
3840 0 427211.56 126094.59 184520 -1 3839
3841 0 427120.97 126096.5 184560 -1 3840
3842 0 427062.66 126102.336 184600 -1 3841
3843 0 427009.78 126102.45 184640 -1 3842
3844 0 426987.28 126075.055 184680 -1 3843
3845 0 426963.62 126061.516 184720 -1 3844
3846 0 427034.75 126013.3 184760 -1 3845
3847 0 427111.38 125953.45 184800 -1 3846
3848 0 427046.78 126012.06 184840 -1 3847
3849 0 426988.47 126074.664 184880 -1 3848
3850 0 428626.97 125190.28 184280 -1 3832
3851 0 428649.6 125238.59 184320 -1 3850
3852 0 428683.84 125258.35 184360 -1 3851
3853 0 428696.16 125293.35 184400 -1 3852
3854 0 428662.9 125364.68 184440 -1 3853
3855 0 428617.44 125424.805 184480 -1 3854
3856 0 428596.06 125476.79 184520 -1 3855
3857 0 428569.94 125543.805 184560 -1 3856
3858 0 428532.9 125594.41 184600 -1 3857
3859 0 427887.5 125175.42 184600 -1 3858
3860 0 427777.75 125199.4 184640 -1 3859
3861 0 427685.12 125189.49 184680 -1 3860
3862 0 427657.9 125265.805 184720 -1 3861
3863 0 427636.53 125258.72 184760 -1 3862
3864 0 427610.78 125246.64 184800 -1 3863
3865 0 427574.16 125262.055 184840 -1 3864
3866 0 427530.53 125293.68 184880 -1 3865
3867 0 427491.78 125252.66 184920 -1 3866
3868 0 427494.47 125271.484 184960 -1 3867
3869 0 427574.8 125293.445 185000 -1 3868
3870 0 429159.06 125881.195 184600 -1 3858
3871 0 429281.5 125951.87 184640 -1 3870
3872 0 429251.88 125927.05 184680 -1 3871
3873 0 429235.9 125963.58 184720 -1 3872
3874 0 429231.84 125991.24 184760 -1 3873
3875 0 429238.6 126005.914 184800 -1 3874
3876 0 429221.16 126047.61 184840 -1 3875
3877 0 429208.8 126078.29 184880 -1 3876
3878 0 429203.16 126118.03 184920 -1 3877
3879 0 429193.56 126148.055 184960 -1 3878
3880 0 429188.06 126166.13 185000 -1 3879
3881 0 429178.66 126181.96 185040 -1 3880
3882 0 429177.16 126220.586 185080 -1 3881
3883 0 429160.6 126262.39 185120 -1 3882
3884 0 429145.97 126303.98 185160 -1 3883
3885 0 429149.5 126312.16 185200 -1 3884
3886 0 429148.28 126351.88 185240 -1 3885
3887 0 429154.06 126381.16 185280 -1 3886
3888 0 429137.84 126422.7 185320 -1 3887
3889 0 429111.3 126488.586 185360 -1 3888
3890 0 429088.7 126520.305 185400 -1 3889
3891 0 429064.03 126570.305 185440 -1 3890
3892 0 429075.38 126593.57 185480 -1 3891
3893 0 429073.72 126627.74 185520 -1 3892
3894 0 429070.78 126669.03 185560 -1 3893
3895 0 429697.16 125960.22 185000 -1 3881
3896 0 429848.03 125749.984 185000 -1 3895
3897 0 430108.28 125765.86 185000 -1 3896
3898 0 430242.97 125936.69 184960 -1 3897
3899 0 430261.03 125891.984 184920 -1 3898
3900 0 430242.28 125857.07 184880 -1 3899
3901 0 430292.5 125886.2 184840 -1 3900
3902 0 430280.28 125843.3 184800 -1 3901
3903 0 430280.5 125824.26 184760 -1 3902
3904 0 429287 125178 184040 -1 3804
3905 0 443106.2 136482.92 179120 -1 3565
3906 0 443024.1 136434.7 179160 -1 3905
3907 0 442948.62 136380.39 179200 -1 3906
3908 0 442866.25 136331.88 179240 -1 3907
3909 0 442827.62 136306.89 179280 -1 3908
3910 0 442792.7 136285.39 179320 -1 3909
3911 0 442752.47 136269.22 179360 -1 3910
3912 0 442705.44 136240.17 179400 -1 3911
3913 0 442631.66 136238.25 179440 -1 3912
3914 0 442551.2 136238.77 179480 -1 3913
3915 0 442477.3 136225.22 179520 -1 3914
3916 0 442397.6 136209.36 179560 -1 3915
3917 0 442309.22 136204.36 179600 -1 3916
3918 0 442220.9 136184.73 179640 -1 3917
3919 0 442126.66 136183.03 179680 -1 3918
3920 0 442016.78 136142.94 179720 -1 3919
3921 0 441922.12 136117.45 179760 -1 3920
3922 0 441818.12 136096.17 179800 -1 3921
3923 0 441772.44 136106.25 179840 -1 3922
3924 0 441734.47 136099.64 179880 -1 3923
3925 0 441677.34 136111.2 179920 -1 3924
3926 0 441633.97 136129.84 179960 -1 3925
3927 0 441556.3 136127.44 180000 -1 3926
3928 0 441469.7 136180.34 180040 -1 3927
3929 0 441395.47 136164.98 180080 -1 3928
3930 0 441373.66 136306.38 180120 -1 3929
3931 0 441321.88 136283.66 180160 -1 3930
3932 0 441249.5 136340.11 180200 -1 3931
3933 0 441168.62 136359.31 180240 -1 3932
3934 0 441127.56 136387.2 180280 -1 3933
3935 0 441066.25 136421.4 180320 -1 3934
3936 0 441001.5 136456.03 180360 -1 3935
3937 0 440950.5 136468.53 180400 -1 3936
3938 0 440883.38 136489.72 180440 -1 3937
3939 0 440756.53 136516.78 180480 -1 3938
3940 0 440629.8 136516.36 180520 -1 3939
3941 0 440531.62 136507.83 180560 -1 3940
3942 0 440419.47 136527.89 180600 -1 3941
3943 0 440338.6 136547.78 180640 -1 3942
3944 0 440252.38 136549.66 180680 -1 3943
3945 0 440183.72 136577.14 180720 -1 3944
3946 0 440111.25 136594.94 180760 -1 3945
3947 0 440054.5 136626.61 180800 -1 3946
3948 0 440012.7 136646.47 180840 -1 3947
3949 0 439972.22 136666.19 180880 -1 3948
3950 0 439951.38 136692.44 180920 -1 3949
3951 0 439875.22 136741.83 180960 -1 3950
3952 0 439828.34 136745.94 181000 -1 3951
3953 0 439778.03 136747.75 181040 -1 3952
3954 0 439708.1 136702.47 181080 -1 3953
3955 0 439616.7 136771.66 181120 -1 3954
3956 0 439644 136734.89 181160 -1 3955
3957 0 439629.12 136758.9 181200 -1 3956
3958 0 439585.44 136721.02 181240 -1 3957
3959 0 439422.62 136848.39 181280 -1 3958
3960 0 439353.1 136849.53 181320 -1 3959
3961 0 439298.6 136889.89 181360 -1 3960
3962 0 439254.5 136836.94 181400 -1 3961
3963 0 439189.38 136889.1 181440 -1 3962
3964 0 439126.8 136929.61 181480 -1 3963
3965 0 439042 136987.31 181520 -1 3964
3966 0 438996.66 136983.12 181560 -1 3965
3967 0 438954.47 136975.14 181600 -1 3966
3968 0 438796.66 136994.22 181640 -1 3967
3969 0 438634.22 137007.56 181680 -1 3968
3970 0 438479.28 137020.34 181720 -1 3969
3971 0 438299.94 137049.56 181760 -1 3970
3972 0 438114.75 137074.03 181800 -1 3971
3973 0 437959.25 137074.42 181840 -1 3972
3974 0 437898.53 137067.78 181880 -1 3973
3975 0 437848.16 137061.38 181920 -1 3974
3976 0 437784.03 137067.94 181960 -1 3975
3977 0 437702.38 137077.64 182000 -1 3976
3978 0 437636.94 137156.22 182040 -1 3977
3979 0 437561.7 137169.36 182080 -1 3978
3980 0 437460.56 137188.03 182120 -1 3979
3981 0 437362.66 137212 182160 -1 3980
3982 0 437276.56 137222.95 182200 -1 3981
3983 0 437155.06 137286.94 182240 -1 3982
3984 0 437043.16 137347.77 182280 -1 3983
3985 0 436922.97 137404.44 182320 -1 3984
3986 0 436813.06 137571.38 182360 -1 3985
3987 0 436701.1 137725.12 182400 -1 3986
3988 0 436572.12 137886.95 182440 -1 3987
3989 0 436669.6 139589.16 182440 -1 3988
3990 0 436566.25 139731.22 182480 -1 3989
3991 0 436551 139762.11 182520 -1 3990
3992 0 436831.06 139691.78 182520 -1 3991
3993 0 436937.1 139754.69 182560 -1 3992
3994 0 437045 139872.92 182600 -1 3993
3995 0 437064.5 140075.62 182640 -1 3994
3996 0 437099.4 140144.33 182680 -1 3995
3997 0 437132.47 140213.72 182720 -1 3996
3998 0 437118.25 140216.83 182760 -1 3997
3999 0 437142.8 140257.08 182800 -1 3998
4000 0 437300.44 140355.53 182840 -1 3999
4001 0 437464.44 140386.5 182880 -1 4000
4002 0 437676.62 140503.27 182920 -1 4001
4003 0 437794.16 140540.17 182960 -1 4002
4004 0 437901.72 140595.3 183000 -1 4003
4005 0 437924.88 140648.52 183040 -1 4004
4006 0 437963.1 140660.88 183080 -1 4005
4007 0 438203.06 141438.17 183080 -1 4006
4008 0 438286.97 141386.22 183040 -1 4007
4009 0 438373.8 141563.94 183000 -1 4008
4010 0 438391.97 141651.5 182960 -1 4009
4011 0 438419 141624.2 182920 -1 4010
4012 0 438431.7 141545.98 182880 -1 4011
4013 0 438290.78 141627.12 183120 -1 4007
4014 0 438264.84 141766.12 183160 -1 4013
4015 0 438228.03 141863.2 183200 -1 4014
4016 0 438218.1 142003.78 183240 -1 4015
4017 0 438136.8 142043.81 183280 -1 4016
4018 0 438142.53 142136.3 183320 -1 4017
4019 0 438166.3 142216.5 183360 -1 4018
4020 0 438198.75 142091.39 183400 -1 4019
4021 0 438183.22 142197.81 183440 -1 4020
4022 0 438182.75 142284.16 183480 -1 4021
4023 0 438159.78 142332.44 183520 -1 4022
4024 0 438116.97 142362.69 183560 -1 4023
4025 0 438094.78 142431.36 183600 -1 4024
4026 0 438061.38 142448.86 183640 -1 4025
4027 0 438033.47 142487.17 183680 -1 4026
4028 0 438089.88 142542.98 183720 -1 4027
4029 0 438099.2 142642.5 183760 -1 4028
4030 0 438081.7 142735.83 183800 -1 4029
4031 0 438090.5 142756.67 183840 -1 4030
4032 0 438050.6 142816.22 183880 -1 4031
4033 0 437955.25 142882.95 183920 -1 4032
4034 0 437896.75 142960.94 183960 -1 4033
4035 0 437865.8 143018.36 184000 -1 4034
4036 0 437845.88 143061.03 184040 -1 4035
4037 0 437870.12 143066.06 184080 -1 4036
4038 0 437907.34 143114.44 184120 -1 4037
4039 0 437891.22 143178.39 184160 -1 4038
4040 0 437906.4 143226.33 184200 -1 4039
4041 0 437829.72 143283.33 184240 -1 4040
4042 0 437860.03 143334.12 184280 -1 4041
4043 0 437848.62 143369.4 184320 -1 4042
4044 0 437828.16 143422.67 184360 -1 4043
4045 0 437823.16 143431.78 184400 -1 4044
4046 0 437812.2 143493.53 184440 -1 4045
4047 0 437809.06 143575.53 184480 -1 4046
4048 0 437817.03 143599.38 184520 -1 4047
4049 0 437808.6 143675.7 184560 -1 4048
4050 0 437784.97 143779.66 184600 -1 4049
4051 0 437773.72 143897.02 184640 -1 4050
4052 0 437816.12 143899.94 184680 -1 4051
4053 0 437801.88 143991.03 184720 -1 4052
4054 0 437712.34 144118.36 184800 -1 4053
4055 0 437688.2 144353.62 184920 -1 4054
4056 0 437582.03 144721.53 185080 -1 4055
4057 0 437535.8 144856.88 185240 -1 4056
4058 0 437489.1 145024.69 185400 -1 4057
4059 0 437303.12 145217 185600 -1 4058
4060 0 437183.75 145535.86 185760 -1 4059
4061 0 437123 145670.5 185840 -1 4060
4062 0 437062.03 145805.1 185920 -1 4061
4063 0 437039.47 145848.2 185960 -1 4062
4064 0 436982.1 145918.58 186080 -1 4063
4065 0 436876.66 146096.33 186160 -1 4064
4066 0 436824.28 146185.25 186200 -1 4065
4067 0 436481.84 146553.8 186320 -1 4066
4068 0 436251.4 146846.11 186440 -1 4067
4069 0 436181.38 146811.6 186520 -1 4068
4070 0 436113.2 146773.31 186600 -1 4069
4071 0 435471 147156 186800 -1 4070
4072 0 435786.28 147162.58 186920 -1 4071
4073 0 435733.97 147263.19 187000 -1 4072
4074 0 435663.06 147426.2 187120 -1 4073
4075 0 435644.38 147488.78 187160 -1 4074
4076 0 435484.1 147470.02 187200 -1 4075
4077 0 435498.22 147426.12 187240 -1 4076
4078 0 435406.1 147260.14 187280 -1 4077
4079 0 435392.72 147326.64 187320 -1 4078
4080 0 435353.5 147391.05 187360 -1 4079
4081 0 435522.88 147253.7 187400 -1 4080
4082 0 435486.7 147314.36 187440 -1 4081
4083 0 435502.06 147384.14 187480 -1 4082
4084 0 435495.94 147437.33 187520 -1 4083
4085 0 435479.34 147511.28 187560 -1 4084
4086 0 435513.8 147624.48 187600 -1 4085
4087 0 435603.53 146828.89 187600 -1 4086
4088 0 435637.56 146806.3 187640 -1 4087
4089 0 435544.75 146824.08 187720 -1 4088
4090 0 435338.47 146807.83 187840 -1 4089
4091 0 435541.47 147752.88 187640 -1 4086
4092 0 435579.16 148231.16 187680 -1 4091
4093 0 435591.28 148302.03 187720 -1 4092
4094 0 435577.38 148364.08 187760 -1 4093
4095 0 435523.78 148475.34 187800 -1 4094
4096 0 435521.4 148529.73 187840 -1 4095
4097 0 434165.78 149407.58 187840 -1 4096
4098 0 434174.88 149356.73 187800 -1 4097
4099 0 434191.25 149355.97 187760 -1 4098
4100 0 434199.03 149359.81 187720 -1 4099
4101 0 434188.38 149314.97 187600 -1 4100
4102 0 435508.16 148591.72 187880 -1 4096
4103 0 435467.2 148757.62 187920 -1 4102
4104 0 436246.47 147655.66 187920 -1 4103
4105 0 436606.1 147618.69 187920 -1 4104
4106 0 436698.03 147502.77 187880 -1 4105
4107 0 436764.56 147426.02 187840 -1 4106
4108 0 436881.47 147415.67 187800 -1 4107
4109 0 437055.6 147543.77 187760 -1 4108
4110 0 437121.3 147529.25 187720 -1 4109
4111 0 436712.12 148981.08 187920 -1 4103
4112 0 436834.7 149084.31 187880 -1 4111
4113 0 436829.72 149155.7 187840 -1 4112
4114 0 436857.22 149152.72 187720 -1 4113
4115 0 436869.9 149200.6 187600 -1 4114
4116 0 435679.3 148751.36 187960 -1 4103
4117 0 435684.1 148701.53 188000 -1 4116
4118 0 435656.25 148719.23 188040 -1 4117
4119 0 435644.16 148714.25 188080 -1 4118
4120 0 436175.53 147760.97 188080 -1 4119
4121 0 436515.44 147526.39 188120 -1 4120
4122 0 436557.8 147519.4 188160 -1 4121
4123 0 436584.1 147531.02 188200 -1 4122
4124 0 436581.84 147486.88 188240 -1 4123
4125 0 436563.97 147496.66 188280 -1 4124
4126 0 435656.34 148689.02 188120 -1 4119
4127 0 435650.2 148727.75 188160 -1 4126
4128 0 435659.72 148767.58 188200 -1 4127
4129 0 435654.1 148812.42 188240 -1 4128
4130 0 435646.56 148793.56 188280 -1 4129
4131 0 435661.44 148830.89 188320 -1 4130
4132 0 435708.16 148837.2 188360 -1 4131
4133 0 435718.22 148811.86 188400 -1 4132
4134 0 435787 148738 188440 -1 4133
4135 0 435787.5 148802.92 188480 -1 4134
4136 0 435765 148818 188520 -1 4135
4137 0 435754.34 148884.61 188560 -1 4136
4138 0 436529.34 148296.02 188560 -1 4137
4139 0 436597.56 148288.44 188600 -1 4138
4140 0 436676.78 148235.31 188640 -1 4139
4141 0 436738.38 148138.72 188680 -1 4140
4142 0 436746.47 148161.9 188720 -1 4141
4143 0 436829.7 148163.89 188760 -1 4142
4144 0 436871.62 148190.36 188800 -1 4143
4145 0 435475.1 148911.28 188600 -1 4137
4146 0 435451.06 148964.19 188640 -1 4145
4147 0 435444.88 148956.22 188680 -1 4146
4148 0 434735.78 149073.66 188680 -1 4147
4149 0 434505.62 149176.3 188720 -1 4148
4150 0 434501.4 149182.23 188760 -1 4149
4151 0 434492.44 149220.44 188800 -1 4150
4152 0 434459.8 149218.52 188840 -1 4151
4153 0 434391.66 149276.14 188880 -1 4152
4154 0 434331.78 149302.38 188920 -1 4153
4155 0 434277.7 149289.83 188960 -1 4154
4156 0 434267.03 149298.62 189000 -1 4155
4157 0 434282 149300.23 189040 -1 4156
4158 0 434347.28 149356.48 189080 -1 4157
4159 0 434326.47 149418.05 189120 -1 4158
4160 0 434306.3 149407.58 189160 -1 4159
4161 0 435401.62 148979.2 188720 -1 4147
4162 0 435396.34 149039.12 188760 -1 4161
4163 0 435379.25 149040.95 188800 -1 4162
4164 0 435349.9 149012.31 188840 -1 4163
4165 0 435443.7 148980.67 188880 -1 4164
4166 0 435456.84 149044.2 188920 -1 4165
4167 0 435450.3 149082.22 188960 -1 4166
4168 0 435431.38 149132.6 189000 -1 4167
4169 0 435390.62 149171.14 189040 -1 4168
4170 0 435335.1 149205.64 189080 -1 4169
4171 0 435321.5 149250.11 189120 -1 4170
4172 0 435512.44 148278.98 186800 -1 4071
4173 0 435586.66 148279.31 186760 -1 4172
4174 0 435531.16 148251.23 186680 -1 4173
4175 0 435501.56 148240.06 186640 -1 4174
4176 0 435109.22 148673.97 186640 -1 4175
4177 0 434978.75 149091.6 186640 -1 4176
4178 0 434990.6 149027.58 186600 -1 4177
4179 0 435028.4 148838.3 186440 -1 4178
4180 0 435051.97 148783.67 186400 -1 4179
4181 0 435518.03 148204.03 186600 -1 4175
4182 0 435544.1 148198.6 186560 -1 4181
4183 0 435483.12 148119.61 186520 -1 4182
4184 0 435481.44 148111.17 186480 -1 4183
4185 0 436049.88 148346.73 186480 -1 4184
4186 0 436147.16 148715.2 186480 -1 4185
4187 0 436553.5 148916.06 186480 -1 4186
4188 0 436644.25 148869.88 186440 -1 4187
4189 0 436600.47 148891.44 186400 -1 4188
4190 0 436609.62 148849.39 186360 -1 4189
4191 0 436506.75 148810.52 186280 -1 4190
4192 0 436501.28 148820.58 186160 -1 4191
4193 0 436570.44 148773.88 186000 -1 4192
4194 0 436563.6 148655.88 185840 -1 4193
4195 0 436542.53 148540.36 185640 -1 4194
4196 0 436553.75 148496.06 185600 -1 4195
4197 0 435405.9 148106.34 186440 -1 4184
4198 0 435331.06 148063.31 186400 -1 4197
4199 0 435069.16 148070.31 186360 -1 4198
4200 0 435490.16 148098.23 186320 -1 4199
4201 0 435792.62 148110.44 186280 -1 4200
4202 0 435847.1 148040.48 186240 -1 4201
4203 0 435838.1 148084.12 186200 -1 4202
4204 0 434719.2 147862.72 186320 -1 4199
4205 0 434565.78 147754.61 186280 -1 4204
4206 0 434530.5 147715.55 186240 -1 4205
4207 0 434470.47 147648.2 186200 -1 4206
4208 0 434432.78 147645 186160 -1 4207
4209 0 434379 147623.77 186120 -1 4208
4210 0 434396.03 147616.83 186080 -1 4209
4211 0 436421.7 139973.98 182560 -1 3991
4212 0 436384.2 139986.61 182600 -1 4211
4213 0 436425.72 140015.64 182640 -1 4212
4214 0 436423.34 140043.11 182680 -1 4213
4215 0 436395.25 140024.61 182720 -1 4214
4216 0 436354.34 140002.23 182760 -1 4215
4217 0 436325.9 139986 182800 -1 4216
4218 0 436296 140021.5 182840 -1 4217
4219 0 436276.25 140032.69 182880 -1 4218
4220 0 436237.25 140037.02 182920 -1 4219
4221 0 436184.56 140042.39 182960 -1 4220
4222 0 436157.16 140025.72 183000 -1 4221
4223 0 436128.06 140022 183040 -1 4222
4224 0 436051.97 140005.78 183080 -1 4223
4225 0 436007.72 140000.2 183120 -1 4224
4226 0 435962.47 140004.72 183160 -1 4225
4227 0 435933.97 140005.78 183200 -1 4226
4228 0 435926.9 140013.34 183240 -1 4227
4229 0 435921.28 140028.56 183280 -1 4228
4230 0 435909.06 140020.56 183320 -1 4229
4231 0 435848.97 140001.05 183360 -1 4230
4232 0 435831.28 140047.58 183400 -1 4231
4233 0 435814.94 140063.42 183440 -1 4232
4234 0 435814.8 140090.78 183480 -1 4233
4235 0 435822.1 140104.2 183520 -1 4234
4236 0 435801.44 140149.03 183560 -1 4235
4237 0 435786 140195.08 183600 -1 4236
4238 0 435785.2 140241.84 183640 -1 4237
4239 0 435738.5 140307.53 183680 -1 4238
4240 0 435724.4 140352.77 183720 -1 4239
4241 0 435695.3 140412.89 183760 -1 4240
4242 0 435677.88 140473.95 183800 -1 4241
4243 0 435657.7 140514.03 183840 -1 4242
4244 0 435646.2 140552.12 183880 -1 4243
4245 0 435605.06 140615.97 183920 -1 4244
4246 0 435584.44 140692.12 183960 -1 4245
4247 0 435565.06 140723.16 184000 -1 4246
4248 0 435548.06 140782.23 184040 -1 4247
4249 0 435533.75 140827.7 184080 -1 4248
4250 0 435524.22 140878.12 184120 -1 4249
4251 0 435495.22 140918.42 184160 -1 4250
4252 0 435478.2 140965 184200 -1 4251
4253 0 435432.9 141039 184240 -1 4252
4254 0 435392.9 141121.52 184280 -1 4253
4255 0 435358.62 141197.05 184320 -1 4254
4256 0 435304.12 141277.73 184360 -1 4255
4257 0 435290.47 141322.58 184400 -1 4256
4258 0 435263.84 141383.12 184440 -1 4257
4259 0 435237.75 141428 184480 -1 4258
4260 0 435213.28 141466.34 184520 -1 4259
4261 0 435188.88 141536.47 184560 -1 4260
4262 0 435177.38 141579.7 184600 -1 4261
4263 0 435180.25 141622.14 184640 -1 4262
4264 0 435174.1 141648.34 184680 -1 4263
4265 0 435132.66 141673.55 184720 -1 4264
4266 0 435123.47 141695.2 184760 -1 4265
4267 0 435098.3 141730.78 184800 -1 4266
4268 0 435079.06 141825.25 184840 -1 4267
4269 0 435071.75 141833.17 184880 -1 4268
4270 0 435033.7 141881.86 184920 -1 4269
4271 0 434991.9 141961.08 184960 -1 4270
4272 0 434922.62 142057.3 185000 -1 4271
4273 0 434738.38 142179.6 185040 -1 4272
4274 0 434579.34 142210.98 185080 -1 4273
4275 0 434574.25 142202.12 185120 -1 4274
4276 0 434578.66 142183.55 185160 -1 4275
4277 0 434549.78 142189.03 185200 -1 4276
4278 0 434500.1 142233.28 185240 -1 4277
4279 0 434444.75 142272.8 185280 -1 4278
4280 0 434393.8 142308.47 185320 -1 4279
4281 0 434282.84 142316.83 185360 -1 4280
4282 0 434172.2 142342.98 185400 -1 4281
4283 0 434048.03 142422.92 185440 -1 4282
4284 0 433919.5 142503.47 185480 -1 4283
4285 0 433882.72 142551.94 185520 -1 4284
4286 0 433826.94 142609.19 185560 -1 4285
4287 0 433799.44 142672.39 185600 -1 4286
4288 0 433788.5 142731.06 185640 -1 4287
4289 0 433803.72 142769.7 185680 -1 4288
4290 0 433803.4 142808.98 185720 -1 4289
4291 0 433764.25 142873.61 185760 -1 4290
4292 0 433765.06 142923.52 185800 -1 4291
4293 0 433751.78 142983.08 185840 -1 4292
4294 0 433718.3 143044.12 185880 -1 4293
4295 0 433681.34 143097.75 185920 -1 4294
4296 0 433606.16 143142.44 185960 -1 4295
4297 0 433520.22 143195.66 186000 -1 4296
4298 0 433374.47 143349.16 186080 -1 4297
4299 0 433338.56 143462.53 186120 -1 4298
4300 0 433259.06 143510.25 186160 -1 4299
4301 0 433058.38 143515.44 186200 -1 4300
4302 0 432852.16 143545.94 186200 -1 4301
4303 0 432671.03 143584.36 186240 -1 4302
4304 0 432619.9 143635.66 186280 -1 4303
4305 0 432537.5 143716.02 186320 -1 4304
4306 0 432426.06 143818.95 186360 -1 4305
4307 0 432342.72 143927.83 186400 -1 4306
4308 0 432227.6 144098.69 186440 -1 4307
4309 0 432243.66 144220.52 186400 -1 4308
4310 0 432296.8 144287.05 186360 -1 4309
4311 0 432400.28 144425.5 186320 -1 4310
4312 0 432197.72 144169.61 186480 -1 4308
4313 0 432180.1 144206.86 186520 -1 4312
4314 0 432189.84 144270.69 186560 -1 4313
4315 0 432187.97 144349.75 186600 -1 4314
4316 0 432186 144425.34 186640 -1 4315
4317 0 432187.6 144489.03 186680 -1 4316
4318 0 432199.66 144569.78 186720 -1 4317
4319 0 432212.88 144656.66 186760 -1 4318
4320 0 432160.3 144729.1 186800 -1 4319
4321 0 432113.94 144798.98 186840 -1 4320
4322 0 432055.22 144865.7 186880 -1 4321
4323 0 432011.4 144892.52 186920 -1 4322
4324 0 431959.34 144931.52 186960 -1 4323
4325 0 431898.9 144972.12 187000 -1 4324
4326 0 431854.97 144992.12 187040 -1 4325
4327 0 431822.25 145033.89 187080 -1 4326
4328 0 431768.3 145062.72 187120 -1 4327
4329 0 431632.88 145201.6 187160 -1 4328
4330 0 431300.44 145224.08 187200 -1 4329
4331 0 430045.7 145834.61 187200 -1 4330
4332 0 430121.5 145846.75 187160 -1 4331
4333 0 430109.78 145829.72 187120 -1 4332
4334 0 430121.38 145816.44 187080 -1 4333
4335 0 430108.6 145792.72 187040 -1 4334
4336 0 430081.7 145788.58 187000 -1 4335
4337 0 430101.66 145763.5 186960 -1 4336
4338 0 430110.72 145736.94 186920 -1 4337
4339 0 430159.97 145753.11 186880 -1 4338
4340 0 430211.66 145765.44 186840 -1 4339
4341 0 430270.5 145731.69 186800 -1 4340
4342 0 430311.28 145725.39 186760 -1 4341
4343 0 430034.03 145861.17 187240 -1 4331
4344 0 429990.38 145866.36 187280 -1 4343
4345 0 429947.6 145896.56 187320 -1 4344
4346 0 429885.8 145918.94 187360 -1 4345
4347 0 429848.12 145934.61 187400 -1 4346
4348 0 429806.25 145962.4 187440 -1 4347
4349 0 429781.1 145981.84 187480 -1 4348
4350 0 429747.62 145985.8 187520 -1 4349
4351 0 429703.72 146013.2 187560 -1 4350
4352 0 429655.38 146029.97 187600 -1 4351
4353 0 429644.66 146055.17 187640 -1 4352
4354 0 429630.9 146083.97 187680 -1 4353
4355 0 429603.1 146112.94 187720 -1 4354
4356 0 429575.3 146129.55 187760 -1 4355
4357 0 429550.25 146151.7 187800 -1 4356
4358 0 429541.9 146172.89 187840 -1 4357
4359 0 429514.56 146193.36 187880 -1 4358
4360 0 429500.9 146227.52 187920 -1 4359
4361 0 429482.34 146240.11 187960 -1 4360
4362 0 429469.53 146257.14 188000 -1 4361
4363 0 429457.62 146278.94 188040 -1 4362
4364 0 429461.1 146292.98 188080 -1 4363
4365 0 429453.44 146302.05 188120 -1 4364
4366 0 429441 146324 188160 -1 4365
4367 0 429433.84 146294.03 188200 -1 4366
4368 0 429426.03 146320.1 188240 -1 4367
4369 0 429401.16 146346.84 188280 -1 4368
4370 0 430249.25 146646.47 188280 -1 4369
4371 0 430322.9 146671.05 188320 -1 4370
4372 0 430381.78 146659.73 188360 -1 4371
4373 0 430446.78 146630.25 188400 -1 4372
4374 0 430499.97 146541.75 188440 -1 4373
4375 0 430498.03 146551.52 188480 -1 4374
4376 0 430507.5 146551.53 188520 -1 4375
4377 0 430522.3 146551.47 188560 -1 4376
4378 0 430541.44 146561.05 188600 -1 4377
4379 0 430566.1 146581.05 188640 -1 4378
4380 0 430595.16 146603.52 188680 -1 4379
4381 0 430598.4 146642.69 188720 -1 4380
4382 0 430584.88 146688.38 188760 -1 4381
4383 0 430638.03 146648.23 188800 -1 4382
4384 0 430674.1 146604.14 188840 -1 4383
4385 0 430663.6 146661.03 188880 -1 4384
4386 0 429394.53 146384.28 188320 -1 4369
4387 0 429355.22 146382.44 188360 -1 4386
4388 0 429336.53 146368.55 188400 -1 4387
4389 0 429324.84 146378.61 188440 -1 4388
4390 0 429289.22 146407.38 188480 -1 4389
4391 0 429266.12 146428.33 188520 -1 4390
4392 0 429247.66 146449.55 188560 -1 4391
4393 0 429239.97 146468.77 188600 -1 4392
4394 0 429214.25 146477.42 188640 -1 4393
4395 0 429207.56 146452.64 188680 -1 4394
4396 0 429216.9 146385.64 188720 -1 4395
4397 0 429203.16 146393.39 188760 -1 4396
4398 0 429223.53 146384.9 188800 -1 4397
4399 0 429221 146395.98 188840 -1 4398
4400 0 429209.28 146431.36 188880 -1 4399
4401 0 429202.6 146457.08 188920 -1 4400
4402 0 429212 146484 188960 -1 4401
4403 0 429156.75 146532.5 189000 -1 4402
4404 0 429177.28 146572.44 189040 -1 4403
4405 0 428256.34 146257.97 189040 -1 4404
4406 0 428170.7 146243.95 189080 -1 4405
4407 0 428164.72 146305.81 189120 -1 4406
4408 0 428141.06 146366.64 189160 -1 4407
4409 0 429185.72 146606.83 189080 -1 4404
4410 0 429275.78 146657.27 189120 -1 4409
4411 0 429347 146705.84 189160 -1 4410
4412 0 429362.56 146687.34 189200 -1 4411
4413 0 429374.56 146664.14 189240 -1 4412
4414 0 429386.4 146655.62 189280 -1 4413
4415 0 429420.8 146627.69 189320 -1 4414
4416 0 429432.2 146636.42 189360 -1 4415
4417 0 429427.1 146658.28 189400 -1 4416
4418 0 429410.53 146649.92 189440 -1 4417
4419 0 429373.53 146648.75 189480 -1 4418
4420 0 429379.8 146626.97 189520 -1 4419
4421 0 429389.28 146619.08 189560 -1 4420
4422 0 429408.47 146610.44 189600 -1 4421
4423 0 429420.16 146621.56 189640 -1 4422
4424 0 429445.88 146596.86 189680 -1 4423
4425 0 429449.78 146598.17 189720 -1 4424
4426 0 429429.66 146628.75 189760 -1 4425
4427 0 429418.78 146669.08 189800 -1 4426
4428 0 429451 146698.9 189840 -1 4427
4429 0 436484.5 137841.77 182480 -1 3988
4430 0 436403.47 137773.94 182520 -1 4429
4431 0 436330.2 137713.94 182560 -1 4430
4432 0 436160.9 137583.56 182600 -1 4431
4433 0 435823.12 137432.19 182640 -1 4432
4434 0 435710.9 137383.38 182680 -1 4433
4435 0 435512.62 137298.14 182720 -1 4434
4436 0 435292.22 137210.25 182760 -1 4435
4437 0 435200.22 137113.1 182800 -1 4436
4438 0 435086.47 137020.55 182840 -1 4437
4439 0 435014.72 136964.08 182880 -1 4438
4440 0 434946.72 136905.95 182920 -1 4439
4441 0 434867.44 136845.62 182960 -1 4440
4442 0 434797.97 136811.61 183000 -1 4441
4443 0 434756.2 136766 183040 -1 4442
4444 0 434809.4 136770.39 183080 -1 4443
4445 0 434719.94 136657.78 183120 -1 4444
4446 0 434634.56 136572.05 183160 -1 4445
4447 0 434561.44 136487.8 183200 -1 4446
4448 0 434413.97 136418.3 183240 -1 4447
4449 0 434287.03 136358.72 183280 -1 4448
4450 0 431047.66 135526.66 183280 -1 4449
4451 0 426599.88 134964.83 183280 -1 4450
4452 0 426035.62 134906.6 183240 -1 4451
4453 0 425491.47 134837.53 183200 -1 4452
4454 0 424944.8 134779.61 183160 -1 4453
4455 0 424664.9 134770.28 183120 -1 4454
4456 0 424393.16 134752.28 183080 -1 4455
4457 0 424032.62 134743.44 183040 -1 4456
4458 0 423613.28 134770.8 183000 -1 4457
4459 0 423210.78 134799.89 182960 -1 4458
4460 0 422932.22 134813.9 182920 -1 4459
4461 0 422642.72 134833.14 182880 -1 4460
4462 0 422379.1 134850.27 182840 -1 4461
4463 0 422038 134886.81 182800 -1 4462
4464 0 421678.66 134934.06 182760 -1 4463
4465 0 421313.3 135018.2 182720 -1 4464
4466 0 420707.03 135157.45 182680 -1 4465
4467 0 420087.8 135305.22 182640 -1 4466
4468 0 419490.34 135440.38 182600 -1 4467
4469 0 419205.97 135505.2 182560 -1 4468
4470 0 418929 135548.36 182520 -1 4469
4471 0 418622.1 135632.05 182480 -1 4470
4472 0 418169.3 135693.69 182440 -1 4471
4473 0 417688.1 135796.86 182400 -1 4472
4474 0 417185.6 135897.23 182360 -1 4473
4475 0 416980.3 135930.42 182320 -1 4474
4476 0 416772.03 135970.44 182280 -1 4475
4477 0 416579.47 135999.94 182240 -1 4476
4478 0 416418.4 136082.73 182200 -1 4477
4479 0 416259.62 136167.58 182160 -1 4478
4480 0 416118.06 136246.1 182120 -1 4479
4481 0 415951.25 136327.56 182080 -1 4480
4482 0 415368.62 137037.64 182040 -1 4481
4483 0 415542.38 136363.31 182000 -1 4482
4484 0 415311.47 136421.12 181960 -1 4483
4485 0 415104.5 136466.66 181920 -1 4484
4486 0 414878.25 136520.05 181880 -1 4485
4487 0 414637.78 136595.7 181840 -1 4486
4488 0 414382.03 136675.6 181800 -1 4487
4489 0 414159.1 136738.33 181760 -1 4488
4490 0 414036.03 136753.03 181720 -1 4489
4491 0 413917.94 136765.44 181680 -1 4490
4492 0 413790.78 136785.72 181640 -1 4491
4493 0 413666.2 136805.92 181600 -1 4492
4494 0 413541.3 136838.22 181560 -1 4493
4495 0 413181.5 137108.95 181520 -1 4494
4496 0 412823.53 137380.9 181480 -1 4495
4497 0 412664.66 137717.03 181440 -1 4496
4498 0 412507.78 138059.72 181400 -1 4497
4499 0 412369.22 138176.98 181360 -1 4498
4500 0 412229.12 138297.34 181320 -1 4499
4501 0 412082.8 138337.9 181280 -1 4500
4502 0 412053.06 138065.97 181240 -1 4501
4503 0 411941.84 138227.61 181200 -1 4502
4504 0 411871.9 138254.94 181160 -1 4503
4505 0 411805.22 138291.8 181120 -1 4504
4506 0 411734.06 138316.05 181080 -1 4505
4507 0 411698.4 138314.23 181040 -1 4506
4508 0 411683.53 138291.14 181000 -1 4507
4509 0 411653.94 138271.52 180960 -1 4508
4510 0 411656.53 138234.33 180920 -1 4509
4511 0 411617.06 138215.97 180880 -1 4510
4512 0 411586.16 138200.89 180840 -1 4511
4513 0 411550.8 138184.3 180800 -1 4512
4514 0 411522.94 138169.25 180760 -1 4513
4515 0 411522.38 138151.4 180720 -1 4514
4516 0 411521.03 138125.61 180680 -1 4515
4517 0 411504.38 138108.02 180640 -1 4516
4518 0 411483.4 138093.7 180600 -1 4517
4519 0 411466.22 138089.9 180560 -1 4518
4520 0 411428.38 138092.36 180520 -1 4519
4521 0 411393.56 138097.33 180480 -1 4520
4522 0 411359.88 138104.94 180440 -1 4521
4523 0 411344.34 138114.97 180400 -1 4522
4524 0 411319.1 138128.17 180360 -1 4523
4525 0 411313.97 138136.6 180320 -1 4524
4526 0 411297.6 138133.98 180280 -1 4525
4527 0 411266.44 138144.12 180240 -1 4526
4528 0 411246.25 138149.88 180200 -1 4527
4529 0 411238.12 138149.73 180160 -1 4528
4530 0 411154.88 138157.66 180120 -1 4529
4531 0 411013.28 138037.53 180080 -1 4530
4532 0 411001.62 138026.81 180040 -1 4531
4533 0 410952.94 138011.44 180000 -1 4532
4534 0 410906.53 137998.84 179960 -1 4533
4535 0 410863.84 138004.77 179920 -1 4534
4536 0 410840.47 138001.81 179880 -1 4535
4537 0 410791.34 138012.5 179840 -1 4536
4538 0 410779.66 138039.75 179800 -1 4537
4539 0 410707.47 138053.7 179760 -1 4538
4540 0 410659.8 138084.98 179720 -1 4539
4541 0 410629.4 138121.89 179680 -1 4540
4542 0 410580.7 138138.98 179640 -1 4541
4543 0 410548.3 138165.28 179600 -1 4542
4544 0 410497.8 138176.75 179560 -1 4543
4545 0 410455.88 138199.8 179520 -1 4544
4546 0 410406.72 138220.67 179480 -1 4545
4547 0 410376.34 138227.03 179440 -1 4546
4548 0 410335.6 138233.69 179400 -1 4547
4549 0 410298.97 138235.2 179360 -1 4548
4550 0 410262.84 138231.78 179320 -1 4549
4551 0 410222.75 138229.42 179280 -1 4550
4552 0 410184.88 138241.92 179240 -1 4551
4553 0 410161.84 138248.78 179200 -1 4552
4554 0 410141.72 138257.2 179160 -1 4553
4555 0 410113.78 138264.2 179120 -1 4554
4556 0 410080.38 138269.89 179080 -1 4555
4557 0 410064.8 138270.42 179040 -1 4556
4558 0 410007.16 138295.66 179000 -1 4557
4559 0 409935.16 138315.88 178920 -1 4558
4560 0 409906.75 138327.88 178880 -1 4559
4561 0 409878.66 138333.77 178840 -1 4560
4562 0 409816.44 138347.72 178800 -1 4561
4563 0 409769.03 138361.17 178760 -1 4562
4564 0 409749.62 138368.61 178720 -1 4563
4565 0 409698.97 138411.42 178680 -1 4564
4566 0 409645.7 138442.11 178640 -1 4565
4567 0 409602.53 138463.84 178600 -1 4566
4568 0 409540.78 138486.2 178560 -1 4567
4569 0 409489.6 138510.77 178520 -1 4568
4570 0 409433.8 138541.89 178480 -1 4569
4571 0 409372.56 138589.19 178440 -1 4570
4572 0 409323.8 138638.72 178400 -1 4571
4573 0 409264.97 138692.4 178360 -1 4572
4574 0 409231.2 138729.25 178320 -1 4573
4575 0 409181.53 138761.95 178280 -1 4574
4576 0 409126.56 138797.97 178240 -1 4575
4577 0 409094.62 138818.95 178200 -1 4576
4578 0 409033.7 138844.4 178160 -1 4577
4579 0 408975.44 138879.28 178120 -1 4578
4580 0 408939.06 138918.27 178080 -1 4579
4581 0 408917.25 138957.16 178040 -1 4580
4582 0 408878.2 138993.67 178000 -1 4581
4583 0 408845.22 139030.66 177960 -1 4582
4584 0 408797.7 139076.47 177920 -1 4583
4585 0 408721.1 139105.81 177880 -1 4584
4586 0 408620 139144.81 177840 -1 4585
4587 0 408527.75 139173.61 177800 -1 4586
4588 0 408428.7 139213.28 177760 -1 4587
4589 0 408338.66 139245.19 177720 -1 4588
4590 0 408054.88 139283.27 177760 -1 4589
4591 0 407781.72 139310.02 177800 -1 4590
4592 0 407499.9 139346.67 177840 -1 4591
4593 0 407228.78 139374.97 177880 -1 4592
4594 0 406935.06 139413.16 177920 -1 4593
4595 0 406845.03 139409.52 177960 -1 4594
4596 0 406736.78 139419.3 178000 -1 4595
4597 0 406631.25 139424.86 178040 -1 4596
4598 0 406497.22 139446.1 178080 -1 4597
4599 0 406384.88 139468.61 178120 -1 4598
4600 0 406271.6 139484.6 178160 -1 4599
4601 0 406158 139509.28 178200 -1 4600
4602 0 406068.4 139561.62 178240 -1 4601
4603 0 405998.28 139581.56 178280 -1 4602
4604 0 405926.84 139612.53 178320 -1 4603
4605 0 405841.3 139655.42 178360 -1 4604
4606 0 405752.6 139671.56 178400 -1 4605
4607 0 405656.88 139692 178440 -1 4606
4608 0 405551.7 139723.67 178480 -1 4607
4609 0 405498.5 139713.72 178520 -1 4608
4610 0 405442.62 139701.25 178560 -1 4609
4611 0 405395.5 139696.4 178600 -1 4610
4612 0 405315.28 139680.47 178640 -1 4611
4613 0 405248.62 139657.47 178680 -1 4612
4614 0 405182.62 139620.06 178720 -1 4613
4615 0 405107.75 139598.95 178760 -1 4614
4616 0 405085.72 139612.81 178800 -1 4615
4617 0 405083.06 139623.4 178840 -1 4616
4618 0 405050.34 139647.2 178880 -1 4617
4619 0 405024.62 139667.86 178920 -1 4618
4620 0 405014 139686.94 179000 -1 4619
4621 0 405019.2 139702.12 179040 -1 4620
4622 0 405009.7 139719.95 179080 -1 4621
4623 0 405006.88 139725.9 179120 -1 4622
4624 0 405000.72 139733.4 179160 -1 4623
4625 0 404990.4 139738.56 179200 -1 4624
4626 0 404969.28 139744.4 179240 -1 4625
4627 0 404982.72 139739.11 179280 -1 4626
4628 0 404947.53 139729.27 179320 -1 4627
4629 0 404922.03 139713.56 179360 -1 4628
4630 0 404889.8 139693.62 179400 -1 4629
4631 0 404861.4 139672.2 179440 -1 4630
4632 0 404785.66 139659.95 179480 -1 4631
4633 0 404720.75 139642.55 179520 -1 4632
4634 0 404639.16 139624.08 179560 -1 4633
4635 0 404579.94 139610.06 179600 -1 4634
4636 0 404494.12 139593.48 179640 -1 4635
4637 0 404431.56 139572.64 179680 -1 4636
4638 0 404349.2 139540.83 179720 -1 4637
4639 0 404296.28 139518.27 179760 -1 4638
4640 0 404240.6 139500.83 179800 -1 4639
4641 0 404186.47 139513.3 179840 -1 4640
4642 0 404161.03 139518.39 179880 -1 4641
4643 0 404099 139538.62 179920 -1 4642
4644 0 404059.16 139549.84 179960 -1 4643
4645 0 404012.06 139546.47 180000 -1 4644
4646 0 403975.75 139564.25 180040 -1 4645
4647 0 403912.84 139575.9 180080 -1 4646
4648 0 404114.97 139871.64 180120 -1 4647
4649 0 404070.9 139801.48 180160 -1 4648
4650 0 403831.44 139994.48 180360 -1 4649
4651 0 402227.03 141799.25 180360 -1 4650
4652 0 400402.94 142111.36 180360 -1 4651
4653 0 400265.62 142646.67 180160 -1 4652
4654 0 400323.16 142288.61 180000 -1 4653
4655 0 400052.6 142851.8 179920 -1 4654
4656 0 399647.1 143696.45 179800 -1 4655
4657 0 399693.7 144454.77 179800 -1 4656
4658 0 398693 145139.44 179800 -1 4657
4659 0 397816.75 145281.61 179600 -1 4658
4660 0 397169.75 145258 179360 -1 4659
4661 0 396953.84 145250.05 179280 -1 4660
4662 0 396565.9 145011.64 179080 -1 4661
4663 0 396249.94 145002.27 178800 -1 4662
4664 0 396046.06 144945.97 178520 -1 4663
4665 0 395927.8 144844.97 178240 -1 4664
4666 0 395822.97 145108.48 177920 -1 4665
4667 0 395731.3 145259.08 177720 -1 4666
4668 0 395674 145432.64 177560 -1 4667
4669 0 395700.06 145572.84 177440 -1 4668
4670 0 395731.56 145478.08 177360 -1 4669
4671 0 395238.62 146631.52 177360 -1 4670
4672 0 394893.6 147145.25 177360 -1 4671
4673 0 395169.06 147703.89 177360 -1 4672
4674 0 395068 147679 177480 -1 4673
4675 0 395072 147563 177600 -1 4674
4676 0 395108 147543 177680 -1 4675
4677 0 395320 147559 177720 -1 4676
4678 0 395632 147419 177800 -1 4677
4679 0 395784 147343 177960 -1 4678
4680 0 396048 147051 178040 -1 4679
4681 0 396124 147015 178160 -1 4680
4682 0 394250 148578.03 177480 -1 4674
4683 0 394106 148734.03 177400 -1 4682
4684 0 394026 148882.03 177280 -1 4683
4685 0 393958 149118.03 177160 -1 4684
4686 0 394014 149170.03 177000 -1 4685
4687 0 394062 149230.03 176960 -1 4686
4688 0 394002 149150.06 176920 -1 4687
4689 0 393918 149538.06 176880 -1 4688
4690 0 393906 149494.06 176840 -1 4689
4691 0 393902 149642.06 176760 -1 4690
4692 0 395356.56 147612.44 177040 -1 4673
4693 0 395062 147993 177040 -1 4692
4694 0 395380.16 147600.84 177000 -1 4692
4695 0 395450.5 147566.5 176880 -1 4694
4696 0 395473.5 147554.58 176840 -1 4695
4697 0 395596.06 147688.42 176560 -1 4696
4698 0 394642 147349.03 177480 -1 4672
4699 0 394430 147469.03 177600 -1 4698
4700 0 394230 147473.03 177440 -1 4699
4701 0 394326 147521.03 177240 -1 4700
4702 0 394330 147501.03 177080 -1 4701
4703 0 394907.88 146031.94 177360 -1 4671
4704 0 394785.53 145940.67 177040 -1 4703
4705 0 394749.66 145976.33 177000 -1 4704
4706 0 394676.9 146047.19 176920 -1 4705
4707 0 394622.44 145857.4 176760 -1 4706
4708 0 394546.84 145830.38 176520 -1 4707
4709 0 394545.94 145832.22 176480 -1 4708
4710 0 394624.25 145671.23 176440 -1 4709
4711 0 394507.8 145830.28 176400 -1 4710
4712 0 394509.38 145951.98 176120 -1 4711
4713 0 394404.53 145938.5 176080 -1 4712
4714 0 394210.88 145901.56 176040 -1 4713
4715 0 394138 146012.39 176000 -1 4714
4716 0 394115.2 146112.1 175880 -1 4715
4717 0 393953.7 146329.69 175720 -1 4716
4718 0 393866.53 146410.14 175560 -1 4717
4719 0 393825.25 146387 175520 -1 4718
4720 0 393610.97 146259.4 175320 -1 4719
4721 0 393511.38 146280.52 175200 -1 4720
4722 0 393279 146415.73 175080 -1 4721
4723 0 393167.5 146682.98 174920 -1 4722
4724 0 392802.34 146766.08 174800 -1 4723
4725 0 392594.22 146709.4 174680 -1 4724
4726 0 392350.66 146590.02 174520 -1 4725
4727 0 392321.03 146548.55 174360 -1 4726
4728 0 392426.66 146547.38 174080 -1 4727
4729 0 392549.9 146508.02 173760 -1 4728
4730 0 392476.2 146510.53 173520 -1 4729
4731 0 392206.4 146596.5 173280 -1 4730
4732 0 392049.94 146645.67 173040 -1 4731
4733 0 391773.34 146712.56 172840 -1 4732
4734 0 391315.8 146674.77 172520 -1 4733
4735 0 391113.06 146668.75 172280 -1 4734
4736 0 391304.44 146669.58 172120 -1 4735
4737 0 391447.97 146670.3 172000 -1 4736
4738 0 391585.03 146639.28 171680 -1 4737
4739 0 391389.5 146432.06 171400 -1 4738
4740 0 391715 145991.03 171400 -1 4739
4741 0 391751 145879.03 171320 -1 4740
4742 0 391903.03 145895.06 171240 -1 4741
4743 0 391202 146429.5 171280 -1 4739
4744 0 391013.62 146427 171160 -1 4743
4745 0 390691.72 146584.06 170960 -1 4744
4746 0 390696.5 146455 170840 -1 4745
4747 0 391423.5 146439.03 170840 -1 4746
4748 0 391643.5 146371.03 170880 -1 4747
4749 0 391684 146327.03 170960 -1 4748
4750 0 390704.1 146239.88 170640 -1 4746
4751 0 390695 146173.67 170560 -1 4750
4752 0 390676.56 146041.02 170400 -1 4751
4753 0 390656.25 146037.16 170360 -1 4752
4754 0 390659.5 146032 170240 -1 4753
4755 0 390663.1 146027.27 170120 -1 4754
4756 0 391047.9 145909.45 170120 -1 4755
4757 0 390885 145628.95 170000 -1 4756
4758 0 390971.62 145557.25 169720 -1 4757
4759 0 390984.38 145546.61 169680 -1 4758
4760 0 390828.12 145453.88 169520 -1 4759
4761 0 390748.44 145346.56 169320 -1 4760
4762 0 395834.66 144829.92 176920 -1 4670
4763 0 395843.56 144771.31 176880 -1 4762
4764 0 395766 144536.5 176840 -1 4763
4765 0 395688.12 144302.02 176800 -1 4764
4766 0 395649.34 144114.06 176600 -1 4765
4767 0 395635.8 144066.27 176480 -1 4766
4768 0 395738.16 143156.11 176480 -1 4767
4769 0 395880.28 143201.42 176240 -1 4768
4770 0 395904.03 143208.62 176200 -1 4769
4771 0 395941.62 143137.1 176160 -1 4770
4772 0 396092.4 142849.4 176000 -1 4771
4773 0 396318.25 142418.5 175760 -1 4772
4774 0 396285.2 142278.8 175600 -1 4773
4775 0 396276.84 142244.36 175560 -1 4774
4776 0 396225.88 142231.97 175320 -1 4775
4777 0 396187.44 142155.72 175080 -1 4776
4778 0 396181.3 142142.83 175040 -1 4777
4779 0 396114.66 141928.11 174800 -1 4778
4780 0 396145.3 141671.47 174520 -1 4779
4781 0 396215.06 141288.61 174360 -1 4780
4782 0 396243.8 141108.11 174240 -1 4781
4783 0 396214.1 140994.31 174160 -1 4782
4784 0 396313.22 140915.3 173880 -1 4783
4785 0 396474.4 140753.36 173640 -1 4784
4786 0 396562.22 140662.52 173400 -1 4785
4787 0 396621.28 140611.2 173200 -1 4786
4788 0 396657.4 140670.16 173000 -1 4787
4789 0 396543.6 140714.1 172640 -1 4788
4790 0 396531.03 140718.94 172600 -1 4789
4791 0 396565.28 140592.14 172360 -1 4790
4792 0 396571.22 140570.75 172320 -1 4791
4793 0 396569.84 140539.14 172280 -1 4792
4794 0 396564.16 140379.83 172080 -1 4793
4795 0 396563.06 140348.1 172040 -1 4794
4796 0 396669.03 140227.83 171880 -1 4795
4797 0 396659.7 140072.7 171720 -1 4796
4798 0 396654.9 139936.47 171640 -1 4797
4799 0 396679.03 139769.97 171440 -1 4798
4800 0 396430 142419 176120 -1 4772
4801 0 396410 142339 176280 -1 4800
4802 0 396454 142247 176400 -1 4801
4803 0 398211.75 145476 179360 -1 4660
4804 0 399803 144612 179920 -1 4657
4805 0 399912.28 144769.42 180040 -1 4804
4806 0 399938.2 145049.75 180200 -1 4805
4807 0 399882.84 145416.61 180440 -1 4806
4808 0 399884.6 145485 180480 -1 4807
4809 0 399891 145757.12 180640 -1 4808
4810 0 399807 145906.72 180720 -1 4809
4811 0 399597 146281 180920 -1 4810
4812 0 399726.84 146567.34 181120 -1 4811
4813 0 399522.5 146846.12 181320 -1 4812
4814 0 399473.03 146717.12 181600 -1 4813
4815 0 399373.28 146816.72 181680 -1 4814
4816 0 399124.03 147065.53 181880 -1 4815
4817 0 398602.53 147054.94 182240 -1 4816
4818 0 397968.25 147078 182560 -1 4817
4819 0 394456.16 147469.16 182560 -1 4818
4820 0 392303.75 148617 182560 -1 4819
4821 0 392162 148651 182440 -1 4820
4822 0 392250 148683 182320 -1 4821
4823 0 392334 148707 182200 -1 4822
4824 0 392478 148831 182120 -1 4823
4825 0 392506 148932 182080 -1 4824
4826 0 392192 148141.05 182200 -1 4823
4827 0 392036 147937.05 182080 -1 4826
4828 0 392192 148169.03 182040 -1 4827
4829 0 392076 147801.05 182000 -1 4828
4830 0 392144 147769.05 181960 -1 4829
4831 0 392224 147753.03 181920 -1 4830
4832 0 392332 147729.03 181800 -1 4831
4833 0 392364 147681.03 181720 -1 4832
4834 0 392464 147549.03 181600 -1 4833
4835 0 391828 148213.03 182080 -1 4827
4836 0 391956 148805.03 182040 -1 4835
4837 0 391824 148181.03 182000 -1 4836
4838 0 391692 148205.03 181880 -1 4837
4839 0 391656 148057.03 181760 -1 4838
4840 0 391624 147989.03 181680 -1 4839
4841 0 392068 147489.06 182120 -1 4827
4842 0 392032 147297.06 182240 -1 4841
4843 0 391860 147049.06 182360 -1 4842
4844 0 391828 146773.03 182480 -1 4843
4845 0 391536 146529.03 182560 -1 4844
4846 0 390776 146197.03 182520 -1 4845
4847 0 390632 146157.06 182320 -1 4846
4848 0 390172 146077.03 182200 -1 4847
4849 0 390172 146013.06 182160 -1 4848
4850 0 390352 146085.03 182120 -1 4849
4851 0 390228 146037.03 182000 -1 4850
4852 0 390156 145881.03 181920 -1 4851
4853 0 389339 145684.03 182160 -1 4849
4854 0 389320 145629.08 182200 -1 4853
4855 0 389072 145486.03 182400 -1 4854
4856 0 388952 145554.03 182560 -1 4855
4857 0 388808 145594 182680 -1 4856
4858 0 388668 145538.03 182840 -1 4857
4859 0 388860 145410.03 182960 -1 4858
4860 0 389219 145532.03 182080 -1 4853
4861 0 389123 145816.03 182040 -1 4860
4862 0 389095 145420.03 181960 -1 4861
4863 0 389203 145416.03 181840 -1 4862
4864 0 391772.25 148592.62 182680 -1 4820
4865 0 390885.94 148552.28 182880 -1 4864
4866 0 390685.1 148540.7 183040 -1 4865
4867 0 390358.3 148815.53 183160 -1 4866
4868 0 390344.66 148928.67 183240 -1 4867
4869 0 390338.2 148985.2 183280 -1 4868
4870 0 390324.66 149098.5 183360 -1 4869
4871 0 390317.56 149154.97 183400 -1 4870
4872 0 390133.6 149401.8 183480 -1 4871
4873 0 390041.66 149525.33 183520 -1 4872
4874 0 389857.28 149772.14 183600 -1 4873
4875 0 389673.4 150018.92 183680 -1 4874
4876 0 389581.62 150143.44 183720 -1 4875
4877 0 389483.34 150280.33 183800 -1 4876
4878 0 389433.88 150348.88 183840 -1 4877
4879 0 389186.88 150692.25 184040 -1 4878
4880 0 388922.53 151472.72 184440 -1 4879
4881 0 388800.16 151714.72 184520 -1 4880
4882 0 388492.6 152319.25 184720 -1 4881
4883 0 387861.12 152611.16 185080 -1 4882
4884 0 387710.34 152693.67 185160 -1 4883
4885 0 387634.66 152735 185200 -1 4884
4886 0 387559.5 152776.33 185240 -1 4885
4887 0 387181.78 152982.98 185440 -1 4886
4888 0 387150.88 152967 185520 -1 4887
4889 0 387042.03 152910.53 185800 -1 4888
4890 0 386895.62 152892.36 186000 -1 4889
4891 0 386720.28 152869.84 186240 -1 4890
4892 0 386531.2 152862 186400 -1 4891
4893 0 386483.66 152859.9 186440 -1 4892
4894 0 386262.94 152646.98 186720 -1 4893
4895 0 385981.12 152735.12 186920 -1 4894
4896 0 385812.1 152787.5 187040 -1 4895
4897 0 385176.25 153032.73 187280 -1 4896
4898 0 384700.94 153236.5 187520 -1 4897
4899 0 384587.8 153333.6 187600 -1 4898
4900 0 384418.22 153479.75 187720 -1 4899
4901 0 384320.84 153543.42 187880 -1 4900
4902 0 384247.84 153590.53 188000 -1 4901
4903 0 384149.44 153633.42 188120 -1 4902
4904 0 384017.66 153689.95 188280 -1 4903
4905 0 383903.16 153774.58 188440 -1 4904
4906 0 383816.8 153838.1 188560 -1 4905
4907 0 383616.2 153981.2 188720 -1 4906
4908 0 383566.2 154016.55 188760 -1 4907
4909 0 383523.2 154056.2 188840 -1 4908
4910 0 383458.9 154115.3 188960 -1 4909
4911 0 383438 154136.8 189000 -1 4910
4912 0 383473.66 154185.38 189120 -1 4911
4913 0 381712.44 154228.39 189120 -1 4912
4914 0 381272.03 154531.22 189440 -1 4913
4915 0 380924.22 154885.64 189640 -1 4914
4916 0 380670.6 155093.36 189920 -1 4915
4917 0 380429.25 155425.23 190120 -1 4916
4918 0 380065.3 155764.3 190400 -1 4917
4919 0 379801 155988.28 190520 -1 4918
4920 0 378381.97 155799.61 190520 -1 4919
4921 0 378138.06 155573.36 190520 -1 4920
4922 0 377629.97 155390.48 190520 -1 4921
4923 0 377876.94 155839.69 190960 -1 4922
4924 0 377209.94 156415.36 190960 -1 4923
4925 0 375856.53 156920.11 190960 -1 4924
4926 0 375402.9 157056.23 191240 -1 4925
4927 0 374987.06 157233.12 191480 -1 4926
4928 0 374750.12 157236.72 191600 -1 4927
4929 0 374641.4 157323.4 191720 -1 4928
4930 0 374569.3 157381.44 191800 -1 4929
4931 0 374449.75 157571.5 191920 -1 4930
4932 0 374410.1 157634.75 191960 -1 4931
4933 0 374442 157638.67 192080 -1 4932
4934 0 374276.88 158345.64 192080 -1 4933
4935 0 371730.2 160382.94 192080 -1 4934
4936 0 371300.62 160492.75 192120 -1 4935
4937 0 370999.9 160733.22 192160 -1 4936
4938 0 370635.2 160746.6 192200 -1 4937
4939 0 369255.3 160648.23 192400 -1 4938
4940 0 368592.5 160427.17 192600 -1 4939
4941 0 368459.66 160382.9 192640 -1 4940
4942 0 367833.2 160602.8 192840 -1 4941
4943 0 366890.84 161242.62 192840 -1 4942
4944 0 366495.22 161907.05 192840 -1 4943
4945 0 366435.16 162568.98 192440 -1 4944
4946 0 366211.78 162670.58 192320 -1 4945
4947 0 366039.9 162805.67 192000 -1 4946
4948 0 365908.28 162840.77 191800 -1 4947
4949 0 365899.8 162903.67 191640 -1 4948
4950 0 365887.7 162999.23 191480 -1 4949
4951 0 365854.25 163079.84 191320 -1 4950
4952 0 365841.84 163148.86 191200 -1 4951
4953 0 365829.38 163179.66 191040 -1 4952
4954 0 365773.53 163241.56 190880 -1 4953
4955 0 365573.34 163310.67 190720 -1 4954
4956 0 365472.6 163345.3 190640 -1 4955
4957 0 365378.2 163374.4 190520 -1 4956
4958 0 365314.66 163394.17 190440 -1 4957
4959 0 365282.9 163403.77 190400 -1 4958
4960 0 365240.16 163492.28 190160 -1 4959
4961 0 365233.25 163506.56 190120 -1 4960
4962 0 364716.25 163712.42 190120 -1 4961
4963 0 364097.9 163587 190120 -1 4962
4964 0 363770 164359.31 190120 -1 4963
4965 0 363740.5 164426.5 190240 -1 4964
4966 0 363711.06 164493.92 190360 -1 4965
4967 0 363532 164821.55 190600 -1 4966
4968 0 363069.5 165497.84 190800 -1 4967
4969 0 363076 165769.5 190960 -1 4968
4970 0 363080.5 165973.25 191080 -1 4969
4971 0 363082.47 166040.95 191120 -1 4970
4972 0 362941 166308.5 191200 -1 4971
4973 0 362799.5 166575.88 191280 -1 4972
4974 0 362592.5 166599 191440 -1 4973
4975 0 362385.16 166621.61 191600 -1 4974
4976 0 362210 166712 191880 -1 4975
4977 0 362232.06 166789.23 192000 -1 4976
4978 0 362967 165984.03 191240 -1 4972
4979 0 362167 166112.03 191240 -1 4978
4980 0 362003 166120.03 191280 -1 4979
4981 0 361935 166076.03 191360 -1 4980
4982 0 361899 166004.03 191480 -1 4981
4983 0 363051 165924.03 191280 -1 4978
4984 0 362887 165920.03 191400 -1 4983
4985 0 362931 165948.03 191480 -1 4984
4986 0 363095 165940.03 191600 -1 4985
4987 0 363107 165916.03 191640 -1 4986
4988 0 363929.2 163994 189920 -1 4963
4989 0 366577 161921.64 193000 -1 4944
4990 0 366609 161889.64 193120 -1 4989
4991 0 366437 162037.64 193280 -1 4990
4992 0 366337 161989.64 193440 -1 4991
4993 0 366405 162001.64 193600 -1 4992
4994 0 366529 161938.03 193720 -1 4993
4995 0 366677 161918.03 193880 -1 4994
4996 0 366701 161970.03 194080 -1 4995
4997 0 366685 162118.03 194240 -1 4996
4998 0 366910.56 161213.33 192880 -1 4943
4999 0 367066.84 160975.92 193200 -1 4998
5000 0 367172.16 160658.42 193520 -1 4999
5001 0 367148.47 160437.19 193800 -1 5000
5002 0 366157.72 160042.8 193800 -1 5001
5003 0 365836.53 159795.69 194040 -1 5002
5004 0 365467.9 160000.81 194280 -1 5003
5005 0 365119.5 160223.6 194520 -1 5004
5006 0 364949.8 160146.11 194640 -1 5005
5007 0 364950.2 159990.39 194840 -1 5006
5008 0 364916.56 159820.38 194880 -1 5007
5009 0 364360.66 159519.77 195000 -1 5008
5010 0 364223.75 159562 195120 -1 5009
5011 0 364177.97 159576.22 195160 -1 5010
5012 0 364145.66 159580.33 195200 -1 5011
5013 0 365037.28 160476.02 195240 -1 5012
5014 0 365221.72 160508.25 195160 -1 5013
5015 0 365280.12 160526.67 195040 -1 5014
5016 0 365217.66 160508.83 194880 -1 5015
5017 0 365355.94 160441.25 194800 -1 5016
5018 0 365571.5 160379.66 194720 -1 5017
5019 0 365856 160390.03 194480 -1 5018
5020 0 365172.25 160615.3 195280 -1 5013
5021 0 365155.16 160582.84 195360 -1 5020
5022 0 365147.66 160565.89 195440 -1 5021
5023 0 364879.5 160973.78 195400 -1 5022
5024 0 364617.4 160955.06 195360 -1 5023
5025 0 364554.03 160907.83 195280 -1 5024
5026 0 364550.94 160895.33 195240 -1 5025
5027 0 364073.44 159576.77 195280 -1 5012
5028 0 364041.16 159574.14 195320 -1 5027
5029 0 363553.4 159746.67 195480 -1 5028
5030 0 363492.84 159780.31 195520 -1 5029
5031 0 363247.06 159900.42 195680 -1 5030
5032 0 363275.88 159895.95 195720 -1 5031
5033 0 363317.4 159893.2 195800 -1 5032
5034 0 363006.16 160236.5 195920 -1 5033
5035 0 362609.38 160303.19 196200 -1 5034
5036 0 362516.3 160194 196440 -1 5035
5037 0 362528.4 160202 196520 -1 5036
5038 0 362546.62 160214.1 196640 -1 5037
5039 0 362528.1 160242.28 196720 -1 5038
5040 0 364025.3 158954.58 195720 -1 5032
5041 0 363993.2 158471.14 195720 -1 5040
5042 0 363951.8 158699.77 195920 -1 5041
5043 0 363906.5 158918.16 196120 -1 5042
5044 0 363830.1 159285.86 196440 -1 5043
5045 0 363822.06 159262.61 196560 -1 5044
5046 0 363809.7 159313.7 196600 -1 5045
5047 0 364031.56 158311.42 195560 -1 5041
5048 0 364502.22 158121.86 195280 -1 5047
5049 0 364565.56 158025.17 195120 -1 5048
5050 0 364520.34 158030.55 195080 -1 5049
5051 0 364309.5 159416.06 194840 -1 5009
5052 0 364498 159084.03 194760 -1 5051
5053 0 364606 158916.03 194680 -1 5052
5054 0 370125 160633.8 192120 -1 4938
5055 0 370129 160601.8 191960 -1 5054
5056 0 370157 160482 191880 -1 5055
5057 0 370185 160361.8 191800 -1 5056
5058 0 370405 160313.8 191680 -1 5057
5059 0 370300 160294.03 191560 -1 5058
5060 0 370122.5 160123.88 191240 -1 5059
5061 0 371618 160467.03 191960 -1 4935
5062 0 371570 160511.03 191840 -1 5061
5063 0 371490 160519.03 191720 -1 5062
5064 0 371463 160495 191520 -1 5063
5065 0 371534 160567.03 191440 -1 5064
5066 0 371594 160535.03 191360 -1 5065
5067 0 374011.7 158442.66 192280 -1 4934
5068 0 373605.22 158731.38 192560 -1 5067
5069 0 373620.9 158673.25 192640 -1 5068
5070 0 373620.28 158650.64 192800 -1 5069
5071 0 373579.44 158651.62 192880 -1 5070
5072 0 373529 158768 193120 -1 5071
5073 0 373545 158344.06 193160 -1 5072
5074 0 373593 158224.06 193320 -1 5073
5075 0 374394.62 157116.19 192080 -1 4933
5076 0 373811.8 156885.81 192080 -1 5075
5077 0 373723 156911 192160 -1 5076
5078 0 373633.62 156935.88 192240 -1 5077
5079 0 373510.88 156935.06 192320 -1 5078
5080 0 373579.66 156763.47 192600 -1 5079
5081 0 373545.2 156750.6 192680 -1 5080
5082 0 373492.7 156732 192800 -1 5081
5083 0 373566.75 156915.89 193000 -1 5082
5084 0 373161.56 156799.42 193240 -1 5083
5085 0 373093.53 156780.23 193280 -1 5084
5086 0 372861.72 156855.42 193520 -1 5085
5087 0 372822.84 156867.69 193560 -1 5086
5088 0 372469.06 156788.5 193800 -1 5087
5089 0 372058.72 156906.28 194160 -1 5088
5090 0 371798.97 157121.66 194520 -1 5089
5091 0 371745.3 157361.8 194800 -1 5090
5092 0 371445.62 157569.7 195160 -1 5091
5093 0 371434 157663 195280 -1 5092
5094 0 371426 157725 195360 -1 5093
5095 0 371418 157786.67 195440 -1 5094
5096 0 371583.56 157673.67 195640 -1 5095
5097 0 371716.38 157582.73 195800 -1 5096
5098 0 371701.3 157634.31 195880 -1 5097
5099 0 371833.3 157651.08 196000 -1 5098
5100 0 376054.44 156766.31 190880 -1 4925
5101 0 376118.44 156642.31 190720 -1 5100
5102 0 377416 156160 191000 -1 4924
5103 0 377712 155996 191080 -1 5102
5104 0 377756 155988 191120 -1 5103
5105 0 377744 155952 191240 -1 5104
5106 0 377580 155964 191400 -1 5105
5107 0 377220 156216 191520 -1 5106
5108 0 377207.5 156173.5 191720 -1 5107
5109 0 377200 156148 191840 -1 5108
5110 0 377549.38 154995 190320 -1 4922
5111 0 377500.6 154758.19 190200 -1 5110
5112 0 377385.78 154770.72 190040 -1 5111
5113 0 377287.44 154701.7 189880 -1 5112
5114 0 377403.5 154653.34 189720 -1 5113
5115 0 377403.66 154643 189680 -1 5114
5116 0 377401.78 154593.44 189480 -1 5115
5117 0 377333 154637.4 189360 -1 5116
5118 0 377287.16 154666.92 189280 -1 5117
5119 0 379523 156046 190680 -1 4919
5120 0 379347 156178 190880 -1 5119
5121 0 379135 156490 191000 -1 5120
5122 0 379323 156902 191040 -1 5121
5123 0 379483 156990 191160 -1 5122
5124 0 379387 156994 191360 -1 5123
5125 0 379407 157010 191520 -1 5124
5126 0 379355 157062 191680 -1 5125
5127 0 379427 157126 191840 -1 5126
5128 0 379119 157230 192080 -1 5127
5129 0 378959 157306 192240 -1 5128
5130 0 378849 157352 192400 -1 5129
5131 0 378729 157432 192560 -1 5130
5132 0 378501 157516 192720 -1 5131
5133 0 378489 157568 192880 -1 5132
5134 0 378525 157604 193080 -1 5133
5135 0 378541 157580 193240 -1 5134
5136 0 378541 157584 193280 -1 5135
5137 0 378549 157640 193480 -1 5136
5138 0 378545 157684 193720 -1 5137
5139 0 378673 157692 193840 -1 5138
5140 0 378605 157716 193960 -1 5139
5141 0 378601 157724 194000 -1 5140
5142 0 378609 157916 194200 -1 5141
5143 0 378653 157960 194400 -1 5142
5144 0 378657 158032 194560 -1 5143
5145 0 378729 158020 194600 -1 5144
5146 0 378729 158020 194640 -1 5145
5147 0 378761 158096 194880 -1 5146
5148 0 378757 158128 194960 -1 5147
5149 0 378797 158324 195040 -1 5148
5150 0 378721 158464 195200 -1 5149
5151 0 378715 158432.16 195280 -1 5150
5152 0 378183 158338 195320 -1 5151
5153 0 378031 158378 195480 -1 5152
5154 0 377947 158366 195600 -1 5153
5155 0 378271 158134 195760 -1 5154
5156 0 378307 158106 195800 -1 5155
5157 0 378255 158138 196080 -1 5156
5158 0 378223 158090 196200 -1 5157
5159 0 378269.66 158026.03 196320 -1 5158
5160 0 378333.66 158002.03 196480 -1 5159
5161 0 378329.66 158046.03 196640 -1 5160
5162 0 380678 155054 189440 -1 4914
5163 0 381502 154250 189000 -1 4913
5164 0 381534 154222 188880 -1 5163
5165 0 381566 154182 188840 -1 5164
5166 0 383508.4 154223.4 189160 -1 4912
5167 0 383364 154247.03 189320 -1 5166
5168 0 383208 154331.03 189480 -1 5167
5169 0 386397 152835.06 187280 -1 4896
5170 0 386398.72 152869.27 187320 -1 5169
5171 0 386462.72 152893.27 187400 -1 5170
5172 0 387061.5 152415.53 186960 -1 4895
5173 0 387157.5 152287.53 187040 -1 5172
5174 0 387257.5 152163.53 187120 -1 5173
5175 0 387293.5 152103.56 187200 -1 5174
5176 0 387318.34 152853.7 185120 -1 4884
5177 0 387226.34 152805.7 185000 -1 5176
5178 0 387222.34 152785.7 184840 -1 5177
5179 0 387218.34 152749.7 184680 -1 5178
5180 0 387254.34 152745.7 184600 -1 5179
5181 0 387242.34 152521.7 184480 -1 5180
5182 0 387130.34 152421.7 184360 -1 5181
5183 0 387006.34 152297.7 184240 -1 5182
5184 0 386938.34 152237.73 184160 -1 5183
5185 0 386966.34 152145.73 184080 -1 5184
5186 0 389914.78 149683.48 183440 -1 4872
5187 0 389918.78 149683.48 183360 -1 5186
5188 0 390010.78 149691.48 183280 -1 5187
5189 0 390746 149458.03 183520 -1 4872
5190 0 390794 149434.03 183640 -1 5189
5191 0 394616 147522 182480 -1 4819
5192 0 397241.34 147098 182640 -1 4818
5193 0 396878 147108 182680 -1 5192
5194 0 396492 147090 182720 -1 5193
5195 0 396380 147022 182840 -1 5194
5196 0 396343 147024 182880 -1 5195
5197 0 396832 146970 182960 -1 5196
5198 0 396293.6 146997.2 182920 -1 5196
5199 0 396096 146890 183080 -1 5198
5200 0 395900 147210.03 183120 -1 5199
5201 0 395828 147142.03 183200 -1 5200
5202 0 395728 147066.03 183360 -1 5201
5203 0 395728 147202.03 183520 -1 5202
5204 0 395792 147250.03 183640 -1 5203
5205 0 396188 146465.03 183120 -1 5199
5206 0 396372 146429.03 183200 -1 5205
5207 0 396356 146485.03 183280 -1 5206
5208 0 396575.2 147202 182560 -1 5194
5209 0 396596 147230 182520 -1 5208
5210 0 397096 147330 182400 -1 5209
5211 0 399931 145598.23 180760 -1 4810
5212 0 400147 145530.23 180880 -1 5211
5213 0 400371 145622.23 180960 -1 5212
5214 0 400519 145590.23 180920 -1 5213
5215 0 400379 145758.23 180480 -1 4808
5216 0 400579 145822.23 180440 -1 5215
5217 0 400771 145794.23 180360 -1 5216
5218 0 400923 145698.23 180240 -1 5217
5219 0 401071 145606.27 180320 -1 5218
5220 0 401143 145526.27 180440 -1 5219
5221 0 399585.8 143691.8 179680 -1 4656
5222 0 399544.6 143688.88 179600 -1 5221
5223 0 399719.8 143577.38 179520 -1 5222
5224 0 399817.22 143699.69 179400 -1 5223
5225 0 399909.94 143933.67 179360 -1 5224
5226 0 400455.84 142886 179520 -1 5223
5227 0 400879.75 143207.36 179360 -1 5226
5228 0 400868.75 143099.7 179200 -1 5227
5229 0 400817.9 143092.08 179160 -1 5228
5230 0 399905.12 141761 180640 -1 4652
5231 0 399833.88 141711.36 180680 -1 5230
5232 0 399500.6 141696.89 180920 -1 5231
5233 0 398942.9 141603.05 181200 -1 5232
5234 0 398766.03 141845.78 181320 -1 5233
5235 0 398429.72 141818.86 181560 -1 5234
5236 0 398270.7 141901.25 181640 -1 5235
5237 0 397788.78 141766.6 181880 -1 5236
5238 0 397283.22 141620.3 182120 -1 5237
5239 0 397153.3 141561.58 182280 -1 5238
5240 0 397075.44 141521.53 182400 -1 5239
5241 0 397043.66 141451.33 182480 -1 5240
5242 0 397028 141415.89 182520 -1 5241
5243 0 396824.5 141195.5 182560 -1 5242
5244 0 396620.56 140974.61 182600 -1 5243
5245 0 396520 140964.4 182640 -1 5244
5246 0 396116.25 140921.69 182800 -1 5245
5247 0 396129.6 140957.25 182880 -1 5246
5248 0 396164.1 140953.27 182920 -1 5247
5249 0 396638.5 140716.06 182520 -1 5243
5250 0 396654.5 140668.06 182440 -1 5249
5251 0 396854.5 140628.06 182320 -1 5250
5252 0 396838.5 140636.06 182240 -1 5251
5253 0 400851 142219.03 180440 -1 4652
5254 0 400899 142211.03 180600 -1 5253
5255 0 401095 142347.03 180680 -1 5254
5256 0 401263 142403.06 180800 -1 5255
5257 0 401247 142435.06 180920 -1 5256
5258 0 401303 142435.03 181080 -1 5257
5259 0 402305 141829 180480 -1 4651
5260 0 402293 141749 180600 -1 5259
5261 0 402329 141789 180720 -1 5260
5262 0 402322.34 141795.67 180760 -1 5261
5263 0 402309 141809 180840 -1 5262
5264 0 402317 141917 180920 -1 5263
5265 0 401869 141837 180280 -1 4651
5266 0 401685 141817 180120 -1 5265
5267 0 401321 141741 179960 -1 5266
5268 0 401269 141953 179840 -1 5267
5269 0 400817 141937 179840 -1 5268
5270 0 403780.6 140012.2 180400 -1 4650
5271 0 403579.06 140084.56 180560 -1 5270
5272 0 403075.16 140265.77 180960 -1 5271
5273 0 402923.62 140320.5 181080 -1 5272
5274 0 402852.97 140049.67 181240 -1 5273
5275 0 402555.88 140171.05 181320 -1 5274
5276 0 402284.2 139997.39 181600 -1 5275
5277 0 402072.16 140018.31 181840 -1 5276
5278 0 401692.1 140626.86 182040 -1 5277
5279 0 401705.78 140079.56 182240 -1 5278
5280 0 401474.1 140102.1 182440 -1 5279
5281 0 401430.88 140021.97 182560 -1 5280
5282 0 401437.34 140011.62 182720 -1 5281
5283 0 401491.47 139883.12 183040 -1 5282
5284 0 401471.47 139760.11 183360 -1 5283
5285 0 401697.3 139931.66 183680 -1 5284
5286 0 401684.34 140017.08 184000 -1 5285
5287 0 401706.94 140270.53 184320 -1 5286
5288 0 401638 140455.33 184600 -1 5287
5289 0 401638.2 140597.33 184920 -1 5288
5290 0 401697.28 140882.47 185240 -1 5289
5291 0 401771.62 141050.77 185480 -1 5290
5292 0 401810.72 141274.98 185800 -1 5291
5293 0 401792.38 141441.34 186080 -1 5292
5294 0 401759.88 141568.05 186400 -1 5293
5295 0 401655.2 141582.05 186680 -1 5294
5296 0 401644.12 141505.4 186800 -1 5295
5297 0 401233.75 141765.8 186840 -1 5296
5298 0 400688.84 141881.72 187080 -1 5297
5299 0 400598.38 141901.16 187120 -1 5298
5300 0 399748.47 142295.33 187400 -1 5299
5301 0 399594.25 142497.5 187520 -1 5300
5302 0 399337.6 142834.66 187720 -1 5301
5303 0 399347.53 143050.89 187880 -1 5302
5304 0 399255.1 142269.97 187880 -1 5303
5305 0 399153.22 141939.22 188040 -1 5304
5306 0 398950.22 141755.5 188160 -1 5305
5307 0 398545.56 141412.78 188320 -1 5306
5308 0 398358.1 141242.28 188520 -1 5307
5309 0 398235.06 140671.2 188720 -1 5308
5310 0 398146.7 140283.94 188960 -1 5309
5311 0 397755.34 140184.6 189080 -1 5310
5312 0 398111.1 139698.55 189280 -1 5311
5313 0 398134.5 139720 189320 -1 5312
5314 0 398251.5 139824.9 189520 -1 5313
5315 0 398274.53 139846.53 189560 -1 5314
5316 0 398466.2 139644.6 189720 -1 5315
5317 0 398514.1 139594.34 189760 -1 5316
5318 0 398492.34 139599.53 189800 -1 5317
5319 0 398265.6 139603.2 189120 -1 5312
5320 0 398241.6 139555.2 189000 -1 5319
5321 0 399344.34 143255.98 188040 -1 5303
5322 0 399355.38 143564.25 188400 -1 5321
5323 0 399418.16 143653.12 188440 -1 5322
5324 0 399517 144430.61 188440 -1 5323
5325 0 399624.2 144402.39 188120 -1 5324
5326 0 399603.84 144479.75 187960 -1 5325
5327 0 399564.34 144423.11 187800 -1 5326
5328 0 399470.94 144452.05 188560 -1 5324
5329 0 399400.16 144596.17 188760 -1 5328
5330 0 399386.44 144624.84 188800 -1 5329
5331 0 399228.88 144733.22 189080 -1 5330
5332 0 398875.2 144833.61 189320 -1 5331
5333 0 398734 144983 189400 -1 5332
5334 0 398592.62 145131.78 189480 -1 5333
5335 0 397992.72 145105.1 189560 -1 5334
5336 0 397927 145193.28 189640 -1 5335
5337 0 397762.12 145414.23 189840 -1 5336
5338 0 397358.8 145404.69 190160 -1 5337
5339 0 397175.3 145360.02 190360 -1 5338
5340 0 397131 145451.67 190600 -1 5339
5341 0 396937.84 145491.62 190760 -1 5340
5342 0 396769.66 145617.33 190920 -1 5341
5343 0 396342.8 145661.42 191080 -1 5342
5344 0 395840.47 145822 191240 -1 5343
5345 0 395299.56 145957.83 191440 -1 5344
5346 0 395163.66 145983.14 191480 -1 5345
5347 0 395056.9 146026.78 191520 -1 5346
5348 0 394313.03 146511.27 191520 -1 5347
5349 0 393648.25 146539.39 191800 -1 5348
5350 0 393335.56 146633.78 192120 -1 5349
5351 0 392993.12 146686.52 192320 -1 5350
5352 0 392665.38 146872.7 192560 -1 5351
5353 0 392270.28 147172.44 192760 -1 5352
5354 0 391875.5 147345.02 193080 -1 5353
5355 0 391763 147461 193240 -1 5354
5356 0 391706.5 147519 193320 -1 5355
5357 0 391650.44 147576.78 193400 -1 5356
5358 0 391579.25 147649.75 193480 -1 5357
5359 0 391366.62 147868.16 193720 -1 5358
5360 0 391174.6 148044 193800 -1 5359
5361 0 390886.3 148308.17 193920 -1 5360
5362 0 390763.34 148161.48 194040 -1 5361
5363 0 390742.84 148195.05 194080 -1 5362
5364 0 391237.75 148288 193640 -1 5360
5365 0 402548.5 140997.25 186920 -1 5296
5366 0 402850.06 140828.33 186960 -1 5365
5367 0 403130.28 140547.7 187120 -1 5366
5368 0 406172.4 139425.22 187120 -1 5367
5369 0 406496.38 139145.42 187400 -1 5368
5370 0 406702.97 138860.77 187680 -1 5369
5371 0 406823.8 138686.81 187920 -1 5370
5372 0 406932.47 138535.16 188040 -1 5371
5373 0 408181.56 137485.64 188040 -1 5372
5374 0 408286.8 136956.94 188320 -1 5373
5375 0 408194.38 136588.3 188520 -1 5374
5376 0 408020.22 136443.02 188800 -1 5375
5377 0 407753.9 136444.47 189040 -1 5376
5378 0 407911.7 136478.25 189280 -1 5377
5379 0 408071.16 136504.16 189480 -1 5378
5380 0 408365.1 136701.3 189720 -1 5379
5381 0 408659.56 136784.67 189960 -1 5380
5382 0 408838.56 136701.36 190040 -1 5381
5383 0 410784.2 136118.3 190040 -1 5382
5384 0 411213.75 135904.25 190520 -1 5383
5385 0 411356.62 135832.89 190680 -1 5384
5386 0 411620.3 135699.7 190960 -1 5385
5387 0 412361.16 135505.45 190960 -1 5386
5388 0 412970.44 134124.14 190960 -1 5387
5389 0 413457.8 133637.78 190960 -1 5388
5390 0 413598.8 133562.8 191120 -1 5389
5391 0 413633.88 133544.48 191160 -1 5390
5392 0 414014.53 132078.6 191160 -1 5391
5393 0 414423.66 131985.6 191160 -1 5392
5394 0 414738.8 132339.17 191160 -1 5393
5395 0 414675.9 132412.67 190920 -1 5394
5396 0 414648.66 132446 190840 -1 5395
5397 0 414610 132480 190760 -1 5396
5398 0 414593.5 132512.16 190680 -1 5397
5399 0 414612.28 132322.86 190520 -1 5398
5400 0 414625.53 132181.22 190400 -1 5399
5401 0 414705.06 132110.03 190320 -1 5400
5402 0 414832.8 132064.1 190200 -1 5401
5403 0 414912.94 131972.69 190120 -1 5402
5404 0 414988.6 131880.58 190040 -1 5403
5405 0 414979.1 131505.86 189840 -1 5404
5406 0 414949.53 131488.2 189800 -1 5405
5407 0 413711 133471.05 191240 -1 5391
5408 0 413722.03 133434 191280 -1 5407
5409 0 413701 133239.75 191520 -1 5408
5410 0 413697.5 133207.5 191560 -1 5409
5411 0 413694.28 133175.28 191600 -1 5410
5412 0 413742.84 133029 191640 -1 5411
5413 0 414035.56 132152.53 191880 -1 5412
5414 0 415140 131860 191880 -1 5413
5415 0 415130 131730 191640 -1 5414
5416 0 415182 131682 191480 -1 5415
5417 0 415310 131598 191400 -1 5416
5418 0 415218 131852.06 191920 -1 5414
5419 0 415306.66 131733.81 192360 -1 5418
5420 0 413975.34 132191.33 191920 -1 5413
5421 0 413853.75 132268.5 192000 -1 5420
5422 0 413792.56 132307.28 192040 -1 5421
5423 0 413609.66 132423.33 192160 -1 5422
5424 0 413465 132518.5 192280 -1 5423
5425 0 413319.88 132614.05 192400 -1 5424
5426 0 413321.6 132662 192480 -1 5425
5427 0 413323.75 132734.42 192600 -1 5426
5428 0 413363.34 132702.67 192640 -1 5427
5429 0 413442.28 132639.72 192720 -1 5428
5430 0 413599.56 132514.23 192880 -1 5429
5431 0 413656.84 132558.4 193000 -1 5430
5432 0 412900.25 133075.64 193000 -1 5431
5433 0 412997.28 133616.23 193160 -1 5432
5434 0 413354.78 134424.89 193160 -1 5433
5435 0 413225.06 134615.73 193200 -1 5434
5436 0 413185.97 134658.88 193240 -1 5435
5437 0 413154.16 134705.48 193280 -1 5436
5438 0 413112.88 134745.02 193320 -1 5437
5439 0 413079.2 134790.2 193360 -1 5438
5440 0 412995.94 134652.81 193400 -1 5439
5441 0 412908.16 134509.75 193440 -1 5440
5442 0 412878 134622 193520 -1 5441
5443 0 412818.1 134845.9 193680 -1 5442
5444 0 412982.72 134659.06 193720 -1 5443
5445 0 412925.84 134687.5 193760 -1 5444
5446 0 412639.78 134830.17 193960 -1 5445
5447 0 412278.22 134698.95 194240 -1 5446
5448 0 412423.16 134664.14 194400 -1 5447
5449 0 412531.7 134637.64 194520 -1 5448
5450 0 412545.1 134529.94 194600 -1 5449
5451 0 412260.94 134513.66 194760 -1 5450
5452 0 412307.34 134492 194840 -1 5451
5453 0 413487 134457.03 193080 -1 5434
5454 0 413595 134417.03 193000 -1 5453
5455 0 414230.28 134387.45 192720 -1 5454
5456 0 413789.6 132587.06 193200 -1 5431
5457 0 413771 132630 193240 -1 5456
5458 0 413751.5 132673 193280 -1 5457
5459 0 413712.88 132759.03 193360 -1 5458
5460 0 413779.03 132717.27 193640 -1 5459
5461 0 413789.56 132633.89 193800 -1 5460
5462 0 413796.72 132641.48 193840 -1 5461
5463 0 414084 133996 191440 -1 5408
5464 0 414152 134312 191560 -1 5463
5465 0 414156 134436 191680 -1 5464
5466 0 414164 134512 191840 -1 5465
5467 0 414216.34 134665.73 191920 -1 5466
5468 0 413748 133692 190920 -1 5389
5469 0 412238 135684 191080 -1 5387
5470 0 412118 135732 191240 -1 5469
5471 0 412134 135734.67 191320 -1 5470
5472 0 412142 135736 191360 -1 5471
5473 0 412146 135832 191440 -1 5472
5474 0 412078 135848 191480 -1 5473
5475 0 412402 135468 190840 -1 5387
5476 0 412458 135276 190600 -1 5475
5477 0 412434 135212 190480 -1 5476
5478 0 411550 135716 191000 -1 5386
5479 0 411254 135916 191080 -1 5478
5480 0 411246 135996 191240 -1 5479
5481 0 411094 136144 191320 -1 5480
5482 0 405008 139910 187240 -1 5368
5483 0 404972 139914 187120 -1 5482
5484 0 404708 139990 186960 -1 5483
5485 0 404620 140094 186920 -1 5484
5486 0 404652 139950.03 186840 -1 5485
5487 0 404768 139954.03 186720 -1 5486
5488 0 404868 140298.03 186880 -1 5485
5489 0 404980 140334.03 186800 -1 5488
5490 0 405152 140446.06 186680 -1 5489
5491 0 405240 140450.06 186560 -1 5490
5492 0 405316 140454.06 186440 -1 5491
5493 0 405008 139910 187360 -1 5482
5494 0 405012 139902 187480 -1 5493
5495 0 405020 139930 187560 -1 5494
5496 0 405020 139946 187640 -1 5495
5497 0 405032 139762 187680 -1 5496
5498 0 402716 140722 187200 -1 5367
5499 0 402632 140662 187360 -1 5498
5500 0 402568 140714 187440 -1 5499
5501 0 408321 139253 177600 -1 4589
5502 0 408409 139281 177520 -1 5501
5503 0 408421 139297 177360 -1 5502
5504 0 408437 139249 177240 -1 5503
5505 0 407697 139245 177240 -1 5504
5506 0 407575 139085.06 177160 -1 5505
5507 0 407647 138989.06 177000 -1 5506
5508 0 407703 138861.06 176840 -1 5507
5509 0 407655 138821.06 176760 -1 5508
5510 0 407583 138861.06 176640 -1 5509
5511 0 407671 138901.06 176520 -1 5510
5512 0 407591 138989.06 176360 -1 5511
5513 0 407591 139109.06 176240 -1 5512
5514 0 407547 139137.11 176160 -1 5513
5515 0 407463 139349.11 176040 -1 5514
5516 0 408709 139013 177200 -1 5504
5517 0 408753 138949 177080 -1 5516
5518 0 408789 138953 177000 -1 5517
5519 0 412664 137734 181600 -1 4497
5520 0 412644 137710 181760 -1 5519
5521 0 412664 137706 181840 -1 5520
5522 0 412684 137690 181960 -1 5521
5523 0 412768 137274 181840 -1 5521
5524 0 412868 137094 181920 -1 5523
5525 0 412361 137053.06 181800 -1 5523
5526 0 412297 136901.06 181680 -1 5525
5527 0 412377 136781.14 181520 -1 5526
5528 0 412385 136757.14 181400 -1 5527
5529 0 413688 136786 181880 -1 4488
5530 0 413796 136730 182080 -1 5529
5531 0 413981.22 136553.56 182120 -1 5530
5532 0 413905.16 136583.14 182240 -1 5531
5533 0 413804 136622 182400 -1 5532
5534 0 448048.25 143650.22 178240 -1 3225
5535 0 447871.66 143797.05 178280 -1 5534
5536 0 447687.78 143968.7 178320 -1 5535
5537 0 447530.2 144119.03 178280 -1 5536
5538 0 447364.22 144293.88 178240 -1 5537
5539 0 447194.7 144450.7 178200 -1 5538
5540 0 447014.2 144598.67 178160 -1 5539
5541 0 446848.62 144758.9 178120 -1 5540
5542 0 446732.44 144751.3 178080 -1 5541
5543 0 446605.1 144765.2 178040 -1 5542
5544 0 446583.22 144715.52 178000 -1 5543
5545 0 446557.34 144749.4 177960 -1 5544
5546 0 446542.72 144782.39 177920 -1 5545
5547 0 446528.62 144816.02 177880 -1 5546
5548 0 446488.3 144855.31 177840 -1 5547
5549 0 446450.62 144899.05 177800 -1 5548
5550 0 446403.72 144943.36 177760 -1 5549
5551 0 446361.9 144995.25 177720 -1 5550
5552 0 446275.22 145051.97 177680 -1 5551
5553 0 446200.5 145113.61 177640 -1 5552
5554 0 446084.53 145180.9 177600 -1 5553
5555 0 446077.03 145198.6 177560 -1 5554
5556 0 446049.94 145220.52 177520 -1 5555
5557 0 446025.7 145256.34 177480 -1 5556
5558 0 445990.8 145286.33 177440 -1 5557
5559 0 446030.3 145304.16 177400 -1 5558
5560 0 446062.62 145326.55 177360 -1 5559
5561 0 446084.78 145349.34 177320 -1 5560
5562 0 446135.03 145387.31 177280 -1 5561
5563 0 446182.66 145415.78 177240 -1 5562
5564 0 446228.78 145450.14 177200 -1 5563
5565 0 446241 145463.2 177160 -1 5564
5566 0 446265.16 145467.9 177120 -1 5565
5567 0 446253.22 145487.17 177080 -1 5566
5568 0 446299.94 145524.4 177040 -1 5567
5569 0 446671.3 145201.75 178240 -1 5538
5570 0 446747.28 145959.1 178240 -1 5569
5571 0 446742.44 146069.69 178200 -1 5570
5572 0 446742.3 146083.22 178160 -1 5571
5573 0 446735.38 146115.22 178120 -1 5572
5574 0 446773.72 146141.11 178080 -1 5573
5575 0 446789 146187.9 178040 -1 5574
5576 0 446796.66 146196.92 178000 -1 5575
5577 0 446787.84 146200.62 177960 -1 5576
5578 0 446808.16 146218.25 177920 -1 5577
5579 0 446863.53 146222 177880 -1 5578
5580 0 446881.72 146197.9 177840 -1 5579
5581 0 446907.56 146196.69 177800 -1 5580
5582 0 447354.03 145860.11 178240 -1 5570
5583 0 447448.4 145870.58 178200 -1 5582
5584 0 447485.16 145855.81 178160 -1 5583
5585 0 447518 145858.4 178120 -1 5584
5586 0 447526.22 145858.12 178080 -1 5585
5587 0 447515.53 145881.45 178040 -1 5586
5588 0 447493.72 145882.62 178000 -1 5587
5589 0 447518 144152.2 178360 -1 5536
5590 0 447316.06 144370.14 178400 -1 5589
5591 0 447180.75 144500.94 178440 -1 5590
5592 0 447041.12 144633.03 178480 -1 5591
5593 0 446900.25 144770.53 178520 -1 5592
5594 0 446857.2 144823.6 178560 -1 5593
5595 0 446860.84 144874.5 178600 -1 5594
5596 0 446819.62 144939.92 178640 -1 5595
5597 0 446789.56 144995.72 178680 -1 5596
5598 0 446761.7 144979.73 178720 -1 5597
5599 0 447136.44 145725.42 178720 -1 5598
5600 0 446846.75 145918.34 178720 -1 5599
5601 0 446787.2 145996.02 178760 -1 5600
5602 0 446803.12 146094.42 178800 -1 5601
5603 0 446854.9 146172.92 178840 -1 5602
5604 0 446736 144986 178760 -1 5598
5605 0 446738.12 145006.02 178800 -1 5604
5606 0 446730.28 145036.7 178840 -1 5605
5607 0 446721.47 145074.58 178880 -1 5606
5608 0 446702.03 145113.31 178920 -1 5607
5609 0 446704.78 145138.12 179000 -1 5608
5610 0 446759.53 145140.97 179040 -1 5609
5611 0 446789.47 145117.88 179080 -1 5610
5612 0 446817.34 145094.64 179120 -1 5611
5613 0 446861.88 145081.58 179160 -1 5612
5614 0 446896.06 145072.9 179200 -1 5613
5615 0 446928.6 145102.86 179240 -1 5614
5616 0 446964.5 145100.52 179280 -1 5615
5617 0 446971.56 145088.53 179320 -1 5616
5618 0 447007.28 145070.16 179360 -1 5617
5619 0 447051.47 145032.48 179400 -1 5618
5620 0 447094.1 144998.17 179440 -1 5619
5621 0 447134.72 144997.47 179480 -1 5620
5622 0 447140.03 144969.36 179520 -1 5621
5623 0 451761 145009 177560 -1 3206
5624 0 451701 144925 177640 -1 5623
5625 0 452561 145373 176400 -1 3165
5626 0 478568.28 263584.53 80960 203 811
5627 0 477381.7 263926.1 80360 254 5626
5628 0 475378.75 263999.16 80200 301 5627
5629 0 471958.84 264628.34 79880 286 5628
5630 0 469834.12 264852.06 79360 202 5629
5631 0 469350.38 264887.5 79240 197 5630
5632 0 467636.53 265134.53 78920 353 5631
5633 0 466993.9 265226.56 78800 273 5632
5634 0 466130.84 265083.88 78360 239 5633
5635 0 466124.06 265478.3 78080 256 5634
5636 0 465638.88 265517.84 77920 228 5635
5637 0 465696.6 265578.47 77760 264 5636
5638 0 465680.34 265600.12 77560 264 5637
5639 0 465715.1 265571.94 77360 -1 5638
5640 0 465417.25 265630.88 77200 259 5639
5641 0 465340.28 265644.03 77160 228 5640
5642 0 465229.34 265624.38 77040 -1 5641
5643 0 465153.84 265613.44 76960 32 5642
5644 0 465119.62 265591.2 76840 120 5643
5645 0 465098.47 265577.28 76760 120 5644
5646 0 465072.5 265588.53 76720 120 5645
5647 0 465014.3 265605.56 76600 120 5646
5648 0 465196.3 266367.28 76520 206 5647
5649 0 465290.56 266746.3 76480 197 5648
5650 0 465386.38 267128.1 76440 234 5649
5651 0 465340.6 267306.47 76200 219 5650
5652 0 465505.72 268181.25 76200 71 5651
5653 0 465490.62 268257.03 76120 71 5652
5654 0 465586.1 268553.66 76040 75 5653
5655 0 465570.5 268659.3 75920 128 5654
5656 0 465481.4 268705.97 75800 128 5655
5657 0 465792 269344 75600 75 5656
5658 0 465824 269568 75480 101 5657
5659 0 465792 269792 75320 96 5658
5660 0 465664 269984 75160 160 5659
5661 0 465568 270144 74960 150 5660
5662 0 465536 270400 74880 131 5661
5663 0 465536 270656 74760 124 5662
5664 0 465632 270848 74600 71 5663
5665 0 465824 271040 74480 81 5664
5666 0 465984 271200 74360 153 5665
5667 0 466176 271360 74320 124 5666
5668 0 466432 271360 74320 139 5667
5669 0 466624 271552 74280 140 5668
5670 0 466880 271552 74280 51 5669
5671 0 467136 271584 74240 81 5670
5672 0 467392 271616 74200 80 5671
5673 0 467584 271744 74040 141 5672
5674 0 467808 271840 73960 189 5673
5675 0 468064 271808 73880 124 5674
5676 0 468288 271776 73760 80 5675
5677 0 468480 271808 73560 101 5676
5678 0 468704 271840 73400 120 5677
5679 0 468928 271840 73280 90 5678
5680 0 469088 271840 73080 143 5679
5681 0 469248 271872 72880 98 5680
5682 0 469440 271968 72680 40 5681
5683 0 469696 272064 72640 32 5682
5684 0 469952 272000 72680 32 5683
5685 0 469956.88 271964.75 72560 23 5684
5686 0 470449.25 271830.25 72560 -1 5685
5687 0 470644 271816.5 72600 -1 5686
5688 0 469866.38 272250.3 72320 -1 5685
5689 0 469894.4 272064 72360 77 5688
5690 0 469952 271968 72240 64 5689
5691 0 469984 271904 72000 71 5690
5692 0 469888 271712 71800 154 5691
5693 0 469920 271520 71640 139 5692
5694 0 469792 271296 71520 60 5693
5695 0 469824 271040 71520 71 5694
5696 0 469856 270784 71560 122 5695
5697 0 469792 270528 71520 104 5696
5698 0 469664 270304 71480 96 5697
5699 0 469600 270048 71480 91 5698
5700 0 469568 269792 71480 108 5699
5701 0 469600 269536 71520 143 5700
5702 0 469600 269280 71480 134 5701
5703 0 469600 269248 71480 122 5702
5704 0 469632 269024 71360 102 5703
5705 0 469760 268800 71360 98 5704
5706 0 469888 268544 71400 40 5705
5707 0 469984 268288 71440 134 5706
5708 0 470112 268128 71320 75 5707
5709 0 470048 267872 71440 40 5708
5710 0 469920 267648 71480 32 5709
5711 0 470048 267552 71680 45 5710
5712 0 470080 267520 71720 51 5711
5713 0 470240 268096 71080 80 5708
5714 0 470432 268224 70960 181 5713
5715 0 470464 268256 70960 189 5714
5716 0 470336 268288 70720 150 5715
5717 0 470144 268320 70560 96 5716
5718 0 469984 268224 70320 154 5717
5719 0 470080 268384 70080 128 5718
5720 0 470176 268448 69840 101 5719
5721 0 470208 268480 69800 96 5720
5722 0 470624 268352 70760 134 5715
5723 0 470816 268448 70600 176 5722
5724 0 471072 268416 70520 124 5723
5725 0 471328 268416 70560 102 5724
5726 0 471584 268384 70560 160 5725
5727 0 471808 268480 70640 166 5726
5728 0 471968 268608 70800 181 5727
5729 0 471968 268480 71040 64 5728
5730 0 472096 268320 71200 40 5729
5731 0 472256 268160 71320 32 5730
5732 0 472288 268128 71360 45 5731
5733 0 469888 268160 71600 124 5707
5734 0 469952 268064 71680 108 5733
5735 0 470144 267936 71840 32 5734
5736 0 470112 267808 72000 80 5735
5737 0 469952 267648 72200 91 5736
5738 0 469792 267616 72440 45 5737
5739 0 469824 267744 72680 40 5738
5740 0 470208 268000 71840 60 5735
5741 0 470336 268224 71880 75 5740
5742 0 470592 268224 71960 86 5741
5743 0 470784 268352 71800 86 5742
5744 0 470816 268416 71720 75 5743
5745 0 470432 267872 71720 86 5740
5746 0 470560 267776 71560 86 5745
5747 0 469792 268160 71560 128 5733
5748 0 469536 268160 71600 60 5747
5749 0 469344 268288 71760 81 5748
5750 0 469312 268352 71640 60 5749
5751 0 469696 268000 71760 71 5747
5752 0 469568 267776 71800 71 5751
5753 0 469568 267552 71760 96 5752
5754 0 469408 269216 71680 45 5702
5755 0 469344 269216 71960 32 5754
5756 0 469248 269312 72000 32 5755
5757 0 469856 272128 72440 86 5689
5758 0 469856 272384 72360 40 5757
5759 0 469952 272512 72320 32 5758
5760 0 465324.34 267364.03 76120 257 5651
5761 0 464212.66 268186.84 76120 208 5760
5762 0 462666.16 268278.34 76120 189 5761
5763 0 462117.6 267945.34 76400 218 5762
5764 0 461412.62 267661.7 76720 189 5763
5765 0 461030.7 267723.8 77080 163 5764
5766 0 460583.25 267577.53 77240 154 5765
5767 0 459926.66 267641.22 77400 122 5766
5768 0 459879.53 267599.72 77760 148 5767
5769 0 459669.56 267368.03 78080 75 5768
5770 0 459630.22 267552.8 78480 134 5769
5771 0 459148.06 267892.2 78880 96 5770
5772 0 459001 268053.3 79000 60 5771
5773 0 458749.4 267819.38 79000 40 5772
5774 0 458620.3 267595.66 78960 -1 5773
5775 0 458500.28 267355.38 78880 -1 5774
5776 0 458287.94 267215.6 78920 -1 5775
5777 0 458124.22 267207.72 78960 -1 5776
5778 0 458060 267167.62 78920 -1 5777
5779 0 457968.38 267147.72 78880 -1 5778
5780 0 457934.53 267100.5 78800 -1 5779
5781 0 458011.88 267013 78680 -1 5780
5782 0 458558.44 267296.28 78800 -1 5775
5783 0 458609.8 268452.44 79280 40 5772
5784 0 458085.28 268946.47 79440 -1 5783
5785 0 457566.38 270334.66 79440 -1 5784
5786 0 457611.22 270338.44 79600 -1 5785
5787 0 457793.44 270786.22 79880 -1 5786
5788 0 458065.6 270506.8 80000 -1 5787
5789 0 458132.2 270481.75 80040 -1 5788
5790 0 458197.06 270458.38 80080 -1 5789
5791 0 458413.12 270350.34 80080 -1 5790
5792 0 458529.6 270366.75 80000 -1 5791
5793 0 458629.53 270342.28 79920 -1 5792
5794 0 458734.3 270294.4 79840 -1 5793
5795 0 458870.47 270266.4 79800 -1 5794
5796 0 459017.03 270250.7 79760 -1 5795
5797 0 459157.16 270322.47 79720 -1 5796
5798 0 459378.22 270366.06 79600 -1 5797
5799 0 459569.03 270385.5 79560 -1 5798
5800 0 459743.38 270392.44 79480 -1 5799
5801 0 459838.3 270401.34 79400 -1 5800
5802 0 459994.25 270277.28 79400 -1 5801
5803 0 460053.72 270289.72 79320 -1 5802
5804 0 458158.4 270486.4 80160 -1 5789
5805 0 458185.62 270514.5 80280 -1 5804
5806 0 458090.06 270437.88 80400 -1 5805
5807 0 458009.4 270395.1 80520 -1 5806
5808 0 457837.06 270342.28 80640 -1 5807
5809 0 457790.4 270310.9 80760 -1 5808
5810 0 457682.53 270277.2 80880 -1 5809
5811 0 457576.97 270222.53 81000 -1 5810
5812 0 457501 270133.66 81120 -1 5811
5813 0 457430.06 270071.06 81240 -1 5812
5814 0 457285.84 269958.72 81400 -1 5813
5815 0 457133.03 269906.6 81560 -1 5814
5816 0 457036.25 269878.28 81680 -1 5815
5817 0 456845.62 269938.62 81800 -1 5816
5818 0 456647.12 269946.78 81880 -1 5817
5819 0 456558.2 269986.38 81920 -1 5818
5820 0 456458.4 269962.66 81960 -1 5819
5821 0 455922.38 269698.88 81960 -1 5820
5822 0 455602.4 269755 81960 -1 5821
5823 0 455489.88 269726.66 81920 -1 5822
5824 0 455319.47 269694.38 81880 -1 5823
5825 0 455233.88 269693.88 81840 -1 5824
5826 0 455264.47 269549.66 81760 -1 5825
5827 0 455285.53 269658.66 81640 -1 5826
5828 0 455264.9 269694.72 81560 -1 5827
5829 0 455269.56 269747.16 81440 -1 5828
5830 0 457022.44 270234.47 81960 -1 5818
5831 0 457250.5 270486.34 81960 -1 5830
5832 0 457718.5 270650.22 81960 -1 5831
5833 0 458016.88 270782.1 82040 -1 5832
5834 0 458465.3 270761.06 82080 -1 5833
5835 0 458689.3 270649.12 82080 -1 5834
5836 0 458689.22 270583.6 82200 -1 5835
5837 0 458909.88 270609.7 82120 -1 5835
5838 0 459245.84 270553.7 82120 -1 5837
5839 0 459385.22 270523.53 82200 -1 5838
5840 0 458389.66 270706.4 80280 -1 5805
5841 0 458549.72 270762.34 80280 -1 5840
5842 0 458586.44 270810.25 80200 -1 5841
5843 0 458718.6 270846.38 80160 -1 5842
5844 0 458777.34 270881.62 80120 -1 5843
5845 0 458869.2 270918.3 80080 -1 5844
5846 0 458930.38 270941.56 80040 -1 5845
5847 0 458977.78 270962.66 80000 -1 5846
5848 0 459049.22 270990.44 79960 -1 5847
5849 0 459217.84 271070.12 79920 -1 5848
5850 0 459314.06 271118.56 79840 -1 5849
5851 0 459426.62 271106.1 79800 -1 5850
5852 0 459486.06 271158.53 79840 -1 5851
5853 0 459541.22 271214.28 79960 -1 5852
5854 0 459565.88 271230.6 80000 -1 5853
5855 0 459446.94 271112.88 79680 -1 5851
5856 0 459518.2 271126.12 79600 -1 5855
5857 0 458040.97 270446.75 79760 -1 5787
5858 0 458069.75 270442.4 79640 -1 5857
5859 0 458102.2 270446.25 79600 -1 5858
5860 0 458835.38 268132.12 77760 168 5768
5861 0 457984.9 268608.6 77880 154 5860
5862 0 457527.72 268812.2 78040 134 5861
5863 0 457329.6 268761.78 78160 128 5862
5864 0 457252.7 268780.25 78200 128 5863
5865 0 457040.1 268746.1 78320 91 5864
5866 0 456815.25 268697.66 78440 124 5865
5867 0 456609.25 268557.75 78560 139 5866
5868 0 456310.97 268393.3 78680 181 5867
5869 0 456172.34 268317.28 78800 200 5868
5870 0 455812.38 268109.72 78800 204 5869
5871 0 455166.84 267649.72 78880 156 5870
5872 0 454899.22 267461.06 78760 186 5871
5873 0 454677.12 267247.22 78640 189 5872
5874 0 454497.5 267125.3 78520 178 5873
5875 0 454883.12 266782.16 78480 86 5874
5876 0 455053.4 266667.38 78400 102 5875
5877 0 455216.2 266616.66 78320 64 5876
5878 0 455269.78 266599.56 78280 64 5877
5879 0 455477.03 266515.25 78200 51 5878
5880 0 455696.4 266384.38 78120 51 5879
5881 0 455939.12 266336.5 78040 60 5880
5882 0 456212.53 266354.06 77960 45 5881
5883 0 456318.03 266342.8 77840 45 5882
5884 0 456408.03 266404.22 77720 64 5883
5885 0 456495.25 266390.56 77600 64 5884
5886 0 456628.88 266476.03 77480 75 5885
5887 0 456824.12 266554.03 77360 96 5886
5888 0 456855.94 266553.1 77240 96 5887
5889 0 456921.25 266684.1 77080 71 5888
5890 0 456945.5 266779.8 76960 71 5889
5891 0 456957.38 266785.44 76880 32 5890
5892 0 456961.75 266788.44 76840 32 5891
5893 0 457216 267328 76000 32 5892
5894 0 457408 267424 75800 71 5893
5895 0 457408 267584 75560 71 5894
5896 0 457408 267744 75360 71 5895
5897 0 457504 267872 75160 45 5896
5898 0 457632 267872 75000 57 5897
5899 0 457664 267872 74960 60 5898
5900 0 457888 267712 74920 60 5899
5901 0 458112 267584 74960 40 5900
5902 0 458368 267584 74960 71 5901
5903 0 458421.34 267637.34 75000 68 5902
5904 0 458528 267744 75080 64 5903
5905 0 458624 267872 75200 75 5904
5906 0 458656 268128 75120 40 5905
5907 0 458528 268320 74960 32 5906
5908 0 458432 268416 74960 32 5907
5909 0 458688 268000 75440 75 5905
5910 0 458720 268160 75640 64 5909
5911 0 458816 268288 75880 40 5910
5912 0 458816 268416 76040 64 5911
5913 0 456598.38 266840.47 76880 32 5891
5914 0 456501.72 266828.53 76840 32 5913
5915 0 456420.9 266944.5 76760 32 5914
5916 0 456391.53 266920.9 76640 71 5915
5917 0 456362.75 266889.9 76520 -1 5916
5918 0 456313.97 266879.38 76400 -1 5917
5919 0 456245.28 266832.97 76240 -1 5918
5920 0 456037.3 266724.9 76240 -1 5919
5921 0 455927.25 266651.1 76320 -1 5920
5922 0 455834.12 266567.22 76400 -1 5921
5923 0 455734.62 266533.9 76520 -1 5922
5924 0 455622.44 266484.72 76600 -1 5923
5925 0 455522.1 266457.28 76720 -1 5924
5926 0 455421.72 266420.75 76840 -1 5925
5927 0 455157.75 266548.75 76840 -1 5926
5928 0 455006.12 266672.78 76880 -1 5927
5929 0 454981.03 266689.6 76800 -1 5928
5930 0 454977.97 266697.4 76720 -1 5929
5931 0 455015.2 266680.88 76640 -1 5930
5932 0 455013.3 266793.6 76560 -1 5931
5933 0 455034.22 266847.28 76400 -1 5932
5934 0 455153.62 266936.44 76280 -1 5933
5935 0 455237.97 266996.84 76160 -1 5934
5936 0 455346.16 267044.6 76040 -1 5935
5937 0 455377.94 267084.7 76000 -1 5936
5938 0 455338.56 267124.53 75920 -1 5937
5939 0 455394.03 266952.12 75800 -1 5938
5940 0 453962.62 266711.03 78440 120 5874
5941 0 453943.22 266683.8 78320 81 5940
5942 0 453728 266594.5 78200 81 5941
5943 0 453637.03 266373.56 78120 60 5942
5944 0 452860.72 265899.84 78080 32 5943
5945 0 452404.75 265576.12 78080 -1 5944
5946 0 452398.16 265581.8 78120 -1 5945
5947 0 452012.56 265215.4 78200 -1 5946
5948 0 451620.97 264995.6 78200 -1 5947
5949 0 451394.2 264496.16 78200 -1 5948
5950 0 451126.1 264286.28 78080 -1 5949
5951 0 450834.47 263940.6 78000 32 5950
5952 0 450801.72 263768.47 77880 51 5951
5953 0 450929.94 263820.06 77760 51 5952
5954 0 451359.88 263955.7 77760 -1 5953
5955 0 451736.78 263964.03 77760 -1 5954
5956 0 451724.2 263973.2 77720 -1 5955
5957 0 451802.8 263992.97 77640 -1 5956
5958 0 451835.7 264082.4 77600 -1 5957
5959 0 451830.44 264164.44 77520 -1 5958
5960 0 451822.38 264195.72 77440 -1 5959
5961 0 451885.72 264201 77400 -1 5960
5962 0 451887.66 264111.16 77280 -1 5961
5963 0 451822.2 263996.97 77160 -1 5962
5964 0 451765.03 263947.7 77080 -1 5963
5965 0 451762.62 263839.38 77000 -1 5964
5966 0 451721.3 263753.56 76920 -1 5965
5967 0 451710.2 263653.5 76840 -1 5966
5968 0 451797.72 263416.88 76800 -1 5967
5969 0 452037.88 263177.12 76760 -1 5968
5970 0 451981.72 262968.8 76720 -1 5969
5971 0 451972 262930.78 76680 -1 5970
5972 0 451962.62 262893.16 76640 -1 5971
5973 0 451947.06 264201.97 77360 -1 5961
5974 0 451976.62 264222.88 77320 -1 5973
5975 0 452081.7 264247.12 77280 -1 5974
5976 0 452182.25 264273.1 77240 -1 5975
5977 0 452299.66 264075.1 77280 -1 5975
5978 0 452326.25 264057.12 77240 -1 5977
5979 0 452694.53 263972.78 77200 -1 5978
5980 0 453098.53 264052.75 77200 -1 5979
5981 0 453274.53 264116.75 77200 -1 5980
5982 0 453311.6 264135 77280 -1 5981
5983 0 450597.97 263291.56 77680 71 5953
5984 0 450549.88 262909.6 77560 81 5983
5985 0 450493.62 262764.84 77440 80 5984
5986 0 450468.22 262642.28 77320 128 5985
5987 0 450388.25 262468.56 77160 96 5986
5988 0 450328.38 262333.4 77040 101 5987
5989 0 450291.38 262249.66 76920 101 5988
5990 0 449527.4 262341.84 76920 51 5989
5991 0 449279.44 262281.88 76920 51 5990
5992 0 449235.47 262089.88 76920 51 5991
5993 0 449321.44 262004.67 76960 64 5992
5994 0 449358.5 261970.72 77000 64 5993
5995 0 449421.56 261827.14 76960 -1 5994
5996 0 449327.88 262617.6 76840 86 5990
5997 0 449271.44 262818 76920 91 5996
5998 0 449159.44 263122.06 76920 71 5997
5999 0 448879.3 263300.34 76880 120 5998
6000 0 448840.44 263457.03 76760 86 5999
6001 0 448739.78 263708.88 76680 80 6000
6002 0 448654.56 263751.75 76640 80 6001
6003 0 448597.94 263960.72 76600 81 6002
6004 0 448597.84 263991.75 76560 81 6003
6005 0 448590.5 263939.34 76480 81 6004
6006 0 448374.53 263963.34 76480 81 6005
6007 0 448078.6 264151.34 76480 -1 6006
6008 0 447758.16 264122.66 76440 -1 6007
6009 0 447498.28 264119.9 76520 -1 6008
6010 0 447466.1 264092.72 76600 -1 6009
6011 0 447298.75 263876.03 76640 -1 6010
6012 0 447269.78 263895.53 76720 -1 6011
6013 0 447069.78 263647.5 76720 -1 6012
6014 0 446737.88 263490.75 76680 -1 6013
6015 0 446562.75 263416.22 76640 -1 6014
6016 0 446138.8 263456.28 76640 -1 6015
6017 0 446159.75 263469.62 76560 -1 6016
6018 0 446132.1 263501.72 76480 -1 6017
6019 0 445828.8 263382.38 76640 -1 6016
6020 0 445695.97 263363.4 76600 -1 6019
6021 0 445675.94 263199.53 76600 -1 6020
6022 0 445671.8 263165.06 76680 -1 6021
6023 0 445624.9 263125.97 76800 -1 6022
6024 0 445531.84 263026.62 76920 -1 6023
6025 0 445464.53 262990.38 77040 -1 6024
6026 0 447290.38 263907.25 76760 -1 6012
6027 0 448100.16 264288.66 76440 -1 6007
6028 0 448076.4 264316.34 76400 -1 6027
6029 0 448083.6 264321.6 76360 -1 6028
6030 0 448088.2 264312.34 76320 -1 6029
6031 0 448204.28 264496.22 76320 -1 6030
6032 0 448335.8 264585.66 76280 -1 6031
6033 0 448387.88 264670.06 76200 -1 6032
6034 0 450575.38 261701.52 76920 128 5989
6035 0 450590.62 261593.6 76840 139 6034
6036 0 450598 261538.9 76800 139 6035
6037 0 450605.78 261435.11 76680 178 6036
6038 0 450705.28 261295.97 76600 75 6037
6039 0 450729.8 261207.5 76520 75 6038
6040 0 450785.47 260990.6 76440 120 6039
6041 0 450913.28 260851.03 76360 98 6040
6042 0 450976.94 260747.33 76280 75 6041
6043 0 451044.94 260651.9 76200 75 6042
6044 0 451134 260507.38 76120 64 6043
6045 0 451169.03 260426.92 76040 64 6044
6046 0 451209.84 260401.42 76000 64 6045
6047 0 451370.84 260303.77 75960 71 6046
6048 0 451463.47 260136.72 75880 75 6047
6049 0 451554.94 260014.19 75800 51 6048
6050 0 451650.47 259884.6 75760 51 6049
6051 0 451748.16 259800.6 75720 98 6050
6052 0 451907.5 259471.25 75680 91 6051
6053 0 452392 259177.6 75640 176 6052
6054 0 452477.2 259142.6 75560 203 6053
6055 0 452399.62 259180.94 75480 176 6054
6056 0 452407.47 259232.61 75400 176 6055
6057 0 452447.38 259261.36 75320 176 6056
6058 0 452527.44 259224.8 75280 176 6057
6059 0 452759.53 259552.73 75280 -1 6058
6060 0 452896.12 259604.75 75200 -1 6059
6061 0 452982.1 259654.31 75120 -1 6060
6062 0 453072.28 259652.81 75040 -1 6061
6063 0 453105.03 259647.16 74960 -1 6062
6064 0 453136.1 259651.4 74880 -1 6063
6065 0 453163.38 259652.4 74760 -1 6064
6066 0 453174.9 259656.19 74640 -1 6065
6067 0 453247.16 259728.17 74520 -1 6066
6068 0 453321.8 259772.06 74440 -1 6067
6069 0 453400.22 259796.25 74320 -1 6068
6070 0 453448.06 259748.12 74280 -1 6069
6071 0 453486.47 259723.98 74240 -1 6070
6072 0 453535 259701.03 74160 -1 6071
6073 0 453575.88 259676.39 74080 -1 6072
6074 0 453624.1 259636.9 74000 -1 6073
6075 0 452749.03 258502.73 75560 60 6054
6076 0 452831.6 258447.1 75600 51 6075
6077 0 452943.72 258014.95 75600 32 6076
6078 0 452945.62 257907.27 75640 32 6077
6079 0 452981.7 257694.7 75720 32 6078
6080 0 453015.56 257608.12 75680 32 6079
6081 0 453035.5 257557.2 75640 32 6080
6082 0 452994 257309 75600 -1 6081
6083 0 452867.3 257137.14 75640 -1 6082
6084 0 452874.62 257041.06 75560 -1 6083
6085 0 452927.38 256952.16 75480 -1 6084
6086 0 453110.34 256862.23 75400 -1 6085
6087 0 453655.56 266342.5 77920 139 5943
6088 0 453708.66 266333.1 77800 139 6087
6089 0 453711.34 266352.34 77760 -1 6088
6090 0 453715.8 266390.75 77680 139 6089
6091 0 453772.4 266535.2 77560 139 6090
6092 0 453804.53 266589.88 77480 139 6091
6093 0 453958.53 266632.8 77400 -1 6092
6094 0 453986.3 266642.88 77320 -1 6093
6095 0 453551.44 266352.72 77640 120 6090
6096 0 453498.88 266367.38 77560 120 6095
6097 0 453444.75 266310.38 77480 32 6096
6098 0 453418.44 266284.9 77400 32 6097
6099 0 453410.5 266267.3 77320 32 6098
6100 0 452855.34 265778.06 77720 -1 6089
6101 0 453090.34 265844.75 77560 -1 6100
6102 0 453603.75 265715.56 77480 -1 6101
6103 0 453659.62 265675.25 77280 -1 6102
6104 0 453691.38 265676.12 77080 -1 6103
6105 0 453737.94 265684.44 76880 -1 6104
6106 0 453807.56 265800.75 76720 -1 6105
6107 0 453824.75 265848.4 76560 134 6106
6108 0 453858.16 266447 76720 -1 6106
6109 0 453939.2 266562.12 76920 -1 6108
6110 0 454134.75 265403.7 77480 -1 6102
6111 0 454892.88 265349.22 77440 -1 6110
6112 0 455676.38 268277.62 78800 141 5870
6113 0 455685.88 268309.84 78720 141 6112
6114 0 455742.5 268308.4 78600 141 6113
6115 0 464695.66 264911.25 76440 168 5649
6116 0 464846.28 265031.72 76240 181 6115
6117 0 464720 264447.47 76240 168 6116
6118 0 464733.66 264384.22 76080 -1 6117
6119 0 464704.53 264408.7 75960 -1 6118
6120 0 464860.78 264405.56 75840 -1 6119
6121 0 464919.72 264387.47 75760 -1 6120
6122 0 464989.53 264373.94 75680 -1 6121
6123 0 464873.12 264298.78 75560 -1 6122
6124 0 464880.75 264279.7 75520 -1 6123
6125 0 464676.56 264132.72 75960 -1 6119
6126 0 464660.75 264085.53 75840 -1 6125
6127 0 464812.78 264124.9 75720 -1 6126
6128 0 464869.5 264025.22 75640 -1 6127
6129 0 465012.9 263896 75600 -1 6128
6130 0 465092.75 264882.03 76120 150 6116
6131 0 465175.7 264832.1 76080 150 6130
6132 0 465791.8 264519.88 76080 108 6131
6133 0 466158.78 264282.34 76000 120 6132
6134 0 466307.66 264118.3 75920 71 6133
6135 0 466271.16 264060.22 75800 71 6134
6136 0 466666.84 264045.06 75840 32 6135
6137 0 466766.84 263756.97 75840 51 6136
6138 0 466765.34 263627.03 75760 90 6137
6139 0 466839.12 263541.1 75640 90 6138
6140 0 466959.38 263338.2 75560 32 6139
6141 0 467037.88 263305.03 75480 32 6140
6142 0 467238.72 263515.97 75400 120 6141
6143 0 467090.8 263771.97 75400 120 6142
6144 0 467098.38 263776.53 75360 120 6143
6145 0 467091.5 263852.44 75280 120 6144
6146 0 467329.8 263945.62 75160 -1 6145
6147 0 467343.75 263919.22 75040 -1 6146
6148 0 467398.72 263944.22 74920 -1 6147
6149 0 467465.78 264177.75 75160 -1 6146
6150 0 467487.62 264175.6 75040 -1 6149
6151 0 467571 264140 74960 -1 6150
6152 0 467495.6 264210.4 75240 -1 6149
6153 0 467598.34 264244.66 75360 -1 6152
6154 0 467550.75 264364.8 75480 -1 6153
6155 0 467607.5 264385.9 75680 -1 6154
6156 0 467630.2 264410.03 75760 -1 6155
6157 0 467643.53 264423.8 75800 -1 6156
6158 0 467086.06 263875.62 75200 120 6145
6159 0 466997.8 263805.66 75160 120 6158
6160 0 466987.6 263764.56 75080 -1 6159
6161 0 467023.72 263739.3 75040 -1 6160
6162 0 467059.03 263715.9 75000 -1 6161
6163 0 467710.6 263507.88 75400 75 6142
6164 0 468242.4 263507.75 75400 51 6163
6165 0 468206.34 263540.56 75360 51 6164
6166 0 468178.34 263800.56 75360 51 6165
6167 0 468458.34 263516.56 75360 45 6165
6168 0 468594.3 263552.56 75360 45 6167
6169 0 468766.84 263724.44 75320 45 6168
6170 0 469078.9 263828.34 75320 81 6169
6171 0 469275.03 264052.25 75320 80 6170
6172 0 464882.3 265821.9 76360 141 5648
6173 0 464820.2 265809.34 76240 135 6172
6174 0 464637.53 265790.3 76080 135 6173
6175 0 464581.53 265736.3 75920 148 6174
6176 0 464429.12 265644.8 75760 160 6175
6177 0 464433.16 265514.06 75600 160 6176
6178 0 464909.12 265518.1 75600 -1 6177
6179 0 464957.22 265561.88 75520 -1 6178
6180 0 464293.2 265498 75520 150 6177
6181 0 464253.75 265478.47 75400 150 6180
6182 0 464205.6 265434.56 75280 150 6181
6183 0 464159.84 265412.72 75160 124 6182
6184 0 463724.9 265624.88 75160 40 6183
6185 0 463637.72 265666.62 75040 45 6184
6186 0 463549.7 265598.62 75040 45 6185
6187 0 463524.72 265590.97 74960 45 6186
6188 0 463442.22 265600.3 74840 32 6187
6189 0 463356.12 265595.03 74760 32 6188
6190 0 463161.06 265547.4 74640 71 6189
6191 0 463068.3 265510.72 74560 60 6190
6192 0 463064.56 265477.28 74440 60 6191
6193 0 464145.8 265400.84 75120 124 6183
6194 0 464161.3 265346.8 75000 124 6193
6195 0 464122.12 265276.38 74840 178 6194
6196 0 464077.22 265219.88 74760 178 6195
6197 0 463748.12 265294.94 74760 178 6196
6198 0 463632.16 265374.97 74760 32 6197
6199 0 463616.84 265358.28 74680 32 6198
6200 0 463517.06 265335.34 74640 32 6199
6201 0 463453.53 265337.8 74600 71 6200
6202 0 463395.78 265375.6 74520 71 6201
6203 0 463388.34 265370.8 74480 71 6202
6204 0 463124.3 265254.8 74480 60 6203
6205 0 463116.38 265274.7 74560 60 6204
6206 0 464056.12 265192.03 74720 178 6196
6207 0 463969.44 265169.8 74600 143 6206
6208 0 463984.53 265125.25 74440 143 6207
6209 0 464004.56 265007.22 74240 131 6208
6210 0 464104.5 265033.94 74040 186 6209
6211 0 464128.1 265080.38 73880 186 6210
6212 0 464157.3 265095.16 73760 -1 6211
6213 0 464136.12 265134.84 73600 -1 6212
6214 0 464128.03 265143.75 73440 -1 6213
6215 0 464189.3 265102.47 73240 -1 6214
6216 0 464077.34 264806.62 74080 186 6209
6217 0 464264.56 264405.94 74040 181 6216
6218 0 464453.6 264007.03 74000 183 6217
6219 0 464468.78 263995.22 73960 183 6218
6220 0 464271.4 263629.3 74160 -1 6218
6221 0 464360.34 264211.1 73720 141 6217
6222 0 464404.2 264235.47 73440 141 6221
6223 0 464532.66 264371.06 73200 -1 6222
6224 0 464601.97 264321.06 73080 102 6223
6225 0 464601.62 264306.34 72960 102 6224
6226 0 464513.56 264130.84 72720 81 6225
6227 0 464448 263392 73000 32 6226
6228 0 464672 263200 72920 81 6227
6229 0 464928 263200 72960 102 6228
6230 0 465184 263264 72880 71 6229
6231 0 465376 263328 73040 115 6230
6232 0 465376 263328 73320 154 6231
6233 0 465632 263200 73320 91 6232
6234 0 465888 263104 73240 128 6233
6235 0 466112 263008 73160 160 6234
6236 0 466336 262848 73080 135 6235
6237 0 466560 262688 73040 148 6236
6238 0 466784 262560 72920 186 6237
6239 0 466976 262400 72840 183 6238
6240 0 467232 262336 72760 153 6239
6241 0 467456 262336 72640 140 6240
6242 0 467680 262336 72480 137 6241
6243 0 467872 262240 72320 137 6242
6244 0 468032 262144 72080 128 6243
6245 0 468192 262080 71880 108 6244
6246 0 468352 262016 71680 108 6245
6247 0 468544 261920 71520 150 6246
6248 0 468800 261792 71440 163 6247
6249 0 468768 261600 71240 197 6248
6250 0 468896 261440 71080 204 6249
6251 0 469024 261248 70920 202 6250
6252 0 469216 261120 70720 237 6251
6253 0 469344 260960 70560 208 6252
6254 0 469472 260768 70400 200 6253
6255 0 469600 260608 70240 140 6254
6256 0 469664 260384 70080 163 6255
6257 0 469824 260192 70000 150 6256
6258 0 469888 259968 69880 131 6257
6259 0 470016 259744 69840 60 6258
6260 0 470240 259584 69840 86 6259
6261 0 470336 259488 69840 140 6260
6262 0 470560 259328 69880 128 6261
6263 0 470784 259200 69880 140 6262
6264 0 471040 259136 69960 178 6263
6265 0 471296 259072 70000 185 6264
6266 0 471488 258848 70000 122 6265
6267 0 471520 258592 69880 160 6266
6268 0 471456 258400 69680 137 6267
6269 0 471552 258176 69600 186 6268
6270 0 471616 257952 69720 200 6269
6271 0 471616 257856 69720 181 6270
6272 0 471776 257664 69880 108 6271
6273 0 471968 257472 69960 98 6272
6274 0 472192 257344 70080 71 6273
6275 0 472416 257280 70120 81 6274
6276 0 472608 257152 70240 81 6275
6277 0 472832 257056 70320 75 6276
6278 0 473088 256992 70400 60 6277
6279 0 473248 256832 70600 64 6278
6280 0 473408 256768 70840 64 6279
6281 0 473504 256640 71080 81 6280
6282 0 473536 256480 71320 51 6281
6283 0 473536 256448 71360 60 6282
6284 0 473582.94 256297.28 71440 -1 6283
6285 0 472608 257344 69920 32 6275
6286 0 472800 257440 69760 32 6285
6287 0 473056 257440 69760 71 6286
6288 0 473248 257504 69560 45 6287
6289 0 473408 257472 69360 32 6288
6290 0 473664 257536 69320 40 6289
6291 0 473920.38 257559.47 69360 40 6290
6292 0 474174.5 257582.84 69440 41 6291
6293 0 474276.56 257566.62 69560 42 6292
6294 0 474061.62 257428.52 69760 45 6293
6295 0 471616 257696 69480 64 6271
6296 0 471616 257696 69200 64 6295
6297 0 471616 257728 68920 96 6296
6298 0 471744 257632 68720 81 6297
6299 0 471872 257472 68560 96 6298
6300 0 472032 257312 68440 102 6299
6301 0 472256 257280 68320 71 6300
6302 0 472448 257312 68160 81 6301
6303 0 472640 257376 68000 71 6302
6304 0 472864 257472 67920 64 6303
6305 0 473412.06 257802.61 67800 45 6304
6306 0 473394.7 257631.7 68000 55 6305
6307 0 473530.66 257598.02 68040 57 6306
6308 0 473716.56 257598.23 68080 60 6307
6309 0 470272 259488 69560 45 6261
6310 0 470272 259456 69280 64 6309
6311 0 470272 259392 69080 32 6310
6312 0 470272 259328 68880 32 6311
6313 0 470304 259232 68640 51 6312
6314 0 470336 259168 68400 98 6313
6315 0 470304 259136 68200 131 6314
6316 0 470208 258976 68000 71 6315
6317 0 470080 258816 67840 71 6316
6318 0 470176 258656 67640 60 6317
6319 0 470336 258496 67520 75 6318
6320 0 470464 258304 67400 45 6319
6321 0 470496 258048 67320 124 6320
6322 0 470528 257824 67200 80 6321
6323 0 470720 257632 67120 51 6322
6324 0 470912 257472 67080 81 6323
6325 0 470944 257376 67080 80 6324
6326 0 471083.53 257262.55 66920 -1 6325
6327 0 471538.44 256826.48 66960 -1 6326
6328 0 471629.5 256698.62 67080 -1 6327
6329 0 471903.94 256536 67160 -1 6328
6330 0 472254.1 256408.58 67080 -1 6329
6331 0 472367.7 256423.19 67000 -1 6330
6332 0 472380.62 256393.23 66920 -1 6331
6333 0 472428.2 256347.14 66800 -1 6332
6334 0 472523.75 256472.6 66760 -1 6333
6335 0 472724.2 256496.73 66680 -1 6334
6336 0 471971.12 256444.27 67240 -1 6329
6337 0 470959.88 257270 67160 -1 6325
6338 0 470528 259232 68080 124 6315
6339 0 470784 259328 68120 172 6338
6340 0 471008 259488 68080 45 6339
6341 0 471232 259648 68080 45 6340
6342 0 471264 259648 68080 32 6341
6343 0 470600.94 259289.19 67960 -1 6338
6344 0 470601.88 259296.67 67840 -1 6343
6345 0 470521.94 259215.05 67680 -1 6344
6346 0 464609.38 264194.94 72560 81 6226
6347 0 464552.47 264018.7 72480 81 6346
6348 0 464644.4 263982.6 72360 81 6347
6349 0 464795.5 264006.38 72280 81 6348
6350 0 465004.47 264014.44 72360 -1 6349
6351 0 465120.5 264046.4 72360 -1 6350
6352 0 465147.66 264074.3 72320 -1 6351
6353 0 465151.4 264114.3 72280 -1 6352
6354 0 465168.38 264115.4 72200 -1 6353
6355 0 465080.88 264094.62 72160 -1 6354
6356 0 465056.22 264105.16 72080 -1 6355
6357 0 465017.4 264190.53 71960 -1 6356
6358 0 465448.7 267698.4 76720 141 5646
6359 0 465884.88 268209.66 77200 60 6358
6360 0 465935.4 268917.4 77240 75 6359
6361 0 465919.2 269120.88 77240 75 6360
6362 0 465667.2 269129 77240 75 6361
6363 0 465363.16 269197.16 77240 -1 6362
6364 0 465136.16 269250.3 77280 -1 6363
6365 0 465051.12 269286.44 77320 -1 6364
6366 0 464855.06 269306.5 77320 -1 6365
6367 0 464802.56 269310.78 77440 -1 6366
6368 0 464594.6 269336.12 77520 -1 6367
6369 0 464542.38 269351.25 77480 -1 6368
6370 0 464848 269306.38 77280 -1 6366
6371 0 466059.38 269218.06 77320 98 6361
6372 0 466061.22 269289.4 77400 98 6371
6373 0 466284.72 269538.16 77480 98 6372
6374 0 466603.25 269671.16 77560 75 6373
6375 0 466787.47 269815.62 77640 71 6374
6376 0 466935.03 269813.9 77520 71 6375
6377 0 467098.38 269760.4 77440 71 6376
6378 0 467181.28 269641.75 77360 -1 6377
6379 0 467297.34 269545.6 77280 -1 6378
6380 0 467428.4 269482.66 77200 -1 6379
6381 0 467594.88 269422.66 77120 -1 6380
6382 0 467707.72 269342.28 77040 -1 6381
6383 0 467988.03 269233.97 77000 -1 6382
6384 0 468400.06 269169.94 77000 -1 6383
6385 0 468627.66 269062.2 77040 -1 6384
6386 0 468763.72 268890.03 77080 -1 6385
6387 0 469059.66 268798.06 77080 -1 6386
6388 0 469226.8 268850.53 77120 -1 6387
6389 0 469384.38 268990.44 77200 -1 6388
6390 0 469523.9 268979.03 77240 -1 6389
6391 0 466989.1 270216.34 77720 40 6375
6392 0 466955.97 270567.88 77720 60 6391
6393 0 466762.78 270871.62 77720 45 6392
6394 0 466734.22 270980.12 77600 45 6393
6395 0 466840.88 271020.53 77520 45 6394
6396 0 467004.34 271186.78 77440 51 6395
6397 0 467135.7 271227.78 77400 32 6396
6398 0 467521.06 271275.7 77400 32 6397
6399 0 467636.5 271263.22 77320 32 6398
6400 0 467718.28 271246.62 77240 51 6399
6401 0 467850.62 271250.3 77160 -1 6400
6402 0 467936.1 271245.38 77080 -1 6401
6403 0 468044.53 271271.22 77000 -1 6402
6404 0 468164.06 271273.66 76880 -1 6403
6405 0 468243.2 271250.56 76800 -1 6404
6406 0 468315.62 271231.1 76680 -1 6405
6407 0 468367.78 271210.62 76520 -1 6406
6408 0 468412.34 271229.28 76360 -1 6407
6409 0 468406.9 271222.22 76160 -1 6408
6410 0 468243.44 271373.7 76080 -1 6409
6411 0 468210.75 271410.03 76000 -1 6410
6412 0 468159.75 271405.9 75880 -1 6411
6413 0 468107.8 271410.03 75800 -1 6412
6414 0 468103.6 271421.78 75760 -1 6413
6415 0 468044 271485.47 75640 -1 6414
6416 0 468000.3 271506.38 75600 -1 6415
6417 0 467915.8 271606.72 75560 -1 6416
6418 0 467848.47 271592.94 75480 -1 6417
6419 0 467168.78 271293.03 77280 51 6397
6420 0 467258.5 271410.34 77160 51 6419
6421 0 467475.38 271729.78 77080 124 6420
6422 0 467691.75 271862.4 77040 150 6421
6423 0 468043.1 272062.34 77120 140 6422
6424 0 468511.12 272106.28 77120 91 6423
6425 0 468819.22 272430.22 77120 120 6424
6426 0 468870.47 272596.97 77240 120 6425
6427 0 468936 272639.56 77360 128 6426
6428 0 468876.03 272637.44 77480 120 6427
6429 0 468918.84 273084.88 77480 104 6428
6430 0 469100.03 273144.28 77520 91 6429
6431 0 469259.28 273241.44 77600 91 6430
6432 0 469413.38 273356.53 77720 91 6431
6433 0 469449.03 273347.03 77760 91 6432
6434 0 469308 273582.6 77760 71 6433
6435 0 469320.28 273629.6 77840 71 6434
6436 0 469349.4 273669.38 77920 71 6435
6437 0 469278.97 273758.56 78000 71 6436
6438 0 469166.06 273924.25 78080 71 6437
6439 0 469141.03 274087.56 78080 -1 6438
6440 0 469090.72 274110.6 78120 -1 6439
6441 0 469053.3 274171.56 78200 -1 6440
6442 0 469076.2 274206.22 78280 -1 6441
6443 0 469208.5 274266.8 78360 -1 6442
6444 0 469254.72 274341.56 78400 -1 6443
6445 0 469193.97 274477.1 78400 -1 6444
6446 0 469090.8 274529.3 78360 -1 6445
6447 0 468853.28 274687.72 78280 -1 6446
6448 0 468789.1 274788 78360 -1 6447
6449 0 468625.2 274910.34 78480 -1 6448
6450 0 468551.5 274987.53 78560 -1 6449
6451 0 468460.97 275018.9 78680 -1 6450
6452 0 468479.3 275216.7 78720 -1 6451
6453 0 468494.1 275410.7 78760 -1 6452
6454 0 468548.28 275523.06 78800 -1 6453
6455 0 468432.34 275279.16 78800 -1 6452
6456 0 468412.03 275333.2 78920 -1 6455
6457 0 468397.7 275376.9 79000 -1 6456
6458 0 469446.78 274345.4 78400 -1 6444
6459 0 469523.94 274353.62 78320 -1 6458
6460 0 469563.6 274369.25 78280 -1 6459
6461 0 466513.12 266319.4 77040 107 5642
6462 0 466634.06 266322.72 76960 107 6461
6463 0 466697.5 266378.84 76840 137 6462
6464 0 466878.38 266483.2 76720 101 6463
6465 0 466934.72 266483.4 76600 108 6464
6466 0 467195.3 266527.84 76480 115 6465
6467 0 467351.1 266622.62 76320 51 6466
6468 0 467486.28 266740.4 76200 51 6467
6469 0 467778.12 266899.03 76080 107 6468
6470 0 467852.88 266919.12 76000 107 6469
6471 0 467835.1 266891.75 75880 81 6470
6472 0 467807.84 266826.6 75760 81 6471
6473 0 467764.9 266802.94 75640 81 6472
6474 0 467728.1 266770.62 75560 81 6473
6475 0 467556.1 266982.75 75560 81 6474
6476 0 467716.38 266730.5 75520 81 6474
6477 0 467703.9 266659.53 75480 81 6476
6478 0 467836.06 266531.47 75400 45 6477
6479 0 467844.28 266543.28 75320 45 6478
6480 0 467872.78 266663.34 75280 45 6479
6481 0 467807.6 266690.5 75200 45 6480
6482 0 467760.62 266717.9 75120 51 6481
6483 0 467748.66 266719.22 75040 51 6482
6484 0 467732.06 266702.88 75000 51 6483
6485 0 467584.1 266703.12 74920 60 6484
6486 0 467496.1 266711.28 74880 60 6485
6487 0 467444.38 266735.56 74800 60 6486
6488 0 467411.94 266755.9 74720 75 6487
6489 0 467332.53 266755.03 74600 75 6488
6490 0 467344.3 266750.38 74440 75 6489
6491 0 467667.62 266672.25 74400 75 6490
6492 0 467647.4 266664 74320 75 6491
6493 0 467159.47 266883.88 74480 81 6489
6494 0 466952.3 267118.3 74440 71 6493
6495 0 466672.28 267182.28 74440 40 6494
6496 0 466567.75 267228.2 74400 40 6495
6497 0 466389.75 267264.2 74400 51 6496
6498 0 466354.28 267290.25 74440 71 6497
6499 0 466138.25 267334.22 74440 71 6498
6500 0 466093.6 267308.06 74480 71 6499
6501 0 466025.62 267338.44 74560 71 6500
6502 0 465898.22 267391.97 74640 -1 6501
6503 0 465701.78 267268.34 74720 -1 6502
6504 0 465638.2 267275.3 74760 -1 6503
6505 0 466127.4 265146.06 78320 239 5634
6506 0 466134.28 265183.03 78280 239 6505
6507 0 465237.38 264176.25 78160 102 6506
6508 0 464009.44 263037.5 78200 204 6507
6509 0 463552.4 262725.3 78440 32 6508
6510 0 462119.8 263249.78 78440 98 6509
6511 0 461737.16 263668.9 78760 71 6510
6512 0 461157.62 263880.38 79120 102 6511
6513 0 460575.06 263919.78 79440 -1 6512
6514 0 460470.4 263424.44 79880 -1 6513
6515 0 459986.78 264020.94 79920 -1 6514
6516 0 459861.34 264011.53 80240 -1 6515
6517 0 459829.62 264006.8 80320 -1 6516
6518 0 459680.78 263978.06 80520 -1 6517
6519 0 459562.2 263962.84 80680 -1 6518
6520 0 459244 264123.3 80920 -1 6519
6521 0 459216.44 264127.25 81160 -1 6520
6522 0 459713.3 263967.53 80240 -1 6516
6523 0 459673.28 263783.5 80240 -1 6522
6524 0 459692.5 263742.12 80280 -1 6523
6525 0 459732.97 263534 80360 -1 6524
6526 0 459708.56 263453.84 80440 -1 6525
6527 0 459717.38 263393.5 80520 -1 6526
6528 0 459607.66 263291.2 80600 -1 6527
6529 0 459537.6 263230.16 80560 -1 6528
6530 0 459485.34 263229.53 80520 -1 6529
6531 0 461946.84 263271.6 78280 148 6510
6532 0 461904.88 263211.3 78160 148 6531
6533 0 461816.72 263207.7 78080 148 6532
6534 0 461667 263210.53 78000 -1 6533
6535 0 461578.6 263193.56 77920 -1 6534
6536 0 461354.44 263106.97 77840 -1 6535
6537 0 460979.38 262926.28 77800 -1 6536
6538 0 461026.06 262826.5 77880 -1 6537
6539 0 461066.6 262805.4 77920 -1 6538
6540 0 461040.28 262765.75 78000 -1 6539
6541 0 460870.9 262918.66 77680 -1 6537
6542 0 460802.4 262966.4 77600 -1 6541
6543 0 460737.5 262913.97 77560 -1 6542
6544 0 460693.12 262873.8 77480 -1 6543
6545 0 460629.12 262952.62 77400 -1 6544
6546 0 460612.88 263055.4 77320 -1 6545
6547 0 460618.34 263175.97 77200 -1 6546
6548 0 460609.62 263292.75 77120 -1 6547
6549 0 463598.34 262758.28 78520 32 6509
6550 0 463625.25 262775.44 78560 163 6549
6551 0 463815.62 262918.34 78880 163 6550
6552 0 463937.66 263015.44 79080 175 6551
6553 0 463502.84 262801.1 78160 32 6509
6554 0 463494.44 262697.78 78120 108 6553
6555 0 463652.34 262554.16 78000 108 6554
6556 0 463703.75 262527.34 77880 108 6555
6557 0 463666 262450.94 77680 80 6556
6558 0 463573.75 262390.38 77560 -1 6557
6559 0 463579.94 262358 77400 -1 6558
6560 0 463555.97 262337.72 77360 -1 6559
6561 0 463685.6 262398.6 77160 -1 6560
6562 0 463877.2 262418.38 77040 -1 6561
6563 0 464001.22 262419.12 76920 -1 6562
6564 0 464269.16 262463.12 76920 -1 6563
6565 0 464302.6 262487.03 76800 -1 6564
6566 0 464537.88 262670.88 76760 -1 6565
6567 0 464781.9 262714.84 76760 -1 6566
6568 0 464886 262910.84 76760 -1 6567
6569 0 464906.47 262982.88 76800 -1 6568
6570 0 465069.53 263046.38 76840 -1 6569
6571 0 465146.06 263118.84 76760 -1 6570
6572 0 465126.28 263177.94 76640 -1 6571
6573 0 465124.22 263210.78 76560 -1 6572
6574 0 465146.1 263187.22 76480 -1 6573
6575 0 465181.94 263150.34 76400 -1 6574
6576 0 465250.06 263122.62 76320 -1 6575
6577 0 465253.6 263121.97 76280 -1 6576
6578 0 465189.53 263118.06 76120 -1 6577
6579 0 465170.84 263118.16 76080 -1 6578
6580 0 465145.72 263134.75 75960 -1 6579
6581 0 465105.72 263115.22 75840 -1 6580
6582 0 465072.4 263105.44 75760 -1 6581
6583 0 465034 263174.94 75720 -1 6582
6584 0 464990.3 263271.34 75640 -1 6583
6585 0 465050.22 263440.38 75560 -1 6584
6586 0 465081.4 263503.34 75480 -1 6585
6587 0 465081.25 263478.47 75360 -1 6586
6588 0 463535.9 261881.56 77360 -1 6560
6589 0 464928 263712 78160 181 6507
6590 0 464800 263936 77800 32 6589
6591 0 464544 263904 77920 32 6590
6592 0 464544 263904 77960 32 6591
6593 0 464864 263456 78200 160 6589
6594 0 464864 263200 78240 40 6593
6595 0 464640 263072 78320 166 6594
6596 0 464672 262816 78360 189 6595
6597 0 464416 262720 78400 166 6596
6598 0 464928 262784 78240 124 6596
6599 0 465184 262720 78240 86 6598
6600 0 465408 262688 78120 80 6599
6601 0 465568 262560 77960 32 6600
6602 0 465728 262528 77760 51 6601
6603 0 465824 262528 77520 81 6602
6604 0 465888 262464 77280 60 6603
6605 0 466011.3 262406.5 76920 60 6604
6606 0 466364.53 262367.94 76880 60 6605
6607 0 467372.84 265208.28 79360 260 5630
6608 0 466979.62 265661.75 79560 137 6607
6609 0 466588.2 266113.22 79760 128 6608
6610 0 466756.72 266043.75 79960 150 6609
6611 0 466668.44 266084.03 80120 150 6610
6612 0 466501.47 265836.53 80120 64 6611
6613 0 466135.7 265760.22 80120 75 6612
6614 0 465685.78 265739.3 80160 51 6613
6615 0 465583.12 265668.5 80080 51 6614
6616 0 465530.3 265647.75 80040 51 6615
6617 0 465432.06 265588.25 80120 51 6615
6618 0 465281.88 265579.38 80160 51 6617
6619 0 465124.72 265600.22 80200 51 6618
6620 0 465081.34 265609.06 80240 51 6619
6621 0 465046.72 265604.78 80320 -1 6620
6622 0 465039.1 265556.78 80400 -1 6621
6623 0 465155.06 265396.75 80400 -1 6622
6624 0 465163.66 265361.28 80480 -1 6623
6625 0 465151.84 265172.25 80560 -1 6624
6626 0 465143.5 265097.66 80480 -1 6625
6627 0 464947.28 265007.34 80440 -1 6626
6628 0 464958.9 264992.97 80360 -1 6627
6629 0 464878.25 265043.7 80280 -1 6628
6630 0 464834.75 265072.22 80200 -1 6629
6631 0 464759.75 264939.53 80160 -1 6630
6632 0 466656.16 266087.16 80160 150 6611
6633 0 466773.12 266234.6 80200 120 6632
6634 0 466770.25 266507.44 80240 148 6633
6635 0 466961.03 266698.84 80280 81 6634
6636 0 466981.97 266815.78 80360 81 6635
6637 0 466652.16 267523.66 80360 51 6636
6638 0 466528.9 267895.25 80520 107 6637
6639 0 466333 268207.44 80680 80 6638
6640 0 466184.75 268328.22 80960 42 6639
6641 0 466038.12 268322.25 81000 37 6640
6642 0 465824 268256 81040 32 6641
6643 0 465632 268064 81080 45 6642
6644 0 465376 268000 81040 32 6643
6645 0 465120 268000 81040 51 6644
6646 0 464896 268096 80960 32 6645
6647 0 464640 268192 80960 40 6646
6648 0 464448 268192 80960 51 6647
6649 0 464448 268224 80680 45 6648
6650 0 464512 268256 80440 45 6649
6651 0 464640 268256 80280 60 6650
6652 0 464192 268256 81080 60 6648
6653 0 463936 268352 81080 45 6652
6654 0 463712 268448 80960 32 6653
6655 0 463616 268448 80720 45 6654
6656 0 463584 268448 80640 51 6655
6657 0 466459.9 268431.7 80800 175 6639
6658 0 466527.6 268395.94 80960 175 6657
6659 0 466748.9 268510.1 81120 136 6658
6660 0 466809.06 268595.38 81240 141 6659
6661 0 466699.56 268703.97 81320 141 6660
6662 0 466689.47 268719.3 81400 141 6661
6663 0 466161.34 269091.44 81400 115 6662
6664 0 466103.56 269603.97 81320 115 6663
6665 0 466188.97 269703.84 81240 -1 6664
6666 0 466385 269859.75 81240 -1 6665
6667 0 466480.9 269902.88 81360 -1 6666
6668 0 466521.2 269947.53 81400 -1 6667
6669 0 466584.72 270043.7 81480 -1 6668
6670 0 466725.03 268699.34 81440 141 6662
6671 0 467193.75 265870.7 79520 51 6608
6672 0 467329.62 265979.88 79560 51 6671
6673 0 467458.44 266011.34 79600 75 6672
6674 0 467753.6 266083.84 79560 32 6673
6675 0 467825.6 266195.88 79560 32 6674
6676 0 467738.25 266263.3 79600 32 6675
6677 0 467977.62 266150.72 79680 51 6675
6678 0 468245.97 266044.03 79760 51 6677
6679 0 468565.97 266068 79760 71 6678
6680 0 469021.9 266263.9 79760 32 6679
6681 0 469082.3 266308.72 79800 32 6680
6682 0 469144.4 266355.2 79840 32 6681
6683 0 469158.7 266398.47 79920 32 6682
6684 0 469146.72 266414.9 79960 32 6683
6685 0 469132.4 266430.88 80000 32 6684
6686 0 469091.22 266295.34 79720 32 6681
6687 0 469091.75 266282.75 79640 32 6686
6688 0 469143.5 266283.78 79560 32 6687
6689 0 469268.25 266474.38 79520 71 6688
6690 0 469548.38 266519.2 79480 51 6689
6691 0 469751.56 266570.75 79440 32 6690
6692 0 469915.6 266559.22 79400 51 6691
6693 0 469847.88 266566.9 79280 32 6692
6694 0 469703.62 266591.44 79240 32 6693
6695 0 469561.6 266659.1 79160 51 6694
6696 0 469572.1 266667.8 79080 51 6695
6697 0 469536 266643.5 79000 -1 6696
6698 0 469545.2 266662.62 78960 -1 6697
6699 0 469508.3 266627.75 78880 -1 6698
6700 0 469494.34 266610.7 78800 -1 6699
6701 0 469461.56 266634.1 78720 -1 6700
6702 0 469184.84 266602.06 78680 -1 6701
6703 0 469109.38 266554.22 78720 -1 6702
6704 0 469009.3 266542.62 78760 -1 6703
6705 0 468944.16 266535.2 78840 -1 6704
6706 0 469487.1 266740.1 78600 -1 6701
6707 0 469546.38 266765.8 78520 -1 6706
6708 0 469613.16 266691 78400 -1 6707
6709 0 469593.97 266700.6 78280 -1 6708
6710 0 469326.9 266420.16 78200 -1 6709
6711 0 469240.97 266423.12 78280 -1 6710
6712 0 470051.5 266522.75 79440 51 6692
6713 0 470100.3 266478.4 79520 51 6712
6714 0 470139.38 266375.72 79560 51 6713
6715 0 470127.66 266430.7 79640 51 6714
6716 0 470163.34 266183.66 79560 51 6714
6717 0 470216.16 266111.25 79480 51 6716
6718 0 470327.38 266110.78 79440 51 6717
6719 0 470504.16 266191.22 79480 -1 6718
6720 0 468601.22 266075.3 79720 71 6679
6721 0 467317.84 266114.6 79520 51 6672
6722 0 467321.38 266111.72 79400 51 6721
6723 0 467233.28 266091.7 79280 51 6722
6724 0 467222.4 266135.75 79080 -1 6723
6725 0 474740.94 273625.72 82720 60 490
6726 0 474239.66 273666.88 82760 51 6725
6727 0 473598 273622.62 82880 164 6726
6728 0 473416.28 273457.72 83080 128 6727
6729 0 473425.4 273306.8 83280 91 6728
6730 0 473966.5 273537.53 83360 124 6729
6731 0 473871.34 273484.22 83440 124 6730
6732 0 473938 273449.94 83560 124 6731
6733 0 473942.84 273440.72 83680 -1 6732
6734 0 473819.78 273572.88 83760 -1 6733
6735 0 473663.1 273749.8 83800 -1 6734
6736 0 473658.2 273828.1 83880 -1 6735
6737 0 473655.03 273870.56 83920 -1 6736
6738 0 473791.12 273968.53 83960 -1 6737
6739 0 473731 274090.5 83920 -1 6738
6740 0 473762.25 274244.47 83880 -1 6739
6741 0 473787.16 274357.7 83800 -1 6740
6742 0 473724 274388.56 83760 -1 6741
6743 0 473562.78 274444.66 83680 -1 6742
6744 0 473502.6 274429.03 83600 -1 6743
6745 0 473458.22 274389.78 83560 -1 6744
6746 0 473823.75 273981.88 84040 -1 6738
6747 0 473803.62 273944.34 84120 -1 6746
6748 0 473846.47 273860.66 84240 -1 6747
6749 0 473875.8 273820.97 84360 -1 6748
6750 0 473600.25 273818.28 83720 -1 6735
6751 0 473642.53 273916.88 83600 124 6750
6752 0 473582.78 274014.38 83480 124 6751
6753 0 473639.8 274130.56 83400 -1 6752
6754 0 473963.1 273393.9 83800 -1 6733
6755 0 473973.94 273293 83880 -1 6754
6756 0 474039.12 273200.2 83960 -1 6755
6757 0 474103.62 273149.6 84040 -1 6756
6758 0 474273.2 273042.03 84160 -1 6757
6759 0 474370.06 272949.84 84240 -1 6758
6760 0 474383 272885.6 84320 -1 6759
6761 0 474407.47 272818.6 84400 -1 6760
6762 0 474415.44 272765.8 84480 -1 6761
6763 0 474502.53 272740.78 84600 -1 6762
6764 0 474563.6 272672.9 84640 -1 6763
6765 0 474607.12 272582 84720 -1 6764
6766 0 474624.53 272488.56 84760 -1 6765
6767 0 474444.5 272476.6 84760 -1 6766
6768 0 474496.4 272308.6 84760 -1 6767
6769 0 474500.3 272124.62 84760 -1 6768
6770 0 474517 272105 84800 -1 6769
6771 0 474534.1 272085.12 84840 -1 6770
6772 0 474532.38 272153.2 84960 -1 6771
6773 0 474585.72 272169.88 85080 -1 6772
6774 0 474599.44 272161.22 85120 -1 6773
6775 0 474244.53 272540.62 84760 -1 6767
6776 0 474155.2 272582.06 84720 -1 6775
6777 0 474106.72 272608.53 84680 -1 6776
6778 0 472974.72 275228.84 86840 107 374
6779 0 472385.72 275166.56 86760 86 6778
6780 0 471865.5 275211.6 86600 120 6779
6781 0 471406.84 275102.34 86360 136 6780
6782 0 470791.78 274766 86160 120 6781
6783 0 469025.03 274509.94 86160 128 6782
6784 0 468233.06 274546.3 86160 156 6783
6785 0 467382.5 274496.28 85960 32 6784
6786 0 467286 274491.88 85840 32 6785
6787 0 467178.16 274410.38 85800 96 6786
6788 0 467177.97 274352.75 85760 96 6787
6789 0 466932.47 274258.97 85720 96 6788
6790 0 466889.62 274247.2 85520 96 6789
6791 0 466125.3 274362.2 85520 51 6790
6792 0 465956.25 274312.97 85360 -1 6791
6793 0 465829.6 274283.44 85320 -1 6792
6794 0 465704.03 274252.97 85280 -1 6793
6795 0 465564.03 274197.16 85200 -1 6794
6796 0 465485.4 274157 85120 -1 6795
6797 0 465296.03 274129.03 85040 -1 6796
6798 0 465476.22 274089.5 84960 -1 6797
6799 0 465792.25 273537.5 84960 -1 6798
6800 0 465775.3 273478.16 85000 -1 6799
6801 0 464504.1 273797.62 84960 -1 6798
6802 0 464400.2 273774 84920 -1 6801
6803 0 464334 273772.78 84760 -1 6802
6804 0 464251 273789.88 84600 -1 6803
6805 0 464228.3 273728.12 84520 -1 6804
6806 0 464069.28 273623.9 84440 -1 6805
6807 0 463940.7 273609.22 84360 -1 6806
6808 0 463824.38 273586.16 84320 -1 6807
6809 0 464197.7 273720.2 84840 -1 6802
6810 0 465229.66 274152.97 85000 -1 6797
6811 0 465218 274127.66 84840 -1 6810
6812 0 465156.2 274152.38 84800 -1 6811
6813 0 465688.12 274037.3 84800 -1 6812
6814 0 465996.12 273869.3 84800 -1 6813
6815 0 465994.3 273812.62 84760 -1 6814
6816 0 465983.34 273653.22 84720 -1 6815
6817 0 465963.88 273637 84640 -1 6816
6818 0 465955.2 273641.94 84600 -1 6817
6819 0 465035.25 274197.25 84720 -1 6812
6820 0 464965.97 274243.78 84840 -1 6810
6821 0 464783.25 274397.25 84720 -1 6820
6822 0 464748.8 274450.34 84640 -1 6821
6823 0 464730.9 274477.94 84600 -1 6822
6824 0 464739.16 274482.16 84560 -1 6823
6825 0 464504.6 274677.06 84480 -1 6823
6826 0 464508.9 274805.5 84400 -1 6825
6827 0 464696.25 274873.03 84360 -1 6826
6828 0 464920.25 275097.06 84360 -1 6827
6829 0 464852.34 275033.38 84280 -1 6828
6830 0 464967.94 275149.62 84200 -1 6829
6831 0 464909.44 275267.03 84120 -1 6830
6832 0 464911.4 275298.75 84040 -1 6831
6833 0 464861.53 275359.66 84000 -1 6832
6834 0 464788.88 275435.4 83920 -1 6833
6835 0 464767.06 275497.84 83840 -1 6834
6836 0 464768.78 275448.6 83760 -1 6835
6837 0 464794.22 275409.88 83720 -1 6836
6838 0 465252.28 275197.1 84360 -1 6828
6839 0 465223.84 274661.25 84640 -1 6822
6840 0 465171.3 274861.2 84720 -1 6839
6841 0 465282.22 274855.6 84840 -1 6840
6842 0 465546.97 274698.88 84920 -1 6841
6843 0 465675.88 274629.84 85000 -1 6842
6844 0 465721.47 274604.94 85120 -1 6843
6845 0 465744.03 274621 85200 -1 6844
6846 0 464179.22 274705.25 84720 -1 6820
6847 0 463930.7 274954.06 84600 -1 6846
6848 0 463836.7 274973.1 84480 -1 6847
6849 0 463660.22 275028.94 84360 -1 6848
6850 0 463208.25 275133.84 84280 -1 6849
6851 0 462552.84 275252.75 84200 -1 6850
6852 0 461765 275432.62 84200 -1 6851
6853 0 461676.38 275442.12 84280 -1 6852
6854 0 461625.2 275430.3 84320 -1 6853
6855 0 461520.88 275433.25 84360 -1 6854
6856 0 461480.97 275431.62 84400 -1 6855
6857 0 461117.03 275507.34 84400 -1 6856
6858 0 460877.12 275567.1 84400 -1 6857
6859 0 460760.97 275577.44 84480 -1 6858
6860 0 460696 275606.25 84560 -1 6859
6861 0 460614.84 275606.4 84600 -1 6860
6862 0 460457.12 275604.34 84680 -1 6861
6863 0 460318.94 275613.2 84720 -1 6862
6864 0 460096.16 275593.7 84760 -1 6863
6865 0 460024.97 275590.2 84800 -1 6864
6866 0 459908.16 275657.72 84760 -1 6865
6867 0 459845.1 275712.5 84680 -1 6866
6868 0 459792.75 275741.6 84640 -1 6867
6869 0 459683.1 275782.47 84600 -1 6868
6870 0 459652.38 275790.22 84560 -1 6869
6871 0 459504.97 275843.9 84520 -1 6870
6872 0 459607.16 275678.44 84600 -1 6869
6873 0 459487.2 275606.44 84600 -1 6872
6874 0 459444.88 275557.56 84640 -1 6873
6875 0 459413.12 275588.53 84680 -1 6874
6876 0 459217.1 275688.6 84680 -1 6875
6877 0 458901.06 275788.7 84680 -1 6876
6878 0 458899.4 275798.47 84600 -1 6877
6879 0 461581.06 275512.56 84200 -1 6852
6880 0 461380.47 275458.1 84160 -1 6879
6881 0 461310.22 275432.34 84120 -1 6880
6882 0 461138.28 275516.4 84120 -1 6881
6883 0 461032.97 275533.66 84080 -1 6882
6884 0 460780.1 275578.53 84040 -1 6883
6885 0 460678.94 275564.84 83960 -1 6884
6886 0 460654.97 275635.12 83880 -1 6885
6887 0 465901.44 274508.3 86040 51 6791
6888 0 465811 274551.8 86160 19 6887
6889 0 465751.03 274581.47 86240 -1 6888
6890 0 466872.84 274241.75 85360 96 6790
6891 0 541711 301316.53 109360 -1 205
6892 0 541812.25 301299.84 109120 -1 6891
6893 0 541818.9 301206.16 108920 -1 6892
6894 0 541766.4 301132.62 108640 -1 6893
6895 0 541694.1 301118.34 108440 -1 6894
6896 0 541854.75 301115.12 108280 -1 6895
6897 0 541849.75 301224.56 108120 -1 6896
6898 0 541926.1 301353 107920 -1 6897
6899 0 542207.25 301529.5 107680 -1 6898
6900 0 542198.2 301721.7 107560 -1 6899
6901 0 542263.25 301814.62 107440 -1 6900
6902 0 542294.6 301905.47 107320 -1 6901
6903 0 542435.2 302207.38 107040 -1 6902
6904 0 542586.7 302538.16 106800 -1 6903
6905 0 542785.8 302883.53 106520 -1 6904
6906 0 542987.1 302986.38 106240 -1 6905
6907 0 543163.06 303053 106080 -1 6906
6908 0 543259.7 303246.34 105840 -1 6907
6909 0 543601.44 303190.25 105600 -1 6908
6910 0 543788.75 303185.2 105400 -1 6909
6911 0 544139.75 303236.34 105120 -1 6910
6912 0 544349.75 303224.25 104920 -1 6911
6913 0 544498.4 303290.72 104720 -1 6912
6914 0 544841.94 303205.28 104280 -1 6913
6915 0 545209.2 302982.7 103760 -1 6914
6916 0 545495.3 302829.97 103280 -1 6915
6917 0 545128.7 302605.44 102320 -1 6916
6918 0 544900.6 302463.5 101760 -1 6917
6919 0 545267.75 302341.62 101400 -1 6918
6920 0 546072.4 301875.97 101240 -1 6919
6921 0 546460 301445.28 101040 -1 6920
6922 0 546571.94 301352.25 100840 -1 6921
6923 0 546744.06 301407.4 100600 -1 6922
6924 0 546797.9 301434.72 100400 -1 6923
6925 0 546734 301575.53 100080 -1 6924
6926 0 546638.7 301472.72 99800 -1 6925
6927 0 546502.4 301091.1 99560 -1 6926
6928 0 546552.8 300664.3 99400 -1 6927
6929 0 546792.56 299911.22 99160 -1 6928
6930 0 546941.06 299784.94 99040 -1 6929
6931 0 547167.44 299541.53 98760 -1 6930
6932 0 547255.44 299294.62 98520 -1 6931
6933 0 547278.94 298802.3 98240 -1 6932
6934 0 547250.94 298257.25 98040 -1 6933
6935 0 547878.9 297757.3 98040 -1 6934
6936 0 548167.44 297723.9 97840 -1 6935
6937 0 548624 297839.62 97360 -1 6936
6938 0 549709 297867.38 97360 -1 6937
6939 0 549914.94 297814.28 97520 -1 6938
6940 0 550096.8 297632.22 97760 -1 6939
6941 0 550643.44 297196.88 97760 -1 6940
6942 0 551514.2 297664.06 97680 -1 6941
6943 0 552803.06 297208.88 97680 -1 6942
6944 0 553357.75 297146.62 97440 -1 6943
6945 0 554205.25 297173.3 97360 -1 6944
6946 0 555149.06 296951 97360 -1 6945
6947 0 555949.5 296938.84 97240 -1 6946
6948 0 556899.8 296586.22 97240 -1 6947
6949 0 557363.1 296410.38 96680 -1 6948
6950 0 557780.1 296510.44 96280 -1 6949
6951 0 559010.06 296435.4 96280 -1 6950
6952 0 559769.25 295772.03 96280 -1 6951
6953 0 559914.94 295453.22 96520 -1 6952
6954 0 561062.8 294650.06 96520 -1 6953
6955 0 562216.94 294423.3 96080 -1 6954
6956 0 562741.94 294499.7 95600 -1 6955
6957 0 562869.9 294490.84 95440 -1 6956
6958 0 562971.06 294478.94 95280 -1 6957
6959 0 563020.44 294479.84 95120 -1 6958
6960 0 563137.9 294485.25 94920 -1 6959
6961 0 563350.1 294527.78 94640 -1 6960
6962 0 563576.2 294568.3 94360 -1 6961
6963 0 564163 294486.7 93920 -1 6962
6964 0 564265.06 294372.44 93680 -1 6963
6965 0 564459.94 294330.06 93360 -1 6964
6966 0 564623 294347.72 93240 -1 6965
6967 0 564751.44 294340.56 93120 -1 6966
6968 0 564994.6 294398.56 92960 -1 6967
6969 0 565175.44 294414.47 92760 -1 6968
6970 0 565427.1 294244.7 92560 -1 6969
6971 0 565478.1 294106.75 92360 -1 6970
6972 0 565572.5 293934.2 92080 -1 6971
6973 0 566052.3 293868.88 91800 -1 6972
6974 0 566559.75 294044.34 91600 -1 6973
6975 0 566880.25 294214.22 91400 -1 6974
6976 0 566685.1 294618.56 91320 -1 6975
6977 0 566907.4 294572.97 90840 -1 6976
6978 0 567103.25 294406.9 90440 -1 6977
6979 0 567506.06 293856.06 89920 -1 6978
6980 0 567768.6 293564.56 89720 -1 6979
6981 0 567213.25 293615.7 89680 -1 6980
6982 0 567951.1 293443.8 89640 -1 6981
6983 0 568090.44 293319.22 89480 -1 6982
6984 0 568412.06 293112.75 89280 -1 6983
6985 0 568835.25 292956.03 89040 -1 6984
6986 0 569260.44 292614.8 88800 -1 6985
6987 0 569375.9 292523.4 88720 -1 6986
6988 0 569325.25 292749.5 88680 -1 6987
6989 0 569365.3 292703.28 88640 -1 6988
6990 0 569434.3 292731.2 88240 -1 6989
6991 0 569377.3 292895.3 87800 -1 6990
6992 0 569478.2 292909.66 87520 -1 6991
6993 0 569889.94 293165.12 87080 -1 6992
6994 0 570982.4 292106.28 86800 -1 6993
6995 0 572269.94 292371.9 86680 -1 6994
6996 0 572695.2 292233.4 86480 -1 6995
6997 0 573457.8 291891.97 85960 -1 6996
6998 0 573787 291170.22 85720 -1 6997
6999 0 573778.5 290324.3 85200 -1 6998
7000 0 573788.5 290288.8 85000 -1 6999
7001 0 574174.25 289740.03 85200 -1 6999
7002 0 574669.9 289351.4 85280 -1 7001
7003 0 575432.94 288083.12 85280 -1 7002
7004 0 575669.44 287402.25 85120 -1 7003
7005 0 575620.9 287025.9 84640 -1 7004
7006 0 575476.2 286773.2 84120 -1 7005
7007 0 575475.44 286400.78 83560 -1 7006
7008 0 575380.3 286058.94 82720 -1 7007
7009 0 575058.9 285755.44 82200 -1 7008
7010 0 575002 285360.06 81960 -1 7009
7011 0 575341.2 285216.7 81480 120 7010
7012 0 575616 285403.2 81240 71 7011
7013 0 575818.75 285688.75 81040 163 7012
7014 0 576063.44 285865.34 80760 81 7013
7015 0 576393 286181.47 80280 45 7014
7016 0 576789.2 286458.56 79840 124 7015
7017 0 577574.56 286399.12 79280 81 7016
7018 0 577962.8 286171.7 78760 135 7017
7019 0 578013.8 286184.56 78520 91 7018
7020 0 577940.06 286030.4 78360 96 7019
7021 0 577856.25 285926.47 78280 96 7020
7022 0 577822.25 285973.4 78200 96 7021
7023 0 577672.4 286084.25 77920 104 7022
7024 0 577278.9 285940.16 77560 60 7023
7025 0 577446.3 285536.47 77560 150 7024
7026 0 577499.75 285091.34 77320 160 7025
7027 0 577217.9 284819.34 77120 102 7026
7028 0 576856.56 284584.06 76920 98 7027
7029 0 576612.7 284363.25 76400 131 7028
7030 0 576332.2 284103.62 75880 120 7029
7031 0 576245.3 283938.94 75640 102 7030
7032 0 575959.5 283605.5 75080 176 7031
7033 0 575975.94 283205.9 74640 178 7032
7034 0 576074.25 283136.12 74520 204 7033
7035 0 576140.1 283087.94 74440 204 7034
7036 0 576529.7 282922.22 74160 139 7035
7037 0 576862.56 282780.78 73920 131 7036
7038 0 577138 282637.34 73640 176 7037
7039 0 577296.9 282520.6 73360 190 7038
7040 0 577426.9 282408.72 73280 190 7039
7041 0 577413.3 281995.84 72800 124 7040
7042 0 577409 281823.9 72720 197 7041
7043 0 577404.75 281480.1 72560 242 7042
7044 0 577241.06 281327.22 72320 200 7043
7045 0 577185.56 281086.88 72040 166 7044
7046 0 577227.44 281066.38 71760 175 7045
7047 0 576486.6 280252.4 71760 -1 7046
7048 0 577264.75 281045.62 71520 143 7046
7049 0 577978.7 281026.38 71520 32 7048
7050 0 577157 281028 71440 175 7048
7051 0 577157 281028 71320 143 7050
7052 0 577169 281012 71200 -1 7051
7053 0 577069 280848 71080 -1 7052
7054 0 576969 280724 70960 104 7053
7055 0 576853 280732 70840 305 7054
7056 0 576841 280732 70760 305 7055
7057 0 576661 280644 70640 235 7056
7058 0 576653 280604 70520 226 7057
7059 0 576737 280120 70440 244 7058
7060 0 576733 280008 70320 298 7059
7061 0 576677 279892 70160 256 7060
7062 0 576653 279728 70040 256 7061
7063 0 576637 279666 69880 237 7062
7064 0 576645 279634 69720 197 7063
7065 0 576633 279602 69560 197 7064
7066 0 576625 279594 69400 262 7065
7067 0 576605 279538 69240 107 7066
7068 0 576569 279526 69080 107 7067
7069 0 576549 279530 69000 107 7068
7070 0 576645 279458 68880 226 7069
7071 0 576649 279462 68720 163 7070
7072 0 576653 279438 68560 163 7071
7073 0 576649 279378 68400 160 7072
7074 0 576737 279338 68240 192 7073
7075 0 576865 279218 68120 192 7074
7076 0 576949 279070 68000 208 7075
7077 0 577037 278808 67920 273 7076
7078 0 577057 278632 67800 273 7077
7079 0 577001 278456 67680 324 7078
7080 0 576981 278114 67560 353 7079
7081 0 576909 277838 67480 326 7080
7082 0 576893 277790 67360 326 7081
7083 0 576837 277782 67240 326 7082
7084 0 577013 279062 67200 -1 7083
7085 0 577005 279310 67080 32 7084
7086 0 576885 279494 66960 32 7085
7087 0 576053 279718 66960 51 7086
7088 0 575677 280110 66840 86 7087
7089 0 575360 280512 66720 153 7088
7090 0 575168 280320 66680 80 7089
7091 0 574912 280256 66680 80 7090
7092 0 574752 280192 66640 80 7091
7093 0 574496 280160 66600 102 7092
7094 0 574240 280160 66640 120 7093
7095 0 574048 279968 66600 153 7094
7096 0 573920 279744 66600 160 7095
7097 0 573920 279488 66680 131 7096
7098 0 573792 279264 66720 166 7097
7099 0 573728 279008 66800 160 7098
7100 0 573632 278784 66880 160 7099
7101 0 573600 278720 66880 163 7100
7102 0 573600 278560 67120 124 7101
7103 0 573632 278400 67320 160 7102
7104 0 573728 278144 67360 189 7103
7105 0 573952 278144 67560 178 7104
7106 0 573952 278144 67600 190 7105
7107 0 573888 277888 67640 75 7106
7108 0 573920 277632 67560 40 7107
7109 0 573920 277376 67480 60 7108
7110 0 573856 277312 67400 60 7109
7111 0 574080 278368 67680 124 7106
7112 0 574304 278496 67720 60 7111
7113 0 574560 278560 67760 60 7112
7114 0 574816 278560 67800 40 7113
7115 0 573536 278464 66840 120 7101
7116 0 573504 278272 66680 91 7115
7117 0 573408 278016 66640 75 7116
7118 0 573280 277792 66560 71 7117
7119 0 573184 277536 66560 102 7118
7120 0 573184 277376 66640 71 7119
7121 0 574528 279936 66920 32 7092
7122 0 574528 279904 66920 32 7121
7123 0 575360 280640 66720 153 7089
7124 0 575232 280864 66720 141 7123
7125 0 575136 281120 66720 124 7124
7126 0 575104 281376 66720 137 7125
7127 0 574976 281632 66680 163 7126
7128 0 574848 281888 66680 160 7127
7129 0 574752 282112 66600 124 7128
7130 0 574592 282304 66480 153 7129
7131 0 574432 282464 66360 172 7130
7132 0 574272 282624 66200 136 7131
7133 0 574144 282848 66080 150 7132
7134 0 574016 282976 66000 148 7133
7135 0 574048 283136 65800 108 7134
7136 0 574048 283296 65600 91 7135
7137 0 574048 283456 65400 32 7136
7138 0 574080 283648 65200 124 7137
7139 0 574112 283840 65040 96 7138
7140 0 574080 284032 64840 102 7139
7141 0 574048 284160 64600 128 7140
7142 0 574048 284032 64360 108 7141
7143 0 573984 284160 64120 75 7142
7144 0 573920 284352 63960 86 7143
7145 0 573920 284576 63840 75 7144
7146 0 573920 284800 63640 81 7145
7147 0 573920 284928 63400 124 7146
7148 0 574016 285056 63200 101 7147
7149 0 574176 285088 63000 51 7148
7150 0 574336 285088 62800 32 7149
7151 0 573760 283040 66000 124 7134
7152 0 573536 283168 65960 131 7151
7153 0 573280 283232 65920 175 7152
7154 0 573024 283264 65920 204 7153
7155 0 572800 283296 65920 235 7154
7156 0 572800 283136 66120 71 7155
7157 0 572736 282976 66320 51 7156
7158 0 572768 282816 66520 32 7157
7159 0 572800 282752 66560 32 7158
7160 0 572576 283424 65960 168 7155
7161 0 572320 283520 65960 120 7160
7162 0 572192 283552 65960 81 7161
7163 0 572000 283360 66000 75 7162
7164 0 571904 283264 66000 139 7163
7165 0 572032 283136 66200 148 7164
7166 0 572128 283104 66440 128 7165
7167 0 572192 282848 66520 75 7166
7168 0 572320 282656 66360 148 7167
7169 0 572256 282560 66120 163 7168
7170 0 571712 283072 66000 124 7164
7171 0 571488 282944 65920 75 7170
7172 0 571264 282848 65840 80 7171
7173 0 571008 282816 65880 86 7172
7174 0 572000 283744 66000 107 7162
7175 0 571808 283904 65880 102 7174
7176 0 571680 284064 65680 81 7175
7177 0 571552 284256 65560 81 7176
7178 0 571584 284448 65360 71 7177
7179 0 571744 284608 65200 80 7178
7180 0 571776 284768 65000 60 7179
7181 0 571840 284992 64880 91 7180
7182 0 571968 285216 64800 51 7181
7183 0 572128 285440 64800 71 7182
7184 0 572288 285632 64760 60 7183
7185 0 572480 285824 64720 51 7184
7186 0 572576 286048 64600 120 7185
7187 0 572640 286304 64600 102 7186
7188 0 572640 286560 64680 115 7187
7189 0 572640 286720 64880 45 7188
7190 0 572640 286816 65120 32 7189
7191 0 572640 286816 65200 32 7190
7192 0 575616 280640 66720 32 7123
7193 0 575872 280640 66720 40 7192
7194 0 576128 280672 66600 71 7193
7195 0 576192 280672 66600 60 7194
7196 0 577565 280062 66880 139 7086
7197 0 577765 280430 66760 200 7196
7198 0 577981 280646 66640 234 7197
7199 0 578528 281088 66400 204 7198
7200 0 578784 281216 66360 200 7199
7201 0 579040 281312 66280 186 7200
7202 0 579232 281504 66160 200 7201
7203 0 579456 281632 66160 160 7202
7204 0 579712 281664 66120 172 7203
7205 0 579968 281728 66080 209 7204
7206 0 580224 281760 66080 212 7205
7207 0 580480 281760 66080 214 7206
7208 0 580672 281888 65920 136 7207
7209 0 580896 281952 65800 224 7208
7210 0 581152 281952 65800 210 7209
7211 0 581344 282016 65640 200 7210
7212 0 581568 282080 65520 200 7211
7213 0 581792 282080 65360 150 7212
7214 0 581728 282336 65280 32 7213
7215 0 581760 282368 64960 32 7214
7216 0 581792 282336 64920 32 7215
7217 0 582048 282176 65320 176 7213
7218 0 582240 282336 65280 200 7217
7219 0 582400 282464 65080 172 7218
7220 0 582560 282592 64880 176 7219
7221 0 582720 282624 64680 148 7220
7222 0 582816 282624 64440 51 7221
7223 0 582944 282656 64200 45 7222
7224 0 582944 282816 64000 60 7223
7225 0 583040 282816 64000 102 7224
7226 0 583264 282848 63880 120 7225
7227 0 583520 282880 63800 122 7226
7228 0 583744 282880 63640 108 7227
7229 0 583968 282848 63480 160 7228
7230 0 584192 282784 63360 154 7229
7231 0 584384 282784 63160 209 7230
7232 0 584608 282784 63000 210 7231
7233 0 584832 282784 62840 160 7232
7234 0 585024 282976 62800 40 7233
7235 0 585152 282880 62440 80 7234
7236 0 585024 282624 62360 229 7235
7237 0 585088 282592 62080 181 7236
7238 0 585088 282528 61800 154 7237
7239 0 585152 282496 61760 150 7238
7240 0 585408 282464 61680 164 7239
7241 0 585632 282304 61680 200 7240
7242 0 585472 282144 61840 51 7241
7243 0 585408 282112 62080 45 7242
7244 0 585248 282112 62280 81 7243
7245 0 584992 282112 62240 107 7244
7246 0 584896 282112 62240 91 7245
7247 0 585664 282240 61600 200 7241
7248 0 585824 282112 61440 226 7247
7249 0 585888 282048 61200 207 7248
7250 0 585952 281888 60960 203 7249
7251 0 585760 281920 60600 32 7250
7252 0 585824 281728 60400 32 7251
7253 0 585952 281600 59840 32 7252
7254 0 585824 281568 59360 208 7253
7255 0 585920 281568 59240 198 7254
7256 0 586176 281600 59200 214 7255
7257 0 586400 281792 59240 104 7256
7258 0 586624 281888 59320 81 7257
7259 0 586816 281984 59480 75 7258
7260 0 587040 281920 59360 124 7259
7261 0 587296 281888 59280 108 7260
7262 0 587328 281888 59280 124 7261
7263 0 586208 281568 59160 194 7256
7264 0 586432 281504 59040 107 7263
7265 0 586656 281472 58920 102 7264
7266 0 586912 281376 58920 143 7265
7267 0 587168 281312 58920 148 7266
7268 0 587424 281280 58960 45 7267
7269 0 587648 281312 59080 131 7268
7270 0 587872 281280 59200 140 7269
7271 0 588096 281280 59360 164 7270
7272 0 588320 281248 59480 128 7271
7273 0 588512 281216 59640 108 7272
7274 0 588736 281088 59760 128 7273
7275 0 588992 280992 59840 115 7274
7276 0 589248 280960 59920 134 7275
7277 0 589504 280864 59960 91 7276
7278 0 589696 280672 59960 40 7277
7279 0 589856 280512 59840 75 7278
7280 0 590112 280544 59760 75 7279
7281 0 590272 280672 59600 75 7280
7282 0 590464 280640 59440 120 7281
7283 0 590720 280608 59360 51 7282
7284 0 590976 280576 59280 124 7283
7285 0 591200 280416 59240 32 7284
7286 0 591424 280288 59160 51 7285
7287 0 591520 280032 59120 40 7286
7288 0 591488 279776 59120 51 7287
7289 0 591488 279520 59120 75 7288
7290 0 591584 279296 59000 80 7289
7291 0 591456 280480 59160 32 7285
7292 0 591456 280736 59040 51 7291
7293 0 591488 280800 58760 32 7292
7294 0 591680 280640 58640 101 7293
7295 0 591904 280672 58440 90 7294
7296 0 592032 280672 58200 60 7295
7297 0 592192 280640 58000 128 7296
7298 0 592128 280704 57760 115 7297
7299 0 592160 280800 57520 71 7298
7300 0 592288 280928 57320 81 7299
7301 0 592288 280928 57040 96 7300
7302 0 592384 280896 56800 32 7301
7303 0 592576 280736 56680 60 7302
7304 0 592544 280704 56560 64 7303
7305 0 585568 281504 59360 148 7254
7306 0 585344 281408 59200 160 7305
7307 0 585152 281312 59040 157 7306
7308 0 584928 281280 58880 108 7307
7309 0 584672 281280 58800 128 7308
7310 0 584416 281280 58800 154 7309
7311 0 584224 281376 58640 137 7310
7312 0 583968 281408 58560 153 7311
7313 0 583712 281472 58520 172 7312
7314 0 583520 281536 58480 156 7313
7315 0 583328 281472 58280 164 7314
7316 0 583104 281376 58160 140 7315
7317 0 582880 281280 58040 115 7316
7318 0 582656 281152 57880 102 7317
7319 0 582752 281120 57640 32 7318
7320 0 583008 281088 57840 32 7319
7321 0 583072 281056 57840 32 7320
7322 0 582464 280960 57840 91 7318
7323 0 582240 280832 57800 160 7322
7324 0 582016 280640 57800 124 7323
7325 0 581920 280544 57760 80 7324
7326 0 582080 280352 57840 75 7325
7327 0 582272 280160 57880 140 7326
7328 0 582464 280064 58040 96 7327
7329 0 582656 279872 58040 80 7328
7330 0 582624 279616 58120 60 7329
7331 0 582496 279392 58240 60 7330
7332 0 581824 280448 57680 102 7325
7333 0 581632 280256 57760 115 7332
7334 0 581472 280032 57760 51 7333
7335 0 581280 279840 57640 108 7334
7336 0 581120 279648 57520 81 7335
7337 0 580928 279456 57480 40 7336
7338 0 580992 279232 57360 32 7337
7339 0 581120 279136 57360 64 7338
7340 0 581856 280544 57440 128 7332
7341 0 581984 280448 57240 124 7340
7342 0 582144 280320 57080 81 7341
7343 0 582336 280192 56880 102 7342
7344 0 582496 280128 56680 122 7343
7345 0 582624 280224 56920 141 7344
7346 0 582688 280384 57120 64 7345
7347 0 582880 280576 57200 40 7346
7348 0 583136 280640 57240 80 7347
7349 0 583200 280896 57240 102 7348
7350 0 583136 281152 57160 148 7349
7351 0 583008 281280 56960 190 7350
7352 0 583104 281504 56880 80 7351
7353 0 583424 281632 58520 136 7314
7354 0 583616 281824 58440 98 7353
7355 0 583648 281984 58240 172 7354
7356 0 583712 282208 58120 108 7355
7357 0 583712 282464 58120 75 7356
7358 0 583776 282720 58040 124 7357
7359 0 583776 282976 57960 102 7358
7360 0 583744 283232 57880 107 7359
7361 0 583776 283488 57840 98 7360
7362 0 583712 283680 57800 101 7361
7363 0 583232 281824 58560 128 7353
7364 0 583008 281952 58720 148 7363
7365 0 582848 282080 58880 120 7364
7366 0 582656 282112 59040 124 7365
7367 0 582624 282144 59080 135 7366
7368 0 582560 282304 59280 64 7367
7369 0 582528 282496 59480 64 7368
7370 0 582528 282752 59520 60 7369
7371 0 582592 282976 59640 107 7370
7372 0 582688 283200 59520 86 7371
7373 0 582880 283392 59480 81 7372
7374 0 583040 283616 59520 98 7373
7375 0 583232 283808 59560 80 7374
7376 0 583328 284032 59640 102 7375
7377 0 583328 284288 59720 75 7376
7378 0 583264 284416 59720 80 7377
7379 0 582400 282080 58960 71 7367
7380 0 582208 282048 58760 90 7379
7381 0 582080 282048 58640 137 7380
7382 0 581856 282048 58480 120 7381
7383 0 581600 282080 58400 136 7382
7384 0 581344 282112 58320 163 7383
7385 0 581088 282048 58280 175 7384
7386 0 580832 282080 58320 139 7385
7387 0 580608 282208 58360 75 7386
7388 0 580576 282208 58360 75 7387
7389 0 581888 282048 58840 107 7381
7390 0 581728 281984 59040 122 7389
7391 0 581728 282208 59240 107 7390
7392 0 581568 282400 59160 163 7391
7393 0 581408 282592 59200 98 7392
7394 0 581344 282688 59280 60 7393
7395 0 584832 282496 61800 80 7238
7396 0 584576 282400 61720 122 7395
7397 0 584320 282304 61640 124 7396
7398 0 584128 282176 61520 107 7397
7399 0 583904 282016 61520 137 7398
7400 0 583648 281888 61520 160 7399
7401 0 583424 282080 61480 90 7400
7402 0 583264 282272 61320 45 7401
7403 0 583104 282336 61120 71 7402
7404 0 582912 282304 60960 51 7403
7405 0 582688 282304 60800 134 7404
7406 0 582688 282560 60840 120 7405
7407 0 582720 282816 60840 81 7406
7408 0 582592 283040 60760 71 7407
7409 0 582592 283200 60760 80 7408
7410 0 583456 281696 61520 124 7400
7411 0 583232 281536 61520 128 7410
7412 0 583008 281344 61520 120 7411
7413 0 582848 281120 61560 107 7412
7414 0 582720 280864 61640 86 7413
7415 0 582656 280608 61720 107 7414
7416 0 582560 280352 61760 107 7415
7417 0 582560 280128 61920 163 7416
7418 0 582560 280096 61960 156 7417
7419 0 582304 280096 62000 124 7418
7420 0 582048 280128 62000 40 7419
7421 0 581792 280224 62000 60 7420
7422 0 581760 280224 61960 51 7421
7423 0 582560 279840 61960 134 7418
7424 0 582528 279584 61960 104 7423
7425 0 582560 279328 61960 108 7424
7426 0 582592 279072 61920 96 7425
7427 0 582592 278816 61920 128 7426
7428 0 582432 278624 61960 96 7427
7429 0 582176 278496 61920 102 7428
7430 0 582144 278336 61920 156 7429
7431 0 581920 278208 61840 150 7430
7432 0 581792 278016 61840 98 7431
7433 0 581856 277824 62000 60 7432
7434 0 581728 277664 62160 102 7433
7435 0 581568 277504 62280 98 7434
7436 0 581472 277440 62320 102 7435
7437 0 581568 277856 61760 51 7432
7438 0 581376 277696 61640 80 7437
7439 0 581216 277472 61600 40 7438
7440 0 581216 277312 61600 40 7439
7441 0 582336 278400 61760 98 7430
7442 0 582400 278496 61600 81 7441
7443 0 582464 278528 61360 71 7442
7444 0 582560 278400 61160 51 7443
7445 0 582624 278176 61040 45 7444
7446 0 582592 278112 61000 51 7445
7447 0 582272 278720 61600 80 7442
7448 0 582112 278944 61640 71 7447
7449 0 582080 279008 61720 60 7448
7450 0 582112 279264 61600 60 7449
7451 0 582080 279328 61800 32 7450
7452 0 582048 279168 61960 32 7449
7453 0 582048 279168 62040 32 7452
7454 0 582944 283072 64000 75 7224
7455 0 582912 283328 63920 80 7454
7456 0 582784 283552 63880 40 7455
7457 0 582624 283776 63800 51 7456
7458 0 582496 283968 63680 51 7457
7459 0 582464 284000 63640 32 7458
7460 0 576549 276326 67120 375 7083
7461 0 576141 274978 67040 200 7460
7462 0 576349 273766 66960 -1 7461
7463 0 576413 273710 66760 254 7462
7464 0 576541 273750 66680 254 7463
7465 0 576613 273742 66560 254 7464
7466 0 575413 272518 66480 271 7465
7467 0 574501 270634 66520 261 7466
7468 0 573973 269846 66600 186 7467
7469 0 572909 268654 66680 -1 7468
7470 0 571957 267314 66760 164 7469
7471 0 571157 266834 66840 178 7470
7472 0 571109 266618 66960 178 7471
7473 0 570757 266426 67080 262 7472
7474 0 570240 266496 66960 279 7473
7475 0 570176 266272 67080 301 7474
7476 0 570240 266272 66800 181 7475
7477 0 570272 266272 66520 204 7476
7478 0 570368 266112 66320 209 7477
7479 0 570368 265952 66120 141 7478
7480 0 570496 265728 65960 178 7479
7481 0 570624 265504 65960 235 7480
7482 0 570784 265312 65800 224 7481
7483 0 570944 265088 65800 237 7482
7484 0 570976 264832 65760 242 7483
7485 0 571136 264608 65760 209 7484
7486 0 571264 264384 65760 204 7485
7487 0 571360 264160 65680 200 7486
7488 0 571424 263936 65560 163 7487
7489 0 571616 263712 65560 160 7488
7490 0 571680 263456 65560 160 7489
7491 0 571808 263200 65600 150 7490
7492 0 572000 263008 65680 209 7491
7493 0 572192 262816 65720 175 7492
7494 0 572384 262656 65760 175 7493
7495 0 572608 262528 65800 172 7494
7496 0 572768 262368 66000 175 7495
7497 0 572928 262208 66120 134 7496
7498 0 573088 262048 66280 101 7497
7499 0 573280 261984 66480 166 7498
7500 0 573376 261856 66680 203 7499
7501 0 573536 261696 66840 150 7500
7502 0 573536 261472 66960 137 7501
7503 0 573568 261280 67160 124 7502
7504 0 573728 261088 67280 163 7503
7505 0 573888 260896 67400 226 7504
7506 0 574048 260832 67600 200 7505
7507 0 574208 260672 67720 209 7506
7508 0 574368 260480 67760 245 7507
7509 0 574432 260224 67760 150 7508
7510 0 574432 260192 67760 139 7509
7511 0 574560 259968 67680 156 7510
7512 0 574688 259744 67640 226 7511
7513 0 574944 259680 67680 284 7512
7514 0 575168 259712 67800 235 7513
7515 0 575360 259552 67840 214 7514
7516 0 575584 259424 67840 250 7515
7517 0 575680 259232 67640 136 7516
7518 0 575840 259008 67600 160 7517
7519 0 576032 258816 67480 214 7518
7520 0 576064 258656 67400 236 7519
7521 0 576256 258496 67360 189 7520
7522 0 576384 258336 67160 172 7521
7523 0 576544 258400 66920 160 7522
7524 0 576576 258400 66640 160 7523
7525 0 576640 258368 66440 157 7524
7526 0 576800 258528 66280 120 7525
7527 0 576960 258656 66240 140 7526
7528 0 577184 258784 66120 128 7527
7529 0 577376 258880 65960 96 7528
7530 0 577568 258912 65800 96 7529
7531 0 577792 258944 65600 135 7530
7532 0 577984 259072 65440 124 7531
7533 0 578112 259232 65240 75 7532
7534 0 578272 259392 65120 75 7533
7535 0 578432 259552 64920 45 7534
7536 0 578432 259712 64720 64 7535
7537 0 578592 259744 64520 81 7536
7538 0 578752 259744 64320 81 7537
7539 0 578976 259776 64200 96 7538
7540 0 579232 259776 64200 120 7539
7541 0 579456 259936 64120 120 7540
7542 0 579584 260160 64120 40 7541
7543 0 579680 260384 64000 40 7542
7544 0 579744 260608 63840 51 7543
7545 0 579872 260768 63680 51 7544
7546 0 580000 260928 63480 81 7545
7547 0 580096 261120 63320 107 7546
7548 0 580256 261280 63160 160 7547
7549 0 580448 261344 62960 164 7548
7550 0 580672 261472 62840 64 7549
7551 0 580864 261632 62800 32 7550
7552 0 581024 261696 62480 32 7551
7553 0 581184 261760 62240 60 7552
7554 0 581280 261696 62000 75 7553
7555 0 581440 261696 61800 64 7554
7556 0 581568 261696 61560 51 7555
7557 0 581792 261856 61480 75 7556
7558 0 581888 262112 61480 64 7557
7559 0 581888 262368 61480 51 7558
7560 0 581888 262624 61480 40 7559
7561 0 581824 262880 61520 60 7560
7562 0 577536 258880 66160 104 7529
7563 0 577760 258944 66280 71 7562
7564 0 577952 259136 66280 51 7563
7565 0 577984 259168 66320 60 7564
7566 0 577152 258688 66440 120 7527
7567 0 577184 258720 66480 107 7566
7568 0 577312 258496 66480 163 7567
7569 0 577504 258304 66480 194 7568
7570 0 577728 258304 66640 137 7569
7571 0 577920 258208 66800 210 7570
7572 0 578016 257984 66880 120 7571
7573 0 578048 257792 66920 80 7572
7574 0 577216 258816 66600 75 7567
7575 0 577280 259008 66760 101 7574
7576 0 577280 259232 66920 32 7575
7577 0 577504 259392 66920 40 7576
7578 0 577536 259392 66920 40 7577
7579 0 577056 258944 66440 32 7574
7580 0 576864 259072 66720 32 7579
7581 0 576672 258112 66320 160 7525
7582 0 576672 258080 66320 148 7581
7583 0 576768 257888 66120 120 7582
7584 0 576800 257664 66000 136 7583
7585 0 576800 257536 65960 181 7584
7586 0 576800 257280 65880 178 7585
7587 0 576800 257152 65880 168 7586
7588 0 576832 257152 66160 122 7587
7589 0 576800 257088 66400 40 7588
7590 0 576800 256896 66520 32 7589
7591 0 576896 257056 65760 128 7587
7592 0 577056 256896 65600 98 7591
7593 0 577216 256704 65560 139 7592
7594 0 577312 256512 65400 153 7593
7595 0 577472 256352 65240 137 7594
7596 0 577664 256224 65120 122 7595
7597 0 577888 256224 64920 115 7596
7598 0 578048 256256 64720 96 7597
7599 0 578208 256160 64520 107 7598
7600 0 578368 256032 64320 98 7599
7601 0 578528 256128 64120 120 7600
7602 0 578688 256320 63960 102 7601
7603 0 578784 256544 63840 75 7602
7604 0 578912 256704 63680 75 7603
7605 0 579008 256800 63440 101 7604
7606 0 579104 256896 63200 124 7605
7607 0 579200 256896 63000 75 7606
7608 0 576704 256896 65600 64 7591
7609 0 576512 256864 65440 32 7608
7610 0 576352 256864 65240 71 7609
7611 0 576192 256768 65040 102 7610
7612 0 576064 256608 65040 40 7611
7613 0 576544 257600 65920 45 7585
7614 0 576288 257504 65920 40 7613
7615 0 576096 257312 65960 81 7614
7616 0 576032 257152 65800 32 7615
7617 0 576064 256960 65960 75 7616
7618 0 576160 256704 65960 60 7617
7619 0 576256 256448 65880 32 7618
7620 0 576288 256384 65880 32 7619
7621 0 576224 257216 65640 32 7616
7622 0 576288 257216 65560 40 7621
7623 0 576704 257920 66520 60 7582
7624 0 576736 257696 66680 75 7623
7625 0 576736 257472 66800 32 7624
7626 0 576704 257280 66960 75 7625
7627 0 576672 257088 67120 51 7626
7628 0 576672 257056 67400 51 7627
7629 0 576704 257216 67600 71 7628
7630 0 576704 257440 67760 51 7629
7631 0 576640 257536 68000 32 7630
7632 0 576576 257504 68080 45 7631
7633 0 576608 257056 67800 40 7629
7634 0 576544 256832 67960 60 7633
7635 0 576512 256768 68040 71 7634
7636 0 575936 258624 67160 60 7520
7637 0 575872 258624 66880 32 7636
7638 0 575936 258592 66640 71 7637
7639 0 575968 258560 66400 122 7638
7640 0 575712 258496 66360 91 7639
7641 0 575488 258336 66360 104 7640
7642 0 575232 258240 66360 40 7641
7643 0 575040 258048 66360 40 7642
7644 0 576000 258624 66160 178 7639
7645 0 575872 258784 66000 140 7644
7646 0 575808 258976 65800 108 7645
7647 0 575648 259008 65600 153 7646
7648 0 575488 258880 65400 60 7647
7649 0 575360 258880 65200 32 7648
7650 0 575808 258400 67160 108 7636
7651 0 575616 258208 67160 98 7650
7652 0 575456 258016 67200 40 7651
7653 0 575360 257824 67360 40 7652
7654 0 575328 257856 67520 32 7653
7655 0 574432 259936 67760 122 7510
7656 0 574336 259680 67800 153 7655
7657 0 574144 259488 67800 51 7656
7658 0 573984 259296 67920 98 7657
7659 0 573888 259200 67920 101 7658
7660 0 573696 259008 67920 51 7659
7661 0 573504 258816 67880 131 7660
7662 0 573440 258656 67680 175 7661
7663 0 573440 258592 67640 135 7662
7664 0 573440 258336 67640 40 7663
7665 0 573568 258080 67680 60 7664
7666 0 573728 257856 67680 40 7665
7667 0 573888 257632 67560 32 7666
7668 0 574080 257472 67480 51 7667
7669 0 574176 257440 67440 51 7668
7670 0 573184 258528 67600 163 7663
7671 0 573056 258496 67560 153 7670
7672 0 572896 258432 67360 32 7671
7673 0 572864 258592 67120 51 7672
7674 0 572864 258816 66960 40 7673
7675 0 572896 258976 66880 32 7674
7676 0 572864 258688 67680 181 7671
7677 0 572672 258880 67680 107 7676
7678 0 572448 259008 67720 98 7677
7679 0 572192 259104 67760 32 7678
7680 0 571936 259136 67720 40 7679
7681 0 571904 259136 67720 40 7680
7682 0 573760 259360 67760 91 7659
7683 0 573568 259552 67760 122 7682
7684 0 573376 259744 67680 71 7683
7685 0 573248 259776 67640 51 7684
7686 0 573248 259616 67400 45 7685
7687 0 573056 259744 67240 60 7686
7688 0 572960 259744 67240 64 7687
7689 0 573024 259936 67640 80 7685
7690 0 572800 260064 67520 102 7689
7691 0 572544 260128 67480 40 7690
7692 0 572288 260224 67400 45 7691
7693 0 572032 260224 67360 75 7692
7694 0 571904 260224 67320 60 7693
7695 0 570701 266222 67200 350 7473
7696 0 570669 266150 67320 350 7695
7697 0 570565 266150 67480 350 7696
7698 0 570469 266182 67640 236 7697
7699 0 570421 266270 67800 236 7698
7700 0 570413 266254 68000 256 7699
7701 0 570285 266166 68200 172 7700
7702 0 570213 266046 68400 160 7701
7703 0 570069 265894 68600 198 7702
7704 0 570013 265842 68760 198 7703
7705 0 569877 265738 68920 175 7704
7706 0 569933 265698 69080 160 7705
7707 0 569957 265650 69240 160 7706
7708 0 569957 265642 69400 160 7707
7709 0 569893 265586 69600 197 7708
7710 0 569829 265562 69760 209 7709
7711 0 569821 265546 69920 51 7710
7712 0 569773 265514 70080 240 7711
7713 0 569757 265458 70240 334 7712
7714 0 569677 265426 70400 334 7713
7715 0 569573 265402 70560 334 7714
7716 0 569485 265394 70680 339 7715
7717 0 569381 265394 70800 277 7716
7718 0 569333 265402 70960 277 7717
7719 0 569205 265402 71120 301 7718
7720 0 569009 265314 71200 270 7719
7721 0 568977 265310 71320 275 7720
7722 0 568917 265282 71480 275 7721
7723 0 568821 265232 71640 288 7722
7724 0 568681 265168 71800 288 7723
7725 0 568449 264996 71960 208 7724
7726 0 568377 264906 72120 306 7725
7727 0 568241 264874 72280 306 7726
7728 0 568121 264818 72400 270 7727
7729 0 567973 264784 72560 279 7728
7730 0 567809 264676 72680 214 7729
7731 0 567641 264552 72800 259 7730
7732 0 567501 264482 72960 257 7731
7733 0 567389 264418 73120 257 7732
7734 0 567289 264366 73280 376 7733
7735 0 567177 264346 73440 377 7734
7736 0 567077 264304 73600 377 7735
7737 0 566889 264232 73720 373 7736
7738 0 566773 264176 73840 373 7737
7739 0 566677 264136 74000 260 7738
7740 0 566533 264040 74160 261 7739
7741 0 566401 264014 74320 256 7740
7742 0 566301 263970 74520 270 7741
7743 0 566197 263858 74640 270 7742
7744 0 566193 263858 74800 292 7743
7745 0 566185 263858 74960 292 7744
7746 0 566077 263846 75120 243 7745
7747 0 566017 263806 75280 243 7746
7748 0 565925 263694 75440 318 7747
7749 0 565849 263610 75600 315 7748
7750 0 565761 263502 75760 315 7749
7751 0 565597 263340 75880 280 7750
7752 0 565525 263256 76000 197 7751
7753 0 565461 263212 76120 197 7752
7754 0 565413 263112 76240 226 7753
7755 0 565213 262962 76360 256 7754
7756 0 565073 262898 76520 230 7755
7757 0 564889 262766 76640 296 7756
7758 0 564801 262624 76800 296 7757
7759 0 564701 262500 76960 346 7758
7760 0 564677 262320 77040 395 7759
7761 0 564777 261906 77120 364 7760
7762 0 564857 261626 77240 237 7761
7763 0 564993 261170 77360 295 7762
7764 0 565073 261042 77480 295 7763
7765 0 565129 260914 77600 391 7764
7766 0 565241 260618 77680 309 7765
7767 0 565273 260442 77800 264 7766
7768 0 565089 259914 77880 272 7767
7769 0 564825 259014 77960 221 7768
7770 0 565353 258286 78040 209 7769
7771 0 565593 257726 78120 239 7770
7772 0 565545 257406 78240 239 7771
7773 0 565257 257062 78320 244 7772
7774 0 565113 256834 78440 -1 7773
7775 0 564857 256410 78520 32 7774
7776 0 564697 255834 78640 301 7775
7777 0 564433 254954 78720 312 7776
7778 0 563945 253870 78800 272 7777
7779 0 563537 252798 78920 -1 7778
7780 0 562881 252066 79000 -1 7779
7781 0 561217 251242 78960 221 7780
7782 0 560329 250510 78880 -1 7781
7783 0 559649 250222 78760 266 7782
7784 0 558441 249466 78680 235 7783
7785 0 557609 248874 78600 200 7784
7786 0 557097 248162 78520 189 7785
7787 0 556825 247750 78440 120 7786
7788 0 556289 246706 78560 40 7787
7789 0 555553 245730 78640 -1 7788
7790 0 555257 244794 78720 -1 7789
7791 0 554649 243782 78800 -1 7790
7792 0 554113 242902 78880 -1 7791
7793 0 553745 242630 78960 -1 7792
7794 0 553585 242766 79080 -1 7793
7795 0 553049 242226 79160 -1 7794
7796 0 552745 241818 79280 -1 7795
7797 0 552409 241250 79400 -1 7796
7798 0 552041 240690 79520 -1 7797
7799 0 551705 240338 79600 -1 7798
7800 0 551529 240162 79720 -1 7799
7801 0 551265 239806 79840 -1 7800
7802 0 551137 239502 79960 -1 7801
7803 0 551009 239262 80080 -1 7802
7804 0 551049 238926 80200 -1 7803
7805 0 551057 238790 80320 -1 7804
7806 0 551089 238654 80440 -1 7805
7807 0 551113 238566 80560 -1 7806
7808 0 551125 238416 80720 -1 7807
7809 0 551133 238376 80880 -1 7808
7810 0 551141 238288 81000 -1 7809
7811 0 551181 238156 81120 -1 7810
7812 0 551113 237932 81240 -1 7811
7813 0 550997 237628 81320 -1 7812
7814 0 550877 237332 81440 -1 7813
7815 0 550805 237178 81560 -1 7814
7816 0 550781 237038 81720 -1 7815
7817 0 550765 236798 81840 -1 7816
7818 0 550749 236674 82000 -1 7817
7819 0 550713 236578 82160 -1 7818
7820 0 550669 236510 82320 -1 7819
7821 0 550669 236436 82440 -1 7820
7822 0 550641 236304 82600 -1 7821
7823 0 550645 236208 82760 -1 7822
7824 0 550685 236040 82920 -1 7823
7825 0 550685 235864 83080 -1 7824
7826 0 550705 235586 83200 -1 7825
7827 0 550685 235354 83320 -1 7826
7828 0 550617 235166 83440 -1 7827
7829 0 550545 234922 83560 -1 7828
7830 0 550477 234762 83720 -1 7829
7831 0 550477 234540 83880 -1 7830
7832 0 550501 234364 84000 -1 7831
7833 0 550569 234256 84120 -1 7832
7834 0 550641 234144 84240 -1 7833
7835 0 550701 234004 84360 -1 7834
7836 0 550781 233784 84480 -1 7835
7837 0 550845 233490 84600 -1 7836
7838 0 550905 233282 84720 -1 7837
7839 0 551037 233082 84840 -1 7838
7840 0 551125 232830 85000 -1 7839
7841 0 551181 232662 85120 -1 7840
7842 0 551225 232584 85280 -1 7841
7843 0 551225 232464 85480 -1 7842
7844 0 551177 232416 85640 -1 7843
7845 0 551137 232392 85800 -1 7844
7846 0 551009 232428 85960 -1 7845
7847 0 550821 232412 86120 -1 7846
7848 0 550745 232324 86280 -1 7847
7849 0 550693 232212 86440 -1 7848
7850 0 550665 232104 86560 -1 7849
7851 0 550689 232020 86720 -1 7850
7852 0 550765 231892 86880 -1 7851
7853 0 550909 231712 87000 -1 7852
7854 0 551057 231560 87160 -1 7853
7855 0 551153 231422 87320 -1 7854
7856 0 551249 231262 87480 -1 7855
7857 0 551273 231122 87640 -1 7856
7858 0 551293 231006 87800 -1 7857
7859 0 551341 230914 87920 -1 7858
7860 0 551313 230708 88080 -1 7859
7861 0 551301 230600 88200 -1 7860
7862 0 551289 230476 88360 -1 7861
7863 0 551261 230328 88480 -1 7862
7864 0 551273 230140 88640 -1 7863
7865 0 551313 230004 88800 -1 7864
7866 0 551365 229854 88920 -1 7865
7867 0 551409 229630 89040 -1 7866
7868 0 551465 229506 89160 -1 7867
7869 0 551469 229338 89320 -1 7868
7870 0 551533 229158 89440 -1 7869
7871 0 551565 228958 89560 -1 7870
7872 0 551457 228572 89680 -1 7871
7873 0 551385 228328 89800 -1 7872
7874 0 551409 228196 89920 -1 7873
7875 0 551377 228110 90040 -1 7874
7876 0 551389 228010 90160 -1 7875
7877 0 551417 227866 90280 -1 7876
7878 0 551485 227686 90400 -1 7877
7879 0 551497 227678 90560 -1 7878
7880 0 551609 227498 90720 -1 7879
7881 0 551657 227410 90880 -1 7880
7882 0 551681 227266 91000 -1 7881
7883 0 551729 227106 91160 -1 7882
7884 0 551817 227002 91280 -1 7883
7885 0 551681 226538 91400 -1 7884
7886 0 551457 226090 91520 -1 7885
7887 0 551313 225690 91640 -1 7886
7888 0 551185 225450 91800 -1 7887
7889 0 551129 225206 91960 -1 7888
7890 0 551145 225014 92120 -1 7889
7891 0 551153 224854 92280 -1 7890
7892 0 551161 224662 92440 -1 7891
7893 0 551209 224582 92640 -1 7892
7894 0 551249 224390 92800 -1 7893
7895 0 551305 224214 92960 -1 7894
7896 0 551337 223950 93120 -1 7895
7897 0 551401 223638 93280 -1 7896
7898 0 551337 223462 93440 -1 7897
7899 0 551361 223334 93600 -1 7898
7900 0 551393 223238 93760 -1 7899
7901 0 551409 223134 93960 -1 7900
7902 0 551385 222910 94120 -1 7901
7903 0 551193 222602 94280 -1 7902
7904 0 551201 222418 94440 -1 7903
7905 0 551081 222210 94600 -1 7904
7906 0 551097 222066 94720 -1 7905
7907 0 551049 221938 94880 -1 7906
7908 0 551073 221826 95040 -1 7907
7909 0 551113 221738 95200 -1 7908
7910 0 551137 221662 95360 -1 7909
7911 0 551113 221574 95520 -1 7910
7912 0 551129 221526 95680 -1 7911
7913 0 551153 221462 95840 -1 7912
7914 0 551133 221378 96000 -1 7913
7915 0 551061 221222 96160 -1 7914
7916 0 551037 221062 96280 -1 7915
7917 0 551025 220914 96440 -1 7916
7918 0 550989 220766 96560 -1 7917
7919 0 550909 220612 96720 -1 7918
7920 0 550921 220496 96880 -1 7919
7921 0 550913 220404 97040 -1 7920
7922 0 550825 220248 97200 -1 7921
7923 0 550769 220154 97360 -1 7922
7924 0 550757 220062 97520 -1 7923
7925 0 550749 219938 97680 -1 7924
7926 0 550745 219826 97800 -1 7925
7927 0 550733 219706 97920 -1 7926
7928 0 550741 219554 98080 -1 7927
7929 0 550705 219420 98240 -1 7928
7930 0 550657 219320 98360 -1 7929
7931 0 550597 219168 98520 -1 7930
7932 0 550565 219072 98640 -1 7931
7933 0 550549 218956 98800 -1 7932
7934 0 550509 218896 98920 -1 7933
7935 0 550497 218802 99080 -1 7934
7936 0 550541 218770 99240 -1 7935
7937 0 550533 218690 99400 -1 7936
7938 0 550537 218666 99600 -1 7937
7939 0 550645 218550 99760 -1 7938
7940 0 550737 218434 99920 -1 7939
7941 0 550849 218302 100040 -1 7940
7942 0 550921 218140 100200 -1 7941
7943 0 551041 218068 100360 -1 7942
7944 0 551121 217984 100520 -1 7943
7945 0 551305 217860 100680 -1 7944
7946 0 551397 217796 100800 -1 7945
7947 0 551497 217736 100920 -1 7946
7948 0 551565 217666 101120 -1 7947
7949 0 551625 217566 101280 -1 7948
7950 0 551609 217450 101440 -1 7949
7951 0 551597 217318 101600 -1 7950
7952 0 551509 216986 101760 -1 7951
7953 0 551581 216806 101880 -1 7952
7954 0 551725 216456 102080 -1 7953
7955 0 551837 216328 102240 -1 7954
7956 0 551929 216184 102360 -1 7955
7957 0 552033 216092 102520 -1 7956
7958 0 552133 216056 102680 -1 7957
7959 0 552221 215994 102840 -1 7958
7960 0 552345 215946 103000 -1 7959
7961 0 552429 215846 103120 -1 7960
7962 0 552457 215682 103280 -1 7961
7963 0 552437 215498 103440 -1 7962
7964 0 552401 215302 103560 -1 7963
7965 0 552445 215144 103680 -1 7964
7966 0 552449 215008 103800 -1 7965
7967 0 552513 214800 103920 -1 7966
7968 0 552553 214524 104040 -1 7967
7969 0 552725 214328 104160 -1 7968
7970 0 552829 214266 104280 -1 7969
7971 0 552913 214186 104400 -1 7970
7972 0 553037 214066 104520 -1 7971
7973 0 553069 214046 104680 -1 7972
7974 0 553109 213974 104840 -1 7973
7975 0 553177 213842 105000 -1 7974
7976 0 553225 213702 105160 -1 7975
7977 0 553277 213610 105280 -1 7976
7978 0 553297 213546 105360 -1 7977
7979 0 553281 213444 105480 -1 7978
7980 0 553305 213296 105640 -1 7979
7981 0 553405 213084 105760 -1 7980
7982 0 553485 212920 105880 -1 7981
7983 0 553541 212782 106000 -1 7982
7984 0 553501 212606 106160 -1 7983
7985 0 553453 212474 106280 -1 7984
7986 0 553381 212252 106400 -1 7985
7987 0 553361 212084 106520 -1 7986
7988 0 553441 211796 106640 -1 7987
7989 0 553557 211618 106760 -1 7988
7990 0 553685 211406 106880 -1 7989
7991 0 553829 211262 107000 -1 7990
7992 0 553917 211158 107120 -1 7991
7993 0 554065 211002 107240 -1 7992
7994 0 554185 210906 107360 -1 7993
7995 0 554321 210756 107480 -1 7994
7996 0 554477 210604 107560 -1 7995
7997 0 554633 210332 107640 -1 7996
7998 0 554765 210220 107760 -1 7997
7999 0 554849 210068 107880 -1 7998
8000 0 554969 209890 108000 -1 7999
8001 0 555117 209762 108120 -1 8000
8002 0 555217 209654 108240 -1 8001
8003 0 555349 209484 108360 -1 8002
8004 0 555485 209032 108480 -1 8003
8005 0 555609 208794 108640 -1 8004
8006 0 555805 208676 108760 -1 8005
8007 0 555981 208556 108880 -1 8006
8008 0 556117 208356 109000 -1 8007
8009 0 556225 208168 109080 -1 8008
8010 0 556345 207962 109200 -1 8009
8011 0 556405 207858 109320 -1 8010
8012 0 556509 207786 109440 -1 8011
8013 0 556741 207650 109560 -1 8012
8014 0 556861 207488 109720 -1 8013
8015 0 556905 207388 109840 -1 8014
8016 0 556925 207284 109960 -1 8015
8017 0 556893 207122 110120 -1 8016
8018 0 556861 206986 110240 -1 8017
8019 0 556813 206802 110360 -1 8018
8020 0 556833 206646 110480 -1 8019
8021 0 556997 206440 110600 -1 8020
8022 0 557129 206248 110720 -1 8021
8023 0 557301 206128 110840 -1 8022
8024 0 557549 205836 110920 -1 8023
8025 0 557977 205492 111000 -1 8024
8026 0 558209 205334 111080 -1 8025
8027 0 558253 205318 111200 -1 8026
8028 0 558317 205322 111320 -1 8027
8029 0 558365 205290 111440 -1 8028
8030 0 558449 205214 111560 -1 8029
8031 0 558665 205094 111680 -1 8030
8032 0 558897 204942 111760 -1 8031
8033 0 559025 204762 111840 -1 8032
8034 0 559249 204326 111920 -1 8033
8035 0 559309 204200 112040 -1 8034
8036 0 559337 204128 112160 -1 8035
8037 0 559369 204064 112280 -1 8036
8038 0 559401 204044 112440 -1 8037
8039 0 559429 204064 112600 -1 8038
8040 0 559457 204052 112720 -1 8039
8041 0 559457 204052 112880 -1 8040
8042 0 559465 204032 113040 -1 8041
8043 0 559525 203872 113200 -1 8042
8044 0 559597 203732 113280 -1 8043
8045 0 559673 203462 113440 -1 8044
8046 0 559845 203314 113560 -1 8045
8047 0 559945 203230 113680 -1 8046
8048 0 560001 203124 113800 -1 8047
8049 0 560065 203016 113920 -1 8048
8050 0 560197 202816 114080 -1 8049
8051 0 560273 202632 114240 -1 8050
8052 0 560361 202446 114360 -1 8051
8053 0 560425 202314 114480 -1 8052
8054 0 560469 202254 114600 -1 8053
8055 0 560457 202206 114760 -1 8054
8056 0 560585 202138 114880 -1 8055
8057 0 560725 202090 115040 -1 8056
8058 0 560738 202083 115080 -1 8057
8059 0 560777 202062 115200 -1 8058
8060 0 560765 201814 115360 -1 8059
8061 0 561053 201718 115520 -1 8060
8062 0 561149 201550 115680 -1 8061
8063 0 561193 201456 115800 -1 8062
8064 0 561161 201304 115920 -1 8063
8065 0 561209 201164 116040 -1 8064
8066 0 561269 201084 116160 -1 8065
8067 0 561329 200988 116320 -1 8066
8068 0 561381 200896 116440 -1 8067
8069 0 561461 200848 116560 -1 8068
8070 0 561669 200728 116680 -1 8069
8071 0 561817 200632 116800 -1 8070
8072 0 561841 200632 116920 -1 8071
8073 0 561845 200656 117040 -1 8072
8074 0 561901 200616 117160 -1 8073
8075 0 561913 200584 117320 -1 8074
8076 0 561929 200536 117480 -1 8075
8077 0 561937 200364 117600 -1 8076
8078 0 561881 200268 117720 -1 8077
8079 0 561985 200216 117840 -1 8078
8080 0 562077 200170 117960 -1 8079
8081 0 562209 200110 118080 -1 8080
8082 0 562337 200006 118200 -1 8081
8083 0 562493 199874 118320 -1 8082
8084 0 562625 199658 118440 -1 8083
8085 0 562697 199462 118520 -1 8084
8086 0 562693 199276 118640 -1 8085
8087 0 562685 199092 118760 -1 8086
8088 0 562741 198960 118880 -1 8087
8089 0 562781 198816 119000 -1 8088
8090 0 562845 198700 119120 -1 8089
8091 0 562893 198604 119240 -1 8090
8092 0 562897 198476 119360 -1 8091
8093 0 562917 198310 119480 -1 8092
8094 0 562969 198186 119600 -1 8093
8095 0 563029 198090 119720 -1 8094
8096 0 563125 197966 119880 -1 8095
8097 0 563221 198010 120040 -1 8096
8098 0 563401 197958 120200 -1 8097
8099 0 563513 197938 120320 -1 8098
8100 0 563697 197906 120400 -1 8099
8101 0 563897 197730 120520 -1 8100
8102 0 563977 197482 120640 -1 8101
8103 0 563997 197270 120760 -1 8102
8104 0 564021 197176 120880 -1 8103
8105 0 564029 197128 121000 -1 8104
8106 0 564025 197036 121160 -1 8105
8107 0 563973 196992 121320 -1 8106
8108 0 563965 196912 121480 -1 8107
8109 0 563949 196780 121640 -1 8108
8110 0 564021 196680 121800 -1 8109
8111 0 564061 196584 121920 -1 8110
8112 0 564129 196464 122080 -1 8111
8113 0 564237 196330 122200 -1 8112
8114 0 564301 196198 122320 -1 8113
8115 0 564321 196106 122480 -1 8114
8116 0 564305 195966 122640 -1 8115
8117 0 564337 195830 122800 -1 8116
8118 0 564341 195714 122920 -1 8117
8119 0 564421 195520 123040 -1 8118
8120 0 564513 195324 123160 -1 8119
8121 0 564653 195136 123280 -1 8120
8122 0 564785 195052 123400 -1 8121
8123 0 564857 194978 123520 -1 8122
8124 0 564909 194902 123640 -1 8123
8125 0 564989 194834 123760 -1 8124
8126 0 565037 194766 123880 -1 8125
8127 0 565081 194718 124000 -1 8126
8128 0 565109 194634 124120 -1 8127
8129 0 565129 194534 124240 -1 8128
8130 0 565149 194386 124360 -1 8129
8131 0 565213 194242 124480 -1 8130
8132 0 565297 194180 124600 -1 8131
8133 0 565309 194180 124720 -1 8132
8134 0 565309 194180 124840 -1 8133
8135 0 565309 194144 125000 -1 8134
8136 0 565357 194028 125120 -1 8135
8137 0 565453 193940 125240 -1 8136
8138 0 565517 193872 125400 -1 8137
8139 0 565593 193684 125520 -1 8138
8140 0 565669 193544 125640 -1 8139
8141 0 565665 193466 125760 -1 8140
8142 0 565657 193330 125880 -1 8141
8143 0 565665 193262 126000 -1 8142
8144 0 565677 193198 126120 -1 8143
8145 0 565693 193086 126280 -1 8144
8146 0 565689 193034 126400 -1 8145
8147 0 565701 192956 126520 -1 8146
8148 0 565681 192864 126680 -1 8147
8149 0 565661 192764 126840 -1 8148
8150 0 565633 192660 127000 -1 8149
8151 0 565661 192580 127160 -1 8150
8152 0 565745 192484 127320 -1 8151
8153 0 565837 192372 127480 -1 8152
8154 0 566057 192246 127600 -1 8153
8155 0 566293 192202 127720 -1 8154
8156 0 566477 192106 127840 -1 8155
8157 0 566565 191962 127960 -1 8156
8158 0 566593 191866 128120 -1 8157
8159 0 566581 191736 128280 -1 8158
8160 0 566553 191568 128400 -1 8159
8161 0 566561 191420 128520 -1 8160
8162 0 566565 191220 128640 -1 8161
8163 0 566637 191084 128720 -1 8162
8164 0 566701 190948 128840 -1 8163
8165 0 566669 190818 128960 -1 8164
8166 0 566701 190786 129120 -1 8165
8167 0 566737 190686 129280 -1 8166
8168 0 566745 190590 129440 -1 8167
8169 0 566773 190518 129560 -1 8168
8170 0 566785 190398 129720 -1 8169
8171 0 566833 190278 129840 -1 8170
8172 0 567041 190110 129960 -1 8171
8173 0 567185 189978 130120 -1 8172
8174 0 567289 189760 130280 -1 8173
8175 0 567345 189636 130440 -1 8174
8176 0 567373 189564 130560 -1 8175
8177 0 567393 189468 130680 -1 8176
8178 0 567381 189360 130840 -1 8177
8179 0 567405 189274 131000 -1 8178
8180 0 567385 189186 131160 -1 8179
8181 0 567401 189110 131320 -1 8180
8182 0 567433 188998 131520 -1 8181
8183 0 567461 188926 131680 -1 8182
8184 0 567501 188870 131840 -1 8183
8185 0 567585 188798 132000 -1 8184
8186 0 567729 188770 132160 -1 8185
8187 0 567829 188706 132320 -1 8186
8188 0 567881 188650 132480 -1 8187
8189 0 567973 188518 132640 -1 8188
8190 0 567985 188440 132760 -1 8189
8191 0 567997 188288 132920 -1 8190
8192 0 568013 188176 133080 -1 8191
8193 0 568053 188036 133240 -1 8192
8194 0 568045 187870 133360 -1 8193
8195 0 568017 187718 133480 -1 8194
8196 0 568029 187594 133600 -1 8195
8197 0 567965 187418 133720 -1 8196
8198 0 567929 187254 133840 -1 8197
8199 0 567873 187078 133960 -1 8198
8200 0 567773 186876 134080 -1 8199
8201 0 567705 186776 134200 -1 8200
8202 0 567705 186776 134360 -1 8201
8203 0 567697 186666 134520 -1 8202
8204 0 567697 186650 134680 -1 8203
8205 0 567745 186590 134840 -1 8204
8206 0 567937 186470 134960 -1 8205
8207 0 568153 186286 135120 -1 8206
8208 0 568213 186230 135240 -1 8207
8209 0 568113 186022 135400 -1 8208
8210 0 568165 185754 135520 -1 8209
8211 0 568145 185588 135680 -1 8210
8212 0 568141 185416 135800 -1 8211
8213 0 568105 185212 135920 -1 8212
8214 0 568061 185036 136040 -1 8213
8215 0 568033 184852 136120 -1 8214
8216 0 567973 184680 136240 -1 8215
8217 0 567909 184494 136360 -1 8216
8218 0 567905 184334 136480 -1 8217
8219 0 567865 184010 136640 -1 8218
8220 0 567869 183874 136800 -1 8219
8221 0 567825 183728 136960 -1 8220
8222 0 567753 183624 137120 -1 8221
8223 0 567681 183444 137280 -1 8222
8224 0 567589 183260 137440 -1 8223
8225 0 567521 183044 137600 -1 8224
8226 0 567493 182888 137720 -1 8225
8227 0 567505 182712 137880 -1 8226
8228 0 567549 182528 138040 -1 8227
8229 0 567597 182388 138200 -1 8228
8230 0 567673 182160 138320 -1 8229
8231 0 567665 181962 138480 -1 8230
8232 0 567641 181786 138600 -1 8231
8233 0 567617 181658 138720 -1 8232
8234 0 567633 181598 138880 -1 8233
8235 0 567641 181530 139040 -1 8234
8236 0 567677 181442 139200 -1 8235
8237 0 568057 181942 139280 -1 8236
8238 0 568197 182050 139400 -1 8237
8239 0 568285 181978 139560 -1 8238
8240 0 568409 181886 139720 -1 8239
8241 0 568477 181766 139880 -1 8240
8242 0 568545 181634 140040 -1 8241
8243 0 568533 181358 140200 -1 8242
8244 0 568493 181178 140320 -1 8243
8245 0 568497 181074 140480 -1 8244
8246 0 568497 180992 140600 -1 8245
8247 0 568537 180864 140760 -1 8246
8248 0 568569 180772 140920 -1 8247
8249 0 568613 180620 141080 -1 8248
8250 0 568597 180464 141200 -1 8249
8251 0 568565 180328 141320 -1 8250
8252 0 568529 180140 141440 -1 8251
8253 0 568505 179940 141520 -1 8252
8254 0 568465 179694 141640 -1 8253
8255 0 568385 179390 141760 -1 8254
8256 0 568333 178994 141880 -1 8255
8257 0 568317 178716 142000 -1 8256
8258 0 568345 178636 142120 -1 8257
8259 0 568421 178600 142280 -1 8258
8260 0 568513 178520 142400 -1 8259
8261 0 568669 178440 142560 -1 8260
8262 0 568825 178420 142680 -1 8261
8263 0 568909 178356 142800 -1 8262
8264 0 568949 178280 142960 -1 8263
8265 0 568969 178212 143120 -1 8264
8266 0 569093 178108 143280 -1 8265
8267 0 569173 178024 143440 -1 8266
8268 0 569173 177970 143560 -1 8267
8269 0 569121 177994 143680 -1 8268
8270 0 569209 177646 143960 86 8269
8271 0 569325 177514 144120 166 8270
8272 0 569413 177410 144280 141 8271
8273 0 569501 177346 144440 141 8272
8274 0 569553 177266 144560 148 8273
8275 0 569625 177198 144720 140 8274
8276 0 569709 177074 144880 96 8275
8277 0 569781 176982 145000 96 8276
8278 0 569829 176870 145160 160 8277
8279 0 569861 176782 145320 164 8278
8280 0 569885 176678 145440 164 8279
8281 0 569897 176538 145560 163 8280
8282 0 569817 176416 145680 163 8281
8283 0 569813 176296 145800 71 8282
8284 0 569813 176168 145960 71 8283
8285 0 569805 176096 146120 71 8284
8286 0 569885 175920 146240 141 8285
8287 0 570113 175640 146360 203 8286
8288 0 570213 175524 146520 154 8287
8289 0 570237 175388 146680 154 8288
8290 0 570241 175276 146840 122 8289
8291 0 570277 175184 147000 160 8290
8292 0 570317 175096 147160 124 8291
8293 0 570313 175010 147320 124 8292
8294 0 570341 174966 147480 108 8293
8295 0 570485 174926 147640 108 8294
8296 0 570613 174762 147760 107 8295
8297 0 570757 174618 147880 122 8296
8298 0 570817 174510 148000 115 8297
8299 0 570817 174402 148160 128 8298
8300 0 570865 174326 148320 128 8299
8301 0 570901 174266 148480 90 8300
8302 0 570893 174100 148680 32 8301
8303 0 570925 173952 148840 32 8302
8304 0 570949 173836 149000 150 8303
8305 0 571181 173652 149120 150 8304
8306 0 571353 173512 149280 107 8305
8307 0 571509 173296 149400 120 8306
8308 0 571621 173100 149520 102 8307
8309 0 571649 173122 149640 131 8308
8310 0 571697 173146 149800 131 8309
8311 0 571677 173186 149960 178 8310
8312 0 571693 173042 150120 178 8311
8313 0 571725 172774 150240 124 8312
8314 0 571821 172482 150360 124 8313
8315 0 571917 172234 150480 86 8314
8316 0 572025 171868 150600 51 8315
8317 0 572145 171540 150760 160 8316
8318 0 572197 171354 150920 160 8317
8319 0 572289 171278 151040 64 8318
8320 0 572329 171178 151200 75 8319
8321 0 572349 171114 151360 75 8320
8322 0 572421 170998 151480 178 8321
8323 0 572501 170868 151640 166 8322
8324 0 572573 170752 151760 120 8323
8325 0 572615.94 170551.05 151840 120 8324
8326 0 572669 170348 151960 186 8325
8327 0 572637 170200 152120 131 8326
8328 0 572641 170048 152280 124 8327
8329 0 572645 169888 152440 160 8328
8330 0 572733 169812 152600 160 8329
8331 0 573081 169616 152720 40 8330
8332 0 573197 169420 152840 64 8331
8333 0 573257 169298 152960 32 8332
8334 0 573301 169238 153080 32 8333
8335 0 573385 169182 153240 96 8334
8336 0 573505 169106 153360 136 8335
8337 0 573633 168946 153480 154 8336
8338 0 573793 168774 153600 163 8337
8339 0 574069 168462 153720 136 8338
8340 0 574381 168250 153840 153 8339
8341 0 574725 168040 153960 128 8340
8342 0 575009 167792 154080 120 8341
8343 0 575281 167440 154200 124 8342
8344 0 575437 167160 154320 153 8343
8345 0 575569 166978 154440 128 8344
8346 0 575681 166830 154560 140 8345
8347 0 575881 166586 154680 120 8346
8348 0 576233 166266 154800 136 8347
8349 0 576513 166016 154920 156 8348
8350 0 576721 165792 155040 135 8349
8351 0 576909 165616 155160 212 8350
8352 0 577053 165420 155280 139 8351
8353 0 577133 165342 155400 139 8352
8354 0 577229 165262 155520 115 8353
8355 0 577249 165250 155680 115 8354
8356 0 577317 165114 155840 178 8355
8357 0 577353 164950 156000 172 8356
8358 0 577461 164634 156120 186 8357
8359 0 577569 164346 156240 197 8358
8360 0 577721 164080 156360 124 8359
8361 0 577913 163920 156480 107 8360
8362 0 578281 163696 156600 107 8361
8363 0 578649 163532 156720 102 8362
8364 0 579061 163368 156840 107 8363
8365 0 579401 163226 156960 124 8364
8366 0 579589 163166 157080 128 8365
8367 0 579757 163114 157200 102 8366
8368 0 580053 163082 157320 154 8367
8369 0 580317 163050 157440 156 8368
8370 0 580521 162930 157560 175 8369
8371 0 580645 162814 157680 163 8370
8372 0 580841 162566 157800 128 8371
8373 0 581129 162476 157920 186 8372
8374 0 581277 162420 158040 186 8373
8375 0 581449 162372 158160 156 8374
8376 0 581633 162344 158320 163 8375
8377 0 581901 162272 158480 154 8376
8378 0 582217 161984 158600 140 8377
8379 0 582361 161418 158680 203 8378
8380 0 583293 161338 158800 229 8379
8381 0 585033 161302 158800 197 8380
8382 0 585497 161296 158920 172 8381
8383 0 585637 161320 159040 226 8382
8384 0 585953 161342 159200 185 8383
8385 0 586065 161298 159320 137 8384
8386 0 586325 161194 159440 209 8385
8387 0 586557 161090 159560 209 8386
8388 0 586945 160874 159640 160 8387
8389 0 587373 160650 159680 141 8388
8390 0 587649 160432 159760 122 8389
8391 0 587873 160320 159840 108 8390
8392 0 588305 159840 159920 176 8391
8393 0 588721 159384 160000 150 8392
8394 0 589133 159050 160120 154 8393
8395 0 589541 158662 160200 256 8394
8396 0 589789 158318 160320 221 8395
8397 0 590101 157848 160440 190 8396
8398 0 590757 157192 160520 219 8397
8399 0 592025 156718 160520 183 8398
8400 0 592545 155982 160560 209 8399
8401 0 592989 155576 160400 197 8400
8402 0 594425 154848 160360 209 8401
8403 0 595957 153934 160360 176 8402
8404 0 597401 153208 160400 166 8403
8405 0 598065 152984 160520 200 8404
8406 0 599873 152086 160560 108 8405
8407 0 601329 151368 160640 200 8406
8408 0 603261 150782 160440 186 8407
8409 0 604493 150424 160640 140 8408
8410 0 604721 150464 160800 217 8409
8411 0 605333 150408 160880 172 8410
8412 0 606553 150262 160960 160 8411
8413 0 607113 150288 161040 189 8412
8414 0 607321 150312 161120 175 8413
8415 0 607725 150382 161240 172 8414
8416 0 607877 150374 161320 141 8415
8417 0 608225 150482 161440 235 8416
8418 0 609501 150762 161560 86 8417
8419 0 609485 150640 161360 156 8418
8420 0 609557 150304 161160 -1 8419
8421 0 609561 150180 161000 -1 8420
8422 0 610137 150838 161720 136 8418
8423 0 610229 150812 161800 136 8422
8424 0 610321 150786 161880 128 8423
8425 0 610669 150934 162040 164 8424
8426 0 610793 150958 162120 164 8425
8427 0 610437 150532 161560 140 8422
8428 0 610457 150516 161440 140 8427
8429 0 607945 150488 161600 189 8417
8430 0 607937 150482.67 161680 189 8429
8431 0 607933 150480 161720 189 8430
8432 0 608249 150564 161840 226 8431
8433 0 608433 150684 161920 226 8432
8434 0 608885 150528 162000 219 8433
8435 0 608813 149152 161120 175 8414
8436 0 609469 148778 161240 96 8435
8437 0 609901 148574 161360 71 8436
8438 0 610345 148284 161480 172 8437
8439 0 610665 148180 161600 219 8438
8440 0 611061 147948 161680 166 8439
8441 0 611305 147892 161760 175 8440
8442 0 611917 147840 161880 128 8441
8443 0 612577 147622 161960 124 8442
8444 0 613365 147426 162080 160 8443
8445 0 614329 147116 162120 128 8444
8446 0 615929 146462 162000 269 8445
8447 0 617013 146018 161920 163 8446
8448 0 618425 145148 161840 200 8447
8449 0 618913 145028 161760 206 8448
8450 0 619513 145506 161840 186 8449
8451 0 619529 145546 161880 186 8450
8452 0 619477 145492 162040 186 8451
8453 0 619477 145492 162200 131 8452
8454 0 619629 145552 162280 131 8453
8455 0 620013 145736 162360 209 8454
8456 0 620469 145968 162480 178 8455
8457 0 620969 146284 162520 148 8456
8458 0 621225 146454 162600 172 8457
8459 0 622645 146642 162640 186 8458
8460 0 623589 146686 162680 120 8459
8461 0 624005 146696 162760 98 8460
8462 0 624085 146712 162880 120 8461
8463 0 624101 146712 163000 120 8462
8464 0 624441 146784 163120 164 8463
8465 0 624809 146716 163200 228 8464
8466 0 625061 146728 163280 250 8465
8467 0 625421 146700 163400 186 8466
8468 0 625773 146678 163520 202 8467
8469 0 626105 146662 163640 244 8468
8470 0 626345 146670 163760 237 8469
8471 0 626745 146750 163880 101 8470
8472 0 626953 146720 164000 157 8471
8473 0 627193 146728 164120 150 8472
8474 0 627689 146792 164240 139 8473
8475 0 628645 146686 164320 166 8474
8476 0 629157 146630 164440 186 8475
8477 0 629949 146538 164560 197 8476
8478 0 630613 146252 164680 150 8477
8479 0 630833 146244 164800 150 8478
8480 0 631325 146224 164920 183 8479
8481 0 631917 146146 165000 163 8480
8482 0 632921 146214 165040 230 8481
8483 0 633713 146082 165120 204 8482
8484 0 635273 145728 164880 189 8483
8485 0 636921 145682 164920 176 8484
8486 0 638129 145700 165040 226 8485
8487 0 639469 145778 165160 194 8486
8488 0 640917 145928 165240 196 8487
8489 0 641813 146036 165080 172 8488
8490 0 641905 146078 164920 172 8489
8491 0 642005 146074 164800 124 8490
8492 0 642161 146118 164680 189 8491
8493 0 642913 146306 164600 200 8492
8494 0 643697 146442 164440 197 8493
8495 0 644317 146490 164320 189 8494
8496 0 645373 146604 164200 186 8495
8497 0 645725 146676 164080 172 8496
8498 0 646017 146772 163960 137 8497
8499 0 646377 146886 163840 137 8498
8500 0 646569 146982 163720 128 8499
8501 0 647119 147128 163560 163 8500
8502 0 647615 147208 163440 204 8501
8503 0 647887 147288 163280 175 8502
8504 0 648055 147464 163120 156 8503
8505 0 648415 147608 162960 150 8504
8506 0 648767 147712 162800 186 8505
8507 0 649055 147856 162680 164 8506
8508 0 649483 147948 162560 166 8507
8509 0 649795 148076 162440 206 8508
8510 0 650027 148140 162280 178 8509
8511 0 650331 148172 162120 108 8510
8512 0 650795 148356 162000 172 8511
8513 0 651051 148372 161840 189 8512
8514 0 651235 148436 161680 189 8513
8515 0 652251 149020 161560 197 8514
8516 0 653187 150324 161600 181 8515
8517 0 653779 150740 161400 202 8516
8518 0 654295 151020 161280 226 8517
8519 0 654787 151172 161160 246 8518
8520 0 654875 151214 161120 226 8519
8521 0 653555 150574 161120 153 8520
8522 0 652955 149538 161120 202 8521
8523 0 653049.3 149868.11 160920 178 8522
8524 0 653366.56 149452.27 160760 202 8523
8525 0 653079.3 149538 160680 197 8524
8526 0 654909 151150 161040 246 8520
8527 0 654937 151186 160920 246 8526
8528 0 655013 151218 160800 128 8527
8529 0 655165 151266 160680 128 8528
8530 0 655219.7 151334.67 160600 137 8529
8531 0 655361 151582 160560 137 8530
8532 0 655455 151588 160480 164 8531
8533 0 655527 151636 160360 164 8532
8534 0 655511 151620 160240 190 8533
8535 0 655707 151600 160120 190 8534
8536 0 655823 151636 160080 217 8535
8537 0 656047 151668 160000 217 8536
8538 0 656455 151788 159920 202 8537
8539 0 656547 151816 159840 202 8538
8540 0 656663 151804 159680 197 8539
8541 0 656883 151832 159560 226 8540
8542 0 657059 151840 159440 226 8541
8543 0 657171 151844 159320 200 8542
8544 0 657189 151822 159240 200 8543
8545 0 657281 151898 159120 197 8544
8546 0 657329 151906 159000 197 8545
8547 0 657429 151938 158880 202 8546
8548 0 657633 152030 158760 139 8547
8549 0 657653 152070 158720 228 8548
8550 0 657685 152066 158640 228 8549
8551 0 657745 152086 158600 228 8550
8552 0 657861 152102 158480 181 8551
8553 0 657913 152058 158360 150 8552
8554 0 658013 152030 158280 150 8553
8555 0 658081 152026 158200 150 8554
8556 0 658073 152042 158160 150 8555
8557 0 658065 152066 158120 150 8556
8558 0 658069 152062 158000 137 8557
8559 0 658077 152002 157880 137 8558
8560 0 658221 152014 157760 186 8559
8561 0 658353 151966 157640 150 8560
8562 0 658425 151830 157520 150 8561
8563 0 658445 151826 157360 136 8562
8564 0 658813 151778 157280 136 8563
8565 0 659141 151970 157200 175 8564
8566 0 659705 152326 157120 181 8565
8567 0 659885 152604 157080 178 8566
8568 0 660065 152882 157040 163 8567
8569 0 660155 152912 156960 160 8568
8570 0 660251 152960 156840 160 8569
8571 0 660495 153092 156720 200 8570
8572 0 660629 153186 156680 200 8571
8573 0 662227.25 154174.92 156680 51 8572
8574 0 663153.44 154307.47 156680 189 8573
8575 0 663132 154268.88 156600 -1 8574
8576 0 662874.75 154311.75 156120 -1 8575
8577 0 663230.56 154264.6 156960 160 8574
8578 0 663775.06 154367.48 157440 203 8577
8579 0 664113.75 154706.17 157600 230 8578
8580 0 664315.2 154920.52 157840 189 8579
8581 0 664791.06 155190.61 158080 156 8580
8582 0 664911.1 155280.64 158160 134 8581
8583 0 665146.94 155735.06 158640 75 8582
8584 0 665168 155731.1 158680 75 8583
8585 0 664812.5 155606.45 158680 60 8584
8586 0 664328.06 155580.73 158680 60 8585
8587 0 664190.9 155670.77 158680 81 8586
8588 0 664019.44 155696.48 158840 81 8587
8589 0 663903.7 155833.67 159200 75 8588
8590 0 663710.75 156060.89 159720 60 8589
8591 0 663689.3 156056.6 159760 60 8590
8592 0 665378.44 155692.2 159080 75 8584
8593 0 665360.9 155709.14 159360 150 8592
8594 0 665322.25 155661.98 159600 128 8593
8595 0 665356.56 155619.12 159760 128 8594
8596 0 665652.4 155477.64 159840 128 8595
8597 0 665969.6 155614.83 160120 64 8596
8598 0 666192.56 155833.47 160480 102 8597
8599 0 666428.3 156356.5 161160 108 8598
8600 0 666552.7 156536.56 161560 108 8599
8601 0 666857.06 156866.66 161880 60 8600
8602 0 667384.4 157269.66 162200 45 8601
8603 0 668211.75 157728.38 162680 136 8602
8604 0 668631.9 157994.17 162920 98 8603
8605 0 669056.3 158028.47 163080 134 8604
8606 0 670162.4 157861.27 163080 104 8605
8607 0 670325.3 158452.89 163080 96 8606
8608 0 670419.6 158512.9 163320 60 8607
8609 0 670535.4 158847.3 163360 115 8608
8610 0 670145.25 157874.12 163040 104 8606
8611 0 669570.75 157972.73 163280 249 8605
8612 0 670308.2 157809.83 163600 163 8611
8613 0 671435.7 158380.02 163840 217 8612
8614 0 671907.25 158461.47 164280 102 8613
8615 0 672194.5 158508.62 164480 175 8614
8616 0 672233.06 158787.28 164720 217 8615
8617 0 672563.2 158933.05 165000 203 8616
8618 0 672644.6 158894.45 165080 203 8617
8619 0 673180.5 159267.44 165400 -1 8618
8620 0 673266.25 159254.58 165560 245 8619
8621 0 673399.1 158963.05 165880 245 8620
8622 0 674938.25 158975.9 166280 51 8621
8623 0 675165.94 159417.75 166200 98 8622
8624 0 675376 159735 166040 64 8623
8625 0 675658.94 159897.9 165720 124 8624
8626 0 675646.06 159923.62 165680 124 8625
8627 0 675791.9 159927.92 165640 189 8626
8628 0 675886.2 159902.2 165520 189 8627
8629 0 676263.44 159846.47 165320 168 8628
8630 0 675559.9 159833.33 166920 140 8622
8631 0 675469.8 160214.89 167280 120 8630
8632 0 675547 160729.33 167560 148 8631
8633 0 675534.1 160883.67 167960 -1 8632
8634 0 675581.3 160849.38 168040 90 8633
8635 0 675718.5 160926.55 168240 -1 8634
8636 0 675799.94 160956.55 168520 157 8635
8637 0 675915.7 160922.25 169040 140 8636
8638 0 675864.25 160977.98 169080 140 8637
8639 0 675092.56 161282.38 169080 -1 8638
8640 0 674976.8 161316.67 169120 -1 8639
8641 0 675877.06 161012.28 169200 140 8638
8642 0 675709.9 161368.11 169440 -1 8641
8643 0 674183.7 159190.27 165560 98 8620
8644 0 674586.7 158705.83 165560 80 8643
8645 0 674578.1 158752.98 165640 80 8644
8646 0 674638.1 158744.4 165840 80 8645
8647 0 669459.3 157882.7 162920 163 8605
8648 0 660763 153280 156640 160 8572
8649 0 661055 153508 156520 102 8648
8650 0 661151 153548 156400 102 8649
8651 0 661159 153553.33 156320 102 8650
8652 0 661163 153556 156280 102 8651
8653 0 661219 153688 156160 102 8652
8654 0 661311 153760 156000 102 8653
8655 0 661323 153772 155840 102 8654
8656 0 661327 153780 155640 160 8655
8657 0 661419 153892 155440 163 8656
8658 0 661471 153948 155280 172 8657
8659 0 661615 154032 155120 172 8658
8660 0 661783 154176 155000 98 8659
8661 0 662063 154444 154880 154 8660
8662 0 662641 154858 154760 185 8661
8663 0 663173 155198 154680 214 8662
8664 0 663345.4 155608.9 154720 202 8663
8665 0 663525 156026 154760 178 8664
8666 0 663641 156170 154840 181 8665
8667 0 663605 156166 154880 181 8666
8668 0 663605 156170 155000 181 8667
8669 0 663541 156194 155080 181 8668
8670 0 664017 156462 155160 154 8669
8671 0 664249 156646 155240 115 8670
8672 0 664493 156930 155320 256 8671
8673 0 664901 157250 155400 160 8672
8674 0 664755 157164 155440 262 8673
8675 0 664559 156968 155560 256 8674
8676 0 664559 156888 155720 256 8675
8677 0 664711 156812 155880 256 8676
8678 0 664847 156720 155960 -1 8677
8679 0 664779 156552 156040 -1 8678
8680 0 664787 156460 156080 -1 8679
8681 0 664950.8 156171.66 156240 -1 8680
8682 0 665651 157732 155520 204 8674
8683 0 666417 158006 155440 128 8682
8684 0 666999.3 158392.56 155520 212 8683
8685 0 666997 158390 155640 212 8684
8686 0 667063 158372 155680 212 8685
8687 0 667259 158444 155800 172 8686
8688 0 667299 158184 156000 122 8687
8689 0 667347 158020 156080 120 8688
8690 0 667427 157636 156160 137 8689
8691 0 667423 157548 156200 137 8690
8692 0 667511 157756 156320 137 8691
8693 0 667533 157698 156360 137 8692
8694 0 667820 157389.95 156360 124 8693
8695 0 668293.94 157561.62 156360 40 8694
8696 0 668368.6 157610.14 156280 40 8695
8697 0 667555 157640 156400 137 8693
8698 0 667855 157256 156120 175 8691
8699 0 668011 156920 156040 -1 8698
8700 0 667975 156976 155960 -1 8699
8701 0 667911 157100 155840 -1 8700
8702 0 668071 157488 156080 80 8698
8703 0 668167 157544 155960 40 8702
8704 0 668211 157516 155920 40 8703
8705 0 667211 157216 156120 120 8691
8706 0 667127 157068 155960 120 8705
8707 0 667035 156784 155840 -1 8706
8708 0 666971 156664 155680 -1 8707
8709 0 666948.6 156612.8 155520 -1 8708
8710 0 666943 156600 155480 -1 8709
8711 0 667623 158720 155920 197 8687
8712 0 667975 159028 156040 221 8711
8713 0 668123 159096 156120 221 8712
8714 0 668219 159208 156240 229 8713
8715 0 668343 159252 156360 178 8714
8716 0 668573 159358 156480 134 8715
8717 0 668725 159518 156560 134 8716
8718 0 668973 159842 156640 164 8717
8719 0 669485.94 160289.86 156720 166 8718
8720 0 669896.8 159906.81 156720 32 8719
8721 0 669809.8 159917.27 156560 115 8720
8722 0 670407 161008 156720 230 8719
8723 0 670405 161002 156840 230 8722
8724 0 670389 160914 157000 214 8723
8725 0 670397 160868.67 157080 214 8724
8726 0 670401 160846 157120 214 8725
8727 0 670405 160756 157240 163 8726
8728 0 670666.5 161064.67 157360 163 8727
8729 0 670777.44 161069.28 157560 160 8728
8730 0 670863.2 161146.45 157840 120 8729
8731 0 671021.8 161219.33 158000 102 8730
8732 0 671420.5 161407.97 158320 98 8731
8733 0 670575 161184 156480 189 8722
8734 0 670120 161000.06 156320 178 8733
8735 0 669496.3 160367.66 156360 166 8734
8736 0 670911 161852 156400 235 8733
8737 0 670901 161814 156320 290 8736
8738 0 670879.7 161867.33 156240 290 8737
8739 0 670869 161894 156200 290 8738
8740 0 670853 161906 156040 181 8739
8741 0 670705 162066 155920 181 8740
8742 0 670637 162178 155840 102 8741
8743 0 670473 162322 155760 91 8742
8744 0 670201 162462 155720 32 8743
8745 0 670065 162430 155640 32 8744
8746 0 669981 162458 155520 32 8745
8747 0 669957 162470 155440 32 8746
8748 0 672117 161746 156240 128 8738
8749 0 672791 161908 156320 200 8748
8750 0 672951 162032 156440 200 8749
8751 0 673123 162236 156560 91 8750
8752 0 673695 162812 156560 181 8751
8753 0 674325 163014 156680 172 8752
8754 0 674341 163018 156840 148 8753
8755 0 674357 163038 157000 148 8754
8756 0 674461 163186 157160 189 8755
8757 0 674685 163410 157280 148 8756
8758 0 674737 163490 157400 190 8757
8759 0 674893 163566 157520 143 8758
8760 0 675155 163820 157680 197 8759
8761 0 675155 164320 157600 172 8760
8762 0 675411 164568 157520 101 8761
8763 0 675775 164948 157440 150 8762
8764 0 675853 164986 157320 141 8763
8765 0 676449 165190 157200 115 8764
8766 0 676877 165346 157280 102 8765
8767 0 677177 165454 157440 120 8766
8768 0 677405 165546 157560 96 8767
8769 0 677740.9 165325.8 157760 124 8768
8770 0 677942.44 165523.61 157960 91 8769
8771 0 678412.7 165766.2 158160 120 8770
8772 0 677802 165833.52 158440 154 8771
8773 0 677707.7 165854.95 158520 154 8772
8774 0 677639.1 165944.98 158880 51 8773
8775 0 677463.3 165996.42 159280 81 8774
8776 0 679062.44 166095.03 158160 136 8771
8777 0 679761.25 166905.28 158560 166 8776
8778 0 679654.06 166922.44 158680 166 8777
8779 0 679718.4 167445.47 158160 107 8776
8780 0 679807.06 167422.39 158280 107 8779
8781 0 680104.2 167346.86 158680 107 8780
8782 0 679734.4 167636.2 158120 154 8779
8783 0 679799.8 168401.48 157960 115 8782
8784 0 680271.4 169005.97 157760 75 8783
8785 0 680412.9 169211.75 157600 81 8784
8786 0 680931.6 169520.42 157600 71 8785
8787 0 681488.94 169584.72 157600 96 8786
8788 0 682041.94 169709.05 157600 139 8787
8789 0 682342.06 169996.28 157720 90 8788
8790 0 682847.94 170317.81 157920 120 8789
8791 0 683581 170656.5 158440 128 8790
8792 0 684164.06 170699.36 158920 108 8791
8793 0 685137.25 170772.25 158920 122 8792
8794 0 685368.75 170862.28 158800 -1 8793
8795 0 684832.9 170699.36 158640 32 8794
8796 0 684605.6 170789.39 158560 32 8795
8797 0 684682.8 170832.27 158480 32 8796
8798 0 684712.8 170755.1 158360 45 8797
8799 0 684721.4 170763.67 158240 45 8798
8800 0 684699.94 170785.11 158160 71 8799
8801 0 684699.94 170845.12 158000 71 8800
8802 0 685510.5 170994 159160 224 8793
8803 0 685634.56 171068.06 159240 224 8802
8804 0 685771.75 171196.67 159280 137 8803
8805 0 686011.8 171475.33 159760 266 8804
8806 0 686272 172000 160040 115 8805
8807 0 686464 172224 160040 101 8806
8808 0 686720 172288 160040 91 8807
8809 0 686912 172480 160000 60 8808
8810 0 687072 172640 159840 122 8809
8811 0 687200 172864 159840 90 8810
8812 0 687392 173056 159920 134 8811
8813 0 687584 173216 160080 154 8812
8814 0 687808 173312 160240 172 8813
8815 0 688032 173408 160360 107 8814
8816 0 688224 173504 160560 108 8815
8817 0 688416 173600 160720 91 8816
8818 0 688672 173632 160720 96 8817
8819 0 688896 173760 160760 101 8818
8820 0 689056 173920 160920 91 8819
8821 0 689216 174080 161040 75 8820
8822 0 689376 174272 161160 90 8821
8823 0 689568 174464 161280 60 8822
8824 0 689760 174656 161360 80 8823
8825 0 689888 174880 161240 131 8824
8826 0 690048 175072 161160 90 8825
8827 0 690240 175264 161200 136 8826
8828 0 690496 175296 161240 107 8827
8829 0 690720 175424 161240 71 8828
8830 0 690944 175552 161240 51 8829
8831 0 691200 175584 161240 75 8830
8832 0 691424 175680 161320 120 8831
8833 0 691648 175808 161400 128 8832
8834 0 691904 175904 161400 190 8833
8835 0 692000 176128 161480 120 8834
8836 0 692000 176320 161680 98 8835
8837 0 691968 176544 161840 137 8836
8838 0 691968 176800 161920 71 8837
8839 0 692000 177056 161920 163 8838
8840 0 692160 176992 161680 64 8839
8841 0 692128 177024 161400 98 8840
8842 0 692064 177216 161200 32 8841
8843 0 685900.3 171398.16 160120 229 8805
8844 0 685467.4 171621.1 161000 -1 8843
8845 0 675231 163848 157840 150 8760
8846 0 675267 163856 158000 150 8845
8847 0 675319 163884 158200 181 8846
8848 0 675423 163948 158360 218 8847
8849 0 675471 163980 158440 218 8848
8850 0 675449.06 163940.17 158600 198 8849
8851 0 675473.06 163948.17 158640 198 8850
8852 0 675465 163844.14 158760 198 8851
8853 0 675513 163860.14 158880 256 8852
8854 0 675673 163932.14 159000 256 8853
8855 0 675865 164108.14 159160 156 8854
8856 0 675938.5 164068.3 159320 176 8855
8857 0 675993 164204.14 159360 176 8856
8858 0 676105 164260.14 159480 164 8857
8859 0 676081 164356.14 159600 164 8858
8860 0 676193 164348.14 159720 241 8859
8861 0 676433 164420.06 159880 163 8860
8862 0 676561 164620.06 160000 96 8861
8863 0 676641 164660.06 160120 96 8862
8864 0 676793 164684.06 160240 98 8863
8865 0 676821.7 164672.3 160320 98 8864
8866 0 676841 164668.06 160400 98 8865
8867 0 677041 164732.06 160520 128 8866
8868 0 677137 164844.06 160720 257 8867
8869 0 677225 164908.06 160800 245 8868
8870 0 677433 164988.06 160960 217 8869
8871 0 677457 165060.06 161120 217 8870
8872 0 677593 165100.06 161200 120 8871
8873 0 677769 165180.06 161360 32 8872
8874 0 677817 165236.06 161480 32 8873
8875 0 677849 165308.06 161560 134 8874
8876 0 677961 165444.06 161720 128 8875
8877 0 678057 165516.06 161840 128 8876
8878 0 678105 165596.06 162000 124 8877
8879 0 678145 165700.06 162200 163 8878
8880 0 678337 165676.06 162280 163 8879
8881 0 678481 165612.06 162440 122 8880
8882 0 678553 165444.06 162520 122 8881
8883 0 678649 165420.06 162640 140 8882
8884 0 679337 165100.06 162640 71 8883
8885 0 679601 165152 162600 71 8884
8886 0 679865 165204.06 162560 -1 8885
8887 0 679833 165196.06 162520 32 8886
8888 0 679761 165100.06 162400 32 8887
8889 0 679760.3 164902.53 162360 122 8888
8890 0 679770.44 164547.81 162480 96 8889
8891 0 679672.94 164526.92 162520 96 8890
8892 0 679603.3 164513 162560 96 8891
8893 0 679551.06 164471.2 162600 96 8892
8894 0 680177 165228.06 162720 -1 8886
8895 0 679921 165236.06 162880 -1 8894
8896 0 679679.94 164934.34 161960 90 8885
8897 0 679686.9 164955.23 161920 90 8896
8898 0 679909.75 164770.67 161720 45 8897
8899 0 680056 164669.69 161440 75 8898
8900 0 678537 165572.06 162760 101 8883
8901 0 678569 165652.06 162920 108 8900
8902 0 678657 165700.06 163080 71 8901
8903 0 678745 165812.06 163200 98 8902
8904 0 678937 166036.06 163280 98 8903
8905 0 679153 166236.06 163440 128 8904
8906 0 679161 166324.06 163600 128 8905
8907 0 679401 166428.06 163680 134 8906
8908 0 679497 166396.06 163840 134 8907
8909 0 679689 166492.06 164040 81 8908
8910 0 679785 166676.06 164200 163 8909
8911 0 679913 166860.06 164360 128 8910
8912 0 680017 166972.06 164400 139 8911
8913 0 680065 167052.06 164600 218 8912
8914 0 680033 167012.06 164760 253 8913
8915 0 680097 167036.06 164920 253 8914
8916 0 680025 167044.06 165080 160 8915
8917 0 679905 166996.06 165240 160 8916
8918 0 679905 167060.06 165360 168 8917
8919 0 679961 166996.06 165400 168 8918
8920 0 679937 166876.11 165640 157 8919
8921 0 679233 166916.06 165760 32 8920
8922 0 679374.8 166897.34 165480 32 8921
8923 0 680209 166908.06 165680 160 8920
8924 0 680537 166916.06 165840 164 8923
8925 0 680713 166884.06 165960 164 8924
8926 0 680790.4 166883.72 166000 163 8925
8927 0 680945 166900.06 166080 163 8926
8928 0 681257 166836.06 166160 178 8927
8929 0 681481 166676.06 166200 206 8928
8930 0 681777 166076.06 166200 -1 8929
8931 0 681729 165836.06 166160 -1 8930
8932 0 681721 165692.06 166120 -1 8931
8933 0 681641 167084.06 166160 240 8929
8934 0 681713 167196.06 166080 240 8933
8935 0 681817 167164.06 165960 240 8934
8936 0 681969 167212.06 165880 -1 8935
8937 0 681886.5 167249.62 165640 -1 8936
8938 0 681449 166628.06 166480 206 8929
8939 0 681553 166828.06 166520 178 8938
8940 0 681840.9 167392.92 166560 228 8939
8941 0 682073 167708.06 166520 175 8940
8942 0 681842.25 167386.62 166600 227 8940
8943 0 681490.5 166432.5 166600 249 8942
8944 0 681442.8 166299.1 166760 197 8943
8945 0 681618.6 166016.16 166920 150 8944
8946 0 682098.75 165540.28 167160 107 8945
8947 0 682167.4 165484.55 167360 107 8946
8948 0 682060.2 165381.66 167880 45 8947
8949 0 681987.3 165334.5 168000 45 8948
8950 0 681849 167380.06 166720 227 8942
8951 0 682003.7 167401.33 166800 202 8950
8952 0 682081 167412.06 166840 163 8951
8953 0 682193 167444.06 166960 163 8952
8954 0 682209 167452.06 167160 163 8953
8955 0 682153 167436.06 167280 157 8954
8956 0 682249 167428.06 167440 104 8955
8957 0 682401.06 167356.11 167560 104 8956
8958 0 681881 167028.06 167640 120 8957
8959 0 681777 166876.06 167760 108 8958
8960 0 681681 166724.06 167840 108 8959
8961 0 681497 166556.06 167960 124 8960
8962 0 681492.7 166435.97 168160 90 8961
8963 0 681471.25 165968.67 168280 120 8962
8964 0 681544.2 165647.14 168560 226 8963
8965 0 681612.75 165347.05 168840 40 8964
8966 0 681578.44 165119.83 169080 107 8965
8967 0 681702.75 164605.38 169320 75 8966
8968 0 681805.7 164099.5 169400 81 8967
8969 0 682866.6 163549.19 169400 -1 8968
8970 0 682886 163477.86 169640 226 8969
8971 0 683194.4 163462.4 169880 157 8970
8972 0 683400.5 163452.14 170040 157 8971
8973 0 683254.7 163332.11 170360 131 8972
8974 0 682834.56 163169.2 170400 296 8973
8975 0 682611.6 162920.55 170440 200 8974
8976 0 682324.44 163199.2 170760 235 8975
8977 0 682530.2 162118.86 170560 120 8975
8978 0 682624.5 162251.75 170760 120 8977
8979 0 682577.4 161518.67 170560 154 8977
8980 0 682182.94 161021.36 170560 156 8979
8981 0 681857.1 160738.4 171240 96 8980
8982 0 681385.56 160596.94 171600 75 8981
8983 0 682521.6 161179.98 170400 139 8980
8984 0 682560.2 160832.73 170120 60 8983
8985 0 682774.56 160498.34 169840 101 8984
8986 0 683126.56 159876.38 169560 102 8985
8987 0 683259.44 159717.75 169320 32 8986
8988 0 683453.3 159634.28 168880 163 8987
8989 0 683576.7 159580.56 168600 163 8988
8990 0 683598.1 160107.88 168360 32 8989
8991 0 683538.1 160107.88 168200 -1 8990
8992 0 681188.3 165257.02 168840 32 8965
8993 0 681106.9 164952.62 168840 32 8992
8994 0 681209.75 164416.73 168880 81 8993
8995 0 681136.9 164348.14 168760 81 8994
8996 0 682881 167604.06 167640 178 8957
8997 0 683013 167712 167760 156 8996
8998 0 683057 167748.06 167800 156 8997
8999 0 683201 167988.06 167920 102 8998
9000 0 683361 168036.06 168040 203 8999
9001 0 682977 167868.06 168120 156 9000
9002 0 682867.7 167869.58 168160 156 9001
9003 0 682913.7 167813.33 168200 156 9002
9004 0 682882.06 167786.39 168240 156 9003
9005 0 683079.9 167536.34 168680 -1 9004
9006 0 683969 168180.06 168120 86 9000
9007 0 684409 168172.06 168280 98 9006
9008 0 684577 168172.06 168440 98 9007
9009 0 684713 168132.06 168560 120 9008
9010 0 685025 168260.06 168680 163 9009
9011 0 685625 168364.06 168760 51 9010
9012 0 685545 168380.06 168840 51 9011
9013 0 686825 168172.14 168720 131 9011
9014 0 687025 168196.06 168800 91 9013
9015 0 687057 168204.06 168920 153 9014
9016 0 687073 168132.06 169080 153 9015
9017 0 686969 168436.06 169240 -1 9016
9018 0 685872.1 168373.33 169080 40 9016
9019 0 685920.9 168401.17 169200 40 9018
9020 0 687081 168340.14 168560 91 9013
9021 0 687145 168620.14 168400 128 9020
9022 0 687529 169020.14 168440 107 9021
9023 0 687601.06 169276.25 168520 -1 9022
9024 0 687625 169044.2 168600 -1 9023
9025 0 687697 168636.2 168600 -1 9024
9026 0 687777 168564.2 168680 -1 9025
9027 0 687841 168436.2 168800 -1 9026
9028 0 687693.8 169610.4 168320 -1 9023
9029 0 687649 169644.2 168200 -1 9028
9030 0 687033.06 168420.2 168240 153 9021
9031 0 687017 168276.14 168200 153 9030
9032 0 686953.06 168132.19 168080 164 9031
9033 0 686913 168220.14 168040 164 9032
9034 0 686905 168244.14 167840 164 9033
9035 0 687073 167964.14 167760 122 9034
9036 0 687046.3 167740 167720 153 9035
9037 0 686953 167804.06 167600 163 9036
9038 0 686937 167804.06 167440 163 9037
9039 0 686761 168028.06 167320 137 9038
9040 0 686626.75 168173.16 167200 120 9039
9041 0 686585 168228.06 167160 120 9040
9042 0 686385 168564.06 167120 32 9041
9043 0 686289 168692.06 167080 32 9042
9044 0 686993.06 167292.22 167640 137 9036
9045 0 686553 166788.06 167640 51 9044
9046 0 686377 166652.06 167600 51 9045
9047 0 686553 166716.06 167760 51 9045
9048 0 687457 167324.06 167600 104 9044
9049 0 688475.75 167254.03 167560 104 9048
9050 0 688612.25 167370.98 167400 32 9049
9051 0 688667.75 167375.28 167280 32 9050
9052 0 688933.56 167118.06 167000 135 9051
9053 0 688749.2 166702.22 166520 120 9052
9054 0 688247.6 166839.4 166080 -1 9053
9055 0 688191.9 167249.33 167760 153 9049
9056 0 687922.2 167129.11 167880 104 9055
9057 0 689193 167036.06 167640 120 9049
9058 0 689353 167013.6 167720 124 9057
9059 0 689593 166980.2 167840 131 9058
9060 0 689857 167028.2 167920 164 9059
9061 0 690321 166964.14 168200 218 9060
9062 0 690513.06 166884.25 168280 166 9061
9063 0 690785 166668.06 168440 153 9062
9064 0 690881 166324.06 168600 98 9063
9065 0 691217 166204.06 168760 98 9064
9066 0 691529 166012.06 168880 86 9065
9067 0 692105 165732.06 169000 134 9066
9068 0 692913 165308.06 169040 86 9067
9069 0 693857 165164.06 169080 153 9068
9070 0 694297 165172.06 169280 104 9069
9071 0 694649 165244.06 169400 122 9070
9072 0 694777 165212.06 169480 122 9071
9073 0 694921 165212.06 169600 45 9072
9074 0 695265 165148.06 169640 45 9073
9075 0 695449 165572.06 169680 -1 9074
9076 0 695721 165644.06 169760 -1 9075
9077 0 696025 165700.06 169920 -1 9076
9078 0 696073 165740.06 170000 -1 9077
9079 0 695441 164716.06 169680 124 9074
9080 0 695491 164748 169760 124 9079
9081 0 695541 164780.03 169840 124 9080
9082 0 695469 164940.06 170120 178 9081
9083 0 695401 164892.06 170200 200 9082
9084 0 695457 164932.06 170440 200 9083
9085 0 695433 165100.06 170560 202 9084
9086 0 695417 165092.06 170680 202 9085
9087 0 695553 165196.06 170880 190 9086
9088 0 695473 165180.06 171000 131 9087
9089 0 695481 165140.06 171200 131 9088
9090 0 695409 165196.06 171320 131 9089
9091 0 695174.2 165107.25 171520 -1 9090
9092 0 695209 165156.06 171600 -1 9091
9093 0 695577 163964.06 169680 200 9079
9094 0 695905 163796.06 169640 120 9093
9095 0 696033 163804.06 169560 153 9094
9096 0 696016.25 163647.2 169400 -1 9095
9097 0 695521 163964.06 169600 200 9093
9098 0 695465 163908.06 169480 200 9097
9099 0 691121 167100.2 168240 124 9062
9100 0 691209 167388.2 168120 104 9099
9101 0 691273 167652.2 167960 102 9100
9102 0 691425 167996.2 167840 178 9101
9103 0 691753 168148.2 167640 164 9102
9104 0 692257 168596.2 167440 -1 9103
9105 0 692265 168804.27 167280 175 9104
9106 0 692433 168924.27 167120 175 9105
9107 0 692417 169084.27 167000 128 9106
9108 0 692329 169108.27 166840 128 9107
9109 0 692297 169276.27 166720 128 9108
9110 0 692257 169340.27 166600 101 9109
9111 0 692257 169324.27 166520 101 9110
9112 0 692289 169420.27 166400 98 9111
9113 0 692329 169572.27 166200 98 9112
9114 0 692353 169772.27 166040 98 9113
9115 0 692441 170044.27 165960 -1 9114
9116 0 691980.8 169355.64 165960 75 9115
9117 0 691958.1 169329.66 165840 91 9116
9118 0 691837.9 169261.42 165600 91 9117
9119 0 693009 170300.06 165880 64 9115
9120 0 693297 170508.06 165760 139 9119
9121 0 693441 170716.06 165640 178 9120
9122 0 693569 170836.06 165480 172 9121
9123 0 693633 170900.06 165400 60 9122
9124 0 693721 170984 165320 60 9123
9125 0 693809 171068.06 165240 91 9124
9126 0 693977 171124.06 165120 91 9125
9127 0 694001.06 171172.12 164960 128 9126
9128 0 694265 171380.06 164840 96 9127
9129 0 694401 171748.06 164720 51 9128
9130 0 694401 171772 164600 51 9129
9131 0 694401 171780.14 164560 124 9130
9132 0 694425 171956.14 164480 120 9131
9133 0 694401 172172.06 164400 124 9132
9134 0 694769 173060.06 164400 157 9133
9135 0 695017 173540.06 164320 139 9134
9136 0 694993 173796.06 164160 98 9135
9137 0 695121 173820.06 164000 143 9136
9138 0 695129 173772.06 163840 143 9137
9139 0 695177 173844.06 163680 -1 9138
9140 0 695040 173312 164800 124 9134
9141 0 694976 173440 165040 115 9140
9142 0 694912 173408 165280 140 9141
9143 0 694912 173408 165560 186 9142
9144 0 694976 173312 165800 157 9143
9145 0 695072 173248 166040 81 9144
9146 0 695232 173120 166240 64 9145
9147 0 695424 173152 166440 81 9146
9148 0 695584 173184 166640 108 9147
9149 0 695808 173216 166760 124 9148
9150 0 696064 173120 166880 148 9149
9151 0 696256 173056 167040 163 9150
9152 0 696416 172960 167240 101 9151
9153 0 696576 172800 167400 163 9152
9154 0 696800 172672 167440 40 9153
9155 0 696960 172512 167600 148 9154
9156 0 697152 172352 167680 143 9155
9157 0 697376 172224 167720 120 9156
9158 0 697568 172096 167840 86 9157
9159 0 697792 172096 168000 139 9158
9160 0 698016 171968 168160 150 9159
9161 0 698176 171808 168280 81 9160
9162 0 698368 171616 168360 81 9161
9163 0 698592 171520 168440 60 9162
9164 0 698752 171360 168640 51 9163
9165 0 698944 171232 168800 153 9164
9166 0 699136 171072 168960 128 9165
9167 0 699328 170944 169080 120 9166
9168 0 699552 170848 169160 86 9167
9169 0 699808 170784 169200 124 9168
9170 0 700032 170720 169320 150 9169
9171 0 700224 170528 169320 172 9170
9172 0 700480 170400 169280 202 9171
9173 0 700704 170432 169160 51 9172
9174 0 700960 170496 169120 60 9173
9175 0 701088 170464 168960 40 9174
9176 0 696800 172416 167800 81 9155
9177 0 696608 172224 167840 86 9176
9178 0 696416 172032 167960 81 9177
9179 0 696352 171840 168000 64 9178
9180 0 694369 172268.06 164280 124 9133
9181 0 694361 172404.06 164120 175 9180
9182 0 694473.06 172396.1 164000 175 9181
9183 0 694321 172284.06 163920 90 9182
9184 0 694169 172148.06 163800 90 9183
9185 0 694193 172036.06 163600 128 9184
9186 0 694177 171940.06 163440 128 9185
9187 0 694409 172004.06 163280 135 9186
9188 0 694121 171356.06 164560 96 9130
9189 0 694001 171252.06 164520 96 9188
9190 0 694024.6 171243.62 164480 96 9189
9191 0 694024.6 171243.62 164400 96 9190
9192 0 673191 162276 156680 192 8751
9193 0 673055 162324 156800 192 9192
9194 0 672827.3 162215.77 157000 200 9193
9195 0 671797 161790 156120 172 8748
9196 0 671625 161734 155960 172 9195
9197 0 671623.7 161759.33 155920 172 9196
9198 0 671621 161810 155840 -1 9197
9199 0 672049 162162 155760 64 9198
9200 0 672085 162262 155640 64 9199
9201 0 672085 162282 155520 32 9200
9202 0 672117 162266 155400 32 9201
9203 0 672125 162214 155320 32 9202
9204 0 672145 162186 155240 32 9203
9205 0 669475 160232 156880 115 8719
9206 0 669475 160230 156960 115 9205
9207 0 669475 160228 157040 115 9206
9208 0 669615 160416 157160 115 9207
9209 0 669641.1 160386.14 157320 -1 9208
9210 0 666525 158090 155320 136 8683
9211 0 666524 158155 155200 -1 9210
9212 0 666297 157994 155120 -1 9211
9213 0 666289 157990 154960 -1 9212
9214 0 666005 157878 154840 -1 9213
9215 0 666001 158014 154720 -1 9214
9216 0 663209.56 155668.1 154680 202 8663
9217 0 662501 156434 154640 81 9216
9218 0 662541.4 156306.67 154560 81 9217
9219 0 663137 155144 154600 210 8663
9220 0 663137 155144 154560 210 9219
9221 0 662893 154964 154480 139 9220
9222 0 662869 154904 154280 192 9221
9223 0 662861 154860 154200 192 9222
9224 0 662813 154816 154120 192 9223
9225 0 662909 154700 154040 86 9224
9226 0 662933 154576 153920 86 9225
9227 0 662693 154388 153840 90 9226
9228 0 662665 154212 153760 98 9227
9229 0 662725 154164 153680 98 9228
9230 0 662733 154112 153600 141 9229
9231 0 662657 153848 153520 86 9230
9232 0 662661 153328 153440 189 9231
9233 0 662661 153330 153360 189 9232
9234 0 662645 153302 153240 189 9233
9235 0 662861.7 152932.66 153000 104 9234
9236 0 663866.3 152829.23 152680 81 9235
9237 0 664329.2 152829.23 152360 250 9236
9238 0 664501.56 152775.06 152120 250 9237
9239 0 664644.4 152701.2 151920 164 9238
9240 0 665560.4 153016.38 151680 45 9239
9241 0 665831.2 153080.39 151040 128 9240
9242 0 665614.5 153370.94 150520 51 9241
9243 0 665422.44 153612.25 150400 51 9242
9244 0 665205.75 153804.31 150240 51 9243
9245 0 665171.3 153804.31 150160 51 9244
9246 0 665383.06 153577.78 150040 91 9245
9247 0 666013.44 153090.25 149560 143 9246
9248 0 666451.7 153252.75 148800 164 9247
9249 0 666658.5 153449.73 148320 154 9248
9250 0 666476.3 153523.61 148000 96 9249
9251 0 666629 153725.52 147440 128 9250
9252 0 666963.9 154153.95 147080 102 9251
9253 0 667485.9 154488.83 146640 71 9252
9254 0 668002.94 154666.11 146200 -1 9253
9255 0 667978.3 154671.03 145960 -1 9254
9256 0 662757 153136 153520 108 9232
9257 0 662857 153124 153560 108 9256
9258 0 660147 152940 157160 163 8568
9259 0 660135 152908 157280 163 9258
9260 0 660127 152880 157360 163 9259
9261 0 658057 151254 158200 86 8555
9262 0 657989 150990 158120 122 9261
9263 0 657977.8 150836.98 157840 51 9262
9264 0 657794.94 150534.69 157360 101 9263
9265 0 657765.06 150303.28 157080 91 9264
9266 0 657750.1 150471.23 156800 107 9265
9267 0 657757.6 150482.44 156760 107 9266
9268 0 657738.94 150389.12 156320 136 9267
9269 0 657794.94 150415.25 156160 136 9268
9270 0 657746.44 150131.61 155720 128 9269
9271 0 657742.7 149915.14 155560 120 9270
9272 0 657585.94 149605.38 155400 91 9271
9273 0 656263 151768 160360 217 8533
9274 0 656743 151828 160440 -1 9273
9275 0 656871 151836 160520 -1 9274
9276 0 657031 151824 160600 -1 9275
9277 0 655313 151138 161280 148 8519
9278 0 655433 151126 161440 128 9277
9279 0 655625 151074 161560 128 9278
9280 0 655769 151070 161680 163 9279
9281 0 655953 151098 161800 108 9280
9282 0 656165 151054 161960 163 9281
9283 0 656337 151006 162080 176 9282
9284 0 656473 150986 162200 176 9283
9285 0 656625 150866 162360 120 9284
9286 0 656693 150674 162480 32 9285
9287 0 656713 150658 162600 32 9286
9288 0 656781 150674 162760 104 9287
9289 0 656837 150646 162920 104 9288
9290 0 657013 150606 163000 86 9289
9291 0 657081 150514 163080 86 9290
9292 0 657081 150726 163160 86 9291
9293 0 657105 150782 163240 51 9292
9294 0 657213 150750 163360 51 9293
9295 0 657305 150762 163480 128 9294
9296 0 657337 150766 163600 128 9295
9297 0 657341 150766 163720 108 9296
9298 0 657397 150766 163760 108 9297
9299 0 657453 150730 163920 108 9298
9300 0 657609 150730 164080 108 9299
9301 0 657737 150734 164240 -1 9300
9302 0 657969 150730 164360 -1 9301
9303 0 658169 150670 164440 -1 9302
9304 0 658265 150602 164520 -1 9303
9305 0 658341 150542 164680 -1 9304
9306 0 658433 150578 164800 -1 9305
9307 0 658485 150586 164920 -1 9306
9308 0 658589 150646 165040 -1 9307
9309 0 658713 150628 165160 -1 9308
9310 0 658769 150672 165280 -1 9309
9311 0 658901 150700 165400 -1 9310
9312 0 658985 150768 165520 -1 9311
9313 0 659113 150872 165640 -1 9312
9314 0 659245 150916 165760 -1 9313
9315 0 659369 150904 165880 -1 9314
9316 0 659465 150952 166000 -1 9315
9317 0 659601 150988 166120 -1 9316
9318 0 659793 151068 166200 -1 9317
9319 0 660473 150640 166280 -1 9318
9320 0 660701 150546 166200 -1 9319
9321 0 661185 150162 166080 -1 9320
9322 0 661415 150178 166040 -1 9321
9323 0 661645 150194 166000 -1 9322
9324 0 661729 150328 165880 -1 9323
9325 0 661809 150440 165760 -1 9324
9326 0 661877 150504 165680 -1 9325
9327 0 661897 150532 165600 -1 9326
9328 0 661880 150524 165400 -1 9327
9329 0 662212 150996 164720 -1 9328
9330 0 662122.9 149968.8 166040 -1 9322
9331 0 662523.4 149589.23 166040 -1 9330
9332 0 662568.6 149582.27 166120 -1 9331
9333 0 662568.6 149561.38 166160 -1 9332
9334 0 662540.75 149505.66 166200 -1 9333
9335 0 662794.94 149133.06 166280 -1 9334
9336 0 662857.6 149122.62 166360 -1 9335
9337 0 661067.1 150085.45 166520 -1 9320
9338 0 661148.44 150042.12 166600 -1 9337
9339 0 661071.3 150252.2 166840 -1 9338
9340 0 661645.75 149424.78 167040 -1 9338
9341 0 661680.06 149128.98 167320 -1 9340
9342 0 656749 150026 163200 81 9291
9343 0 656341 149862 163320 107 9342
9344 0 656069 149726 163360 102 9343
9345 0 655873 149522 163440 120 9344
9346 0 655741 149410 163520 190 9345
9347 0 655709 149310 163640 190 9346
9348 0 655693 149166 163760 154 9347
9349 0 655681 148888 163880 91 9348
9350 0 655689 148640 164000 107 9349
9351 0 655613 148408 164120 120 9350
9352 0 655641 148264 164240 90 9351
9353 0 655693 148172 164360 81 9352
9354 0 655577 148078 164520 81 9353
9355 0 655521 147994 164640 101 9354
9356 0 655489 147918 164760 101 9355
9357 0 655493 147802 164880 102 9356
9358 0 655545 147690 165000 102 9357
9359 0 655569 147590 165120 98 9358
9360 0 655613 147542 165240 104 9359
9361 0 655613 147494 165360 104 9360
9362 0 655597 147402 165480 135 9361
9363 0 655485 147346 165600 135 9362
9364 0 655457 147272 165720 124 9363
9365 0 655357 147144 165840 150 9364
9366 0 655321 147060 165920 150 9365
9367 0 655237 146996 166040 51 9366
9368 0 655233 146996 166160 51 9367
9369 0 655193 147000 166200 51 9368
9370 0 655221 146684 166360 45 9369
9371 0 654937 146740 166480 45 9370
9372 0 654417 146766 166480 32 9371
9373 0 654213 146598 166360 32 9372
9374 0 654133 146702 166280 32 9373
9375 0 653977 146958 166360 98 9374
9376 0 653705 147154 166480 91 9375
9377 0 653501 147346 166520 136 9376
9378 0 653229 147490 166560 120 9377
9379 0 653097 147590 166600 148 9378
9380 0 653017 147646 166680 148 9379
9381 0 652933 147706 166760 164 9380
9382 0 652821 147766 166840 164 9381
9383 0 652749 147854 166960 104 9382
9384 0 652529 147950 167040 75 9383
9385 0 652381 147920 167160 75 9384
9386 0 652329 147820 167320 60 9385
9387 0 652397 147692 167480 75 9386
9388 0 652437 147576 167640 75 9387
9389 0 652425 147480 167800 98 9388
9390 0 652457 147412 167960 81 9389
9391 0 652441 147264 168120 81 9390
9392 0 652465 147164 168280 102 9391
9393 0 652485 147108 168400 51 9392
9394 0 652533 147020 168520 45 9393
9395 0 652605 146984 168680 45 9394
9396 0 652545 146948 168800 45 9395
9397 0 652545 146948 168960 75 9396
9398 0 652589 146868 169080 32 9397
9399 0 652617 146860 169240 32 9398
9400 0 652713 146852 169400 32 9399
9401 0 652761 146824 169520 -1 9400
9402 0 652717 146824 169680 -1 9401
9403 0 652693 146856 169840 -1 9402
9404 0 652685 146908 170000 -1 9403
9405 0 652665 146916 170160 -1 9404
9406 0 652585 146936 170320 -1 9405
9407 0 652553 146928 170480 -1 9406
9408 0 652561 146944 170640 -1 9407
9409 0 652517 147040 170800 -1 9408
9410 0 652465 147080 170960 -1 9409
9411 0 652369 147136 171120 -1 9410
9412 0 652237 147196 171240 -1 9411
9413 0 652069 147212 171400 -1 9412
9414 0 651837 147244 171520 -1 9413
9415 0 651413 147340 171560 -1 9414
9416 0 651093 147480 171640 -1 9415
9417 0 650881 147532 171720 -1 9416
9418 0 649925 147523.42 171880 -1 9417
9419 0 649243.3 147480.56 171760 -1 9418
9420 0 648724.56 147489.12 171480 -1 9419
9421 0 648523.1 147527.72 171360 -1 9420
9422 0 647339.9 147810.66 171200 -1 9421
9423 0 646289.5 147969.28 171360 -1 9422
9424 0 645908 148217.94 172040 -1 9423
9425 0 645526.44 148710.95 172320 -1 9424
9426 0 644904.8 149135.38 172480 -1 9425
9427 0 644819.06 149225.4 172920 -1 9426
9428 0 644879.06 149216.83 173040 -1 9427
9429 0 644814.75 149062.5 173280 -1 9428
9430 0 645214.2 148372.52 173440 -1 9429
9431 0 645224 147599.34 173600 -1 9430
9432 0 644938.4 147451.61 173680 -1 9431
9433 0 644844.8 147579.66 173840 -1 9432
9434 0 644948.25 149332.8 173560 -1 9429
9435 0 645199.4 149332.8 173880 -1 9434
9436 0 654893 146708 166600 32 9371
9437 0 654885 146672 166720 32 9436
9438 0 654889 146548 166840 40 9437
9439 0 654997 146528 166920 40 9438
9440 0 655005 146432 167040 40 9439
9441 0 655057 146386 167160 90 9440
9442 0 655133 146374 167280 90 9441
9443 0 655209 146306 167400 101 9442
9444 0 655269 146226 167520 131 9443
9445 0 655341 146154 167640 131 9444
9446 0 655377 146082 167800 32 9445
9447 0 655361 145978 167920 32 9446
9448 0 655321 145934 168080 64 9447
9449 0 655301 145910 168200 64 9448
9450 0 655149 145834 168320 75 9449
9451 0 655025 145726 168440 75 9450
9452 0 655065 145582 168560 75 9451
9453 0 655077 145522 168680 124 9452
9454 0 655117 145466 168800 -1 9453
9455 0 655177 145358 168880 32 9454
9456 0 655241 145278 169000 32 9455
9457 0 655297 145242 169120 107 9456
9458 0 655357 145208 169240 81 9457
9459 0 655429 145112 169320 81 9458
9460 0 655531 145026 169400 81 9459
9461 0 655633 144940 169480 189 9460
9462 0 655685 144904 169600 189 9461
9463 0 655721 144744 169680 221 9462
9464 0 655765 144616 169800 221 9463
9465 0 655737 144460 169920 60 9464
9466 0 655777 144168 170040 91 9465
9467 0 655841 144080 170160 91 9466
9468 0 655765 143897 170200 60 9467
9469 0 655689 143714 170240 60 9468
9470 0 655701 143710 170320 60 9469
9471 0 655261 142974 170400 124 9470
9472 0 655353 142932 170240 124 9471
9473 0 655377 142914.67 170200 124 9472
9474 0 654489 142992 170200 160 9473
9475 0 653755 142590 170120 198 9474
9476 0 653632.3 142542 170080 172 9475
9477 0 653655 142477 170080 172 9476
9478 0 653759 142501 170480 150 9477
9479 0 653785 142653 170640 150 9478
9480 0 653835 142369 170880 124 9479
9481 0 653869.5 142413.2 171000 124 9480
9482 0 654069 142525 171160 60 9481
9483 0 654213 142477 171200 60 9482
9484 0 654341 142577 171440 140 9483
9485 0 654341 142685 171600 140 9484
9486 0 654373 142697 171760 128 9485
9487 0 654481 142881 171960 75 9486
9488 0 654363 142901 172080 32 9487
9489 0 654357 142845 172120 32 9488
9490 0 654913 142713 172360 32 9489
9491 0 655175 142585 172360 60 9490
9492 0 655069 142537 172560 60 9491
9493 0 655065.7 142513 172600 60 9492
9494 0 655049 142393 172800 163 9493
9495 0 655181 142285 172840 131 9494
9496 0 655259 142229 172920 131 9495
9497 0 655301 142173 173000 131 9496
9498 0 653387 142446 170000 172 9476
9499 0 653059 142178 169880 150 9498
9500 0 652595 141710 169800 98 9499
9501 0 652401 141560 169920 98 9500
9502 0 652281 139868 169920 236 9501
9503 0 652250.5 139958.55 170040 236 9502
9504 0 652257 140080 170120 221 9503
9505 0 652357 140316 170160 200 9504
9506 0 651953 139648 169840 175 9502
9507 0 651865 139560 169760 175 9506
9508 0 651577 139464 169640 164 9507
9509 0 651325 139436 169520 137 9508
9510 0 651259.4 139468 169440 172 9509
9511 0 650141 138804 169440 108 9510
9512 0 649905 138436 169560 198 9511
9513 0 649583 137842 169600 172 9512
9514 0 649559 137762 169720 172 9513
9515 0 649411 137658 169840 172 9514
9516 0 649147 137294 169800 175 9515
9517 0 649139 137158 169680 226 9516
9518 0 649151 137066 169560 226 9517
9519 0 649159 136946 169480 226 9518
9520 0 649181 136884 169400 209 9519
9521 0 649157 136828 169320 209 9520
9522 0 649129.1 137050.86 168880 -1 9521
9523 0 649435 137950 169960 172 9515
9524 0 649471 138030 170040 172 9523
9525 0 649507 138110 170120 172 9524
9526 0 649523 138098 170200 172 9525
9527 0 649591 138358 170320 172 9526
9528 0 649595 138414 170440 172 9527
9529 0 649543 138450 170560 32 9528
9530 0 649251 138482 170680 102 9529
9531 0 649219 138470 170720 102 9530
9532 0 651161 139516 169320 172 9510
9533 0 651221 139600 169160 108 9532
9534 0 652289 141560 170040 124 9501
9535 0 651585 141852 170080 163 9534
9536 0 651365 141904 170240 141 9535
9537 0 651261 141820 170400 141 9536
9538 0 651113 141792 170520 98 9537
9539 0 651057 141544 170600 98 9538
9540 0 651143 141073 170720 -1 9539
9541 0 652453 141508 170160 124 9534
9542 0 652453 141564 170320 124 9541
9543 0 652429 141668 170440 124 9542
9544 0 652157 142600 170040 197 9534
9545 0 652161 142824 170160 124 9544
9546 0 652595 141710 169680 150 9500
9547 0 652595 141710 169600 150 9546
9548 0 652595 141710 169560 150 9547
9549 0 652681 141684 169440 150 9548
9550 0 655425 142880 170120 189 9473
9551 0 655489 142828 170000 189 9550
9552 0 655501 142816 169960 189 9551
9553 0 655525 142792 169880 71 9552
9554 0 655473 142864 169720 189 9553
9555 0 655269 142964 170520 128 9471
9556 0 655777 143754 170400 60 9470
9557 0 655461 143570 170520 154 9556
9558 0 655397 143574 170640 137 9557
9559 0 655369 143558 170680 137 9558
9560 0 655313 143526 170760 45 9559
9561 0 653303 150392 161760 176 8516
9562 0 653391 150512 161960 176 9561
9563 0 653575 150576 162160 164 9562
9564 0 653755 150600 162320 80 9563
9565 0 654159 150356 162360 51 9564
9566 0 654371 150300 162440 60 9565
9567 0 654571 150176 162560 75 9566
9568 0 654607 150064 162640 80 9567
9569 0 654631 149972 162720 80 9568
9570 0 618893 145007.33 161720 206 8449
9571 0 618853 144966 161640 245 9570
9572 0 618997 144414 161600 91 9571
9573 0 618969 144218 161480 91 9572
9574 0 619021 144090 161360 102 9573
9575 0 618973 143938 161240 102 9574
9576 0 619025 143822 161080 98 9575
9577 0 619033 143634 160920 86 9576
9578 0 619053 143534 160880 86 9577
9579 0 619065 142834 160760 45 9578
9580 0 619345 142450 160680 32 9579
9581 0 619641 142106 160560 -1 9580
9582 0 619801 141810 160400 -1 9581
9583 0 620025 141410 160280 -1 9582
9584 0 620305 141106 160240 -1 9583
9585 0 620801 140778 160240 -1 9584
9586 0 620969 140586 160360 -1 9585
9587 0 621033 139930 160440 -1 9586
9588 0 620685 139088 160360 -1 9587
9589 0 620717 138668 160280 -1 9588
9590 0 620745 138100 160200 -1 9589
9591 0 620701 137498 160240 -1 9590
9592 0 620677 137330 160280 -1 9591
9593 0 620721 137134 160320 -1 9592
9594 0 620729 137050 160400 -1 9593
9595 0 620753 136998 160520 -1 9594
9596 0 620777 136986 160640 -1 9595
9597 0 620781 136934 160760 -1 9596
9598 0 620741 136830 160880 -1 9597
9599 0 620773 136748 161040 -1 9598
9600 0 620825 136696 161160 -1 9599
9601 0 620805 136580 161280 -1 9600
9602 0 620817 136500 161360 -1 9601
9603 0 620777 136452 161520 -1 9602
9604 0 620757 136466 161680 -1 9603
9605 0 620717 136410 161840 -1 9604
9606 0 620673 136418 161960 -1 9605
9607 0 620669 136318 162080 -1 9606
9608 0 620689 136314 162240 -1 9607
9609 0 620605 136310 162360 -1 9608
9610 0 620617 136302 162520 -1 9609
9611 0 620553 136258 162640 -1 9610
9612 0 620429 136234 162760 -1 9611
9613 0 620353 136182 162840 -1 9612
9614 0 620269 136182 162960 -1 9613
9615 0 619949 135890 163040 -1 9614
9616 0 619949 135800 163160 -1 9615
9617 0 619877 135720 163280 -1 9616
9618 0 619809 135652 163400 -1 9617
9619 0 619727 135552 163440 -1 9618
9620 0 619537 136242 163440 -1 9619
9621 0 619577 136410 163440 -1 9620
9622 0 619613 136430 163400 -1 9621
9623 0 619645 135452 163480 -1 9619
9624 0 619513 135400 163600 -1 9623
9625 0 619505 135322 163720 -1 9624
9626 0 619449 135110 163840 -1 9625
9627 0 619465 135022 163920 -1 9626
9628 0 619409 134822 164080 -1 9627
9629 0 619365 134696 164200 -1 9628
9630 0 619349 134652 164320 -1 9629
9631 0 619369 134632 164400 -1 9630
9632 0 619401 134492 164520 -1 9631
9633 0 619441 134448 164560 -1 9632
9634 0 619393 134308 164680 -1 9633
9635 0 619437 134144 164800 -1 9634
9636 0 619177 133644 164920 -1 9635
9637 0 619033 132870 164960 -1 9636
9638 0 619129 132750 165080 -1 9637
9639 0 619177 132660 165160 -1 9638
9640 0 619233 132672 165240 -1 9639
9641 0 619285 132596 165280 -1 9640
9642 0 619349 132596 165480 -1 9641
9643 0 619501 132520 165520 -1 9642
9644 0 619497 132528 165640 -1 9643
9645 0 619501 132528 165760 -1 9644
9646 0 619525 132284 165920 -1 9645
9647 0 621061 132362 165920 -1 9646
9648 0 621221 132484 165800 -1 9647
9649 0 621281 132496 165680 -1 9648
9650 0 621345 132488 165560 -1 9649
9651 0 621353 132440 165440 -1 9650
9652 0 621393 132376 165320 -1 9651
9653 0 621317 132216 165240 -1 9652
9654 0 621409 132244 165080 -1 9653
9655 0 621417 132288 165040 -1 9654
9656 0 620531 132068 164720 -1 9655
9657 0 621753 132386 166040 -1 9647
9658 0 621737 132284 166160 -1 9657
9659 0 619545 132272 166040 -1 9646
9660 0 619531.7 132234.67 166120 -1 9659
9661 0 619525 132216 166160 -1 9660
9662 0 619497 131924 166240 -1 9661
9663 0 619569 131616 166320 -1 9662
9664 0 619705 131608 166400 -1 9663
9665 0 620121 131472 166480 -1 9664
9666 0 620237 131396 166520 -1 9665
9667 0 620233.5 130922.42 166680 -1 9666
9668 0 620627 130598.58 167120 -1 9667
9669 0 621137 139768 160280 -1 9587
9670 0 621369 139744 160120 -1 9669
9671 0 621553 139620 160000 -1 9670
9672 0 621785 139532 159880 -1 9671
9673 0 622093 139520 159800 -1 9672
9674 0 622225 139500 159680 -1 9673
9675 0 622457 139422 159560 -1 9674
9676 0 622953 139158 159480 -1 9675
9677 0 623353 138814 159400 -1 9676
9678 0 611680 148480 161960 51 8441
9679 0 611840 148640 162080 80 9678
9680 0 612032 148832 162120 107 9679
9681 0 612256 148992 162080 124 9680
9682 0 612448 149216 162080 139 9681
9683 0 612640 149408 162120 86 9682
9684 0 612800 149600 162160 86 9683
9685 0 612928 149824 162160 107 9684
9686 0 613152 150016 162200 91 9685
9687 0 613312 150176 162320 139 9686
9688 0 613504 150368 162320 139 9687
9689 0 613664 150560 162400 120 9688
9690 0 613696 150816 162480 86 9689
9691 0 613824 151040 162480 107 9690
9692 0 614016 151200 162440 120 9691
9693 0 614240 151360 162440 120 9692
9694 0 614496 151488 162440 120 9693
9695 0 614752 151584 162400 80 9694
9696 0 614944 151776 162440 86 9695
9697 0 615168 151904 162440 128 9696
9698 0 615424 151968 162440 101 9697
9699 0 615680 152064 162440 160 9698
9700 0 615904 152224 162480 124 9699
9701 0 616128 152352 162480 60 9700
9702 0 616256 152416 162480 107 9701
9703 0 616512 152512 162480 124 9702
9704 0 616704 152704 162520 86 9703
9705 0 616896 152832 162640 91 9704
9706 0 617120 152960 162720 102 9705
9707 0 617312 153024 162880 98 9706
9708 0 617504 153088 163080 141 9707
9709 0 617760 153088 163160 101 9708
9710 0 617984 153120 163280 32 9709
9711 0 618208 153216 163360 32 9710
9712 0 618272 153312 163600 32 9711
9713 0 618400 153504 163760 128 9712
9714 0 618592 153632 163880 102 9713
9715 0 618848 153760 163960 45 9714
9716 0 619008 153920 164080 172 9715
9717 0 619168 154080 164200 157 9716
9718 0 619296 154304 164320 86 9717
9719 0 619456 154528 164400 124 9718
9720 0 619584 154752 164400 102 9719
9721 0 619584 154976 164520 124 9720
9722 0 619584 155200 164720 98 9721
9723 0 619616 155360 164920 122 9722
9724 0 619712 155584 165040 163 9723
9725 0 619712 155840 165160 207 9724
9726 0 619776 156096 165160 135 9725
9727 0 619936 156256 165280 120 9726
9728 0 620064 156416 165440 71 9727
9729 0 620160 156512 165520 86 9728
9730 0 620352 156352 165480 45 9729
9731 0 620576 156224 165440 60 9730
9732 0 620800 156096 165400 71 9731
9733 0 621056 156032 165400 124 9732
9734 0 621312 156000 165400 102 9733
9735 0 621568 155904 165440 64 9734
9736 0 621824 155840 165480 60 9735
9737 0 622080 155776 165560 120 9736
9738 0 622336 155744 165640 137 9737
9739 0 622592 155680 165720 150 9738
9740 0 622848 155616 165760 120 9739
9741 0 623040 155456 165800 98 9740
9742 0 623296 155392 165800 96 9741
9743 0 623552 155360 165800 120 9742
9744 0 623808 155296 165800 136 9743
9745 0 624032 155232 165920 186 9744
9746 0 624256 155136 166000 217 9745
9747 0 624512 155104 166080 240 9746
9748 0 624736 155072 166240 239 9747
9749 0 624992 155168 166280 166 9748
9750 0 625248 155200 166200 183 9749
9751 0 625504 155136 166200 124 9750
9752 0 625760 155104 166240 136 9751
9753 0 626016 155072 166280 164 9752
9754 0 626176 155040 166480 197 9753
9755 0 626368 154880 166560 139 9754
9756 0 626432 154816 166800 178 9755
9757 0 626560 154720 167040 172 9756
9758 0 626720 154624 167240 80 9757
9759 0 626880 154624 167440 71 9758
9760 0 627040 154592 167640 90 9759
9761 0 627200 154592 167880 75 9760
9762 0 627360 154592 168080 98 9761
9763 0 627552 154496 168280 75 9762
9764 0 627712 154336 168440 40 9763
9765 0 627872 154304 168640 134 9764
9766 0 628096 154240 168760 250 9765
9767 0 628160 154208 168760 249 9766
9768 0 628352 154432 168760 148 9767
9769 0 628544 154624 168800 107 9768
9770 0 628736 154816 168800 120 9769
9771 0 628896 155008 168760 124 9770
9772 0 629024 155168 168600 81 9771
9773 0 628864 155200 168360 104 9772
9774 0 628672 155168 168160 153 9773
9775 0 628448 155264 168080 160 9774
9776 0 628192 155264 168120 189 9775
9777 0 628032 155392 168280 168 9776
9778 0 627840 155552 168320 139 9777
9779 0 627680 155712 168200 86 9778
9780 0 627584 155776 168120 51 9779
9781 0 628384 154112 168680 189 9767
9782 0 628640 154144 168720 120 9781
9783 0 628832 154208 168880 51 9782
9784 0 628992 154304 169000 80 9783
9785 0 629248 154304 169040 80 9784
9786 0 629472 154304 169160 81 9785
9787 0 629632 154208 169360 75 9786
9788 0 629600 154304 169600 115 9787
9789 0 629600 154400 169680 80 9788
9790 0 628992 154208 169240 32 9784
9791 0 628992 154304 169480 32 9790
9792 0 629088 154496 169640 32 9791
9793 0 629216 154656 169680 32 9792
9794 0 620000 156672 165720 45 9729
9795 0 619808 156768 165920 75 9794
9796 0 619776 156704 166160 96 9795
9797 0 619936 156704 166400 81 9796
9798 0 620096 156736 166600 91 9797
9799 0 620256 156864 166760 122 9798
9800 0 620416 156800 166960 91 9799
9801 0 620576 156800 167160 101 9800
9802 0 620608 156832 167200 120 9801
9803 0 620768 157024 167160 108 9802
9804 0 620832 157184 166960 137 9803
9805 0 620832 157344 166720 150 9804
9806 0 620832 157504 166480 137 9805
9807 0 620800 157728 166320 137 9806
9808 0 620640 157824 166120 124 9807
9809 0 620512 157952 165880 32 9808
9810 0 620416 158112 165680 51 9809
9811 0 620352 158176 165640 75 9810
9812 0 620768 156864 167440 71 9802
9813 0 620928 156736 167640 81 9812
9814 0 621056 156544 167760 122 9813
9815 0 621152 156480 167880 135 9814
9816 0 621216 156384 168120 115 9815
9817 0 621344 156384 168360 163 9816
9818 0 621408 156416 168600 115 9817
9819 0 621344 156384 168880 156 9818
9820 0 621344 156416 169160 135 9819
9821 0 621280 156384 169400 122 9820
9822 0 621120 156384 169600 75 9821
9823 0 620960 156448 169800 75 9822
9824 0 620864 156576 170000 160 9823
9825 0 620800 156672 170240 224 9824
9826 0 620832 156672 170320 207 9825
9827 0 620832 156544 170560 122 9826
9828 0 620704 156512 170800 148 9827
9829 0 620544 156672 170960 232 9828
9830 0 620416 156800 171160 219 9829
9831 0 620384 157056 171160 175 9830
9832 0 620416 157280 171320 91 9831
9833 0 620352 157376 171560 160 9832
9834 0 620288 157408 171680 178 9833
9835 0 620160 157632 171720 120 9834
9836 0 620000 157856 171720 98 9835
9837 0 619872 158048 171840 140 9836
9838 0 619776 158240 172000 163 9837
9839 0 619584 158336 172200 196 9838
9840 0 619424 158368 172400 202 9839
9841 0 619488 158208 172600 154 9840
9842 0 619648 158112 172840 91 9841
9843 0 619712 158048 173040 160 9842
9844 0 620288 157408 171960 90 9834
9845 0 620256 157280 172200 60 9844
9846 0 620096 157280 172400 64 9845
9847 0 620096 157216 172640 102 9846
9848 0 620096 157216 172920 32 9847
9849 0 620352 157184 172960 45 9848
9850 0 620576 157312 172960 86 9849
9851 0 620832 157280 172920 71 9850
9852 0 620864 157248 172920 71 9851
9853 0 619840 157152 172560 75 9847
9854 0 619584 157088 172520 128 9853
9855 0 619328 157024 172520 60 9854
9856 0 619072 157088 172520 32 9855
9857 0 618912 157280 172600 32 9856
9858 0 618848 157536 172680 40 9857
9859 0 618880 157600 172440 45 9858
9860 0 620960 156800 170520 163 9826
9861 0 621120 157024 170600 108 9860
9862 0 621184 157280 170600 80 9861
9863 0 621280 157504 170480 115 9862
9864 0 621280 157600 170360 115 9863
9865 0 621344 156416 167720 156 9815
9866 0 621568 156576 167720 135 9865
9867 0 621760 156768 167800 221 9866
9868 0 621952 156960 167800 206 9867
9869 0 622112 157088 167600 208 9868
9870 0 622176 157088 167520 257 9869
9871 0 622432 157184 167600 153 9870
9872 0 622592 157376 167640 131 9871
9873 0 622688 157568 167840 160 9872
9874 0 622848 157664 168040 98 9873
9875 0 623040 157728 168200 186 9874
9876 0 623296 157760 168120 136 9875
9877 0 623456 157632 168120 75 9876
9878 0 622144 157088 167240 175 9870
9879 0 621984 157216 167040 122 9878
9880 0 621856 157408 166920 178 9879
9881 0 621856 157664 166840 217 9880
9882 0 622016 157856 166680 178 9881
9883 0 622240 157984 166600 139 9882
9884 0 622336 157984 166600 91 9883
9885 0 616064 152608 162560 40 9702
9886 0 615968 152864 162480 60 9885
9887 0 616192 153024 162600 51 9886
9888 0 616384 153120 162760 32 9887
9889 0 616448 153120 162760 71 9888
9890 0 574048 269440 67120 267 7468
9891 0 573920 269248 67320 290 9890
9892 0 573824 269056 67480 352 9891
9893 0 573632 268896 67520 307 9892
9894 0 573888 268512 67640 32 9893
9895 0 574144 268384 67520 32 9894
9896 0 574208 268640 67680 32 9895
9897 0 574272 268736 67760 32 9896
9898 0 573376 268800 67560 380 9893
9899 0 573248 268576 67520 372 9898
9900 0 573120 268416 67360 336 9899
9901 0 572960 268416 67160 304 9900
9902 0 572704 268416 67120 262 9901
9903 0 572512 268288 66960 202 9902
9904 0 572448 268128 66760 246 9903
9905 0 572288 267904 66720 235 9904
9906 0 574621 270106 66760 166 7468
9907 0 574781 269954 66920 32 9906
9908 0 574829 269738 67040 32 9907
9909 0 574965 269522 67200 32 9908
9910 0 575077 269530 67360 32 9909
9911 0 575805 269602 67480 218 9910
9912 0 576005 269554 67520 175 9911
9913 0 576301.1 269907.16 67680 136 9912
9914 0 576594.75 269940.28 67840 200 9913
9915 0 576845.44 269901.56 68000 212 9914
9916 0 577034.1 269886.38 68160 226 9915
9917 0 577270.94 269837.25 68320 194 9916
9918 0 577636.7 269766.28 68480 226 9917
9919 0 577920.1 269696.47 68600 207 9918
9920 0 578229.6 269619.38 68760 251 9919
9921 0 578725.1 269532.3 68920 256 9920
9922 0 579076.75 269485.62 69000 282 9921
9923 0 579260.5 269366.22 69160 284 9922
9924 0 579480.5 269271.7 69360 298 9923
9925 0 579786 269212.44 69560 305 9924
9926 0 580128.44 269209.84 69680 273 9925
9927 0 580354.9 269159.3 69880 259 9926
9928 0 580543.44 269111.12 70080 275 9927
9929 0 581069 269158.7 70200 205 9928
9930 0 581125 269168.44 70360 205 9929
9931 0 580947.4 268431.12 70560 154 9930
9932 0 580427.7 268317.88 70600 101 9931
9933 0 580170.25 268092.6 70680 192 9932
9934 0 579736.75 267590.03 70760 176 9933
9935 0 579456.1 267231.97 70840 40 9934
9936 0 579282.4 267095.38 71000 107 9935
9937 0 579372.44 266687.44 71200 51 9936
9938 0 579260.5 266324.2 71480 60 9937
9939 0 578747.9 266513.44 70960 115 9936
9940 0 578551.9 266470.34 70840 108 9939
9941 0 578454 266339.84 70760 122 9940
9942 0 577880.2 266273.5 70720 107 9941
9943 0 577567 266202.6 70680 32 9942
9944 0 577413.75 265800.22 70680 32 9943
9945 0 581235 267747.66 70720 150 9931
9946 0 581457.75 267484.75 70880 237 9945
9947 0 581494.25 267096.72 71040 192 9946
9948 0 581792 266464 71160 172 9947
9949 0 581888 266208 71120 163 9948
9950 0 581888 266176 71120 148 9949
9951 0 582016 265984 71000 98 9950
9952 0 582176 265824 70800 148 9951
9953 0 582400 265760 70640 176 9952
9954 0 582560 265728 70440 164 9953
9955 0 582720 265728 70240 166 9954
9956 0 582976 265824 70120 134 9955
9957 0 583200 265920 70040 115 9956
9958 0 583456 265952 70040 115 9957
9959 0 583616 266048 69840 107 9958
9960 0 583776 266080 69640 81 9959
9961 0 583904 266176 69400 120 9960
9962 0 584000 266240 69160 135 9961
9963 0 584128 266368 68920 40 9962
9964 0 584192 266432 68680 148 9963
9965 0 584288 266528 68440 122 9964
9966 0 584448 266592 68200 91 9965
9967 0 584608 266592 67960 90 9966
9968 0 584640 266528 67680 51 9967
9969 0 584704 266432 67440 64 9968
9970 0 584736 266432 67360 75 9969
9971 0 584768 266176 67360 60 9970
9972 0 584896 265984 67160 32 9971
9973 0 585056 265984 66920 81 9972
9974 0 585248 265984 66720 60 9973
9975 0 585408 265888 66520 32 9974
9976 0 585568 265728 66360 45 9975
9977 0 585792 265600 66280 40 9976
9978 0 586048 265536 66200 75 9977
9979 0 586080 265536 66200 60 9978
9980 0 584896 266592 67160 40 9970
9981 0 585056 266752 67040 51 9980
9982 0 585216 266944 66960 51 9981
9983 0 585344 267168 66800 96 9982
9984 0 585504 267328 66600 64 9983
9985 0 585568 267488 66400 60 9984
9986 0 585664 267648 66200 32 9985
9987 0 585696 267808 66080 32 9986
9988 0 581632 266048 71120 96 9950
9989 0 581472 265888 71320 131 9988
9990 0 581280 265728 71440 164 9989
9991 0 581088 265600 71560 139 9990
9992 0 580928 265472 71720 81 9991
9993 0 580736 265344 71840 51 9992
9994 0 580576 265216 72000 86 9993
9995 0 580384 265120 72200 64 9994
9996 0 580224 265056 72400 120 9995
9997 0 580096 265024 72640 75 9996
9998 0 580064 264992 72920 32 9997
9999 0 579840 264896 73000 90 9998
10000 0 579812.56 264896 73120 78 9999
10001 0 579776 264896 73280 64 10000
10002 0 579936 264864 73480 60 10001
10003 0 579936 264992 73720 32 10002
10004 0 579904 264928 73960 60 10003
10005 0 582283.75 269661.97 70520 229 9929
10006 0 583197.8 270183.34 70560 40 10005
10007 0 583405.25 270380.47 70520 81 10006
10008 0 583516.44 270416.44 70400 81 10007
10009 0 583622.25 270434.53 70280 122 10008
10010 0 583707 270429.28 70120 122 10009
10011 0 583691.2 270425.47 69920 51 10010
10012 0 582323.56 269408.5 70600 229 10005
10013 0 582403.6 269361.94 70760 135 10012
10014 0 582563.5 269151.28 70920 135 10013
10015 0 582784 268544 70920 236 10014
10016 0 582848 268352 71080 122 10015
10017 0 582848 268192 71280 134 10016
10018 0 582848 268000 71480 157 10017
10019 0 582816 267808 71680 176 10018
10020 0 582784 267616 71840 189 10019
10021 0 582784 267424 72040 91 10020
10022 0 582848 267264 72240 51 10021
10023 0 582848 267104 72360 51 10022
10024 0 582848 266848 72360 51 10023
10025 0 582848 266592 72360 32 10024
10026 0 582976 266336 72360 90 10025
10027 0 583008 266080 72360 96 10026
10028 0 582880 265824 72440 45 10027
10029 0 582720 265696 72600 64 10028
10030 0 582496 265664 72720 51 10029
10031 0 582240 265632 72840 32 10030
10032 0 582080 265920 73400 32 10031
10033 0 582112 266144 73280 96 10032
10034 0 582240 266336 73120 91 10033
10035 0 582496 266336 73240 96 10034
10036 0 582496 266336 73320 81 10035
10037 0 582848 267104 72640 71 10023
10038 0 582848 267168 72920 98 10037
10039 0 582784 267328 73160 98 10038
10040 0 582784 267360 73200 98 10039
10041 0 582784 267520 73400 75 10040
10042 0 582784 267680 73600 107 10041
10043 0 582784 267840 73800 81 10042
10044 0 582688 267840 74040 86 10043
10045 0 582656 267936 74280 98 10044
10046 0 582432 267936 74400 81 10045
10047 0 582304 267904 74480 96 10046
10048 0 582048 267904 74600 81 10047
10049 0 581792 267904 74640 139 10048
10050 0 581536 268000 74720 163 10049
10051 0 581408 268224 74840 81 10050
10052 0 581280 268384 75000 75 10051
10053 0 581248 268544 75200 75 10052
10054 0 581088 268672 75400 71 10053
10055 0 581056 268704 75440 75 10054
10056 0 581056 268736 75520 96 10055
10057 0 581216 268896 75720 86 10056
10058 0 581344 269088 75840 107 10057
10059 0 581408 269216 76080 98 10058
10060 0 581536 269344 76280 124 10059
10061 0 581664 269536 76440 91 10060
10062 0 581792 269728 76560 80 10061
10063 0 581920 269952 76600 102 10062
10064 0 581984 270208 76600 107 10063
10065 0 582112 270432 76640 80 10064
10066 0 582240 270624 76800 75 10065
10067 0 582304 270816 76960 98 10066
10068 0 582336 270976 77160 81 10067
10069 0 582368 271040 77400 136 10068
10070 0 582272 271040 77640 128 10069
10071 0 582112 270848 77800 101 10070
10072 0 582080 270816 77840 75 10071
10073 0 580832 268800 75680 86 10056
10074 0 580576 268832 75680 64 10073
10075 0 580320 268832 75720 75 10074
10076 0 580064 268832 75760 32 10075
10077 0 580064 268640 75960 32 10076
10078 0 579904 268576 76160 102 10077
10079 0 579680 268672 76080 135 10078
10080 0 579584 268832 76280 122 10079
10081 0 579392 268960 76480 60 10080
10082 0 579264 269088 76720 81 10081
10083 0 579136 269248 76880 124 10082
10084 0 578976 269312 77080 64 10083
10085 0 578816 269280 77320 115 10084
10086 0 578784 269344 77520 98 10085
10087 0 578528 269344 77600 51 10086
10088 0 578272 269440 77600 64 10087
10089 0 578080 269600 77520 60 10088
10090 0 578048 269664 77480 51 10089
10091 0 578976 269440 77680 51 10086
10092 0 579200 269600 77680 32 10091
10093 0 579424 269728 77680 45 10092
10094 0 579456 269760 77720 60 10093
10095 0 580928 268480 75440 45 10055
10096 0 580800 268256 75440 71 10095
10097 0 580832 268032 75320 60 10096
10098 0 580864 267904 75280 71 10097
10099 0 582400 267776 74680 71 10047
10100 0 582336 267840 74920 32 10099
10101 0 582368 267616 75080 32 10100
10102 0 582368 267552 75200 75 10101
10103 0 582688 267520 73000 71 10040
10104 0 582880 267744 73040 32 10103
10105 0 582634.6 269127.25 71080 80 10014
10106 0 583010.1 269496.97 71200 137 10105
10107 0 583424.75 269752.12 71320 128 10106
10108 0 583647.25 269914.44 71480 157 10107
10109 0 583721.6 269983.8 71640 157 10108
10110 0 583722.5 270006.22 71800 157 10109
10111 0 583596.4 270028.47 72000 91 10110
10112 0 583299.1 270095.94 72200 51 10111
10113 0 582514 270655.38 72400 120 10112
10114 0 582466.25 270701.22 72600 120 10113
10115 0 582151 271090.16 72800 108 10114
10116 0 582033.75 270867.75 72840 32 10115
10117 0 581890.9 270610.28 72880 51 10116
10118 0 581769.4 270370.2 72920 51 10117
10119 0 581675.25 270213.62 73000 51 10118
10120 0 582088.4 271168.03 72840 108 10115
10121 0 581943.3 271496.56 73040 102 10120
10122 0 581724.1 271800.56 73200 120 10121
10123 0 581760 272480 73440 124 10122
10124 0 581856 272736 73440 86 10123
10125 0 582048 272928 73440 81 10124
10126 0 582208 273120 73360 102 10125
10127 0 582304 273312 73200 122 10126
10128 0 582464 273504 73120 122 10127
10129 0 582560 273760 73120 124 10128
10130 0 582688 273984 73120 131 10129
10131 0 582752 274208 73240 122 10130
10132 0 582784 274432 73400 148 10131
10133 0 582848 274624 73600 124 10132
10134 0 582944 274816 73800 108 10133
10135 0 582880 274976 74000 96 10134
10136 0 582944 275136 74200 122 10135
10137 0 582944 275168 74240 137 10136
10138 0 583136 275232 74080 64 10137
10139 0 583360 275200 73960 60 10138
10140 0 583552 275168 73760 64 10139
10141 0 583648 275168 73720 40 10140
10142 0 582912 275328 74440 108 10137
10143 0 582912 275488 74640 115 10142
10144 0 582880 275488 74840 131 10143
10145 0 582944 275744 74840 51 10144
10146 0 583072 276000 74760 75 10145
10147 0 583200 276128 74640 71 10146
10148 0 582752 275616 75080 51 10144
10149 0 582656 275776 75280 115 10148
10150 0 582528 275936 75440 157 10149
10151 0 582272 276000 75520 160 10150
10152 0 582208 276000 75600 198 10151
10153 0 582400 276192 75680 200 10152
10154 0 582656 276192 75680 140 10153
10155 0 582848 276320 75880 120 10154
10156 0 583008 276288 76120 32 10155
10157 0 582944 276096 76280 32 10156
10158 0 582944 276032 76280 40 10157
10159 0 581952 275936 75680 228 10152
10160 0 581824 275744 75800 154 10159
10161 0 581760 275488 75800 81 10160
10162 0 581568 275328 75840 75 10161
10163 0 581312 275264 75760 40 10162
10164 0 581056 275264 75760 45 10163
10165 0 582399.4 271245.2 72240 91 10113
10166 0 582174.6 271880.22 72200 80 10165
10167 0 581856 272256 71960 60 10166
10168 0 581600 272256 71920 40 10167
10169 0 581344 272256 71920 60 10168
10170 0 581088 272256 71960 86 10169
10171 0 580832 272256 72000 51 10170
10172 0 580576 272256 72040 51 10171
10173 0 580320 272160 72160 32 10172
10174 0 580128 272064 72320 64 10173
10175 0 579936 272224 72400 40 10174
10176 0 579840 272480 72360 71 10175
10177 0 579776 272736 72320 64 10176
10178 0 579584 272928 72320 32 10177
10179 0 579392 273088 72240 51 10178
10180 0 579136 273152 72160 51 10179
10181 0 578880 273184 72160 40 10180
10182 0 578624 273280 72200 51 10181
10183 0 578400 273344 72360 51 10182
10184 0 578304 273440 72480 40 10183
10185 0 582016 272416 71840 91 10167
10186 0 582144 272576 71680 81 10185
10187 0 582176 272736 71480 96 10186
10188 0 582272 272896 71280 98 10187
10189 0 582336 273056 71080 164 10188
10190 0 582368 273248 70920 86 10189
10191 0 582432 273472 70800 80 10190
10192 0 582496 273728 70720 91 10191
10193 0 582688 273920 70640 124 10192
10194 0 582848 274144 70640 128 10193
10195 0 582944 274368 70520 81 10194
10196 0 583040 274624 70400 96 10195
10197 0 583072 274880 70400 75 10196
10198 0 583104 275104 70280 51 10197
10199 0 583072 275360 70160 75 10198
10200 0 583072 275520 69960 60 10199
10201 0 583072 275520 69840 32 10200
10202 0 578053 273734 66480 228 7465
10203 0 578149 273750 66360 198 10202
10204 0 578765 273838 66200 163 10203
10205 0 579229 273998 66080 160 10204
10206 0 579582.06 274201.38 66040 194 10205
10207 0 579783.06 274337.94 66000 186 10206
10208 0 580091.44 274639.38 65920 212 10207
10209 0 580336.75 274895.03 65800 197 10208
10210 0 580636.94 275030.3 65640 190 10209
10211 0 581235.8 275248.34 65520 246 10210
10212 0 581856 274976 65440 40 10211
10213 0 582048 274784 65480 71 10212
10214 0 582208 274560 65480 60 10213
10215 0 582208 274304 65560 40 10214
10216 0 582208 274080 65720 32 10215
10217 0 582080 273888 65840 32 10216
10218 0 581920 273728 66040 91 10217
10219 0 581792 273600 66280 60 10218
10220 0 581696 273536 66520 60 10219
10221 0 581536 273472 66760 64 10220
10222 0 581408 273312 66920 40 10221
10223 0 581280 273152 67080 40 10222
[truncated: 18,063 more chars]
