# Supplementary material for: Connectomics Analysis Reveals First-, Second-, and Third-Order Thermosensory and Hygrosensory Neurons in the Adult Drosophila Brain
Source: Curr Biol. 2020 Aug 17;30(16):3167–3182.e4. doi: 10.1016/j.cub.2020.06.028 (PMC7443704; doi:10.1016/j.cub.2020.06.028)
Supplement: Data S1. Skeletons and Meshes, Related to STAR Methods — marin2020-skeletons contains files describing the morphology of each neuron in this study (in FAFB14 space, .swc format). glomeruli_meshes contains the glomerular meshes (in FAFB14 space, .stl format). neuropil_meshes contains the glomerular meshes (in FAFB14 space, .stl format). [file mmc5.zip › VP_SI/marin2020-skeletons/3444435.swc]

# SWC format file
# based on specifications at http://www.neuronland.org/NLMorphologyConverter/MorphologyFormats/SWC/Spec.html
# Created by nat::write.neuron.swc
# PointNo Label X Y Z Radius Parent 
1 0 618964.75 279532.12 21240 -1 -1
2 0 618999.9 279442.12 21320 -1 1
3 0 619154.4 279307.1 21360 -1 2
4 0 619345.1 279169.5 21400 -1 3
5 0 619435.75 279110.66 21440 -1 4
6 0 619533.75 279018.16 21480 -1 5
7 0 619776.6 278828.5 21520 -1 6
8 0 619778.94 278727.56 21560 -1 7
9 0 619782.4 278689.44 21640 -1 8
10 0 619646.3 278822.72 21720 -1 9
11 0 619594.2 278967.97 21800 -1 10
12 0 619566.75 279167 21880 -1 11
13 0 619606.44 279209.28 21960 -1 12
14 0 619773.7 279046.88 21960 -1 13
15 0 619832 279081.94 22000 -1 14
16 0 619891.9 279132.84 22040 -1 15
17 0 619930.7 279021.34 22080 -1 16
18 0 619927.5 278950.38 22120 -1 17
19 0 619947.25 278893.5 22160 -1 18
20 0 619971.3 278862.6 22200 -1 19
21 0 620004.25 278836.16 22240 -1 20
22 0 620039.7 278811.2 22280 -1 21
23 0 620074.25 278866.97 22320 -1 22
24 0 620109.6 278781.4 22360 -1 23
25 0 620113.94 278800.78 22440 -1 24
26 0 620541 278781.22 22480 -1 25
27 0 620725.6 278480.62 22480 -1 26
28 0 620615.25 278213.7 22560 -1 27
29 0 620532.7 278175.2 22640 -1 28
30 0 620481.3 278061.22 22720 -1 29
31 0 620546.8 277956.1 22800 -1 30
32 0 620482.56 277918.44 22880 -1 31
33 0 620461.44 277890.88 22960 -1 32
34 0 620442.94 277811.75 23040 -1 33
35 0 620435.75 277726.47 23160 -1 34
36 0 620361.44 277678.34 23240 -1 35
37 0 620341.4 277688.03 23320 -1 36
38 0 620309.7 277723.62 23400 -1 37
39 0 620252.7 277767.12 23480 -1 38
40 0 620260.75 277898.56 23600 -1 39
41 0 620289.2 277980.12 23680 -1 40
42 0 620360.9 278087.78 23760 -1 41
43 0 620412.9 278200.25 23880 -1 42
44 0 620435.25 278281.6 23960 -1 43
45 0 620544.44 278309.53 24080 -1 44
46 0 620647.94 278257.75 24160 -1 45
47 0 620769.25 278305.56 24240 -1 46
48 0 620881.6 278261.6 24320 -1 47
49 0 620997.75 278216.12 24400 -1 48
50 0 621100.4 278195.06 24480 -1 49
51 0 621319.44 278193.8 24560 -1 50
52 0 621376 278127.53 24640 -1 51
53 0 621467.06 278073.34 24720 -1 52
54 0 621581.75 278024.22 24800 -1 53
55 0 621654.3 277975.28 24880 -1 54
56 0 621685.3 277873.72 24960 -1 55
57 0 621751.6 277743.5 25040 -1 56
58 0 621817.75 277657.8 25120 -1 57
59 0 621852.5 277569 25200 -1 58
60 0 621902.25 277440.34 25280 -1 59
61 0 622131.2 277231.62 25360 -1 60
62 0 622133.1 277142.03 25440 -1 61
63 0 622280.2 277020.94 25520 -1 62
64 0 622358 276953.4 25600 -1 63
65 0 622543.5 276795.97 25680 -1 64
66 0 622631.2 276824.94 25760 -1 65
67 0 622788.6 276570.6 25840 -1 66
68 0 622935.8 276481.78 25920 -1 67
69 0 623011.7 276377.5 26000 -1 68
70 0 623186 276109.34 26080 -1 69
71 0 623288.75 275958.12 26160 -1 70
72 0 623361.6 275860.97 26200 -1 71
73 0 623484.5 275512.8 26280 -1 72
74 0 623599.2 275310.16 26360 -1 73
75 0 623710.06 275072 26440 -1 74
76 0 623828.94 274876.88 26520 -1 75
77 0 623922.3 274693.8 26600 -1 76
78 0 623993.44 274525.72 26680 -1 77
79 0 624081.1 274377.3 26760 -1 78
80 0 624162.7 274215.44 26840 -1 79
81 0 624210.9 274066.16 26920 -1 80
82 0 624246.8 273908.38 27000 -1 81
83 0 624329.9 273741.22 27080 -1 82
84 0 624405.7 273579.72 27160 -1 83
85 0 624516.7 273422.5 27240 -1 84
86 0 624624.5 273303.9 27320 -1 85
87 0 624778.8 273240.47 27440 -1 86
88 0 624790.2 273043.4 27560 -1 87
89 0 624946.7 272877.66 27640 -1 88
90 0 625071.75 272807.12 27720 -1 89
91 0 625168.75 272714.62 27800 -1 90
92 0 625283.1 272608.34 27880 -1 91
93 0 625457.25 272531.53 28000 -1 92
94 0 625809.8 272491 28120 -1 93
95 0 625879.1 272428.56 28240 -1 94
96 0 626022.8 272446.34 28360 -1 95
97 0 626103.9 272429.12 28480 -1 96
98 0 626220.1 272375.22 28560 -1 97
99 0 626358.2 272297.53 28640 -1 98
100 0 626525.94 272247.5 28760 -1 99
101 0 626582.7 272192.44 28880 -1 100
102 0 626633.5 272187.97 28960 -1 101
103 0 626841.75 272265.97 29080 -1 102
104 0 626890.25 272179.3 29160 -1 103
105 0 627087.1 272178.28 29320 -1 104
106 0 627185.1 272203.16 29440 -1 105
107 0 627296.7 272207.5 29560 -1 106
108 0 627355.4 272196.38 29680 -1 107
109 0 627288.4 272109.84 29800 -1 108
110 0 627225.2 271991.53 29920 -1 109
111 0 627213 271830.2 30000 -1 110
112 0 627216.9 271671.12 30080 -1 111
113 0 627244.7 271419.47 30200 -1 112
114 0 627314.44 271195.62 30320 -1 113
115 0 627283.5 270953.66 30440 -1 114
116 0 627295.1 270787.97 30560 -1 115
117 0 627365.5 270601.66 30640 -1 116
118 0 627426.75 270429.56 30760 -1 117
119 0 627516.6 270308.44 30840 -1 118
120 0 627653.94 270111.44 30960 -1 119
121 0 627684.56 269966.53 31040 -1 120
122 0 627762.44 269777.62 31120 -1 121
123 0 627835.06 269552.6 31240 -1 122
124 0 627888.1 269405.16 31360 -1 123
125 0 627921.7 269171.28 31480 -1 124
126 0 627962.75 268989.28 31600 -1 125
127 0 627937.1 268821.6 31720 -1 126
128 0 627936.7 268708.66 31840 -1 127
129 0 627941.5 268615.84 31960 -1 128
130 0 627973.44 268527.97 32080 -1 129
131 0 627983.44 268477.06 32240 -1 130
132 0 628056.75 268400.75 32360 -1 131
133 0 628152.94 268298.44 32520 -1 132
134 0 628204.6 268258.6 32640 -1 133
135 0 628304.56 268163.16 32760 -1 134
136 0 628382.9 268108.9 32880 -1 135
137 0 628464.56 267959.16 33000 -1 136
138 0 628540.5 267917.84 33080 -1 137
139 0 628832.3 267793.78 33080 -1 138
140 0 629026.94 267774.62 33200 -1 139
141 0 629101.6 267763.44 33320 -1 140
142 0 629125.6 267791.75 33440 -1 141
143 0 629208.9 267741.06 33560 -1 142
144 0 629335.9 267281.25 33600 -1 143
145 0 629533.2 267145.78 33720 -1 144
146 0 629793.44 266965.03 33840 -1 145
147 0 630048.7 266836.22 33960 -1 146
148 0 630285.25 266729 34040 -1 147
149 0 630578.94 266568.62 34160 -1 148
150 0 630751.44 266427 34240 -1 149
151 0 631083.2 266147.2 34360 -1 150
152 0 631310.7 265959.34 34440 -1 151
153 0 631684.6 265717.06 34560 -1 152
154 0 631856.25 265433.84 34680 -1 153
155 0 632048.6 265271.97 34800 -1 154
156 0 632210.5 265094.44 34920 -1 155
157 0 632407.44 264918.62 35040 -1 156
158 0 632526.6 264872.94 35160 -1 157
159 0 632620.6 264790.28 35280 -1 158
160 0 632681 264742.75 35360 -1 159
161 0 632770.6 264676.3 35480 -1 160
162 0 632887.2 264628.75 35600 -1 161
163 0 632932.7 264593.03 35720 -1 162
164 0 633020.3 264488.47 35880 -1 163
165 0 633128.75 264441.34 36040 -1 164
166 0 633256.06 264373.5 36280 -1 165
167 0 633309.1 264313.1 36440 -1 166
168 0 632752.5 263969.4 36600 -1 167
169 0 632198.2 263645.22 36760 -1 168
170 0 632049.44 263490.2 36920 -1 169
171 0 632184.2 263521.03 37040 -1 170
172 0 632566.06 263631.75 37160 -1 171
173 0 633045.75 263793.22 37280 -1 172
174 0 633568.75 263962.28 37400 -1 173
175 0 633821.3 263965.78 37520 -1 174
176 0 633868.3 263852.88 37680 -1 175
177 0 633896.3 263806.78 37800 -1 176
178 0 633957 263725 37920 -1 177
179 0 634055.2 263646.06 38080 -1 178
180 0 634096.1 263604.94 38200 -1 179
181 0 634148.8 263558.9 38280 -1 180
182 0 634163.3 263518.9 38400 -1 181
183 0 634238.8 263419.06 38520 -1 182
184 0 634290.9 263327.1 38640 -1 183
185 0 634363.2 263235.06 38760 -1 184
186 0 634418.2 263157.72 38880 -1 185
187 0 634426.75 263102.56 39000 -1 186
188 0 634474.56 262998.7 39120 -1 187
189 0 634506.75 262906.66 39240 -1 188
190 0 634535 262807.94 39360 -1 189
191 0 634608.06 262713.38 39480 -1 190
192 0 634694.5 262613.38 39600 -1 191
193 0 634732.2 262519.84 39720 -1 192
194 0 634756.75 262416.97 39840 -1 193
195 0 634857.06 262277.78 39920 -1 194
196 0 634952.6 262212.1 40040 -1 195
197 0 635084.1 262069.44 40160 -1 196
198 0 635084.94 262067.64 40320 -1 197
199 0 635136.9 262033.95 40480 -1 198
200 0 635185.25 262023.55 40600 -1 199
201 0 635192.44 261971.95 40720 -1 200
202 0 635181 261935.1 40840 -1 201
203 0 635158.5 261834.08 40960 -1 202
204 0 635140.7 261754.14 41080 -1 203
205 0 635084.6 261633.33 41200 -1 204
206 0 635053.8 261522.25 41320 -1 205
207 0 635032.56 261436.22 41440 -1 206
208 0 635052.2 261298.8 41560 -1 207
209 0 635036.56 261199.9 41680 -1 208
210 0 635023.1 261091.94 41800 -1 209
211 0 634978.1 260984.98 41920 -1 210
212 0 634937.75 260880.75 42040 -1 211
213 0 634938.4 260813.45 42160 -1 212
214 0 634894.44 260739.78 42280 -1 213
215 0 634865.56 260671.47 42400 -1 214
216 0 634839.4 260575.28 42520 -1 215
217 0 634802.2 260502.55 42680 -1 216
218 0 634802.7 260422.5 42800 -1 217
219 0 634802.1 260338.61 42920 -1 218
220 0 634770.4 260182.48 43040 -1 219
221 0 634758.56 260075.16 43160 -1 220
222 0 634758.3 259951.39 43280 -1 221
223 0 634724.8 259872.73 43400 -1 222
224 0 634728.4 259748.81 43520 -1 223
225 0 634676.1 259569.31 43680 -1 224
226 0 634668.3 259465.2 43800 -1 225
227 0 634654.1 259344.11 43920 -1 226
228 0 634620.75 259265.16 44040 -1 227
229 0 634641.5 259169.03 44160 -1 228
230 0 634664.7 259083.14 44280 -1 229
231 0 634684.2 258977.17 44400 -1 230
232 0 634644.4 258904.83 44520 -1 231
233 0 634588.44 258844.81 44680 -1 232
234 0 634583.25 258757.44 44800 -1 233
235 0 634554.44 258730.27 44920 -1 234
236 0 634567.56 258674.95 45040 -1 235
237 0 634530.44 258616.27 45200 -1 236
238 0 634454.25 258569.03 45360 -1 237
239 0 634491.25 258520.31 45480 -1 238
240 0 634566.2 258452.47 45600 -1 239
241 0 634640.44 258370.08 45720 -1 240
242 0 634648.3 258287.47 45840 -1 241
243 0 634618.75 258244.78 45920 -1 242
244 0 634517.4 258194.28 46000 -1 243
245 0 634361.6 258096.25 46120 -1 244
246 0 634223.44 257998.36 46240 -1 245
247 0 634039.4 257934.28 46360 -1 246
248 0 633997.2 257874.16 46480 -1 247
249 0 633970.2 257802.66 46600 -1 248
250 0 633914.9 257711.1 46720 -1 249
251 0 633875.56 257637.72 46840 -1 250
252 0 633826.44 257559.84 46960 -1 251
253 0 633764.25 257453.47 47080 -1 252
254 0 633677.1 257361.92 47200 -1 253
255 0 633624.06 257260.83 47320 -1 254
256 0 633624.25 257173.55 47440 -1 255
257 0 633748.6 257014.8 47600 -1 256
258 0 633572.4 256778.27 47720 -1 257
259 0 633521.25 256713.8 47840 -1 258
260 0 632843.25 256286.69 47960 -1 259
261 0 632819.7 256284.27 48080 -1 260
262 0 633060.1 256613.36 48200 -1 261
263 0 633058.9 256689.33 48320 -1 262
264 0 632982.1 256723.47 48440 -1 263
265 0 632930.25 256749.73 48560 -1 264
266 0 632925.8 256763.45 48680 -1 265
267 0 632853.7 256766.7 48800 -1 266
268 0 632831.7 256749.72 48920 -1 267
269 0 632819.6 256799.31 49040 -1 268
270 0 632785.8 256780.64 49200 -1 269
271 0 632665.6 256670.75 49280 -1 270
272 0 632626.1 256616.92 49360 -1 271
273 0 632508.9 256487.36 49480 -1 272
274 0 632463.8 256414.17 49600 -1 273
275 0 632447.44 256322.02 49720 -1 274
276 0 632414.75 256301.69 49800 -1 275
277 0 632403.8 256231 49880 -1 276
278 0 632374.2 256235.9 49920 -1 277
279 0 632348.56 256179.12 50000 -1 278
280 0 632345.4 256167.67 50040 -1 279
281 0 632312.3 256076.77 50120 -1 280
282 0 632362.25 255900.62 50200 -1 281
283 0 632305.56 255830.88 50320 -1 282
284 0 632235.25 255779.86 50400 -1 283
285 0 632203.4 255715.66 50480 -1 284
286 0 632141.94 255598.66 50600 -1 285
287 0 632077.8 255457.52 50720 -1 286
288 0 632022.7 255211.36 50800 -1 287
289 0 631756.1 255091.16 50920 -1 288
290 0 631733.2 255202.77 51040 -1 289
291 0 631700.94 255332.42 51160 -1 290
292 0 631684.94 255352.66 51280 -1 291
293 0 631656.3 255391.86 51400 -1 292
294 0 631633.1 255387.94 51560 -1 293
295 0 631621.4 255393.1 51680 -1 294
296 0 631626.7 255395.67 51800 -1 295
297 0 631645.8 255408.6 51920 -1 296
298 0 631608.25 255396.64 52040 -1 297
299 0 631601.2 255349.39 52160 -1 298
300 0 631543.25 255323.95 52280 -1 299
301 0 631555.2 255279.02 52400 -1 300
302 0 631498.2 255237.88 52520 -1 301
303 0 631481.25 255188.47 52640 -1 302
304 0 631454.56 255099.61 52760 -1 303
305 0 631393.1 255062.31 52880 -1 304
306 0 631163.94 254988.64 53000 -1 305
307 0 631004.8 254913.23 53120 -1 306
308 0 630919.7 254843.33 53240 -1 307
309 0 630803.9 254740.27 53360 -1 308
310 0 630749.9 254708.78 53480 -1 309
311 0 630666.06 254681.25 53600 -1 310
312 0 630597.44 254644.67 53720 -1 311
313 0 630494.56 254626.27 53840 -1 312
314 0 630442.44 254654.94 53960 -1 313
315 0 630422.7 254670.88 54080 -1 314
316 0 630331.5 254742.1 54240 -1 315
317 0 630339.2 254795.06 54360 -1 316
318 0 630314.3 254923.34 54520 -1 317
319 0 630261.94 255025.78 54680 -1 318
320 0 630242.8 255112.81 54840 -1 319
321 0 630193.6 255135.31 55000 -1 320
322 0 630148.75 255138 55160 -1 321
323 0 629950.8 255091.64 55280 -1 322
324 0 629945.8 255091.53 55440 -1 323
325 0 629689.1 254981.4 55560 -1 324
326 0 629325.1 254821.31 55560 -1 325
327 0 629149.2 254799.42 55680 -1 326
328 0 628929.1 254755.33 55680 -1 327
329 0 628819 254774.83 55760 -1 328
330 0 628710.75 254722.94 55880 -1 329
331 0 628674.56 254659.08 56000 -1 330
332 0 628597.8 254651.75 56120 -1 331
333 0 628562.8 254638.67 56240 -1 332
334 0 628503.44 254718.64 56360 -1 333
335 0 628407.7 254570.81 56480 -1 334
336 0 628298.9 254562.12 56600 -1 335
337 0 628200.44 254520.69 56720 -1 336
338 0 628011.44 254516.58 56840 -1 337
339 0 627899.4 254540.4 56960 -1 338
340 0 627771.94 254565.75 57120 -1 339
341 0 627631.1 254629.34 57240 -1 340
342 0 627520.56 254576.69 57400 -1 341
343 0 627473.25 254557.11 57520 -1 342
344 0 627404.1 254497.58 57640 -1 343
345 0 627293.25 254404.48 57800 -1 344
346 0 627197.4 254340.64 57920 -1 345
347 0 627012.6 254205.39 58040 -1 346
348 0 626840.3 254121.97 58160 -1 347
349 0 626600.9 254081.16 58280 -1 348
350 0 626411.94 254052.23 58400 -1 349
351 0 626288.06 254025.08 58520 -1 350
352 0 626188.56 254009.03 58640 -1 351
353 0 626104.94 254020.61 58760 -1 352
354 0 626061.3 254017.03 58880 -1 353
355 0 625955.6 254013.25 59000 -1 354
356 0 625892.06 254021.52 59120 -1 355
357 0 625761.7 254092.2 59280 -1 356
358 0 625652.06 254133.73 59400 -1 357
359 0 625589.3 254253.81 59520 -1 358
360 0 625496.3 254314.72 59640 -1 359
361 0 625412.8 254413.64 59760 -1 360
362 0 625373 254493.95 59880 -1 361
363 0 625343.4 254545.31 60000 -1 362
364 0 625381.4 254538.36 60120 -1 363
365 0 625322.94 254592.8 60240 -1 364
366 0 625241.7 254562.52 60360 -1 365
367 0 625171.4 254608.86 60520 -1 366
368 0 625071.56 254660.97 60640 -1 367
369 0 625007.5 254661.52 60760 -1 368
370 0 624959.2 254680.36 60880 -1 369
371 0 624854.3 254697.36 60960 -1 370
372 0 624785.1 254743.6 61080 -1 371
373 0 624652.8 254838.3 61200 -1 372
374 0 624547 254900.53 61320 -1 373
375 0 624436 254940.03 61440 -1 374
376 0 624320.94 255008.69 61560 -1 375
377 0 624283.6 255019.97 61680 -1 376
378 0 624191.3 255088.58 61800 -1 377
379 0 624180.3 255105.97 61920 -1 378
380 0 624109.9 255198.98 62040 -1 379
381 0 624053.56 255268.39 62160 -1 380
382 0 623985.8 255334.52 62280 -1 381
383 0 623924.2 255383.7 62400 -1 382
384 0 623866.75 255422.36 62520 -1 383
385 0 623732.6 255409.89 62640 -1 384
386 0 623648.8 255393.36 62720 -1 385
387 0 623588.4 255405.11 62800 -1 386
388 0 623476.2 255421.16 62920 -1 387
389 0 623329.56 255445.17 63040 -1 388
390 0 623243.7 255460.56 63120 -1 389
391 0 623117.6 255475.14 63200 -1 390
392 0 623012.1 255472.66 63280 -1 391
393 0 622945.44 255490.39 63360 -1 392
394 0 622748.25 255498.1 63440 -1 393
395 0 622497.94 255502.95 63520 -1 394
396 0 622258.56 255474.55 63640 -1 395
397 0 622062.56 255425.61 63760 -1 396
398 0 621955.2 255306.25 63880 -1 397
399 0 621859.06 255270.11 63960 -1 398
400 0 621651.1 255224.3 64040 -1 399
401 0 621477.4 255220.89 64160 -1 400
402 0 621350 255243.38 64240 -1 401
403 0 621302 255249.66 64280 -1 402
404 0 621104.56 255298.33 64360 -1 403
405 0 620772.2 255397.98 64440 -1 404
406 0 620507.5 255570.1 64560 -1 405
407 0 620323.6 255653.36 64640 -1 406
408 0 620178.44 255712.97 64720 -1 407
409 0 620054.2 255553.28 64840 -1 408
410 0 619873.4 255497.62 64960 -1 409
411 0 619675.2 255444.1 65080 -1 410
412 0 619551.4 255400.56 65160 -1 411
413 0 619329.06 255486.3 65280 -1 412
414 0 619215.4 255540.7 65360 -1 413
415 0 618999.4 255932.69 65360 -1 414
416 0 618905.2 256013.73 65440 -1 415
417 0 618805.3 256103.69 65520 -1 416
418 0 618732.94 256176.78 65640 -1 417
419 0 618525.6 256233.3 65720 -1 418
420 0 618337.3 256288.03 65840 -1 419
421 0 618141.75 256326.95 65960 -1 420
422 0 617953.7 256348 66040 -1 421
423 0 617559.56 256421.22 66120 -1 422
424 0 617199.5 256582.28 66200 -1 423
425 0 617035.6 256704.48 66280 -1 424
426 0 616772.56 257033 66320 -1 425
427 0 616489.56 257258.66 66280 -1 426
428 0 616249.5 257448.3 66200 -1 427
429 0 615918.75 257531.19 66320 -1 428
430 0 615766.56 257514 66440 -1 429
431 0 615525.56 257533.55 66560 -1 430
432 0 615310.94 257488.64 66680 -1 431
433 0 615174.4 257370.1 66800 -1 432
434 0 614955.5 257133.92 66920 -1 433
435 0 614744.06 256944.28 67040 -1 434
436 0 614594.94 256827.19 67160 -1 435
437 0 614321.06 256979.33 67280 -1 436
438 0 614206.4 257127.66 67360 -1 437
439 0 614077.1 257369.4 67400 -1 438
440 0 613932.75 257808.39 67400 -1 439
441 0 613896 258069.28 67520 -1 440
442 0 613799.06 258334.48 67640 -1 441
443 0 613791.5 258498.69 67760 -1 442
444 0 613704.3 258566.78 67880 -1 443
445 0 613600.3 258575.16 68000 -1 444
446 0 613383.6 258562.22 68120 -1 445
447 0 613139.94 258498.19 68240 -1 446
448 0 612902.06 258450.3 68360 -1 447
449 0 612443.6 258514.73 68480 -1 448
450 0 612056.06 258939.97 68560 -1 449
451 0 611896.4 259248.52 68680 -1 450
452 0 611835 259451.27 68800 -1 451
453 0 611724.06 259569.47 68960 -1 452
454 0 611689.1 259566.56 69080 -1 453
455 0 611663.06 259603.47 69240 -1 454
456 0 611624.4 259627.16 69400 -1 455
457 0 611609 259557.42 69520 -1 456
458 0 611552 259483.48 69640 -1 457
459 0 611529.2 259428.16 69760 -1 458
460 0 611384.9 259405.22 69880 -1 459
461 0 611326.75 259360.08 70000 -1 460
462 0 610946.7 258940.08 70000 -1 461
463 0 610817.2 258800.66 70160 -1 462
464 0 610675 258740.34 70280 -1 463
465 0 610590.6 258660.11 70400 -1 464
466 0 610428.75 258541.23 70480 -1 465
467 0 610266.44 258413.05 70600 -1 466
468 0 609968.75 258186.14 70680 -1 467
469 0 609822 258082 70720 -1 468
470 0 609528.44 257874.23 70800 -1 469
471 0 609292.94 257522.64 70720 -1 470
472 0 608645.9 256816.92 70640 -1 471
473 0 608382.06 256554.48 70520 -1 472
474 0 608065.7 256329.34 70400 -1 473
475 0 607532.5 255883.44 70280 -1 474
476 0 606351.75 255279.56 70200 -1 475
477 0 605621.56 254785.78 70200 -1 476
478 0 605249 254524.9 70240 -1 477
479 0 604877.8 254262.44 70280 -1 478
480 0 603987.6 253992.69 70280 -1 479
481 0 603278.94 253808.44 70200 -1 480
482 0 602870.94 253798.66 70120 -1 481
483 0 602415.06 253922.84 70120 -1 482
484 0 602130.44 254032.7 70040 -1 483
485 0 602039.7 253923.88 69920 -1 484
486 0 601903.6 253915.69 69800 -1 485
487 0 601494.5 253760.72 69720 -1 486
488 0 600446.3 253841.14 69720 -1 487
489 0 599571.25 253920.3 69760 -1 488
490 0 598531.3 254332.27 69760 -1 489
491 0 598342 254250.47 69840 -1 490
492 0 597958 254122.55 69840 -1 491
493 0 597797.8 254121.31 69960 -1 492
494 0 597121.94 253941.89 70080 -1 493
495 0 596797.9 253875.3 70200 -1 494
496 0 596468.4 253754.64 70320 -1 495
497 0 596160.75 253602.61 70440 -1 496
498 0 596008.6 253176.25 70560 -1 497
499 0 595828.2 252828.55 70640 -1 498
500 0 595820.44 252677.2 70720 -1 499
501 0 595616.44 252428.95 70720 -1 500
502 0 595356 252176.97 70680 -1 501
503 0 594578 251478.92 70680 -1 502
504 0 593906 250890.9 70680 -1 503
505 0 593262.56 250586.19 70560 -1 504
506 0 592863 250308.84 70520 -1 505
507 0 592491.06 250004.9 70520 -1 506
508 0 592063.06 249692.98 70520 -1 507
509 0 592066 249669.94 70360 -1 508
510 0 592060.4 249679.92 70320 -1 509
511 0 591972.5 249702.19 70160 -1 510
512 0 591941.7 249610.52 70000 -1 511
513 0 591987 249578.75 69880 -1 512
514 0 592001.9 249567.56 69840 -1 513
515 0 591997.44 249615.89 69760 -1 514
516 0 592177.1 249758.9 69720 -1 515
517 0 592341.4 249860.44 69600 -1 516
518 0 592535 250006.12 69440 -1 517
519 0 592718.9 250132.11 69320 -1 518
520 0 592837.2 250362.84 69160 -1 519
521 0 592931.1 250364.5 69080 -1 520
522 0 592947 250371.12 69040 -1 521
523 0 593386.3 250486.02 68960 -1 522
524 0 593485.25 250816.94 68800 -1 523
525 0 593657.5 250928.23 68720 -1 524
526 0 593859.9 251030.75 68680 -1 525
527 0 593768.4 251104.69 68600 -1 526
528 0 593703.9 251181.39 68560 -1 527
529 0 593707.25 251183.94 68520 -1 528
530 0 593700.5 250555.84 68920 -1 523
531 0 593967.75 250647.39 68600 -1 530
532 0 594062.7 250694.03 68520 -1 531
533 0 594127.1 250709.92 68440 -1 532
534 0 594310.25 250693.7 68360 -1 533
535 0 594506.1 250735.16 68280 -1 534
536 0 594722.56 250765.66 68200 -1 535
537 0 594940 250810.25 68120 -1 536
538 0 595223.6 250847.92 68040 -1 537
539 0 595491.9 250846.31 67960 -1 538
540 0 595676.4 250837.16 67880 -1 539
541 0 596450.9 250890.88 67760 -1 540
542 0 596515 250960.45 67720 -1 541
543 0 596919.44 251039.92 67720 -1 542
544 0 596951.5 250913.1 67640 -1 543
545 0 596980.1 250852.28 67560 -1 544
546 0 597076.75 250895.67 67480 -1 545
547 0 597205.1 250997.55 67400 -1 546
548 0 597349.6 251059.72 67240 -1 547
549 0 597453.3 251123.34 67200 -1 548
550 0 597587.2 251187.9 67080 -1 549
551 0 597705.25 251352.17 66960 -1 550
552 0 597877.6 251483.48 66920 -1 551
553 0 597941.06 251632.19 66840 -1 552
554 0 598005.5 251748.39 66760 -1 553
555 0 598012.4 251786.64 66680 -1 554
556 0 598000.5 251794.58 66640 -1 555
557 0 595225.06 250757.77 67840 -1 540
558 0 595150 250752 67760 -1 557
559 0 595099.8 250709.73 67680 -1 558
560 0 595041.44 250484.17 67520 -1 559
561 0 594873.75 250284.4 67400 -1 560
562 0 594815 250238.66 67240 -1 561
563 0 594786.94 250208.69 67200 -1 562
564 0 591510.9 249452.7 70520 -1 508
565 0 591027.06 249285.38 70400 -1 564
566 0 590261.6 249148 70280 -1 565
567 0 590180.4 249138.16 70160 -1 566
568 0 590141.3 249170 70080 -1 567
569 0 590122.2 249186.42 70040 -1 568
570 0 590468 249442.08 69800 -1 569
571 0 589792.3 249035.67 69880 -1 569
572 0 589409.8 248947.03 69840 -1 571
573 0 589030.44 248919.81 69720 -1 572
574 0 588777.25 248858.02 69600 -1 573
575 0 588607.3 248831.58 69520 -1 574
576 0 588520.94 248818.8 69480 -1 575
577 0 588483.06 248832.7 69360 -1 576
578 0 588436.75 248828.72 69240 -1 577
579 0 588379.7 248824.89 69160 -1 578
580 0 588230 248777.81 69040 -1 579
581 0 588099.44 248772.8 68920 -1 580
582 0 587990.7 248770.11 68800 -1 581
583 0 587946.75 248786.5 68760 -1 582
584 0 587860.25 248821.8 68680 -1 583
585 0 587683.2 248797.45 68640 -1 584
586 0 587627.2 248817.47 68520 -1 585
587 0 587605.75 248849.39 68440 -1 586
588 0 587542.6 248865.2 68320 -1 587
589 0 587402.06 248781.81 68240 -1 588
590 0 587323.6 248625.38 68160 -1 589
591 0 587239.75 248533.55 68080 -1 590
592 0 587219.2 248493.14 67960 -1 591
593 0 587130.44 248474.14 67840 -1 592
594 0 586834.1 248464.28 67760 -1 593
595 0 586658.25 248335.61 67640 -1 594
596 0 586433.2 248137.64 67520 -1 595
597 0 586406.25 248054.17 67440 -1 596
598 0 586348 248004.33 67400 -1 597
599 0 586232.4 247905.25 67320 -1 598
600 0 585967.75 247809.64 67240 -1 599
601 0 585444.4 247769.7 67160 -1 600
602 0 584972.44 247665.22 67120 -1 601
603 0 584111.6 247425.89 67120 -1 602
604 0 583672.75 247207.47 67200 -1 603
605 0 583394.44 246996.55 67320 -1 604
606 0 583044.44 246684.44 67320 -1 605
607 0 582920.7 246529.98 67200 -1 606
608 0 582578.56 246455.19 67200 -1 607
609 0 582385.9 246303.66 67120 -1 608
610 0 582057.44 246072.83 67120 -1 609
611 0 581637.75 245787.25 67240 -1 610
612 0 581498.4 245691.98 67280 -1 611
613 0 581317.9 245617.23 67360 -1 612
614 0 581191.5 245493.22 67440 -1 613
615 0 580812.9 245393.19 67520 -1 614
616 0 580616.8 245486.5 67600 -1 615
617 0 580497.44 245583.06 67680 -1 616
618 0 580395.5 245623.69 67760 -1 617
619 0 580199.7 245488.73 67840 -1 618
620 0 580200.7 245489.38 67880 -1 619
621 0 580196.75 245469.23 67960 -1 620
622 0 580196.94 245468.58 68040 -1 621
623 0 580069.06 245420.08 68120 -1 622
624 0 579680.9 245295.89 68200 -1 623
625 0 579477.7 245244.58 68280 -1 624
626 0 579119.3 245166.53 68360 -1 625
627 0 578810 245103.06 68480 -1 626
628 0 578421.6 245050.03 68560 -1 627
629 0 577925.75 245102.08 68560 -1 628
630 0 577638.1 245120.27 68440 -1 629
631 0 577021.9 244950.98 68520 -1 630
632 0 576994.1 244934.25 68400 -1 631
633 0 577223.4 244987.45 68320 -1 632
634 0 577359.9 244988.94 68200 -1 633
635 0 577359.9 244988.94 68160 -1 634
636 0 576617.75 244848.6 68280 -1 632
637 0 576172.25 244741.95 68160 -1 636
638 0 575688.2 244666.05 68160 -1 637
639 0 575489.25 244379.12 68080 -1 638
640 0 575488.3 244374.84 68040 -1 639
641 0 575487.9 244371.95 68000 -1 640
642 0 575447.94 244415.92 67920 -1 641
643 0 575376.25 244410.47 67840 -1 642
644 0 575393.2 244345.78 67760 -1 643
645 0 575332.94 244233.61 67680 -1 644
646 0 575302.06 244024.84 67640 -1 645
647 0 575371.8 243949.9 67560 -1 646
648 0 575361.5 243927.77 67480 -1 647
649 0 575378.4 243893.81 67400 -1 648
650 0 575552.1 243892.52 67320 -1 649
651 0 575584.7 243888.94 67240 -1 650
652 0 575677.56 243859.03 67200 -1 651
653 0 575817.9 243828.22 67120 -1 652
654 0 575993.44 243735.88 67080 -1 653
655 0 576400.8 243271.36 67080 -1 654
656 0 576580.5 243072.8 67080 -1 655
657 0 576899.8 242818.48 67080 -1 656
658 0 576926.94 242552.77 67160 -1 657
659 0 576933.44 242325.6 67240 -1 658
660 0 576990.44 242189.6 67280 -1 659
661 0 577120.2 241971.05 67320 -1 660
662 0 577100.5 241748.81 67320 -1 661
663 0 577156.5 241438.97 67320 -1 662
664 0 577085.06 241109.78 67320 -1 663
665 0 577048.7 240959.11 67280 -1 664
666 0 577014 240811.45 67240 -1 665
667 0 577023.2 240685.62 67160 -1 666
668 0 576988 240648.1 67080 -1 667
669 0 576944 239997.58 67080 -1 668
670 0 576923.3 239846.02 67000 -1 669
671 0 576919.2 239558.78 66960 -1 670
672 0 576842.2 239414.3 66920 -1 671
673 0 576714 239286 66840 -1 672
674 0 576646.4 239262.62 66760 -1 673
675 0 576570.4 239018.7 66760 -1 674
676 0 577322.4 239058.48 66760 -1 675
677 0 578090.75 239033.34 66720 -1 676
678 0 578595.25 239011.28 66640 -1 677
679 0 579691.25 239274.94 66640 -1 678
680 0 580059.06 239439.03 66600 -1 679
681 0 580335 239570.16 66680 -1 680
682 0 580758.9 239578.19 66680 -1 681
683 0 580891.75 239639.72 66560 -1 682
684 0 580998.7 239723.47 66480 -1 683
685 0 581007 239768.28 66400 -1 684
686 0 581454.3 240054.62 66280 -1 685
687 0 581810 240336.36 66240 -1 686
688 0 581718.94 240686.86 66320 -1 687
689 0 581702.2 240976.3 66240 -1 688
690 0 581735.4 241018.66 66160 -1 689
691 0 581499.4 241282.69 66160 -1 690
692 0 581375.4 241546.75 66160 -1 691
693 0 581371.56 241587.84 66080 -1 692
694 0 581855.5 241063.73 66080 -1 690
695 0 581926.3 241127.33 66000 -1 694
696 0 582010.44 241223.75 65920 -1 695
697 0 582291.4 241396.2 65840 -1 696
698 0 582494.8 241376.39 65720 -1 697
699 0 582573.5 241404.47 65640 -1 698
700 0 581639 240849.5 66360 -1 688
701 0 581558.9 241011.81 66400 -1 700
702 0 581519.25 241047.2 66480 -1 701
703 0 581530.56 241018.3 66520 -1 702
704 0 581471.8 240979.94 66600 -1 703
705 0 581486.94 240962.61 66640 -1 704
706 0 576311.4 239035.33 66640 -1 675
707 0 576079.44 238823.34 66640 -1 706
708 0 575786.5 238561.81 66720 -1 707
709 0 575418.5 238301.89 66720 -1 708
710 0 575202.25 238219.23 66760 -1 709
711 0 574949.1 238013.64 66840 -1 710
712 0 574812.25 237896.4 66880 -1 711
713 0 574566.8 237673.61 67000 -1 712
714 0 573888.2 237543.86 67000 -1 713
715 0 573837.56 237421.36 67080 -1 714
716 0 573918.44 237388.23 67160 -1 715
717 0 573614.2 237241.83 67280 -1 716
718 0 573471.06 237192.48 67320 -1 717
719 0 573321.8 237154 67360 -1 718
720 0 572927.06 236988.8 67360 -1 719
721 0 572524.44 236875.19 67360 -1 720
722 0 572197.56 236844.61 67360 -1 721
723 0 571954.3 236708.75 67320 -1 722
724 0 571656.4 236555.77 67280 -1 723
725 0 571316.8 236362.27 67280 -1 724
726 0 570969.06 236133.28 67320 -1 725
727 0 570737.9 236040.8 67360 -1 726
728 0 570430.8 235919 67360 -1 727
729 0 569888.7 235748.36 67400 -1 728
730 0 569648.7 235693.92 67440 -1 729
731 0 569459.7 235569.86 67480 -1 730
732 0 569296.25 235482.16 67560 -1 731
733 0 569154 235434.44 67640 -1 732
734 0 568818.75 235337.58 67720 -1 733
735 0 568747.1 235241.73 67800 -1 734
736 0 568767.3 235194.53 67840 -1 735
737 0 568455.94 235132.31 67880 -1 736
738 0 568322.9 235046.55 67920 -1 737
739 0 568101.3 234989.39 67960 -1 738
740 0 567963.75 234881.8 68000 -1 739
741 0 567743.8 234773.83 68000 -1 740
742 0 567497.1 234669.42 67960 -1 741
743 0 567191.56 234528.44 67880 -1 742
744 0 567103.5 234525.22 67840 -1 743
745 0 566986.56 234474.3 67800 -1 744
746 0 566787.8 234364.7 67760 -1 745
747 0 566543.75 234212.72 67760 -1 746
748 0 566362.4 234086.47 67800 -1 747
749 0 566143.2 233993.08 67840 -1 748
750 0 565990.75 233862.36 67920 -1 749
751 0 565818.8 233742.36 67920 -1 750
752 0 565630.8 233606.34 67920 -1 751
753 0 565302.8 233518.33 67920 -1 752
754 0 565036.9 233424.58 67960 -1 753
755 0 564803.1 233301 68040 -1 754
756 0 564599.56 233302.61 68120 -1 755
757 0 564422.3 233174.47 68200 -1 756
758 0 564194.9 233046.28 68280 -1 757
759 0 563844.6 232838.36 68360 -1 758
760 0 563802.8 232761.84 68480 -1 759
761 0 563586.25 232622.55 68560 -1 760
762 0 563162.25 232370.6 68640 -1 761
763 0 563143.4 232294.84 68760 -1 762
764 0 563003.06 232114.22 68840 -1 763
765 0 562825.1 232047.1 68880 -1 764
766 0 562708.8 231966.88 68960 -1 765
767 0 562607.6 231911.28 69000 -1 766
768 0 562387.7 231843.34 69000 -1 767
769 0 562116.1 231650.23 69080 -1 768
770 0 561897.06 231583.11 69160 -1 769
771 0 561601 231487.16 69160 -1 770
772 0 561246.7 231374.84 69200 -1 771
773 0 560951.3 231282.56 69240 -1 772
774 0 560602.8 231102.45 69320 -1 773
775 0 560470.5 231026.27 69400 -1 774
776 0 560259.3 230854.25 69480 -1 775
777 0 560078.8 230719.27 69560 -1 776
778 0 559743.25 230627.11 69600 -1 777
779 0 559215.06 230491.11 69600 -1 778
780 0 558663.1 230247.53 69680 -1 779
781 0 558437.7 230139.1 69760 -1 780
782 0 557967.44 229942.78 69840 -1 781
783 0 557910.2 229858.38 69960 -1 782
784 0 557912.7 229859 70080 -1 783
785 0 557905.3 229856.6 70160 -1 784
786 0 557883.4 229855.27 70240 -1 785
787 0 557903.7 229891.36 70320 -1 786
788 0 557315.6 229687.4 70320 -1 787
789 0 557075.56 229539.44 70320 -1 788
790 0 556915.56 229387.45 70320 -1 789
791 0 556751.5 229191.48 70320 -1 790
792 0 556503.44 229059.5 70320 -1 791
793 0 556135.44 228927.55 70320 -1 792
794 0 555894.94 228823.8 70400 -1 793
795 0 555594 228763.3 70440 -1 794
796 0 555126.06 228803.36 70440 -1 795
797 0 554610 228551.36 70440 -1 796
798 0 553922 228363.4 70440 -1 797
799 0 553974.2 228339.27 70560 -1 798
800 0 553466.06 228411.38 70560 -1 799
801 0 552829.94 228599.53 70560 -1 800
802 0 552962.1 228647.55 70440 -1 801
803 0 553050.7 228659.89 70360 -1 802
804 0 553079.8 228654.7 70280 -1 803
805 0 553202.56 228683.42 70200 -1 804
806 0 553217 228664.86 70120 -1 805
807 0 553220.56 228664.16 70080 -1 806
808 0 553218.5 228663.22 70000 -1 807
809 0 552465.94 228803.62 70560 -1 801
810 0 552138.44 229019.47 70520 -1 809
811 0 552273.94 228982.36 70400 -1 810
812 0 552359.9 229004.84 70280 -1 811
813 0 552491.94 228943.67 70160 -1 812
814 0 551915.3 228888.02 70640 -1 810
815 0 551852 228731.92 70720 -1 814
816 0 551350.56 228695.25 70760 -1 815
817 0 550966.6 228739.34 70760 -1 816
818 0 550574.7 228707.5 70760 -1 817
819 0 550478.44 228583.33 70920 -1 818
820 0 550471.5 228574.73 70960 -1 819
821 0 550466.25 228564.6 71000 -1 820
822 0 550649.8 228784.23 71120 -1 821
823 0 550698.75 228745.3 71240 -1 822
824 0 550705.25 228711.12 71360 -1 823
825 0 550730.7 228730.48 71480 -1 824
826 0 550682.94 228747.72 71640 -1 825
827 0 550685.94 228721.44 71760 -1 826
828 0 550643.94 228683.81 71880 -1 827
829 0 550584.1 228627.89 72000 -1 828
830 0 550534.2 228559.4 72080 -1 829
831 0 550454.06 228580.62 72160 -1 830
832 0 550463.8 228568.22 72240 -1 831
833 0 550468.3 228572.06 72320 -1 832
834 0 550434.7 228475.66 71080 -1 821
835 0 550415.44 228448.22 71160 -1 834
836 0 550370.7 228345.17 71240 -1 835
837 0 549887.25 228334.92 71280 -1 836
838 0 549781.5 228307.56 71360 -1 837
839 0 549686.06 228302.64 71440 -1 838
840 0 549902.06 228358.6 71440 -1 839
841 0 549922.06 228554.61 71440 -1 840
842 0 549871.25 228641.27 71560 -1 841
843 0 549788.06 228638.06 71680 -1 842
844 0 549770.8 228664.31 71800 -1 843
845 0 549739.7 228645.23 71840 -1 844
846 0 549546.7 228264.33 71520 -1 839
847 0 549481.44 228195 71600 -1 846
848 0 549443.94 228150.17 71680 -1 847
849 0 549346.44 228123.64 71760 -1 848
850 0 549272 228088.84 71840 -1 849
851 0 549223.06 228028.42 71920 -1 850
852 0 549124.7 227999.88 72000 -1 851
853 0 549042.5 227899.52 72080 -1 852
854 0 548952.1 227840.08 72200 -1 853
855 0 548926.56 227780.2 72320 -1 854
856 0 548882.1 227732.34 72400 -1 855
857 0 548867.44 227639.8 72520 -1 856
858 0 548811.56 227580.5 72640 -1 857
859 0 548714.9 227530.83 72760 -1 858
860 0 548702.9 227508.69 72840 -1 859
861 0 548671.3 227472.84 72960 -1 860
862 0 548675.06 227420.66 73080 -1 861
863 0 548670.06 227399.72 73160 -1 862
864 0 548638.75 227432.83 73240 -1 863
865 0 548686.94 227328.66 73320 -1 864
866 0 548605.6 227280.4 73400 -1 865
867 0 548584.5 227243.27 73480 -1 866
868 0 548525.75 227222.06 73560 -1 867
869 0 548377.75 227302.12 73560 -1 868
870 0 548205.7 227334.16 73560 -1 869
871 0 547705.6 227522.3 73560 -1 870
872 0 547550.44 227544.62 73640 -1 871
873 0 547546.3 227548.31 73720 -1 872
874 0 547182.7 227733.16 73800 -1 873
875 0 546814.56 227790.83 73880 -1 874
876 0 546512.1 227829.19 73920 -1 875
877 0 546022.3 228079.28 74000 -1 876
878 0 545563.1 228504.38 74040 -1 877
879 0 545286.8 228824.72 74040 -1 878
880 0 545223.06 229456.55 74040 -1 879
881 0 545200.7 229577.67 74120 -1 880
882 0 545216.75 229791.3 74200 -1 881
883 0 545700.9 230798.94 74200 -1 882
884 0 545748.8 230858.17 74120 -1 883
885 0 545821.56 230982.89 74040 -1 884
886 0 545839.1 231021.47 73960 -1 885
887 0 545905.75 231093.17 73880 -1 886
888 0 545983.06 231153.62 73800 -1 887
889 0 546205.94 231707.84 73600 -1 888
890 0 546318.2 231884.86 73560 -1 889
891 0 546554.2 232140.69 73560 -1 890
892 0 546938.1 232280.56 73560 -1 891
893 0 546963.4 232284.64 73640 -1 892
894 0 546958.5 232286.38 73720 -1 893
895 0 546999.1 232329.53 73800 -1 894
896 0 547053.5 232428.67 73880 -1 895
897 0 546978.8 232481.86 73960 -1 896
898 0 546910.6 232483.9 74080 -1 897
899 0 546884.94 232466.12 74200 -1 898
900 0 546875.5 232489.94 74320 -1 899
901 0 546929.3 232566.67 74440 -1 900
902 0 546905.94 232527.81 74480 -1 901
903 0 546914.9 232540.92 74560 -1 902
904 0 546920.75 232519.69 74640 -1 903
905 0 546890.8 232525.12 74720 -1 904
906 0 546803.94 232522.83 74840 -1 905
907 0 546788.2 232535.73 74920 -1 906
908 0 546743.5 232516.34 75000 -1 907
909 0 546718.06 232509.31 75120 -1 908
910 0 546726.4 232508.12 75240 -1 909
911 0 546694.6 232492.61 75360 -1 910
912 0 546658.56 232493.2 75480 -1 911
913 0 546598.4 232460.73 75600 -1 912
914 0 546603.5 232440.08 75720 -1 913
915 0 546539.3 232416.92 75840 -1 914
916 0 546507.8 232383.8 75960 -1 915
917 0 546572.7 232351.6 76040 -1 916
918 0 546587.1 232348.1 76120 -1 917
919 0 546587.7 232347.77 76200 -1 918
920 0 546611 232340.61 76280 -1 919
921 0 546626.6 232305.69 76360 -1 920
922 0 546651.25 232297.38 76440 -1 921
923 0 546671.94 232291.8 76520 -1 922
924 0 546731.3 232172.55 76600 -1 923
925 0 546742.56 232148.3 76720 -1 924
926 0 546738.06 232112.3 76800 -1 925
927 0 546746.75 232146.23 76880 -1 926
928 0 546748.2 231940.89 76960 -1 927
929 0 546783.3 231829.69 77040 -1 928
930 0 546822.44 231781.25 77120 -1 929
931 0 546879.25 231731.69 77200 -1 930
932 0 546822.44 231545.47 77280 -1 931
933 0 546752.25 231236.62 77320 -1 932
934 0 546766.06 231111.39 77400 -1 933
935 0 546768.4 230983.88 77480 -1 934
936 0 546779.75 230883.08 77560 -1 935
937 0 546768.6 230840.36 77640 -1 936
938 0 546826.8 230629.8 77720 -1 937
939 0 546884.3 230495.42 77800 -1 938
940 0 546947.6 230332.38 77880 -1 939
941 0 546955.3 230216.56 77960 -1 940
942 0 546989.25 230152.39 78000 -1 941
943 0 547024.6 230060.22 78040 -1 942
944 0 547112.44 229970.05 78080 -1 943
945 0 547114.06 229893.34 78120 -1 944
946 0 547173.5 229717.67 78200 -1 945
947 0 547202.6 229573.02 78280 -1 946
948 0 547217.75 229518.14 78320 -1 947
949 0 547236.94 229453.28 78400 -1 948
950 0 547238.5 229345.27 78480 -1 949
951 0 547219.56 229120.19 78560 -1 950
952 0 547231.5 228985.64 78640 -1 951
953 0 547277.9 228700.7 78720 -1 952
954 0 547284 228540.95 78800 -1 953
955 0 547408.2 228285.08 78800 -1 954
956 0 547413.8 227986.16 78760 -1 955
957 0 547404.8 227741.14 78680 -1 956
958 0 547459.6 227500.73 78600 -1 957
959 0 547409.5 227312.53 78520 -1 958
960 0 547380.94 227253.78 78480 -1 959
961 0 547344.9 227058.08 78400 -1 960
962 0 547366.44 226780.33 78280 -1 961
963 0 547345.75 226605.42 78200 -1 962
964 0 547134.44 226452.34 78200 -1 963
965 0 546943.1 226366.83 78280 -1 964
966 0 546836.44 226331.14 78360 -1 965
967 0 546692.7 226308.6 78440 -1 966
968 0 546657 226311.95 78480 -1 967
969 0 546601.1 226302.45 78560 -1 968
970 0 546383.8 226279.73 78640 -1 969
971 0 546229.56 226379.88 78720 -1 970
972 0 546124.1 226458 78800 -1 971
973 0 545924.3 226451.9 78880 -1 972
974 0 545833.94 226460.23 78960 -1 973
975 0 545689.9 226441.81 79040 -1 974
976 0 545607.56 226448.88 79120 -1 975
977 0 545499.06 226421.48 79200 -1 976
978 0 545413.5 226424.47 79320 -1 977
979 0 545408.44 226412.28 79400 -1 978
980 0 545364.2 226402.94 79480 -1 979
981 0 545365.4 226403.61 79560 -1 980
982 0 545344.7 226408.72 79640 -1 981
983 0 545280.25 226420.84 79720 -1 982
984 0 545201.2 226409.2 79800 -1 983
985 0 545140.25 226333.02 79880 -1 984
986 0 544984.6 226392.69 79960 -1 985
987 0 544903.8 226381.2 80040 -1 986
988 0 544808.25 226393.14 80120 -1 987
989 0 544718.06 226396.81 80200 -1 988
990 0 544553.7 226368.45 80280 -1 989
991 0 544414.5 226372.47 80360 -1 990
992 0 544284.7 226364.12 80440 -1 991
993 0 544140.06 226357.25 80520 -1 992
994 0 543812 226326.02 80600 -1 993
995 0 543706.2 226325.22 80680 -1 994
996 0 543635.9 226309.9 80760 -1 995
997 0 543588.06 226320.84 80840 -1 996
998 0 543494.9 226372.44 80920 -1 997
999 0 543322.94 226408.83 81000 -1 998
1000 0 543227.94 226445.84 81080 -1 999
1001 0 543155.2 226436.3 81160 -1 1000
1002 0 543138.3 226428.38 81240 -1 1001
1003 0 542942.25 226304.38 81240 -1 1002
1004 0 542868.75 226300.62 81320 -1 1003
1005 0 542704.7 226240.62 81320 -1 1004
1006 0 542624.6 226172.64 81320 -1 1005
1007 0 542504.56 226104.66 81320 -1 1006
1008 0 542248.44 226000.66 81320 -1 1007
1009 0 542252.06 225988.55 81360 -1 1008
1010 0 542267.5 225984.78 81440 -1 1009
1011 0 542216.2 225975.8 81560 -1 1010
1012 0 542138.06 225990.2 81680 -1 1011
1013 0 542136.75 225992.66 81800 -1 1012
1014 0 542076.6 225991.77 81880 -1 1013
1015 0 541897.94 225971.64 81960 -1 1014
1016 0 541651.4 225841.17 82040 -1 1015
1017 0 541296.9 225905.1 82120 -1 1016
1018 0 541033.75 226039.95 82200 -1 1017
1019 0 540827 225998.61 82240 -1 1018
1020 0 540700.1 225987.53 82320 -1 1019
1021 0 540561.1 225957.12 82400 -1 1020
1022 0 540488 225934.28 82480 -1 1021
1023 0 540405.9 225913.94 82560 -1 1022
1024 0 540374.6 225900.72 82640 -1 1023
1025 0 540353.25 225911.89 82720 -1 1024
1026 0 540284.8 225933.9 82840 -1 1025
1027 0 540240.56 225916.94 82920 -1 1026
1028 0 540156.7 225877.28 83000 -1 1027
1029 0 540053.9 225801.67 83080 -1 1028
1030 0 540053.1 225801.38 83160 -1 1029
1031 0 540064.75 225811.16 83240 -1 1030
1032 0 540006.25 225740.94 83320 -1 1031
1033 0 540002.44 225728.05 83400 -1 1032
1034 0 539920.25 225681.1 83480 -1 1033
1035 0 539836.1 225637.7 83560 -1 1034
1036 0 539688.6 225568.7 83640 -1 1035
1037 0 539538.25 225546.7 83720 -1 1036
1038 0 539444.75 225564.47 83800 -1 1037
1039 0 539369.94 225539.6 83880 -1 1038
1040 0 539258.1 225496.4 83960 -1 1039
1041 0 539192.06 225478.11 84040 -1 1040
1042 0 539133.2 225452.48 84120 -1 1041
1043 0 539066.56 225401.31 84200 -1 1042
1044 0 538986.6 225348.89 84280 -1 1043
1045 0 538907 225305.97 84360 -1 1044
1046 0 538841.44 225305.66 84440 -1 1045
1047 0 538784.94 225288.88 84520 -1 1046
1048 0 538700.4 225289 84600 -1 1047
1049 0 538617 225229.52 84680 -1 1048
1050 0 538559 225209.17 84760 -1 1049
1051 0 538494.9 225181.05 84840 -1 1050
1052 0 538444.44 225161.55 84920 -1 1051
1053 0 538420.94 225109.66 85000 -1 1052
1054 0 538395.8 225125.31 85080 -1 1053
1055 0 538334.9 225122.58 85160 -1 1054
1056 0 538273.25 225130.64 85240 -1 1055
1057 0 538199.06 225090.8 85320 -1 1056
1058 0 538120.7 225078.84 85400 -1 1057
1059 0 538040.94 225067.5 85480 -1 1058
1060 0 537897.5 225047.61 85560 -1 1059
1061 0 537793.1 225037.45 85640 -1 1060
1062 0 537681.3 225046.72 85720 -1 1061
1063 0 537678.6 225086.12 85800 -1 1062
1064 0 537606.06 225108.36 85880 -1 1063
1065 0 537540.7 225110.73 85960 -1 1064
1066 0 537467 225144.53 86040 -1 1065
1067 0 537333.44 225189.36 86120 -1 1066
1068 0 537206.3 225203.06 86200 -1 1067
1069 0 537128.6 225243.61 86280 -1 1068
1070 0 537051.1 225256.8 86360 -1 1069
1071 0 536953.56 225273.61 86440 -1 1070
1072 0 536831 225300.88 86520 -1 1071
1073 0 536736.44 225302.7 86600 -1 1072
1074 0 536687.5 225282.31 86680 -1 1073
1075 0 536614.25 225270.72 86760 -1 1074
1076 0 536564.3 225259.9 86840 -1 1075
1077 0 536489.75 225245.56 86920 -1 1076
1078 0 536471.4 225219.75 87000 -1 1077
1079 0 536417.4 225239.77 87120 -1 1078
1080 0 536349.7 225228.05 87200 -1 1079
1081 0 536311.75 225228.61 87280 -1 1080
1082 0 536229 225212.77 87360 -1 1081
1083 0 536121.06 225188.73 87440 -1 1082
1084 0 536083.6 225186.1 87520 -1 1083
1085 0 536043.75 225185.83 87600 -1 1084
1086 0 535973.6 225198.58 87680 -1 1085
1087 0 535853.94 225202.2 87760 -1 1086
1088 0 535781.5 225209.14 87840 -1 1087
1089 0 535672.7 225184.3 87920 -1 1088
1090 0 535546.4 225132.45 88000 -1 1089
1091 0 535357.6 225105.2 88080 -1 1090
1092 0 535182.5 225094.2 88160 -1 1091
1093 0 535064.8 225065.73 88240 -1 1092
1094 0 534901.5 225048.58 88320 -1 1093
1095 0 534756.25 224974.67 88400 -1 1094
1096 0 534572.8 224911.62 88480 -1 1095
1097 0 534497.2 224892.62 88600 -1 1096
1098 0 534388.4 224979.05 88720 -1 1097
1099 0 534169.8 224991.69 88840 -1 1098
1100 0 533864.25 224836.94 89000 -1 1099
1101 0 533785.2 224832.31 89120 -1 1100
1102 0 533773.06 224845.45 89240 -1 1101
1103 0 533646.6 224845.66 89320 -1 1102
1104 0 533561.1 224846.89 89440 -1 1103
1105 0 533547.2 224858.12 89560 -1 1104
1106 0 533436.94 224800.31 89640 -1 1105
1107 0 533301.5 224745.25 89760 -1 1106
1108 0 533005.4 224713.62 89840 -1 1107
1109 0 532791.4 224716.78 89920 -1 1108
1110 0 532581.8 224720.05 90000 -1 1109
1111 0 532487.06 224704.84 90080 -1 1110
1112 0 532428.94 224718.94 90160 -1 1111
1113 0 532302.5 224711.25 90240 -1 1112
1114 0 532166.25 224664.7 90320 -1 1113
1115 0 532048.75 224597.55 90400 -1 1114
1116 0 531920 224582.02 90480 -1 1115
1117 0 531627.75 224486.72 90560 -1 1116
1118 0 531486.3 224469.23 90640 -1 1117
1119 0 531276.75 224452.1 90720 -1 1118
1120 0 531167.3 224429.9 90800 -1 1119
1121 0 531011.6 224387.83 90880 -1 1120
1122 0 530702.7 224305.06 90960 -1 1121
1123 0 530737.3 224266.97 91000 -1 1122
1124 0 530595.44 224203.88 91080 -1 1123
1125 0 530416.44 224209.1 91120 -1 1124
1126 0 530200 224153.08 91200 -1 1125
1127 0 529821.4 224084.44 91280 -1 1126
1128 0 529466 223992.12 91360 -1 1127
1129 0 529048.75 224017.6 91400 -1 1128
1130 0 528772.75 223985 91480 -1 1129
1131 0 528289.06 224037.75 91480 -1 1130
1132 0 527957.4 224133.39 91520 -1 1131
1133 0 527817.3 224140.23 91640 -1 1132
1134 0 527552.44 224104.8 91680 -1 1133
1135 0 527340.44 224065.06 91680 -1 1134
1136 0 527148.3 223993 91760 -1 1135
1137 0 526712.25 223995.88 91760 -1 1136
1138 0 526408.1 223967.11 91760 -1 1137
1139 0 526172.1 223974.52 91760 -1 1138
1140 0 525795.06 223922.42 91720 -1 1139
1141 0 525499.2 223778.31 91720 -1 1140
1142 0 525085.44 223494.16 91840 -1 1141
1143 0 524285.97 223534.34 91840 -1 1142
1144 0 524077.53 223573.83 91760 -1 1143
1145 0 523725.5 223513.12 91760 -1 1144
1146 0 523377.6 223540.4 91760 -1 1145
1147 0 523227.1 223592.67 91680 -1 1146
1148 0 522910.25 223486.78 91600 -1 1147
1149 0 522669.88 223528.56 91520 -1 1148
1150 0 522402.22 223670.5 91440 -1 1149
1151 0 521981.4 223779.52 91360 -1 1150
1152 0 521772.25 223863.42 91240 -1 1151
1153 0 521640.22 223888.45 91120 -1 1152
1154 0 521583.16 223793.52 91000 -1 1153
1155 0 521416.84 223871.19 90880 -1 1154
1156 0 521060.1 223944.67 90760 -1 1155
1157 0 520733.72 224011.78 90680 -1 1156
1158 0 520498.44 224042.02 90640 -1 1157
1159 0 520451.56 223984.19 90560 -1 1158
1160 0 520329.25 223959.61 90480 -1 1159
1161 0 520184.88 223896.62 90400 -1 1160
1162 0 520050.72 223867.47 90280 -1 1161
1163 0 519920.06 223867.38 90200 -1 1162
1164 0 519722.94 223812.17 90120 -1 1163
1165 0 519552.6 223734.36 90040 -1 1164
1166 0 519324.16 223662.72 89920 -1 1165
1167 0 519201.94 223607.83 89840 -1 1166
1168 0 518925.66 223559.98 89720 -1 1167
1169 0 518665.2 223565.95 89560 -1 1168
1170 0 518575.78 223555.16 89440 -1 1169
1171 0 518301.97 223503.33 89320 -1 1170
1172 0 518194.8 223539.58 89200 -1 1171
1173 0 517977.5 223558.8 89080 -1 1172
1174 0 517893.2 223581.8 88960 -1 1173
1175 0 517755.2 223606.97 88840 -1 1174
1176 0 517067.2 223591.16 88840 -1 1175
1177 0 516763.22 223607.27 88840 -1 1176
1178 0 516470.22 223713.17 88880 -1 1177
1179 0 516150.06 223882.42 88880 -1 1178
1180 0 515594.72 224041.06 88880 -1 1179
1181 0 515267.5 224283.31 88920 -1 1180
1182 0 515022.6 224426.34 89000 -1 1181
1183 0 514926.66 224462.86 89080 -1 1182
1184 0 514840.6 224460.4 89160 -1 1183
1185 0 514800.44 224452 89240 -1 1184
1186 0 514716.72 224459.33 89360 -1 1185
1187 0 514631.38 224500.05 89480 -1 1186
1188 0 514549.94 224508.45 89560 -1 1187
1189 0 514482.06 224590.28 89680 -1 1188
1190 0 514368.28 224632.27 89800 -1 1189
1191 0 514160.5 224708.3 89800 -1 1190
1192 0 513944.78 224892.3 89800 -1 1191
1193 0 513716.38 225079.64 89840 -1 1192
1194 0 513520.44 225339.62 89840 -1 1193
1195 0 513484 225360.12 89760 -1 1194
1196 0 513430 225422.3 89680 -1 1195
1197 0 513429.88 225426.39 89600 -1 1196
1198 0 513451.06 225483.12 89520 -1 1197
1199 0 513372.88 225548.02 89440 -1 1198
1200 0 513233.3 225635.86 89360 -1 1199
1201 0 513060.56 225760.64 89320 -1 1200
1202 0 513044.6 225799.72 89240 -1 1201
1203 0 512910.8 225920.75 89160 -1 1202
1204 0 512718.8 226140.8 89160 -1 1203
1205 0 512506.84 226412.81 89160 -1 1204
1206 0 512195.38 226916.97 89160 -1 1205
1207 0 511943.34 227105 89160 -1 1206
1208 0 511588.44 227270.89 89080 -1 1207
1209 0 511005.88 227755.45 89000 -1 1208
1210 0 510706.62 227894.88 88920 -1 1209
1211 0 510579.7 227945.34 88840 -1 1210
1212 0 510263.78 227973.3 88840 -1 1211
1213 0 509919.12 228003.5 88800 -1 1212
1214 0 509671.16 228162.66 88800 -1 1213
1215 0 509477.97 228167.58 88720 -1 1214
1216 0 509232.6 228363.66 88720 -1 1215
1217 0 509001.9 228429.88 88640 -1 1216
1218 0 509072.1 228667.33 88600 -1 1217
1219 0 509065.7 228842.36 88520 -1 1218
1220 0 509068.56 228917.56 88440 -1 1219
1221 0 509066.8 228998.48 88360 -1 1220
1222 0 509032.94 229095.8 88280 -1 1221
1223 0 509018.97 229165.12 88200 -1 1222
1224 0 508860.22 229160.62 88160 -1 1223
1225 0 508564.5 229062.5 88160 -1 1224
1226 0 508326.97 228990.98 88160 -1 1225
1227 0 508205.66 229044.98 88160 -1 1226
1228 0 508011.22 229091.45 88160 -1 1227
1229 0 507877.1 229036.44 88200 -1 1228
1230 0 507717.53 228988.9 88280 -1 1229
1231 0 507524.28 228924.08 88360 -1 1230
1232 0 507382.28 228875.75 88440 -1 1231
1233 0 507207.56 228838.94 88520 -1 1232
1234 0 507074.94 228800.62 88600 -1 1233
1235 0 506904.88 228641.86 88640 -1 1234
1236 0 507077.78 228756.62 88720 -1 1235
1237 0 507050.4 228745.36 88760 -1 1236
1238 0 506833.34 228770.52 88840 -1 1237
1239 0 506735.97 228745.73 88920 -1 1238
1240 0 506677.28 228672.36 89000 -1 1239
1241 0 506288.44 228762.39 89040 -1 1240
1242 0 506144.03 228757.56 89120 -1 1241
1243 0 505987.7 228712.72 89240 -1 1242
1244 0 505890.1 228681.64 89320 -1 1243
1245 0 505842.8 228673.84 89400 -1 1244
1246 0 505714.5 228676.34 89520 -1 1245
1247 0 505638.12 228672.58 89600 -1 1246
1248 0 505507.7 228634.58 89680 -1 1247
1249 0 505402.97 228600.86 89760 -1 1248
1250 0 505266.62 228584.55 89840 -1 1249
1251 0 504822.56 228404.62 89840 -1 1250
1252 0 504418.56 228036.7 89840 -1 1251
1253 0 504073.44 227485.83 89840 -1 1252
1254 0 504070 227437.12 89760 -1 1253
1255 0 504082 227434.25 89680 -1 1254
1256 0 504043.2 227491.39 89600 -1 1255
1257 0 504093.3 227468.14 89440 -1 1256
1258 0 504092.97 227465.36 89360 -1 1257
1259 0 504140.8 227467.05 89280 -1 1258
1260 0 504159.9 227511.12 89200 -1 1259
1261 0 504203.47 227528.86 89120 -1 1260
1262 0 504191.22 227531.9 89040 -1 1261
1263 0 504181.22 227586.64 88960 -1 1262
1264 0 504162.3 227648.34 88880 -1 1263
1265 0 504181.8 227685.4 88800 -1 1264
1266 0 504128.03 227790.6 88720 -1 1265
1267 0 503715.8 227609.84 88640 -1 1266
1268 0 503841.84 227714.17 88560 -1 1267
1269 0 503804.44 227770.34 88480 -1 1268
1270 0 503812.22 227804.06 88400 -1 1269
1271 0 503815.97 227939.61 88320 -1 1270
1272 0 503768.72 228010.72 88200 -1 1271
1273 0 503773.5 228049.72 88080 -1 1272
1274 0 503783.16 228099.25 88000 -1 1273
1275 0 503800.34 228115.84 87920 -1 1274
1276 0 503785.03 228156.66 87880 -1 1275
1277 0 503783.25 228207.16 87760 -1 1276
1278 0 503738.38 228209.89 87680 -1 1277
1279 0 503582.44 228210.03 87600 -1 1278
1280 0 503546.25 228233.48 87520 -1 1279
1281 0 503510.88 228281.97 87400 -1 1280
1282 0 503479.28 228341.47 87320 -1 1281
1283 0 503399.84 228398.23 87200 -1 1282
1284 0 503400.12 228399.23 87120 -1 1283
1285 0 503418.2 228408.75 87080 -1 1284
1286 0 503380.75 228451.48 87000 -1 1285
1287 0 503369.3 228514.03 86880 -1 1286
1288 0 503366.44 228515.12 86840 -1 1287
1289 0 503329.9 228540.38 86760 -1 1288
1290 0 503334.84 228553.23 86720 -1 1289
1291 0 503385.5 228562.67 86640 -1 1290
1292 0 503279.6 228601.27 86560 -1 1291
1293 0 503162.16 228630.69 86480 -1 1292
1294 0 502998.28 228744.25 86400 -1 1293
1295 0 502868.72 228808.5 86320 -1 1294
1296 0 502764.5 228855.56 86240 -1 1295
1297 0 502833.97 228820.14 86160 -1 1296
1298 0 502602.12 228943.36 86160 -1 1297
1299 0 502458.4 229004.83 86120 -1 1298
1300 0 502224.16 229119.56 86040 -1 1299
1301 0 501967.88 229183.66 86040 -1 1300
1302 0 501859.28 229258.02 85960 -1 1301
1303 0 501723.34 229430 85960 -1 1302
1304 0 501654.12 229641.19 85920 -1 1303
1305 0 501686.16 229741.14 85920 -1 1304
1306 0 501718.12 229889.1 85920 -1 1305
1307 0 501790.12 230017.05 85920 -1 1306
1308 0 501803.28 230121.33 85840 -1 1307
1309 0 501776.53 230245.33 85800 -1 1308
1310 0 501779.56 230317.36 85720 -1 1309
1311 0 501771.84 230349.92 85640 -1 1310
1312 0 501763 230365.98 85560 -1 1311
1313 0 501722.84 230405.89 85480 -1 1312
1314 0 501783.66 230558.92 85400 -1 1313
1315 0 501746.2 230591.27 85360 -1 1314
1316 0 501665.5 230573.62 85240 -1 1315
1317 0 501617.94 230470.33 85160 -1 1316
1318 0 501488.97 230482.23 85120 -1 1317
1319 0 501521.88 230729.6 85280 -1 1316
1320 0 501253.97 231169.6 85280 -1 1319
1321 0 501045.66 231469.62 85240 -1 1320
1322 0 500778.84 231838.03 85200 -1 1321
1323 0 500775.4 231833.95 85120 -1 1322
1324 0 500738.47 231841.86 85080 -1 1323
1325 0 500680.2 231861.67 85000 -1 1324
1326 0 500662.78 231862.08 84920 -1 1325
1327 0 500598.7 232021.08 84800 -1 1326
1328 0 500538.38 232187.61 84720 -1 1327
1329 0 500520.84 232338.23 84640 -1 1328
1330 0 500506.4 232401.75 84560 -1 1329
1331 0 500471.25 232386.08 84480 -1 1330
1332 0 500435.1 232439.1 84400 -1 1331
1333 0 500511.12 232626.14 84280 -1 1332
1334 0 500530.75 232674.16 84200 -1 1333
1335 0 500531.5 232722.36 84160 -1 1334
1336 0 500528 232763 84120 -1 1335
1337 0 500524.28 232803.84 84080 -1 1336
1338 0 500476.25 232873.8 84000 -1 1337
1339 0 500468.56 232916.25 83960 -1 1338
1340 0 500464.56 232958.06 83920 -1 1339
1341 0 500427.47 232968.14 83880 -1 1340
1342 0 500418.44 232934.31 83840 -1 1341
1343 0 500434.5 232979 83800 -1 1342
1344 0 500451.22 233023.95 83760 -1 1343
1345 0 500430.9 232975.11 83680 -1 1344
1346 0 500459.12 232962.84 83600 -1 1345
1347 0 500524.12 232926.4 83560 -1 1346
1348 0 500450.5 232757.86 83480 -1 1347
1349 0 500471.84 232778.55 83400 -1 1348
1350 0 500446.78 232746.05 83320 -1 1349
1351 0 500470.7 232713.89 83240 -1 1350
1352 0 500510.53 232666.97 83200 -1 1351
1353 0 500366.56 231573.33 84800 -1 1327
1354 0 501516.9 230989.7 85200 -1 1320
1355 0 501485 230914.23 85120 -1 1354
1356 0 502182.28 230695.17 85360 -1 1315
1357 0 502194.44 230613.98 85440 -1 1356
1358 0 502238.72 230500 85520 -1 1357
1359 0 502326.88 230422.33 85600 -1 1358
1360 0 502274.66 230374.56 85680 -1 1359
1361 0 502283.94 230366.77 85720 -1 1360
1362 0 502291.7 230361.34 85760 -1 1361
1363 0 502291.34 230389.16 85840 -1 1362
1364 0 502326.16 230388.9 85920 -1 1363
1365 0 501822.44 230526.05 85440 -1 1314
1366 0 501946.8 230459.97 85520 -1 1365
1367 0 501982.97 230441.95 85560 -1 1366
1368 0 501643.28 229593.23 85840 -1 1304
1369 0 501624.8 229593.14 85800 -1 1368
1370 0 503671.3 227356.16 89440 -1 1257
1371 0 503447.28 227264.17 89440 -1 1370
1372 0 503371.25 227172.19 89440 -1 1371
1373 0 503159.2 227048.22 89440 -1 1372
1374 0 503145.06 227069.45 89360 -1 1373
1375 0 503025.34 227055.19 89280 -1 1374
1376 0 502859.34 226967.73 89200 -1 1375
1377 0 502820.12 226940.23 89120 -1 1376
1378 0 502628.25 226949.94 89000 -1 1377
1379 0 502563.1 226941.36 88920 -1 1378
1380 0 502503.72 226917.31 88840 -1 1379
1381 0 502463.38 226928.7 88760 -1 1380
1382 0 502542.25 227033.75 88720 -1 1381
1383 0 502111.5 226878.9 88600 -1 1382
1384 0 502089.1 226841.7 88560 -1 1383
1385 0 501905.44 226914.02 88480 -1 1384
1386 0 501760.44 226872.42 88400 -1 1385
1387 0 501645.25 226895.45 88320 -1 1386
1388 0 501509.75 226871.88 88240 -1 1387
1389 0 501373.6 226860.83 88120 -1 1388
1390 0 501180.47 226805.84 88040 -1 1389
1391 0 501101.03 226808.75 88000 -1 1390
1392 0 500950.62 226749.97 87920 -1 1391
1393 0 500858.66 226747.69 87800 -1 1392
1394 0 500694.75 226696.44 87680 -1 1393
1395 0 500622.16 226653.81 87560 -1 1394
1396 0 499907.12 226276.53 87440 -1 1395
1397 0 499714.12 226204.66 87320 -1 1396
1398 0 499481.22 226150.08 87160 -1 1397
1399 0 499458 226091.2 87080 -1 1398
1400 0 499445.78 226083.5 87000 -1 1399
1401 0 499270.56 226093.5 86880 -1 1400
1402 0 499168.44 226001.11 86760 -1 1401
1403 0 499026.3 225983.27 86640 -1 1402
1404 0 498828.62 225956.03 86520 -1 1403
1405 0 498763.22 225970.47 86400 -1 1404
1406 0 498541.88 225922.45 86320 -1 1405
1407 0 498361.34 225893.1 86200 -1 1406
1408 0 498081.7 225832.67 86120 -1 1407
1409 0 497301.44 225699.81 86120 -1 1408
1410 0 496845.3 225639.31 86120 -1 1409
1411 0 496625.7 225612.1 86200 -1 1410
1412 0 496289.72 225500.05 86200 -1 1411
1413 0 496009.12 225374.38 86120 -1 1412
1414 0 495743.47 225157.17 86040 -1 1413
1415 0 495632.28 225030.95 85960 -1 1414
1416 0 495488.44 225008.45 85880 -1 1415
1417 0 495308.47 225002.8 85760 -1 1416
1418 0 495168.56 225000.9 85680 -1 1417
1419 0 494616.16 225182.53 85520 -1 1418
1420 0 494152.16 225358.56 85520 -1 1419
1421 0 493384.22 225722.67 85520 -1 1420
1422 0 493008.22 225990.73 85520 -1 1421
1423 0 492560.22 226290.8 85520 -1 1422
1424 0 492528.44 226228.48 85400 -1 1423
1425 0 492024.34 226511.34 85360 -1 1424
1426 0 491729.62 226593.69 85280 -1 1425
1427 0 491108.47 226787.08 85200 -1 1426
1428 0 490533.75 227139.34 85120 -1 1427
1429 0 489837.8 227403.4 85120 -1 1428
1430 0 489405.88 227483.42 85120 -1 1429
1431 0 489243.88 227604.33 85000 -1 1430
1432 0 489078.6 227667.2 84880 -1 1431
1433 0 488874.56 227903.11 84760 -1 1432
1434 0 488719.34 228156.88 84720 -1 1433
1435 0 488492.2 228399.69 84640 -1 1434
1436 0 488164.25 228663.7 84640 -1 1435
1437 0 487692.3 229075.73 84640 -1 1436
1438 0 487384.53 229324.3 84720 -1 1437
1439 0 487306.25 229526.27 84680 -1 1438
1440 0 487094.22 229738.33 84680 -1 1439
1441 0 486786.16 230038.45 84680 -1 1440
1442 0 486546.1 230530.55 84680 -1 1441
1443 0 486392.53 230875.94 84640 -1 1442
1444 0 486326.8 231139.28 84760 -1 1443
1445 0 486265.4 231198.34 84800 -1 1444
1446 0 486148.66 231391.77 84840 -1 1445
1447 0 485837.66 231807.97 84920 -1 1446
1448 0 485777.38 232040.28 85000 -1 1447
1449 0 485726.38 232407.11 85040 -1 1448
1450 0 485714.62 232614.98 85120 -1 1449
1451 0 485700.2 232874.02 85200 -1 1450
1452 0 485679.06 233119.8 85280 -1 1451
1453 0 485645.03 233322.97 85360 -1 1452
1454 0 485529.6 233641.23 85440 -1 1453
1455 0 485527.38 233658.77 85560 -1 1454
1456 0 484967.34 234170.94 85560 -1 1455
1457 0 484662.03 234443.23 85680 -1 1456
1458 0 484615.34 234443.08 85560 -1 1457
1459 0 484621.78 234445.5 85440 -1 1458
1460 0 484773.38 234750.61 85360 -1 1459
1461 0 484904.84 234703.62 85320 -1 1460
1462 0 485038.8 234656.28 85280 -1 1461
1463 0 484977.94 234711.38 85240 -1 1462
1464 0 484197.97 234795.34 85240 -1 1463
1465 0 484138.16 234758.08 85200 -1 1464
1466 0 484129.28 234757 85160 -1 1465
1467 0 484049.47 234812.22 85080 -1 1466
1468 0 484018.3 234871.5 85000 -1 1467
1469 0 483982.47 234896.05 84920 -1 1468
1470 0 483853.3 234928.06 84840 -1 1469
1471 0 483775.22 234959.44 84760 -1 1470
1472 0 483638.84 235035.56 84680 -1 1471
1473 0 483497.5 235083.72 84600 -1 1472
1474 0 483402 235148.38 84520 -1 1473
1475 0 483320 235241.72 84440 -1 1474
1476 0 483177.5 235366.8 84360 -1 1475
1477 0 483131.94 235415.3 84280 -1 1476
1478 0 483014.03 235509.19 84200 -1 1477
1479 0 482881.66 235619.8 84120 -1 1478
1480 0 482921.4 235448.89 84040 -1 1479
1481 0 482845.66 235715.81 84120 -1 1479
1482 0 482676.34 235740.25 84080 -1 1481
1483 0 482596.44 235948.17 84080 -1 1482
1484 0 482570.75 235955.28 84000 -1 1483
1485 0 482725.62 235949.02 83920 -1 1484
1486 0 482673.22 235969.7 83840 -1 1485
1487 0 482656.8 236016.38 83800 -1 1486
1488 0 482448.44 236024.38 83960 -1 1484
1489 0 482371.88 236069.06 83880 -1 1488
1490 0 482180.03 236300.72 83880 -1 1489
1491 0 482032.72 236480.56 83800 -1 1490
1492 0 481905.12 236628.28 83760 -1 1491
1493 0 481916.38 236741.97 83680 -1 1492
1494 0 481781.4 237003.69 83600 -1 1493
1495 0 481776.72 237052.27 83520 -1 1494
1496 0 481804.9 237356.33 83520 -1 1495
1497 0 481813.3 237348.16 83560 -1 1496
1498 0 481740.1 237228.98 83480 -1 1495
1499 0 481681.34 237307.94 83400 -1 1498
1500 0 481661.38 237559.94 83400 -1 1499
1501 0 481749.38 237815.94 83400 -1 1500
1502 0 481885.47 238059.58 83360 -1 1501
1503 0 482017.47 238211.56 83360 -1 1502
1504 0 482141.3 238268.03 83400 -1 1503
1505 0 482210.66 238269.78 83440 -1 1504
1506 0 482392.53 238357.38 83480 -1 1505
1507 0 482405.6 238320.33 83520 -1 1506
1508 0 482473.5 238339.98 83560 -1 1507
1509 0 482521.6 238363.77 83600 -1 1508
1510 0 482453.6 238559.73 83600 -1 1509
1511 0 482569.6 238823.62 83600 -1 1510
1512 0 482701.84 238853.08 83720 -1 1511
1513 0 482716.56 238861.06 83800 -1 1512
1514 0 482751.06 239092.75 83880 -1 1513
1515 0 482828.03 239793.94 83880 -1 1514
1516 0 483120.3 240293.36 83800 -1 1515
1517 0 483486.47 240400.58 83720 -1 1516
1518 0 483581.66 240435.47 83640 -1 1517
1519 0 483573.9 240447.7 83560 -1 1518
1520 0 483525.97 240591.7 83560 -1 1519
1521 0 483549.56 240677.16 83480 -1 1520
1522 0 483521.22 240772.77 83400 -1 1521
1523 0 483441.16 240861.08 83320 -1 1522
1524 0 483443.25 240879.58 83240 -1 1523
1525 0 483478.2 240887.67 83200 -1 1524
1526 0 483949.72 240527.34 83640 -1 1518
1527 0 484485.8 240651.17 83640 -1 1526
1528 0 484737.7 240691.84 83560 -1 1527
1529 0 485065.88 240745.14 83480 -1 1528
1530 0 485336.8 240772.9 83400 -1 1529
1531 0 485485.56 240756.61 83320 -1 1530
1532 0 485534.84 240751.64 83240 -1 1531
1533 0 485698.53 240757.89 83160 -1 1532
1534 0 485849.44 240760.11 83080 -1 1533
1535 0 486020.78 240735.4 83000 -1 1534
1536 0 486451.12 240748.89 82920 -1 1535
1537 0 487175.25 240700.94 82920 -1 1536
1538 0 487410.22 240659.56 82840 -1 1537
1539 0 488006.28 240559.55 82840 -1 1538
1540 0 488027.38 240552.98 82920 -1 1539
1541 0 487938.88 240549.58 83000 -1 1540
1542 0 487977.44 240528.17 83080 -1 1541
1543 0 487921.66 240480.25 83200 -1 1542
1544 0 487878.16 240495.94 83240 -1 1543
1545 0 487558.88 240571.28 82760 -1 1538
1546 0 487589.3 240532.39 82680 -1 1545
1547 0 487569.94 240463.22 82560 -1 1546
1548 0 487517.03 240423.73 82480 -1 1547
1549 0 487518.84 240419.61 82400 -1 1548
1550 0 487494.6 240404 82320 -1 1549
1551 0 487542 240407.52 82240 -1 1550
1552 0 487998 240371.44 82240 -1 1551
1553 0 488137.2 240111.89 82160 -1 1552
1554 0 488117.3 239831.77 82280 -1 1553
1555 0 488241.4 239725.2 82360 -1 1554
1556 0 488265.56 239720.6 82440 -1 1555
1557 0 487657.22 239927.98 82160 -1 1553
1558 0 487286.16 240723.48 82240 -1 1551
1559 0 487550.97 240787.33 82120 -1 1558
1560 0 485837.94 240714.17 83000 -1 1534
1561 0 485778.88 240676.84 82920 -1 1560
1562 0 485818.88 240679.98 82880 -1 1561
1563 0 486002.1 235159.42 85240 -1 1462
1564 0 486049.16 235236.31 85160 -1 1563
1565 0 486077.3 235264.08 85080 -1 1564
1566 0 486066.66 235310.94 85000 -1 1565
1567 0 486081.44 235392.62 84920 -1 1566
1568 0 486161.4 235531.56 84840 -1 1567
1569 0 486251.66 235663.95 84760 -1 1568
1570 0 486370.9 235787.1 84680 -1 1569
1571 0 486397.1 235827.66 84600 -1 1570
1572 0 486389.47 235819.9 84520 -1 1571
1573 0 486332.25 235821.52 84440 -1 1572
1574 0 486365.6 235803.23 84360 -1 1573
1575 0 486372.94 235807.11 84280 -1 1574
1576 0 486386.53 235788.02 84200 -1 1575
1577 0 486373.25 235775.83 84120 -1 1576
1578 0 486268.66 235753.06 84040 -1 1577
1579 0 486266.12 235764.83 83960 -1 1578
1580 0 486348.72 235856.23 83840 -1 1579
1581 0 486333.16 235883.67 83800 -1 1580
1582 0 486380.7 235896.36 83720 -1 1581
1583 0 486313.2 235923.38 83640 -1 1582
1584 0 486336.78 235996.05 83560 -1 1583
1585 0 486384.9 236069.08 83480 -1 1584
1586 0 486457.16 236116.53 83400 -1 1585
1587 0 484430 234611.94 85760 -1 1457
1588 0 483730 234835.92 85760 -1 1587
1589 0 482877.97 235191.94 85760 -1 1588
1590 0 482245.9 235563.97 85760 -1 1589
1591 0 481445.78 235772.08 85760 -1 1590
1592 0 480709.66 235832.2 85760 -1 1591
1593 0 480419.03 235753.23 85680 -1 1592
1594 0 480157.1 235700.45 85600 -1 1593
1595 0 479878.6 235688.9 85520 -1 1594
1596 0 479589.34 235704.4 85440 -1 1595
1597 0 479011.7 235679.38 85360 -1 1596
1598 0 478841.9 235673.44 85280 -1 1597
1599 0 478524.4 235636.02 85160 -1 1598
1600 0 478365.12 235653.17 85080 -1 1599
1601 0 478181.72 235680.36 85000 -1 1600
1602 0 477998.12 235661.38 84880 -1 1601
1603 0 477923.78 235601.14 84760 -1 1602
1604 0 477799.4 235593.4 84680 -1 1603
1605 0 477737.1 235580.77 84600 -1 1604
1606 0 477525.16 235529.7 84520 -1 1605
1607 0 477479.75 235532.02 84440 -1 1606
1608 0 477401.62 235484.69 84400 -1 1607
1609 0 477375.75 235469.33 84320 -1 1608
1610 0 477257.72 235368.22 84200 -1 1609
1611 0 476665.06 235233.72 84120 -1 1610
1612 0 476492.97 235198.55 84040 -1 1611
1613 0 475832.88 235202.77 84040 -1 1612
1614 0 475393.03 235165.36 83960 -1 1613
1615 0 475307.88 235174.47 83880 -1 1614
1616 0 475261.03 235145.39 83800 -1 1615
1617 0 474717.1 235177.58 83800 -1 1616
1618 0 474089.12 235221.8 83800 -1 1617
1619 0 473245.1 235286.1 83800 -1 1618
1620 0 473032.5 235355.11 83640 -1 1619
1621 0 472680.22 235499.03 83640 -1 1620
1622 0 472553.28 235617.08 83520 -1 1621
1623 0 471801.62 235857.22 83520 -1 1622
1624 0 471082.2 236067.16 83440 -1 1623
1625 0 470634 236183.14 83440 -1 1624
1626 0 470089.72 236567.17 83440 -1 1625
1627 0 469369.44 236931.17 83440 -1 1626
1628 0 469490.6 236965.61 83320 -1 1627
1629 0 469590.44 236952.42 83200 -1 1628
1630 0 469648 236939.69 83080 -1 1629
1631 0 469300.38 237093.52 83400 -1 1627
1632 0 469234.22 237256.75 83360 -1 1631
1633 0 469318.16 237158.52 83240 -1 1632
1634 0 469437.66 237168.83 83120 -1 1633
1635 0 469485.2 237149.47 83000 -1 1634
1636 0 469630.3 237111.67 82920 -1 1635
1637 0 469190.03 237381.97 83280 -1 1632
1638 0 469265.2 237393.88 83160 -1 1637
1639 0 469081.25 237323.25 83440 -1 1632
1640 0 468970.3 237346.78 83480 -1 1639
1641 0 468863.5 237369.58 83520 -1 1640
1642 0 468766.06 237476.86 83600 -1 1641
1643 0 468633.25 237486.62 83680 -1 1642
1644 0 468491.9 237536.6 83760 -1 1643
1645 0 468336.38 237553.89 83840 -1 1644
1646 0 468303.8 237517.52 83920 -1 1645
1647 0 468256.44 237553.36 84000 -1 1646
1648 0 468190.22 237594.05 84080 -1 1647
1649 0 468100.97 237734.2 84200 -1 1648
1650 0 467979.94 237850.06 84280 -1 1649
1651 0 467568 237970.12 84280 -1 1650
1652 0 467376.03 238250.22 84280 -1 1651
1653 0 467304.97 238313.2 84200 -1 1652
1654 0 467205.4 238330.11 84120 -1 1653
1655 0 467108.78 238382.45 84040 -1 1654
1656 0 467075.94 238398.64 83960 -1 1655
1657 0 467024.4 238409.25 83880 -1 1656
1658 0 467057.03 238402.83 83800 -1 1657
1659 0 467013.47 238437.94 83720 -1 1658
1660 0 466925.66 238441.39 83640 -1 1659
1661 0 466863.97 238409.98 83520 -1 1660
1662 0 466808.7 238375.33 83440 -1 1661
1663 0 466798.3 238353.58 83360 -1 1662
1664 0 466769.56 238334.64 83280 -1 1663
1665 0 466746.44 238272.97 83200 -1 1664
1666 0 466718.03 238217.4 83120 -1 1665
1667 0 466733.72 238171.19 83040 -1 1666
1668 0 466733.56 238171.44 82960 -1 1667
1669 0 466726.8 238158.42 82880 -1 1668
1670 0 466624.34 238094.27 82800 -1 1669
1671 0 466550.28 238119.2 82720 -1 1670
1672 0 466465.6 238137.81 82640 -1 1671
1673 0 466466.12 238127.62 82560 -1 1672
1674 0 466490.3 238129.89 82480 -1 1673
1675 0 466478.12 238114.12 82400 -1 1674
1676 0 466444.28 238123.48 82360 -1 1675
1677 0 466413.8 238128.6 82320 -1 1676
1678 0 466357.78 238130.69 82240 -1 1677
1679 0 466276.88 238138.73 82160 -1 1678
1680 0 465985.34 238086.75 82080 -1 1679
1681 0 465468.7 237850.52 82040 -1 1680
1682 0 465397.84 237834.14 82120 -1 1681
1683 0 465557.8 237706.77 82240 -1 1682
1684 0 465565.7 237672.73 82320 -1 1683
1685 0 465141.44 237662.19 81960 -1 1681
1686 0 465242 237681.23 81880 -1 1685
1687 0 465913.6 238070.02 81960 -1 1680
1688 0 465930.9 238058.55 81840 -1 1687
1689 0 465841.53 238089.78 81760 -1 1688
1690 0 465846.38 238094.27 81680 -1 1689
1691 0 465844.56 238093.69 81640 -1 1690
1692 0 465849.47 238097.8 81560 -1 1691
1693 0 465887 238125.98 81480 -1 1692
1694 0 465903.22 238133.31 81400 -1 1693
1695 0 465850.2 238134.55 81320 -1 1694
1696 0 465889.97 238131.56 81240 -1 1695
1697 0 465885.06 238156.92 81160 -1 1696
1698 0 465909.47 238186.38 81080 -1 1697
1699 0 465838.75 238150.25 81000 -1 1698
1700 0 465830.12 238118.28 80920 -1 1699
1701 0 465853.62 238081.84 80840 -1 1700
1702 0 465834.72 238065.9 80760 -1 1701
1703 0 465809.38 238065.22 80600 -1 1702
1704 0 465853.44 238046.9 80520 -1 1703
1705 0 465410.7 238030.06 80760 -1 1702
1706 0 467087.72 238234.05 84280 -1 1652
1707 0 467046.44 238188.77 84360 -1 1706
1708 0 467721.88 238081 84400 -1 1651
1709 0 467795.53 238109.7 84520 -1 1708
1710 0 467883.1 238040.95 84640 -1 1709
1711 0 467925.16 238042.98 84760 -1 1710
1712 0 467897.84 238037.86 84880 -1 1711
1713 0 467878.38 238066.08 85000 -1 1712
1714 0 467853.38 238046.53 85120 -1 1713
1715 0 467789.34 238082.44 85240 -1 1714
1716 0 467674.72 238046.55 85320 -1 1715
1717 0 467437.94 238101.45 85440 -1 1716
1718 0 467241.6 238103.27 85520 -1 1717
1719 0 466954.34 238117.11 85600 -1 1718
1720 0 466888.8 238138.39 85720 -1 1719
1721 0 466636.88 238195.3 85840 -1 1720
1722 0 466501.66 238291.33 85920 -1 1721
1723 0 466304.84 238401.08 86000 -1 1722
1724 0 466234.2 238452.73 86080 -1 1723
1725 0 466181.72 238507.17 86160 -1 1724
1726 0 466057.53 238551.17 86240 -1 1725
1727 0 466220.25 238583.3 86360 -1 1726
1728 0 466266.44 238646.83 86480 -1 1727
1729 0 466546.47 238748.95 86640 -1 1728
1730 0 466607.44 238802.5 86760 -1 1729
1731 0 466566.25 238887.72 86920 -1 1730
1732 0 466559.16 238945.27 87000 -1 1731
1733 0 466577.16 238970.3 87080 -1 1732
1734 0 465566.25 238598.12 86240 -1 1726
1735 0 465061.44 238748.33 86320 -1 1734
1736 0 464971.38 238829.92 86400 -1 1735
1737 0 464569.78 239031.77 86440 -1 1736
1738 0 464414.53 239082.67 86480 -1 1737
1739 0 464302.78 239189.5 86520 -1 1738
1740 0 463659.84 239535.88 86520 -1 1739
1741 0 463408.9 239646.6 86480 -1 1740
1742 0 462991.12 239780.75 86440 -1 1741
1743 0 462284.3 240029.36 86400 -1 1742
1744 0 461641 240446.08 86440 -1 1743
1745 0 461143.28 240601.3 86440 -1 1744
1746 0 460730.2 240734.55 86440 -1 1745
1747 0 460311.66 241135.16 86440 -1 1746
1748 0 459998.88 241319.22 86280 -1 1747
1749 0 459819.88 241394.75 86200 -1 1748
1750 0 459516.22 241637.92 86200 -1 1749
1751 0 459214.88 241832.33 86160 -1 1750
1752 0 458322.5 242243.56 86160 -1 1751
1753 0 457694.06 242631.11 86160 -1 1752
1754 0 457157.6 243010.81 86160 -1 1753
1755 0 457134.1 243087.12 86120 -1 1754
1756 0 456909.06 243324.98 86040 -1 1755
1757 0 456902.72 243503.78 85960 -1 1756
1758 0 456591.1 244069.97 85880 -1 1757
1759 0 456479.66 244335.5 85800 -1 1758
1760 0 456522.5 244326.33 85760 -1 1759
1761 0 456554.3 243962.25 85760 -1 1760
1762 0 456714.12 243754.2 85760 -1 1761
1763 0 456930.12 243846.19 85760 -1 1762
1764 0 456766.56 244530.34 85760 -1 1760
1765 0 457053.6 244323.94 85760 -1 1764
1766 0 457015.25 244284.17 85640 -1 1765
1767 0 457117.12 244263.27 85600 -1 1766
1768 0 456475.38 244327.55 85720 -1 1759
1769 0 456391.4 244300.34 85640 -1 1768
1770 0 456045.84 244315.28 85560 -1 1769
1771 0 455806.2 244363.61 85520 -1 1770
1772 0 455839.53 244318.45 85400 -1 1771
1773 0 455846.72 244307.72 85360 -1 1772
1774 0 455773.8 244247.67 85280 -1 1773
1775 0 455489.2 244277.19 85200 -1 1774
1776 0 455430.7 244267.84 85120 -1 1775
1777 0 455385.53 244220.78 85040 -1 1776
1778 0 455258.3 244243.81 85000 -1 1777
1779 0 455062.7 244263.69 84920 -1 1778
1780 0 454959.06 244272.47 84840 -1 1779
1781 0 454751.2 244255.14 84760 -1 1780
1782 0 454797.6 244236.05 84680 -1 1781
1783 0 454621.47 244239.88 84600 -1 1782
1784 0 454579.28 244214.88 84520 -1 1783
1785 0 454470.25 244212.47 84480 -1 1784
1786 0 454534.53 244172.11 84400 -1 1785
1787 0 454494.44 244148.17 84320 -1 1786
1788 0 454377.2 244141.25 84240 -1 1787
1789 0 454366.4 244136.08 84160 -1 1788
1790 0 454086.28 244203.7 84080 -1 1789
1791 0 454045.06 244220.7 83960 -1 1790
1792 0 453919.4 244142.22 83880 -1 1791
1793 0 453819.12 244070.3 83760 -1 1792
1794 0 453666.78 244072.02 83640 -1 1793
1795 0 454390.53 244227.7 84440 -1 1785
1796 0 454254.8 244199.33 84360 -1 1795
1797 0 453826.4 244184.45 84280 -1 1796
1798 0 453791.28 244183 84200 -1 1797
1799 0 452942.75 244286.48 84200 -1 1798
1800 0 453291.6 244518.88 84200 -1 1799
1801 0 453342.66 244546.64 84120 -1 1800
1802 0 452318.75 244378.47 84200 -1 1799
1803 0 451914.78 244510.38 84200 -1 1802
1804 0 451773.72 244569.17 84280 -1 1803
1805 0 451790.94 244603.98 84360 -1 1804
1806 0 451772 244613.67 84400 -1 1805
1807 0 451734.12 244632.89 84480 -1 1806
1808 0 451718.03 244619.4 84560 -1 1807
1809 0 451566.12 244760.44 84640 -1 1808
1810 0 451606.62 244763.19 84720 -1 1809
1811 0 451106.88 244746.25 84200 -1 1803
1812 0 450571 244982.11 84200 -1 1811
1813 0 449963.12 245194.02 84200 -1 1812
1814 0 449715.28 245449.83 84200 -1 1813
1815 0 449335.53 245929.44 84200 -1 1814
1816 0 449166.3 245992.44 84120 -1 1815
1817 0 449046.78 246076.02 84040 -1 1816
1818 0 448876.88 246169.44 83960 -1 1817
1819 0 448818.62 246224.4 83880 -1 1818
1820 0 448621.8 246308.02 83840 -1 1819
1821 0 448321.78 246580.02 83840 -1 1820
1822 0 448349.06 246595.31 83760 -1 1821
1823 0 448517.03 246635.45 83640 -1 1822
1824 0 448607.12 246691.81 83560 -1 1823
1825 0 448607.12 246691.81 83520 -1 1824
1826 0 448577.12 246801.36 83440 -1 1825
1827 0 448169.78 246951.97 83840 -1 1821
1828 0 447942.38 247276.23 83760 -1 1827
1829 0 447998.78 247261.14 83680 -1 1828
1830 0 447857.03 247477.33 83640 -1 1829
1831 0 447478.72 247865.27 83680 -1 1830
1832 0 447278.2 248180.78 83600 -1 1831
1833 0 447199.6 248236.28 83520 -1 1832
1834 0 447087.03 248500.02 83440 -1 1833
1835 0 447046.75 248592.52 83360 -1 1834
1836 0 446767.9 248856.98 83280 -1 1835
1837 0 446308 249092.94 83280 -1 1836
1838 0 445972.03 249104.95 83280 -1 1837
1839 0 445800.06 249192.94 83280 -1 1838
1840 0 445468.12 249440.88 83280 -1 1839
1841 0 445382.28 249300.16 83400 -1 1840
1842 0 445267.72 249309.11 83480 -1 1841
1843 0 445259.7 249216.73 83520 -1 1842
1844 0 445215.4 249161.34 83600 -1 1843
1845 0 445193.28 249133.62 83640 -1 1844
1846 0 445170.06 249049.42 83760 -1 1845
1847 0 445141.8 248984.05 83840 -1 1846
1848 0 445147.47 248930.98 83920 -1 1847
1849 0 445866.6 249449.53 83160 -1 1839
1850 0 445551.47 249700.94 83120 -1 1849
1851 0 445283.34 250084.81 83120 -1 1850
1852 0 444892.34 250386.25 83000 -1 1851
1853 0 444636.22 250589.9 83000 -1 1852
1854 0 444255.6 250841.4 83080 -1 1853
1855 0 444115.66 250945.44 83160 -1 1854
1856 0 444104.38 250948.97 83200 -1 1855
1857 0 443760.28 251245.14 83200 -1 1856
1858 0 443400.2 251501.31 83200 -1 1857
1859 0 442824.06 251841.56 83200 -1 1858
1860 0 442676.44 251896.12 83120 -1 1859
1861 0 442261.03 252124.88 83040 -1 1860
1862 0 442078.28 252489.23 82960 -1 1861
1863 0 442001.6 252609.98 82880 -1 1862
1864 0 441577.8 252885.92 82880 -1 1863
1865 0 441023.9 252617.92 82880 -1 1864
1866 0 440827.47 252517.14 82960 -1 1865
1867 0 440595 252425.38 83040 -1 1866
1868 0 440839 252625.23 83080 -1 1866
1869 0 440811.62 252802.16 83200 -1 1868
1870 0 440840.22 252753.83 83280 -1 1869
1871 0 440660.16 252689.81 83280 -1 1870
1872 0 440556.1 252501.8 83280 -1 1871
1873 0 440571.94 252556.47 83320 -1 1872
1874 0 441594.56 252789.2 82800 -1 1864
1875 0 441629.34 252781.12 82720 -1 1874
1876 0 441604.75 252817.12 82640 -1 1875
1877 0 441461.78 252976.83 82560 -1 1876
1878 0 441461.34 252977.45 82520 -1 1877
1879 0 441479.22 253041.8 82440 -1 1878
1880 0 441491.22 253038.14 82360 -1 1879
1881 0 441491.62 253001.69 82280 -1 1880
1882 0 441367.72 252998.28 82200 -1 1881
1883 0 441162.8 253049.83 82120 -1 1882
1884 0 441072.1 253046.23 82040 -1 1883
1885 0 441043.7 253029 81960 -1 1884
1886 0 443423.28 251473.22 83360 -1 1858
1887 0 443447.03 251464.02 83400 -1 1886
1888 0 443268.84 251492.4 83480 -1 1887
1889 0 443219.1 251456.97 83560 -1 1888
1890 0 443126.62 251445.28 83680 -1 1889
1891 0 443019.16 251403.89 83800 -1 1890
1892 0 442952.3 251365.6 83840 -1 1891
1893 0 442848.22 251268.38 83920 -1 1892
1894 0 442944.25 251044.23 83920 -1 1893
1895 0 442856.97 251037.98 84000 -1 1894
1896 0 442695.62 250801.22 84080 -1 1895
1897 0 442698.94 250665.03 84160 -1 1896
1898 0 442649.03 250658.58 84200 -1 1897
1899 0 442600.4 250649.25 84240 -1 1898
1900 0 442642.94 250605.45 84280 -1 1899
1901 0 442645 250606.5 84320 -1 1900
1902 0 442647.1 250608.34 84360 -1 1901
1903 0 442683.97 250693.36 84440 -1 1902
1904 0 442655.47 250705.36 84520 -1 1903
1905 0 442525.7 250733.62 84600 -1 1904
1906 0 442529.9 250697.95 84680 -1 1905
1907 0 442636.12 251624.64 83920 -1 1893
1908 0 442618.03 251680.16 83960 -1 1907
1909 0 442560.53 251777.16 84040 -1 1908
1910 0 442501.12 251777.45 84120 -1 1909
1911 0 442429.06 251764.9 84200 -1 1910
1912 0 442365.06 251757.47 84280 -1 1911
1913 0 442376.78 251753.11 84320 -1 1912
1914 0 449794.47 245405.1 84320 -1 1814
1915 0 449858.22 245411.67 84440 -1 1914
1916 0 449917.97 245439.7 84560 -1 1915
1917 0 449798.53 245439.89 84600 -1 1916
1918 0 449550.4 245484.34 84720 -1 1917
1919 0 449374.97 245576.94 84840 -1 1918
1920 0 448706.94 245693.02 84840 -1 1919
1921 0 448279.22 245755.05 84880 -1 1920
1922 0 448018.8 245848.34 85000 -1 1921
1923 0 447931.3 245892.67 85080 -1 1922
1924 0 447897.78 245898.12 85120 -1 1923
1925 0 447893.28 245891.47 85200 -1 1924
1926 0 447855.56 245896 85280 -1 1925
1927 0 447810.47 245941.27 85360 -1 1926
1928 0 447766.97 246000.11 85440 -1 1927
1929 0 447771.8 245999.48 85480 -1 1928
1930 0 447447.97 246187.52 85480 -1 1929
1931 0 447825.75 246035.78 85560 -1 1929
1932 0 447803.34 246044.28 85600 -1 1931
1933 0 447812 246058.98 85640 -1 1932
1934 0 447886.3 246023.33 85680 -1 1933
1935 0 447937.3 246051.05 85720 -1 1934
1936 0 455074.1 244603.89 85480 -1 1771
1937 0 469134.34 236906.08 83560 -1 1627
1938 0 469071.5 236914 83600 -1 1937
1939 0 469009.12 236921.97 83640 -1 1938
1940 0 473320.78 235236.89 83600 -1 1619
1941 0 473351.75 235405.52 83480 -1 1940
1942 0 473341.22 235420.44 83360 -1 1941
1943 0 473322.22 235400.36 83280 -1 1942
1944 0 476041.06 235137.2 83800 -1 1616
1945 0 476276.44 235098.67 83680 -1 1944
1946 0 476376.3 235078.19 83640 -1 1945
1947 0 508374.34 229038.2 88040 -1 1226
1948 0 508447.3 229118.92 87920 -1 1947
1949 0 508475.2 229155.94 87800 -1 1948
1950 0 508537.78 229209.1 87720 -1 1949
1951 0 508536.16 229244.34 87640 -1 1950
1952 0 508541.12 229305.78 87560 -1 1951
1953 0 508545.34 229438.97 87560 -1 1952
1954 0 508563.1 229496.23 87520 -1 1953
1955 0 508583.84 229542.3 87480 -1 1954
1956 0 508589.78 229551.72 87440 -1 1955
1957 0 508607.66 229563.88 87400 -1 1956
1958 0 508605.03 229640 87320 -1 1957
1959 0 508624.62 229753.8 87280 -1 1958
1960 0 508699.66 229829.23 87200 -1 1959
1961 0 508739.22 229946.48 87120 -1 1960
1962 0 508764.47 229979.61 87080 -1 1961
1963 0 508790.75 230077.56 87000 -1 1962
1964 0 508801.9 230152.64 86920 -1 1963
1965 0 508848.88 230228.42 86840 -1 1964
1966 0 508835.16 230290.31 86760 -1 1965
1967 0 508868.4 230420.06 86680 -1 1966
1968 0 508897.72 230527.58 86600 -1 1967
1969 0 508922.25 230593.02 86520 -1 1968
1970 0 508950.94 230645.5 86440 -1 1969
1971 0 508996.88 230701.97 86360 -1 1970
1972 0 509030.47 230742.39 86280 -1 1971
1973 0 509061.94 230820.77 86200 -1 1972
1974 0 509134.62 230898.12 86120 -1 1973
1975 0 509190.84 230926.28 86040 -1 1974
1976 0 509221.53 230965.28 85960 -1 1975
1977 0 509257.62 230961.52 85880 -1 1976
1978 0 509249.03 231024.06 85800 -1 1977
1979 0 509272.34 231025.16 85720 -1 1978
1980 0 509272.62 231028.52 85640 -1 1979
1981 0 509295.6 231029.4 85560 -1 1980
1982 0 509262.2 231026 85480 -1 1981
1983 0 509205.22 231017.6 85400 -1 1982
1984 0 509107.7 231004.72 85320 -1 1983
1985 0 508581.34 230648.48 85280 -1 1984
1986 0 508424.5 230613.2 85200 -1 1985
1987 0 508424.47 230605.94 85120 -1 1986
1988 0 508404.97 230573 85040 -1 1987
1989 0 508406.34 230572.55 85000 -1 1988
1990 0 508440.28 230533.56 84920 -1 1989
1991 0 508505.28 230564.58 84840 -1 1990
1992 0 508428.2 230473.19 84760 -1 1991
1993 0 508377.47 230489.17 84720 -1 1992
1994 0 508233.38 230580.45 85280 -1 1986
1995 0 508244.5 230597.92 85440 -1 1994
1996 0 508039.75 230569.36 85560 -1 1995
1997 0 507931.38 230505.88 85640 -1 1996
1998 0 507996.78 230617.48 85760 -1 1997
1999 0 507997.75 230696.56 85840 -1 1998
2000 0 507973.62 230701.84 85880 -1 1999
2001 0 508017.38 230741.52 85960 -1 2000
2002 0 508533.4 229272.22 87520 -1 1952
2003 0 508528.22 229266.69 87440 -1 2002
2004 0 508541.6 229246.19 87360 -1 2003
2005 0 508520.78 229256.11 87280 -1 2004
2006 0 508508.44 229218.48 87200 -1 2005
2007 0 508523.12 229208.69 87120 -1 2006
2008 0 508604.12 229202.47 87080 -1 2007
2009 0 508613.66 229240.19 87000 -1 2008
2010 0 508603.97 229229.42 86920 -1 2009
2011 0 508559.56 229149.52 86840 -1 2010
2012 0 508538.6 229102.08 86760 -1 2011
2013 0 508612.88 229151.28 86720 -1 2012
2014 0 508630.38 229157.3 86680 -1 2013
2015 0 508678.78 228997.89 86680 -1 2014
2016 0 508612.5 228943.06 86640 -1 2015
2017 0 508591.97 228919.27 86600 -1 2016
2018 0 546677.7 226505.06 78440 -1 967
2019 0 546658.8 226693.5 78440 -1 2018
2020 0 546635 226934.08 78440 -1 2019
2021 0 546643.94 226989.86 78400 -1 2020
2022 0 546613.94 226997.98 78360 -1 2021
2023 0 546620.3 227062.11 78320 -1 2022
2024 0 546880.94 226356.16 78520 -1 967
2025 0 546978.06 232647.77 74360 -1 901
2026 0 547246.06 232835.69 74360 -1 2025
2027 0 547475.4 233000.33 74320 -1 2026
2028 0 547503.8 232996.94 74160 -1 2027
2029 0 547496.56 233019.8 74040 -1 2028
2030 0 547495.1 233018.33 73960 -1 2029
2031 0 547473.6 233052.77 73880 -1 2030
2032 0 547467.56 233029.61 73800 -1 2031
2033 0 547582.6 233046.23 73720 -1 2032
2034 0 547651.2 233048.23 73640 -1 2033
2035 0 547682.1 233032.08 73560 -1 2034
2036 0 547750.4 233060.36 73480 -1 2035
2037 0 547780.9 233049.64 73440 -1 2036
2038 0 547820.8 232984.84 73360 -1 2037
2039 0 547815.3 232866.94 73280 -1 2038
2040 0 547831.4 232758.92 73200 -1 2039
2041 0 547935.06 232796.27 73120 -1 2040
2042 0 547994.7 232749.42 73040 -1 2041
2043 0 548043.44 232704.19 72960 -1 2042
2044 0 548178.5 232591.22 72880 -1 2043
2045 0 548301.8 232497.78 72840 -1 2044
2046 0 548338.8 232476.38 72760 -1 2045
2047 0 548412.3 232376.77 72680 -1 2046
2048 0 548492.06 232290.1 72600 -1 2047
2049 0 548483.7 232280.92 72560 -1 2048
2050 0 548510 232266.8 72480 -1 2049
2051 0 548563.75 232261.39 72400 -1 2050
2052 0 545277 228823.28 73920 -1 879
2053 0 545286.94 228949.67 73800 -1 2052
2054 0 545289.9 229046.17 73720 -1 2053
2055 0 547713.94 227724.75 73400 -1 871
2056 0 547767.7 227785.97 73360 -1 2055
2057 0 547689.5 227917.64 73280 -1 2056
2058 0 547715.4 227926.25 73160 -1 2057
2059 0 547739.2 227961.1 73120 -1 2058
2060 0 547815.5 228168.5 73040 -1 2059
2061 0 550706.75 229171.4 70760 -1 818
2062 0 550736.3 229199.86 70720 -1 2061
2063 0 550739.2 229233.95 70640 -1 2062
2064 0 550738 229205.95 70560 -1 2063
2065 0 550714.7 229213.77 70520 -1 2064
2066 0 550702.6 228800.78 70680 -1 818
2067 0 550736.7 228797.03 70600 -1 2066
2068 0 555078 228834.84 70520 -1 796
2069 0 555118.5 228827.1 70560 -1 2068
2070 0 555185.44 228798.73 70760 -1 2069
2071 0 555161.6 228746.67 70840 -1 2070
2072 0 555141.25 228711.84 70960 -1 2071
2073 0 555147 228708.45 71040 -1 2072
2074 0 555165.94 228722.34 71120 -1 2073
2075 0 555170.1 228714.7 71200 -1 2074
2076 0 555191.5 228710.4 71280 -1 2075
2077 0 555188.2 228710.03 71360 -1 2076
2078 0 555178.94 228654.03 71440 -1 2077
2079 0 555194.8 228595.05 71520 -1 2078
2080 0 555201.44 228570.27 71600 -1 2079
2081 0 555263.8 228525.28 71680 -1 2080
2082 0 555273.8 228493.23 71760 -1 2081
2083 0 555317.6 228390.55 71840 -1 2082
2084 0 555327.06 228339.48 71920 -1 2083
2085 0 573371.25 237227.23 67200 -1 718
2086 0 573258.5 237385.5 67040 -1 2085
2087 0 573129.94 237583.08 66920 -1 2086
2088 0 573064.44 237729.89 66840 -1 2087
2089 0 573094.06 237911.31 66760 -1 2088
2090 0 573067.3 237946.92 66680 -1 2089
2091 0 573017.56 237934.05 66600 -1 2090
2092 0 573042.2 237996.78 66520 -1 2091
2093 0 573068.7 238049.52 66440 -1 2092
2094 0 573099.44 238130.08 66360 -1 2093
2095 0 573142.75 238090.95 66280 -1 2094
2096 0 573163.4 238080.86 66200 -1 2095
2097 0 577335.2 240004.72 67080 -1 669
2098 0 577344.9 240053.39 67240 -1 2097
2099 0 577362.4 240060.19 67360 -1 2098
2100 0 577397.1 240072.92 67440 -1 2099
2101 0 577475.7 240045.73 67520 -1 2100
2102 0 577618.5 240014.58 67600 -1 2101
2103 0 577768.06 240039.22 67680 -1 2102
2104 0 577884.56 240047.58 67760 -1 2103
2105 0 577230.7 240978.02 67360 -1 665
2106 0 575121.2 243933.97 67680 -1 646
2107 0 575084 243881.61 67720 -1 2106
2108 0 575536.44 244876.86 68240 -1 638
2109 0 575509.56 244910.72 68320 -1 2108
2110 0 575428.3 244946.58 68400 -1 2109
2111 0 575332.8 244978.7 68480 -1 2110
2112 0 575252.2 244999.1 68520 -1 2111
2113 0 575009.25 244982.39 68600 -1 2112
2114 0 574765 245003.3 68680 -1 2113
2115 0 574525.8 245067 68800 -1 2114
2116 0 574133.8 245119.08 68800 -1 2115
2117 0 573964.1 245222.53 68880 -1 2116
2118 0 573716.06 245382.58 68880 -1 2117
2119 0 573612.1 245586.62 68880 -1 2118
2120 0 573499.8 245792.16 68840 -1 2119
2121 0 573471.94 245910.23 68920 -1 2120
2122 0 573325.8 246218.89 68960 -1 2121
2123 0 573248.2 246418.75 68880 -1 2122
2124 0 573222.06 246516.03 68800 -1 2123
2125 0 573172.4 246571.81 68720 -1 2124
2126 0 573017.3 246702.58 68680 -1 2125
2127 0 572677.4 246866.6 68680 -1 2126
2128 0 572632.1 246974.92 68600 -1 2127
2129 0 572648.25 247007.06 68520 -1 2128
2130 0 572648 246984.52 68440 -1 2129
2131 0 572681.06 246955.89 68360 -1 2130
2132 0 572725.06 246970.45 68280 -1 2131
2133 0 572732.7 247013.9 68200 -1 2132
2134 0 572785.06 247011.52 68120 -1 2133
2135 0 572784.44 247026.64 68040 -1 2134
2136 0 572785.44 247119.52 67960 -1 2135
2137 0 572769.9 247156.8 67920 -1 2136
2138 0 572749.2 247232.81 67720 -1 2137
2139 0 572786.9 247142.19 67600 -1 2138
2140 0 572727.7 247161.52 67480 -1 2139
2141 0 572886.75 247259.64 67400 -1 2140
2142 0 572960.25 247289.56 67360 -1 2141
2143 0 573032.3 247328.92 67320 -1 2142
2144 0 573511.3 247616.89 67360 -1 2143
2145 0 573865.56 247770.38 67360 -1 2144
2146 0 574267.5 247987.2 67360 -1 2145
2147 0 574546.4 248006.11 67360 -1 2146
2148 0 574568.94 247951.61 67280 -1 2147
2149 0 574567.2 247957.64 67240 -1 2148
2150 0 574580.1 247976.34 67160 -1 2149
2151 0 574548.06 248039 67080 -1 2150
2152 0 574498.4 248138.06 67000 -1 2151
2153 0 574492.6 248244.94 66920 -1 2152
2154 0 574452.6 248375.8 66840 -1 2153
2155 0 574539.2 248478.53 66760 -1 2154
2156 0 574701.06 248090.47 67480 -1 2150
2157 0 574771.5 248167.23 67520 -1 2156
2158 0 574878.9 248425.39 67520 -1 2157
2159 0 575034.7 248502.52 67600 -1 2158
2160 0 575196.75 248558.27 67680 -1 2159
2161 0 575281.1 248585.67 67760 -1 2160
2162 0 575405.3 248663.11 67800 -1 2161
2163 0 575428.4 248552.55 67920 -1 2162
2164 0 575476.44 248490.56 68000 -1 2163
2165 0 575501.2 248463.39 68080 -1 2164
2166 0 575537 248410.62 68160 -1 2165
2167 0 575576.3 248318.69 68240 -1 2166
2168 0 575538.06 248295.27 68320 -1 2167
2169 0 575503.8 248271.8 68400 -1 2168
2170 0 575453.8 248207.19 68480 -1 2169
2171 0 575421.9 248065.95 68560 -1 2170
2172 0 575425.6 247966.61 68640 -1 2171
2173 0 575433.06 247995.16 68720 -1 2172
2174 0 575450.5 248092.58 68800 -1 2173
2175 0 575024.3 248074.6 68240 -1 2167
2176 0 573459.06 247461.36 67440 -1 2144
2177 0 573439.1 247525.95 67520 -1 2176
2178 0 572942.94 247219.47 67240 -1 2142
2179 0 572988.75 247210.94 67160 -1 2178
2180 0 572996.06 247211.58 67120 -1 2179
2181 0 572757.9 247192.17 67880 -1 2137
2182 0 573113.9 247096.16 67880 -1 2181
2183 0 573628.9 247063.55 67800 -1 2182
2184 0 573648.94 247084.69 67720 -1 2183
2185 0 573590.25 246837.02 67600 -1 2184
2186 0 578350.1 245188.11 68440 -1 628
2187 0 578331.2 245270.62 68360 -1 2186
2188 0 578339.56 245242 68320 -1 2187
2189 0 578298.4 245228.88 68240 -1 2188
2190 0 578309 245216.47 68200 -1 2189
2191 0 579699.75 245592.77 67840 -1 619
2192 0 579627.75 245623.8 67760 -1 2191
2193 0 579505.7 245520 67680 -1 2192
2194 0 579510.6 245569.12 67600 -1 2193
2195 0 579469.56 245394.52 67480 -1 2194
2196 0 579459.2 245306.9 67360 -1 2195
2197 0 582113 246112.33 67040 -1 610
2198 0 582141.44 246131.67 67000 -1 2197
2199 0 582080.06 246149.62 66920 -1 2198
2200 0 581988.44 246222.75 66800 -1 2199
2201 0 581944.2 246226.02 66720 -1 2200
2202 0 581987.1 246190.6 66600 -1 2201
2203 0 581996.25 246267.4 66560 -1 2202
2204 0 581996.44 246263.2 66480 -1 2203
2205 0 581995.75 246287.4 66400 -1 2204
2206 0 582151.1 246074.56 66600 -1 2202
2207 0 582126 245971.06 66520 -1 2206
2208 0 582104.44 245855.17 66480 -1 2207
2209 0 582003.7 245791.5 66400 -1 2208
2210 0 581943.7 245715.33 66360 -1 2209
2211 0 581858.7 245659.25 66280 -1 2210
2212 0 581831.8 245611.11 66200 -1 2211
2213 0 581754.94 245507.7 66120 -1 2212
2214 0 581654.3 245428.67 66040 -1 2213
2215 0 581495.56 245372.47 65960 -1 2214
2216 0 581486.94 245324.61 65880 -1 2215
2217 0 581395.75 245291.53 65800 -1 2216
2218 0 581247.6 245263.98 65720 -1 2217
2219 0 581149.94 245258.53 65640 -1 2218
2220 0 581118.25 245310 65560 -1 2219
2221 0 581106.6 245445.2 65480 -1 2220
2222 0 581078 245485.64 65400 -1 2221
2223 0 581018.1 245477.27 65320 -1 2222
2224 0 580893.44 245430.34 65240 -1 2223
2225 0 580782.56 245334.03 65160 -1 2224
2226 0 580687 245309.5 65120 -1 2225
2227 0 580590.8 245285.39 65080 -1 2226
2228 0 580525.5 245346.81 65000 -1 2227
2229 0 580446.6 245378.81 64920 -1 2228
2230 0 580313.4 245405.39 64840 -1 2229
2231 0 580199.2 245291.5 64760 -1 2230
2232 0 580009.94 245106.86 64680 -1 2231
2233 0 579834.44 244939.11 64600 -1 2232
2234 0 579638.4 244830.23 64520 -1 2233
2235 0 579455.8 244786.61 64440 -1 2234
2236 0 579161 244778.19 64360 -1 2235
2237 0 578926.3 244881.86 64280 -1 2236
2238 0 578899.25 244886.86 64240 -1 2237
2239 0 578420.9 244896.14 64240 -1 2238
2240 0 577947.06 244996.17 64240 -1 2239
2241 0 577813.3 245017.89 64160 -1 2240
2242 0 577808.4 245030.84 64120 -1 2241
2243 0 577811.06 245054.28 64080 -1 2242
2244 0 577761.2 245226.81 64000 -1 2243
2245 0 577770.06 245265.5 63920 -1 2244
2246 0 577771.2 245302.1 63840 -1 2245
2247 0 577391.94 245131.83 63840 -1 2246
2248 0 577247.8 245149.12 63760 -1 2247
2249 0 577121.44 245229.06 63680 -1 2248
2250 0 576923.2 245195.95 63640 -1 2249
2251 0 576996.9 245176.95 63560 -1 2250
2252 0 576876.94 245201.22 63440 -1 2251
2253 0 576845.2 245182.86 63400 -1 2252
2254 0 576726.4 245160.2 63600 -1 2250
2255 0 576473.4 245137.61 63520 -1 2254
2256 0 576352.44 245152.53 63400 -1 2255
2257 0 576186.6 245135.16 63320 -1 2256
2258 0 575746.5 245191.5 63240 -1 2257
2259 0 575264.44 245289.48 63240 -1 2258
2260 0 575005.44 245385.16 63160 -1 2259
2261 0 574557.44 245441.08 63160 -1 2260
2262 0 574246.44 245519.42 63240 -1 2261
2263 0 574277.5 245551.95 63320 -1 2262
2264 0 573949.5 245635.92 63320 -1 2263
2265 0 573469.44 245587.84 63320 -1 2264
2266 0 573120.94 245626.7 63360 -1 2265
2267 0 572648.94 245522.7 63360 -1 2266
2268 0 571895.56 245501.58 63320 -1 2267
2269 0 571169.6 245343.44 63320 -1 2268
2270 0 571247.2 245400.52 63200 -1 2269
2271 0 570746.9 245224.81 63360 -1 2269
2272 0 570707.75 245164.88 63440 -1 2271
2273 0 570639.5 245094.89 63520 -1 2272
2274 0 570509.25 245008.2 63640 -1 2273
2275 0 570228.7 244902.28 63720 -1 2274
2276 0 570135.2 244821.67 63800 -1 2275
2277 0 570038 244632.47 63920 -1 2276
2278 0 569924 244513.33 64000 -1 2277
2279 0 570082.3 244594.11 64000 -1 2278
2280 0 569866.8 244454.5 64040 -1 2278
2281 0 569760.7 244376.06 64120 -1 2280
2282 0 569572.3 244387.31 64240 -1 2281
2283 0 569459.2 244383.62 64360 -1 2282
2284 0 569333.5 244392.7 64480 -1 2283
2285 0 569226.6 244457.06 64600 -1 2284
2286 0 569105.75 244455.25 64680 -1 2285
2287 0 568825.7 244403.28 64680 -1 2286
2288 0 568758.2 244363.08 64760 -1 2287
2289 0 568687.4 244303.69 64880 -1 2288
2290 0 568532.56 244284.75 64960 -1 2289
2291 0 568180.7 244560.64 64960 -1 2290
2292 0 568340.2 244337.92 65080 -1 2290
2293 0 568300.56 244307.66 65120 -1 2292
2294 0 567788.7 244527.53 65120 -1 2293
2295 0 567847.3 244447.86 65200 -1 2294
2296 0 567772 244381.31 65320 -1 2295
2297 0 567714.9 244388.06 65440 -1 2296
2298 0 567645 244419.72 65520 -1 2297
2299 0 567648 244407.62 65640 -1 2298
2300 0 567576.5 244431.36 65760 -1 2299
2301 0 567496.4 244385.97 65840 -1 2300
2302 0 567459 244376.5 65880 -1 2301
2303 0 567421.8 244366.66 65920 -1 2302
2304 0 567384.06 244354.62 65960 -1 2303
2305 0 567324.3 244223.45 66040 -1 2304
2306 0 567032.4 244211.44 66040 -1 2305
2307 0 567389.25 244506.92 66000 -1 2303
2308 0 567325.4 244547.23 66120 -1 2307
2309 0 567364.8 244638.62 66240 -1 2308
2310 0 567364.5 244708.9 66360 -1 2309
2311 0 567556.56 244989.53 66480 -1 2310
2312 0 567012.7 244670.67 66400 -1 2310
2313 0 566691.7 244718.62 66440 -1 2312
2314 0 566506.56 244710.36 66480 -1 2313
2315 0 566310.56 244642.4 66480 -1 2314
2316 0 566228.8 244658.4 66560 -1 2315
2317 0 566096.25 244598.25 66760 -1 2316
2318 0 565800.44 244425.53 66840 -1 2317
2319 0 565789.06 244330.47 66920 -1 2318
2320 0 565729.7 244228.67 67000 -1 2319
2321 0 565699.94 244177.75 67040 -1 2320
2322 0 565777.1 244003.12 67160 -1 2321
2323 0 565728.5 243868.58 67280 -1 2322
2324 0 565791.25 243787.8 67440 -1 2323
2325 0 565487.6 243829.6 67480 -1 2324
2326 0 565522.5 243856.64 67640 -1 2325
2327 0 565408.06 243929.67 67760 -1 2326
2328 0 565075.1 243849.31 67880 -1 2327
2329 0 564931.5 243759.7 67920 -1 2328
2330 0 564771.75 243735.22 67960 -1 2329
2331 0 564499.4 243700.97 68000 -1 2330
2332 0 563952.25 243750.25 68040 -1 2331
2333 0 563222.5 243878.75 68080 -1 2332
2334 0 563191 243848.78 67600 -1 2333
2335 0 563304.9 243779.58 67400 -1 2334
2336 0 565853.44 243881.95 67560 -1 2324
2337 0 565956.4 244056.56 67720 -1 2336
2338 0 566069.56 244551.2 66800 -1 2317
2339 0 569333.75 244639.16 64680 -1 2286
2340 0 569537.9 244709.7 64640 -1 2339
2341 0 569786.75 244748.47 64560 -1 2340
2342 0 570070.94 244875.83 64560 -1 2341
2343 0 570262.9 244883.72 64560 -1 2342
2344 0 578094.25 245063.56 63840 -1 2246
2345 0 582211.5 246364.64 67240 -1 609
2346 0 582267.9 246401.5 67320 -1 2345
2347 0 584285.7 247207.19 67040 -1 603
2348 0 585268.3 247939.38 67000 -1 601
2349 0 585253.25 248162.81 66920 -1 2348
2350 0 585435.6 248288.6 66840 -1 2349
2351 0 585463 248315.67 66800 -1 2350
2352 0 585516.8 248369.2 66720 -1 2351
2353 0 585518.7 248242.98 66600 -1 2352
2354 0 585538.4 248081.95 66520 -1 2353
2355 0 585627.3 248026.97 66440 -1 2354
2356 0 585675.9 247954.95 66400 -1 2355
2357 0 585772.56 247746.73 66360 -1 2356
2358 0 585903.6 247694.53 66280 -1 2357
2359 0 585899.8 247638.77 66200 -1 2358
2360 0 585867 247532.03 66160 -1 2359
2361 0 585871.8 247366.86 66080 -1 2360
2362 0 585870.56 247148.2 66040 -1 2361
2363 0 585807.94 246775.86 65960 -1 2362
2364 0 585953.44 246593.05 66120 -1 2363
2365 0 585949.3 246589.33 66160 -1 2364
2366 0 585942.4 246581.92 66240 -1 2365
2367 0 585981.5 246527 66280 -1 2366
2368 0 586020.6 246471.95 66320 -1 2367
2369 0 586005.8 246381.03 66400 -1 2368
2370 0 586081.56 246248.3 66440 -1 2369
2371 0 586086.9 246167.64 66520 -1 2370
2372 0 586181.3 246132.12 66600 -1 2371
2373 0 586241.25 246012.05 66680 -1 2372
2374 0 586252.8 245852.34 66760 -1 2373
2375 0 586257.06 245668.12 66840 -1 2374
2376 0 586205.8 245530.31 66920 -1 2375
2377 0 586281.1 245427.86 67000 -1 2376
2378 0 586311.6 245399.75 67040 -1 2377
2379 0 586373.4 245286.73 67120 -1 2378
2380 0 586470.94 245173.53 67160 -1 2379
2381 0 588522.44 248402.56 69520 -1 575
2382 0 588525.3 248297.97 69600 -1 2381
2383 0 588585.4 248077.92 69600 -1 2382
2384 0 588601.44 247925.88 69600 -1 2383
2385 0 588633.5 247820.42 69680 -1 2384
2386 0 588597.44 247560.3 69680 -1 2385
2387 0 588873.44 247508.27 69680 -1 2386
2388 0 588896.6 247482.83 69560 -1 2387
2389 0 588888.2 247407.88 69440 -1 2388
2390 0 598840.7 254256.8 69640 -1 490
2391 0 598999.4 254598.28 69680 -1 2390
2392 0 599122.2 254690.8 69840 -1 2391
2393 0 599152.9 254714.11 69880 -1 2392
2394 0 599119.6 254841.19 70040 -1 2393
2395 0 599128 254913.53 70160 -1 2394
2396 0 599267.9 254969.16 70320 -1 2395
2397 0 599395.1 255032.58 70440 -1 2396
2398 0 599433 255062.5 70480 -1 2397
2399 0 599471.4 255091.9 70520 -1 2398
2400 0 599011.94 254196.4 69520 -1 2390
2401 0 599011.44 254195.73 69400 -1 2400
2402 0 598907.94 254259.77 69280 -1 2401
2403 0 598647.75 254383.48 69160 -1 2402
2404 0 598619.9 254379.42 69040 -1 2403
2405 0 600792.44 254358.92 69720 -1 488
2406 0 600728.5 254714.9 69720 -1 2405
2407 0 600699.56 254752.05 69760 -1 2406
2408 0 602056.06 254067.64 70080 -1 484
2409 0 605170.25 254277.62 70120 -1 478
2410 0 605188.06 254203.03 70000 -1 2409
2411 0 605196.25 254211.34 69840 -1 2410
2412 0 610386.44 258720.88 70200 -1 464
2413 0 610132.94 258701 70120 -1 2412
2414 0 610030.7 258760.14 70000 -1 2413
2415 0 609769.2 258785.19 69880 -1 2414
2416 0 609683.25 258805.94 69760 -1 2415
2417 0 609653.6 258876.47 69720 -1 2416
2418 0 609626.4 258876.38 69560 -1 2417
2419 0 609629.6 258788.47 69720 -1 2416
2420 0 613711.5 258268.9 67040 -1 440
2421 0 613552.44 258643.75 66960 -1 2420
2422 0 613459.9 258965.95 66880 -1 2421
2423 0 613196.3 259070.5 66840 -1 2422
2424 0 613064.1 259293.97 66840 -1 2423
2425 0 613013.06 259545.97 66760 -1 2424
2426 0 612940.8 259576.98 66680 -1 2425
2427 0 612682.3 259908.97 66720 -1 2426
2428 0 612681 259949.89 66760 -1 2427
2429 0 612528.94 260261.8 66760 -1 2428
2430 0 612429.4 260295.03 66800 -1 2429
2431 0 612331.44 260335.69 66840 -1 2430
2432 0 612047.4 260503.31 66840 -1 2431
2433 0 611741.3 260557.11 66840 -1 2432
2434 0 611369.4 260564.94 66840 -1 2433
2435 0 611295.1 260364.17 66920 -1 2434
2436 0 611264.94 260278.4 66960 -1 2435
2437 0 611128.3 259929.61 67080 -1 2436
2438 0 611251.5 259851.62 67200 -1 2437
2439 0 611261.75 259856.02 67240 -1 2438
2440 0 611544.56 260329.75 66960 -1 2433
2441 0 612387.8 260008.27 66960 -1 2430
2442 0 612346.94 259950.88 67000 -1 2441
2443 0 612902.2 259590.28 66640 -1 2426
2444 0 612869.8 259641.61 66560 -1 2443
