# Supplementary material for: Connectomics Analysis Reveals First-, Second-, and Third-Order Thermosensory and Hygrosensory Neurons in the Adult Drosophila Brain
Source: Curr Biol. 2020 Aug 17;30(16):3167–3182.e4. doi: 10.1016/j.cub.2020.06.028 (PMC7443704; doi:10.1016/j.cub.2020.06.028)
Supplement: Data S1. Skeletons and Meshes, Related to STAR Methods — marin2020-skeletons contains files describing the morphology of each neuron in this study (in FAFB14 space, .swc format). glomeruli_meshes contains the glomerular meshes (in FAFB14 space, .stl format). neuropil_meshes contains the glomerular meshes (in FAFB14 space, .stl format). [file mmc5.zip › VP_SI/marin2020-skeletons/2484510.swc]

# SWC format file
# based on specifications at http://www.neuronland.org/NLMorphologyConverter/MorphologyFormats/SWC/Spec.html
# Created by nat::write.neuron.swc
# PointNo Label X Y Z Radius Parent 
1 0 427459.03 293278.8 53280 2964 -1
2 0 430473.28 292101.25 53280 -1 1
3 0 431016.84 291804.3 53280 -1 2
4 0 431439.75 291665.94 53280 -1 3
5 0 431888.84 291640.12 53360 -1 4
6 0 433509.97 291669.06 53360 -1 5
7 0 434026.6 292039.7 53480 -1 6
8 0 434274.7 292308.9 53640 -1 7
9 0 434993.28 292182.7 53880 -1 8
10 0 435861.84 291870.03 53880 -1 9
11 0 436708.2 291268.88 54040 -1 10
12 0 437516.44 290833.1 54040 -1 11
13 0 438256.72 290257.25 54040 -1 12
14 0 438549.25 290054.34 54200 -1 13
15 0 438724 289969.9 54360 -1 14
16 0 438858.16 289896.75 54520 -1 15
17 0 438895.34 289850.6 54680 -1 16
18 0 439006.47 289772.16 54840 -1 17
19 0 439055.44 289692.12 55000 -1 18
20 0 439124.53 289602.78 55160 -1 19
21 0 439168.88 289560.7 55280 -1 20
22 0 439178.12 289458.53 55440 -1 21
23 0 439223.9 289261.78 55600 -1 22
24 0 439378.34 289124.53 55760 -1 23
25 0 439460.16 289016.8 55920 -1 24
26 0 439573.97 288892.9 56040 -1 25
27 0 439940.16 288830.34 56200 -1 26
28 0 440112.72 288753 56400 -1 27
29 0 440235.9 288697.03 56560 -1 28
30 0 440568.84 288595.75 56680 -1 29
31 0 440618.75 288521.12 56840 -1 30
32 0 440743.78 288376.7 57000 -1 31
33 0 440797.12 288252 57160 -1 32
34 0 440841.97 288087.06 57320 -1 33
35 0 440859 287925.2 57480 -1 34
36 0 440959.44 287773.62 57640 -1 35
37 0 441045.53 287507.84 57800 -1 36
38 0 441220.47 287292.28 57960 -1 37
39 0 441339.8 287155.94 58120 -1 38
40 0 441640.12 287015.84 58280 -1 39
41 0 441860.44 286899.25 58480 -1 40
42 0 441975.47 286853.53 58640 -1 41
43 0 442120.22 286735.16 58800 -1 42
44 0 442387.12 286588.94 58960 -1 43
45 0 442639.56 286414.34 59120 -1 44
46 0 442839.47 286257.3 59280 -1 45
47 0 443107.06 286001.62 59440 -1 46
48 0 443367.16 285904.3 59600 -1 47
49 0 443656.9 285721.6 59760 -1 48
50 0 443876.3 285633.97 59920 -1 49
51 0 444103.12 285560.62 60080 -1 50
52 0 444341.38 285325.34 60240 -1 51
53 0 444567.53 285113.06 60400 -1 52
54 0 444733.16 284975.22 60560 -1 53
55 0 445038.78 284466.2 60800 -1 54
56 0 445228.88 284435.28 60960 -1 55
57 0 445471.38 284358.2 61120 -1 56
58 0 445649.72 284357.5 61280 -1 57
59 0 445831.66 284365.97 61400 -1 58
60 0 446088.12 284409.2 61560 -1 59
61 0 446471.62 284361.66 61720 -1 60
62 0 446771.16 284271.94 61880 -1 61
63 0 446843.12 284062.97 62040 -1 62
64 0 446889.75 283967.2 62200 -1 63
65 0 446995.38 283853.06 62360 -1 64
66 0 446924.34 283809.66 62520 -1 65
67 0 446880.06 283688.3 62680 -1 66
68 0 446863.53 283588.2 62840 -1 67
69 0 446896.06 283412.06 63000 -1 68
70 0 446940.22 283305.56 63160 -1 69
71 0 447043.6 283193.72 63320 -1 70
72 0 447071.62 283059.72 63480 -1 71
73 0 447118.34 282888 63640 -1 72
74 0 447151.06 282716.8 63760 -1 73
75 0 447321.38 282508.5 63920 -1 74
76 0 447492.34 282318.25 64040 -1 75
77 0 447519.56 282121.03 64200 -1 76
78 0 447488.72 281979.56 64360 -1 77
79 0 447356.47 281953.84 64520 -1 78
80 0 447256.25 281838.9 64680 -1 79
81 0 447300.94 281654.2 64840 -1 80
82 0 447342.34 281506.7 65000 -1 81
83 0 447414.06 281324.7 65160 -1 82
84 0 447510.97 281193.5 65320 -1 83
85 0 447643.44 281073.8 65520 -1 84
86 0 447708.78 280972.2 65680 -1 85
87 0 447787.97 280836.88 65840 -1 86
88 0 447892.16 280717.7 65960 -1 87
89 0 447937.1 280594.1 66080 -1 88
90 0 447943.2 280421.75 66240 -1 89
91 0 447988.4 280162.06 66400 -1 90
92 0 447946.06 279923.66 66520 -1 91
93 0 447692.6 279473.03 66640 -1 92
94 0 447580.34 279246.6 66760 -1 93
95 0 447582.7 278929.5 66920 -1 94
96 0 447231.56 278443.9 67040 -1 95
97 0 447159.75 278257.1 67160 -1 96
98 0 447119.4 278191.4 67320 -1 97
99 0 447016.97 278089.88 67480 -1 98
100 0 446871.66 278034.25 67640 -1 99
101 0 446736.16 277908.03 67800 -1 100
102 0 446691.2 277753.1 67960 -1 101
103 0 446667.75 277593.88 68080 -1 102
104 0 446536.47 277367.56 68240 -1 103
105 0 446495.84 277179.75 68360 -1 104
106 0 446331.47 276973.22 68520 -1 105
107 0 446215.9 276835.84 68640 -1 106
108 0 446039.06 276627.78 68760 -1 107
109 0 445835.97 276395.88 68920 -1 108
110 0 445655.25 276176.97 69040 -1 109
111 0 445506.1 276063.97 69160 -1 110
112 0 445335.56 275924.38 69320 -1 111
113 0 445234.44 275824.03 69480 -1 112
114 0 445135.7 275738.78 69600 -1 113
115 0 444935 275496.6 69760 -1 114
116 0 444871.44 275380.5 69960 -1 115
117 0 444807.03 275236.94 70120 -1 116
118 0 444758.72 275128.3 70280 -1 117
119 0 444711.44 274905.03 70400 -1 118
120 0 444692.12 274761.38 70560 -1 119
121 0 444664 274544.3 70720 -1 120
122 0 444647.66 274404.97 70880 -1 121
123 0 444664 274321 71040 -1 122
124 0 444640.84 274273.12 71160 -1 123
125 0 444695.47 274237.38 71240 -1 124
126 0 444602.75 274070.72 71360 -1 125
127 0 444482.2 273524.2 71520 -1 126
128 0 444374.9 273199.4 71720 -1 127
129 0 444322.8 273005.8 71880 -1 128
130 0 444283.12 272830.38 72000 -1 129
131 0 444062.56 272290.97 72120 -1 130
132 0 444016.97 272124.66 72280 -1 131
133 0 443914 271745.66 72440 -1 132
134 0 443894.9 271586.34 72600 -1 133
135 0 443826.62 271409.34 72760 -1 134
136 0 443838.78 271169.5 72920 -1 135
137 0 443779.75 271026.44 73080 -1 136
138 0 443698.94 270863 73240 -1 137
139 0 443627.03 270674.47 73400 -1 138
140 0 443553.9 270568.88 73560 -1 139
141 0 443514.9 270408.56 73680 -1 140
142 0 443446.6 270264.47 73800 -1 141
143 0 443399.53 270052.88 73960 -1 142
144 0 443275 269852.66 74120 -1 143
145 0 443138.3 269605.44 74280 -1 144
146 0 443074.7 269497.06 74440 -1 145
147 0 443021.03 269470.34 74480 -1 146
148 0 443362.28 269595.7 74520 -1 147
149 0 443593.4 269595.84 74840 -1 148
150 0 443667.28 269532.47 75320 -1 149
151 0 442914.22 269416.5 74560 -1 147
152 0 442658.4 269360.78 74680 -1 151
153 0 442601.5 269312.88 74840 -1 152
154 0 442580.1 269274.66 75000 -1 153
155 0 442539.03 269272.56 75120 -1 154
156 0 442467.22 269205.03 75280 -1 155
157 0 442428.03 269139.62 75440 -1 156
158 0 442412.94 269090.75 75560 -1 157
159 0 442354.03 269061.25 75680 -1 158
160 0 442289.44 269041.3 75840 -1 159
161 0 442230.2 268986.47 76000 -1 160
162 0 442247.34 268956.4 76120 -1 161
163 0 442238.4 268913.84 76280 -1 162
164 0 442197.8 268882.16 76440 -1 163
165 0 442190.75 268831.78 76600 -1 164
166 0 442116.38 268809.44 76720 -1 165
167 0 442064.75 268792.9 76880 -1 166
168 0 442022.53 268670.38 77000 -1 167
169 0 441998.1 268617.94 77160 -1 168
170 0 441985.56 268543.22 77320 -1 169
171 0 441960.88 268446.9 77480 -1 170
172 0 441897.7 268404.28 77640 -1 171
173 0 441888.16 268370.1 77800 -1 172
174 0 441842.75 268350.94 77920 -1 173
175 0 441798.47 268317.56 78040 -1 174
176 0 441672.72 268301.62 78200 -1 175
177 0 441584.1 268304.25 78360 -1 176
178 0 441576.4 268301.28 78480 -1 177
179 0 441543.8 268278.06 78640 -1 178
180 0 441543.94 268202.38 78760 -1 179
181 0 441452.8 268122.1 78920 -1 180
182 0 441393.78 268052.6 79080 -1 181
183 0 441305.1 267997.22 79200 -1 182
184 0 441215.7 267945.3 79360 -1 183
185 0 441153.34 267863.62 79520 -1 184
186 0 441095.4 267785.97 79640 -1 185
187 0 441058.53 267723.97 79800 -1 186
188 0 440903.78 267583.72 79960 -1 187
189 0 440855.84 267523.7 80120 -1 188
190 0 440810.25 267454.28 80240 -1 189
191 0 440757.66 267373.66 80360 -1 190
192 0 440642.34 267214.7 80520 -1 191
193 0 440550.6 267093 80640 -1 192
194 0 440486.62 267006.06 80760 -1 193
195 0 440390.7 266889.34 80920 -1 194
196 0 440329.7 266766.16 81040 -1 195
197 0 440242.7 266635.25 81200 -1 196
198 0 440057.75 266513.44 81320 -1 197
199 0 439914.5 266361.56 81440 -1 198
200 0 439826.38 266222.28 81560 -1 199
201 0 439702.38 266116.84 81680 -1 200
202 0 439649.88 266010.6 81800 -1 201
203 0 439634.34 265947.6 81920 -1 202
204 0 439594.4 265912.66 82040 -1 203
205 0 439607.34 265876.47 82160 -1 204
206 0 439573.56 265822.44 82280 -1 205
207 0 439586.06 265796.94 82440 -1 206
208 0 439602.2 265742.16 82560 -1 207
209 0 439622.9 265649.1 82720 -1 208
210 0 439634.88 265610.12 82880 -1 209
211 0 439621.56 265440.84 83000 -1 210
212 0 439533 265344.1 83120 -1 211
213 0 439515.53 265226.3 83240 -1 212
214 0 439478.97 265126.25 83360 -1 213
215 0 439377.44 264911.88 83480 -1 214
216 0 439217.56 264756.5 83600 -1 215
217 0 439053.62 264623.56 83720 -1 216
218 0 438961.97 264522.06 83840 -1 217
219 0 438920.22 264241.28 84000 -1 218
220 0 438955.84 264037.62 84120 -1 219
221 0 439070.62 263802.06 84240 -1 220
222 0 439093.62 263496.03 84360 -1 221
223 0 439213.38 263257.06 84520 -1 222
224 0 439294.4 263031.7 84640 -1 223
225 0 439373.38 262946.62 84760 -1 224
226 0 439433.75 262862.34 84880 -1 225
227 0 439506.88 262793.88 85000 -1 226
228 0 439547.78 262700.8 85120 -1 227
229 0 439529.75 262417.53 85200 -1 228
230 0 439637.8 261985.98 85320 -1 229
231 0 439769.7 261777.48 85440 -1 230
232 0 439858.53 261675.77 85560 -1 231
233 0 439970.3 261601.42 85680 -1 232
234 0 439998.78 261509.69 85800 -1 233
235 0 440098.47 261620.58 85920 -1 234
236 0 440166.72 261661.97 86040 -1 235
237 0 440144.5 261425.6 86160 -1 236
238 0 440033.38 261038.2 86160 -1 237
239 0 440117.9 260767.11 86160 -1 238
240 0 440387.75 260497.88 86240 -1 239
241 0 440689.7 260047.05 86320 -1 240
242 0 440679.94 259666.58 86400 -1 241
243 0 440686.47 259153.02 86480 -1 242
244 0 440780.4 259015.8 86600 -1 243
245 0 440828.5 258944.14 86680 -1 244
246 0 441043.66 258710.4 86800 -1 245
247 0 441176.94 258544.98 86920 -1 246
248 0 441219.97 258429.72 87000 -1 247
249 0 441448.06 258183.27 87080 -1 248
250 0 441545.6 258121.64 87160 -1 249
251 0 441724.88 258018.97 87240 -1 250
252 0 441854.75 257908.52 87360 -1 251
253 0 441922.4 257762.44 87480 -1 252
254 0 442110.22 257424.06 87600 -1 253
255 0 442239.25 257191.5 87720 -1 254
256 0 442322.56 256983.77 87840 -1 255
257 0 442475.97 256686.02 87920 -1 256
258 0 442765.97 256210.98 88000 -1 257
259 0 442914.66 255976.47 88080 -1 258
260 0 443041.5 255830.64 88160 -1 259
261 0 443343.94 255500.95 88280 -1 260
262 0 443625.25 255120.28 88400 -1 261
263 0 443982.75 254700.38 88520 -1 262
264 0 444612.97 254229.53 88400 -1 263
265 0 444642.03 254261.17 88280 -1 264
266 0 444773.4 254381.67 88160 -1 265
267 0 444845.62 254424.05 88040 -1 266
268 0 444934 254536.33 87920 -1 267
269 0 444974.22 254584.52 87800 -1 268
270 0 445092.06 254652.23 87680 -1 269
271 0 445163.47 254690.75 87560 -1 270
272 0 445219.8 254748.89 87440 -1 271
273 0 445286.84 254813.45 87320 -1 272
274 0 445330.5 254861.27 87200 -1 273
275 0 445458.66 254855.28 87080 -1 274
276 0 445505.97 254898.28 87000 -1 275
277 0 445557.84 254964.48 86880 -1 276
278 0 445652.72 255050.14 86760 -1 277
279 0 445708.75 255106.98 86640 -1 278
280 0 445677.78 255160.45 86480 -1 279
281 0 445620.62 255226.31 86360 -1 280
282 0 445591.97 255313.83 86240 -1 281
283 0 445601.44 255420.06 86120 -1 282
284 0 445642.25 255464.48 86000 -1 283
285 0 445697.16 255400.14 85880 -1 284
286 0 445694.06 255399.39 85760 -1 285
287 0 445749.25 255302.92 85640 -1 286
288 0 445740.9 255249.03 85520 -1 287
289 0 445770.66 255178.67 85400 -1 288
290 0 445760.5 255182.4 85320 -1 289
291 0 445756.34 255185 85280 -1 290
292 0 445818.06 255195.86 85160 -1 291
293 0 445797.06 255149.17 85040 -1 292
294 0 445816.97 255084.6 84920 -1 293
295 0 445836.56 255093.3 84840 -1 294
296 0 445852.97 255068.38 84760 -1 295
297 0 445852.88 255068.55 84680 -1 296
298 0 445915.5 255113.33 84520 -1 297
299 0 445884.62 255137 84480 -1 298
300 0 445884.03 255137.36 84400 -1 299
301 0 445876.7 255208.8 84280 -1 300
302 0 445884.75 255236.92 84160 -1 301
303 0 445936.03 255237.47 84040 -1 302
304 0 445985.38 255260.25 83920 -1 303
305 0 445978.6 255396.81 83800 -1 304
306 0 446005.1 255436.36 83680 -1 305
307 0 446036.7 255497.47 83560 -1 306
308 0 446060.62 255616.58 83440 -1 307
309 0 446079.72 255688.1 83320 -1 308
310 0 446124.78 255761.1 83200 -1 309
311 0 446081.72 255811.94 83120 -1 310
312 0 446076.75 255865.28 83040 -1 311
313 0 446049.4 255900.02 82960 -1 312
314 0 445972.6 255977.86 82880 -1 313
315 0 446001.03 256035.64 82800 -1 314
316 0 445988.9 256105.38 82720 -1 315
317 0 445824.22 256176 82640 -1 316
318 0 445700.7 256137.33 82600 -1 317
319 0 445620.78 256085.52 82520 -1 318
320 0 445572.66 256041.44 82400 -1 319
321 0 445312.72 256067.83 82320 -1 320
322 0 445183.66 255941.73 82200 -1 321
323 0 445121.1 255903.48 82080 -1 322
324 0 445077.7 255827.94 81960 -1 323
325 0 445074.47 255742.14 81880 -1 324
326 0 445109.28 255635.98 81840 -1 325
327 0 445036.16 255512.86 81760 -1 326
328 0 445030.62 255591.05 81680 -1 327
329 0 444955.6 255586.33 81600 -1 328
330 0 444948.66 255553.33 81520 -1 329
331 0 444944.94 255537.23 81480 -1 330
332 0 444932.3 255464.23 81360 -1 331
333 0 444725.7 256128.89 81360 -1 330
334 0 444615.44 256138.52 81320 -1 333
335 0 444288 256256 81240 122 334
336 0 444416 256032 81160 128 335
337 0 444352 255840 81000 96 336
338 0 444192 255648 80840 75 337
339 0 444032 255456 80680 101 338
340 0 443872 255424 80480 71 339
341 0 443712 255456 80280 60 340
342 0 443616 255648 80120 40 341
343 0 443520 255840 79960 45 342
344 0 443424 256000 79760 71 343
345 0 443168 256128 79720 40 344
346 0 442944 256288 79720 32 345
347 0 442848 256432 79600 56 346
348 0 442816 256480 79560 64 347
349 0 442784 256544 79320 107 348
350 0 442880 256448 79080 102 349
351 0 443008 256480 78840 115 350
352 0 442912 256512 78600 101 351
353 0 442816 256608 78360 115 352
354 0 443168 256608 78000 51 353
355 0 443296 256736 77800 120 354
356 0 443456 256768 77600 186 355
357 0 443616 256896 77400 96 356
358 0 443712 257056 77200 98 357
359 0 443872 257120 76960 81 358
360 0 444032 257120 76760 60 359
361 0 444224 257056 76600 75 360
362 0 444320 256928 76360 60 361
363 0 444448 256864 76120 75 362
364 0 444512 256768 75880 115 363
365 0 444768 256704 75800 71 364
366 0 444992 256608 75640 75 365
367 0 445152 256512 75440 115 366
368 0 445216 256416 75200 128 367
369 0 445088 256544 75000 64 368
370 0 445088 256704 74760 51 369
371 0 445120 256896 74600 148 370
372 0 445216 256928 74320 71 371
373 0 445258.12 256090.98 74760 -1 369
374 0 443367.28 257287.23 77360 -1 358
375 0 442752 256864 78360 51 353
376 0 442880 256992 77760 60 375
377 0 442912 257024 77760 60 376
378 0 442797.2 256819.8 79760 -1 347
379 0 444064 256384 81320 75 335
380 0 443808 256416 81320 64 379
381 0 443552 256480 81320 71 380
382 0 443296 256544 81320 81 381
383 0 443072 256672 81320 98 382
384 0 442816 256736 81280 131 383
385 0 442592 256864 81280 120 384
386 0 442336 256960 81280 98 385
387 0 442080 257056 81320 91 386
388 0 441824 257120 81360 107 387
389 0 441568 257152 81360 153 388
390 0 441472 257152 81440 148 389
391 0 441504 256992 81640 90 390
392 0 441344 256800 81760 140 391
393 0 441216 256608 81920 172 392
394 0 441024 256416 81960 128 393
395 0 440960 256192 82080 90 394
396 0 440992 255936 82040 32 395
397 0 440832 255776 81920 60 396
398 0 440800 255520 81960 136 397
399 0 440768 255264 81960 32 398
400 0 440768 255040 81920 91 399
401 0 441248 257280 81440 128 390
402 0 440992 257248 81440 75 401
403 0 440768 257216 81600 91 402
404 0 440544 257216 81760 101 403
405 0 440320 257216 81920 96 404
406 0 440160 257216 82120 101 405
407 0 440000 257152 81920 108 406
408 0 439904 257008 81800 80 407
409 0 439872 256960 81760 71 408
410 0 439712 256800 81560 64 409
411 0 439648.75 256748.6 81360 71 410
412 0 439648 256448 81200 102 411
413 0 439648 256192 81320 45 412
414 0 439648 256160 81440 32 413
415 0 439415.62 256684.7 81320 -1 411
416 0 439564.06 257411.22 81840 -1 408
417 0 439425.06 257759.95 81880 -1 416
418 0 439320.75 258222.36 81720 -1 417
419 0 440000 257184 82320 45 406
420 0 439936 257088 82560 71 419
421 0 439904 256896 82720 128 420
422 0 439840 256704 82880 40 421
423 0 439808 256608 83120 81 422
424 0 439776 256480 83360 45 423
425 0 439776 256320 83560 51 424
426 0 439789 256161 83600 51 425
427 0 444753.03 254936.23 81840 -1 326
428 0 444528.9 254580.34 81840 -1 427
429 0 444201.4 254129.3 81920 -1 428
430 0 444087.75 254032.88 82000 -1 429
431 0 443972.1 253964.4 82080 -1 430
432 0 443696.7 253716.44 82160 -1 431
433 0 443616.38 253661.3 82240 -1 432
434 0 443452.12 253532.36 82320 -1 433
435 0 443344.34 253389.75 82400 -1 434
436 0 443206.9 253278.58 82480 -1 435
437 0 443100.56 253140.64 82560 -1 436
438 0 443050.22 253097.55 82600 -1 437
439 0 443000.22 253052.73 82640 -1 438
440 0 442976.3 253076.73 82720 -1 439
441 0 442968.12 252476.1 82880 -1 440
442 0 442930.53 252553.14 82920 -1 441
443 0 442890.1 252583.2 82960 -1 442
444 0 442793.53 252839.4 83000 -1 443
445 0 442776.94 252835.03 83040 -1 444
446 0 442693.28 252839.33 83080 -1 445
447 0 442733.6 252861.73 83120 -1 446
448 0 442656.94 252817.05 83160 -1 447
449 0 442633.8 252808.81 83200 -1 448
450 0 442302.78 252475.31 83360 -1 449
451 0 442268.12 252402.11 83440 -1 450
452 0 441618.1 252113.42 83480 -1 451
453 0 442531.4 252489.16 83480 -1 452
454 0 442491.06 252465.4 83520 -1 453
455 0 442477.22 252454.05 83560 -1 454
456 0 442576.1 252400.34 83600 -1 455
457 0 442583.38 252325.2 83640 -1 456
458 0 442571.66 252337.27 83680 -1 457
459 0 442555.84 252309.8 83720 -1 458
460 0 442544.66 252312.08 83760 -1 459
461 0 442526.28 252288.28 83800 -1 460
462 0 442508.22 252253.39 83880 -1 461
463 0 442344.8 252136.23 83960 -1 462
464 0 442287.5 252005.66 84000 -1 463
465 0 442295.56 251857.72 84000 -1 464
466 0 442299.1 251804.88 84080 -1 465
467 0 442274.12 251757.48 84120 -1 466
468 0 442281.66 251757.25 84160 -1 467
469 0 441990.03 251764.06 83440 -1 452
470 0 442023.22 251709.06 83400 -1 469
471 0 442056.5 251676.38 83360 -1 470
472 0 442097.12 251670.77 83320 -1 471
473 0 442148.75 251628.02 83240 -1 472
474 0 442192.9 251596.31 83160 -1 473
475 0 442208.16 251572.42 83080 -1 474
476 0 442229.1 251556 83000 -1 475
477 0 442256.5 251548.36 82920 -1 476
478 0 442263.84 251487.77 82840 -1 477
479 0 442240.66 251428.14 82760 -1 478
480 0 442231.5 251399.81 82720 -1 479
481 0 442244.44 251399.38 82680 -1 480
482 0 442255.94 251391.95 82640 -1 481
483 0 442291.84 251360.55 82600 -1 482
484 0 442304.38 251346.98 82560 -1 483
485 0 442336.44 251315.97 82520 -1 484
486 0 442359.16 251269.6 82480 -1 485
487 0 442355.2 251220.83 82440 -1 486
488 0 442400.38 251196.58 82400 -1 487
489 0 442428.5 251112.27 82360 -1 488
490 0 442456 251071.6 82320 -1 489
491 0 442487.78 250996.53 82280 -1 490
492 0 442523.97 250831.89 82240 -1 491
493 0 442556.8 250669.36 82200 -1 492
494 0 442636.78 250541.33 82200 -1 493
495 0 442756.78 250297.28 82200 -1 494
496 0 442912.78 250273.22 82200 -1 495
497 0 443168.78 250419.97 82160 -1 496
498 0 443304.75 250635.9 82160 -1 497
499 0 443276.5 250660.47 82120 -1 498
500 0 443250.94 250704.6 82080 -1 499
501 0 441999.6 251239.9 82720 -1 480
502 0 442044.47 251252.4 82680 -1 501
503 0 442107.9 251232.98 82640 -1 502
504 0 441496 252060.75 83520 -1 452
505 0 441463.03 251983.22 83560 -1 504
506 0 441462.03 251996.64 83600 -1 505
507 0 441375.22 251944.34 83640 -1 506
508 0 441258.84 251900.44 83680 -1 507
509 0 441187.44 251853.12 83720 -1 508
510 0 441144.12 251876.48 83760 -1 509
511 0 441134.28 251870.34 83800 -1 510
512 0 441121.66 251858.83 83840 -1 511
513 0 441153.06 251854.17 83880 -1 512
514 0 441085.28 251701.69 84000 -1 513
515 0 441036.56 251684.52 84040 -1 514
516 0 441013.12 251599.66 84120 -1 515
517 0 441021.72 251498.31 84200 -1 516
518 0 441007.75 251429.28 84240 -1 517
519 0 440994.84 251379.92 84280 -1 518
520 0 440835.72 251117.23 84320 -1 519
521 0 440772.4 251053.9 84360 -1 520
522 0 440779.53 251020.78 84400 -1 521
523 0 440756.97 251028.47 84440 -1 522
524 0 440961.78 250863.25 84480 -1 523
525 0 441225.22 250859.42 84560 -1 524
526 0 441268.75 250856.36 84680 -1 525
527 0 440892.1 251268.53 84560 -1 523
528 0 440404 250749.66 84560 -1 527
529 0 439954.94 250263.73 84560 -1 528
530 0 440020.22 250189.23 84480 -1 529
531 0 440018.5 250204.73 84440 -1 530
532 0 440194.72 250486.78 84400 -1 531
533 0 440315.44 250537.02 84360 -1 532
534 0 440354.7 250515.11 84280 -1 533
535 0 440288.72 250542.28 84240 -1 534
536 0 439601.03 249544.78 84560 -1 529
537 0 439581.22 249411.47 84520 -1 536
538 0 439564.3 249381.31 84480 -1 537
539 0 439586.66 249323.28 84440 -1 538
540 0 439593.88 249319.86 84400 -1 539
541 0 439668.34 249203.44 84240 -1 540
542 0 439616.16 249247.67 84000 -1 541
543 0 439674.53 249302.56 83840 -1 542
544 0 439746.28 249291.16 83640 -1 543
545 0 439854.34 249380 83560 -1 544
546 0 439952.16 249475.64 83480 -1 545
547 0 439842.2 249040.1 83640 -1 544
548 0 439788.56 248891.3 83720 -1 547
549 0 439618.56 248766.78 83840 -1 548
550 0 439675.44 248599.19 83920 -1 549
551 0 439843.44 248526.14 84040 -1 550
552 0 439852.28 248450.89 84160 -1 551
553 0 439845.4 248457.2 84240 -1 552
554 0 439991.44 248350.23 84280 -1 553
555 0 440011.4 248162.22 84280 -1 554
556 0 440076.25 248120.7 84360 -1 555
557 0 440071.66 248106.05 84400 -1 556
558 0 440032.44 248046.23 84480 -1 557
559 0 439991.34 248021.53 84560 -1 558
560 0 440026.06 248005.05 84640 -1 559
561 0 440030.66 247968.9 84760 -1 560
562 0 440033.5 247945.92 84840 -1 561
563 0 440015.6 247957.38 84920 -1 562
564 0 440006.88 248045.56 85000 -1 563
565 0 439596.12 249487.25 84600 -1 536
566 0 439560.47 249111.1 84880 -1 565
567 0 439628.78 248843.89 85080 -1 566
568 0 439047.75 248825 85080 -1 567
569 0 438806.84 248839.67 84960 -1 568
570 0 438673.62 248868.78 84880 -1 569
571 0 438341.3 248890.84 84800 -1 570
572 0 438124.72 248991.64 84680 -1 571
573 0 437980.47 249049.9 84640 -1 572
574 0 437835.3 249085.33 84600 -1 573
575 0 437755.12 249121 84560 -1 574
576 0 437595.06 249278.3 84360 -1 575
577 0 437462.66 249402.53 84280 -1 576
578 0 437464.94 249542.55 84160 -1 577
579 0 437384.5 249624.36 84120 -1 578
580 0 437327.97 249662.16 84080 -1 579
581 0 437305.53 249698.81 84040 -1 580
582 0 437271.53 249729.67 84000 -1 581
583 0 437210.44 249778.58 83960 -1 582
584 0 437120.94 249892.5 83880 -1 583
585 0 437109.2 249963.14 83800 -1 584
586 0 439637.5 248859.9 85160 -1 567
587 0 439993.78 248839.8 85360 -1 586
588 0 440568.97 249150.6 85360 -1 587
589 0 441078.12 249372.44 85360 -1 588
590 0 441091 249370.55 85280 -1 589
591 0 441543.3 249589.42 85200 -1 590
592 0 441717.53 249634.78 85120 -1 591
593 0 441939.97 249643.34 85080 -1 592
594 0 442021.38 249625.45 85040 -1 593
595 0 442119.78 249597.61 85000 -1 594
596 0 442165.03 249592.25 84960 -1 595
597 0 442181.75 249493.08 84840 -1 596
598 0 442137.28 249416.55 84760 -1 597
599 0 442406.3 249441.84 84680 -1 598
600 0 442463.38 249425.02 84640 -1 599
601 0 442464.28 249455.58 84600 -1 600
602 0 442480.56 249450.95 84560 -1 601
603 0 442526.12 249447.7 84480 -1 602
604 0 442706.38 249476.61 84400 -1 603
605 0 442783.84 249505.19 84320 -1 604
606 0 442859.16 249516.19 84240 -1 605
607 0 443072.06 249554.72 84200 -1 606
608 0 443133.88 249720.45 84120 -1 607
609 0 443171.25 249670.08 84000 -1 608
610 0 443212.34 249616.5 83920 -1 609
611 0 443220.2 249617.25 83880 -1 610
612 0 441987.22 249205.58 84760 -1 598
613 0 441959.4 249170.69 84800 -1 612
614 0 441969.84 249131.27 84840 -1 613
615 0 441994.9 249104.08 84880 -1 614
616 0 442018.72 249042.9 84920 -1 615
617 0 442081.84 248991.4 84960 -1 616
618 0 442189.84 248911.34 84960 -1 617
619 0 442305.88 248843.34 84960 -1 618
620 0 442325.62 248794.94 84920 -1 619
621 0 442367.53 248725.3 84880 -1 620
622 0 442342.62 248725.44 84840 -1 621
623 0 442354.34 248680.5 84760 -1 622
624 0 442343.53 248624.78 84680 -1 623
625 0 442410.97 248561.61 84600 -1 624
626 0 442515.78 248476.55 84560 -1 625
627 0 442608.2 248406.7 84480 -1 626
628 0 442616.97 248398.9 84360 -1 627
629 0 442574.66 248369.58 84280 -1 628
630 0 442840.16 248231.62 84480 -1 627
631 0 442883.6 248157.22 84520 -1 630
632 0 442941.75 248065.38 84560 -1 631
633 0 442959.66 247989.64 84640 -1 632
634 0 442964.78 247984.56 84680 -1 633
635 0 442979.56 247958.17 84720 -1 634
636 0 442987.56 247959.36 84760 -1 635
637 0 443037.1 247976.69 84840 -1 636
638 0 443011.3 248033.98 84920 -1 637
639 0 442941.06 248045.94 85000 -1 638
640 0 442887.8 248040.53 85040 -1 639
641 0 442789.53 248062.19 85120 -1 640
642 0 442753 248082.5 85200 -1 641
643 0 442668.22 248095.08 85280 -1 642
644 0 442579.97 248102.03 85400 -1 643
645 0 442552.38 248089.61 85440 -1 644
646 0 442514.28 248172.92 85560 -1 645
647 0 442534.34 248191.33 85600 -1 646
648 0 442575.03 248227.67 85680 -1 647
649 0 442770.84 248281.98 85840 -1 648
650 0 442803 248301.45 85880 -1 649
651 0 442850.03 248552.1 85960 -1 650
652 0 443040.66 248664.47 86000 -1 651
653 0 443096.34 248654.62 86040 -1 652
654 0 443157.6 248661.19 86080 -1 653
655 0 443223.06 248663.19 86120 -1 654
656 0 443288.03 248705.27 86160 -1 655
657 0 443308.53 248684.4 86200 -1 656
658 0 443369.94 248682.9 86240 -1 657
659 0 443475.06 248658.44 86320 -1 658
660 0 443779.94 248632.78 86360 -1 659
661 0 443933.34 248575.53 86440 -1 660
662 0 444052.97 248510.3 86600 -1 661
663 0 444065.88 248500.05 86640 -1 662
664 0 441074.12 249389.1 85400 -1 589
665 0 441080.4 249399.64 85440 -1 664
666 0 441070.28 249414.75 85480 -1 665
667 0 440910.3 249572.75 85480 -1 666
668 0 440873.9 249618.61 85520 -1 667
669 0 440830.28 249683.08 85600 -1 668
670 0 440726.66 249933.44 85640 -1 669
671 0 440699.78 249969.44 85680 -1 670
672 0 440858.06 249985.44 85800 -1 671
673 0 440880.84 249997.48 85840 -1 672
674 0 440996.03 249955.89 85880 -1 673
675 0 441139.06 249967.9 85920 -1 674
676 0 441229.9 249983.66 85960 -1 675
677 0 441267.72 249993.38 86000 -1 676
678 0 441109.3 248816.78 85480 -1 666
679 0 440895.38 248663.77 85480 -1 678
680 0 440818.2 248609.53 85440 -1 679
681 0 440577 248494.47 85320 -1 680
682 0 440362 248343.48 85280 -1 681
683 0 440209.56 248055.22 85240 -1 682
684 0 440159.38 248019.55 85200 -1 683
685 0 440139.75 247991.69 85160 -1 684
686 0 440001.03 247922.81 85040 -1 685
687 0 439783.53 247827.42 84920 -1 686
688 0 439646.3 247795.16 84880 -1 687
689 0 439592.5 247798.05 84840 -1 688
690 0 439593.34 247814.47 84800 -1 689
691 0 439588.6 247826.97 84760 -1 690
692 0 439776.38 247895.92 84720 -1 691
693 0 439811.38 247928.23 84680 -1 692
694 0 439886.34 247954.58 84560 -1 693
695 0 439897.72 247952.45 84520 -1 694
696 0 439967.7 247953.08 84400 -1 695
697 0 439953.44 247969.08 84240 -1 696
698 0 439915.62 247989.48 84080 -1 697
699 0 439825.44 248031.67 83920 -1 698
700 0 439761.97 248016.44 83880 -1 699
701 0 439632.97 247883.14 83880 -1 700
702 0 439635.6 247853.1 83840 -1 701
703 0 439645.62 247810.44 83800 -1 702
704 0 439681.7 247776.31 83760 -1 703
705 0 439766 247759.27 83680 -1 704
706 0 439909 247697.05 83640 -1 705
707 0 440056.16 247692.66 83600 -1 706
708 0 440169.97 247695.58 83560 -1 707
709 0 440268.7 247769.42 83440 -1 708
710 0 440319.8 247848.67 85160 -1 685
711 0 440465.38 247783.47 85200 -1 710
712 0 440663.06 247800.33 85280 -1 711
713 0 440684.84 247794.45 85320 -1 712
714 0 440730.7 247728.34 85360 -1 713
715 0 440795.06 247677.22 85400 -1 714
716 0 440834.06 247662.3 85440 -1 715
717 0 440973.3 247434.78 85480 -1 716
718 0 441014 247431.4 85520 -1 717
719 0 441025.94 247403.84 85560 -1 718
720 0 441117.03 247351.17 85600 -1 719
721 0 441036.34 247767.78 85480 -1 716
722 0 441145.97 247791.42 85520 -1 721
723 0 441194.78 247753.03 85560 -1 722
724 0 441142.7 248806.22 85560 -1 678
725 0 441175.84 248900.75 85720 -1 724
726 0 441288.22 249083.81 85880 -1 725
727 0 439970.84 248815.78 85400 -1 587
728 0 440100.97 248794.6 85520 -1 727
729 0 440374.94 248600.14 85680 -1 728
730 0 440821.25 248495.61 85800 -1 729
731 0 441103.12 248450.86 85880 -1 730
732 0 441364.94 248460.28 85960 -1 731
733 0 441571.66 248466.14 86000 -1 732
734 0 441788.56 248433.52 86040 -1 733
735 0 441904.3 248449.84 86080 -1 734
736 0 442051.34 248500.98 86080 -1 735
737 0 442242.3 248528.2 86080 -1 736
738 0 442272.97 248470.14 85960 -1 737
739 0 442238.72 248342.58 85880 -1 738
740 0 442235.75 248346.97 85840 -1 739
741 0 442362.4 248511.53 86160 -1 737
742 0 440891.16 251295.5 84600 -1 527
743 0 440793.97 251313 84640 -1 742
744 0 440729.03 251294.52 84680 -1 743
745 0 440542.2 251133.45 84840 -1 744
746 0 440516.56 251086.62 84920 -1 745
747 0 440504.38 251064.36 84960 -1 746
748 0 440475.66 251082.25 85120 -1 747
749 0 440357.88 251140.9 85280 -1 748
750 0 440221.6 251229.55 85360 -1 749
751 0 440263.25 251242.61 85440 -1 750
752 0 440279.84 251268.75 85520 -1 751
753 0 440261.66 251282.77 85560 -1 752
754 0 440247.25 251305.95 85600 -1 753
755 0 440203.1 251319.92 85640 -1 754
756 0 440133.28 251276.86 85680 -1 755
757 0 440100.78 251246.89 85720 -1 756
758 0 440116.4 251260.58 85760 -1 757
759 0 440146.62 251280.11 85800 -1 758
760 0 440169.88 251272.61 85840 -1 759
761 0 440228.22 251258.6 85880 -1 760
762 0 440344.72 251288.31 86000 -1 761
763 0 440459.4 251355.75 86120 -1 762
764 0 443066.8 252284.72 82840 -1 441
765 0 443419.9 252276.69 82840 -1 764
766 0 443608.16 252140.45 82800 -1 765
767 0 443673 252034.69 82840 -1 766
768 0 443692.53 251994.22 82880 -1 767
769 0 443773.34 251946.12 82920 -1 768
770 0 443800.34 251828.28 83000 -1 769
771 0 443816.47 251760.2 83080 -1 770
772 0 443832.8 251736.27 83160 -1 771
773 0 443911.22 251646.19 83200 -1 772
774 0 443856.84 251621.23 83280 -1 773
775 0 443805.03 251586.31 83320 -1 774
776 0 443752.03 251598.95 83400 -1 775
777 0 443988.75 251555.73 83240 -1 773
778 0 444005.06 251474.22 83320 -1 777
779 0 444035.94 251299 83400 -1 778
780 0 443891.62 250899.27 83560 -1 779
781 0 444065.4 250482.72 83360 -1 780
782 0 444024.62 250181.78 83320 -1 781
783 0 444590.94 250235.61 83520 -1 781
784 0 444835.75 250096.08 83600 -1 783
785 0 443576.44 251684.23 83080 -1 771
786 0 443480.62 251621.11 83000 -1 785
787 0 443452.94 251588.27 82960 -1 786
788 0 442920.12 252749.55 82600 -1 438
789 0 442704.1 252529.58 82600 -1 788
790 0 442344.1 252385.62 82600 -1 789
791 0 441968.1 252273.69 82600 -1 790
792 0 441772.22 252393.77 82600 -1 791
793 0 442052.4 252281.27 82520 -1 791
794 0 442087.78 252277.77 82440 -1 793
795 0 441980.44 252181.78 82400 -1 794
796 0 441988.3 252192.48 82320 -1 795
797 0 441927.94 252201.22 82240 -1 796
798 0 441892.53 252172.8 82160 -1 797
799 0 441760.66 252165.81 82120 -1 798
800 0 441626.8 252170.25 82080 -1 799
801 0 441218.72 252170.45 82080 -1 800
802 0 440879.88 252054.03 82080 -1 801
803 0 440486.94 251889.25 82080 -1 802
804 0 440234.75 251714.19 82200 -1 803
805 0 440150.3 251657.75 82280 -1 804
806 0 440093.72 251481.56 82240 -1 805
807 0 439958.44 251237.39 82160 -1 806
808 0 439902.47 251029.44 82160 -1 807
809 0 439830.62 250950.16 82200 -1 808
810 0 439754.12 250897.73 82280 -1 809
811 0 439702.06 250845.92 82360 -1 810
812 0 439446.53 250557.89 82400 -1 811
813 0 439267.9 250331.94 82360 -1 812
814 0 439087.53 250167.5 82320 -1 813
815 0 438907.56 250011.55 82240 -1 814
816 0 438676.44 250047.88 82160 -1 815
817 0 438615.22 250032 82080 -1 816
818 0 438616.38 250055.77 82000 -1 817
819 0 438560.7 250080.36 81920 -1 818
820 0 438528.03 250099.64 81840 -1 819
821 0 438464.75 250134.88 81760 -1 820
822 0 438432.75 250124.44 81680 -1 821
823 0 438400.06 250126.94 81600 -1 822
824 0 438280.78 250182.55 81560 -1 823
825 0 438176.56 250258.78 81480 -1 824
826 0 438116.28 250267.39 81400 -1 825
827 0 438075.7 250367.27 81320 -1 826
828 0 438008.25 250431.81 81240 -1 827
829 0 438019.4 250463.83 81160 -1 828
830 0 437641.47 250601.92 81160 -1 829
831 0 437297.53 250666 81160 -1 830
832 0 437131.25 250796.62 81120 -1 831
833 0 437090.62 250893.58 81080 -1 832
834 0 437030.28 250969.72 81040 -1 833
835 0 436882.12 251177.66 81000 -1 834
836 0 436740.2 251321.2 81000 -1 835
837 0 436712.53 251459.75 81040 -1 836
838 0 436640.3 251547.39 81120 -1 837
839 0 436567.56 251724.58 81160 -1 838
840 0 436616.25 251991.55 81120 -1 839
841 0 436678.28 252197.55 81120 -1 840
842 0 436654.28 252309.55 81120 -1 841
843 0 436646.94 252369.58 81080 -1 842
844 0 436614.88 252413.73 81040 -1 843
845 0 436619.16 252458.23 81000 -1 844
846 0 436619.16 252498.67 80960 -1 845
847 0 436605.78 252617.98 80920 -1 846
848 0 436592.3 252656.56 80840 -1 847
849 0 436684.3 252736.55 80840 -1 848
850 0 436741.16 252804 80800 -1 849
851 0 436744.97 252848.3 80760 -1 850
852 0 436788.94 252935.47 80680 -1 851
853 0 436864.6 253018.48 80600 -1 852
854 0 436825.1 253072.08 80520 -1 853
855 0 437044.97 253167.52 80440 -1 854
856 0 437232.78 253236.22 80400 -1 855
857 0 437448.75 253420.25 80400 -1 856
858 0 437489.7 253518.08 80360 -1 857
859 0 437506.28 253594 80280 -1 858
860 0 437579.22 253676.78 80240 -1 859
861 0 437609.03 253778.08 80200 -1 860
862 0 437651 253860.81 80120 -1 861
863 0 437641.9 254045.97 80080 -1 862
864 0 437707.16 254164.7 80040 -1 863
865 0 437761.7 254208.95 80000 -1 864
866 0 437838.62 254232.47 79920 -1 865
867 0 437931.88 254257.8 79840 -1 866
868 0 438015 254280.77 79760 -1 867
869 0 437979.53 254259.42 79680 -1 868
870 0 436484.3 252672.56 80840 -1 848
871 0 436371.1 252698.03 80800 -1 870
872 0 436218.28 252718.61 80840 -1 871
873 0 436147.94 252692 80920 -1 872
874 0 436133.22 252606.22 81000 -1 873
875 0 436096.97 252551.7 81080 -1 874
876 0 436096.28 252523.61 81120 -1 875
877 0 435852.28 252471.62 81120 -1 876
878 0 435787.6 252465.11 81160 -1 877
879 0 435740.5 252424.33 81240 -1 878
880 0 435719.9 252420.36 81320 -1 879
881 0 437244.06 250639.83 81280 -1 831
882 0 437152.44 250672.78 81360 -1 881
883 0 437056.4 250687.2 81480 -1 882
884 0 437013.03 250710.55 81560 -1 883
885 0 436910.62 250743.97 81640 -1 884
886 0 436843.88 250763.78 81720 -1 885
887 0 436732.94 250787.02 81760 -1 886
888 0 436692.06 250835.39 81800 -1 887
889 0 436548.4 250911.52 81840 -1 888
890 0 436411.34 250987.89 81880 -1 889
891 0 436360.6 250972.34 81920 -1 890
892 0 436185.22 251075.25 81960 -1 891
893 0 436152.6 251160.34 81920 -1 892
894 0 435968.56 251296.36 81920 -1 893
895 0 435872.53 251428.38 81920 -1 894
896 0 435849.2 251483.42 81960 -1 895
897 0 435824.47 251506.86 82000 -1 896
898 0 435703.7 251580.88 82080 -1 897
899 0 435508.1 251588.2 82120 -1 898
900 0 435166 251790.36 82120 -1 899
901 0 435089.12 251913.94 82200 -1 900
902 0 434993.1 252077.95 82200 -1 901
903 0 434898.06 252238.1 82160 -1 902
904 0 434946 252350.5 82120 -1 903
905 0 435030.2 252562.64 82080 -1 904
906 0 435059.1 252616.33 82000 -1 905
907 0 435090.84 252842.2 81960 -1 906
908 0 435107.66 252943.17 81880 -1 907
909 0 435126.3 252914.16 81800 -1 908
910 0 435103 252909.89 81760 -1 909
911 0 438464.75 250094.53 81560 -1 823
912 0 444162.5 254467.03 88600 -1 263
913 0 444177.47 254434.6 88720 -1 912
914 0 444269.6 254269.17 88880 -1 913
915 0 444470.5 254010.81 89040 -1 914
916 0 444512.53 253916.2 89160 -1 915
917 0 444544.8 253812.2 89280 -1 916
918 0 444688.34 253772.25 89400 -1 917
919 0 444775 253768.25 89480 -1 918
920 0 444921.25 253798.42 89600 -1 919
921 0 445201.66 253709.12 89760 -1 920
922 0 445537.53 253477.05 89880 -1 921
923 0 445800.97 253326.12 90000 -1 922
924 0 446000.12 253164.64 90080 -1 923
925 0 446193.38 253124.7 90200 -1 924
926 0 446392.66 253027.95 90360 -1 925
927 0 446625.47 252900.45 90480 -1 926
928 0 447542.84 252762.56 90600 -1 927
929 0 448001.12 252518.9 90720 -1 928
930 0 448179.88 252437.73 90840 -1 929
931 0 448491.97 252417.08 90960 -1 930
932 0 448709.2 252373.9 91040 -1 931
933 0 449195.6 252160.11 91160 -1 932
934 0 449641.53 251961.05 91240 -1 933
935 0 449958.1 251795.45 91360 -1 934
936 0 450239.94 251749.6 91480 -1 935
937 0 450786.5 251746.66 91600 -1 936
938 0 451316.44 251582.58 91680 -1 937
939 0 451903.84 251342.45 91760 -1 938
940 0 452527.78 251142.94 91760 -1 939
941 0 453095.8 251087.62 91760 -1 940
942 0 454030.62 250796.72 91760 -1 941
943 0 455111.62 250299.67 91720 -1 942
944 0 455760.47 249976.8 91640 -1 943
945 0 456236.34 249807.89 91520 -1 944
946 0 456535.5 249605.36 91440 -1 945
947 0 457008.25 249421.48 91440 -1 946
948 0 457593.34 249221.77 91440 -1 947
949 0 458010.22 249070.05 91440 -1 948
950 0 458763.84 248694.6 91440 -1 949
951 0 459120.16 248616.44 91320 -1 950
952 0 459688.5 248449.38 91320 -1 951
953 0 459890.62 248340.14 91200 -1 952
954 0 460004.4 248225.92 91080 -1 953
955 0 460486.5 248023.73 90960 -1 954
956 0 460669.25 247942.1 90880 -1 955
957 0 461029.16 247819.95 90760 -1 956
958 0 461296.34 247699.3 90680 -1 957
959 0 461393.1 247644.84 90600 -1 958
960 0 460208.3 247530.89 90520 -1 959
961 0 460603.44 247185.64 90440 -1 960
962 0 460838.22 246946 90360 -1 961
963 0 461166.84 246713.53 90240 -1 962
964 0 461405.97 246594.22 90160 -1 963
965 0 461699.06 246450.9 90080 -1 964
966 0 461950.06 246305.11 90000 -1 965
967 0 462068.8 246159.52 89920 -1 966
968 0 462606.12 245584.95 90000 -1 967
969 0 462867 245089.61 89880 -1 968
970 0 462978.4 244833.34 89880 -1 969
971 0 463397.62 244480.6 89960 -1 970
972 0 463532.06 244490.16 90080 -1 971
973 0 463508.8 244701.42 90240 -1 972
974 0 463811.56 244601.69 90400 -1 973
975 0 464164.2 244666.69 90400 -1 974
976 0 464587.22 244673.38 90320 -1 975
977 0 465011.34 244513.34 90320 -1 976
978 0 465699.7 244121.33 90320 -1 977
979 0 465892.47 244102.23 90240 -1 978
980 0 465884.78 244089.75 90080 -1 979
981 0 466029.12 244064.02 89960 -1 980
982 0 466101 244063.69 89840 -1 981
983 0 466497 243815.78 89840 -1 982
984 0 466641.5 243700.97 89720 -1 983
985 0 466917.25 243598.89 89600 -1 984
986 0 467200.34 243431.03 89480 -1 985
987 0 467472.38 243314.47 89360 -1 986
988 0 467614.84 243192.66 89240 -1 987
989 0 467773.25 242979.97 89080 -1 988
990 0 467880.9 242984.23 88960 -1 989
991 0 468172.94 242664.31 88960 -1 990
992 0 468720.2 242455.5 88840 -1 991
993 0 469174.12 242547.31 88720 -1 992
994 0 469809.28 242782.69 88640 -1 993
995 0 469892.1 242594.27 88560 -1 994
996 0 470595.28 242269.5 88560 -1 995
997 0 471104.56 242555.66 88640 -1 996
998 0 470815.78 241929.8 88720 -1 997
999 0 471278.4 241647.45 88840 -1 998
1000 0 471365.4 241559.38 88960 -1 999
1001 0 471432.97 241483.9 89040 -1 1000
1002 0 471707.75 241432.06 89160 -1 1001
1003 0 472251.5 241224.03 89160 -1 1002
1004 0 472699.22 240808.02 89160 -1 1003
1005 0 472494.56 240984.39 89240 -1 1004
1006 0 472712.12 240920.38 89400 -1 1005
1007 0 473280.56 240759.3 89520 -1 1006
1008 0 474368.2 240431.36 89520 -1 1007
1009 0 474647.47 240357.33 89560 -1 1008
1010 0 475279.34 240189.33 89560 -1 1009
1011 0 475600.78 240087.11 89480 -1 1010
1012 0 475785.06 239983.97 89360 -1 1011
1013 0 476425.12 239559.67 89360 -1 1012
1014 0 476816.03 239215.62 89320 -1 1013
1015 0 476951.12 239160.53 89200 -1 1014
1016 0 477446.72 238864.84 89080 -1 1015
1017 0 477619.47 238781.52 88960 -1 1016
1018 0 477777.4 238739.44 88880 -1 1017
1019 0 478139.28 238151.86 88840 -1 1018
1020 0 478610.8 238129.45 88840 -1 1019
1021 0 479162.88 237253.9 88840 160 1020
1022 0 479421.9 236891.12 88920 200 1021
1023 0 479500.66 236660.48 89000 139 1022
1024 0 480420.4 235860.56 89000 209 1023
1025 0 481068.34 235532.48 89000 283 1024
1026 0 481564.1 234900.52 89000 310 1025
1027 0 481734.56 234639.83 89200 282 1026
1028 0 481791.72 234582.55 89360 202 1027
1029 0 482278.75 234102.86 89560 245 1028
1030 0 482936.2 233835.28 89640 172 1029
1031 0 483062.8 233717.9 89760 189 1030
1032 0 483622.75 233126.02 89760 232 1031
1033 0 483591.53 233181.6 89880 232 1032
1034 0 483631.2 233127.53 90000 232 1033
1035 0 483751.03 233078.67 90160 183 1034
1036 0 483554.72 233085.9 90320 183 1035
1037 0 483600.78 232850.5 90480 183 1036
1038 0 483885.44 232780.02 90600 207 1037
1039 0 484977.97 232573.53 90680 -1 1038
1040 0 485030.8 232468.05 90800 -1 1039
1041 0 485067.56 232316.8 90920 175 1040
1042 0 485085.22 232120.5 91040 175 1041
1043 0 485394.2 231701.06 91160 190 1042
1044 0 485510.53 231539.75 91280 209 1043
1045 0 485590.22 231336.48 91400 209 1044
1046 0 485748.9 231239.45 91520 219 1045
1047 0 485851.22 231102.39 91640 224 1046
1048 0 486053.44 230852.52 91760 166 1047
1049 0 486104.94 230669.72 91880 189 1048
1050 0 486661.3 230181.08 92000 214 1049
1051 0 486941.4 229871.45 92120 239 1050
1052 0 487189.72 229717.5 92240 218 1051
1053 0 487519.44 229364.53 92360 202 1052
1054 0 487575.1 229197.58 92480 307 1053
1055 0 487856.34 228991.1 92600 288 1054
1056 0 487873.78 228897.05 92720 273 1055
1057 0 487874.6 228812.31 92880 273 1056
1058 0 487910.44 228686.94 93040 256 1057
1059 0 487932.84 228556.83 93200 -1 1058
1060 0 487964.25 228525.52 93360 -1 1059
1061 0 488256 228460.92 93480 217 1060
1062 0 488276.78 228399.69 93600 163 1061
1063 0 488347.94 228344.69 93720 203 1062
1064 0 488517.2 228279.58 93840 203 1063
1065 0 488713.72 228077.23 94000 203 1064
1066 0 488752.62 227995.14 94120 237 1065
1067 0 488679.72 227850.44 94280 197 1066
1068 0 488637.34 227443.48 94400 204 1067
1069 0 488678.78 227187.1 94520 239 1068
1070 0 488727.4 226795.45 94680 249 1069
1071 0 488870.2 226502.27 94800 230 1070
1072 0 488931.44 226272.5 94960 221 1071
1073 0 488939.12 226117.14 95080 219 1072
1074 0 488967.3 225916.61 95240 240 1073
1075 0 488979.5 225798.75 95360 186 1074
1076 0 489031 225683.39 95480 245 1075
1077 0 489021.5 225537.03 95640 249 1076
1078 0 489227.06 225199.27 95800 230 1077
1079 0 489294.84 225013.9 95920 186 1078
1080 0 489371.78 224814.8 96080 175 1079
1081 0 489348.3 224605.34 96240 175 1080
1082 0 489322.7 224391.34 96400 172 1081
1083 0 489363.3 224139.14 96520 181 1082
1084 0 489319.38 223871.55 96680 192 1083
1085 0 489282.84 223727.67 96840 219 1084
1086 0 489253.78 223532.66 97000 244 1085
1087 0 489240.34 223395.8 97120 244 1086
1088 0 489275.78 223095.86 97280 178 1087
1089 0 489323.22 222927.44 97440 214 1088
1090 0 489454.22 222691.58 97600 240 1089
1091 0 489467.16 222435.48 97760 235 1090
1092 0 489427.62 222120.38 97920 240 1091
1093 0 489450.66 221846.23 98040 296 1092
1094 0 489400.94 221585.56 98200 288 1093
1095 0 489332.66 221399.6 98360 218 1094
1096 0 489325.22 221295.19 98520 168 1095
1097 0 489325.7 221277.42 98640 168 1096
1098 0 489319 221182.8 98760 140 1097
1099 0 489285.8 221084.16 98920 157 1098
1100 0 489222.03 220956.58 99080 157 1099
1101 0 489206.03 220854 99240 134 1100
1102 0 489109.7 220669.19 99400 172 1101
1103 0 489062.22 220285.39 99520 166 1102
1104 0 489019.72 219997.81 99680 175 1103
1105 0 489112.12 219764.02 99800 209 1104
1106 0 489236.34 219511.6 99920 209 1105
1107 0 489252.7 219327.77 100040 230 1106
1108 0 489292.47 219231.56 100200 230 1107
1109 0 489377.28 219229.3 100320 237 1108
1110 0 489449.6 219141.19 100480 189 1109
1111 0 489466.3 219019.84 100600 189 1110
1112 0 489441.47 218926.03 100760 237 1111
1113 0 489466.97 218836.8 100880 237 1112
1114 0 489434.72 218444.8 100880 98 1113
1115 0 489440.72 218406.38 101000 98 1114
1116 0 489514.16 218237.58 101160 163 1115
1117 0 489601.94 218013.19 101320 164 1116
1118 0 489648.94 217901.25 101480 205 1117
1119 0 489658.84 217604.44 101600 139 1118
1120 0 489570.22 217396.3 101760 226 1119
1121 0 489571.75 217299.23 101920 197 1120
1122 0 489562.2 217181 102080 32 1121
1123 0 489592.38 217105.17 102240 108 1122
1124 0 489664.7 216997.3 102360 108 1123
1125 0 489736.1 216814.69 102480 196 1124
1126 0 489826.44 216616.94 102600 246 1125
1127 0 489875.56 216346.52 102760 256 1126
1128 0 489874.66 216171 102920 312 1127
1129 0 489873.66 215965.4 103080 226 1128
1130 0 489952.22 215749.84 103240 163 1129
1131 0 490033.56 215566.3 103400 178 1130
1132 0 490072.56 215501.97 103560 256 1131
1133 0 490130.38 215315.53 103720 256 1132
1134 0 490081.72 215068.53 103880 249 1133
1135 0 489913.28 214692.77 104040 249 1134
1136 0 489888.38 214612.83 104200 268 1135
1137 0 489918.78 214505.61 104360 32 1136
1138 0 489961 214226.39 104520 32 1137
1139 0 489988.56 214109.55 104640 160 1138
1140 0 489968.78 213974.2 104800 160 1139
1141 0 490028.34 213759.56 104840 160 1140
1142 0 489993.8 213743.2 104960 160 1141
1143 0 489969.06 213735.12 105080 245 1142
1144 0 489979.53 213702.36 105200 245 1143
1145 0 489976.7 213638.47 105320 245 1144
1146 0 490018 213561.61 105400 245 1145
1147 0 489926.6 213475.34 105480 229 1146
1148 0 489918.28 213340.72 105600 250 1147
1149 0 489851.22 213023.34 105720 205 1148
1150 0 489742.03 212593.39 105840 209 1149
1151 0 489597.9 212023.92 105960 202 1150
1152 0 489574.94 211594.61 106120 209 1151
1153 0 489584 211385.08 106280 339 1152
1154 0 489492 211266.64 106400 209 1153
1155 0 489536.28 211191.28 106520 209 1154
1156 0 489543.9 210935.52 106680 137 1155
1157 0 489623.5 210753.83 106840 164 1156
1158 0 489690.16 210632.38 107000 80 1157
1159 0 489760.6 210475.56 107160 104 1158
1160 0 489800.6 210384.81 107320 104 1159
1161 0 489927.25 210133.86 107480 124 1160
1162 0 490001.34 209795.86 107640 122 1161
1163 0 490038.2 209397.42 107760 32 1162
1164 0 490130.78 209125.81 107880 190 1163
1165 0 490315.66 208925.31 108040 122 1164
1166 0 490414.5 208903.03 108200 32 1165
1167 0 490513.8 208884.64 108320 32 1166
1168 0 490527.28 208879.61 108480 32 1167
1169 0 490521.28 208870.86 108600 32 1168
1170 0 490347.47 208721.11 108720 140 1169
1171 0 490162.3 208460.02 108840 124 1170
1172 0 489869.1 208254.22 108960 136 1171
1173 0 489722.34 208093.67 109040 153 1172
1174 0 489611.75 207953.61 109160 176 1173
1175 0 489704.66 207356.39 109320 160 1174
1176 0 489502.28 206831.03 109480 128 1175
1177 0 489090.5 206742.06 109640 124 1176
1178 0 488828.62 206710.47 109760 120 1177
1179 0 488741.22 206599.34 109880 120 1178
1180 0 488629.53 206308.97 110040 139 1179
1181 0 487984.56 204621.92 110160 156 1180
1182 0 487915.53 204557.75 110280 156 1181
1183 0 487385.5 203837.47 110240 200 1182
1184 0 487383.94 203821.25 110120 200 1183
1185 0 487397.12 203749.67 109960 200 1184
1186 0 487278.06 203614.27 109800 122 1185
1187 0 487216.6 203517.98 109680 122 1186
1188 0 486742.88 202742.3 109600 228 1187
1189 0 486278.34 202247.45 109480 183 1188
1190 0 485998.94 201823.95 109360 235 1189
1191 0 485894.6 201573.31 109240 203 1190
1192 0 485773.03 201421.38 109120 245 1191
1193 0 484852.44 200716.38 109080 181 1192
1194 0 484173.03 200252.38 109080 107 1193
1195 0 484109.75 199916.8 109080 150 1194
1196 0 483598.34 199524.86 109080 141 1195
1197 0 482972.94 199223.47 109040 197 1196
1198 0 482526.44 198932.25 108960 120 1197
1199 0 482422.44 198845.7 108840 120 1198
1200 0 482251.56 198718.44 108680 156 1199
1201 0 482288.4 198735.7 108520 156 1200
1202 0 480755.53 197663.22 108480 189 1201
1203 0 479584.2 196663.56 108440 240 1202
1204 0 479405.72 196576.25 108320 235 1203
1205 0 479167.9 196477 108200 240 1204
1206 0 478847.4 196310.45 108040 189 1205
1207 0 478389.78 196135.05 107920 198 1206
1208 0 477518.06 195759.27 107760 214 1207
1209 0 477036.6 195452.27 107640 209 1208
1210 0 475718.03 194780.28 107560 32 1209
1211 0 474917.03 194452.55 107440 257 1210
1212 0 474376.38 194222.12 107280 277 1211
1213 0 473877.3 193860.89 107440 226 1212
1214 0 473498.72 193726.44 107600 178 1213
1215 0 473226.84 193535.03 107720 153 1214
1216 0 473047.28 193358.67 107880 172 1215
1217 0 473052.12 193322.5 108040 172 1216
1218 0 472774.6 193285.78 108200 217 1217
1219 0 472352.66 193166.36 108360 268 1218
1220 0 471924.72 193062.34 108520 190 1219
1221 0 471440.34 192929.39 108680 258 1220
1222 0 470982.1 192792.95 108840 267 1221
1223 0 470202.88 192255.28 108920 249 1222
1224 0 469078.84 192009.16 109120 206 1223
1225 0 467805.28 191669.95 109320 210 1224
1226 0 466472.03 191352.8 109520 258 1225
1227 0 463755.34 190730.06 109640 237 1226
1228 0 462193.66 190208.61 109720 230 1227
1229 0 461358.72 190009.11 109480 240 1228
1230 0 460073.1 189873.86 109320 196 1229
1231 0 458345.88 189588.84 109240 227 1230
1232 0 455866.3 189425.11 109320 240 1231
1233 0 453999.88 189215.55 109480 239 1232
1234 0 452507.84 188802.92 109520 190 1233
1235 0 450809.78 188900.66 109560 207 1234
1236 0 450057.9 188221.45 109640 248 1235
1237 0 449017.16 187997.23 109880 209 1236
1238 0 446744.28 187451.22 110080 226 1237
1239 0 444622.5 186484.23 110200 229 1238
1240 0 444168.16 186445.05 110440 224 1239
1241 0 443068.53 185373.66 110520 204 1240
1242 0 442079.22 184900.8 110720 261 1241
1243 0 440896.28 184267.92 111080 178 1242
1244 0 438922.72 184030.89 111120 232 1243
1245 0 437943.88 183668.22 111280 32 1244
1246 0 437531.03 183502.77 111680 108 1245
1247 0 436521.6 183409.12 112600 194 1246
1248 0 435937.72 183159.03 113360 120 1247
1249 0 435377.72 182662.17 113680 175 1248
1250 0 434431.88 182260.5 114040 164 1249
1251 0 434061.97 182103.62 114320 203 1250
1252 0 434016.06 182067.22 114360 204 1251
1253 0 433991.22 182042.6 114400 204 1252
1254 0 433961.94 182021.7 114440 204 1253
1255 0 433372.72 181438.03 115160 181 1254
1256 0 433265 181154.75 115320 148 1255
1257 0 433234 181134.98 115400 175 1256
1258 0 433010.56 180877.88 115640 204 1257
1259 0 432801.38 180689.8 115920 186 1258
1260 0 432500.62 180622.86 116240 163 1259
1261 0 432215.66 180614.72 116560 168 1260
1262 0 431900.38 180494.75 116840 200 1261
1263 0 431666.66 180346.4 117120 218 1262
1264 0 431212.16 180217.86 117920 237 1263
1265 0 430891.28 180348.53 118840 128 1264
1266 0 430732.5 180321.06 119200 134 1265
1267 0 430561.03 180222.02 119480 163 1266
1268 0 430382.53 180074.64 119760 197 1267
1269 0 430141.1 179943.77 120320 209 1268
1270 0 429630.62 179871.84 121160 163 1269
1271 0 428245.3 179408.02 122640 235 1270
1272 0 427618.9 179026.27 123200 239 1271
1273 0 426552.28 178816.31 124040 204 1272
1274 0 425833.5 178756.73 125040 229 1273
1275 0 425014.16 178217.67 126200 228 1274
1276 0 424588.4 178017.97 126760 237 1275
1277 0 424234.88 177711.69 127520 206 1276
1278 0 423792.66 177360.08 128640 163 1277
1279 0 423758.34 177244.34 128960 163 1278
1280 0 423830.16 177269 130040 168 1279
1281 0 423919.4 177275.56 130600 108 1280
1282 0 423778.34 177093.75 131040 186 1281
1283 0 423762.34 176754.05 131520 160 1282
1284 0 424046.72 176856.4 132120 219 1283
1285 0 424219.72 177087.36 132560 257 1284
1286 0 424315.25 177322.77 133560 140 1285
1287 0 424304.84 177297.67 134120 214 1286
1288 0 423952.22 177497.34 135120 198 1287
1289 0 423772.66 177522.23 135640 239 1288
1290 0 423514.62 177797.17 136320 208 1289
1291 0 423142.6 177964.47 136920 237 1290
1292 0 422410.53 177914.84 138080 206 1291
1293 0 422315.34 178411.77 139080 40 1292
1294 0 422206.9 178539.97 139240 120 1293
1295 0 421570.78 178882.6 139280 -1 1294
1296 0 422237.1 178565.95 139320 120 1295
1297 0 422124.2 178759.02 140560 160 1296
1298 0 421655.7 178600.38 141360 214 1297
1299 0 421114.1 178462.98 142080 226 1298
1300 1 420732.1 178562.78 142960 71 1299
1301 0 420146.03 178196.83 143920 166 1300
1302 0 419502.9 178115.69 144800 148 1301
1303 0 419118.38 178004.4 145800 163 1302
1304 0 418756.53 177532.03 146480 214 1303
1305 0 418398.2 177100.19 147240 122 1304
1306 0 417949.22 177001.44 148040 160 1305
1307 0 417484.03 176707.03 148800 122 1306
1308 0 417110.7 176477.77 149600 120 1307
1309 0 416351.84 175283.38 150960 122 1308
1310 0 416252.47 175064.86 151200 153 1309
1311 0 416055.06 174769.56 151400 163 1310
1312 0 415579.84 174139.56 151920 156 1311
1313 0 415322.03 173645.84 152680 198 1312
1314 0 414580.66 173136.83 153160 175 1313
1315 0 414309.6 173155.1 153400 186 1314
1316 0 414095.75 173014.97 153680 189 1315
1317 0 413736.1 172725.28 154120 200 1316
1318 0 413374.84 171998.34 154600 214 1317
1319 0 413128.8 171441.45 155040 248 1318
1320 0 412753.72 170885.83 155480 226 1319
1321 0 412433.66 170714.34 155760 228 1320
1322 0 411726.56 170005.78 156240 262 1321
1323 0 411069 169259.83 156400 273 1322
1324 0 410726.25 169019.69 156640 245 1323
1325 0 410044.8 168492.97 157080 200 1324
1326 0 409537.03 167932.05 157320 235 1325
1327 0 408833.12 167364.88 157760 274 1326
1328 0 408211.75 167438.48 158240 221 1327
1329 0 407717.7 167204.3 158720 259 1328
1330 0 407117.5 166670.97 159240 256 1329
1331 0 406567.28 166321.25 159720 259 1330
1332 0 406061.7 166235.11 160120 194 1331
1333 0 405240.53 166062.66 160800 217 1332
1334 0 405029.56 165863.03 161040 219 1333
1335 0 404724.2 165300.12 161320 256 1334
1336 0 404594.53 165048.39 161560 212 1335
1337 0 404376.5 164837.1 162040 256 1336
1338 0 404022.28 165008.83 162480 245 1337
1339 0 403686.38 165107.8 162960 176 1338
1340 0 403742.28 164818.77 163440 214 1339
1341 0 403716.1 164341.16 163840 172 1340
1342 0 403679.53 163791 164480 164 1341
1343 0 403613.22 163276.94 165360 242 1342
1344 0 403519.72 162669.08 165920 240 1343
1345 0 403314.66 162101.4 166200 163 1344
1346 0 403217.8 161747.83 166440 228 1345
1347 0 403279.97 160634.17 166960 293 1346
1348 0 403556.1 159748.78 167440 282 1347
1349 0 403573.97 159347.03 167640 248 1348
1350 0 403434 158714.89 167960 172 1349
1351 0 403273.9 157963.61 168240 226 1350
1352 0 403417.53 157124.38 168480 228 1351
1353 0 404602.47 155427.16 168680 200 1352
1354 0 406154.1 154218.98 168680 163 1353
1355 0 406552.88 152860.11 168760 230 1354
1356 0 406778.44 151827.44 169000 256 1355
1357 0 406897.6 151219.83 169240 208 1356
1358 0 407857.2 149251.95 169240 230 1357
1359 0 411040.72 145954.22 169240 -1 1358
1360 0 412496.88 144930.11 169240 209 1359
1361 0 413783.9 144466.31 169080 194 1360
1362 0 414231.78 144324.25 168880 150 1361
1363 0 414448.25 144323.9 168680 176 1362
1364 0 414727.84 144242.08 168440 178 1363
1365 0 414896.9 144130.42 168160 178 1364
1366 0 415114.56 143904.69 167880 51 1365
1367 0 415231.25 143733.95 167720 32 1366
1368 0 415311.84 143609.78 167600 32 1367
1369 0 415295.72 143483.5 167560 148 1368
1370 0 415351.5 143248.6 167520 75 1369
1371 0 415422.12 142993.6 167360 81 1370
1372 0 415557.22 142559.16 167120 140 1371
1373 0 415841.5 142387.67 166920 150 1372
1374 0 416078.94 142199.94 166760 120 1373
1375 0 416183.7 141916.25 166600 178 1374
1376 0 415976 141194.14 166480 -1 1375
1377 0 415703.8 141085.38 166520 80 1376
1378 0 415335.5 141168.47 166560 32 1377
1379 0 415177.28 141216.11 166640 32 1378
1380 0 415029 141236.03 166840 32 1379
1381 0 416057.72 140926.67 166320 217 1376
1382 0 416243.2 140894.1 166200 217 1381
1383 0 416209.44 140778.86 166040 207 1382
1384 0 416248.84 140782.83 166000 207 1383
1385 0 415799.66 140112 166040 124 1384
1386 0 415731.66 140000 166120 124 1385
1387 0 415683.66 139920 166160 166 1386
1388 0 415488 139792.03 166320 -1 1387
1389 0 416368.4 140794.4 165880 207 1384
1390 0 416447.53 140802.19 165800 207 1389
1391 0 416542.94 140697.66 165760 207 1390
1392 0 416557.53 140560.11 165640 190 1391
1393 0 416664.78 140430.89 165520 150 1392
1394 0 416623.34 140069.48 165400 137 1393
1395 0 416591.78 139809.73 165280 150 1394
1396 0 416583.84 139536.06 165240 175 1395
1397 0 415641 138690.28 165240 244 1396
1398 0 415348.06 138483.4 165280 -1 1397
1399 0 415324.38 138372.06 165320 -1 1398
1400 0 415218.78 138426.45 165440 -1 1399
1401 0 415077.56 138305.1 165640 -1 1400
1402 0 416631.62 139152.9 165080 204 1396
1403 0 416688.7 138851.84 164960 208 1402
1404 0 417173.34 140544.67 164960 141 1403
1405 0 417509.34 140768.67 164880 90 1404
1406 0 417789.34 140820.67 164760 45 1405
1407 0 417897 140873.03 164640 45 1406
1408 0 417701 140797.03 164520 45 1407
1409 0 416746.6 138828.1 164880 207 1403
1410 0 417179.38 139949.03 164880 204 1409
1411 0 417459.53 139892.95 164880 -1 1410
1412 0 417539.66 139669.11 164880 -1 1411
1413 0 416960.38 140066.62 164840 204 1410
1414 0 416975.03 139953.48 164800 204 1413
1415 0 416964.28 139872.77 164680 204 1414
1416 0 416952.75 139939.06 164520 -1 1415
1417 0 417055.6 140218.75 164400 -1 1416
1418 0 417068 140291.03 164320 -1 1417
1419 0 416815.38 138810.48 164800 207 1409
1420 0 417071.34 138148.66 164760 209 1419
1421 0 417167.5 137754.42 164680 239 1420
1422 0 417196.4 137526.03 164640 192 1421
1423 0 416985.03 136859.23 164680 172 1422
1424 0 416889.44 136715.88 164720 40 1423
1425 0 416815.12 136633.55 164800 71 1424
1426 0 416789.16 136824.84 164920 71 1425
1427 0 416662.97 136711.75 165040 40 1426
1428 0 417216.28 137306.1 164560 181 1422
1429 0 417236.1 136938.36 164440 202 1428
1430 0 416675.84 136171.22 164440 -1 1429
1431 0 416573.9 136107.75 164520 -1 1430
1432 0 416568.72 136122.14 164560 -1 1431
1433 0 416562.9 136147.77 164600 -1 1432
1434 0 416562.34 136171.88 164680 -1 1433
1435 0 416633.5 136180.28 164720 -1 1434
1436 0 417297.62 136722.45 164320 175 1429
1437 0 417307 136513.77 164200 163 1436
1438 0 417391.2 136506.12 164080 163 1437
1439 0 417524.22 136500.45 163960 197 1438
1440 0 417574.34 136465.11 163880 197 1439
1441 0 417645 136471.39 163840 197 1440
1442 0 416714.1 135742.84 163840 160 1441
1443 0 416563.06 135597.88 163800 -1 1442
1444 0 416525.1 135583.08 163720 -1 1443
1445 0 416641 135675.03 163400 -1 1444
1446 0 417653.7 136407.56 163720 291 1441
1447 0 416799 136589.33 163680 32 1446
1448 0 416439 136617.33 163600 75 1447
1449 0 416299 136561.33 163520 75 1448
1450 0 416195 136545.03 163360 81 1449
1451 0 417789.2 136166.25 163600 297 1446
1452 0 417876.62 136096.61 163560 260 1451
1453 0 417932.62 136013.11 163440 260 1452
1454 0 417954.9 135993.56 163400 260 1453
1455 0 418010.47 135918.47 163360 221 1454
1456 0 418279.88 136482.05 163320 -1 1455
1457 0 418389.53 136620.38 163200 -1 1456
1458 0 418456.3 136594.48 163080 -1 1457
1459 0 418479.7 136569.08 162920 -1 1458
1460 0 418496 136485.03 162720 -1 1459
1461 0 418071.8 135850.1 163320 221 1455
1462 0 417391.8 135642.39 163320 -1 1461
1463 0 417183.9 135802.55 163320 120 1462
1464 0 417064 135799.03 163160 -1 1463
1465 0 418238.7 135712.38 163240 197 1461
1466 0 418527.22 135607.86 163120 124 1465
1467 0 418821.38 134951.98 162920 156 1466
1468 0 419167.94 134852.03 162720 122 1467
1469 0 419467.94 134650.02 162600 219 1468
1470 0 419854.12 134489.72 162440 259 1469
1471 0 420062.7 134418.03 162320 301 1470
1472 0 420265.38 134445.83 162120 221 1471
1473 0 420280.62 134436.23 162080 221 1472
1474 0 420317.16 134409.02 162000 221 1473
1475 0 420361.62 134376.77 161960 197 1474
1476 0 420422.94 134302.36 161800 197 1475
1477 0 420383.62 134903.34 161800 -1 1476
1478 0 420462.62 135092.52 161720 -1 1477
1479 0 420463.38 135064.08 161640 -1 1478
1480 0 420499 135148.03 161520 -1 1479
1481 0 420619 135272.03 161400 -1 1480
1482 0 420266.97 133727.2 161760 75 1476
1483 0 420299.16 133255.33 161760 120 1482
1484 0 420341.34 132983.86 161880 32 1483
1485 0 420276.56 132984.3 161960 32 1484
1486 0 419953 133068.03 162120 40 1485
1487 0 420615.06 134234.73 161680 197 1476
1488 0 420823.75 134184.69 161640 200 1487
1489 0 420859.88 134079 161600 200 1488
1490 0 420994.12 134060.72 161480 224 1489
1491 0 421139.8 133990.69 161320 208 1490
1492 0 420599.94 134386.39 161280 -1 1491
1493 0 420381.3 134535.3 161160 -1 1492
1494 0 420198 134606.08 160960 -1 1493
1495 0 420365 134515.03 160840 -1 1494
1496 0 420565 134343.03 160680 -1 1495
1497 0 420449 134187.03 160520 -1 1496
1498 0 421484.4 133926.94 161160 124 1491
1499 0 421672 133892.33 161080 134 1498
1500 0 421766.34 133874.89 161040 134 1499
1501 0 422312.47 133840.48 160840 209 1500
1502 0 423003.22 133709.55 160640 164 1501
1503 0 423858.72 133503.14 160320 164 1502
1504 0 424253.16 133256.8 160120 128 1503
1505 0 424713.88 133048.6 159840 200 1504
1506 0 425101.8 132881.39 159680 240 1505
1507 0 425352.22 132761.64 159560 228 1506
1508 0 425305.88 132630.69 159440 219 1507
1509 0 425324.2 132495.95 159280 186 1508
1510 0 425480.8 132439.95 159240 186 1509
1511 0 425636.16 132289.6 159120 124 1510
1512 0 425686.44 132249 159040 176 1511
1513 0 425551.62 131871.45 159080 -1 1512
1514 0 425941 131418.19 159120 45 1513
1515 0 426140.44 131239.4 159280 64 1514
1516 0 425770 132216.33 158960 176 1512
1517 0 425812.34 132200.39 158920 176 1516
1518 0 426061 131844.94 158800 148 1517
1519 0 426218.03 131487.31 158720 148 1518
1520 0 426461.06 131000.02 158680 107 1519
1521 0 427057.4 130425.42 158640 202 1520
1522 0 428356.62 129936.7 158680 200 1521
1523 0 428475.84 129889.125 158520 166 1522
1524 0 428528.38 129841.11 158360 166 1523
1525 0 428520.3 129862.945 158280 166 1524
1526 0 428547.84 129729.63 158120 166 1525
1527 0 428615.56 129589.734 158040 137 1526
1528 0 428928.84 129286.25 157880 128 1527
1529 0 429143.3 128958.83 157680 153 1528
1530 0 429623.88 128450.39 157480 189 1529
1531 0 430142.12 127922.555 157400 122 1530
1532 0 430380.94 127824.7 157280 176 1531
1533 0 430237.6 127578.586 157120 178 1532
1534 0 430178.38 127400.91 156960 128 1533
1535 0 430106.4 127198.945 156760 124 1534
1536 0 430033.34 126912.43 156640 166 1535
1537 0 429997 126751 156600 166 1536
1538 0 430013 126723 156560 166 1537
1539 0 429605 126443.07 156480 91 1538
1540 0 429437 126251.07 156360 136 1539
1541 0 429357 126147.07 156240 98 1540
1542 0 429357 126147.07 156040 98 1541
1543 0 429373 126067.07 155920 98 1542
1544 0 429373.03 126091.11 155800 98 1543
1545 0 429285 126067.07 155640 150 1544
1546 0 429285 125827.07 155480 -1 1545
1547 0 429165 125635.07 155400 183 1546
1548 0 429157 125587.07 155320 183 1547
1549 0 429149 125499.07 155240 186 1548
1550 0 429285 125419.07 155120 -1 1549
1551 0 429261 125355.07 154960 -1 1550
1552 0 429261 125211.07 154920 148 1551
1553 0 429285 125195.07 154800 107 1552
1554 0 429309 125083.07 154680 107 1553
1555 0 429205 124875.07 154600 107 1554
1556 0 429237 124875 154520 121 1555
1557 0 429253 124875.07 154480 128 1556
1558 0 429373 124851.07 154360 128 1557
1559 0 429389 124739.07 154240 160 1558
1560 0 429477 124675.07 154080 160 1559
1561 0 429573 124459.07 153920 156 1560
1562 0 429549 124315.07 153800 102 1561
1563 0 429541 124267.07 153680 107 1562
1564 0 429637 124155.07 153520 107 1563
1565 0 429685 124043.07 153320 128 1564
1566 0 429533 123971.07 153120 71 1565
1567 0 429469 123875.07 153000 148 1566
1568 0 429397 123787.07 152920 98 1567
1569 0 429909 123827.07 152880 90 1568
1570 0 430093 123763.07 152800 90 1569
1571 0 430197 123715.07 152640 124 1570
1572 0 430413 123763.07 152440 208 1571
1573 0 430645 123787.07 152320 176 1572
1574 0 431053 123763.07 152120 91 1573
1575 0 431333 123715.07 151960 178 1574
1576 0 431573 123747.07 151800 157 1575
1577 0 431749 123771.07 151640 98 1576
1578 0 431981 123803.07 151560 91 1577
1579 0 432429 123835.07 151360 150 1578
1580 0 432709 123867.07 151200 128 1579
1581 0 432965 123995.07 150960 124 1580
1582 0 433117 124115.07 150760 80 1581
1583 0 433501.06 124819.125 150600 71 1582
1584 0 433885.06 125395.195 150440 40 1583
1585 0 434461.06 125963.266 150240 102 1584
1586 0 434965 126075.07 150080 80 1585
1587 0 434973 126091.07 150000 80 1586
1588 0 434965 125595.07 149840 32 1587
1589 0 434837 125011.07 149680 32 1588
1590 0 434957 124755.07 149560 32 1589
1591 0 435229 124811.07 149440 75 1590
1592 0 435581 124923.07 149320 96 1591
1593 0 435821 124939.07 149120 81 1592
1594 0 436433 125087.03 148880 131 1593
1595 0 437245 125215.03 148840 124 1594
1596 0 437957 125091.03 148920 107 1595
1597 0 438177 124987.03 149000 101 1596
1598 0 438329 124899.03 149160 101 1597
1599 0 438553 124843.03 149360 86 1598
1600 0 438945 124803.03 149520 124 1599
1601 0 439809 124675.07 149600 128 1600
1602 0 440317 125299.1 149680 120 1601
1603 0 440064 125888 149880 75 1602
1604 0 439968 126048 150080 64 1603
1605 0 439968 126080 150320 120 1604
1606 0 440192 126240 150320 189 1605
1607 0 440416 126400 150320 122 1606
1608 0 440640 126432 150200 205 1607
1609 0 440864 126336 150160 181 1608
1610 0 441120 126336 150120 98 1609
1611 0 441376 126304 150080 96 1610
1612 0 441600 126304 149960 107 1611
1613 0 441792 126112 149960 80 1612
1614 0 441984 125952 149920 71 1613
1615 0 441952 125696 149840 32 1614
1616 0 441952 125440 149760 32 1615
1617 0 441952 125248 149760 40 1616
1618 0 440896 126144 150360 80 1609
1619 0 440896 125888 150440 40 1618
1620 0 441088 125856 150400 32 1619
1621 0 439968 125856 150520 115 1605
1622 0 439968 125600 150640 81 1621
1623 0 439936 125344 150720 40 1622
1624 0 439904 125088 150800 64 1623
1625 0 439968 124832 150880 40 1624
1626 0 440128 124704 151080 96 1625
1627 0 440192 124640 151120 51 1626
1628 0 439648 125088 150800 40 1624
1629 0 439424 124960 150720 40 1628
1630 0 439232 124768 150760 40 1629
1631 0 439200 124736 150760 40 1630
1632 0 440561 125055.03 149600 128 1602
1633 0 440513 124863.03 149440 140 1632
1634 0 440521.03 124859.055 149400 140 1633
1635 0 440533 124779.03 149320 134 1634
1636 0 440537 124667.03 149200 134 1635
1637 0 440601 124643 149120 134 1636
1638 0 441321 124751.03 149120 104 1637
1639 0 441361 124795.03 149000 104 1638
1640 0 441385 124787.03 148880 104 1639
1641 0 441513 124819.03 148760 104 1640
1642 0 440309 124707.03 149080 224 1637
1643 0 440161 124727.03 148960 224 1642
1644 0 440141 124807.03 148840 -1 1643
1645 0 440257 124711.03 148680 32 1644
1646 0 440633 124631.03 149080 134 1637
1647 0 440681 124596.336 149040 116 1646
1648 0 440777 124527.03 148960 81 1647
1649 0 440801 124459.03 148840 115 1648
1650 0 440873 124539.03 148760 115 1649
1651 0 440905 124539.03 148640 115 1650
1652 0 440961 124547.03 148480 108 1651
1653 0 441045 124647.03 148400 108 1652
1654 0 441113 124671.03 148320 40 1653
1655 0 441137 124459.03 148280 40 1654
1656 0 441173 124387.03 148160 91 1655
1657 0 441341 124391.03 148040 91 1656
1658 0 441377 124243.03 147880 91 1657
1659 0 441341 124243.03 147840 91 1658
1660 0 441037 124935.03 148280 32 1654
1661 0 440941 125087.03 148160 32 1660
1662 0 440953 125111.03 148080 32 1661
1663 0 440977 125007.03 147920 32 1662
1664 0 440757 124231.03 148760 40 1649
1665 0 440713 124147.03 148640 75 1664
1666 0 440413 123939.03 148520 40 1665
1667 0 437621 125475.03 148800 181 1595
1668 0 437809 125651.03 148720 168 1667
1669 0 437849 125631.03 148640 168 1668
1670 0 437957 125631.03 148440 168 1669
1671 0 438213 125539.03 148400 -1 1670
1672 0 438501 125415.03 148360 -1 1671
1673 0 438529 125267.03 148240 -1 1672
1674 0 437833 126107.03 148720 51 1668
1675 0 437789 126423.03 148680 80 1674
1676 0 437517 126563.03 148640 80 1675
1677 0 437577 126635.03 148520 80 1676
1678 0 428685 123443.07 152920 51 1568
1679 0 427517 123419.07 152920 156 1678
1680 0 427467 123945.03 153120 181 1679
1681 0 427371 124057.07 153280 181 1680
1682 0 427139 124377.07 153480 98 1681
1683 0 426955 124449.07 153560 32 1682
1684 0 427427 124641.07 153560 -1 1683
1685 0 427587 124713.07 153680 -1 1684
1686 0 427707 124857.07 153800 -1 1685
1687 0 426779 124497.07 153640 32 1683
1688 0 426723 124769.07 153760 51 1687
1689 0 426595 125025.07 153840 102 1688
1690 0 426603 125193.07 153960 102 1689
1691 0 427509 123819.07 152880 227 1679
1692 0 427437 124059.07 152800 181 1691
1693 0 427165 124195.07 152800 150 1692
1694 0 427061 124467.07 152720 -1 1693
1695 0 427173 124715.07 152560 -1 1694
1696 0 427189 124491.07 152400 -1 1695
1697 0 427005 122691.13 152880 164 1679
1698 0 426741 122667.13 152960 229 1697
1699 0 426461 122611.13 153080 175 1698
1700 0 425709 122555.07 153040 -1 1699
1701 0 425405 122739.07 153320 178 1700
1702 0 425517.03 122787.12 153400 178 1701
1703 0 425573 122923.07 153560 178 1702
1704 0 425045 122955.07 153600 178 1703
1705 0 425357 122955.07 153680 166 1704
1706 0 425397.03 122995.12 153800 166 1705
1707 0 425436.34 123002.336 153840 170 1706
1708 0 425515 123017.03 153920 178 1707
1709 0 425669 123027.07 154000 -1 1708
1710 0 426125 122907.07 154200 -1 1709
1711 0 426293 122915.07 154320 -1 1710
1712 0 424661 122603.07 153600 102 1704
1713 0 424373 121971.07 153640 86 1712
1714 0 423757 121627.07 153600 32 1713
1715 0 423021 121523.07 153560 102 1714
1716 0 422357 121291.07 153520 98 1715
1717 0 421621 120675.07 153480 120 1716
1718 0 421045 120579.07 153440 86 1717
1719 0 420485 120243.07 153320 102 1718
1720 0 420253 119971.07 153200 81 1719
1721 0 420205 119843.07 153040 81 1720
1722 0 419781 119611.07 152880 102 1721
1723 0 419589 119331.07 152840 204 1722
1724 0 419157 119083.13 152720 75 1723
1725 0 418533 118875.13 152720 51 1724
1726 0 417861 118971.13 152760 124 1725
1727 0 417837 118931.07 152640 124 1726
1728 0 418237 118931.07 152600 139 1727
1729 0 418453 118891.07 152440 104 1728
1730 0 418463.66 118864.336 152400 104 1729
1731 0 418485 118811.07 152320 104 1730
1732 0 418629 118883.07 152200 51 1731
1733 0 418549 118603.07 152040 51 1732
1734 0 418645 118451.07 151920 32 1733
1735 0 417725 118931.07 152520 160 1727
1736 0 417637 118795.07 152320 160 1735
1737 0 417629 118715.07 152240 131 1736
1738 0 417357 118731.07 151840 64 1737
1739 0 417293 118851.07 151600 51 1738
1740 0 417117 118875.07 151440 45 1739
1741 0 417221 118883.07 151240 45 1740
1742 0 416965 118475.07 152720 32 1726
1743 0 416413 118259.07 152680 181 1742
1744 0 415837 118235.07 152600 32 1743
1745 0 415661 118187.07 152440 75 1744
1746 0 415253 117867.07 152320 120 1745
1747 0 415165 117755.07 152400 122 1746
1748 0 414941 117699.07 152480 122 1747
1749 0 414693 117787.07 152640 45 1748
1750 0 414493 117691.07 152800 98 1749
1751 0 414205 117443.07 153000 96 1750
1752 0 413901 117507.07 153160 75 1751
1753 0 413573 117507.07 153320 102 1752
1754 0 413213 117643.07 153480 86 1753
1755 0 412613 117531.07 153560 40 1754
1756 0 412509 117715.07 153600 40 1755
1757 0 411957 117715.07 153680 -1 1756
1758 0 411469 117691.07 153800 -1 1757
1759 0 410821 117683.07 153920 -1 1758
1760 0 410325 117635.07 154040 -1 1759
1761 0 409941 117747.07 154160 -1 1760
1762 0 409429 117787.07 154320 -1 1761
1763 0 409053 117851.07 154440 -1 1762
1764 0 408309 117587.13 154520 -1 1763
1765 0 407949 117563.13 154360 -1 1764
1766 0 407621 117563.13 154240 -1 1765
1767 0 406997 117475.13 154080 -1 1766
1768 0 406509 117275.07 153960 -1 1767
1769 0 405821 117139.07 153880 -1 1768
1770 0 405045 117179.07 153760 -1 1769
1771 0 404517 117059.07 153720 -1 1770
1772 0 403725 117027.13 153600 -1 1771
1773 0 403037 117139.13 153560 -1 1772
1774 0 402197 116971.13 153480 -1 1773
1775 0 400837 116755.2 153440 -1 1774
1776 0 400261 116555.2 153320 -1 1775
1777 0 399741 116403.07 153160 -1 1776
1778 0 399341 116347.07 153080 -1 1777
1779 0 398949 116531.07 153000 -1 1778
1780 0 398597 116683.07 152880 -1 1779
1781 0 398309 116755.07 152760 -1 1780
1782 0 397621 116755.07 152680 -1 1781
1783 0 397269 116891.13 152720 -1 1782
1784 0 396877 116883.13 152800 -1 1783
1785 0 396325 117091.13 152840 -1 1784
1786 0 395989 117235.13 152960 -1 1785
1787 0 395549 117331.13 153080 -1 1786
1788 0 394229 117747.2 153040 -1 1787
1789 0 393661 118083.27 153000 -1 1788
1790 0 392621 118067.27 153040 -1 1789
1791 0 391877 118395.07 153080 -1 1790
1792 0 392165 118435.07 153520 -1 1791
1793 0 391533 118587.07 153160 -1 1791
1794 0 391333 118899.07 153240 -1 1793
1795 0 391613 118859.07 153320 -1 1794
1796 0 391885 118739.07 153400 -1 1795
1797 0 392069 118835.07 153520 -1 1796
1798 0 392029 118795.07 153640 -1 1797
1799 0 393725 118051.07 152840 -1 1789
1800 0 393827 118027 152720 -1 1799
1801 0 393845.03 118011.11 152680 -1 1800
1802 0 394333 117667.07 153200 -1 1788
1803 0 394421 117627.07 153280 -1 1802
1804 0 416749 118451.07 152840 86 1742
1805 0 416605 118435.07 152960 175 1804
1806 0 416445 118387.07 153120 175 1805
1807 0 417773 119147.07 152840 124 1726
1808 0 417797 119531.07 152880 -1 1807
1809 0 417661 119523.07 153040 -1 1808
1810 0 425689 122555 153000 -1 1700
1811 0 425669 122555.07 152960 -1 1810
1812 0 425629 122579.07 152840 -1 1811
1813 0 425605 122551.1 152800 -1 1812
1814 0 425205 122419.07 153000 -1 1810
1815 0 425157 122307.07 152880 -1 1814
1816 0 425213 122379.07 152680 -1 1815
1817 0 425157 122363.07 152520 -1 1816
1818 0 426805 122595.13 152680 164 1697
1819 0 426829 122379.13 152600 -1 1818
1820 0 426933 122187.13 152560 -1 1819
1821 0 428565 126115.07 155320 108 1548
1822 0 428133 126179.07 155400 86 1821
1823 0 427693 126315.07 155520 90 1822
1824 0 427429 126419.07 155680 115 1823
1825 0 427157 126475.07 155760 75 1824
1826 0 426781 126467.07 155920 122 1825
1827 0 426393 126483.03 156040 60 1826
1828 0 425977 126471.03 156120 51 1827
1829 0 425733 126439.03 156240 45 1828
1830 0 425497 126395.03 156440 32 1829
1831 0 425305 126319.03 156520 32 1830
1832 0 425173 126319.03 156640 71 1831
1833 0 424873 126259.03 156760 71 1832
1834 0 424553 126159.03 156840 107 1833
1835 0 424053 126035.03 156920 122 1834
1836 0 423905 125911.03 157040 122 1835
1837 0 423737 125903.03 157160 157 1836
1838 0 423485 125791.03 157320 172 1837
1839 0 423401 125827.03 157480 124 1838
1840 0 423213 125791.03 157640 32 1839
1841 0 422829 125827.03 157760 156 1840
1842 0 422509 125807.07 157880 137 1841
1843 0 422501 125939.03 158000 137 1842
1844 0 422265 126027.03 158120 122 1843
1845 0 422121 126115.03 158280 120 1844
1846 0 421785 125843.03 158400 75 1845
1847 0 421929 126039.03 158440 143 1846
1848 0 421957 126115.03 158520 143 1847
1849 0 421973 126111.03 158640 143 1848
1850 0 421245 125771.03 158320 153 1846
1851 0 421117 125763.055 158280 226 1850
1852 0 420925 125823.03 158360 163 1851
1853 0 420813 125911.03 158440 163 1852
1854 0 420753 125955.03 158560 163 1853
1855 0 420713 125963.03 158640 175 1854
1856 0 420861 125939.03 158760 226 1855
1857 0 420883.66 125937.664 158800 226 1856
1858 0 420929 125935.03 158880 245 1857
1859 0 420609 126059.03 158960 137 1858
1860 0 420113 126031.03 159000 189 1859
1861 0 419645 126435.03 159000 163 1860
1862 0 419393 126543.03 158880 186 1861
1863 0 418917 126523.03 158920 124 1862
1864 0 418721 126479.03 159000 107 1863
1865 0 418465 126519.03 159200 102 1864
1866 0 418341 126679.03 159360 32 1865
1867 0 419421 126623.06 158760 217 1862
1868 0 419301 126667.03 158720 217 1867
1869 0 419241 126583.03 158600 217 1868
1870 0 419097 126603.03 158400 -1 1869
1871 0 418961 126495.03 158280 -1 1870
1872 0 420132.44 126074.43 159080 189 1860
1873 0 420181 126183.03 159280 189 1872
1874 0 420137 126267.03 159360 189 1873
1875 0 419857 126183.03 159400 186 1874
1876 0 419665 126119.03 159480 186 1875
1877 0 419393 126295.03 159560 -1 1876
1878 0 419537 126331.03 159680 -1 1877
1879 0 419561 126279.03 159840 -1 1878
1880 0 420385 125703.03 158600 137 1855
1881 0 420334.03 125692.04 158560 137 1880
1882 0 420181 125711.03 158440 137 1881
1883 0 420313 125623.03 158280 -1 1882
1884 0 421077 125851.03 158160 163 1851
1885 0 421241 125811.03 158040 -1 1884
1886 0 430768 127672.17 157440 186 1531
1887 0 430875.94 127667.89 157520 186 1886
1888 0 431943.94 127492.59 157560 124 1887
1889 0 432347.56 127350.49 157720 139 1888
1890 0 433444 126982.07 157640 80 1889
1891 0 433636 126502.07 157520 102 1890
1892 0 434484 126158.07 157480 80 1891
1893 0 434956 125670.07 157400 128 1892
1894 0 435692 125462.07 157520 96 1893
1895 0 437252 124734.07 157520 229 1894
1896 0 437500 124638.07 157440 226 1895
1897 0 437612 124606.07 157280 124 1896
1898 0 437748 124558.07 157160 124 1897
1899 0 437870.66 124552.664 157080 131 1898
1900 0 437932 124550.07 157040 135 1899
1901 0 437788 124446.07 156960 135 1900
1902 0 437732 124350.07 156880 -1 1901
1903 0 437668 124318.07 156840 -1 1902
1904 0 437708 124406.07 156760 -1 1903
1905 0 437708 124358.07 156680 -1 1904
1906 0 437644 124414.07 156480 -1 1905
1907 0 437660 124366.13 156360 -1 1906
1908 0 437276 123910.07 156840 32 1903
1909 0 437220 123846.07 156720 32 1908
1910 0 438508 124646.07 157040 75 1900
1911 0 438612.03 125158.11 157000 75 1910
1912 0 439260 125294.07 156960 81 1911
1913 0 439596 125438.07 156880 139 1912
1914 0 439892 125646.07 156800 45 1913
1915 0 440332 125614.07 156760 86 1914
1916 0 440644 125430.07 156640 75 1915
1917 0 440972 125262.07 156520 71 1916
1918 0 441388 125038.07 156440 80 1917
1919 0 441612 124878.07 156320 96 1918
1920 0 442444 124918.07 156280 71 1919
1921 0 442964 124926.07 156280 71 1920
1922 0 443660 124702.07 156320 86 1921
1923 0 444132 124662.07 156240 120 1922
1924 0 444764 124702.07 156000 104 1923
1925 0 445260 124510.07 155920 90 1924
1926 0 445716 124230.07 156000 81 1925
1927 0 446260 124070.07 156120 96 1926
1928 0 446884 123798.07 156040 91 1927
1929 0 447340 123542.07 155920 102 1928
1930 0 447716 123430.07 155840 104 1929
1931 0 448500 123262.07 155760 80 1930
1932 0 449348.03 122222.1 155760 143 1931
1933 0 449740.03 121886.164 155720 256 1932
1934 0 449756.03 121862.164 155560 256 1933
1935 0 449588 122118.07 155520 128 1934
1936 0 449572 122438.07 155440 143 1935
1937 0 449572 122542.07 155360 -1 1936
1938 0 449476 122862.07 155240 -1 1937
1939 0 449436 123110.07 155160 -1 1938
1940 0 449340 123078.07 155000 -1 1939
1941 0 449812.03 121662.164 155920 253 1932
1942 0 449868.03 121382.164 156000 241 1941
1943 0 450036 121142.07 156160 122 1942
1944 0 450060 120934.07 156280 178 1943
1945 0 450100 120718.07 156440 178 1944
1946 0 450172 120958.07 156520 178 1945
1947 0 450188 121158.07 156600 160 1946
1948 0 449860 121510.07 156640 -1 1947
1949 0 450588 121038.07 156640 128 1947
1950 0 450748 121166.07 156720 128 1949
1951 0 450868 121150.07 156840 32 1950
1952 0 450868 121062.07 157000 32 1951
1953 0 450932 120790.07 157160 71 1952
1954 0 450028 120318.07 156440 107 1945
1955 0 450204 120126.07 156600 51 1954
1956 0 438652 124454.07 157000 122 1910
1957 0 438708 124422.07 156920 122 1956
1958 0 438484 123998.07 157520 86 1895
1959 0 438892 123398.07 157480 208 1958
1960 0 439172 122934.13 157560 136 1959
1961 0 439708 122566.07 157560 -1 1960
1962 0 440028 122598.07 157480 -1 1961
1963 0 440204 122630.07 157440 -1 1962
1964 0 440204 122694.07 157240 -1 1963
1965 0 439212 122622.13 157720 91 1960
1966 0 439180 122390.13 157840 175 1965
1967 0 439412 121766.13 157960 224 1966
1968 0 439732 121566.07 157920 150 1967
1969 0 439732 121574.07 157760 -1 1968
1970 0 439845.34 121524.95 157680 -1 1969
1971 0 439900 121502.07 157640 -1 1970
1972 0 440108 121414.07 157520 -1 1971
1973 0 439124 121678.07 157920 178 1967
1974 0 439012 121638.07 157840 178 1973
1975 0 438900 121606.07 157720 71 1974
1976 0 438796 121630.07 157640 71 1975
1977 0 438764 121726.07 157520 71 1976
1978 0 439084 121614.07 157480 32 1977
1979 0 439228 121614.07 157400 32 1978
1980 0 439300 121542.07 157280 51 1979
1981 0 439388 121374.07 157160 32 1980
1982 0 439412.03 121606.25 158000 128 1967
1983 0 439412 121526.07 158120 128 1982
1984 0 439412 121466 158200 128 1983
1985 0 439412 121406.07 158280 128 1984
1986 0 439388 121438.07 158440 143 1985
1987 0 439388 121406.07 158520 143 1986
1988 0 439356 121302.07 158680 98 1987
1989 0 439196 120758.03 158760 153 1988
1990 0 439112 120358.07 158880 86 1989
1991 0 438664 119922.03 158920 120 1990
1992 0 438132 119958.03 159000 75 1991
1993 0 437536 119850.03 159040 124 1992
1994 0 436776 119898.07 159000 32 1993
1995 0 435832 119634.07 158960 150 1994
1996 0 434976.03 119490.18 158920 178 1995
1997 0 434600 119282.07 158800 178 1996
1998 0 434512 119162.07 158640 -1 1997
1999 0 434528 119178.07 158520 -1 1998
2000 0 434240 119434.07 159000 91 1996
2001 0 434016 119714.07 159120 51 2000
2002 0 433544 119898.07 159160 107 2001
2003 0 433928 119802.07 159320 163 2002
2004 0 434128 119722.07 159400 51 2003
2005 0 434160 119698.07 159520 51 2004
2006 0 434344 119610.07 159560 91 2005
2007 0 434552 119466.07 159640 64 2006
2008 0 434512 119378.07 159760 64 2007
2009 0 434504 119482.07 159880 64 2008
2010 0 434392 119418.07 160040 32 2009
2011 0 434264 119418.07 160200 115 2010
2012 0 434184 119426.07 160400 101 2011
2013 0 434080 119466.07 160560 101 2012
2014 0 435032 119082.07 159600 212 2006
2015 0 435312 118994.07 159680 -1 2014
2016 0 435328 118898.07 159840 -1 2015
2017 0 435056 118850.07 159960 -1 2016
2018 0 434984 119714.07 159480 286 2005
2019 0 435264 119826.07 159520 -1 2018
2020 0 432736 119594.07 159120 86 2002
2021 0 432320 119242.07 159080 140 2020
2022 0 431928 118994.07 158960 168 2021
2023 0 431712 118810.07 158760 128 2022
2024 0 431088 118538.07 158720 175 2023
2025 0 430312 118290.07 158760 81 2024
2026 0 429536 118010.07 158720 163 2025
2027 0 429272 117882.07 158600 -1 2026
2028 0 428912 118026.07 158440 32 2027
2029 0 429336 118018.07 158840 190 2026
2030 0 429328 118082.07 158920 207 2029
2031 0 428960 118298.07 159080 80 2030
2032 0 429392 118186.07 159120 207 2031
2033 0 429464 118258.07 159200 207 2032
2034 0 429544 118282.07 159320 124 2033
2035 0 429520 118306.07 159440 124 2034
2036 0 429384 118666.07 159600 64 2035
2037 0 429312 118714.07 159760 60 2036
2038 0 429152 118778.07 159920 137 2037
2039 0 429040 118770.07 160080 137 2038
2040 0 428960 118842.07 160240 98 2039
2041 0 428528 118522.07 159120 45 2031
2042 0 428296 118642.07 159240 -1 2041
2043 0 430536 118338.07 158880 75 2025
2044 0 430816 118394.07 159000 81 2043
2045 0 430776 118162.07 159080 75 2044
2046 0 438784 119424 158640 40 1991
2047 0 438912 119200 158520 40 2046
2048 0 439040 118944 158480 32 2047
2049 0 439072 118688 158400 102 2048
2050 0 439072 118432 158320 71 2049
2051 0 439104 118176 158320 51 2050
2052 0 439136 117920 158320 71 2051
2053 0 439296 117696 158320 140 2052
2054 0 439424 117504 158440 115 2053
2055 0 439680 117440 158520 141 2054
2056 0 439872 117280 158560 120 2055
2057 0 440000 117088 158720 40 2056
2058 0 440224 116960 158800 134 2057
2059 0 440448 116928 158920 194 2058
2060 0 440608 116736 159080 140 2059
2061 0 440672 116672 159120 124 2060
2062 0 440800 116448 159200 86 2061
2063 0 440928 116192 159160 45 2062
2064 0 441088 115968 159160 86 2063
2065 0 441280 115776 159040 181 2064
2066 0 441328 115488 158920 199 2065
2067 0 441344 115392 158880 206 2066
2068 0 441184 115328 159080 104 2067
2069 0 441088 115296 159320 168 2068
2070 0 441312 115296 159440 143 2069
2071 0 441568 115296 159440 128 2070
2072 0 441824 115200 159440 120 2071
2073 0 442016 115072 159560 96 2072
2074 0 442388 115008 159640 178 2073
2075 0 442574 114976 159680 219 2074
2076 0 443104 115072 159280 212 2075
2077 0 443328 114944 159280 221 2076
2078 0 443488 114880 159320 226 2077
2079 0 443360 114624 159360 51 2078
2080 0 443200 114464 159200 32 2079
2081 0 443136 114240 159080 81 2080
2082 0 443104 114080 158880 51 2081
2083 0 442848 114112 158840 51 2082
2084 0 442816 114112 158800 60 2083
2085 0 443744 114880 159320 189 2078
2086 0 443968 114880 159200 157 2085
2087 0 444224 114848 159120 148 2086
2088 0 444480 114912 159120 141 2087
2089 0 444736 114944 159200 32 2088
2090 0 444928 115072 159320 32 2089
2091 0 445056 115264 159440 75 2090
2092 0 445120 115520 159560 60 2091
2093 0 445280 115680 159760 75 2092
2094 0 445440 115712 159960 101 2093
2095 0 445664 115712 160080 75 2094
2096 0 445888 115840 160120 90 2095
2097 0 446144 115936 160160 51 2096
2098 0 446144 115840 160400 45 2097
2099 0 446176 115840 160560 45 2098
2100 0 446400 115936 160200 80 2097
2101 0 446656 115936 160200 86 2100
2102 0 446912 115968 160120 128 2101
2103 0 447136 116096 160040 80 2102
2104 0 447392 116128 159960 75 2103
2105 0 447648 116128 159880 108 2104
2106 0 447872 116224 159760 153 2105
2107 0 448064 116416 159680 122 2106
2108 0 448256 116608 159600 107 2107
2109 0 448416 116768 159440 136 2108
2110 0 448608 116960 159440 124 2109
2111 0 448864 116992 159440 139 2110
2112 0 449120 116928 159360 160 2111
2113 0 449344 117088 159240 32 2112
2114 0 449308.8 117023 159200 41 2113
2115 0 449440 117312 159160 51 2114
2116 0 449472 117472 159080 64 2115
2117 0 449076.84 116833.95 159040 -1 2114
2118 0 441292.3 115845.56 158920 -1 2066
2119 0 440512 116544 159320 137 2061
2120 0 440320 116352 159360 168 2119
2121 0 440096 116192 159400 128 2120
2122 0 440032 116140.8 159480 89 2121
2123 0 439936 116064 159600 32 2122
2124 0 439776 116064 159680 51 2123
2125 0 440301.34 116248.5 159480 -1 2122
2126 0 439028 121974.07 158400 60 1986
2127 0 438932 122150.03 158560 32 2126
2128 0 438876 122314.03 158720 86 2127
2129 0 438684 122418.03 158800 102 2128
2130 0 438660 122510.03 158960 98 2129
2131 0 438612 122602.03 159120 98 2130
2132 0 439532 121062.07 157960 32 1982
2133 0 439548 121014.07 157880 32 2132
2134 0 439572 120958.07 157720 32 2133
2135 0 439716 120878.07 157600 32 2134
2136 0 439420 120606.07 157480 45 2135
2137 0 439524 120422.07 157400 45 2136
2138 0 439420 120190.07 157240 45 2137
2139 0 439324 119958.13 157120 45 2138
2140 0 439244 119726.13 156960 32 2139
2141 0 439268 119526.13 156760 120 2140
2142 0 439260 119310.13 156600 80 2141
2143 0 439148 118958.13 156480 60 2142
2144 0 439204 118166.07 156440 32 2143
2145 0 439052 117990.07 156400 32 2144
2146 0 438972 117862.07 156320 32 2145
2147 0 438892 117774.07 156160 186 2146
2148 0 438756 117582.07 156040 178 2147
2149 0 438756 117702.07 155920 178 2148
2150 0 438748 117646.07 155800 178 2149
2151 0 438508 117086.07 156000 40 2148
2152 0 438212 116486.07 155960 71 2151
2153 0 437788 116334.07 155920 124 2152
2154 0 437332 116246.07 155880 128 2153
2155 0 437124 116078.07 156000 60 2154
2156 0 436596 115462.07 156280 124 2155
2157 0 436156 115166.07 156320 81 2156
2158 0 435940 115078.07 156240 150 2157
2159 0 435692 114758.07 156120 122 2158
2160 0 435268 114582.07 156040 122 2159
2161 0 434820 114110.07 156080 51 2160
2162 0 434548 113534.07 156120 96 2161
2163 0 434260 113438.07 156040 96 2162
2164 0 434132 113566.07 155920 120 2163
2165 0 434148 113614.07 155800 120 2164
2166 0 434092 113662.07 155640 160 2165
2167 0 434180 113702.07 155480 -1 2166
2168 0 434116 113438.13 156240 120 2162
2169 0 434012 113302.13 156320 160 2168
2170 0 433996 113414.07 156440 160 2169
2171 0 433956 113558.07 156560 75 2170
2172 0 433860 113966.07 156600 32 2171
2173 0 434332 112606.07 156240 -1 2169
2174 0 434652 112558.07 156080 -1 2173
2175 0 438308 124246.07 157600 75 1958
2176 0 438324 124358.07 157680 75 2175
2177 0 438284 124350.07 157840 -1 2176
2178 0 437996 124550.07 157880 -1 2177
2179 0 437796 124622.07 157960 -1 2178
2180 0 431260.53 128116.18 157520 194 1887
2181 0 431419.84 128194.195 157600 -1 2180
2182 0 431332 128114.07 157760 -1 2181
2183 0 430584.9 127665.4 157560 128 1887
2184 0 430509.22 127655.23 157640 128 2183
2185 0 430327.97 127566.34 157680 120 2184
2186 0 430253.9 127464.23 157760 120 2185
2187 0 430198.97 127522.65 157840 51 2186
2188 0 430299.53 127607.28 157960 51 2187
2189 0 430332.34 127718.195 158080 60 2188
2190 0 428799.03 129489.95 158760 71 1522
2191 0 428889.75 129255.234 158840 51 2190
2192 0 426163.5 131644 158680 148 1519
2193 0 426108.84 131800.66 158640 148 2192
2194 0 426090.75 131817.5 158600 152 2193
2195 0 426035.9 131867.36 158480 166 2194
2196 0 425998.62 131825.6 158400 166 2195
2197 0 425790.28 131742.33 158240 75 2196
2198 0 425729.34 131881.53 158080 71 2197
2199 0 425733 131970.03 157960 60 2198
2200 0 425729 131998.03 157720 71 2199
2201 0 425565 132330.03 157640 90 2200
2202 0 425393 132458.03 157520 90 2201
2203 0 425381 132430.03 157400 75 2202
2204 0 425485 132390.03 157320 75 2203
2205 0 425609 132402.03 157160 104 2204
2206 0 425553 132422.03 157080 104 2205
2207 0 425373 132586.03 156960 104 2206
2208 0 424789 132902.03 156920 75 2207
2209 0 424597 133010.03 156880 51 2208
2210 0 424505 133426.03 156800 91 2209
2211 0 425509 132536 156920 104 2207
2212 0 425645 132486.03 156880 104 2211
2213 0 425651.4 132598 156720 102 2212
2214 0 425653 132626.03 156680 102 2213
2215 0 425745 132750.03 156600 102 2214
2216 0 425673 132762.03 156440 102 2215
2217 0 425585 132798.03 156360 172 2216
2218 0 425511 132802 156280 166 2217
2219 0 425437 132806.03 156200 160 2218
2220 0 425493.03 132862.06 156160 124 2219
2221 0 425537 133114.03 156040 124 2220
2222 0 425657 133162.03 155920 163 2221
2223 0 425781 133118.03 155800 124 2222
2224 0 425817 133106.03 155760 124 2223
2225 0 425909 133110.03 155600 136 2224
2226 0 426061 133146.03 155440 172 2225
2227 0 426005 133110.03 155240 172 2226
2228 0 426021 133134.03 155080 91 2227
2229 0 426113 133166.03 154920 178 2228
2230 0 426225 133142.03 154800 178 2229
2231 0 426369 133162.03 154720 150 2230
2232 0 426425 133162.03 154560 150 2231
2233 0 426501 133170.03 154400 107 2232
2234 0 426613 133286.03 154240 107 2233
2235 0 426817 133242.03 154080 86 2234
2236 0 427137 133186.03 154000 91 2235
2237 0 427237 133066.06 153840 91 2236
2238 0 427449 132978.06 153680 51 2237
2239 0 427613 132862.06 153520 86 2238
2240 0 427893 132786.06 153440 64 2239
2241 0 428657 132638.11 153320 86 2240
2242 0 429049 132462 153280 86 2241
2243 0 429441 132286.06 153240 32 2242
2244 0 430545 132206.06 153280 -1 2243
2245 0 431001 132190.06 153320 -1 2244
2246 0 430937 132006.06 153600 -1 2245
2247 0 430833 131870.06 153720 -1 2246
2248 0 430681 131902.06 153840 -1 2247
2249 0 430745 132006.06 153960 -1 2248
2250 0 430737 132062.06 154040 -1 2249
2251 0 430993 131902.06 154120 -1 2250
2252 0 431001 131742.06 154240 -1 2251
2253 0 430897 131750.06 154400 -1 2252
2254 0 430809 131742.06 154480 -1 2253
2255 0 430425 132310.06 154040 -1 2250
2256 0 430473 132486.06 154080 -1 2255
2257 0 430425 132622.06 154160 -1 2256
2258 0 430385 132718.06 154320 -1 2257
2259 0 429441 132252.75 153200 23 2243
2260 0 429440.47 132150.73 153080 -1 2259
2261 0 429441 132086.06 153000 -1 2260
2262 0 429361 131942.06 152880 -1 2261
2263 0 429401 131846.06 152840 -1 2262
2264 0 429385 132366.06 153320 32 2242
2265 0 429385 132382.06 153480 75 2264
2266 0 429353 132606.06 153600 75 2265
2267 0 429449 132646.06 153760 91 2266
2268 0 429289 132742.06 153880 75 2267
2269 0 429225 133062.06 153920 98 2268
2270 0 429377 133206.06 154000 98 2269
2271 0 429433 133334.06 154120 51 2270
2272 0 425341 132370.03 156200 172 2219
2273 0 425133 132258.03 156480 102 2272
2274 0 416767.28 139342.23 164760 120 1419
2275 0 416733.44 139353.1 164680 120 2274
2276 0 416672.47 139306.19 164560 120 2275
2277 0 416644.75 139391.5 164440 81 2276
2278 0 416533.84 139508.5 164320 81 2277
2279 0 416398 139380.03 164200 96 2278
2280 0 416366 139340.03 164080 96 2279
2281 0 416354 139556.03 163960 98 2280
2282 0 416458 139644.03 163800 98 2281
2283 0 415472.66 140482.83 166360 115 1381
2284 0 415247.94 140360.83 166400 51 2283
2285 0 415127.16 140226.36 166480 32 2284
2286 0 414999 140354.03 166640 32 2285
2287 0 415343.4 144097.56 167640 134 1367
2288 0 415511.78 144305.34 167520 51 2287
2289 0 415727 144506.06 167360 40 2288
2290 0 415873.66 144571.55 167240 81 2289
2291 0 416034 144584.03 167080 81 2290
2292 0 416098 144672.03 166880 60 2291
2293 0 416222 144880.03 166720 81 2292
2294 0 416318 144968.03 166560 75 2293
2295 0 416454 144992.03 166440 75 2294
2296 0 416618 145176.03 166280 75 2295
2297 0 416786 145260.06 166120 40 2296
2298 0 416822 145388.06 166000 40 2297
2299 0 417138 145624.06 165800 60 2298
2300 0 417250 145752.11 165600 60 2299
2301 0 417310 145836.11 165440 98 2300
2302 0 417338 145916.11 165280 160 2301
2303 0 417302 145792.11 165120 160 2302
2304 0 417354 145844.11 164960 124 2303
2305 0 417326 145856.11 164800 124 2304
2306 0 417226 145924.11 164680 91 2305
2307 0 417242 145940.11 164520 86 2306
2308 0 417330 145916.11 164400 86 2307
2309 0 417414 145932.11 164320 189 2308
2310 0 417522 145912.03 164200 189 2309
2311 0 417607.34 145877.33 164120 148 2310
2312 0 417650 145860.03 164080 128 2311
2313 0 417846 145856.03 163960 128 2312
2314 0 417946 145876.03 163880 128 2313
2315 0 418050 145892.03 163760 75 2314
2316 0 418098 145872.03 163640 -1 2315
2317 0 418010 145896.03 163480 204 2316
2318 0 417774.03 146092.06 163400 226 2317
2319 0 417290 146116.03 163440 226 2318
2320 0 417018 146228.03 163560 -1 2319
2321 0 417762 146120.03 163280 226 2318
2322 0 417810 146008.03 163160 204 2321
2323 0 417856 145954 163120 204 2322
2324 0 417902 145900.03 163080 204 2323
2325 0 418002 145824.03 162960 163 2324
2326 0 418326 145732.06 162840 197 2325
2327 0 418198 145700.06 162760 164 2326
2328 0 418158 145732.06 162640 164 2327
2329 0 418026 145764.06 162520 209 2328
2330 0 418034 145684.06 162360 209 2329
2331 0 418150 145712.03 162240 75 2330
2332 0 418206 145824.03 162120 75 2331
2333 0 418366 146000.03 161960 128 2332
2334 0 418382 146184.03 161800 96 2333
2335 0 418314 146340.06 161720 91 2334
2336 0 418406 146384.03 161560 91 2335
2337 0 418494 146432.03 161440 96 2336
2338 0 418578 146460.03 161240 90 2337
2339 0 418766 146536.03 161080 90 2338
2340 0 418838 146564.03 160920 90 2339
2341 0 418938 146544.03 160760 81 2340
2342 0 419046 146548.03 160640 60 2341
2343 0 419106 146540.03 160400 60 2342
2344 0 419174 146532.03 160240 71 2343
2345 0 419210 146560.03 160080 98 2344
2346 0 419278 146620.03 159920 98 2345
2347 0 419262 146636.03 159760 71 2346
2348 0 419350 146736.03 159600 51 2347
2349 0 419414 146832.03 159400 51 2348
2350 0 419482 146932.03 159280 71 2349
2351 0 419526 146916.03 159120 90 2350
2352 0 419558 146876.03 158960 90 2351
2353 0 419502 146892.03 158800 75 2352
2354 0 419534 146832.03 158640 75 2353
2355 0 419566 146740.03 158440 75 2354
2356 0 419546 146616.03 158280 51 2355
2357 0 419398 146424.03 158080 45 2356
2358 0 419278 146440.03 157960 45 2357
2359 0 419254 146504.03 157800 45 2358
2360 0 419118 146512.03 157680 45 2359
2361 0 419166 146536.03 157560 32 2360
2362 0 419194 146708.03 157440 60 2361
2363 0 419138 146608.06 157280 101 2362
2364 0 419034 146624.06 157200 101 2363
2365 0 418858 146644.06 157120 75 2364
2366 0 419030 146520.03 157080 75 2365
2367 0 419006 146308.03 157000 75 2366
2368 0 418914 146008.03 156880 75 2367
2369 0 418938 145904.06 156760 51 2368
2370 0 418954 145840.06 156640 32 2369
2371 0 418958 145716.06 156480 32 2370
2372 0 419018 145716.06 156360 32 2371
2373 0 419118 145720.06 156240 32 2372
2374 0 419242 145772.06 156080 -1 2373
2375 0 419478 145920.06 155920 -1 2374
2376 0 419682 145992.06 155760 -1 2375
2377 0 419770 146088.06 155600 -1 2376
2378 0 419882 146088.03 155440 -1 2377
2379 0 419930 145940.03 155240 -1 2378
2380 0 419942 145780.03 155160 -1 2379
2381 0 419942 145740.03 155040 -1 2380
2382 0 420058 145720.03 154880 -1 2381
2383 0 420054 145688.03 154720 -1 2382
2384 0 420102 145712.03 154600 -1 2383
2385 0 420086 145736.03 154480 -1 2384
2386 0 420102 145724.03 154320 -1 2385
2387 0 420210 145760.03 154200 -1 2386
2388 0 420382 145776.03 154040 -1 2387
2389 0 420482 145756.03 153920 -1 2388
2390 0 420642 145864.03 153880 -1 2389
2391 0 420662 145788.03 153800 -1 2390
2392 0 420618 145692.03 153680 -1 2391
2393 0 420534 145572.03 153600 -1 2392
2394 0 421738 145100.03 153640 -1 2393
2395 0 421710 145064.03 153720 -1 2394
2396 0 421722 145052.03 153760 -1 2395
2397 0 422058 144868.03 153600 -1 2394
2398 0 422114 144664.03 153520 -1 2397
2399 0 420598 145556.06 153520 -1 2393
2400 0 420086 145604.03 153440 -1 2399
2401 0 419898 145792.03 153360 -1 2400
2402 0 419810 145844.03 153240 -1 2401
2403 0 419714 145964.03 153080 -1 2402
2404 0 420766 145664.03 153440 -1 2399
2405 0 421094 145280.03 153400 -1 2404
2406 0 421214 145156.03 153320 -1 2405
2407 0 421330 144836.03 153200 -1 2406
2408 0 421370 144748.03 153040 -1 2407
2409 0 421470 144736.03 152840 -1 2408
2410 0 421506 144624.03 152680 -1 2409
2411 0 421438 144572.03 152480 -1 2410
2412 0 420698 145764.03 153320 -1 2404
2413 0 420646 145904.03 153200 -1 2412
2414 0 420690 146000.03 153080 -1 2413
2415 0 420754 145940.03 152920 -1 2414
2416 0 420722 146004.03 152760 -1 2415
2417 0 421170 145860.03 153920 -1 2390
2418 0 421422 145792.03 153960 -1 2417
2419 0 421418 145948.03 154120 -1 2418
2420 0 418610 147068.06 157160 71 2365
2421 0 418310 147096.03 157120 104 2420
2422 0 418026 147136.03 157040 101 2421
2423 0 417926 147152.03 156920 101 2422
2424 0 417658 147280.03 156800 75 2423
2425 0 417526 147412.03 156680 60 2424
2426 0 417458 147428.06 156520 51 2425
2427 0 417306 147572.06 156400 60 2426
2428 0 417278 147768.06 156200 60 2427
2429 0 417278 148052.11 156040 -1 2428
2430 0 417374 148260.11 155840 -1 2429
2431 0 417426 148460.11 155720 -1 2430
2432 0 417494 148748.14 155600 -1 2431
2433 0 417490 148996.14 155440 -1 2432
2434 0 417646 149084.14 155320 -1 2433
2435 0 417778 149080.03 155200 -1 2434
2436 0 417814 149168.03 155160 -1 2435
2437 0 417815 149214.11 155120 -1 2436
2438 0 417771 149258.03 154960 -1 2437
2439 0 417727 149366.03 154800 -1 2438
2440 0 417795 149566.03 154680 -1 2439
2441 0 417839 149870.03 154560 -1 2440
2442 0 417755 150122.03 154480 -1 2441
2443 0 417675 150182.03 154360 -1 2442
2444 0 417911 150094.03 154320 -1 2443
2445 0 418123 150174.03 154240 -1 2444
2446 0 418243 150154.03 154120 -1 2445
2447 0 418279 150102.03 153960 -1 2446
2448 0 418235.03 150162.06 153800 -1 2447
2449 0 418718 146220.06 162880 45 2326
2450 0 419090 146108.06 162840 81 2449
2451 0 419310 146172.03 162720 64 2450
2452 0 410615.53 145970.25 169560 175 1359
2453 0 410776.5 145947.12 169720 124 2452
2454 0 410767.2 145082.12 169800 221 2453
2455 0 410632.75 144746.8 170040 226 2454
2456 0 410104.25 144330.53 170400 200 2455
2457 0 409863.22 143804.03 170680 286 2456
2458 0 409096.75 142881.17 170920 189 2457
2459 0 409040 142666.5 172000 143 2458
2460 0 408094.4 141949 171880 279 2459
2461 0 407464.25 141471.44 171800 256 2460
2462 0 406943.78 140295.62 171800 60 2461
2463 0 406983.75 140063.16 171680 -1 2462
2464 0 406959.9 140040.23 171520 -1 2463
2465 0 407079.97 139993.3 171280 237 2464
2466 0 407134.88 139879.38 171160 237 2465
2467 0 407272.53 139716.83 171040 237 2466
2468 0 407816.34 139224.69 171000 -1 2467
2469 0 408746.3 137203.33 171800 202 2462
2470 0 409802 136651.06 171760 -1 2469
2471 0 409362.03 136739.11 171640 -1 2470
2472 0 409950 137079.03 171720 150 2470
2473 0 409894 137299.03 171640 -1 2472
2474 0 409890 137479.03 171600 -1 2473
2475 0 410030 137543.03 171560 -1 2474
2476 0 409994 136955.03 171640 -1 2472
2477 0 409925 136955 171520 -1 2476
2478 0 409902.03 136955.06 171480 -1 2477
2479 0 409854 136935 171440 -1 2478
2480 0 409806 136915.03 171400 -1 2479
2481 0 409670 136975.03 171320 -1 2480
2482 0 409586 136859.03 171200 -1 2481
2483 0 409598 136635.03 171120 -1 2482
2484 0 409638 136667.03 171000 -1 2483
2485 0 409538 136903.03 170880 -1 2484
2486 0 409490 136971.03 170760 -1 2485
2487 0 409442 136967.03 170640 -1 2486
2488 0 409606.53 136622.4 171960 32 2469
2489 0 409775.9 136207.06 172320 240 2488
2490 0 409631.5 136445.42 172360 240 2489
2491 0 409478.38 136494.84 172480 267 2490
2492 0 409524.28 136366.66 172520 267 2491
2493 0 409429.94 136335.36 172720 267 2492
2494 0 409334.78 136278.19 172880 267 2493
2495 0 408814.53 136285.94 172920 181 2494
2496 0 408542.25 136429.89 173000 96 2495
2497 0 408189.97 136622.52 173080 75 2496
2498 0 407951.38 136569.5 173200 80 2497
2499 0 409526.4 135981.7 172920 280 2494
2500 0 409684.78 135702.3 172960 -1 2499
2501 0 410134.7 135599.28 172400 120 2489
2502 0 410216.94 135458.47 172440 181 2501
2503 0 410377.12 135160.28 172520 228 2502
2504 0 410703.3 134575.72 172680 257 2503
2505 0 410790.4 133325.52 173080 209 2504
2506 0 411014.78 132550.69 173320 261 2505
2507 0 411046.84 132405 173360 245 2506
2508 0 411206.12 131675.12 173560 275 2507
2509 0 411382.25 131359 173960 185 2508
2510 0 411781.88 130462.58 174400 257 2509
2511 0 411849.72 129936.71 174920 219 2510
2512 0 411870.75 129775.6 175080 245 2511
2513 0 411774.22 129443.14 175160 248 2512
2514 0 411630.97 128945.69 175280 217 2513
2515 0 411513.3 128762.72 175320 226 2514
2516 0 411164.56 128215.65 175440 262 2515
2517 0 411010.7 128133.96 175560 262 2516
2518 0 410908.88 128079.24 175640 276 2517
2519 0 410014.2 128106.13 175640 91 2518
2520 0 409446.22 128402.28 175640 45 2519
2521 0 409349.97 128559.75 175480 101 2520
2522 0 409223.78 128624.37 175280 71 2521
2523 0 409023.38 128698.53 175160 40 2522
2524 0 408879.38 129090.55 174880 71 2523
2525 0 408423.2 129434.99 174600 98 2524
2526 0 408295.4 129674.53 174320 71 2525
2527 0 408159.44 129947.625 174080 120 2526
2528 0 408011 130176.03 174040 81 2527
2529 0 408019 130324.03 173960 81 2528
2530 0 407903 130440.03 173840 -1 2529
2531 0 407951 130572.03 173720 -1 2530
2532 0 407863 130772.03 173560 -1 2531
2533 0 407759 131056.07 173480 -1 2532
2534 0 407855 131516.03 173520 -1 2533
2535 0 407627 131916.03 173480 -1 2534
2536 0 407243 132184.03 173520 -1 2535
2537 0 407079 132240.03 173600 -1 2536
2538 0 406799 132240.03 173680 -1 2537
2539 0 406611 132288.03 173800 -1 2538
2540 0 406527 132332.03 173920 -1 2539
2541 0 406499 132372.03 174040 -1 2540
2542 0 406323 132708.03 174160 -1 2541
2543 0 406179 133156.03 174080 -1 2542
2544 0 406091 133444.03 173960 -1 2543
2545 0 406331 134112.06 174000 -1 2544
2546 0 406427 134740.11 174160 -1 2545
2547 0 406419 134964.14 174040 -1 2546
2548 0 406403 135068.14 173960 -1 2547
2549 0 406471 135260.14 173920 -1 2548
2550 0 406463 135356.14 173840 -1 2549
2551 0 406539 135600.14 173720 -1 2550
2552 0 406515 135524.14 173560 -1 2551
2553 0 406591 135496.14 173440 -1 2552
2554 0 406699 135496.14 173280 -1 2553
2555 0 406787 135380.14 173160 -1 2554
2556 0 406419 135008.03 174200 -1 2546
2557 0 407119 135240.03 174200 -1 2556
2558 0 407447 135040.03 174160 -1 2557
2559 0 407395 134884.03 174400 -1 2558
2560 0 406347 135112.03 174320 -1 2556
2561 0 406315 135228.03 174400 -1 2560
2562 0 406215 135672.03 174520 -1 2561
2563 0 406179.03 135748.06 174600 -1 2562
2564 0 406835 135908.03 174640 -1 2563
2565 0 407167 136164.03 174680 -1 2564
2566 0 407159 136284.03 174800 -1 2565
2567 0 407031 136192.03 174960 -1 2566
2568 0 406935 136116.03 175120 -1 2567
2569 0 406059 136016.03 174640 -1 2563
2570 0 405943 136732.03 174680 -1 2569
2571 0 406195 135772 174640 -1 2563
2572 0 406243 135844.03 174760 -1 2571
2573 0 406277.66 135900 174840 -1 2572
2574 0 406295 135928.03 174880 -1 2573
2575 0 405987 136044.03 174920 -1 2574
2576 0 405894.75 136018.64 175040 -1 2575
2577 0 405795 135980.03 175120 -1 2576
2578 0 405627 136148.03 175240 -1 2577
2579 0 405583 136180.03 175400 -1 2578
2580 0 405599 135988.03 175560 -1 2579
2581 0 406547 135620.03 174920 -1 2574
2582 0 406615 135600.03 175040 -1 2581
2583 0 406583 135700.03 175200 -1 2582
2584 0 410898.5 127961.5 175680 276 2518
2585 0 410888.34 127844.21 175720 297 2584
2586 0 410830.56 127137.414 175960 186 2585
2587 0 410686.8 127110.61 176080 186 2586
2588 0 410592 127094.73 176160 140 2587
2589 0 410260.72 127025.586 176440 128 2588
2590 0 409977.5 126966 176680 178 2589
2591 0 409882.7 126946.01 176760 150 2590
2592 0 409877.4 126891.43 176800 166 2591
2593 0 409868.5 126773 176880 166 2592
2594 0 410419 127253 176880 140 2593
2595 0 410651 127125 176960 -1 2594
2596 0 411007 127013 177000 -1 2595
2597 0 411091 126977 177040 -1 2596
2598 0 411159 126965.03 177160 -1 2597
2599 0 411243 126949.03 177360 -1 2598
2600 0 409859.94 126654.766 176960 200 2593
2601 0 409809.3 126624.62 177080 226 2600
2602 0 409067.4 127239.61 177080 -1 2601
2603 0 408807.16 127162.78 177240 -1 2602
2604 0 408631 127019.03 177360 -1 2603
2605 0 409792.34 126613.664 177120 226 2601
2606 0 409758.75 126590.78 177200 226 2605
2607 0 409643.25 126416.42 177480 256 2606
2608 0 409601.84 126176 177720 155 2607
2609 0 409595.3 126136.48 177760 139 2608
2610 0 409391.97 125822.27 178040 181 2609
2611 0 409120.66 125614.875 178520 51 2610
2612 0 409253.7 125318.86 178760 104 2611
2613 0 409584.03 125031.64 179160 75 2612
2614 0 408759.84 124695.695 179160 86 2613
2615 0 407338.38 124795.35 179200 136 2614
2616 0 406055.22 125502.97 179240 40 2615
2617 0 405735.3 125914.95 179240 128 2616
2618 0 405703.47 126012.54 179160 128 2617
2619 0 405640.1 126207.91 179000 93 2618
2620 0 405530.3 126549.414 178720 32 2619
2621 0 405494 126685.03 178640 32 2620
2622 0 405446 126741.03 178520 32 2621
2623 0 405346 126841.07 178360 122 2622
2624 0 405226 127105.07 178160 120 2623
2625 0 405062 127273.07 178000 124 2624
2626 0 404990 127473.07 177840 71 2625
2627 0 404766 127565.1 177600 64 2626
2628 0 404386 127793.03 177440 51 2627
2629 0 404122 127941.03 177320 71 2628
2630 0 403950 127985.03 177160 60 2629
2631 0 403794 128049.03 177040 60 2630
2632 0 403754 128045.07 176880 98 2631
2633 0 403622 128233.07 176720 81 2632
2634 0 403450 128481.1 176600 71 2633
2635 0 403214 128625.1 176480 71 2634
2636 0 403254 128733.1 176360 71 2635
2637 0 403222 128809.03 176240 81 2636
2638 0 403158 128885.03 176120 81 2637
2639 0 403074 128937.03 176000 90 2638
2640 0 403062 128973.03 175880 90 2639
2641 0 403002 128957.03 175720 101 2640
2642 0 402974 128953.03 175600 101 2641
2643 0 402882 128937.03 175440 107 2642
2644 0 402762 129021.03 175320 107 2643
2645 0 402694 129049.03 175160 107 2644
2646 0 402606 129125.07 174960 115 2645
2647 0 402606 129105.07 174800 108 2646
2648 0 402618 128989.07 174680 108 2647
2649 0 402450 128965.07 174560 108 2648
2650 0 402446 128861 174480 122 2649
2651 0 402442 128757.07 174400 102 2650
2652 0 402502 128769.07 174320 122 2651
2653 0 402538 128793.07 174240 122 2652
2654 0 402546 128713.07 174160 122 2653
2655 0 401790 128721.03 174080 -1 2654
2656 0 401674 128653.03 174040 -1 2655
2657 0 401594 128681.03 174000 -1 2656
2658 0 402806 128733.03 174080 134 2654
2659 0 402902 128737.03 173960 134 2658
2660 0 402910.03 128733.055 173920 134 2659
2661 0 402898 128765.03 173840 101 2660
2662 0 402654 128753.03 173800 178 2661
2663 0 402650 128753.03 173680 164 2662
2664 0 402646.2 128749.914 173600 164 2663
2665 0 402650 128753 173560 164 2664
2666 0 402650 128753.03 173520 164 2665
2667 0 402626 128853.03 173440 164 2666
2668 0 402398 128813.03 173400 164 2667
2669 0 402378 128813.03 173280 154 2668
2670 0 402302 128765.03 173160 154 2669
2671 0 402282 128741.03 173040 131 2670
2672 0 402366 128749.03 172960 131 2671
2673 0 402390 128869.03 172840 104 2672
2674 0 402406 128985.03 172720 104 2673
2675 0 402362 128869.03 172600 104 2674
2676 0 402310 128905.03 172480 51 2675
2677 0 402138 129049.03 172360 45 2676
2678 0 401854 129037.03 172280 45 2677
2679 0 401702 129017.03 172200 75 2678
2680 0 401734 129037.03 172040 75 2679
2681 0 401702 129017.03 171880 71 2680
2682 0 401774 129089.03 171720 71 2681
2683 0 401654 129141.03 171600 51 2682
2684 0 401654 129157.03 171440 71 2683
2685 0 401326 129537.07 171320 178 2684
2686 0 401208 129609 171280 178 2685
2687 0 400958 129941.03 171320 32 2686
2688 0 400750 130217.03 171480 32 2687
2689 0 400622 130289.03 171600 40 2688
2690 0 400574 130361.03 171680 -1 2689
2691 0 400554 130397.03 171800 -1 2690
2692 0 400566 130405.03 171960 -1 2691
2693 0 401090 129681.07 171240 108 2686
2694 0 401318 129649.07 171080 128 2693
2695 0 401390 129585.07 171000 128 2694
2696 0 401542 129573.07 170720 196 2695
2697 0 401566 129509.07 170600 196 2696
2698 0 401518 129522.03 170480 -1 2697
2699 0 401426 129573.07 170400 124 2698
2700 0 401262 129725.07 170360 124 2699
2701 0 400754 129881.07 170360 156 2700
2702 0 400406 129737.03 170320 75 2701
2703 0 400062 129569.03 170240 102 2702
2704 0 400006 129557.03 170120 102 2703
2705 0 399994 129453.03 170000 60 2704
2706 0 400110 129329.03 169880 60 2705
2707 0 400498 129857.055 170400 60 2701
2708 0 401158 129815.664 170280 95 2700
2709 0 401106 129861.03 170240 81 2708
2710 0 400990 129913.03 170160 156 2709
2711 0 400926 130137.03 170000 137 2710
2712 0 401038 130157.06 169960 137 2711
2713 0 401210 130073.03 169880 175 2712
2714 0 401510 129357.03 169880 80 2713
2715 0 401534 129125.03 169840 81 2714
2716 0 401526.03 128789.055 169800 136 2715
2717 0 401550.03 128657.09 169760 136 2716
2718 0 401578 128429.03 169680 75 2717
2719 0 401558 128265.03 169600 75 2718
2720 0 401162 130153.03 169800 136 2713
2721 0 401170 130241.03 169680 136 2720
2722 0 400966 130417.03 169600 176 2721
2723 0 400702 130457.03 169520 96 2722
2724 0 400626 130609.03 169400 96 2723
2725 0 400510 130777.03 169320 90 2724
2726 0 400470 131045.03 169240 102 2725
2727 0 400538 131449.06 169160 80 2726
2728 0 400498 131605.06 169080 80 2727
2729 0 400534 131497.06 168920 80 2728
2730 0 402978 129021.03 173440 178 2667
2731 0 403066 129201.03 173360 178 2730
2732 0 403246 129293.03 173280 -1 2731
2733 0 403646 128817.03 173840 71 2661
2734 0 403774 128629.03 173720 71 2733
2735 0 403770 128553.03 173600 71 2734
2736 0 403702 128525.03 173480 71 2735
2737 0 403662 128501.03 173360 32 2736
2738 0 402362 128209.03 174080 64 2654
2739 0 402410 128065.03 174000 75 2738
2740 0 405720 126143 179360 160 2617
2741 0 405699.75 126446.555 179520 204 2740
2742 0 405832 126499 179640 101 2741
2743 0 405964 126551.03 179760 -1 2742
2744 0 406068 126563.03 179880 -1 2743
2745 0 409618.44 124987.64 179200 75 2613
2746 0 409718.62 124641.73 179400 40 2745
2747 0 409885.88 124408.47 179720 150 2746
2748 0 410302.94 124290.07 180240 104 2747
2749 0 410334.72 124280.9 180280 104 2748
2750 0 410366.66 123260.82 180280 -1 2749
2751 0 410474.5 122971.85 180760 -1 2750
2752 0 411146.62 122372.914 180760 -1 2751
2753 0 411330.72 122186.24 180720 -1 2752
2754 0 411605 121923.664 180680 -1 2753
2755 0 412152.94 121399.29 180600 -1 2754
2756 0 412742.62 121681.945 180600 -1 2755
2757 0 412818.66 121734.99 180720 -1 2756
2758 0 413015 121835.03 180840 -1 2757
2759 0 412169.66 121354 180400 -1 2755
2760 0 412172.78 121344.664 180360 -1 2759
2761 0 412266.2 120939.24 180160 -1 2760
2762 0 412277.2 120011.55 180040 -1 2761
2763 0 412857.1 119511.36 180040 -1 2762
2764 0 414306.88 118197.51 180120 -1 2763
2765 0 414881.06 117826.37 180320 -1 2764
2766 0 415072.75 117788.13 180400 -1 2765
2767 0 416232.47 117436.76 180400 -1 2766
2768 0 416592 117341.305 180440 -1 2767
2769 0 416864.28 117172.59 180480 -1 2768
2770 0 418608.47 116412.74 180480 -1 2769
2771 0 418880.78 116283.29 180360 -1 2770
2772 0 419240.9 115974.73 180120 -1 2771
2773 0 419418.34 115765.66 180040 -1 2772
2774 0 420255.94 115728.67 180000 -1 2773
2775 0 420448.16 115444.89 179840 -1 2774
2776 0 420500 115431 179800 -1 2775
2777 0 420524 114863 179800 -1 2776
2778 0 420404 114683 179840 -1 2777
2779 0 420448 114623 179960 -1 2778
2780 0 420488 114631 180000 -1 2779
2781 0 420740.8 115329.8 179600 -1 2776
2782 0 420936.03 115252.95 179440 -1 2781
2783 0 420367.1 115461.195 179280 -1 2782
2784 0 420311 115505.03 179160 -1 2783
2785 0 421509.97 114967.805 179400 -1 2782
2786 0 422044.12 114817.02 179360 -1 2785
2787 0 422539.62 114733.27 179280 -1 2786
2788 0 422956.84 114718.99 179200 -1 2787
2789 0 423567.88 114579.8 179160 -1 2788
2790 0 423943.47 114510.54 179040 -1 2789
2791 0 424673.7 114442.92 178920 -1 2790
2792 0 425108.25 114390.46 178840 -1 2791
2793 0 425237.6 114464.97 178640 -1 2792
2794 0 425493.06 114303.02 178400 -1 2793
2795 0 425797.6 114082.45 178240 -1 2794
2796 0 426479.4 113753.39 178200 -1 2795
2797 0 426199.22 113247.02 178320 -1 2796
2798 0 426708.22 113615.69 178000 -1 2796
2799 0 426738 113635.29 177960 -1 2798
2800 0 426918.47 113750.87 177720 -1 2799
2801 0 427159.44 113904.914 177400 -1 2800
2802 0 427263.62 114696.75 177400 -1 2801
2803 0 427256 114885.03 177320 -1 2802
2804 0 427244 114937.03 177160 -1 2803
2805 0 427389.1 113832.72 177120 -1 2801
2806 0 427566.38 113796.71 177000 -1 2805
2807 0 427682.9 113779.87 176920 -1 2806
2808 0 427679 113824.03 176840 -1 2807
2809 0 427839 113876.03 176800 -1 2808
2810 0 427675 114048.03 176760 -1 2809
2811 0 427479 114308.03 176680 -1 2810
2812 0 427560.25 113510.72 177000 -1 2806
2813 0 427561.78 113286.88 176800 -1 2812
2814 0 427396.22 113467.71 176680 -1 2813
2815 0 427500.25 113285.47 176640 -1 2814
2816 0 427529.78 113273.77 176600 -1 2815
2817 0 427571.28 113215.41 176520 -1 2816
2818 0 427702.5 113217.484 176240 -1 2817
2819 0 427750.66 113185.07 176080 -1 2818
2820 0 427880.34 113079.81 175880 -1 2819
2821 0 428007.12 112789.35 175600 -1 2820
2822 0 428107.47 112655.96 175480 -1 2821
2823 0 428088 112847.41 175360 -1 2822
2824 0 428296.9 112445.68 175320 -1 2823
2825 0 428504 112240.97 175200 -1 2824
2826 0 428956.6 112052 174960 -1 2825
2827 0 429415.12 111806.34 174760 -1 2826
2828 0 430227.5 111549.99 174520 -1 2827
2829 0 430953.9 111333.29 174280 -1 2828
2830 0 431365.78 111133.57 174080 -1 2829
2831 0 431661 111079.9 174000 -1 2830
2832 0 431893.34 111078.01 173920 -1 2831
2833 0 432098.1 111001.49 173720 -1 2832
2834 0 432351.4 110936.125 173480 -1 2833
2835 0 432721.16 110744.6 173280 -1 2834
2836 0 433286.9 110714.74 173040 -1 2835
2837 0 433488.62 110673.82 172880 -1 2836
2838 0 433875.7 110795.18 172680 -1 2837
2839 0 434244.34 110925.83 172440 -1 2838
2840 0 434445.84 110996.95 172240 -1 2839
2841 0 434623.5 111049.63 172000 -1 2840
2842 0 434932.53 110954.94 171640 -1 2841
2843 0 435290.78 110606.234 171200 -1 2842
2844 0 435749.56 110285.66 170880 -1 2843
2845 0 435981.4 110169.12 170560 -1 2844
2846 0 436069 110127 170440 -1 2845
2847 0 436157 110085.17 170320 -1 2846
2848 0 436244.72 110024.13 170200 -1 2847
2849 0 436339.7 109983.85 170040 -1 2848
2850 0 436604.28 109876.69 169800 -1 2849
2851 0 436942.62 109695 169640 -1 2850
2852 0 436958 109681 169600 -1 2851
2853 0 436169 109487 169600 -1 2852
2854 0 436109 109499 169480 -1 2853
2855 0 436005 109655 169320 -1 2854
2856 0 436097 109603 169240 -1 2855
2857 0 436125 109571 169120 -1 2856
2858 0 436141 109551 169040 -1 2857
2859 0 436357 109715.03 168800 -1 2858
2860 0 436425 109775.03 168680 -1 2859
2861 0 436972.9 109667.38 169560 -1 2852
2862 0 437244.88 109581.2 169360 -1 2861
2863 0 437388.34 109631.695 169240 -1 2862
2864 0 437654 109606.336 169040 -1 2863
2865 0 438110.22 109390.49 168760 -1 2864
2866 0 438244.12 109225.87 168560 -1 2865
2867 0 438540.3 109063.7 168320 -1 2866
2868 0 438688.5 108985.5 168280 -1 2867
2869 0 438676 108609 168360 -1 2868
2870 0 439212 108561 168400 -1 2869
2871 0 439320 108493 168560 -1 2870
2872 0 439432 108417 168640 -1 2871
2873 0 439464 108377 168720 -1 2872
2874 0 439404 108453.03 168920 -1 2873
2875 0 438408 108397 168400 -1 2869
2876 0 438243.44 108445 168520 -1 2875
2877 0 438024 108509 168680 -1 2876
2878 0 437880 108433.03 168760 -1 2877
2879 0 437800 108341.03 168880 -1 2878
2880 0 437508 108297.03 169000 -1 2879
2881 0 438837.3 108907.22 168240 -1 2868
2882 0 439158.1 108799.88 168040 -1 2881
2883 0 439450.66 109066.266 167920 -1 2882
2884 0 439438.8 109097.8 167880 -1 2883
2885 0 439389.53 109225.34 167720 -1 2884
2886 0 439709.75 109517.555 167560 -1 2885
2887 0 440079.25 109589.64 167400 -1 2886
2888 0 440294.4 109733.14 167200 -1 2887
2889 0 440684.44 109670.81 167000 -1 2888
2890 0 441058.8 109664.17 166840 -1 2889
2891 0 441321.22 109781.59 166480 -1 2890
2892 0 441457.53 109586.19 166280 -1 2891
2893 0 441629.97 109628.35 166120 -1 2892
2894 0 442296.03 110112.34 165760 -1 2893
2895 0 442555.22 110229.375 165560 -1 2894
2896 0 442983.97 110244.12 165360 -1 2895
2897 0 443165.7 110236.12 164960 -1 2896
2898 0 443382.47 110379.266 164760 -1 2897
2899 0 443589.56 110389.9 164600 -1 2898
2900 0 443717.47 110399.01 164400 -1 2899
2901 0 443752 110476.17 164160 -1 2900
2902 0 443902.25 110557.914 163920 -1 2901
2903 0 443926.9 110696.336 163760 -1 2902
2904 0 443919.22 110615.97 163480 -1 2903
2905 0 443972.66 110547.016 163320 -1 2904
2906 0 444003.28 110542.7 163120 -1 2905
2907 0 444073.62 110443.83 162960 -1 2906
2908 0 444125.9 110313.48 162800 -1 2907
2909 0 444224.94 110231.68 162600 -1 2908
2910 0 444334.12 110171.06 162360 -1 2909
2911 0 444421.38 110043.17 162120 -1 2910
2912 0 444466.22 109903.04 161960 -1 2911
2913 0 444485.3 109707.84 161680 -1 2912
2914 0 444476.8 109625.05 161400 -1 2913
2915 0 444591.66 109482.44 161160 -1 2914
2916 0 444648.88 109389.484 160920 -1 2915
2917 0 444715.66 109376.3 160720 -1 2916
2918 0 444813.3 109335.01 160520 -1 2917
2919 0 444837.62 109288.33 160360 -1 2918
2920 0 444712.62 109192.27 160200 -1 2919
2921 0 444737.4 109085.18 160000 -1 2920
2922 0 444770.88 109040.914 159880 -1 2921
2923 0 444748.2 109037.875 159640 -1 2922
2924 0 444629.94 109028.766 159480 -1 2923
2925 0 444515.44 109043.75 159400 -1 2924
2926 0 444802.56 109115.9 159360 -1 2925
2927 0 444978.44 109083.945 159280 -1 2926
2928 0 444370.62 109062.19 159360 -1 2925
2929 0 444173.84 109052.484 159200 -1 2928
2930 0 444091.22 109142.29 159120 -1 2929
2931 0 444223.44 109161.64 159080 -1 2930
2932 0 444319.62 109163.56 159040 -1 2931
2933 0 443976.03 109046.234 159080 -1 2930
2934 0 443838.38 108879.09 158960 -1 2933
2935 0 443651.12 108806.6 158800 -1 2934
2936 0 443455.12 108533.05 158560 -1 2935
2937 0 443386 108469.22 158360 -1 2936
2938 0 443305.03 108435.84 158200 -1 2937
2939 0 443330.94 108313.15 158080 -1 2938
2940 0 443334.6 108313.8 158040 -1 2939
2941 0 443348.88 108316.58 157880 -1 2940
2942 0 443401.75 108353.65 157680 -1 2941
2943 0 443425.97 108364.93 157640 -1 2942
2944 0 443579.84 108322.61 157520 -1 2943
2945 0 443747.16 108193.51 157440 -1 2944
2946 0 443828.44 108111.62 157320 -1 2945
2947 0 443833.34 108097.336 157240 -1 2946
2948 0 443836.2 108090 157200 -1 2947
2949 0 443859.7 107989.6 157080 -1 2948
2950 0 443932.75 107853.61 156960 -1 2949
2951 0 443786.06 107680.67 156920 -1 2950
2952 0 443733.53 107508.625 156760 -1 2951
2953 0 443817.97 107125.57 156720 -1 2952
2954 0 444149.34 106985.84 156640 -1 2953
2955 0 444366.47 106995.88 156560 -1 2954
2956 0 444478.06 106950.53 156440 -1 2955
2957 0 444485.34 106967 156360 -1 2956
2958 0 444499.84 106999.164 156200 -1 2957
2959 0 444603.44 107073.15 155960 -1 2958
2960 0 444493.72 107115.48 155840 -1 2959
2961 0 444365.25 107179.234 155760 -1 2960
2962 0 444021.53 107369.52 155720 -1 2961
2963 0 443927.3 107467.47 155520 -1 2962
2964 0 443908.47 107503.83 155360 -1 2963
2965 0 444605.75 107013.23 155720 -1 2961
2966 0 444683.78 106897.086 155600 -1 2965
2967 0 444727.25 106753.24 155480 -1 2966
2968 0 444878.28 106793.73 155280 -1 2967
2969 0 444892.34 106556.46 155120 -1 2968
2970 0 444718 107142 156600 -1 2955
2971 0 444802 107214 156680 -1 2970
2972 0 444910 107250 156760 -1 2971
2973 0 445018 107270 156840 -1 2972
2974 0 444978 107398 156880 -1 2973
2975 0 444998 107466 156920 -1 2974
2976 0 444456.9 108117.586 156960 -1 2950
2977 0 444653.38 108113.63 156880 -1 2976
2978 0 444644.44 108209.57 156760 -1 2977
2979 0 443676.66 108691.336 157040 -1 2949
2980 0 443524.66 108787.336 156960 -1 2979
2981 0 443324.66 108847.336 156880 -1 2980
2982 0 443336.66 108867.336 156800 -1 2981
2983 0 443185 108927.03 156640 -1 2982
2984 0 442929 108931.03 156520 -1 2983
2985 0 442753 108899.03 156360 -1 2984
2986 0 438766.2 108837.2 167840 -1 2884
2987 0 438590.2 108865.2 167800 -1 2986
2988 0 438506.2 108893.2 167760 -1 2987
2989 0 438474 108941.03 167720 -1 2988
2990 0 436259.5 110453.06 170000 -1 2849
2991 0 436283.44 110608.58 169760 -1 2990
2992 0 436277.2 110587.36 169560 -1 2991
2993 0 436690.38 110096.875 170480 -1 2846
2994 0 436722.38 110148.875 170680 -1 2993
2995 0 436802.38 110272.875 170800 -1 2994
2996 0 436754.38 110228.875 170960 -1 2995
2997 0 421215.53 115012.02 179160 -1 2785
2998 0 421008 114996.03 179000 -1 2997
2999 0 420625 115745 180160 -1 2774
3000 0 420845 115797 180240 -1 2999
3001 0 421109 115889 180320 -1 3000
3002 0 421705 115789 180400 -1 3001
3003 0 414984 117629 180440 -1 2766
3004 0 414964 117561 180560 -1 3003
3005 0 414976 117477 180680 -1 3004
3006 0 414928 117293.03 180760 -1 3005
3007 0 414508 117081.03 180880 -1 3006
3008 0 414320 117061.03 181000 -1 3007
3009 0 414296 116909.03 181200 -1 3008
3010 0 414400 116729.03 181120 -1 3009
3011 0 414208 116601.03 181000 -1 3010
3012 0 413924 116337.03 180920 -1 3011
3013 0 413660 115949.07 181000 -1 3012
3014 0 413304 115929.03 181000 -1 3013
3015 0 413116 115873.03 180920 -1 3014
3016 0 412956 115761.03 180840 -1 3015
3017 0 412828 115621.07 180680 -1 3016
3018 0 412524 115497.07 180600 -1 3017
3019 0 412284 115133.1 180480 -1 3018
3020 0 412332 114761.13 180400 -1 3019
3021 0 412180 114297.13 180280 -1 3020
3022 0 412332 113897.17 180200 -1 3021
3023 0 412212 113381.03 180160 -1 3022
3024 0 412208 113013.03 180280 -1 3023
3025 0 412416 112377.03 180320 -1 3024
3026 0 412284 111421.03 180360 -1 3025
3027 0 412372.03 110885.09 180400 -1 3026
3028 0 411956 110893.07 180480 -1 3027
3029 0 411812 110973.07 180600 -1 3028
3030 0 411484 111133.07 180680 -1 3029
3031 0 411212 111117.07 180800 -1 3030
3032 0 411060 111141.07 180880 -1 3031
3033 0 411804 110373.07 180360 -1 3027
3034 0 411540 109933.07 180240 -1 3033
3035 0 411408 109705.03 180280 -1 3034
3036 0 411372 109501.03 180200 -1 3035
3037 0 411328 109413.03 180120 -1 3036
3038 0 411308 109217.03 180040 -1 3037
3039 0 411236 108821.03 179840 -1 3038
3040 0 411172 108341.03 179720 -1 3039
3041 0 411024 108037.03 179760 -1 3040
3042 0 410876 107777.03 179840 -1 3041
3043 0 410748 107509.03 179760 -1 3042
3044 0 410652 107445.03 179680 -1 3043
3045 0 410668 107361.03 179560 -1 3044
3046 0 410760 107325.03 179360 -1 3045
3047 0 410872 107097.03 179240 -1 3046
3048 0 410848 106945.03 179080 -1 3047
3049 0 410852 106789.03 179000 -1 3048
3050 0 410788 106345.03 178680 -1 3049
3051 0 410900 106369.03 178480 -1 3050
3052 0 410896 106397.03 178360 -1 3051
3053 0 410936 106405.03 178200 -1 3052
3054 0 410976 106213.03 178040 -1 3053
3055 0 410940 106197.03 177920 -1 3054
3056 0 410880 106061.03 177800 -1 3055
3057 0 410912 106145.03 177640 -1 3056
3058 0 410944 106125.07 177480 -1 3057
3059 0 411008 106209.07 177320 -1 3058
3060 0 411064 106221.07 177160 -1 3059
3061 0 410908 105989.07 177000 -1 3060
3062 0 410612 105717.07 176840 -1 3061
3063 0 410304 105641.03 176760 -1 3062
3064 0 409932 105369.03 176720 -1 3063
3065 0 408872 105109.07 176680 -1 3064
3066 0 408516 105085.1 176600 -1 3065
3067 0 408536 105157.125 176480 -1 3066
3068 0 408064 105233.03 176400 -1 3067
3069 0 407860 105293.03 176320 -1 3068
3070 0 408216.03 105261.055 176160 -1 3069
3071 0 408428 105201.03 176080 -1 3070
3072 0 408468 105133.03 175960 -1 3071
3073 0 407592 105233.03 176280 -1 3069
3074 0 407472 105229.03 176120 -1 3073
3075 0 408472 105133.03 176720 -1 3065
3076 0 408472 105125.03 176800 -1 3075
3077 0 408352 105129.03 176920 -1 3076
3078 0 408236 105249.03 177000 -1 3077
3079 0 408160 105329.03 177040 -1 3078
3080 0 408032 105701.03 177160 -1 3079
3081 0 408020 105849.03 177280 -1 3080
3082 0 407992.03 105905.06 177360 -1 3081
3083 0 408060 105909.03 177480 -1 3082
3084 0 407944 105881.03 177720 -1 3083
3085 0 407956 105769.03 177840 -1 3084
3086 0 407920.03 105757.055 177960 -1 3085
3087 0 407908 105737.03 178040 -1 3086
3088 0 408000 105665.03 178160 -1 3087
3089 0 408216 105109.03 177080 -1 3079
3090 0 408216 105113.03 177200 -1 3089
3091 0 408144 105173.03 177320 -1 3090
3092 0 408108 105181.03 177480 -1 3091
3093 0 407956 105101.03 177600 -1 3092
3094 0 412828 110837.07 180440 -1 3027
3095 0 413140 110893.07 180560 -1 3094
3096 0 413324 110957.07 180640 -1 3095
3097 0 413476 111045.07 180680 -1 3096
3098 0 413980 110605.07 180640 -1 3097
3099 0 414148 110517.07 180720 -1 3098
3100 0 414184 110649.03 180880 -1 3099
3101 0 413996 110817.03 181040 -1 3100
3102 0 413904 110869.03 181200 -1 3101
3103 0 413508 111109.07 180800 -1 3097
3104 0 413644 111261.07 180960 -1 3103
3105 0 413804 111285.07 181040 -1 3104
3106 0 412956 110752 180280 -1 3027
3107 0 413516 110624.07 180200 -1 3106
3108 0 413524 110528.07 180080 -1 3107
3109 0 413652 110368.07 179920 -1 3108
3110 0 413876 110336.07 179800 -1 3109
3111 0 414220 110576.07 179720 -1 3110
3112 0 414220 110648.07 179320 -1 3111
3113 0 414332 110768.07 179160 -1 3112
3114 0 414412 110696.07 179000 -1 3113
3115 0 414692 110520.07 178920 -1 3114
3116 0 414892 110296.07 178840 -1 3115
3117 0 415268 109992.07 178760 -1 3116
3118 0 415596 109784.07 178720 -1 3117
3119 0 415700 109552.07 178600 -1 3118
3120 0 415596 109472.07 178520 -1 3119
3121 0 415708 109384.07 178400 -1 3120
3122 0 415652 109376.07 178240 -1 3121
3123 0 415644 109360.07 178080 -1 3122
3124 0 415620 109328.13 178000 -1 3123
3125 0 415748 109400.07 177880 -1 3124
3126 0 415908 109312.07 177720 -1 3125
3127 0 415868 109224.07 177560 -1 3126
3128 0 415900 109216.07 177400 -1 3127
3129 0 416116 109184.07 177240 -1 3128
3130 0 416356 109112.07 177080 -1 3129
3131 0 416516 108920.03 176920 -1 3130
3132 0 416728 108768.03 176760 -1 3131
3133 0 416736 108808.03 176720 -1 3132
3134 0 416616 109156.03 176680 -1 3133
3135 0 416864 108836.03 176640 -1 3134
3136 0 417168 108768.03 176440 -1 3135
3137 0 417340 108816.03 176320 -1 3136
3138 0 417508 108764.03 176080 -1 3137
3139 0 417632 108768.03 175920 -1 3138
3140 0 417848 108744.03 175760 -1 3139
3141 0 417960 108760.03 175600 -1 3140
3142 0 418048 108700.07 175440 -1 3141
3143 0 418364 108812.03 175400 -1 3142
3144 0 418632 108940.03 175360 -1 3143
3145 0 419156 108516.03 175320 -1 3144
3146 0 419660 108288.03 175280 -1 3145
3147 0 420300 108048.03 175200 -1 3146
3148 0 420700 107688.03 175160 -1 3147
3149 0 421096 107520.03 175080 -1 3148
3150 0 421408 107360.03 174920 -1 3149
3151 0 421536 107288.03 174760 -1 3150
3152 0 421828 107228.03 174600 -1 3151
3153 0 421984 107084.03 174440 -1 3152
3154 0 422476 106892.03 174400 -1 3153
3155 0 422944 106724.03 174480 -1 3154
3156 0 423096 106600.03 174560 -1 3155
3157 0 423560 106348.03 174520 -1 3156
3158 0 423576 106208.03 174440 -1 3157
3159 0 423728 106000.03 174320 -1 3158
3160 0 424060 105340.03 174240 -1 3159
3161 0 424492 104836.03 174280 -1 3160
3162 0 424940 104652.03 174320 -1 3161
3163 0 425160 104528.03 174280 -1 3162
3164 0 425224.03 104500.055 174160 -1 3163
3165 0 425364 104480.03 174000 -1 3164
3166 0 425416 104512.03 173880 -1 3165
3167 0 425524 104644.03 173760 -1 3166
3168 0 426180 104620.03 173720 -1 3167
3169 0 426352 104584.03 173640 -1 3168
3170 0 426368 104536.03 173520 -1 3169
3171 0 426484 104596.03 173360 -1 3170
3172 0 426552 104664.03 173200 -1 3171
3173 0 425400 104716.03 173680 -1 3167
3174 0 425324 104712.03 173600 -1 3173
3175 0 425080 104584.03 173560 -1 3174
3176 0 425220 104504.03 173520 -1 3175
3177 0 425336 104520.03 173440 -1 3176
3178 0 425372 104688.03 173280 -1 3177
3179 0 425320 104600.03 173040 -1 3178
3180 0 425028 104576.07 174480 -1 3162
3181 0 425072 104580.07 174560 -1 3180
3182 0 424904 104544.03 174640 -1 3181
3183 0 424812 104648.03 174760 -1 3182
3184 0 424328 104948.03 174760 -1 3183
3185 0 424296 105012.03 174840 -1 3184
3186 0 424256 105068.03 174920 -1 3185
3187 0 424240 105152.03 175080 -1 3186
3188 0 412372 112333.07 180400 -1 3025
3189 0 412268 112333.07 180560 -1 3188
3190 0 412204 112341.07 180640 -1 3189
3191 0 411924 112141.07 180720 -1 3190
3192 0 411692 112085.07 180800 -1 3191
3193 0 411668 112317.07 180920 -1 3192
3194 0 411604 112405.07 181000 -1 3193
3195 0 411484 112397.07 181080 -1 3194
3196 0 411348 112557.07 181240 -1 3195
3197 0 411124 112989.07 181320 -1 3196
3198 0 410924 112917.07 181240 -1 3197
3199 0 410801.34 122505 181000 -1 2752
3200 0 410549.34 123061 181040 -1 3199
3201 0 410145.34 123213 181080 -1 3200
3202 0 409405.34 123317 181240 -1 3201
3203 0 409382 123307.03 181280 -1 3202
3204 0 409106 123259.03 181360 -1 3203
3205 0 408938 123267.03 181480 -1 3204
3206 0 408878 123275.03 181600 -1 3205
3207 0 408738 123315.03 181720 -1 3206
3208 0 408466 123311.03 181840 -1 3207
3209 0 408294 123351.03 182000 -1 3208
3210 0 408134 123763.03 182040 -1 3209
3211 0 408170 123363.03 182080 -1 3210
3212 0 408086 123387.03 182200 -1 3211
3213 0 407926 123343.03 182360 -1 3212
3214 0 407766 123307.03 182480 -1 3213
3215 0 407706 123219.03 182600 -1 3214
3216 0 407630 123175.03 182720 -1 3215
3217 0 407630 123187.03 182840 -1 3216
3218 0 407498 123199.03 182960 -1 3217
3219 0 407334 123167.03 183080 -1 3218
3220 0 407266 123099.03 183200 -1 3219
3221 0 407234 123187.03 183320 -1 3220
3222 0 407226 123251.03 183400 -1 3221
3223 0 406862 123803.03 183400 -1 3222
3224 0 406966 123991.03 183360 -1 3223
3225 0 407018 123995.03 183240 -1 3224
3226 0 407134 123991.03 183160 -1 3225
3227 0 407290 124011.03 183080 -1 3226
3228 0 407102 123415.03 183520 -1 3222
3229 0 407038 123603.03 183680 -1 3228
3230 0 406910 123787.03 183760 -1 3229
3231 0 406806 123911.07 183880 -1 3230
3232 0 406294 123583.03 183920 -1 3231
3233 0 406094 123527.03 184000 -1 3232
3234 0 405814 123435.03 184120 -1 3233
3235 0 405774.03 123519.055 184160 -1 3234
3236 0 405446.03 123723.06 184280 -1 3235
3237 0 405270.03 123759.06 184320 -1 3236
3238 0 405182.03 123811.06 184360 -1 3237
3239 0 404898 123911.03 184400 -1 3238
3240 0 404658 123915.03 184520 -1 3239
3241 0 404462 123955.03 184640 -1 3240
3242 0 404338 124171.03 184760 -1 3241
3243 0 404194 124279.03 184840 -1 3242
3244 0 404050 124535.03 185120 -1 3243
3245 0 403906 124787.03 185280 -1 3244
3246 0 403858 124983.03 185440 -1 3245
3247 0 403806 125143.03 185600 -1 3246
3248 0 403702 125299.03 185760 -1 3247
3249 0 403594 125447.03 185920 -1 3248
3250 0 403390 125595.03 186080 -1 3249
3251 0 403330 125627.03 186200 -1 3250
3252 0 403118 125871.03 186400 -1 3251
3253 0 403042 125991.03 186560 -1 3252
3254 0 402810 126027.03 186720 -1 3253
3255 0 402470 126079.03 186840 -1 3254
3256 0 402130 126091.03 186920 -1 3255
3257 0 401846 126111.07 187040 -1 3256
3258 0 401626 126283.03 187200 -1 3257
3259 0 401422 126387.03 187320 -1 3258
3260 0 401018 126503.03 187400 -1 3259
3261 0 400734 126599.03 187480 -1 3260
3262 0 400550 126615.03 187640 -1 3261
3263 0 400118 126767.03 187760 -1 3262
3264 0 399810 126823.03 187920 -1 3263
3265 0 399490 126931.03 188040 -1 3264
3266 0 399206 127107.07 188240 -1 3265
3267 0 398986 127287.07 188360 -1 3266
3268 0 398938 127435.07 188520 -1 3267
3269 0 398862 127535.07 188640 -1 3268
3270 0 398526 127875.1 188680 -1 3269
3271 0 398301.84 128153.82 188840 -1 3270
3272 0 397634 128835.1 188880 -1 3271
3273 0 397426 129263.1 188840 -1 3272
3274 0 396786 129907.1 188840 -1 3273
3275 0 396800.22 129910.62 188920 -1 3274
3276 0 396526 130223.13 188960 -1 3275
3277 0 396098 130351.03 189000 -1 3276
3278 0 395866 130615.03 189160 -1 3277
3279 0 395806 130755.03 189240 -1 3278
3280 0 395786 130883.03 189400 -1 3279
3281 0 396470 130547.03 189040 -1 3276
3282 0 396514 130759.03 189120 -1 3281
3283 0 396490.03 130871.06 189200 -1 3282
3284 0 396818 131263.03 189160 -1 3283
3285 0 397206 131287.03 189120 -1 3284
3286 0 397358 131427.03 189080 -1 3285
3287 0 397534 131827.03 189160 -1 3286
3288 0 397574 131975.03 189320 -1 3287
3289 0 396474 131055.03 189280 -1 3283
3290 0 396398 131227.03 189400 -1 3289
3291 0 396294 131279.03 189520 -1 3290
3292 0 396202 131283.03 189600 -1 3291
3293 0 396022 131371.03 189680 -1 3292
3294 0 396014 131427.03 189840 -1 3293
3295 0 395954 131487.03 190000 -1 3294
3296 0 395802 131775.03 190160 -1 3295
3297 0 395638 131923.03 190280 -1 3296
3298 0 395546 131963.03 190400 -1 3297
3299 0 395470 132055.03 190600 -1 3298
3300 0 395446 132135.03 190760 -1 3299
3301 0 395394 132299.03 190920 -1 3300
3302 0 395414 132463.03 191080 -1 3301
3303 0 395230 132551.03 191280 -1 3302
3304 0 395114 132479.03 191440 -1 3303
3305 0 394962 132391.03 191560 -1 3304
3306 0 394910 132319.03 191640 -1 3305
3307 0 394902 132295.03 191840 -1 3306
3308 0 394866 132287.03 192040 -1 3307
3309 0 394758 132383.03 192240 -1 3308
3310 0 394578 132407.03 192400 -1 3309
3311 0 394386 132423.03 192600 -1 3310
3312 0 393982 132579.03 192720 -1 3311
3313 0 393814 132871.06 192840 -1 3312
3314 0 393754 133163.03 193000 -1 3313
3315 0 393618 133403.03 193120 -1 3314
3316 0 393318 133587.06 193320 -1 3315
3317 0 393114 133831.06 193480 -1 3316
3318 0 392950 134031.03 193640 -1 3317
3319 0 392730 134091.03 193840 -1 3318
3320 0 392494 134199.03 193960 -1 3319
3321 0 392198 134315.06 194200 -1 3320
3322 0 392058 134415.06 194360 -1 3321
3323 0 391966 134519.06 194560 -1 3322
3324 0 391882 134839.06 194680 -1 3323
3325 0 391770 135051.03 194840 -1 3324
3326 0 391574 135483.03 195000 -1 3325
3327 0 391242 135955.06 195200 -1 3326
3328 0 391154 136255.06 195280 -1 3327
3329 0 391098.03 136395.05 195360 -1 3328
3330 0 391038 136531.11 195440 -1 3329
3331 0 390990 136703.03 195640 -1 3330
3332 0 391018 136819.03 195800 -1 3331
3333 0 391014 136987.03 196000 -1 3332
3334 0 391042 137167.03 196160 -1 3333
3335 0 391190 137171.06 196320 -1 3334
3336 0 391406 137439.06 196480 -1 3335
3337 0 391606 137587.06 196640 -1 3336
3338 0 391758 137731.06 196800 -1 3337
3339 0 391742 138271.11 196880 -1 3338
3340 0 391730 138335 196920 -1 3339
3341 0 391718 138399.03 196960 -1 3340
3342 0 391694 138547.03 197080 -1 3341
3343 0 391630 138643.03 197160 -1 3342
3344 0 391618 138783.03 197240 -1 3343
3345 0 391762 138803.03 197320 -1 3344
3346 0 391918 138919.03 197440 -1 3345
3347 0 392458 138811.03 197440 -1 3346
3348 0 392882 138799.03 197520 -1 3347
3349 0 393058 138803.03 197640 -1 3348
3350 0 391774 138807.03 197520 -1 3346
3351 0 391734 138719.03 197640 -1 3350
3352 0 391674 138771.03 197760 -1 3351
3353 0 391554 138983.03 197920 -1 3352
3354 0 391658 138827.03 197960 -1 3353
3355 0 391894 138655.03 198000 -1 3354
3356 0 391798 137987.03 196960 -1 3340
3357 0 391846 137975.03 197080 -1 3356
3358 0 392046 137883.03 197240 -1 3357
3359 0 392398 137927.03 197320 -1 3358
3360 0 392426 137911.03 197400 -1 3359
3361 0 392426 137951.03 197480 -1 3360
3362 0 392434 138023.03 197600 -1 3361
3363 0 391782 138671.03 196840 -1 3339
3364 0 391910 138727.03 196760 -1 3363
3365 0 392030 138735.03 196640 -1 3364
3366 0 392050 138671.03 196560 -1 3365
3367 0 392134 138707.03 196440 -1 3366
3368 0 392082 138811.03 196320 -1 3367
3369 0 391978 138919.03 196160 -1 3368
3370 0 396950 130043.03 189000 -1 3275
3371 0 396950 130147.03 189120 -1 3370
3372 0 397018 130239.03 189280 -1 3371
3373 0 396906 130219.03 189400 -1 3372
3374 0 396818 130395.03 189560 -1 3373
3375 0 396566 130115.03 188800 -1 3274
3376 0 396482 130083.06 188720 -1 3375
3377 0 396474 130463.03 188720 -1 3376
3378 0 396483.6 130495.8 188680 -1 3377
3379 0 396522 130627.03 188520 -1 3378
3380 0 396518 130711.03 188400 -1 3379
3381 0 396442 130715.03 188240 -1 3380
3382 0 396354 130663.03 188000 -1 3381
3383 0 396486 130071.03 188600 -1 3376
3384 0 396470 129987.03 188520 -1 3383
3385 0 396414 129915.03 188440 -1 3384
3386 0 396398 129899.03 188320 -1 3385
3387 0 396390 129883.03 188200 -1 3386
3388 0 396410 129863.03 188080 -1 3387
3389 0 396414 129875.03 187960 -1 3388
3390 0 396406 129831.03 187800 -1 3389
3391 0 396386 129879.03 187640 -1 3390
3392 0 406790 124419.03 183960 -1 3231
3393 0 406450 124739.03 184040 -1 3392
3394 0 406486 124915.13 184160 -1 3393
3395 0 406318 125351.1 184240 -1 3394
3396 0 406278 125983.07 184320 -1 3395
3397 0 406110 126659.07 184360 -1 3396
3398 0 405986 126979.03 184480 -1 3397
3399 0 405834 127519.03 184520 -1 3398
3400 0 406022 127983.07 184600 -1 3399
3401 0 406054 128383.03 184760 -1 3400
3402 0 405914 128827.03 184840 -1 3401
3403 0 405770 129107.03 185000 -1 3402
3404 0 405710 129211.03 185160 -1 3403
3405 0 405606 129439.03 185240 -1 3404
3406 0 405502 129739.03 185360 -1 3405
3407 0 405442 130015.17 185520 -1 3406
3408 0 405274 130319.17 185680 -1 3407
3409 0 405242 130475.17 185840 -1 3408
3410 0 405258 130615.17 185920 -1 3409
3411 0 405278 130787.17 186040 -1 3410
3412 0 405070 131287.14 186160 -1 3411
3413 0 405070 131635.14 186280 -1 3412
3414 0 405058 131795.14 186440 -1 3413
3415 0 404978 131863.14 186600 -1 3414
3416 0 404766 131927.14 186760 -1 3415
3417 0 404562 131951.14 186920 -1 3416
3418 0 404442 132255.14 187080 -1 3417
3419 0 404314 132475.11 187240 -1 3418
3420 0 404146 132639.11 187400 -1 3419
3421 0 404010 132855.11 187600 -1 3420
3422 0 403974 132943.11 187720 -1 3421
3423 0 403922 133143.11 187840 -1 3422
3424 0 403786 133255.11 187960 -1 3423
3425 0 403642 133331.11 188160 -1 3424
3426 0 403474 133567.06 188280 -1 3425
3427 0 403362 133823.03 188440 -1 3426
3428 0 403410 133939.03 188520 -1 3427
3429 0 403402 134087.03 188640 -1 3428
3430 0 403402 134359.03 188680 -1 3429
3431 0 403306 134639.03 188840 -1 3430
3432 0 403146.5 134871.38 188880 -1 3431
3433 0 402992 134851.03 188920 -1 3432
3434 0 402924 134877.67 188960 -1 3433
3435 0 402856 134904.5 189000 -1 3434
3436 0 402788.03 134931.06 189040 -1 3435
3437 0 402836 133659.03 189040 -1 3436
3438 0 402860 133511.03 189120 -1 3437
3439 0 402852 133663.03 189240 -1 3438
3440 0 402776 133967.03 189360 -1 3439
3441 0 402768 134983 189080 -1 3436
3442 0 402748.03 135035.05 189120 -1 3441
3443 0 402548 135083.03 189200 -1 3442
3444 0 402432.94 135174.81 189280 -1 3443
3445 0 402412.3 135294.81 189400 -1 3444
3446 0 401790 135698.03 189400 -1 3445
3447 0 401066 136046.03 189400 -1 3446
3448 0 401006 136362.03 189360 -1 3447
3449 0 401050 136666.03 189280 -1 3448
3450 0 400982 136950.03 189360 -1 3449
3451 0 400874.03 137350.06 189400 -1 3450
3452 0 400894 137454.03 189280 -1 3451
3453 0 400950 137822.03 189240 -1 3452
3454 0 400738 138454.03 189240 -1 3453
3455 0 400726 138502.03 189200 -1 3454
3456 0 400638 138462.03 189080 -1 3455
3457 0 400626 138442.03 188960 -1 3456
3458 0 400634.44 138429.95 188880 -1 3457
3459 0 400638 138450.03 188640 -1 3458
3460 0 400886 137706.03 188600 -1 3459
3461 0 400874 137586.03 188680 -1 3460
3462 0 400810 137498.03 188760 -1 3461
3463 0 400550 138762.03 188520 -1 3459
3464 0 400838 138446.03 189320 -1 3454
3465 0 400854 138458.03 189440 -1 3464
3466 0 400274 138762.03 189280 -1 3454
3467 0 400214 138870.03 189360 -1 3466
3468 0 400198 138982.03 189480 -1 3467
3469 0 400190 138978.03 189640 -1 3468
3470 0 402413 135315.14 189480 -1 3445
3471 0 402329 135279.11 189560 -1 3470
3472 0 402405 135243.11 189640 -1 3471
3473 0 402389 135231.11 189800 -1 3472
3474 0 402405 135195.11 189920 -1 3473
3475 0 402429 135255.11 190120 -1 3474
3476 0 402257 135391.11 190240 -1 3475
3477 0 402121 135547.11 190440 -1 3476
3478 0 402045 135767.11 190560 -1 3477
3479 0 401881 136067.06 190720 -1 3478
3480 0 401717 136227.06 190880 -1 3479
3481 0 401561 136399.06 191000 -1 3480
3482 0 401537 136595.06 191160 -1 3481
3483 0 401385 136875.06 191360 -1 3482
3484 0 401113 137183.03 191520 -1 3483
3485 0 400929 137371.03 191640 -1 3484
3486 0 400837 137463.03 191800 -1 3485
3487 0 400677 137559.03 191960 -1 3486
3488 0 400505 137719.03 192120 -1 3487
3489 0 400205 137987.03 192280 -1 3488
3490 0 399813 138331.06 192440 -1 3489
3491 0 399601 138555.06 192600 -1 3490
3492 0 399277.03 138803.06 192720 -1 3491
3493 0 398933 138947.06 192760 -1 3492
3494 0 398709 139195.06 192800 -1 3493
3495 0 398293 139855.03 192960 -1 3494
3496 0 398085 140091.06 193080 -1 3495
3497 0 397837 140143.06 193240 -1 3496
3498 0 397637 140271.06 193360 -1 3497
3499 0 397501 140379.06 193480 -1 3498
3500 0 397273 140559.06 193640 -1 3499
3501 0 396925 140671.11 193800 -1 3500
3502 0 396521 141183.11 193880 -1 3501
3503 0 396125 141559.03 193920 -1 3502
3504 0 394745 142519.03 193920 -1 3503
3505 0 394281 143423.06 193920 -1 3504
3506 0 393671.03 143815.23 193920 -1 3505
3507 0 393423 143999.03 193760 -1 3506
3508 0 393031 144043.03 193800 -1 3507
3509 0 392935 144027.03 193880 -1 3508
3510 0 392703 143903.03 194000 -1 3509
3511 0 392567 143927.03 194160 -1 3510
3512 0 393499 144187.03 193640 -1 3507
3513 0 393516 144248 193600 -1 3512
3514 0 393431 144103.03 193560 -1 3513
3515 0 393420 144079 193520 -1 3514
3516 0 393398 144031 193440 -1 3515
3517 0 393387 144007.03 193400 -1 3516
3518 0 393343 144015.03 193280 -1 3517
3519 0 393339 144035.03 193080 -1 3518
3520 0 393315 144103.03 192920 -1 3519
3521 0 393567 144431.03 193480 -1 3513
3522 0 393443 144743.03 193400 -1 3521
3523 0 403544 134327.03 189120 -1 3442
3524 0 403756 134075.03 189040 -1 3523
3525 0 403708 133951.03 188960 -1 3524
3526 0 403154 135375.03 188840 -1 3432
3527 0 403222 135891.03 188760 -1 3526
3528 0 403310 135695.03 188360 -1 3527
3529 0 403814 134727.03 188640 -1 3430
3530 0 403890 134683.03 188560 -1 3529
3531 0 403826 134543.03 188400 -1 3530
3532 0 403862 134379.03 188160 -1 3531
3533 0 411153.34 122217 181160 -1 3199
3534 0 411105 122173.03 181200 -1 3533
3535 0 410745 122157.03 181280 -1 3534
3536 0 410773 122281.03 181360 -1 3535
3537 0 410661 122053.03 181480 -1 3536
3538 0 412617.75 125563.484 180280 -1 2749
3539 0 412887.5 125616 180360 -1 3538
3540 0 412519.9 125124.914 180400 -1 3539
3541 0 412407.9 124768.914 180520 -1 3540
3542 0 412539.9 124680.914 180560 -1 3541
3543 0 412672 124649.03 180680 -1 3542
3544 0 413022.5 125642.5 180400 -1 3539
3545 0 413156.9 125668.69 180440 -1 3544
3546 0 413715.53 126452.95 180440 -1 3545
3547 0 414062 126517.36 180240 -1 3546
3548 0 415113.84 126789.09 180240 -1 3547
3549 0 415472.34 126793.67 180280 -1 3548
3550 0 415883.78 126834.17 180360 -1 3549
3551 0 416235.22 126805.11 180440 -1 3550
3552 0 416640 126792.89 180520 -1 3551
3553 0 417262 126975.375 180560 -1 3552
3554 0 417671.94 127064.375 180600 -1 3553
3555 0 417953.7 127293.95 180720 -1 3554
3556 0 418135.2 127446.24 180760 -1 3555
3557 0 418330.28 127384.35 180800 -1 3556
3558 0 418784.78 127224.13 180880 -1 3557
3559 0 419461.03 127023.99 180880 -1 3558
3560 0 420245.38 126619.82 180880 -1 3559
3561 0 420418.34 126448.664 180800 -1 3560
3562 0 420466 126349.03 180680 -1 3561
3563 0 419829.28 127204.56 181120 -1 3559
3564 0 420345.75 127287.664 181320 -1 3563
3565 0 421145.47 127351.45 181320 -1 3564
3566 0 421040.16 127142.516 181040 -1 3565
3567 0 420885.62 126899.625 180880 -1 3566
3568 0 420687.97 126780.234 180720 -1 3567
3569 0 420549.03 126758.55 180600 -1 3568
3570 0 420499.3 126764.92 180480 -1 3569
3571 0 421404.22 127054.39 181040 -1 3566
3572 0 421421.28 127727.08 181320 -1 3565
3573 0 422167.62 127668.625 181440 -1 3572
3574 0 423810.84 127787.12 181440 -1 3573
3575 0 424219.75 127527.86 181720 -1 3574
3576 0 424312.72 127292.17 181960 -1 3575
3577 0 424404.38 127053.086 182200 -1 3576
3578 0 424337.75 127003.46 182280 -1 3577
3579 0 424303.8 126940.336 182320 -1 3578
3580 0 424248.25 126930.92 182400 -1 3579
3581 0 424509.12 126472.805 182400 -1 3580
3582 0 424952.66 126181.164 182480 -1 3581
3583 0 425129 125925.03 182480 -1 3582
3584 0 425185 125873.03 182560 -1 3583
3585 0 424219.8 126927.555 182440 -1 3580
3586 0 424207.22 126897.24 182480 -1 3585
3587 0 424207.56 126900.805 182520 -1 3586
3588 0 425771.66 127579.34 181720 -1 3575
3589 0 426132.12 127521.73 181480 -1 3588
3590 0 427143.8 127453.78 181480 -1 3589
3591 0 427269.88 127392.47 181520 -1 3590
3592 0 427394.53 127400.8 181720 -1 3591
3593 0 428037.56 127343.46 181680 -1 3592
3594 0 428405.8 127263.97 181640 -1 3593
3595 0 428890.97 127197.516 181600 -1 3594
3596 0 429157.66 127135.14 181520 -1 3595
3597 0 429479.16 127040.17 181440 -1 3596
3598 0 429756.47 127019.53 181400 -1 3597
3599 0 430500.5 126971.29 181400 -1 3598
3600 0 430543.12 126976.28 181440 -1 3599
3601 0 430765.5 126966.15 181520 -1 3600
3602 0 431471.94 127064.086 181480 -1 3601
3603 0 432260.5 127102.66 181400 -1 3602
3604 0 432592.4 127173.33 181360 -1 3603
3605 0 433441.8 127128.58 181320 -1 3604
3606 0 434390.1 127308.86 181320 -1 3605
3607 0 434865.22 127175.51 181400 -1 3606
3608 0 436279.1 127232.4 181600 -1 3607
3609 0 436745.75 127144.31 181520 -1 3608
3610 0 437449.62 126849.73 181360 -1 3609
3611 0 438184.62 126514.19 181200 -1 3610
3612 0 438057.28 126504.46 180840 -1 3611
3613 0 438082.12 126380.27 180640 -1 3612
3614 0 438038.6 126260.88 180440 -1 3613
3615 0 437955.25 126015.945 180200 -1 3614
3616 0 438488.84 125874.19 181200 -1 3611
3617 0 438547.9 125541.91 181040 -1 3616
3618 0 437359.56 126219.3 181600 -1 3616
3619 0 437220 126267.03 181680 -1 3618
3620 0 436928 126587.03 181680 -1 3619
3621 0 436804 126675.03 181760 -1 3620
3622 0 436716 126659.03 181800 -1 3621
3623 0 437304 126099.03 181720 -1 3619
3624 0 437316 125927.03 181800 -1 3623
3625 0 437264 125803.03 181920 -1 3624
3626 0 437108 125543.03 182000 -1 3625
3627 0 437044 125343.03 182080 -1 3626
3628 0 437012 125195.03 182200 -1 3627
3629 0 436948 125051.03 182320 -1 3628
3630 0 438167.5 126498.5 181400 -1 3610
3631 0 438403.5 126550.5 181560 -1 3630
3632 0 438575.5 126530.5 181680 -1 3631
3633 0 438347.5 126694.5 181800 -1 3632
3634 0 438239.5 126790.5 181880 -1 3633
3635 0 437995.5 126858.5 181960 -1 3634
3636 0 420530 127184 181400 -1 3564
3637 0 420794 127124 181520 -1 3636
3638 0 420822 127108 181600 -1 3637
3639 0 421150 126828.03 181640 -1 3638
3640 0 421286 126620.03 181720 -1 3639
3641 0 421366 126484.03 181840 -1 3640
3642 0 420714 127124.03 181680 -1 3638
3643 0 420714 127360.03 181720 -1 3642
3644 0 420666 127556.03 181800 -1 3643
3645 0 420706 127652.03 181920 -1 3644
3646 0 420990 127528.03 182000 -1 3645
3647 0 420666 126980.03 181720 -1 3642
3648 0 420622 126876.03 181760 -1 3647
3649 0 420606 126840.03 181800 -1 3648
3650 0 420586 126760.03 181840 -1 3649
3651 0 420594 126744.03 181960 -1 3650
3652 0 413654 126418.336 180600 -1 3546
3653 0 413622.66 126401 180680 -1 3652
3654 0 413576.2 126375 180800 -1 3653
3655 0 413482.56 126323.016 181040 -1 3654
3656 0 413468.5 126315.99 181080 -1 3655
3657 0 413451.75 126304.47 181120 -1 3656
3658 0 413275.03 126957.25 181120 -1 3657
3659 0 413102.6 126981.44 181320 -1 3658
3660 0 413068.38 126788.48 181600 -1 3659
3661 0 412886.7 127209.055 181600 -1 3660
3662 0 412883.84 127199.84 181640 -1 3661
3663 0 413098.78 126772.92 181680 -1 3660
3664 0 413439.78 126247.29 181200 -1 3657
3665 0 413320.38 126039.086 181320 -1 3664
3666 0 413228.1 125902.21 181440 -1 3665
3667 0 413224 125794.03 181560 -1 3666
3668 0 413308 125618.03 181680 -1 3667
3669 0 413452 125574.03 181800 -1 3668
3670 0 413500 125526.03 181960 -1 3669
3671 0 413651.9 125292.914 180800 -1 3654
3672 0 413843.9 125208.914 180680 -1 3671
3673 0 414108 125181.03 180520 -1 3672
3674 0 414056 125193.03 180360 -1 3673
3675 0 412671.9 125640.914 180160 -1 3538
3676 0 412531.9 125988.914 180080 -1 3675
3677 0 412515.9 126084.914 180040 -1 3676
3678 0 412527.9 126124.914 179960 -1 3677
3679 0 412484 126285.03 179800 -1 3678
3680 0 412560 126321.03 179640 -1 3679
3681 0 412744 126381.03 179560 -1 3680
3682 0 411238.44 127815.93 176200 86 2588
3683 0 411247.12 127864.85 176320 86 3682
3684 0 411406.2 127794.52 176400 71 3683
3685 0 411542.2 127783.586 176440 71 3684
3686 0 411686.66 127706.375 176560 71 3685
3687 0 411495 127450.03 176760 64 3686
3688 0 411463 127510.03 176920 60 3687
3689 0 411495 127474.03 177040 60 3688
3690 0 411443 127454.03 177160 45 3689
3691 0 411511 127570.03 177280 45 3690
3692 0 411651.62 126915.9 176080 150 2587
3693 0 412147.44 126724.2 176080 131 3692
3694 0 412395.22 126484.484 176080 107 3693
3695 0 412187 126564.03 176240 107 3694
3696 0 412099 126504.03 176360 107 3695
3697 0 412055 126448.03 176400 107 3696
3698 0 412119 126404.03 176520 81 3697
3699 0 411679.28 127766.52 176080 32 2587
3700 0 411983.22 127702.625 176080 60 3699
3701 0 412083 127755.03 176280 60 3700
3702 0 412223 127691.03 176440 71 3701
3703 0 412267 127631.03 176600 71 3702
3704 0 410820.5 125053.15 175960 196 2586
3705 0 410673.34 124478.555 175480 190 3704
3706 0 410570.94 124274.7 174920 98 3705
3707 0 410684.88 124073.414 174440 148 3706
3708 0 410508 124271.664 173880 186 3707
3709 0 410440.47 124382.41 173280 229 3708
3710 0 409932.6 124161.64 172800 156 3709
3711 0 409603.62 124111.09 172240 292 3710
3712 0 409396.06 123944.21 171960 209 3711
3713 0 408723.75 123751.12 171480 131 3712
3714 0 408288.22 123786.65 171200 237 3713
3715 0 407887.44 123835.08 170640 122 3714
3716 0 407414.34 123779.82 170120 172 3715
3717 0 407056.62 123759.06 170040 208 3716
3718 0 406877.5 123749.5 170000 172 3717
3719 0 406338.88 123721.195 169880 226 3718
3720 0 405791.47 123727.16 169720 134 3719
3721 0 405581.75 123695.25 169640 226 3720
3722 0 405372.5 123663.5 169560 277 3721
3723 0 405163.34 123631.664 169480 329 3722
3724 0 404953.78 123599.68 169400 325 3723
3725 0 404639.1 123550.58 169280 228 3724
3726 0 403739 122786 169160 221 3725
3727 0 403439 122531.04 169120 275 3726
3728 0 403113.7 122429.59 169040 253 3727
3729 0 404891.78 123307.23 168960 -1 3728
3730 0 405222.5 123431 168920 243 3729
3731 0 405522.5 123611 168840 163 3730
3732 0 405552.66 123643 168760 163 3731
3733 0 405567.75 123659 168720 163 3732
3734 0 405582.8 123675 168680 163 3733
3735 0 405598.5 123691 168640 163 3734
3736 0 405562.03 123703.086 168520 102 3735
3737 0 405590 123708.336 168480 120 3736
3738 0 405646 123719.07 168400 157 3737
3739 0 405694 123827 168360 157 3738
3740 0 405742 123935.07 168320 157 3739
3741 0 405830 123931.03 168200 157 3740
3742 0 405870.03 123911.055 168120 134 3741
3743 0 406066 123743.03 168000 134 3742
3744 0 406194 123595.03 167840 134 3743
3745 0 406074 123727.03 167640 128 3744
3746 0 406094 123867.03 167480 128 3745
3747 0 406046 123991.03 167320 160 3746
3748 0 406110 124075.03 167160 160 3747
3749 0 406158 124203.03 167000 115 3748
3750 0 406218 124411.03 166840 134 3749
3751 0 406146 124667.07 166720 153 3750
3752 0 406150 124783.03 166600 86 3751
3753 0 406387 124356.03 166560 90 3752
3754 0 406571 124348.03 166480 90 3753
3755 0 406659 124404.03 166440 101 3754
3756 0 407059 124408.03 166280 32 3755
3757 0 407075 124412.03 166080 51 3756
3758 0 407255 124604.03 165960 51 3757
3759 0 407179 124604.03 165840 64 3758
3760 0 407131 124560.03 165560 64 3759
3761 0 407203 124636.03 165480 202 3760
3762 0 407219 124660.03 165320 202 3761
3763 0 407531 124844.06 165240 214 3762
3764 0 407671 125088.1 165320 224 3763
3765 0 407867 125528.03 165400 163 3764
3766 0 407895 125696.03 165480 86 3765
3767 0 407879 125992.03 165560 40 3766
3768 0 407771 126200.03 165640 51 3767
3769 0 407719 126104.03 165760 51 3768
3770 0 407583 124722 165200 161 3763
3771 0 407635 124600.03 165160 108 3770
3772 0 407783 124456.03 165000 154 3771
3773 0 407827 124304.03 164880 124 3772
3774 0 407947 124280 164800 155 3773
3775 0 408067 124256.016 164720 186 3774
3776 0 408201 124242.03 164560 164 3775
3777 0 407469 124386.03 164560 124 3776
3778 0 408405 124282.03 164400 81 3776
3779 0 408477 124312.016 164280 75 3778
3780 0 408495 124327 164200 75 3779
3781 0 408513 124342.03 164120 75 3780
3782 0 408569 124322.03 164000 181 3781
3783 0 408669 124350.03 163880 108 3782
3784 0 408789 124482.03 163640 108 3783
3785 0 409593 124682.03 163640 -1 3784
3786 0 409829 124678.03 163760 -1 3785
3787 0 408841 124402.03 163480 107 3784
3788 0 408717 124650.03 163440 102 3787
3789 0 408617 124762.03 163360 91 3788
3790 0 408705 124854.03 163200 91 3789
3791 0 408829 124902.03 163080 91 3790
3792 0 408973 124806.03 163000 91 3791
3793 0 409125 124738.03 162840 32 3792
3794 0 409169 124658.03 162720 32 3793
3795 0 409217 124690.03 162600 32 3794
3796 0 409097 124258.03 163400 172 3787
3797 0 409277 124206.03 163280 163 3796
3798 0 409401 124006.03 163200 163 3797
3799 0 409661 123774.03 163160 137 3798
3800 0 409625 123926.03 163040 137 3799
3801 0 409585 123982.03 162920 137 3800
3802 0 409589 123882.03 162800 120 3801
3803 0 409621 123886.03 162760 120 3802
3804 0 409705 123886.03 162640 120 3803
3805 0 409761 123950.03 162480 120 3804
3806 0 409905 123874.03 162360 120 3805
3807 0 410117 123842.03 162240 122 3806
3808 0 410373 123786.03 162160 80 3807
3809 0 410789 123630.03 162080 86 3808
3810 0 411145 123498.03 162000 80 3809
3811 0 411501 123470.07 161840 51 3810
3812 0 411621 123494.07 161720 51 3811
3813 0 411661 123374.07 161560 96 3812
3814 0 411661 123382.07 161400 96 3813
3815 0 411629 123574.07 161320 71 3814
3816 0 411565 124150.03 161280 81 3815
3817 0 411573 124818.07 161240 139 3816
3818 0 411609 124626.03 161160 154 3817
3819 0 411609 124610.03 161040 154 3818
3820 0 411521 124553.07 160960 154 3819
3821 0 411537 124465.03 160840 154 3820
3822 0 411645 124401.03 160680 -1 3821
3823 0 411333 124493.03 160560 -1 3822
3824 0 411341 124921.03 160360 -1 3823
3825 0 411229 125197.03 160160 -1 3824
3826 0 411909.03 125209.055 161280 160 3817
3827 0 411469 125569.03 161280 45 3826
3828 0 411381 125681.03 161200 45 3827
3829 0 411341 125701.03 161160 -1 3828
3830 0 412485 125129.03 161280 172 3826
3831 0 412449 125069.07 161360 172 3830
3832 0 412397 125085.07 161440 172 3831
3833 0 412329 125017.07 161560 172 3832
3834 0 412245 125109.07 161720 172 3833
3835 0 412433 125241.07 161880 172 3834
3836 0 412437 125197.07 162040 -1 3835
3837 0 412949 125049.07 161160 32 3830
3838 0 412633 125142.03 161120 141 3837
3839 0 412465 125346.03 161040 166 3838
3840 0 412565 125081.07 160960 141 3839
3841 0 412661 125405.03 160880 122 3840
3842 0 412893 125557.03 160800 80 3841
3843 0 413441 125577.03 160680 51 3842
3844 0 413661 125533.03 160560 71 3843
3845 0 413313 125601.03 160360 51 3844
3846 0 412565 124881.03 160880 141 3840
3847 0 412645 124785.03 160760 -1 3846
3848 0 412561 124789.03 160600 -1 3847
3849 0 412781 124773.03 160440 -1 3848
3850 0 413173 125261.07 161200 140 3837
3851 0 413201 125405.07 161320 139 3850
3852 0 413113 125437.07 161480 139 3851
3853 0 413145 125357.07 161600 140 3852
3854 0 411913 125181.03 161320 160 3826
3855 0 411865 125201.03 161440 160 3854
3856 0 411541 125269.03 161480 45 3855
3857 0 411325 125329.03 161560 45 3856
3858 0 411377 125521.03 161680 51 3857
3859 0 411345 125625.03 161800 86 3858
3860 0 406186 125087.03 166520 98 3752
3861 0 405518 125463.03 166560 183 3860
3862 0 405264 125513.03 166640 -1 3861
3863 0 405226 125555.07 166720 -1 3862
3864 0 405198 125439.03 166800 -1 3863
3865 0 405274 125239.03 166920 -1 3864
3866 0 405166 125103.03 167080 -1 3865
3867 0 405130 125019.03 167240 -1 3866
3868 0 405454 125663.03 166480 239 3861
3869 0 405486 125751.03 166320 239 3868
3870 0 405638 125915.03 166160 239 3869
3871 0 405746 125819.03 166080 239 3870
3872 0 405806 125719.03 166000 183 3871
3873 0 405914 125931.03 165960 183 3872
3874 0 406146 126119.03 165840 -1 3873
3875 0 406258 126103.03 165680 -1 3874
3876 0 406350 126099.03 165560 -1 3875
3877 0 405918 125479.03 165960 141 3872
3878 0 406110 125523.03 165840 141 3877
3879 0 406210 125631.03 165680 -1 3878
3880 0 405282 126339.03 166120 80 3870
3881 0 405274 126479.03 166000 80 3880
3882 0 405466 126695.03 165880 86 3881
3883 0 405510 126803.03 165840 86 3882
3884 0 405402 127059.03 165760 86 3883
3885 0 405334 127147.03 165640 -1 3884
3886 0 405270 127251.03 165520 -1 3885
3887 0 405230 127527.03 165400 -1 3886
3888 0 401099.25 121752.07 168560 198 3728
3889 0 400730.28 121626.414 168600 134 3888
3890 0 400614.12 121683.66 168680 189 3889
3891 0 400581.84 121776.07 168800 101 3890
3892 0 400498.25 121855.64 168840 101 3891
3893 0 400406.22 122023.57 169040 122 3892
3894 0 400310.6 122140.75 169200 124 3893
3895 0 400351.1 122255.74 169440 60 3894
3896 0 400374.6 122447.62 169560 108 3895
3897 0 400379.88 122641.516 169720 108 3896
3898 0 400419.22 122741.23 169880 160 3897
3899 0 400507.94 122682.91 170040 160 3898
3900 0 400575.62 122731.234 170240 80 3899
3901 0 400685.28 122719.55 170400 -1 3900
3902 0 400722.03 122808.484 170640 -1 3901
3903 0 400852.53 122885.23 170880 -1 3902
3904 0 400820.72 123074.87 171080 -1 3903
3905 0 400799.72 123148.51 171160 -1 3904
3906 0 400607.44 123278.58 171280 104 3905
3907 0 400492.38 123378.836 171480 81 3906
3908 0 400317.6 123501.016 171720 60 3907
3909 0 400199 123549.81 171960 60 3908
3910 0 400102.53 123541.98 172080 60 3909
3911 0 399988.25 123526.02 172120 51 3910
3912 0 400032.1 123548.03 172160 51 3911
3913 0 400073.06 123620.01 172200 51 3912
3914 0 399941.6 123628.266 172440 51 3913
3915 0 399866.5 123638.39 172600 -1 3914
3916 0 399974.84 123592.54 172880 -1 3915
3917 0 399867.06 123488.24 173080 -1 3916
3918 0 399730.84 123392.77 173240 -1 3917
3919 0 399647.5 123425.02 173360 -1 3918
3920 0 399586.4 123485.836 173520 -1 3919
3921 0 399562.3 123477.22 173600 -1 3920
3922 0 399409.2 123474.28 173760 -1 3921
3923 0 399354.28 123600.25 173800 -1 3922
3924 0 399095.47 123579.984 173840 -1 3923
3925 0 398607 123850.44 173880 -1 3924
3926 0 398310.9 123694.39 173880 -1 3925
3927 0 398233.94 123819.59 173800 -1 3926
3928 0 398189.16 123775.02 173680 -1 3927
3929 0 397942.1 123894.45 173640 -1 3928
3930 0 397965.1 123923.36 173560 -1 3929
3931 0 397966.22 124009.24 173480 -1 3930
3932 0 398026.78 124049.32 173360 -1 3931
3933 0 398127.84 124027.84 173240 -1 3932
3934 0 398390.03 123786.39 173640 -1 3928
3935 0 398522.62 123877.73 173520 -1 3934
3936 0 398571.5 124087.516 173840 -1 3925
3937 0 398493.2 124280.28 173800 -1 3936
3938 0 398502.6 124251.52 173720 -1 3937
3939 0 399091.66 123563.664 173880 -1 3924
3940 0 399085.28 123530.56 173960 -1 3939
3941 0 399146.9 123472.58 174080 -1 3940
3942 0 399124.2 123454.17 174240 -1 3941
3943 0 399073.34 123430.57 174360 -1 3942
3944 0 399034.56 123449.055 174480 -1 3943
3945 0 398923.06 123502.695 174600 -1 3944
3946 0 398941.22 123556.31 174760 -1 3945
3947 0 398925.34 123614.836 174800 -1 3946
3948 0 398634.7 123761.5 174920 -1 3947
3949 0 398566.44 123796.516 175040 -1 3948
3950 0 398574.62 123791.58 175200 -1 3949
3951 0 398611.47 123909.125 175320 -1 3950
3952 0 398560.6 123998.625 175480 -1 3951
3953 0 398322.75 124117.266 175600 -1 3952
3954 0 398025.3 124255.69 175640 -1 3953
3955 0 397854.84 124280.875 175720 -1 3954
3956 0 397681.5 124305.95 175800 -1 3955
3957 0 397370.53 124298.94 175960 -1 3956
3958 0 396843.53 124290.94 176040 -1 3957
3959 0 396253.53 124302.7 176320 -1 3958
3960 0 395574.06 124358.67 176480 -1 3959
3961 0 395270.78 124467.28 176640 -1 3960
3962 0 394970.34 124427.68 176800 -1 3961
3963 0 394514.75 124395.98 176840 -1 3962
3964 0 394346.56 124355.97 176920 -1 3963
3965 0 394126.28 124362.82 177000 -1 3964
3966 0 394055.72 124404.33 177240 -1 3965
3967 0 394483.88 123926.23 177240 -1 3966
3968 0 394593.84 123722.59 177200 -1 3967
3969 0 394697.1 123661.12 177040 -1 3968
3970 0 394042.62 124410.88 177280 -1 3966
3971 0 393997.66 124395 177360 -1 3970
3972 0 393975.28 124386.82 177400 -1 3971
3973 0 393882.44 124357.984 177520 -1 3972
3974 0 393327.03 124042.02 177480 -1 3973
3975 0 393298.47 123807.7 177360 -1 3974
3976 0 393275.12 123766.31 177160 -1 3975
3977 0 393225.3 123661.01 177040 -1 3976
3978 0 393234.22 123569.234 176920 -1 3977
3979 0 392605.72 123166.95 176960 -1 3978
3980 0 392441.97 123121.89 176920 -1 3979
3981 0 393330.44 123496.63 176840 -1 3978
3982 0 394046.44 123532.484 176840 -1 3981
3983 0 394009.03 123527.28 176720 -1 3982
3984 0 394071.8 123599.7 176680 -1 3983
3985 0 394095.5 123604.75 176640 -1 3984
3986 0 394165.97 123618.59 176520 -1 3985
3987 0 393698.44 124441.73 177560 -1 3973
3988 0 393729.6 124418.12 177680 -1 3987
3989 0 393449.56 124198.21 177680 -1 3988
3990 0 393477.56 124117.19 177720 -1 3989
3991 0 393486.16 124042.68 177800 -1 3990
3992 0 393446.28 123898.65 177880 -1 3991
3993 0 393447.97 123691.086 177920 -1 3992
3994 0 393367.6 123567.04 177960 -1 3993
3995 0 393330.44 123514.35 178080 -1 3994
3996 0 393374.3 123469.76 178160 -1 3995
3997 0 393766.66 124416.78 177760 -1 3988
3998 0 393928 124471.95 177920 -1 3997
3999 0 394072.1 124643.484 177960 -1 3998
4000 0 394131.5 124814.39 178040 -1 3999
4001 0 394560.84 124779.695 178000 -1 4000
4002 0 394664.03 124868.59 177920 -1 4001
4003 0 394729.94 125118.4 177800 -1 4002
4004 0 394744.06 125227.73 177640 -1 4003
4005 0 393977.62 124709.54 178200 -1 4000
4006 0 393773.9 124434.93 178280 -1 4005
4007 0 393526.6 124208.81 178400 -1 4006
4008 0 393437.75 124127.12 178520 -1 4007
4009 0 393242.5 124853.78 177560 -1 3987
4010 0 393179.06 124986.5 177480 -1 4009
4011 0 393142.03 125125.08 177320 -1 4010
4012 0 398850.34 123277.664 175360 -1 3951
4013 0 398810.34 123253.664 175480 -1 4012
4014 0 398734.34 123229.664 175560 -1 4013
4015 0 398698.34 123229.664 175680 -1 4014
4016 0 398666.34 123205.664 175760 -1 4015
4017 0 398626.34 123193.664 175800 -1 4016
4018 0 400430.7 121530.63 168400 189 3888
4019 0 399872 121184 168200 160 4018
4020 0 399744 120992 168000 226 4019
4021 0 399584 121152 167880 245 4020
4022 0 399680 120896 168000 178 4020
4023 0 399488 120704 168080 156 4022
4024 0 399264 120544 168200 157 4023
4025 0 399072 120384 168240 108 4024
4026 0 398880 120192 168320 150 4025
4027 0 399360 120576 168440 115 4024
4028 0 399488 120512 168680 51 4027
4029 0 399648 120352 168840 32 4028
4030 0 399616 120128 168960 32 4029
4031 0 399584 120096 169000 32 4030
4032 0 398324.22 120114.164 168400 134 4018
4033 0 398381.78 120184 168480 32 4032
4034 0 398439.72 120254 168560 32 4033
4035 0 398583.97 120428.81 168760 32 4034
4036 0 398460 120425.03 168880 -1 4035
4037 0 398392 120337.03 168960 -1 4036
4038 0 398084 120409.03 169000 -1 4037
4039 0 397804 120349.03 169080 -1 4038
4040 0 398416 119685.03 168960 51 4037
4041 0 398232 119413.07 169080 80 4040
4042 0 398208 119349.03 169160 80 4041
4043 0 397791.6 119741.26 168120 157 4032
4044 0 397687 119702.5 168040 157 4043
4045 0 397581.72 119664.234 167960 157 4044
4046 0 398393.6 120055.5 167880 134 4045
4047 0 398597.6 120315.5 167720 32 4046
4048 0 398969.6 120799.5 167600 -1 4047
4049 0 399141.6 121027.5 167440 224 4048
4050 0 399122 121096.03 167360 178 4049
4051 0 398498 121180.03 167360 75 4050
4052 0 398470 121348.03 167320 75 4051
4053 0 398598 121484.03 167240 75 4052
4054 0 399014 121116.03 167240 139 4050
4055 0 398988 121108 167160 139 4054
4056 0 399182 121476.03 167160 81 4055
4057 0 399118 121628.03 167080 81 4056
4058 0 399090 121756.03 167040 81 4057
4059 0 399026 121796.03 166960 -1 4058
4060 0 398962 121100.03 167080 139 4055
4061 0 398542 121056.03 167040 96 4060
4062 0 398430 120952.03 166960 96 4061
4063 0 398142 120656.03 166920 80 4062
4064 0 398106 120568.03 166840 80 4063
4065 0 398066 120776.03 166680 80 4064
4066 0 399070 121168.03 166960 81 4060
4067 0 399066 121248.03 166800 81 4066
4068 0 399102 121384.03 166640 60 4067
4069 0 399010 121348.03 166520 60 4068
4070 0 399150 121432.03 166360 60 4069
4071 0 399346 121508.03 166240 75 4070
4072 0 399390 121604.03 166120 75 4071
4073 0 399550 121560.03 165960 107 4072
4074 0 399834 121716.03 165800 81 4073
4075 0 400058 121776.03 165640 71 4074
4076 0 400286 121740.07 165440 64 4075
4077 0 400202 121816.07 165240 71 4076
4078 0 400122 121816.07 165080 71 4077
4079 0 400206 121836.07 164920 81 4078
4080 0 400170 121852.07 164800 81 4079
4081 0 400322 121848.03 164760 81 4080
4082 0 400458 121868.03 164640 128 4081
4083 0 400598 121868.03 164440 115 4082
4084 0 400690 121884.03 164240 60 4083
4085 0 400702 121936.03 164040 101 4084
4086 0 400910 121948.03 163840 64 4085
4087 0 401094 121892.03 163680 64 4086
4088 0 401302 121748.03 163520 75 4087
4089 0 401342 121620.07 163320 75 4088
4090 0 401530 121680.03 163160 64 4089
4091 0 401834 121588.03 163040 98 4090
4092 0 402406 121592.055 162960 124 4091
4093 0 402706 121620.03 163000 131 4092
4094 0 402766 121644.03 163120 131 4093
4095 0 402810 121608.03 163240 131 4094
4096 0 402970 121504.03 163360 96 4095
4097 0 402562 121576.03 162880 164 4092
4098 0 402826 121372.03 162760 140 4097
4099 0 402938 121320.03 162640 107 4098
4100 0 402914 121404.03 162520 107 4099
4101 0 402874 121328.03 162440 178 4100
4102 0 403090 121180.03 162360 178 4101
4103 0 403326 120980.03 162280 143 4102
4104 0 403426.03 120856.06 162200 150 4103
4105 0 403458 120876.03 162080 150 4104
4106 0 403486 120896.03 161960 150 4105
4107 0 403354 120920.03 161880 150 4106
4108 0 403046 121108.03 161840 248 4107
4109 0 403042 121240.03 161720 248 4108
4110 0 403378 121268.03 161600 -1 4109
4111 0 403414 121188.03 161400 -1 4110
4112 0 403538 121156.03 161240 -1 4111
4113 0 403638 121168.03 161160 -1 4112
4114 0 403282 120596.03 161840 60 4107
4115 0 403282 120368.03 161720 51 4114
4116 0 403358 120296 161680 51 4115
4117 0 403914 120184.03 161680 32 4116
4118 0 404150 120148.03 161560 32 4117
4119 0 404342 120068.03 161440 -1 4118
4120 0 404470 119868.03 161320 -1 4119
4121 0 404614 119744.03 161200 -1 4120
4122 0 404814 119520.07 161040 -1 4121
4123 0 404942 119332.07 160920 -1 4122
4124 0 405206 119284.1 160800 -1 4123
4125 0 405522 119168.1 160720 -1 4124
4126 0 405826 118928.13 160560 -1 4125
4127 0 406214 118568.13 160440 -1 4126
4128 0 406474 118336.17 160280 -1 4127
4129 0 407150 118216.17 160160 -1 4128
4130 0 407530 117892.2 160080 -1 4129
4131 0 407990 117512.2 160080 -1 4130
4132 0 408426 117296.24 160240 -1 4131
4133 0 408543 117350.07 160320 -1 4132
4134 0 408947 117366.03 160360 -1 4133
4135 0 409197 117314.055 160440 -1 4134
4136 0 409339 117278.03 160480 -1 4135
4137 0 409739 117638.03 160520 -1 4136
4138 0 409715 117738.03 160600 -1 4137
4139 0 409743 117818.03 160680 -1 4138
4140 0 409991 117922.03 160800 -1 4139
4141 0 409287 117690.03 160600 -1 4138
4142 0 409203 117650.03 160680 -1 4141
4143 0 409763 117098.03 160520 -1 4136
4144 0 409887 117026.03 160600 -1 4143
4145 0 409959 117090.03 160720 -1 4144
4146 0 410327 117222.03 160760 -1 4145
4147 0 410619 117190.03 160920 -1 4146
4148 0 409189 117312 160520 -1 4136
4149 0 409039 117346.03 160560 -1 4148
4150 0 408583 117306.03 160640 -1 4149
4151 0 408399 117302.03 160760 -1 4150
4152 0 408335 117230.03 160800 -1 4151
4153 0 408099 116954.03 160920 -1 4152
4154 0 408063 116938.03 161040 -1 4153
4155 0 407983 116930.03 161200 -1 4154
4156 0 407927 116942.03 161360 -1 4155
4157 0 407867 117022.03 161520 -1 4156
4158 0 407895 117018.03 161640 -1 4157
4159 0 408023 117190.03 161680 -1 4158
4160 0 409131 117370.03 160680 -1 4150
4161 0 409167 117366.03 160800 -1 4160
4162 0 409303 117338.03 160960 -1 4161
4163 0 409343 117518.03 161120 -1 4162
4164 0 408586 117244.24 160200 -1 4132
4165 0 408642 117248.24 160080 -1 4164
4166 0 409166 117208.03 160040 -1 4165
4167 0 409270 117152.03 159920 -1 4166
4168 0 409646 117084.03 159840 -1 4167
4169 0 409870 117004.03 159760 -1 4168
4170 0 410010 116928.03 159640 -1 4169
4171 0 410154 116936.03 159520 -1 4170
4172 0 403434 120224.03 161640 51 4116
4173 0 403534 120176.03 161480 32 4172
4174 0 403322 120104.03 162240 60 4104
4175 0 403434 119964.03 162120 51 4174
4176 0 396047.38 119273.54 167920 197 4045
4177 0 395732 119236.5 167800 150 4176
4178 0 395282.5 119907 167800 98 4177
4179 0 395098.5 119911 167880 32 4178
4180 0 395014.5 119803 168000 32 4179
4181 0 394938 119667.03 168160 32 4180
4182 0 394786 119707.03 168320 75 4181
4183 0 394710 119635.03 168520 75 4182
4184 0 395626.66 119224 167760 150 4177
4185 0 395206.5 119174 167600 208 4184
4186 0 394786.22 119123.68 167440 -1 4185
4187 0 394497.03 119028.46 167360 -1 4186
4188 0 395709.75 119737.75 167320 163 4187
4189 0 395701.75 119813.75 167280 163 4188
4190 0 395809.75 119977.75 167160 136 4189
4191 0 393514 118604.94 167360 122 4187
4192 0 393292.25 118389.805 167520 60 4191
4193 0 393009.94 118333.47 167880 40 4192
4194 0 392964.6 118298.95 167920 40 4193
4195 0 392916.47 118218.33 167960 122 4194
4196 0 392857.62 118137.56 168040 122 4195
4197 0 392740 117930.03 168160 102 4196
4198 0 392492 117842.03 168320 122 4197
4199 0 392316 117706.03 168440 91 4198
4200 0 392032 117562.03 168600 96 4199
4201 0 391800 117558.03 168680 96 4200
4202 0 391560 117554.03 168880 80 4201
4203 0 391412 117474.03 168960 80 4202
4204 0 391320 117342.03 169120 101 4203
4205 0 391104 117266.03 169240 71 4204
4206 0 390804 117226.03 169320 128 4205
4207 0 390702 117198.07 169360 128 4206
4208 0 390506 117138.07 169440 120 4207
4209 0 390166 117006.07 169560 124 4208
4210 0 389872 116866.1 169840 122 4209
4211 0 389624 116694.1 169920 96 4210
4212 0 389384 116458.1 170000 176 4211
4213 0 389116 116474.1 170080 228 4212
4214 0 389072 116518.1 170200 203 4213
4215 0 389050.8 116515.6 170240 203 4214
4216 0 388966 116506.03 170400 203 4215
4217 0 389014 116542.03 170480 203 4216
4218 0 389018 116542.03 170640 203 4217
4219 0 389054 116482.03 170800 122 4218
4220 0 389302.47 116268.36 170840 122 4219
4221 0 389282 116274.03 171000 178 4220
4222 0 389222 116210.03 171120 178 4221
4223 0 388974 116146.03 171240 124 4222
4224 0 388982 116054.03 171360 120 4223
4225 0 388830 116018.03 171480 120 4224
4226 0 388598 116050.03 171600 60 4225
4227 0 388482 116022.03 171760 32 4226
4228 0 388474 116026.03 171880 32 4227
4229 0 388518 116014.03 171960 32 4228
4230 0 388562 115994.03 172080 45 4229
4231 0 388602 115938.03 172200 51 4230
4232 0 388534 115574.03 172320 51 4231
4233 0 388360 115394.07 172480 51 4232
4234 0 388118 115118.03 172640 75 4233
4235 0 387862 115038.03 172720 75 4234
4236 0 387746 114922.03 172840 139 4235
4237 0 387430 114842.03 172960 81 4236
4238 0 387224 114630.03 173120 45 4237
4239 0 387064 114414.03 173200 51 4238
4240 0 386868 114046.03 173240 32 4239
4241 0 386674 113894.03 173360 32 4240
4242 0 386212 113702.03 173320 81 4241
4243 0 385876 113138.03 173320 90 4242
4244 0 385714 112710.07 173400 120 4243
4245 0 385678 112242.07 173480 120 4244
4246 0 385720 111830.03 173520 51 4245
4247 0 385764 111474.03 173600 120 4246
4248 0 385814 111198.07 173720 206 4247
4249 0 385874 110706.07 173800 136 4248
4250 0 386264.03 110306.12 173880 135 4249
4251 0 386322.5 110270 173920 135 4250
4252 0 386578 110102.03 173880 128 4251
4253 0 386590 110042.03 173760 128 4252
4254 0 386578 109878.03 173640 60 4253
4255 0 386596 109842 173560 60 4254
4256 0 386210 109894 173520 60 4255
4257 0 386170 109682 173440 64 4256
4258 0 386210 109534 173360 64 4257
4259 0 386182 109634 173240 51 4258
4260 0 386166 109854.03 173080 60 4259
4261 0 386605 109824 173520 60 4255
4262 0 386659 109332 173560 51 4261
4263 0 386827 109224 173680 51 4262
4264 0 386891 109112 173800 51 4263
4265 0 387067 109232 173880 -1 4264
4266 0 387107 109200 174000 -1 4265
4267 0 386614 109806.03 173480 75 4261
4268 0 386848 109682.03 173400 75 4267
4269 0 387042 109518.03 173320 75 4268
4270 0 387022 109418.03 173200 101 4269
4271 0 387022 109362.03 173080 101 4270
4272 0 387126 109390.03 172960 75 4271
4273 0 387066 109414.03 172800 75 4272
4274 0 386980 109490.03 172720 -1 4273
4275 0 386498 110162.03 174040 120 4251
4276 0 386648 110054.03 174240 128 4275
4277 0 386930 109994.03 174400 148 4276
4278 0 386834 109810.03 174440 -1 4277
4279 0 386874 109674.03 174560 -1 4278
4280 0 387032 109682.03 174640 -1 4279
4281 0 387044 109830.03 174840 -1 4280
4282 0 387200 109962.03 174960 -1 4281
4283 0 387226 109986.03 174400 185 4277
4284 0 387446 110006.03 174440 -1 4283
4285 0 387642 110006.03 174560 -1 4284
4286 0 387732 110030.03 174680 -1 4285
4287 0 387760 110182.03 174840 -1 4286
4288 0 387616 110314.03 174920 -1 4287
4289 0 387608 110330.03 175040 -1 4288
4290 0 386686 113902.03 173480 32 4241
4291 0 386678 113866.03 173600 64 4290
4292 0 386650 113766.03 173720 102 4291
4293 0 386754 113854.03 173840 166 4292
4294 0 386858 113974.03 173960 166 4293
4295 0 387651.34 114054 173960 45 4294
4296 0 387743.34 114014 173880 45 4295
4297 0 387867.34 113950 173800 45 4296
4298 0 387907.34 113898 173720 32 4297
4299 0 388051.34 113854 173680 32 4298
4300 0 387058 113970.03 174040 166 4294
4301 0 387108 113858.03 174200 196 4300
4302 0 387050 113894.03 174360 196 4301
4303 0 387048 114118.03 174480 40 4302
4304 0 387228 114362.03 174520 75 4303
4305 0 387340 114490.03 174640 75 4304
4306 0 387422 114610.07 174800 45 4305
4307 0 387616 114606.03 174880 45 4306
4308 0 387648 114786.03 174960 45 4307
4309 0 387618 115062.03 174920 -1 4308
4310 0 387638 115186.03 174840 -1 4309
4311 0 387586 115154.03 174720 -1 4310
4312 0 386664 113846.03 174520 75 4303
4313 0 386660 113770.03 174600 75 4312
4314 0 386704 113650.03 174680 75 4313
4315 0 387252 113538.03 174640 75 4314
4316 0 387396 113346.03 174560 32 4315
4317 0 387524 113282.03 174480 32 4316
4318 0 387882 116358.03 171880 81 4228
4319 0 387626 116358.03 171920 60 4318
4320 0 387374 116286.03 172000 104 4319
4321 0 387282 116290.03 172080 81 4320
4322 0 387224 116282.03 172200 81 4321
4323 0 387060 116266.03 172320 86 4322
4324 0 386804 116138.03 172440 148 4323
4325 0 386612 116034.03 172560 101 4324
4326 0 386462 115914.03 172680 81 4325
4327 0 386260 115794.07 172840 81 4326
4328 0 386132 115662.07 173000 45 4327
4329 0 386006 115554.03 173120 45 4328
4330 0 385820 115510.03 173240 32 4329
4331 0 385592 115454.03 173360 32 4330
4332 0 385248 115310.03 173480 75 4331
4333 0 384696 115102.03 173520 189 4332
4334 0 383982.97 115065.62 173480 -1 4333
4335 0 383317 114854.03 173480 -1 4334
4336 0 383233 114866.03 173400 -1 4335
4337 0 383193 114958.03 173280 -1 4336
4338 0 383149 114942.03 173120 -1 4337
4339 0 384017 114818.03 173440 -1 4334
4340 0 384133 114730.03 173320 -1 4339
4341 0 384293 114662.03 173240 -1 4340
4342 0 384209 114750.03 173120 -1 4341
4343 0 384405 114910.03 173000 -1 4342
4344 0 384473 114930.03 172880 -1 4343
4345 0 384457 114962.03 173640 71 4333
4346 0 384325 114930.03 173760 71 4345
4347 0 384354.1 114977.83 173920 71 4346
4348 0 384249 114958.03 174040 214 4347
4349 0 384217 114898.03 174240 277 4348
4350 0 383909 114818.03 174400 164 4349
4351 0 384035 114838.03 174520 164 4350
4352 0 383995 114798.03 174600 164 4351
4353 0 383843 114938.03 174800 102 4352
4354 0 383743 114958.03 174960 80 4353
4355 0 383687 114906.03 175080 80 4354
4356 0 383647 114854.03 175200 81 4355
4357 0 383587 114730.03 175360 75 4356
4358 0 383563 114746.03 175480 75 4357
4359 0 383523 114698.03 175560 75 4358
4360 0 383459 114710.03 175680 128 4359
4361 0 383343 114730.03 175760 128 4360
4362 0 383335 114786.03 175880 115 4361
4363 0 383343 114754.03 176000 115 4362
4364 0 383327 114770.03 176120 96 4363
4365 0 383343 114782.03 176200 96 4364
4366 0 383307 114850.03 176320 96 4365
4367 0 383271 114842.03 176440 51 4366
4368 0 383303 114926.03 176560 51 4367
4369 0 383251 114970.03 176640 124 4368
4370 0 383235 114970.03 176720 124 4369
4371 0 383291 115006.03 176840 71 4370
4372 0 383257 115070.07 177000 71 4371
4373 0 383213 115182.07 177080 102 4372
4374 0 383173 115378.07 177160 102 4373
4375 0 383137 115474.07 177240 120 4374
4376 0 383109 115506.07 177400 120 4375
4377 0 383001 115526.07 177480 96 4376
4378 0 382961 115514.07 177600 96 4377
4379 0 382941 115462.07 177720 108 4378
4380 0 382909 115418.07 177800 108 4379
4381 0 382889 115346.07 177920 108 4380
4382 0 382817 115334.07 178040 96 4381
4383 0 382773 115322.07 178120 96 4382
4384 0 382653 115298.07 178240 81 4383
4385 0 382537 115298.07 178320 90 4384
4386 0 382405 115318.07 178440 90 4385
4387 0 382365 115330.07 178600 101 4386
4388 0 382201 115310.07 178680 101 4387
4389 0 382093 115274.07 178880 75 4388
4390 0 382025 115342.07 179040 40 4389
4391 0 381913 115370.07 179200 40 4390
4392 0 382009 115322.07 179280 40 4391
4393 0 382029 115346.07 179360 40 4392
4394 0 381941 115386.07 179480 40 4393
4395 0 381911 115330.1 179760 -1 4394
4396 0 381771 115326.1 179840 -1 4395
4397 0 381739 115398.1 180000 -1 4396
4398 0 381887 115582.1 180160 -1 4397
4399 0 382013 115630.03 180320 -1 4398
4400 0 382061 115718.03 180400 -1 4399
4401 0 382057 115758.03 180520 -1 4400
4402 0 382033 115846.03 180640 -1 4401
4403 0 382069 116002.03 180760 -1 4402
4404 0 382065 116154.03 180840 -1 4403
4405 0 382021 116270.03 180960 -1 4404
4406 0 381989 116538.03 181040 -1 4405
4407 0 382055 116658.07 181200 -1 4406
4408 0 382043 116678.07 181320 -1 4407
4409 0 381939 116858.07 181360 -1 4408
4410 0 381921 116890.03 181520 -1 4409
4411 0 381883 116962.03 181640 -1 4410
4412 0 381987 117070.03 181800 -1 4411
4413 0 382059 117154.03 181920 -1 4412
4414 0 382027 117398.03 182000 -1 4413
4415 0 382045 117978.03 182040 -1 4414
4416 0 381857 117474.03 182080 -1 4415
4417 0 381841 117486.03 182240 -1 4416
4418 0 381737 117366.03 182440 -1 4417
4419 0 381597 117354.03 182520 -1 4418
4420 0 381787 116890.03 182520 -1 4419
4421 0 381607 116630.03 182600 -1 4420
4422 0 381339 117466.03 182600 -1 4419
4423 0 381239 117590.03 182720 -1 4422
4424 0 381124.6 117560.9 182920 -1 4423
4425 0 380989 117630.03 183040 -1 4424
4426 0 380841 117722.03 183120 -1 4425
4427 0 380705 117694.03 183240 -1 4426
4428 0 381531 117394.03 183240 -1 4427
4429 0 381669 117334.03 183320 -1 4428
4430 0 381809 117486.03 183480 -1 4429
4431 0 381749 117810.03 183640 -1 4430
4432 0 381677 117950.03 183800 -1 4431
4433 0 381433 118158.03 183920 -1 4432
4434 0 381343 118334.07 184080 -1 4433
4435 0 380783 117146.03 183240 -1 4427
4436 0 380641 116930.03 183320 -1 4435
4437 0 380565 116650.03 183400 -1 4436
4438 0 380547 117686.03 183320 -1 4427
4439 0 380563 117602.03 183440 -1 4438
4440 0 380731 117722.03 183560 -1 4439
4441 0 380687 117958.03 183680 -1 4440
4442 0 380505 118222.03 183800 -1 4441
4443 0 380465 118422.03 183960 -1 4442
4444 0 380199 118738.03 184080 -1 4443
4445 0 380239 118918.03 184240 -1 4444
4446 0 380303 119134.03 184400 -1 4445
4447 0 380351 119290.03 184520 -1 4446
4448 0 380181 119378.07 184640 -1 4447
4449 0 380061 119566.07 184760 -1 4448
4450 0 379929 119706.07 184880 -1 4449
4451 0 379817 119922.07 185000 -1 4450
4452 0 379775 120210.1 185160 -1 4451
4453 0 379725 120462.13 185280 -1 4452
4454 0 379669 120806.13 185520 -1 4453
4455 0 379601 120966.13 185640 -1 4454
4456 0 379561 121382.13 185840 -1 4455
4457 0 379715 121566.17 186000 -1 4456
4458 0 379679 121738.17 186160 -1 4457
4459 0 379523 122002.17 186280 -1 4458
4460 0 379523.03 122154.2 186360 -1 4459
4461 0 379449 122098.03 186480 -1 4460
4462 0 379257 122082.03 186680 -1 4461
4463 0 379073 122134.03 186840 -1 4462
4464 0 378865 122154.03 186960 -1 4463
4465 0 378735 122802.03 186920 -1 4464
4466 0 378715 123098.03 186880 -1 4465
4467 0 378895 123230.03 186800 -1 4466
4468 0 379151 123318.03 186720 -1 4467
4469 0 379209 123430.07 186600 -1 4468
4470 0 379191 123482.03 186480 -1 4469
4471 0 378775 122062.03 187000 -1 4464
4472 0 378599 121750.03 187040 -1 4471
4473 0 378463 121714.03 187200 -1 4472
4474 0 378451 121674.03 187360 -1 4473
4475 0 378343 121634.03 187480 -1 4474
4476 0 378385 121858.03 187600 -1 4475
4477 0 378903 122190.03 187040 -1 4464
4478 0 378923 122266.03 187160 -1 4477
4479 0 378919 122286.03 187280 -1 4478
4480 0 378815 122262.03 187400 -1 4479
4481 0 378911 122366.03 187520 -1 4480
4482 0 378893 122514.03 187600 -1 4481
4483 0 378829 122678.03 187760 -1 4482
4484 0 378789 122862.03 187920 -1 4483
4485 0 379127 122010.03 187480 -1 4481
4486 0 379251 121770.03 187440 -1 4485
4487 0 379331 121650.03 187320 -1 4486
4488 0 379459 121802.03 187160 -1 4487
4489 0 381069.66 118358 183040 -1 4425
4490 0 381173.66 118422 183120 -1 4489
4491 0 381217.66 118474 183200 -1 4490
4492 0 381158 118434.03 183320 -1 4491
4493 0 381098 118510.03 183480 -1 4492
4494 0 380905 118082.03 182680 -1 4423
4495 0 380863.03 118394.07 182640 -1 4494
4496 0 380709 118586.03 182560 -1 4495
4497 0 380515 118882.03 182440 -1 4496
4498 0 392893.47 118620.305 167960 51 4194
4499 0 392815.12 118712.84 168000 51 4498
4500 0 392147.25 118830.01 168280 75 4499
4501 0 391886.62 118902.086 168440 51 4500
4502 0 391844.16 118912.06 168520 51 4501
4503 0 391643.2 118961.97 168600 51 4502
4504 0 391407 119038.03 168680 81 4503
4505 0 391147 119210.03 168760 124 4504
4506 0 390819 119334.03 168920 75 4505
4507 0 390287 119290.03 169000 107 4506
4508 0 390003 119318.03 169120 75 4507
4509 0 389787 119230.03 169280 40 4508
4510 0 389563 119202.03 169400 60 4509
4511 0 389375 118998.03 169520 40 4510
4512 0 389159 119090.03 169640 40 4511
4513 0 388947 119182.03 169760 120 4512
4514 0 388743 119130.03 169880 115 4513
4515 0 388799.03 119234.055 169960 115 4514
4516 0 388607 119164.03 170040 101 4515
4517 0 388263 118980.03 170040 128 4516
4518 0 388203 118800.03 170000 -1 4517
4519 0 388191 118660.03 169880 -1 4518
4520 0 388243 118584.03 169800 -1 4519
4521 0 388487 118312.03 169760 -1 4520
4522 0 388251 119048.03 170160 128 4517
4523 0 388019 119296.03 170280 203 4522
4524 0 387943 119732.03 170240 197 4523
4525 0 387963 119940.03 170160 -1 4524
4526 0 388020.66 119291.91 170440 203 4523
4527 0 387972 119336 170560 203 4526
4528 0 387923 119380.03 170680 203 4527
4529 0 387855.22 119371.99 170800 197 4528
4530 0 387207 119568.03 170800 217 4529
4531 0 386915 119564.03 170720 -1 4530
4532 0 386683 119544.03 170640 -1 4531
4533 0 386659 119460.03 170480 -1 4532
4534 0 386651 119456.03 170360 -1 4533
4535 0 387761.1 119448.8 170920 148 4529
4536 0 387655 119020.03 170960 -1 4535
4537 0 387659 118848.03 171080 -1 4536
4538 0 387659 118800.03 171200 -1 4537
4539 0 387659 118860.03 171280 -1 4538
4540 0 387542.06 119628.39 171200 217 4535
4541 0 387735 119864.03 171200 217 4540
4542 0 387875 119984.03 171240 -1 4541
4543 0 387991 120192.03 171360 -1 4542
4544 0 387983 120172.03 171480 -1 4543
4545 0 387311 119856.03 171240 102 4540
4546 0 387255 120024.03 171320 102 4545
4547 0 387403 120212.03 171360 64 4546
4548 0 387195 120452.03 171440 160 4547
4549 0 387107 120636.03 171560 107 4548
4550 0 387219 120356.03 171680 160 4549
4551 0 387455 120352.03 171720 160 4550
4552 0 387335 119432.03 171240 189 4540
4553 0 387219 119432.03 171320 189 4552
4554 0 387055 119436.03 171440 -1 4553
4555 0 386947 119572.03 171560 -1 4554
4556 0 387031 119688.03 171720 -1 4555
4557 0 387099 119656.03 171880 -1 4556
4558 0 387127 119696.03 172040 -1 4557
4559 0 387303 118960.03 170560 -1 4527
4560 0 387175 118868.03 170480 -1 4559
4561 0 387123 118880.03 170360 -1 4560
4562 0 387111 118888.03 170200 -1 4561
4563 0 393892.16 118826.81 167200 122 4187
4564 0 394535 119200.13 167000 124 4563
4565 0 394399 119160.13 166880 128 4564
4566 0 394331 119160.07 166760 128 4565
4567 0 394254.2 119160 166600 176 4566
4568 0 394235 119160.07 166560 176 4567
4569 0 394315 119176.07 166440 176 4568
4570 0 394515 119136.07 166320 176 4569
4571 0 394575 119288.07 166160 104 4570
4572 0 395003 119592.07 166120 98 4571
4573 0 395115 119712.07 166000 98 4572
4574 0 395299 119792.07 165920 90 4573
4575 0 394423.06 119072.12 166080 206 4571
4576 0 393447 119040.07 166120 71 4575
4577 0 392943 119096.07 166160 -1 4576
4578 0 392795 119224.07 166280 -1 4577
4579 0 392875 119104.03 166320 -1 4578
4580 0 392811 118972.03 166440 -1 4579
4581 0 392795 118984.03 166480 -1 4580
4582 0 392683 119036.03 166600 -1 4581
4583 0 394279 119048.07 166040 226 4575
4584 0 394155 119064.07 165920 226 4583
4585 0 394143 119040.07 165760 241 4584
4586 0 394667 118752.07 165720 -1 4585
4587 0 394811 118624.07 165640 -1 4586
4588 0 394771 118584.07 165560 -1 4587
4589 0 394011.06 118888.12 165640 250 4585
4590 0 393797 118804 165560 235 4589
4591 0 393583 118720.07 165480 196 4590
4592 0 393435 118608.13 165320 108 4591
4593 0 393699 118600.13 165280 196 4592
4594 0 393523 118460.03 165160 -1 4593
4595 0 393115 118208.03 165000 -1 4594
4596 0 392827 118112.13 165400 163 4592
4597 0 392219 117840.13 165400 163 4596
4598 0 392059 117792.13 165280 163 4597
4599 0 391995 117824.13 165080 150 4598
4600 0 391835 117896.13 164960 178 4599
4601 0 391635 117880.13 164840 160 4600
4602 0 391507 117904.13 164600 140 4601
4603 0 391411 117968.13 164440 140 4602
4604 0 391279 118016.07 164320 140 4603
4605 0 391239 118064.07 164200 139 4604
4606 0 391287 118144.07 164040 139 4605
4607 0 391375 118256.07 163880 107 4606
4608 0 391523 118288.07 163720 164 4607
4609 0 391347 118261.336 163680 107 4608
4610 0 390995 118208.07 163600 -1 4609
4611 0 390867 118192.07 163480 -1 4610
4612 0 390678.9 118144.13 163320 -1 4611
4613 0 389846 118333.07 163360 120 4612
4614 0 389662 118309.07 163240 102 4613
4615 0 388858 117941.07 163200 107 4614
4616 0 387958 117661.07 163240 237 4615
4617 0 387790 117509.07 163360 245 4616
4618 0 387989 117696 163560 217 4617
4619 0 388642 117813.07 163120 120 4615
4620 0 388194 117525.07 163040 237 4619
4621 0 387362.03 117229.12 162920 176 4620
4622 0 388490 117477.07 162880 237 4621
4623 0 388594 117501.07 162760 -1 4622
4624 0 388690 117445.07 162640 -1 4623
4625 0 388602 117173.07 162600 -1 4624
4626 0 388610 116965.07 162440 -1 4625
4627 0 388730 116949.07 162280 -1 4626
4628 0 386958 117109.07 162840 175 4621
4629 0 386750 116973.07 162640 178 4628
4630 0 386278.03 116709.11 162560 244 4629
4631 0 386802 116781.07 162520 178 4630
4632 0 385882 116559.664 162480 190 4630
4633 0 385684 116485.03 162440 163 4632
4634 0 385366 116361.13 162360 32 4633
4635 0 384658 116573.13 162320 -1 4634
4636 0 384610 116753.13 162280 -1 4635
4637 0 384670 116861.13 162160 -1 4636
4638 0 385672 116477.03 162280 163 4634
4639 0 385671 116484 162240 163 4638
4640 0 385668 116505.03 162120 163 4639
4641 0 385564 116629.03 162080 163 4640
4642 0 385308 116961.03 162040 -1 4641
4643 0 385292 117085.03 161880 -1 4642
4644 0 386168 116433.03 162040 156 4641
4645 0 384852 116133.1 162280 203 4634
4646 0 384702 115985.07 162120 249 4645
4647 0 384562 115997.07 162040 249 4646
4648 0 384466 115983.664 162000 269 4647
4649 0 384370 115970.5 161960 247 4648
4650 0 384274 115957.07 161920 226 4649
4651 0 384185 115969 161840 242 4650
4652 0 384096 115981.03 161760 242 4651
4653 0 385150 115397.07 161720 60 4652
4654 0 385378 115289.07 161680 60 4653
4655 0 385570 115317.07 161600 80 4654
4656 0 385690 115425.07 161520 64 4655
4657 0 385862 115457.07 161440 64 4656
4658 0 383784 116073.03 161640 279 4652
4659 0 383708 116061 161600 288 4658
4660 0 383556.03 116037.055 161520 288 4659
4661 0 384728 116065.03 161480 -1 4660
4662 0 385028 116141.03 161440 -1 4661
4663 0 385212 116201.03 161360 32 4662
4664 0 383492.66 116026.336 161480 288 4660
4665 0 383366 116005.07 161400 253 4664
4666 0 383311.34 115959.664 161360 253 4665
4667 0 383256.5 115914.5 161320 186 4666
4668 0 383202 115869.07 161280 -1 4667
4669 0 383196.66 115806.336 161240 -1 4668
4670 0 383186 115681.07 161160 194 4669
4671 0 383195 115582 161040 194 4670
4672 0 382050 114617.07 161080 86 4671
4673 0 381858 114461.07 161120 40 4672
4674 0 383198 115549.07 161000 194 4671
4675 0 383308 115505.03 160800 -1 4674
4676 0 383184 115265.03 160720 -1 4675
4677 0 382960 115157.03 160680 134 4676
4678 0 382644 115033.03 160600 115 4677
4679 0 382288 114881.03 160560 135 4678
4680 0 382096 114973.03 160360 128 4679
4681 0 382208 115001.03 160280 128 4680
4682 0 382100 115005.03 160120 128 4681
4683 0 381992 114997.03 160000 81 4682
4684 0 381812 114969.03 159920 107 4683
4685 0 381446 114737.07 159880 120 4684
4686 0 381050 114609.07 160000 163 4685
4687 0 380826 114521.07 160120 120 4686
4688 0 380522 114353.07 160200 120 4687
4689 0 380416 114137.03 160280 91 4688
4690 0 379236.03 113617.06 160280 246 4689
4691 0 379282 113609.03 160200 246 4690
4692 0 379314 113597.03 160000 246 4691
4693 0 379222 113469.03 159920 246 4692
4694 0 379374 113373.07 159760 -1 4693
4695 0 379166 113509.03 160400 128 4690
4696 0 379074 113449.03 160600 128 4695
4697 0 379070 113393.03 160680 128 4696
4698 0 378894 113253.03 160840 217 4697
4699 0 378879.34 113278.336 160880 156 4698
4700 0 378850 113329.03 160960 156 4699
4701 0 378778 113321.03 161040 156 4700
4702 0 378624 113081.03 161080 156 4701
4703 0 378512 112981.03 161200 140 4702
4704 0 378344 113049.03 161240 140 4703
4705 0 377992 113009.03 161160 -1 4704
4706 0 377912 112893.03 161040 -1 4705
4707 0 378444 112961.03 161320 140 4704
4708 0 378492 112769.03 161480 40 4707
4709 0 378524 112729.03 161600 102 4708
4710 0 378556 112581.03 161760 120 4709
4711 0 378246 112969.03 160800 217 4698
4712 0 378110 113165.03 160840 -1 4711
4713 0 378106 113337.03 160880 -1 4712
4714 0 378102 113385.03 161000 -1 4713
4715 0 378786.03 112997.1 160240 32 4690
4716 0 378826 112661.07 160200 32 4715
4717 0 378882 112449.07 160120 32 4716
4718 0 378686 112141.07 160080 71 4717
4719 0 378630 112041.07 160000 -1 4718
4720 0 378666 112001.07 159880 -1 4719
4721 0 378438.03 112785.09 160200 120 4715
4722 0 378226 112641.07 160160 131 4721
4723 0 378062 112481.07 160080 131 4722
4724 0 377784 112373.03 159880 124 4723
4725 0 377572 112289.03 159800 124 4724
4726 0 377384 112253.03 159640 124 4725
4727 0 377056 112197.03 159560 150 4726
4728 0 376792 112157.03 159440 101 4727
4729 0 376684 112085.03 159280 101 4728
4730 0 376494 112005.03 159120 134 4729
4731 0 376348 111977.03 158960 134 4730
4732 0 376196 111917.03 158800 150 4731
4733 0 375960 111917.03 158720 150 4732
4734 0 375586 111837.03 158680 148 4733
4735 0 375574 111649.03 158600 102 4734
4736 0 375370 111457.03 158480 122 4735
4737 0 375224 111193.1 158360 262 4736
4738 0 375164 111105.1 158200 352 4737
4739 0 375160 111137.1 158080 352 4738
4740 0 375200 110977.1 157920 352 4739
4741 0 375192 110933.1 157720 262 4740
4742 0 375606 110973.03 157680 -1 4741
4743 0 375862 111121.03 157520 -1 4742
4744 0 376018 111081.03 157400 -1 4743
4745 0 375890 111153.03 157280 -1 4744
4746 0 375016 111533.1 157720 -1 4741
4747 0 374832 111617.1 157640 -1 4746
4748 0 375046 110745.07 157720 262 4741
4749 0 374660 110405.03 157640 189 4748
4750 0 374560 110037.03 157520 234 4749
4751 0 374572 110014 157480 234 4750
4752 0 374608 109945.03 157360 256 4751
4753 0 374596 109945 157320 256 4752
4754 0 374560 109945.03 157200 256 4753
4755 0 374448 109837.03 157120 224 4754
4756 0 374598 109949.03 157080 128 4755
4757 0 374612.5 109954 157040 128 4756
4758 0 374656 109969.07 156920 128 4757
4759 0 374664 110009.07 156800 71 4758
4760 0 374784 109917.07 156640 32 4759
4761 0 374604 109801.07 156480 32 4760
4762 0 374652 109809.07 156360 51 4761
4763 0 374720 109797.07 156240 51 4762
4764 0 374780 109857.03 156080 51 4763
4765 0 373626 109813.07 157080 102 4755
4766 0 373496 109781.03 157040 157 4765
4767 0 373380 109753.03 156920 157 4766
4768 0 373292 109733.03 156760 108 4767
4769 0 373052 109685.07 156640 98 4768
4770 0 372964 109657.07 156520 115 4769
4771 0 373044 109593.07 156400 115 4770
4772 0 373148 109545.07 156280 115 4771
4773 0 373196 109497.07 156160 86 4772
4774 0 373156 109521.07 156040 86 4773
4775 0 373052 109485.07 155920 98 4774
4776 0 373080 109365.07 155760 98 4775
4777 0 373048 109269.07 155640 86 4776
4778 0 372880 109181.07 155520 86 4777
4779 0 372602 108949.1 155360 75 4778
4780 0 372438 108841.1 155240 75 4779
4781 0 372222 108717.1 155120 128 4780
4782 0 372138 108709.1 154960 81 4781
4783 0 371990.03 108721.06 154840 107 4782
4784 0 371834 108717.1 154720 107 4783
4785 0 371766 108713.1 154600 101 4784
4786 0 371634 108665.1 154480 120 4785
4787 0 371374 108501.1 154400 124 4786
4788 0 371118 108441.1 154280 104 4787
4789 0 370218 108313.1 154200 91 4788
4790 0 369940 108193.03 154240 172 4789
4791 0 369868 108201.03 154360 172 4790
4792 0 369844 108237.03 154440 172 4791
4793 0 369880 108325.03 154560 80 4792
4794 0 369928 108401.03 154680 -1 4793
4795 0 369948 108241.03 154080 172 4789
4796 0 369604 108153.03 154000 156 4795
4797 0 369316 108101.03 153920 160 4796
4798 0 369192 108093.03 153840 160 4797
4799 0 368798 108093.03 153880 91 4798
4800 0 368726 108105.03 153960 91 4799
4801 0 368712 108281.03 154120 -1 4800
4802 0 368776 108369.03 154200 -1 4801
4803 0 368852 108489.03 154240 -1 4802
4804 0 368764 108325.03 154280 -1 4803
4805 0 368976 108537.03 154440 -1 4804
4806 0 369158 107993.03 153720 157 4798
4807 0 369138 107909.03 153600 157 4806
4808 0 368998 107889.03 153400 91 4807
4809 0 368592 107929.03 153360 107 4808
4810 0 368376 107953.03 153280 102 4809
4811 0 368220 107961.03 153160 96 4810
4812 0 367992 107889.03 153040 80 4811
4813 0 367648 107785.03 152920 45 4812
4814 0 367520 107837.03 152760 75 4813
4815 0 367352 107925.03 152600 75 4814
4816 0 366864 107913.03 152440 -1 4815
4817 0 366588 107785.03 152360 -1 4816
4818 0 366454 107729.07 152200 -1 4817
4819 0 366282 107649.07 152080 -1 4818
4820 0 366050 107509.07 151960 -1 4819
4821 0 365866 107481.07 151880 -1 4820
4822 0 365908 107625.1 151760 -1 4821
4823 0 365796 107701.1 151640 -1 4822
4824 0 365564 107685.1 151520 -1 4823
4825 0 365248 107645.1 151440 -1 4824
4826 0 365260 107753.1 151320 -1 4825
4827 0 365024 107713.1 151240 -1 4826
4828 0 365076 107737.1 151080 -1 4827
4829 0 364964 107609.1 150960 -1 4828
4830 0 364656 107505.1 150800 -1 4829
4831 0 364684 107677.1 150760 -1 4830
4832 0 364756 107917.13 150680 -1 4831
4833 0 364816 108129.1 150640 -1 4832
4834 0 365022 108425.13 150560 -1 4833
4835 0 365302 109005.13 150440 -1 4834
4836 0 365476 109341.17 150360 -1 4835
4837 0 365444 109669.17 150240 -1 4836
4838 0 365000.03 109553.2 150120 -1 4837
4839 0 364864 109545.03 150080 -1 4838
4840 0 364784 109437.03 150000 -1 4839
4841 0 364572 109265.03 149960 -1 4840
4842 0 364212 108889.03 149840 -1 4841
4843 0 363792 108481.03 149720 -1 4842
4844 0 363024 107773.07 149520 -1 4843
4845 0 362856 107765.1 149320 -1 4844
4846 0 362504 107741.1 149200 -1 4845
4847 0 362576 107885.1 149040 -1 4846
4848 0 362420 107789.1 148880 -1 4847
4849 0 362129.34 107847.664 148800 -1 4848
4850 0 361984 107877.1 148760 -1 4849
4851 0 362014 107961 148720 -1 4850
4852 0 362044 108045.03 148680 -1 4851
4853 0 362204 108161.07 148520 -1 4852
4854 0 362288 108081.07 148360 -1 4853
4855 0 362368 107985.1 148200 -1 4854
4856 0 362378 107961 148120 -1 4855
4857 0 362388 107937.1 148040 -1 4856
4858 0 362316 108433.1 148000 -1 4857
4859 0 362100 108669.1 147960 -1 4858
4860 0 361892 108657.1 147880 -1 4859
4861 0 362256 108385.03 147840 -1 4860
4862 0 362248 108337.03 147720 -1 4861
4863 0 362220 108181.03 147600 -1 4862
4864 0 362020 108585.03 147560 -1 4863
4865 0 361636 108669.03 147440 -1 4864
4866 0 361572 108885.03 147440 -1 4865
4867 0 361716 109093.03 147520 -1 4866
4868 0 362564 108201.03 147560 -1 4863
4869 0 362704 108153.03 147480 -1 4868
4870 0 362760 108041.03 147400 -1 4869
4871 0 362732 107849.03 147320 -1 4870
4872 0 362864 107813.03 147200 -1 4871
4873 0 362136 107953.03 147560 -1 4863
4874 0 362096 107809.03 147520 -1 4873
4875 0 362004 107645.05 147440 -1 4874
4876 0 361928 107105.03 147480 -1 4875
4877 0 361764 107133.03 147560 -1 4876
4878 0 361676 107253.03 147680 -1 4877
4879 0 361800 107433.03 147840 -1 4878
4880 0 361924 107529.03 147320 -1 4875
4881 0 361812 107657.03 147200 -1 4880
4882 0 361716 107757.03 147080 -1 4881
4883 0 361752 107685.055 146960 -1 4882
4884 0 361312 107637.03 146960 -1 4883
4885 0 361328 107621.03 146840 -1 4884
4886 0 361648 107501.03 146680 -1 4885
4887 0 361764 107377.03 146560 -1 4886
4888 0 362160 107557.03 146920 -1 4883
4889 0 362364 107421.03 146840 -1 4888
4890 0 362468 107169.03 146840 -1 4889
4891 0 362464 107089.03 146760 -1 4890
4892 0 362464 107037.03 146640 -1 4891
4893 0 361404 108009.03 146960 -1 4883
4894 0 361252 108141.03 146880 -1 4893
4895 0 361180 108125.03 146720 -1 4894
4896 0 361580 108629.1 147840 -1 4860
4897 0 361072 108337.03 147680 -1 4896
4898 0 361452 108745 148000 -1 4859
4899 0 361256 108777 148080 -1 4898
4900 0 361180 108869 148120 -1 4899
4901 0 361148 108945.03 148320 -1 4900
4902 0 361028 108985.03 148520 -1 4901
4903 0 360816 109069.03 148560 -1 4902
4904 0 360768 109069.03 148680 -1 4903
4905 0 361780 107777.1 148000 -1 4857
4906 0 361520 107733.1 147880 -1 4905
4907 0 362836 107689.1 148000 -1 4857
4908 0 363100 107581.1 147920 -1 4907
4909 0 361992 108889.1 148520 -1 4853
4910 0 361492 109221.1 148520 -1 4909
4911 0 361400 109445.13 148640 -1 4910
4912 0 361328 109401.13 148760 -1 4911
4913 0 361036 109353.13 148800 -1 4912
4914 0 361200 109377.03 148880 -1 4913
4915 0 361625 108161 148840 -1 4849
4916 0 361509 108281 148920 -1 4915
4917 0 361353 108253 149000 -1 4916
4918 0 361385 108333.03 149080 -1 4917
4919 0 361293 108177.03 149240 -1 4918
4920 0 361417 108165.03 149400 -1 4919
4921 0 372830 109589.07 157160 45 4765
4922 0 372654 109633.07 157240 75 4921
4923 0 372372 109865.03 157280 32 4922
4924 0 371770 110173.03 157320 203 4923
4925 0 371566 110625.03 157320 -1 4924
4926 0 371510 110773.03 157400 -1 4925
4927 0 371558 110973.03 157480 -1 4926
4928 0 371204 111077.03 157480 -1 4927
4929 0 371116 110989.03 157440 -1 4928
4930 0 371060 110813.03 157360 -1 4929
4931 0 371088 110701.03 157280 -1 4930
4932 0 371822 110121.03 157440 203 4924
4933 0 371862 110061.03 157520 200 4932
4934 0 371692 110089.03 157640 203 4933
4935 0 371548 110269.03 157760 235 4934
4936 0 371518 110425.03 157920 235 4935
4937 0 371808 109753.03 157920 32 4936
4938 0 371972 109673.03 157960 80 4937
4939 0 372068 109601.03 158040 80 4938
4940 0 372200 109557.03 158160 80 4939
4941 0 371530.06 110474.26 158000 235 4936
4942 0 371416 110573.03 158120 235 4941
4943 0 371288 110797.03 158240 136 4942
4944 0 371300 110937.03 158360 102 4943
4945 0 371490 111017.03 158520 80 4944
4946 0 371486 111121.03 158760 80 4945
4947 0 383780 115677 160760 51 4675
4948 0 383928 115697 160680 51 4947
4949 0 383984 115661 160600 91 4948
4950 0 383920 115621.07 160400 98 4949
4951 0 383936 115533.07 160200 98 4950
4952 0 382622 116325.07 161200 128 4668
4953 0 382226 116553.07 161080 96 4952
4954 0 382130 116625.07 160920 32 4953
4955 0 382030 116617.07 160760 32 4954
4956 0 381934 116625.07 160600 122 4955
4957 0 381894 116585.07 160400 124 4956
4958 0 381590 116633.07 160320 81 4957
4959 0 381230 116649.07 160240 157 4958
4960 0 381070 116737.07 160120 115 4959
4961 0 380950 116761.07 160000 115 4960
4962 0 380846 116761.07 159760 122 4961
4963 0 380638 116761.07 159600 96 4962
4964 0 380382 116737.07 159480 86 4963
4965 0 379982 116521.07 159400 139 4964
4966 0 379458 116441.07 159280 160 4965
4967 0 379078 116569.13 159200 124 4966
4968 0 378510 116593.13 159120 86 4967
4969 0 378406 116617.13 159000 86 4968
4970 0 378222 116593.13 158840 115 4969
4971 0 378150 116521.13 158760 150 4970
4972 0 378006 116497.13 158640 135 4971
4973 0 377590 116441.13 158560 60 4972
4974 0 377478 116369.13 158400 60 4973
4975 0 377462 116353.13 158240 60 4974
4976 0 377430 116273.13 158120 96 4975
4977 0 377346 116153.07 157960 81 4976
4978 0 377306 116097.07 157840 81 4977
4979 0 376994 116097.07 157760 124 4978
4980 0 376666 116057.07 157680 137 4979
4981 0 376538 116041.07 157520 96 4980
4982 0 376378 116057.07 157400 140 4981
4983 0 376414 116025.13 157320 140 4982
4984 0 376246 115953.13 157200 115 4983
4985 0 376102 115945.13 157120 115 4984
4986 0 375950 115897.13 157000 120 4985
4987 0 375678 115881.13 156920 107 4986
4988 0 375526 115897.13 156840 128 4987
4989 0 375430 115977.13 156720 128 4988
4990 0 375334 115993.13 156640 137 4989
4991 0 375182 115985.13 156560 154 4990
4992 0 375014 115985.13 156440 154 4991
4993 0 374790 115937.13 156320 163 4992
4994 0 374670 115913.13 156240 164 4993
4995 0 374510 115881.13 156120 164 4994
4996 0 374278 115841.13 156040 164 4995
4997 0 374166 115809.13 155920 139 4996
4998 0 374062 115769.13 155840 139 4997
4999 0 374030 115641.13 155640 71 4998
5000 0 373726 115793.13 155400 -1 4999
5001 0 373750 115929.13 155240 -1 5000
5002 0 373598 115969.13 155120 -1 5001
5003 0 373454 115993.13 155040 -1 5002
5004 0 373194.06 115921.25 154960 -1 5003
5005 0 372998 115969 154920 -1 5004
5006 0 372946.03 115897.25 154880 -1 5005
5007 0 372242 116065.2 154840 -1 5006
5008 0 371578 116353.2 154920 -1 5007
5009 0 371010 116489.2 154880 -1 5008
5010 0 370666 116569.2 154800 -1 5009
5011 0 370462 116661.03 154760 -1 5010
5012 0 369798 116733.03 154640 -1 5011
5013 0 368942 117153.07 154600 -1 5012
5014 0 368850 117197.1 154760 -1 5013
5015 0 368838 117141.03 154880 -1 5014
5016 0 368778 117149.03 155000 -1 5015
5017 0 368782 117165.055 155040 -1 5016
5018 0 368882 117129.03 155200 -1 5017
5019 0 368666 117033.03 155320 -1 5018
5020 0 367990 117773.03 154760 -1 5014
5021 0 367506 118381.03 154760 -1 5020
5022 0 366798 118821.03 154760 -1 5021
5023 0 366714 118895.03 154800 -1 5022
5024 0 366631.16 118983.57 155000 -1 5023
5025 0 366598 119019.03 155080 -1 5024
5026 0 365942 119169.03 155200 -1 5025
5027 0 364938 119553.03 155120 -1 5026
5028 0 364850 119693.07 155240 -1 5027
5029 0 365062 119841.055 155360 -1 5028
5030 0 365094 120385.03 155400 -1 5029
5031 0 365102 120657.03 155440 -1 5030
5032 0 365006 120781.03 155520 -1 5031
5033 0 364928.66 120853 155600 -1 5032
5034 0 364890 120889.03 155640 -1 5033
5035 0 365398 119525.03 155400 -1 5029
5036 0 365418 119497.03 155480 -1 5035
5037 0 364844.66 119515.664 155080 -1 5027
5038 0 364658 119441.07 155000 -1 5037
5039 0 364366 119449.07 154880 -1 5038
5040 0 364122 119577.07 154760 -1 5039
5041 0 364086 119633.07 154680 -1 5040
5042 0 364012.66 119713.03 154600 -1 5041
5043 0 366054 119205.05 155320 -1 5026
5044 0 366150 119225.03 155440 -1 5043
5045 0 366126 119289.03 155520 -1 5044
5046 0 366322 119189.03 155640 -1 5045
5047 0 366274 119205.03 155760 -1 5046
5048 0 366142 119169.03 155880 -1 5047
5049 0 368770 117321.03 154560 -1 5013
5050 0 368737 117351 154520 -1 5049
5051 0 368638 117441.03 154400 -1 5050
5052 0 368386 117533.03 154360 -1 5051
5053 0 367894 117385.03 154280 -1 5052
5054 0 367930 117053.03 154200 -1 5053
5055 0 367954 117041.03 154080 -1 5054
5056 0 368042 117325.03 153960 -1 5055
5057 0 373018 115833.2 154840 -1 5006
5058 0 373182 115817.27 154720 -1 5057
5059 0 373254 115841.27 154560 -1 5058
5060 0 373124 115705.305 154360 -1 5059
5061 0 373044 115473.305 154200 -1 5060
5062 0 373128 115557.305 154160 -1 5061
5063 0 373156 115629.305 154000 -1 5062
5064 0 373272 115501.305 153840 -1 5063
5065 0 373200 115461.305 153640 -1 5064
5066 0 373240 115405.305 153520 -1 5065
5067 0 373324 115365.305 153400 -1 5066
5068 0 373244 115337.305 153280 -1 5067
5069 0 373264 115313.305 153120 -1 5068
5070 0 373220 115313.305 153000 -1 5069
5071 0 373144 115445.305 152840 -1 5070
5072 0 373084 115517.305 152720 -1 5071
5073 0 372916 115557.305 152640 -1 5072
5074 0 372752 115645.305 152520 -1 5073
5075 0 372668 115677.305 152400 -1 5074
5076 0 372600 115661.305 152240 -1 5075
5077 0 372536 115573.305 152080 -1 5076
5078 0 372496 115505.305 151960 -1 5077
5079 0 371636 115465.03 151960 -1 5078
5080 0 371106 115665.07 151920 -1 5079
5081 0 370734 115481.07 151880 -1 5080
5082 0 370378 115489.07 151800 -1 5081
5083 0 370278 115685.07 151640 -1 5082
5084 0 370286 115733.07 151480 -1 5083
5085 0 370262 115869.07 151360 -1 5084
5086 0 370210 115925.07 151280 -1 5085
5087 0 370103.5 115934 151160 -1 5086
5088 0 370068 115937.1 151120 -1 5087
5089 0 369726 115953.03 151080 -1 5088
5090 0 369666 116045.03 150960 -1 5089
5091 0 369516 116469.03 151000 -1 5090
5092 0 369660 116721.03 151040 -1 5091
5093 0 369864 116813.03 151120 -1 5092
5094 0 369620 115933.03 150880 -1 5090
5095 0 369696 115981.03 150800 -1 5094
5096 0 369720 116253.03 150680 -1 5095
5097 0 369770.66 116490.336 150640 -1 5096
5098 0 369872 116965.03 150560 -1 5097
5099 0 369602 117065.07 150520 -1 5098
5100 0 369418 117317.07 150480 -1 5099
5101 0 369468 117569.1 150440 -1 5100
5102 0 369774 118137.13 150280 -1 5101
5103 0 369784 118325.17 150120 -1 5102
5104 0 370874 117837.03 150160 -1 5103
5105 0 370978 117725.03 150080 -1 5104
5106 0 371122 117589.03 150000 -1 5105
5107 0 370958 117289.03 149880 -1 5106
5108 0 370106 118189.03 150080 -1 5103
5109 0 370166 118037.03 150000 -1 5108
5110 0 370102 117853.03 149880 -1 5109
5111 0 369902 117257.03 149760 -1 5110
5112 0 369706 117201.03 149720 -1 5111
5113 0 369518 117081.03 149680 -1 5112
5114 0 369486 117289.03 149640 -1 5113
5115 0 369030 117153.03 149560 -1 5114
5116 0 368786 116933.07 149440 -1 5115
5117 0 368830 116953.07 149320 -1 5116
5118 0 369406 118237.03 150080 -1 5103
5119 0 369198 118157.03 149960 -1 5118
5120 0 369018 117929.03 149880 -1 5119
5121 0 368770 117621.03 149800 -1 5120
5122 0 368612.28 117506.32 149760 -1 5121
5123 0 368224 117146.03 149680 -1 5122
5124 0 367616 116698.03 149520 -1 5123
5125 0 367704 116794.07 149360 -1 5124
5126 0 367540 116714.07 149240 -1 5125
5127 0 367332 116706.03 149160 -1 5126
5128 0 367256 116734.03 149040 -1 5127
5129 0 367092 116678.03 148920 -1 5128
5130 0 367080 116726.03 148800 -1 5129
5131 0 367032 116770.03 148640 -1 5130
5132 0 367988 116862.07 149320 -1 5125
5133 0 368072 116910.07 149240 -1 5132
5134 0 368232 116954.07 149120 -1 5133
5135 0 369554 115713.03 151080 -1 5089
5136 0 369722 115473.03 151120 -1 5135
5137 0 369814 115357.03 151200 -1 5136
5138 0 369826 115309.03 151320 -1 5137
5139 0 369826 115245.03 151480 -1 5138
5140 0 372477.34 115494.336 151880 -1 5078
5141 0 372468.03 115489.33 151840 -1 5140
5142 0 372562 114897.03 151840 -1 5141
5143 0 372934 114833.03 151880 -1 5142
5144 0 373158 114741.03 151920 -1 5143
5145 0 373178 114629.03 152000 -1 5144
5146 0 373208 114677.03 152120 -1 5145
5147 0 373452 114569.03 152280 -1 5146
5148 0 373504 114421.03 152440 -1 5147
5149 0 372596 115497 151800 -1 5141
5150 0 372728 115465 151720 -1 5149
5151 0 373428 115113 151760 -1 5150
5152 0 373416 114917 151880 -1 5151
5153 0 373434 114913.03 152000 -1 5152
5154 0 373626 114897.03 152200 -1 5153
5155 0 373950 114877.03 152400 -1 5154
5156 0 372920 115401 151680 -1 5150
5157 0 373332 115421.03 151600 -1 5156
5158 0 373376 115261.03 151400 -1 5157
5159 0 373476 115253.03 151280 -1 5158
5160 0 373788 115013.03 151280 -1 5159
5161 0 374028 115073.03 151240 -1 5160
5162 0 373996 115153.03 151120 -1 5161
5163 0 372484 115529.03 151680 -1 5150
5164 0 372312 115529.03 151560 -1 5163
5165 0 372136 115501.03 151440 -1 5164
5166 0 371936 115561.07 151280 -1 5165
5167 0 371856 115585.07 151120 -1 5166
5168 0 371796 115537.07 150960 -1 5167
5169 0 371508 115465.07 150800 -1 5168
5170 0 371084 115525.03 150720 -1 5169
5171 0 392023 118000.07 163680 45 4608
5172 0 392159 117784.07 163600 75 5171
5173 0 392207 117592.07 163520 51 5172
5174 0 392311 117392.03 163400 64 5173
5175 0 392419 117340.03 163240 32 5174
5176 0 392527 117408.03 163080 32 5175
5177 0 392191 118616.07 163760 45 4608
5178 0 392271 118696.07 163880 45 5177
5179 0 392327 118792.07 164000 32 5178
5180 0 392147 118880.03 164200 32 5179
5181 0 394459 119320.07 165600 178 4589
5182 0 394427 119424.07 165520 178 5181
5183 0 394467 119512.07 165480 164 5182
5184 0 394479 119572.03 165280 164 5183
5185 0 394575 119732.03 165120 96 5184
5186 0 394931 119764.03 164960 86 5185
5187 0 394879 119920.03 164760 86 5186
5188 0 404098.5 124051 169280 32 3725
5189 0 403690.5 124227 169400 45 5188
5190 0 403578.5 124227 169480 45 5189
5191 0 403546 124327.03 169680 75 5190
5192 0 403510 124559.03 169880 40 5191
5193 0 403546 124871.03 169960 32 5192
5194 0 403210 125179.03 170040 51 5193
5195 0 403190 125439.03 170120 32 5194
5196 0 403210 125539.03 170280 32 5195
5197 0 403166 125675.07 170440 32 5196
5198 0 403150 125815.03 170560 80 5197
5199 0 403170 125919.03 170680 202 5198
5200 0 403202 126063.03 170760 181 5199
5201 0 403462 126347.03 170600 -1 5200
5202 0 403498 126411.03 170440 -1 5201
5203 0 403590 126331.03 170240 -1 5202
5204 0 403174.03 126087.06 170840 154 5200
5205 0 403185.44 126145.4 170880 154 5204
5206 0 403238 126271.03 171040 154 5205
5207 0 402910 126071.03 171080 181 5206
5208 0 402814 125871.03 171160 181 5207
5209 0 402718 125811.03 171280 181 5208
5210 0 402626 125919.03 171400 -1 5209
5211 0 402446 126091.03 171520 -1 5210
5212 0 402338 126159.03 171680 -1 5211
5213 0 402350 126323.03 171840 -1 5212
5214 0 403350 126431.03 171120 124 5206
5215 0 403338 126519.03 171240 124 5214
5216 0 403342 126523.03 171400 98 5215
5217 0 403278 126579.03 171560 98 5216
5218 0 403326 126579.03 171720 64 5217
5219 0 403110 126647.03 171840 64 5218
5220 0 403034 126743.03 172000 60 5219
5221 0 402938 126699.03 172160 60 5220
5222 0 402638 126079.03 170440 148 5197
5223 0 402522 126283.03 170400 98 5222
5224 0 402414 126319.03 170320 98 5223
5225 0 402330 126367.03 170200 45 5224
5226 0 402330 126423.03 170040 45 5225
5227 0 402198 126543.03 169880 32 5226
5228 0 402306 126763.03 169840 40 5227
5229 0 402358 126903.03 169920 60 5228
5230 0 402342 126947.03 170080 60 5229
5231 0 403158 125815.03 170080 32 5195
5232 0 402882 125955.03 170000 45 5231
5233 0 402650 125823.03 169920 45 5232
5234 0 402454 125763.03 169840 45 5233
5235 0 402314 125707.03 169720 51 5234
5236 0 402294 125631.03 169560 51 5235
5237 0 402378 125607.03 169440 51 5236
5238 0 405395.6 123975.28 170040 226 3717
5239 0 405059.28 123967.77 170120 -1 5238
5240 0 411691 128877 175720 -1 2585
5241 0 411787 128885 175800 -1 5240
5242 0 411791 128897 175920 -1 5241
5243 0 411951 129021.03 175960 -1 5242
5244 0 412039 128985.03 176080 -1 5243
5245 0 411269.56 128422.96 175120 262 2513
5246 0 411127.22 128225.28 175040 257 5245
5247 0 411527.44 127729.055 175040 -1 5246
5248 0 411701.7 127678.734 175000 -1 5247
5249 0 411685.7 127734.15 174920 -1 5248
5250 0 410973.8 128206.41 174920 257 5246
5251 0 410629.38 128126.09 174680 -1 5250
5252 0 411486.97 128217.7 174640 -1 5251
5253 0 411644.34 127949.54 174520 -1 5252
5254 0 411653.4 127846.81 174400 -1 5253
5255 0 410366.44 127808.945 174640 -1 5251
5256 0 410206.28 127725.42 174480 -1 5255
5257 0 411021.38 135015.1 172520 64 2503
5258 0 411397.8 135039.28 172400 51 5257
5259 0 411671.3 134998.78 172320 71 5258
5260 0 411886 134990.31 172160 75 5259
5261 0 412109.44 134766.19 171960 81 5260
5262 0 412190 134535.52 171760 96 5261
5263 0 412269.9 134310.42 171480 96 5262
5264 0 412302.4 134119.78 171240 107 5263
5265 0 412438.78 133806.25 171080 81 5264
5266 0 412598.4 133741.64 170840 160 5265
5267 0 412606 133630.03 170680 160 5266
5268 0 412686 133434.03 170440 153 5267
5269 0 412734 133274.06 170360 153 5268
5270 0 412854 133190.03 170240 202 5269
5271 0 412678 133234.03 170120 202 5270
5272 0 412586 133314.03 170040 202 5271
5273 0 412110 133718.03 170080 -1 5272
5274 0 412794 133150.03 170000 104 5272
5275 0 412794 133086.03 169920 104 5274
5276 0 412778 132994.03 169760 104 5275
5277 0 412946 133358.03 169720 60 5276
5278 0 412974 133594.03 169680 32 5277
5279 0 412930 133746.03 169600 51 5278
5280 0 412910 133698.06 169480 32 5279
5281 0 412780 132934 169720 104 5276
5282 0 412782 132874.03 169680 104 5281
5283 0 412706.03 132822.05 169560 75 5282
5284 0 412626 132906.03 169520 75 5283
5285 0 412623.56 132950.31 169480 75 5284
5286 0 412546 132890.03 169400 75 5285
5287 0 412522 132798.03 169280 75 5286
5288 0 412442 132982.03 169200 32 5287
5289 0 412270 133130.03 169120 80 5288
5290 0 412314 133150.03 169080 80 5289
5291 0 412850 132474.03 169560 -1 5283
5292 0 409942.47 137491.67 172440 140 2502
5293 0 409891.38 137627.48 172560 140 5292
5294 0 409631 137839.03 172600 -1 5293
5295 0 409611 137999.03 172720 -1 5294
5296 0 410063 137503.03 172600 140 5293
5297 0 410235 137499.03 172760 -1 5296
5298 0 410259 137455.03 172920 -1 5297
5299 0 410287 137391.03 173040 -1 5298
5300 0 409991.16 137543.14 172400 140 5292
5301 0 410286.34 137850.22 172160 166 5300
5302 0 410334 137900 172120 166 5301
5303 0 410382.44 137949.77 172080 166 5302
5304 0 410675.1 138255.48 171840 202 5303
5305 0 410718.5 138167 171720 202 5304
5306 0 410710.5 138079 171600 202 5305
5307 0 410742.5 137983 171480 128 5306
5308 0 410847 137921.06 171360 101 5307
5309 0 411119 137937.06 171240 101 5308
5310 0 411271 137841.06 171080 32 5309
5311 0 411375 137633.06 170920 32 5310
5312 0 410454.5 138171 172240 166 5302
5313 0 410474.5 138155 172360 166 5312
5314 0 410354.5 138107 172480 -1 5313
5315 0 410166.5 138171 172520 -1 5314
5316 0 410106 138235.03 172640 -1 5315
5317 0 408039 141813.03 171920 279 2460
5318 0 408135 141789.06 172080 157 5317
5319 0 408207 141825.03 172200 45 5318
5320 0 408347.03 141745.06 172280 45 5319
5321 0 408247 141781.03 172400 45 5320
5322 0 408257.66 141773 172480 36 5321
5323 0 408263 141769.03 172520 32 5322
5324 0 408303 141717.06 172680 32 5323
5325 0 407955 142189.03 172720 45 5324
5326 0 407819 142333.03 172800 -1 5325
5327 0 407747 142297.03 172920 -1 5326
5328 0 408567 141549.03 172760 40 5324
5329 0 408547 141349.03 172840 81 5328
5330 0 408587 141297.03 172800 81 5329
5331 0 408611 141289.03 172680 81 5330
5332 0 408635 141309.03 172520 40 5331
5333 0 408571 141285.03 172440 40 5332
5334 0 408579 141269.03 172320 -1 5333
5335 0 408603 141265.03 172240 -1 5334
5336 0 408795 141037.03 172880 60 5329
5337 0 408799 140901.03 173040 60 5336
5338 0 408919 140837.06 173160 60 5337
5339 0 408983 140773.03 173320 107 5338
5340 0 408919 140737.03 173440 157 5339
5341 0 408763 140577.03 173560 157 5340
5342 0 408759 140565.06 173680 157 5341
5343 0 408323 140761.03 173720 -1 5342
5344 0 408279 140881.03 173760 -1 5343
5345 0 408191 140881.03 173800 -1 5344
5346 0 408919 140593.03 173720 157 5342
5347 0 408911 140581.06 173760 157 5346
5348 0 408947 140561.03 174000 157 5347
5349 0 408955 140597.03 174040 157 5348
5350 0 408891 140613.03 174160 -1 5349
5351 0 408723 140593.03 174280 -1 5350
5352 0 409077.16 142703.14 172200 122 2459
5353 0 409092.3 142717.92 172280 122 5352
5354 0 409105.56 142685.88 172360 160 5353
5355 0 409047 142653.06 172560 160 5354
5356 0 409155 142473.03 172760 71 5355
5357 0 409123 142265.03 172880 40 5356
5358 0 409211 142285.03 172960 40 5357
5359 0 409131 142289.03 173080 40 5358
5360 0 478899.97 237638.03 88800 120 1020
5361 0 479281.34 237667.58 88600 81 5360
5362 0 479929.44 237267.34 88560 -1 5361
5363 0 479651.22 237468.28 88520 -1 5362
5364 0 478754.66 238058.66 88240 275 5363
5365 0 478711.75 238178.73 88040 275 5364
5366 0 478623.16 238715.39 87320 120 5365
5367 0 478689.25 238953.17 87160 131 5366
5368 0 478742.53 239445.4 86960 175 5367
5369 0 478932.22 239751.92 86720 196 5368
5370 0 479019.5 239771.1 86520 101 5369
5371 0 479120.7 239850.16 86400 101 5370
5372 0 479369.16 239765.45 86320 32 5371
5373 0 479718.44 239643.03 86120 32 5372
5374 0 480495.03 239314.25 86040 104 5373
5375 0 481281 239456.12 86000 150 5374
5376 0 482535.28 239271.8 85960 107 5375
5377 0 483561.66 238983.47 86000 140 5376
5378 0 483939.47 238790.36 86120 120 5377
5379 0 484973.2 238837.08 86120 51 5378
5380 0 486531.53 238990.77 86080 102 5379
5381 0 487600.1 239093.98 85960 101 5380
5382 0 487589.16 239004.36 85720 32 5381
5383 0 487678.34 239014.16 85560 32 5382
5384 0 487909.47 239068.89 85360 60 5383
5385 0 488242.5 239260.95 85120 108 5384
5386 0 488380.25 239368.98 85000 108 5385
5387 0 488381.1 239494.97 84640 163 5386
5388 0 488389.2 239557.23 84440 163 5387
5389 0 488452.7 239628.73 84160 71 5388
5390 0 488529 239748.36 83840 135 5389
5391 0 488661.1 239830.11 83680 135 5390
5392 0 488841.34 239931.94 83520 32 5391
5393 0 489001.88 240048.48 83360 32 5392
5394 0 489069.03 240056.6 83120 32 5393
5395 0 489232.4 240159.52 82840 166 5394
5396 0 489336.53 240245.86 82640 178 5395
5397 0 489519.53 240426.22 82440 206 5396
5398 0 489596.06 240452.94 82240 206 5397
5399 0 489576.56 240521.61 82000 198 5398
5400 0 489396.47 240545.78 81760 172 5399
5401 0 489236.53 240481.53 81600 183 5400
5402 0 489056.75 240412.75 81400 140 5401
5403 0 488918.9 240445.98 81200 186 5402
5404 0 488880.56 240442.34 80960 186 5403
5405 0 488850.62 240287.5 80880 140 5404
5406 0 489050.3 239783.53 80880 91 5405
5407 0 489176 239541.38 80840 160 5406
5408 0 489248.1 239485.47 80720 120 5407
5409 0 489434.56 239461.97 80640 120 5408
5410 0 489695.12 239317.78 80440 81 5409
5411 0 489839.72 239325.4 80240 64 5410
5412 0 490140.28 239314.14 79840 64 5411
5413 0 490495.4 239156.72 79600 51 5412
5414 0 490631.84 238957.11 79360 32 5413
5415 0 490621.28 238925.34 79000 96 5414
5416 0 490843.6 239050.56 78480 75 5415
5417 0 490997.25 239196.92 78360 32 5416
5418 0 490858.47 239419.61 78200 -1 5417
5419 0 490739.62 239421.5 77960 -1 5418
5420 0 490715.44 239627.89 77760 -1 5419
5421 0 490622.84 239759.72 77520 -1 5420
5422 0 490508.7 240346.97 77480 -1 5421
5423 0 490282 240504.84 77240 -1 5422
5424 0 490067.88 240555.11 77040 -1 5423
5425 0 489861.6 240555.05 76760 -1 5424
5426 0 489726.25 240475.44 76520 -1 5425
5427 0 489621.3 240463.53 76240 -1 5426
5428 0 489522.88 240447.84 75840 -1 5427
5429 0 489291.75 240375.1 75560 -1 5428
5430 0 488958.62 240289.27 75320 -1 5429
5431 0 488645.75 240127.95 75080 -1 5430
5432 0 488457.75 240023.33 74880 -1 5431
5433 0 488220.2 239962.69 74600 -1 5432
5434 0 488151 239811.48 74440 -1 5433
5435 0 488194.7 239735.55 74240 -1 5434
5436 0 488292.97 239703.06 74000 -1 5435
5437 0 488345.75 239556.12 73760 -1 5436
5438 0 488245.7 239486.14 73480 -1 5437
5439 0 488166.38 239495.73 73240 -1 5438
5440 0 488175.88 239481.72 73000 -1 5439
5441 0 488070.25 239605.31 72720 -1 5440
5442 0 487820.75 239814.33 72440 -1 5441
5443 0 487691.5 240018.89 72280 -1 5442
5444 0 487621.7 240077.94 72080 -1 5443
5445 0 487580.3 240109.84 71880 -1 5444
5446 0 487500.06 240192.83 71640 -1 5445
5447 0 487497.06 240273.08 71440 -1 5446
5448 0 487462.5 240317.84 71240 -1 5447
5449 0 487391.03 240334.25 71000 -1 5448
5450 0 487378.75 240606.1 70840 -1 5449
5451 0 487287.75 240739.78 70680 -1 5450
5452 0 487208.25 240841.9 70480 -1 5451
5453 0 486759.72 241075.6 70280 -1 5452
5454 0 486378.2 241399.84 70040 -1 5453
5455 0 486231.22 241440.83 69800 -1 5454
5456 0 486077.1 241454.8 69560 -1 5455
5457 0 486025.7 241464.4 69280 -1 5456
5458 0 485933.62 241556.9 68960 -1 5457
5459 0 485778.7 241829.48 68800 -1 5458
5460 0 485724.62 242283.89 68480 -1 5459
5461 0 485336.2 242707.7 68240 -1 5460
5462 0 484975.44 243242.3 68120 -1 5461
5463 0 484526.75 243553.56 67960 -1 5462
5464 0 484005.62 243730 67760 -1 5463
5465 0 483540.47 243947.05 67560 -1 5464
5466 0 483358.1 244116.42 67360 -1 5465
5467 0 482060.44 244319.5 67120 -1 5466
5468 0 481675.53 244563.22 67000 -1 5467
5469 0 481115.5 244879.05 66880 -1 5468
5470 0 480684.56 245072.6 66800 -1 5469
5471 0 480509.28 245106.48 66560 -1 5470
5472 0 480002.3 244946.39 66440 -1 5471
5473 0 479979.84 244720.55 66160 -1 5472
5474 0 481260.62 244871.77 66200 -1 5473
5475 0 481790.78 244883.02 66120 -1 5474
5476 0 479801.94 244693.97 65960 -1 5473
5477 0 479314.38 244746.2 65880 -1 5476
5478 0 478673.56 244859.97 65760 -1 5477
5479 0 478019.62 244800.88 65600 -1 5478
5480 0 477366.88 244936.22 65520 -1 5479
5481 0 477097.7 245078.33 65600 -1 5480
5482 0 476574.38 245125.19 65680 -1 5481
5483 0 475792.84 245286.72 65800 -1 5482
5484 0 475621 245337 65840 -1 5483
5485 0 475432.03 245326.55 65680 -1 5484
5486 0 475586.47 245264.67 65520 -1 5485
5487 0 475747.8 245319.31 65320 -1 5486
5488 0 475448.9 245387.42 65880 -1 5484
5489 0 475083.75 245493.17 66000 -1 5488
5490 0 487416.56 240019.75 70920 -1 5449
5491 0 487376.5 239799.58 70720 -1 5490
5492 0 487388.8 239580.25 70560 -1 5491
5493 0 487357.03 239484.2 70280 -1 5492
5494 0 487531.7 239404.08 70040 -1 5493
5495 0 487704.72 239304.14 69800 -1 5494
5496 0 487807.5 239249.25 69600 -1 5495
5497 0 487896.75 239193.38 69400 -1 5496
5498 0 487747.06 239169.75 69080 -1 5497
5499 0 487332.38 239109.19 68960 -1 5498
5500 0 487207.03 238880.7 68720 -1 5499
5501 0 487150.8 238696.45 68520 -1 5500
5502 0 486823.88 238520.08 68280 -1 5501
5503 0 486564.88 238497.39 68160 -1 5502
5504 0 486358.94 238498.34 67960 -1 5503
5505 0 485701.62 238520.48 67760 -1 5504
5506 0 485347.6 238455.58 67560 -1 5505
5507 0 484891.44 238173.36 67320 -1 5506
5508 0 484423.94 237969.72 67040 -1 5507
5509 0 484088.75 237879.25 66800 -1 5508
5510 0 488134.6 239449.67 68960 -1 5498
5511 0 490906.75 239389.78 77320 -1 5421
5512 0 488882.16 239387.56 80880 75 5407
5513 0 488647.88 239193.19 80920 86 5512
5514 0 488491.8 238837.16 80920 90 5513
5515 0 488456.75 238698.92 81000 91 5514
5516 0 488486.72 238598.47 81080 91 5515
5517 0 488734.12 238441.88 81200 60 5516
5518 0 488646.8 238334.56 81360 -1 5517
5519 0 488581.75 238210.16 81560 -1 5518
5520 0 488720.5 238067.48 81720 -1 5519
5521 0 488420.47 238711.08 80960 115 5515
5522 0 488361.25 238737.53 80800 115 5521
5523 0 488223.3 238722.86 80680 71 5522
5524 0 487747.7 238634.6 80440 -1 5523
5525 0 487592.06 238744.75 80240 -1 5524
5526 0 488819.72 240317.33 80760 140 5405
5527 0 488723.62 240071.02 80680 60 5526
5528 0 488491.66 240039.05 80680 60 5527
5529 0 488408.84 240028.42 80600 96 5528
5530 0 487968 239904 80240 96 5529
5531 0 487872 239904 80000 64 5530
5532 0 487744 239904 79760 81 5531
5533 0 487616 239776 79560 96 5532
5534 0 487520 239584 79360 120 5533
5535 0 487360 239424 79160 108 5534
5536 0 487168 239296 79040 96 5535
5537 0 486976 239232 78880 75 5536
5538 0 486816 239168 78680 96 5537
5539 0 486656 239040 78480 64 5538
5540 0 486400 239040 78360 32 5539
5541 0 486208 239008 78200 148 5540
5542 0 485952 239008 78080 108 5541
5543 0 485792 238880 77880 101 5542
5544 0 485632 238720 77680 102 5543
5545 0 485472 238592 77480 96 5544
5546 0 485312 238464 77320 75 5545
5547 0 485152 238400 77120 75 5546
5548 0 484992 238336 76920 90 5547
5549 0 484864 238208 76720 102 5548
5550 0 484672 238016 76640 120 5549
5551 0 484544 237792 76520 178 5550
5552 0 484352 237600 76400 157 5551
5553 0 484128 237632 76280 81 5552
5554 0 483936 237664 76080 98 5553
5555 0 483776 237632 75840 90 5554
5556 0 483744 237696 75600 90 5555
5557 0 483712 237728 75320 32 5556
5558 0 483520 237728 75120 45 5557
5559 0 483360 237728 74920 122 5558
5560 0 483200 237728 74720 75 5559
5561 0 483040 237728 74480 102 5560
5562 0 482880 237760 74240 137 5561
5563 0 482880 237888 74000 141 5562
5564 0 482880 237888 73720 128 5563
5565 0 482848 237888 73440 134 5564
5566 0 482720 237888 73200 115 5565
5567 0 482656 237920 72960 115 5566
5568 0 482496 238016 72760 81 5567
5569 0 482240 238016 72680 75 5568
5570 0 482048 237920 72520 60 5569
5571 0 481856 237888 72320 71 5570
5572 0 481664 237920 72120 71 5571
5573 0 481504 237984 71920 32 5572
5574 0 481472 238112 71680 81 5573
5575 0 481472 238176 71400 60 5574
5576 0 481440 238176 71120 71 5575
5577 0 481344 238144 70880 98 5576
5578 0 481184 238112 70680 122 5577
5579 0 481152 238112 70640 120 5578
5580 0 480992 238048 70440 122 5579
5581 0 480800 237920 70240 122 5580
5582 0 480672 237888 70000 202 5581
5583 0 480608 237888 69960 230 5582
5584 0 480672 237792 69720 172 5583
5585 0 480640 237760 69440 107 5584
5586 0 480480 237760 69240 128 5585
5587 0 480416 237792 69000 98 5586
5588 0 480256 237824 68800 60 5587
5589 0 480096 237824 68560 75 5588
5590 0 480000 237792 68320 64 5589
5591 0 479936 237824 68040 71 5590
5592 0 479936 237952 67800 32 5591
5593 0 480096 238048 67600 91 5592
5594 0 480192 238048 67360 45 5593
5595 0 480128 238208 67160 60 5594
5596 0 480032 238368 66960 102 5595
5597 0 479904 238400 66720 104 5596
5598 0 479904 238368 66440 64 5597
5599 0 480000 238368 66200 45 5598
5600 0 479968 238400 65920 64 5599
5601 0 479968 238432 65640 71 5600
5602 0 479968 238400 65360 75 5601
5603 0 479968 238400 65080 81 5602
5604 0 480032 238432 64800 86 5603
5605 0 480160 238528 64600 60 5604
5606 0 480320 238560 64400 81 5605
5607 0 480448 238688 64200 60 5606
5608 0 480448 238784 64040 124 5607
5609 0 480288 238784 63840 120 5608
5610 0 480160 238784 63600 148 5609
5611 0 480160 238720 63320 75 5610
5612 0 480032 238624 63120 120 5611
5613 0 479968 238464 62920 75 5612
5614 0 479872 238368 62800 98 5613
5615 0 479778.88 238297.8 62640 -1 5614
5616 0 479614.12 238224.9 62480 -1 5615
5617 0 479382.3 238199.67 62320 -1 5616
5618 0 479167.7 238177.2 62200 -1 5617
5619 0 478622.62 237718.56 62120 -1 5618
5620 0 478412.6 237442.86 62000 -1 5619
5621 0 478365.38 237416.58 61920 -1 5620
5622 0 478320.94 237326.86 61800 -1 5621
5623 0 477960.22 236527.06 61120 -1 5622
5624 0 478715.66 236363.11 61000 -1 5623
5625 0 479379.84 236223.58 60720 -1 5624
5626 0 479891.6 235677.94 60600 -1 5625
5627 0 480188.3 235374.81 60720 -1 5626
5628 0 480489.47 235136.84 60520 -1 5627
5629 0 480491.78 234817.72 60360 -1 5628
5630 0 480614 234565.92 60120 -1 5629
5631 0 480526 234240 59920 -1 5630
5632 0 480586.78 233928.97 59720 -1 5631
5633 0 480513.5 233731.11 59440 -1 5632
5634 0 480473.56 233376.33 59200 -1 5633
5635 0 480746.06 232828.28 59080 -1 5634
5636 0 480648.8 232410.3 58920 -1 5635
5637 0 477938.8 236479.94 61080 -1 5623
5638 0 477744.56 236227.86 60920 -1 5637
5639 0 477925.2 236374.48 60760 -1 5638
5640 0 478109.94 236485.86 60640 -1 5639
5641 0 480704 238816 64080 86 5608
5642 0 480928 238880 64240 51 5641
5643 0 481056 238912 64480 32 5642
5644 0 481216 238976 64600 40 5643
5645 0 480384 237984 70040 166 5583
5646 0 480128 238016 70000 136 5645
5647 0 479968 238016 69800 157 5646
5648 0 479712 238048 69680 75 5647
5649 0 479584 238240 69800 32 5648
5650 0 479584 238272 69840 32 5649
5651 0 480992 238240 70800 32 5579
5652 0 480960 238400 71040 101 5651
5653 0 480992 238496 71280 32 5652
5654 0 488574.56 238961.61 86040 120 5381
5655 0 488791.06 238759.05 86120 91 5654
5656 0 488975.22 238530.03 86240 51 5655
5657 0 489081.47 238371.17 86360 51 5656
5658 0 489215.62 238246.28 86640 101 5657
5659 0 489933.94 238004.7 86680 120 5658
5660 0 490761.12 237741.72 86720 81 5659
5661 0 491323.8 237402.66 86800 120 5660
5662 0 491805.2 237211.92 87080 75 5661
5663 0 492615.25 237052.88 87160 81 5662
5664 0 493304.94 237080.55 87240 75 5663
5665 0 493641.62 237145.34 87440 81 5664
5666 0 493964.75 237236.17 87760 75 5665
5667 0 494289.9 237177.92 88120 -1 5666
5668 0 494761.78 237223.14 88520 -1 5667
5669 0 494877.47 237362.36 88560 -1 5668
5670 0 495232.28 237278.45 88600 -1 5669
5671 0 495316.06 236905.33 88640 -1 5670
5672 0 495606.5 236661.95 88720 -1 5671
5673 0 495717.8 236744.25 88920 -1 5672
5674 0 495688.25 236710.69 89000 -1 5673
5675 0 495757.06 236745.27 89040 -1 5674
5676 0 495672.16 236859.27 89200 -1 5675
5677 0 495649.34 236829.58 89320 -1 5676
5678 0 495741 236817.02 89920 -1 5677
5679 0 495741.94 236876.17 90040 -1 5678
5680 0 496077.2 236873.11 89040 -1 5675
5681 0 496180.25 237101.69 89040 -1 5680
5682 0 496501.06 237096.08 89040 -1 5681
5683 0 496000.38 236372.31 88960 -1 5673
5684 0 496136.2 236267.19 89040 -1 5683
5685 0 496219.1 236245.22 89080 -1 5684
5686 0 496352.7 236098.33 89200 -1 5685
5687 0 496415.4 236076.6 89280 -1 5686
5688 0 496928.16 235788.22 89240 -1 5687
5689 0 496879.06 235854.06 89440 -1 5688
5690 0 496856.28 235932.66 89560 -1 5689
5691 0 496825.34 235983.38 89680 -1 5690
5692 0 496984.4 235724.45 89120 -1 5688
5693 0 497128.03 235724.34 88960 -1 5692
5694 0 497733.28 235793.39 88880 -1 5693
5695 0 498288 235643.03 88840 -1 5694
5696 0 498601.75 235434.02 88880 -1 5695
5697 0 498713.4 235274.9 89040 -1 5696
5698 0 499010.75 235083.1 89160 -1 5697
5699 0 499236.66 234952.58 89320 -1 5698
5700 0 499623.12 234740.56 89560 -1 5699
5701 0 499815 234464.9 89800 -1 5700
5702 0 500079.1 234167.84 90080 -1 5701
5703 0 500377.72 233993.66 90360 -1 5702
5704 0 500618.4 233882.44 90480 -1 5703
5705 0 501363.8 233651.08 90760 -1 5704
5706 0 501649.53 233127.11 90720 -1 5705
5707 0 501789.66 232858.9 90720 -1 5706
5708 0 501852.72 232712.16 90840 -1 5707
5709 0 502009.88 232529.73 91040 -1 5708
5710 0 502101.8 232440.16 91200 -1 5709
5711 0 502647.12 232051.58 91400 -1 5710
5712 0 502943.53 231642.64 91520 -1 5711
5713 0 503387.7 230961.92 91520 -1 5712
5714 0 503511.34 230447.2 91640 -1 5713
5715 0 503406.06 230265.05 91880 -1 5714
5716 0 503480.22 230245.94 92120 -1 5715
5717 0 503586.4 230364.67 92320 -1 5716
5718 0 503766.88 230434.98 92520 -1 5717
5719 0 503955.25 230301.58 92760 -1 5718
5720 0 504126.75 230154.23 92960 -1 5719
5721 0 504215.72 229766.4 93000 -1 5720
5722 0 504405.72 229428.12 93160 -1 5721
5723 0 504666.28 229330.38 93360 -1 5722
5724 0 505262.2 229063.97 93480 -1 5723
5725 0 505786.2 228890.84 93600 -1 5724
5726 0 506050.97 228834.88 93800 -1 5725
5727 0 506628.2 228743.03 94080 -1 5726
5728 0 507236.34 228421.8 94200 -1 5727
5729 0 508262.9 228102.7 94200 -1 5728
5730 0 509066.03 228206.73 94200 -1 5729
5731 0 509068.78 228208.3 94320 -1 5730
5732 0 509097.7 228229.22 94600 -1 5731
5733 0 509245.75 228379.3 94120 -1 5730
5734 0 509273.5 228615.75 93760 -1 5733
5735 0 509286.34 228583.72 93600 -1 5734
5736 0 509350.62 228502.22 93440 -1 5735
5737 0 509560.44 228448.25 93120 -1 5736
5738 0 509991.4 228228.73 93040 -1 5737
5739 0 510391.28 227901.73 93000 -1 5738
5740 0 510771.9 227871.3 92960 -1 5739
5741 0 511296.2 227900.88 92920 -1 5740
5742 0 512000.44 227549.72 92880 -1 5741
5743 0 512596.34 227138.92 93000 -1 5742
5744 0 513100.12 226554.61 93200 -1 5743
5745 0 513157.06 226203.6 93280 -1 5744
5746 0 513333.2 226009.61 93360 -1 5745
5747 0 513473.62 225679.16 93520 -1 5746
5748 0 513709.53 225252.53 93680 -1 5747
5749 0 514295.28 224798.7 93880 -1 5748
5750 0 514757.12 224369.97 93840 -1 5749
5751 0 514937.94 224100.3 93680 -1 5750
5752 0 515132.25 223866.02 93560 -1 5751
5753 0 515284.72 223728.2 93640 -1 5752
5754 0 515385.12 223524.38 93800 -1 5753
5755 0 515605.72 223445.77 93880 -1 5754
5756 0 515731 223437.03 93960 -1 5755
5757 0 515913.9 223482.64 94080 -1 5756
5758 0 516176.38 223374.5 94240 -1 5757
5759 0 516306.22 223323.58 94360 -1 5758
5760 0 516399.7 223267.62 94560 -1 5759
5761 0 516493.5 223291 94760 -1 5760
5762 0 516597.84 223261.52 94920 -1 5761
5763 0 517265.66 223147.33 95000 -1 5762
5764 0 517379.44 223096.02 95160 -1 5763
5765 0 517483.25 223132.61 95280 -1 5764
5766 0 517571.44 223079.75 95400 -1 5765
5767 0 517961.06 222911.12 95480 -1 5766
5768 0 518276.34 222950.42 95600 -1 5767
5769 0 518573.78 223076.44 95760 -1 5768
5770 0 518763.5 223122.05 95880 -1 5769
5771 0 518972.75 223108.86 95960 -1 5770
5772 0 519276.4 223081.97 96080 -1 5771
5773 0 519602.16 223165.7 95960 -1 5772
5774 0 519980.4 223290 95840 -1 5773
5775 0 520454.56 223308.2 95920 -1 5774
5776 0 520647.7 223296.14 96040 -1 5775
5777 0 520811.8 223250.11 96160 -1 5776
5778 0 520962.66 223280.25 96320 -1 5777
5779 0 521179.25 223337.2 96480 -1 5778
5780 0 521495.03 223340.05 96600 -1 5779
5781 0 522021.88 223211.1 96600 -1 5780
5782 0 522482.06 223076.92 96640 -1 5781
5783 0 523155.34 223033.92 96720 -1 5782
5784 0 523619.62 223061.7 96800 -1 5783
5785 0 523883.12 223180.89 96800 -1 5784
5786 0 524146.8 223124.98 96680 -1 5785
5787 0 524271.25 223103.8 96520 -1 5786
5788 0 524871.75 222858.44 96520 -1 5787
5789 0 525844.3 222757.12 96440 -1 5788
5790 0 526116.5 222670.28 96320 -1 5789
5791 0 526215.7 222644.23 96200 -1 5790
5792 0 527259.8 222762.3 96320 -1 5791
5793 0 528163.7 222791.4 96320 -1 5792
5794 0 528284 222802.56 96200 -1 5793
5795 0 528456.4 222832.88 96080 -1 5794
5796 0 528576.3 222812.48 95960 -1 5795
5797 0 528726.1 222782.94 95840 -1 5796
5798 0 528856.3 222762.11 95680 -1 5797
5799 0 529057.9 222717.34 95520 -1 5798
5800 0 529185.56 222732.73 95360 -1 5799
5801 0 529309.44 222765.6 95200 -1 5800
5802 0 529464.25 222874.73 95000 -1 5801
5803 0 529571.06 222955.64 94800 -1 5802
5804 0 529751.4 223052.98 94600 -1 5803
5805 0 529845.7 223076.98 94400 -1 5804
5806 0 530042.1 223089.48 94200 -1 5805
5807 0 530309.6 223108.52 94000 -1 5806
5808 0 530495.56 222998.88 93840 -1 5807
5809 0 530692.56 222938.78 93640 -1 5808
5810 0 531103 223017.16 93520 -1 5809
5811 0 531598.8 223152.55 93520 -1 5810
5812 0 531678.06 223170.94 93400 -1 5811
5813 0 531860.75 223203.64 93280 -1 5812
5814 0 532025.06 223251.67 93120 -1 5813
5815 0 532215.7 223366.47 92960 -1 5814
5816 0 532350.6 223481.12 92840 -1 5815
5817 0 532521.94 223614 92680 -1 5816
5818 0 532687.3 223708.3 92480 -1 5817
5819 0 532839.3 223827.88 92320 -1 5818
5820 0 533070.1 223831.44 92120 -1 5819
5821 0 533239.4 223909.33 91920 -1 5820
5822 0 533573.4 223954.8 91760 -1 5821
5823 0 533838.1 224020.27 91600 -1 5822
5824 0 534084.06 224139.81 91400 -1 5823
5825 0 534216.2 224193.73 91240 -1 5824
5826 0 534361.4 224115.9 91080 -1 5825
5827 0 534449.94 224216.16 90880 -1 5826
5828 0 534556.44 224159.84 90720 -1 5827
5829 0 534604.56 224111.12 90560 -1 5828
5830 0 534757.56 224006.98 90360 -1 5829
5831 0 534884.94 223969.12 90160 -1 5830
5832 0 534959.3 223878.92 89920 -1 5831
5833 0 534973.5 223847.9 89720 -1 5832
5834 0 535092.25 223916.22 89600 -1 5833
5835 0 535101.8 223895.25 89400 -1 5834
5836 0 535171.5 224000.92 89160 -1 5835
5837 0 535246.2 224109.73 88960 -1 5836
5838 0 535260 224209.16 88800 -1 5837
5839 0 535386.2 224046.38 88600 -1 5838
5840 0 535545.44 224108.31 88400 -1 5839
5841 0 535689.2 224220.44 88200 -1 5840
5842 0 535815.7 224192.03 88040 -1 5841
5843 0 536069.75 224230.77 87880 -1 5842
5844 0 536001.7 224240.92 87760 -1 5843
5845 0 536278.8 224308.06 87600 -1 5844
5846 0 536493.06 224395.28 87480 -1 5845
5847 0 536675.3 224449.83 87200 -1 5846
5848 0 536804.4 224516.05 87080 -1 5847
5849 0 537010.1 224577.78 86840 -1 5848
5850 0 537275.94 224824.36 86560 -1 5849
5851 0 537445.1 225055.72 86440 -1 5850
5852 0 537660.8 225462.08 86440 -1 5851
5853 0 537794.9 225693.03 86480 -1 5852
5854 0 538196.4 225991.83 86640 -1 5853
5855 0 538260.1 225987.55 86440 -1 5854
5856 0 538301.44 226157.66 86240 -1 5855
5857 0 538283.5 226295.78 86040 -1 5856
5858 0 538323.1 226679.44 86040 -1 5857
5859 0 538362.9 226823.78 85920 -1 5858
5860 0 538383.2 226927.1 85760 -1 5859
5861 0 538350.1 227096.75 85520 -1 5860
5862 0 538391.06 227313.6 85320 -1 5861
5863 0 538412.5 227512.12 85120 -1 5862
5864 0 538616.75 227751.27 84920 -1 5863
5865 0 538608.25 227816.61 84720 -1 5864
5866 0 538620.75 227958.6 84480 -1 5865
5867 0 538615.56 228057.1 84320 -1 5866
5868 0 538582.1 228255.84 84120 -1 5867
5869 0 538695.75 228382.81 84080 -1 5868
5870 0 538806.4 228558.11 83920 -1 5869
5871 0 538918.06 228670.22 83800 -1 5870
5872 0 539143.94 228828.2 83640 -1 5871
5873 0 539798.5 228934.36 83600 -1 5872
5874 0 539901.44 228962.22 83400 -1 5873
5875 0 540510.9 228958.75 83280 -1 5874
5876 0 540696.5 228968.66 83240 -1 5875
5877 0 541101.8 228957.58 83120 -1 5876
5878 0 541406.1 228983.83 82960 -1 5877
5879 0 541695.3 229032.69 82840 -1 5878
5880 0 541961.7 229104.45 82720 -1 5879
5881 0 542598.7 229342.06 82560 -1 5880
5882 0 542919.75 229538.22 82480 -1 5881
5883 0 543182.7 229655.97 82280 -1 5882
5884 0 543381.75 229683.53 82160 -1 5883
5885 0 543624.5 229697.25 82000 -1 5884
5886 0 543894.44 229717.86 81840 -1 5885
5887 0 544496.3 229895.81 81720 -1 5886
5888 0 544985.9 229965.34 81560 -1 5887
5889 0 545046.8 230007.02 81440 -1 5888
5890 0 545140.3 230120.52 81280 -1 5889
5891 0 545204.25 230219.75 81120 -1 5890
5892 0 545362.06 230366.58 80960 -1 5891
5893 0 545464.8 230434.84 80800 -1 5892
5894 0 545796.3 230651.69 80720 -1 5893
5895 0 546062.7 230745.9 80640 -1 5894
5896 0 546184.3 230827.45 80520 -1 5895
5897 0 546371.56 230918.95 80360 -1 5896
5898 0 546429.3 230957.34 80240 -1 5897
5899 0 546477 231020 80080 -1 5898
5900 0 546529.1 231012.02 79920 -1 5899
5901 0 546602.4 231081.8 79760 -1 5900
5902 0 546701.1 231192.89 79600 -1 5901
5903 0 546850.44 231235.56 79400 -1 5902
5904 0 547030.4 231243.66 79200 -1 5903
5905 0 547192.44 231258.66 79040 -1 5904
5906 0 547320.25 231248.62 78880 -1 5905
5907 0 547389.25 231306.47 78760 -1 5906
5908 0 547409.1 231394.53 78640 -1 5907
5909 0 547535.94 231556.03 78520 -1 5908
5910 0 547631.25 231651.31 78400 -1 5909
5911 0 547810.94 231884.95 78360 -1 5910
5912 0 547885.44 231941.28 78280 -1 5911
5913 0 547918.4 232060.17 78200 -1 5912
5914 0 547898.6 232189.56 78080 -1 5913
5915 0 547935 232274.12 78040 -1 5914
5916 0 547909.6 232401.36 77960 -1 5915
5917 0 547915.06 232515.52 77880 -1 5916
5918 0 548129.3 232985.86 77880 -1 5917
5919 0 548137.75 233074.31 77760 -1 5918
5920 0 548125.1 233160.58 77560 -1 5919
5921 0 548158.1 233307.72 77320 -1 5920
5922 0 548205.56 233346.05 77040 -1 5921
5923 0 548185.5 233359.83 76840 -1 5922
5924 0 548237.25 233475.17 76680 -1 5923
5925 0 548230.56 233663.8 76520 -1 5924
5926 0 548189.56 233744.55 76320 -1 5925
5927 0 548132.2 233812.81 76160 -1 5926
5928 0 548061.56 233839.67 75960 -1 5927
5929 0 548012.8 233856.88 75800 -1 5928
5930 0 547980.3 233896.11 75600 -1 5929
5931 0 547959.2 233890.42 75440 -1 5930
5932 0 548027.6 233981.06 75280 -1 5931
5933 0 548086.56 233917.5 75120 -1 5932
5934 0 548155.5 233904.73 75080 -1 5933
5935 0 548247.8 233832.16 75000 -1 5934
5936 0 548299.3 233815.36 74920 -1 5935
5937 0 548340 233815.5 74800 -1 5936
5938 0 548392.6 233821.52 74720 -1 5937
5939 0 548371.94 233797.38 74600 -1 5938
5940 0 548449 233808.47 74520 -1 5939
5941 0 548575.06 233804.69 74400 -1 5940
5942 0 548729.1 233904.38 74160 -1 5941
5943 0 548866.7 233991.3 74000 -1 5942
5944 0 549005.6 234182.31 73880 -1 5943
5945 0 549122.8 234269.61 73720 -1 5944
5946 0 549138.44 234324.61 73600 -1 5945
5947 0 549146.94 234361.5 73480 -1 5946
5948 0 549172.3 234454.39 73320 -1 5947
5949 0 549119.1 234568.12 73200 -1 5948
5950 0 548978.25 234779.77 73080 -1 5949
5951 0 548923.5 234873.84 73000 -1 5950
5952 0 548826.94 235073.31 72880 -1 5951
5953 0 548832.25 235245.33 72800 -1 5952
5954 0 549107.6 235477.28 72800 -1 5953
5955 0 549227.6 235701.19 72800 -1 5954
5956 0 549671.5 235837.03 72800 -1 5955
5957 0 549716.8 235909.75 72680 -1 5956
5958 0 549836.8 236053.8 72560 -1 5957
5959 0 549927.3 236191.28 72440 -1 5958
5960 0 550040.25 236327.9 72320 -1 5959
5961 0 550219.06 236537.42 72200 -1 5960
5962 0 550416.3 236733.45 72120 -1 5961
5963 0 550920.5 236981.02 72120 -1 5962
5964 0 551328.7 237033.05 72120 -1 5963
5965 0 551349 237089.06 72000 -1 5964
5966 0 551403.3 237239.34 71800 -1 5965
5967 0 551435.8 237349.75 71640 -1 5966
5968 0 551543.2 237493.88 71440 -1 5967
5969 0 551715.3 237536.62 71280 -1 5968
5970 0 552055.4 237788.69 71280 -1 5969
5971 0 552187.44 238036.77 71280 -1 5970
5972 0 552087.5 238274.88 71280 -1 5971
5973 0 552150.56 238378.72 71160 -1 5972
5974 0 552177.1 238456.81 71120 -1 5973
5975 0 552135.8 238476.03 71000 -1 5974
5976 0 552663 238070.75 71200 -1 5971
5977 0 553194.8 238152.75 71200 -1 5976
5978 0 553566.5 238252.61 71160 -1 5977
5979 0 553824 238357.36 71080 -1 5978
5980 0 554167.94 238513.81 71000 -1 5979
5981 0 554214.56 238522.38 70880 -1 5980
5982 0 554268.9 238516.5 70760 -1 5981
5983 0 554375.5 238514.19 70640 -1 5982
5984 0 554477.75 238520.89 70520 -1 5983
5985 0 554572 238536.58 70400 -1 5984
5986 0 554671.9 238541.62 70280 -1 5985
5987 0 554744.4 238515.38 70160 -1 5986
5988 0 554811.3 238505.72 70040 -1 5987
5989 0 554908 238488.52 69880 -1 5988
5990 0 554991.5 238501.78 69720 -1 5989
5991 0 555050.8 238569.77 69560 -1 5990
5992 0 555168.3 238658.3 69440 -1 5991
5993 0 555379.8 238724.67 69320 -1 5992
5994 0 555579.56 238823.2 69160 -1 5993
5995 0 555727.94 238927.72 69040 -1 5994
5996 0 555939.6 239090.92 68960 -1 5995
5997 0 556088.8 239305.64 68840 -1 5996
5998 0 556235.7 239472.88 68760 -1 5997
5999 0 556231.94 239570.53 68640 -1 5998
6000 0 556324.6 239618.25 68520 -1 5999
6001 0 556539.6 239808.67 68360 -1 6000
6002 0 556606.6 239881.88 68280 -1 6001
6003 0 556639.06 239915.52 68240 -1 6002
6004 0 556888 240145.81 68120 -1 6003
6005 0 556991.2 240256.05 68080 -1 6004
6006 0 557160.56 240365.84 68000 -1 6005
6007 0 557147 240572.42 67880 -1 6006
6008 0 557227 240724.84 67800 -1 6007
6009 0 557309.06 240895.61 67720 -1 6008
6010 0 557720.06 241130.8 67760 -1 6009
6011 0 557808.1 241434.81 67760 -1 6010
6012 0 558307.2 241747.06 67800 -1 6011
6013 0 558492.2 241870.72 67760 -1 6012
6014 0 558707.5 241976.88 67680 -1 6013
6015 0 558982.6 241967.03 67600 -1 6014
6016 0 559213.9 242044.58 67520 -1 6015
6017 0 559369.6 242127.53 67440 -1 6016
6018 0 559547.8 242186.7 67320 -1 6017
6019 0 559742.5 242354.42 67200 -1 6018
6020 0 559881.7 242616.98 67120 -1 6019
6021 0 560408.8 242856.89 67040 -1 6020
6022 0 561076.56 242794.73 67120 -1 6021
6023 0 561518.6 243113.88 67120 -1 6022
6024 0 561634 243432.14 67120 -1 6023
6025 0 561636.1 243556.22 66960 -1 6024
6026 0 561618.44 243734.52 66760 -1 6025
6027 0 561602.1 243788.56 66600 -1 6026
6028 0 561608.75 243909.08 66440 -1 6027
6029 0 561822.9 244108.98 66400 -1 6028
6030 0 562287.2 244244.72 66320 -1 6029
6031 0 562446.56 244361.17 66240 -1 6030
6032 0 562671.94 244434.66 66160 -1 6031
6033 0 562898.9 244479.38 66040 -1 6032
6034 0 563088.8 244514.72 65960 -1 6033
6035 0 563641.6 244435.08 65960 -1 6034
6036 0 564053.6 244515.02 65960 -1 6035
6037 0 564310.8 244479.67 65920 -1 6036
6038 0 564558.9 244488.05 65880 -1 6037
6039 0 565013.5 244665.4 65840 -1 6038
6040 0 565497.56 244877.33 65840 -1 6039
6041 0 565506.5 244893.45 65640 -1 6040
6042 0 565774.75 245046.1 65880 -1 6040
6043 0 566066.94 245265.88 65920 -1 6042
6044 0 566362.94 245465.9 65920 -1 6043
6045 0 566669.6 245547.1 65840 -1 6044
6046 0 566881.7 245615.08 65840 -1 6045
6047 0 567158.5 245750.16 65880 -1 6046
6048 0 567172 245746.94 65920 -1 6047
6049 0 567210 245739.88 66040 -1 6048
6050 0 567512 245754.48 66200 -1 6049
6051 0 567634.9 245846.2 66280 -1 6050
6052 0 568458.94 246005.86 66280 -1 6051
6053 0 568618.75 246057.97 66160 -1 6052
6054 0 568822.1 246089.31 66040 -1 6053
6055 0 568931 246117.98 65920 -1 6054
6056 0 568963.94 246245.23 65800 -1 6055
6057 0 568974.9 246269.16 65680 -1 6056
6058 0 568927.94 246185.8 65560 -1 6057
6059 0 568874.5 246126.44 65520 -1 6058
6060 0 568947.2 246113.62 65480 -1 6059
6061 0 569121 246093.7 65360 -1 6060
6062 0 569159.25 246047.4 65240 -1 6061
6063 0 569202.25 245909.97 65120 -1 6062
6064 0 569277.25 245918.75 65000 -1 6063
6065 0 569307.6 245926.28 64960 -1 6064
6066 0 569410.1 245974.23 64880 -1 6065
6067 0 569518.4 245994.06 64800 -1 6066
6068 0 569601.75 246023.62 64720 -1 6067
6069 0 569757.9 246019.72 64640 -1 6068
6070 0 569874.06 245958.89 64560 -1 6069
6071 0 569881.4 245879.39 64440 -1 6070
6072 0 569868.06 245810.34 64360 -1 6071
6073 0 569852.94 245785.38 64320 -1 6072
6074 0 569958.7 245964.56 64480 -1 6070
6075 0 570081.4 245982.3 64440 -1 6074
6076 0 570278.9 246037 64400 -1 6075
6077 0 570551.94 246028.75 64320 -1 6076
6078 0 570736 246028.03 64240 -1 6077
6079 0 571068 246080 64160 -1 6078
6080 0 571404 246328 64120 -1 6079
6081 0 571416 246416 64040 -1 6080
6082 0 571504 246572 63960 -1 6081
6083 0 571546 246612.94 63920 -1 6082
6084 0 571572 246728 63840 -1 6083
6085 0 571664 246812 63760 -1 6084
6086 0 571744 246920 63680 -1 6085
6087 0 571840 247016 63600 -1 6086
6088 0 572240 247008 63560 -1 6087
6089 0 572256 247092 63480 -1 6088
6090 0 572304 247204 63320 -1 6089
6091 0 572604 247428 63200 -1 6090
6092 0 572760 247432 63120 -1 6091
6093 0 572944 247436 63000 -1 6092
6094 0 573276 247360 62880 -1 6093
6095 0 573432 247384 62920 -1 6094
6096 0 573180 247308 62760 -1 6094
6097 0 573176 247236 62640 -1 6096
6098 0 573108 247216 62520 -1 6097
6099 0 572996 247128 62440 -1 6098
6100 0 572900 247060 62400 -1 6099
6101 0 572500 246952 62360 -1 6100
6102 0 572040 247028 62360 -1 6101
6103 0 572024 246992 62440 -1 6102
6104 0 572000 246972 62520 -1 6103
6105 0 569143.8 246177.69 66240 -1 6052
6106 0 569402 246256.19 66320 -1 6105
6107 0 569602.4 246308.48 66400 -1 6106
6108 0 569724.25 246339.64 66480 -1 6107
6109 0 569810.5 246412.17 66560 -1 6108
6110 0 569871.44 246515.88 66640 -1 6109
6111 0 570139.94 246762.9 66720 -1 6110
6112 0 570317.9 246862.33 66880 -1 6111
6113 0 570315.75 246844.75 66920 -1 6112
6114 0 570305.2 246815.42 67040 -1 6113
6115 0 570266.5 246762.55 67200 -1 6114
6116 0 570165.2 246888.97 67400 -1 6115
6117 0 570058.2 247069.73 67560 -1 6116
6118 0 570692.94 246932.84 66920 -1 6113
6119 0 570908.44 247043.94 66920 -1 6118
6120 0 571024.8 247152.42 66880 -1 6119
6121 0 571143 247319.28 66840 -1 6120
6122 0 571222.1 247363.03 66800 -1 6121
6123 0 571352.1 247402.53 66760 -1 6122
6124 0 571574 247447.38 66800 -1 6123
6125 0 571634.6 247470.78 66840 -1 6124
6126 0 571825.94 247638.48 66840 -1 6125
6127 0 572239.06 247631.56 66880 -1 6126
6128 0 572421.06 247676.6 66920 -1 6127
6129 0 572459.94 247634.72 67000 -1 6128
6130 0 572543 247621.22 67080 -1 6129
6131 0 572588.4 247590.36 67120 -1 6130
6132 0 572661 247534.19 67160 -1 6131
6133 0 572902.25 247446.98 67200 -1 6132
6134 0 572918.5 247425.27 67240 -1 6133
6135 0 573344.7 247536.52 67240 -1 6134
6136 0 573623.6 247567.2 67240 -1 6135
6137 0 573717.56 247591.33 67280 -1 6136
6138 0 573802.1 247653.56 67360 -1 6137
6139 0 573877.94 247738.98 67400 -1 6138
6140 0 573948.9 247823.27 67440 -1 6139
6141 0 573991.25 247919.3 67480 -1 6140
6142 0 574077.1 248007.7 67520 -1 6141
6143 0 574201 248226.1 67560 -1 6142
6144 0 574284.3 248269.64 67520 -1 6143
6145 0 574389.6 248276.05 67480 -1 6144
6146 0 574657.94 248242.3 67440 -1 6145
6147 0 574712.9 248257.92 67360 -1 6146
6148 0 574967.75 248328.44 67360 -1 6147
6149 0 574912.8 248336.27 67240 -1 6148
6150 0 575135.9 248360.69 67400 -1 6148
6151 0 575228 248366 67440 -1 6150
6152 0 575343.7 248329.98 67440 -1 6151
6153 0 575418.56 248462.53 67480 -1 6152
6154 0 575829.44 248643.89 67600 -1 6153
6155 0 575841.5 248753.4 67760 -1 6154
6156 0 576029.5 248889.38 67760 -1 6155
6157 0 576108.7 248960.03 67840 -1 6156
6158 0 576265.94 249066.98 67960 -1 6157
6159 0 576317.25 249099.3 68080 -1 6158
6160 0 576410.4 249110.64 68280 -1 6159
6161 0 576497.56 249159.25 68360 -1 6160
6162 0 576732.5 249194.48 68520 -1 6161
6163 0 576808.06 249254.81 68680 -1 6162
6164 0 576857.25 249235.33 68760 -1 6163
6165 0 577129.2 249255.25 68760 -1 6164
6166 0 577355.1 249308.39 68800 -1 6165
6167 0 548647 233680.7 74400 -1 5941
6168 0 548745.25 233630.7 74440 -1 6167
6169 0 548862.44 233515.56 74480 -1 6168
6170 0 548901.1 233436.73 74520 -1 6169
6171 0 549010.8 233415.5 74560 -1 6170
6172 0 549056.25 233381.36 74720 -1 6171
6173 0 549064 233207.45 74840 -1 6172
6174 0 549107.06 233171.38 74920 -1 6173
6175 0 549115.44 233176.38 75080 -1 6174
6176 0 549145.06 233432.69 74520 -1 6171
6177 0 549299 233584.77 74400 -1 6176
6178 0 549382.9 233629.17 74320 -1 6177
6179 0 549414.75 233661.45 74240 -1 6178
6180 0 549401.06 233692.34 74160 -1 6179
6181 0 483924.34 238616.11 86200 102 5378
6182 0 483981.38 238189.3 86320 86 6181
6183 0 484501.12 236794.64 86320 120 6182
6184 0 484610.25 236220.48 86280 166 6183
6185 0 484923.7 235957.98 86240 102 6184
6186 0 485177.56 235401.75 86120 104 6185
6187 0 485376.1 235018.52 86040 104 6186
6188 0 485436.2 234960.84 85920 104 6187
6189 0 485483.88 234851.86 85760 221 6188
6190 0 485555.75 234907.44 85680 108 6189
6191 0 485651.53 234127.52 85680 120 6190
6192 0 485765.38 233948.08 85600 108 6191
6193 0 485935.1 233624.33 85520 124 6192
6194 0 485995.5 233335.12 85440 124 6193
6195 0 486054.47 233161.28 85320 128 6194
6196 0 486065.88 232808 85200 107 6195
6197 0 486102.7 232434.8 85080 156 6196
6198 0 486199.7 231739.52 85040 154 6197
6199 0 486283.5 231528.06 84920 157 6198
6200 0 486582.72 231059.73 84840 164 6199
6201 0 486706.7 230928.03 84720 164 6200
6202 0 487030.44 230261.92 84640 102 6201
6203 0 487524.28 229546.19 84680 122 6202
6204 0 488388.44 229001.45 84680 128 6203
6205 0 488908.5 228642.05 84760 81 6204
6206 0 489244.94 228348.98 84880 140 6205
6207 0 489768.34 227969.56 84880 139 6206
6208 0 490469.8 227570.05 85000 120 6207
6209 0 491253.6 227164.45 85040 139 6208
6210 0 491812.12 226934.86 85160 137 6209
6211 0 492347.75 226729.6 85280 141 6210
6212 0 493134.4 226363.31 85360 108 6211
6213 0 494041.97 226349.61 85440 80 6212
6214 0 494622.7 226239.62 85600 91 6213
6215 0 495010.3 225833.17 85720 181 6214
6216 0 495089.8 225861.86 85840 181 6215
6217 0 495854 225835.77 85840 122 6216
6218 0 496662.62 226191.81 85800 102 6217
6219 0 496482.22 226144.92 85720 102 6218
6220 0 496482 226151.48 85600 102 6219
6221 0 496320.34 226154.56 85480 102 6220
6222 0 496258.28 226134.45 85400 80 6221
6223 0 496401.03 226380.88 85320 -1 6222
6224 0 496378.38 226528.56 85200 -1 6223
6225 0 496322.88 226596.11 85000 -1 6224
6226 0 496363.38 226625.95 84880 -1 6225
6227 0 496358.16 226685.44 84760 -1 6226
6228 0 496353.9 226776.19 84640 -1 6227
6229 0 496295.75 226883.97 84520 -1 6228
6230 0 496287.4 227011.7 84400 -1 6229
6231 0 496162.03 227197.92 84280 -1 6230
6232 0 496186.66 227451.67 84160 -1 6231
6233 0 496162.94 227567.28 84040 -1 6232
6234 0 496207.03 227666.25 83920 -1 6233
6235 0 496270.16 227852.53 83760 -1 6234
6236 0 496341.22 227913.45 83680 -1 6235
6237 0 496530.28 228048.58 83560 -1 6236
6238 0 496698.8 228195.83 83440 -1 6237
6239 0 496891.38 228279.92 83320 -1 6238
6240 0 497070.53 228372.45 83200 -1 6239
6241 0 497256.84 228450.98 83120 -1 6240
6242 0 497554.9 228629.86 83040 -1 6241
6243 0 497751.28 228773.34 82960 -1 6242
6244 0 497739.7 228766.94 82840 -1 6243
6245 0 497766.78 228720.78 82720 -1 6244
6246 0 498271.25 229049.4 82960 -1 6243
6247 0 498643.62 229095.1 83000 -1 6246
6248 0 498741.66 229190.5 83080 -1 6247
6249 0 498811.5 229309.8 83160 -1 6248
6250 0 498806.06 229451.36 83280 -1 6249
6251 0 498826.3 229535.55 83360 -1 6250
6252 0 498790.9 229625.84 83440 -1 6251
6253 0 498668.47 229739.98 83520 -1 6252
6254 0 498588.5 229791.97 83520 -1 6253
6255 0 498570.34 229813.2 83480 -1 6254
6256 0 498571.2 229834.25 83400 -1 6255
6257 0 498559.1 229842 83320 -1 6256
6258 0 498549.7 229873.69 83240 -1 6257
6259 0 498543.6 229897.72 83160 -1 6258
6260 0 498553.9 229922.48 83080 -1 6259
6261 0 496954.28 226344.66 85920 150 6218
6262 0 497361.97 226299.69 86000 91 6261
6263 0 497734.34 226220.81 85960 120 6262
6264 0 497894.44 226221.12 85880 120 6263
6265 0 498350.66 226409.73 85800 98 6264
6266 0 498707.06 226690.8 85880 124 6265
6267 0 498901.7 226776.73 86000 154 6266
6268 0 498992.22 226841.81 86120 154 6267
6269 0 499074.88 226843.61 86240 131 6268
6270 0 499258.2 226774.12 86400 115 6269
6271 0 499483.5 226720.98 86520 124 6270
6272 0 499694.94 226646.44 86640 137 6271
6273 0 499989.34 226602.12 86760 148 6272
6274 0 500343.66 226699.31 86880 135 6273
6275 0 500610.3 226846.19 87000 115 6274
6276 0 500714.06 227062.16 87120 122 6275
6277 0 501000.9 227264.6 87200 134 6276
6278 0 501187.84 227322.7 87320 134 6277
6279 0 501419.44 227307.81 87440 122 6278
6280 0 501490.94 227294.22 87600 134 6279
6281 0 501686.62 227338.45 87760 163 6280
6282 0 501750.66 227330.81 87920 163 6281
6283 0 501844 227307.38 88080 81 6282
6284 0 501995.38 227284.53 88240 137 6283
6285 0 502162.72 227256.36 88400 156 6284
6286 0 502576.4 227399.61 88560 122 6285
6287 0 502627.78 227526.44 88640 32 6286
6288 0 503161.06 227817.61 88720 102 6287
6289 0 503611.25 228199.62 88760 98 6288
6290 0 503660.16 228594.61 88760 71 6289
6291 0 503747.25 228820.94 88720 51 6290
6292 0 503383.7 228813.23 88640 51 6291
6293 0 503677.53 229529.58 88640 -1 6292
6294 0 503799.1 229631.03 88520 -1 6293
6295 0 503792.44 229798.12 88320 -1 6294
6296 0 503829.16 229887.08 88160 -1 6295
6297 0 503909.28 230021.48 88000 -1 6296
6298 0 504089.22 230175.81 87800 -1 6297
6299 0 504060.2 230241 87640 -1 6298
6300 0 504066.3 230309.25 87480 -1 6299
6301 0 504159.7 230352.11 87360 -1 6300
6302 0 504095.44 230438.92 87240 -1 6301
6303 0 504629.28 230549.81 87240 -1 6302
6304 0 504791.25 230575.62 87080 -1 6303
6305 0 504932.53 230546.12 86960 -1 6304
6306 0 505058.75 230520.83 86840 -1 6305
6307 0 505236 230421.1 86680 -1 6306
6308 0 505606.4 230264.92 86560 -1 6307
6309 0 505787.5 230300.14 86440 -1 6308
6310 0 505889.7 230271.73 86320 -1 6309
6311 0 505925.53 230261.62 86160 -1 6310
6312 0 505988.03 230193.16 86080 -1 6311
6313 0 506025.1 230197.05 86040 -1 6312
6314 0 506818.1 230152.84 86040 -1 6313
6315 0 507274.28 230205.78 86000 -1 6314
6316 0 507544.9 230131.4 86000 -1 6315
6317 0 507795.2 230211.6 85960 -1 6316
6318 0 507927.5 230265.72 85880 -1 6317
6319 0 508037.3 230324.77 85800 -1 6318
6320 0 508089.28 230382 85640 -1 6319
6321 0 508097.53 230367.62 85520 -1 6320
6322 0 508026.78 230353.94 85400 -1 6321
6323 0 507906.66 230257.4 85240 -1 6322
6324 0 507822.56 230205.19 85200 -1 6323
6325 0 507790.47 230229.95 85120 -1 6324
6326 0 507730.7 230233.16 85040 -1 6325
6327 0 507780 230232.83 84960 -1 6326
6328 0 507697.5 230185.7 84880 -1 6327
6329 0 507538.56 230156.66 84800 -1 6328
6330 0 507386.38 230133.42 84760 -1 6329
6331 0 507311.28 230061.48 84720 -1 6330
6332 0 507176.28 229972.4 84680 -1 6331
6333 0 507135.3 229937 84640 -1 6332
6334 0 507994.28 230161.56 84920 -1 6327
6335 0 508025.56 230149.64 84880 -1 6334
6336 0 508039.12 230144.7 84840 -1 6335
6337 0 508038.47 230148.61 84800 -1 6336
6338 0 508130.22 230113.2 84760 -1 6337
6339 0 508158.5 230473.2 85720 -1 6319
6340 0 508458.44 230445.22 85720 -1 6339
6341 0 508580.97 230494.47 85640 -1 6340
6342 0 508681.6 230491.31 85560 -1 6341
6343 0 508582.78 230383.86 85400 -1 6342
6344 0 508621.66 230334.9 85320 -1 6343
6345 0 508689.7 230799.39 85560 -1 6342
6346 0 508643.1 230919.69 85400 -1 6345
6347 0 508645.72 230982.84 85320 -1 6346
6348 0 508638.78 230963.73 85240 -1 6347
6349 0 508386.8 230987.7 85240 -1 6348
6350 0 508082.78 230883.61 85240 -1 6349
6351 0 508162.56 230871.98 85120 -1 6350
6352 0 508153.3 230871.48 85080 -1 6351
6353 0 508957.5 230315.23 85560 -1 6342
6354 0 509047.9 230303.78 85480 -1 6353
6355 0 503633.6 230907.77 87240 -1 6302
6356 0 503494.84 231225.31 87120 -1 6355
6357 0 503415.22 231357.52 87000 -1 6356
6358 0 503364.4 231557.75 86840 -1 6357
6359 0 503265.97 231746.97 86680 -1 6358
6360 0 503204.5 231856.17 86520 -1 6359
6361 0 502982.94 232031.81 86360 -1 6360
6362 0 502705.2 232345.16 86200 -1 6361
6363 0 502667.6 232394.11 86120 -1 6362
6364 0 502751.75 232473.58 86000 -1 6363
6365 0 502775.88 232513.2 85840 -1 6364
6366 0 502784.22 232664.58 85720 -1 6365
6367 0 502591.56 232873.8 85560 -1 6366
6368 0 502422.7 232921.23 85400 -1 6367
6369 0 502443.9 233030.02 85240 -1 6368
6370 0 502438.22 233090.11 85080 -1 6369
6371 0 502048.97 233257.02 85000 -1 6370
6372 0 501842.44 233253.94 84880 -1 6371
6373 0 501718.72 233301.02 84760 -1 6372
6374 0 501719.3 233298.31 84600 -1 6373
6375 0 501717.62 233321.56 84480 -1 6374
6376 0 501715.28 233337.06 84400 -1 6375
6377 0 500977.6 233379.73 84480 -1 6375
6378 0 500964.8 233416.84 84320 -1 6377
6379 0 500553.2 233336.19 84280 -1 6378
6380 0 500469.94 233372.6 84240 -1 6379
6381 0 500365 233405.17 84200 -1 6380
6382 0 500291.8 233428.36 84120 -1 6381
6383 0 500201.66 233386.2 84040 -1 6382
6384 0 500408.34 233321.83 84000 -1 6383
6385 0 499986.75 233482.23 83920 -1 6383
6386 0 499893.1 233551.08 83840 -1 6385
6387 0 499800.5 233572.88 83800 -1 6386
6388 0 499761 233639.05 83720 -1 6387
6389 0 499676.53 233713.48 83680 -1 6388
6390 0 499588.9 233772.36 83640 -1 6389
6391 0 499448.56 233820.58 83600 -1 6390
6392 0 499411.53 233861.19 83520 -1 6391
6393 0 499328.3 233833.11 83440 -1 6392
6394 0 499277.03 233833.08 83360 -1 6393
6395 0 499288.84 233834.97 83280 -1 6394
6396 0 499341.53 233813.6 83160 -1 6395
6397 0 499277.03 233850.52 83040 -1 6396
6398 0 499216.9 233890.98 82920 -1 6397
6399 0 499146.12 233937.62 82800 -1 6398
6400 0 499093.3 233962.12 82680 -1 6399
6401 0 499057.44 234030.9 82560 -1 6400
6402 0 498993.56 234037.62 82440 -1 6401
6403 0 498674.06 233990.39 82400 -1 6402
6404 0 498402.1 234122.4 82400 -1 6403
6405 0 498220.6 234214.28 82360 -1 6404
6406 0 498085 234215.03 82240 -1 6405
6407 0 497785.84 234285.88 82200 -1 6406
6408 0 497613.2 234334.53 82120 -1 6407
6409 0 497537.66 234394.45 82040 -1 6408
6410 0 497429.38 234454.08 81960 -1 6409
6411 0 497348.16 234557.19 81880 -1 6410
6412 0 497249.12 234656.45 81800 -1 6411
6413 0 497041.56 234764.69 81760 -1 6412
6414 0 496557.66 235168.67 81760 -1 6413
6415 0 496548.44 235145.19 81640 -1 6414
6416 0 496533.62 235110 81520 -1 6415
6417 0 496477.28 235190.78 81400 -1 6416
6418 0 496382.28 235334.62 81280 -1 6417
6419 0 495967.88 235371.2 81200 -1 6418
6420 0 495613.8 235431.47 81080 -1 6419
6421 0 495486.9 235510.12 81000 -1 6420
6422 0 495376.28 235629.02 80880 -1 6421
6423 0 495335.97 235711.53 80760 -1 6422
6424 0 495252.84 235791.05 80640 -1 6423
6425 0 495132.03 235850.28 80520 -1 6424
6426 0 494925.3 235901.7 80400 -1 6425
6427 0 494840.72 235974.8 80280 -1 6426
6428 0 494713.12 235980.62 80160 -1 6427
6429 0 494569.75 236023.16 80040 -1 6428
6430 0 494411.88 235980.67 79880 -1 6429
6431 0 494307.62 236033.44 79720 -1 6430
6432 0 494297.06 235998.17 79600 -1 6431
6433 0 494253.1 235946.92 79440 -1 6432
6434 0 494176.2 235943.08 79280 -1 6433
6435 0 494165.66 235903.11 79160 -1 6434
6436 0 494054.4 235917.81 79040 -1 6435
6437 0 494012.94 235892.31 78920 -1 6436
6438 0 493936.66 235883.3 78800 -1 6437
6439 0 493874.53 235920.69 78680 -1 6438
6440 0 493772.53 235940.19 78560 -1 6439
6441 0 493658.4 235916.58 78440 -1 6440
6442 0 493597.88 235948.14 78320 -1 6441
6443 0 493241.97 236004.55 78160 -1 6442
6444 0 493142.9 236018.66 78000 -1 6443
6445 0 493111.53 236028.38 77840 -1 6444
6446 0 493058.9 236072.02 77680 -1 6445
6447 0 492930.78 236103.39 77480 -1 6446
6448 0 492754.3 236147.56 77360 -1 6447
6449 0 492558.8 236209.78 77240 -1 6448
6450 0 492354.66 236273.89 77080 -1 6449
6451 0 492221.8 236371.12 76960 -1 6450
6452 0 492026.06 236383.52 76840 -1 6451
6453 0 491890.6 236395.94 76760 -1 6452
6454 0 491685.16 236403.28 76640 -1 6453
6455 0 491561.7 236484.23 76520 -1 6454
6456 0 491360.16 236491.31 76400 -1 6455
6457 0 490897.38 236651.27 76360 -1 6456
6458 0 490864.97 236696.3 76320 -1 6457
6459 0 490613.97 236708.44 76240 -1 6458
6460 0 490517.84 236777.23 76160 -1 6459
6461 0 490206.6 236915.16 76040 -1 6460
6462 0 489813.72 237011.94 75920 -1 6461
6463 0 489176.2 237116.72 75800 -1 6462
6464 0 488572.88 237266.3 75720 -1 6463
6465 0 488131.7 237275.3 75600 -1 6464
6466 0 487764.88 237175.84 75560 -1 6465
6467 0 487601.28 237143.88 75520 -1 6466
6468 0 487290.1 237095.1 75440 -1 6467
6469 0 487133.97 237059.7 75320 -1 6468
6470 0 486764.47 237054.95 75240 -1 6469
6471 0 486666 237041.48 75120 -1 6470
6472 0 486470.4 237020.9 75000 -1 6471
6473 0 486348.34 236986.95 74880 -1 6472
6474 0 486210.2 236957.86 74760 -1 6473
6475 0 486100.16 236929.56 74640 -1 6474
6476 0 485981.94 236874.55 74520 -1 6475
6477 0 485781.56 236818.25 74400 -1 6476
6478 0 485593.28 236794.39 74280 -1 6477
6479 0 485328.6 236781.9 74160 -1 6478
6480 0 485190.3 236798.31 74040 -1 6479
6481 0 485117.72 236805.23 73920 -1 6480
6482 0 484938.28 236751.25 73760 -1 6481
6483 0 484770.7 236699.77 73640 -1 6482
6484 0 484702 236647.47 73520 -1 6483
6485 0 484551.5 236580.1 73360 -1 6484
6486 0 484446.03 236532.84 73240 -1 6485
6487 0 484216.84 236499.95 73080 -1 6486
6488 0 483998.72 236504.05 72920 -1 6487
6489 0 483903.1 236493.44 72800 -1 6488
6490 0 483692.75 236494.55 72640 -1 6489
6491 0 483555.44 236523.06 72520 -1 6490
6492 0 483450.6 236553.83 72400 -1 6491
6493 0 483345.3 236596.47 72240 -1 6492
6494 0 483178.16 236606.5 72120 -1 6493
6495 0 483078.06 236633.97 72000 -1 6494
6496 0 482972.66 236649.23 71880 -1 6495
6497 0 482885.2 236750.22 71760 -1 6496
6498 0 482738.8 236786.2 71640 -1 6497
6499 0 482658.22 236820 71520 -1 6498
6500 0 482559.7 236831.4 71360 -1 6499
6501 0 482508.72 236800.47 71200 -1 6500
6502 0 482400.94 236749.16 71000 -1 6501
6503 0 482358.38 236696.38 70800 -1 6502
6504 0 482344.78 236633.1 70640 -1 6503
6505 0 482341.88 236625.16 70480 -1 6504
6506 0 482308 236579.33 70320 -1 6505
6507 0 482362.06 236584.08 70120 -1 6506
6508 0 482413.44 236591.97 69920 -1 6507
6509 0 482431.97 236564.12 69720 -1 6508
6510 0 482426.03 236544.44 69600 -1 6509
6511 0 482405.22 236543.97 69440 -1 6510
6512 0 482470.44 236519.55 69280 -1 6511
6513 0 482460.12 236493.38 69080 -1 6512
6514 0 482414.12 236524.75 68920 -1 6513
6515 0 482359.75 236520.39 68800 -1 6514
6516 0 482304.47 236540.58 68640 -1 6515
6517 0 482261.03 236484.7 68480 -1 6516
6518 0 482217.1 236469.2 68320 -1 6517
6519 0 482133.7 236440.6 68160 -1 6518
6520 0 482133.72 236461.36 68000 -1 6519
6521 0 482129.4 236459.75 67840 -1 6520
6522 0 482199.03 236386.38 67680 -1 6521
6523 0 482305.9 236363.75 67480 -1 6522
6524 0 482345.7 236363.17 67280 -1 6523
6525 0 482276.94 236320.7 67080 -1 6524
6526 0 482075.62 236313.16 66920 -1 6525
6527 0 481780.72 236284.67 66760 -1 6526
6528 0 481591.4 236206.94 66680 -1 6527
6529 0 481483.78 236111.64 66560 -1 6528
6530 0 481399.94 236048 66480 -1 6529
6531 0 481312.38 236030.95 66440 -1 6530
6532 0 481182 235987.5 66320 -1 6531
6533 0 480920.62 235947.5 66200 -1 6532
6534 0 480728.16 235988.83 66080 -1 6533
6535 0 480612.47 235993.66 65960 -1 6534
6536 0 480336.47 236048.45 65800 -1 6535
6537 0 480065.06 236087.81 65680 -1 6536
6538 0 479852.34 236128.89 65520 -1 6537
6539 0 479456.4 236139.16 65400 -1 6538
6540 0 479112.44 236107.16 65400 -1 6539
6541 0 478951.5 236034.92 65320 -1 6540
6542 0 478787.28 236013.53 65280 -1 6541
6543 0 478541.38 236022.66 65240 -1 6542
6544 0 478212.34 235942.73 65160 -1 6543
6545 0 477783.9 235886.44 65080 -1 6544
6546 0 477503.66 235870.1 65000 -1 6545
6547 0 477351.4 235849.42 64920 -1 6546
6548 0 477175.53 235840.75 64800 -1 6547
6549 0 476991.88 235822.3 64680 -1 6548
6550 0 476916.28 235831.73 64560 -1 6549
6551 0 476857.28 235812.8 64440 -1 6550
6552 0 476736.8 235819.62 64320 -1 6551
6553 0 476549.44 235822.53 64200 -1 6552
6554 0 476415.9 235818.38 64120 -1 6553
6555 0 476309.6 235780.58 64040 -1 6554
6556 0 476116.44 235751.3 63920 -1 6555
6557 0 475746.94 235738.42 63800 -1 6556
6558 0 475521.34 235685.77 63720 -1 6557
6559 0 475366.34 235667.47 63600 -1 6558
6560 0 475115.94 235615.58 63480 -1 6559
6561 0 474966.47 235549.66 63400 -1 6560
6562 0 474838.38 235549.56 63320 -1 6561
6563 0 474781.88 235557.22 63200 -1 6562
6564 0 474634.47 235553.48 63080 -1 6563
6565 0 474466 235605.55 62960 -1 6564
6566 0 474383 235664.94 62840 -1 6565
6567 0 474299.34 235711 62760 -1 6566
6568 0 474081.53 235873.02 62680 -1 6567
6569 0 473926.34 235963.28 62520 -1 6568
6570 0 473695.22 235970.92 62400 -1 6569
6571 0 473413.78 235919.9 62280 -1 6570
6572 0 473149.2 235842.86 62160 -1 6571
6573 0 472882.78 235769.58 62040 -1 6572
6574 0 472428.16 235631.17 61920 -1 6573
6575 0 472297.56 235508.06 61840 -1 6574
6576 0 472222 235407.97 61760 -1 6575
6577 0 472068.12 235288.89 61640 -1 6576
6578 0 471970.72 235176.3 61520 -1 6577
6579 0 471895.34 235067.89 61400 -1 6578
6580 0 471737.62 234939.23 61280 -1 6579
6581 0 471618.44 234857.34 61160 -1 6580
6582 0 471558.9 234891.19 61080 -1 6581
6583 0 471525.16 234855.55 61000 -1 6582
6584 0 471396.47 234784.03 60880 -1 6583
6585 0 471256.06 234693.5 60760 -1 6584
6586 0 471194.97 234679.69 60680 -1 6585
6587 0 471112.88 234546.39 60560 -1 6586
6588 0 471006.66 234455.47 60520 -1 6587
6589 0 470817.66 234271.83 60480 -1 6588
6590 0 470854.4 234213.62 60400 -1 6589
6591 0 470789.62 234159.92 60320 -1 6590
6592 0 470753.56 234075.55 60200 -1 6591
6593 0 470568.5 233859.45 60080 -1 6592
6594 0 470427.3 233794.45 60000 -1 6593
6595 0 470291.34 233711.4 59880 -1 6594
6596 0 470187.47 233667.88 59800 -1 6595
6597 0 470055.25 233587.45 59680 -1 6596
6598 0 469879.16 233518.62 59600 -1 6597
6599 0 469711.3 233414.67 59480 -1 6598
6600 0 469545.66 233316.11 59400 -1 6599
6601 0 469297.8 233195.8 59320 -1 6600
6602 0 469030.78 233086.97 59240 -1 6601
6603 0 468526.03 232917.47 59160 -1 6602
6604 0 468305.1 232828.47 59080 -1 6603
6605 0 468230 232771.62 59000 -1 6604
6606 0 468121.72 232729.16 58920 -1 6605
6607 0 468088.78 232641.23 58800 -1 6606
6608 0 467822.47 232494.42 58680 -1 6607
6609 0 467675.8 232424.92 58560 -1 6608
6610 0 467647.56 232372.3 58440 -1 6609
6611 0 467540.4 232341.14 58320 -1 6610
6612 0 467443.44 232255.95 58240 -1 6611
6613 0 467318.78 232210.27 58120 -1 6612
6614 0 467253.78 232184.52 58000 -1 6613
6615 0 467252.28 232185.19 57840 -1 6614
6616 0 467255.06 232182.73 57720 -1 6615
6617 0 467254.75 232147.75 57600 -1 6616
6618 0 467247.06 232090.28 57480 -1 6617
6619 0 467355 231979.69 57320 -1 6618
6620 0 467357.88 231927.69 57200 -1 6619
6621 0 467330.78 231791.36 57040 -1 6620
6622 0 467322.84 231742.75 56880 -1 6621
6623 0 467367.22 231707.12 56720 -1 6622
6624 0 467258.56 231632.45 56560 -1 6623
6625 0 467222.25 231559.23 56400 -1 6624
6626 0 467235.47 231494.86 56280 -1 6625
6627 0 467194.22 231449.88 56160 -1 6626
6628 0 467074.53 231375.8 56040 -1 6627
6629 0 467015.8 231321.36 55920 -1 6628
6630 0 466975.44 231272.75 55880 -1 6629
6631 0 466898.75 231197.31 55800 -1 6630
6632 0 466727.25 231122.55 55680 -1 6631
6633 0 466626.25 231017.7 55600 -1 6632
6634 0 466467.1 230857.11 55480 -1 6633
6635 0 466431.78 230688.5 55400 -1 6634
6636 0 466438.44 230589.02 55320 -1 6635
6637 0 466378.56 230320.95 55320 -1 6636
6638 0 466538.56 230124.94 55320 -1 6637
6639 0 466606.56 229900.94 55320 -1 6638
6640 0 466670.2 229820.94 55240 -1 6639
6641 0 466701.4 229737.56 55160 -1 6640
6642 0 466670.88 229677.14 55040 -1 6641
6643 0 466362.12 230537.02 55240 -1 6636
6644 0 466372.4 230503.9 55160 -1 6643
6645 0 466399.47 230500.69 55080 -1 6644
6646 0 466382.44 230479.02 55000 -1 6645
6647 0 466614.47 230975.77 55880 -1 6630
6648 0 466606.7 230915.77 55840 -1 6647
6649 0 466630.22 230844.39 55800 -1 6648
6650 0 466680.9 230760.73 55760 -1 6649
6651 0 466729.25 230655.67 55720 -1 6650
6652 0 466723.22 230454.39 55680 -1 6651
6653 0 466655.2 230266.38 55680 -1 6652
6654 0 466746.22 230013.4 55640 -1 6653
6655 0 466714.12 229965.95 55600 -1 6654
6656 0 466562.12 229757.94 55600 -1 6655
6657 0 499204.44 233948.5 83600 -1 6391
6658 0 499012.7 234013.55 83680 -1 6657
6659 0 498929.2 233974.28 83760 -1 6658
6660 0 498785 233970.6 83880 -1 6659
6661 0 498669.06 234023.62 83960 -1 6660
6662 0 498525.97 234116.64 84040 -1 6661
6663 0 498344.28 234248.75 84120 -1 6662
6664 0 498219.47 234539.69 84160 -1 6663
6665 0 497876.25 234842.97 84120 -1 6664
6666 0 497917.94 234914.98 84200 -1 6665
6667 0 497938.28 234906.62 84240 -1 6666
6668 0 499684.97 233398.94 83720 -1 6388
6669 0 499736.88 233307.52 83680 -1 6668
6670 0 499788.97 233262.36 83640 -1 6669
6671 0 501487.78 233863.5 84480 -1 6375
6672 0 501495.75 233975.3 84360 -1 6671
6673 0 501591.44 234091.98 84280 -1 6672
6674 0 501662.88 234217.81 84200 -1 6673
6675 0 501704.22 234423.6 84160 -1 6674
6676 0 501614.94 234510.25 84200 -1 6675
6677 0 501396.06 234724.12 84240 -1 6676
6678 0 501467.9 234779.36 84360 -1 6677
6679 0 501592.06 234763.31 84480 -1 6678
6680 0 501698.2 234608.81 84560 -1 6679
6681 0 501731.56 234520.58 84600 -1 6680
6682 0 501788.47 234459.8 84680 -1 6681
6683 0 501799.1 234362.4 84720 -1 6682
6684 0 501373.44 234795.55 84160 -1 6677
6685 0 501323.6 234770.45 84080 -1 6684
6686 0 501253.1 234731.69 84000 -1 6685
6687 0 501071.12 234712.11 83960 -1 6686
6688 0 500954.62 234735.3 83880 -1 6687
6689 0 500794.84 234716.52 83840 -1 6688
6690 0 500786.62 234683 83800 -1 6689
6691 0 500787 234641.83 83720 -1 6690
6692 0 500831.2 234524.62 83600 -1 6691
6693 0 500740.72 234509.52 83520 -1 6692
6694 0 500687.1 234536.67 83440 -1 6693
6695 0 501963.56 234339.4 84040 -1 6675
6696 0 495166.53 225854.81 85960 178 6216
6697 0 495274.78 225876.17 86080 156 6696
6698 0 495215.78 225838.28 86200 156 6697
6699 0 495325.72 225766.94 86320 156 6698
6700 0 484404.12 236012.62 86240 102 6184
6701 0 483727.1 239178.94 86160 120 5378
6702 0 483484.12 239174.66 86200 140 6701
6703 0 483549.97 239217.75 86320 140 6702
6704 0 483973.6 239404.95 86280 90 6701
6705 0 484052.97 239498.39 86320 51 6704
6706 0 484178.56 239596.08 86400 64 6705
6707 0 484301.7 239742.4 86440 64 6706
6708 0 484121.7 239781.83 86440 64 6707
6709 0 483911.16 239827.92 86440 51 6708
6710 0 483607.72 239889.2 86360 -1 6709
6711 0 483036.84 240010.52 86360 -1 6710
6712 0 482601.03 240116.08 86440 -1 6711
6713 0 482382.47 240140.31 86400 -1 6712
6714 0 482288.84 240194.05 86320 -1 6713
6715 0 482137.3 240275.44 86280 -1 6714
6716 0 482144.3 240266.31 86160 -1 6715
6717 0 482149.44 240292.22 86080 -1 6716
6718 0 481847.84 240258.16 86040 -1 6717
6719 0 481583.75 240242.28 86040 -1 6718
6720 0 481465.1 240223.58 86000 -1 6719
6721 0 481165.03 240283.66 86000 -1 6720
6722 0 481127.6 240290.56 86040 -1 6721
6723 0 480803.53 240290.73 86040 -1 6722
6724 0 480708.06 240307.42 85960 -1 6723
6725 0 480520.16 240495.34 85960 -1 6724
6726 0 480545.1 240426.95 85920 -1 6725
6727 0 480508.34 240410.81 85840 -1 6726
6728 0 480547.66 240377.75 85760 -1 6727
6729 0 480599.8 240390.64 85640 -1 6728
6730 0 480607.28 240538.92 85560 -1 6729
6731 0 480595.72 240701.67 85440 -1 6730
6732 0 480379.12 240893.75 85360 -1 6731
6733 0 480147.03 241091.16 85320 -1 6732
6734 0 480159.72 241090.05 85240 -1 6733
6735 0 480080.03 241186.89 85120 -1 6734
6736 0 480021.12 241261.28 85040 -1 6735
6737 0 479919.94 241345.75 84960 -1 6736
6738 0 479805.47 241504 84840 -1 6737
6739 0 479684.3 241624.97 84760 -1 6738
6740 0 479541.7 241724.17 84680 -1 6739
6741 0 479352.38 241844.7 84600 -1 6740
6742 0 479164.22 241989.2 84560 -1 6741
6743 0 479048.34 242053.1 84520 -1 6742
6744 0 479103.84 242052.58 84440 -1 6743
6745 0 479132.66 242084.06 84400 -1 6744
6746 0 479176.2 242176.7 84360 -1 6745
6747 0 479310.38 242340.56 84280 -1 6746
6748 0 479307.88 242391.58 84200 -1 6747
6749 0 479363.9 242572.52 84200 -1 6748
6750 0 479383.66 242665.58 84160 -1 6749
6751 0 479340.34 242721.86 84080 -1 6750
6752 0 479263.47 242709.81 83960 -1 6751
6753 0 479212.97 242792.45 83880 -1 6752
6754 0 479196.06 242869.75 83760 -1 6753
6755 0 479076.1 242997.72 83760 -1 6754
6756 0 478924.12 243061.72 83760 -1 6755
6757 0 478848.12 243153.7 83760 -1 6756
6758 0 478699.16 243306.98 83800 -1 6757
6759 0 478619.2 243482.95 83800 -1 6758
6760 0 478744.2 243569.61 83760 -1 6759
6761 0 478805.1 243665.81 83720 -1 6760
6762 0 478852.56 243733.92 83640 -1 6761
6763 0 478957.1 243775.86 83520 -1 6762
6764 0 479032.03 243813.72 83440 -1 6763
6765 0 479092.34 243871.75 83360 -1 6764
6766 0 479124.53 243891.4 83320 -1 6765
6767 0 479156.4 243911.6 83280 -1 6766
6768 0 479372.38 243759.64 83280 -1 6767
6769 0 479421.06 243734.47 83240 -1 6768
6770 0 479472.38 243714.72 83200 -1 6769
6771 0 479559.75 243735.05 83120 -1 6770
6772 0 479640.9 243759.17 83040 -1 6771
6773 0 479683.56 243781.33 82960 -1 6772
6774 0 479736 243837.5 82840 -1 6773
6775 0 479648.88 243897.19 82720 -1 6774
6776 0 478848.53 243879.42 83320 -1 6766
6777 0 478744.97 243870.67 83240 -1 6776
6778 0 478651.84 243890.8 83160 -1 6777
6779 0 478655.7 243990.84 83080 -1 6778
6780 0 478716.34 244072.28 83000 -1 6779
6781 0 478727.97 244098.95 82960 -1 6780
6782 0 478712.12 244160.86 82880 -1 6781
6783 0 479927.47 241213.98 85360 -1 6733
6784 0 479923.72 241225.58 85440 -1 6783
6785 0 480544.9 240519.73 86000 -1 6725
6786 0 484532.06 239832.4 86480 81 6707
6787 0 484790.53 239926.92 86560 81 6786
6788 0 485077.94 240074.5 86640 75 6787
6789 0 485624.1 240187.73 86720 120 6788
6790 0 486129.97 240310.38 86760 51 6789
6791 0 486344.75 240437.64 86800 51 6790
6792 0 486664.34 240491.16 86840 -1 6791
6793 0 487064.6 240500.22 86840 -1 6792
6794 0 487274.9 240613.05 86880 -1 6793
6795 0 487367.7 240716.95 86920 -1 6794
6796 0 487577.5 240789.11 86880 -1 6795
6797 0 487718.44 240939.7 86840 -1 6796
6798 0 487998.78 241001.22 86800 -1 6797
6799 0 488434.1 241041.1 86760 -1 6798
6800 0 488588.22 241045.62 86800 -1 6799
6801 0 488796.6 241084.88 86880 -1 6800
6802 0 488967.1 241140.5 87000 -1 6801
6803 0 489126 241242.62 87080 -1 6802
6804 0 488960.25 241258.28 87160 -1 6803
6805 0 488920.28 241096.48 87280 -1 6804
6806 0 488853.4 240944.4 87360 -1 6805
6807 0 488738.25 240860.84 87440 -1 6806
6808 0 488560.72 240722.62 87560 -1 6807
6809 0 488400.5 240633.81 87640 -1 6808
6810 0 488296.97 240559.64 87720 -1 6809
6811 0 485715.9 240172.03 86800 120 6789
6812 0 485728.78 240148.73 86880 120 6811
6813 0 485781.44 240071.55 87000 120 6812
6814 0 485828.12 240041.28 87120 120 6813
6815 0 485954.03 239935.16 87280 -1 6814
6816 0 486010 239891.77 87440 -1 6815
6817 0 486117.6 239885.95 87600 -1 6816
6818 0 486167.66 239887.12 87720 -1 6817
6819 0 486361.1 239826.92 87880 -1 6818
6820 0 486508.28 239774.62 88040 -1 6819
6821 0 486740.75 239697.64 88160 -1 6820
6822 0 487054.84 239653.52 88320 -1 6821
6823 0 487431.47 239634.23 88480 -1 6822
6824 0 487742.22 239492.03 88520 -1 6823
6825 0 487656.72 239705.45 88600 -1 6824
6826 0 487881.47 239308.83 88720 -1 6825
6827 0 488040.6 239226.12 88840 -1 6826
6828 0 488204.62 239169.83 88840 -1 6827
6829 0 488329.28 239179.33 88800 -1 6828
6830 0 488585.12 239141.7 88720 -1 6829
6831 0 488880.56 239238.75 88720 -1 6830
6832 0 488874.1 239557.73 88640 -1 6831
6833 0 488973.22 239757.88 88600 -1 6832
6834 0 489390 239741.42 88600 -1 6833
6835 0 489656.66 239647.73 88640 -1 6834
6836 0 479538.1 239595.72 86080 32 5373
6837 0 479559.84 239399.4 85840 45 6836
6838 0 479551.5 239190.16 85640 45 6837
6839 0 479744.12 239174.45 85520 45 6838
6840 0 479816.84 239135.12 85040 128 6839
6841 0 479664.66 239022.06 84840 181 6840
6842 0 479320.16 238942.03 84360 181 6841
6843 0 478704.22 238837.77 84080 160 6842
6844 0 478355.16 238810.2 83960 136 6843
6845 0 477902.44 238751.3 83800 -1 6844
6846 0 477264.12 238734.77 83360 160 6845
6847 0 477696 238688 82880 51 6846
6848 0 477856 238688 82680 163 6847
6849 0 478112 238688 82800 200 6848
6850 0 478304 238848 82680 202 6849
6851 0 478528 239008 82680 107 6850
6852 0 478656 239072 82760 189 6851
6853 0 478688 239104 82760 204 6852
6854 0 478944 239168 82680 139 6853
6855 0 479168 239232 82560 98 6854
6856 0 479392 239424 82520 98 6855
6857 0 479520 239616 82400 136 6856
6858 0 479680 239744 82200 178 6857
6859 0 479744 239744 82120 160 6858
6860 0 479840 239776 81880 75 6859
6861 0 479904 239776 81600 101 6860
6862 0 479968 239808 81360 96 6861
6863 0 480096 239904 81120 71 6862
6864 0 480256 239936 80920 102 6863
6865 0 480352 239936 80680 115 6864
6866 0 480544 239968 80520 120 6865
6867 0 480736 239968 80320 64 6866
6868 0 480864 240064 80120 122 6867
6869 0 481056 240064 79920 90 6868
6870 0 481248 240128 79720 120 6869
6871 0 481504 240160 79600 120 6870
6872 0 481696 240192 79440 122 6871
6873 0 481856 240192 79240 128 6872
6874 0 481888 240192 78960 108 6873
6875 0 482080 240192 78760 107 6874
6876 0 482304 240160 78640 122 6875
6877 0 482336 240256 78720 107 6876
6878 0 482304 240512 78720 32 6877
6879 0 482496 240672 78680 32 6878
6880 0 482752 240672 78680 32 6879
6881 0 482944 240704 78520 45 6880
6882 0 483072 240640 78480 40 6881
6883 0 483328 240576 78440 32 6882
6884 0 483520 240576 78480 45 6883
6885 0 483776 240576 78480 32 6884
6886 0 483904 240800 78520 32 6885
6887 0 484615.5 241203.19 78720 32 6886
6888 0 484794.1 241300.45 78920 -1 6887
6889 0 485125.53 241446.25 79080 -1 6888
6890 0 485229.12 241700.34 79240 -1 6889
6891 0 485489.7 242038.55 79400 -1 6890
6892 0 485754.25 242416.33 79600 -1 6891
6893 0 486013.88 242612.47 79720 -1 6892
6894 0 486096.47 242865.3 79840 -1 6893
6895 0 486034.94 243490.16 79880 -1 6894
6896 0 486306.25 242997.06 80120 -1 6895
6897 0 487661.25 243260.5 79720 -1 6895
6898 0 487857.4 243269.2 79520 -1 6897
6899 0 488176.8 243218.61 79320 -1 6898
6900 0 488493.75 243312.94 79040 -1 6899
6901 0 488690.2 243385 78920 -1 6900
6902 0 488820.53 243432.88 78840 -1 6901
6903 0 489226.94 243709.06 78640 -1 6902
6904 0 489529.6 243693.47 78440 -1 6903
6905 0 489806.5 243728.53 78240 -1 6904
6906 0 489622.38 244472.7 77960 -1 6905
6907 0 489358.44 245216.9 77840 -1 6906
6908 0 488795.7 245806.17 77720 -1 6907
6909 0 488484.28 246235.55 77520 -1 6908
6910 0 488478.88 246514.64 77280 -1 6909
6911 0 488310.53 246738.11 77000 -1 6910
6912 0 488026.8 246848.11 76800 -1 6911
6913 0 487874.3 246846.77 76600 -1 6912
6914 0 487876.88 246938.69 76360 -1 6913
6915 0 487744.97 246958.5 76120 -1 6914
6916 0 487695.06 247016.22 75920 -1 6915
6917 0 487687.38 246999.86 75640 -1 6916
6918 0 487932.25 247072.42 75440 -1 6917
6919 0 487955.25 247116.98 75320 -1 6918
6920 0 487951.84 247138.72 75160 -1 6919
6921 0 487656.8 247038.22 75000 -1 6920
6922 0 487465.7 246976.28 75240 -1 6921
6923 0 487646.6 247058.95 74760 -1 6921
6924 0 487592.38 247107.7 74560 -1 6923
6925 0 487438.4 247185.6 74320 -1 6924
6926 0 487195.28 247455.39 74120 -1 6925
6927 0 487072.6 247549.72 73920 -1 6926
6928 0 487121.3 247640.1 73720 -1 6927
6929 0 487155.28 247786.67 73480 -1 6928
6930 0 487978.03 246807.3 76320 -1 6914
6931 0 487947.9 246931.22 77240 -1 6911
6932 0 489995 244873.58 77640 -1 6907
6933 0 490296.03 244850.53 77520 -1 6932
6934 0 490664.88 244724.08 77320 -1 6933
6935 0 491529.38 244456.64 77160 -1 6934
6936 0 492501.12 243932.25 77080 -1 6935
6937 0 492532.8 243956.69 77160 -1 6936
6938 0 492598.38 243856.9 76960 -1 6936
6939 0 486078.12 242507.94 79560 -1 6892
6940 0 486639.62 242146.22 79480 -1 6939
6941 0 482432 240064 78440 81 6876
6942 0 482432 240032 78160 75 6941
6943 0 482464 239872 77960 32 6942
6944 0 482496 239680 77800 32 6943
6945 0 482400 239456 77720 102 6944
6946 0 482272 239232 77640 102 6945
6947 0 482080 239136 77480 134 6946
6948 0 481952 239104 77240 108 6947
6949 0 481696 239104 77240 40 6948
6950 0 481440 239104 77240 96 6949
6951 0 481184 239040 77320 150 6950
6952 0 480960 238880 77320 60 6951
6953 0 480704 238816 77320 40 6952
6954 0 480448 238848 77320 98 6953
6955 0 480288 238848 77280 128 6954
6956 0 480096 238816 77080 120 6955
6957 0 479872 238720 77000 32 6956
6958 0 479616 238688 76920 71 6957
6959 0 479424 238656 76760 108 6958
6960 0 479200 238624 76640 81 6959
6961 0 478944 238656 76640 90 6960
6962 0 478880 238656 76600 104 6961
6963 0 478688 238624 76440 64 6962
6964 0 478528 238496 76240 32 6963
6965 0 478496 238336 76000 80 6964
6966 0 478432 238144 75840 115 6965
6967 0 478432 237984 75640 96 6966
6968 0 478432 237856 75400 81 6967
6969 0 478336 237760 75160 81 6968
6970 0 478272 237728 74920 108 6969
6971 0 478144 237760 74680 140 6970
6972 0 478016 237760 74520 102 6971
6973 0 478880 238912 76680 40 6962
6974 0 478803.2 239014.4 76840 59 6973
6975 0 478784 239040 76880 64 6974
6976 0 478688 239168 77080 45 6975
6977 0 478496 239232 77240 32 6976
6978 0 478432 239232 77320 32 6977
6979 0 479904 239648 82320 135 6858
6980 0 480160 239680 82400 32 6979
6981 0 480416 239776 82400 32 6980
6982 0 480544 239904 82360 40 6981
6983 0 480736 240096 82400 32 6982
6984 0 480928 240256 82520 51 6983
6985 0 481120 240448 82520 51 6984
6986 0 481376 240544 82560 51 6985
6987 0 481600 240640 82680 32 6986
6988 0 481632 240640 82720 32 6987
6989 0 480608 239936 82080 45 6982
6990 0 480768 239904 81840 45 6989
6991 0 480960 239808 81680 45 6990
6992 0 481120 239776 81480 32 6991
6993 0 481152 239776 81400 75 6992
6994 0 478528 238976 83240 128 6852
6995 0 477696 238656 82480 108 6848
6996 0 477536 238496 82320 120 6995
6997 0 477312 238336 82280 81 6996
6998 0 477120 238208 82160 108 6997
6999 0 476960 238080 82000 108 6998
7000 0 476736 237920 81920 136 6999
7001 0 476544 237728 81840 134 7000
7002 0 476384 237664 81640 115 7001
7003 0 476192 237632 81440 81 7002
7004 0 475968 237632 81240 115 7003
7005 0 475744 237728 81120 166 7004
7006 0 475552 237920 81120 150 7005
7007 0 475296 238048 81040 96 7006
7008 0 475040 238112 81000 101 7007
7009 0 474816 238240 80920 104 7008
7010 0 474560 238304 80920 96 7009
7011 0 474528 238304 80920 90 7010
7012 0 474272 238368 80960 96 7011
7013 0 474016 238368 81080 64 7012
7014 0 473792 238368 81200 80 7013
7015 0 473568 238368 81360 102 7014
7016 0 473312 238368 81400 75 7015
7017 0 473120 238176 81400 102 7016
7018 0 472896 237984 81400 226 7017
7019 0 472704 238080 81560 96 7018
7020 0 472448 238080 81560 163 7019
7021 0 472256 237984 81760 101 7020
7022 0 472032 237984 81880 139 7021
7023 0 471776 237888 81960 102 7022
7024 0 471520 237856 82040 71 7023
7025 0 471264 237760 82120 115 7024
7026 0 471008 237696 82120 137 7025
7027 0 470752 237696 82120 107 7026
7028 0 470496 237696 82200 80 7027
7029 0 470272 237760 82360 60 7028
7030 0 470240 237792 82400 51 7029
7031 0 470080 237792 82600 64 7030
7032 0 469952 237920 82840 140 7031
7033 0 469856 237920 83080 148 7032
7034 0 469792 237824 83320 71 7033
7035 0 469632 237760 83520 98 7034
7036 0 469536 237600 83720 60 7035
7037 0 469263.3 237209.58 83960 157 7036
7038 0 469305.7 237057.66 84240 -1 7037
7039 0 469325 236837.53 84440 -1 7038
7040 0 469778.1 236395.48 84320 98 7039
7041 0 470272 236096 84600 71 7040
7042 0 470432 236000 84800 71 7041
7043 0 470592 235840 85000 90 7042
7044 0 470752 235744 85200 64 7043
7045 0 470976 235712 85320 71 7044
7046 0 471232 235584 85280 51 7045
7047 0 471456 235456 85240 51 7046
7048 0 471712 235392 85160 75 7047
7049 0 471968 235328 85080 64 7048
7050 0 472224 235328 85080 75 7049
7051 0 472480 235296 85000 96 7050
7052 0 472736 235264 85000 80 7051
7053 0 472992 235264 85000 96 7052
7054 0 473248 235296 85000 80 7053
7055 0 473408 235296 85000 71 7054
7056 0 470373.2 235660.86 85400 -1 7045
7057 0 470240.06 235684.84 85520 -1 7056
7058 0 469217.06 236810.11 84560 -1 7039
7059 0 469121.6 236849 84680 -1 7058
7060 0 469058.44 236875.45 84760 -1 7059
7061 0 468585.25 236742.5 84680 -1 7059
7062 0 468336.97 236715.02 84600 -1 7061
7063 0 474528 238272 80640 101 7011
7064 0 474528 238272 80600 98 7063
7065 0 474624 238112 80400 32 7064
7066 0 474848 237984 80400 32 7065
7067 0 475072 237824 80400 60 7066
7068 0 475296 237728 80320 51 7067
7069 0 475328 237696 80320 51 7068
7070 0 474784 238272 80480 32 7064
7071 0 474944 238144 80320 51 7070
7072 0 475168 238016 80160 51 7071
7073 0 475328 237984 80160 45 7072
7074 0 476296 238847.5 83280 124 6846
7075 0 474089.03 238928.03 83240 168 7074
7076 0 473496.03 239159.38 83320 128 7075
7077 0 472534.9 239312.58 83480 124 7076
7078 0 470976.6 239454.66 83600 102 7077
7079 0 470261.72 239570.03 83760 139 7078
7080 0 469455.16 239610.69 83880 166 7079
7081 0 469109.75 239681.28 83800 137 7080
7082 0 468552 239647.55 83640 172 7081
7083 0 467776.66 239334.95 83600 32 7082
7084 0 467216.03 239360.8 83680 128 7083
7085 0 467222.56 239457.08 83440 32 7084
7086 0 467276.84 239605.75 83280 32 7085
7087 0 467343.94 239792.94 83080 104 7086
7088 0 467271.56 239945.56 82960 104 7087
7089 0 466699.7 240265.45 82960 140 7088
7090 0 465879.88 240737.27 82960 122 7089
7091 0 465602.53 240894.7 82880 139 7090
7092 0 464754.88 241138.17 82840 150 7091
7093 0 464594.8 241410.23 82840 120 7092
7094 0 464026.7 241894.4 82840 139 7093
7095 0 463604.6 242164.52 82840 181 7094
7096 0 463456.53 242848.62 82840 186 7095
7097 0 463294 242645.94 83000 157 7096
7098 0 463034.2 242302.17 83080 98 7097
7099 0 463021.62 242266.22 83200 75 7098
7100 0 462985.4 242242.84 83320 75 7099
7101 0 462829.3 242217.73 83440 102 7100
7102 0 462565.5 242170.77 83560 102 7101
7103 0 462415.1 242137.73 83640 120 7102
7104 0 462338.5 242141.84 83720 102 7103
7105 0 462134.22 242207.73 83840 131 7104
7106 0 461792 242304 83320 64 7105
7107 0 461536 242368 83280 75 7106
7108 0 461280 242432 83320 86 7107
7109 0 461024 242496 83280 81 7108
7110 0 460768 242592 83280 101 7109
7111 0 460576 242720 83080 32 7110
7112 0 460416 242848 82880 64 7111
7113 0 460320 242752 82640 32 7112
7114 0 460192 242560 82520 40 7113
7115 0 460160 242720 82320 32 7114
7116 0 460224 242688 82280 32 7115
7117 0 462066.2 242222.27 83920 131 7105
7118 0 462116.66 242251.33 84000 131 7117
7119 0 462144.1 242333.56 84080 131 7118
7120 0 462165.22 242409.8 84200 120 7119
7121 0 462189.9 242495.66 84280 120 7120
7122 0 462250.3 242659.33 84320 80 7121
7123 0 462254.34 242672.92 84360 80 7122
7124 0 461998.34 242642.98 84360 80 7123
7125 0 461897.62 242670.56 84400 80 7124
7126 0 462257.62 242686.6 84400 80 7123
7127 0 462258.97 242713.98 84440 80 7126
7128 0 462258.38 242767.1 84480 80 7127
7129 0 462277.56 242882.56 84600 60 7128
7130 0 462370.2 242898.28 84720 60 7129
7131 0 462490.53 242911.33 84800 60 7130
7132 0 462669.03 242870.64 84880 60 7131
7133 0 462808 242782.62 84880 -1 7132
7134 0 462561.06 243026.62 84880 51 7132
7135 0 462578.62 243043 84960 51 7134
7136 0 462585.78 243062.92 85040 32 7135
7137 0 462848 243232 84400 81 7129
7138 0 463072 243136 84520 51 7137
7139 0 463296 243072 84640 81 7138
7140 0 463552 243040 84720 80 7139
7141 0 463744 242880 84760 86 7140
7142 0 463968 242752 84840 96 7141
7143 0 464224 242720 84800 60 7142
7144 0 464480 242688 84720 40 7143
7145 0 464544 242688 84720 40 7144
7146 0 462624 243360 84360 115 7137
7147 0 462464 243552 84440 71 7146
7148 0 462432 243808 84480 51 7147
7149 0 462560 244032 84440 90 7148
7150 0 462559.06 242053.72 83640 120 7102
7151 0 462614.47 241949.81 83720 40 7150
7152 0 462634.44 241821.84 83720 40 7151
7153 0 462641.97 241734.8 83800 51 7152
7154 0 462628.8 241612.9 83880 51 7153
7155 0 462606.4 241550.36 83920 32 7154
7156 0 463178.38 243047.3 82960 209 7096
7157 0 462961.03 243243 83000 178 7156
7158 0 462519.03 243621.89 83080 131 7157
7159 0 462154.25 243930.53 83200 115 7158
7160 0 462124 243945 83240 117 7159
7161 0 462094.47 243959.47 83280 120 7160
7162 0 461986.5 244107.42 83280 120 7161
7163 0 461862 244171.16 83320 120 7162
7164 0 461726.38 244195.52 83400 107 7163
7165 0 462109.94 243900.36 83360 -1 7160
7166 0 461968.94 243976.1 83520 -1 7165
7167 0 461810.25 244103.06 83720 -1 7166
7168 0 461472 244320 83880 139 7167
7169 0 461216 244384 83840 124 7168
7170 0 460960 244448 83840 120 7169
7171 0 460704 244544 83760 120 7170
7172 0 460448 244608 83680 150 7171
7173 0 460192 244640 83640 148 7172
7174 0 460000 244832 83640 186 7173
7175 0 459840 245056 83680 120 7174
7176 0 459648 245184 83800 64 7175
7177 0 459488 245344 83920 32 7176
7178 0 459264 245472 84000 120 7177
7179 0 459008 245568 84040 150 7178
7180 0 458752 245568 84080 160 7179
7181 0 458528 245472 84160 150 7180
7182 0 458272 245504 84240 168 7181
7183 0 458016 245536 84320 91 7182
7184 0 457760 245536 84320 86 7183
7185 0 457504 245504 84280 75 7184
7186 0 457504 245728 84120 60 7185
7187 0 457472 245984 84120 32 7186
7188 0 457472 246144 84080 32 7187
7189 0 457248 245504 84280 40 7185
7190 0 456992 245504 84320 104 7189
7191 0 456736 245504 84320 102 7190
7192 0 456512 245664 84320 51 7191
7193 0 456256 245664 84320 98 7192
7194 0 456000 245696 84400 160 7193
7195 0 455840 245856 84560 154 7194
7196 0 455808 245856 84560 150 7195
7197 0 455744 245600 84680 64 7196
7198 0 455744 245440 84880 91 7197
7199 0 455552 245952 84560 136 7196
7200 0 455296 245952 84560 153 7199
7201 0 455040 245920 84520 178 7200
7202 0 454816 245792 84480 218 7201
7203 0 454560 245696 84480 122 7202
7204 0 454304 245696 84480 64 7203
7205 0 454048 245632 84520 98 7204
7206 0 453792 245568 84600 139 7205
7207 0 453536 245472 84640 150 7206
7208 0 453280 245440 84680 131 7207
7209 0 453024 245376 84720 102 7208
7210 0 452768 245312 84720 107 7209
7211 0 452512 245248 84800 75 7210
7212 0 452256 245248 84800 86 7211
7213 0 452000 245248 84800 75 7212
7214 0 451776 245120 84720 120 7213
7215 0 451584 244992 84560 102 7214
7216 0 451360 244992 84360 98 7215
7217 0 451136 245088 84240 148 7216
7218 0 450944 245120 84040 124 7217
7219 0 450752 245088 83840 143 7218
7220 0 450528 245120 83720 219 7219
7221 0 450336 245248 83600 202 7220
7222 0 450272 245440 83760 124 7221
7223 0 450144 245696 83680 150 7222
7224 0 449696 246144 83120 120 7223
7225 0 449920 246144 82920 51 7224
7226 0 450080 246080 82720 128 7225
7227 0 450208 245920 82560 107 7226
7228 0 450304 245728 82400 134 7227
7229 0 450368 245616 82360 92 7228
7230 0 450432 245504 82320 51 7229
7231 0 450560 245248 82320 51 7230
7232 0 450656 244992 82240 40 7231
7233 0 450720 244736 82200 80 7232
7234 0 450784 244512 82080 107 7233
7235 0 450848 244256 82000 139 7234
7236 0 450944 244032 81920 150 7235
7237 0 451104 243872 81720 51 7236
7238 0 451264 243776 81520 51 7237
7239 0 451424 243744 81320 51 7238
7240 0 451584 243616 81160 80 7239
7241 0 451808 243584 81040 115 7240
7242 0 452000 243392 81040 45 7241
7243 0 452192 243200 81040 32 7242
7244 0 452384 243008 80960 45 7243
7245 0 452512 242816 80800 45 7244
7246 0 452640 242624 80680 45 7245
7247 0 452704 242560 80440 96 7246
7248 0 452736 242528 80400 80 7247
7249 0 450324.25 245821.83 82200 -1 7229
7250 0 449472 246272 83120 101 7224
7251 0 449088 246368 82960 136 7250
7252 0 448832 246368 82920 154 7251
7253 0 448576 246464 82880 168 7252
7254 0 448352 246560 82960 124 7253
7255 0 448128 246688 82880 139 7254
7256 0 447904 246848 82760 153 7255
7257 0 447648 246976 82720 128 7256
7258 0 447456 247008 82560 98 7257
7259 0 447360 247040 82320 108 7258
7260 0 447264 247040 82080 120 7259
7261 0 447200 247040 82000 128 7260
7262 0 447360 247008 81800 81 7261
7263 0 447520 246848 81680 81 7262
7264 0 447680 246880 81920 115 7263
7265 0 447680 246912 81960 98 7264
7266 0 446944 247008 81960 75 7261
7267 0 446720 246976 81840 131 7266
7268 0 446464 246976 81840 86 7267
7269 0 446208 246976 81840 75 7268
7270 0 445952 246944 81880 81 7269
7271 0 445728 246816 81920 64 7270
7272 0 445472 246752 81920 80 7271
7273 0 445365.34 246645.33 81840 48 7272
7274 0 444998.94 246491.27 81840 -1 7273
7275 0 444980 246345.83 81840 -1 7274
7276 0 445186.34 246202.14 81840 -1 7275
7277 0 445312 246592 81800 32 7273
7278 0 445152 246432 81640 64 7277
7279 0 445088 246336 81400 90 7278
7280 0 444928 246240 81200 71 7279
7281 0 444704 246176 81080 51 7280
7282 0 444576 245984 80960 45 7281
7283 0 444672 245728 80960 86 7282
7284 0 444832 245536 81000 71 7283
7285 0 444928 245376 81080 101 7284
7286 0 445231.1 245166.3 81200 -1 7285
7287 0 445311.7 245197.66 81240 -1 7286
7288 0 445494.8 245132.75 81320 -1 7287
7289 0 445475.7 244652 81400 -1 7288
7290 0 445637.62 244487.72 81560 -1 7289
7291 0 445916.62 244176.97 81760 -1 7290
7292 0 462898.5 243382.77 82840 178 7157
7293 0 462956.16 243489.61 82760 75 7292
7294 0 463116.12 243922.36 82760 160 7293
7295 0 463184.06 244246.94 82760 128 7294
7296 0 463242.6 244138.5 82920 128 7295
7297 0 463360.75 244373.27 82960 45 7296
7298 0 463432.8 244541.27 82960 120 7297
7299 0 463364.12 244596.39 83040 120 7298
7300 0 463264.16 244679.61 83160 51 7299
7301 0 463188.62 244921.81 83120 40 7300
7302 0 463256.2 245012.27 83040 40 7301
7303 0 463232.2 245112.25 83040 40 7302
7304 0 462992.2 245328.25 83040 64 7303
7305 0 462638.84 245567.42 82960 40 7304
7306 0 462577.94 245595.33 82880 40 7305
7307 0 462531.16 245618.7 82800 40 7306
7308 0 462567.9 245690.22 82720 40 7307
7309 0 462658 245831.03 82640 120 7308
7310 0 462762.12 245958.7 82560 168 7309
7311 0 462772.6 245965.6 82480 156 7310
7312 0 462772.12 246004.3 82400 156 7311
7313 0 462818.16 246042.56 82280 156 7312
7314 0 462819.6 246054.45 82160 156 7313
7315 0 462887.53 246362.48 82160 86 7314
7316 0 462952.38 246509.72 82080 86 7315
7317 0 463091.6 246619.98 82000 96 7316
7318 0 463198.88 246678.34 81920 96 7317
7319 0 463367.38 246754.14 81840 75 7318
7320 0 463517.5 246816.36 81760 86 7319
7321 0 463656.5 246936.55 81640 80 7320
7322 0 463750.03 246987.77 81560 80 7321
7323 0 463887.7 247012.64 81480 107 7322
7324 0 463932.84 247028.66 81400 107 7323
7325 0 464160.88 247060.84 81400 75 7324
7326 0 464605 247052.1 81360 75 7325
7327 0 464924.97 246919.25 81320 32 7326
7328 0 464843 246934.1 81240 80 7327
7329 0 464814.5 247035.08 81120 80 7328
7330 0 464832.53 247060.08 81000 80 7329
7331 0 464934.78 246982.69 80920 45 7330
7332 0 464925.72 246974.9 80840 -1 7331
7333 0 465136.97 246935.22 81320 45 7327
7334 0 465415 246906.03 81360 64 7333
7335 0 465614.3 246958.84 81440 86 7334
7336 0 465918.25 246958.83 81440 64 7335
7337 0 466214.53 246949.89 81440 64 7336
7338 0 466307.12 246929.89 81360 64 7337
7339 0 466617.6 246951.88 81280 32 7338
7340 0 466706.56 246970.9 81240 32 7339
7341 0 466813.9 246987.88 81160 80 7340
7342 0 466876.78 246988.48 81080 80 7341
7343 0 466941.44 247000.66 81000 80 7342
7344 0 466956.56 247027.53 80880 150 7343
7345 0 467063.38 246996.5 80800 150 7344
7346 0 467115.22 246994.22 80720 150 7345
7347 0 467087.34 246996.64 80600 98 7346
7348 0 467073.28 247000.8 80480 98 7347
7349 0 467053.12 247152.12 80360 51 7348
7350 0 467105.3 247236.1 80240 51 7349
7351 0 467116.47 247284.62 80120 45 7350
7352 0 467141.03 247355.45 80000 45 7351
7353 0 467117.03 247370.55 79920 45 7352
7354 0 467099.2 247458.53 79840 45 7353
7355 0 466907.3 247084.53 80800 150 7345
7356 0 466811.28 247188.56 80800 150 7355
7357 0 463403.53 242826.36 82720 186 7096
7358 0 463401.03 242826.62 82560 32 7357
7359 0 463351 242835.94 82400 32 7358
7360 0 463225.3 242810.95 82280 32 7359
7361 0 463166.72 242734.33 82160 32 7360
7362 0 463086.44 242716.06 82040 32 7361
7363 0 463110.12 242674.69 81920 -1 7362
7364 0 463190.03 242618.62 81800 -1 7363
7365 0 463390 242482.6 81800 -1 7364
7366 0 463450.22 242406.62 81760 -1 7365
7367 0 463494.34 242382.62 81680 -1 7366
7368 0 463654.34 242298.62 81600 -1 7367
7369 0 463442.3 242386.62 81600 -1 7367
7370 0 463417.72 242378.92 81560 -1 7369
7371 0 463418.5 242385.88 81480 -1 7370
7372 0 463398.62 242402.38 81400 -1 7371
7373 0 463286.34 242482.86 81320 -1 7372
7374 0 463178.06 242522.92 81280 -1 7373
7375 0 463063.2 242594.06 81240 -1 7374
7376 0 463065.62 242549.58 81200 -1 7375
7377 0 463086.06 242638.9 81120 -1 7376
7378 0 463158.3 242662.86 81040 -1 7377
7379 0 463159.1 242562.69 81360 -1 7374
7380 0 463090.47 242626.56 81400 -1 7379
7381 0 463018.66 242650.39 81440 -1 7380
7382 0 462935.06 242709.48 81520 -1 7381
7383 0 462806.3 242838.67 81600 -1 7382
7384 0 463078.06 242690.64 81800 -1 7364
7385 0 463138.3 242618.61 81680 -1 7384
7386 0 463141.88 242618 81640 -1 7385
7387 0 467369.9 239223.12 83920 128 7084
7388 0 467369.72 239224.66 83960 128 7387
7389 0 467104 238944 84440 64 7388
7390 0 467040 238688 84560 81 7389
7391 0 466880 238496 84640 98 7390
7392 0 466720 238304 84720 128 7391
7393 0 466464 238208 84720 80 7392
7394 0 466368 238144 84680 91 7393
7395 0 466176 237984 84640 40 7394
7396 0 465984 237824 84520 64 7395
7397 0 465824 237824 84280 71 7396
7398 0 465630.34 237836.25 84000 71 7397
7399 0 465492.22 237844.75 83800 71 7398
7400 0 465728 237376 83560 120 7399
7401 0 465472 237280 83480 32 7400
7402 0 465216 237152 83440 32 7401
7403 0 465152 237088 83360 51 7402
7404 0 465888 237184 83480 91 7400
7405 0 466016 236992 83360 80 7404
7406 0 466080 236736 83240 86 7405
7407 0 466112 236480 83160 71 7406
7408 0 466176 236320 82960 32 7407
7409 0 466176 236160 82760 71 7408
7410 0 466144 236064 82520 81 7409
7411 0 466112 236064 82240 96 7410
7412 0 466080 236224 82000 102 7411
7413 0 465952 236384 81800 128 7412
7414 0 465792 236448 81600 185 7413
7415 0 465696 236448 81320 86 7414
7416 0 465504 236576 81120 71 7415
7417 0 465376 236672 80920 51 7416
7418 0 465312 236704 80840 60 7417
7419 0 465210.94 238016.19 84040 -1 7398
7420 0 466176 238240 84840 81 7394
7421 0 466016 238208 85040 64 7420
7422 0 465824 238240 85240 96 7421
7423 0 465632 238336 85400 96 7422
7424 0 465408 238368 85560 64 7423
7425 0 465356.8 238419.2 85640 77 7424
7426 0 465280 238496 85760 98 7425
7427 0 465160 238616 85880 114 7426
7428 0 465120 238656 85920 120 7427
7429 0 464928 238848 86000 120 7428
7430 0 464768 239040 86040 90 7429
7431 0 464544 239168 86120 75 7430
7432 0 464288 239264 86160 64 7431
7433 0 464032 239392 86200 60 7432
7434 0 463776 239488 86200 64 7433
7435 0 463552 239648 86120 90 7434
7436 0 463296 239776 86120 60 7435
7437 0 463072 239808 86120 51 7436
7438 0 461991.16 240334.95 86040 -1 7437
7439 0 461208.44 240407.08 85920 -1 7438
7440 0 460837.88 240596.16 86040 -1 7439
7441 0 460197.7 240828.77 86200 -1 7440
7442 0 459386.8 241275.6 86160 -1 7441
7443 0 457939.56 241326.34 86240 -1 7442
7444 0 456853.66 241055.19 86040 -1 7443
7445 0 456487.44 240976.83 85960 -1 7444
7446 0 455742.94 240679.83 85880 -1 7445
7447 0 454850.97 240811.94 85880 -1 7446
7448 0 453877.88 240778.73 85800 -1 7447
7449 0 453140.1 240709.16 85680 -1 7448
7450 0 452436.56 240508.97 85520 -1 7449
7451 0 451888.6 240386.75 85400 -1 7450
7452 0 451485.2 240330.17 85200 -1 7451
7453 0 450992.44 240118.38 84960 -1 7452
7454 0 450455.7 240093.17 84800 -1 7453
7455 0 449660.16 239997.69 84640 -1 7454
7456 0 449061 239985.97 84400 -1 7455
7457 0 448504.28 240014.06 84200 -1 7456
7458 0 447302.75 240135.38 84000 -1 7457
7459 0 447061.78 240147.3 83920 -1 7458
7460 0 446664.7 240241.05 83720 -1 7459
7461 0 446496.25 240163.75 83680 -1 7460
7462 0 445989.75 239932.38 83560 -1 7461
7463 0 445647.66 239529.27 83480 -1 7462
7464 0 445675.38 239316.62 83360 -1 7463
7465 0 445540.56 238908.19 83320 -1 7464
7466 0 445468.62 238510.61 83200 -1 7465
7467 0 445024.8 238139.1 83000 -1 7466
7468 0 444534.88 238149.28 82960 -1 7467
7469 0 443991.66 238336.95 83040 -1 7468
7470 0 443533.72 238196.5 83000 -1 7469
7471 0 443104.75 237892.44 82880 -1 7470
7472 0 442520.3 237689.78 82960 -1 7471
7473 0 441411.25 237482.33 83000 -1 7472
7474 0 441214.2 237428.02 82920 -1 7473
7475 0 440927.25 237367.94 82720 -1 7474
7476 0 440191 237005.92 82520 -1 7475
7477 0 439271 236703.3 82600 -1 7476
7478 0 437965.44 236135.55 82560 -1 7477
7479 0 437150.62 235589.1 82480 -1 7478
7480 0 436107.56 235030.31 82320 -1 7479
7481 0 435871.56 234930.9 82240 -1 7480
7482 0 435599.3 234790.78 82080 -1 7481
7483 0 435074.38 234345.88 81920 -1 7482
7484 0 446217.56 240218.42 83800 -1 7461
7485 0 445829.75 240584.27 83920 -1 7484
7486 0 460298.72 241050.08 86080 -1 7441
7487 0 461256.4 240172.72 85800 -1 7439
7488 0 461176.62 240034.02 85720 -1 7487
7489 0 464860.12 238545.5 85960 -1 7427
7490 0 464712.2 238250.2 85840 -1 7489
7491 0 469441.6 239687.27 83920 166 7080
7492 0 469185.22 239904.19 83960 137 7491
7493 0 468971.44 240023.5 84000 137 7492
7494 0 468663.4 240223.39 84120 -1 7493
7495 0 468728.3 240242.22 84200 -1 7494
7496 0 468729.66 240282 84320 -1 7495
7497 0 468625.62 240357.92 84440 -1 7496
7498 0 468510.28 240418.45 84560 -1 7497
7499 0 468406.97 240464.98 84640 -1 7498
7500 0 468165.62 240669.61 84720 -1 7499
7501 0 468037.66 240869.6 84720 -1 7500
7502 0 468014.8 240912.81 84680 -1 7501
7503 0 467915.12 240985.08 84640 -1 7502
7504 0 467675.12 241033.12 84640 -1 7503
7505 0 467465.12 241059.17 84640 -1 7504
7506 0 467467.66 241071.64 84720 -1 7505
7507 0 467391.94 241041.06 84760 -1 7506
7508 0 467139.94 241069.05 84760 -1 7507
7509 0 467038.3 241097.83 84800 -1 7508
7510 0 466984.03 241124.53 84840 -1 7509
7511 0 467004.62 241083.86 84960 -1 7510
7512 0 466987.44 241092.36 85040 -1 7511
7513 0 466976.38 241084.03 85120 -1 7512
7514 0 478207.56 240505.4 86400 98 5371
7515 0 477886.9 240585.64 86360 60 7514
7516 0 477868.3 240616.84 86280 108 7515
7517 0 477659.56 240643.11 86080 96 7516
7518 0 477215.6 240830.11 85880 32 7517
7519 0 477039.5 240990.62 85800 32 7518
7520 0 476744.56 241111.28 85840 -1 7519
7521 0 476576.25 241195.31 85920 -1 7520
7522 0 476345.3 241318.34 85960 -1 7521
7523 0 476983.06 241038.6 85560 75 7519
7524 0 477015.97 241142.55 85520 75 7523
7525 0 476985.1 241238.89 85360 81 7524
7526 0 477024.16 241302.06 85240 108 7525
7527 0 477039.25 241319.53 85120 108 7526
7528 0 477074.97 241414.16 84840 101 7527
7529 0 477029.4 241418.55 84680 101 7528
7530 0 477020.06 241401.22 84440 102 7529
7531 0 477288.62 241348.08 84400 -1 7530
7532 0 477544.72 241418.75 84360 -1 7531
7533 0 477485.97 241506.22 84320 -1 7532
7534 0 477630 241266.12 84320 -1 7532
7535 0 477590.25 241174.77 84280 -1 7534
7536 0 476944.66 241522.12 84400 96 7530
7537 0 476916.75 241738.89 84280 71 7536
7538 0 477077.94 241928.36 84320 90 7537
7539 0 477134.75 241890.11 84400 90 7538
7540 0 476897.56 241955.94 84160 90 7537
7541 0 476766.5 242361.83 84080 81 7540
7542 0 476689.5 242658.89 84120 120 7541
7543 0 476714.66 242670.92 84240 120 7542
7544 0 477046.66 242474.42 84360 32 7543
7545 0 477318.9 242622.1 84400 -1 7544
7546 0 477518.06 242738.83 84440 -1 7545
7547 0 477450.97 242914.08 84400 -1 7546
7548 0 477378.62 243040.14 84320 -1 7547
7549 0 477362.6 243182.97 84240 -1 7548
7550 0 477417.75 243286.66 84200 -1 7549
7551 0 477658.16 242599.23 84520 -1 7546
7552 0 477678.03 242590.88 84600 -1 7551
7553 0 477679.75 242578.1 84680 -1 7552
7554 0 476613.6 242601.78 83960 120 7541
7555 0 476572.25 242654.3 83920 120 7554
7556 0 476858.22 243163.19 83920 86 7555
7557 0 476722.22 243351.14 83920 86 7556
7558 0 476690.9 243384.33 83880 32 7557
7559 0 476586.22 243451.12 83920 32 7558
7560 0 476650.7 243479.88 83840 32 7558
7561 0 476773.25 243478.9 83800 32 7560
7562 0 476899.9 243510.1 83720 32 7561
7563 0 477050.5 243543.08 83600 32 7562
7564 0 476538.16 243538.12 83760 32 7560
7565 0 476406 242858.34 83760 120 7555
7566 0 476257.97 243075.81 83680 81 7565
7567 0 476187.7 243135.8 83520 81 7566
7568 0 476467.28 242799.78 83480 86 7567
7569 0 476562.2 242762.92 83400 -1 7568
7570 0 476814.25 243142.86 83400 32 7569
7571 0 476918.25 243171.55 83320 32 7570
7572 0 475803.6 243335.81 83480 51 7567
7573 0 475562.9 243547 83360 51 7572
7574 0 475395 243671.03 83200 86 7573
7575 0 475187.03 243763.06 83120 60 7574
7576 0 475195 243831.03 83040 60 7575
7577 0 475095 243871.03 82880 75 7576
7578 0 475127 243943.03 82760 75 7577
7579 0 475147 244055.03 82640 75 7578
7580 0 474895 244279.03 82640 40 7579
7581 0 474907 244343.03 82560 40 7580
7582 0 474919 244379.03 82440 40 7581
7583 0 475127 244471.03 82280 -1 7582
7584 0 474827 243723.03 83120 60 7575
7585 0 474631 243671.03 83040 -1 7584
7586 0 474259 243555.03 83120 -1 7585
7587 0 475703 243555.03 83160 80 7574
7588 0 475071 243839.03 83240 60 7574
7589 0 474791 244263.03 83200 -1 7588
7590 0 474611.03 244319.06 83160 -1 7589
7591 0 474355 244343.03 83120 -1 7590
7592 0 474211 244335.03 83080 -1 7591
7593 0 474939 244319.03 83160 40 7589
7594 0 476986.03 241115.3 84440 102 7530
7595 0 476890.88 241094.61 84360 102 7594
