# Supplementary material for: Connectomics Analysis Reveals First-, Second-, and Third-Order Thermosensory and Hygrosensory Neurons in the Adult Drosophila Brain
Source: Curr Biol. 2020 Aug 17;30(16):3167–3182.e4. doi: 10.1016/j.cub.2020.06.028 (PMC7443704; doi:10.1016/j.cub.2020.06.028)
Supplement: Data S1. Skeletons and Meshes, Related to STAR Methods — marin2020-skeletons contains files describing the morphology of each neuron in this study (in FAFB14 space, .swc format). glomeruli_meshes contains the glomerular meshes (in FAFB14 space, .stl format). neuropil_meshes contains the glomerular meshes (in FAFB14 space, .stl format). [file mmc5.zip › VP_SI/marin2020-skeletons/8864744.swc]

# SWC format file
# based on specifications at http://www.neuronland.org/NLMorphologyConverter/MorphologyFormats/SWC/Spec.html
# Created by nat::write.neuron.swc
# PointNo Label X Y Z Radius Parent 
1 0 680612 114902 173000 2265 -1
2 0 680556 114906 172840 -1 1
3 0 680364 115390 172640 -1 2
4 0 680524 115490 171800 -1 3
5 0 681092 117062 171800 -1 4
6 0 681012 117498 171600 -1 5
7 0 680928 117830 171440 -1 6
8 0 680928 117972 171280 -1 7
9 0 680856 118268 171080 -1 8
10 0 680568 118604 170840 -1 9
11 0 680432 118832 170680 -1 10
12 0 680256 119126 170520 -1 11
13 0 680120 119628 170360 -1 12
14 0 679952 119992 170240 -1 13
15 0 679776 120304 170000 -1 14
16 0 679656 120378 169880 -1 15
17 0 679468 120662 169840 -1 16
18 0 679404 120868 169760 -1 17
19 0 679136 121202 169840 -1 18
20 0 678868 121524 169880 -1 19
21 0 678680 121868 170080 -1 20
22 0 678408 122040 170240 -1 21
23 0 678224 122148 170400 -1 22
24 0 677972 122444 170560 -1 23
25 0 677756 122734 170760 -1 24
26 0 677656 122854 171000 -1 25
27 0 677532 123022 171160 -1 26
28 0 677444 123222 171320 -1 27
29 0 677400 123406 171440 -1 28
30 0 677360 123500 171600 -1 29
31 0 676864 123922 171720 -1 30
32 0 676332 124474 171920 -1 31
33 0 675932 124654 172120 -1 32
34 0 675736 124822 172360 -1 33
35 0 675504 124938 172560 -1 34
36 0 675408 124946 172760 -1 35
37 0 675120 124864 172960 -1 36
38 0 674872 125080 173160 -1 37
39 0 674668 125220 173240 -1 38
40 0 674284 125404 173400 -1 39
41 0 673960 125584 173560 -1 40
42 0 673544 125660 173720 -1 41
43 0 673044 125758 173880 -1 42
44 0 672252 126108 173960 -1 43
45 0 671428 126514 174160 -1 44
46 0 670616 126828 174160 -1 45
47 0 669836 126998 174320 -1 46
48 0 668836 127624 174480 -1 47
49 0 668636 127772 174720 -1 48
50 0 668408 128116 174920 -1 49
51 0 668236 128210 175120 -1 50
52 0 668164 128262 175360 -1 51
53 0 667904 128570 175640 -1 52
54 0 667992 128754 175880 -1 53
55 0 667896 128798 176120 -1 54
56 0 667832 128810 176280 -1 55
57 0 667636 128890 176440 -1 56
58 0 667488 128942 176600 -1 57
59 0 667532 129010 176760 -1 58
60 0 667476 129068 176920 -1 59
61 0 666832 129588 177160 -1 60
62 0 666296 130108 177360 -1 61
63 0 666224 130244 177520 -1 62
64 0 666060 130322 177720 -1 63
65 0 665628 130518 177880 -1 64
66 0 665088 130648 178000 -1 65
67 0 664788 130648 178160 -1 66
68 0 664628 130524 178320 -1 67
69 0 664248 130502 178440 -1 68
70 0 663764 130652 178360 -1 69
71 0 662788 130942 178360 -1 70
72 0 661532 131292 178400 -1 71
73 0 661048 131356 178600 -1 72
74 0 660808 131408 178800 -1 73
75 0 660500 131412 178920 -1 74
76 0 660244 131370 179000 -1 75
77 0 659872 131238 179160 -1 76
78 0 659448 131428 179320 -1 77
79 0 658932 131384 179520 -1 78
80 0 658716 131296 179640 -1 79
81 0 658412 131232 179800 -1 80
82 0 657848 131202 179960 -1 81
83 0 657464 131174 180120 -1 82
84 0 657412 131284 180240 -1 83
85 0 657176 131592 180360 -1 84
86 0 657052 131778 180480 -1 85
87 0 656852 131898 180600 -1 86
88 0 656788 131924 180720 -1 87
89 0 655864 132420 180720 -1 88
90 0 656432 133266 180720 -1 89
91 0 656588 133528 180520 -1 90
92 0 656696 133816 180400 -1 91
93 0 656652 133948 180240 -1 92
94 0 656608 134082 180120 -1 93
95 0 656548 134446 180080 -1 94
96 0 656500 134560 180040 -1 95
97 0 656296 135082 179920 -1 96
98 0 656180 135418 179800 -1 97
99 0 655840 135704 179680 -1 98
100 0 655752 135758 179640 -1 99
101 0 655548 135950 179560 -1 100
102 0 655200 136300 179480 -1 101
103 0 655172 136462 179440 -1 102
104 0 654920 136626 179320 -1 103
105 0 654564 136802 179200 -1 104
106 0 654452 136890 179080 -1 105
107 0 654020 137386 178880 -1 106
108 0 653700 137692 178800 -1 107
109 0 653460 138068 178680 -1 108
110 0 653496 138428 178520 -1 109
111 0 653500 138702 178400 -1 110
112 0 653476 139246 178280 -1 111
113 0 653588 139884 178200 -1 112
114 0 653564 140158 178120 -1 113
115 0 653156 141324 178040 -1 114
116 0 653264 142650 177960 -1 115
117 0 652880 143700 177960 -1 116
118 0 652412 144406 178160 -1 117
119 0 652032 145316 178280 -1 118
120 0 652480 145342 178200 -1 119
121 0 652752 145426 178120 -1 120
122 0 652936 145494 178000 -1 121
123 0 653016 145550 177880 -1 122
124 0 653204 145582 177760 -1 123
125 0 653420 145694 177680 -1 124
126 0 653960 145692 177680 -1 125
127 0 653904 145858 177560 -1 126
128 0 654400 145906 177400 -1 127
129 0 655532 145140 177400 -1 128
130 0 655480 145034 177160 -1 129
131 0 655496 144984 177000 -1 130
132 0 655724 144498 176840 -1 131
133 0 655768 144384 176640 -1 132
134 0 655724 144232 176400 -1 133
135 0 655508 144220 176200 -1 134
136 0 655332 144108 176000 -1 135
137 0 655196 144066 175840 -1 136
138 0 655072 144038 175640 -1 137
139 0 655076 143962 175480 -1 138
140 0 655136 143914 175280 -1 139
141 0 655144 143754 175120 -1 140
142 0 655080 143554 174960 -1 141
143 0 654940 143364 174840 -1 142
144 0 654840 143230 174720 -1 143
145 0 654584 142982 174560 -1 144
146 0 654188 142736 174480 -1 145
147 0 654164 142626 174360 -1 146
148 0 654164 142682 174320 -1 147
149 0 654008 142566 174200 -1 148
150 0 653500 142494 174200 -1 149
151 0 653536 141958 174200 -1 150
152 0 653588 141882 174160 -1 151
153 0 653564 141868 174040 -1 152
154 0 653556 141840 174000 -1 153
155 0 654100 142546 174080 -1 149
156 0 654308 141940 174080 -1 155
157 0 654216 141902 173920 -1 156
158 0 654148 141830 173760 -1 157
159 0 654116 141700 173680 -1 158
160 0 654060 141580 173560 -1 159
161 0 653956 141568 173400 -1 160
162 0 654012 141520 173280 -1 161
163 0 654020 141458 173160 -1 162
164 0 653968 141418 173040 -1 163
165 0 653896 141294 172920 -1 164
166 0 653520 141148 172800 -1 165
167 0 653400 141246 172640 -1 166
168 0 653368 141376 172520 -1 167
169 0 653472 141830 172480 -1 168
170 0 653472 142044 172400 -1 169
171 0 653456 142130 172360 -1 170
172 0 653560 142384 172280 -1 171
173 0 653680 142662 172280 -1 172
174 0 653688 142642 172360 -1 173
175 0 653588 142976 174080 -1 155
176 0 653480 143140 174000 -1 175
177 0 653344 143312 173920 -1 176
178 0 653292 143362 173840 -1 177
179 0 653104 143474 173720 -1 178
180 0 653144 143462 173640 -1 179
181 0 653448 143418 173640 -1 180
182 0 653520 143450 173560 -1 181
183 0 653448 143456 173520 -1 182
184 0 653008 143472 173520 -1 180
185 0 652828 143504 173400 -1 184
186 0 652668 143508 173280 -1 185
187 0 652656 143518 173240 -1 186
188 0 652656 143454 173200 -1 187
189 0 652576 143456 173160 -1 188
190 0 652532 143444 173120 -1 189
191 0 652532 143444 173080 -1 190
192 0 651488 146098 178280 -1 119
193 0 651244 147272 178280 -1 192
194 0 650660 147790 178280 -1 193
195 0 650496 148952 178280 -1 194
196 0 650036 149482 178280 -1 195
197 0 649844 149724 178120 -1 196
198 0 649712 149960 177960 -1 197
199 0 649112 151122 177800 -1 198
200 0 648388 151780 177720 -1 199
201 0 648312 151898 177560 -1 200
202 0 647824 152414 177440 -1 201
203 0 647620 152768 177400 -1 202
204 0 647240 153310 177280 -1 203
205 0 646920 153390 177120 -1 204
206 0 646520 153696 176960 -1 205
207 0 645720 154294 176840 -1 206
208 0 645352 154532 176680 -1 207
209 0 644992 154694 176560 -1 208
210 0 644500 155038 176440 -1 209
211 0 644544 154808 176360 -1 210
212 0 644284 154940 176200 -1 211
213 0 643776 155200 176040 -1 212
214 0 642908 156036 175840 -1 213
215 0 642572 156386 175720 -1 214
216 0 641768 156796 175680 -1 215
217 0 641540 156950 175520 -1 216
218 0 641692 155996 175520 -1 217
219 0 641676 156172 175440 -1 218
220 0 641560 155848 175240 -1 219
221 0 641484 155574 175040 -1 220
222 0 641388 155122 174800 -1 221
223 0 641284 154530 174560 -1 222
224 0 641492 153888 174480 -1 223
225 0 641580 153670 174400 -1 224
226 0 641600 153516 174320 -1 225
227 0 641616 153296 174160 -1 226
228 0 641676 153076 173960 -1 227
229 0 641668 152862 173760 -1 228
230 0 641472 152510 173600 -1 229
231 0 641332 152288 173400 -1 230
232 0 641360 152304 173320 -1 231
233 0 640952 152142 173160 -1 232
234 0 640768 152028 173000 -1 233
235 0 640468 151932 172840 -1 234
236 0 640392 151894 172680 -1 235
237 0 640308 151840 172600 -1 236
238 0 640156 151900 172480 -1 237
239 0 639844 151808 172440 -1 238
240 0 639052 151438 172400 -1 239
241 0 638328 151708 172320 -1 240
242 0 638084 151822 172240 -1 241
243 0 638080 151826 172080 -1 242
244 0 638012 151884 172040 -1 243
245 0 637432 153026 172040 -1 244
246 0 637112 153310 172160 -1 245
247 0 637036 153354 172240 -1 246
248 0 636704 153364 172320 -1 247
249 0 636076 153136 172400 -1 248
250 0 635724 153162 172280 -1 249
251 0 635552 153162 172160 -1 250
252 0 635612 153170 172040 -1 251
253 0 635608 153102 171920 -1 252
254 0 635536 153036 171840 -1 253
255 0 635480 152968 171760 -1 254
256 0 635380 152904 171600 -1 255
257 0 635348 152840 171520 -1 256
258 0 635328 152822 171440 -1 257
259 0 635316 152842 171360 -1 258
260 0 635240 152830 171280 -1 259
261 0 635208 152766 171200 -1 260
262 0 635224 152766 171120 -1 261
263 0 635212 152710 171040 -1 262
264 0 635204 152694 170880 -1 263
265 0 635212 152722 170760 -1 264
266 0 635192 152694 170640 -1 265
267 0 635140 152538 170520 -1 266
268 0 635204 152402 170400 -1 267
269 0 635196 152342 170280 -1 268
270 0 635168 152370 170120 -1 269
271 0 635096 152364 170000 -1 270
272 0 634812 152188 170000 -1 271
273 0 634752 152184 170080 -1 272
274 0 634712 152216 170200 -1 273
275 0 634676 152288 170320 -1 274
276 0 634644 152174 170360 -1 275
277 0 634616 152170 170400 -1 276
278 0 634556 152178 170560 -1 277
279 0 634500 152174 170680 -1 278
280 0 634516 152150 170760 -1 279
281 0 635032 152274 169880 -1 271
282 0 635881.3 152991.33 172520 -1 249
283 0 635877 152981 172680 -1 282
284 0 635753 152659 172760 -1 283
285 0 635497 152643 172760 -1 284
286 0 635425 152623 172800 -1 285
287 0 635341 152373 172840 -1 286
288 0 635361 152247 172880 -1 287
289 0 635333 152171 172920 -1 288
290 0 637996 151830 171880 -1 244
291 0 638112 151878 171720 -1 290
292 0 638216 151594 171560 -1 291
293 0 637620 152160 171560 -1 292
294 0 637596 152158 171440 -1 293
295 0 637536 152178 171360 -1 294
296 0 637500 152190 171240 -1 295
297 0 637480 152176 171160 -1 296
298 0 637336 152070 171120 -1 297
299 0 637056 152012 171000 -1 298
300 0 637008 151958 170880 -1 299
301 0 636908 152030 170800 -1 300
302 0 636680 152108 170760 -1 301
303 0 636656 152126 170680 -1 302
304 0 636336 152150 170560 -1 303
305 0 637032 151942 171120 -1 298
306 0 637024 151880 171200 -1 305
307 0 637036 151802 171240 -1 306
308 0 637064 151744 171280 -1 307
309 0 637064 151710 171320 -1 308
310 0 636860 151694 171320 -1 309
311 0 637916 151336 171400 -1 292
312 0 637636 151318 171280 -1 311
313 0 637528 151296 171120 -1 312
314 0 637448 151238 170960 -1 313
315 0 637216 151230 170760 -1 314
316 0 636760 151138 170600 -1 315
317 0 636476 151122 170400 -1 316
318 0 635764 150962 170400 -1 317
319 0 635464 150924 170560 -1 318
320 0 635156 150980 170720 -1 319
321 0 634684 150882 170760 -1 320
322 0 634596 150932 170840 -1 321
323 0 634596 151000 170920 -1 322
324 0 634540 150966 171000 -1 323
325 0 634256 150894 171120 -1 324
326 0 634120 150946 171280 -1 325
327 0 634044 150990 171400 -1 326
328 0 634064 151098 171560 -1 327
329 0 633960 151202 171720 -1 328
330 0 633636 151688 171720 -1 329
331 0 633628 151606 171880 -1 330
332 0 633700 151546 171920 -1 331
333 0 633924 151184 171920 -1 332
334 0 633912 151188 172040 -1 333
335 0 634008 151234 172120 -1 334
336 0 634272 151226 172200 -1 335
337 0 634536 151218 172320 -1 336
338 0 634668 151182 172400 -1 337
339 0 635060 150932 172400 -1 338
340 0 635160 150986 172360 -1 339
341 0 635136 151016 172320 -1 340
342 0 635120 151080 172240 -1 341
343 0 635084 151156 172120 -1 342
344 0 635084 151118 172080 -1 343
345 0 633364 151660 172000 -1 331
346 0 633164 151712 172120 -1 345
347 0 633088 151680 172200 -1 346
348 0 640764 157592 175440 -1 217
349 0 639944 158286 175400 -1 348
350 0 639668 158604 175240 -1 349
351 0 638988 159402 175160 -1 350
352 0 638792 159704 175000 -1 351
353 0 638516 160236 174840 -1 352
354 0 638352 160176 174600 -1 353
355 0 638208 160370 174400 -1 354
356 0 637980 160710 174280 -1 355
357 0 637604 160890 174080 -1 356
358 0 637492 161200 173920 -1 357
359 0 637272 161456 173680 -1 358
360 0 637052 161816 173400 -1 359
361 0 636804 162206 173240 -1 360
362 0 636688 162454 173040 -1 361
363 0 636576 162642 172800 -1 362
364 0 636500 162902 172560 -1 363
365 0 636420 163150 172360 -1 364
366 0 636372 163278 172240 -1 365
367 0 636280 163412 172040 -1 366
368 0 636220 163548 171840 -1 367
369 0 636156 163644 171600 -1 368
370 0 636140 163744 171320 -1 369
371 0 635984 163904 171120 -1 370
372 0 635924 163968 170880 -1 371
373 0 635896 164048 170680 -1 372
374 0 635900 164188 170400 -1 373
375 0 635892 164312 170160 -1 374
376 0 635884 164304 169880 -1 375
377 0 635912 164300 169600 -1 376
378 0 635844 164388 169360 -1 377
379 0 635816 164540 169120 -1 378
380 0 635696 164620 168840 -1 379
381 0 635528 164716 168640 -1 380
382 0 635512 164748 168440 -1 381
383 0 635356 164918 168240 -1 382
384 0 635208 165022 168040 -1 383
385 0 635104 165154 167800 -1 384
386 0 635080 165246 167480 -1 385
387 0 634836 165466 167240 -1 386
388 0 634644 165626 167000 -1 387
389 0 634496 165846 166760 -1 388
390 0 634428 165986 166480 -1 389
391 0 634432 166070 166280 -1 390
392 0 634284 166176 166080 -1 391
393 0 634300 166360 165840 -1 392
394 0 634244 166508 165600 -1 393
395 0 634204 166584 165360 -1 394
396 0 634336 166672 165160 -1 395
397 0 634416 166784 164920 -1 396
398 0 634532 166740 164680 -1 397
399 0 634528 166840 164440 -1 398
400 0 634572 166932 164160 -1 399
401 0 634644 167040 163880 -1 400
402 0 634692 167124 163600 -1 401
403 0 634764 167188 163320 -1 402
404 0 634824 167248 163040 -1 403
405 0 634788 167280 162760 -1 404
406 0 634760 167344 162520 -1 405
407 0 634616 167264 162280 -1 406
408 0 634624 167380 162040 -1 407
409 0 634608 167410 161880 -1 408
410 0 634660 167222 161680 -1 409
411 0 634708 167270 161480 -1 410
412 0 634764 167318 161240 -1 411
413 0 634816 167402 161000 -1 412
414 0 634876 167390 160720 -1 413
415 0 634896 167442 160480 -1 414
416 0 634896 167578 160240 -1 415
417 0 635024 167638 159960 -1 416
418 0 635196 167618 159720 -1 417
419 0 635264 167642 159440 -1 418
420 0 635324 167710 159160 -1 419
421 0 635400 167650 158920 -1 420
422 0 635516 167662 158640 -1 421
423 0 635528 167742 158360 -1 422
424 0 635456 167682 158120 -1 423
425 0 635532 167754 157840 -1 424
426 0 635564 167810 157560 -1 425
427 0 635660 167914 157280 -1 426
428 0 635712 167930 156960 -1 427
429 0 635680 167938 156640 -1 428
430 0 635792 167882 156360 -1 429
431 0 635784 167934 156080 -1 430
432 0 635804 168058 155720 -1 431
433 0 635868 168114 155400 -1 432
434 0 635896 168122 155200 -1 433
435 0 635964 168118 154880 -1 434
436 0 636088 168170 154600 -1 435
437 0 636116 168210 154360 -1 436
438 0 636112 168250 154040 -1 437
439 0 636088 168220 153880 -1 438
440 0 636068 168176 153680 -1 439
441 0 636008 168284 153480 -1 440
442 0 636060 168324 153240 -1 441
443 0 636120 168356 153000 -1 442
444 0 636172 168432 152680 -1 443
445 0 636164 168460 152400 -1 444
446 0 636364 168440 152160 -1 445
447 0 636432 168530 152000 -1 446
448 0 636560 168574 151760 -1 447
449 0 636620 168678 151480 -1 448
450 0 636640 168758 151200 -1 449
451 0 636772 168842 150920 -1 450
452 0 636676 168982 150680 -1 451
453 0 636500 169346 150440 -1 452
454 0 636368 169534 150240 -1 453
455 0 636460 169596 150080 -1 454
456 0 636528 169420 149840 -1 455
457 0 636736 169316 149640 -1 456
458 0 636900 169192 149440 -1 457
459 0 636868 169200 149240 -1 458
460 0 636836 169264 149160 -1 459
461 0 636840 169308 148960 -1 460
462 0 636804 169290 148800 -1 461
463 0 636980 169362 148560 -1 462
464 0 637032 169446 148280 -1 463
465 0 636952 169482 148000 -1 464
466 0 636876 169426 147720 -1 465
467 0 636892 169426 147440 -1 466
468 0 636900 169398 147200 -1 467
469 0 637140 169462 146960 -1 468
470 0 636960 169510 146640 -1 469
471 0 637020 169598 146400 -1 470
472 0 637012 169598 146120 -1 471
473 0 637208 169714 145920 -1 472
474 0 637140 169666 145680 -1 473
475 0 637224 169690 145440 -1 474
476 0 637316 169698 145160 -1 475
477 0 637372 169734 144880 -1 476
478 0 637440 169850 144600 -1 477
479 0 637604 169730 144240 -1 478
480 0 637528 169778 143920 -1 479
481 0 637432 169846 143560 -1 480
482 0 637332 169894 143280 -1 481
483 0 637296 169926 143000 -1 482
484 0 637272 169962 142720 -1 483
485 0 637252 169994 142400 -1 484
486 0 637228 170086 142120 -1 485
487 0 637232 170114 141880 -1 486
488 0 637168 170318 141600 -1 487
489 0 637212 170442 141360 -1 488
490 0 637244 170450 141160 -1 489
491 0 637304 170514 140880 -1 490
492 0 637308 170518 140560 -1 491
493 0 637076 170534 140280 -1 492
494 0 637076 170610 140000 -1 493
495 0 637000 170678 139680 -1 494
496 0 637044 170602 139520 -1 495
497 0 636996 170570 139280 -1 496
498 0 636900 170470 139040 -1 497
499 0 636780 170386 138800 -1 498
500 0 636688 170238 138480 -1 499
501 0 636776 170282 138240 -1 500
502 0 636920 170354 137960 -1 501
503 0 636784 170418 137680 -1 502
504 0 636752 170494 137480 -1 503
505 0 636760 170526 137320 -1 504
506 0 636760 170542 137120 -1 505
507 0 636704 170564 136960 -1 506
508 0 636816 170616 136680 -1 507
509 0 636804 170604 136400 -1 508
510 0 636836 170648 136160 -1 509
511 0 636884 170620 135880 -1 510
512 0 636880 170628 135720 -1 511
513 0 636872 170676 135560 -1 512
514 0 636836 170712 135320 -1 513
515 0 636808 170824 135040 -1 514
516 0 636780 170976 134800 -1 515
517 0 636796 171080 134600 -1 516
518 0 636840 171156 134360 -1 517
519 0 636916 171240 134160 -1 518
520 0 636968 171272 133880 -1 519
521 0 636932 171412 133680 -1 520
522 0 636916 171504 133480 -1 521
523 0 636964 171620 133160 -1 522
524 0 636984 171676 132840 -1 523
525 0 636916 171676 132600 -1 524
526 0 636876 171716 132360 -1 525
527 0 636752 171632 132080 -1 526
528 0 636572 171620 131840 -1 527
529 0 636452 171740 131560 -1 528
530 0 636504 171888 131320 -1 529
531 0 636616 171964 131120 -1 530
532 0 636668 172040 130880 -1 531
533 0 636532 172092 130680 -1 532
534 0 636564 172106 130520 -1 533
535 0 636668 172218 130320 -1 534
536 0 636700 172254 130160 -1 535
537 0 636664 172266 129880 -1 536
538 0 636552 172282 129520 -1 537
539 0 636440 172506 129200 -1 538
540 0 636400 172498 129000 -1 539
541 0 636396 172534 128680 -1 540
542 0 636392 172602 128360 -1 541
543 0 636308 172726 128120 -1 542
544 0 636280 172654 127800 -1 543
545 0 636380 172642 127520 -1 544
546 0 636188 172738 127200 -1 545
547 0 636092 172810 126960 -1 546
548 0 635984 172870 126640 -1 547
549 0 635804 172970 126400 -1 548
550 0 635768 173158 126120 -1 549
551 0 635748 173218 125880 -1 550
552 0 635764 173322 125560 -1 551
553 0 635756 173466 125280 -1 552
554 0 635628 173506 125040 -1 553
555 0 635624 173558 124840 -1 554
556 0 635504 173530 124520 -1 555
557 0 635404 173454 124280 -1 556
558 0 635372 173426 124000 -1 557
559 0 635260 173318 123760 -1 558
560 0 635264 173318 123480 -1 559
561 0 635264 173330 123160 -1 560
562 0 635240 173446 122920 -1 561
563 0 635280 173442 122680 -1 562
564 0 635288 173546 122440 -1 563
565 0 635384 173574 122240 -1 564
566 0 635340 173670 122000 -1 565
567 0 635352 173750 121840 -1 566
568 0 635308 173816 121640 -1 567
569 0 635260 173916 121440 -1 568
570 0 635244 173940 121240 -1 569
571 0 635148 173900 120960 -1 570
572 0 635136 173768 120760 -1 571
573 0 635156 173640 120560 -1 572
574 0 635092 173680 120320 -1 573
575 0 635012 173568 120080 -1 574
576 0 634988 173576 119800 -1 575
577 0 634968 173632 119520 -1 576
578 0 634924 173648 119240 -1 577
579 0 634864 173704 119000 -1 578
580 0 634772 173776 118720 -1 579
581 0 634736 173816 118440 -1 580
582 0 634680 173940 118240 -1 581
583 0 634628 173960 117960 -1 582
584 0 634580 173912 117760 -1 583
585 0 634528 173900 117480 -1 584
586 0 634516 173944 117240 -1 585
587 0 634448 173964 117000 -1 586
588 0 634372 173996 116720 -1 587
589 0 634320 174004 116480 -1 588
590 0 634324 174024 116280 -1 589
591 0 634260 174048 115960 -1 590
592 0 634172 174044 115760 -1 591
593 0 634124 174084 115440 -1 592
594 0 634048 174142 115400 -1 593
595 0 634248 173990 115360 -1 594
596 0 634020 174122 115320 -1 595
597 0 633936 174192 115160 -1 596
598 0 633864 174200 114960 -1 597
599 0 633844 174264 114760 -1 598
600 0 633820 174288 114440 -1 599
601 0 633736 174336 114160 -1 600
602 0 633700 174328 113840 -1 601
603 0 633736 174332 113520 -1 602
604 0 633816 174348 113200 -1 603
605 0 633884 174388 112920 -1 604
606 0 633876 174340 112600 -1 605
607 0 633736 174300 112320 -1 606
608 0 633732 174212 112040 -1 607
609 0 633688 174192 111720 -1 608
610 0 633604 174148 111520 -1 609
611 0 633604 174148 111240 -1 610
612 0 633588 174092 110960 -1 611
613 0 633604 174012 110680 -1 612
614 0 633640 174104 110400 -1 613
615 0 633632 174140 110120 -1 614
616 0 633636 174180 109880 -1 615
617 0 633636 174180 109680 -1 616
618 0 633532 174244 109440 -1 617
619 0 633580 174244 109120 -1 618
620 0 633784 174276 108840 -1 619
621 0 633924 174332 108560 -1 620
622 0 634136 174492 108280 -1 621
623 0 634072 174500 108040 -1 622
624 0 634036 174432 107720 -1 623
625 0 634036 174480 107440 -1 624
626 0 633992 174496 107200 -1 625
627 0 633980 174584 106960 -1 626
628 0 633920 174736 106680 -1 627
629 0 633924 174828 106400 -1 628
630 0 633832 174796 106120 -1 629
631 0 633796 174788 105840 -1 630
632 0 633772 174792 105480 -1 631
633 0 633852 174840 105200 -1 632
634 0 633924 174878 105000 -1 633
635 0 633936 174858 104800 -1 634
636 0 633912 174830 104520 -1 635
637 0 633896 174814 104280 -1 636
638 0 633648 174766 104080 -1 637
639 0 633652 174714 103840 -1 638
640 0 633676 174658 103640 -1 639
641 0 633624 174670 103440 -1 640
642 0 633596 174598 103200 -1 641
643 0 633572 174586 103000 -1 642
644 0 633652 174542 102720 -1 643
645 0 633684 174530 102480 -1 644
646 0 633684 174546 102160 -1 645
647 0 633640 174582 101880 -1 646
648 0 633600 174600 101640 -1 647
649 0 633548 174612 101560 -1 648
650 0 633516 174698 101400 -1 649
651 0 633456 174690 101200 -1 650
652 0 633364 174786 101000 -1 651
653 0 633428 174718 100760 -1 652
654 0 633304 174762 100520 -1 653
655 0 633268 174810 100240 -1 654
656 0 633076 174878 1e+05 -1 655
657 0 632804 175070 99800 -1 656
658 0 632624 175152 99680 -1 657
659 0 632508 175284 99480 -1 658
660 0 632532 175428 99240 -1 659
661 0 632612 175564 99000 -1 660
662 0 632700 175756 98800 -1 661
663 0 632656 175856 98600 -1 662
664 0 632648 176052 98400 -1 663
665 0 632652 176156 98200 -1 664
666 0 632732 176328 97960 -1 665
667 0 632800 176346 97800 -1 666
668 0 632800 176426 97600 -1 667
669 0 632800 176442 97360 -1 668
670 0 632752 176420 97280 -1 669
671 0 632728 176364 97200 -1 670
672 0 632796 176392 97120 -1 671
673 0 632768 176490 97000 -1 672
674 0 632844 176502 96800 -1 673
675 0 632836 176594 96560 -1 674
676 0 632852 176614 96320 -1 675
677 0 632900 176650 96080 -1 676
678 0 632988 176682 95800 -1 677
679 0 632964 176754 95520 -1 678
680 0 633016 176782 95200 -1 679
681 0 633016 176798 95000 -1 680
682 0 632980 176830 94680 -1 681
683 0 632912 176866 94400 -1 682
684 0 632820 176950 94120 -1 683
685 0 632808 176998 93840 -1 684
686 0 632768 176910 93560 -1 685
687 0 632780 177006 93320 -1 686
688 0 632796 176990 93280 -1 687
689 0 632812 177068 93200 -1 688
690 0 632804 177124 93040 -1 689
691 0 632868 177268 92840 -1 690
692 0 632804 177436 92640 -1 691
693 0 632824 177444 92360 -1 692
694 0 632832 177464 92120 -1 693
695 0 632820 177464 91920 -1 694
696 0 632940 177664 91720 -1 695
697 0 632984 177668 91440 -1 696
698 0 633016 177724 91240 -1 697
699 0 632944 177744 91000 -1 698
700 0 633056 177760 90760 -1 699
701 0 633136 177724 90520 -1 700
702 0 633260 177704 90280 -1 701
703 0 633428 177684 90040 -1 702
704 0 633488 177672 89760 -1 703
705 0 633488 177648 89440 -1 704
706 0 633472 177672 89080 -1 705
707 0 633516 177672 88800 -1 706
708 0 633580 177640 88520 -1 707
709 0 633596 177564 88280 -1 708
710 0 633576 177524 88000 -1 709
711 0 633656 177420 87760 -1 710
712 0 633696 177340 87520 -1 711
713 0 633728 177128 87240 -1 712
714 0 633836 176808 87120 -1 713
715 0 633784 177070 87000 -1 714
716 0 633744 177192 86840 -1 715
717 0 633744 177272 86640 -1 716
718 0 633728 177272 86360 -1 717
719 0 633744 177232 86120 -1 718
720 0 633776 177128 85880 -1 719
721 0 633848 176984 85640 -1 720
722 0 633844 176924 85320 -1 721
723 0 633780 176860 85040 -1 722
724 0 633668 176792 84840 -1 723
725 0 633468 176748 84520 -1 724
726 0 633356 176504 84280 -1 725
727 0 633284 176526 84080 -1 726
728 0 633164 176454 83880 -1 727
729 0 633132 176410 83680 -1 728
730 0 633076 176418 83480 -1 729
731 0 633044 176212 83360 -1 730
732 0 632936 176144 83240 -1 731
733 0 632864 176050 83080 -1 732
734 0 632820 176010 82880 -1 733
735 0 632496 175910 82640 -1 734
736 0 632368 175906 82360 -1 735
737 0 632244 175838 82160 -1 736
738 0 632168 175862 81880 -1 737
739 0 632145 175818 81840 -1 738
740 0 632117 175852 81760 -1 739
741 0 632105 175824 81560 -1 740
742 0 632097 175860 81360 -1 741
743 0 632081 175800 81160 -1 742
744 0 632117 175804 80960 -1 743
745 0 632081 175728 80680 -1 744
746 0 632069 175648 80440 -1 745
747 0 632015 175580.5 80320 -1 746
748 0 631997 175558 80280 -1 747
749 0 631977 175488 80160 -1 748
750 0 631949 175356 79920 -1 749
751 0 631829 175128 79720 -1 750
752 0 631857 175052 79520 -1 751
753 0 631809 174888 79280 -1 752
754 0 631797 174786 79160 -1 753
755 0 631673 174738 78920 -1 754
756 0 631561 174742 78680 -1 755
757 0 631465 174670 78400 -1 756
758 0 631281 174618 78120 -1 757
759 0 631241 174544 78040 -1 758
760 0 631117 174644 77880 -1 759
761 0 631021 174760 77640 -1 760
762 0 631017 174798 77560 -1 761
763 0 630965 174846 77400 -1 762
764 0 630921 174922 77240 -1 763
765 0 630865 174942 77040 -1 764
766 0 630781 174906 76800 -1 765
767 0 630653 174878 76560 -1 766
768 0 630617 174898 76320 -1 767
769 0 630509 174870 76120 -1 768
770 0 630381 174822 75840 -1 769
771 0 630313 174810 75600 -1 770
772 0 630117 174770 75320 -1 771
773 0 630013 174658 75040 -1 772
774 0 629933 174680 74920 -1 773
775 0 629829 174608 74720 -1 774
776 0 629753 174568 74400 -1 775
777 0 629617 174476 74120 -1 776
778 0 629525 174384 73840 -1 777
779 0 629485 174376 73600 -1 778
780 0 629337 174284 73360 -1 779
781 0 629313 174224 73120 -1 780
782 0 629133 174116 72800 -1 781
783 0 629013 174132 72560 -1 782
784 0 628949 174088 72280 -1 783
785 0 628877 174124 72000 -1 784
786 0 628897 174174 71840 -1 785
787 0 628853 174204 71760 -1 786
788 0 628821 174250 71640 -1 787
789 0 628781 174278 71440 -1 788
790 0 628673 174278 71240 -1 789
791 0 628569 174194 71040 -1 790
792 0 628549 174176 70920 -1 791
793 0 628389 174092 70720 -1 792
794 0 628265 173988 70520 -1 793
795 0 628241 173920 70280 -1 794
796 0 628093 173796 70120 -1 795
797 0 628001 173784 69880 -1 796
798 0 627901 173640 69640 -1 797
799 0 627793 173560 69360 -1 798
800 0 627745 173532 69080 -1 799
801 0 627697 173502 69040 -1 800
802 0 627689 173428 68960 -1 801
803 0 627673 173406 68880 -1 802
804 0 627661 173364 68760 -1 803
805 0 627573 173354 68680 -1 804
806 0 627509 173270 68560 -1 805
807 0 627453 173218 68320 -1 806
808 0 627309 173082 68120 -1 807
809 0 627269 172930 67880 -1 808
810 0 627157 172950 67640 -1 809
811 0 627025 172964 67520 -1 810
812 0 627041 172928 67280 -1 811
813 0 626977 172812 67080 -1 812
814 0 627001 172524 66840 -1 813
815 0 626941 172478 66720 -1 814
816 0 626865 172346 66560 -1 815
817 0 626789 172138 66360 -1 816
818 0 626825 172202 66200 -1 817
819 0 626693 172050 65960 -1 818
820 0 626497 171894 65720 -1 819
821 0 626409 171880 65560 -1 820
822 0 626437 171866 65480 -1 821
823 0 626398 171884 65440 -1 822
824 0 626342 171872 65400 -1 823
825 0 626098 171798 65280 -1 824
826 0 626130 171784 65240 -1 825
827 0 626074 171766 65160 -1 826
828 0 625954 171680 65000 -1 827
829 0 625778 171560 64840 -1 828
830 0 625674 171512 64600 -1 829
831 0 625438 171570 64440 -1 830
832 0 625306 171530 64240 -1 831
833 0 625130 171494 64000 -1 832
834 0 625138 171466 63800 -1 833
835 0 625119.3 171458 63640 -1 834
836 0 625110 171454 63560 -1 835
837 0 625050 171496 63440 -1 836
838 0 625014 171502 63320 -1 837
839 0 624913 171486 63280 -1 838
840 0 624857 171488 63160 -1 839
841 0 624761 171400 62960 -1 840
842 0 624681 171408 62800 -1 841
843 0 624597 171378 62640 -1 842
844 0 624453 171336 62520 -1 843
845 0 624341 171254 62360 -1 844
846 0 624237 171150 62200 -1 845
847 0 624205 171112 62040 -1 846
848 0 624101 170992 61840 -1 847
849 0 624037 170880 61640 -1 848
850 0 623989 170740 61440 -1 849
851 0 623921 170696 61280 -1 850
852 0 623785 170544 61040 -1 851
853 0 623733 170448 60800 -1 852
854 0 623525 170280 60520 -1 853
855 0 623509 170140 60280 -1 854
856 0 623341 169880 60040 -1 855
857 0 623133 169686 59880 -1 856
858 0 623041 169486 59640 -1 857
859 0 623029 169484 59600 -1 858
860 0 622969 169478 59560 -1 859
861 0 622825 169280 59480 -1 860
862 0 622809 169150 59320 -1 861
863 0 622685 168946 59120 -1 862
864 0 622657 168842 58920 -1 863
865 0 622593 168582 58680 -1 864
866 0 622605 168502 58480 -1 865
867 0 622577 168446 58240 -1 866
868 0 622569 168380 58120 -1 867
869 0 622545 168264 57920 -1 868
870 0 622517 168148 57680 -1 869
871 0 622481 168019 57560 -1 870
872 0 622469 167976 57520 -1 871
873 0 622425 167886 57440 -1 872
874 0 622389 167734 57240 -1 873
875 0 622381 167624 57200 -1 874
876 0 622313 167266 57160 -1 875
877 0 622401 167648 57120 -1 876
878 0 622353 167578 57000 -1 877
879 0 622289 167466 56800 -1 878
880 0 622249 167300 56600 -1 879
881 0 622337 167240 56360 -1 880
882 0 622313 167128 56080 -1 881
883 0 622217 166968 55880 -1 882
884 0 622157 166628 55600 -1 883
885 0 622049 166358 55480 -1 884
886 0 621921 166226 55240 -1 885
887 0 621809 166018 55040 -1 886
888 0 621685 165868 54840 -1 887
889 0 621629 165736 54600 -1 888
890 0 621373 165500 54360 -1 889
891 0 621317 165420 54120 -1 890
892 0 621169 165172 53880 -1 891
893 0 621133 165144 53640 -1 892
894 0 621113 164966 53440 -1 893
895 0 620945 164838 53200 -1 894
896 0 620769 164778 53000 -1 895
897 0 620529 164754 52800 -1 896
898 0 620369 164732 52600 -1 897
899 0 620173 164620 52320 -1 898
900 0 620089 164496 52080 -1 899
901 0 620097 164474 51880 -1 900
902 0 619893 164182 51640 -1 901
903 0 619667 164097 51400 -1 902
904 0 619671 163943 51240 -1 903
905 0 619595 163891 51080 -1 904
906 0 619499 163901 50920 -1 905
907 0 618883 163743 50760 -1 906
908 0 618867 163745 50640 -1 907
909 0 618815 163759 50560 -1 908
910 0 618563 163653 50440 -1 909
911 0 618323 163497 50280 -1 910
912 0 618203 163419 50200 -1 911
913 0 617691 163321 50040 -1 912
914 0 617195 163199 49880 -1 913
915 0 616619 163097 49720 -1 914
916 0 616311 162929 49560 -1 915
917 0 615907 162807 49440 -1 916
918 0 615935 162773 49360 -1 917
919 0 615859 162763 49240 -1 918
920 0 615695 162685 49200 -1 919
921 0 615511 162631 49120 -1 920
922 0 615055 162477 48960 -1 921
923 0 614919 162371 48880 -1 922
924 0 614795 162237 48760 -1 923
925 0 614391 162403 48560 -1 924
926 0 613783 162725 48440 -1 925
927 0 613791 163023 48240 -1 926
928 0 613475 163153 48120 -1 927
929 0 613111 163363 48000 -1 928
930 0 612103 165011 47920 -1 929
931 0 611223 166377 48040 -1 930
932 0 611087 166737 47800 -1 931
933 0 611163 166647 47640 -1 932
934 0 611271 166535 47520 -1 933
935 0 610995 166945 48160 -1 931
936 0 611123 166919 48320 -1 935
937 0 610239 167065 48040 -1 931
938 0 610023 167147 48040 -1 937
939 0 609623 167517 48160 -1 938
940 0 607671 167729 48160 -1 939
941 0 606499 167951 48320 -1 940
942 0 606539 167925 48520 -1 941
943 0 606199 168207 48680 -1 942
944 0 605935 168325 48800 -1 943
945 0 605787 168383 48880 -1 944
946 0 605507 168385 49000 -1 945
947 0 605339 168427 49120 -1 946
948 0 604147 168719 49280 -1 947
949 0 603631 168801 49360 -1 948
950 0 603475 168815 49440 -1 949
951 0 602807 169099 49560 -1 950
952 0 601183 169805 49640 -1 951
953 0 600988.3 170063 49680 -1 952
954 0 600643 170487 49520 -1 953
955 0 600715 170315 49480 -1 954
956 0 600599 170579 49760 -1 953
957 0 600587 170589 49960 -1 956
958 0 600135 171081 50120 -1 957
959 0 599555 172135 50080 -1 958
960 0 599295 172325 50000 -1 959
961 0 598763 172685 49880 -1 960
962 0 598659 172735 49760 -1 961
963 0 597583 173623 49680 -1 962
964 0 597047 174041 49760 -1 963
965 0 596447 174251 49840 -1 964
966 0 595787 174825 49840 -1 965
967 0 595616.3 174837 49760 -1 966
968 0 595559 174909 49560 -1 967
969 0 595535 174897 49400 -1 968
970 0 595531 174843 49720 -1 967
971 0 595091 175291 49640 -1 970
972 0 594355 176137 49600 -1 971
973 0 594207 176311 49520 -1 972
974 0 594067 176473 49360 -1 973
975 0 593791 176715 49240 -1 974
976 0 593807 176805 49160 -1 975
977 0 593735 176871 49000 -1 976
978 0 593735 176649 48800 -1 977
979 0 593659 176955 48600 -1 978
980 0 593587 177119 48440 -1 979
981 0 593571 177209 48400 -1 980
982 0 594079 176187 48320 -1 981
983 0 594139 176065 48200 -1 982
984 0 594123 175853 48080 -1 983
985 0 594451 175757 47880 -1 984
986 0 594427 175613 47680 -1 985
987 0 594863 175127 47600 -1 986
988 0 594871 174791 47520 -1 987
989 0 594859 174761 47440 -1 988
990 0 594843 174681 47320 -1 989
991 0 594843 174557 47160 -1 990
992 0 594875 174523 47040 -1 991
993 0 594867 174451 46920 -1 992
994 0 594771 174331 46720 -1 993
995 0 594719 174239 46560 -1 994
996 0 594719 174239 46320 -1 995
997 0 594643 174399 46080 -1 996
998 0 594715 174381 45960 -1 997
999 0 594723 174375 45840 -1 998
1000 0 594847 174415 46880 -1 993
1001 0 593715 173509 46760 -1 1000
1002 0 593671 173503 46640 -1 1001
1003 0 593483 173489 46560 -1 1002
1004 0 592299 173015 46480 -1 1003
1005 0 591551 172661 46480 -1 1004
1006 0 591379 172685 46640 -1 1005
1007 0 591219 172663 46800 -1 1006
1008 0 590935 172485 46920 -1 1007
1009 0 590867 172375 47040 -1 1008
1010 0 590623 172247 47280 -1 1009
1011 0 590391 171959 47360 -1 1010
1012 0 590347 171921 47560 -1 1011
1013 0 590347 171909 47680 -1 1012
1014 0 590455 171855 47840 -1 1013
1015 0 590659 172143 47840 -1 1014
1016 0 590091 171321 47360 -1 1011
1017 0 590383 170351 47280 -1 1016
1018 0 589995 169789 47280 -1 1017
1019 0 590007 169755 47480 -1 1018
1020 0 589947 169553 47680 -1 1019
1021 0 589887 169411 47880 -1 1020
1022 0 589739 169303 48120 -1 1021
1023 0 589783 169427 48200 -1 1022
1024 0 589799 169493 48320 -1 1023
1025 0 589619 169127 48440 -1 1024
1026 0 589611 169177 48480 -1 1025
1027 0 589539 169067 48520 -1 1026
1028 0 589503 169029 48560 -1 1027
1029 0 589679 168495 48640 -1 1028
1030 0 589755 168365 48720 -1 1029
1031 0 589783 168315 48800 -1 1030
1032 0 589783 168049 48880 -1 1031
1033 0 589847 167999 49000 -1 1032
1034 0 589835 167937 49160 -1 1033
1035 0 589783 167773 49280 -1 1034
1036 0 589619 167457 49480 -1 1035
1037 0 589399 167003 49600 -1 1036
1038 0 589311 166853 49440 -1 1037
1039 0 589267 166949 49800 -1 1037
1040 0 589011 166863 49960 -1 1039
1041 0 588783 166789 50120 -1 1040
1042 0 588459 166739 50240 -1 1041
1043 0 588523 166717 50280 -1 1042
1044 0 588383 166767 50440 -1 1043
1045 0 587475 166997 50440 -1 1044
1046 0 586539 167283 50480 -1 1045
1047 0 586131 167013 50320 -1 1046
1048 0 585835 166733 50280 -1 1047
1049 0 585963 166903 50160 -1 1048
1050 0 585935 166915 50080 -1 1049
1051 0 585867 166891 49760 -1 1050
1052 0 585859 166858 49680 -1 1051
1053 0 585851 166825 49600 -1 1052
1054 0 585831 166799 49520 -1 1053
1055 0 586755 167297 50680 -1 1046
1056 0 586723 167389 50920 -1 1055
1057 0 586567 167333 51120 -1 1056
1058 0 586415 167345 51240 -1 1057
1059 0 586363 167353 51360 -1 1058
1060 0 586375 167329 51400 -1 1059
1061 0 586387 167347 51440 -1 1060
1062 0 586371 167363 51520 -1 1061
1063 0 586399 167345 51600 -1 1062
1064 0 589487 169103 48680 -1 1028
1065 0 589539 169221 49000 -1 1064
1066 0 589551 169213 49040 -1 1065
1067 0 590331 170605 46960 -1 1017
1068 0 592171 173025 46120 -1 1004
1069 0 594363 175823 47520 -1 986
1070 0 594299 175887 47360 -1 1069
1071 0 594315 175903 47200 -1 1070
1072 0 594399 176019 47120 -1 1071
1073 0 594399 176059 47040 -1 1072
1074 0 594471 176169 46920 -1 1073
1075 0 594483 176185 46800 -1 1074
1076 0 594491 176345 46720 -1 1075
1077 0 594655 176833 46720 -1 1076
1078 0 594531 177011 46600 -1 1077
1079 0 594495 177239 46480 -1 1078
1080 0 594431 177323 46360 -1 1079
1081 0 594479 177385 46240 -1 1080
1082 0 594467 177499 46080 -1 1081
1083 0 593191 177555 48320 -1 981
1084 0 593011 177745 48200 -1 1083
1085 0 592755 177739 48080 -1 1084
1086 0 592523 177783 48040 -1 1085
1087 0 591895 177979 47960 -1 1086
1088 0 591103 178321 47840 -1 1087
1089 0 590179 178487 47760 -1 1088
1090 0 589633 178676 47720 -1 1089
1091 0 589087 178865 47680 -1 1090
1092 0 588003 179167 47840 -1 1091
1093 0 587447 179141 48000 -1 1092
1094 0 587171 179471 48160 -1 1093
1095 0 586435 179529 48280 -1 1094
1096 0 585915 179785 48440 -1 1095
1097 0 585419 179867 48520 -1 1096
1098 0 584315 179429 48680 -1 1097
1099 0 584399 179519 48880 -1 1098
1100 0 584371 179609 49080 -1 1099
1101 0 584171 179617 49320 -1 1100
1102 0 584079 179589 49440 -1 1101
1103 0 583935 179473 49640 -1 1102
1104 0 583263 179449 49760 -1 1103
1105 0 582155 178967 49760 -1 1104
1106 0 581991 179173 50120 -1 1105
1107 0 581535 179219 50320 -1 1106
1108 0 580863 179215 50480 -1 1107
1109 0 579579 178793 50480 -1 1108
1110 0 577939 178703 50520 -1 1109
1111 0 576747 178433 50640 -1 1110
1112 0 576403 178399 50840 -1 1111
1113 0 576217.7 178457 50880 -1 1112
1114 0 575847 178573 50960 -1 1113
1115 0 574595 178355 51120 -1 1114
1116 0 574663 178365 51240 -1 1115
1117 0 574667 178403 51280 -1 1116
1118 0 574667 178369 51320 -1 1117
1119 0 574631 178351 51440 -1 1118
1120 0 574387 178397 51680 -1 1119
1121 0 573987 178287 51800 -1 1120
1122 0 573555 178213 52000 -1 1121
1123 0 572963 177903 52120 -1 1122
1124 0 572887 177709 52240 -1 1123
1125 0 572763 177515 52360 -1 1124
1126 0 572687 177357 52440 -1 1125
1127 0 572711 177263 52520 -1 1126
1128 0 572619 177247 52640 -1 1127
1129 0 572543 177105 52720 -1 1128
1130 0 572519 177105 52760 -1 1129
1131 0 572471 176975 52800 -1 1130
1132 0 572395 176945 52880 -1 1131
1133 0 572279 176649 53000 -1 1132
1134 0 571631 175921 53120 -1 1133
1135 0 571631 175883 53200 -1 1134
1136 0 572663 174987 53200 -1 1135
1137 0 572611 174905 53320 -1 1136
1138 0 572579 174915 53400 -1 1137
1139 0 572655 174968 53480 -1 1138
1140 0 572731 175021 53560 -1 1139
1141 0 572415 174494 53480 -1 1139
1142 0 572327 174112 53600 -1 1141
1143 0 572311 173898 53680 -1 1142
1144 0 572251 173718 53800 -1 1143
1145 0 572199 173100 53920 -1 1144
1146 0 572115 172950 54080 -1 1145
1147 0 572039 172816 54200 -1 1146
1148 0 572179 171978 54280 -1 1147
1149 0 572023 171868 54440 -1 1148
1150 0 571995 171822 54640 -1 1149
1151 0 571971 171904 54760 -1 1150
1152 0 571883 171966 54880 -1 1151
1153 0 571851 171972 55040 -1 1152
1154 0 571715 172164 55280 -1 1153
1155 0 571699 172128 55320 -1 1154
1156 0 571675 172116 55360 -1 1155
1157 0 571655 172122 55440 -1 1156
1158 0 571579 172110 55520 -1 1157
1159 0 572215 173094 53800 -1 1145
1160 0 572231 173082 53760 -1 1159
1161 0 571191 175913 53280 -1 1135
1162 0 571278.6 175864.56 53360 -1 1161
1163 0 571047 175871 53440 -1 1162
1164 0 570827 175793 53480 -1 1163
1165 0 570327 175487 53600 -1 1164
1166 0 570223 175381 53640 -1 1165
1167 0 569975 175531 53800 -1 1166
1168 0 570003 175425 54000 -1 1167
1169 0 568911 175163 54040 -1 1168
1170 0 568795 175113 54200 -1 1169
1171 0 568695 175041 54360 -1 1170
1172 0 568587 175047 54480 -1 1171
1173 0 568379 175055 54560 -1 1172
1174 0 568099 175045 54640 -1 1173
1175 0 567911 174971 54760 -1 1174
1176 0 567795 174881 54920 -1 1175
1177 0 567687 174885 55040 -1 1176
1178 0 566807 173911 55160 -1 1177
1179 0 566435 173923 54920 -1 1178
1180 0 566431 173903 54720 -1 1179
1181 0 566415 173893 54640 -1 1180
1182 0 566407 173888 54600 -1 1181
1183 0 566399 173883 54560 -1 1182
1184 0 566383 173873 54440 -1 1183
1185 0 566391 173921 54320 -1 1184
1186 0 566479 173797 54240 -1 1185
1187 0 565555 174203 55160 -1 1178
1188 0 564191 174323 55160 -1 1187
1189 0 563959 174513 55360 -1 1188
1190 0 563895 174497 55480 -1 1189
1191 0 563775 174495 55680 -1 1190
1192 0 563747 174365 55800 -1 1191
1193 0 563595 174215 55960 -1 1192
1194 0 563555 174037 56080 -1 1193
1195 0 563459 173931 56200 -1 1194
1196 0 563387 173945 56240 -1 1195
1197 0 563487 173583 56360 -1 1196
1198 0 563491 173197 56440 -1 1197
1199 0 563395 173051 56520 -1 1198
1200 0 563307 172903 56600 -1 1199
1201 0 563235 172777 56680 -1 1200
1202 0 563387 172761 56760 -1 1201
1203 0 563175 172743 56840 -1 1202
1204 0 562719 172451 57000 -1 1203
1205 0 562243 171989 57040 -1 1204
1206 0 561867 171747 57160 -1 1205
1207 0 561727 171637 57040 -1 1206
1208 0 561599 171503 57240 -1 1207
1209 0 561403 171357 57400 -1 1208
1210 0 561275 171393 57520 -1 1209
1211 0 560955 171185 57640 -1 1210
1212 0 560631 170871 57760 -1 1211
1213 0 560783 170777 57640 -1 1212
1214 0 560959 170677 57560 -1 1213
1215 0 561027 170705 57480 -1 1214
1216 0 560519 170781 57920 -1 1212
1217 0 560459 170751 58000 -1 1216
1218 0 560379 170723 58120 -1 1217
1219 0 560255 170595 58280 -1 1218
1220 0 560155 170463 58440 -1 1219
1221 0 559971 170309 58480 -1 1220
1222 0 559899 170313 58560 -1 1221
1223 0 559839 170251 58680 -1 1222
1224 0 559551 170119 58760 -1 1223
1225 0 559235 169853 58800 -1 1224
1226 0 559171 169691 58880 -1 1225
1227 0 559127 169571 59000 -1 1226
1228 0 559015 169499 59120 -1 1227
1229 0 559107 169427 59240 -1 1228
1230 0 559119 169283 59400 -1 1229
1231 0 559079 169269 59600 -1 1230
1232 0 559251 169189 59760 -1 1231
1233 0 559379 169149 59880 -1 1232
1234 0 559551 169187 60040 -1 1233
1235 0 559583 169299 60240 -1 1234
1236 0 559591 169307 60400 -1 1235
1237 0 559579 169307 60520 -1 1236
1238 0 559503 169179 60680 -1 1237
1239 0 559523 168875 60800 -1 1238
1240 0 559643 168843 61040 -1 1239
1241 0 559627 168767 61240 -1 1240
1242 0 559575 168629 61360 -1 1241
1243 0 559579 168201 61440 -1 1242
1244 0 559523 168219 61600 -1 1243
1245 0 559455 168217 61720 -1 1244
1246 0 559319 168089 61920 -1 1245
1247 0 559163 167881 62080 -1 1246
1248 0 558927 167735 62200 -1 1247
1249 0 558711 167555 62280 -1 1248
1250 0 558435 167301 62400 -1 1249
1251 0 558367 167255 62520 -1 1250
1252 0 558287 166985 62640 -1 1251
1253 0 558247 166835 62760 -1 1252
1254 0 558203 166655 62920 -1 1253
1255 0 558231 166463 63040 -1 1254
1256 0 558207 166169 63120 -1 1255
1257 0 558103 165691 63240 -1 1256
1258 0 557839 165109 63360 -1 1257
1259 0 557691 164931 63480 -1 1258
1260 0 557471 164659 63640 -1 1259
1261 0 556695 164013 63760 -1 1260
1262 0 556459 163459 63760 -1 1261
1263 0 556527 162697 63760 -1 1262
1264 0 556583 162419 63680 -1 1263
1265 0 556051 161565 63600 -1 1264
1266 0 556035 161563 63440 -1 1265
1267 0 555711 161505 63360 -1 1266
1268 0 554911 161367 63360 -1 1267
1269 0 554587 160813 63400 -1 1268
1270 0 554467 160643 63520 -1 1269
1271 0 554287 160391 63640 -1 1270
1272 0 554107 160053 63680 -1 1271
1273 0 554055 160047 63800 -1 1272
1274 0 553895 159957 63920 -1 1273
1275 0 553723 159731 64040 -1 1274
1276 0 553695 159429 64120 -1 1275
1277 0 553659 159115 64200 -1 1276
1278 0 553663 158993 64320 -1 1277
1279 0 553591 158847 64400 -1 1278
1280 0 553551 158373 64520 -1 1279
1281 0 553507 158095 64640 -1 1280
1282 0 553595 157773 64760 -1 1281
1283 0 553615 157671 64880 -1 1282
1284 0 554391 157127 64960 -1 1283
1285 0 554359 156825 65080 -1 1284
1286 0 554259 156643 65200 -1 1285
1287 0 554331 156571 65320 -1 1286
1288 0 554391 156521 65360 -1 1287
1289 0 553991 155955 65400 -1 1288
1290 0 553991 155957 65600 -1 1289
1291 0 553931 155867 65680 -1 1290
1292 0 553775 155789 65760 -1 1291
1293 0 553815 155783 65840 -1 1292
1294 0 553895 155835 65960 -1 1293
1295 0 553675 155683 66120 -1 1294
1296 0 553731 155615 66240 -1 1295
1297 0 553751 155581 66280 -1 1296
1298 0 553671 155677 66320 -1 1297
1299 0 553575 155669 66400 -1 1298
1300 0 553539 155639 66480 -1 1299
1301 0 553527 155639 66560 -1 1300
1302 0 553543 155675 66680 -1 1301
1303 0 553519 155799 66800 -1 1302
1304 0 553511 155983 66880 -1 1303
1305 0 553503 156231 66960 -1 1304
1306 0 553395 156547 67040 -1 1305
1307 0 553479 156769 67080 -1 1306
1308 0 553563 156939 67160 -1 1307
1309 0 553583 157039 67320 -1 1308
1310 0 553511 156935 67400 -1 1309
1311 0 553503 156793 67480 -1 1310
1312 0 553459 156575 67600 -1 1311
1313 0 553427 156321 67720 -1 1312
1314 0 553243 156283 67840 -1 1313
1315 0 552919 156175 68000 -1 1314
1316 0 552199 155945 68080 -1 1315
1317 0 552027 156067 68240 -1 1316
1318 0 551907 156093 68320 -1 1317
1319 0 551859 156139 68480 -1 1318
1320 0 551875 156165 68600 -1 1319
1321 0 551823 156193 68760 -1 1320
1322 0 551879 156297 68920 -1 1321
1323 0 552007 156381 69080 -1 1322
1324 0 552123 156429 69240 -1 1323
1325 0 552223 156469 69400 -1 1324
1326 0 552227 156449 69520 -1 1325
1327 0 552399 156405 69640 -1 1326
1328 0 552423 156459 69760 -1 1327
1329 0 552483 156497 69920 -1 1328
1330 0 552483 156579 70080 -1 1329
1331 0 552543 156615 70280 -1 1330
1332 0 552607 156643 70400 -1 1331
1333 0 552599 156671 70480 -1 1332
1334 0 552595 156685 70520 -1 1333
1335 0 552495 156865 70720 -1 1334
1336 0 552523 156879 70840 -1 1335
1337 0 552511 156983 71040 -1 1336
1338 0 552547 156947 71280 -1 1337
1339 0 552587 156751 71480 -1 1338
1340 0 552655 156669 71640 -1 1339
1341 0 552363 157291 71640 -1 1340
1342 0 552295 157333 71760 -1 1341
1343 0 552267 157289 71840 -1 1342
1344 0 552263 157281 71880 -1 1343
1345 0 552623 156647 71760 -1 1340
1346 0 551995 157085 70480 -1 1333
1347 0 552027 157079 70440 -1 1346
1348 0 552059 157073 70400 -1 1347
1349 0 552759 156251 69640 -1 1327
1350 0 552731 156251 69560 -1 1349
1351 0 552753 156217 69520 -1 1350
1352 0 552775 156183 69480 -1 1351
1353 0 552751 156131 69400 -1 1352
1354 0 552755 156105 69360 -1 1353
1355 0 553827 155443 66320 -1 1297
1356 0 553819 155445 66400 -1 1355
1357 0 553851 155419 66480 -1 1356
1358 0 555083 156403 65360 -1 1288
1359 0 555075 156383 65480 -1 1358
1360 0 555327 156315 65600 -1 1359
1361 0 555363 156229 65720 -1 1360
1362 0 555471 156233 65840 -1 1361
1363 0 555643 156257 66000 -1 1362
1364 0 555871 156249 66080 -1 1363
1365 0 555987 156249 66200 -1 1364
1366 0 556067 156261 66320 -1 1365
1367 0 556227 156249 66480 -1 1366
1368 0 556527 156121 66640 -1 1367
1369 0 556619 156075 66760 -1 1368
1370 0 556647 156291 66880 -1 1369
1371 0 556603 156499 67040 -1 1370
1372 0 556579 156591 67120 -1 1371
1373 0 556555 156683 67200 -1 1372
1374 0 556635 156733 67240 -1 1373
1375 0 556667 156705 67360 -1 1374
1376 0 556811 156541 67480 -1 1375
1377 0 556811 156461 67560 -1 1376
1378 0 556811 156233 67680 -1 1377
1379 0 556787 156237 67800 -1 1378
1380 0 556787 156241 67960 -1 1379
1381 0 556703 156251 68040 -1 1380
1382 0 556635 156253 68160 -1 1381
1383 0 556747 156211 68280 -1 1382
1384 0 556891 156195 68400 -1 1383
1385 0 557115 156311 68520 -1 1384
1386 0 557659 156521 68640 -1 1385
1387 0 557919 156725 68840 -1 1386
1388 0 557759 156813 69120 -1 1387
1389 0 557807 156895 69240 -1 1388
1390 0 557779 156895 69400 -1 1389
1391 0 557847 156935 69600 -1 1390
1392 0 557871 157047 69840 -1 1391
1393 0 557947 157203 70040 -1 1392
1394 0 557811 157139 70200 -1 1393
1395 0 557863 157217 70400 -1 1394
1396 0 557795 157481 70560 -1 1395
1397 0 557855 157805 70720 -1 1396
1398 0 557899 157935 70840 -1 1397
1399 0 558003 157993 71040 -1 1398
1400 0 558055 157979 71160 -1 1399
1401 0 558061 157993 71200 -1 1400
1402 0 558067 158007 71240 -1 1401
1403 0 558063 157983 71280 -1 1402
1404 0 558315 158185 71400 -1 1403
1405 0 558391 158165 71560 -1 1404
1406 0 558439 157985 71720 -1 1405
1407 0 558423 157977 71760 -1 1406
1408 0 558403 157899 71840 -1 1407
1409 0 558391 157991 72040 -1 1408
1410 0 558395 158017 72160 -1 1409
1411 0 558375 158333 72160 -1 1410
1412 0 558259 158379 72200 -1 1411
1413 0 553995 160227 64080 -1 1274
1414 0 554035 160259 64160 -1 1413
1415 0 557279 164567 63800 -1 1261
1416 0 557315 164623 63880 -1 1415
1417 0 557363 164723 63960 -1 1416
1418 0 557363 164791 64080 -1 1417
1419 0 557399 164855 64200 -1 1418
1420 0 557395 164683 64400 -1 1419
1421 0 557459 164599 64520 -1 1420
1422 0 557499 164535 64600 -1 1421
1423 0 557715 164509 64680 -1 1422
1424 0 557763 164519 64760 -1 1423
1425 0 557971 164457 64840 -1 1424
1426 0 558147 164367 64960 -1 1425
1427 0 558295 164267 65120 -1 1426
1428 0 558219 164275 65240 -1 1427
1429 0 558291 164249 65320 -1 1428
1430 0 558171 164263 65560 -1 1429
1431 0 558239 164285 65720 -1 1430
1432 0 558243 164257 65760 -1 1431
1433 0 558215 164179 65800 -1 1432
1434 0 558143 163821 65920 -1 1433
1435 0 558051 163811 66040 -1 1434
1436 0 558143 163735 66200 -1 1435
1437 0 558175 163657 66320 -1 1436
1438 0 558199 163519 66360 -1 1437
1439 0 558243 163507 66400 -1 1438
1440 0 558287 163435 66480 -1 1439
1441 0 558345 163364 66520 -1 1440
1442 0 558403 163293 66560 -1 1441
1443 0 558475 163203 66720 -1 1442
1444 0 558687 163117 66760 -1 1443
1445 0 558795 163123 66800 -1 1444
1446 0 558883 163259 66880 -1 1445
1447 0 558999 163383 67000 -1 1446
1448 0 559099 163511 67120 -1 1447
1449 0 559155 163539 67280 -1 1448
1450 0 559247 163435 67400 -1 1449
1451 0 559323 163353 67440 -1 1450
1452 0 559383 163227 67520 -1 1451
1453 0 559487 162987 67640 -1 1452
1454 0 559515 162819 67760 -1 1453
1455 0 559463 162655 67880 -1 1454
1456 0 559311 162547 67960 -1 1455
1457 0 559275 162461 68040 -1 1456
1458 0 559243 162345 68160 -1 1457
1459 0 559195 162267 68240 -1 1458
1460 0 559035 162179 68320 -1 1459
1461 0 558987 162207 68520 -1 1460
1462 0 558899 162125 68640 -1 1461
1463 0 558779 162263 68720 -1 1462
1464 0 558615 162387 68800 -1 1463
1465 0 558403 162461 68840 -1 1464
1466 0 558267 162567 68880 -1 1465
1467 0 558151 162607 68960 -1 1466
1468 0 557751 162535 69000 -1 1467
1469 0 557295 162603 69040 -1 1468
1470 0 557091 162789 69200 -1 1469
1471 0 557095 162793 69280 -1 1470
1472 0 557051 162805 69400 -1 1471
1473 0 557023 162891 69520 -1 1472
1474 0 557011 163033 69880 -1 1473
1475 0 557015 163051 69960 -1 1474
1476 0 556519 162829 68960 -1 1469
1477 0 556472 162808 68920 -1 1476
1478 0 556331 162745 68800 -1 1477
1479 0 556135 162691 68760 -1 1478
1480 0 555467 162645 68720 -1 1479
1481 0 554739 162343 68720 -1 1480
1482 0 554731 162275 68680 -1 1481
1483 0 553971 162169 68720 -1 1481
1484 0 553954 162129.5 68680 -1 1483
1485 0 553903 162011 68560 -1 1484
1486 0 553615 161911 68320 -1 1485
1487 0 553311 161779 68120 -1 1486
1488 0 552711 161845 68000 -1 1487
1489 0 552623 161879 67960 -1 1488
1490 0 552599 161859 67880 -1 1489
1491 0 552555 161869 67760 -1 1490
1492 0 552455 161959 67600 -1 1491
1493 0 552435 162089 67480 -1 1492
1494 0 552371 162127 67440 -1 1493
1495 0 552195 162093 67360 -1 1494
1496 0 551775 161887 67200 -1 1495
1497 0 551799 161633 67080 -1 1496
1498 0 551803 161355 67000 -1 1497
1499 0 551815 161049 66920 -1 1498
1500 0 551795 160943 66880 -1 1499
1501 0 552339 163057 67480 -1 1493
1502 0 552303 163191 67400 -1 1501
1503 0 552247 163287 67320 -1 1502
1504 0 552239 163353 67280 -1 1503
1505 0 552223 163367 67240 -1 1504
1506 0 554023 162015 68760 -1 1484
1507 0 554227 162041 69080 -1 1506
1508 0 554179 161983 69280 -1 1507
1509 0 554203 161963 69360 -1 1508
1510 0 554183 161941 69400 -1 1509
1511 0 554155 161895 69520 -1 1510
1512 0 554259 161959 69600 -1 1511
1513 0 558595 163133 66520 -1 1441
1514 0 558579 163145 66440 -1 1513
1515 0 558591 163113 66320 -1 1514
1516 0 558571 163093 66280 -1 1515
1517 0 558191 164245 65840 -1 1433
1518 0 558335 164821 65840 -1 1517
1519 0 558315 164857 65920 -1 1518
1520 0 558371 164915 66000 -1 1519
1521 0 558403 165035 66120 -1 1520
1522 0 558471 165139 66240 -1 1521
1523 0 558443 165413 66280 -1 1522
1524 0 558455 165387 66400 -1 1523
1525 0 558527 165547 66560 -1 1524
1526 0 558643 165633 66640 -1 1525
1527 0 558831 165783 66680 -1 1526
1528 0 558971 165887 66800 -1 1527
1529 0 559115 166275 66960 -1 1528
1530 0 559183 166451 67080 -1 1529
1531 0 559203 166643 67240 -1 1530
1532 0 559347 166653 67400 -1 1531
1533 0 559507 166657 67560 -1 1532
1534 0 559615 166577 67720 -1 1533
1535 0 559739 166617 67880 -1 1534
1536 0 559823 166689 68040 -1 1535
1537 0 559839 166715 68160 -1 1536
1538 0 559819 166731 68320 -1 1537
1539 0 559819 166761 68400 -1 1538
1540 0 559819 166911 68520 -1 1539
1541 0 559891 166879 68640 -1 1540
1542 0 559887 166969 68720 -1 1541
1543 0 559899 167021 68880 -1 1542
1544 0 559871 167017 69000 -1 1543
1545 0 559775 167039 69080 -1 1544
1546 0 559683 167079 69200 -1 1545
1547 0 559667 167119 69360 -1 1546
1548 0 559623 167171 69520 -1 1547
1549 0 559487 167327 69640 -1 1548
1550 0 559431 167351 69840 -1 1549
1551 0 559363 167379 70000 -1 1550
1552 0 559335 167409 70080 -1 1551
1553 0 559395 167471 70200 -1 1552
1554 0 559439 167461 70240 -1 1553
1555 0 559539 167527 70360 -1 1554
1556 0 559683 167595 70520 -1 1555
1557 0 559839 167687 70720 -1 1556
1558 0 559975 167779 70880 -1 1557
1559 0 560215 167891 71040 -1 1558
1560 0 560263 167891 71240 -1 1559
1561 0 560287 167939 71440 -1 1560
1562 0 560319 168019 71600 -1 1561
1563 0 560395 168561 71600 -1 1562
1564 0 560767 168679 71600 -1 1563
1565 0 560695 168565 71760 -1 1564
1566 0 560559 168383 71920 -1 1565
1567 0 560611 168329 72080 -1 1566
1568 0 560535 168347 72120 -1 1567
1569 0 560207 167611 72120 -1 1568
1570 0 560223 167513 72280 -1 1569
1571 0 560159 167483 72440 -1 1570
1572 0 560112.9 167371.48 72480 -1 1571
1573 0 560025 167301 72600 -1 1572
1574 0 559793 167137 72840 -1 1573
1575 0 559617 167169 73040 -1 1574
1576 0 559585 167201 73200 -1 1575
1577 0 559597 167205 73360 -1 1576
1578 0 559624 167196.47 73400 -1 1577
1579 0 559564 167298 73520 -1 1578
1580 0 559516 167242 73560 -1 1579
1581 0 559572 167204 73680 -1 1580
1582 0 559568 167144 73840 -1 1581
1583 0 559608 167168 73960 -1 1582
1584 0 559592 167196 74120 -1 1583
1585 0 559452 167136 74320 -1 1584
1586 0 559364 167060 74520 -1 1585
1587 0 559244 167032 74720 -1 1586
1588 0 559168 167076 74920 -1 1587
1589 0 559112 167092 75000 -1 1588
1590 0 559084 167100 75040 -1 1589
1591 0 559004 167118 75160 -1 1590
1592 0 559032 167096 75240 -1 1591
1593 0 559104 167178 75360 -1 1592
1594 0 559184 167206 75520 -1 1593
1595 0 559352 167286 75680 -1 1594
1596 0 559536 167374 75880 -1 1595
1597 0 559576 167456 76000 -1 1596
1598 0 559576 167504 76160 -1 1597
1599 0 559584 167546 76240 -1 1598
1600 0 559620 167576 76280 -1 1599
1601 0 559720 167594 76360 -1 1600
1602 0 559776 167630 76440 -1 1601
1603 0 559836 167684 76560 -1 1602
1604 0 559896 167716 76720 -1 1603
1605 0 559880 167718 76840 -1 1604
1606 0 559952 167746 76880 -1 1605
1607 0 559968 167676 76920 -1 1606
1608 0 559960 167666 77000 -1 1607
1609 0 560038 167692 77080 -1 1608
1610 0 560116 167718 77160 -1 1609
1611 0 560176 167632 77240 -1 1610
1612 0 560272 167532 77360 -1 1611
1613 0 560584 167394 77480 -1 1612
1614 0 560764 167238 77600 -1 1613
1615 0 560984 167082 77720 -1 1614
1616 0 561276 166904 77840 -1 1615
1617 0 561184 166908 77880 -1 1616
1618 0 561260 166862 78000 -1 1617
1619 0 561300 166846 78080 -1 1618
1620 0 561304 166916 78160 -1 1619
1621 0 561256 166992 78200 -1 1620
1622 0 561440 166716 78240 -1 1621
1623 0 561316 166932 78280 -1 1622
1624 0 561320 166912 78320 -1 1623
1625 0 561584 166872 78440 -1 1624
1626 0 561680 166976 78560 -1 1625
1627 0 561596 167048 78760 -1 1626
1628 0 561576 167076 78960 -1 1627
1629 0 561568 167084 79080 -1 1628
1630 0 561488 167078 79160 -1 1629
1631 0 561540 167124 79280 -1 1630
1632 0 562032 167526 79280 -1 1631
1633 0 562140 167720 79400 -1 1632
1634 0 562156 167952 79560 -1 1633
1635 0 562160 168180 79800 -1 1634
1636 0 562148 168310 79840 -1 1635
1637 0 562296 168440 79920 -1 1636
1638 0 562384 168580 80040 -1 1637
1639 0 562380 168602 80080 -1 1638
1640 0 562456 168804 80160 -1 1639
1641 0 562460 168940 80320 -1 1640
1642 0 562516 169140 80400 -1 1641
1643 0 562516 169234 80440 -1 1642
1644 0 562572 169378 80520 -1 1643
1645 0 562604 169450 80600 -1 1644
1646 0 562520 169458 80760 -1 1645
1647 0 562476 169624 80880 -1 1646
1648 0 562532 169862 80880 -1 1647
1649 0 562556 169842 80920 -1 1648
1650 0 562595 169777 81000 -1 1649
1651 0 561324 167041 79320 -1 1631
1652 0 561108 166958 79360 -1 1651
1653 0 560944 166800 79480 -1 1652
1654 0 560664 166450 79480 -1 1653
1655 0 561055 168995 72120 -1 1568
1656 0 561195 169097 72240 -1 1655
1657 0 561259 169115 72400 -1 1656
1658 0 561299 169131 72640 -1 1657
1659 0 561223 169099 72800 -1 1658
1660 0 561139 169227 72960 -1 1659
1661 0 561151 169207 73080 -1 1660
1662 0 561439 169177 73120 -1 1661
1663 0 561767 169067 73240 -1 1662
1664 0 561739 169075 73400 -1 1663
1665 0 561643 169069 73440 -1 1664
1666 0 561583 169175 73520 -1 1665
1667 0 561551 169225 73640 -1 1666
1668 0 561519 169287 73800 -1 1667
1669 0 561539 169211 73960 -1 1668
1670 0 561403 169171 74120 -1 1669
1671 0 561363 169169 74240 -1 1670
1672 0 561291 169195 74320 -1 1671
1673 0 561223 169289 74440 -1 1672
1674 0 561251 169249 74640 -1 1673
1675 0 561307 169405 74800 -1 1674
1676 0 561183 169465 74960 -1 1675
1677 0 561219 169457 75000 -1 1676
1678 0 561243 169487 75120 -1 1677
1679 0 561219 169501 75280 -1 1678
1680 0 561319 169607 75400 -1 1679
1681 0 561411 169641 75520 -1 1680
1682 0 561447 169663 75560 -1 1681
1683 0 560723 168657 71480 -1 1564
1684 0 560851 168715 71360 -1 1683
1685 0 560987 168731 71160 -1 1684
1686 0 561055 168775 71000 -1 1685
1687 0 561083 168759 70960 -1 1686
1688 0 558495 163221 65320 -1 1429
1689 0 558527 163103 65400 -1 1688
1690 0 558491 162959 65440 -1 1689
1691 0 558479 162835 65520 -1 1690
1692 0 558575 162697 65600 -1 1691
1693 0 564139 175183 55480 -1 1190
1694 0 564019 175633 55480 -1 1693
1695 0 563951 175887 55560 -1 1694
1696 0 563711 176101 55520 -1 1695
1697 0 563679 176163 55480 -1 1696
1698 0 563323 176261 55440 -1 1697
1699 0 563007 176283 55360 -1 1698
1700 0 562883 176317 55280 -1 1699
1701 0 562207 176933 55200 -1 1700
1702 0 562180 176951 55320 -1 1701
1703 0 562171 176957 55360 -1 1702
1704 0 562187 176979 55080 -1 1701
1705 0 561979 176979 54960 -1 1704
1706 0 561123 177503 54960 -1 1705
1707 0 561023 177587 55040 -1 1706
1708 0 561127 177551 54840 -1 1706
1709 0 561027 177729 54800 -1 1708
1710 0 560835 177815 54760 -1 1709
1711 0 560383 177839 54760 -1 1710
1712 0 559887 178089 54760 -1 1711
1713 0 559427 178369 54720 -1 1712
1714 0 558731 178435 54720 -1 1713
1715 0 557915 178729 54720 -1 1714
1716 0 557531.3 178543.97 54720 -1 1715
1717 0 557563 178534 54880 -1 1716
1718 0 557909.5 178603.84 54880 -1 1717
1719 0 557483 178532 55080 -1 1717
1720 0 557427 178472 55240 -1 1719
1721 0 557375 178404 55520 -1 1720
1722 0 557391 178350 55640 -1 1721
1723 0 557387 178380 55680 -1 1722
1724 0 557139 178394 56000 -1 1723
1725 0 557059 178272 56120 -1 1724
1726 0 557019 178260 56200 -1 1725
1727 0 556255 178132 56280 -1 1726
1728 0 556047 178170 56480 -1 1727
1729 0 556009 178182 56520 -1 1728
1730 0 555971 178194 56560 -1 1729
1731 0 555799 178248 56640 -1 1730
1732 0 555647 178180 56760 -1 1731
1733 0 555335 178238 56840 -1 1732
1734 0 555207 178308 56920 -1 1733
1735 0 555135 178258 57000 -1 1734
1736 0 554963 178256 57080 -1 1735
1737 0 554759 178294 57120 -1 1736
1738 0 553683 178584 57240 -1 1737
1739 0 553503 178614 57360 -1 1738
1740 0 553363 178650 57560 -1 1739
1741 0 553243 178642 57640 -1 1740
1742 0 553095 178672 57680 -1 1741
1743 0 552267 178270 57680 -1 1742
1744 0 551331 178348 57800 -1 1743
1745 0 550063 178438 57800 -1 1744
1746 0 549571 177988 57800 -1 1745
1747 0 549495 177974 57920 -1 1746
1748 0 549147 177496 57960 -1 1747
1749 0 549091 177486 57880 -1 1748
1750 0 549103 177444 58040 -1 1749
1751 0 549111 177480 58160 -1 1750
1752 0 549035 177164 58280 -1 1751
1753 0 549071 177040 58400 -1 1752
1754 0 549103 176786 58520 -1 1753
1755 0 548987 176476 58640 -1 1754
1756 0 548944 176548 58760 -1 1755
1757 0 548923 176170 58720 -1 1756
1758 0 548979 176084 58760 -1 1757
1759 0 549043 176032 58840 -1 1758
1760 0 549075 175526 58880 -1 1759
1761 0 549079 175464 58920 -1 1760
1762 0 549059 175426 59000 -1 1761
1763 0 549101 175465 59040 -1 1762
1764 0 549065 175299 59120 -1 1763
1765 0 549097 175121 59240 -1 1764
1766 0 549077 175009 59360 -1 1765
1767 0 549165 174947 59520 -1 1766
1768 0 549073 174721 59640 -1 1767
1769 0 549013 174789 59680 -1 1768
1770 0 549065 174475 59720 -1 1769
1771 0 549057 174397 59760 -1 1770
1772 0 549037 174267 59840 -1 1771
1773 0 548997 174187 59880 -1 1772
1774 0 548741 173765 59920 -1 1773
1775 0 548849 173499 59960 -1 1774
1776 0 548765 173077 60000 -1 1775
1777 0 548889 173253 60120 -1 1776
1778 0 548869 173279 60160 -1 1777
1779 0 548817 173125 60280 -1 1778
1780 0 548845 173035 60400 -1 1779
1781 0 548813 172875 60520 -1 1780
1782 0 548749 172725 60680 -1 1781
1783 0 548773 172807 60840 -1 1782
1784 0 548913 172993 61000 -1 1783
1785 0 548929 172921 61040 -1 1784
1786 0 548457 172319 60840 -1 1783
1787 0 548461 172321 60920 -1 1786
1788 0 548369 172239 61040 -1 1787
1789 0 548405 172213 61160 -1 1788
1790 0 548481 172221 61240 -1 1789
1791 0 548665 172203 61360 -1 1790
1792 0 548185 171953 61040 -1 1788
1793 0 548157 171871 60960 -1 1792
1794 0 548141 171687 60920 -1 1793
1795 0 548137 171463 60840 -1 1794
1796 0 548221 170969 60800 -1 1795
1797 0 548453 170707 60800 -1 1796
1798 0 548465 170637 60720 -1 1797
1799 0 548605 170597 60640 -1 1798
1800 0 548941 170663 60600 -1 1799
1801 0 549529 170415 60600 -1 1800
1802 0 549541 170409 60480 -1 1801
1803 0 549597 170375 60320 -1 1802
1804 0 549865 170263 60200 -1 1803
1805 0 549733 170187 60040 -1 1804
1806 0 549621 170037 59800 -1 1805
1807 0 550417 169971 60200 -1 1804
1808 0 550725 169749 60280 -1 1807
1809 0 551265 169669 60320 -1 1808
1810 0 551889 169659 60400 -1 1809
1811 0 552285 169665 60480 -1 1810
1812 0 552477 169641 60560 -1 1811
1813 0 552493 169619 60640 -1 1812
1814 0 552541 169529 60720 -1 1813
1815 0 552593 169487 60800 -1 1814
1816 0 552765 169367 60920 -1 1815
1817 0 552933 169351 60960 -1 1816
1818 0 553117 169297 61000 -1 1817
1819 0 553173 169263 61040 -1 1818
1820 0 553245 169179 61120 -1 1819
1821 0 553525 168601 61160 -1 1820
1822 0 553713 168351 61280 -1 1821
1823 0 553989 168081 61280 -1 1822
1824 0 554369 167915 61280 -1 1823
1825 0 554709 167891 61360 -1 1824
1826 0 554797 167897 61440 -1 1825
1827 0 555117 167709 61480 -1 1826
1828 0 555601 167183 61480 -1 1827
1829 0 556705 166739 61480 -1 1828
1830 0 556721 166633 61440 -1 1829
1831 0 556705 166651 61160 -1 1830
1832 0 556661 166595 61080 -1 1831
1833 0 557785 165209 61480 -1 1829
1834 0 558557 165075 61800 -1 1833
1835 0 558537 165071 61840 -1 1834
1836 0 559909 164633 61480 -1 1833
1837 0 559665 164567 61360 -1 1836
1838 0 559717 164565 61240 -1 1837
1839 0 559769 164583 61040 -1 1838
1840 0 559781 164579 61000 -1 1839
1841 0 560249 164549 60960 -1 1840
1842 0 560333 164523 60880 -1 1841
1843 0 560337 164541 60840 -1 1842
1844 0 560353 164527 60800 -1 1843
1845 0 560409 164441 60720 -1 1844
1846 0 560417 164437 60680 -1 1845
1847 0 560417 164409 60640 -1 1846
1848 0 560413 164377 60600 -1 1847
1849 0 560409 164359 60560 -1 1848
1850 0 560405 164347 60520 -1 1849
1851 0 560429 164303 60480 -1 1850
1852 0 560421 164255 60400 -1 1851
1853 0 559345 164585 60960 -1 1840
1854 0 560393 164521 61640 -1 1836
1855 0 560641 164509 61760 -1 1854
1856 0 557529 165531 61360 -1 1833
1857 0 557113 165605 61000 -1 1856
1858 0 549011 175456 58760 -1 1760
1859 0 548915 175418 58720 -1 1858
1860 0 548531 178270 57920 -1 1747
1861 0 548219 178316 58000 -1 1860
1862 0 547563 178476 58080 -1 1861
1863 0 547247 178554 58000 -1 1862
1864 0 547243 178654 57880 -1 1863
1865 0 545867 178580 57840 -1 1864
1866 0 545027 178710 57920 -1 1865
1867 0 544903 178618 58120 -1 1866
1868 0 544863 178516 58280 -1 1867
1869 0 544351 178502 58440 -1 1868
1870 0 543863 178496 58440 -1 1869
1871 0 543063 179140 58440 -1 1870
1872 0 542651 179880 58440 -1 1871
1873 0 542091 180256 58440 -1 1872
1874 0 542015 180346 58560 -1 1873
1875 0 542031 180370 58600 -1 1874
1876 0 542063 180332 58320 -1 1873
1877 0 541971 180902 58320 -1 1876
1878 0 542059 180784 58200 -1 1877
1879 0 542183 180772 58080 -1 1878
1880 0 542219 180736 57960 -1 1879
1881 0 542203 180732 57840 -1 1880
1882 0 542075 180816 57720 -1 1881
1883 0 542031 180876 57600 -1 1882
1884 0 541991 181008 57480 -1 1883
1885 0 541867 181072 57320 -1 1884
1886 0 541779 181168 57160 -1 1885
1887 0 541747 181154 57080 -1 1886
1888 0 541763 181166 57040 -1 1887
1889 0 541667 181196 56920 -1 1888
1890 0 541583 181106 56840 -1 1889
1891 0 541355 181114 56680 -1 1890
1892 0 541311 181112 56520 -1 1891
1893 0 541327 181108 56280 -1 1892
1894 0 541051 181200 56120 -1 1893
1895 0 540887 181188 55960 -1 1894
1896 0 540843 181140 55800 -1 1895
1897 0 540847 181258 55720 -1 1896
1898 0 540827 181270 55600 -1 1897
1899 0 540707 181266 55440 -1 1898
1900 0 540643 181274 55320 -1 1899
1901 0 540579 181244 55240 -1 1900
1902 0 540507 181294 55200 -1 1901
1903 0 540439 181292 55120 -1 1902
1904 0 540427 181314 55000 -1 1903
1905 0 540403 181336 54960 -1 1904
1906 0 540363 181230 54880 -1 1905
1907 0 540327 181176 54800 -1 1906
1908 0 540331 181128 54680 -1 1907
1909 0 540227 181100 54560 -1 1908
1910 0 540231 181080 54480 -1 1909
1911 0 540203 181188 54320 -1 1910
1912 0 540219 181110 54240 -1 1911
1913 0 540243 181454 54320 -1 1911
1914 0 540243 181460 54280 -1 1913
1915 0 540255 181428 54200 -1 1914
1916 0 540259 181384 54080 -1 1915
1917 0 540243 181348 53960 -1 1916
1918 0 540211 181388 53840 -1 1917
1919 0 540187 181380 53720 -1 1918
1920 0 540035 180446 54480 -1 1910
1921 0 539943 180064 54400 -1 1920
1922 0 539856.5 180021.9 54280 -1 1921
1923 0 539912 179928 54160 -1 1922
1924 0 540012 179542 54160 -1 1923
1925 0 539856 179344 54080 -1 1924
1926 0 539772 179314 54040 -1 1925
1927 0 539912 178796 54040 -1 1926
1928 0 540112 178686 53960 -1 1927
1929 0 540848 177852 53960 -1 1928
1930 0 540700 177978 54080 -1 1929
1931 0 540948 177826 54360 -1 1930
1932 0 541039.56 177701.4 54480 -1 1931
1933 0 540992 177416 54360 -1 1931
1934 0 540480 176794 54360 -1 1933
1935 0 540429 176793.5 54280 -1 1934
1936 0 540405 176487.5 54280 -1 1935
1937 0 540241 176301.5 54280 -1 1936
1938 0 540185 176216 54360 -1 1937
1939 0 540197 176238 54480 -1 1938
1940 0 540276 176792 54040 -1 1935
1941 0 540728 177934 53680 -1 1929
1942 0 540764 177940 53600 -1 1941
1943 0 540828 177912 53440 -1 1942
1944 0 541048 177592 53360 -1 1943
1945 0 541044 177578 53320 -1 1944
1946 0 539423 180034 54400 -1 1921
1947 0 539395 180210 54440 -1 1946
1948 0 539403 180270 54520 -1 1947
1949 0 539387 180310 54560 -1 1948
1950 0 543111 179102 58160 -1 1871
1951 0 543283 179144 57960 -1 1950
1952 0 544491 178502 58520 -1 1869
1953 0 544471 178508 58600 -1 1952
1954 0 547403 178438 58240 -1 1862
1955 0 547343 178454 58280 -1 1954
1956 0 547335 178466 58320 -1 1955
1957 0 557562.6 178508.67 54640 -1 1716
1958 0 557383 178472 54600 -1 1957
1959 0 567703 174859 55200 -1 1177
1960 0 567767 174855 55480 -1 1959
1961 0 567703 174819 55720 -1 1960
1962 0 567699 174743 55880 -1 1961
1963 0 567683 174683 55960 -1 1962
1964 0 567619 174693 56080 -1 1963
1965 0 567419 174447 56200 -1 1964
1966 0 567355 174415 56280 -1 1965
1967 0 567367 174441 56320 -1 1966
1968 0 570171 175149 53640 -1 1166
1969 0 570059 174125 53640 -1 1968
1970 0 570099 174107 53560 -1 1969
1971 0 570175 173959 53400 -1 1970
1972 0 570179 173993 53360 -1 1971
1973 0 570219 174039 53320 -1 1972
1974 0 570279 174011 53200 -1 1973
1975 0 570279 174007 53160 -1 1974
1976 0 570279 173997 53040 -1 1975
1977 0 570407 174283 52960 -1 1976
1978 0 570371 174271 52880 -1 1977
1979 0 570379 174241 52800 -1 1978
1980 0 570387 174253 52720 -1 1979
1981 0 570347 174233 52600 -1 1980
1982 0 570279 174229 52480 -1 1981
1983 0 570211 174197 52360 -1 1982
1984 0 570155 174189 52240 -1 1983
1985 0 570103 174253 52080 -1 1984
1986 0 570123 174251 52040 -1 1985
1987 0 584235 179299 48480 -1 1098
1988 0 584387 179295 48360 -1 1987
1989 0 589709 178654 47560 -1 1090
1990 0 589693 178662 47400 -1 1989
1991 0 589853 178656 47200 -1 1990
1992 0 589841 178576 46960 -1 1991
1993 0 589757 178598 46760 -1 1992
1994 0 589649 178546 46520 -1 1993
1995 0 589553 178488 46440 -1 1994
1996 0 589565 178462 46400 -1 1995
1997 0 595815 174759 49960 -1 966
1998 0 610261 167104 47960 -1 937
1999 0 610327 167221 47720 -1 1998
2000 0 613931 160929 48760 -1 924
2001 0 613939 160595 48800 -1 2000
2002 0 613991 160681 48880 -1 2001
2003 0 613883 160481 48960 -1 2002
2004 0 613827 160419 49120 -1 2003
2005 0 613743 160379 49240 -1 2004
2006 0 613767 160315 49360 -1 2005
2007 0 613675 160207 49520 -1 2006
2008 0 613747 159971 49640 -1 2007
2009 0 613615 159853 49800 -1 2008
2010 0 613603 159633 49920 -1 2009
2011 0 613667 159461 50040 -1 2010
2012 0 613747 159315 50200 -1 2011
2013 0 613775 159135 50360 -1 2012
2014 0 613771 158925 50480 -1 2013
2015 0 613771 158789 50600 -1 2014
2016 0 613655 158735 50800 -1 2015
2017 0 613355 158639 51000 -1 2016
2018 0 613295 158475 51120 -1 2017
2019 0 613255 158335 51280 -1 2018
2020 0 612847 158085 51320 -1 2019
2021 0 612751 157971 51440 -1 2020
2022 0 612631 157889 51520 -1 2021
2023 0 612471 157759 51600 -1 2022
2024 0 612343 157699 51720 -1 2023
2025 0 612231 157645 51880 -1 2024
2026 0 612155 157583 52000 -1 2025
2027 0 612095 157553 52120 -1 2026
2028 0 611855 157251 52240 -1 2027
2029 0 611191 156973 52320 -1 2028
2030 0 611091 156523 52320 -1 2029
2031 0 611147 156583 52480 -1 2030
2032 0 611067 156541 52160 -1 2031
2033 0 611031 156507 52080 -1 2032
2034 0 611071 156473 52000 -1 2033
2035 0 611059 156419 51960 -1 2034
2036 0 611047 156285 51880 -1 2035
2037 0 611105 156201 51840 -1 2036
2038 0 611053 156227 51720 -1 2037
2039 0 611077 156025 51600 -1 2038
2040 0 611085 155829 51480 -1 2039
2041 0 611145 155807 51360 -1 2040
2042 0 611073 155739 51200 -1 2041
2043 0 611081 155571 51080 -1 2042
2044 0 611165 155415 50960 -1 2043
2045 0 611173 155341 50880 -1 2044
2046 0 611301 155181 50840 -1 2045
2047 0 611281 155149 50800 -1 2046
2048 0 611281 155137 50760 -1 2047
2049 0 611325 155131 50680 -1 2048
2050 0 611349 155123 50600 -1 2049
2051 0 611369 155143 50520 -1 2050
2052 0 611401 155047 50440 -1 2051
2053 0 611429 155019 50320 -1 2052
2054 0 611389 154983 50200 -1 2053
2055 0 611289 154955 50080 -1 2054
2056 0 611313 154941 50040 -1 2055
2057 0 611317 154825 49920 -1 2056
2058 0 611361 154609 49800 -1 2057
2059 0 611405 154379 49720 -1 2058
2060 0 611281 154249 49600 -1 2059
2061 0 611377 154251 49480 -1 2060
2062 0 611413 154169 49320 -1 2061
2063 0 611389 154213 49200 -1 2062
2064 0 611321 154289 49040 -1 2063
2065 0 611305 154309 48920 -1 2064
2066 0 611061 154293 48800 -1 2065
2067 0 611049 154223 48480 -1 2066
2068 0 611133 154235 48360 -1 2067
2069 0 611161 154289 48280 -1 2068
2070 0 611173 154315 48200 -1 2069
2071 0 611029 154057 48040 -1 2070
2072 0 611353 154271 47920 -1 2071
2073 0 611557 154435 47760 -1 2072
2074 0 611625 154395 47640 -1 2073
2075 0 611635.7 154447.67 47600 -1 2074
2076 0 611657 154553 47520 -1 2075
2077 0 611733 154679 47360 -1 2076
2078 0 611809 154687 47200 -1 2077
2079 0 612029 154599 47080 -1 2078
2080 0 612073 154595 46960 -1 2079
2081 0 612517 154513 46880 -1 2080
2082 0 612305 154543 46760 -1 2081
2083 0 612565 154385 46640 -1 2082
2084 0 612521 154419 46440 -1 2083
2085 0 612649 154317 46280 -1 2084
2086 0 612533 154397 46160 -1 2085
2087 0 612281 154563 46040 -1 2086
2088 0 612249 154683 45920 -1 2087
2089 0 612121 154899 45800 -1 2088
2090 0 612057 155007 45640 -1 2089
2091 0 611909 155139 45520 -1 2090
2092 0 611753 155243 45360 -1 2091
2093 0 611685 155283 45200 -1 2092
2094 0 611689 155291 45000 -1 2093
2095 0 611665 155305 44880 -1 2094
2096 0 611641 155293 44720 -1 2095
2097 0 611633 155353 44600 -1 2096
2098 0 611717 155353 44480 -1 2097
2099 0 611753 155337 44280 -1 2098
2100 0 611717 155297 44160 -1 2099
2101 0 611669 155223 44040 -1 2100
2102 0 611533 155147 43920 -1 2101
2103 0 611401 155053 43800 -1 2102
2104 0 611253 154957 43720 -1 2103
2105 0 611033 154895 43600 -1 2104
2106 0 610909 154801 43480 -1 2105
2107 0 610413 154609 43360 -1 2106
2108 0 610429 154591 43320 -1 2107
2109 0 610525 154569 43200 -1 2108
2110 0 610525 154549 43080 -1 2109
2111 0 610381 154463 43040 -1 2110
2112 0 609377 154365 43040 -1 2111
2113 0 609189 154297 42920 -1 2112
2114 0 608961 154123 42840 -1 2113
2115 0 608933 154009 42760 -1 2114
2116 0 608853 153699 42600 -1 2115
2117 0 608801 153549 42520 -1 2116
2118 0 608653 152797 42520 -1 2117
2119 0 608793 152801 42720 -1 2118
2120 0 609001 152821 42880 -1 2119
2121 0 609013 152769 42960 -1 2120
2122 0 608245 152211 42960 -1 2121
2123 0 608033 152129 43000 -1 2122
2124 0 607989 152119 43040 -1 2123
2125 0 609509 152995 43120 -1 2121
2126 0 609529 153045 43200 -1 2125
2127 0 609617 153127 43320 -1 2126
2128 0 609779 153238 43440 -1 2127
2129 0 609801 153245 43480 -1 2128
2130 0 609793 153259 43520 -1 2129
2131 0 608717 152723 42480 -1 2118
2132 0 608633 152609 42280 -1 2131
2133 0 608477 152635 42160 -1 2132
2134 0 608498 152524 42000 -1 2133
2135 0 608370 152322 41800 -1 2134
2136 0 608322 152208 41600 -1 2135
2137 0 608322 152204 41560 -1 2136
2138 0 608286 152082 41520 -1 2137
2139 0 608322 152070 41360 -1 2138
2140 0 610773 154557 42960 -1 2111
2141 0 610781 154623 42760 -1 2140
2142 0 610649 154679 42520 -1 2141
2143 0 609737 154547 43360 -1 2107
2144 0 610037 154601 43480 -1 2143
2145 0 610021 154799 43520 -1 2144
2146 0 610009 154801 43560 -1 2145
2147 0 613225 154143 46160 -1 2086
2148 0 613233 154191 46000 -1 2147
2149 0 613297 154273 45880 -1 2148
2150 0 611421 153591 49320 -1 2062
2151 0 611533 153325 49320 -1 2150
2152 0 611293 152635 49320 -1 2151
2153 0 611269 152409 49240 -1 2152
2154 0 611305 152448 49400 -1 2152
2155 0 611237 152202 49560 -1 2154
2156 0 611225 152008 49680 -1 2155
2157 0 611213 151848 49800 -1 2156
2158 0 611217 151878 49840 -1 2157
2159 0 611113 151580 50000 -1 2158
2160 0 610849 150922 50080 -1 2159
2161 0 610813 150788 50240 -1 2160
2162 0 610545 150012 50320 -1 2161
2163 0 610389 149354 50320 -1 2162
2164 0 610345 148912 50280 -1 2163
2165 0 610597 148266 50320 -1 2164
2166 0 610421 147600 50320 -1 2165
2167 0 610393 147858 49920 -1 2166
2168 0 610333 147254 50480 -1 2166
2169 0 610333 147014 50640 -1 2168
2170 0 610249 146208 50640 -1 2169
2171 0 610189 145946 50840 -1 2170
2172 0 610041 145808 51000 -1 2171
2173 0 610081 145576 51080 -1 2172
2174 0 610117 145386 51120 -1 2173
2175 0 610033 145280 51160 -1 2174
2176 0 610077 145230 51240 -1 2175
2177 0 610005 145062 51400 -1 2176
2178 0 609861 144950 51520 -1 2177
2179 0 609801 144672 51560 -1 2178
2180 0 609693 144482 51640 -1 2179
2181 0 609537 144220 51760 -1 2180
2182 0 609465 144038 51840 -1 2181
2183 0 609301 143740 52240 -1 2182
2184 0 609273 143774 52440 -1 2183
2185 0 609093 143320 52600 -1 2184
2186 0 609045 143158 52760 -1 2185
2187 0 609033 143134 52800 -1 2186
2188 0 609061 142964 52920 -1 2187
2189 0 609157 142546 53080 -1 2188
2190 0 609169 141988 53200 -1 2189
2191 0 609037 141606 53280 -1 2190
2192 0 609009 141416 53360 -1 2191
2193 0 608997 141110 53440 -1 2192
2194 0 609085 140940 53520 -1 2193
2195 0 609165 140696 53680 -1 2194
2196 0 609165 140506 53840 -1 2195
2197 0 609245 140274 54000 -1 2196
2198 0 609253 140052 54160 -1 2197
2199 0 609325 139812 54360 -1 2198
2200 0 609417 139512 54600 -1 2199
2201 0 609445 139416 54800 -1 2200
2202 0 609585 139012 55000 -1 2201
2203 0 609733 138762 55160 -1 2202
2204 0 609769 138494 55360 -1 2203
2205 0 609849 138066 55600 -1 2204
2206 0 609861 137868 55760 -1 2205
2207 0 609813 137498 55920 -1 2206
2208 0 609893 137214 56120 -1 2207
2209 0 609933 137070 56320 -1 2208
2210 0 609901 137004 56400 -1 2209
2211 0 609989 136934 56520 -1 2210
2212 0 609969 136808 56720 -1 2211
2213 0 610117 136586 56840 -1 2212
2214 0 610237 136468 56880 -1 2213
2215 0 610389 136290 56960 -1 2214
2216 0 610453 136124 57080 -1 2215
2217 0 610489 136138 57120 -1 2216
2218 0 610289 135760 57160 -1 2217
2219 0 610489 136024 57200 -1 2218
2220 0 610481 135942 57240 -1 2219
2221 0 610421 135660 57400 -1 2220
2222 0 610353 135440 57600 -1 2221
2223 0 610253 135376 57760 -1 2222
2224 0 610185 135322 57840 -1 2223
2225 0 610165 135114 57920 -1 2224
2226 0 610237 134928 58000 -1 2225
2227 0 610265 134750 58080 -1 2226
2228 0 610253 134316 58280 -1 2227
2229 0 610297 134114 58400 -1 2228
2230 0 610325 133980 58520 -1 2229
2231 0 610401 133862 58640 -1 2230
2232 0 610381 133866 58760 -1 2231
2233 0 610361 133910 58800 -1 2232
2234 0 610253 133554 58760 -1 2232
2235 0 610269 133396 58840 -1 2234
2236 0 610317 133248 58920 -1 2235
2237 0 610557 133012 59080 -1 2236
2238 0 610829 132894 59200 -1 2237
2239 0 610845 132974 59400 -1 2238
2240 0 610873 132976 59440 -1 2239
2241 0 610985 132882 59560 -1 2240
2242 0 610989 132908 59600 -1 2241
2243 0 611005 132822 59680 -1 2242
2244 0 611069 132754 59920 -1 2243
2245 0 611317 132726 60120 -1 2244
2246 0 611339 132752 60160 -1 2245
2247 0 611427 132730 60280 -1 2246
2248 0 611403 132576 60400 -1 2247
2249 0 611403 132528 60560 -1 2248
2250 0 611363 132468 60640 -1 2249
2251 0 611431 132370 60760 -1 2250
2252 0 611471 132294 60880 -1 2251
2253 0 611535 131958 61040 -1 2252
2254 0 611559 131702 61200 -1 2253
2255 0 611599 131564 61320 -1 2254
2256 0 611715 131292 61480 -1 2255
2257 0 611875 130956 61640 -1 2256
2258 0 611983 130796 61840 -1 2257
2259 0 612059 130714 61920 -1 2258
2260 0 612139 130572 62000 -1 2259
2261 0 612211 130450 62080 -1 2260
2262 0 612343 130348 62200 -1 2261
2263 0 612347 130160 62320 -1 2262
2264 0 612427 130262 62480 -1 2263
2265 0 612431 130260 62520 -1 2264
2266 0 612727 129858 62640 -1 2265
2267 0 612803 129808 62680 -1 2266
2268 0 612871 129764 62800 -1 2267
2269 0 612903 129644 62960 -1 2268
2270 0 612999 129440 63120 -1 2269
2271 0 613103 129244 63280 -1 2270
2272 0 613207 129062 63400 -1 2271
2273 0 613291 128834 63520 -1 2272
2274 0 613387 128614 63680 -1 2273
2275 0 613303 128804 63800 -1 2274
2276 0 613271 128976 63920 -1 2275
2277 0 613067 129152 64080 -1 2276
2278 0 613099 129084 64200 -1 2277
2279 0 613163 128748 64360 -1 2278
2280 0 613431 128216 64440 -1 2279
2281 0 613467 127918 64520 -1 2280
2282 0 613675 127392 64640 -1 2281
2283 0 613699 127094 64720 -1 2282
2284 0 613759 126828 64840 -1 2283
2285 0 613819 126416 64960 -1 2284
2286 0 613747 126430 65080 -1 2285
2287 0 613823 126258 65200 -1 2286
2288 0 613827 126180 65320 -1 2287
2289 0 613835 126122 65400 -1 2288
2290 0 613831 126060 65480 -1 2289
2291 0 613783 125862 65560 -1 2290
2292 0 613787 125668 65640 -1 2291
2293 0 613787 125594 65720 -1 2292
2294 0 613755 125480 65840 -1 2293
2295 0 613791 125364 66040 -1 2294
2296 0 613815 125256 66160 -1 2295
2297 0 613787 125144 66320 -1 2296
2298 0 613843 124940 66440 -1 2297
2299 0 613855 124870 66560 -1 2298
2300 0 613847 124814 66720 -1 2299
2301 0 613831 124874 66880 -1 2300
2302 0 613827 124966 67040 -1 2301
2303 0 613867 124918 67160 -1 2302
2304 0 613955 124734 67280 -1 2303
2305 0 614035 124572 67360 -1 2304
2306 0 614095 124324 67480 -1 2305
2307 0 614195 124002 67600 -1 2306
2308 0 614239 123698 67720 -1 2307
2309 0 614215 123530 67840 -1 2308
2310 0 614355 123376 67960 -1 2309
2311 0 614431 123272 68120 -1 2310
2312 0 614503 123278 68280 -1 2311
2313 0 614559 123276 68440 -1 2312
2314 0 614523 123058 68560 -1 2313
2315 0 614567 123044 68680 -1 2314
2316 0 614635 123120 68800 -1 2315
2317 0 614695 123024 68960 -1 2316
2318 0 614675 122966 69080 -1 2317
2319 0 614779 122890 69200 -1 2318
2320 0 615427 121512 69200 -1 2319
2321 0 615239 121418 69400 -1 2320
2322 0 615227 121306 69600 -1 2321
2323 0 615187 121224 69760 -1 2322
2324 0 615175 121228 69880 -1 2323
2325 0 615187 121158 70000 -1 2324
2326 0 615143 121116 70120 -1 2325
2327 0 615103 120932 70320 -1 2326
2328 0 615055 120704 70440 -1 2327
2329 0 615067 120654 70560 -1 2328
2330 0 615023 120372 70680 -1 2329
2331 0 615131 120458 70800 -1 2330
2332 0 615095 120386 70960 -1 2331
2333 0 615107 120360 71080 -1 2332
2334 0 615147 120246 71240 -1 2333
2335 0 615091 120162 71480 -1 2334
2336 0 615083 119830 71680 -1 2335
2337 0 615007 119544 71840 -1 2336
2338 0 615027 119308 72000 -1 2337
2339 0 615023 119098 72160 -1 2338
2340 0 615075 118886 72320 -1 2339
2341 0 615207 118502 72480 -1 2340
2342 0 615363 118100 72640 -1 2341
2343 0 615347 117846 72680 -1 2342
2344 0 615407 117544 72800 -1 2343
2345 0 615515 117370 72880 -1 2344
2346 0 615447 117304 73040 -1 2345
2347 0 615527 117052 73280 -1 2346
2348 0 615575 116788 73480 -1 2347
2349 0 615595 116614 73600 -1 2348
2350 0 615467 115938 73720 -1 2349
2351 0 615511 115884 73880 -1 2350
2352 0 615383 115506 73920 -1 2351
2353 0 615355 115368 74000 -1 2352
2354 0 615227 115246 74080 -1 2353
2355 0 615231 115076 74160 -1 2354
2356 0 615229 114719 74200 -1 2355
2357 0 615227 114362 74240 -1 2356
2358 0 615311 114064 74320 -1 2357
2359 0 615403 113872 74440 -1 2358
2360 0 615487 113802 74520 -1 2359
2361 0 615607 113642 74680 -1 2360
2362 0 615699 113550 74840 -1 2361
2363 0 615791 113398 75040 -1 2362
2364 0 615819 113382 75080 -1 2363
2365 0 615835 113312 75120 -1 2364
2366 0 615879 113178 75200 -1 2365
2367 0 615927 113022 75320 -1 2366
2368 0 616003 112882 75520 -1 2367
2369 0 616011 112564 75600 -1 2368
2370 0 616095 112682 75680 -1 2369
2371 0 615843 112044 75760 -1 2370
2372 0 615815 111918 75800 -1 2371
2373 0 615739 111754 75840 -1 2372
2374 0 615751 111734 75880 -1 2373
2375 0 615771 111672 75960 -1 2374
2376 0 615847 111528 76080 -1 2375
2377 0 616051 111228 76280 -1 2376
2378 0 616072.6 111148.8 76400 -1 2377
2379 0 616087 111096 76480 -1 2378
2380 0 616091 111134 76600 -1 2379
2381 0 616063 110856 76720 -1 2380
2382 0 616115 110722 76840 -1 2381
2383 0 616147 110442 76960 -1 2382
2384 0 616087 110232 77080 -1 2383
2385 0 616115 109906 77160 -1 2384
2386 0 616063 109844 77240 -1 2385
2387 0 616011 109854 77280 -1 2386
2388 0 615959 109796 77360 -1 2387
2389 0 615879 109654 77480 -1 2388
2390 0 615747 109556 77600 -1 2389
2391 0 615611 109512 77760 -1 2390
2392 0 615371 109564 77920 -1 2391
2393 0 615067 109456 78040 -1 2392
2394 0 614811 109398 78000 -1 2393
2395 0 614791 109308 77920 -1 2394
2396 0 614783 109222 77800 -1 2395
2397 0 614819 109050 77720 -1 2396
2398 0 614851 108928 77640 -1 2397
2399 0 614879 108812 77560 -1 2398
2400 0 614935 108676 77480 -1 2399
2401 0 615011 108518 77360 -1 2400
2402 0 615107 108346 77240 -1 2401
2403 0 615131 108230 77160 -1 2402
2404 0 615147 108222 77120 -1 2403
2405 0 615147 108096 77040 -1 2404
2406 0 615147 107770 76960 -1 2405
2407 0 615135 107616 76880 -1 2406
2408 0 615223 107220 76760 -1 2407
2409 0 615251 107154 76640 -1 2408
2410 0 615331 107090 76520 -1 2409
2411 0 615399 106970 76400 -1 2410
2412 0 615343 106934 76280 -1 2411
2413 0 615383 106952 76200 -1 2412
2414 0 615395 106926 76160 -1 2413
2415 0 615347 106964 76120 -1 2414
2416 0 615415 106926 76000 -1 2415
2417 0 615431 106918 75920 -1 2416
2418 0 615419 106874 75800 -1 2417
2419 0 615431 106822 75720 -1 2418
2420 0 615363 106284 75680 -1 2419
2421 0 615255 106226 75560 -1 2420
2422 0 615339 106268 75440 -1 2421
2423 0 615243 106230 75360 -1 2422
2424 0 615123 106158 75200 -1 2423
2425 0 615151 106268 75080 -1 2424
2426 0 615331 106604 74920 -1 2425
2427 0 615239 106704 74720 -1 2426
2428 0 615167 106808 74560 -1 2427
2429 0 615183 106944 74400 -1 2428
2430 0 615187 106892 74280 -1 2429
2431 0 615187 106896 74080 -1 2430
2432 0 615271 106886 73960 -1 2431
2433 0 615223 106968 73880 -1 2432
2434 0 615871 107742 73880 -1 2433
2435 0 615883 107790 73800 -1 2434
2436 0 615915 107856 73720 -1 2435
2437 0 616011 107874 73680 -1 2436
2438 0 615927 107768 73560 -1 2437
2439 0 615931 107816 73520 -1 2438
2440 0 615987 107822 73440 -1 2439
2441 0 616299 107928 73560 -1 2437
2442 0 616459 108178 73520 -1 2441
2443 0 616467 108202 73480 -1 2442
2444 0 616683 108220 73400 -1 2443
2445 0 616847 108368 73320 -1 2444
2446 0 617027 108532 73240 -1 2445
2447 0 617075 108586 73120 -1 2446
2448 0 617111 108634 73000 -1 2447
2449 0 617279 108848 72880 -1 2448
2450 0 617475 109040 72760 -1 2449
2451 0 617663 109180 72640 -1 2450
2452 0 617751 109214 72600 -1 2451
2453 0 617791 109266 72560 -1 2452
2454 0 617799 109392 72440 -1 2453
2455 0 617851 109544 72320 -1 2454
2456 0 617827 109787 72200 -1 2455
2457 0 617819 109868 72160 -1 2456
2458 0 617847 110002 72080 -1 2457
2459 0 617947 110102 72000 -1 2458
2460 0 617995 110282 71840 -1 2459
2461 0 618023 110406 71720 -1 2460
2462 0 618131 110530 71480 -1 2461
2463 0 618047 110592 71360 -1 2462
2464 0 618051 110576 71240 -1 2463
2465 0 618023 110570 71040 -1 2464
2466 0 617967 110534 70840 -1 2465
2467 0 617967 110554 70680 -1 2466
2468 0 617995 110462 70520 -1 2467
2469 0 618035 110508 70440 -1 2468
2470 0 618143 110474 70280 -1 2469
2471 0 618767 110388 70280 -1 2470
2472 0 618891 110302 70120 -1 2471
2473 0 619125.7 110071.336 70040 -1 2472
2474 0 619243 109956 70000 -1 2473
2475 0 619551 109386 69880 -1 2474
2476 0 619859 108464 69880 -1 2475
2477 0 620049 108318.5 69920 -1 2476
2478 0 620619 107882 70040 -1 2477
2479 0 620415 107984 70080 -1 2478
2480 0 620555 107922 70160 -1 2479
2481 0 620484 107990 70200 -1 2480
2482 0 620608 107912 70400 -1 2481
2483 0 621036 107562 70520 -1 2482
2484 0 621236 107484 70600 -1 2483
2485 0 621428 107046 70720 -1 2484
2486 0 621480 106896 70840 -1 2485
2487 0 621448 106706 70880 -1 2486
2488 0 621408 106600 71000 -1 2487
2489 0 621432 106588 71160 -1 2488
2490 0 621476 106464 71280 -1 2489
2491 0 621452 106346 71400 -1 2490
2492 0 621524 106170 71520 -1 2491
2493 0 621760 106016 71680 -1 2492
2494 0 621892 105856 71800 -1 2493
2495 0 622004 105572 71960 -1 2494
2496 0 622196 105538 72040 -1 2495
2497 0 622840 105552 72040 -1 2496
2498 0 623300 105630 72040 -1 2497
2499 0 623752 105556 72040 -1 2498
2500 0 624208 105862 72120 -1 2499
2501 0 624268 105800 72280 -1 2500
2502 0 624352 105760 72360 -1 2501
2503 0 620460 108652 70400 -1 2482
2504 0 620500 108720 70520 -1 2503
2505 0 620672 108790 70640 -1 2504
2506 0 620660 108720 70680 -1 2505
2507 0 620848 108848 70680 -1 2506
2508 0 620940 108928 70760 -1 2507
2509 0 620996 108996 70840 -1 2508
2510 0 621048 109046 70920 -1 2509
2511 0 621084 109090 71040 -1 2510
2512 0 621092 109122 71080 -1 2511
2513 0 621104 109190 71120 -1 2512
2514 0 620720 108754 70800 -1 2506
2515 0 619800 108464 70080 -1 2479
2516 0 619703 108452 70160 -1 2515
2517 0 619151 108216 70160 -1 2516
2518 0 619087 108200 70040 -1 2517
2519 0 619047 108228 69880 -1 2518
2520 0 619039 108188 69800 -1 2519
2521 0 620205 108200.5 69720 -1 2477
2522 0 620109 108174 69640 -1 2521
2523 0 619095 110208 69840 -1 2473
2524 0 615327 106906 73760 -1 2433
2525 0 615347 106818 73600 -1 2524
2526 0 615391 106790 73400 -1 2525
2527 0 615383 106790 73360 -1 2526
2528 0 615551 106680 73280 -1 2527
2529 0 615639 106678 73200 -1 2528
2530 0 615763 106730 73080 -1 2529
2531 0 615955 106806 73000 -1 2530
2532 0 616147 106882 72920 -1 2531
2533 0 616307 106972 72880 -1 2532
2534 0 616499 107132 72800 -1 2533
2535 0 616715 107262 72760 -1 2534
2536 0 617075 107312 72680 -1 2535
2537 0 617287 107542 72680 -1 2536
2538 0 617351 107556 72760 -1 2537
2539 0 617463 107528 72840 -1 2538
2540 0 617523 107582 72920 -1 2539
2541 0 617603 107608 73000 -1 2540
2542 0 617587 107572 73080 -1 2541
2543 0 617619 107486 73200 -1 2542
2544 0 617611 107520 73280 -1 2543
2545 0 615691 106532 73000 -1 2531
2546 0 615667 106520 72920 -1 2545
2547 0 615623 106508 72800 -1 2546
2548 0 615551 106516 72680 -1 2547
2549 0 615479 106494 72640 -1 2548
2550 0 615443 106430 72600 -1 2549
2551 0 615435 106464 72520 -1 2550
2552 0 615399 106488 72440 -1 2551
2553 0 615343 106488 72320 -1 2552
2554 0 615327 106498 72280 -1 2553
2555 0 615271 106430 72240 -1 2554
2556 0 615283 106434 72160 -1 2555
2557 0 615355 106466 72080 -1 2556
2558 0 615359 106438 72040 -1 2557
2559 0 615391 106482 72000 -1 2558
2560 0 615603 105782 75680 -1 2420
2561 0 615771 105590 75800 -1 2560
2562 0 616159 105312 75880 -1 2561
2563 0 616394 104748 75880 -1 2562
2564 0 616498 104542 76000 -1 2563
2565 0 616782 104216 76080 -1 2564
2566 0 617594 103840 76080 -1 2565
2567 0 618014 103854 76040 -1 2566
2568 0 618798 103478 76040 -1 2567
2569 0 619042 103360 76160 -1 2568
2570 0 619138 103374 76280 -1 2569
2571 0 619190 103210 76440 -1 2570
2572 0 616390 104742 76160 -1 2565
2573 0 616350 104752 76200 -1 2572
2574 0 616698 104382 76560 -1 2573
2575 0 616710 104356 76640 -1 2574
2576 0 615271 114632 74360 -1 2356
2577 0 615339 114596 74520 -1 2576
2578 0 615351 114600 74600 -1 2577
2579 0 615359 114604 74640 -1 2578
2580 0 615495 115804 74080 -1 2351
2581 0 615507 115766 74120 -1 2580
2582 0 615307 121148 69120 -1 2320
2583 0 615375 121098 68960 -1 2582
2584 0 615579 120900 68840 -1 2583
2585 0 615515 120874 68760 -1 2584
2586 0 615739 120740 68680 -1 2585
2587 0 615703 120774 68640 -1 2586
2588 0 615687 120762 68600 -1 2587
2589 0 615675 120796 68480 -1 2588
2590 0 615583 120848 68440 -1 2589
2591 0 615175 120474 68760 -1 2585
2592 0 615175 120460 68720 -1 2591
2593 0 615175 120428 68680 -1 2592
2594 0 615175 120328 68640 -1 2593
2595 0 615179 120254 68600 -1 2594
2596 0 615235 120224 68520 -1 2595
2597 0 615307 120156 68480 -1 2596
2598 0 614067 160987 48600 -1 2000
2599 0 614031 160867 48120 -1 2598
2600 0 614091 160757 47920 -1 2599
2601 0 614215 160777 47760 -1 2600
2602 0 614243 160817 47600 -1 2601
2603 0 614243 160859 47560 -1 2602
2604 0 614279 160973 47440 -1 2603
2605 0 614287 160989 47080 -1 2604
2606 0 614279 161051 46960 -1 2605
2607 0 614267 161027 46800 -1 2606
2608 0 614059 161101 46680 -1 2607
2609 0 613867 161067 46560 -1 2608
2610 0 613811 161043 46440 -1 2609
2611 0 613855 160947 46320 -1 2610
2612 0 613923 160891 46240 -1 2611
2613 0 613931 161005 46120 -1 2612
2614 0 613903 161077 46000 -1 2613
2615 0 613927 160979 45840 -1 2614
2616 0 613783 161145 45640 -1 2615
2617 0 613723 161201 45480 -1 2616
2618 0 613691 161327 45320 -1 2617
2619 0 613667 161303 45120 -1 2618
2620 0 613667 161307 45040 -1 2619
2621 0 613787 161293 44880 -1 2620
2622 0 613487 161955 44880 -1 2621
2623 0 613583 162181 44880 -1 2622
2624 0 613771 162263 44840 -1 2623
2625 0 613871 162237 44760 -1 2624
2626 0 613935 162221 44640 -1 2625
2627 0 613979 162185 44480 -1 2626
2628 0 613995 162167 44440 -1 2627
2629 0 614011 162167 44400 -1 2628
2630 0 614051 162339 44360 -1 2629
2631 0 614071 162397 44280 -1 2630
2632 0 614043 162373 44160 -1 2631
2633 0 614039 162331 44120 -1 2632
2634 0 613819 161269 44840 -1 2621
2635 0 613819 161243 44760 -1 2634
2636 0 613795 161101 44520 -1 2635
2637 0 618583 163813 50040 -1 911
2638 0 618299 163613 49800 -1 2637
2639 0 618243 163711 49600 -1 2638
2640 0 655832 132448 180680 -1 89
2641 0 655696 132360 180520 -1 2640
2642 0 655520 132160 180440 -1 2641
2643 0 655404 132064 180320 -1 2642
2644 0 655276 131962 180240 -1 2643
2645 0 655188 131838 180120 -1 2644
2646 0 654996 131762 179960 -1 2645
2647 0 654904 131690 179840 -1 2646
2648 0 654752 131626 179720 -1 2647
2649 0 654728 131662 179680 -1 2648
2650 0 654648 131642 179640 -1 2649
2651 0 654456 131642 179600 -1 2650
2652 0 654432 131584 179560 -1 2651
2653 0 654288 131502 179440 -1 2652
2654 0 654060 131474 179280 -1 2653
2655 0 653852 131438 179080 -1 2654
2656 0 653664 131430 178840 -1 2655
2657 0 653476 131574 178640 -1 2656
2658 0 653248 131606 178480 -1 2657
2659 0 653084 131718 178360 -1 2658
2660 0 652888 131856 178200 -1 2659
2661 0 652756 131960 178040 -1 2660
2662 0 652692 132152 177800 -1 2661
2663 0 652676 132284 177600 -1 2662
2664 0 652740 132396 177400 -1 2663
2665 0 652720 132448 177200 -1 2664
2666 0 652784 132552 177080 -1 2665
2667 0 652956 132560 176920 -1 2666
2668 0 653368 132710 176800 -1 2667
2669 0 653480 132868 176680 -1 2668
2670 0 653624 133466 176600 -1 2669
2671 0 653592 133734 176440 -1 2670
2672 0 653520 133936 176320 -1 2671
2673 0 653400 134112 176200 -1 2672
2674 0 653252 134172 176040 -1 2673
2675 0 653064 134264 175880 -1 2674
2676 0 652952 134302 175760 -1 2675
2677 0 652888 134326 175680 -1 2676
2678 0 652656 134222 175600 -1 2677
2679 0 652484 134258 175400 -1 2678
2680 0 652432 134218 175280 -1 2679
2681 0 652016 133848 175200 -1 2680
2682 0 652416 134300 175080 -1 2681
2683 0 652428 134436 174880 -1 2682
2684 0 652336 134400 174720 -1 2683
2685 0 652248 134328 174600 -1 2684
2686 0 652168 134254 174520 -1 2685
2687 0 652213 134271 174440 -1 2686
2688 0 652233 134287 174360 -1 2687
2689 0 652213 134341 174280 -1 2688
2690 0 652265 134351 174240 -1 2689
2691 0 652149 134435 174080 -1 2690
2692 0 652145 134573 174000 -1 2691
2693 0 652073 134729 173840 -1 2692
2694 0 652061 134877 173720 -1 2693
2695 0 652065 134963 173600 -1 2694
2696 0 651905 135685 173600 -1 2695
2697 0 651125 135407 173600 -1 2696
2698 0 651087 134908 173600 -1 2697
2699 0 651027 134862 173560 -1 2698
2700 0 650951 134896 173520 -1 2699
2701 0 651079 134854 173640 -1 2698
2702 0 650975 134721 173680 -1 2701
2703 0 650935 134709 173720 -1 2702
2704 0 650903 134704 173760 -1 2703
2705 0 652433 136339 173600 -1 2696
2706 0 652453 136417 173480 -1 2705
2707 0 652977 136223 173480 -1 2706
2708 0 652737 136205 173320 -1 2707
2709 0 652741 136185 173200 -1 2708
2710 0 652729 136169 173120 -1 2709
2711 0 652725 135889 173080 -1 2710
2712 0 652765 135809 173000 -1 2711
2713 0 652777 135801 172960 -1 2712
2714 0 652773 135809 172880 -1 2713
2715 0 652765 135865 172800 -1 2714
2716 0 652761 135877 172720 -1 2715
2717 0 652449 136869 173440 -1 2706
2718 0 652737 137137 173360 -1 2717
2719 0 652755 137190 173320 -1 2718
2720 0 652773 137243 173280 -1 2719
2721 0 652853 137235 173160 -1 2720
2722 0 652881 137217 173120 -1 2721
2723 0 652845 137437 173360 -1 2720
2724 0 652873 137585 173360 -1 2723
2725 0 652921 137737 173440 -1 2724
2726 0 652957 137799 173480 -1 2725
2727 0 653021 137805 173560 -1 2726
2728 0 653025 137763 173600 -1 2727
2729 0 653017 137739 173640 -1 2728
2730 0 653025 137675 173680 -1 2729
2731 0 652875 137200 173480 -1 2719
2732 0 652979 137212 173560 -1 2731
2733 0 652983 137214 173600 -1 2732
2734 0 652987 137248 173640 -1 2733
2735 0 652995 137268 173680 -1 2734
2736 0 652999 137300 173760 -1 2735
2737 0 652967 137456 173720 -1 2736
2738 0 652955 137484 173680 -1 2737
2739 0 652955 137512 173640 -1 2738
2740 0 652943 137564 173600 -1 2739
2741 0 652345 136935 173320 -1 2717
2742 0 652157 137015 173240 -1 2741
2743 0 652097 137063 173120 -1 2742
2744 0 652145 137061 173080 -1 2743
2745 0 652009 136977 173080 -1 2744
2746 0 651973 136953 173040 -1 2745
2747 0 651993 136973 173000 -1 2746
2748 0 651997 136977 172960 -1 2747
2749 0 651989 136993 172920 -1 2748
2750 0 651484 133322 175200 -1 2681
2751 0 651396 133288 175080 -1 2750
2752 0 651276 133236 174960 -1 2751
2753 0 651136 133182 174840 -1 2752
2754 0 650888 133066 174720 -1 2753
2755 0 650931 133047 174600 -1 2754
2756 0 650787 132949 174600 -1 2755
2757 0 650759 132955 174560 -1 2756
2758 0 650711 132949 174520 -1 2757
2759 0 650635 132917 174480 -1 2758
2760 0 650675 132945 174440 -1 2759
2761 0 650639 132937 174400 -1 2760
2762 0 650435 132921 174400 -1 2761
2763 0 650434 132926 174440 -1 2762
2764 0 650587 132891 174320 -1 2761
2765 0 650471 132831 174200 -1 2764
2766 0 650367 132831 174040 -1 2765
2767 0 650347 132897 173920 -1 2766
2768 0 650403 132937 173800 -1 2767
2769 0 650464 132974 173680 -1 2768
2770 0 650568 133020 173560 -1 2769
2771 0 650600 133112 173440 -1 2770
2772 0 651037.3 133477.33 173360 -1 2771
2773 1 651108 133302 173320 -1 2772
2774 0 651112 133174 173400 -1 2773
2775 0 651256 133660 173320 -1 2772
2776 0 651772 133714 173440 -1 2775
2777 0 652020 133492 173560 -1 2776
2778 0 652256 133238 173560 -1 2777
2779 0 652288 133194 173480 -1 2778
2780 0 652384 133180 173440 -1 2779
2781 0 652468 133092 173400 -1 2780
2782 0 652400 132846 173360 -1 2781
2783 0 652372 132892 173320 -1 2782
2784 0 652364 133026 173240 -1 2783
2785 0 652300 133064 173200 -1 2784
2786 0 652268 133126 173120 -1 2785
2787 0 652288 133270 173040 -1 2786
2788 0 652348 133352 173000 -1 2787
2789 0 652376 133472 172880 -1 2788
2790 0 652396 133532 172840 -1 2789
2791 0 652428 133568 172800 -1 2790
2792 0 652512 133652 172720 -1 2791
2793 0 652608 133700 172640 -1 2792
2794 0 652896 133748 172600 -1 2793
2795 0 652880 133812 172520 -1 2794
2796 0 652808 133850 172400 -1 2795
2797 0 652800 133884 172360 -1 2796
2798 0 652144 132728 173200 -1 2785
2799 0 652136 132582 173240 -1 2798
2800 0 652096 132506 173280 -1 2799
2801 0 651988 132380 173320 -1 2800
2802 0 652004 132170 173280 -1 2801
2803 0 652032 132146 173240 -1 2802
2804 0 652032 132110 173200 -1 2803
2805 0 652024 132062 173160 -1 2804
2806 0 652020 132000 173080 -1 2805
2807 0 652084 131972 173000 -1 2806
2808 0 652160 131884 172920 -1 2807
2809 0 652208 131824 172840 -1 2808
2810 0 652228 131832 172800 -1 2809
2811 0 652280 131792 172760 -1 2810
2812 0 652332 131786 172680 -1 2811
2813 0 652376 131790 172600 -1 2812
2814 0 652588 131648 172600 -1 2813
2815 0 652484 131530 172800 -1 2814
2816 0 652564 131426 172920 -1 2815
2817 0 652628 131460 172960 -1 2816
2818 0 651844 133664 173720 -1 2777
2819 0 651836 133708 173840 -1 2818
2820 0 651884 133744 173960 -1 2819
2821 0 651852 133644 174000 -1 2820
2822 0 651836 133592 174040 -1 2821
2823 0 651828 133620 174160 -1 2822
2824 0 651804 133670 174200 -1 2823
2825 0 650142 132919 173800 -1 2768
2826 0 649986 133079 173840 -1 2825
2827 0 649970 133078 173920 -1 2826
2828 0 649874 133119 173800 -1 2826
2829 0 649818 133119 173760 -1 2828
2830 0 649738 133075 173720 -1 2829
2831 0 649478 132819 173680 -1 2830
2832 0 649286 132675 173440 -1 2831
2833 0 649218 132563 173320 -1 2832
2834 0 649198 132523 173240 -1 2833
2835 0 649138 132427 173200 -1 2834
2836 0 649122 132399 173160 -1 2835
2837 0 649062 132391 173080 -1 2836
2838 0 649102 132507 173040 -1 2837
2839 0 649234 132691 173680 -1 2831
2840 0 649186 132639 173640 -1 2839
2841 0 649030 132627 173640 -1 2840
2842 0 648954 132731 173680 -1 2841
2843 0 648962 132767 173720 -1 2842
2844 0 648942 132771 173760 -1 2843
2845 0 648730 132827 173760 -1 2844
2846 0 648698 132911 173840 -1 2845
2847 0 648690 132947 173960 -1 2846
2848 0 648696 132948 174000 -1 2847
2849 0 649022 132631 173520 -1 2841
2850 0 648988 132636 173480 -1 2849
2851 0 648954 132555 173680 -1 2841
2852 0 648846 132487 173760 -1 2851
2853 0 648878 132443 173840 -1 2852
2854 0 648894 132438 173920 -1 2853
2855 0 648786 132483 173960 -1 2854
2856 0 648366 132715 174000 -1 2855
2857 0 648378 132767 174040 -1 2856
2858 0 648322 133003 174080 -1 2857
2859 0 648198 133067 173960 -1 2858
2860 0 648130 133135 173840 -1 2859
2861 0 648082 133291 173720 -1 2860
2862 0 648062 133387 173600 -1 2861
2863 0 648058 133491 173520 -1 2862
2864 0 648042 133599 173440 -1 2863
2865 0 647986 133715 173320 -1 2864
2866 0 647946 133839 173160 -1 2865
2867 0 647918 133935 173040 -1 2866
2868 0 647888 133977 172960 -1 2867
2869 0 647876 134045 172840 -1 2868
2870 0 647864 134105 172760 -1 2869
2871 0 647874 134132 172720 -1 2870
2872 0 648130 132907 174000 -1 2858
2873 0 647866 132803 173960 -1 2872
2874 0 647714 132851 173920 -1 2873
2875 0 647664.56 132874.42 173840 -1 2874
