# Supplementary material for: Connectomics Analysis Reveals First-, Second-, and Third-Order Thermosensory and Hygrosensory Neurons in the Adult Drosophila Brain
Source: Curr Biol. 2020 Aug 17;30(16):3167–3182.e4. doi: 10.1016/j.cub.2020.06.028 (PMC7443704; doi:10.1016/j.cub.2020.06.028)
Supplement: Data S1. Skeletons and Meshes, Related to STAR Methods — marin2020-skeletons contains files describing the morphology of each neuron in this study (in FAFB14 space, .swc format). glomeruli_meshes contains the glomerular meshes (in FAFB14 space, .stl format). neuropil_meshes contains the glomerular meshes (in FAFB14 space, .stl format). [file mmc5.zip › VP_SI/marin2020-skeletons/8361575.swc]

# SWC format file
# based on specifications at http://www.neuronland.org/NLMorphologyConverter/MorphologyFormats/SWC/Spec.html
# Created by nat::write.neuron.swc
# PointNo Label X Y Z Radius Parent 
1 0 411830 119459 192040 1843 -1
2 0 412276 118913 191000 0 1
3 0 413890 118797 191000 0 2
4 0 415065 119228 191000 0 3
5 0 415260 119275 190880 0 4
6 0 415774 119588 190880 0 5
7 0 416149 119706 191080 0 6
8 0 416874 120222 191080 0 7
9 0 417114 120270 191120 0 8
10 0 417285 120340 191160 0 9
11 0 417307 120437 191200 0 10
12 0 417369 120385 191240 0 11
13 0 417615 120675 191440 0 12
14 0 417890 121050 191600 0 13
15 0 418361 121446 191880 0 14
16 0 418631 121858 192000 0 15
17 0 418685 122184 192120 0 16
18 0 419092 122518 192160 0 17
19 0 419508 122861 192440 0 18
20 0 419748 123073 192680 0 19
21 0 419982 123219 192800 0 20
22 0 420417 123663 192800 0 21
23 0 420659 123897 192760 0 22
24 0 420721 124265 192720 0 23
25 0 420923 124726 192520 0 24
26 0 421000 125097 192160 0 25
27 0 420893 125305 191880 0 26
28 0 420824 125631 191600 0 27
29 0 420852 125986 191320 0 28
30 0 420863 126119 191280 0 29
31 0 420878 126220 191240 0 30
32 0 420959 126495 191040 0 31
33 0 420916 126816 190800 0 32
34 0 420603 127538 190800 0 33
35 0 419924 127999 190840 0 34
36 0 418653 129234 190840 0 35
37 0 418385 129678 190800 0 36
38 0 418336 129770 190760 0 37
39 0 418348 130316 190760 0 38
40 0 418085 130501 190920 0 39
41 0 417858 130945 191160 0 40
42 0 417851 131178 191200 0 41
43 0 417847 131047 191240 0 42
44 0 417641 131221 191360 0 43
45 0 417521 131365 191440 0 44
46 0 417225 131774 191640 0 45
47 0 416932 132254 191840 0 46
48 0 416619 132861 191880 0 47
49 0 416559 133264 191920 0 48
50 0 416346 133875 192000 0 49
51 0 416149 134441 192200 0 50
52 0 415836 135073 192240 0 51
53 0 415675 136070 192240 0 52
54 0 415532 136406 192120 0 53
55 0 415433 136861 192040 0 54
56 0 415520 138202 192040 60 55
57 0 415400 138433 192244 99.0394 56
58 0 415248 138776 192406 77.9062 57
59 0 415264 138816 192400 75.4718 58
60 0 415267 138852 192393 77.56 59
61 0 415202 139206 192587 143.693 60
62 0 415200 139232 192640 120.797 61
63 0 415212 139256 192605 125.031 62
64 0 415242 139611 192631 134.893 63
65 0 415290 139936 192681 68.0362 64
66 0 415296 139968 192680 80 65
67 0 415315 140004 192651 68.2242 66
68 0 415358 140456 192683 102.39 67
69 0 415390 140890 192545 71.7121 68
70 0 415392 140928 192560 75.4718 69
71 0 415454 140945 192509 67.0647 70
72 0 415464 141390 192428 118.467 71
73 0 415678 141733 192299 129.388 72
74 0 415989 142045 192179 98.8574 73
75 0 416306 142330 192058 109.006 74
76 0 416653 142581 191978 89.9976 75
77 0 416672 142624 191960 75.4718 76
78 0 416713 142645 191927 78.8769 77
79 0 417041 142906 191851 58.6683 78
80 0 417368 143117 191731 70.2297 79
81 0 417721 143376 191703 83.2629 80
82 0 418035 143704 191635 99.4848 81
83 0 418336 144000 191498 134.459 82
84 0 418641 144281 191358 141.126 83
85 0 418960 144570 191261 124.708 84
86 0 419259 144863 191107 99.0464 85
87 0 419296 144896 191120 107.331 86
88 0 419328 144927 191118 108.723 87
89 0 419672 145261 191074 115.698 88
90 0 419985 145551 190902 101.181 89
91 0 420336 145782 190747 121.466 90
92 0 420650 146091 190583 120.24 91
93 0 420999 146298 190404 88.0696 92
94 0 421206 146567 190258 124.313 93
95 0 421484 146889 190134 124.182 94
96 0 421691 147242 189972 117.331 95
97 0 421947 147628 189953 89.0894 96
98 0 422170 148025 189921 119.765 97
99 0 422360 148398 189790 131.169 98
100 0 422679 148725 189679 112.388 99
101 0 422967 149014 189423 122.384 100
102 0 423288 149318 189280 129.395 101
103 0 423674 149410 189103 147.326 102
104 0 423968 149661 188836 117.077 103
105 0 424000 149696 188800 120.797 104
106 0 424034 149653 188808 133.098 105
107 0 424652 149366 188758 79.8049 106
108 0 424672 149312 188800 32 107
109 0 424118.4 149831.27 188760 81 105
110 0 424225 149953 188724 46.6861 109
111 0 424256 149984 188720 60.3987 110
112 0 424544 150272 188680 180.814 111
113 0 424576 150304 188680 197.261 112
114 0 424607 150336 188680 186.774 113
115 0 424672 150656 188680 172.325 114
116 0 424672 150688 188681 174.224 115
117 0 424672 150912 188800 166.469 116
118 0 424672 150943 188804 177.612 117
119 0 424672 151232 189040 209.99 118
120 0 424673 151264 189041 205.008 119
121 0 425058 151677 189326 220.492 120
122 0 425088 151680 189320 228.526 121
123 0 425092 151711 189322 263.086 122
124 0 425311 152125 189112 169.227 123
125 0 425344 152160 189120 166.469 124
126 0 425381 152175 189106 154.292 125
127 0 425679 152438 189080 116.213 126
128 0 425992 152707 189069 111.138 127
129 0 426265 153003 189041 143.926 128
130 0 426473 153332 189041 172.013 129
131 0 426608 153691 189078 164.17 130
132 0 426689 154054 189042 143.079 131
133 0 426725 154421 188936 130.07 132
134 0 426720 154464 188960 131.939 133
135 0 426755 154515 188984 149.847 134
136 0 426563 154819 188684 170.209 135
137 0 426627 155117 188314 168.09 136
138 0 426881 155400 188022 150.935 137
139 0 427199 155698 187828 125.641 138
140 0 427403 156087 187752 134.042 139
141 0 427342 156551 187730 190.779 140
142 0 427170 156934 187651 162.793 141
143 0 427168 156960 187600 150.944 142
144 0 427136 156998 187570 165.371 143
145 0 427137 157330 187247 164.739 144
146 0 427122 157715 187061 154.468 145
147 0 427058 158090 186853 139.158 146
148 0 427006 158395 186517 129.099 147
149 0 427016 158513 186067 135.322 148
150 0 427046 158566 185602 155.319 149
151 0 426919 158628 185173 203.927 150
152 0 426750 158599 184748 164.108 151
153 0 426404 158559 184473 106.859 152
154 0 426368 158528 184440 120.797 153
155 0 426337 158528 184439 118.886 154
156 0 426016 158528 184240 51.225 155
157 0 425984 158528 184200 75.4718 156
158 0 425952 158528 184200 80 157
159 0 425920 158525 184202 76.8792 158
160 0 425600 158464 184040 91.913 159
161 0 425564 158465 184048 109.71 160
162 0 425246 158308 183723 130.566 161
163 0 425216 158304 183680 128.996 162
164 0 425180 158305 183640 118.52 163
165 0 424899 158296 183198 148.863 164
166 0 424864 158336 183160 148.593 165
167 0 424645 158927 182440 0 166
168 0 424680 159035 182120 0 167
169 0 424664 159005 181800 0 168
170 0 424904 158932 181440 0 169
171 0 425080 158783 181120 0 170
172 0 425156 158613 180800 0 171
173 0 425110 158440 180480 81 172
174 0 425179 158309 180200 81 173
175 0 425192 158290 180160 81 174
176 0 425173 158270 180120 81 175
177 0 425085 158089 180080 81 176
178 0 424953 158048 179920 81 177
179 0 424884 158175 179560 71 178
180 0 424673 158348 179200 71 179
181 0 424438 158400 178920 86 180
182 0 424322 158471 178560 71 181
183 0 424218 158714 178280 101 182
184 0 424184 158841 178240 101 183
185 0 424216 158749 178200 101 184
186 0 424201 158723 178160 101 185
187 0 424276 158936 177720 124 186
188 0 424387 159016 177280 128 187
189 0 424350 159095 176960 98 188
190 0 424333 159218 176920 98 189
191 0 424352 159068 176880 98 190
192 0 424359 159026 176760 98 191
193 0 424412 159212 176480 98 192
194 0 424531 158986 176440 98 193
195 0 424438 159192 176400 98 194
196 0 424440 159205 176360 98 195
197 0 424458 159291 176200 81 196
198 0 424509 159386 175920 128 197
199 0 424477 159458 175560 108 198
200 0 424341 159563 175280 102 199
201 0 424346 159625 175240 98 200
202 0 424330 159582 175200 98 201
203 0 424214 159681 174880 98 202
204 0 424117 159716 174480 115 203
205 0 423943 159847 174160 101 204
206 0 423704 160013 173760 115 205
207 0 423540 160119 173480 115 206
208 0 423544 160272 173080 115 207
209 0 423665 160352 172680 90 208
210 0 423660 160410 172360 96 209
211 0 423667 160492 172080 107 210
212 0 423691 160350 171520 107 211
213 0 423537 160392 171160 108 212
214 0 423163 160483 170760 120 213
215 0 422811 160462 170400 107 214
216 0 422611 160498 170200 98 215
217 0 422441 160412 169840 107 216
218 0 422262 160384 169600 96 217
219 0 422079 160421 169240 128 218
220 0 422014 160597 168960 122 219
221 0 421911 160733 168560 104 220
222 0 421857 160830 168320 108 221
223 0 421851 160978 168040 108 222
224 0 421766 161107 167760 96 223
225 0 421725 161213 167440 107 224
226 0 421666 161301 167360 98 225
227 0 421642 161349 167240 98 226
228 0 421586 161429 167080 101 227
229 0 421440 161888 166160 98 228
230 0 421472 162080 165960 81 229
231 0 421472 162272 165760 107 230
232 0 421440 162432 165560 108 231
233 0 421376 162528 165320 101 232
234 0 421344 162592 165080 81 233
235 0 421312 162752 164840 81 234
236 0 421280 162912 164640 86 235
237 0 421152 163104 164520 98 236
238 0 421088 163296 164360 90 237
239 0 420960 163488 164160 101 238
240 0 420896 163680 163960 81 239
241 0 420864 163840 163720 96 240
242 0 420736 163968 163480 120 241
243 0 420640 164096 163240 108 242
244 0 420512 164192 163040 128 243
245 0 420352 164288 162800 96 244
246 0 420288 164320 162560 90 245
247 0 420192 164288 162320 71 246
248 0 420160 164352 162080 98 247
249 0 420128 164416 161800 81 248
250 0 420064 164544 161560 102 249
251 0 419936 164736 161440 91 250
252 0 419776 164928 161280 98 251
253 0 419648 165088 161120 101 252
254 0 419520 165280 160920 96 253
255 0 419456 165440 160720 98 254
256 0 419392 165568 160480 120 255
257 0 419328 165728 160240 91 256
258 0 419232 165888 160000 134 257
259 0 419232 166016 159760 154 258
260 0 419200 166112 159520 153 259
261 0 419200 166112 159240 160 260
262 0 419200 166080 158960 128 261
263 0 419136 166112 158720 135 262
264 0 419104 166144 158440 122 263
265 0 419040 166144 158160 96 264
266 0 418976 166176 157920 115 265
267 0 418912 166240 157680 124 266
268 0 418816 166368 157440 86 267
269 0 418720 166496 157240 98 268
270 0 418560 166656 157080 90 269
271 0 418400 166784 156920 98 270
272 0 418208 166944 156840 90 271
273 0 418016 167072 156720 90 272
274 0 417824 167200 156560 122 273
275 0 417696 167296 156360 107 274
276 0 417600 167456 156120 108 275
277 0 417568 167616 155880 108 276
278 0 417408 167712 155640 128 277
279 0 417248 167776 155400 115 278
280 0 417120 167840 155160 86 279
281 0 416960 167904 154960 60 280
282 0 416768 167904 154760 122 281
283 0 416608 167904 154560 96 282
284 0 416352 167968 154440 140 283
285 0 416192 168128 154240 90 284
286 0 416096 168160 154000 96 285
287 0 416064 168256 153760 75 286
288 0 416000 168256 153480 101 287
289 0 416096 168224 153240 185 288
290 0 416160 168288 153000 166 289
291 0 416192 168448 152760 140 290
292 0 416192 168544 152480 124 291
293 0 416288 168672 152280 91 292
294 0 416352 168832 152040 120 293
295 0 416448 168992 151840 120 294
296 0 416512 169120 151600 120 295
297 0 416576 169248 151360 104 296
298 0 416672 169408 151160 98 297
299 0 416800 169600 150960 75 298
300 0 416928 169824 150800 80 299
301 0 417024 170080 150720 40 300
302 0 417152 170304 150640 40 301
303 0 417280 170528 150600 40 302
304 0 417440 170752 150520 51 303
305 0 417568 171008 150440 51 304
306 0 417696 171232 150320 80 305
307 0 417792 171296 150080 98 306
308 0 417484.22 170321.22 149360 122 307
309 0 418304 170560 148720 80 308
310 0 418560 170592 148600 60 309
311 0 418720 170592 148400 107 310
312 0 418912 170688 148240 80 311
313 0 419136 170688 148040 81 312
314 0 419200 170528 147840 96 313
315 0 419136 170368 147600 122 314
316 0 419104 170304 147360 122 315
317 0 419008 170272 147120 81 316
318 0 418880 170240 146880 101 317
319 0 418720 170240 146640 122 318
320 0 418528 170304 146440 104 319
321 0 418336 170336 146280 122 320
322 0 418144 170400 146080 122 321
323 0 417920 170496 146000 75 322
324 0 417856 170688 145840 32 323
325 0 417696 170720 145640 75 324
326 0 417632 170592 145400 128 325
327 0 417664 170592 145120 134 326
328 0 417664 170528 144840 134 327
329 0 417728 170528 144560 101 328
330 0 417792 170496 144280 122 329
331 0 417728 170624 144040 80 330
332 0 417632 170592 143680 60 331
333 0 417728 170816 143600 136 332
334 0 417856 170944 143400 137 333
335 0 417984 171104 143200 124 334
336 0 417952 171200 142960 96 335
337 0 417920 171232 142680 90 336
338 0 417888 171264 142400 115 337
339 0 417824 171264 142120 115 338
340 0 417728 171296 141880 115 339
341 0 417664 171328 141640 108 340
342 0 417664 171360 141360 107 341
343 0 417696 171424 141120 101 342
344 0 417664 171488 140880 96 343
345 0 417536 171488 140640 115 344
346 0 417504 171552 140400 101 345
347 0 417440 171616 140160 128 346
348 0 417376 171648 139920 101 347
349 0 417216 171648 139680 108 348
350 0 417024 171616 139480 81 349
351 0 416864 171616 139240 75 350
352 0 416704 171520 139040 81 351
353 0 416544 171424 138840 91 352
354 0 416416 171424 138600 98 353
355 0 416320 171456 138360 115 354
356 0 416320 171520 138080 115 355
357 0 416416 171648 137880 98 356
358 0 416448 171712 137640 107 357
359 0 416608 171808 137440 60 358
360 0 416768 171872 137240 75 359
361 0 416896 171872 137000 102 360
362 0 416992 171872 136720 122 361
363 0 416928 171840 136480 122 362
364 0 416832 171840 136240 98 363
365 0 416768 171776 135960 96 364
366 0 416704 171744 135680 90 365
367 0 416608 171712 135440 96 366
368 0 416608 171744 135160 90 367
369 0 416640 171872 134920 81 368
370 0 416544 171936 134680 90 369
371 0 416480 172032 134440 86 370
372 0 416416 172096 134200 150 371
373 0 416480 172320 134080 140 372
374 0 416416 172416 133840 134 373
375 0 416352 172608 133640 104 374
376 0 416320 172800 133440 86 375
377 0 416192 172960 133280 102 376
378 0 416096 173152 133080 108 377
379 0 416000 173312 132840 96 378
380 0 415904 173312 132560 96 379
381 0 415872 173216 132320 81 380
382 0 415852 172870 131200 122 381
383 0 415700.2 172885.5 131120 122 382
384 0 415680 172800 130080 81 383
385 0 415712 172736 129840 122 384
386 0 415744 172736 129560 135 385
387 0 415872 172704 129320 101 386
388 0 415968 172704 129080 115 387
389 0 416064 172672 128840 96 388
390 0 416224 172672 128640 104 389
391 0 416320 172736 128400 96 390
392 0 416480 172832 128160 96 391
393 0 416771.75 172879.44 127120 128 392
394 0 416500.03 173291.42 125440 122 393
395 0 416320 173568 124360 71 394
396 0 416288 173568 124080 81 395
397 0 416192 173504 123840 81 396
398 0 416128 173472 123560 90 397
399 0 416128 173472 123280 101 398
400 0 416256 173568 123040 90 399
401 0 416288 173632 122800 98 400
402 0 416320 173664 122520 98 401
403 0 416384 173728 122280 98 402
404 0 416448 173792 122040 102 403
405 0 416544 173792 121800 98 404
406 0 416576 173792 121520 90 405
407 0 416576 173728 121240 90 406
408 0 416576 173632 121000 75 407
409 0 416576 173472 120760 75 408
410 0 416512 173344 120520 98 409
411 0 416448 173184 120320 81 410
412 0 416288 173024 120120 75 411
413 0 416160 172896 119920 81 412
414 0 416000 172800 119680 81 413
415 0 415840 172704 119480 91 414
416 0 415776 172672 119200 96 415
417 0 415744 172672 118920 96 416
418 0 415712 172768 118640 108 417
419 0 415648 172832 118400 124 418
420 0 415648 172928 118160 137 419
421 0 415552 172960 117920 131 420
422 0 415456 172960 117680 108 421
423 0 415424 172960 117400 101 422
424 0 415424 173024 117120 101 423
425 0 415392 173056 116840 81 424
426 0 415456 173152 116600 98 425
427 0 415456 173248 116360 96 426
428 0 415456 173312 116080 96 427
429 0 415328 173312 115840 136 428
430 0 415104 173152 115720 150 429
431 0 414944 172992 115560 81 430
432 0 414688 172928 115520 120 431
433 0 414496 172800 115400 64 432
434 0 414272 172640 115280 51 433
435 0 414112 172480 115120 51 434
436 0 414016 172288 114960 75 435
437 0 413856 172160 114760 96 436
438 0 413728 172128 114520 131 437
439 0 413632 172160 114280 120 438
440 0 413536 172288 114040 128 439
441 0 413536 172448 113800 124 440
442 0 413504 172608 113600 102 441
443 0 413472 172768 113400 124 442
444 0 413440 172928 113160 104 443
445 0 413312 173056 112920 124 444
446 0 413280 173152 112680 128 445
447 0 413280 173248 112400 71 446
448 0 413184 173376 112160 98 447
449 0 413216 173536 111920 98 448
450 0 413216 173632 111680 90 449
451 0 413248 173728 111440 98 450
452 0 413184 173888 111240 128 451
453 0 413120 173856 110960 143 452
454 0 413056 173824 110720 32 453
455 0 412928 173824 110480 122 454
456 0 412800 173728 110280 115 455
457 0 412672 173632 110080 120 456
458 0 412480 173504 109880 128 457
459 0 412320 173408 109680 137 458
460 0 412192 173280 109480 128 459
461 0 412096 173152 109280 137 460
462 0 412032 173024 109040 131 461
463 0 411936 172896 108840 107 462
464 0 411840 172768 108600 122 463
465 0 411744 172736 108320 115 464
466 0 411584 172704 108120 107 465
467 0 411456 172768 107880 139 466
468 0 411424 172928 107640 137 467
469 0 411360 173088 107400 107 468
470 0 411424 173248 107160 101 469
471 0 411520 173408 106960 98 470
472 0 411616 173600 106800 102 471
473 0 411616 173760 106600 107 472
474 0 411616 173888 106360 148 473
475 0 411584 173984 106120 131 474
476 0 411488 173952 105880 108 475
477 0 411328 173952 105680 115 476
478 0 411200 173952 105440 120 477
479 0 411072 174016 105200 115 478
480 0 410944 174048 104960 107 479
481 0 410848 174208 104760 102 480
482 0 410027.8 174593.12 104000 107 481
483 0 409216 174688 103200 115 482
484 0 409056 174720 103000 120 483
485 0 408928 174720 102760 122 484
486 0 408768 174752 102520 128 485
487 0 408576 174816 102320 200 486
488 0 408352 174880 102200 153 487
489 0 408192 175008 102040 137 488
490 0 408064 175200 101880 164 489
491 0 407904 175264 101680 226 490
492 0 407936 175360 101440 120 491
493 0 407968 175616 101320 202 492
494 0 408032 175776 101120 160 493
495 0 408000 175904 100880 122 494
496 0 407936 176032 100640 134 495
497 0 407808 176128 100400 122 496
498 0 407744 176256 100160 120 497
499 0 407616 176416 99960 108 498
500 0 407488 176544 99760 108 499
501 0 407456 176608 99520 107 500
502 0 407584 176640 99280 160 501
503 0 407616 176640 99000 160 502
504 0 407712 176608 98760 196 503
505 0 407776 176608 98480 96 504
506 0 407872 176608 98240 122 505
507 0 407968 176608 97960 124 506
508 0 408032 176544 97720 160 507
509 0 408192 176384 97560 175 508
510 0 408288 176160 97680 40 509
511 0 408288 176032 97920 51 510
512 0 408192 175904 98160 102 511
513 0 408032 175776 98360 150 512
514 0 407872 175616 98560 150 513
515 0 407744 175584 98680 153 514
516 0 408192 176384 97480 134 509
517 0 408745.38 176532.05 96560 160 516
518 0 408288 176576 95520 176 517
519 0 408032 176448 95520 150 518
520 0 407936 176288 95320 137 519
521 0 408000 176128 95120 178 520
522 0 407872 176064 94880 139 521
523 0 407744 175840 94720 108 522
524 0 407712 175648 94520 81 523
525 0 407776 175392 94400 101 524
526 0 407936 175232 94280 115 525
527 0 408032 175008 94160 91 526
528 0 408128 174848 93960 96 527
529 0 408128 174688 93720 102 528
530 0 408128 174528 93480 81 529
531 0 408160 174464 93200 115 530
532 0 408192 174496 92920 90 531
533 0 408192 174496 92640 96 532
534 0 408192 174432 92360 128 533
535 0 408128 174368 92120 101 534
536 0 408224 174368 91880 120 535
537 0 408352 174336 91640 115 536
538 0 408384 174336 91360 101 537
539 0 408320 174336 91080 75 538
540 0 408224 174304 90840 122 539
541 0 408128 174208 90600 131 540
542 0 408224 174112 90360 122 541
543 0 408224 173984 90120 128 542
544 0 408352 173856 89920 185 543
545 0 408448 173792 89680 135 544
546 0 408576 173728 89440 115 545
547 0 408768 173536 89320 175 546
548 0 408992 173408 89320 217 547
549 0 409088 173408 89080 96 548
550 0 409088 173312 88840 81 549
551 0 409152 173184 88600 128 550
552 0 409216 173088 88360 135 551
553 0 409312 172896 88160 163 552
554 0 409504 172736 88040 236 553
555 0 409760 172768 88040 168 554
556 0 409984 172640 88040 148 555
557 0 410208 172480 88000 172 556
558 0 410432 172352 88040 75 557
559 0 410624 172160 87920 81 558
560 0 410784 172000 87800 102 559
561 0 410880 171776 87680 134 560
562 0 411008 171552 87520 122 561
563 0 411168 171424 87320 148 562
564 0 410208 172480 87880 134 557
565 0 410240 172352 87640 81 564
566 0 410176 172384 87400 160 565
567 0 410144 172384 86880 134 566
568 0 410016 172224 86720 102 567
569 0 409792 172192 86600 134 568
570 0 409696 172160 86360 96 569
571 0 409728 172128 86080 96 570
572 0 410175.62 172009.22 85120 150 571
573 0 410508.53 172187.77 84000 235 572
574 0 411360 172512 83280 137 573
575 0 411520 172480 83080 80 574
576 0 411744 172352 82920 98 575
577 0 411968 172288 82800 91 576
578 0 412160 172256 82640 32 577
579 0 412352 172256 82440 98 578
580 0 412608 172256 82320 86 579
581 0 412832 172320 82160 120 580
582 0 412992 172384 81960 98 581
583 0 413184 172480 81800 86 582
584 0 413408 172608 81640 81 583
585 0 413632 172640 81520 107 584
586 0 413824 172736 81320 91 585
587 0 414048 172832 81200 96 586
588 0 414304 172864 81120 101 587
589 0 414528 172960 81000 90 588
590 0 414752 173056 80920 120 589
591 0 415008 173088 80840 137 590
592 0 415264 173152 80760 140 591
593 0 415456 173280 80640 120 592
594 0 415680 173376 80520 122 593
595 0 415872 173408 80360 137 594
596 0 416064 173472 80200 176 595
597 0 416320 173568 80160 200 596
598 0 416512 173760 80200 228 597
599 0 416640 173984 80160 273 598
600 0 416608 174112 79920 261 599
601 0 416704 174048 79680 219 600
602 0 416928 173984 79560 175 601
603 0 417152 173888 79440 128 602
604 0 417344 173728 79400 160 603
605 0 417568 173600 79320 108 604
606 0 417792 173504 79160 98 605
607 0 418016 173408 79040 124 606
608 0 418272 173344 78960 134 607
609 0 418496 173312 78800 137 608
610 0 418752 173312 78760 160 609
611 0 419008 173376 78680 168 610
612 0 419264 173408 78600 175 611
613 0 419520 173440 78560 178 612
614 0 419776 173408 78480 140 613
615 0 420000 173344 78360 102 614
616 0 420256 173312 78320 102 615
617 0 420512 173248 78240 120 616
618 0 420768 173152 78240 157 617
619 0 421024 173088 78200 124 618
620 0 421280 173024 78080 107 619
621 0 421536 173024 78040 102 620
622 0 421792 172960 78000 107 621
623 0 422048 172960 77920 124 622
624 0 422272 172960 77800 124 623
625 0 422496 172928 77680 104 624
626 0 422688 172896 77520 108 625
627 0 422880 172832 77360 128 626
628 0 423008 172736 77120 104 627
629 0 423136 172608 76880 96 628
630 0 423296 172512 76680 81 629
631 0 423360 172416 76440 96 630
632 0 423488 172320 76240 96 631
633 0 423520 172224 75960 104 632
634 0 423616 172128 75720 108 633
635 0 423744 172000 75480 108 634
636 0 423776 171904 75200 137 635
637 0 423840 171872 74960 122 636
638 0 423904 171840 74720 115 637
639 0 423904 171808 74440 75 638
640 0 424000 171776 74200 71 639
641 0 424064 171712 73960 104 640
642 0 424160 171648 73720 134 641
643 0 424224 171648 73440 115 642
644 0 424288 171584 73200 115 643
645 0 424288 171584 72920 128 644
646 0 424320 171552 72640 90 645
647 0 424320 171552 72360 90 646
648 0 424384 171552 72080 96 647
649 0 424416 171552 71800 98 648
650 0 424480 171520 71560 75 649
651 0 424480 171584 71280 115 650
652 0 424480 171552 71000 115 651
653 0 424480 171488 70720 98 652
654 0 424480 171392 70440 120 653
655 0 424480 171360 70160 115 654
656 0 424480 171296 69880 101 655
657 0 424480 171232 69600 98 656
658 0 424544 171168 69360 101 657
659 0 424576 171136 69080 101 658
660 0 424640 171040 68840 101 659
661 0 424640 170976 68560 96 660
662 0 424608 170816 68320 120 661
663 0 424672 170656 68080 98 662
664 0 424800 170624 67840 51 663
665 0 424896 170624 67720 40 664
666 0 424896 170880 67640 40 665
667 0 424896 170976 67600 40 666
668 0 425056 170624 67480 75 665
669 0 425056 170624 67200 81 668
670 0 424960 170432 67000 80 669
671 0 424960 170176 66880 75 670
672 0 424864 169952 66760 140 671
673 0 424896 169792 66520 131 672
674 0 424960 169728 66280 90 673
675 0 424960 169632 66040 81 674
676 0 424960 169536 65800 96 675
677 0 424992 169376 65600 140 676
678 0 425024 169216 65360 178 677
679 0 424992 169152 65120 202 678
680 0 425152 169184 64880 96 679
681 0 425312 169152 64680 75 680
682 0 425472 169216 64480 163 681
683 0 425664 169184 64280 107 682
684 0 425728 169152 64040 134 683
685 0 425664 168992 63800 51 684
686 0 425536 168960 63560 124 685
687 0 425440 168960 63320 81 686
688 0 425408 169024 63040 134 687
689 0 425408 169120 62800 120 688
690 0 425440 169184 62520 134 689
691 0 425536 169280 62280 128 690
692 0 425696 169216 62040 71 691
693 0 425664 169152 61800 164 692
694 0 425504 169312 61640 148 693
695 0 425504 169536 61520 224 694
696 0 425408 169760 61440 202 695
697 0 425312 169952 61520 115 696
698 0 425487 169685 61200 -1 696
699 0 425527 169808 61120 -1 698
700 0 425560 169904 61080 -1 699
701 0 425533 170271 61040 -1 700
702 0 425564 170286 60960 -1 701
703 0 425556 169800 60920 -1 702
704 0 425547 169496 60880 -1 703
705 0 425573 169182 60840 -1 704
706 0 425563 169013 60800 -1 705
707 0 425568 168736 60760 80 706
708 0 425568 168640 60720 80 707
709 0 425600 168416 60600 51 708
710 0 425600 168192 60480 51 709
711 0 425600 167936 60400 51 710
712 0 425632 167680 60280 51 711
713 0 425664 167424 60200 75 712
714 0 425632 167200 60040 102 713
715 0 425632 167040 59840 86 714
716 0 425632 166880 59640 75 715
717 0 425632 166720 59440 102 716
718 0 425568 166560 59200 120 717
719 0 425536 166400 58960 104 718
720 0 425632 166272 58760 107 719
721 0 425696 166240 58480 96 720
722 0 425888 166336 58320 135 721
723 0 426016 166368 58080 137 722
724 0 426144 166464 57880 140 723
725 0 426336 166592 57760 189 724
726 0 426528 166400 57720 163 725
727 0 426688 166208 57640 96 726
728 0 426524 166478 57600 -1 727
729 0 426577 166695 57480 -1 728
730 0 426688 166818 57360 -1 729
731 0 426717 166906 57280 -1 730
732 0 426901 167602 57240 -1 731
733 0 426908 167655 57200 -1 732
734 0 427037 167562 57160 -1 733
735 0 427170 167398 57120 -1 734
736 0 427168 167328 57080 75 735
737 0 427264 167264 57000 102 736
738 0 427456 167232 56840 107 737
739 0 427648 167168 56680 101 738
740 0 427808 167200 56480 101 739
741 0 427968 167232 56280 148 740
742 0 428160 167296 56080 115 741
743 0 428384 167392 55920 101 742
744 0 428608 167424 55760 124 743
745 0 428864 167488 55680 120 744
746 0 429056 167520 55480 148 745
747 0 429248 167488 55280 163 746
748 0 429408 167424 55080 160 747
749 0 429568 167424 54880 163 748
750 0 429728 167328 54680 204 749
751 0 429952 167296 54520 288 750
752 0 430176 167360 54400 256 751
753 0 430336 167424 54160 141 752
754 0 430464 167392 53920 101 753
755 0 430624 167392 53720 148 754
756 0 430752 167392 53480 160 755
757 0 430816 167360 53240 190 756
758 0 430880 167360 52960 163 757
759 0 431040 167360 52760 128 758
760 0 431200 167328 52560 81 759
761 0 431296 167264 52320 150 760
762 0 431488 167328 52120 175 761
763 0 431648 167360 51920 206 762
764 0 431808 167392 51720 128 763
765 0 432064 167392 51600 115 764
766 0 432256 167456 51440 122 765
767 0 432480 167456 51240 189 766
768 0 432704 167520 51120 140 767
769 0 432736 167360 50880 32 768
770 0 432896 167296 50680 124 769
771 0 433088 167136 50520 163 770
772 0 433280 167104 50360 120 771
773 0 433440 166944 50160 45 772
774 0 433600 166912 49960 86 773
775 0 433760 166880 49720 81 774
776 0 433888 166880 49480 115 775
777 0 434016 167008 49280 134 776
778 0 434016 167232 49120 124 777
779 0 433952 167488 49000 122 778
780 0 433952 167712 48840 86 779
781 0 433824 167968 48800 107 780
782 0 433664 168128 48680 153 781
783 0 433472 168320 48640 160 782
784 0 433344 168576 48640 135 783
785 0 433216 168800 48640 164 784
786 0 433024 168992 48600 124 785
787 0 432864 169216 48520 98 786
788 0 432672 169408 48400 102 787
789 0 432608 169216 48160 81 788
790 0 432576 169344 47920 45 789
791 0 432704 169472 47680 137 790
792 0 432928 169504 47560 91 791
793 0 433152 169600 47440 148 792
794 0 433312 169760 47320 266 793
795 0 433536 169920 47320 245 794
796 0 433664 170112 47440 98 795
797 0 433664 170208 47560 75 796
798 0 434112 167008 49240 120 777
799 0 434336 166912 49160 98 798
800 0 434528 166688 49160 81 799
801 0 434688 166496 49080 71 800
802 0 434816 166336 48880 71 801
803 0 434976 166304 48680 64 802
804 0 435168 166336 48480 96 803
805 0 435424 166304 48400 104 804
806 0 435680 166272 48360 75 805
807 0 435936 166272 48360 32 806
808 0 436096 166080 48320 40 807
809 0 436041 166321 48200 -1 808
810 0 436045 165750 48160 -1 809
811 0 436119 165752 48120 -1 810
812 0 436610 165582 48080 -1 811
813 0 436868 165332 48120 -1 812
814 0 437251 165265 48160 -1 813
815 0 437429 164971 48160 113 814
816 0 437440 164896 48120 140 815
817 0 437600 164672 48120 120 816
818 0 437792 164448 48120 96 817
819 0 437952 164256 48000 32 818
820 0 437856 163840 47920 64 819
821 0 437984 163616 47920 64 820
822 0 438240 163520 47960 86 821
823 0 438432 163328 48080 150 822
824 0 438707 163046 48120 -1 823
825 0 438692 162819 48040 -1 824
826 0 438630 162780 47960 -1 825
827 0 438599 162450 47920 -1 826
828 0 438687 162335 47880 -1 827
829 0 438592 162240 47840 51 828
830 0 438624 162208 47840 40 829
831 0 438816 162016 47720 80 830
832 0 439008 161856 47640 102 831
833 0 439232 161760 47560 64 832
834 0 439456 161600 47560 51 833
835 0 439616 161440 47440 51 834
836 0 439744 161216 47400 124 835
837 0 439872 161056 47240 150 836
838 0 440096 161056 47120 150 837
839 0 440288 160864 47080 120 838
840 0 440254 160909 46920 -1 839
841 0 440064 161376 46880 51 840
842 0 440128 161376 46880 75 841
843 0 440288 161216 46720 32 842
844 0 440288 161088 46480 71 843
845 0 440224 161024 46240 81 844
846 0 440096 160896 46040 60 845
847 0 440160 160736 45800 51 846
848 0 440384 160672 45680 51 847
849 1 441032.5 160401.31 44840 153 848
850 0 441504 159744 44040 218 849
851 0 441664 159616 43840 107 850
852 0 441888 159520 43720 75 851
853 0 442112 159392 43560 107 852
854 0 442304 159232 43400 81 853
855 0 442464 159104 43200 153 854
856 0 442592 159008 43000 229 855
857 0 442624 159008 42720 284 856
858 0 442880 158976 42680 256 857
859 0 443136 158976 42680 284 858
860 0 443296 159104 42480 275 859
861 0 443520 159072 42320 207 860
862 0 443744 158944 42320 160 861
863 0 443936 158752 42360 120 862
864 0 444096 158560 42400 139 863
865 0 444192 158368 42560 148 864
866 0 444320 158208 42720 122 865
867 0 444512 158048 42760 186 866
868 0 444768 157920 42760 226 867
869 0 444896 157760 42560 192 868
870 0 444992 157504 42560 115 869
871 0 445152 157344 42440 107 870
872 0 445344 157152 42400 90 871
873 0 445504 156992 42200 81 872
874 0 445696 156864 42000 102 873
875 0 445824 156672 41840 91 874
876 0 446016 156480 41840 81 875
877 0 446240 156320 41840 81 876
878 0 446496 156192 41800 80 877
879 0 446720 156064 41800 153 878
880 0 446976 155968 41800 160 879
881 0 447232 155936 41760 150 880
882 0 447456 155872 41640 101 881
883 0 447648 155680 41560 139 882
884 0 447872 155584 41440 136 883
885 0 448096 155456 41400 200 884
886 0 448320 155328 41520 168 885
887 0 448576 155232 41520 122 886
888 0 448832 155136 41520 96 887
889 0 449088 155072 41560 81 888
890 0 449344 155040 41560 64 889
891 0 449600 154944 41560 75 890
892 0 449856 154880 41520 101 891
893 0 450016 154720 41360 81 892
894 0 450240 154624 41240 98 893
895 0 450496 154624 41120 102 894
896 0 450688 154528 40960 124 895
897 0 450912 154528 40760 104 896
898 0 451104 154400 40640 139 897
899 0 451296 154240 40600 176 898
900 0 451488 154112 40440 224 899
901 0 451712 154144 40320 263 900
902 0 451904 154208 40120 166 901
903 0 452160 154112 40120 163 902
904 0 452384 153952 40080 160 903
905 0 452640 153856 40000 181 904
906 0 452896 153760 40000 160 905
907 0 453152 153728 40000 150 906
908 0 453408 153696 39920 124 907
909 0 453600 153696 39720 101 908
910 0 453824 153728 39600 51 909
911 0 454080 153760 39560 40 910
912 0 454336 153760 39560 153 911
913 0 454592 153792 39560 245 912
914 0 454784 153952 39480 197 913
915 0 454944 154016 39280 245 914
916 0 455200 153984 39160 258 915
917 0 455424 153920 39000 268 916
918 0 455680 153920 39040 196 917
919 0 455936 153952 38960 131 918
920 0 456192 153920 38960 160 919
921 0 456448 153888 38960 183 920
922 0 456704 153920 38920 160 921
923 0 456960 153920 38920 163 922
924 0 457152 153888 38760 104 923
925 0 457408 153952 38680 81 924
926 0 457600 154112 38520 81 925
927 0 457760 154240 38320 81 926
928 0 457888 154400 38160 122 927
929 0 457920 154624 38040 150 928
930 0 457920 154848 37920 107 929
931 0 457952 155040 37720 60 930
932 0 457952 155264 37520 32 931
933 0 457890 155214 37480 -1 932
934 0 458040 155574 37400 -1 933
935 0 458269 155748 37360 -1 934
936 0 458458 156218 37320 -1 935
937 0 458551 156373 37280 -1 936
938 0 458676 156578 37240 -1 937
939 0 458818 156827 37200 -1 938
940 0 458957 157007 37160 -1 939
941 0 459074 157161 37120 -1 940
942 0 459199 157305 37080 -1 941
943 0 459265 157462 37040 -1 942
944 0 459432 157781 37000 -1 943
945 0 459195 157548 36920 -1 944
946 0 459552 158080 36880 80 945
947 0 459360 157888 36800 60 946
948 0 459168 158080 36720 75 947
949 0 459040 158208 36680 80 948
950 0 459232 158400 36720 80 949
951 0 459424 158560 36800 75 950
952 0 459552 158784 36800 64 951
953 0 459584 158816 36840 40 952
954 0 458848 158016 36560 91 949
955 0 458656 157888 36440 205 954
956 0 458656 158112 36320 140 955
957 0 458784 158304 36200 107 956
958 0 458752 158560 36120 40 957
959 0 458752 158656 36120 40 958
960 0 458760 158668 36040 -1 959
961 0 458788 158807 35960 -1 960
962 0 458745 158768 35920 -1 961
963 0 458743 158782 35880 -1 962
964 0 458720 158880 35840 104 963
965 0 458720 159104 35720 86 964
966 0 458752 159328 35560 122 965
967 0 458752 159584 35480 128 966
968 0 458880 159840 35480 139 967
969 0 459136 159872 35560 156 968
970 0 459392 159936 35560 157 969
971 0 459616 159936 35680 80 970
972 0 459808 159872 35840 51 971
973 0 460000 159744 36000 120 972
974 0 460096 159552 36160 128 973
975 0 460128 159328 36280 91 974
976 0 460256 159136 36440 124 975
977 0 460480 159200 36560 80 976
978 0 460704 159360 36640 75 977
979 0 460896 159552 36680 80 978
980 0 461056 159712 36800 75 979
981 0 461312 159808 36800 80 980
982 0 461536 159680 36840 40 981
983 0 461536 159584 36840 40 982
984 0 461558 159753 36880 -1 983
985 0 461513 159767 37000 -1 984
986 0 461268 159495 37120 -1 985
987 0 461185 159121 37200 -1 986
988 0 460935 158622 37280 -1 987
989 0 460673 158012 37360 -1 988
990 0 460580 157864 37400 -1 989
991 0 460535 157575 37480 -1 990
992 0 460637 157414 37600 -1 991
993 0 460640 157344 37720 175 992
994 0 460480 157280 37920 168 993
995 0 460448 157120 38120 128 994
996 0 460352 156864 38240 102 995
997 0 460416 156640 38400 60 996
998 0 460544 156512 38600 81 997
999 0 460608 156352 38840 81 998
1000 0 460768 156192 39040 98 999
1001 0 460960 156096 39240 164 1000
1002 0 461056 156000 39480 175 1001
1003 0 461056 155840 39720 137 1002
1004 0 461088 155744 39960 128 1003
1005 0 461248 155744 40160 150 1004
1006 0 461376 155584 40360 96 1005
1007 0 461536 155520 40600 75 1006
1008 0 461632 155488 40840 81 1007
1009 0 461728 155392 41080 98 1008
1010 0 461888 155328 41320 120 1009
1011 0 462112 155232 41440 32 1010
1012 0 462144 155168 41680 96 1011
1013 0 462272 155072 41920 150 1012
1014 0 462336 155040 42200 137 1013
1015 0 462272 154944 42440 115 1014
1016 0 462304 154880 42680 120 1015
1017 0 462368 154816 42920 122 1016
1018 0 462400 154752 43160 154 1017
1019 0 462592 154720 43320 154 1018
1020 0 462816 154720 43480 90 1019
1021 0 462976 154720 43680 96 1020
1022 0 463136 154720 43920 115 1021
1023 0 463264 154752 44160 134 1022
1024 0 463256 154868 44280 -1 1023
1025 0 463291 154913 44320 -1 1024
1026 0 463323 154847 44400 -1 1025
1027 0 463387 154901 44520 -1 1026
1028 0 463264 154848 44560 107 1027
1029 0 463392 154944 44720 107 1028
1030 0 463520 155040 44960 96 1029
1031 0 463616 155072 45200 45 1030
1032 0 463776 155072 45440 101 1031
1033 0 463808 155008 45680 96 1032
1034 0 463968 155008 45920 120 1033
1035 0 464192 154944 46080 107 1034
1036 0 464416 154944 46240 102 1035
1037 0 464672 154912 46320 102 1036
1038 0 464896 154880 46440 157 1037
1039 0 465152 154816 46520 198 1038
1040 0 465344 154688 46680 160 1039
1041 0 465568 154560 46720 139 1040
1042 0 465792 154432 46840 120 1041
1043 0 466016 154272 46880 115 1042
1044 0 466080 154016 46960 75 1043
1045 0 466048 153824 47160 128 1044
1046 0 466080 153568 47240 136 1045
1047 0 466240 153472 47440 217 1046
1048 0 466336 153472 47680 206 1047
1049 0 466528 153376 47880 148 1048
1050 0 466720 153376 48080 80 1049
1051 0 466944 153344 48200 51 1050
1052 0 467136 153312 48400 90 1051
1053 0 467328 153280 48600 124 1052
1054 0 467584 153248 48600 150 1053
1055 0 467808 153120 48680 175 1054
1056 0 467968 153024 48880 181 1055
1057 0 468128 152960 49080 120 1056
1058 0 468352 152992 49200 148 1057
1059 0 468512 153056 49400 181 1058
1060 0 468768 153088 49400 153 1059
1061 0 469024 153024 49480 172 1060
1062 0 469248 153024 49640 178 1061
1063 0 469408 152864 49840 98 1062
1064 0 469632 152832 50000 90 1063
1065 0 469888 152768 50120 102 1064
1066 0 470144 152736 50200 96 1065
1067 0 470400 152672 50280 81 1066
1068 0 470560 152512 50480 64 1067
1069 0 470752 152448 50680 86 1068
1070 0 470912 152320 50840 51 1069
1071 0 471168 152256 50880 80 1070
1072 0 471424 152256 50880 80 1071
1073 0 471648 152128 50880 75 1072
1074 0 471904 152000 50960 32 1073
1075 0 472160 152000 50880 80 1074
1076 0 472416 152000 50960 45 1075
1077 0 472640 152032 51080 80 1076
1078 0 472896 152064 51120 75 1077
1079 0 473152 152064 51120 75 1078
1080 0 473408 152032 51160 71 1079
1081 0 473664 152000 51200 131 1080
1082 0 473856 151936 51400 122 1081
1083 0 474080 151872 51560 75 1082
1084 0 474272 151808 51720 75 1083
1085 0 474432 151808 51960 139 1084
1086 0 474560 151680 52160 218 1085
1087 0 474752 151808 52320 115 1086
1088 0 474912 151904 52520 75 1087
1089 0 474976 151904 52800 96 1088
1090 0 475008 151776 53040 32 1089
1091 0 475136 151616 53240 96 1090
1092 0 475392 151520 53360 131 1091
1093 0 475584 151488 53560 51 1092
1094 0 475840 151520 53560 45 1093
1095 0 476096 151520 53640 60 1094
1096 0 476288 151488 53800 108 1095
1097 0 476544 151520 53840 115 1096
1098 0 476768 151552 53960 101 1097
1099 0 476992 151520 54080 197 1098
1100 0 477216 151712 54080 122 1099
1101 0 477440 151840 54040 154 1100
1102 0 477696 151904 54040 192 1101
1103 0 477952 151968 54080 175 1102
1104 0 478208 151968 54080 200 1103
1105 0 478368 151776 54200 229 1104
1106 0 478432 151712 54440 214 1105
1107 0 478560 151744 54680 148 1106
1108 0 478656 152000 54800 90 1107
1109 0 460896 157440 37800 163 993
1110 0 461120 157568 37920 115 1109
1111 0 461248 157792 37960 166 1110
1112 0 461376 158016 38040 226 1111
1113 0 461472 158272 38120 153 1112
1114 0 461664 158432 38200 154 1113
1115 0 461856 158592 38240 107 1114
1116 0 462048 158784 38200 120 1115
1117 0 462272 158880 38320 81 1116
1118 0 462400 158880 38600 32 1117
1119 0 462496 159136 38680 107 1118
1120 0 462528 159328 38840 86 1119
1121 0 462464 159456 39080 115 1120
1122 0 462496 159520 39320 75 1121
1123 0 462496 159616 39560 64 1122
1124 0 462528 159840 39760 75 1123
1125 0 462560 160096 39840 139 1124
1126 0 462752 160288 39720 157 1125
1127 0 462976 160448 39760 139 1126
1128 0 463168 160480 39920 75 1127
1129 0 463328 160512 40120 90 1128
1130 0 463584 160608 40200 45 1129
1131 0 463776 160736 40360 32 1130
1132 0 463776 160832 40480 32 1131
1133 0 438771 163411 48200 -1 824
1134 0 437408 165120 48240 60 815
1135 0 437408 165248 48280 40 1134
1136 0 416800 173952 80240 226 599
1137 0 416992 173792 80360 163 1136
1138 0 417120 173632 80560 176 1137
1139 0 417280 173632 80760 185 1138
1140 0 417312 173696 81000 209 1139
1141 0 417152 173632 81200 115 1140
1142 0 416960 173536 81360 80 1141
1143 0 424893 158340 183124 151.617 166
1144 0 425056 158624 183000 40 1143
1145 0 424856 158324 183108 117.523 166
1146 0 424851 158515 182629 15.0654 1145
1147 0 424864 158528 182600 32 1146
1148 0 425248 158272 183680 122.216 163
1149 0 425568 157952 183680 64.4352 1148
1150 0 425600 157920 183680 60.3987 1149
1151 0 425594 158431 184036 108.411 160
1152 0 425856 158144 184000 32 1151
1153 0 425952 158497 184198 74.2532 158
1154 0 426144 158208 184120 75.4718 1153
1155 0 426016 158560 184238 63.2343 156
1156 0 425984 158816 184360 32 1155
1157 0 426397 158499 184430 100.378 154
1158 0 426718 158178 184272 30.2667 1157
1159 0 426656 158112 184240 32 1158
1160 0 427200 156961 187600 126.313 143
1161 0 427424 156832 187360 32 1160
1162 0 426713 154461 189001 127.197 134
1163 0 426974 154427 189397 21.1948 1162
1164 0 427008 154432 189440 32 1163
1165 0 425307 152192 189159 156.33 125
1166 0 425046 152537 189407 40.6679 1165
1167 0 425056 152576 189400 32 1166
1168 0 425120 151680 189360 251.968 122
1169 0 425248 151552 189440 256.5 1168
1170 0 425289 151523 189444 256.796 1169
1171 0 425862 150987 189547 333.462 1170
1172 0 425888 150944 189520 329.46 1171
1173 0 425888 150912 189520 312.273 1172
1174 0 425888 150752 189520 257.992 1173
1175 0 425895 150758 189566 278.897 1174
1176 0 425681 150555 189896 170.069 1175
1177 0 425410 150373 190234 105.643 1176
1178 0 425277 150072 190546 90.3227 1177
1179 0 425173 149784 190891 99.3092 1178
1180 0 425141 149491 191260 66.9445 1179
1181 0 425078 149193 191624 85.6994 1180
1182 0 425025 148981 192027 118.225 1181
1183 0 425014 148897 192484 125.025 1182
1184 0 424904 148847 192922 110.787 1183
1185 0 424703 148835 193328 76.6724 1184
1186 0 424709 148807 193795 174.266 1185
1187 0 424708 148803 194282 129.717 1186
1188 0 424704 148800 194320 124.964 1187
1189 0 424668 148801 194313 133.236 1188
1190 0 424353 148764 194358 152.932 1189
1191 0 424320 148768 194360 160 1190
1192 0 424283 148772 194351 157.863 1191
1193 0 423841 148671 194398 29.0572 1192
1194 0 423808 148640 194400 32 1193
1195 0 423767 148669 194435 99.149 1194
1196 0 423371 149219 194918 69.2654 1195
1197 0 423328 149248 194960 75.4718 1196
1198 0 423356 149291 194958 76.93 1197
1199 0 423515 149349 195000 74 1198
1200 0 423531.56 149362.42 195040 71 1199
1201 0 423791 149383 195040 -1 1200
1202 0 423631 149443 195280 57 1200
1203 0 423689 149543 195480 45 1202
1204 0 423839 149507 195714 31.5637 1203
1205 0 423865 149523 195720 31 1204
1206 0 423869 149545 195760 32 1205
1207 0 423298 149281 194968 74.1078 1197
1208 0 423199 149437 195000 62 1207
1209 0 422975 149609 195080 32 1208
1210 0 422911 149565 195080 34.995 1209
1211 0 422879 149567 195200 39 1210
1212 0 422845 149357 195240 41 1211
1213 0 422880 149311 195320 45.2548 1212
1214 0 422752 149280 195360 51.225 1213
1215 0 422720 149280 195400 51.225 1214
1216 0 422692 149282 195361 76.6779 1215
1217 0 422531 149323 195280 55 1216
1218 0 422521 149405 195203 35.3492 1217
1219 0 422368 149536 195200 32 1218
1220 0 422669 149289 195418 49.3124 1215
1221 0 422673 149293 195520 62 1220
1222 0 422585 149167 195640 77 1221
1223 0 422527 149015 195760 92 1222
1224 0 422492 148860 195846 102.768 1223
1225 0 422487 148669 195920 85 1224
1226 0 422393 148465 196125 36.5054 1225
1227 0 422385 148469 196160 -1 1226
1228 0 422982 149329 195400 32 1213
1229 0 422980 149321 195440 -1 1228
1230 0 423095 149307 195240 -1 1212
1231 0 423011 149667 195080 64 1209
1232 0 423053 149763 195168 50.2196 1231
1233 0 423175 150089 195160 -1 1232
1234 0 423339 150187 195160 -1 1233
1235 0 423377 150249 195120 -1 1234
1236 0 423780 148610 194417 71.2878 1194
1237 0 423714 148251 194315 56.0154 1236
1238 0 423727 147866 194381 34.6696 1237
1239 0 423773 147775 194480 42 1238
1240 0 423500 147654 194562 49.7921 1239
1241 0 423383 147651 194640 56 1240
1242 0 423142 147658 194711 62.6147 1241
1243 0 423131 147663 194720 62 1242
1244 0 422827 147673 194720 -1 1243
1245 0 422764 147677 194801 61.3539 1244
1246 0 422515 147695 194920 48 1245
1247 0 422467 147711 194973 42.7925 1246
1248 0 422417 147753 195000 41 1247
1249 0 422367 147817 195040 39 1248
1250 0 422311 147919 195080 37 1249
1251 0 422267 148039 195147 33.3819 1250
1252 0 422073 148223 195150 41.591 1251
1253 0 422027 148245 195160 32 1252
1254 0 421972 148312 195200 15 1253
1255 0 421917 148379 195240 -1 1254
1256 0 422841 147643 194680 -1 1244
1257 0 423923 147897 194520 -1 1239
1258 0 423958 147988 194640 -1 1257
1259 0 423992 148002 194680 -1 1258
1260 0 423802 147764 194560 -1 1239
1261 0 424306 148737 194303 189.999 1191
1262 0 424557 148069 194361 96.6537 1261
1263 0 424511 147943 194400 87 1262
1264 0 424483 147749 194560 50 1263
1265 0 424609 147767 194600 41 1264
1266 0 424727 147801 194672 25.1266 1265
1267 0 424747 147825 194680 25 1266
1268 0 424749 147835 194720 26 1267
1269 0 424795 147853 194800 28 1268
1270 0 424825 147877 194880 30 1269
1271 0 424859 147935 194920 31 1270
1272 0 424885 148041 195001 33.9449 1271
1273 0 424877 148111 195040 -1 1272
1274 0 424744 148829 194334 89.7928 1188
1275 0 424815 149077 194808 61.5846 1274
1276 0 424842 149477 195112 44.5921 1275
1277 0 425100 149772 195376 49.8617 1276
1278 0 425120 149760 195440 75.4718 1277
1279 0 425152 149792 195480 91.913 1278
1280 0 425184 149824 195520 98.9545 1279
1281 0 425211 149865 195563 81.1448 1280
1282 0 425250 149947 195640 81 1281
1283 0 425322 149977 195800 82 1282
1284 0 425402 149951 195880 83 1283
1285 0 425472 149909 195960 84 1284
1286 0 425398 149901 196086 86.1248 1285
1287 0 425344 149856 196120 64 1286
1288 0 425311 149867 196168 45.5577 1287
1289 0 424946 150008 196204 57.3525 1288
1290 0 424503 149985 196196 77.7532 1289
1291 0 424115 150058 196223 0.360042 1290
1292 0 424083 150107 196280 32 1291
1293 0 424547 149981 196120 -1 1290
1294 0 425361 149829 196151 38.8351 1287
1295 0 425369 149883 196200 38 1294
1296 0 425361 149777 196280 38 1295
1297 0 425318 149677 196320 38 1296
1298 0 425287 149617 196360 38 1297
1299 0 425235 149565 196400 39.4187 1298
1300 0 425159 149233 196400 -1 1299
1301 0 425067 148986 196254 55.2634 1300
1302 0 424995 148765 196040 44 1301
1303 0 425027 148635 195905 37.4779 1302
1304 0 425364 149649 195512 88.0424 1280
1305 0 425412 149585 195440 61 1304
1306 0 425440 149547 195400 46 1305
1307 0 425460 149537 195360 32 1306
1308 0 425470 149537 195320 -1 1307
1309 0 425430 149531 195280 -1 1308
1310 0 424885 149971 195444 74.4713 1278
1311 0 424877 150057 195480 64 1310
1312 0 424879 150135 195560 43 1311
1313 0 424845 150159 195600 32.838 1312
1314 0 424823 150197 195640 32 1313
1315 0 425892 150718 189518 259.135 1174
1316 0 426204 150236 189641 92.9554 1315
1317 0 426240 150240 189640 98.9545 1316
1318 0 426273 150232 189650 97.3987 1317
1319 0 426689 149989 190001 91.971 1318
1320 0 426969 149731 190424 19.0902 1319
1321 0 426909 149407 190400 32 1320
1322 0 426941 149581 190435 84.5385 1321
1323 0 426909 149385 190480 80 1322
1324 0 426931 149605 190840 50 1323
1325 0 426927 149699 191000 36 1324
1326 0 426939 149737 191115 27.3979 1325
1327 0 426941 149773 191160 32 1326
1328 0 426941 149823 191200 -1 1327
1329 0 426883 149538 190388 19.0761 1321
1330 0 426517 149025 189958 81.0709 1329
1331 0 426464 148992 189920 124.193 1330
1332 0 426433 149023 189918 109.205 1331
1333 0 426240 149216 189880 131.939 1332
1334 0 426210 149249 189880 117.137 1333
1335 0 426044 149598 189880 49.3541 1334
1336 0 426048 149632 189880 32 1335
1337 0 426249 149221 189922 132.804 1333
1338 0 426239 149183 190200 83 1337
1339 0 426233 149229 190280 68 1338
1340 0 426149 149271 190400 47 1339
1341 0 426143 149337 190472 34.885 1340
1342 0 426127 149365 190480 32 1341
1343 0 426153 149399 190520 -1 1342
1344 0 426159 149407 190560 -1 1343
1345 0 426462 148961 189879 133.282 1331
1346 0 426304 148704 189600 137.87 1345
1347 0 426257 148725 189627 164.022 1346
1348 0 426168.84 148750.27 189680 148 1347
1349 0 425901 148827 189841 103.367 1348
1350 0 425593 148743 190058 51.4395 1349
1351 0 425583 148741 190080 44 1350
1352 0 425535 148753 190120 32 1351
1353 0 425953 148591 189680 -1 1348
1354 0 425887 148417 189680 -1 1353
1355 0 426276 148673 189553 124.046 1346
1356 0 425961 148169 189240 54 1355
1357 0 425933 148069 189160 36 1356
1358 0 425917 147971 189156 35.2842 1357
1359 0 425842 147686 189040 -1 1358
1360 0 425676 147302 189040 -1 1359
1361 0 425260 147094 189040 -1 1360
1362 0 425170.75 147102.75 189320 -1 1361
1363 0 425158 147104 189360 -1 1362
1364 0 425094 147132 189440 -1 1363
1365 0 425130 147144 189520 -1 1364
1366 0 424952 147046 189720 -1 1365
1367 0 424934 146872 189840 -1 1366
1368 0 424896 146702 189960 -1 1367
1369 0 424866 146646 190240 -1 1368
1370 0 424882 146560 190480 -1 1369
1371 0 425268 146522 190480 -1 1370
1372 0 425498 146506 190360 -1 1371
1373 0 424916 146602 190760 -1 1370
1374 0 425012 146836 191000 -1 1373
1375 0 424936 147040 191200 -1 1374
1376 0 424926 146998 191240 -1 1375
1377 0 424780 146890 191240 -1 1376
1378 0 424944 147042 191280 -1 1376
1379 0 424984 147312 191280 -1 1378
1380 0 424968 147366 191240 -1 1379
1381 0 425042 147341 191560 -1 1379
1382 0 425372 147465 191720 -1 1381
1383 0 425660 147531 191760 -1 1382
1384 0 426098 147691 191840 -1 1383
1385 0 426570 147231 191840 -1 1384
1386 0 427014 147387 191840 -1 1385
1387 0 426996 147473 191760 -1 1386
1388 0 426990 147491 191720 -1 1387
1389 0 427172 147463 191760 -1 1387
1390 0 427240 147483 191720 -1 1389
1391 0 427302 147527 191680 -1 1390
1392 0 427486 147641 191680 -1 1391
1393 0 427498 147697 191720 -1 1392
1394 0 427598 147607 191600 -1 1392
1395 0 427674 147621 191520 -1 1394
1396 0 426692 147221 191880 -1 1385
1397 0 427058 146721 191880 -1 1396
1398 0 427072 146403 191880 -1 1397
1399 0 427102 146325 191760 -1 1398
1400 0 427100 146304 191720 -1 1399
1401 0 427094 146302 191680 -1 1400
1402 0 427123 146639.33 192080 -1 1397
1403 0 427136 146623 192120 -1 1402
1404 0 426766 147277 192000 -1 1396
1405 0 427488 147163 192000 -1 1404
1406 0 427662 147195 191960 -1 1405
1407 0 427852 147117 191960 -1 1406
1408 0 427964 147089 192000 -1 1407
1409 0 428224 147039 192000 -1 1408
1410 0 428308 146969 191960 -1 1409
1411 0 426240 150204 189603 98.9482 1317
1412 0 426237 150111 189480 77 1411
1413 0 426261 150053 189360 56 1412
1414 0 426271 150037 189320 49 1413
1415 0 426275 150023 189280 42 1414
1416 0 426263 149975 189240 35 1415
1417 0 426245 149983 189224 32.8338 1416
1418 0 426233 149927 189160 -1 1417
1419 0 426205 149791 189160 -1 1418
1420 0 426269 149697 189160 -1 1419
1421 0 426243 149571 189193 36.6276 1420
1422 0 426217 149529 189120 32 1421
1423 0 425913 150981 189566 339.505 1172
1424 0 426165 150947 190244 85.0144 1423
1425 0 426176 150944 190280 32 1424
1426 0 425286 151565 189429 291.89 1169
1427 0 425591 151904 189446 126.617 1426
1428 0 425935 152095 189388 66.8951 1427
1429 0 426307 152252 189308 60.1981 1428
1430 0 426643 152495 189271 65.9173 1429
1431 0 426837 152880 189322 53.56 1430
1432 0 426816 152896 189320 32 1431
1433 0 424640 151232 189040 224.143 119
1434 0 424608 151232 189080 236.373 1433
1435 0 424604 151235 189123 242.179 1434
1436 0 424572 150978 189523 65.7264 1435
1437 0 424576 150976 189560 32 1436
1438 0 424697 151117 189680 -1 1437
1439 0 424568 151237 189087 224.757 1434
1440 0 424024 150881 189002 29.2668 1439
1441 0 423872 150880 189000 32 1440
1442 0 424448 150880 188920 32 117
1443 0 424650 150660 188669 160.672 115
1444 0 424301 150659 188610 93.4953 1443
1445 0 423973 150626 188717 31.3116 1444
1446 0 423936 150592 188720 32 1445
1447 0 424736 150175 188480 259.664 113
1448 0 424768 150208 188440 237.857 1447
1449 0 424815 150212 188462 234.082 1448
1450 0 425172 150176 188273 124.046 1449
1451 0 425569 150052 188200 160.446 1450
1452 0 425600 150016 188160 166.277 1451
1453 0 425728 150016 188120 181.725 1452
1454 0 425760 150016 188120 186.59 1453
1455 0 425760 150047 188124 166.991 1454
1456 0 425856 150368 188280 42.7282 1455
1457 0 425850 150503 188240 -1 1456
1458 0 425796 149990 188085 181.683 1454
1459 0 426177 149880 187807 157.092 1458
1460 0 426208 149856 187760 139.714 1459
1461 0 426208 149696 187880 32 1460
1462 0 426239 149857 187761 133.716 1460
1463 0 426688 149820 187756 90.8731 1462
1464 0 427009 149713 187963 98.1716 1463
1465 0 427258 149622 188313 81.6947 1464
1466 0 427494 149388 188631 99.6293 1465
1467 0 427775 149306 188942 66.2166 1466
1468 0 428106 149280 189199 78.1191 1467
1469 0 428395 149099 189463 83.4627 1468
1470 0 428717 148969 189667 76.0429 1469
1471 0 429040 148688 189731 88.3259 1470
1472 0 429212 148326 189798 117.344 1471
1473 0 429494 147995 189843 70.2548 1472
1474 0 429660 147639 189934 93.0109 1473
1475 0 429722 147224 189987 123.364 1474
1476 0 429728 147200 190040 120.797 1475
1477 0 429791 147211 190081 68.4674 1476
1478 0 429936 146873 190318 150.807 1477
1479 0 430264 146779 190518 151.387 1478
1480 0 430693 146768 190602 172.01 1479
1481 0 430720 146720 190600 175.454 1480
1482 0 430758 146692 190572 176.148 1481
1483 0 431046 146420 190391 92.3552 1482
1484 0 431347 146194 190185 83.5518 1483
1485 0 431678 146003 190020 116.829 1484
1486 0 432030 145815 189911 107.227 1485
1487 0 432347 145596 189773 134.736 1486
1488 0 432562 145268 189648 115.611 1487
1489 0 432594 144921 189413 124.263 1488
1490 0 432611 144567 189172 105.781 1489
1491 0 432610 144197 188952 179.308 1490
1492 0 432608 144160 188960 166.469 1491
1493 0 432605 144158 188918 196.393 1492
1494 0 432768 143936 188560 232.964 1493
1495 0 432804 143930 188549 242.312 1494
1496 0 433068 143766 188240 94.6215 1495
1497 0 433433 143631 187991 35.5693 1496
1498 0 433527 143623 187960 -1 1497
1499 0 433621 143715 187960 -1 1498
1500 0 433653 143759 188000 35 1499
1501 0 433715 143691 188080 -1 1500
1502 0 433713 143541 188115 30.9437 1501
1503 0 433491 143523 188080 -1 1502
1504 0 433387 143525 188120 -1 1503
1505 0 433235 143449 188160 -1 1504
1506 0 432769 143936 188493 193.961 1494
1507 0 432260 143879 188346 97.8949 1506
1508 0 432052 143685 187878 85.3532 1507
1509 0 431883.2 143536.3 187480 64 1508
1510 0 431859 143515 187423 61.9117 1509
1511 0 431861 143499 187360 64 1510
1512 0 431904 143456 187320 71.5542 1511
1513 0 431904 143424 187280 81.9756 1512
1514 0 431904 143424 187240 90.5097 1513
1515 0 431904 143424 187080 108.812 1514
1516 0 431936 143424 187040 95.8384 1515
1517 0 431945 143509 186840 49 1516
1518 0 432073 143447 186800 40 1517
1519 0 432071 143451 186760 60.3987 1518
1520 0 432057 143453 186720 71.5542 1519
1521 0 432037 143451 186680 81.9756 1520
1522 0 432051 143459 186640 96 1521
1523 0 432127 143390 186604 102.624 1522
1524 0 432116.84 143400.84 186520 91 1523
1525 0 432112.16 143406.16 186480 86 1524
1526 0 432093 143427 186320 65 1525
1527 0 432179 143395 186200 50 1526
1528 0 432245 143355 186160 45 1527
1529 0 432279 143309 186120 40.2603 1528
1530 0 432149 143171 186480 -1 1525
1531 0 431971 142959 186480 -1 1530
1532 0 432288 143296 186800 60.3987 1518
1533 0 432323 143277 186840 51.4834 1532
1534 0 432438 143264 186920 -1 1533
1535 0 432442 143266 186960 -1 1534
1536 0 431825 143261 187076 103.029 1515
1537 0 431851 143163 186912 34.4103 1536
1538 0 431955 143401 187271 64.8896 1513
1539 0 432013 143293 187280 64 1538
1540 0 432088 143260 187400 53 1539
1541 0 432113 143249 187440 50 1540
1542 0 432149 143273 187560 39 1541
1543 0 432149 143363 187720 25 1542
1544 0 432139 143433 187802 18.5508 1543
1545 0 431735 143585 187349 80.0147 1511
1546 0 431567 143769 187362 32.1717 1545
1547 0 431397 143843 187358 49.7456 1546
1548 0 431117 143991 187360 49 1547
1549 0 431011 144035 187440 39 1548
1550 0 430937 144061 187507 31.6501 1549
1551 0 430835 144031 187520 -1 1550
1552 0 432549 144085 189080 99 1492
1553 0 432627 144011 189120 77 1552
1554 0 432695 143959 189199 33.8165 1553
1555 0 432689 144009 189240 32 1554
1556 0 432608 143872 189240 40 1555
1557 0 432589 143587 189240 32 1556
1558 0 432576 143809 189278 75.6303 1557
1559 0 432478 143801 189400 42 1558
1560 0 432384 143904 189440 32 1559
1561 0 432645 143443 189239 32.7154 1557
1562 0 432642 143371 189149 50.8182 1561
1563 0 432732 143067 188887 111.465 1562
1564 0 432768 143040 188840 122.115 1563
1565 0 432768 143040 188800 108.812 1564
1566 0 432768 143040 188760 101.193 1565
1567 0 432768 143040 188720 98.9545 1566
1568 0 432768 143040 188680 90.5097 1567
1569 0 432809 143061 188647 58.83 1568
1570 0 432891 143153 188560 74 1569
1571 0 433035 143191 188480 88 1570
1572 0 433285 143125 188479 88.3825 1571
1573 0 433344 143040 188480 91.913 1572
1574 0 433381 142994 188497 90.3951 1573
1575 0 433732.4 142881.77 188360 66 1574
1576 0 433835 142849 188320 60 1575
1577 0 434021 142711 188313 58.8105 1576
1578 0 434061 142579 188160 67 1577
1579 0 434079 142505 187960 78.3375 1578
1580 0 433963 142405 187920 32 1579
1581 0 433932 142284 187840 -1 1580
1582 0 433315 143037 188440 86.2862 1573
1583 0 433331 143047 188320 77 1582
1584 0 433309 143011 188160 65 1583
1585 0 433284 142971 187960 49.8719 1584
1586 0 433267 142971 187920 32 1585
1587 0 432736 143008 188639 64.0176 1568
1588 0 432636 142961 188560 42 1587
1589 0 432586 142823 188560 -1 1588
1590 0 432630 142711 188560 -1 1589
1591 0 432680 142673 188520 -1 1590
1592 0 432803 143011 188835 123.651 1564
1593 0 432900 142691 188795 89.9303 1592
1594 0 432896 142656 188760 81.9756 1593
1595 0 432977 142799 188720 69 1594
1596 0 433049 142799 188640 44 1595
1597 0 433075 142783 188600 32 1596
1598 0 432861 142353 188713 82.0801 1594
1599 0 432824.8 142466.7 188640 28 1598
1600 0 432805 142533 188600 -1 1599
1601 0 433129 142103 188680 -1 1598
1602 0 433155 141983 188655 31.239 1601
1603 0 433131 141937 188560 32 1602
1604 0 433095 141887 188480 33 1603
1605 0 433087 141831 188400 35 1604
1606 0 433088 141800 188360 35 1605
1607 0 433067 141765 188206 38.2256 1606
1608 0 432443 144007 189240 -1 1556
1609 0 432359 143925 189160 -1 1608
1610 0 432753 144075 189287 39.4217 1555
1611 0 432752.2 144152.27 189320 34 1610
1612 0 432751 144267 189369 27.8755 1611
1613 0 432771 144345 189400 32 1612
1614 0 430727 146748 190580 180.573 1481
1615 0 431029 146901 190898 141.788 1614
1616 0 431367 146988 191224 214.356 1615
1617 0 431392 146976 191280 249.928 1616
1618 0 431712 146816 191200 32 1617
1619 0 431392 146976 191320 256.5 1617
1620 0 431360 147008 191360 256.125 1619
1621 0 431360 147040 191400 270.111 1620
1622 0 431360 147072 191440 270.111 1621
1623 0 431408 147051 191500 268.09 1622
1624 0 431507 147646 191320 104 1623
1625 0 431577 147707 191280 67 1624
1626 0 431635 147759 191240 31 1625
1627 0 431790 147608 191222 14.764 1626
1628 0 431808 147616 191160 51.225 1627
1629 0 431816 147644 191153 86.5478 1628
1630 0 431793 147859 191160 84 1629
1631 0 431941 148207 191200 72 1630
1632 0 431943 148191 191271 52.8805 1631
1633 0 431949 148219 191280 49 1632
1634 0 431935 148241 191320 32 1633
1635 0 431835 147604 191116 96.303 1628
1636 0 432041 147557 190960 73 1635
1637 0 432227 147456 190958 72.7299 1636
1638 0 432297 147449 190960 72 1637
1639 0 432407 147361 191000 61 1638
1640 0 432481 147329 191040 50 1639
1641 0 432529 147325 191080 39 1640
1642 0 432581 147351 191131 27.0356 1641
1643 0 432631 147387 191160 32 1642
1644 0 431330 147047 191467 267.658 1622
1645 0 431121 147380 191614 203.728 1644
1646 0 430948 147719 191824 81.4685 1645
1647 0 430976 147776 191800 81.9756 1646
1648 0 430942 147807 191840 70.7399 1647
1649 0 430880 148064 192080 32 1648
1650 0 431197 147953 191750 91.1597 1647
1651 0 431249 148133 191796 33.5505 1650
1652 0 431259 148185 191840 32 1651
1653 0 429696 147168 190040 120.797 1476
1654 0 429568 147008 190040 107.331 1653
1655 0 429536 147008 190000 98.8763 1654
1656 0 429504 147008 189800 64 1655
1657 0 429536 147040 189760 60.3987 1656
1658 0 429664 147168 189680 32 1657
1659 0 429504 146976 189760 51.225 1656
1660 0 429533 146923 189600 32 1659
1661 0 429401 146801 190040 -1 1654
1662 0 429223 146687 190040 -1 1661
1663 0 425607 149983 188159 157.379 1452
1664 0 425595.78 149675.27 188280 64 1663
1665 0 425592 149571 188321 32.4343 1664
1666 0 425536 149472 188360 32 1665
1667 0 424768 150240 188400 227.688 1448
1668 0 424790 150514 188183 162.855 1667
1669 0 425015 150694 187951 93.8001 1668
1670 0 425304 150716 187771 82.0034 1669
1671 0 425582 150795 187600 103.458 1670
1672 0 425851 150930 187453 77.6639 1671
1673 0 426210 151008 187440 100.607 1672
1674 0 426593 151040 187441 100.993 1673
1675 0 426972 151039 187413 100.251 1674
1676 0 427356 151039 187399 112.943 1675
1677 0 427737 151005 187403 102.268 1676
1678 0 428098 150959 187439 97.4518 1677
1679 0 428465 150880 187444 100.336 1678
1680 0 428789 150956 187359 111.212 1679
1681 0 429117 150976 187344 106.336 1680
1682 0 429424 151038 187480 125.531 1681
1683 0 429772 151063 187550 120.414 1682
1684 0 430042 151202 187722 92.6438 1683
1685 0 430408 151167 187759 90.827 1684
1686 0 430755 151121 187814 76.7374 1685
1687 0 431100 151009 187844 77.7537 1686
1688 0 431441 150977 187748 79.1003 1687
1689 0 431700 151011 187499 121.456 1688
1690 0 431979 151104 187320 104.121 1689
1691 0 432307 151159 187212 90.8592 1690
1692 0 432596 151233 187042 81.1239 1691
1693 0 432896 151299 186906 79.8423 1692
1694 0 433226 151296 186767 86.5385 1693
1695 0 433600 151297 186722 77.3916 1694
1696 0 433932 151358 186647 95.7222 1695
1697 0 434285 151396 186602 93.6433 1696
1698 0 434564 151611 186568 203.04 1697
1699 0 434868 151765 186591 145.486 1698
1700 0 435132 152024 186638 69.7349 1699
1701 0 435266 152357 186643 59.3733 1700
1702 0 435360 152672 186560 71.8236 1701
1703 0 435360 152704 186520 75.4718 1702
1704 0 435325 152740 186564 77.8153 1703
1705 0 435235 152967 186760 62 1704
1706 0 435253 153099 186960 47 1705
1707 0 435249 153243 186960 -1 1706
1708 0 435307 153301 187000 -1 1707
1709 0 435333 153295 187120 -1 1708
1710 0 435299 153313 187240 -1 1709
1711 0 435291 153401 187360 -1 1710
1712 0 435295 153483 187480 -1 1711
1713 0 435289 153087 187040 40 1706
1714 0 435337 153087 187116 35.1491 1713
1715 0 435351 153117 187120 34 1714
1716 0 435361 153141 187160 32 1715
1717 0 435373 153133 187201 45.2709 1716
1718 0 435383 153117 187240 44 1717
1719 0 435412 153092 187280 44 1718
1720 0 435441 153067 187320 44 1719
1721 0 435485 153107 187440 43 1720
1722 0 435515 153259 187609 42.6912 1721
1723 0 435547 153283 187640 -1 1722
1724 0 435359 152745 186478 84.1423 1703
1725 0 435552 152916 186175 92.3025 1724
1726 0 435857 152938 185906 89.3698 1725
1727 0 436234 152922 185758 90.944 1726
1728 0 436643 152979 185819 112.625 1727
1729 0 436672 152960 185800 86.1626 1728
1730 0 436705 152930 185841 76.7415 1729
1731 0 436960 152736 185880 45.2548 1730
1732 0 436970 152785 185951 77.9346 1731
1733 0 437372 153178 185890 41.802 1732
1734 0 437517 153622 186075 53.1579 1733
1735 0 437536 153878 186571 104.462 1734
1736 0 437536 153888 186600 104 1735
1737 0 437505 153914 186643 105.999 1736
1738 0 437336 154047 187050 65.1564 1737
1739 0 437096 154141 187445 65.1357 1738
1740 0 436994.25 154172.95 187600 56 1739
1741 0 436838 154222 187838 43.6246 1740
1742 0 436893 154229 187840 43 1741
1743 0 436861 154227 187880 32 1742
1744 0 436987 154117 187840 0 1742
1745 0 436980 154096 187880 0 1744
1746 0 436902 153904 187880 0 1745
1747 0 436913 153913 187920 0 1746
1748 0 436946 153974 187960 -1 1747
1749 0 437000 153964 188040 -1 1748
1750 0 437533 153856 186643 84.4749 1736
1751 0 437667 153755 186760 70 1750
1752 0 437671 153671 186920 51 1751
1753 0 437687 153655 187000 42 1752
1754 0 437645 153679 187086 32.3906 1753
1755 0 437629 153687 187120 32 1754
1756 0 437565 153711 187160 -1 1755
1757 0 436985 152705 185880 35.0016 1731
1758 0 436956 152386 185880 152.376 1757
1759 0 436928 152352 185880 166.469 1758
1760 0 436912 152393 185879 186.381 1759
1761 0 436675.5 152405.08 186160 97 1760
1762 0 436540 152412 186321 46.1999 1761
1763 0 436364 152629 186790 61.4869 1762
1764 0 436355.8 152698.39 186760 -1 1763
1765 0 436453.16 152839.66 187120 56 1763
1766 0 436488 152922 187249 54.4525 1765
1767 0 436681 153267 187514 53.6997 1766
1768 0 436703 153285 187520 50 1767
1769 0 436701 153325 187560 32 1768
1770 0 436480 152756 187120 -1 1765
1771 0 436860 152496 186240 -1 1761
1772 0 436928 152320 185840 175.454 1759
1773 0 436928 152192 185760 175.271 1772
1774 0 436956 152187 185762 178.59 1773
1775 0 437410 152177 185785 89.1544 1774
1776 0 437859 152163 185793 102.582 1775
1777 0 437888 152128 185760 102.45 1776
1778 0 437920 152096 185720 102.45 1777
1779 0 437952 152064 185680 98.9545 1778
1780 0 437990 152069 185689 71.8509 1779
1781 0 438150 151880 185641 49.5908 1780
1782 0 438382 151700 185640 -1 1781
1783 0 438560 151616 185640 51.225 1782
1784 0 438560 151648 185680 48.4744 1783
1785 0 438816 151904 185960 81.9756 1784
1786 0 438850 151949 185985 70.6944 1785
1787 0 438855 151921 186000 69 1786
1788 0 438979 151911 186080 60 1787
1789 0 439144 151958 186160 51 1788
1790 0 439175 151961 186238 43.4833 1789
1791 0 439099 151897 186240 -1 1790
1792 0 439026 151856 186320 -1 1791
1793 0 439395 152143 186200 -1 1790
1794 0 439415 152285 186280 44 1793
1795 0 439565 152417 186320 46 1794
1796 0 439721 152505 186436 50.7445 1795
1797 0 439757 152509 186440 32 1796
1798 0 438902 152171 185960 -1 1786
1799 0 439014 152239 186000 -1 1798
1800 0 439096 152287 186080 -1 1799
1801 0 438535 152237 185950 95.5299 1785
1802 0 438661 152263 185800 54 1801
1803 0 438705 152315 185720 32 1802
1804 0 438631 152285 185680 44.4847 1803
1805 0 438525 152313 185640 41 1804
1806 0 438519 152425 185520 34 1805
1807 0 438503 152437 185480 32 1806
1808 0 438805 152339 185720 -1 1803
1809 0 438953 152281 185720 -1 1808
1810 0 438961 152297 185760 -1 1809
1811 0 439022 152387 185880 -1 1810
1812 0 439026 152505 186000 -1 1811
1813 0 439014 152567 186080 -1 1812
1814 0 439034 152607 186120 -1 1813
1815 0 438381 152285 186000 -1 1801
1816 0 438095 152357 186000 -1 1815
1817 0 438111 152441 186120 -1 1816
1818 0 438595 151587 185644 50.66 1783
1819 0 438872 151418 185560 39.9007 1818
1820 0 439161 151253 185600 32 1819
1821 0 439188 151236 185520 -1 1820
1822 0 439252 151234 185440 7 1821
1823 0 439260 151196 185400 11 1822
1824 0 439296 151160 185360 15 1823
1825 0 439304 151066 185280 23 1824
1826 0 439312 151016 185240 27 1825
1827 0 439306 150980 185200 31 1826
1828 0 439288 150948 185198 31.3287 1827
1829 0 439288 150838 185040 50 1828
1830 0 439354 150672 184920 64 1829
1831 0 439292 150580 184910 65.3674 1830
1832 0 439231 150345 184755 54.5581 1831
1833 0 439217 150287 184680 -1 1832
1834 0 439223 150259 184640 -1 1833
1835 0 439205 151155 185611 39.4618 1820
1836 0 439178.72 151147.7 185680 39 1835
1837 0 439133 151135 185800 40 1836
1838 0 438995 151175 185963 40.6537 1837
1839 0 438762 150763 185955 39.0445 1838
1840 0 438749 150679 185880 40 1839
1841 0 438737 150467 185760 43 1840
1842 0 438781 150355 185706 44.3084 1841
1843 0 438761 150335 185640 42 1842
1844 0 438749 150171 185367 34.625 1843
1845 0 438749 150157 185320 32 1844
1846 0 438873 151095 186000 -1 1838
1847 0 438814 151386 185520 -1 1819
1848 0 438768 151286 185440 -1 1847
1849 0 437953 152030 185682 104.116 1779
1850 0 437851 151712 185442 41.1842 1849
1851 0 437856 151680 185440 32 1850
1852 0 436921 152163 185760 177.21 1773
1853 0 436925.9 151987.22 185680 164 1852
1854 0 436930 151840 185613 152.955 1853
1855 0 436905 151497 185532 85.6334 1854
1856 0 436895 151169 185395 148.156 1855
1857 0 436896 151136 185400 153.675 1856
1858 0 436855 151130 185395 168.88 1857
1859 0 436290 151209 185519 32.5845 1858
1860 0 436256 151200 185560 32 1859
1861 0 436223 151168 185520 74.3175 1860
1862 0 436029 150849 185520 41.6835 1861
1863 0 436032 150816 185480 32 1862
1864 0 436069 151081 185601 48.8013 1860
1865 0 436065 151197 185840 45 1864
1866 0 436111 151237 185960 43 1865
1867 0 436097 151331 186120 41 1866
1868 0 436111 151393 186192 41.2161 1867
1869 0 436127 151477 186200 39 1868
1870 0 436143 151543 186240 32 1869
1871 0 436129 151575 186280 15 1870
1872 0 436115 151607 186320 -1 1871
1873 0 436890 151101 185404 173.183 1857
1874 0 436829 150596 185327 259.847 1873
1875 0 436832 150560 185320 245.927 1874
1876 0 436800 150560 185320 239.6 1875
1877 0 436768 150528 185280 237.453 1876
1878 0 436736 150528 185280 235.151 1877
1879 0 436706 150561 185282 233.388 1878
1880 0 436707 151097 186001 59.9166 1879
1881 0 436672 151136 186040 32 1880
1882 0 436719 151135 186086 40.6695 1881
1883 0 436703 151369 186200 52 1882
1884 0 436672 151456 186280 60.3987 1883
1885 0 436646 151489 186322 66.6793 1884
1886 0 436523 151599 186480 55 1885
1887 0 436457 151749 186640 45 1886
1888 0 436363 151877 186760 36.8434 1887
1889 0 436907 151611 186283 58.8628 1884
1890 0 436993 151547 186240 44 1889
1891 0 437033 151429 186200 32 1890
1892 0 437019 151413 186160 -1 1891
1893 0 436703 150499 185235 203.726 1878
1894 0 436571 150181 185023 101.866 1893
1895 0 436471 149899 184880 47 1894
1896 0 436119 149657 184845 33.6939 1895
1897 0 435949 149519 184840 -1 1896
1898 0 435661 149443 184846 40.2967 1897
1899 0 435621 149487 184880 40 1898
1900 0 435539 149525 184920 41 1899
1901 0 435448 149552 184964 41.4606 1900
1902 0 435389 149555 185000 41 1901
1903 0 435321 149601 185040 42 1902
1904 0 435237 149709 185080 43 1903
1905 0 435163 149825 185164 44.9728 1904
1906 0 436832 150528 185320 230.894 1875
1907 0 436864 150496 185320 221.847 1906
1908 0 436896 150464 185320 212.415 1907
1909 0 436928 150432 185320 202.544 1908
1910 0 436960 150400 185360 163.951 1909
1911 0 436984 150377 185407 125.737 1910
1912 0 437501 150688 185725 39.9782 1911
1913 0 437536 150720 185720 40 1912
1914 0 437562 150755 185757 49.3738 1913
1915 0 437749 151076 185999 58.5691 1914
1916 0 437760 151104 186040 71.5542 1915
1917 0 437747 151135 186088 67.2671 1916
1918 0 437760.47 151166.66 186120 63 1917
1919 0 437827 151323 186278 44.7926 1918
1920 0 437845 151595 186280 46 1919
1921 0 437856 151712 186320 75.4718 1920
1922 0 437957 151835 186368 30.0105 1921
1923 0 437941 151895 186480 32 1922
1924 0 437923 151963 186680 38 1923
1925 0 437935 152001 186720 40 1924
1926 0 437883 152027 186789 42.2295 1925
1927 0 437813 152087 186880 43 1926
1928 0 437761 152348 187217 46.25 1927
1929 0 437775 152513 187440 44 1928
1930 0 437773 152631 187639 42.1498 1929
1931 0 437795 152767 187800 36 1930
1932 0 437851 152805 187880 34 1931
1933 0 437911 152837 187920 33 1932
1934 0 437993 152949 188042 30.0067 1933
1935 0 437613 151985 186338 94.9401 1921
1936 0 437559 152073 186400 86 1935
1937 0 437403 152079 186520 69 1936
1938 0 437269 152065 186640 -1 1937
1939 0 437678.1 151925.81 186280 38 1935
1940 0 437723 151885 186240 -1 1939
1941 0 437568 150688 185723 49.624 1913
1942 0 437792 150464 185560 51.225 1941
1943 0 437823 150463 185563 50.1298 1942
1944 0 437962 150581 185640 43 1943
1945 0 437994 150649 185720 35 1944
1946 0 438022 150663 185760 32 1945
1947 0 438086 150705 185800 -1 1946
1948 0 437806 150405 185524 54.9582 1942
1949 0 438155 150214 185329 35.6941 1948
1950 0 438253 149893 185123 48.0166 1949
1951 0 438255 149877 185040 -1 1950
1952 0 438283 149869 185000 -1 1951
1953 0 438311 149847 184960 -1 1952
1954 0 438363 149785 184920 -1 1953
1955 0 438393 149745 184880 -1 1954
1956 0 436953 150366 185316 182.77 1910
1957 0 437247 150047 185281 51.008 1956
1958 0 437280 150016 185240 60.3987 1957
1959 0 437312 149984 185239 60.6943 1958
1960 0 437354 149881 185120 32 1959
1961 0 436961 150432 185338 180.367 1909
1962 0 437225 150397 185149 56.323 1961
1963 0 437383 150475 185092 37.267 1962
1964 0 437683 150449 185120 -1 1963
1965 0 437871 150401 185080 -1 1964
1966 0 437895 150383 185040 -1 1965
1967 0 436672 152991 185805 83.5295 1729
1968 0 436780 153185 185840 59 1967
1969 0 436906 153291 185880 32 1968
1970 0 436914 153315 185840 -1 1969
1971 0 424248 150014 188718 78.5286 111
1972 0 424000 150335 189119 60.715 1971
1973 0 423968 150368 189160 75.4718 1972
1974 0 423936 150400 189200 81.9756 1973
1975 0 423904 150367 189239 88.445 1974
1976 0 423615 150050 189286 27.2755 1975
1977 0 423584 150016 189280 32 1976
1978 0 423902 150433 189199 79.5954 1974
1979 0 423837 150783 189245 38.2431 1978
1980 0 423840 150816 189280 32 1979
1981 0 424018 150350 189178 71.3557 1973
1982 0 424579 150556 189435 23.24 1981
1983 0 424608 150592 189440 32 1982
1984 0 419392 144800 191240 32 87
1985 0 416673 142655 191964 82.3025 77
1986 0 416480 142880 192200 32 1985
1987 0 415362 140960 192604 59.705 70
1988 0 415136 140960 192760 32 1987
1989 0 415260 139961 192676 56.0236 66
1990 0 414976 140064 192880 32 1989
1991 0 415189 139205 192671 111.662 62
1992 0 415301 138840 192831 83.0779 1991
1993 0 415545 138447 192832 89.9893 1992
1994 0 415750 138116 193099 80.054 1993
1995 0 415844 137921 193524 67.0583 1994
1996 0 415636 137795 193918 142.02 1995
1997 0 415616 137792 193960 140.399 1996
1998 0 415589 137809 194005 134.746 1997
1999 0 415138 137598 194317 170.234 1998
2000 0 415104 137600 194320 168 1999
2001 0 415104 137568 194280 148.593 2000
2002 0 415104 137536 194240 120 2001
2003 0 415104 137504 194240 120 2002
2004 0 415072 137472 194200 80 2003
2005 0 415073 137439 194160 54.3478 2004
2006 0 415136 137376 193920 32 2005
2007 0 415039 137472 194201 88.0003 2004
2008 0 414784 137504 194040 32 2007
2009 0 415079 137576 194357 136.739 2000
2010 0 414740 137503 194708 90.4391 2009
2011 0 414386 137303 194954 119.881 2010
2012 0 414000 137192 195201 100.686 2011
2013 0 413629 137192 195514 251.151 2012
2014 0 413632 137184 195560 237.857 2013
2015 0 413635 137143 195600 189.131 2014
2016 0 413325 136865 195687 147.337 2015
2017 0 413143 136488 195781 111.548 2016
2018 0 413152 136448 195760 120.797 2017
2019 0 413109 136420 195800 118.924 2018
2020 0 412957 136001 195800 122.16 2019
2021 0 412960 135968 195800 124.193 2020
2022 0 412991 135966 195798 124.09 2021
2023 0 413161.62 135946.08 195640 62 2022
2024 0 413202 135935 195560 32 2023
2025 0 412927 135935 195804 123.335 2021
2026 0 412844 135455 195652 93.2822 2025
2027 0 412758 135037 195352 106.747 2026
2028 0 412736 135008 195360 91.913 2027
2029 0 412769 135008 195361 100.443 2028
2030 0 413056 135063 195200 32 2029
2031 0 413138 135243 195240 -1 2030
2032 0 413234 135257 195200 -1 2031
2033 0 413306 135215 195120 -1 2032
2034 0 412701 134977 195319 100.708 2028
2035 0 412480 134720 195160 120 2034
2036 0 412480 134688 195160 107.331 2035
2037 0 412480 134656 195160 91.913 2036
2038 0 412436 134668 195147 112.142 2037
2039 0 411928 134472 195229 43.5628 2038
2040 0 411904 134464 195240 32 2039
2041 0 412480 134621 195126 82.6139 2037
2042 0 412403 134279 194795 81.7487 2041
2043 0 412280 134011 194392 89.7248 2042
2044 0 412243 133781 193960 99.4145 2043
2045 0 412379 133556 193563 178.726 2044
2046 0 412416 133568 193520 190.83 2045
2047 0 412418 133570 193482 179.396 2046
2048 0 412499 133645 193120 125 2047
2049 0 412612 133626 192960 101.58 2048
2050 0 412640 133632 192920 104 2049
2051 0 412565 133465 192908 123.546 2050
2052 0 412491 133249 192840 75 2051
2053 0 412483 133211 192800 47 2052
2054 0 412481 133206 192785 36.6623 2053
2055 0 412473 133091 192640 48 2054
2056 0 412451 132979 192400 69 2055
2057 0 412499 132988 192363 72.6489 2056
2058 0 412580.78 132922.72 192160 58 2057
2059 0 412613 132897 192080 53 2058
2060 0 412649 132791 192000 48 2059
2061 0 412671 132784 191967 45.7726 2060
2062 0 412703 132711 191880 42 2061
2063 0 412847 132691 191760 37 2062
2064 0 412983 132739 191680 34 2063
2065 0 412982 132756 191652 33.018 2064
2066 0 413147 132897 191520 36 2065
2067 0 413265 132987 191360 40 2066
2068 0 413257 133058 191344 41.3384 2067
2069 0 413327 133085 191280 44 2068
2070 0 413307 133249 191200 48 2069
2071 0 413451 133237 191000 58 2070
2072 0 413440 133216 190966 60.1091 2071
2073 0 413472 133248 190920 40 2072
2074 0 413495 133349 190720 -1 2073
2075 0 412835 133687 192904 115.069 2050
2076 0 413008 133667 192771 93.7931 2075
2077 0 413346 133667 192607 133.993 2076
2078 0 413376 133632 192560 143.108 2077
2079 0 413408 133629 192552 151.527 2078
2080 0 413825 133405 192601 138.014 2079
2081 0 413856 133408 192640 137.87 2080
2082 0 413888 133376 192680 137.87 2081
2083 0 413888 133344 192720 122.115 2082
2084 0 413894 133355 192768 93.9194 2083
2085 0 413913 133399 192840 32 2084
2086 0 414213 132967 192880 -1 2085
2087 0 414481 132751 192888 44.8349 2086
2088 0 414699 132369 192882 64.1068 2087
2089 0 414727 132325 192760 125 2088
2090 0 414741 132257 192757 127.378 2089
2091 0 414887 132265 192520 79 2090
2092 0 414965 132223 192440 63 2091
2093 0 414955 132177 192400 55 2092
2094 0 414929 132158 192385 52.1171 2093
2095 0 414975 131969 192200 79 2094
2096 0 415007 131689 192073 97.703 2095
2097 0 414969 131417 191979 35.5563 2096
2098 0 414865 131287 191920 35 2097
2099 0 414739 131313 191800 34 2098
2100 0 414673 131385 191681 33.7971 2099
2101 0 414675 131409 191640 32 2100
2102 0 413851 133107 192723 111.095 2083
2103 0 413828 133093 192760 86 2102
2104 0 413778 133129 192840 32 2103
2105 0 413888 133376 192600 164.924 2081
2106 0 413920 133344 192560 157.582 2105
2107 0 413952 133312 192520 140.399 2106
2108 0 413949 133272 192512 81.4932 2107
2109 0 414105 132894 192433 51.1729 2108
2110 0 414381 132638 192095 47.7233 2109
2111 0 414519 132569 192000 41 2110
2112 0 414631 132521 191840 31 2111
2113 0 414667 132627 191722 24.0562 2112
2114 0 413979 133334 192483 159.788 2107
2115 0 414276 133451 192057 138.355 2114
2116 0 414478 133315 191604 93.7114 2115
2117 0 414605 133261 191360 59 2116
2118 0 414769 133201 191240 43 2117
2119 0 414801 133269 191221 41.3104 2118
2120 0 414835 133133 191080 -1 2119
2121 0 414957 132975 190880 -1 2120
2122 0 413369 133658 192552 121.048 2078
2123 0 413307.25 133760.12 192400 67 2122
2124 0 413291 133787 192360 54 2123
2125 0 413277 133893 192240 12 2124
2126 0 413291 133947 192200 -1 2125
2127 0 413231 134241 192200 -1 2126
2128 0 412943 134513 192219 50.9246 2127
2129 0 412849 134635 192160 46 2128
2130 0 412843 134629 192150 46.2285 2129
2131 0 412657 134487 192080 66 2130
2132 0 412591 134273 191989 93.3382 2131
2133 0 412576 134272 191960 86.1626 2132
2134 0 412587 134245 191962 91.5931 2133
2135 0 412605 133717 191968 54.28 2134
2136 0 412595 133607 192001 62.1969 2135
2137 0 412781 133391 192000 -1 2136
2138 0 412765 133385 192040 -1 2137
2139 0 412177 134641 191960 118.663 2133
2140 0 412425 134907 191961 46.4052 2139
2141 0 412499 134959 191939 90.0608 2140
2142 0 412555 134967 191851 57.3588 2141
2143 0 412537 134923 191800 32 2142
2144 0 412591 133071 193530 215.17 2046
2145 0 412679 133005 193436 109.416 2144
2146 0 412851 132943 193240 37 2145
2147 0 412843 132959 193200 -1 2146
2148 0 412447 134724 195153 122.963 2035
2149 0 412173 135021 195517 29.3196 2148
2150 0 412151 135001 195520 32 2149
2151 0 413174 136414 195716 111.988 2018
2152 0 413331 136387 195720 108 2151
2153 0 413515 136167 195720 -1 2152
2154 0 413699 135997 195819 20.4914 2153
2155 0 413635 137221 195557 237.016 2014
2156 0 413327 137640 195794 25.4422 2155
2157 0 413312 137664 195800 32 2156
2158 0 415581 137762 193928 109.794 1997
2159 0 415233 137511 193815 24.301 2158
2160 0 415200 137504 193800 32 2159
2161 0 415296 138816 192359 54.0347 59
2162 0 415552 138816 192240 32 2161
2163 0 415549 138147 191991 50.9288 56
2164 0 415584 138112 192000 32 2163
2165 0 419898 130563 190760 0 39
2166 0 420215 130546 190600 0 2165
2167 0 421435 131174 190600 0 2166
2168 0 421699 131334 190720 0 2167
2169 0 422175 132000 190720 0 2168
2170 0 422331 132124 190600 0 2169
2171 0 422561 132428 190320 0 2170
2172 0 422615 132776 190120 0 2171
2173 0 422615 133130 189920 0 2172
2174 0 422628.16 133222 189760 -1 2173
2175 0 422661 133452 189360 0 2174
2176 0 422797 133542 189080 0 2175
2177 0 423057 133612 188840 0 2176
2178 0 423045 133552 188800 0 2177
2179 0 423285 133734 188800 0 2178
2180 0 423431 133768 188680 0 2179
2181 0 423779 133724 188520 0 2180
2182 0 423957 133586 188440 0 2181
2183 0 424091 133526 188440 0 2182
2184 0 424177 133547 188360 -1 2183
2185 0 423953 133590 188400 0 2182
2186 0 423975 133586 188280 0 2185
2187 0 423987 133582 188160 0 2186
2188 0 422937 133602 188760 0 2178
2189 0 422867 133584 188640 0 2188
2190 0 422689 133692 188640 0 2189
2191 0 422615 133788 188720 0 2190
2192 0 422555 133901 188760 -1 2191
2193 0 422759 133552 188440 0 2189
2194 0 422769 133386 188240 0 2193
2195 0 422845 133372 188200 0 2194
2196 0 422793 133354 188040 0 2195
2197 0 422791 133344.5 188000 -1 2196
2198 0 422789 133335.33 187960 -1 2197
2199 0 422787 133326 187920 0 2198
2200 0 422994 133417 188200 0 2195
2201 0 423098 133603 188160 0 2200
2202 0 423114 133705 188080 -1 2201
2203 0 423162 133739 188040 0 2202
2204 0 423226 133761 188000 -1 2203
2205 0 422395 133333 188240 0 2194
2206 0 422087 133221 188440 -1 2205
2207 0 422437 133341 188120 -1 2205
