# Supplementary material for: Connectomics Analysis Reveals First-, Second-, and Third-Order Thermosensory and Hygrosensory Neurons in the Adult Drosophila Brain
Source: Curr Biol. 2020 Aug 17;30(16):3167–3182.e4. doi: 10.1016/j.cub.2020.06.028 (PMC7443704; doi:10.1016/j.cub.2020.06.028)
Supplement: Data S1. Skeletons and Meshes, Related to STAR Methods — marin2020-skeletons contains files describing the morphology of each neuron in this study (in FAFB14 space, .swc format). glomeruli_meshes contains the glomerular meshes (in FAFB14 space, .stl format). neuropil_meshes contains the glomerular meshes (in FAFB14 space, .stl format). [file mmc5.zip › VP_SI/marin2020-skeletons/57236.swc]

# SWC format file
# based on specifications at http://www.neuronland.org/NLMorphologyConverter/MorphologyFormats/SWC/Spec.html
# Created by nat::write.neuron.swc
# PointNo Label X Y Z Radius Parent 
1 0 396367.66 274434.88 80800 2011 -1
2 0 396465.75 274420 81040 -1 1
3 0 396536.06 274418.78 81200 -1 2
4 0 396537.6 274418.47 81280 -1 3
5 0 396537.6 274418.47 81280 -1 4
6 0 396537.16 274419.3 81400 -1 5
7 0 396536.84 274418.78 81440 -1 6
8 0 396537.84 274418.2 81480 -1 7
9 0 396537.3 274419.3 81560 -1 8
10 0 396542.1 274404.12 81640 -1 9
11 0 396576.1 274405.22 81760 -1 10
12 0 396570.16 274384.94 81880 -1 11
13 0 396576.6 274394.38 82000 -1 12
14 0 396576.97 274393.25 82080 -1 13
15 0 396576.72 274395.78 82160 -1 14
16 0 396575.66 274394.75 82280 -1 15
17 0 396607.22 274405.56 82360 -1 16
18 0 396633.5 274412.22 82520 -1 17
19 0 396441.56 274267.44 82680 -1 18
20 0 397151.5 273602.66 82840 -1 19
21 0 398156.25 273091.38 82960 -1 20
22 0 398495.56 272906.9 83000 -1 21
23 0 398551.78 272898.97 83080 -1 22
24 0 398821.9 272764.34 83160 -1 23
25 0 399056.78 272643.06 83200 -1 24
26 0 400207.25 271996.72 83160 -1 25
27 0 400203 271964.8 83040 -1 26
28 0 400299.06 271866.72 82920 -1 27
29 0 400567.75 271691.25 82840 -1 28
30 0 400722.34 271588.2 82760 -1 29
31 0 400951.94 271411.6 82640 -1 30
32 0 401184.4 271362.78 82560 -1 31
33 0 401207.9 271170.44 82480 -1 32
34 0 401272.9 271034.72 82360 -1 33
35 0 401296.6 271066.5 82320 -1 34
36 0 401392.44 270866.44 82280 -1 35
37 0 401818.2 270465.7 82040 -1 36
38 0 401831.34 270498.56 81960 -1 37
39 0 402400.1 269697.53 82320 -1 35
40 0 402848.9 269322.53 82400 -1 39
41 0 403152.72 268930 82520 -1 40
42 0 403352.9 268673.9 82680 -1 41
43 0 403521.8 268754.9 82760 -1 42
44 0 403577 268578.7 82880 -1 43
45 0 403665.9 268505.7 82920 -1 44
46 0 403680.97 268435.16 82960 -1 45
47 0 403841.2 268118.28 83000 -1 46
48 0 404058.1 267986.2 83080 -1 47
49 0 404066.34 267906.56 83120 -1 48
50 0 404143.72 267601.84 83200 -1 49
51 0 404151.22 267659.22 83280 -1 50
52 0 404250.7 267571.2 83400 -1 51
53 0 404222.84 267410.47 83440 -1 52
54 0 404176.72 267242.97 83480 -1 53
55 0 404082.3 267026.7 83520 -1 54
56 0 404143.6 266465.16 83640 -1 55
57 0 404495.72 265970.22 83720 -1 56
58 0 404682.56 265849.66 83800 -1 57
59 0 404754.6 265560.7 83960 -1 58
60 0 404888.06 265585.44 84040 -1 59
61 0 405088 265425.94 84160 -1 60
62 0 405778.34 265425.1 84360 -1 61
63 0 405830.94 265362.44 84560 -1 62
64 0 406024.1 265330.84 84680 -1 63
65 0 406000.2 265248.94 84800 -1 64
66 0 406079.88 265209.72 84840 -1 65
67 0 406335.25 265177.62 84880 -1 66
68 0 406583.12 265080.7 84960 -1 67
69 0 406984.47 264881.47 85040 -1 68
70 0 407000.78 264880.4 85160 -1 69
71 0 407302.66 264850.22 85280 -1 70
72 0 407305.03 264905 85360 -1 71
73 0 407382.28 264880.97 85440 -1 72
74 0 407552.1 264830.06 85480 -1 73
75 0 407616.2 264932.6 85560 -1 74
76 0 407513.22 264995.28 85640 -1 75
77 0 407759.34 265100.78 85800 -1 76
78 0 407968.34 265117.16 85880 -1 77
79 0 408137 265166.62 86000 -1 78
80 0 408053.62 265232.22 86080 -1 79
81 0 408672.6 265082.66 86200 -1 80
82 0 409601.7 264360.25 86280 -1 81
83 0 409694.1 264157.34 86480 -1 82
84 0 409812.9 263989.03 86600 -1 83
85 0 409951.72 263909.44 86720 -1 84
86 0 410048.28 263831.34 86800 -1 85
87 0 410153.75 263671.06 86880 -1 86
88 0 410365.78 263584.06 86960 -1 87
89 0 410445.22 263465.44 87080 -1 88
90 0 410566.94 263471.97 87120 -1 89
91 0 410653.47 263298.6 87240 -1 90
92 0 410738.3 263209.8 87320 -1 91
93 0 410920.62 263062.8 87360 -1 92
94 0 410973.88 262933.38 87480 -1 93
95 0 411219.1 262624.72 87520 -1 94
96 0 411247 262492.84 87640 -1 95
97 0 411423.7 262393.06 87720 -1 96
98 0 411443.66 262082.48 87840 -1 97
99 0 411975.2 261834.62 87880 -1 98
100 0 412320.03 261399.45 87920 -1 99
101 0 413111.72 260921.86 88040 -1 100
102 0 413318.03 260808.27 88120 -1 101
103 0 413695.1 260717.4 88160 -1 102
104 0 413787.94 260575.9 88240 -1 103
105 0 413923.62 260429.9 88320 -1 104
106 0 414082.44 260147.23 88400 -1 105
107 0 414062.4 259895.1 88480 -1 106
108 0 414228.72 259840.9 88560 -1 107
109 0 414293.34 259551.58 88640 -1 108
110 0 414343 259897.36 88720 -1 109
111 0 414182 260348.48 88760 -1 110
112 0 414391.16 260457.08 88800 -1 111
113 0 414400.5 260450.67 88880 -1 112
114 0 414624.3 260442.98 88960 -1 113
115 0 414631.3 260412.58 89000 -1 114
116 0 414640.06 260397.14 89080 -1 115
117 0 414664.2 260436.58 89120 -1 116
118 0 414680.62 260516.16 89240 -1 117
119 0 414765.84 260540.17 89280 -1 118
120 0 414709.94 260612.66 89360 -1 119
121 0 414823.1 260666.6 89440 -1 120
122 0 415240.88 260855.95 89520 -1 121
123 0 415301.25 260903.23 89560 -1 122
124 0 415176.6 260811.52 89600 -1 123
125 0 415303.5 261088.89 89640 -1 124
126 0 415479.03 261096.77 89720 -1 125
127 0 415767 261236.28 89920 -1 126
128 0 415792.7 261253.12 90000 -1 127
129 0 416348.84 261100.84 90080 -1 128
130 0 417494.75 260813.17 90200 -1 129
131 0 417503.72 260804.28 90280 -1 130
132 0 417599.56 260794.77 90360 -1 131
133 0 417806.7 260733.53 90400 -1 132
134 0 418943.66 260493.05 90480 -1 133
135 0 419185.56 260427.67 90560 -1 134
136 0 419230.03 260339.03 90640 -1 135
137 0 419375.75 260375.19 90680 -1 136
138 0 419552.62 260192.28 90760 -1 137
139 0 419904.12 260083.3 90840 -1 138
140 0 420090.03 259984.17 90960 -1 139
141 0 420608.38 259872 91080 -1 140
142 0 420864.1 259899.9 91160 -1 141
143 0 421172.4 259862.11 91240 -1 142
144 0 421671.5 259825.72 91320 -1 143
145 0 421874.34 259723.02 91400 -1 144
146 0 421718.66 259718.92 91440 -1 145
147 0 422018.22 259750.95 91480 -1 146
148 0 422274.56 259741.4 91520 -1 147
149 0 422416.4 259662.53 91600 -1 148
150 0 422975.1 259429.97 91680 -1 149
151 0 423353.97 259345.73 91760 -1 150
152 0 423462.4 259258.55 91880 -1 151
153 0 423798.2 259221.94 91960 -1 152
154 0 424116 259143.56 92040 -1 153
155 0 424326.6 259157.38 92120 -1 154
156 0 424745.3 259169.11 92200 -1 155
157 0 424917.47 259177.61 92280 -1 156
158 0 425266.53 259257.97 92360 -1 157
159 0 425848.4 259240.78 92440 -1 158
160 0 426175.47 259269.61 92520 -1 159
161 0 426442.94 259182.03 92640 -1 160
162 0 426615.47 259147.73 92760 -1 161
163 0 426887.34 259075.9 92840 -1 162
164 0 427026.06 259092.19 92920 -1 163
165 0 427345.7 259064.6 93000 -1 164
166 0 427268.25 259059.94 93040 -1 165
167 0 427611.47 259076.94 93080 -1 166
168 0 427543.84 258916.22 93120 -1 167
169 0 427677.47 258876.52 93200 -1 168
170 0 427930.75 258884.73 93280 -1 169
171 0 428094.1 258957.47 93440 -1 170
172 0 428438.3 259028.64 93560 -1 171
173 0 428680.53 259106.66 93680 -1 172
174 0 428660.16 259119.98 93720 -1 173
175 0 429175.03 259235.88 93800 -1 174
176 0 429314.4 259157.5 93840 -1 175
177 0 429605.3 259153.44 93960 -1 176
178 0 430205.12 258984.97 94080 -1 177
179 0 430176.06 259042.75 94120 -1 178
180 0 430133.78 259073.69 94240 -1 179
181 0 430450.16 259039.66 94400 -1 180
182 0 430524.78 259091.25 94520 -1 181
183 0 430888.97 259316.58 94600 -1 182
184 0 431219.7 259515.27 94680 -1 183
185 0 431373.53 259552.12 94720 -1 184
186 0 431459.5 259511 94840 -1 185
187 0 431736.16 259605.64 94960 -1 186
188 0 431961.88 259455.9 95040 -1 187
189 0 432853.78 259153.89 95120 -1 188
190 0 433334.8 259240.97 95240 -1 189
191 0 433374.62 259438.27 95280 -1 190
192 0 433574.1 259453.62 95360 -1 191
193 0 434159.3 259683.4 95400 -1 192
194 0 434315.7 259669.4 95520 -1 193
195 0 435165.47 259626.03 95600 -1 194
196 0 435518.1 259575.83 95760 -1 195
197 0 435827.84 259532.25 95880 -1 196
198 0 436240.44 259574.36 96000 -1 197
199 0 436743.56 259525.75 96160 -1 198
200 0 436970.22 259517.27 96200 -1 199
201 0 437024.4 259522.44 96360 -1 200
202 0 437315.47 259445.97 96440 -1 201
203 0 437603.34 259361.55 96520 -1 202
204 0 437685.2 259381.2 96640 -1 203
205 0 437793.62 259370.6 96680 -1 204
206 0 439916.72 259714.38 96680 -1 205
207 0 440977.88 259692.62 96760 -1 206
208 0 441055.3 259755.39 96800 -1 207
209 0 441943 259747.55 96880 -1 208
210 0 441980.97 259751.8 96920 -1 209
211 0 442161.16 259672.02 96960 -1 210
212 0 442798.16 259564.95 97040 -1 211
213 0 442999.75 259769.75 97160 -1 212
214 0 443152.03 259671.31 97200 -1 213
215 0 443227.6 259673.36 97240 -1 214
216 0 443467.5 259620.45 97320 -1 215
217 0 443669.06 259524.55 97360 -1 216
218 0 443743.4 259431.58 97400 -1 217
219 0 443822.75 259445.95 97440 -1 218
220 0 444007.38 259402.47 97520 -1 219
221 0 444653.28 259290.03 97600 -1 220
222 0 445404.28 259208.44 97680 -1 221
223 0 445527.72 259129.44 97760 -1 222
224 0 445910.9 259100.42 97800 -1 223
225 0 446320.38 259092.12 97880 -1 224
226 0 448530.75 258825.6 97880 -1 225
227 0 449361.28 258774.16 97840 -1 226
228 0 450516.1 258829.39 97800 -1 227
229 0 450841.94 258814.66 97760 -1 228
230 0 451256.34 258823.52 97720 -1 229
231 0 452034 258784.86 97640 -1 230
232 0 452163 258768.95 97520 -1 231
233 0 452404.8 258718.16 97480 -1 232
234 0 452862.56 258693.42 97400 -1 233
235 0 453024.44 258656.52 97360 -1 234
236 0 453125.72 258651.88 97320 -1 235
237 0 453536.22 258622.55 97240 -1 236
238 0 454107.12 258558.72 97120 -1 237
239 0 454519.06 258509.72 97040 -1 238
240 0 454809.88 258537.12 97000 -1 239
241 0 455360.7 258526.27 96920 -1 240
242 0 456010.3 258506.62 96840 -1 241
243 0 456277.16 258544.27 96760 -1 242
244 0 456617.8 258483.73 96680 -1 243
245 0 456957.9 258475.3 96600 -1 244
246 0 457201.34 258458.5 96520 -1 245
247 0 457715.1 258408.36 96360 -1 246
248 0 457981.78 258399.88 96280 -1 247
249 0 458295.44 258383.39 96200 -1 248
250 0 458382.84 258351.73 96120 -1 249
251 0 458473.12 258347.08 96080 -1 250
252 0 459051.84 258277.06 96000 -1 251
253 0 459728.88 258146.05 95920 -1 252
254 0 460076.44 258070.53 95880 -1 253
255 0 460429.44 258038.88 95800 -1 254
256 0 460417.75 258062.97 95760 -1 255
257 0 460699.7 258016.83 95680 -1 256
258 0 460769.2 257960.03 95600 -1 257
259 0 460859.75 257996.22 95560 -1 258
260 0 460994.72 257964.72 95440 -1 259
261 0 461090.44 257989 95400 -1 260
262 0 461168.7 257985.45 95360 -1 261
263 0 461300.56 258020.81 95280 -1 262
264 0 461327.56 258061.38 95200 -1 263
265 0 461486.62 258006.84 95120 -1 264
266 0 461856 257847.2 95080 -1 265
267 0 461869.8 257846.92 95000 -1 266
268 0 463069.56 257577.7 94960 -1 267
269 0 463436.06 257486.1 94880 -1 268
270 0 463447.47 257521.44 94840 -1 269
271 0 465533.1 256796 94760 -1 270
272 0 465539.6 256785.3 94680 -1 271
273 0 465614.34 256775.92 94640 -1 272
274 0 465627.4 256749.14 94600 -1 273
275 0 465900.22 256684.56 94520 -1 274
276 0 466114.38 256562.31 94440 -1 275
277 0 466555.56 256414.23 94360 -1 276
278 0 467062.94 256206.86 94280 -1 277
279 0 467488.22 256173.8 94200 -1 278
280 0 467750.62 256098.69 94120 -1 279
281 0 467965.03 256043.88 94000 -1 280
282 0 468251.7 255819.39 93880 -1 281
283 0 468199.9 255727.9 93800 -1 282
284 0 468494.56 255644.02 93680 -1 283
285 0 468926.84 255399.16 93640 -1 284
286 0 469276.47 255262.8 93560 -1 285
287 0 469557.78 255132.84 93480 -1 286
288 0 469830.22 254902.23 93400 -1 287
289 0 469883.44 254900.31 93320 -1 288
290 0 469984.72 254823.55 93280 -1 289
291 0 470995.25 254499.61 93200 -1 290
292 0 471450.94 254276.4 93120 -1 291
293 0 471802.62 254184.94 93000 -1 292
294 0 471887.28 254185.88 92920 -1 293
295 0 471952.4 254123.39 92840 -1 294
296 0 472288.38 254134.33 92760 -1 295
297 0 472387.16 254092.38 92680 -1 296
298 0 472465.22 254154.97 92640 -1 297
299 0 472545.53 254118.22 92560 -1 298
300 0 472609.2 254065.95 92480 -1 299
301 0 472905.2 253950.33 92400 -1 300
302 0 473127.47 253676.9 92320 -1 301
303 0 473405.44 253486.62 92120 -1 302
304 0 474088.06 252846.81 92080 -1 303
305 0 474322.97 252646.92 91960 -1 304
306 0 474610.12 252613.17 91880 -1 305
307 0 474936.88 252459.14 91840 -1 306
308 0 475431.44 252174.66 91760 -1 307
309 0 475591.75 252159.61 91640 -1 308
310 0 475807.03 252150.97 91560 -1 309
311 0 475840.06 252037 91480 -1 310
312 0 476090.6 251978.5 91360 -1 311
313 0 476160.1 251997.83 91280 -1 312
314 0 476209.06 251872.38 91240 -1 313
315 0 476247.38 251853.94 91160 -1 314
316 0 476379.44 251741.72 91040 -1 315
317 0 476496.06 251634.34 90960 -1 316
318 0 476636.97 251460.55 90920 -1 317
319 0 476638.28 251463.8 90880 -1 318
320 0 477049.75 251262.03 90760 -1 319
321 0 477289.3 251211.7 90680 -1 320
322 0 477399.75 251178.6 90640 -1 321
323 0 474640.28 251213.67 90600 -1 322
324 0 475518.6 250205.62 90600 -1 323
325 0 476439.44 249371.64 90600 -1 324
326 0 476963.44 249332.97 90560 -1 325
327 0 477222.88 248939.12 90440 -1 326
328 0 477441.66 248949.89 90360 -1 327
329 0 478748.3 248278.6 90200 -1 328
330 0 479155.75 248188.5 90080 -1 329
331 0 479661.6 248004.4 89960 -1 330
332 0 479933.8 247962.14 89840 -1 331
333 0 480109.72 247932.56 89760 -1 332
334 0 481514.2 247704.44 89760 -1 333
335 0 481588.34 247693.23 89800 -1 334
336 0 481598.94 247645.97 89880 -1 335
337 0 481661.62 247900.02 89920 -1 336
338 0 481696.5 248144.31 90080 -1 337
339 0 481782.06 248441.28 90360 -1 338
340 0 481676.1 248579.16 90400 -1 339
341 0 481609.3 248636.48 90480 -1 340
342 0 481438.72 248826.23 90600 -1 341
343 0 483072.66 248930.36 90640 -1 342
344 0 483007.78 248984.86 90680 -1 343
345 0 482977.94 249130.38 90800 -1 344
346 0 482500.47 249649.16 90960 -1 345
347 0 482628.47 250144.55 90960 -1 346
348 0 483106.84 250648.52 91080 -1 347
349 0 482959.84 251185.84 91200 -1 348
350 0 483008.3 250926.42 91240 -1 349
351 0 483036.72 250877.7 91400 -1 350
352 0 483064.34 250931.95 91600 -1 351
353 0 483271.38 250926.53 91760 -1 352
354 0 483260.72 250775.6 91880 -1 353
355 0 483214.53 250743.4 91960 -1 354
356 0 483107.84 252210.11 91280 -1 349
357 0 484041.6 253132.34 91320 -1 356
358 0 484954.75 254272.02 91280 -1 357
359 0 485312.88 254689.81 91120 -1 358
360 0 485289.28 254869.86 90960 -1 359
361 0 485254.94 255071.28 90880 -1 360
362 0 485087.6 255791.95 90760 -1 361
363 0 485297.2 256183.06 90640 -1 362
364 0 484182.7 256535.2 90600 -1 363
365 0 484406.16 256644.11 90520 -1 364
366 0 484640.9 256903.23 90320 -1 365
367 0 485134.97 257255.83 90080 -1 366
368 0 485585.1 257830.64 89880 -1 367
369 0 485560.56 258303.5 89680 -1 368
370 0 485679.4 258711.6 89440 -1 369
371 0 486071.44 258680.94 89200 -1 370
372 0 486368.03 258663.27 88960 -1 371
373 0 486599 258646.6 88720 -1 372
374 0 486793.8 258023.25 88680 -1 373
375 0 486953.8 258347.25 88640 -1 374
376 0 487133.47 258423.66 88600 -1 375
377 0 487034.06 258943.48 88400 -1 376
378 0 487024.84 258999.14 88360 -1 377
379 0 486970.12 259335.9 88120 -1 378
380 0 486834.1 259701.94 87880 -1 379
381 0 486726.1 259805.97 87680 -1 380
382 0 486570.9 260127.89 87320 -1 381
383 0 486545 260363 87200 -1 382
384 0 486477 260615 87160 -1 383
385 0 486597 260115 87120 -1 384
386 0 486586.72 260164.05 87000 -1 385
387 0 486591 260182.6 86960 -1 386
388 0 486661.3 260385.38 86760 -1 387
389 0 486708.03 260634.89 86560 -1 388
390 0 486854.16 261281.77 86480 -1 389
391 0 486865.28 261940.19 86360 -1 390
392 0 486731.56 262599.78 85880 -1 391
393 0 486859.94 262780.8 85640 -1 392
394 0 487227.1 262832.06 85440 -1 393
395 0 487452.75 262946.44 85280 -1 394
396 0 487571.1 263047.8 85080 -1 395
397 0 487604.78 263187.12 84840 -1 396
398 0 487674.97 263415.25 84600 -1 397
399 0 487672.34 263551.56 84400 -1 398
400 0 487768.66 263703.44 84160 -1 399
401 0 487790 263930.6 83920 -1 400
402 0 487868.1 264078.4 83760 -1 401
403 0 487968.84 264160.72 83600 -1 402
404 0 488234.38 264239.28 83440 -1 403
405 0 488435.44 264232.2 83240 -1 404
406 0 488640.7 264199.66 83080 -1 405
407 0 488891 264210.28 82920 -1 406
408 0 489117.38 264223.72 82800 -1 407
409 0 489309.3 264120.9 82640 -1 408
410 0 489532 264080.12 82480 -1 409
411 0 489751.5 264015.84 82320 -1 410
412 0 489947.3 263952.06 82200 -1 411
413 0 490104.75 263843.47 82040 -1 412
414 0 490292.12 263795.75 81920 -1 413
415 0 490432.1 263727.56 81760 -1 414
416 0 490619.9 263636.4 81640 -1 415
417 0 490779.66 263512.2 81520 -1 416
418 0 490912.25 263450.34 81400 -1 417
419 0 491069.12 263371.34 81200 -1 418
420 0 491345.56 263344.84 81000 -1 419
421 0 492164.16 262882.84 80840 -1 420
422 0 492852.2 262554.53 80720 -1 421
423 0 493198.47 262395.8 80520 -1 422
424 0 493812.2 262358.4 80280 -1 423
425 0 494719.66 262442.88 80160 -1 424
426 0 495171.34 262242.88 79960 -1 425
427 0 495462.78 262096.88 79760 -1 426
428 0 495667.38 261926.17 79600 -1 427
429 0 495864.22 261710.75 79440 -1 428
430 0 496095.16 261502.73 79200 -1 429
431 0 496508.28 261406.06 79000 -1 430
432 0 496672.2 261442.03 78800 -1 431
433 0 496810.8 261439.6 78520 -1 432
434 0 496700.8 261728.8 78400 -1 433
435 0 496768.8 261828.8 78240 -1 434
436 0 496752.8 261996.8 78120 -1 435
437 0 496800.8 262144.8 78000 -1 436
438 0 496776.8 262224.8 77880 -1 437
439 0 496738.8 262252.8 77760 -1 438
440 0 496714.8 262368.8 77640 -1 439
441 0 496690.8 262436.8 77480 -1 440
442 0 496578.8 262488.8 77360 -1 441
443 0 496474.8 262508.8 77240 -1 442
444 0 496434.8 262552.8 77120 -1 443
445 0 496366.8 262592.8 77000 -1 444
446 0 496226.8 262720.8 76880 -1 445
447 0 496114.8 262804.8 76760 -1 446
448 0 495984.34 262906.34 76680 -1 447
449 0 495918.8 262956.8 76640 -1 448
450 0 495692 263222.03 76640 -1 449
451 0 495420 263390.03 76560 -1 450
452 0 495304 263746.03 76600 -1 451
453 0 495168 263966.06 76640 -1 452
454 0 495172 264182.03 76600 -1 453
455 0 495124 264510.06 76480 -1 454
456 0 495084 264690.1 76360 -1 455
457 0 494987 264765.03 76400 -1 456
458 0 494919 264813.03 76480 -1 457
459 0 494571 265009.03 76520 -1 458
460 0 494583 265101.03 76560 -1 459
461 0 494647 265217.03 76680 -1 460
462 0 494375 265069.03 76480 -1 459
463 0 494227 265069.03 76320 -1 462
464 0 494051 265069.03 76160 -1 463
465 0 493927 265145.03 76000 -1 464
466 0 493535 265713.03 76000 -1 465
467 0 493447 265969.06 76080 -1 466
468 0 493455 266105.06 76160 -1 467
469 0 493515 266293.03 76240 -1 468
470 0 493787 266281.03 76240 -1 469
471 0 493439 266357.03 76360 -1 469
472 0 493297 266425 76400 -1 471
473 0 493273 266473 76440 -1 472
474 0 493145 266597 76480 -1 473
475 0 492993 266909 76520 -1 474
476 0 492893 266985 76440 -1 475
477 0 492613 267233 76360 -1 476
478 0 492389 267505 76400 -1 477
479 0 492349 267733 76440 -1 478
480 0 492361 267825 76480 -1 479
481 0 492447 267809 76560 -1 480
482 0 492359 268013 76520 -1 480
483 0 492415 268205 76560 -1 482
484 0 492475 268325 76640 -1 483
485 0 492499 268417 76680 -1 484
486 0 492475 268489 76640 -1 485
487 0 492467 268589 76600 -1 486
488 0 492443 268605 76560 -1 487
489 0 492407 268825 76560 -1 488
490 0 492467 268853 76640 -1 489
491 0 492507 268921 76520 -1 490
492 0 492499 268945 76480 -1 491
493 0 492409 269225 76480 -1 492
494 0 492053 269569 76520 -1 493
495 0 491909 269857 76440 -1 494
496 0 491845 269861 76360 -1 495
497 0 491669 269885 76280 -1 496
498 0 491439 270005 76200 -1 497
499 0 491359 270153 76160 -1 498
500 0 491215 270237 76080 -1 499
501 0 491023 270305 76000 -1 500
502 0 490911 270349 75920 -1 501
503 0 490819 270405 75840 -1 502
504 0 490755 270445 75760 -1 503
505 0 490643 270493 75680 -1 504
506 0 490443 270665 75640 -1 505
507 0 490075 270777 75640 -1 506
508 0 490235 270757 75600 -1 507
509 0 490231 270725 75520 -1 508
510 0 490251 270701 75440 -1 509
511 0 490231 270697 75360 -1 510
512 0 490167 270649 75280 -1 511
513 0 490139 270605 75200 -1 512
514 0 490063 270789 75680 -1 507
515 0 490039 270777 75720 -1 514
516 0 489991 270821 75760 -1 515
517 0 493867 265193.03 75840 -1 465
518 0 493735 265105.03 75680 -1 517
519 0 493451 265053.06 75480 -1 518
520 0 493215 265041.06 75360 -1 519
521 0 492987 265025.06 75200 -1 520
522 0 492815 264989.06 75000 -1 521
523 0 492699 264885.03 74800 -1 522
524 0 492633 264807.03 74560 -1 523
525 0 492623 264795.03 74400 -1 524
526 0 492585 264795.03 74320 -1 525
527 0 492460.5 264921 74200 -1 526
528 0 492625 264829.03 74160 -1 527
529 0 492419 264963.03 74160 -1 527
530 0 492281 265085.03 74120 -1 529
531 0 492079 265145.03 74040 -1 530
532 0 491921 265117.03 73880 -1 531
533 0 491859 265085.03 73680 -1 532
534 0 491819 265073.03 73560 -1 533
535 0 491679 265021.03 73440 -1 534
536 0 491413 264953.03 73280 -1 535
537 0 491185 264975.03 73120 -1 536
538 0 490939 265009.03 72920 -1 537
539 0 490703 264945.06 72760 -1 538
540 0 490588.34 264963.66 72680 -1 539
541 0 490531 264973.06 72640 -1 540
542 0 490123 265013.06 72600 -1 541
543 0 489995 265013.03 72480 -1 542
544 0 489811 265149.03 72280 -1 543
545 0 489535 265313.03 72000 -1 544
546 0 489475 265493.03 71840 -1 545
547 0 489307 265641.06 71480 -1 546
548 0 489259 265643 71440 -1 547
549 0 489211 265645.03 71400 -1 548
550 0 489243 265587.03 71240 -1 549
551 0 489249 265597.03 71040 -1 550
552 0 489287 265633.03 70840 -1 551
553 0 489293 265689.03 70600 -1 552
554 0 489257 265643.03 70440 -1 553
555 0 489193 265623.03 70200 -1 554
556 0 489133 265679.03 70000 -1 555
557 0 489087 265649.03 69840 -1 556
558 0 489077 265637.03 69640 -1 557
559 0 489057 265673.03 69480 -1 558
560 0 489035 265719.03 69240 -1 559
561 0 489057 265703.03 69080 -1 560
562 0 489033 265735.03 68880 -1 561
563 0 489039 265711.03 68840 -1 562
564 0 489023 265753.03 68680 -1 563
565 0 488985 265825.03 68480 -1 564
566 0 488969 265869.03 68280 -1 565
567 0 488979 265975.03 68120 -1 566
568 0 489037 266027.03 67920 -1 567
569 0 489075 266071.03 67720 -1 568
570 0 489249 265995.03 67560 -1 569
571 0 489475 265913.03 67400 -1 570
572 0 489587 265873.03 67240 -1 571
573 0 489579 265967.03 67080 -1 572
574 0 489459 266183.03 66840 -1 573
575 0 489411 266217.03 66800 -1 574
576 0 489341 266273.06 66680 -1 575
577 0 489279 266377.03 66520 -1 576
578 0 489269 266393.03 66320 -1 577
579 0 489229 266489.03 66160 -1 578
580 0 489141 266517.03 66000 -1 579
581 0 489069 266547.03 65800 -1 580
582 0 488881 266741.03 65600 -1 581
583 0 488661 266881.03 65440 -1 582
584 0 488453 267003.03 65240 -1 583
585 0 488319 267047.03 65040 -1 584
586 0 488101 267183.03 64920 -1 585
587 0 487961 267273.03 64720 -1 586
588 0 487921 267257.03 64480 -1 587
589 0 487957 267173.03 64240 -1 588
590 0 487865 267227.03 64040 -1 589
591 0 487359 267553.03 63880 -1 590
592 0 486935 267829.06 63720 -1 591
593 0 486477 268111.06 63600 -1 592
594 0 486097 268347.1 63480 -1 593
595 0 485717 268677.1 63320 -1 594
596 0 485397 268985.12 63120 -1 595
597 0 484887 269405.12 62960 -1 596
598 0 484581 269767.16 62840 -1 597
599 0 484203 270187.16 62680 -1 598
600 0 483769 270475.2 62680 -1 599
601 0 483793 270683.22 62560 -1 600
602 0 483605 270931.03 62400 -1 601
603 0 483157 271359.06 62160 -1 602
604 0 482757 271847.1 62080 -1 603
605 0 482277 272147.06 62120 -1 604
606 0 482117 272483.03 62200 -1 605
607 0 482037 272871.03 62320 -1 606
608 0 482037 273251.06 62280 -1 607
609 0 482053 273511.06 62160 -1 608
610 0 482093 273683 62080 -1 609
611 0 482057 273843 62000 -1 610
612 0 482081 274355 61880 -1 611
613 0 482213 274683 61960 -1 612
614 0 482405 274843 62040 -1 613
615 0 482437 275015 62120 -1 614
616 0 482469 275107 62240 -1 615
617 0 482705 275335 62280 -1 616
618 0 483301 275707 62400 -1 617
619 0 483793 276035 62320 -1 618
620 0 483823.4 276022.2 62240 -1 619
621 0 484397 275923 62240 -1 620
622 0 484637 275899 62200 -1 621
623 0 483869 276003 62120 -1 620
624 0 483625 275991 62000 -1 623
625 0 483837 276255 62280 -1 620
626 0 483889 276339 62360 -1 625
627 0 483945 276375 62480 -1 626
628 0 483961 276395 62600 -1 627
629 0 483757 276395 62680 -1 628
630 0 483793 276379 62760 -1 629
631 0 483877 276351 62880 -1 630
632 0 483925 276343 63000 -1 631
633 0 483985 276367 63120 -1 632
634 0 484037 276367 63240 -1 633
635 0 484085 276395 63360 -1 634
636 0 484101 276420.34 63400 -1 635
637 0 484133 276471 63480 -1 636
638 0 484153 276495 63520 -1 637
639 0 484133 276583 63600 -1 638
640 0 484233 276671 63720 -1 639
641 0 484441 276595 63760 -1 640
642 0 484625 276587 63840 -1 641
643 0 484857 276471 63920 -1 642
644 0 485061 276399 64000 -1 643
645 0 485173 276343 64080 -1 644
646 0 485349 276351 64160 -1 645
647 0 485445 276371 64240 -1 646
648 0 485461 276455 64360 -1 647
649 0 485465 276551 64440 -1 648
650 0 485469 276683 64520 -1 649
651 0 485437 276751 64600 -1 650
652 0 485465 276811 64680 -1 651
653 0 485537 276879 64760 -1 652
654 0 485625 276903 64840 -1 653
655 0 485709 276931 64920 -1 654
656 0 485809 276943 65000 -1 655
657 0 485889 276919 65080 -1 656
658 0 485969 276931 65200 -1 657
659 0 486037 276959 65280 -1 658
660 0 486129 276943 65400 -1 659
661 0 486229 276927 65480 -1 660
662 0 486393 276891 65600 -1 661
663 0 486477 276891 65680 -1 662
664 0 486569 276895 65800 -1 663
665 0 486665 276855 65920 -1 664
666 0 486789 276803 66000 -1 665
667 0 486861 276775 66080 -1 666
668 0 486977 276727 66160 -1 667
669 0 487025 276691 66240 -1 668
670 0 487233 276615 66360 -1 669
671 0 484157 276179 63440 -1 636
672 0 484137 276103 63480 -1 671
673 0 482141 272155.03 62080 -1 605
674 0 481873 272183.03 61920 -1 673
675 0 481445 272339.03 61840 -1 674
676 0 481005 272355.06 61720 -1 675
677 0 480373 272287.06 61600 -1 676
678 0 480133 272219.06 61440 -1 677
679 0 479597 272135.1 61320 -1 678
680 0 479037 272051.1 61280 -1 679
681 0 478489 272059.03 61240 -1 680
682 0 477981 271947.03 61080 -1 681
683 0 477553 271863.03 60960 -1 682
684 0 476977 271575.06 60840 -1 683
685 0 476765 271403.1 60760 -1 684
686 0 476709 271219.1 60720 -1 685
687 0 476733 272071.1 60640 -1 686
688 0 476529 272047.1 60560 -1 687
689 0 476125 272071.1 60440 -1 688
690 0 476006 272036 60400 -1 689
691 0 475649 271931.03 60280 -1 690
692 0 475065 271739.03 60200 -1 691
693 0 474721 271511.03 60080 -1 692
694 0 474533 271315.03 60040 -1 693
695 0 474317 271399.03 60000 -1 694
696 0 474121 271247.03 59880 -1 695
697 0 473845 270983.06 59720 -1 696
698 0 473329 270387.1 59560 -1 697
699 0 473025 270075.12 59440 -1 698
700 0 472849 270019.12 59360 -1 699
701 0 472429 269943.12 59320 -1 700
702 0 472209 269803.12 59240 -1 701
703 0 471865 269547.16 59080 -1 702
704 0 471409 269459.16 58880 -1 703
705 0 471273 269511.22 58760 -1 704
706 0 470957 269415.22 58600 -1 705
707 0 470837 269319.22 58480 -1 706
708 0 470817 269307.22 58440 -1 707
709 0 471089 269391.22 58440 -1 708
710 0 471101 269387 58400 -1 709
711 0 470677 269287.22 58400 -1 708
712 0 470385 269195.22 58280 -1 711
713 0 470225 269071.25 58160 -1 712
714 0 469977 269131.25 58240 -1 713
715 0 469737 269099.25 58360 -1 714
716 0 469217 269075.03 58480 -1 715
717 0 468757 268747.03 58440 -1 716
718 0 468437 268667.03 58360 -1 717
719 0 468253 268531.03 58280 -1 718
720 0 468089 268471.03 58120 -1 719
721 0 467801 268499.06 58000 -1 720
722 0 467517 268551.06 57840 -1 721
723 0 467209 268679.1 57720 -1 722
724 0 466829 268951.06 57760 -1 723
725 0 467009 269139.06 57760 -1 724
726 0 467343 269337 57720 -1 725
727 0 468063 269667 57680 -1 726
728 0 468551 269809 57640 -1 727
729 0 469063 269777 57600 -1 728
730 0 469337 269675 57560 -1 729
731 0 469559 269607 57520 -1 730
732 0 469789 269537 57480 -1 731
733 0 470007 269489 57440 -1 732
734 0 470275 269511 57400 -1 733
735 0 470671 269589 57280 -1 734
736 0 471233 269845 57240 -1 735
737 0 471421 270013 57120 -1 736
738 0 471431 270105 57040 -1 737
739 0 471599 270153 56920 -1 738
740 0 471829 270219 56800 -1 739
741 0 471997 270275 56680 -1 740
742 0 472111 270341 56560 -1 741
743 0 472329 270481 56400 -1 742
744 0 472457 270577 56320 -1 743
745 0 472531 270731 56200 -1 744
746 0 472673 270845 56080 -1 745
747 0 472759 270933 55960 -1 746
748 0 472859 271015 55800 -1 747
749 0 472983 271115 55640 -1 748
750 0 473095 271151 55520 -1 749
751 0 473143 271169 55400 -1 750
752 0 473311 271187 55280 -1 751
753 0 473559 271191 55120 -1 752
754 0 473715 271193 55000 -1 753
755 0 473743 271137 54960 -1 754
756 0 473799 271131 54920 -1 755
757 0 473965 271157 54840 -1 756
758 0 473977 271145 54680 -1 757
759 0 474085 271133 54560 -1 758
760 0 474225 271129 54440 -1 759
761 0 474325 271109 54320 -1 760
762 0 474381 271113 54240 -1 761
763 0 474409 271115 54200 -1 762
764 0 474511 271089 54080 -1 763
765 0 474609 271101 54000 -1 764
766 0 466537 268915.06 57840 -1 724
767 0 465529 268767.03 57880 -1 766
768 0 464565 268827.06 57800 -1 767
769 0 464101 268839.03 57680 -1 768
770 0 463781 268815.03 57600 -1 769
771 0 463481 268875.03 57480 -1 770
772 0 462777 268891.03 57320 -1 771
773 0 462569 268963.06 57200 -1 772
774 0 461969 268899.1 57120 -1 773
775 0 461637 268879.03 57000 -1 774
776 0 461433 268855.06 56920 -1 775
777 0 461245 268819.06 56800 -1 776
778 0 461081 268779.06 56680 -1 777
779 0 460761 268639.1 56480 -1 778
780 0 460419 268481.1 56320 -1 779
781 0 460283 268427.1 56240 -1 780
782 0 459811 268231.12 56120 -1 781
783 0 459563 268081.12 55920 -1 782
784 0 459255 267979.12 55720 -1 783
785 0 458907 267839.16 55640 -1 784
786 0 458767 267743.03 55560 -1 785
787 0 458599 267699.03 55400 -1 786
788 0 458491 267729.03 55200 -1 787
789 0 458263 267623.03 54960 -1 788
790 0 458059 267413.03 54680 -1 789
791 0 457915 267293.03 54480 -1 790
792 0 457695 267159.03 54320 -1 791
793 0 457603 267139.03 54120 -1 792
794 0 457475 267099.03 53840 -1 793
795 0 457395 267091.03 53720 -1 794
796 0 457167 267055.03 53560 -1 795
797 0 456915 266987.03 53360 -1 796
798 0 456807 266903.03 53240 -1 797
799 0 456631 266743.03 53080 -1 798
800 0 456491 266551.06 52960 -1 799
801 0 456439 266439.1 52840 -1 800
802 0 456407 266227.03 52560 -1 801
803 0 456187 265699.03 52120 -1 802
804 0 456125 265521 52080 -1 803
805 0 456087 265459 51960 -1 804
806 0 456119 265417 51800 -1 805
807 0 456155 265431 51760 -1 806
808 0 456175 265373 51640 -1 807
809 0 456137 265341 51560 -1 808
810 0 456101 265289 51440 -1 809
811 0 456021 265273 51320 -1 810
812 0 455637 265199 51240 -1 811
813 0 455589 265125 51120 -1 812
814 0 455477 265079 51000 -1 813
815 0 455459 265005 50960 -1 814
816 0 455333 264979 50920 -1 815
817 0 455293 264977 50880 -1 816
818 0 455137 264987 50840 -1 817
819 0 455069 264921 50800 -1 818
820 0 454871 264933 50680 -1 819
821 0 454765 264885 50600 -1 820
822 0 454681 264865 50440 -1 821
823 0 454411 264885 50280 -1 822
824 0 454293 264895 50200 -1 823
825 0 454143 264921 50040 -1 824
826 0 453999 265033 50200 -1 825
827 0 454043 265103 50240 -1 826
828 0 454043 265249 50280 -1 827
829 0 454217 265261 50320 -1 828
830 0 454213 265287 50360 -1 829
831 0 454417 265171 50440 -1 830
832 0 454407 265125 50480 -1 831
833 0 454445 265097 50560 -1 832
834 0 454391 264951 50560 -1 833
835 0 454321 264989 50480 -1 834
836 0 454063 264893 50000 -1 825
837 0 454155 265071 49880 -1 836
838 0 454179 265147 49840 -1 837
839 0 454145 265167 49720 -1 838
840 0 454135 265179 49600 -1 839
841 0 454069 265225 49440 -1 840
842 0 454007 265305 49320 -1 841
843 0 453945 265277 49160 -1 842
844 0 453933 265279 48960 -1 843
845 0 453849 265217 48800 -1 844
846 0 453755 265135 48600 -1 845
847 0 453639 265107 48480 -1 846
848 0 453593 264979 48360 -1 847
849 0 453619 264845 48240 -1 848
850 0 453553 264603 48120 -1 849
851 0 453417 264331 48040 -1 850
852 0 453365 264291 48000 -1 851
853 0 453351 264279 47920 -1 852
854 0 453495 264419 47880 -1 853
855 0 453485 264395 47840 -1 854
856 0 453489 264371 47800 -1 855
857 0 453505 264327 47760 -1 856
858 0 451675 265305 47720 -1 857
859 0 453739 264269 47680 -1 858
860 0 453679 264357 47640 -1 859
861 0 453693 264225 47600 -1 860
862 0 453767 264107 47560 -1 861
863 0 453861 263971 47520 -1 862
864 0 453993 263869 47480 -1 863
865 0 454079 263687 47440 -1 864
866 0 454193 263495 47360 -1 865
867 0 454225 263387 47280 -1 866
868 0 454201 263353 47160 -1 867
869 0 454133 263241 47040 -1 868
870 0 454131 263209 47000 -1 869
871 0 454161 263145 46960 -1 870
872 0 454199 263147 46920 -1 871
873 0 454203 263153 46880 -1 872
874 0 454207 263107 46840 -1 873
875 0 453993 263411 46800 -1 874
876 0 454037 263335 46760 -1 875
877 0 454029 263297 46640 -1 876
878 0 454037 263259 46520 -1 877
879 0 454133 263125 46360 -1 878
880 0 453929 263243 46200 -1 879
881 0 453885 263263 46000 -1 880
882 0 453903 263209 45960 -1 881
883 0 453889 263187 45880 -1 882
884 0 454003 263061 45760 -1 883
885 0 454123 262899 45640 -1 884
886 0 454227 262781 45560 -1 885
887 0 454345 262565 45400 -1 886
888 0 454303 262509 45320 -1 887
889 0 454347 262457 45160 -1 888
890 0 454445 262203 45080 -1 889
891 0 454403 262109 44960 -1 890
892 0 454387 262019 44800 -1 891
893 0 454381 261975 44640 -1 892
894 0 454311 261883 44480 -1 893
895 0 454279 261807 44320 -1 894
896 0 454257 261451 44120 -1 895
897 0 454263 261355 43960 -1 896
898 0 454249 261251 43800 -1 897
899 0 454255 261185 43600 -1 898
900 0 454265 261157 43440 -1 899
901 0 454329 261105 43240 -1 900
902 0 454295 260979 43080 -1 901
903 0 454319 260887 42920 -1 902
904 0 454347 260809 42760 -1 903
905 0 454393 260765 42600 -1 904
906 0 454497 260747 42480 -1 905
907 0 454495 260733 42320 -1 906
908 0 454497 260755 42160 -1 907
909 0 454557 260807 42000 -1 908
910 0 454625 260855 41880 -1 909
911 0 454615 260907 41760 -1 910
912 0 454595 260975 41720 -1 911
913 0 454623 261035 41600 -1 912
914 0 454697 261067 41480 -1 913
915 0 454769 261077 41320 -1 914
916 0 454809 261059 41160 -1 915
917 0 454855 260953 41000 -1 916
918 0 454805 260805 40880 -1 917
919 0 454745 260787 40680 -1 918
920 0 454607 260745 40520 -1 919
921 0 454531 260679 40400 -1 920
922 0 454341 260605 40280 -1 921
923 0 454255 260471 40160 -1 922
924 0 454191 260379 40080 -1 923
925 0 454135 260299 39880 -1 924
926 0 454145 260171 39760 -1 925
927 0 454099 260079 39640 -1 926
928 0 454121 259949 39520 -1 927
929 0 454091 259905 39360 -1 928
930 0 453959 259875 39160 -1 929
931 0 453893 259921 39120 -1 930
932 0 453867 259927 39000 -1 931
933 0 453729 259921 38840 -1 932
934 0 453631 259969 38640 -1 933
935 0 453571 259999 38480 -1 934
936 0 453449 260047 38320 -1 935
937 0 453335 260111 38120 -1 936
938 0 453377 260167 37920 -1 937
939 0 453385 260193 37760 -1 938
940 0 453361 260229 37560 -1 939
941 0 453431 260319 37440 -1 940
942 0 453517 260315 37400 -1 941
943 0 453651 260303 37360 -1 942
944 0 453789 260293 37320 -1 943
945 0 453859 260297 37280 -1 944
946 0 453967 260301 37240 -1 945
947 0 454139 260363 37200 -1 946
948 0 454225 260367 37160 -1 947
949 0 454325 260357 37120 -1 948
950 0 454389 260381 37080 -1 949
951 0 454405 260399 37040 -1 950
952 0 454479 260371 37000 -1 951
953 0 454515 260469 36880 -1 952
954 0 454297 260545 36760 -1 953
955 0 454139 260587 36680 -1 954
956 0 454029 260623 36640 -1 955
957 0 453795 260667 36560 -1 956
958 0 453593 260757 36480 -1 957
959 0 453457 260759 36440 -1 958
960 0 453453 260791 36400 -1 959
961 0 453389 260895 36280 -1 960
962 0 453353 260967 36160 -1 961
963 0 453297 261075 36000 -1 962
964 0 453317 261203 35840 -1 963
965 0 453351 261305 35720 -1 964
966 0 453395 261407 35600 -1 965
967 0 453459 261503 35440 -1 966
968 0 453565 261579 35320 -1 967
969 0 453647 261693 35160 -1 968
970 0 453641 261849 35040 -1 969
971 0 453671 261957 34920 -1 970
972 0 453595 261981 34760 -1 971
973 0 453579 262021 34560 -1 972
974 0 453533 262095 34360 -1 973
975 0 453573 262105 34160 -1 974
976 0 453535 262163 34040 -1 975
977 0 453583 262165 33840 -1 976
978 0 453583 262163 33680 -1 977
979 0 453603 262171 33520 -1 978
980 0 453637 262179 33320 -1 979
981 0 453631 262195 33080 -1 980
982 0 453577 262227 32880 -1 981
983 0 453651 262107 32720 -1 982
984 0 453817 262021 32560 -1 983
985 0 453805 262005 32400 -1 984
986 0 453805 262005 32200 -1 985
987 0 453729 261935 31960 -1 986
988 0 453665 261807 31800 -1 987
989 0 453637 261703 31680 -1 988
990 0 453603 261569 31480 -1 989
991 0 453663 261499 31360 -1 990
992 0 453645 261483 31200 -1 991
993 0 453647 261483 31000 -1 992
994 0 453597 261549 30800 -1 993
995 0 453495 261595 30640 -1 994
996 0 453429 261595 30480 -1 995
997 0 453539 261669 30280 -1 996
998 0 453553 261701 30080 -1 997
999 0 453585 261591 29840 -1 998
1000 0 453455 261549 29520 -1 999
1001 0 453413 261469 29400 -1 1000
1002 0 453365 261367 29280 -1 1001
1003 0 453295 261261 29160 -1 1002
1004 0 453111 261057 28960 -1 1003
1005 0 452955 260823 28840 -1 1004
1006 0 452857 260647 28640 -1 1005
1007 0 452485 260037 28480 -1 1006
1008 0 452377 259857 28440 -1 1007
1009 0 452245 259653 28400 -1 1008
1010 0 451975 259375 28360 -1 1009
1011 0 451803 259249 28320 -1 1010
1012 0 451723 259145 28240 -1 1011
1013 0 451629 259021 28080 -1 1012
1014 0 451537 258709 28000 -1 1013
1015 0 451537 258501 27960 -1 1014
1016 0 451439 258211 27880 -1 1015
1017 0 451491 257975 27800 -1 1016
1018 0 451559 257775 27680 -1 1017
1019 0 451541 257491 27600 -1 1018
1020 0 451591 256887 27520 -1 1019
1021 0 451525 256663 27440 -1 1020
1022 0 451503 256591 27320 -1 1021
1023 0 451457 256101 27400 -1 1022
1024 0 451461 255995 27320 -1 1023
1025 0 451627 255789 27280 -1 1024
1026 0 451747 255563 27360 -1 1025
1027 0 451825 256127 26960 -1 1026
1028 0 451823 256315 26880 -1 1027
1029 0 451967 256563 26760 -1 1028
1030 0 452003 256663 26680 -1 1029
1031 0 451989 256887 26560 -1 1030
1032 0 452021 257095 26440 -1 1031
1033 0 452059 257175 26400 -1 1032
1034 0 452025 257181 26320 -1 1033
1035 0 452111 256565 26640 -1 1030
1036 0 452239 256547 26600 -1 1035
1037 0 452379 256497 26560 -1 1036
1038 0 467389 268671.06 57640 -1 723
1039 0 470261 268923.25 58120 -1 713
1040 0 470341 268869 58080 -1 1039
1041 0 470415 268761 58040 -1 1040
1042 0 470469 268665 58000 -1 1041
1043 0 470465 268573 57960 -1 1042
1044 0 470327 268403 58040 -1 1043
1045 0 470277 268259 58120 -1 1044
1046 0 476325 272079.03 60360 -1 690
1047 0 476313 272079.03 60320 -1 1046
1048 0 489147 265649.03 71480 -1 548
1049 0 495364 263390.03 76440 -1 451
1050 0 495284 263454.03 76280 -1 1049
1051 0 495214 263446 76240 -1 1050
1052 0 495210 263434 76160 -1 1051
1053 0 495214 263394 76080 -1 1052
1054 0 495202 263330 76000 -1 1053
1055 0 495138 263282 75920 -1 1054
1056 0 495138 263242 75840 -1 1055
1057 0 495106 263206 75800 -1 1056
1058 0 495038 263074 75760 -1 1057
1059 0 494990 263006 75680 -1 1058
1060 0 494950 262954 75640 -1 1059
1061 0 494940 262916 75600 -1 1060
1062 0 494930 262878 75560 -1 1061
1063 0 494926 262790 75520 -1 1062
1064 0 495034 262778 75400 -1 1063
1065 0 495018 262782 75360 -1 1064
1066 0 495026 262782 75280 -1 1065
1067 0 495270 263126 75840 -1 1056
1068 0 495330 263098 75920 -1 1067
1069 0 495374 263062 75960 -1 1068
1070 0 495446 263066 76040 -1 1069
1071 0 495454 263070 76080 -1 1070
1072 0 495835 262957.03 76520 -1 449
1073 0 495691 262961.03 76400 -1 1072
1074 0 495663 262953.03 76320 -1 1073
1075 0 496262.8 262740.8 76640 -1 448
1076 0 496274.8 262692.8 76520 -1 1075
1077 0 496326.8 262668.8 76480 -1 1076
1078 0 496434.8 262680.8 76360 -1 1077
1079 0 496486.8 262660.8 76240 -1 1078
1080 0 496514.8 262508.8 76120 -1 1079
1081 0 496486.8 262500.8 75960 -1 1080
1082 0 496454.8 262464.8 75800 -1 1081
1083 0 496382.8 262404.8 75720 -1 1082
1084 0 496370.8 262408.8 75600 -1 1083
1085 0 496381 262429 75520 -1 1084
1086 0 496390.8 262448.8 75440 -1 1085
1087 0 496454.8 262460.8 75320 -1 1086
1088 0 496523 262429.03 75240 -1 1087
1089 0 496815 262421.06 74920 -1 1088
1090 0 496963 262433.06 74600 -1 1089
1091 0 496935 262405.1 74480 -1 1090
1092 0 496675 262481.06 74480 -1 1091
1093 0 497015 262421.12 74440 -1 1091
1094 0 497091 262485.12 74360 -1 1093
1095 0 497307 262509.16 74120 -1 1094
1096 0 497479 262621.16 73840 -1 1095
1097 0 497587 262637.16 73600 -1 1096
1098 0 497707 262669.16 73440 -1 1097
1099 0 497847 262677.16 73240 -1 1098
1100 0 497899 262669.16 73040 -1 1099
1101 0 498055 262705.16 72760 -1 1100
1102 0 498147 262721.16 72520 -1 1101
1103 0 498239 262833.16 72360 -1 1102
1104 0 498359 262929.16 72160 -1 1103
1105 0 498471 263025.16 71960 -1 1104
1106 0 498463 263121.03 71840 -1 1105
1107 0 498223 263157.03 71840 -1 1106
1108 0 498103 263229.03 71760 -1 1107
1109 0 497931 263285.03 71640 -1 1108
1110 0 497951 263365.03 71400 -1 1109
1111 0 497939 263405.06 71240 -1 1110
1112 0 497943 263413.06 71120 -1 1111
1113 0 497877 263389.03 70960 -1 1112
1114 0 497851 263397.03 70760 -1 1113
1115 0 497719 263379.03 70520 -1 1114
1116 0 497701 263329.03 70320 -1 1115
1117 0 497673 263207.03 70160 -1 1116
1118 0 497609 263175.03 70000 -1 1117
1119 0 497525 263161.03 69800 -1 1118
1120 0 497415 263203.03 69640 -1 1119
1121 0 497323 263171.03 69480 -1 1120
1122 0 497277 263151.03 69280 -1 1121
1123 0 497203 263169.03 69120 -1 1122
1124 0 497087 263213.03 68960 -1 1123
1125 0 496949 263263.03 68840 -1 1124
1126 0 497027 263385.03 68800 -1 1125
1127 0 497085 263499.06 68720 -1 1126
1128 0 497105 263603.03 68640 -1 1127
1129 0 497145 263627.03 68600 -1 1128
1130 0 497321 263587.03 68520 -1 1129
1131 0 496833 263233.03 68800 -1 1125
1132 0 496689 263221.03 68640 -1 1131
1133 0 496499 263191.03 68480 -1 1132
1134 0 496293 263209.03 68320 -1 1133
1135 0 496031 263279.03 68160 -1 1134
1136 0 495769 263369.03 67920 -1 1135
1137 0 495337 263223.03 67880 -1 1136
1138 0 494609 263171.06 67920 -1 1137
1139 0 493935 263057.06 67960 -1 1138
1140 0 493581 262915.1 68040 -1 1139
1141 0 493265 262619.1 68160 -1 1140
1142 0 493235 262610 68200 -1 1141
1143 0 493145 262583.03 68320 -1 1142
1144 0 493073 262383.03 68520 -1 1143
1145 0 492885 262339.03 68640 -1 1144
1146 0 492741 262287.03 68760 -1 1145
1147 0 492341 262167.06 68880 -1 1146
1148 0 492177 262171.03 68960 -1 1147
1149 0 492009 262091.03 69120 -1 1148
1150 0 491849 262051.03 69240 -1 1149
1151 0 491685 261975.06 69480 -1 1150
1152 0 491577 262115.06 69440 -1 1151
1153 0 491377 262319.06 69400 -1 1152
1154 0 491265 262343.06 69440 -1 1153
1155 0 491125 262399.06 69480 -1 1154
1156 0 490897 262507.06 69480 -1 1155
1157 0 490849 262551.06 69400 -1 1156
1158 0 491649 261923.06 69640 -1 1151
1159 0 491541 261855.06 69760 -1 1158
1160 0 491425 261743.06 69880 -1 1159
1161 0 491341 261643.03 69960 -1 1160
1162 0 491273 261615.06 70000 -1 1161
1163 0 491265 261451.03 70000 -1 1162
1164 0 491121 261651.03 70040 -1 1162
1165 0 490957 261635.03 70120 -1 1164
1166 0 490717 261615.06 70200 -1 1165
1167 0 490389 261667.06 70240 -1 1166
1168 0 489921 261911.03 70200 -1 1167
1169 0 489725 261943.03 70240 -1 1168
1170 0 489737 261927.03 70320 -1 1169
1171 0 489765 261951.03 70360 -1 1170
1172 0 489713 261931.03 70400 -1 1171
1173 0 489825 262087.03 70400 -1 1171
1174 0 489837 262171.03 70480 -1 1173
1175 0 489849 262267.03 70560 -1 1174
1176 0 489805 262371.03 70680 -1 1175
1177 0 489705 261919.03 70080 -1 1168
1178 0 489557 261927.03 69880 -1 1177
1179 0 489421 261935.03 69640 -1 1178
1180 0 489317 261999.03 69520 -1 1179
1181 0 489181 262031.03 69280 -1 1180
1182 0 489149 262079.03 69160 -1 1181
1183 0 491657 261875.03 69800 -1 1159
1184 0 491717 261895.03 69880 -1 1183
1185 0 491745 261863.03 69960 -1 1184
1186 0 491787 261871.02 70120 -1 1185
1187 0 491889 261877.02 70280 -1 1186
1188 0 491979 261955.02 70480 -1 1187
1189 0 492025 261955.02 70640 -1 1188
1190 0 491989 261937.02 70800 -1 1189
1191 0 491805 261849.02 70960 -1 1190
1192 0 491685 261743.02 70880 -1 1191
1193 0 491625 261689.02 70960 -1 1192
1194 0 491607 261511.02 71040 -1 1193
1195 0 491583 261435.03 71120 -1 1194
1196 0 491653 261493.02 71160 -1 1195
1197 0 491703 261471.02 71280 -1 1196
1198 0 491753 261503.02 71400 -1 1197
1199 0 491741 261463.02 71480 -1 1198
1200 0 491653 261659.02 71720 -1 1199
1201 0 491537 261773.02 71840 -1 1200
1202 0 491459 261283.02 71160 -1 1195
1203 0 491443 261151.02 71200 -1 1202
1204 0 491383 261117.02 71280 -1 1203
1205 0 491761 261891.02 71000 -1 1191
1206 0 491707 261941.02 71120 -1 1205
1207 0 491659 261975.02 71240 -1 1206
1208 0 491549 262025.03 71400 -1 1207
1209 0 491503 262095.02 71480 -1 1208
1210 0 491441 262165.03 71640 -1 1209
1211 0 491489 262171.03 71800 -1 1210
1212 0 491523 262175.03 71880 -1 1211
1213 0 491539.5 262182.5 72000 -1 1212
1214 0 491545 262185.03 72040 -1 1213
1215 0 491525 262173.03 72200 -1 1214
1216 0 491529 262205.03 72240 -1 1215
1217 0 491513 262233 72280 -1 1216
1218 0 492871 262702.03 68200 -1 1142
1219 0 495893 263401.06 67880 -1 1136
1220 0 495971 263487.06 67720 -1 1219
1221 0 495965 263555.1 67640 -1 1220
1222 0 496212.34 263635.03 67600 -1 1221
1223 0 496528.34 263707.03 67520 -1 1222
1224 0 496724.34 263851.06 67400 -1 1223
1225 0 497088.34 264023.1 67240 -1 1224
1226 0 497132 264055.03 67200 -1 1225
1227 0 497316 264055.03 67160 -1 1226
1228 0 497060 264067.03 67160 -1 1226
1229 0 497004 264135.03 67040 -1 1228
1230 0 496964 264321.03 66920 -1 1229
1231 0 497004 264619.03 66760 -1 1230
1232 0 497154 264825.06 66640 -1 1231
1233 0 497212 264959.03 66600 -1 1232
1234 0 497320 265091.03 66680 -1 1233
1235 0 497412 265289.03 66640 -1 1234
1236 0 497288 265435.03 66560 -1 1235
1237 0 497208 265619.03 66480 -1 1236
1238 0 497064 265783.03 66400 -1 1237
1239 0 497310 264865.06 66600 -1 1232
1240 0 497506 264873.06 66640 -1 1239
1241 0 498591 263121.03 71800 -1 1106
1242 0 498871 263185.06 71560 -1 1241
1243 0 498919 263269.06 71240 -1 1242
1244 0 498987 263249.06 70960 -1 1243
1245 0 499063 263161.06 70800 -1 1244
1246 0 499087 263113.03 70640 -1 1245
1247 0 499043 263153.03 70440 -1 1246
1248 0 499547 262737.06 70800 -1 1245
1249 0 499923 262641.03 70840 -1 1248
1250 0 499911 262561.03 70960 -1 1249
1251 0 499947 262405.03 71080 -1 1250
1252 0 500115 262097.03 71120 -1 1251
1253 0 500015 261873.03 71160 -1 1252
1254 0 499987 261753.03 71280 -1 1253
1255 0 499951 261681.03 71360 -1 1254
1256 0 500023 261613.06 71480 -1 1255
1257 0 499791 261673.03 71320 -1 1255
1258 0 499735 261641.03 71240 -1 1257
1259 0 499703 261529.03 71160 -1 1258
1260 0 499615 261481.03 71200 -1 1259
1261 0 499487 261457.03 71280 -1 1260
1262 0 499291 261497.03 71280 -1 1261
1263 0 499215 261557.03 71320 -1 1262
1264 0 499735 261433.03 71240 -1 1260
1265 0 499783 261357.03 71320 -1 1264
1266 0 499867 261225.03 71400 -1 1265
1267 0 499979 261153.03 71520 -1 1266
1268 0 500235 260989.03 71560 -1 1267
1269 0 499755 261525.03 71040 -1 1259
1270 0 500067 262637.03 70800 -1 1249
1271 0 500199 262629.03 70640 -1 1270
1272 0 500311 262597.03 70520 -1 1271
1273 0 500491 262573.03 70320 -1 1272
1274 0 500539 262557.03 70280 -1 1273
1275 0 500719 262549.03 70120 -1 1274
1276 0 500855 262541.03 69840 -1 1275
1277 0 500939 262533.03 69600 -1 1276
1278 0 501123 262509.03 69400 -1 1277
1279 0 501143 262541.03 69320 -1 1278
1280 0 501159 262585.03 69080 -1 1279
1281 0 501099 262577.03 69000 -1 1280
1282 0 501155 262409.03 68960 -1 1281
1283 0 501183 262377.03 68920 -1 1282
1284 0 501075 262665.03 68960 -1 1281
1285 0 500979 262753.03 68880 -1 1284
1286 0 500703 262713.03 68880 -1 1285
1287 0 501047 262693.03 68800 -1 1285
1288 0 501063 262773.03 68720 -1 1287
1289 0 501083 262845.03 68600 -1 1288
1290 0 501091 262989.03 68440 -1 1289
1291 0 501051 263205.06 68200 -1 1290
1292 0 501095 263333.06 67960 -1 1291
1293 0 501035 263421.06 67800 -1 1292
1294 0 501139 263421.03 67760 -1 1293
1295 0 501259 263421.03 67640 -1 1294
1296 0 501555 263413.03 67440 -1 1295
1297 0 501615 263465.03 67280 -1 1296
1298 0 501667 263613.03 67160 -1 1297
1299 0 501707 263841.03 67000 -1 1298
1300 0 501739 264161.03 66840 -1 1299
1301 0 501771 264365.03 66720 -1 1300
1302 0 501907 264457.03 66600 -1 1301
1303 0 502175 264677.03 66400 -1 1302
1304 0 502279 264861.03 66160 -1 1303
1305 0 502287 265017.03 65840 -1 1304
1306 0 502343 265429.03 65640 -1 1305
1307 0 502475 265601.03 65440 -1 1306
1308 0 502831 265889.03 65320 -1 1307
1309 0 503015 266205.03 65160 -1 1308
1310 0 502847 266721.03 65120 -1 1309
1311 0 502903 267025.06 65160 -1 1310
1312 0 502891 267257.06 65280 -1 1311
1313 0 502967 267457.03 65400 -1 1312
1314 0 503251 267753.03 65520 -1 1313
1315 0 503311 267796 65560 -1 1314
1316 0 503491 267925.03 65680 -1 1315
1317 0 503759 268141.03 65840 -1 1316
1318 0 503835 268509.03 65960 -1 1317
1319 0 503499 268805.06 65920 -1 1318
1320 0 503319 269037.06 65800 -1 1319
1321 0 503023 269209.1 65640 -1 1320
1322 0 502707 269533.1 65400 -1 1321
1323 0 502635 269925.03 65240 -1 1322
1324 0 502643 270101.03 65080 -1 1323
1325 0 502755 270245.03 65160 -1 1324
1326 0 502551 270549.03 65160 -1 1325
1327 0 502567 270797.03 65280 -1 1326
1328 0 502527 270977.06 65200 -1 1327
1329 0 502435 271177.06 65120 -1 1328
1330 0 502467 271333.06 65000 -1 1329
1331 0 502447 271437.06 64840 -1 1330
1332 0 502299 271701.1 64560 -1 1331
1333 0 502507 271469.1 64360 -1 1332
1334 0 502567 271377.1 64240 -1 1333
1335 0 502487 271389.1 64080 -1 1334
1336 0 502227 271553.12 63960 -1 1335
1337 0 501811 271777.12 63760 -1 1336
1338 0 501727 271873.03 63680 -1 1337
1339 0 501555 271945.03 63520 -1 1338
1340 0 501411 271997.03 63360 -1 1339
1341 0 501167 272105.03 63240 -1 1340
1342 0 500939 272241.06 63080 -1 1341
1343 0 500819 272301.03 62920 -1 1342
1344 0 500655 272297.03 62760 -1 1343
1345 0 500593 272337 62680 -1 1344
1346 0 500589 272397 62640 -1 1345
1347 0 502239 271897 64560 -1 1332
1348 0 502267 271965 64600 -1 1347
1349 0 502217 272065 64680 -1 1348
1350 0 502301 272053 64760 -1 1349
1351 0 502405 271985 64840 -1 1350
1352 0 502485 271973 64920 -1 1351
1353 0 502621 271937 65000 -1 1352
1354 0 502717 271881 65080 -1 1353
1355 0 502805 271785 65200 -1 1354
1356 0 502917 271713 65280 -1 1355
1357 0 502985 271641 65360 -1 1356
1358 0 503061 271557 65440 -1 1357
1359 0 503125 271509 65520 -1 1358
1360 0 503245 271429 65600 -1 1359
1361 0 503329 271389 65680 -1 1360
1362 0 503449 271317 65760 -1 1361
1363 0 503549 271233 65840 -1 1362
1364 0 503637 271173 65920 -1 1363
1365 0 503685 271121 65960 -1 1364
1366 0 502527 270549 65080 -1 1326
1367 0 502471 270565 65000 -1 1366
1368 0 502443 270525 64960 -1 1367
1369 0 503935 268457.03 66120 -1 1318
1370 0 504231 268273.03 66240 -1 1369
1371 0 504623 268169.03 66400 -1 1370
1372 0 504863 268101.03 66520 -1 1371
1373 0 504903 268089.03 66560 -1 1372
1374 0 505275 267833.03 66600 -1 1373
1375 0 505579 267625.06 66640 -1 1374
1376 0 505471 267509.03 66600 -1 1375
1377 0 505279 267421.03 66640 -1 1376
1378 0 505227 267317.03 66720 -1 1377
1379 0 505775 267569.03 66680 -1 1375
1380 0 505947 267461.03 66760 -1 1379
1381 0 506155 267361.03 66800 -1 1380
1382 0 506187 267249.03 66760 -1 1381
1383 0 506335 267185.03 66720 -1 1382
1384 0 506495 267185.06 66640 -1 1383
1385 0 506511 267305.03 66520 -1 1384
1386 0 506473 267336 66440 -1 1385
1387 0 506429 267356 66360 -1 1386
1388 0 506449 267392 66320 -1 1387
1389 0 506553 267468 66280 -1 1388
1390 0 506629 267564 66240 -1 1389
1391 0 506595 267153.03 66680 -1 1384
1392 0 506691 266985.03 66760 -1 1391
1393 0 506767 266789.03 66800 -1 1392
1394 0 506799 266729.03 66760 -1 1393
1395 0 506783 266665.03 66800 -1 1394
1396 0 506815 266517.03 66880 -1 1395
1397 0 506875 266409.03 66960 -1 1396
1398 0 506889 266281 67000 -1 1397
1399 0 506947 266169 67080 -1 1398
1400 0 507027 266077 67160 -1 1399
1401 0 507159 265993 67240 -1 1400
1402 0 507203 265869 67320 -1 1401
1403 0 507265 265701 67360 -1 1402
1404 0 507785 265429 67360 -1 1403
1405 0 507929 265261 67480 -1 1404
1406 0 507925 265225 67600 -1 1405
1407 0 507841 265089 67720 -1 1406
1408 0 507851 264993 67800 -1 1407
1409 0 507815 264841 67920 -1 1408
1410 0 507727 264693 68000 -1 1409
1411 0 507659 264593 68080 -1 1410
1412 0 507727 264501 68200 -1 1411
1413 0 507815 264377 68320 -1 1412
1414 0 507835 264273 68400 -1 1413
1415 0 507851 264153 68520 -1 1414
1416 0 507851 264025 68600 -1 1415
1417 0 507875 263909 68680 -1 1416
1418 0 507927 263821 68800 -1 1417
1419 0 507907 263725 68880 -1 1418
1420 0 507895 263641 68960 -1 1419
1421 0 507863 263493 69040 -1 1420
1422 0 507827 263353 69080 -1 1421
1423 0 507761 263221 69160 -1 1422
1424 0 507717 263169 69240 -1 1423
1425 0 507605 263089 69320 -1 1424
1426 0 507607.66 263065 69400 -1 1425
1427 0 507609 263053 69440 -1 1426
1428 0 507605 263001 69520 -1 1427
1429 0 507717 262893 69600 -1 1428
1430 0 507769 262873 69680 -1 1429
1431 0 507805 262837 69760 -1 1430
1432 0 507825 262817 69840 -1 1431
1433 0 507841 262813 69920 -1 1432
1434 0 507873 262757 70000 -1 1433
1435 0 507997 262733 70040 -1 1434
1436 0 507373 263021 69400 -1 1426
1437 0 507321 263005 69520 -1 1436
1438 0 507241 262989 69640 -1 1437
1439 0 507129 262989 69720 -1 1438
1440 0 506819 266877.03 66640 -1 1394
1441 0 506807 266965.03 66520 -1 1440
1442 0 506749 266985 66440 -1 1441
1443 0 506733 266981 66400 -1 1442
1444 0 496984.66 261117.38 78360 -1 433
1445 0 497052.9 260924.64 78280 -1 1444
1446 0 496978.56 260922.3 78200 -1 1445
1447 0 496803.94 260815.06 78080 -1 1446
1448 0 498101.22 260476.02 78360 -1 1444
1449 0 498587.53 260408.72 78600 -1 1448
1450 0 498904.28 260265.73 78800 -1 1449
1451 0 499139.6 260126.11 79040 -1 1450
1452 0 499654.84 259810.72 79160 -1 1451
1453 0 500246.88 258990.83 79160 -1 1452
1454 0 500954.94 258474.73 79160 -1 1453
1455 0 501124 258335.03 79200 -1 1454
1456 0 501216 258307.03 79440 -1 1455
1457 0 501224 258283.06 79600 -1 1456
1458 0 501228 258203.06 79760 -1 1457
1459 0 501324 258095.06 79880 -1 1458
1460 0 501548 257867.06 80080 -1 1459
1461 0 501576 257771.03 80240 -1 1460
1462 0 501732 257467.03 80440 -1 1461
1463 0 501896 257287.06 80640 -1 1462
1464 0 502132 257219.06 80880 -1 1463
1465 0 502212 257183.06 81120 -1 1464
1466 0 502268 257023.06 81400 -1 1465
1467 0 502732 256579.06 81520 -1 1466
1468 0 503156 256075.03 81640 -1 1467
1469 0 503304 255951.03 81800 -1 1468
1470 0 503540 255711.03 81880 -1 1469
1471 0 503872 255103.06 82040 -1 1470
1472 0 504160 254563.06 82120 -1 1471
1473 0 504792 253499.11 82240 -1 1472
1474 0 505040 253303.03 82320 -1 1473
1475 0 505136 253123.03 82520 -1 1474
1476 0 505216 252899 82600 -1 1475
1477 0 505252 252751 82760 -1 1476
1478 0 505284 252479 82880 -1 1477
1479 0 505312 252343 83000 -1 1478
1480 0 505428 251979 83080 -1 1479
1481 0 505488 251775 83200 -1 1480
1482 0 505696 251527 83280 -1 1481
1483 0 505864 251431 83400 -1 1482
1484 0 505996 251327 83520 -1 1483
1485 0 506308 250591 83600 -1 1484
1486 0 506464 249967 83520 -1 1485
1487 0 506848 249467 83600 -1 1486
1488 0 507008 249183 83720 -1 1487
1489 0 506964 248939 83840 -1 1488
1490 0 506924 248523 83880 -1 1489
1491 0 506840 248263 83920 -1 1490
1492 0 506860 248039 84000 -1 1491
1493 0 506776 247715 84080 -1 1492
1494 0 506824 247683 84120 -1 1493
1495 0 506828 247519 84200 -1 1494
1496 0 506872 247387 84280 -1 1495
1497 0 506888 247231 84360 -1 1496
1498 0 506952 247067 84480 -1 1497
1499 0 506988 246951 84560 -1 1498
1500 0 507100 246851 84680 -1 1499
1501 0 507224 246811 84800 -1 1500
1502 0 507316 246643 84880 -1 1501
1503 0 507580 246423 84920 -1 1502
1504 0 507712 246159 84800 -1 1503
1505 0 507800 245939 84720 -1 1504
1506 0 507880 245851 84600 -1 1505
1507 0 508076 245523 84520 -1 1506
1508 0 508324 244875 84360 -1 1507
1509 0 508460 244443 84320 -1 1508
1510 0 507904 244807 84320 -1 1509
1511 0 507820 244819 84280 -1 1510
1512 0 508548 244195 84280 -1 1509
1513 0 508776 243951 84200 -1 1512
1514 0 508924 243751 84120 -1 1513
1515 0 509076 243659 84000 -1 1514
1516 0 509304 243487 83880 -1 1515
1517 0 509432 243307 83720 -1 1516
1518 0 509572 243015 83600 -1 1517
1519 0 509588 242727 83480 -1 1518
1520 0 509676 242491 83360 -1 1519
1521 0 509856 242083 83440 -1 1520
1522 0 510192 241895 83600 -1 1521
1523 0 510360 241847 83720 -1 1522
1524 0 510324 241747 83880 -1 1523
1525 0 510652 241411 83960 -1 1524
1526 0 510816 240951 83920 -1 1525
1527 0 510996 240519 83800 -1 1526
1528 0 510884 240163 83920 -1 1527
1529 0 510828 239923 84000 -1 1528
1530 0 510896 239663 84120 -1 1529
1531 0 511196 239251 84200 -1 1530
1532 0 511724 238923 84320 -1 1531
1533 0 511900 238819 84400 -1 1532
1534 0 512236 238451 84520 -1 1533
1535 0 512576 238127 84680 -1 1534
1536 0 512924 237939 84800 -1 1535
1537 0 513312 237751 84920 -1 1536
1538 0 513604 237535 85040 -1 1537
1539 0 513740 237347 85200 -1 1538
1540 0 513804 237003 85360 -1 1539
1541 0 513884 236707 85480 -1 1540
1542 0 513944 236619 85560 -1 1541
1543 0 514076 236523 85680 -1 1542
1544 0 514156 236487 85800 -1 1543
1545 0 514264 236503 85960 -1 1544
1546 0 514380 236483 86120 -1 1545
1547 0 514512 236443 86280 -1 1546
1548 0 514740 236243 86400 -1 1547
1549 0 514928 235935 86480 -1 1548
1550 0 514956 235679 86560 -1 1549
1551 0 514984 235507 86680 -1 1550
1552 0 515032 235359 86840 -1 1551
1553 0 515056 235259 86960 -1 1552
1554 0 515144 235051 87080 -1 1553
1555 0 515232 235007 87200 -1 1554
1556 0 515336 234931 87320 -1 1555
1557 0 515380 234879 87440 -1 1556
1558 0 515456 234791 87600 -1 1557
1559 0 515648 234715 87720 -1 1558
1560 0 515732 234651 87800 -1 1559
1561 0 515780 234623 87960 -1 1560
1562 0 515888 234499 88120 -1 1561
1563 0 515960 234267 88240 -1 1562
1564 0 516016 234035 88360 -1 1563
1565 0 515932 233843 88480 -1 1564
1566 0 516004 233471 88640 -1 1565
1567 0 515952 233279 88720 -1 1566
1568 0 516120 233199 88840 -1 1567
1569 0 516236 233119 89000 -1 1568
1570 0 516244 233087 89040 -1 1569
1571 0 516304 233051 89200 -1 1570
1572 0 516396 232919 89320 -1 1571
1573 0 516424 232883 89480 -1 1572
1574 0 516460 232879 89600 -1 1573
1575 0 516496 232863 89760 -1 1574
1576 0 516676 232919 89920 -1 1575
1577 0 517284 232839 90000 -1 1576
1578 0 517476 232687 89880 -1 1577
1579 0 517732 232395 89800 -1 1578
1580 0 518096 232131 89800 -1 1579
1581 0 518320 232035 89960 -1 1580
1582 0 518436 232011 90080 -1 1581
1583 0 518544 232091 90200 -1 1582
1584 0 518620 232171 90360 -1 1583
1585 0 518828 232203 90520 -1 1584
1586 0 518968 232279 90600 -1 1585
1587 0 519088 232227 90720 -1 1586
1588 0 519208 232311 90800 -1 1587
1589 0 519364 232279 90960 -1 1588
1590 0 519512 232219 91120 -1 1589
1591 0 519464 232243 91280 -1 1590
1592 0 519448 232115 91400 -1 1591
1593 0 519660 231651 91520 -1 1592
1594 0 519544 231591 91480 -1 1593
1595 0 519460 231543 91400 -1 1594
1596 0 519488 231463 91320 -1 1595
1597 0 519632 231139 91280 -1 1596
1598 0 519904 230891 91200 -1 1597
1599 0 520156 230623 91080 -1 1598
1600 0 520284 230519 91000 -1 1599
1601 0 520256 230415 90880 -1 1600
1602 0 520256 230347 90680 -1 1601
1603 0 520288 230251 90520 -1 1602
1604 0 520248 230099 90400 -1 1603
1605 0 520324 230039 90280 -1 1604
1606 0 520404 229939 90120 -1 1605
1607 0 520868 229803 90240 -1 1606
1608 0 520956 229723 90400 -1 1607
1609 0 521040 229675 90560 -1 1608
1610 0 521200 229667 90720 -1 1609
1611 0 521320 229651 90840 -1 1610
1612 0 521404 229619 90960 -1 1611
1613 0 521516 229659 91120 -1 1612
1614 0 521744 229619 91280 -1 1613
1615 0 522304 229535 91240 -1 1614
1616 0 522580 229503 91120 -1 1615
1617 0 523144 229435 91160 -1 1616
1618 0 523292 229315 91200 -1 1617
1619 0 523384 229295 91360 -1 1618
1620 0 523452 229183 91480 -1 1619
1621 0 523780 228855 91640 -1 1620
1622 0 523876 228659 91760 -1 1621
1623 0 523960 228531 91880 -1 1622
1624 0 524076 228411 92040 -1 1623
1625 0 524316 228291 92120 -1 1624
1626 0 524528 228123 92280 -1 1625
1627 0 524668 228083 92400 -1 1626
1628 0 524896 228047 92480 -1 1627
1629 0 525028 228091 92600 -1 1628
1630 0 525664 228187 92680 -1 1629
1631 0 526376 228359 92640 -1 1630
1632 0 526524 228447 92520 -1 1631
1633 0 526912 228435 92400 -1 1632
1634 0 527140 228335 92240 -1 1633
1635 0 527268 228283 92120 -1 1634
1636 0 527336 228267 91960 -1 1635
1637 0 527444 228303 91760 -1 1636
1638 0 527488 228419 91640 -1 1637
1639 0 527408 228503 91480 -1 1638
1640 0 527432 228539 91280 -1 1639
1641 0 527488 228459 91120 -1 1640
1642 0 527520 228379 90960 -1 1641
1643 0 527684 228303 90800 -1 1642
1644 0 527832 228291 90600 -1 1643
1645 0 528468 228423 90520 -1 1644
1646 0 528768 228603 90600 -1 1645
1647 0 529100 228815 90720 -1 1646
1648 0 529248 228959 90560 -1 1647
1649 0 529460 229063 90480 -1 1648
1650 0 529472 229135 90360 -1 1649
1651 0 529512 229251 90200 -1 1650
1652 0 529568 229207 90120 -1 1651
1653 0 529572 229207 89920 -1 1652
1654 0 529604 229199 89720 -1 1653
1655 0 529512 229191 89640 -1 1654
1656 0 529736 229251 89560 -1 1655
1657 0 529976 229275 89400 -1 1656
1658 0 530508 229191 89320 -1 1657
1659 0 530896 229235 89200 -1 1658
1660 0 531036 229303 89080 -1 1659
1661 0 530992 229367 88960 -1 1660
1662 0 530904 229611 88800 -1 1661
1663 0 531024 229647 88680 -1 1662
1664 0 531068 229579 88520 -1 1663
1665 0 531140 229667 88400 -1 1664
1666 0 531268 229787 88240 -1 1665
1667 0 531376 229827 88160 -1 1666
1668 0 531520 229883 88000 -1 1667
1669 0 531756 229923 87920 -1 1668
1670 0 532360 230079 87800 -1 1669
1671 0 532664 230267 87680 -1 1670
1672 0 532764 230367 87560 -1 1671
1673 0 532816 230475 87400 -1 1672
1674 0 532932 230547 87280 -1 1673
1675 0 532904 230611 87120 -1 1674
1676 0 532888 230691 87000 -1 1675
1677 0 532988 230763 86880 -1 1676
1678 0 532940 230787 86720 -1 1677
1679 0 532976 230843 86560 -1 1678
1680 0 533020 230863 86440 -1 1679
1681 0 533060 230875 86280 -1 1680
1682 0 533044 230911 86120 -1 1681
1683 0 533108 230935 85960 -1 1682
1684 0 533156 230903 85760 -1 1683
1685 0 533296 230963 85600 -1 1684
1686 0 533320 230959 85440 -1 1685
1687 0 533624 230943 85320 -1 1686
1688 0 533908 230887 85200 -1 1687
1689 0 534208 230759 85080 -1 1688
1690 0 534644 230659 84960 -1 1689
1691 0 535040 230851 84880 -1 1690
1692 0 534972 231015 84760 -1 1691
1693 0 534796 231127 84600 -1 1692
1694 0 534768 231299 84440 -1 1693
1695 0 534728 231511 84320 -1 1694
1696 0 535084 232371 84240 -1 1695
1697 0 535100 232523 84200 -1 1696
1698 0 535060 232699 84080 -1 1697
1699 0 535024 232815 83920 -1 1698
1700 0 535092 232999 83800 -1 1699
1701 0 535136 233031 83640 -1 1700
1702 0 535272 233071 83440 -1 1701
1703 0 535496 232911 83240 -1 1702
1704 0 535692 232803 83080 -1 1703
1705 0 535868 232811 82840 -1 1704
1706 0 535968 232751 82680 -1 1705
1707 0 536068 232787 82600 -1 1706
1708 0 536104 232851 82480 -1 1707
1709 0 536256 232935 82360 -1 1708
1710 0 536528 233195 82160 -1 1709
1711 0 537072 233659 82040 -1 1710
1712 0 537352 233847 81880 -1 1711
1713 0 537456 233927 81720 -1 1712
1714 0 537540 233927 81560 -1 1713
1715 0 537568 233991 81400 -1 1714
1716 0 537588 234063 81280 -1 1715
1717 0 537644 234127 81080 -1 1716
1718 0 537748 234343 80920 -1 1717
1719 0 537720 234431 80840 -1 1718
1720 0 537764 234539 80720 -1 1719
1721 0 537928 234603 80600 -1 1720
1722 0 538124 234671 80480 -1 1721
1723 0 538344 234683 80320 -1 1722
1724 0 538724 234627 80200 -1 1723
1725 0 538996 234607 80080 -1 1724
1726 0 539180 234603 79920 -1 1725
1727 0 539312 234579 79760 -1 1726
1728 0 539564 234571 79600 -1 1727
1729 0 539656 234667 79480 -1 1728
1730 0 539748 234731 79320 -1 1729
1731 0 540000 234787 79160 -1 1730
1732 0 540148 234755 79000 -1 1731
1733 0 540304 234807 78840 -1 1732
1734 0 540592 234811 78680 -1 1733
1735 0 540824 234955 78600 -1 1734
1736 0 541360 235095 78440 -1 1735
1737 0 541456 235215 78520 -1 1736
1738 0 541640 235763 78440 -1 1737
1739 0 541640 235915 78400 -1 1738
1740 0 541568 235987 78280 -1 1739
1741 0 541468 236183 78160 -1 1740
1742 0 541616 236251 78040 -1 1741
1743 0 541564 236327 77880 -1 1742
1744 0 541620 236439 77760 -1 1743
1745 0 541796 236595 77600 -1 1744
1746 0 541916 237015 77520 -1 1745
1747 0 541912 237567 77600 -1 1746
1748 0 541872 237807 77480 -1 1747
1749 0 541768 237883 77360 -1 1748
1750 0 541660 238039 77320 -1 1749
1751 0 541784 237931 77240 -1 1750
1752 0 541796 237971 77080 -1 1751
1753 0 541720 237959 76960 -1 1752
1754 0 541740 237991 76840 -1 1753
1755 0 541720 238043 76640 -1 1754
1756 0 541824 238179 76520 -1 1755
1757 0 541924 238315 76400 -1 1756
1758 0 542032 238463 76280 -1 1757
1759 0 542144 238511 76120 -1 1758
1760 0 542396 238751 75960 -1 1759
1761 0 542508 238935 75840 -1 1760
1762 0 542536 239011 75680 -1 1761
1763 0 542632 239091 75520 -1 1762
1764 0 542744 239275 75440 -1 1763
1765 0 542816 239367 75280 -1 1764
1766 0 542860 239415 75080 -1 1765
1767 0 542856 239467 74920 -1 1766
1768 0 542836 239499 74760 -1 1767
1769 0 542908 239539 74600 -1 1768
1770 0 543024 239575 74440 -1 1769
1771 0 543228 239663 74280 -1 1770
1772 0 543492 239915 74120 -1 1771
1773 0 543844 240107 73920 -1 1772
1774 0 544124 240363 73800 -1 1773
1775 0 544272 240591 73680 -1 1774
1776 0 544340 240691 73520 -1 1775
1777 0 544400 240843 73360 -1 1776
1778 0 544500 241039 73200 -1 1777
1779 0 544548 241175 73080 -1 1778
1780 0 544528 241159 72920 -1 1779
1781 0 544680 241411 72680 -1 1780
1782 0 544812 241607 72640 -1 1781
1783 0 544884 241759 72480 -1 1782
1784 0 545064 241927 72360 -1 1783
1785 0 545200 241963 72160 -1 1784
1786 0 545200 242175 71960 -1 1785
1787 0 545208 242355 71800 -1 1786
1788 0 545360 242647 71640 -1 1787
1789 0 545572 242799 71480 -1 1788
1790 0 545600 242851 71280 -1 1789
1791 0 545744 242951 71120 -1 1790
1792 0 545820 242971 70920 -1 1791
1793 0 545884 243003 70760 -1 1792
1794 0 545964 243047 70520 -1 1793
1795 0 546252 243195 70360 -1 1794
1796 0 546536 243335 70200 -1 1795
1797 0 546876 243931 69960 -1 1796
1798 0 547100 244207 69880 -1 1797
1799 0 547192 244299 69720 -1 1798
1800 0 547164 244379 69480 -1 1799
1801 0 547292 244427 69440 -1 1800
1802 0 547420 244539 69240 -1 1801
1803 0 547516 244647 69080 -1 1802
1804 0 547592 244843 68880 -1 1803
1805 0 547588 245107 68640 -1 1804
1806 0 547424 245363 68480 -1 1805
1807 0 547364 245647 68240 -1 1806
1808 0 547416 245867 68080 -1 1807
1809 0 547340 246111 67840 -1 1808
1810 0 547328 246311 67640 -1 1809
1811 0 547388 246435 67440 -1 1810
1812 0 547404 246483 67280 -1 1811
1813 0 547500 246551 67160 -1 1812
1814 0 547472 246651 67040 -1 1813
1815 0 547512 246859 66920 -1 1814
1816 0 547628 247063 66800 -1 1815
1817 0 547808 247275 66680 -1 1816
1818 0 547936 247367 66480 -1 1817
1819 0 548092 247615 66320 -1 1818
1820 0 548200 247851 66160 -1 1819
1821 0 548272 248019 66000 -1 1820
1822 0 548316 248207 65800 -1 1821
1823 0 548396 248459 65640 -1 1822
1824 0 548592 248775 65480 -1 1823
1825 0 548708 248943 65360 -1 1824
1826 0 548812 249107 65160 -1 1825
1827 0 548948 249439 65000 -1 1826
1828 0 549004 249687 64800 -1 1827
1829 0 548920 249867 64640 -1 1828
1830 0 548896 249871 64400 -1 1829
1831 0 548799.3 249794.33 64200 -1 1830
1832 0 548780 249779 64160 -1 1831
1833 0 548708 249835 63960 -1 1832
1834 0 548668 250279 63760 -1 1833
1835 0 548628 250527 63560 -1 1834
1836 0 548700 250811 63440 -1 1835
1837 0 548716 251039 63200 -1 1836
1838 0 548748 251185.05 63040 -1 1837
1839 0 548728 251201.05 63000 -1 1838
1840 0 548704 251225.05 62960 -1 1839
1841 0 548660 251329.05 62840 -1 1840
1842 0 548624 251511 62600 -1 1841
1843 0 548700 251659 62520 -1 1842
1844 0 548716 251723 62400 -1 1843
1845 0 548644 251647 62280 -1 1844
1846 0 548524 251679 62000 -1 1845
1847 0 548500 251739 61840 -1 1846
1848 0 548632 251899 61680 -1 1847
1849 0 548620 252099 61480 -1 1848
1850 0 548676 252247 61280 -1 1849
1851 0 548693 252297 61240 -1 1850
1852 0 548744 252447 61120 -1 1851
1853 0 548684 252571 60960 -1 1852
1854 0 548681 252802 60840 -1 1853
1855 0 548680 252879 60800 -1 1854
1856 0 548648 253019 60680 -1 1855
1857 0 548508 253115 60560 -1 1856
1858 0 548484 253211 60440 -1 1857
1859 0 548384 253343 60240 -1 1858
1860 0 548372 253415 60120 -1 1859
1861 0 548272 253675 60040 -1 1860
1862 0 548268 254087 59960 -1 1861
1863 0 548180 254395 60040 -1 1862
1864 0 548344 254579 60120 -1 1863
1865 0 548360 254787 60200 -1 1864
1866 0 548368 254891 60240 -1 1865
1867 0 548340 255127 60320 -1 1866
1868 0 548252 255275 60360 -1 1867
1869 0 548204 255475 60440 -1 1868
1870 0 548184 255771 60560 -1 1869
1871 0 548160 255995 60640 -1 1870
1872 0 547920 256127 60680 -1 1871
1873 0 547756 256291 60760 -1 1872
1874 0 547448 256547 60800 -1 1873
1875 0 547212 256935 60720 -1 1874
1876 0 547106 257247 60800 -1 1875
1877 0 547000 257559 60880 -1 1876
1878 0 546704 258031 60920 -1 1877
1879 0 546736 258231 61040 -1 1878
1880 0 546664 258675 61160 -1 1879
1881 0 546668 258831 61240 -1 1880
1882 0 546632 259007 61400 -1 1881
1883 0 546692 259059 61520 -1 1882
1884 0 546664 259095 61640 -1 1883
1885 0 546576 259219 61760 -1 1884
1886 0 546564 259227 61920 -1 1885
1887 0 546464 259383 61960 -1 1886
1888 0 546432 259487 62040 -1 1887
1889 0 546560 259831 62120 -1 1888
1890 0 546720 260019 62040 -1 1889
1891 0 546920 260347 61960 -1 1890
1892 0 547056 260559 61840 -1 1891
1893 0 547228 260903 61920 -1 1892
1894 0 547228 261091 62000 -1 1893
1895 0 547300 261163 62080 -1 1894
1896 0 547348 261203 62160 -1 1895
1897 0 547376 261343 62240 -1 1896
1898 0 547420 261479 62320 -1 1897
1899 0 547620 261683 62400 -1 1898
1900 0 547708 261811 62320 -1 1899
1901 0 547768 261919 62200 -1 1900
1902 0 547888 262087 62120 -1 1901
1903 0 548000 262219 62040 -1 1902
1904 0 548064 262367 62120 -1 1903
1905 0 548088 262471 62200 -1 1904
1906 0 548324 262599 62280 -1 1905
1907 0 548528 262975 62360 -1 1906
1908 0 548676 263239 62440 -1 1907
1909 0 548916 263515 62320 -1 1908
1910 0 548984 263675 62240 -1 1909
1911 0 548916 263875 62120 -1 1910
1912 0 548976 264211 62080 -1 1911
1913 0 549136 264499 62000 -1 1912
1914 0 549248 264823 61960 -1 1913
1915 0 549580 265339 61720 -1 1914
1916 0 549752 266211 61600 -1 1915
1917 0 549856 266607 61520 -1 1916
1918 0 549908 267079 61400 -1 1917
1919 0 549824 267195 61320 -1 1918
1920 0 549876 267303 61240 -1 1919
1921 0 549928 267539 61160 -1 1920
1922 0 550008 267771 61080 -1 1921
1923 0 549968 268011 60960 -1 1922
1924 0 550068 267911 60880 -1 1923
1925 0 550084 268071 60800 -1 1924
1926 0 550152 268431 60840 -1 1925
1927 0 550104 268795 60960 -1 1926
1928 0 550032 268875 61040 -1 1927
1929 0 549852 269039 61120 -1 1928
1930 0 549748 269427 61200 -1 1929
1931 0 549872 269903 61280 -1 1930
1932 0 549836 270579 61360 -1 1931
1933 0 549852 270827 61360 -1 1932
1934 0 549944 271047 61320 -1 1933
1935 0 549952 271063 61280 -1 1934
1936 0 549924 271079 61240 -1 1935
1937 0 549924 271195 61160 -1 1936
1938 0 549928 271247 61080 -1 1937
1939 0 549856 271459 61000 -1 1938
1940 0 549888 271303 60920 -1 1939
1941 0 549920 271243 60840 -1 1940
1942 0 549928 271239 60760 -1 1941
1943 0 550004 271163 60680 -1 1942
1944 0 550080 271187 60600 -1 1943
1945 0 550084 271231 60520 -1 1944
1946 0 550064 271271 60440 -1 1945
1947 0 550012 271131 60320 -1 1946
1948 0 549980 271111 60240 -1 1947
1949 0 549992 271147 60080 -1 1948
1950 0 549976 271155 60040 -1 1949
1951 0 549496 271199 60000 -1 1950
1952 0 549552 271311 59920 -1 1951
1953 0 549640 271411 59840 -1 1952
1954 0 549688 271463 59800 -1 1953
1955 0 549644 271343 59760 -1 1954
1956 0 549716 271343 59640 -1 1955
1957 0 549712 271335 59560 -1 1956
1958 0 549736 271515 59760 -1 1954
1959 0 549964 271695 59640 -1 1958
1960 0 550012 271719 59600 -1 1959
1961 0 550040 271755 59560 -1 1960
1962 0 550056 271703 59480 -1 1961
1963 0 550136 271727 59400 -1 1962
1964 0 550216 271783 59320 -1 1963
1965 0 550276 271783 59240 -1 1964
1966 0 550364 271799 59160 -1 1965
1967 0 550424 271783 59080 -1 1966
1968 0 550544 271831 59000 -1 1967
1969 0 550712 271847 58920 -1 1968
1970 0 550952 271827 58840 -1 1969
1971 0 541484 238227 77480 -1 1750
1972 0 541460 238215 77600 -1 1971
1973 0 541456 238211 77680 -1 1972
1974 0 541444 238207 77720 -1 1973
1975 0 541480 238179 77800 -1 1974
1976 0 541596 238155 77920 -1 1975
1977 0 541632 238099 78000 -1 1976
1978 0 523992 228399 92160 -1 1625
1979 0 524028 228395 92200 -1 1978
1980 0 524048 228423 92240 -1 1979
1981 0 524096 228475 92320 -1 1980
1982 0 524204 228547 92440 -1 1981
1983 0 524320 228631 92640 -1 1982
1984 0 524356 228707 92720 -1 1983
1985 0 506574 249875 83440 -1 1486
1986 0 506590 249903 83320 -1 1985
1987 0 506638 249971 83200 -1 1986
1988 0 506650 249923 83120 -1 1987
1989 0 506718 249927 82960 -1 1988
1990 0 506720 249983 82840 -1 1989
1991 0 506680 249999 82720 -1 1990
1992 0 506708 250043 82600 -1 1991
1993 0 506800 250079 82480 -1 1992
1994 0 506808 250159 82400 -1 1993
1995 0 506660 250355 82320 -1 1994
1996 0 506576 250551 82280 -1 1995
1997 0 506588 250631 82200 -1 1996
1998 0 506614 250703 82080 -1 1997
1999 0 506642 250719 81960 -1 1998
2000 0 506634 250759 81880 -1 1999
2001 0 504912 253211.03 82200 -1 1473
2002 0 504872 253151.03 82040 -1 2001
2003 0 504812 253087.03 81840 -1 2002
2004 0 504764 252987.03 81760 -1 2003
2005 0 504640 252895.03 81560 -1 2004
2006 0 504552 252679.03 81480 -1 2005
2007 0 504516 252563.06 81360 -1 2006
2008 0 504520.8 252505.4 81280 -1 2007
2009 0 504528 252419.06 81160 -1 2008
2010 0 504740 252167.06 81080 -1 2009
2011 0 504876 251667.03 80960 -1 2010
2012 0 505492 250875.06 80960 -1 2011
2013 0 505944 250287.11 80880 -1 2012
2014 0 505936 250239.11 81040 -1 2013
2015 0 506064 250075.11 81200 -1 2014
2016 0 506168 249955.14 81360 -1 2015
2017 0 506388 249835.14 81520 -1 2016
2018 0 506480 249567.14 81560 -1 2017
2019 0 506360 249031.19 81520 -1 2018
2020 0 506360 248839.03 81640 -1 2019
2021 0 506356 248763.03 81760 -1 2020
2022 0 506268 248607.03 81920 -1 2021
2023 0 506284 248547.03 82080 -1 2022
2024 0 506376 248435.03 82160 -1 2023
2025 0 506400 248259.03 82320 -1 2024
2026 0 506452 247971.05 82320 -1 2025
2027 0 506416 247679.03 82440 -1 2026
2028 0 506308 247375.03 82480 -1 2027
2029 0 506252 247343.03 82600 -1 2028
2030 0 506188 247243.03 82440 -1 2028
2031 0 506160 247083.03 82360 -1 2030
2032 0 506144 246899.03 82280 -1 2031
2033 0 506000 246635.06 82160 -1 2032
2034 0 505816 246355.11 82120 -1 2033
2035 0 505796 246087.14 82160 -1 2034
2036 0 505820 245996.33 82080 -1 2035
2037 0 505808 246143.03 82040 -1 2036
2038 0 505788 246349.02 82000 -1 2037
2039 0 505736 246337.02 81920 -1 2038
2040 0 505722 246287.02 81840 -1 2039
2041 0 505762 246205.02 81720 -1 2040
2042 0 505782 246179.02 81600 -1 2041
2043 0 505788 246103.02 81480 -1 2042
2044 0 505794 246025.02 81400 -1 2043
2045 0 505768 245987.02 81280 -1 2044
2046 0 505726 245951.02 81160 -1 2045
2047 0 505732 245915.02 81000 -1 2046
2048 0 505618 245901.02 81040 -1 2047
2049 0 505552 245839.02 81000 -1 2048
2050 0 505474 245687.02 80880 -1 2049
2051 0 505382 245593.03 80920 -1 2050
2052 0 505288 245573.03 81000 -1 2051
2053 0 505178 245555.03 81080 -1 2052
2054 0 505116 245395.02 81080 -1 2053
2055 0 505142 245341.03 80960 -1 2054
2056 0 505130 245183.03 80840 -1 2055
2057 0 505150 245091.05 80680 -1 2056
2058 0 505206 244993.05 80520 -1 2057
2059 0 505214 244839.06 80400 -1 2058
2060 0 505244 244659.02 80240 -1 2059
2061 0 505324 244581.02 80080 -1 2060
2062 0 505362 244561.03 79920 -1 2061
2063 0 505792 246103.02 82000 -1 2037
2064 0 505832 245951.03 82040 -1 2036
2065 0 506052 245743.03 81960 -1 2064
2066 0 506096 245319.03 81960 -1 2065
2067 0 506136 244911.03 81840 -1 2066
2068 0 506176 244559.03 81720 -1 2067
2069 0 506188 244151.06 81600 -1 2068
2070 0 506112 244027.03 81520 -1 2069
2071 0 506072 243985.02 81440 -1 2070
2072 0 506260 244019.03 81640 -1 2069
2073 0 506388 243971.03 81800 -1 2072
2074 0 506456 243907.03 81960 -1 2073
2075 0 506588 243827.03 82040 -1 2074
2076 0 506732 243823.03 82120 -1 2075
2077 0 506880 243811.03 82200 -1 2076
2078 0 507112 243723.03 82320 -1 2077
2079 0 507400 243659.03 82360 -1 2078
2080 0 507392 243599.03 82280 -1 2079
2081 0 507480 243551.03 82160 -1 2080
2082 0 507600 243447.06 82080 -1 2081
2083 0 507884 243183.1 81960 -1 2082
2084 0 508024 242959.12 81920 -1 2083
2085 0 508148 242811.12 81920 -1 2084
2086 0 508192 242859.12 81960 -1 2085
2087 0 507512 243755.03 82400 -1 2079
2088 0 507472 243931.03 82480 -1 2087
2089 0 507492 244015.03 82600 -1 2088
2090 0 507552 244039.03 82720 -1 2089
2091 0 507628 244187.03 82880 -1 2090
2092 0 507580 244267.03 83000 -1 2091
2093 0 507520 244279.03 83040 -1 2092
2094 0 507478 244283.02 83080 -1 2093
2095 0 507488 244291.02 83160 -1 2094
2096 0 507464 244349.02 83280 -1 2095
2097 0 507340 244405.02 83440 -1 2096
2098 0 507270 244465.02 83560 -1 2097
2099 0 507208 244489.02 83600 -1 2098
2100 0 507176 244511.02 83680 -1 2099
2101 0 507126 244511.02 83760 -1 2100
2102 0 507048 244535.02 83840 -1 2101
2103 0 506932 244647.02 83920 -1 2102
2104 0 506792 244929.03 84000 -1 2103
2105 0 507548 243815.03 82360 -1 2087
2106 0 507600 243783.03 82280 -1 2105
2107 0 507632 243847.03 82160 -1 2106
2108 0 507680 243863.03 82080 -1 2107
2109 0 507780 243863.03 81920 -1 2108
2110 0 507828 243815.03 81760 -1 2109
2111 0 507964 243763.03 81520 -1 2110
2112 0 507992 243731.02 81400 -1 2111
2113 0 507982 243771.02 81240 -1 2112
2114 0 508010 243891.02 81120 -1 2113
2115 0 507942 243933.02 80960 -1 2114
2116 0 507922 243959.02 80840 -1 2115
2117 0 507790 243915.02 80720 -1 2116
2118 0 507726 243881.02 80600 -1 2117
2119 0 507596 243833.02 80480 -1 2118
2120 0 507660 243885.02 80320 -1 2119
2121 0 507782 243843.02 80200 -1 2120
2122 0 507826 243867.02 80120 -1 2121
2123 0 506228 250251.11 80720 -1 2013
2124 0 506496 250291.11 80600 -1 2123
2125 0 506654 250351.02 80440 -1 2124
2126 0 506724 250399.03 80360 -1 2125
2127 0 506538 250493.03 80360 -1 2126
2128 0 506490 250513 80280 -1 2127
2129 0 506518 250561 80160 -1 2128
2130 0 506594 250577 80040 -1 2129
2131 0 506630 250521 79880 -1 2130
2132 0 506882 250383.05 80200 -1 2126
2133 0 507080 250301.05 79920 -1 2132
2134 0 507260 250193.05 79640 -1 2133
2135 0 507482 250055.06 79440 -1 2134
2136 0 507940 249871.06 79280 -1 2135
2137 0 508270 249747.08 79160 -1 2136
2138 0 508516 249665.02 79000 -1 2137
2139 0 508836 249633.02 78840 -1 2138
2140 0 509012 249647.02 78640 -1 2139
2141 0 509272 249607.02 78400 -1 2140
2142 0 509250 249563.03 78240 -1 2141
2143 0 509230 249561.03 78200 -1 2142
2144 0 509252 249555.02 78160 -1 2143
2145 0 509306 249515 78080 -1 2144
2146 0 509360 249475.02 78000 -1 2145
2147 0 509428 249289.02 77840 -1 2146
2148 0 509570 249039.03 77680 -1 2147
2149 0 509758 248811.02 77560 -1 2148
2150 0 509898 248615.02 77440 -1 2149
2151 0 509982 248419.02 77160 -1 2150
2152 0 509938 248409.02 77040 -1 2151
2153 0 509628 248467.02 77040 -1 2152
2154 0 509593 248483 77080 -1 2153
2155 0 509558 248499.02 77120 -1 2154
2156 0 509942 248355 77000 -1 2152
2157 0 509946 248301.02 76960 -1 2156
2158 0 509968 248145.02 76840 -1 2157
2159 0 510150 247697.06 76800 -1 2158
2160 0 510204 247231.03 76840 -1 2159
2161 0 510184 246979.05 77000 -1 2160
2162 0 510128 246817.1 77040 -1 2161
2163 0 510032 246495.08 76960 -1 2162
2164 0 509986 246381.08 76840 -1 2163
2165 0 509946 246343.02 76760 -1 2164
2166 0 509852 246303.02 76600 -1 2165
2167 0 509734 246245.02 76440 -1 2166
2168 0 509710 246209.02 76400 -1 2167
2169 0 509584 246133.02 76360 -1 2168
2170 0 509526 246121.02 76240 -1 2169
2171 0 509504 246131.02 76120 -1 2170
2172 0 509382 246035.02 75960 -1 2171
2173 0 509340 246023.02 75880 -1 2172
2174 0 509210 245979.02 75760 -1 2173
2175 0 509074 245967 75680 -1 2174
2176 0 509026 246027 75640 -1 2175
2177 0 508990 246035 75520 -1 2176
2178 0 509014 246131 75400 -1 2177
2179 0 509366 245941.02 76000 -1 2172
2180 0 509372 245859.02 76080 -1 2179
2181 0 509470 245835.02 76160 -1 2180
2182 0 509540 246003.02 76400 -1 2169
2183 0 509514 245977.02 76520 -1 2182
2184 0 510118 246751.08 77200 -1 2162
2185 0 510030 246279.08 77240 -1 2184
2186 0 510150 245805.02 77200 -1 2185
2187 0 510206 245453.03 77080 -1 2186
2188 0 510050 244949.06 77040 -1 2187
2189 0 509914 244561.03 77080 -1 2188
2190 0 509694 244097.05 77120 -1 2189
2191 0 509466 243265.03 77080 -1 2190
2192 0 509182 242853.12 77040 -1 2191
2193 0 509366 242821.11 77080 -1 2192
2194 0 509398 242797.11 77200 -1 2193
2195 0 509638 242677.11 77320 -1 2194
2196 0 509994 242501.11 77400 -1 2195
2197 0 510014 242477.11 77520 -1 2196
2198 0 510052 242401.02 77640 -1 2197
2199 0 510030 242303.03 77840 -1 2198
2200 0 510066 242149.03 78040 -1 2199
2201 0 510136 241875.03 78160 -1 2200
2202 0 510298 241523.05 78360 -1 2201
2203 0 510392 241435.06 78600 -1 2202
2204 0 510406 241329.06 78840 -1 2203
2205 0 510320 241291.06 79120 -1 2204
2206 0 510282 241171.06 79360 -1 2205
2207 0 510284 241175.08 79640 -1 2206
2208 0 510372 241207.08 79920 -1 2207
2209 0 510532 241145.08 80120 -1 2208
2210 0 510646 241031.08 80320 -1 2209
2211 0 510738 241007.08 80480 -1 2210
2212 0 510806 240913.11 80680 -1 2211
2213 0 510866 240781.12 80840 -1 2212
2214 0 510996 240709.12 80920 -1 2213
2215 0 511234 240537.14 81000 -1 2214
2216 0 511300 240357.02 81160 -1 2215
2217 0 511632 240073.03 81200 -1 2216
2218 0 511744 239933.03 81400 -1 2217
2219 0 512076 239533.06 81720 -1 2218
2220 0 512004 239757.14 81760 -1 2219
2221 0 512364 238789.11 81680 -1 2219
2222 0 512536 238333.14 81800 -1 2221
2223 0 512828 237857.14 81920 -1 2222
2224 0 512800 237553.03 82000 -1 2223
2225 0 512880 237441.03 82160 -1 2224
2226 0 513032 237381.03 82400 -1 2225
2227 0 513160 237253.03 82600 -1 2226
2228 0 513400 237009.03 82880 -1 2227
2229 0 513572 236477.03 83000 -1 2228
2230 0 513828 235617.06 83080 -1 2229
2231 0 513948 235469.03 83200 -1 2230
2232 0 514152 235441.03 83520 -1 2231
2233 0 514328 235169.03 83800 -1 2232
2234 0 514440 235053.06 83960 -1 2233
2235 0 514760 234705.06 84120 -1 2234
2236 0 515128 234433.06 84320 -1 2235
2237 0 515188 234341.03 84480 -1 2236
2238 0 515268 234129.03 84720 -1 2237
2239 0 515368 233997.03 84920 -1 2238
2240 0 515488 233889.03 85120 -1 2239
2241 0 515584 233785.03 85280 -1 2240
2242 0 515700 233629.03 85440 -1 2241
2243 0 515896 233333.03 85600 -1 2242
2244 0 515992 233053.03 85720 -1 2243
2245 0 516056 232949.06 85880 -1 2244
2246 0 516118 232933 86000 -1 2245
2247 0 516174 232885 86160 -1 2246
2248 0 516290 232849 86320 -1 2247
2249 0 516346 232801 86520 -1 2248
2250 0 516442 232765 86720 -1 2249
2251 0 516490 232709 86880 -1 2250
2252 0 516574 232673 87000 -1 2251
2253 0 516630 232601 87120 -1 2252
2254 0 516750 232421 87240 -1 2253
2255 0 516902 232301 87320 -1 2254
2256 0 516970 232173 87400 -1 2255
2257 0 517086 231957 87520 -1 2256
2258 0 517138 231789 87640 -1 2257
2259 0 517186 231697 87760 -1 2258
2260 0 517258 231589 87920 -1 2259
2261 0 517312 231497 88080 -1 2260
2262 0 517412 231401 88240 -1 2261
2263 0 517528 231281 88440 -1 2262
2264 0 517584 231141 88600 -1 2263
2265 0 517752 231081 88760 -1 2264
2266 0 517892 231045 88920 -1 2265
2267 0 518036 230917 89080 -1 2266
2268 0 518168 230657 89200 -1 2267
2269 0 518450 229925 89160 -1 2268
2270 0 518498 229849 89080 -1 2269
2271 0 518838 229169 89160 -1 2270
2272 0 519112 228745 89240 -1 2271
2273 0 519208 228573 89360 -1 2272
2274 0 519264 228561 89440 -1 2273
2275 0 519340 228501 89560 -1 2274
2276 0 519316 228453 89640 -1 2275
2277 0 519204 228393 89680 -1 2276
2278 0 519488 228445 89800 -1 2277
2279 0 519572 228449 89920 -1 2278
2280 0 519688 228473 90040 -1 2279
2281 0 519792 228537 90200 -1 2280
2282 0 519888 228565 90360 -1 2281
2283 0 520048 228525 90520 -1 2282
2284 0 520276 228465 90640 -1 2283
2285 0 520456 228469 90760 -1 2284
2286 0 520744 228361 90800 -1 2285
2287 0 520972 228325 90920 -1 2286
2288 0 521216 228337 91000 -1 2287
2289 0 521472 228333 91120 -1 2288
2290 0 521608 228369 91200 -1 2289
2291 0 521750 228405 91320 -1 2290
2292 0 522274 228321 91360 -1 2291
2293 0 523162 227601 91360 -1 2292
2294 0 523206 227509 91520 -1 2293
2295 0 523414 227341 91680 -1 2294
2296 0 523528 227177 91840 -1 2295
2297 0 523600 227053 91960 -1 2296
2298 0 523752 226929 92120 -1 2297
2299 0 523884 226869 92280 -1 2298
2300 0 524176 226829 92440 -1 2299
2301 0 524412 226865 92560 -1 2300
2302 0 525404 226937 92680 -1 2301
2303 0 526148 227049 92600 -1 2302
2304 0 526264 227061 92520 -1 2303
2305 0 526464 227089 92400 -1 2304
2306 0 526542 227133 92280 -1 2305
2307 0 526618 227145 92120 -1 2306
2308 0 526770 227121 92000 -1 2307
2309 0 526898 227145 91880 -1 2308
2310 0 527214 227033 91720 -1 2309
2311 0 527390 227009 91600 -1 2310
2312 0 527606 227005 91480 -1 2311
2313 0 527850 227037 91360 -1 2312
2314 0 528298 227241 91200 -1 2313
2315 0 528842 227497 91240 -1 2314
2316 0 529302 227593 91320 -1 2315
2317 0 529656 227541 91440 -1 2316
2318 0 529904 227569 91320 -1 2317
2319 0 530036 227649 91200 -1 2318
2320 0 530168 227685 91080 -1 2319
2321 0 530232 227741 90960 -1 2320
2322 0 530260 227789 90800 -1 2321
2323 0 530280 227837 90640 -1 2322
2324 0 530308 227885 90480 -1 2323
2325 0 530320 227909 90320 -1 2324
2326 0 530340 227897 90160 -1 2325
2327 0 530392 227885 89960 -1 2326
2328 0 530444 227865 89800 -1 2327
2329 0 530454 227829 89760 -1 2328
2330 0 530468 227801 89720 -1 2329
2331 0 530564 227825 89600 -1 2330
2332 0 530716 227879 89440 -1 2331
2333 0 530870 227863 89280 -1 2332
2334 0 531304 227933 89160 -1 2333
2335 0 531666 228109 89040 -1 2334
2336 0 531786 228421 88960 -1 2335
2337 0 531834 228665 88840 -1 2336
2338 0 531922 228789 88680 -1 2337
2339 0 532102 228785 88520 -1 2338
2340 0 532214 228797 88320 -1 2339
2341 0 532446 228809 88120 -1 2340
2342 0 532610 228785 87920 -1 2341
2343 0 532822 228729 87760 -1 2342
2344 0 532946 228741 87560 -1 2343
2345 0 533302 229081 87440 -1 2344
2346 0 533390 229193 87240 -1 2345
2347 0 533642 229325 87080 -1 2346
2348 0 533774 229453 86960 -1 2347
2349 0 533830 229513 86840 -1 2348
2350 0 533850 229517 86680 -1 2349
2351 0 533966 229561 86560 -1 2350
2352 0 534042 229553 86400 -1 2351
2353 0 534178 229473 86280 -1 2352
2354 0 534274 229449 86040 -1 2353
2355 0 534454 229449 85840 -1 2354
2356 0 534642 229421 85640 -1 2355
2357 0 534794 229417 85480 -1 2356
2358 0 534858 229349 85280 -1 2357
2359 0 535070 229361 85080 -1 2358
2360 0 535270 229429 84960 -1 2359
2361 0 535534 229373 84800 -1 2360
2362 0 535602 229433 84640 -1 2361
2363 0 535826 229773 84480 -1 2362
2364 0 535838 229877 84360 -1 2363
2365 0 535902 230013 84120 -1 2364
2366 0 536006 230225 83960 -1 2365
2367 0 536034 230429 83760 -1 2366
2368 0 536142 230665 83520 -1 2367
2369 0 536182 230909 83320 -1 2368
2370 0 536298 231129 83160 -1 2369
2371 0 536434 231181 82960 -1 2370
2372 0 536754 231269 82760 -1 2371
2373 0 536854 231337 82600 -1 2372
2374 0 537090 231389 82400 -1 2373
2375 0 537282 231545 82200 -1 2374
2376 0 537350 231721 82000 -1 2375
2377 0 537590 232005 81800 -1 2376
2378 0 537654 232321 81680 -1 2377
2379 0 537810 232617 81440 -1 2378
2380 0 537966 232625 81320 -1 2379
2381 0 538066 232705 81120 -1 2380
2382 0 538242 232821 80920 -1 2381
2383 0 538354 232765 80720 -1 2382
2384 0 538458 232797 80560 -1 2383
2385 0 538522 232809 80400 -1 2384
2386 0 538570 232909 80200 -1 2385
2387 0 538634 232985 80040 -1 2386
2388 0 538746 233053 79840 -1 2387
2389 0 538990 233389 79680 -1 2388
2390 0 539226 233717 79640 -1 2389
2391 0 539354 233725 79520 -1 2390
2392 0 539750 233677 79280 -1 2391
2393 0 539966 233601 79080 -1 2392
2394 0 540182 233745 78960 -1 2393
2395 0 540366 233693 78800 -1 2394
2396 0 540502 233793 78640 -1 2395
2397 0 540522 233897 78480 -1 2396
2398 0 540498 233933 78320 -1 2397
2399 0 540522 234101 78160 -1 2398
2400 0 540850 234345 78040 -1 2399
2401 0 540934 234589 77920 -1 2400
2402 0 541026 234757 77800 -1 2401
2403 0 541218 235217 77640 -1 2402
2404 0 541274 235553 77520 -1 2403
2405 0 541214 235733 77360 -1 2404
2406 0 541238 235845 77120 -1 2405
2407 0 541302 235833 76960 -1 2406
2408 0 541206 235841 76760 -1 2407
2409 0 541222 235877 76640 -1 2408
2410 0 541202 235881 76520 -1 2409
2411 0 541242 236065 76360 -1 2410
2412 0 541438 236525 76240 -1 2411
2413 0 541506 237101 76280 -1 2412
2414 0 541430 237281 76120 -1 2413
2415 0 541390 237369 75960 -1 2414
2416 0 541322 237457 75760 -1 2415
2417 0 541226 237525 75600 -1 2416
2418 0 541254 237577 75400 -1 2417
2419 0 541234 237629 75160 -1 2418
2420 0 541338 238177 75000 -1 2419
2421 0 541654 238741 74920 -1 2420
2422 0 541846 239029 74760 -1 2421
2423 0 541986 239153 74600 -1 2422
2424 0 541998 239269 74440 -1 2423
2425 0 542074 239477 74240 -1 2424
2426 0 542198 239805 74120 -1 2425
2427 0 542254 240457 73960 -1 2426
2428 0 542350 240645 73840 -1 2427
2429 0 542346 240913 73680 -1 2428
2430 0 542418 241117 73560 -1 2429
2431 0 542530 241221 73400 -1 2430
2432 0 542690 241745 73360 -1 2431
2433 0 542742 242065 73480 -1 2432
2434 0 542570 242357 73600 -1 2433
2435 0 542546 242837 73640 -1 2434
2436 0 542530 243197 73520 -1 2435
2437 0 542482 243353 73360 -1 2436
2438 0 542538 243469 73200 -1 2437
2439 0 542570 243529 73000 -1 2438
2440 0 542570 243605 72840 -1 2439
2441 0 542598 243689 72760 -1 2440
2442 0 542686 243825 72560 -1 2441
2443 0 542902 244001 72360 -1 2442
2444 0 543278 244245 72280 -1 2443
2445 0 543518 244457 72360 -1 2444
2446 0 543590 244617 72400 -1 2445
2447 0 543778 244837 72520 -1 2446
2448 0 543902 245221 72440 -1 2447
2449 0 543878 245341 72280 -1 2448
2450 0 543914 245573 72160 -1 2449
2451 0 544074 245773 72040 -1 2450
2452 0 544162 245989 71880 -1 2451
2453 0 544418 246257 71720 -1 2452
2454 0 544742 246497 71600 -1 2453
2455 0 545366 246985 71520 -1 2454
2456 0 545674 247249 71440 -1 2455
2457 0 545646 247465 71360 -1 2456
2458 0 545686 247573 71240 -1 2457
2459 0 545734 247781 71080 -1 2458
2460 0 545822 248097 70920 -1 2459
2461 0 545918 248401 70800 -1 2460
2462 0 546182 248837 70680 -1 2461
2463 0 546750 249577 70560 -1 2462
2464 0 546770 249849 70440 -1 2463
2465 0 546846 250049 70280 -1 2464
2466 0 546950 250169 70080 -1 2465
2467 0 547074 250253 69880 -1 2466
2468 0 547182 250357 69720 -1 2467
2469 0 547238 250389 69600 -1 2468
2470 0 547362 250529 69400 -1 2469
2471 0 547442 250677 69240 -1 2470
2472 0 547770 250969 69120 -1 2471
2473 0 548162 251541 69040 -1 2472
2474 0 549270 252333 69040 -1 2473
2475 0 549310 252737 68880 -1 2474
2476 0 549346 252901 68800 -1 2475
2477 0 549310 253165 68720 -1 2476
2478 0 549426 253717 68680 -1 2477
2479 0 549466 254141 68800 -1 2478
2480 0 549330 254673 68840 -1 2479
2481 0 549354 254993 68880 -1 2480
2482 0 549466 255185 69000 -1 2481
2483 0 549838 255553 69080 -1 2482
2484 0 549922 255741 69160 -1 2483
2485 0 549950 255897 69320 -1 2484
2486 0 550014 255973 69440 -1 2485
2487 0 550006 255993 69600 -1 2486
2488 0 550094 256041 69720 -1 2487
2489 0 550022 256197 69840 -1 2488
2490 0 550098 256261 69960 -1 2489
2491 0 550154 256385 70160 -1 2490
2492 0 550386 256689 70240 -1 2491
2493 0 550650 256901 70160 -1 2492
2494 0 551034 257429 70160 -1 2493
2495 0 551166 257629 70240 -1 2494
2496 0 551086 257773 70080 -1 2495
2497 0 551186 257981 70360 -1 2495
2498 0 551262 258213 70480 -1 2497
2499 0 551314 258293 70640 -1 2498
2500 0 551386 258437 70800 -1 2499
2501 0 551526 258577 70920 -1 2500
2502 0 551558 258637 71080 -1 2501
2503 0 551602 258765 71240 -1 2502
2504 0 551650 258829 71360 -1 2503
2505 0 551690 258937 71520 -1 2504
2506 0 551878 259001 71680 -1 2505
2507 0 551934 259069 71800 -1 2506
2508 0 551806 259061 71960 -1 2507
2509 0 551762 259553 72160 -1 2508
2510 0 551934 260597 72160 -1 2509
2511 0 552270 261081 72080 -1 2510
2512 0 552458 261369 71960 -1 2511
2513 0 552582 261589 71840 -1 2512
2514 0 552762 261881 71720 -1 2513
2515 0 552994 262289 71600 -1 2514
2516 0 553194 262509 71440 -1 2515
2517 0 553386 262761 71320 -1 2516
2518 0 553646 262981 71160 -1 2517
2519 0 553774 263125 71000 -1 2518
2520 0 553842 263289 70840 -1 2519
2521 0 554026 263461 70720 -1 2520
2522 0 554062 263593 70520 -1 2521
2523 0 554118 263769 70360 -1 2522
2524 0 554158 263941 70200 -1 2523
2525 0 554238 264225 70040 -1 2524
2526 0 554350 264457 69920 -1 2525
2527 0 554402 264513 69720 -1 2526
2528 0 554582 264753 69560 -1 2527
2529 0 554702 264929 69360 -1 2528
2530 0 554754 265537 69280 -1 2529
2531 0 554878 266093 69160 -1 2530
2532 0 555070 266217 69000 -1 2531
2533 0 555122 266409 68840 -1 2532
2534 0 555138 266541 68720 -1 2533
2535 0 554998 266745 68600 -1 2534
2536 0 554910 267153 68400 -1 2535
2537 0 554874 267337 68160 -1 2536
2538 0 554858 267693 67960 -1 2537
2539 0 554814 267889 67800 -1 2538
2540 0 554918 268557 67720 -1 2539
2541 0 555066 269009 67520 -1 2540
2542 0 555278 269473 67360 -1 2541
2543 0 555458 269729 67320 -1 2542
2544 0 555966 270393 67320 -1 2543
2545 0 556282 270597 67280 -1 2544
2546 0 556574 270777 67240 -1 2545
2547 0 556682 271065 67120 -1 2546
2548 0 556950 271441 67000 -1 2547
2549 0 557206 271721 66920 -1 2548
2550 0 557306 271945 66880 -1 2549
2551 0 557330 272237 66800 -1 2550
2552 0 557290 272373 66760 -1 2551
2553 0 557322 272521 66680 -1 2552
2554 0 557382 272709 66640 -1 2553
2555 0 557458 272877 66600 -1 2554
2556 0 557638 273041 66480 -1 2555
2557 0 557822 273237 66320 -1 2556
2558 0 558250 273557 66160 -1 2557
2559 0 558386 273597 66040 -1 2558
2560 0 558538 273641 65840 -1 2559
2561 0 549334 252393 69160 -1 2474
2562 0 549326 252389 69360 -1 2561
2563 0 549404 252365 69400 -1 2562
2564 0 549516 252355 69560 -1 2563
2565 0 549634 252351 69720 -1 2564
2566 0 550144 252355 69840 -1 2565
2567 0 550434 252407 69920 -1 2566
2568 0 550896 252665 69880 -1 2567
2569 0 551064 252777 69800 -1 2568
2570 0 551172 252853 69760 -1 2569
2571 0 551296 252841 69640 -1 2570
2572 0 551308 252857 69440 -1 2571
2573 0 551380 252937 69280 -1 2572
2574 0 551476 253065 69080 -1 2573
2575 0 551584 253173 68920 -1 2574
2576 0 551688 253229 68800 -1 2575
2577 0 551608 253221 68600 -1 2576
2578 0 510726 240675.12 80800 -1 2213
2579 0 508946 242921.11 77240 -1 2194
2580 0 508562 242341.11 76960 -1 2192
2581 0 508444 242171.02 76800 -1 2580
2582 0 508222 242075.02 76600 -1 2581
2583 0 508152 242059.02 76400 -1 2582
2584 0 508176 242009.02 76200 -1 2583
2585 0 508128 241947.02 76000 -1 2584
2586 0 508166 241909.02 75880 -1 2585
2587 0 508160 241855.02 75680 -1 2586
2588 0 508052 241823.02 75520 -1 2587
2589 0 507934 241891.02 75280 -1 2588
2590 0 507842 241929.03 75160 -1 2589
2591 0 507739.6 241986.6 75000 -1 2590
2592 0 507788 241917.05 74960 -1 2591
2593 0 507848 241933.05 74840 -1 2592
2594 0 507816 241895.05 74600 -1 2593
2595 0 507728 241799.05 74440 -1 2594
2596 0 507790 241797.06 74320 -1 2595
2597 0 507784 241693.06 74160 -1 2596
2598 0 507734 241471.06 74040 -1 2597
2599 0 507652 241347.02 73960 -1 2598
2600 0 507514 241225.02 73920 -1 2599
2601 0 507338 241273.02 73800 -1 2600
2602 0 507066 241315.02 73560 -1 2601
2603 0 506874 241351.03 73400 -1 2602
2604 0 506818 241347.03 73240 -1 2603
2605 0 506718 241387.03 73000 -1 2604
2606 0 506744 241445.03 72760 -1 2605
2607 0 506736 241583.06 72520 -1 2606
2608 0 506518 241521.05 72520 -1 2607
2609 0 506714 241653.05 72440 -1 2607
2610 0 506620 241719.05 72400 -1 2609
2611 0 506434 241909.05 72400 -1 2610
2612 0 506264 242153.03 72440 -1 2611
2613 0 506212 242203.02 72480 -1 2612
2614 0 506124 242273.02 72560 -1 2613
2615 0 506062 242329.02 72600 -1 2614
2616 0 506008 242343.02 72680 -1 2615
2617 0 505968 242319.02 72760 -1 2616
2618 0 506754 241641.02 72400 -1 2609
2619 0 506784 241639.02 72320 -1 2618
2620 0 507714 242001.03 74960 -1 2591
2621 0 507646 242137.03 75000 -1 2620
2622 0 507606 242231.06 74960 -1 2621
2623 0 507624 242227.05 74920 -1 2622
2624 0 507634 242213.05 74840 -1 2623
2625 0 507630 242235.02 74800 -1 2624
2626 0 507616 242295.02 74720 -1 2625
2627 0 507652 242433.02 74640 -1 2626
2628 0 507608 242371.05 74920 -1 2622
2629 0 507814 241917.02 76040 -1 2585
2630 0 507618 241921.02 76120 -1 2629
2631 0 507350 242011.02 76200 -1 2630
2632 0 507330 242038.33 76240 -1 2631
2633 0 507340 242133.02 76200 -1 2632
2634 0 507290 242093.02 76320 -1 2632
2635 0 507248 242085.02 76400 -1 2634
2636 0 507174 242119.02 76560 -1 2635
2637 0 506972 242201.02 76640 -1 2636
2638 0 506802 242159.03 76600 -1 2637
2639 0 506724 242185.03 76440 -1 2638
2640 0 506750 242243.03 76280 -1 2639
2641 0 506632 242347.03 76120 -1 2640
2642 0 506788 242117.03 76640 -1 2638
2643 0 506772 242081.03 76760 -1 2642
2644 0 506790 242047.03 76920 -1 2643
2645 0 506820 242091.03 77080 -1 2644
2646 0 506620 242141.05 77240 -1 2645
2647 0 506352 242167.06 77360 -1 2646
2648 0 506352 242173.05 77440 -1 2647
2649 0 506168 242269.05 77360 -1 2647
2650 0 505926 242451.02 77400 -1 2649
2651 0 505840 242567.02 77480 -1 2650
2652 0 505820 242637.02 77520 -1 2651
2653 0 505768 242683.02 77480 -1 2652
2654 0 505754 242685.02 77400 -1 2653
2655 0 505698 242691.02 77280 -1 2654
2656 0 505804 242717.02 77560 -1 2652
2657 0 509670 244125.03 77040 -1 2190
2658 0 509642 244157.05 76960 -1 2657
2659 0 509622 244169.03 76920 -1 2658
2660 0 509998 244749.03 77000 -1 2188
2661 0 509978 244709.03 76920 -1 2660
2662 0 509910 244753.03 76840 -1 2661
2663 0 510104 248475.03 76960 -1 2156
2664 0 510218 248475.03 76920 -1 2663
2665 0 510326 248473 76880 -1 2664
2666 0 510338 248509 76800 -1 2665
2667 0 510406 248601 76720 -1 2666
2668 0 510398 248653 76640 -1 2667
2669 0 510458 248697 76560 -1 2668
2670 0 510686 248801 76600 -1 2669
2671 0 510730 249101 76600 -1 2670
2672 0 510714 249301 76640 -1 2671
2673 0 510694 249385 76680 -1 2672
2674 0 510342 248477 76720 -1 2666
2675 0 510342 248477 76680 -1 2674
2676 0 510426 248369 76640 -1 2675
2677 0 510470 248237 76560 -1 2676
2678 0 510458 248189 76520 -1 2677
2679 0 510422 248141 76440 -1 2678
2680 0 504312 252987.06 81240 -1 2008
2681 0 504308 253019.06 81160 -1 2680
2682 0 504348 252355.06 81520 -1 2006
2683 0 504104 252307.06 81560 -1 2682
2684 0 503928 252311.06 81640 -1 2683
2685 0 503768 252371.03 81680 -1 2684
2686 0 503556 252483.03 81640 -1 2685
2687 0 503440 252471.03 81560 -1 2686
2688 0 503328 252543.03 81400 -1 2687
2689 0 503008 252655.03 81360 -1 2688
2690 0 502656 252819.03 81360 -1 2689
2691 0 502476 252787.03 81360 -1 2690
2692 0 502236 252963.03 81360 -1 2691
2693 0 502140 253063.03 81280 -1 2692
2694 0 502120 253115.03 81160 -1 2693
2695 0 502056 253136.33 81080 -1 2694
2696 0 502024 253147.03 81040 -1 2695
2697 0 501972 253147.06 80920 -1 2696
2698 0 501956 253171.03 80880 -1 2697
2699 0 501936 253311.03 80920 -1 2698
2700 0 501956 253403.03 80880 -1 2699
2701 0 501920 253043.03 80880 -1 2697
2702 0 503396 256115.03 81920 -1 1470
2703 0 503528 256003.03 82120 -1 2702
2704 0 503500 255935.03 82360 -1 2703
2705 0 503484 256207.03 82520 -1 2704
2706 0 503212 256347.03 82640 -1 2705
2707 0 501544 257663.03 80040 -1 1460
2708 0 501548 257619.03 79960 -1 2707
2709 0 501528 257591.03 79880 -1 2708
2710 0 501111.97 258280.48 78960 -1 1454
2711 0 501143.78 258241 78920 -1 2710
2712 0 501238.28 258234.89 78760 -1 2711
2713 0 501294.88 258182.47 78600 -1 2712
2714 0 501465.84 258133.66 78400 90 2713
2715 0 501534.72 258121.92 78360 90 2714
2716 0 501595.1 258179.44 78200 90 2715
2717 0 501574.53 258215.64 78000 90 2716
2718 0 501675.4 258174.58 77880 86 2717
2719 0 501743.7 258125.17 77680 101 2718
2720 0 501814.16 258065.17 77520 101 2719
2721 0 501825.4 258049.75 77320 104 2720
2722 0 501834.94 258045.27 77240 104 2721
2723 0 501836.62 258033.56 77080 115 2722
2724 0 501834.88 258018.45 76880 81 2723
2725 0 501835.28 257988.61 76720 81 2724
2726 0 501811.62 257925.38 76560 90 2725
2727 0 501811.4 257865.48 76360 90 2726
2728 0 501751.06 257846.89 76200 90 2727
2729 0 501751.56 257818.31 76160 90 2728
2730 0 501763.84 257762.03 76000 124 2729
2731 0 501723.66 257662.05 75800 124 2730
2732 0 501618.6 257510.05 75640 101 2731
2733 0 501035.5 256985.23 75600 98 2732
2734 0 500966.12 256834.2 75560 98 2733
2735 0 501018.78 256597.8 75520 120 2734
2736 0 501106.1 256478.2 75560 120 2735
2737 0 501130.06 256393.81 75640 -1 2736
2738 0 501193.44 256308.73 75720 -1 2737
2739 0 501307.94 256277.72 75840 -1 2738
2740 0 500682.12 256746.27 75560 120 2733
2741 0 500399.53 256733.25 75600 150 2740
2742 0 500229.84 256765.89 75640 150 2741
2743 0 500211.62 256806.1 75720 150 2742
2744 0 500219.7 256838.27 75800 150 2743
2745 0 500638.7 256653.89 75520 150 2740
2746 0 500577.62 256569.78 75400 150 2745
2747 0 500471.03 256465.9 75320 122 2746
2748 0 500314.94 256389.58 75200 135 2747
2749 0 500247.2 256274.19 75080 135 2748
2750 0 500169.62 256206.48 75000 137 2749
2751 0 500130.75 256173.3 74960 137 2750
2752 0 500090.75 256089.19 74840 124 2751
2753 0 500086.34 256069.72 74760 124 2752
2754 0 500098.72 256066.48 74600 124 2753
2755 0 500050.5 256016.92 74440 101 2754
2756 0 500029.28 255999.48 74320 101 2755
2757 0 500051.03 255937.52 74240 101 2756
2758 0 500047.28 255838.61 74120 101 2757
2759 0 500032.44 255760.75 73920 128 2758
2760 0 500055.3 255656.06 73760 104 2759
2761 0 500087.3 255876.25 73760 32 2760
2762 0 500184.2 255978.61 73680 32 2761
2763 0 500333.06 256003.02 73560 32 2762
2764 0 500560.97 256041.31 73400 60 2763
2765 0 500046.2 255570.53 73680 104 2760
2766 0 500126.53 255409.7 73520 107 2765
2767 0 500198.75 255029.75 73400 98 2766
2768 0 500390.6 254542.55 73320 81 2767
2769 0 499840 254560 73080 160 2768
2770 0 499584 254496 73000 168 2769
2771 0 499360 254464 72880 148 2770
2772 0 499104 254432 72840 134 2771
2773 0 498848 254400 72800 124 2772
2774 0 498624 254304 72720 91 2773
2775 0 498368 254304 72720 64 2774
2776 0 498112 254272 72640 60 2775
2777 0 497856 254208 72640 86 2776
2778 0 497600 254112 72640 75 2777
2779 0 497344 254016 72640 80 2778
2780 0 497120 253856 72680 51 2779
2781 0 496896 253664 72680 32 2780
2782 0 496704 253472 72680 80 2781
2783 0 496480 253344 72640 40 2782
2784 0 496380.56 253254.34 72480 45 2783
2785 0 496244.44 253005.9 72400 51 2784
2786 0 496053.7 252936.89 72240 81 2785
2787 0 495824.2 252843.45 72080 71 2786
2788 0 495413.56 252868.34 71680 164 2787
2789 0 495325.06 252884.47 71440 160 2788
2790 0 495176.56 252817.17 71200 115 2789
2791 0 495110.1 252875.9 71040 115 2790
2792 0 495067.22 252859.12 70800 102 2791
2793 0 494955 252797.28 70600 124 2792
2794 0 494920.7 252615.64 70440 134 2793
2795 0 494886.47 252396.47 70240 104 2794
2796 0 494772.16 252233.58 70040 140 2795
2797 0 494583.72 252169.88 69840 143 2796
2798 0 494622.75 252155.38 69640 143 2797
2799 0 494629.88 252241.28 69440 96 2798
2800 0 494586.5 252276.47 69160 64 2799
2801 0 494475.53 252270.28 68880 81 2800
2802 0 494357.56 252307.33 68640 96 2801
2803 0 494204 252334.95 68400 71 2802
2804 0 494067.8 252343.36 68160 71 2803
2805 0 494187.7 252453.17 67920 122 2804
2806 0 493953.94 252554.6 67720 96 2805
2807 0 493879.62 252434.61 67440 96 2806
2808 0 493677.28 252409.5 67240 64 2807
2809 0 493288.88 252371.28 66960 45 2808
2810 0 493020.34 252371 66880 51 2809
2811 0 492761.25 252218.62 66800 40 2810
2812 0 492548.62 251738.45 66600 60 2811
2813 0 492280.56 251392.23 66400 81 2812
2814 0 491971.2 251369.4 66160 32 2813
2815 0 491842.2 251355.69 65920 64 2814
2816 0 491979.88 251529.66 65680 32 2815
2817 0 492195.06 251925.14 65440 102 2816
2818 0 492343.22 252395.31 65200 75 2817
2819 0 492832.62 252786.23 64960 80 2818
2820 0 492651.7 253151.2 64680 107 2819
2821 0 492957.62 253376.36 64440 75 2820
2822 0 493055.94 253695.39 64160 81 2821
2823 0 492915.06 254212.47 63920 51 2822
2824 0 492736 254912 63720 51 2823
2825 0 492800 255136 63560 51 2824
2826 0 492832 255328 63400 71 2825
2827 0 492928 255520 63240 98 2826
2828 0 492960 255712 63080 122 2827
2829 0 493056 255904 62920 75 2828
2830 0 493184 256032 62720 120 2829
2831 0 493248 256192 62480 45 2830
2832 0 493280 256416 62280 71 2831
2833 0 493344 256640 62160 86 2832
2834 0 493216 256832 62040 75 2833
2835 0 493152 257056 61880 75 2834
2836 0 493088 257280 61720 81 2835
2837 0 492960 257472 61600 86 2836
2838 0 492832 257696 61520 75 2837
2839 0 492704 257888 61360 80 2838
2840 0 492704 258144 61320 102 2839
2841 0 492672 258368 61200 107 2840
2842 0 492672 258624 61160 51 2841
2843 0 492640 258880 61080 40 2842
2844 0 492544 259040 61000 40 2843
2845 0 492454 259339 60840 -1 2844
2846 0 492467 259485 60800 -1 2845
2847 0 492488 259539 60760 -1 2846
2848 0 492524 259611 60720 -1 2847
2849 0 492488 259306 60560 -1 2848
2850 0 492320 259104 60560 51 2849
2851 0 492288 258944 60480 45 2850
2852 0 492544 258816 60440 40 2851
2853 0 492512 258656 60240 40 2852
2854 0 492552 258808 60240 48 2853
2855 0 492544 258752 60200 51 2854
2856 0 492416 258592 60040 124 2855
2857 0 492256 258560 59840 135 2856
2858 0 492288 258656 59600 108 2857
2859 0 492256 258784 59360 75 2858
2860 0 492160 259040 59280 75 2859
2861 0 492032 259264 59240 51 2860
2862 0 491904 259456 59080 75 2861
2863 0 491904 259488 59080 80 2862
2864 0 491845 259730 58960 -1 2863
2865 0 491756 259865 58840 -1 2864
2866 0 491776 259936 58800 45 2865
2867 0 491776 260064 58560 45 2866
2868 0 491968 260128 58360 51 2867
2869 0 492160 260224 58160 45 2868
2870 0 492256 260352 57920 51 2869
2871 0 492352 260416 57680 51 2870
2872 0 492512 260576 57480 51 2871
2873 0 492704 260704 57320 51 2872
2874 0 492864 260832 57120 45 2873
2875 0 493024 260992 56960 75 2874
2876 0 493184 261152 56840 64 2875
2877 0 493344 261312 56640 51 2876
2878 0 493472 261504 56440 60 2877
2879 0 493504 261696 56280 75 2878
2880 0 493664 261856 56080 108 2879
2881 0 493824 262016 55880 64 2880
2882 0 494048 262016 55680 81 2881
2883 0 494272 262016 55480 140 2882
2884 0 494368 262048 55240 153 2883
2885 0 494496 262272 55240 154 2884
2886 0 494656 262336 55000 32 2885
2887 0 494656 262368 54720 71 2886
2888 0 494656 262464 54480 64 2887
2889 0 494624 262592 54240 64 2888
2890 0 494528 262720 54000 32 2889
2891 0 494400 262912 53800 75 2890
2892 0 494304 262976 53680 60 2891
2893 0 494215 262995 53480 -1 2892
2894 0 493943 263249 53600 -1 2893
2895 0 494097 263041 53360 -1 2893
2896 0 494151 263045 53200 -1 2895
2897 0 494177 263236 52960 -1 2896
2898 0 494183 263260 52800 -1 2897
2899 0 494125 263346 52640 -1 2898
2900 0 494168 263416 52400 -1 2899
2901 0 492576 258976 60360 40 2854
2902 0 492768 259040 60520 40 2901
2903 0 500419.78 254046.55 73440 81 2768
2904 0 500422.88 253725.56 73600 75 2903
2905 0 500538.78 253369.38 73600 80 2904
2906 0 500086.53 252184.72 73600 98 2905
2907 0 500038.9 251885.17 73480 98 2906
2908 0 499994 251713.67 73400 86 2907
2909 0 499943.88 251473.78 73280 81 2908
2910 0 499707.28 251041.02 73120 60 2909
2911 0 499411.88 250805.11 73080 60 2910
2912 0 499004.66 250453.58 73040 51 2911
2913 0 498957.7 250241 73080 51 2912
2914 0 498980.03 250049.88 73160 51 2913
2915 0 499048.22 250098.31 73200 51 2914
2916 0 499143.84 250134.86 73320 51 2915
2917 0 499017.2 249865.02 73120 51 2914
2918 0 499024.6 249765.75 73040 32 2917
2919 0 498923.7 250357.11 72960 51 2912
2920 0 498691.72 250141.17 72960 51 2919
2921 0 498611.2 250093.94 73000 51 2920
2922 0 501275.3 258169.92 78360 90 2714
2923 0 501185.78 258156.38 78280 90 2922
2924 0 501202 258176 78240 90 2923
2925 0 501146 258188 78200 90 2924
2926 0 501122 258144 78160 90 2925
2927 0 501186 258040 78080 90 2926
2928 0 501226 258000 78000 90 2927
2929 0 501246 257964 77960 90 2928
2930 0 501302 257952 77880 90 2929
2931 0 501342 257920 77800 90 2930
2932 0 501406 257908 77720 86 2931
2933 0 501498 257904 77640 101 2932
2934 0 501574 257908 77560 101 2933
2935 0 501606 257956 77480 101 2934
2936 0 501634 257952 77360 104 2935
2937 0 501618 257952 77200 104 2936
2938 0 501614 257960 77040 115 2937
2939 0 501594 257904 76840 81 2938
2940 0 501622 257932 76680 81 2939
2941 0 501618 257928 76520 90 2940
2942 0 501602 257908 76400 90 2941
2943 0 501486 257880 76240 90 2942
2944 0 501490 257956 76160 90 2943
2945 0 501462 257980 76040 90 2944
2946 0 501486 258008 75920 124 2945
2947 0 501542 258056 75840 124 2946
2948 0 501482 258056 75760 124 2947
2949 0 501502 258044 75640 -1 2948
2950 0 501514 258032 75520 -1 2949
2951 0 501638 258048 75400 -1 2950
2952 0 501698 258044 75280 -1 2951
2953 0 501726 258052 75120 -1 2952
2954 0 501846 258084 75000 -1 2953
2955 0 501854 258152 74880 -1 2954
2956 0 501842 258176 74760 -1 2955
2957 0 501806 258252 74680 -1 2956
2958 0 501794 258244 74560 -1 2957
2959 0 501866 258260 74440 -1 2958
2960 0 501922 258256 74320 -1 2959
2961 0 501998 258184 74200 -1 2960
2962 0 502066 257972 74400 -1 2961
2963 0 502062 258156 74120 -1 2961
2964 0 502130 258208 73920 -1 2963
2965 0 502266 258400 73800 -1 2964
2966 0 502534 258724 73680 -1 2965
2967 0 502690 258940 73560 -1 2966
2968 0 502990 259156 73400 -1 2967
2969 0 503146 259576 73480 -1 2968
2970 0 503282 259832 73440 -1 2969
2971 0 503294 259980 73400 -1 2970
2972 0 503262 260128 73480 -1 2971
2973 0 503062 259076 73360 -1 2968
2974 0 503110 259060 73200 -1 2973
2975 0 503502 258904 73080 -1 2974
2976 0 503854 258728 73000 -1 2975
2977 0 503998 258604 72920 -1 2976
2978 0 504110 258484 72800 -1 2977
2979 0 504182 258372 72720 -1 2978
2980 0 504250 258360 72640 -1 2979
2981 0 504410 258264 72520 -1 2980
2982 0 504538 258188 72400 -1 2981
2983 0 504870 258216 72240 -1 2982
2984 0 505258 258216 72160 -1 2983
2985 0 505514 257804 72320 -1 2984
2986 0 505526 257744 72360 -1 2985
2987 0 505626 257508 72440 -1 2986
2988 0 505654 257344 72560 -1 2987
2989 0 505798 257088 72680 -1 2988
2990 0 505850 256764 72720 -1 2989
2991 0 505970 256548 72680 -1 2990
2992 0 506038 256356 72600 -1 2991
2993 0 506098 256176 72520 -1 2992
2994 0 506098 256096 72440 -1 2993
2995 0 506098 256072 72320 -1 2994
2996 0 506134 256068 72200 -1 2995
2997 0 506206 255952 72080 -1 2996
2998 0 506234 256016 71960 -1 2997
2999 0 506302 256148 71840 -1 2998
3000 0 506306 256296 71720 -1 2999
3001 0 506270 256372 71640 -1 3000
3002 0 506238 256608 71520 -1 3001
3003 0 506210 256808 71480 -1 3002
3004 0 506230 256904 71400 -1 3003
3005 0 506250.66 255833.33 72160 -1 2997
3006 0 506273.2 255774.4 72200 -1 3005
3007 0 506318 255656 72280 -1 3006
3008 0 506430 255608 72320 -1 3007
3009 0 506478 255444 72400 -1 3008
3010 0 506614 255392 72200 -1 3009
3011 0 506654 255392 72160 -1 3010
3012 0 506698 255328 72120 -1 3011
3013 0 506426 255384 72520 -1 3009
3014 0 506402 255352 72640 -1 3013
3015 0 502410 258628 73520 -1 2967
3016 0 502318 258368 73440 -1 3015
3017 0 502278 258292 73360 -1 3016
3018 0 498233.97 260466.05 78320 -1 1448
3019 0 498330.03 260429.7 78160 -1 3018
3020 0 498391.97 260449.1 78080 -1 3019
3021 0 481703.2 247059.2 90040 -1 336
3022 0 481288.2 246468.7 90120 -1 3021
3023 0 481011.75 246180.2 90240 -1 3022
3024 0 480974.47 246051.25 90280 -1 3023
3025 0 480887.44 245862.55 90440 -1 3024
3026 0 480908.94 245283.17 90520 -1 3025
3027 0 481030.75 244843.22 90560 -1 3026
3028 0 480995.03 244717.61 90600 -1 3027
3029 0 482646.94 244517.81 90640 -1 3028
3030 0 482665.1 244505.38 90680 -1 3029
3031 0 482528.97 244342.9 90720 -1 3030
3032 0 482408.25 244311.78 90760 -1 3031
3033 0 482607.44 244275.98 90880 -1 3032
3034 0 482657.94 244093.36 90960 -1 3033
3035 0 482615.5 243924.55 91080 -1 3034
3036 0 482390.4 243761.67 91240 -1 3035
3037 0 482396.03 243732.48 91440 -1 3036
3038 0 482483.94 243508.66 91560 -1 3037
3039 0 482450.2 243483.45 91680 -1 3038
3040 0 482521.9 243447.78 91760 -1 3039
3041 0 482570.75 243205.3 91840 -1 3040
3042 0 482645.72 242981.12 92000 -1 3041
3043 0 482559.28 242907.58 92080 -1 3042
3044 0 482822.25 242758.23 92160 -1 3043
3045 0 482985.3 242631.2 92240 -1 3044
3046 0 483152.3 242544.55 92400 -1 3045
3047 0 483288.28 242335.55 92480 -1 3046
3048 0 483555 242202.98 92600 -1 3047
3049 0 483674.34 241958.44 92720 -1 3048
3050 0 483639.47 241653.73 92760 -1 3049
3051 0 483609.34 241514.73 92920 -1 3050
3052 0 483544.72 240969.98 92960 -1 3051
3053 0 483746.16 240701.56 93080 -1 3052
3054 0 483799.3 240539.89 93200 -1 3053
3055 0 483995.6 240454.28 93280 -1 3054
3056 0 484052.12 240270.95 93360 -1 3055
3057 0 484071.94 240189.45 93520 -1 3056
3058 0 484120.6 240288.31 93640 -1 3057
3059 0 484167.4 240194.58 93760 -1 3058
3060 0 484365.72 240178.69 93880 -1 3059
3061 0 484337.84 240148.77 94120 -1 3060
3062 0 484460.38 239955.39 94240 -1 3061
3063 0 484646.72 239939.73 94320 -1 3062
3064 0 484586.6 239745.02 94400 -1 3063
3065 0 484519.1 239629.05 94440 -1 3064
3066 0 484644.8 239675.55 94520 -1 3065
3067 0 484583.3 239283.58 94600 -1 3066
3068 0 484524.97 239099.73 94760 -1 3067
3069 0 484509.97 238954.8 94880 -1 3068
3070 0 485822.47 237895.6 94880 -1 3069
3071 0 485892.78 237469.89 95000 -1 3070
3072 0 485848.12 237236.03 95080 -1 3071
3073 0 485978.75 237123.11 95160 -1 3072
3074 0 485813.16 236949.33 95240 -1 3073
3075 0 485938.7 236855.94 95360 -1 3074
3076 0 485916.2 236819.53 95440 -1 3075
3077 0 485802.1 236764.06 95520 -1 3076
3078 0 485790.16 236735.5 95600 -1 3077
3079 0 485882.8 236674.44 95720 -1 3078
3080 0 485844.4 236541.78 95840 -1 3079
3081 0 485959.28 236344.88 95960 -1 3080
3082 0 485951.12 236367.27 96040 -1 3081
3083 0 486028.16 236285.48 96120 -1 3082
3084 0 486317.66 236149.58 96200 -1 3083
3085 0 486482.38 236015.23 96280 -1 3084
3086 0 486798.9 235445.1 96280 -1 3085
3087 0 487131.72 235244.58 96280 -1 3086
3088 0 487288.34 234336.83 96280 -1 3087
3089 0 487221.4 234165.16 96400 -1 3088
3090 0 487229.16 234012.22 96480 -1 3089
3091 0 487253.53 233846.67 96600 -1 3090
3092 0 487274.47 233750.47 96720 -1 3091
3093 0 487267.06 233547.34 96760 -1 3092
3094 0 487389.75 233528.62 96880 -1 3093
3095 0 487362.4 233403.56 97000 -1 3094
3096 0 487327.62 233426.22 97080 -1 3095
3097 0 487297.75 233378.88 97160 -1 3096
3098 0 487306.6 233379.62 97240 -1 3097
3099 0 487365.06 233399.95 97320 -1 3098
3100 0 487454.4 233143.92 97360 -1 3099
3101 0 487547.2 232768.5 97480 -1 3100
3102 0 487658.6 232738.36 97640 -1 3101
3103 0 487671.1 232757.75 97760 -1 3102
3104 0 487580.03 232869.27 97840 -1 3103
3105 0 487625.22 232600.25 97880 -1 3104
3106 0 487684.34 232444 98040 -1 3105
3107 0 487642.8 232433.14 98120 -1 3106
3108 0 487580.28 232373.88 98240 -1 3107
3109 0 487595.53 232311.02 98480 -1 3108
3110 0 487663.94 232176.34 98560 -1 3109
3111 0 488187.88 231704.27 98560 -1 3110
3112 0 488196.38 231532.53 98760 -1 3111
3113 0 488362.9 231450.2 98840 -1 3112
3114 0 488437.12 231449.05 98960 -1 3113
3115 0 488437.03 231382.36 99040 -1 3114
3116 0 488436.16 231242.58 99120 -1 3115
3117 0 488424.66 231119.36 99240 -1 3116
3118 0 488499.75 231075.2 99320 -1 3117
3119 0 488640.47 231095.61 99360 -1 3118
3120 0 488442 231018.94 99480 -1 3119
3121 0 488517.62 230927.06 99600 -1 3120
3122 0 488591.53 230791.33 99720 -1 3121
3123 0 488677.25 230890.47 99840 -1 3122
3124 0 488941.6 230689.69 99920 -1 3123
3125 0 488985.06 230603.17 1e+05 -1 3124
3126 0 489108.25 230331.78 100120 -1 3125
3127 0 489159.4 230080.56 100160 -1 3126
3128 0 489364.66 229855.6 100240 -1 3127
3129 0 489424.03 229530.89 100320 -1 3128
3130 0 489547.22 229580.9 100440 -1 3129
3131 0 489634.06 229461 100520 -1 3130
3132 0 489781.34 229474.14 100600 -1 3131
3133 0 489755.9 229411.23 100640 -1 3132
3134 0 489892.06 229333.03 100760 -1 3133
3135 0 490021.88 229235.94 100840 -1 3134
3136 0 490078.62 229201.48 101000 -1 3135
3137 0 490288.38 228934.83 101080 -1 3136
3138 0 490314.84 228541.61 101160 -1 3137
3139 0 490373.5 228485.06 101240 -1 3138
3140 0 490351.88 228242.2 101400 -1 3139
3141 0 490308.4 227972.89 101560 -1 3140
3142 0 490267.9 227723.61 101640 -1 3141
3143 0 490284.38 227559.34 101760 -1 3142
3144 0 490335.84 227399.05 101960 -1 3143
3145 0 490441.3 227366.86 102080 -1 3144
3146 0 490440.28 227305.17 102160 -1 3145
3147 0 490657.9 227031.2 102280 -1 3146
3148 0 490804.25 226805.94 102400 -1 3147
3149 0 490698.88 226490.67 102480 -1 3148
3150 0 490760 226390.58 102560 -1 3149
3151 0 490651.66 225882.6 102640 -1 3150
3152 0 490646.06 225591.72 102760 -1 3151
3153 0 490747.56 225626.58 102800 -1 3152
3154 0 490814.6 225488.39 102920 -1 3153
3155 0 490818.94 225511.38 103040 -1 3154
3156 0 490861 225422.39 103080 -1 3155
3157 0 490927.4 225358.44 103200 -1 3156
3158 0 491006.78 225175.58 103320 -1 3157
3159 0 491035.34 225095.56 103400 -1 3158
3160 0 491034.9 225094.81 103480 -1 3159
3161 0 491086.22 225095.89 103560 -1 3160
3162 0 491199.7 224971.06 103640 -1 3161
3163 0 491279.9 224805.61 103720 -1 3162
3164 0 491765.47 224082.42 103800 -1 3163
3165 0 491733.97 224027.06 103880 -1 3164
3166 0 491755.4 223917.89 103960 -1 3165
3167 0 491770.72 223915.17 104040 -1 3166
3168 0 491786.47 223859.42 104120 -1 3167
3169 0 491774.7 223807.95 104200 -1 3168
3170 0 491769.34 223797.62 104320 -1 3169
3171 0 491789.7 223533.47 104440 -1 3170
3172 0 491694.97 223528.83 104520 -1 3171
3173 0 491680.88 223415.78 104680 -1 3172
3174 0 491674.75 223424.98 104840 -1 3173
3175 0 491845.44 223380.1 104920 -1 3174
3176 0 491953.84 223428.02 105000 -1 3175
3177 0 491906.94 223411.48 105080 -1 3176
3178 0 492067.38 223326.92 105160 -1 3177
3179 0 492158.94 223351.73 105200 -1 3178
3180 0 492224.4 223250.1 105320 -1 3179
3181 0 492343.9 223057.03 105400 -1 3180
3182 0 492376.28 222975.66 105480 -1 3181
3183 0 492381.97 222755.62 105520 -1 3182
3184 0 492433 222627.92 105600 -1 3183
3185 0 492504.28 222426.42 105720 -1 3184
3186 0 492641.78 222073.56 105800 -1 3185
3187 0 492682.16 221888.19 105880 -1 3186
3188 0 492701.7 221857.89 105960 -1 3187
3189 0 492753.56 221877.38 106080 -1 3188
3190 0 492843.2 221602.81 106400 -1 3189
3191 0 492894.28 221551.83 106560 -1 3190
3192 0 492966.44 221245.34 106840 -1 3191
3193 0 493134.34 221126.95 106920 -1 3192
3194 0 493170.97 220883.75 107040 -1 3193
3195 0 493254.94 220898.98 107120 -1 3194
3196 0 493310.56 220681.94 107280 -1 3195
3197 0 493428.3 220622.55 107400 -1 3196
3198 0 493631.66 220493.23 107680 -1 3197
3199 0 493561 220385.05 107720 -1 3198
3200 0 493619.56 220226.33 107760 -1 3199
3201 0 493612.84 219863.38 107920 -1 3200
3202 0 493615.8 219659.73 108120 -1 3201
3203 0 493535.1 219510.97 108280 -1 3202
3204 0 493743.06 219333.98 108360 -1 3203
3205 0 493713.94 219306.38 108480 -1 3204
3206 0 493799.53 219281.78 108560 -1 3205
3207 0 493890 219145.78 108640 -1 3206
3208 0 494036.75 219074.64 108760 -1 3207
3209 0 494161.75 219010.92 108840 -1 3208
3210 0 494219 218827.84 108880 -1 3209
3211 0 494352.62 218764.3 108960 -1 3210
3212 0 494420.12 218723.67 109000 -1 3211
3213 0 494446.22 218685.84 109120 -1 3212
3214 0 494391.66 218542.7 109200 -1 3213
3215 0 494494.06 218500.28 109320 -1 3214
3216 0 494652.16 218208.56 109440 -1 3215
3217 0 494605.56 218095.89 109480 -1 3216
3218 0 494640.53 217824.3 109640 -1 3217
3219 0 494697.12 217587.48 109840 -1 3218
3220 0 494779.1 217486.3 109920 -1 3219
3221 0 494692.03 217280.55 110160 -1 3220
3222 0 494593.56 217142.73 110360 -1 3221
3223 0 494569.78 217046.55 110520 -1 3222
3224 0 494476.66 216883.45 110680 -1 3223
3225 0 494456.56 216822.95 110720 -1 3224
3226 0 494383.25 216701.36 110840 -1 3225
3227 0 494342.22 216609.1 110920 -1 3226
3228 0 494361.7 216574.06 111040 -1 3227
3229 0 494566.22 216454.66 111160 -1 3228
3230 0 494578.1 216369.39 111240 -1 3229
3231 0 494616.12 216426.36 111280 -1 3230
3232 0 494774.56 216400.75 111360 -1 3231
3233 0 494855.44 216260.12 111480 -1 3232
3234 0 495205.62 216015.56 111720 -1 3233
3235 0 495380.3 215993.95 111800 -1 3234
3236 0 495356.2 215752.98 111880 -1 3235
3237 0 495359.06 215543.97 111920 -1 3236
3238 0 495484 215420.95 112040 -1 3237
3239 0 495489 215297.08 112160 -1 3238
3240 0 495309.03 215101.62 112320 -1 3239
3241 0 495220.34 214958.67 112400 -1 3240
3242 0 495226.4 214947.45 112480 -1 3241
3243 0 495258.66 214910.94 112600 -1 3242
3244 0 495254.9 214832.12 112680 -1 3243
3245 0 495319.25 214827.88 112760 -1 3244
3246 0 495266.72 214755.6 112800 -1 3245
3247 0 495336.56 214698.97 112920 -1 3246
3248 0 495330 214673.27 112960 -1 3247
3249 0 495455.2 214703.66 113040 -1 3248
3250 0 495607.75 214539.03 113120 -1 3249
3251 0 495631.12 214498.84 113200 -1 3250
3252 0 495779.56 214309.03 113240 -1 3251
3253 0 495776.94 214225.08 113360 -1 3252
3254 0 495752.6 213818.19 113520 -1 3253
3255 0 495587 213555.38 113560 -1 3254
3256 0 495566.62 213454.8 113680 -1 3255
3257 0 495555.3 213335.62 113720 -1 3256
3258 0 495467.97 213279.28 113760 -1 3257
3259 0 495480.6 213221.69 113800 -1 3258
3260 0 495443.5 213195.12 113880 -1 3259
3261 0 495516.75 213116.94 114000 -1 3260
3262 0 495470.75 213009.7 114080 -1 3261
3263 0 495615.3 212751.5 114240 -1 3262
3264 0 495510.6 212768.02 114320 -1 3263
3265 0 495593.6 212577.45 114440 -1 3264
3266 0 495778.84 212499.81 114560 -1 3265
3267 0 495706.1 212265.22 114640 -1 3266
3268 0 495692.72 211985.61 114760 -1 3267
3269 0 495471.66 211356.19 114880 -1 3268
3270 0 495403.8 211069.61 115000 -1 3269
3271 0 495446.53 211018.62 115080 -1 3270
3272 0 495438.38 210874.88 115160 -1 3271
3273 0 495434.84 210750.97 115240 -1 3272
3274 0 495417.94 210742.28 115320 -1 3273
3275 0 495416.8 210724.86 115400 -1 3274
3276 0 495385.47 210731.8 115440 -1 3275
3277 0 495412.1 210711.77 115480 -1 3276
3278 0 495489.5 210579.83 115600 -1 3277
3279 0 495550.6 210558.02 115680 -1 3278
3280 0 495621.25 210421.4 115800 -1 3279
3281 0 495708.44 210274.72 115880 -1 3280
3282 0 495839.66 210040.56 115960 -1 3281
3283 0 495804.56 209894.64 116080 -1 3282
3284 0 495836.84 209779.45 116200 -1 3283
3285 0 495693.75 209545.31 116280 -1 3284
3286 0 495624.4 209540.73 116360 -1 3285
3287 0 495536.88 209352.06 116480 -1 3286
3288 0 495425.78 209188.86 116560 -1 3287
3289 0 495405.28 209093.58 116640 -1 3288
3290 0 495229.44 208977.58 116680 -1 3289
3291 0 495161.34 208863.7 116760 -1 3290
3292 0 495085.28 208654.66 116880 -1 3291
3293 0 495022.78 208569.53 117000 -1 3292
3294 0 495032.88 208515.94 117080 -1 3293
3295 0 495102.56 208485 117240 -1 3294
3296 0 495268.5 208409 117360 -1 3295
3297 0 495337.97 208365.39 117440 -1 3296
3298 0 495245.5 208281.5 117480 -1 3297
3299 0 495629.78 208269.38 117600 -1 3298
3300 0 495824.9 208242.77 117680 -1 3299
3301 0 495934.06 208196.25 117800 -1 3300
3302 0 496037.25 208194.19 117920 -1 3301
3303 0 496185.4 208127.45 118120 -1 3302
3304 0 496184.28 208101.05 118240 -1 3303
3305 0 496108.25 208100.58 118320 -1 3304
3306 0 496032.03 208017.39 118440 -1 3305
3307 0 496000.4 208047.22 118480 -1 3306
3308 0 495873.12 207966.52 118560 -1 3307
3309 0 495857.9 207823.28 118640 -1 3308
3310 0 495705 207716.22 118680 -1 3309
3311 0 495661.12 207624.17 118760 -1 3310
3312 0 495644.62 207578.81 118840 -1 3311
3313 0 495841.34 207423.6 118560 -1 3309
3314 0 495884.44 207158.92 118480 -1 3313
3315 0 495936.22 207001.19 118400 -1 3314
3316 0 495952.62 206966.64 118360 -1 3315
3317 0 495970.16 206908.94 118280 -1 3316
3318 0 496095.97 206618.39 118240 -1 3317
3319 0 496111.44 206249.4 118320 -1 3318
3320 0 496100.25 206196.8 118400 -1 3319
3321 0 496028.44 206106.56 118480 -1 3320
3322 0 496021.16 206004.03 118640 -1 3321
3323 0 495986.3 205956.77 118720 -1 3322
3324 0 496032.75 205904.02 118800 -1 3323
3325 0 495984.66 205798.03 118880 -1 3324
3326 0 495956.84 205679.14 118960 -1 3325
3327 0 495961.75 205569.6 119080 -1 3326
3328 0 496100.84 205367.88 119120 -1 3327
3329 0 496292.7 204412.27 119120 -1 3328
3330 0 496156.72 204175.77 119200 -1 3329
3331 0 496061.34 204076.5 119360 -1 3330
3332 0 495912.66 203815.75 119400 -1 3331
3333 0 495932.56 203646.66 119520 -1 3332
3334 0 495936.28 203478.1 119600 -1 3333
3335 0 495968.66 203456.5 119760 -1 3334
3336 0 495902.1 203294.97 119880 -1 3335
3337 0 495969.78 203286.67 120040 -1 3336
3338 0 496047.88 203300.19 120160 -1 3337
3339 0 496155.44 203258.64 120280 -1 3338
3340 0 496170.06 203332.97 120400 -1 3339
3341 0 496197.97 203382.48 120520 -1 3340
3342 0 496101.4 203328.53 120600 -1 3341
3343 0 496205.03 203385.83 120800 -1 3342
3344 0 496197.62 203364.61 120920 -1 3343
3345 0 496176.2 203429.16 121000 -1 3344
3346 0 496167.1 203333.97 121080 -1 3345
3347 0 496138.6 203292 121120 -1 3346
3348 0 496149.12 203310.11 121200 -1 3347
3349 0 496140.66 203230.5 121240 -1 3348
3350 0 496095.16 203139.89 121360 -1 3349
3351 0 496028.78 203066.61 121440 -1 3350
3352 0 495984.6 202917.34 121560 -1 3351
3353 0 496010.72 202898 121600 -1 3352
3354 0 495857.44 202699.2 121680 -1 3353
3355 0 495844.25 202536.58 121760 -1 3354
3356 0 495796.78 202298.69 121840 -1 3355
3357 0 495760.66 202134.14 121920 -1 3356
3358 0 495801 202031.03 122000 -1 3357
3359 0 495876.44 201910.97 122080 -1 3358
3360 0 495835.88 201795.28 122160 -1 3359
3361 0 495827.38 201645.08 122240 -1 3360
3362 0 495828.9 201600.94 122360 -1 3361
3363 0 495853.7 201522.58 122400 -1 3362
3364 0 495874.38 201489.8 122440 -1 3363
3365 0 495863.44 201431.03 122520 -1 3364
3366 0 495778.38 201358.52 122560 -1 3365
3367 0 495765.4 201328.52 122600 -1 3366
3368 0 495730.9 201319.66 122680 -1 3367
3369 0 495762.4 201277.72 122760 -1 3368
3370 0 495719.34 201137.8 122920 -1 3369
3371 0 495777.44 201121.53 123000 -1 3370
3372 0 495718.53 201051.11 123120 -1 3371
3373 0 495709.44 200945.27 123240 -1 3372
3374 0 495696.3 200841.05 123360 -1 3373
3375 0 495727.72 200878.72 123400 -1 3374
3376 0 495813.7 200791.17 123480 -1 3375
3377 0 495761.8 200717.23 123640 -1 3376
3378 0 495751.56 200622.19 123800 -1 3377
3379 0 495733.2 200567.75 123880 -1 3378
3380 0 495791.56 200486.53 124000 -1 3379
3381 0 495820.7 200352.78 124160 -1 3380
3382 0 495803.84 200295.9 124240 -1 3381
3383 0 495859.25 200181.39 124280 -1 3382
3384 0 495848.53 200121.73 124360 -1 3383
3385 0 495863.34 200126.97 124440 -1 3384
3386 0 495958.25 200105.58 124520 -1 3385
3387 0 495967.34 200033.2 124560 -1 3386
3388 0 496007.56 200003.52 124640 -1 3387
3389 0 496028.6 199966.44 124680 -1 3388
3390 0 496112.6 199866.27 124800 -1 3389
3391 0 496124 199821.05 124840 -1 3390
3392 0 496131.94 199722.1 124960 -1 3391
3393 0 496151.75 199714.25 125000 -1 3392
3394 0 496142.34 199593.4 125120 -1 3393
3395 0 496178.03 199564.48 125160 -1 3394
3396 0 496201.8 199517.45 125200 -1 3395
3397 0 496198.9 199520.36 125280 -1 3396
3398 0 496150.03 199440.12 125360 -1 3397
3399 0 496186.38 199438.83 125400 -1 3398
3400 0 496133.22 199287.1 125480 -1 3399
3401 0 496048.03 199238.38 125560 -1 3400
3402 0 496092.38 199208.53 125640 -1 3401
3403 0 496008.4 199204.12 125720 -1 3402
3404 0 496036.47 199082.75 125760 -1 3403
3405 0 496038.75 198983.22 125880 -1 3404
3406 0 496041.12 198973.39 125920 -1 3405
3407 0 496047.25 198923.69 125960 -1 3406
3408 0 496060.84 198884.9 126000 -1 3407
3409 0 496062.53 198835.34 126040 -1 3408
3410 0 496042.75 198840.64 126080 -1 3409
3411 0 496046.47 198745.11 126160 -1 3410
3412 0 496046.5 198684.84 126200 -1 3411
3413 0 496038.47 198496.17 126280 -1 3412
3414 0 496041.2 198384.44 126360 -1 3413
3415 0 496033.47 198274.11 126440 -1 3414
3416 0 496031.62 198006.83 126560 -1 3415
3417 0 496052 197916.42 126640 -1 3416
3418 0 496100.5 197847.92 126720 -1 3417
3419 0 496133.4 197734.45 126760 -1 3418
3420 0 496098.94 197600.77 126840 -1 3419
3421 0 496030 197529.08 126920 -1 3420
3422 0 496071.03 197459.31 127000 -1 3421
3423 0 496163.9 197288.66 127040 -1 3422
3424 0 496156.72 197224.55 127120 -1 3423
3425 0 496123.5 197074.34 127200 -1 3424
3426 0 496139.44 197076.12 127280 -1 3425
3427 0 496094.03 196893.5 127360 -1 3426
3428 0 496087.38 196791.61 127440 -1 3427
3429 0 496051.8 196703.34 127520 -1 3428
3430 0 496003.44 196522.83 127640 -1 3429
3431 0 496039.16 196467.1 127680 -1 3430
3432 0 495935.44 196378.61 127720 -1 3431
3433 0 495960.38 196162.75 127800 -1 3432
3434 0 495941.9 196022.77 127880 -1 3433
3435 0 495978.53 195970.34 127920 -1 3434
3436 0 495952.88 195972.27 128000 -1 3435
3437 0 495986.16 195907.2 128040 -1 3436
3438 0 495922.97 195900.88 128120 -1 3437
3439 0 495976.53 195914.31 128200 -1 3438
3440 0 495969.34 195849.23 128280 -1 3439
3441 0 495980.94 195771.84 128320 -1 3440
3442 0 495977.38 195761.27 128360 -1 3441
3443 0 495988.7 195717.72 128400 -1 3442
3444 0 495994.28 195465.98 128600 -1 3443
3445 0 495993.12 195454.52 128720 -1 3444
3446 0 495984.8 195386.4 128760 -1 3445
3447 0 495920.56 195219.94 128800 -1 3446
3448 0 495899 195189.08 128840 -1 3447
3449 0 495779.6 194907.19 128920 -1 3448
3450 0 495766.38 194779.67 129000 -1 3449
3451 0 495708.44 194660.34 129080 -1 3450
3452 0 495709.47 194548.34 129120 -1 3451
3453 0 495713.3 194477.06 129200 -1 3452
3454 0 495706 194342.92 129320 -1 3453
3455 0 495751.97 194265.5 129400 -1 3454
3456 0 495710.8 194027.31 129560 -1 3455
3457 0 495754.12 194012.9 129640 -1 3456
3458 0 495764.62 193986.4 129720 -1 3457
3459 0 495779.1 193922.95 129760 -1 3458
3460 0 495799.22 193859.61 129840 -1 3459
3461 0 495764.2 193799 129920 -1 3460
3462 0 495768.22 193764.17 130000 -1 3461
3463 0 495767.28 193684.14 130080 -1 3462
3464 0 495795.1 193628.48 130120 -1 3463
3465 0 495786.53 193602.05 130200 -1 3464
3466 0 495779.84 193551.83 130280 -1 3465
3467 0 495794.7 193367.6 130360 -1 3466
3468 0 495810.44 193281.94 130480 -1 3467
3469 0 495696.94 193182.12 130520 -1 3468
3470 0 495726.78 193018.53 130640 -1 3469
3471 0 495839.97 192987.64 130720 -1 3470
3472 0 495808.66 192944.27 130760 -1 3471
3473 0 495787.47 192787.64 130840 -1 3472
3474 0 495771.16 192618.75 130920 -1 3473
3475 0 495755.7 192518.73 131000 -1 3474
3476 0 495719.34 192400.69 131080 -1 3475
3477 0 495816.6 192161.06 131200 -1 3476
3478 0 495759.28 192042.14 131320 -1 3477
3479 0 495726.12 191942.44 131440 -1 3478
3480 0 495819.75 191714.28 131520 -1 3479
3481 0 495798.56 191653.88 131600 -1 3480
3482 0 495819.78 191613.58 131680 -1 3481
3483 0 495769.25 191500.34 131760 -1 3482
3484 0 495784.4 191371.1 131880 -1 3483
3485 0 495738.97 191426.38 131920 -1 3484
3486 0 495744.94 191361.55 132000 -1 3485
3487 0 495737.16 191340.72 132080 -1 3486
3488 0 495708.78 191283.86 132200 -1 3487
3489 0 495700.9 191218.83 132320 -1 3488
3490 0 495693.6 191147.16 132360 -1 3489
3491 0 495750.03 191145.45 132400 -1 3490
3492 0 495748.25 190998.64 132520 -1 3491
3493 0 495734.84 190983 132560 -1 3492
3494 0 495687.25 190808.62 132640 -1 3493
3495 0 495698.03 190667.77 132760 -1 3494
3496 0 495688.9 190611.12 132840 -1 3495
3497 0 495677.47 190576.3 132880 -1 3496
3498 0 495607.25 190383.19 132960 -1 3497
3499 0 495580.75 190254.75 133080 -1 3498
3500 0 495582.28 190153.02 133120 -1 3499
3501 0 495526 190100.78 133200 -1 3500
3502 0 495523.2 189967.55 133280 -1 3501
3503 0 495515.4 190022.12 133320 -1 3502
3504 0 495539.3 189834.16 133360 -1 3503
3505 0 495547.1 189727.52 133520 -1 3504
3506 0 495562.44 189629.61 133640 -1 3505
3507 0 495512.53 189596.34 133680 -1 3506
3508 0 495528.4 189484.38 133880 -1 3507
3509 0 495545.12 189372.22 134000 -1 3508
3510 0 495435.28 189137.27 134120 -1 3509
3511 0 495171.97 188508.2 134240 -1 3510
3512 0 495121.4 188363.12 134400 -1 3511
3513 0 495110.34 188104.58 134600 -1 3512
3514 0 495151.6 187974.28 134720 -1 3513
3515 0 495254.84 187852.55 134880 -1 3514
3516 0 495414.22 187765.2 135000 -1 3515
3517 0 495421.3 187418.36 135160 -1 3516
3518 0 495294.1 187031.53 135280 -1 3517
3519 0 495252.1 186719.28 135360 -1 3518
3520 0 495266.53 186692.31 135480 -1 3519
3521 0 495221.94 186445.69 135560 -1 3520
3522 0 495190.1 186285.98 135640 -1 3521
3523 0 495210.06 186051.75 135720 -1 3522
3524 0 495186.94 186032.36 135840 -1 3523
3525 0 495187.25 185957.64 135960 -1 3524
3526 0 495167.28 185917.97 136000 -1 3525
3527 0 495098.97 185835.45 136200 -1 3526
3528 0 495024.6 185581.64 136360 -1 3527
3529 0 495052.56 185505.61 136480 -1 3528
3530 0 495015.12 185363.83 136720 -1 3529
3531 0 494970.78 185199.52 136840 -1 3530
3532 0 494932 185169.67 136880 -1 3531
3533 0 494940 185120.39 136960 -1 3532
3534 0 494928.25 184908.31 137040 -1 3533
3535 0 494930.78 184691.81 137080 -1 3534
3536 0 494911.25 184517.27 137160 -1 3535
3537 0 494845.4 184207.89 137240 -1 3536
3538 0 494830.7 183895.08 137280 -1 3537
3539 0 494839.4 183764.34 137400 -1 3538
3540 0 494619.12 183476.58 137560 -1 3539
3541 0 494574.1 183373.89 137680 -1 3540
3542 0 494565.7 183365.77 137720 -1 3541
3543 0 494530.5 183331.36 137840 -1 3542
3544 0 494541.03 183308.42 137880 -1 3543
3545 0 494446.44 183188.11 137960 -1 3544
3546 0 494415.84 183062.94 138040 -1 3545
3547 0 494420.56 182992.1 138080 -1 3546
3548 0 494436.28 182935.6 138120 -1 3547
3549 0 494427.9 182916.36 138160 -1 3548
3550 0 494435.44 182873.52 138200 -1 3549
3551 0 494440.9 182807.97 138240 -1 3550
3552 0 494440.88 182745.66 138280 -1 3551
3553 0 494441.94 182692.6 138320 -1 3552
3554 0 494450.62 182632.02 138360 -1 3553
3555 0 494451.56 182572.69 138400 -1 3554
3556 0 494455.75 182484.08 138440 -1 3555
3557 0 494463.62 182394.38 138480 -1 3556
3558 0 494465.22 182310.72 138520 -1 3557
3559 0 494480.84 182232.81 138560 -1 3558
3560 0 494479.4 182151.1 138600 -1 3559
3561 0 494487.8 182066.48 138640 -1 3560
3562 0 494498.16 181979.27 138680 -1 3561
3563 0 494504.28 181892.84 138720 -1 3562
3564 0 494520.9 181819.67 138760 -1 3563
3565 0 494502.84 181769.86 138800 -1 3564
3566 0 494491.75 181718.77 138840 -1 3565
3567 0 494479.53 181660.25 138880 -1 3566
3568 0 494459.16 181605.94 138920 -1 3567
3569 0 494446.22 181549.81 138960 -1 3568
3570 0 494426.9 181490.27 139000 -1 3569
3571 0 494409.12 181429 139040 -1 3570
3572 0 494390.66 181374.23 139080 -1 3571
3573 0 494389.75 181334.64 139120 -1 3572
3574 0 494380.06 181285.56 139160 -1 3573
3575 0 494374.66 181253.72 139200 -1 3574
3576 0 494384.1 181239.08 139240 -1 3575
3577 0 494461.47 181335.62 139280 -1 3576
3578 0 494456.12 181288.2 139320 -1 3577
3579 0 494460.03 181256.5 139360 -1 3578
3580 0 494452.8 181210.55 139400 -1 3579
3581 0 494441.22 181180.28 139440 -1 3580
3582 0 494449.03 181142.23 139480 -1 3581
3583 0 494457.38 181130.75 139520 -1 3582
3584 0 494464.12 181118.11 139560 -1 3583
3585 0 494465.88 181096.39 139600 -1 3584
3586 0 494477.2 181095.42 139640 -1 3585
3587 0 494487.22 181076.11 139680 -1 3586
3588 0 494488.9 181058.48 139720 -1 3587
3589 0 494490.7 181037.86 139760 -1 3588
3590 0 494490.9 181006.69 139800 -1 3589
3591 0 494490.06 180990.06 139840 -1 3590
3592 0 494484.47 180959.84 139880 -1 3591
3593 0 494477.34 180948.89 139920 -1 3592
3594 0 494474.2 180933.19 139960 -1 3593
3595 0 494468.7 180892.08 140000 -1 3594
3596 0 494457.88 180860.69 140040 -1 3595
3597 0 494454.06 180827.92 140080 -1 3596
3598 0 494361.72 180847.77 140120 -1 3597
3599 0 494406.47 180860.5 140160 -1 3598
3600 0 494439.6 180806.56 140200 -1 3599
3601 0 494443.53 180778.28 140240 -1 3600
3602 0 494470.6 180746.12 140280 -1 3601
3603 0 494484.03 180735.44 140320 -1 3602
3604 0 494506.47 180673.39 140360 -1 3603
3605 0 494527.34 180612.14 140400 -1 3604
3606 0 494539.25 180559.88 140440 -1 3605
3607 0 494556.12 180504.98 140480 -1 3606
3608 0 494582.75 180444.84 140520 -1 3607
3609 0 494602.1 180403.08 140560 -1 3608
3610 0 494613.94 180361.88 140600 -1 3609
3611 0 494623.84 180307.48 140640 -1 3610
3612 0 494637.16 180257.62 140680 -1 3611
3613 0 494657.2 180202.14 140720 -1 3612
3614 0 494667.22 180135.17 140760 -1 3613
3615 0 494675.7 180085 140800 -1 3614
3616 0 494684.12 180043.86 140840 -1 3615
3617 0 494684.34 179993.86 140880 -1 3616
3618 0 494686.12 179948.06 140920 -1 3617
3619 0 494680.5 179892.02 140960 -1 3618
3620 0 494684.25 179851.25 141000 -1 3619
3621 0 494688.16 179781.77 141040 -1 3620
3622 0 494699.34 179709.14 141080 -1 3621
3623 0 494703.94 179642.25 141120 -1 3622
3624 0 494710.2 179590.97 141160 -1 3623
3625 0 494712.44 179528.83 141200 -1 3624
3626 0 494715.56 179457.5 141240 -1 3625
3627 0 494693.3 179387 141280 -1 3626
3628 0 494674.66 179321.48 141320 -1 3627
3629 0 494654.47 179259.94 141360 -1 3628
3630 0 494634.8 179204.95 141400 -1 3629
3631 0 494642.78 179106.64 141440 -1 3630
3632 0 494642.03 179029.92 141480 -1 3631
3633 0 494639.88 178947.7 141520 -1 3632
3634 0 494637.4 178881.48 141560 -1 3633
3635 0 494638.4 178797.61 141600 -1 3634
3636 0 494617.94 178724.88 141640 -1 3635
3637 0 494598.8 178654.34 141680 -1 3636
3638 0 494573.03 178588.17 141720 -1 3637
3639 0 494556.06 178531.81 141760 -1 3638
3640 0 494538.88 178461.3 141800 -1 3639
3641 0 494521.44 178405.7 141840 -1 3640
3642 0 494511 178361.3 141880 -1 3641
3643 0 494495.84 178327.1 141920 -1 3642
3644 0 494498.16 178296.42 141960 -1 3643
3645 0 494494.2 178274.58 142000 -1 3644
3646 0 494496.84 178254.58 142040 -1 3645
3647 0 494500.12 178237.39 142080 -1 3646
3648 0 494509.88 178211.1 142120 -1 3647
3649 0 494499.72 178193.66 142160 -1 3648
3650 0 494508.4 178149.14 142200 -1 3649
3651 0 494503.9 178098.73 142240 -1 3650
3652 0 494502.72 178053.52 142280 -1 3651
3653 0 494506.12 178001.81 142320 -1 3652
3654 0 494523.62 177950.77 142360 -1 3653
3655 0 494528.62 177900.5 142400 -1 3654
3656 0 494529.3 177851.83 142440 -1 3655
3657 0 494525.44 177807.62 142480 -1 3656
3658 0 494526.16 177765.23 142520 -1 3657
3659 0 494522.9 177719.69 142560 -1 3658
3660 0 494495.75 177646.81 142600 -1 3659
3661 0 494470.62 177559.06 142640 -1 3660
3662 0 494451.25 177465.23 142680 -1 3661
3663 0 494485.28 177441.9 142720 -1 3662
3664 0 494519.25 177403.81 142760 -1 3663
3665 0 494552.2 177380.1 142800 -1 3664
3666 0 494566.88 177369.31 142840 -1 3665
3667 0 494584.22 177356.36 142880 -1 3666
3668 0 494588.88 177343.27 142920 -1 3667
3669 0 494609.44 177332.61 142960 -1 3668
3670 0 494634.3 177311.4 143000 -1 3669
3671 0 494675.34 177270.55 143040 -1 3670
3672 0 494717.1 177233.11 143080 -1 3671
3673 0 494756.88 177208.19 143120 -1 3672
3674 0 494809.84 177137.95 143160 -1 3673
3675 0 494876.78 177083.22 143200 -1 3674
3676 0 494908.75 177026.48 143240 -1 3675
3677 0 494968.7 176972.3 143280 -1 3676
3678 0 495010.75 176898.36 143320 -1 3677
3679 0 495047.62 176815.16 143360 -1 3678
3680 0 495065.1 176728.2 143400 -1 3679
3681 0 495085.88 176604.25 143440 -1 3680
3682 0 495039.06 176482.12 143480 -1 3681
3683 0 494988.75 176351.08 143520 -1 3682
3684 0 494938.53 176220.42 143560 -1 3683
3685 0 494899.4 176086.89 143600 -1 3684
3686 0 494861.34 175975.34 143640 -1 3685
3687 0 494834.84 175911.77 143680 -1 3686
3688 0 494815.06 175857.31 143720 -1 3687
3689 0 494791 175777.4 143760 -1 3688
3690 0 494818.6 175624.81 143920 -1 3689
3691 0 494820.22 175590.02 143960 -1 3690
3692 0 494828.56 175535.94 144000 -1 3691
3693 0 494877 175444.47 144040 -1 3692
3694 0 494921.9 175354.78 144080 -1 3693
3695 0 494961.22 175282.86 144120 -1 3694
3696 0 495031.88 175210.31 144160 -1 3695
3697 0 495092.22 175128.92 144200 -1 3696
3698 0 495153.62 175080.3 144240 -1 3697
3699 0 495211.75 175012.55 144280 -1 3698
3700 0 495271.06 174948.28 144320 -1 3699
3701 0 495319 174867.52 144360 -1 3700
3702 0 495365.44 174781.86 144400 -1 3701
3703 0 495408.84 174696.39 144440 -1 3702
3704 0 495427.53 174589.77 144480 -1 3703
3705 0 495445.94 174475.7 144520 -1 3704
3706 0 495464.06 174368.31 144560 -1 3705
3707 0 495484.16 174250.67 144600 -1 3706
3708 0 495472.34 174215.8 144640 -1 3707
3709 0 495470.4 174208.72 144680 -1 3708
3710 0 495460.16 174188.55 144720 -1 3709
3711 0 495443.03 174153.44 144760 -1 3710
3712 0 495422.8 174123.19 144800 -1 3711
3713 0 495399.03 174088.02 144840 -1 3712
3714 0 495392.88 174066.2 144880 -1 3713
3715 0 495390.28 174048.95 144920 -1 3714
3716 0 495379.4 174015.14 144960 -1 3715
3717 0 495381.16 173996.67 145000 -1 3716
3718 0 495387.22 173973.2 145040 -1 3717
3719 0 495394.12 173941.12 145080 -1 3718
3720 0 495407.97 173922.52 145120 -1 3719
3721 0 495409.22 173914.17 145160 -1 3720
3722 0 495408.4 173891.06 145200 -1 3721
3723 0 495409.7 173866.58 145240 -1 3722
3724 0 495434.84 173824.08 145280 -1 3723
3725 0 495456.56 173782.69 145320 -1 3724
3726 0 495485.72 173739.81 145360 -1 3725
3727 0 495503.12 173693.89 145400 -1 3726
3728 0 495486.97 173593.81 145440 -1 3727
3729 0 495466.47 173495.31 145480 -1 3728
3730 0 495449.34 173383.98 145520 -1 3729
3731 0 495422.9 173398.12 145560 -1 3730
3732 0 495391.44 173363.98 145600 -1 3731
3733 0 495365.22 173347.31 145640 -1 3732
3734 0 495344.97 173286.89 145680 -1 3733
3735 0 495316.5 173296.55 145720 -1 3734
3736 0 495227.22 173173.3 145760 -1 3735
3737 0 495201.34 173182.66 145800 -1 3736
3738 0 495164.9 173127.14 145840 -1 3737
3739 0 495122.44 173091.58 145880 -1 3738
3740 0 495107.53 173041.84 145920 -1 3739
3741 0 495090.12 172990.48 145960 -1 3740
3742 0 495071.88 172950.56 146000 -1 3741
3743 0 495053.6 172910.88 146040 -1 3742
3744 0 495039.94 172859.45 146080 -1 3743
3745 0 495030.9 172820.11 146120 -1 3744
3746 0 495008.03 172791.73 146160 -1 3745
3747 0 494985.62 172703.92 146200 -1 3746
3748 0 494955.62 172653 146240 -1 3747
3749 0 494899.62 172588.86 146280 -1 3748
3750 0 494861.4 172535.11 146320 -1 3749
3751 0 494839.2 172487.36 146360 -1 3750
3752 0 494827.7 172443.11 146400 -1 3751
3753 0 494536.06 172408.7 146440 -1 3752
3754 0 494795.9 171994.19 146480 -1 3753
3755 0 494858.22 171886.95 146520 -1 3754
3756 0 494927.9 171766.72 146560 -1 3755
3757 0 494970.75 171662.95 146600 -1 3756
3758 0 494997.1 171530.33 146640 -1 3757
3759 0 495015.97 171168.19 146680 -1 3758
3760 0 495044.06 171198.48 146720 -1 3759
3761 0 495053.16 171104.16 146760 -1 3760
3762 0 495069.5 171010.42 146800 -1 3761
3763 0 495078.97 170927.81 146840 -1 3762
3764 0 495054.06 170867.77 146880 -1 3763
3765 0 495021.47 170804.58 146920 -1 3764
3766 0 494992.22 170740.25 146960 -1 3765
3767 0 494959.9 170653.7 147000 -1 3766
3768 0 494929.97 170582.62 147040 -1 3767
3769 0 494898.06 170500.31 147080 -1 3768
3770 0 494891.16 170468.62 147120 -1 3769
3771 0 494884.22 170435.81 147160 -1 3770
3772 0 494872.6 170389.67 147200 -1 3771
3773 0 494894.47 170303 147240 -1 3772
3774 0 494904.6 170236.89 147280 -1 3773
3775 0 494894.7 170175.67 147320 -1 3774
3776 0 494879.6 170148.8 147360 -1 3775
3777 0 494876.88 170123.58 147400 -1 3776
3778 0 494862.9 170097.47 147440 -1 3777
3779 0 494876.84 170033.22 147480 -1 3778
3780 0 494890.03 169980.36 147520 -1 3779
3781 0 494900.94 169919.28 147560 -1 3780
3782 0 494910.94 169859.06 147600 -1 3781
3783 0 494910.78 169822.2 147640 -1 3782
3784 0 494912.56 169780.88 147680 -1 3783
3785 0 494913.22 169752.95 147720 -1 3784
3786 0 494915.03 169729.8 147760 -1 3785
3787 0 494879.28 169610.06 147800 -1 3786
3788 0 494845.5 169490.7 147840 -1 3787
3789 0 494817.53 169385.56 147880 -1 3788
3790 0 494789.38 169271.02 147920 -1 3789
3791 0 494760.8 169167.66 147960 -1 3790
3792 0 494718.3 169085.17 148000 -1 3791
3793 0 494686.1 169013.34 148040 -1 3792
3794 0 494641.9 168944.33 148080 -1 3793
3795 0 494598.12 168872.22 148120 -1 3794
3796 0 494591.56 168848.25 148160 -1 3795
3797 0 494570.72 168845.88 148200 -1 3796
3798 0 494580.88 168813.77 148240 -1 3797
3799 0 494727.16 168918.12 148280 -1 3798
3800 0 494605.22 168777.19 148320 -1 3799
3801 0 494580.28 168726.5 148360 -1 3800
3802 0 494574.16 168663.67 148400 -1 3801
3803 0 494560.1 168594.56 148440 -1 3802
3804 0 494548.84 168508.36 148480 -1 3803
3805 0 494521.47 168405.95 148520 -1 3804
3806 0 494504.47 168310.39 148560 -1 3805
3807 0 494401.16 168091.16 148640 -1 3806
3808 0 494356.78 167983.23 148680 -1 3807
3809 0 494297.84 167883.48 148720 -1 3808
3810 0 494242.53 167776.19 148760 -1 3809
3811 0 494149.97 167627.22 148800 -1 3810
3812 0 494068.06 167491.83 148840 -1 3811
3813 0 493976 167345.62 148880 -1 3812
3814 0 493889.16 167212.05 148920 -1 3813
3815 0 493855.8 167086.38 148960 -1 3814
3816 0 493817.75 166983.84 149000 -1 3815
3817 0 493778.84 166868.45 149040 -1 3816
3818 0 493754.5 166794.08 149080 -1 3817
3819 0 493748.56 166735.84 149120 -1 3818
3820 0 493732.44 166669.25 149160 -1 3819
3821 0 493716.66 166600.6 149200 -1 3820
3822 0 493697.94 166542.7 149240 -1 3821
3823 0 493663.78 166424 149280 -1 3822
3824 0 493601.56 166298.83 149320 -1 3823
3825 0 493558.75 166172.06 149360 -1 3824
3826 0 493510.62 166055.45 149400 -1 3825
3827 0 493453.7 165955.16 149440 -1 3826
3828 0 493378.47 165857.03 149480 -1 3827
3829 0 493328.75 165752.25 149520 -1 3828
3830 0 493268.38 165658.5 149560 -1 3829
3831 0 493286.12 165753.92 149600 -1 3830
3832 0 493286.7 165783.4 149640 -1 3831
3833 0 493301.75 165850 149680 -1 3832
3834 0 493312.44 165897.48 149720 -1 3833
3835 0 493281.38 165879.73 149760 -1 3834
3836 0 493267.12 165880.89 149800 -1 3835
3837 0 493258.88 165925.47 149840 -1 3836
3838 0 493246.8 165985.11 149880 -1 3837
3839 0 493255.9 166026.12 149920 -1 3838
3840 0 493256.84 166030.64 149960 -1 3839
3841 0 493304.06 166006.2 150000 -1 3840
3842 0 493271.56 165914.55 150080 -1 3841
3843 0 493267.06 165918.42 150120 -1 3842
3844 0 493183.6 165662.44 150160 -1 3843
3845 0 492927.9 165386.8 150160 -1 3844
3846 0 492701.44 165165.31 150160 -1 3845
3847 0 492581.4 164981.03 150120 -1 3846
3848 0 492546.34 164942.7 150080 -1 3847
3849 0 492349.1 164850.11 150000 -1 3848
3850 0 492359.38 164819.73 149960 -1 3849
3851 0 492385.7 164812.6 149920 -1 3850
3852 0 492356.47 164704.77 149880 -1 3851
3853 0 492330.7 164575.86 149840 -1 3852
3854 0 492310.2 164467.5 149800 -1 3853
3855 0 492712.9 165156.6 150200 -1 3846
3856 0 492718.3 165125.28 150240 -1 3855
3857 0 492716.53 165094.77 150280 -1 3856
3858 0 492684.03 164998.16 150320 -1 3857
3859 0 492653.25 164878.72 150360 -1 3858
3860 0 492616.12 164746.86 150400 -1 3859
3861 0 492564.16 164561.58 150440 -1 3860
3862 0 492499.84 164402.39 150480 -1 3861
3863 0 492437.16 164258.88 150520 -1 3862
3864 0 492361.8 164086.89 150560 -1 3863
3865 0 492297.75 163927.12 150600 -1 3864
3866 0 492271.53 163804.67 150640 -1 3865
3867 0 492200.44 163623.1 150680 -1 3866
3868 0 492163.9 163505.33 150720 -1 3867
3869 0 492119.56 163434.58 150760 -1 3868
3870 0 492086.9 163348.52 150800 -1 3869
3871 0 492049.6 163284.62 150840 -1 3870
3872 0 492001.1 163199.05 150880 -1 3871
3873 0 491975.94 163093.14 150920 -1 3872
3874 0 491945.12 162991.8 150960 -1 3873
3875 0 491916.12 162897.38 151000 -1 3874
3876 0 491881.7 162815.67 151040 -1 3875
3877 0 491850.44 162714.58 151080 -1 3876
3878 0 491799.75 162622.73 151120 -1 3877
3879 0 491745.7 162505.78 151160 -1 3878
3880 0 491690.06 162394.97 151200 -1 3879
3881 0 491637.25 162283.48 151240 -1 3880
3882 0 491581.38 162181.38 151280 -1 3881
3883 0 491558.53 162117.56 151320 -1 3882
3884 0 491522.88 162052.23 151360 -1 3883
3885 0 491492.25 161993.9 151400 -1 3884
3886 0 491460.8 161932.69 151440 -1 3885
3887 0 491430.8 161867.17 151480 -1 3886
3888 0 491398.66 161797.47 151520 -1 3887
3889 0 491374.75 161741.25 151560 -1 3888
3890 0 491354.47 161707.58 151600 -1 3889
3891 0 491339.97 161681.31 151640 -1 3890
3892 0 491318.16 161648.47 151680 -1 3891
3893 0 491304 161611.89 151720 -1 3892
3894 0 491292 161574.3 151760 -1 3893
3895 0 491289.28 161536.98 151800 -1 3894
3896 0 491293.78 161491.62 151840 -1 3895
3897 0 491278.8 161439.45 151880 -1 3896
3898 0 491274.84 161388.64 151920 -1 3897
3899 0 491272.16 161343.81 151960 -1 3898
3900 0 491269.12 161341.47 152000 -1 3899
3901 0 491263.47 161309.86 152040 -1 3900
3902 0 491257.3 161296.14 152080 -1 3901
3903 0 491248.2 161282.36 152120 -1 3902
3904 0 491244 161266.6 152160 -1 3903
3905 0 491229.9 161192.58 152200 -1 3904
3906 0 491221.72 161121.84 152240 -1 3905
3907 0 491212.62 161056.12 152280 -1 3906
3908 0 491204.4 160971.53 152320 -1 3907
3909 0 491184.2 160948.7 152360 -1 3908
3910 0 491162.34 160894.47 152400 -1 3909
3911 0 491143.97 160853.69 152440 -1 3910
3912 0 491131.34 160831.61 152480 -1 3911
3913 0 491129.75 160803.28 152520 -1 3912
3914 0 491119.34 160769.52 152560 -1 3913
3915 0 491116.84 160737.86 152600 -1 3914
3916 0 491110.38 160705.84 152640 -1 3915
3917 0 491102.47 160664.6 152680 -1 3916
3918 0 491048.7 160599.2 152720 -1 3917
3919 0 490997.4 160534.02 152760 -1 3918
3920 0 490941.9 160472.38 152800 -1 3919
3921 0 490883.16 160412.05 152840 -1 3920
3922 0 490840.75 160361.17 152880 -1 3921
3923 0 490792.4 160307.86 152920 -1 3922
3924 0 490734.8 160232.3 152960 -1 3923
3925 0 490690.34 160194.4 153000 -1 3924
3926 0 490646.38 160140.4 153040 -1 3925
3927 0 490597.66 160091.97 153080 -1 3926
3928 0 490520.78 160030.23 153120 -1 3927
3929 0 490453.9 159979.95 153160 -1 3928
3930 0 490379.7 159932.48 153200 -1 3929
3931 0 490315.8 159914.11 153240 -1 3930
3932 0 490278 159876.64 153280 -1 3931
3933 0 490241.84 159830.53 153320 -1 3932
3934 0 490203.6 159789.72 153360 -1 3933
3935 0 490171.8 159752.73 153400 -1 3934
3936 0 490120.62 159727.36 153440 -1 3935
3937 0 490075.9 159704.47 153480 -1 3936
3938 0 490021.75 159668.38 153520 -1 3937
3939 0 489971.44 159631.25 153560 -1 3938
3940 0 489920.12 159571.69 153600 -1 3939
3941 0 489871.03 159520.92 153640 -1 3940
3942 0 489799.72 159431.38 153680 -1 3941
3943 0 489806 159331.08 153720 -1 3942
3944 0 489804.3 159307.67 153760 -1 3943
3945 0 489796.88 159279.2 153800 -1 3944
3946 0 489789.5 159247.14 153840 -1 3945
3947 0 489772.4 159220.6 153880 -1 3946
3948 0 489787.75 159190.66 153920 -1 3947
3949 0 489794.88 159166.1 153960 -1 3948
3950 0 489800.44 159133.66 154000 -1 3949
3951 0 489820.56 159126.95 154040 -1 3950
3952 0 489825.56 159090.44 154080 -1 3951
3953 0 489824.66 159031.3 154120 -1 3952
3954 0 489826.3 158983.9 154160 -1 3953
3955 0 489818.7 158928.3 154200 -1 3954
3956 0 489820.94 158877.47 154240 -1 3955
3957 0 489817.2 158833.06 154280 -1 3956
3958 0 489828.34 158796.52 154320 -1 3957
3959 0 489832.94 158783.98 154360 -1 3958
3960 0 489854.44 158756.75 154400 -1 3959
3961 0 489857.38 158733.14 154440 -1 3960
3962 0 489868.97 158705.72 154480 -1 3961
3963 0 489855.97 158653.45 154520 -1 3962
3964 0 489848.3 158602.2 154560 -1 3963
3965 0 489833.6 158551.45 154600 -1 3964
3966 0 489824.66 158497.08 154640 -1 3965
3967 0 489806.16 158433.36 154680 -1 3966
3968 0 489785.62 158373.6 154720 -1 3967
3969 0 489769.16 158312.89 154760 -1 3968
3970 0 489741.16 158263.84 154800 -1 3969
3971 0 489718.72 158214.77 154840 -1 3970
3972 0 489694.7 158144.67 154880 -1 3971
3973 0 489681.9 158103.64 154920 -1 3972
3974 0 489657.4 158065.25 154960 -1 3973
3975 0 489635.88 158043.06 155000 -1 3974
3976 0 489610.7 158000.06 155040 -1 3975
3977 0 489576.56 157956.45 155080 -1 3976
3978 0 489549.12 157907.95 155120 -1 3977
3979 0 489531.2 157884.88 155160 -1 3978
3980 0 489508.22 157853.38 155200 -1 3979
3981 0 489469.16 157816.58 155240 -1 3980
3982 0 489456.7 157787.89 155280 -1 3981
3983 0 489431.88 157757.72 155320 -1 3982
3984 0 489401.7 157718.22 155360 -1 3983
3985 0 489379.06 157693.42 155400 -1 3984
3986 0 489333.22 157663.64 155440 -1 3985
3987 0 489285.84 157626.48 155480 -1 3986
3988 0 489247.16 157595.64 155520 -1 3987
3989 0 489209.84 157580.78 155560 -1 3988
3990 0 489158.88 157540.78 155600 -1 3989
3991 0 489127.2 157508.1 155640 -1 3990
3992 0 489091.62 157494.52 155680 -1 3991
3993 0 489053.06 157465.73 155720 -1 3992
3994 0 489018.6 157431.19 155760 -1 3993
3995 0 488978.78 157404.7 155800 -1 3994
3996 0 488940.7 157367 155840 -1 3995
3997 0 488911.2 157346.55 155880 -1 3996
3998 0 488882.38 157331.69 155920 -1 3997
3999 0 488861.94 157340.06 155960 -1 3998
4000 0 488833.2 157312.5 156000 -1 3999
4001 0 488783.6 157276.84 156040 -1 4000
4002 0 488741 157226.6 156080 -1 4001
4003 0 488712.66 157198.72 156120 -1 4002
4004 0 488678.1 157163.38 156160 -1 4003
4005 0 488637 157114.95 156200 -1 4004
4006 0 488599.97 157058.88 156240 -1 4005
4007 0 488557 156992.52 156280 -1 4006
4008 0 488534.47 156967.42 156320 -1 4007
4009 0 488515.97 156945.38 156360 -1 4008
4010 0 488482.97 156929.86 156400 -1 4009
4011 0 488459.1 156904.45 156440 -1 4010
4012 0 488420.53 156859.58 156480 -1 4011
4013 0 488380.03 156813.88 156520 -1 4012
4014 0 488348.1 156778.3 156560 -1 4013
4015 0 488305.9 156731.86 156600 -1 4014
4016 0 488278.25 156705.3 156640 -1 4015
4017 0 488243.12 156678.11 156680 -1 4016
4018 0 488223.25 156657.61 156720 -1 4017
4019 0 488186.75 156623.45 156760 -1 4018
4020 0 488157.97 156589.31 156800 -1 4019
4021 0 488126.47 156551.72 156840 -1 4020
4022 0 488106.72 156484.08 156880 -1 4021
4023 0 488088.5 156439.56 156920 -1 4022
4024 0 488070.5 156383.19 156960 -1 4023
4025 0 488052.7 156338.23 157000 -1 4024
4026 0 488029.94 156280.38 157040 -1 4025
4027 0 488020.47 156228.72 157080 -1 4026
4028 0 488008.7 156182.83 157120 -1 4027
4029 0 487990.97 156145.97 157160 -1 4028
4030 0 487978.1 156108.53 157200 -1 4029
4031 0 487957.44 156025.98 157240 -1 4030
4032 0 487934.4 155942.64 157280 -1 4031
4033 0 487914.12 155852.27 157320 -1 4032
4034 0 487889.4 155769.2 157360 -1 4033
4035 0 487847.72 155704.55 157400 -1 4034
4036 0 487815.84 155622.98 157440 -1 4035
4037 0 487789.88 155555.62 157480 -1 4036
4038 0 487751.22 155484.05 157520 -1 4037
4039 0 487701.5 155443.53 157560 -1 4038
4040 0 487649.88 155386.9 157600 -1 4039
4041 0 487598.1 155345.95 157640 -1 4040
4042 0 487545.9 155305.23 157680 -1 4041
4043 0 487472.97 155266.38 157720 -1 4042
4044 0 487411.5 155199.1 157760 -1 4043
4045 0 487345.62 155177.94 157800 -1 4044
4046 0 487280.3 155139.16 157840 -1 4045
4047 0 487254.28 155091.67 157880 -1 4046
4048 0 487222.2 155020.52 157920 -1 4047
4049 0 487191.84 155005.97 157960 -1 4048
4050 0 487154.66 154964.77 158000 -1 4049
4051 0 487127.84 154922.86 158040 -1 4050
4052 0 487129.66 154890.84 158080 -1 4051
4053 0 487123.38 154918.62 158120 -1 4052
4054 0 487128.1 154905 158160 -1 4053
4055 0 487098.8 154889.97 158200 -1 4054
4056 0 487093.47 154877.02 158240 -1 4055
4057 0 487075.4 154835.12 158280 -1 4056
4058 0 487045.34 154797 158320 -1 4057
4059 0 487013.78 154739.6 158360 -1 4058
4060 0 486981.9 154699.7 158400 -1 4059
4061 0 486956.1 154676.39 158440 -1 4060
4062 0 486944.7 154647.03 158480 -1 4061
4063 0 486911.5 154619.5 158520 -1 4062
4064 0 486898.28 154575.45 158560 -1 4063
4065 0 486892.4 154526.77 158600 -1 4064
4066 0 486878.62 154481.84 158640 -1 4065
4067 0 486867.12 154436.3 158680 -1 4066
4068 0 486848 154415 158720 -1 4067
4069 0 486840.34 154395.1 158760 -1 4068
4070 0 486817.72 154357 158800 -1 4069
4071 0 486808.3 154331.95 158840 -1 4070
4072 0 486766.44 154308.25 158880 -1 4071
4073 0 486720.5 154281.34 158920 -1 4072
4074 0 486678.88 154246.8 158960 -1 4073
4075 0 486671.88 154212.12 159000 -1 4074
4076 0 486658.03 154178.06 159040 -1 4075
4077 0 486627.88 154144.05 159080 -1 4076
4078 0 486531.4 154131.98 159120 -1 4077
4079 0 486450.22 154110.92 159160 -1 4078
4080 0 486363.16 154076.47 159200 -1 4079
4081 0 486317.72 154059.25 159240 -1 4080
4082 0 486275.2 154048.22 159280 -1 4081
4083 0 486229.4 154025.8 159320 -1 4082
4084 0 486180.28 154002.31 159360 -1 4083
4085 0 486191.25 153992.69 159400 -1 4084
4086 0 486203.1 153987.1 159440 -1 4085
4087 0 486206 153976.42 159480 -1 4086
4088 0 486194.06 153988.28 159520 -1 4087
4089 0 486192.03 153992.86 159560 -1 4088
4090 0 486182.2 153970.39 159600 -1 4089
4091 0 486178.88 153962.7 159640 -1 4090
4092 0 486182.2 153956.72 159680 -1 4091
4093 0 486149.6 153959.28 159720 -1 4092
4094 0 486109.6 153952.83 159760 -1 4093
4095 0 486062.44 153971.19 159800 -1 4094
4096 0 486021.56 153948.42 159840 -1 4095
4097 0 485972.25 153865.2 159880 -1 4096
4098 0 485910.25 153778.02 159920 -1 4097
4099 0 485857.6 153726.28 159960 -1 4098
4100 0 485804.7 153655.48 160000 -1 4099
4101 0 485735.25 153535.66 160040 -1 4100
4102 0 485672.5 153419.1 160080 -1 4101
4103 0 485600.38 153331.02 160120 -1 4102
4104 0 485519.97 153237.45 160160 -1 4103
4105 0 485478.72 153137.72 160200 -1 4104
4106 0 485422.22 153023.95 160240 -1 4105
4107 0 485381.94 152942.95 160280 -1 4106
4108 0 485336.78 152845.8 160320 -1 4107
4109 0 485286.22 152761.72 160360 -1 4108
4110 0 485239.62 152681.39 160400 -1 4109
4111 0 485202.38 152602.66 160440 -1 4110
4112 0 485152.47 152530.83 160480 -1 4111
4113 0 485113.16 152436.34 160520 -1 4112
4114 0 485068.47 152354.58 160560 -1 4113
4115 0 485007.78 152336.19 160600 -1 4114
4116 0 484977.28 152316.36 160640 -1 4115
4117 0 484897.75 152220.52 160680 -1 4116
4118 0 484812.8 152140.86 160720 -1 4117
4119 0 484727.03 152041.62 160760 -1 4118
4120 0 484669.72 151957.45 160800 -1 4119
4121 0 484604.44 151856.39 160840 -1 4120
4122 0 484544.47 151751.03 160880 -1 4121
4123 0 484489.12 151743.78 160920 -1 4122
4124 0 484438.94 151701.12 160960 -1 4123
4125 0 484381.03 151627.38 161000 -1 4124
4126 0 484360.34 151617.23 161040 -1 4125
4127 0 484285.22 151576.2 161080 -1 4126
4128 0 484247.22 151467.98 161120 -1 4127
4129 0 484181.72 151463.12 161160 -1 4128
4130 0 484170.16 151443.77 161200 -1 4129
4131 0 484133.28 151394.03 161240 -1 4130
4132 0 484086.16 151384.67 161280 -1 4131
4133 0 484030.47 151329.03 161320 -1 4132
4134 0 483983.8 151263.45 161360 -1 4133
4135 0 483982.75 151248.25 161400 -1 4134
4136 0 483940.88 151258.19 161440 -1 4135
4137 0 483905.5 151221.98 161480 -1 4136
4138 0 483855.75 151223.44 161520 -1 4137
4139 0 483828.06 151168.33 161560 -1 4138
4140 0 483791.53 151197.6 161600 -1 4139
4141 0 483763.38 151156.84 161640 -1 4140
4142 0 483740.16 151167 161680 -1 4141
4143 0 483747.47 151146.67 161720 -1 4142
4144 0 483707.6 151164.61 161760 -1 4143
4145 0 483710.84 151150.02 161800 -1 4144
4146 0 483686.9 151201.83 161840 -1 4145
4147 0 483667.38 151138.6 161880 -1 4146
4148 0 483675.62 151141.33 161920 -1 4147
4149 0 483643.7 151129.44 161960 -1 4148
4150 0 483637.9 151135.94 162000 -1 4149
4151 0 483601.78 151142.03 162040 -1 4150
4152 0 483581.6 151125.3 162080 -1 4151
4153 0 483543.97 151088.56 162120 -1 4152
4154 0 483518.22 151059.78 162160 -1 4153
4155 0 483491.94 151025.62 162200 -1 4154
4156 0 483487.34 151006.39 162240 -1 4155
4157 0 483466.03 150987.12 162280 -1 4156
4158 0 483446.06 150985.08 162320 -1 4157
4159 0 483424.47 150984.42 162360 -1 4158
4160 0 483409.16 150929.88 162400 -1 4159
4161 0 483393.12 150879.3 162440 -1 4160
4162 0 483383.6 150822.23 162480 -1 4161
4163 0 483356.78 150779.97 162520 -1 4162
4164 0 483334.47 150734.11 162560 -1 4163
4165 0 483297.2 150689.52 162600 -1 4164
4166 0 483271.5 150661.17 162640 -1 4165
4167 0 483246.06 150627.9 162680 -1 4166
4168 0 483235.97 150564.67 162720 -1 4167
4169 0 483218.66 150497.12 162760 -1 4168
4170 0 483208.22 150424.48 162800 -1 4169
4171 0 483172.6 150359.27 162840 -1 4170
4172 0 483137.34 150312.77 162880 -1 4171
4173 0 483110 150260.67 162920 -1 4172
4174 0 483073 150210.95 162960 -1 4173
4175 0 483048.9 150171.58 163000 -1 4174
4176 0 483026.66 150114.56 163040 -1 4175
4177 0 482997.25 150055.56 163080 -1 4176
4178 0 482972 149957.92 163120 -1 4177
4179 0 482925.8 149855.45 163160 -1 4178
4180 0 482889.34 149764.2 163200 -1 4179
4181 0 482857.7 149665.45 163240 -1 4180
4182 0 482761.94 149560.28 163280 -1 4181
4183 0 482713.5 149434.23 163320 -1 4182
4184 0 482655.44 149303.06 163360 -1 4183
4185 0 482644.44 149231.7 163400 -1 4184
4186 0 482615.84 149178.4 163440 -1 4185
4187 0 482588.9 149099.28 163480 -1 4186
4188 0 482555.06 149036.08 163520 -1 4187
4189 0 482507.72 148970.03 163560 -1 4188
4190 0 482455.94 148921.48 163600 -1 4189
4191 0 482422.38 148873.08 163640 -1 4190
4192 0 482359.75 148847.81 163680 -1 4191
4193 0 482318.28 148763.27 163720 -1 4192
4194 0 482282.5 148687.52 163760 -1 4193
4195 0 482245.53 148630.06 163800 -1 4194
4196 0 482199.78 148546.78 163840 -1 4195
4197 0 482159.88 148473.94 163880 -1 4196
4198 0 482129.94 148371.56 163920 -1 4197
4199 0 482082.56 148358.03 163960 -1 4198
4200 0 482041.1 148267.56 164000 -1 4199
4201 0 482003.4 148201.56 164040 -1 4200
4202 0 481956 148119.67 164080 -1 4201
4203 0 481918.97 148040.27 164120 -1 4202
4204 0 481879.28 147992.34 164160 -1 4203
4205 0 481849.25 147953.66 164200 -1 4204
4206 0 481813.03 147917.31 164240 -1 4205
4207 0 481782.25 147851.48 164280 -1 4206
4208 0 481745.66 147839.3 164320 -1 4207
4209 0 481716.3 147784.06 164360 -1 4208
4210 0 481664.3 147749.66 164400 -1 4209
4211 0 481632.7 147717.84 164440 -1 4210
4212 0 481611.38 147664.78 164480 -1 4211
4213 0 481571.78 147645.02 164520 -1 4212
4214 0 481536.12 147610.92 164560 -1 4213
4215 0 481496.28 147552.3 164600 -1 4214
4216 0 481452.12 147533.28 164640 -1 4215
4217 0 481412.8 147484.33 164680 -1 4216
4218 0 481374.16 147424.9 164720 -1 4217
4219 0 481344.6 147367.55 164760 -1 4218
4220 0 481303.38 147328.27 164800 -1 4219
4221 0 481255.3 147244.17 164840 -1 4220
4222 0 481204.03 147168.81 164880 -1 4221
4223 0 481106.66 147150.7 164920 -1 4222
4224 0 481055.4 147077.97 164960 -1 4223
4225 0 481002.4 146975.19 165000 -1 4224
4226 0 480948.84 146908.61 165040 -1 4225
4227 0 480896.56 146865.94 165080 -1 4226
4228 0 480858.16 146814.52 165120 -1 4227
4229 0 480804.03 146752.25 165160 -1 4228
4230 0 480758.56 146698.33 165200 -1 4229
4231 0 480729.66 146621.6 165240 -1 4230
4232 0 480646.78 146519.45 165280 -1 4231
4233 0 480553.8 146460.92 165320 -1 4232
4234 0 480472.88 146357.53 165360 -1 4233
4235 0 480390.34 146244.02 165400 -1 4234
4236 0 480305.03 146126.95 165440 -1 4235
4237 0 480220.75 146008.3 165480 -1 4236
4238 0 480132 145879.84 165520 -1 4237
4239 0 479931.75 145628.25 165560 -1 4238
4240 0 479812 145507.52 165600 -1 4239
4241 0 479713.47 145448.98 165640 -1 4240
4242 0 479651.56 145428.81 165680 -1 4241
4243 0 479601 145345.39 165720 -1 4242
4244 0 479555.5 145260.36 165760 -1 4243
4245 0 479510.06 145161.4 165800 -1 4244
4246 0 479460.72 145058 165840 -1 4245
4247 0 479388.84 145022.3 165880 -1 4246
4248 0 479310.66 144949.08 165920 -1 4247
4249 0 479237.53 144929.94 165960 -1 4248
4250 0 479128.38 144755.7 166000 -1 4249
4251 0 479020.47 144640.89 166040 -1 4250
4252 0 478665.2 143899.39 166040 -1 4251
4253 0 478591.3 143833.73 166080 -1 4252
4254 0 478491.66 143732.7 166120 -1 4253
4255 0 478407.38 143641.95 166160 -1 4254
4256 0 478310.12 143530.11 166200 -1 4255
4257 0 478244.7 143445.11 166240 -1 4256
4258 0 478168.16 143311.9 166280 -1 4257
4259 0 478037.47 143155.88 166320 -1 4258
4260 0 477927.84 143008.2 166360 -1 4259
4261 0 477807.44 142887.7 166400 -1 4260
4262 0 477631.5 142730.27 166440 -1 4261
4263 0 477440.9 142572.17 166480 -1 4262
4264 0 477251.38 142424.02 166520 -1 4263
4265 0 477117.8 142311.28 166560 -1 4264
4266 0 476949.8 142187.77 166600 -1 4265
4267 0 476755.72 141935.2 166640 -1 4266
4268 0 476709 141888.31 166680 -1 4267
4269 0 476613.6 141779.89 166720 -1 4268
4270 0 476580 141755.92 166760 -1 4269
4271 0 476422.3 141719.22 166800 -1 4270
4272 0 476302.88 141516.1 166840 -1 4271
4273 0 476196.5 141423.8 166880 -1 4272
4274 0 476175.28 141431.36 166920 -1 4273
4275 0 476094.72 141337.23 166960 -1 4274
4276 0 476024.66 141295.81 167000 -1 4275
4277 0 475984.12 141277.23 167040 -1 4276
4278 0 475406.22 140773.23 167080 -1 4277
4279 0 475266.75 140553.62 167120 -1 4278
4280 0 475185.53 140437.8 167160 -1 4279
4281 0 475080.4 140352.97 167200 -1 4280
4282 0 475002.47 140254.47 167240 -1 4281
4283 0 474746.12 139949 167280 -1 4282
4284 0 474642.38 139842.47 167320 -1 4283
4285 0 474514.34 139718.44 167360 -1 4284
4286 0 474361.28 139592.92 167400 -1 4285
4287 0 474251.53 139458.77 167440 -1 4286
4288 0 474141.7 139352.9 167480 -1 4287
4289 0 474033.75 139243.05 167520 -1 4288
4290 0 473840.9 139032.52 167560 -1 4289
4291 0 473637.5 138842.52 167600 -1 4290
4292 0 473441.88 138663.39 167640 -1 4291
4293 0 472787.28 138075.47 167720 -1 4292
4294 0 472489.72 137905.4 167760 -1 4293
4295 0 472397.47 137900.14 167800 -1 4294
4296 0 472145.94 137765.89 167840 -1 4295
4297 0 471645.3 137499.94 167880 -1 4296
4298 0 471474.38 137369.9 167920 -1 4297
4299 0 471315.88 137259.66 167960 -1 4298
4300 0 471157.56 137146.02 168000 -1 4299
4301 0 471013.16 137022.56 168040 -1 4300
4302 0 470826.62 136866.28 168080 -1 4301
4303 0 470616.8 136726.02 168120 -1 4302
4304 0 470430.53 136562.55 168160 -1 4303
4305 0 470304.3 136483.11 168200 -1 4304
4306 0 470203.22 136392.03 168240 -1 4305
4307 0 470090.16 136316.5 168280 -1 4306
4308 0 469988.7 136187.94 168320 -1 4307
4309 0 469899.28 136052.2 168360 -1 4308
4310 0 469819.25 135920.58 168400 -1 4309
4311 0 469572.22 135775.2 168440 -1 4310
4312 0 469362.03 135611.27 168480 -1 4311
4313 0 469128.1 135465.14 168520 -1 4312
4314 0 468873.78 135280.39 168560 -1 4313
4315 0 468732.06 135154.72 168600 -1 4314
4316 0 468662.56 135131.3 168640 -1 4315
4317 0 468614.7 135105.95 168680 -1 4316
4318 0 468506.34 135084.36 168720 -1 4317
4319 0 468004.2 134498.25 168760 -1 4318
4320 0 467770.2 134141.36 168800 -1 4319
4321 0 467542.88 133908.05 168840 -1 4320
4322 0 467323.47 133678.64 168880 -1 4321
4323 0 466804.5 133398.97 168920 -1 4322
4324 0 466744.84 133358.9 168960 -1 4323
4325 0 466526.4 133230.62 169000 -1 4324
4326 0 466334.25 133132.95 169040 -1 4325
4327 0 466329.47 133075.61 169080 -1 4326
4328 0 466311.47 133015.03 169120 -1 4327
4329 0 465896.16 132742.42 169160 -1 4328
4330 0 465638.5 132599.23 169200 -1 4329
4331 0 465553.2 132535.86 169240 -1 4330
4332 0 465477.9 132474.84 169280 -1 4331
4333 0 465397.78 132420.17 169320 -1 4332
4334 0 465296.38 132373.97 169360 -1 4333
4335 0 465210.75 132325.83 169400 -1 4334
4336 0 465128.53 132281.1 169440 -1 4335
4337 0 465082.5 132246.42 169480 -1 4336
4338 0 465020.22 132221.6 169520 -1 4337
4339 0 464925.28 132166.86 169560 -1 4338
4340 0 464821.6 132137.52 169600 -1 4339
4341 0 464735.94 132088.9 169640 -1 4340
4342 0 464359.5 131815.56 169680 -1 4341
4343 0 463620.72 131322.5 169680 -1 4342
4344 0 463527.78 131204.94 169640 -1 4343
4345 0 463510.78 131188.56 169600 -1 4344
4346 0 463309.6 130988.41 169560 -1 4345
4347 0 463298.5 131010.67 169520 -1 4346
4348 0 463264.2 131026.664 169480 -1 4347
4349 0 463224.4 131014.49 169440 -1 4348
4350 0 463216.06 131012.68 169400 -1 4349
4351 0 463189.03 130998.125 169360 -1 4350
4352 0 463252.53 131027.13 169320 -1 4351
4353 0 463808.22 131454.67 169720 -1 4343
4354 0 463764.9 131474.56 169760 -1 4353
4355 0 463704.1 131490.14 169800 -1 4354
4356 0 463635.97 131525.47 169840 -1 4355
4357 0 463576.44 131537.69 169880 -1 4356
4358 0 463562.78 131480.27 169920 -1 4357
4359 0 463569.88 131389.02 169960 -1 4358
4360 0 463435.84 131314.6 170000 -1 4359
4361 0 463306.25 131234.53 170040 -1 4360
4362 0 463246.28 131244.95 170080 -1 4361
4363 0 463189.53 131251.16 170120 -1 4362
4364 0 463109.97 131270.33 170160 -1 4363
4365 0 463041.2 131277.34 170200 -1 4364
4366 0 462966.47 131182.89 170240 -1 4365
4367 0 462892.78 131094.69 170280 -1 4366
4368 0 462856.7 131113.89 170320 -1 4367
4369 0 462793.47 131145.62 170360 -1 4368
4370 0 462714.56 131143.1 170400 -1 4369
4371 0 462672.4 131144.33 170440 -1 4370
4372 0 462591.84 131127.72 170480 -1 4371
4373 0 462520.03 131099.83 170520 -1 4372
4374 0 462436.5 131088.83 170560 -1 4373
4375 0 462367.66 131040.8 170600 -1 4374
4376 0 462307.56 130992 170640 -1 4375
4377 0 462273.56 131023.08 170680 -1 4376
4378 0 462238 131039.9 170720 -1 4377
4379 0 462155.94 130987.4 170760 -1 4378
4380 0 462068.12 130949.51 170800 -1 4379
4381 0 461995.22 130900.67 170840 -1 4380
4382 0 461906.2 130881.51 170880 -1 4381
4383 0 461776.75 130879.51 170920 -1 4382
4384 0 461671.7 130867.305 170960 -1 4383
4385 0 461612.84 130796.24 171000 -1 4384
4386 0 461554.25 130731.74 171040 -1 4385
4387 0 461463.88 130754.73 171080 -1 4386
4388 0 461405.5 130756.766 171120 -1 4387
4389 0 461322.1 130768.03 171160 -1 4388
4390 0 461229.7 130736.06 171200 -1 4389
4391 0 461143.5 130717.03 171240 -1 4390
4392 0 461061.34 130685.766 171280 -1 4391
4393 0 460939.1 130650.26 171320 -1 4392
4394 0 460822.4 130613.28 171360 -1 4393
4395 0 460696.75 130588.14 171400 -1 4394
4396 0 460648.9 130558.47 171440 -1 4395
4397 0 460582.12 130544.766 171480 -1 4396
4398 0 460483.03 130526.36 171520 -1 4397
4399 0 460401.72 130494.195 171560 -1 4398
4400 0 460294.72 130471.12 171600 -1 4399
4401 0 460198.6 130434.83 171640 -1 4400
4402 0 460083.78 130402.1 171680 -1 4401
4403 0 459970.56 130385.61 171720 -1 4402
4404 0 459916.12 130373.39 171760 -1 4403
4405 0 459833.44 130389.07 171800 -1 4404
4406 0 459780.3 130350.555 171840 -1 4405
4407 0 459705.3 130314.734 171880 -1 4406
4408 0 459631.4 130287.766 171920 -1 4407
4409 0 459553.2 130266.586 171960 -1 4408
4410 0 459476.78 130242.25 172000 -1 4409
4411 0 459442.53 130226.52 172040 -1 4410
4412 0 459368.94 130217.05 172080 -1 4411
4413 0 459350.2 130118.555 172120 -1 4412
4414 0 459255.7 130095.89 172160 -1 4413
4415 0 459180.5 130053.95 172200 -1 4414
4416 0 459089.25 130024.73 172240 -1 4415
4417 0 459053.16 129986.62 172280 -1 4416
4418 0 459000.44 129970.305 172320 -1 4417
4419 0 458947.2 129916.27 172360 -1 4418
4420 0 458884.53 129889.44 172400 -1 4419
4421 0 458829.94 129851.94 172440 -1 4420
4422 0 458743.8 129811.63 172480 -1 4421
4423 0 458682.5 129770.47 172520 -1 4422
4424 0 458573.22 129747.35 172560 -1 4423
4425 0 458509 129684.26 172600 -1 4424
4426 0 458417.12 129644.44 172640 -1 4425
4427 0 458243.53 129625.3 172680 -1 4426
4428 0 458156.6 129601.1 172720 -1 4427
4429 0 457648.6 129421.11 172720 -1 4428
4430 0 457183.47 129333.43 172720 -1 4429
4431 0 457119.4 129278.516 172680 -1 4430
4432 0 457085.16 129324.195 172640 -1 4431
4433 0 457045.56 129370.914 172600 -1 4432
4434 0 456990.16 129365.25 172560 -1 4433
4435 0 456978.66 129333.93 172520 -1 4434
4436 0 456967.5 129299.32 172480 -1 4435
4437 0 457605.88 129512.14 172760 -1 4428
4438 0 457306.6 129354.83 172800 -1 4437
4439 0 457042.4 129115.68 172840 -1 4438
4440 0 456967.1 129244.84 172880 -1 4439
4441 0 456906.62 129200.82 172920 -1 4440
4442 0 456477.75 128944.77 172960 -1 4441
4443 0 456202.5 128879.45 173000 -1 4442
4444 0 456079.9 128827.625 173040 -1 4443
4445 0 455997.1 128820.38 173080 -1 4444
4446 0 455902 128736.67 173120 -1 4445
4447 0 455773.56 128669.71 173160 -1 4446
4448 0 455629.38 128615.28 173200 -1 4447
4449 0 455489.47 128552.695 173240 -1 4448
4450 0 455352.66 128518.96 173280 -1 4449
4451 0 455254.12 128477.91 173320 -1 4450
4452 0 455180.12 128482.984 173360 -1 4451
4453 0 455098.4 128494.08 173400 -1 4452
4454 0 455039.16 128475.93 173440 -1 4453
4455 0 454981.88 128454.695 173480 -1 4454
4456 0 454915.03 128446.516 173520 -1 4455
4457 0 454883.44 128437.72 173560 -1 4456
4458 0 454794.53 128422.555 173600 -1 4457
4459 0 454724.16 128410.305 173640 -1 4458
4460 0 454644 128401.96 173680 -1 4459
4461 0 454598.22 128381.14 173720 -1 4460
4462 0 454505.16 128357.08 173760 -1 4461
4463 0 454429.06 128340.68 173800 -1 4462
4464 0 454353 128311.13 173840 -1 4463
4465 0 454270.44 128334.86 173880 -1 4464
4466 0 454224.25 128338.27 173920 -1 4465
4467 0 454132.25 128383.055 173960 -1 4466
4468 0 454052.75 128378.234 174000 -1 4467
4469 0 453916.25 128405.07 174040 -1 4468
4470 0 453782 128378.56 174080 -1 4469
4471 0 453637.44 128308.05 174160 -1 4470
4472 0 453554.28 128312.49 174200 -1 4471
4473 0 453443.72 128314.875 174240 -1 4472
4474 0 453372.38 128314.75 174280 -1 4473
4475 0 453280.78 128305.04 174320 -1 4474
4476 0 453210.53 128304.78 174360 -1 4475
4477 0 453135.16 128315.76 174400 -1 4476
4478 0 453056 128330.91 174440 -1 4477
4479 0 452980.12 128330.96 174480 -1 4478
4480 0 452894.47 128352.37 174520 -1 4479
4481 0 452835.12 128331.82 174560 -1 4480
4482 0 452781.12 128308.81 174600 -1 4481
4483 0 452702.88 128292.34 174640 -1 4482
4484 0 452641.97 128286.89 174680 -1 4483
4485 0 452563.88 128293.195 174720 -1 4484
4486 0 452537.53 128312.27 174760 -1 4485
4487 0 452458.2 128362.22 174800 -1 4486
4488 0 452410.84 128389.01 174840 -1 4487
4489 0 452360.5 128393.43 174880 -1 4488
4490 0 452305.03 128387.08 174920 -1 4489
4491 0 452270.16 128357.99 174960 -1 4490
4492 0 452203.06 128280.8 175000 -1 4491
4493 0 452146.16 128212.6 175040 -1 4492
4494 0 452101.1 128260.61 175080 -1 4493
4495 0 452078.38 128301.33 175120 -1 4494
4496 0 452037.12 128343.195 175160 -1 4495
4497 0 451958.22 128301.73 175200 -1 4496
4498 0 451929.16 128157.36 175240 -1 4497
4499 0 451864.84 128188.91 175280 -1 4498
4500 0 451796.66 128050.59 175320 -1 4499
4501 0 451877.4 127782.54 175360 -1 4500
4502 0 451753.97 128066.91 175400 -1 4501
4503 0 451691.03 127997.99 175440 -1 4502
4504 0 451617.06 127947.95 175480 -1 4503
4505 0 451541.8 127902.06 175520 -1 4504
4506 0 451472.44 127797.36 175560 -1 4505
4507 0 451345.72 127685.55 175600 -1 4506
4508 0 451284.2 127575.55 175640 -1 4507
4509 0 451227.9 127460.484 175680 -1 4508
4510 0 451063.2 127260.766 175720 -1 4509
4511 0 450974.8 127139.484 175760 -1 4510
4512 0 450877.12 127036.22 175800 -1 4511
4513 0 450754.25 126957.695 175840 -1 4512
4514 0 450622.4 126883.09 175880 -1 4513
4515 0 450509.25 126826.77 175920 -1 4514
4516 0 450414.38 126747.56 175960 -1 4515
4517 0 450294.53 126697.88 176000 -1 4516
4518 0 450199.34 126649.41 176040 -1 4517
4519 0 450119.2 126615.516 176080 -1 4518
4520 0 450033.78 126561.29 176120 -1 4519
4521 0 449937.2 126510.67 176160 -1 4520
4522 0 449890.62 126469.09 176200 -1 4521
4523 0 449840.56 126428.09 176240 -1 4522
4524 0 449791.6 126354.19 176280 -1 4523
4525 0 449572.84 126269.96 176320 -1 4524
4526 0 449411.8 126191.65 176360 -1 4525
4527 0 449393 126192.64 176400 -1 4526
4528 0 449269.8 126109.77 176440 -1 4527
4529 0 449153.44 126104.75 176480 -1 4528
4530 0 449076.06 126104.84 176520 -1 4529
4531 0 448788.9 125983.37 176560 -1 4530
4532 0 448788.66 125979.53 176600 -1 4531
4533 0 448714.84 125947.93 176640 -1 4532
4534 0 448578.94 125974.07 176680 -1 4533
4535 0 448424.44 125769.77 176720 -1 4534
4536 0 448403.28 125725.38 176760 -1 4535
4537 0 448482.38 125433.734 176800 -1 4536
4538 0 448331.75 125582.2 176840 -1 4537
4539 0 448251.06 125564.54 176880 -1 4538
4540 0 448190.94 125528.06 176920 -1 4539
4541 0 448121.44 125438.27 176960 -1 4540
4542 0 448030.9 125395.57 177000 -1 4541
4543 0 447919.22 125317.94 177040 -1 4542
4544 0 447774.6 125231 177080 -1 4543
4545 0 447730.66 125121.734 177120 -1 4544
4546 0 447683.06 125178.195 177160 -1 4545
4547 0 447619.6 125142.71 177200 -1 4546
4548 0 447511.03 125013.08 177240 -1 4547
4549 0 447467.9 125000.36 177280 -1 4548
4550 0 447424.84 125024.21 177320 -1 4549
4551 0 447411.25 124951.086 177360 -1 4550
4552 0 447343.03 124879.125 177400 -1 4551
4553 0 447245.62 124819.914 177440 -1 4552
4554 0 447130.97 124687.55 177480 -1 4553
4555 0 446962.84 124576.35 177520 -1 4554
4556 0 446716.03 124450.47 177560 -1 4555
4557 0 446560.78 124395.43 177600 -1 4556
4558 0 446477.66 124398.99 177640 -1 4557
4559 0 446427.75 124428.36 177680 -1 4558
4560 0 446403.03 124396.8 177720 -1 4559
4561 0 446358.53 124443.5 177760 -1 4560
4562 0 446309.94 124399.42 177800 -1 4561
4563 0 446205.94 124406 177840 -1 4562
4564 0 446172.9 124390.66 177880 -1 4563
4565 0 446144.78 124423.66 177920 -1 4564
4566 0 446102.25 124444.414 177960 -1 4565
4567 0 446039.44 124289.94 178000 -1 4566
4568 0 445998.6 124332.97 178040 -1 4567
4569 0 445981.9 124375.086 178080 -1 4568
4570 0 445945.28 124434.49 178120 -1 4569
4571 0 445847.8 124288.414 178160 -1 4570
4572 0 445787.16 124222.125 178200 -1 4571
4573 0 445789.9 124138.06 178240 -1 4572
4574 0 445713.22 124054.24 178280 -1 4573
4575 0 445674.03 124082.99 178320 -1 4574
4576 0 445691.28 124058.26 178360 -1 4575
4577 0 445644.47 123983.086 178400 -1 4576
4578 0 445614.56 123921.88 178440 -1 4577
4579 0 445591.7 123864.24 178480 -1 4578
4580 0 445443.53 123774.54 178520 -1 4579
4581 0 445425.94 123767.97 178560 -1 4580
4582 0 445325.03 123707.37 178600 -1 4581
4583 0 445315.53 123673.22 178640 -1 4582
4584 0 445289.4 123590.62 178680 -1 4583
4585 0 445158.56 123486.37 178720 -1 4584
4586 0 445084.22 123458.42 178760 -1 4585
4587 0 445059.38 123457.63 178800 -1 4586
4588 0 445008.84 123363.67 178840 -1 4587
4589 0 444920.97 123249.55 178880 -1 4588
4590 0 444871.34 123247.12 178920 -1 4589
4591 0 444786 123154.8 179000 -1 4590
4592 0 444749.6 123089.8 179040 -1 4591
4593 0 444677.34 122910.12 179080 -1 4592
4594 0 444648.75 122951.94 179120 -1 4593
4595 0 444625.12 122844.72 179160 -1 4594
4596 0 444546.28 122747.37 179200 -1 4595
4597 0 444464.8 122634.9 179240 -1 4596
4598 0 444379.66 122630.97 179280 -1 4597
4599 0 444287.38 122516.15 179320 -1 4598
4600 0 444208.28 122465.39 179360 -1 4599
4601 0 444079.62 122305.086 179400 -1 4600
4602 0 444026.12 122281.99 179440 -1 4601
4603 0 443912.9 122160.195 179480 -1 4602
4604 0 443843.62 122070.63 179520 -1 4603
4605 0 443730.12 121910.664 179560 -1 4604
4606 0 443680.66 121925.38 179600 -1 4605
4607 0 443523.53 121820.53 179640 -1 4606
4608 0 443366.9 121734.6 179680 -1 4607
4609 0 443302.3 121647.65 179720 -1 4608
4610 0 443186.47 121540.64 179760 -1 4609
4611 0 443099.28 121506.67 179800 -1 4610
4612 0 442985.53 121417.39 179840 -1 4611
4613 0 442713.53 121298.43 179880 -1 4612
4614 0 442655.78 121304.91 179920 -1 4613
4615 0 442570.06 121293.5 179960 -1 4614
4616 0 442366.12 121163.7 180000 -1 4615
4617 0 442256.28 121090.195 180040 -1 4616
4618 0 442119.53 120964.34 180080 -1 4617
4619 0 441971.75 120940.125 180120 -1 4618
4620 0 441905.72 120875.49 180160 -1 4619
4621 0 441845.44 120839.734 180200 -1 4620
4622 0 441776.22 120801.97 180240 -1 4621
4623 0 441682.06 120754.43 180280 -1 4622
4624 0 441606.53 120712.72 180320 -1 4623
4625 0 441539.5 120663.46 180360 -1 4624
4626 0 441427.9 120592.71 180400 -1 4625
4627 0 441327.4 120520.055 180440 -1 4626
4628 0 441223.72 120452.75 180480 -1 4627
4629 0 441119.84 120353.4 180520 -1 4628
4630 0 440973.56 120378.61 180560 -1 4629
4631 0 440830.62 120388.35 180600 -1 4630
4632 0 440698.1 120408.555 180640 -1 4631
4633 0 440619.75 120363.305 180680 -1 4632
4634 0 440548.66 120317.14 180720 -1 4633
4635 0 440508.62 120313.164 180760 -1 4634
4636 0 440409.88 120325.62 180800 -1 4635
4637 0 440337.4 120328.914 180840 -1 4636
4638 0 440272.88 120330.086 180880 -1 4637
4639 0 440188.3 120326.09 180920 -1 4638
4640 0 440103.94 120327.875 180960 -1 4639
4641 0 440022.75 120318.37 181000 -1 4640
4642 0 439984.38 120336.33 181040 -1 4641
4643 0 439938.16 120333.26 181080 -1 4642
4644 0 439899.66 120328.74 181120 -1 4643
4645 0 439722.84 120342.46 181160 -1 4644
4646 0 439550.56 120316.64 181200 -1 4645
4647 0 439646.6 120391.15 181240 -1 4646
4648 0 439374.84 120372.305 181280 -1 4647
4649 0 438757.28 120264.61 181320 -1 4648
4650 0 438482.4 120296.984 181360 -1 4649
4651 0 438025.47 120277.83 181400 -1 4650
4652 0 437867.94 120254.52 181440 -1 4651
4653 0 437616.4 120245.42 181480 -1 4652
4654 0 437324.06 120344.625 181520 -1 4653
4655 0 437245.16 120312.414 181560 -1 4654
4656 0 437173.47 120297.18 181600 -1 4655
4657 0 437075.56 120344.68 181640 -1 4656
4658 0 437108.3 120353.71 181680 -1 4657
4659 0 437011.53 120484.61 181720 -1 4658
4660 0 436719.38 120466.47 181760 -1 4659
4661 0 436905.5 120497.15 181800 -1 4660
4662 0 436699.28 120333.695 181840 -1 4661
4663 0 436720.25 120338.78 181880 -1 4662
4664 0 436647.34 120460.11 181920 -1 4663
4665 0 436642.16 120472.7 181960 -1 4664
4666 0 436493.53 120367.15 182000 -1 4665
4667 0 436549.66 120225.24 182040 -1 4666
4668 0 436212.66 120199.85 182080 -1 4667
4669 0 435874.88 120199.75 182120 -1 4668
4670 0 435814.28 120196.28 182160 -1 4669
4671 0 435722.53 120226.23 182200 -1 4670
4672 0 435618.8 120170.484 182240 -1 4671
4673 0 435494.62 120205.15 182280 -1 4672
4674 0 435395.9 120193.914 182320 -1 4673
4675 0 435386.84 120200.41 182360 -1 4674
4676 0 435324.78 120208.64 182400 -1 4675
4677 0 435278.47 120194.016 182440 -1 4676
4678 0 435139.22 120176.414 182480 -1 4677
4679 0 435051.53 120203.29 182520 -1 4678
4680 0 434948.56 120165.19 182560 -1 4679
4681 0 434760.22 120131.06 182600 -1 4680
4682 0 434688.84 120082.02 182640 -1 4681
4683 0 434472.38 120075.8 182680 -1 4682
4684 0 434401.7 120083.984 182720 -1 4683
4685 0 434265.5 120076.73 182760 -1 4684
4686 0 434075.4 120050.695 182800 -1 4685
4687 0 433924.6 120008.8 182840 -1 4686
4688 0 433810.25 120007.86 182880 -1 4687
4689 0 433611.5 119980.87 182920 -1 4688
4690 0 433445.8 119918.43 182960 -1 4689
4691 0 433450.94 119910.164 183000 -1 4690
4692 0 433145.72 119903.71 183040 -1 4691
4693 0 433084.53 119850.15 183080 -1 4692
4694 0 432860.88 119852.07 183120 -1 4693
4695 0 432682.9 119771.74 183160 -1 4694
4696 0 432612.62 119820.31 183200 -1 4695
4697 0 432367.22 119755.75 183240 -1 4696
4698 0 432196.66 119781.87 183280 -1 4697
4699 0 432112 119748.24 183320 -1 4698
4700 0 431969.78 119836.96 183360 -1 4699
4701 0 431763.1 119882.664 183400 -1 4700
4702 0 431490.2 119793.06 183440 -1 4701
4703 0 431306.7 119829.52 183480 -1 4702
4704 0 431162.34 119774.625 183520 -1 4703
4705 0 430943.1 119811.71 183560 -1 4704
4706 0 430916.3 119824.28 183600 -1 4705
4707 0 430685.12 119839.21 183640 -1 4706
4708 0 430673.56 119927.72 183680 -1 4707
4709 0 430681.4 119958.42 183720 -1 4708
4710 0 430506.03 119984.25 183760 -1 4709
4711 0 430483.25 120059.734 183800 -1 4710
4712 0 430337.5 120061.99 183840 -1 4711
4713 0 430248.84 120083.086 183880 -1 4712
4714 0 430243.1 120101.32 183920 -1 4713
4715 0 430199.62 120138.695 183960 -1 4714
4716 0 429996.9 120209.63 184000 -1 4715
4717 0 430045.22 120283.305 184040 -1 4716
4718 0 429931.56 120310.04 184080 -1 4717
4719 0 429921.94 120324.53 184120 -1 4718
4720 0 429873.06 120326.17 184160 -1 4719
4721 0 429590.62 120369.17 184200 -1 4720
4722 0 429536.6 120355.91 184240 -1 4721
4723 0 429415.34 120456.08 184280 -1 4722
4724 0 429324.47 120529.84 184320 -1 4723
4725 0 429218.16 120566.12 184360 -1 4724
4726 0 429030 120576.25 184400 -1 4725
4727 0 428979.28 120608.56 184440 -1 4726
4728 0 428818.7 120678.97 184480 -1 4727
4729 0 428637.5 120756.81 184520 -1 4728
4730 0 428467.44 120878.195 184560 -1 4729
4731 0 428433.84 120905.8 184600 -1 4730
4732 0 428349.38 121017.2 184640 -1 4731
4733 0 428186.28 121005 184680 -1 4732
4734 0 428097.4 121121.375 184720 -1 4733
4735 0 427913.75 121133.71 184760 -1 4734
4736 0 427897.06 121211.27 184800 -1 4735
4737 0 427516.75 121362.914 184840 -1 4736
4738 0 427331.9 121375.73 184880 -1 4737
4739 0 427158.62 121290.42 184920 -1 4738
4740 0 427138.66 121300.5 184960 -1 4739
4741 0 427051.44 121289.08 185000 -1 4740
4742 0 427084 121308.28 185040 -1 4741
4743 0 426965.9 121367.94 185080 -1 4742
4744 0 427048.44 121325.66 185120 -1 4743
4745 0 426965.4 121362.195 185160 -1 4744
4746 0 426874.06 121397.66 185200 -1 4745
4747 0 426788.38 121439.09 185240 -1 4746
4748 0 426724.66 121464.8 185280 -1 4747
4749 0 426644.47 121503.555 185320 -1 4748
4750 0 426553.88 121573.02 185360 -1 4749
4751 0 426471.44 121607.66 185400 -1 4750
4752 0 426379.84 121592.25 185440 -1 4751
4753 0 426291.94 121561.64 185480 -1 4752
4754 0 426205.03 121528.05 185520 -1 4753
4755 0 426101.3 121555.01 185560 -1 4754
4756 0 426006.1 121578.14 185600 -1 4755
4757 0 425921.34 121581.586 185640 -1 4756
4758 0 425860.12 121602.1 185680 -1 4757
4759 0 425815.44 121645.78 185720 -1 4758
4760 0 425763 121684.76 185760 -1 4759
4761 0 425667.75 121720.4 185800 -1 4760
4762 0 425567.3 121755.6 185840 -1 4761
4763 0 425448.6 121811.16 185880 -1 4762
4764 0 425344.78 121874.43 185920 -1 4763
4765 0 425232.06 121922.85 185960 -1 4764
4766 0 425109.3 121971.11 186000 -1 4765
4767 0 425024.28 121938.33 186000 -1 4766
4768 0 424902.06 121972.43 186080 -1 4767
4769 0 424804.84 122037.86 186120 -1 4768
4770 0 424687.5 122085.7 186160 -1 4769
4771 0 424542.5 122127.69 186200 -1 4770
4772 0 424430.44 122145.52 186240 -1 4771
4773 0 424279.38 122177.89 186280 -1 4772
4774 0 423898.97 122318.27 186320 -1 4773
4775 0 423713.38 122301.49 186360 -1 4774
4776 0 423533.34 122268.72 186400 -1 4775
4777 0 423330.25 122283.05 186440 -1 4776
4778 0 423144.9 122282.1 186480 -1 4777
4779 0 422946.4 122309.56 186520 -1 4778
4780 0 422793 122329.92 186560 -1 4779
4781 0 422616.5 122352.25 186600 -1 4780
4782 0 422408.34 122410.74 186640 -1 4781
4783 0 422205.16 122459.234 186680 -1 4782
4784 0 421974.78 122532.16 186720 -1 4783
4785 0 421681.9 122620.83 186760 -1 4784
4786 0 421398.6 122700.27 186800 -1 4785
4787 0 421094.5 122795.1 186840 -1 4786
4788 0 420852.44 122853.445 186880 -1 4787
4789 0 420208.56 123035.23 186920 -1 4788
4790 0 419908.78 123033.27 186960 -1 4789
4791 0 419731.22 123062.086 187000 -1 4790
4792 0 419569.1 123030.83 187040 -1 4791
4793 0 419430.7 123005.336 187080 -1 4792
4794 0 419482.78 123025.36 187120 -1 4793
4795 0 419419.12 123030.86 187160 -1 4794
4796 0 419363.8 123031.68 187200 -1 4795
4797 0 419297.47 123028.38 187240 -1 4796
4798 0 419252.2 123022.45 187280 -1 4797
4799 0 419207.72 123006.29 187320 -1 4798
4800 0 419182.5 122985.57 187360 -1 4799
4801 0 419108.38 122998.85 187400 -1 4800
4802 0 419041.3 123036.5 187440 -1 4801
4803 0 418978.78 123061.25 187480 -1 4802
4804 0 418927.9 123103.82 187520 -1 4803
4805 0 418888.06 123167.94 187560 -1 4804
4806 0 418843.3 123229.11 187600 -1 4805
4807 0 418799.94 123267.14 187640 -1 4806
4808 0 418748.84 123302.62 187680 -1 4807
4809 0 417994.94 123664.516 187720 -1 4808
4810 0 417557.53 123989.086 187760 -1 4809
4811 0 417317.56 124129.28 187800 -1 4810
4812 0 417327.6 124161.52 187840 -1 4811
4813 0 417214.7 124106.73 187880 -1 4812
4814 0 416850.38 124298.61 187920 -1 4813
4815 0 416136.9 124506.086 187960 -1 4814
4816 0 415591.75 124598.33 188000 -1 4815
4817 0 415545.16 124747.58 188040 -1 4816
4818 0 415380.22 124794.63 188080 -1 4817
4819 0 415214.9 124845.39 188120 -1 4818
4820 0 415053.66 124896.875 188160 -1 4819
4821 0 414385.1 125309.28 188200 -1 4820
4822 0 414223 125389.47 188240 -1 4821
4823 0 414129.06 125419.47 188280 -1 4822
4824 0 414084.8 125472.52 188320 -1 4823
4825 0 413894.38 125640.35 188360 -1 4824
4826 0 413711.84 125797.55 188400 -1 4825
4827 0 413516.38 125953.195 188440 -1 4826
4828 0 413332.8 126092.484 188480 -1 4827
4829 0 413146.97 126226.41 188520 -1 4828
4830 0 412937.8 126369.81 188560 -1 4829
4831 0 412860.62 126441.34 188600 -1 4830
4832 0 412791 126503.13 188640 -1 4831
4833 0 412737.72 126524.445 188680 -1 4832
4834 0 412706.88 126548.64 188720 -1 4833
4835 0 412659.28 126543.31 188760 -1 4834
4836 0 412604.8 126531.39 188800 -1 4835
4837 0 412528.8 126510.445 188840 -1 4836
4838 0 412387.56 126531.72 188880 -1 4837
4839 0 412354.53 126542.34 188920 -1 4838
4840 0 412276 126584.03 188960 -1 4839
4841 0 412226.2 126605.8 189000 -1 4840
4842 0 411918.12 126618.086 189040 -1 4841
4843 0 411867.75 126657.99 189080 -1 4842
4844 0 411860.8 126685.57 189120 -1 4843
4845 0 411812.22 126779.21 189160 -1 4844
4846 0 411686.53 126796.43 189200 -1 4845
4847 0 411644.88 126809.9 189240 -1 4846
4848 0 411566.16 126862.55 189280 -1 4847
4849 0 411496.53 126897.75 189320 -1 4848
4850 0 411424.25 126932.79 189360 -1 4849
4851 0 411406.75 127002 189400 -1 4850
4852 0 411385.56 127075.84 189440 -1 4851
4853 0 411373.12 127146.94 189480 -1 4852
4854 0 411301.38 127254.586 189520 -1 4853
4855 0 411248.97 127352.52 189560 -1 4854
4856 0 411182.22 127457.51 189600 -1 4855
4857 0 410944.25 127664.836 189640 -1 4856
4858 0 410730.5 127853.57 189680 -1 4857
4859 0 410543.5 127948.06 189720 -1 4858
4860 0 410349.03 128031.03 189760 -1 4859
4861 0 410252.97 128049.36 189800 -1 4860
4862 0 410172.53 128060.445 189840 -1 4861
4863 0 410055.7 128083.78 189880 -1 4862
4864 0 409647.25 128274.82 189920 -1 4863
4865 0 409473.88 128375.97 189960 -1 4864
4866 0 409245.66 128482.23 190000 -1 4865
4867 0 409058.66 128584.586 190040 -1 4866
4868 0 408852.16 128684.9 190080 -1 4867
4869 0 408675.06 128769.26 190120 -1 4868
4870 0 408549.66 128828.664 190160 -1 4869
4871 0 408457.34 128879.01 190200 -1 4870
4872 0 408315.88 128949.71 190240 -1 4871
4873 0 408116.72 129016.47 190280 -1 4872
4874 0 407895.2 129100.945 190320 -1 4873
4875 0 407686.84 129173.03 190360 -1 4874
4876 0 407572.47 129261.195 190400 -1 4875
4877 0 407458 129356.734 190440 -1 4876
4878 0 407330.75 129461.37 190480 -1 4877
4879 0 407217.12 129562.08 190520 -1 4878
4880 0 407095.5 129651.336 190560 -1 4879
4881 0 406976.5 129746.914 190600 -1 4880
4882 0 406854.7 129838.43 190640 -1 4881
4883 0 406727.9 129939.77 190680 -1 4882
4884 0 406601.8 130101.49 190720 -1 4883
4885 0 406495.47 130100.11 190760 -1 4884
4886 0 406398.16 130164.586 190800 -1 4885
4887 0 406286.72 130233.45 190840 -1 4886
4888 0 406216.66 130281.52 190880 -1 4887
4889 0 406152.44 130340.234 190920 -1 4888
4890 0 406082.47 130366.234 190960 -1 4889
4891 0 406013.03 130391.07 191000 -1 4890
4892 0 405936.75 130412.83 191040 -1 4891
4893 0 405864.62 130434.27 191080 -1 4892
4894 0 405781.47 130511.27 191120 -1 4893
4895 0 405686.38 130589.46 191160 -1 4894
4896 0 405607.06 130693.98 191200 -1 4895
4897 0 405492.16 130669.8 191240 -1 4896
4898 0 405399.53 130721.43 191280 -1 4897
4899 0 405359.88 130739.86 191320 -1 4898
4900 0 405322.84 130765.26 191360 -1 4899
4901 0 405280.5 130795.77 191400 -1 4900
4902 0 405236.56 130827.66 191440 -1 4901
4903 0 405165.84 130862.52 191480 -1 4902
4904 0 405117.25 130884.1 191520 -1 4903
4905 0 405005.16 130927.42 191560 -1 4904
4906 0 404914.53 130962.46 191600 -1 4905
4907 0 404894.88 130987.195 191640 -1 4906
4908 0 404881.9 131004.555 191680 -1 4907
4909 0 404900.4 131006.49 191720 -1 4908
4910 0 404781.1 131055.44 191760 -1 4909
4911 0 404695.72 131092.08 191800 -1 4910
4912 0 404627.97 131123.84 191840 -1 4911
4913 0 404549.44 131189.92 191880 -1 4912
4914 0 404490 131257.27 191920 -1 4913
4915 0 404436.9 131312.22 191960 -1 4914
4916 0 404361.12 131388.8 192000 -1 4915
4917 0 404296.44 131358.53 192040 -1 4916
4918 0 404189.12 131570.73 192080 -1 4917
4919 0 404110.06 131655.64 192120 -1 4918
4920 0 404004.1 131751.39 192160 -1 4919
4921 0 403898.72 131844.06 192200 -1 4920
4922 0 403782.6 131929.66 192240 -1 4921
4923 0 403762.62 131949.66 192280 -1 4922
4924 0 403726.3 131971.8 192320 -1 4923
4925 0 403703.78 132009.47 192360 -1 4924
4926 0 403633.9 132065.64 192400 -1 4925
4927 0 403569.34 132128.66 192440 -1 4926
4928 0 403511.62 132181.2 192480 -1 4927
4929 0 403454.7 132246.75 192520 -1 4928
4930 0 403390.03 132303.19 192560 -1 4929
4931 0 403341.44 132362.27 192600 -1 4930
4932 0 403293.97 132415.84 192640 -1 4931
4933 0 403194.1 132459.36 192680 -1 4932
4934 0 403101.06 132511.55 192720 -1 4933
4935 0 403013 132558.73 192760 -1 4934
4936 0 402921.1 132653.83 192800 -1 4935
4937 0 402831.72 132761.02 192840 -1 4936
4938 0 402744.06 132859.36 192880 -1 4937
4939 0 402657.94 132957.64 192920 -1 4938
4940 0 402611.97 132991.56 192960 -1 4939
4941 0 402566.53 133025.92 193000 -1 4940
4942 0 402522.97 133070.36 193040 -1 4941
4943 0 402479.84 133076.27 193080 -1 4942
4944 0 402468.84 133084.45 193120 -1 4943
4945 0 402470.9 133097.25 193160 -1 4944
4946 0 402466.84 133109.75 193200 -1 4945
4947 0 402420.84 133132.69 193240 -1 4946
4948 0 402374.16 133164.69 193280 -1 4947
4949 0 402318.12 133183.03 193320 -1 4948
4950 0 402279 133190.05 193360 -1 4949
4951 0 402242.44 133202.58 193400 -1 4950
4952 0 402196.25 133211 193440 -1 4951
4953 0 402135.56 133236.97 193480 -1 4952
4954 0 402077.78 133268.9 193520 -1 4953
4955 0 402035.84 133290.94 193560 -1 4954
4956 0 401989.38 133309.94 193600 -1 4955
4957 0 401934.78 133325.9 193640 -1 4956
4958 0 401875.56 133341.3 193680 -1 4957
4959 0 401825.34 133346.25 193720 -1 4958
4960 0 401766.6 133346.14 193760 -1 4959
4961 0 401707.12 133358.42 193800 -1 4960
4962 0 401614.12 133380.64 193840 -1 4961
4963 0 401525.66 133399.08 193880 -1 4962
4964 0 401433.5 133426.11 193920 -1 4963
4965 0 401337.1 133441.48 193960 -1 4964
4966 0 401283.5 133434.38 194000 -1 4965
4967 0 401240.47 133423.92 194040 -1 4966
4968 0 401189.03 133408.66 194080 -1 4967
4969 0 401122.62 133427.03 194120 -1 4968
4970 0 401047.5 133431.83 194160 -1 4969
4971 0 400990.97 133451.9 194200 -1 4970
4972 0 400908.62 133458.62 194240 -1 4971
4973 0 400850.75 133472.48 194280 -1 4972
4974 0 400773.72 133463.89 194320 -1 4973
4975 0 400723.44 133481.36 194360 -1 4974
4976 0 400654.8 133526.08 194400 -1 4975
4977 0 400588.8 133590.22 194440 -1 4976
4978 0 400513.47 133638.14 194480 -1 4977
4979 0 400483.56 133654.33 194520 -1 4978
4980 0 400452.78 133676.95 194560 -1 4979
4981 0 400414.03 133692.89 194600 -1 4980
4982 0 400373.53 133765.27 194640 -1 4981
4983 0 400314.44 133812.23 194680 -1 4982
4984 0 400256.75 133862.17 194720 -1 4983
4985 0 400179.78 133979.52 194760 -1 4984
4986 0 400107.6 134090.25 194800 -1 4985
4987 0 400073.53 134161.9 194840 -1 4986
4988 0 400035.9 134250.89 194880 -1 4987
4989 0 400020.6 134304.92 194920 -1 4988
4990 0 400000.2 134350.47 194960 -1 4989
4991 0 399988.97 134392.48 195000 -1 4990
4992 0 399948.25 134462.78 195040 -1 4991
4993 0 399895.25 134527.7 195080 -1 4992
4994 0 399867.22 134594.03 195120 -1 4993
4995 0 399822.88 134654.77 195160 -1 4994
4996 0 399700.03 134765.98 195200 -1 4995
4997 0 399569.94 134877.55 195240 -1 4996
4998 0 399539.38 134956.7 195280 -1 4997
4999 0 399518.28 135011.12 195320 -1 4998
5000 0 399461.38 135070.67 195360 -1 4999
5001 0 399398.5 135128 195400 -1 5000
5002 0 399342.3 135204.4 195440 -1 5001
5003 0 399326.4 135275.83 195480 -1 5002
5004 0 399304.94 135321.97 195520 -1 5003
5005 0 399288.6 135384.3 195560 -1 5004
5006 0 399225.44 135442.9 195600 -1 5005
5007 0 399174.3 135491.38 195640 -1 5006
5008 0 399123.97 135552.31 195680 -1 5007
5009 0 399012.1 135648.28 195720 -1 5008
5010 0 398896.12 135777.83 195760 -1 5009
5011 0 398831.25 135827.23 195800 -1 5010
5012 0 398761.4 135834.3 195840 -1 5011
5013 0 398693.56 135901.94 195880 -1 5012
5014 0 398615.22 136003.6 195920 -1 5013
5015 0 398529.5 136093.7 195960 -1 5014
5016 0 398454.66 136190.7 196000 -1 5015
5017 0 398435.06 136204.4 196040 -1 5016
5018 0 398425.34 136193.16 196080 -1 5017
5019 0 398407.78 136196.5 196120 -1 5018
5020 0 398407.84 136206.95 196160 -1 5019
5021 0 398413.88 136231.02 196200 -1 5020
5022 0 398407.6 136238.48 196240 -1 5021
5023 0 398400.78 136243.53 196280 -1 5022
5024 0 398376.6 136283.55 196320 -1 5023
5025 0 398348.22 136354.28 196360 -1 5024
5026 0 398330.97 136367.27 196400 -1 5025
5027 0 398257.44 136438.66 196440 -1 5026
5028 0 398201.16 136487.2 196480 -1 5027
5029 0 398136.34 136538.88 196520 -1 5028
5030 0 398141.22 136600.33 196560 -1 5029
5031 0 398120.5 136634.05 196600 -1 5030
5032 0 398111.7 136693.11 196640 -1 5031
5033 0 398035.03 136753.72 196680 -1 5032
5034 0 397963 136838.92 196720 -1 5033
5035 0 397893.44 136903.48 196760 -1 5034
5036 0 397737.84 137040.3 196800 -1 5035
5037 0 397599.94 137186.34 196840 -1 5036
5038 0 397450.38 137320.52 196880 -1 5037
5039 0 397354.84 137449.45 196920 -1 5038
5040 0 397260.8 137593.9 196960 -1 5039
5041 0 397162.75 137722.98 197000 -1 5040
5042 0 397010.75 137876.5 197040 -1 5041
5043 0 396857.38 138038.89 197080 -1 5042
5044 0 396704.3 138186.47 197120 -1 5043
5045 0 396561.6 138346.77 197160 -1 5044
5046 0 396235.66 138639.31 197200 -1 5045
5047 0 395905.5 138932.73 197240 -1 5046
5048 0 395605 139208.81 197280 -1 5047
5049 0 395538.2 139269.14 197320 -1 5048
5050 0 395476.5 139322.77 197360 -1 5049
5051 0 395405.25 139382.95 197400 -1 5050
5052 0 395300.97 139477.05 197440 -1 5051
5053 0 395195.5 139579.67 197480 -1 5052
5054 0 395183.47 139586.73 197520 -1 5053
5055 0 395153.22 139595.66 197560 -1 5054
5056 0 395159.03 139614.89 197600 -1 5055
5057 0 395154.75 139647.86 197640 -1 5056
5058 0 395055.34 139753.27 197680 -1 5057
5059 0 394963 139871.17 197720 -1 5058
5060 0 394860.12 139990.5 197760 -1 5059
5061 0 394759.2 140088.11 197800 -1 5060
5062 0 394706.03 140228.78 197840 -1 5061
5063 0 394640.2 140352.31 197880 -1 5062
5064 0 394595.88 140491.3 197920 -1 5063
5065 0 394526.6 140588.94 197960 -1 5064
5066 0 394483.03 140636.98 198000 -1 5065
5067 0 394329.12 140834.56 198080 -1 5066
5068 0 394282.88 140971.6 198120 -1 5067
5069 0 394253.47 141113.25 198160 -1 5068
5070 0 394215.2 141253.36 198200 -1 5069
5071 0 394155.88 141315.3 198240 -1 5070
5072 0 394095.84 141375.14 198280 -1 5071
5073 0 394063.5 141403.61 198320 -1 5072
5074 0 393951.94 141610.27 198360 -1 5073
5075 0 393818.56 141819.89 198400 -1 5074
5076 0 393678.12 142028.44 198440 -1 5075
5077 0 393619.6 142169.2 198480 -1 5076
5078 0 393566.78 142309.39 198520 -1 5077
5079 0 393510.03 142448.45 198560 -1 5078
5080 0 393341.94 142722.02 198600 -1 5079
5081 0 393182.66 142986.19 198640 -1 5080
5082 0 393016.12 143259.56 198680 -1 5081
5083 0 392736.94 143994.11 198680 -1 5082
5084 0 392341.03 144573.48 198680 -1 5083
5085 0 391974.56 144886.72 198640 -1 5084
5086 0 391248.25 145571.83 198600 -1 5085
5087 0 390340.5 146344.38 198600 -1 5086
5088 0 389425.78 146978.97 198600 -1 5087
5089 0 389363.03 146984.72 198640 -1 5088
5090 0 388849.38 147362.16 198680 -1 5089
5091 0 388568.97 147638.36 198720 -1 5090
5092 0 387072.56 148318.3 198760 -1 5091
5093 0 386510.75 148621.55 198720 -1 5092
5094 0 386420.06 148710.3 198680 -1 5093
5095 0 385488 149096.48 198560 -1 5094
5096 0 384119.4 149798.31 198480 -1 5095
5097 0 382253.12 150468.38 198440 -1 5096
5098 0 380473.12 151093.66 198440 -1 5097
5099 0 379376.9 151559.55 198360 -1 5098
5100 0 378307.72 152206.61 198240 -1 5099
5101 0 377678.6 152333.86 198000 -1 5100
5102 0 377536.53 152615.2 197880 -1 5101
5103 0 376893.4 152953 197760 -1 5102
5104 0 376345.8 153222.78 197600 -1 5103
5105 0 375996.47 153361.83 197400 -1 5104
5106 0 375668.1 153450.89 197160 -1 5105
5107 0 375072.6 153686.66 197000 -1 5106
5108 0 374512.5 154029.12 196720 -1 5107
5109 0 374221.47 154230.45 196520 -1 5108
5110 0 373993.4 154395.97 196240 -1 5109
5111 0 373815.28 154457.56 196120 -1 5110
5112 0 373584.3 154562.08 195720 -1 5111
5113 0 373196.47 154784.42 195560 -1 5112
5114 0 372825.22 154985.81 195400 -1 5113
5115 0 372541.53 155087.62 195200 -1 5114
5116 0 371623.16 155249.12 195160 -1 5115
5117 0 371612.3 155103.92 194920 -1 5116
5118 0 371683.66 154746.58 194760 -1 5117
5119 0 371707.16 154600.97 194600 -1 5118
5120 0 371696.25 154519.44 194440 -1 5119
5121 0 371756.88 154534.78 194400 -1 5120
5122 0 371796.8 154548.5 194200 -1 5121
5123 0 371888.03 154534.6 194080 -1 5122
5124 0 371982.1 154487.77 193920 -1 5123
5125 0 371905.4 154532.25 193840 -1 5124
5126 0 371849.9 154551.45 193800 -1 5125
5127 0 372256.1 154267.06 193760 -1 5126
5128 0 372305.25 154238.84 193720 -1 5127
5129 0 371676.03 154574.62 193760 -1 5126
5130 0 371521.12 154630.39 193640 -1 5129
5131 0 371548.34 154688.64 193560 -1 5130
5132 0 371556.25 154691.22 193360 -1 5131
5133 0 371700.1 154643.23 193120 -1 5132
5134 0 371767.84 154623.2 192960 -1 5133
5135 0 371850.2 154569.77 192760 -1 5134
5136 0 371973.38 154697.02 192600 -1 5135
5137 0 372133.78 154781.4 192400 -1 5136
5138 0 372345.12 154874.62 192200 -1 5137
5139 0 372677.75 154514.2 192040 -1 5138
5140 0 372826.62 154405.66 192080 -1 5139
5141 0 372849 154320.81 192040 -1 5140
5142 0 372820.34 154385.34 191960 -1 5141
5143 0 373044.88 154316.36 191800 -1 5142
5144 0 373077.22 154302.7 191720 -1 5143
5145 0 373204.56 154379.27 191520 -1 5144
5146 0 373302 154404.27 191480 -1 5145
5147 0 373339.56 154336.88 191400 -1 5146
5148 0 373295.34 154358.11 191320 -1 5147
5149 0 373367.2 154439.8 191120 -1 5148
5150 0 373379.6 154491.33 191040 -1 5149
5151 0 373310.1 154545.47 190920 -1 5150
5152 0 373269.62 154559.6 190720 -1 5151
5153 0 373105.03 154597.12 190560 -1 5152
5154 0 373072.78 154578.95 190440 -1 5153
5155 0 372924.56 154784.47 190240 -1 5154
5156 0 372860.88 154952.34 190080 -1 5155
5157 0 372827.62 155200.45 190040 -1 5156
5158 0 373046.1 155243.05 190000 -1 5157
5159 0 373049 155289.02 189800 -1 5158
5160 0 372902.56 155324.73 189600 -1 5159
5161 0 372825.5 155260.58 189400 -1 5160
5162 0 372737.72 155236.1 189320 -1 5161
5163 0 372712.34 155208.36 189240 -1 5162
5164 0 372702.47 155360 189160 -1 5163
5165 0 372469.4 155332.1 189000 -1 5164
5166 0 372977.4 154912.58 189400 -1 5161
5167 0 373033.62 154783.9 189320 -1 5166
5168 0 373001.94 154711.88 189280 -1 5167
5169 0 373004.56 154533.36 189240 -1 5168
5170 0 372960.44 154614.95 189200 -1 5169
5171 0 372990.3 154492.39 189120 -1 5170
5172 0 371245.78 154523.95 193680 -1 5130
5173 0 371183.9 154446.36 193760 -1 5172
5174 0 371154.38 154408.52 193880 -1 5173
5175 0 371091.4 154304.06 193920 -1 5174
5176 0 371021 154272.9 194040 -1 5175
5177 0 371020.1 154275.48 194080 -1 5176
5178 0 371004.06 155310.83 195240 -1 5116
5179 0 370232.97 155678.27 195440 -1 5178
5180 0 369596 156412.33 195520 -1 5179
5181 0 368553.84 156928.7 195360 -1 5180
5182 0 368026.75 157053.61 195160 -1 5181
5183 0 367532.94 157195.17 195000 -1 5182
5184 0 367321.78 157509.23 194800 -1 5183
5185 0 366982.7 157518.14 194480 -1 5184
5186 0 366381.66 157806.8 194320 -1 5185
5187 0 365879.6 158023.83 194080 -1 5186
5188 0 365798.62 158209.17 193880 -1 5187
5189 0 365381.03 157900.94 193840 -1 5188
5190 0 364990.9 157797.58 193760 -1 5189
5191 0 364706.97 157655.78 193840 -1 5190
5192 0 364359.84 157573.12 193960 -1 5191
5193 0 364221.2 157508.8 194040 -1 5192
5194 0 363785 157426.17 194160 -1 5193
5195 0 363357.3 157177.78 194120 -1 5194
5196 0 362848.03 156900.3 194040 -1 5195
5197 0 362723.72 156665.25 193960 -1 5196
5198 0 362360.7 156254.31 194000 -1 5197
5199 0 362039.22 156184.16 194040 -1 5198
5200 0 361746.34 155990.11 193920 -1 5199
5201 0 361571.06 155851.6 193840 -1 5200
5202 0 361439.72 155411.48 193840 -1 5201
5203 0 361374.12 155310.86 193920 -1 5202
5204 0 361260.06 155135.38 193840 -1 5203
5205 0 361187.1 155002.8 193720 -1 5204
5206 0 360977.6 154682.7 193640 -1 5205
5207 0 360888.62 154486.58 193520 -1 5206
5208 0 360862.97 154362.84 193320 -1 5207
5209 0 360813.8 154147.44 193160 -1 5208
5210 0 360668.53 154004.38 192960 -1 5209
5211 0 360377.5 153668.95 192800 -1 5210
5212 0 360376.97 153572.8 192720 -1 5211
5213 0 360304.1 153351.03 192560 -1 5212
5214 0 360104.12 152733.05 192480 -1 5213
5215 0 360025.25 152579.47 192520 -1 5214
5216 0 360053.22 152607.84 192600 -1 5215
5217 0 360016.47 152660.78 192720 -1 5216
5218 0 359751.3 152575.05 192920 -1 5217
5219 0 360078.62 152464.95 192400 -1 5215
5220 0 360262.66 152335.53 192160 -1 5219
5221 0 360355.94 152273.45 192040 -1 5220
5222 0 360365.34 152253.1 191760 -1 5221
5223 0 360288 152078.25 191720 -1 5222
5224 0 360225.38 151888.72 191560 -1 5223
5225 0 360206.28 151766.95 191360 -1 5224
5226 0 360124 151690.3 191280 -1 5225
5227 0 360008.1 151561.1 191160 -1 5226
5228 0 359985.06 151535.52 191120 -1 5227
5229 0 359941.2 151482.36 191040 -1 5228
5230 0 359857.94 151403.02 190800 -1 5229
5231 0 359837.8 151327.6 190640 -1 5230
5232 0 359703.84 151190.73 190400 -1 5231
5233 0 359675.84 151149.5 190200 -1 5232
5234 0 359731.12 151206.5 190040 -1 5233
5235 0 359700.16 151189.78 189840 -1 5234
5236 0 359676.9 151155.72 189800 -1 5235
5237 0 359708.1 151118.02 189640 -1 5236
5238 0 359796.34 151013.12 189440 -1 5237
5239 0 359752 150675.67 189320 -1 5238
5240 0 359559.78 150386.6 189120 -1 5239
5241 0 359537.78 150158.31 189000 -1 5240
5242 0 359524.25 150076.88 188920 -1 5241
5243 0 359481.22 150110.27 188880 -1 5242
5244 0 359308.25 149946.17 188720 -1 5243
5245 0 359176.7 149829.05 188560 -1 5244
5246 0 359171.47 149788.97 188480 -1 5245
5247 0 359767.5 150402.03 189360 -1 5239
5248 0 359782.72 150321.89 189400 -1 5247
5249 0 359920.62 150300.86 189520 -1 5248
5250 0 365860.03 158538.86 193680 -1 5188
5251 0 365908.8 158797.81 193440 -1 5250
5252 0 365780.78 158823.03 193280 -1 5251
5253 0 365685.7 158911.64 193080 -1 5252
5254 0 365502.84 159022.92 192880 -1 5253
5255 0 365320.88 159119.34 192600 -1 5254
5256 0 365189.72 159139.9 192360 -1 5255
5257 0 364983.9 159362.05 192160 -1 5256
5258 0 364642.3 159641.28 191800 -1 5257
5259 0 364469.22 159749.61 191560 -1 5258
5260 0 364606.88 159926.67 191360 -1 5259
5261 0 364405.34 160261.48 191040 -1 5260
5262 0 364175.4 160411.83 190800 -1 5261
5263 0 363901.84 160456.11 190640 -1 5262
5264 0 363616.97 160518.7 190440 -1 5263
5265 0 363522.3 160613.25 190280 -1 5264
5266 0 363389.34 160722.53 190160 -1 5265
5267 0 363212.7 161001.95 190040 -1 5266
5268 0 362780.25 161521.22 189960 -1 5267
5269 0 362709.66 161822.58 189720 -1 5268
5270 0 362498.28 162144.61 189480 -1 5269
5271 0 362385.66 162397.72 189320 -1 5270
5272 0 362089.88 162738.31 189160 -1 5271
5273 0 361475.16 163135.53 189040 -1 5272
5274 0 360922.5 163443.14 188880 -1 5273
5275 0 360545.2 163824.03 188720 -1 5274
5276 0 359997.62 164214.39 188600 -1 5275
5277 0 359246.88 164493.3 188400 -1 5276
5278 0 358809.88 164606.58 188240 -1 5277
5279 0 358174.47 164678.53 188000 -1 5278
5280 0 357874.66 164738.56 187840 -1 5279
5281 0 357466.75 164886.2 187680 -1 5280
5282 0 356747.5 165057.6 187560 -1 5281
5283 0 356210.66 165078.23 187520 -1 5282
5284 0 355798.03 165179.05 187480 -1 5283
5285 0 355321.66 165065.97 187400 -1 5284
5286 0 355089.97 164860.95 187200 -1 5285
5287 0 355030.75 164862.1 187160 -1 5286
5288 0 355002.53 164888.08 187000 -1 5287
5289 0 355062.1 165076.44 186920 -1 5288
5290 0 355062.97 165080.05 186880 -1 5289
5291 0 355052 165103 186720 -1 5290
5292 0 355044.28 165120.31 186600 -1 5291
5293 0 355029.88 165188.44 186480 -1 5292
5294 0 355004.75 165212.25 186440 -1 5293
5295 0 354928.8 165285.2 186320 -1 5294
5296 0 354993.88 165440.08 186200 -1 5295
5297 0 354829.34 165270.62 186000 -1 5296
5298 0 354876.9 165159.45 185800 -1 5297
5299 0 354886.53 164924.36 185560 -1 5298
5300 0 354949.6 164666.64 185320 -1 5299
5301 0 354873.44 164487.55 185000 -1 5300
5302 0 354737.97 164408.23 184880 -1 5301
5303 0 354596.78 164470.56 184720 -1 5302
5304 0 354392.2 164489.56 184520 -1 5303
5305 0 354170.28 164436.36 184360 -1 5304
5306 0 354044.62 164185.62 184160 -1 5305
5307 0 353880.4 164092.45 184000 -1 5306
5308 0 353763.44 164076.27 183800 -1 5307
5309 0 353732.9 164091.94 183600 -1 5308
5310 0 353690.7 164122.38 183560 -1 5309
5311 0 353644.66 164127.25 183480 -1 5310
5312 0 353645.16 163904.72 183400 -1 5311
5313 0 353634.03 163882.05 183320 -1 5312
5314 0 353630.2 163834.39 183200 -1 5313
5315 0 353629.38 163822.45 182960 -1 5314
5316 0 353713.47 163805.56 182760 -1 5315
5317 0 353600.9 163729.17 182560 -1 5316
5318 0 353480.75 163587.66 182200 -1 5317
5319 0 353453.97 163552.95 181960 -1 5318
5320 0 353235.12 163646.28 181760 -1 5319
5321 0 353009.34 163687.06 181560 -1 5320
5322 0 352864.8 163794.36 181360 -1 5321
5323 0 352779.06 163772.61 181240 -1 5322
5324 0 352735.06 163734.7 180880 -1 5323
5325 0 352603.25 163788.81 180640 -1 5324
5326 0 352483.94 163886.64 180440 -1 5325
5327 0 352431.78 163951.62 180240 -1 5326
5328 0 352348.97 163991.78 180080 -1 5327
5329 0 352383.25 164397.12 180040 -1 5328
5330 0 352395.47 164509.8 179960 -1 5329
5331 0 352516.03 164646.72 179800 -1 5330
5332 0 352624.12 164603.77 179680 -1 5331
5333 0 352213.25 163642.08 179960 -1 5328
5334 0 352092.12 163530.38 179760 -1 5333
5335 0 352058.44 163481.4 179600 -1 5334
5336 0 352053.22 163382.45 179440 -1 5335
5337 0 352085.97 163576.53 179200 -1 5336
5338 0 352053.1 163697.38 178880 -1 5337
5339 0 352096.66 163848.44 178560 -1 5338
5340 0 352069.03 163985.06 178320 -1 5339
5341 0 352119.34 163974.83 178000 -1 5340
5342 0 352120.84 164067.45 177800 -1 5341
5343 0 352136.3 164124.17 177600 -1 5342
5344 0 352189.78 164196.6 177400 -1 5343
5345 0 352144.84 164329.06 177240 -1 5344
5346 0 352173.72 164339.78 177040 -1 5345
5347 0 352306.25 164332 176880 -1 5346
5348 0 352364.1 164373.73 176720 -1 5347
5349 0 352477.38 164520.78 176520 -1 5348
5350 0 352538.2 164440.83 176360 -1 5349
5351 0 352601.2 164480.62 176160 -1 5350
5352 0 352554.1 164608.23 175960 -1 5351
5353 0 352573.16 164636.3 175800 -1 5352
5354 0 352536.34 164677.2 175600 -1 5353
5355 0 352417.22 164704.55 175360 -1 5354
5356 0 352325.47 164791.56 175200 -1 5355
5357 0 352233.84 164987.95 174960 -1 5356
5358 0 352243.97 165077.64 174720 -1 5357
5359 0 352249.75 165084.94 174480 -1 5358
5360 0 352225.22 165216.64 174360 -1 5359
5361 0 352243.78 165370.92 174160 -1 5360
5362 0 352328 165399.28 174000 -1 5361
5363 0 352289 165434.2 173960 -1 5362
5364 0 352132.97 165574.8 173800 -1 5363
5365 0 352077.25 165632.95 173720 -1 5364
5366 0 352020.75 165688.02 173640 -1 5365
5367 0 351980.8 165939.44 173480 -1 5366
5368 0 351948.75 166092.11 173360 -1 5367
5369 0 351944.4 166170.42 173200 -1 5368
5370 0 351917.53 166156.06 173160 -1 5369
5371 0 351861.78 166268.67 173040 -1 5370
5372 0 352079.72 166428.92 172840 -1 5371
5373 0 352062.56 166611.77 172600 -1 5372
5374 0 352027.22 166959.86 172440 -1 5373
5375 0 351997.16 167139.44 172200 -1 5374
5376 0 352058.22 167252.84 172000 -1 5375
5377 0 352077.5 167300.56 171800 -1 5376
5378 0 352093.56 167324.77 171600 -1 5377
5379 0 352225.88 167437.67 171360 -1 5378
5380 0 352161.62 167428.44 171200 -1 5379
5381 0 352241.4 167452.94 171040 -1 5380
5382 0 352412.8 167516.28 170720 -1 5381
5383 0 352486.34 167431.52 170400 -1 5382
5384 0 352606.34 167458.52 170200 -1 5383
5385 0 352820.28 167464.83 170000 -1 5384
5386 0 352814.6 167329.16 169680 -1 5385
5387 0 352993.12 167223.8 169280 -1 5386
5388 0 353109.62 167267.33 169040 -1 5387
5389 0 353273.25 167229.53 168840 -1 5388
5390 0 353262.28 167162.8 168680 -1 5389
5391 0 352845.72 167104.17 168640 -1 5390
5392 0 352932.28 167101.11 168600 -1 5391
5393 0 352963.25 167081.75 168560 -1 5392
5394 0 353057.22 167024.38 168440 -1 5393
5395 0 353125.5 167868.56 168480 -1 5394
5396 0 352818.22 168236.28 168520 -1 5395
5397 0 353072.56 168035.7 168320 -1 5396
5398 0 353162.75 167986.92 168200 -1 5397
5399 0 353066.34 167017.6 168400 -1 5394
5400 0 352777.88 166855.02 168360 -1 5399
5401 0 352597.3 166847.89 168280 -1 5400
5402 0 352397.7 166692.1 168240 -1 5401
5403 0 352321.28 166744.86 168120 -1 5402
5404 0 353357.78 167119.3 168360 -1 5399
5405 0 353613.9 167143.77 168240 -1 5404
5406 0 353721.6 167044.45 168120 -1 5405
5407 0 353692.06 167082.89 168000 -1 5406
5408 0 353686.9 167140.31 167920 -1 5407
5409 0 353660.12 166981.64 167760 -1 5408
5410 0 353805.6 167185.2 167600 -1 5409
5411 0 353842.38 167236.31 167560 -1 5410
5412 0 353960.62 167197.67 167400 -1 5411
5413 0 353988.75 167224.95 167240 -1 5412
5414 0 354088.22 167231.98 167040 -1 5413
5415 0 354181.6 167218.34 166760 -1 5414
5416 0 354124.4 167217.62 166600 -1 5415
5417 0 354046.28 167177.03 166440 -1 5416
5418 0 354033.1 167199.89 166400 -1 5417
5419 0 353994.38 167185.31 166360 -1 5418
5420 0 353284.56 166892.28 166320 -1 5419
5421 0 354560 167601.98 166200 -1 5420
5422 0 354581.8 167593.17 166000 -1 5421
5423 0 354732.2 167563.83 165800 -1 5422
5424 0 354871.12 167515.16 165680 -1 5423
5425 0 354871.4 167425.73 165480 -1 5424
5426 0 354913.16 167562.17 165280 -1 5425
5427 0 354986.94 167539.56 165080 -1 5426
5428 0 355095.53 167441.22 164840 -1 5427
5429 0 355262.28 167458.75 164640 -1 5428
5430 0 355475.84 167567.34 164440 -1 5429
5431 0 355616.84 167482.47 164240 -1 5430
5432 0 355698.56 167377.66 164000 -1 5431
5433 0 355674.56 167231.77 163880 -1 5432
5434 0 355756.22 167171.39 163680 -1 5433
5435 0 355897.28 166906.52 163520 -1 5434
5436 0 356009 166750.48 163360 -1 5435
5437 0 356096.03 166687.12 163320 -1 5436
5438 0 356137.4 166616.14 163280 -1 5437
5439 0 356276.84 166423.53 163200 -1 5438
5440 0 356343.2 166404.64 163160 -1 5439
5441 0 356578.3 166156.83 163040 -1 5440
5442 0 356833.62 165914.73 162880 -1 5441
5443 0 356931.47 165725.33 162760 -1 5442
5444 0 356973.3 165550.75 162600 -1 5443
5445 0 357045.53 165352.98 162400 -1 5444
5446 0 357028.16 165115.73 162320 -1 5445
5447 0 356821.7 164932.98 162160 -1 5446
5448 0 356713.6 164466.58 162120 -1 5447
5449 0 356867.88 163776.9 162160 -1 5448
5450 0 357210.28 163286.11 162320 -1 5449
5451 0 357413.2 163075.28 162440 -1 5450
5452 0 357547.94 162824.27 162560 -1 5451
5453 0 357693.03 162663.08 162760 -1 5452
5454 0 357907.3 162424.3 163000 -1 5453
5455 0 357931.1 162115.56 163160 -1 5454
5456 0 357687.88 161683.75 163160 -1 5455
5457 0 357462.9 161316.12 163280 -1 5456
5458 0 357217.3 161080.58 163400 -1 5457
5459 0 356820.06 160959.45 163360 -1 5458
5460 0 356347.28 160472.81 163280 -1 5459
5461 0 356041.6 160095.94 163240 -1 5460
5462 0 355620.72 159709.81 163280 -1 5461
5463 0 355484.97 159604.36 163240 -1 5462
5464 0 355629.88 159685.84 163200 -1 5463
5465 0 355001.2 159289.19 163160 -1 5464
5466 0 354462.12 158881.33 163160 -1 5465
5467 0 354320.62 158642.05 163040 -1 5466
5468 0 354141.66 158244.62 162920 -1 5467
5469 0 354097.72 157831.77 162880 -1 5468
5470 0 354297.62 157519.67 162880 -1 5469
5471 0 354316.4 157323.1 162720 -1 5470
5472 0 354299.44 157051.7 162520 -1 5471
5473 0 354339.5 156672.11 162320 -1 5472
5474 0 354362.3 156455.77 162200 -1 5473
5475 0 354375.53 156336.81 162000 -1 5474
5476 0 354288.3 156087.03 161800 -1 5475
5477 0 354290.16 155931.27 161560 -1 5476
5478 0 354490 155611.62 161360 -1 5477
5479 0 354626.3 155308.38 161160 -1 5478
5480 0 354797.7 154908.94 161000 -1 5479
5481 0 354704.8 154266.3 160840 -1 5480
5482 0 354726.97 153796.6 160800 -1 5481
5483 0 354681.38 153633.16 160720 -1 5482
5484 0 354609.25 153429.02 160680 -1 5483
5485 0 354587.5 153317.84 160600 -1 5484
5486 0 354542.84 153130.67 160520 -1 5485
5487 0 354415.28 152808.48 160400 -1 5486
5488 0 354265.25 152649.38 160320 -1 5487
5489 0 354471.34 152472.38 160160 -1 5488
5490 0 354540.62 152075.53 160000 -1 5489
5491 0 354617.22 151933.39 159920 -1 5490
5492 0 354756.25 151717.73 159760 -1 5491
5493 0 354981 151506.25 159600 -1 5492
5494 0 354950.4 151384.8 159440 -1 5493
5495 0 354862.4 151232.77 159320 -1 5494
5496 0 354837.2 150978.47 159280 -1 5495
5497 0 354726.97 150853.53 159200 -1 5496
5498 0 354608.4 150818.89 159080 -1 5497
5499 0 354441.7 150823.53 158920 -1 5498
5500 0 354211.2 150728.36 158800 -1 5499
5501 0 354095.62 150558.28 158640 -1 5500
5502 0 354068.4 150406.2 158520 -1 5501
5503 0 354049.66 150304.67 158440 -1 5502
5504 0 354033.62 149969.17 158360 -1 5503
5505 0 354041.56 149589.44 158280 -1 5504
5506 0 353898.56 148986.81 158200 -1 5505
5507 0 353796.44 148426.39 158000 -1 5506
5508 0 353949.12 148157.08 157880 -1 5507
5509 0 353969.47 148110.38 157800 -1 5508
5510 0 354221.12 147929.73 157760 -1 5509
5511 0 354297.84 147948.66 157680 -1 5510
5512 0 353548.8 146972.55 157880 -1 5508
5513 0 353508.84 146676.7 157800 -1 5512
5514 0 353506.75 146469.25 157680 -1 5513
5515 0 353505.72 146399.64 157640 -1 5514
5516 0 353430.1 146166.77 157520 -1 5515
5517 0 353324.25 145915.39 157400 -1 5516
5518 0 353196.6 145345.88 157240 -1 5517
5519 0 353024.34 145053.47 157320 -1 5518
5520 0 352982.25 144862.53 157440 -1 5519
5521 0 352714.6 144441.25 157480 -1 5520
5522 0 352554.44 143815.94 157520 -1 5521
5523 0 352423.6 143658.44 157680 -1 5522
5524 0 352343.38 143638 157800 -1 5523
5525 0 352176.5 143601.42 157920 -1 5524
5526 0 351908.88 142758.1 157920 -1 5525
5527 0 352084.34 142616.45 157960 -1 5526
5528 0 352146.84 142760.36 158040 -1 5527
5529 0 352094.66 142855.7 158080 -1 5528
5530 0 352105.25 143754.97 158040 -1 5525
5531 0 352076 143938.25 158120 -1 5530
5532 0 352065.34 144050 158160 -1 5531
5533 0 352043.6 144273.83 158240 -1 5532
5534 0 352027 144551.45 158360 -1 5533
5535 0 351861 144623.03 158400 -1 5534
5536 0 354663 159569.03 163120 -1 5465
5537 0 354651 159533.03 163000 -1 5536
5538 0 354623 159557.03 162920 -1 5537
5539 0 354655 159565.03 162840 -1 5538
5540 0 354707 159585.03 162760 -1 5539
5541 0 354811 159625.03 162680 -1 5540
5542 0 354923 159673.03 162600 -1 5541
5543 0 355003 159681.03 162520 -1 5542
5544 0 355458.12 159630.77 163360 -1 5462
5545 0 355589.94 159744.06 163440 -1 5544
5546 0 355653.03 159648.19 163520 -1 5545
5547 0 356163.75 160098.22 163120 -1 5461
5548 0 356274 160096.5 163040 -1 5547
5549 0 356383.62 160095.14 162960 -1 5548
5550 0 356399 160051.75 162880 -1 5549
5551 0 356560.94 160064.52 162720 -1 5550
5552 0 356668.88 160052.31 162560 -1 5551
5553 0 356649.7 159951.94 162360 -1 5552
5554 0 356499.8 159876.38 162240 -1 5553
5555 0 356379.5 166514.94 163120 -1 5440
5556 0 356455.03 166556.77 163000 -1 5555
5557 0 356514.66 166597.11 162880 -1 5556
5558 0 356594.34 166600.78 162760 -1 5557
5559 0 356700.16 166666.47 162640 -1 5558
5560 0 356760.9 166690.47 162520 -1 5559
5561 0 357064.62 166804.38 162200 -1 5560
5562 0 357188.8 166896.6 162080 -1 5561
5563 0 357307.16 167000.4 161960 -1 5562
5564 0 357323.53 167042.45 161720 -1 5563
5565 0 357510.2 167175.22 161560 -1 5564
5566 0 357537.16 167239.64 161400 -1 5565
5567 0 357632.84 167306.95 161200 -1 5566
5568 0 357707.66 167408.4 161000 -1 5567
5569 0 357717 167393.12 160840 -1 5568
5570 0 357684.3 167272.53 160640 -1 5569
5571 0 357594.53 167343.98 160520 -1 5570
5572 0 357687.56 167386.92 160360 -1 5571
5573 0 357821.22 167483.19 160200 -1 5572
5574 0 357917.34 167476.84 160080 -1 5573
5575 0 357950.34 167479.02 159800 -1 5574
5576 0 358027.4 167456.2 159680 -1 5575
5577 0 358079.4 167440.56 159600 -1 5576
5578 0 358304.22 167424.06 159520 -1 5577
5579 0 358424.94 167442.53 159440 -1 5578
5580 0 358434.53 167487.67 159360 -1 5579
5581 0 358564.78 167663.94 159280 -1 5580
5582 0 359263.8 167557.38 159440 -1 5579
5583 0 359471.62 167025.38 159440 -1 5582
5584 0 359750 166883.33 159400 -1 5583
5585 0 359963.1 166883.2 159480 -1 5584
5586 0 360234.78 167044.22 159440 -1 5585
5587 0 360411.28 167259.89 159360 -1 5586
5588 0 360398.56 167315.8 159440 -1 5587
5589 0 352234.1 166999.89 168680 -1 5391
5590 0 352135.03 167202.53 168880 -1 5589
5591 0 352105.44 167212.28 168920 -1 5590
5592 0 354052.97 163949.52 187000 -1 5288
5593 0 353739.06 163723.53 186920 -1 5592
5594 0 353429.53 163696.03 186880 -1 5593
5595 0 353149.03 163621.12 186760 -1 5594
5596 0 352932.22 163400.42 186600 -1 5595
5597 0 352745.25 163327.45 186520 -1 5596
5598 0 352455.06 163332.58 186400 -1 5597
5599 0 352285.34 163337.25 186200 -1 5598
5600 0 352106.94 163185.52 186000 -1 5599
5601 0 352024.6 163128.86 185960 -1 5600
5602 0 351926.53 163033.23 185800 -1 5601
5603 0 351883.22 162987.53 185760 -1 5602
5604 0 351755.5 162967.31 185720 -1 5603
5605 0 351591.16 162863.67 185680 -1 5604
5606 0 351556.94 162664.88 185600 -1 5605
5607 0 351269.2 162233.3 185400 -1 5606
5608 0 350917.1 161814.97 185240 -1 5607
5609 0 350701.78 161571.86 185040 -1 5608
5610 0 350328.1 161187.53 184840 -1 5609
5611 0 350133.06 160801.48 184560 -1 5610
5612 0 350013.28 160496.34 184360 -1 5611
5613 0 349792.72 160105.94 184200 -1 5612
5614 0 349676.7 159925.67 184080 -1 5613
5615 0 349156.97 159652.75 183840 -1 5614
5616 0 348492.53 159401.78 183680 -1 5615
5617 0 348191.94 159181.48 183480 -1 5616
5618 0 348016.7 158992.48 183360 -1 5617
5619 0 347799.34 158966.33 183200 -1 5618
5620 0 347576.38 159052.44 183000 -1 5619
5621 0 347420.3 159149.17 182840 -1 5620
5622 0 347192.16 159177.28 182640 -1 5621
5623 0 346732.75 159220.83 182480 -1 5622
5624 0 346312.34 159208.48 182400 -1 5623
5625 0 345736.47 159256.7 182240 -1 5624
5626 0 345322.72 159388.36 182040 -1 5625
5627 0 345116.72 159354.03 181920 -1 5626
5628 0 344511.56 159067.45 181880 -1 5627
5629 0 344372.53 158993.53 181760 -1 5628
5630 0 344336.8 158953.28 181680 -1 5629
5631 0 344365.28 159013.77 181960 -1 5628
5632 0 344156.94 158870.73 182120 -1 5631
5633 0 343796.1 158701.25 182240 -1 5632
5634 0 343312.28 158540.61 182400 -1 5633
5635 0 342884.16 158517.53 182440 -1 5634
5636 0 342288.8 158293.73 182480 -1 5635
5637 0 341537.34 158156.81 182520 -1 5636
5638 0 341180.75 157826.05 182480 -1 5637
5639 0 340800.2 157836.17 182400 -1 5638
5640 0 339984.12 157415.86 182400 -1 5639
5641 0 339448.34 157183.64 182360 -1 5640
5642 0 339123.53 156940.69 182400 -1 5641
5643 0 339031.53 156828.78 182440 -1 5642
5644 0 338616.44 156774.08 182520 -1 5643
5645 0 337773.2 156666.95 182480 -1 5644
5646 0 337507.94 156429.53 182440 -1 5645
5647 0 337183.06 156237.1 182400 -1 5646
5648 0 336271.6 155824.17 182360 -1 5647
5649 0 336009.5 155663.19 182280 -1 5648
5650 0 335923.44 155572.12 182360 -1 5649
5651 0 335918.84 155525.27 182400 -1 5650
5652 0 336883 155492.98 182400 -1 5651
5653 0 336987.66 155344.38 182480 -1 5652
5654 0 337211.66 155072.38 182520 -1 5653
5655 0 337359.66 155036.38 182560 -1 5654
5656 0 335915.66 155517.81 182440 -1 5651
5657 0 335996.53 155619.06 182160 -1 5649
5658 0 335956.03 155571.16 181960 -1 5657
5659 0 335944.22 155552.11 181880 -1 5658
5660 0 335955.72 155495.06 181720 -1 5659
5661 0 335935.56 155238.7 181600 -1 5660
5662 0 335951.38 155166.67 181560 -1 5661
5663 0 335988 155139.64 181320 -1 5662
5664 0 335936.1 154938.11 181160 -1 5663
5665 0 335807.34 154720.33 181000 -1 5664
5666 0 335565.38 154355.16 180800 -1 5665
5667 0 335156 153878.92 180680 -1 5666
5668 0 334831.44 153622.5 180720 -1 5667
5669 0 334707 153511.03 180880 -1 5668
5670 0 334431.53 153227.11 180840 -1 5669
5671 0 334391.56 153007.83 180680 -1 5670
5672 0 334207.47 152686.56 180520 -1 5671
5673 0 333861.75 152242.14 180400 -1 5672
5674 0 333980.16 151783.89 180280 -1 5673
5675 0 334163.78 151527.52 180320 -1 5674
5676 0 334331.56 151322.38 180480 -1 5675
5677 0 334235.03 151266.38 180560 -1 5676
5678 0 334147.62 151155.78 180600 -1 5677
5679 0 334097.75 151154 180640 -1 5678
5680 0 333947.2 151147.92 180760 -1 5679
5681 0 334014.4 151707.94 180200 -1 5674
5682 0 334032.6 151672.28 180160 -1 5681
5683 0 334071.84 151419.84 180000 -1 5682
5684 0 333959.38 151001.44 179840 -1 5683
5685 0 333919.5 150950.66 179680 -1 5684
5686 0 333946.56 150953.2 179640 -1 5685
5687 0 333853.44 152472.16 180200 -1 5681
5688 0 333812.84 152491.62 180080 -1 5687
5689 0 333795.03 152499.83 180000 -1 5688
5690 0 333769.66 152484.88 179960 -1 5689
5691 0 333761.97 152501.02 179840 -1 5690
5692 0 333608.75 152305.84 179720 -1 5691
5693 0 333654.4 152242.44 179600 -1 5692
5694 0 333536.88 152084.55 179480 -1 5693
5695 0 333473.53 152025.84 179320 -1 5694
5696 0 333457.66 151872.12 179200 -1 5695
5697 0 333451.25 151599.78 179080 -1 5696
5698 0 333437.38 151519.33 179000 -1 5697
5699 0 333208.16 151305.39 178840 -1 5698
5700 0 333062.66 151195.45 178680 -1 5699
5701 0 333000.5 151144.16 178560 -1 5700
5702 0 332902.84 151091.98 178440 -1 5701
5703 0 332749.56 150991.7 178320 -1 5702
5704 0 332611.22 150822.92 178200 -1 5703
5705 0 332526.6 150763.47 178080 -1 5704
5706 0 332503.12 150711.16 177960 -1 5705
5707 0 332494.34 150665.69 177840 -1 5706
5708 0 332505.53 150552.6 177680 -1 5707
5709 0 332409.56 150422.17 177520 -1 5708
5710 0 332383.44 150427.39 177360 -1 5709
5711 0 332313.03 150430.97 177160 -1 5710
5712 0 332273.25 150447.67 177040 -1 5711
5713 0 332160.97 150291.17 176880 -1 5712
5714 0 332042.97 150211.44 176680 -1 5713
5715 0 331930.44 150219.72 176520 -1 5714
5716 0 331782.03 150139.27 176360 -1 5715
5717 0 331548.22 150086.77 176240 -1 5716
5718 0 331058.16 149540.06 176120 -1 5717
5719 0 330951.25 149342.08 176080 -1 5718
5720 0 330644.6 148610.86 176080 -1 5719
5721 0 330865.06 147924 176080 -1 5720
5722 0 331015.97 147429.97 176200 -1 5721
5723 0 331020.66 147219.22 176320 -1 5722
5724 0 330915.4 147032.02 176440 -1 5723
5725 0 330894.9 146975.58 176640 -1 5724
5726 0 331031.4 146792.36 176760 -1 5725
5727 0 331064.34 146636.58 176880 -1 5726
5728 0 331047.5 146647.33 176920 -1 5727
5729 0 331029.78 146652.06 176960 -1 5728
5730 0 331191.4 146493.69 177160 -1 5729
5731 0 331217.62 146429.73 177360 -1 5730
5732 0 331212.06 146390.61 177400 -1 5731
5733 0 331207.75 146348.27 177440 -1 5732
5734 0 331298.66 145960.98 177600 -1 5733
5735 0 331372.72 145905.86 177720 -1 5734
5736 0 331393.47 145726.58 177840 -1 5735
5737 0 331415.66 145601.61 177960 -1 5736
5738 0 331404.2 145292.56 178120 -1 5737
5739 0 331538 145033.03 178160 -1 5738
5740 0 331294 144809.03 178200 -1 5739
5741 0 331292 144785.03 178280 -1 5740
5742 0 330528.03 146576.94 177440 -1 5733
5743 0 330602.56 146513.81 177680 -1 5742
5744 0 331499.44 146827.23 176040 -1 5722
5745 0 330946.72 149386.81 176040 -1 5719
5746 0 330929.22 149353.89 175880 -1 5745
5747 0 330813.53 149171.4 175800 -1 5746
5748 0 330741.97 149243.48 175720 -1 5747
5749 0 330874.1 149240.19 175640 -1 5748
5750 0 330795.97 149397.53 175480 -1 5749
5751 0 330815.16 149571.92 175360 -1 5750
5752 0 331004.56 149735.72 175320 -1 5751
5753 0 330876.78 149849.66 175200 -1 5752
5754 0 330880 149857 175160 -1 5753
5755 0 330885.75 149871.42 175080 -1 5754
5756 0 363349.44 160501.1 190000 -1 5267
5757 0 362965.72 160350.81 189800 -1 5756
5758 0 362889.75 160122.27 189760 -1 5757
5759 0 362808.84 160034.27 189600 -1 5758
5760 0 362661.5 159973.67 189440 -1 5759
5761 0 362524.75 159752.55 189280 -1 5760
5762 0 362329.28 159641.88 189200 -1 5761
5763 0 362066.84 159422.45 189000 -1 5762
5764 0 361793.72 159173.83 188840 -1 5763
5765 0 361638.1 159081.9 188680 -1 5764
5766 0 361574.22 159016.94 188600 -1 5765
5767 0 361492.72 158937.16 188520 -1 5766
5768 0 361297.2 158886.44 188400 -1 5767
5769 0 361209.8 158902.58 188320 -1 5768
5770 0 360960.88 158609.84 188240 -1 5769
5771 0 360927.12 158606.72 188160 -1 5770
5772 0 360845.53 158465.4 188120 -1 5771
5773 0 360689.47 158437.44 188080 -1 5772
5774 0 360546 158425.78 188000 -1 5773
5775 0 360437.28 158409.83 187960 -1 5774
5776 0 360369.53 158414.42 187920 -1 5775
5777 0 360257.53 158399.2 187800 -1 5776
5778 0 360161.56 158349.77 187640 -1 5777
5779 0 360033.28 158281.06 187440 -1 5778
5780 0 360057.16 158164.94 187240 -1 5779
5781 0 360072.4 158180.81 187080 -1 5780
5782 0 360090.66 158227 186920 -1 5781
5783 0 360099.6 158250.06 186840 -1 5782
5784 0 360181.66 158138.28 186640 -1 5783
5785 0 360205.28 158126.5 186440 -1 5784
5786 0 360108.94 157958.11 186240 -1 5785
5787 0 360041.28 157806.14 186120 -1 5786
5788 0 359973.06 157658.78 186000 -1 5787
5789 0 359830.1 157429.56 185760 -1 5788
5790 0 359740.62 157184.19 185560 -1 5789
5791 0 359700.1 157031.66 185400 -1 5790
5792 0 359669.03 156936.64 185200 -1 5791
5793 0 359640.4 156721.06 185040 -1 5792
5794 0 359785 156578.08 184840 -1 5793
5795 0 359869.75 156407.83 184640 -1 5794
5796 0 360033.38 156242.2 184440 -1 5795
5797 0 360168.6 155907.97 184120 -1 5796
5798 0 360405.03 155813.12 183880 -1 5797
5799 0 360494.03 155670.67 183680 -1 5798
5800 0 360513.4 155658.61 183520 -1 5799
5801 0 360489.44 155695.97 183400 -1 5800
5802 0 360479.53 155708.7 183360 -1 5801
5803 0 360484.88 155742.12 183280 -1 5802
5804 0 360674.75 155904.83 183080 -1 5803
5805 0 360730 155969.5 183040 -1 5804
5806 0 360784.8 156034.27 183000 -1 5805
5807 0 360989.12 156142.48 182840 -1 5806
5808 0 361440.8 156122.12 182760 -1 5807
5809 0 361777.6 156214.1 182640 -1 5808
5810 0 362305.5 156350.36 182480 -1 5809
5811 0 362704.88 156406.95 182360 -1 5810
5812 0 363120.66 156582.17 182080 -1 5811
5813 0 363386.16 156646.44 181880 -1 5812
5814 0 363588.9 156674.48 181760 -1 5813
5815 0 363809.06 156750.14 181560 -1 5814
5816 0 364059.25 156824.98 181360 -1 5815
5817 0 364229.22 156646.66 181200 -1 5816
5818 0 364384.12 156650.47 181000 -1 5817
5819 0 364507.88 156590.31 180880 -1 5818
5820 0 364597.3 156501.92 180720 -1 5819
5821 0 364801.03 156397.23 180520 -1 5820
5822 0 364909.12 156358.1 180320 -1 5821
5823 0 365013.3 156325.64 180080 -1 5822
5824 0 365136.9 156289.72 179880 -1 5823
5825 0 365359.53 156429.72 179720 -1 5824
5826 0 365733.44 156429.8 179600 -1 5825
5827 0 365950.16 156527.06 179400 -1 5826
5828 0 366040.34 156573.97 179160 -1 5827
5829 0 366285.5 156569.36 178880 -1 5828
5830 0 366460.9 156549.44 178680 -1 5829
5831 0 366673.3 156541.31 178400 -1 5830
5832 0 367041 156617.12 178240 -1 5831
5833 0 367355.53 156712.39 178000 -1 5832
5834 0 367603.94 156884.58 177800 -1 5833
5835 0 367902.12 157094.11 177440 -1 5834
5836 0 368024.66 157145.31 177280 -1 5835
5837 0 368128.5 157261.25 176960 -1 5836
5838 0 368483.6 157293.66 176760 -1 5837
5839 0 368694.03 157357.02 176600 -1 5838
5840 0 368790.72 157370.94 176520 -1 5839
5841 0 368876.88 157452.42 176360 -1 5840
5842 0 368980.5 157572.73 176240 -1 5841
5843 0 369174.62 157719.55 176080 -1 5842
5844 0 369260.84 157877 175920 -1 5843
5845 0 369341.25 157928.78 175800 -1 5844
5846 0 369369.9 157945.11 175720 -1 5845
5847 0 369361 158112.66 175560 -1 5846
5848 0 369434.97 158320.89 175400 -1 5847
5849 0 369465.6 158667.22 175280 -1 5848
5850 0 369314.8 159094.47 175200 -1 5849
5851 0 369189.84 159672.89 175120 -1 5850
5852 0 368770.4 159968.3 175160 -1 5851
5853 0 368658.88 160014.8 175200 -1 5852
5854 0 368477.9 160336.86 175120 -1 5852
5855 0 368357.4 160538.6 175040 -1 5854
5856 0 368334.44 160685.86 175000 -1 5855
5857 0 368284.1 160807.67 174960 -1 5856
5858 0 368135.72 160956.11 174840 -1 5857
5859 0 367967.72 161125.25 174680 -1 5858
5860 0 367675.9 161443.97 174600 -1 5859
5861 0 367704.94 161696.97 174600 -1 5860
5862 0 367594.12 161845.38 174520 -1 5861
5863 0 367528.9 161921.73 174440 -1 5862
5864 0 367541.22 162145.88 174320 -1 5863
5865 0 367490.7 162417.75 174280 -1 5864
5866 0 367246.75 162658.19 174240 -1 5865
5867 0 367048.78 162873.5 174080 -1 5866
5868 0 366936.94 162957.67 174040 -1 5867
5869 0 366865.97 163022.6 173920 -1 5868
5870 0 366876.75 163026.17 173800 -1 5869
5871 0 366748.66 163138.86 173600 -1 5870
5872 0 366690.84 163200.38 173480 -1 5871
5873 0 366673.38 163260.17 173400 -1 5872
5874 0 366687.34 163382.47 173280 -1 5873
5875 0 366754 163367.5 173040 -1 5874
5876 0 366506.7 163436.69 172880 -1 5875
5877 0 366190.62 163697.06 172600 -1 5876
5878 0 366205.66 163684.17 172560 -1 5877
5879 0 366279.3 163620.14 172360 -1 5878
5880 0 366159.3 163772.52 172280 -1 5879
5881 0 366169.5 163752.5 172240 -1 5880
5882 0 366179.88 163732.3 172200 -1 5881
5883 0 366208.84 163672.12 172080 -1 5882
5884 0 366216.53 163654.75 172040 -1 5883
5885 0 366210.84 163624.31 172000 -1 5884
5886 0 366184.7 163531.12 171800 -1 5885
5887 0 366224.4 163166.9 171640 -1 5886
5888 0 366386.47 163072.22 171440 -1 5887
5889 0 366385.72 163046.88 171360 -1 5888
5890 0 365740.1 164519.28 172080 -1 5883
5891 0 365542.2 164600.06 171920 -1 5890
5892 0 365197.78 164925.19 171680 -1 5891
5893 0 365124.38 165342.5 171560 -1 5892
5894 0 365044.97 165584.33 171440 -1 5893
5895 0 365030.84 165835.58 171280 -1 5894
5896 0 365010.9 166130.78 171080 -1 5895
5897 0 364923.88 166244.14 171000 -1 5896
5898 0 364789.8 166756.7 170880 -1 5897
5899 0 364794.44 166753.25 170840 -1 5898
5900 0 364803.53 166747.92 170720 -1 5899
5901 0 364920.7 166725.9 170560 -1 5900
5902 0 369638.8 158366.22 175200 -1 5849
5903 0 369697.97 158335.73 175120 -1 5902
5904 0 369836.88 158358.44 175040 -1 5903
5905 0 368566.56 157359.1 176200 -1 5842
5906 1 368525.53 157365.86 176120 -1 5905
5907 0 368467.47 157316.4 176000 -1 5906
5908 0 360797.56 158797.55 188120 -1 5771
5909 0 361042.1 158765.52 188000 -1 5908
5910 0 377603.5 152039.64 197920 -1 5101
5911 0 377084.7 151651.92 197840 -1 5910
5912 0 376875.47 151391.11 197720 -1 5911
5913 0 376850.56 151361.5 197680 -1 5912
5914 0 376673.25 151223.77 197520 -1 5913
5915 0 376459.8 151008.97 197360 -1 5914
5916 0 376219.78 150854.4 197320 -1 5915
5917 0 375812.03 150668.69 197400 -1 5916
5918 0 375405.22 150628.5 197440 -1 5917
5919 0 375231.6 150521.52 197360 -1 5918
5920 0 374824.25 150268.33 197280 -1 5919
5921 0 374054.94 150026.62 197200 -1 5920
5922 0 373698.16 149892.94 197080 -1 5921
5923 0 373580.1 149828.3 196960 -1 5922
5924 0 373476.62 149797.67 196880 -1 5923
5925 0 373442.78 149795.33 196800 -1 5924
5926 0 373532.3 149782.36 196640 -1 5925
5927 0 373844.94 149730.38 196600 -1 5926
5928 0 373872.38 149755.4 196480 -1 5927
5929 0 373789.5 149736.52 196360 -1 5928
5930 0 373634.53 149637.81 196280 -1 5929
5931 0 372692.28 149724.16 196560 -1 5926
5932 0 372648.25 149708.1 196480 -1 5931
5933 0 372563.28 149667.34 196440 -1 5932
5934 0 372426.2 149614.11 196360 -1 5933
5935 0 372294.7 149499.95 196160 -1 5934
5936 0 372607.66 149448.16 196000 -1 5935
5937 0 372678.62 149381.97 195920 -1 5936
5938 0 390463.12 146147.1 198560 -1 5086
5939 0 390084.22 146473.5 198520 -1 5938
5940 0 390235.8 146354.25 198480 -1 5939
5941 0 390170.72 146369.88 198440 -1 5940
5942 0 390131.06 146386.95 198400 -1 5941
5943 0 389368.9 146695.92 198400 -1 5942
5944 0 388964.12 147115.44 198360 -1 5943
5945 0 388936.1 147130.95 198320 -1 5944
5946 0 388802.4 147204.3 198280 -1 5945
5947 0 388730.97 147245.22 198240 -1 5946
5948 0 388701.72 147254.34 198200 -1 5947
5949 0 392916.47 143597.11 198720 -1 5082
5950 0 392816.9 143940.08 198760 -1 5949
5951 0 392772.62 143912.33 198800 -1 5950
5952 0 392928.94 143721.42 198840 -1 5951
5953 0 392942.84 143732.22 198880 -1 5952
5954 0 392897.25 143614.81 198920 -1 5953
5955 0 479209.9 144787.45 166080 -1 4251
5956 0 479155.3 144686.2 166120 -1 5955
5957 0 479094.25 144662.9 166160 -1 5956
5958 0 479041.44 144643.86 166200 -1 5957
5959 0 479048.06 144624.72 166240 -1 5958
5960 0 479066.72 144533.36 166280 -1 5959
5961 0 479006.12 144484.23 166320 -1 5960
