# Supplementary material for: Connectomics Analysis Reveals First-, Second-, and Third-Order Thermosensory and Hygrosensory Neurons in the Adult Drosophila Brain
Source: Curr Biol. 2020 Aug 17;30(16):3167–3182.e4. doi: 10.1016/j.cub.2020.06.028 (PMC7443704; doi:10.1016/j.cub.2020.06.028)
Supplement: Data S1. Skeletons and Meshes, Related to STAR Methods — marin2020-skeletons contains files describing the morphology of each neuron in this study (in FAFB14 space, .swc format). glomeruli_meshes contains the glomerular meshes (in FAFB14 space, .stl format). neuropil_meshes contains the glomerular meshes (in FAFB14 space, .stl format). [file mmc5.zip › VP_SI/marin2020-skeletons/4876532.swc]

# SWC format file
# based on specifications at http://www.neuronland.org/NLMorphologyConverter/MorphologyFormats/SWC/Spec.html
# Created by nat::write.neuron.swc
# PointNo Label X Y Z Radius Parent 
1 0 398143 224380 62760 2052 -1
2 0 398071 224276 63040 -1 1
3 0 398031 224268 63360 -1 2
4 0 398095 224208 63640 -1 3
5 0 398631 224396 63960 -1 4
6 0 399079 224604 64040 -1 5
7 0 399463 224556 64200 -1 6
8 0 399575 224600 64400 -1 7
9 0 399679 224336 64600 -1 8
10 0 399647 224400 64720 -1 9
11 0 399823 224496 64920 -1 10
12 0 400071 224648 65040 -1 11
13 0 400007 224780 65280 -1 12
14 0 400191 224838 65480 -1 13
15 0 400855 225028 65560 -1 14
16 0 401495 225074 65720 -1 15
17 0 401931 225226 65920 -1 16
18 0 402351 225600 66080 -1 17
19 0 402683 225868 66200 -1 18
20 0 402967 226250 66360 -1 19
21 0 403295 226482 66480 -1 20
22 0 403335 226666 66680 -1 21
23 0 403555 227192 66880 -1 22
24 0 403695 227584 67000 -1 23
25 0 403611 228034 67080 -1 24
26 0 403583 228978 67160 -1 25
27 0 403359 229272 67320 -1 26
28 0 403023 229504 67520 -1 27
29 0 402811 229836 67760 -1 28
30 0 403079 230234 68000 -1 29
31 0 403339 230574 68080 -1 30
32 0 403763 230968 68120 -1 31
33 0 404119 231500 67960 -1 32
34 0 404123 231762 67840 -1 33
35 0 404223 232206 67720 -1 34
36 0 404407 232908 67640 -1 35
37 0 404991 233390 67760 -1 36
38 0 405355 233658 67880 -1 37
39 0 405747 234440 68000 -1 38
40 0 405875 235008 68080 -1 39
41 0 405907 235398 68200 -1 40
42 0 406031 235674 68360 -1 41
43 0 406091 235834 68520 -1 42
44 0 406159 235974 68720 -1 43
45 0 406143 236120 68880 -1 44
46 0 406123 236296 69080 -1 45
47 0 406143 236364 69320 -1 46
48 0 406131 236432 69480 -1 47
49 0 406203 236596 69680 -1 48
50 0 406251 236640 69840 -1 49
51 0 406275 236772 70040 -1 50
52 0 406359 236982 70240 -1 51
53 0 406467 237134 70400 -1 52
54 0 406583 237304 70560 -1 53
55 0 406723 237584 70760 -1 54
56 0 406863 237832 70920 -1 55
57 0 406919 237908 71080 -1 56
58 0 406967 238020 71240 -1 57
59 0 406991 238120 71360 -1 58
60 0 407079 238204 71480 -1 59
61 0 407115 238234 71640 -1 60
62 0 407267 238222 71840 -1 61
63 0 407395 238242 72000 -1 62
64 0 407415 238266 72160 -1 63
65 0 407519 238342 72280 -1 64
66 0 407631 238434 72400 -1 65
67 0 407699 238400 72560 -1 66
68 0 407923 238418 72760 -1 67
69 0 408579 238536 72840 -1 68
70 0 409163 238730 72800 -1 69
71 0 409643 238764 72680 -1 70
72 0 409839 238886 72640 -1 71
73 0 410611 239044 72600 -1 72
74 0 411091 239014 72760 -1 73
75 0 411255 239050 72840 -1 74
76 0 411487 239010 72960 -1 75
77 0 411599 238978 73080 -1 76
78 0 411795 239016 73200 -1 77
79 0 412551 239066 73240 -1 78
80 0 413007 239324 73200 -1 79
81 0 413227 239504 73280 -1 80
82 0 413263 239484 73360 -1 81
83 0 413299 239462 73440 -1 82
84 0 413371 239406 73560 -1 83
85 0 413551 239130 73640 -1 84
86 0 413831 239016 73800 -1 85
87 0 414091 239056 73960 -1 86
88 0 414455 239418 74080 -1 87
89 0 414751 239446 74240 -1 88
90 0 414907 239530 74440 -1 89
91 0 415039 239602 74640 -1 90
92 0 415215 239752 74920 -1 91
93 0 415395 239816 75080 -1 92
94 0 415735 240030 75320 -1 93
95 0 415979 240070 75480 -1 94
96 0 416231 240130 75680 -1 95
97 0 416291 240260 76000 -1 96
98 0 416551 240416 76240 -1 97
99 0 416943 240594 76400 -1 98
100 0 416943 240594 76560 -1 99
101 0 417171 240768 76760 -1 100
102 0 417207 241046 76880 -1 101
103 0 417235 241414 77000 -1 102
104 0 417579 242004 77080 -1 103
105 0 417891 242344 77160 -1 104
106 0 417987 242444 77360 -1 105
107 0 418227 242778 77680 -1 106
108 0 418411 243086 77760 -1 107
109 0 418739 243310 77920 -1 108
110 0 418879 243432 78120 -1 109
111 0 419063 243572 78240 -1 110
112 0 419171 243728 78400 -1 111
113 0 419487 243878 78680 -1 112
114 0 419755 243982 78760 -1 113
115 0 419959 244064 78840 -1 114
116 0 420279 244072 78960 -1 115
117 0 420439 244096 79040 -1 116
118 0 420631 244104 79160 -1 117
119 0 420707 244132 79360 -1 118
120 0 420743 244284 79560 -1 119
121 0 420711 244424 79680 -1 120
122 0 420795 244598 79800 -1 121
123 0 420967 244694 79920 -1 122
124 0 421115 244936 80160 -1 123
125 0 421319 244988 80320 -1 124
126 0 421387 245008 80640 -1 125
127 0 421503 245166 80840 -1 126
128 0 421719 245366 81040 -1 127
129 0 421795 245670 81200 -1 128
130 0 422091 246024 81360 -1 129
131 0 422439 246372 81400 -1 130
132 0 422831 246886 81480 -1 131
133 0 423015 247146 81560 -1 132
134 0 423343 247436 81640 -1 133
135 0 423643 247508 81600 -1 134
136 0 423999 247848 81680 -1 135
137 0 424147 248254 81800 -1 136
138 0 424179 248406 81960 -1 137
139 0 424435 249004 82040 -1 138
140 0 424787 249348 82200 -1 139
141 0 424879 249584 82360 -1 140
142 0 424967 249766 82480 -1 141
143 0 425339 250342 82560 -1 142
144 0 425755 250612 82680 -1 143
145 0 426295 250830 82760 -1 144
146 0 426699 251264 82960 -1 145
147 0 426775 251384 83120 -1 146
148 0 427239 251594 83200 -1 147
149 0 427907 251860 83280 -1 148
150 0 428307 252246 83400 -1 149
151 0 428503 252502 83600 -1 150
152 0 428635 252944 83760 -1 151
153 0 429255 253674 84000 -1 152
154 0 429543 254100 84200 -1 153
155 0 430007 254364 84240 -1 154
156 0 430267 254854 84320 -1 155
157 0 430719 255780 84280 -1 156
158 0 431347 256586 84200 -1 157
159 0 431811 256960 84280 -1 158
160 0 432263 257466 84360 -1 159
161 0 433023 257968 84280 -1 160
162 0 433435 258380 84200 -1 161
163 0 433687 258530 84000 -1 162
164 0 434163 258868 83880 -1 163
165 0 434435 259052 83760 -1 164
166 0 434943 259314 83640 -1 165
167 0 435435 259442 83520 -1 166
168 0 435787 259576 83240 -1 167
169 0 436459 259794 83040 -1 168
170 0 437191 259904 82840 -1 169
171 0 437887 260058 82560 -1 170
172 0 438579 260180 82160 -1 171
173 0 438767 260320 82000 -1 172
174 0 439411 260514 81760 -1 173
175 0 440035 260628 81520 -1 174
176 0 440219 260742 81400 -1 175
177 0 440399 260814 81280 -1 176
178 0 440891 261096 81120 -1 177
179 0 441183 261188 81040 -1 178
180 0 441435 261228 80920 -1 179
181 0 441635 261230 80840 -1 180
182 0 442507 261816 80800 -1 181
183 0 443231 262390 80880 -1 182
184 0 443551 262666 81000 -1 183
185 0 444023 263184 81080 -1 184
186 0 444659 263822 81160 -1 185
187 0 445447 264448 81240 -1 186
188 0 446227 265310 81680 -1 187
189 0 446463 265662 81840 -1 188
190 0 446631 265874 82040 -1 189
191 0 447039 266316 82240 -1 190
192 0 447667 266782 82520 -1 191
193 0 448227 267176 82840 -1 192
194 0 448507 267316 83040 -1 193
195 0 448951 267622 83160 -1 194
196 0 449041.97 267791.16 83280 -1 195
197 0 449135 267962 83400 -1 196
198 0 449439 268282 83680 -1 197
199 0 449551 268500 83840 -1 198
200 0 449635 268782 84080 -1 199
201 0 449699 269054 84240 -1 200
202 0 449803 269234 84400 -1 201
203 0 449919 269410 84560 -1 202
204 0 450055 269620 84680 -1 203
205 0 450167.4 269898.4 84840 -1 204
206 0 450335.4 270106.4 85000 -1 205
207 0 450551.4 270242.4 85120 -1 206
208 0 450751.4 270266.4 85240 -1 207
209 0 450903.4 270322.4 85360 75 208
210 0 451039.4 270418.4 85520 75 209
211 0 451183.4 270494.4 85680 75 210
212 0 451319.4 270590.4 85800 108 211
213 0 451423.4 270658.4 85920 86 212
214 0 452449 270752 85920 246 213
215 0 452433 270912 86040 246 214
216 0 452529 270928 86200 328 215
217 0 452545 270944 86400 267 216
218 0 452553 270936 86560 245 217
219 0 452697 270944 86720 253 218
220 0 452785 270928 86880 253 219
221 0 452921 270960 87040 208 220
222 0 453145 271040 87240 166 221
223 0 453241 271032 87400 178 222
224 0 453329 270976 87560 204 223
225 0 453441 270968 87720 224 224
226 0 453593 270928 87880 303 225
227 0 453721 270832 88040 303 226
228 0 453905 270752 88200 275 227
229 0 454105 270552 88360 228 228
230 0 454079 270488 88400 228 229
231 0 454383 269732 88400 -1 230
232 0 454507 269580 88320 -1 231
233 0 454647 269344 88400 -1 232
234 0 454675 269212 88480 -1 233
235 0 454723 269088 88640 -1 234
236 0 454615 269192 88720 -1 235
237 0 454637 269182 88760 -1 236
238 0 454677 269202 88840 -1 237
239 0 454637 269210 88960 -1 238
240 0 454817 269190 89040 -1 239
241 0 454857 269210 89120 -1 240
242 0 454901 269202 89240 -1 241
243 0 454885 269178 89360 -1 242
244 0 454861 269158 89480 -1 243
245 0 454693 269054 89600 -1 244
246 0 454945 269610 89720 -1 245
247 0 454913 269582 89760 -1 246
248 0 454557 269194 89000 -1 239
249 0 454405 269006 89040 -1 248
250 0 454353 269018 89120 -1 249
251 0 454133 268886 89200 -1 250
252 0 454093 268802 89240 -1 251
253 0 454049 268754 89320 -1 252
254 0 453997 268738 89400 -1 253
255 0 454175 270468 88520 150 230
256 0 454367 270432 88640 196 255
257 0 454351 270452 88760 196 256
258 0 454527 270436 88880 175 257
259 0 454779 270384 89000 160 258
260 0 455041 270316 89120 137 259
261 0 455305 270256 89200 237 260
262 0 455433 270228 89280 244 261
263 0 455645 270168 89400 198 262
264 0 456017 270060 89480 141 263
265 0 456173 269980 89600 141 264
266 0 456701 270396 89680 108 265
267 0 457125 270308 89800 153 266
268 0 457765 270140 89960 168 267
269 0 458861 269964 90040 186 268
270 0 461117 269428 90040 163 269
271 0 461359 269328 90160 160 270
272 0 461255 269400 90240 163 271
273 0 461339 269332 90280 160 272
274 0 461423 269264 90320 160 273
275 0 461919 268928 90360 -1 274
276 0 462735 269128 90480 98 275
277 0 463127 269104 90560 86 276
278 0 464823 269028 90600 183 277
279 0 465055 268996 90680 80 278
280 0 465023 268996 90720 80 279
281 0 465623 268940 90760 86 280
282 0 466703 268912 90840 86 281
283 0 466815 268580 90880 102 282
284 0 466607 268140 90960 86 283
285 0 466511 268068 91040 86 284
286 0 466545 267802 91040 40 285
287 0 466541 267762 91120 40 286
288 0 466605 267716 91200 51 287
289 0 467039 269140 90760 40 282
290 0 467135 269372 90680 60 289
291 0 467349 269526 90640 40 290
292 0 465717 269626 90560 -1 291
293 0 465689 269878 90400 -1 292
294 0 465625 269974 90320 -1 293
295 0 465555 269804 90240 -1 294
296 0 465523 269804 90120 -1 295
297 0 465523 269804 90080 -1 296
298 0 465599 269980 89960 -1 297
299 0 465647 270060 89840 -1 298
300 0 465663 270124 89680 -1 299
301 0 465559 269992 89560 -1 300
302 0 465527 269964 89400 -1 301
303 0 465499 270008 89200 -1 302
304 0 465467 270028 89040 -1 303
305 0 465459 270068 88880 -1 304
306 0 465413.66 270070.66 88800 -1 305
307 0 465391 270072 88760 -1 306
308 0 465379 270052 88720 -1 307
309 0 465491 269676 88680 -1 308
310 0 465559 269848 88560 -1 309
311 0 465247 269908 88560 -1 310
312 0 465119 269972 88480 -1 311
313 0 465075 270056 88400 -1 312
314 0 465087 270096 88360 -1 313
315 0 465643 270088 88480 -1 310
316 0 465619 270348 88400 -1 315
317 0 465563 270580 88240 -1 316
318 0 466027 270080 90240 -1 294
319 0 466235 270120 90120 -1 318
320 0 466459 270432 90160 -1 319
321 0 466935 270596 90200 -1 320
322 0 467187 270672 90160 -1 321
323 0 467331 270704 90080 -1 322
324 0 467377 270730 90000 -1 323
325 0 467501 270794 89920 -1 324
326 0 467709 270846 89840 -1 325
327 0 467685 270878 89720 -1 326
328 0 467605 270910 89600 -1 327
329 0 467577 270918 89560 -1 328
330 0 467477 270982 89320 -1 329
331 0 467561 271126 89120 -1 330
332 0 467589 271218 88960 -1 331
333 0 467609 271294 88840 -1 332
334 0 467605 271282 88800 -1 333
335 0 467597 271282 88720 -1 334
336 0 467729 271046 88640 -1 335
337 0 467625 271282 88480 -1 336
338 0 467553 271374 88360 -1 337
339 0 467549 271514 88240 -1 338
340 0 467577 271650 88120 -1 339
341 0 467705 271682 88040 -1 340
342 0 467433 271666 88080 -1 340
343 0 467213 271642 88000 -1 342
344 0 467189 271642 87840 -1 343
345 0 467337 271694 87640 -1 344
346 0 466901 271718 87760 -1 344
347 0 466669 271782 87680 -1 346
348 0 466621 271842 87560 -1 347
349 0 466441 271790 87480 -1 348
350 0 466414 271775 87360 -1 349
351 0 466405 271770 87320 -1 350
352 0 466393 271746 87280 -1 351
353 0 467168 268672 90480 160 282
354 0 467360 268480 90440 163 353
355 0 467552 268288 90440 160 354
356 0 467808 268224 90360 172 355
357 0 468064 268128 90320 197 356
358 0 468320 268000 90320 202 357
359 0 468416 267968 90280 226 358
360 0 468576 267936 90080 190 359
361 0 468832 267936 90040 157 360
362 0 469088 267936 90040 186 361
363 0 469312 267904 89920 228 362
364 0 469504 267936 89760 157 363
365 0 469728 268064 89640 128 364
366 0 469920 268128 89480 139 365
367 0 470112 268128 89280 178 366
368 0 470304 268128 89080 102 367
369 0 470400 268128 88960 131 368
370 0 470560 268128 88760 80 369
371 0 470624 268128 88680 32 370
372 0 470784 268288 88520 104 371
373 0 470944 268512 88480 71 372
374 0 471072 268736 88440 51 373
375 0 471072 268960 88320 80 374
376 0 471072 269184 88200 80 375
377 0 471072 269408 88040 122 376
378 0 471040 269600 87840 150 377
379 0 470976 269728 87760 128 378
380 0 470784 269696 87600 96 379
381 0 470592 269600 87400 32 380
382 0 470432 269440 87280 51 381
383 0 470304 269376 87280 60 382
384 0 470976 269952 87600 32 379
385 0 470944 270112 87400 75 384
386 0 470944 270240 87160 51 385
387 0 471008 270400 86960 51 386
388 0 471008 270592 86760 91 387
389 0 471008 270816 86600 150 388
390 0 471008 271040 86440 107 389
391 0 470976 271264 86240 98 390
392 0 470816 271456 86120 71 391
393 0 470656 271616 85920 81 392
394 0 470496 271776 85800 96 393
395 0 470272 271776 85680 104 394
396 0 470016 271776 85680 96 395
397 0 469952 272320 85600 32 396
398 0 469856 272416 85360 32 397
399 0 469888 272448 85280 32 398
400 0 469696 272608 85200 75 399
401 0 469472 272736 85080 90 400
402 0 469280 272928 85000 120 401
403 0 469216 272960 84960 124 402
404 0 468960 273024 84960 98 403
405 0 468768 273184 85040 81 404
406 0 468640 273376 85160 160 405
407 0 468640 273568 85360 175 406
408 0 468672 273824 85400 128 407
409 0 468800 274048 85400 186 408
410 0 468832 274112 85400 178 409
411 0 468960 274304 85600 75 410
412 0 469024 274464 85800 75 411
413 0 469216 274656 85920 80 412
414 0 469376 274848 86080 96 413
415 0 469440 274912 86160 131 414
416 0 469600 274976 86360 143 415
417 0 469856 274944 86400 206 416
418 0 469984 274784 86560 185 417
419 0 470240 274784 86560 140 418
420 0 470496 274784 86600 91 419
421 0 470720 274624 86680 90 420
422 0 470880 274464 86800 80 421
423 0 471072 274272 86840 75 422
424 0 471168 274016 86920 81 423
425 0 471168 273792 87080 51 424
426 0 471168 273792 87360 141 425
427 0 471392 273888 87440 115 426
428 0 471456 273792 87680 32 427
429 0 471424 273728 87920 86 428
430 0 471488 273568 87960 120 429
431 0 471360 273440 88160 86 430
432 0 471200 273408 88360 120 431
433 0 471072 273376 88600 104 432
434 0 470912 273184 88680 150 433
435 0 470784 273088 88880 107 434
436 0 470880 273088 89120 45 435
437 0 470944 272928 89360 75 436
438 0 471104 272896 89560 51 437
439 0 471296 272992 89760 40 438
440 0 471296 273088 90000 75 439
441 0 471104 273184 90160 60 440
442 0 470880 273248 90320 71 441
443 0 470784 273184 90320 71 442
444 0 470880 273024 88480 134 434
445 0 470784 272960 88240 101 444
446 0 470560 272864 88120 75 445
447 0 470304 272800 88120 81 446
448 0 469597.28 272748.9 88000 81 447
449 0 469055.5 273049.72 87520 60 448
450 0 471008 273568 88240 45 432
451 0 470560 273600 88480 32 450
452 0 470368 273792 88440 102 451
453 0 470336 274016 88280 120 452
454 0 471744 273696 87920 45 430
455 0 471904 273920 87920 32 454
456 0 471936 274016 87920 45 455
457 0 471296 274272 86680 60 423
458 0 471456 274272 86520 32 457
459 0 470080 275072 86400 75 417
460 0 470336 275200 86360 131 459
461 0 470592 275264 86320 102 460
462 0 470688 275264 86320 90 461
463 0 470816 275424 86480 51 462
464 0 471072 275424 86520 60 463
465 0 471296 275616 86520 75 464
466 0 471328 275744 86480 75 465
467 0 470880 275296 86120 45 462
468 0 471104 275328 85960 60 467
469 0 471168 275264 85720 96 468
470 0 471008 275136 85560 81 469
471 0 470848 274976 85400 51 470
472 0 470784 274944 85320 60 471
473 0 469280 275104 86240 128 415
474 0 469248 275360 86160 107 473
475 0 469312 275520 85960 120 474
476 0 469504 275456 85800 175 475
477 0 469024 274176 85240 101 410
478 0 469184 274336 85040 71 477
479 0 469344 274464 84880 102 478
480 0 469600 274528 84840 102 479
481 0 469856 274560 84800 64 480
482 0 470112 274624 84720 60 481
483 0 470368 274624 84680 80 482
484 0 470560 274688 84520 32 483
485 0 470432 274624 84280 40 484
486 0 470272 274496 84120 32 485
487 0 470144 274400 83920 64 486
488 0 470048 274400 83800 75 487
489 0 470784 274528 84560 40 484
490 0 471040 274464 84520 45 489
491 0 471264 274592 84400 51 490
492 0 471424 274720 84040 60 491
493 0 471680 274784 83960 107 492
494 0 471776 274816 83880 102 493
495 1 471872 274848 83800 98 494
496 0 472064 274880 83600 120 495
497 0 472288 274752 83640 80 496
498 0 468544 273376 84880 64 406
499 0 468384 273472 84640 64 498
500 0 468224 273632 84480 60 499
501 0 468032 273824 84400 32 500
502 0 467872 273984 84200 75 501
503 0 469312 273152 84760 75 403
504 0 469312 273280 84520 60 503
505 0 469248 273312 84240 75 504
506 0 469024 273312 84080 75 505
507 0 468768 273312 84080 75 506
508 0 468544 273312 84120 115 507
509 0 470144 272448 85280 40 399
510 0 470368 272512 85120 45 509
511 0 470560 272672 85040 86 510
512 0 470784 272768 85200 51 511
513 0 471008 272800 85320 40 512
514 0 471232 272832 85320 51 513
515 0 470464 267968 88480 86 371
516 0 470432 267936 88440 91 515
517 0 470208 267872 88320 51 516
518 0 470016 267808 88160 81 517
519 0 469760 267808 88040 40 518
520 0 469504 267808 87960 60 519
521 0 469248 267808 87920 51 520
522 0 468992 267808 87880 60 521
523 0 468768 267808 87760 51 522
524 0 468512 267808 87680 45 523
525 0 468256 267776 87600 71 524
526 0 468000 267712 87480 51 525
527 0 467776 267712 87360 51 526
528 0 467680 267680 87240 32 527
529 0 470624 267680 88120 60 516
530 0 470592 267744 87880 71 529
531 0 470624 267680 87600 40 530
532 0 470752 267552 87520 80 531
533 0 470944 267360 87520 108 532
534 0 471168 267328 87520 75 533
535 0 471360 267200 87680 60 534
536 0 471616 267168 87720 45 535
537 0 471840 267168 87800 32 536
538 0 471168 267360 87240 45 534
539 0 471232 267232 87000 32 538
540 0 471296 267104 86920 40 539
541 0 470784 267648 87280 101 532
542 0 470784 267744 87000 51 541
543 0 470784 267904 86800 45 542
544 0 470816 267936 86760 32 543
545 0 470960.8 268153.44 86640 -1 544
546 0 471257.44 268356.25 86600 -1 545
547 0 470717.7 267929.88 86560 -1 544
548 0 470374.6 267961.75 86360 -1 547
549 0 470354 267983 86240 -1 548
550 0 470311.94 268025.25 86000 -1 549
551 0 469928.88 267947.38 85880 -1 550
552 0 469755.3 267828.94 85760 -1 551
553 0 469520.06 267954.88 85600 -1 552
554 0 470764.06 268045.3 86000 -1 550
555 0 470878.88 268196.2 85800 -1 554
556 0 470886 268219.75 85760 -1 555
557 0 470967.9 267778 85640 -1 556
558 0 470906.62 268291.12 85640 -1 556
559 0 470812.72 268492.3 85440 -1 558
560 0 470754.94 268715.06 85280 -1 559
561 0 470844.53 268707.12 84960 -1 560
562 0 469966.12 268010.38 86360 -1 549
563 0 469865.06 268030.44 86440 -1 562
564 0 470560 268000 89120 104 369
565 0 470720 268000 89320 124 564
566 0 470944 268000 89440 150 565
567 0 471104 267872 89640 135 566
568 0 471200 267776 89760 198 567
569 0 471456 267840 89840 317 568
570 0 471648 267968 89960 384 569
571 0 471904 268032 89960 405 570
572 0 472160 268096 89920 387 571
573 0 472320 268288 89840 280 572
574 0 472384 268512 89720 226 573
575 0 472512 268704 89600 226 574
576 0 472704 268896 89560 241 575
577 0 472960 268896 89560 143 576
578 0 473184 268896 89560 115 577
579 0 473248 268960 89280 101 578
580 0 473408 269056 89080 81 579
581 0 473600 269184 88880 90 580
582 0 473824 269216 88840 60 581
583 0 473764.78 269244.16 88800 -1 582
584 0 473809.12 269241.78 88760 -1 583
585 0 473856.34 269283.7 88720 -1 584
586 0 473976.2 269000.62 88680 -1 585
587 0 474092.94 268961.62 88640 -1 586
588 0 474252.38 269087.25 88600 -1 587
589 0 474560 269376 88560 51 588
590 0 474752 269536 88440 86 589
591 0 474944 269696 88360 91 590
592 0 475168 269824 88280 120 591
593 0 475392 269952 88240 81 592
594 0 475552 270080 88080 163 593
595 0 475776 270240 88080 139 594
596 0 475968 270080 88120 176 595
597 0 476096 269920 88320 120 596
598 0 476320 270016 88240 107 597
599 0 476288 270176 88000 128 598
600 0 476416 270208 87760 148 599
601 0 476416 270240 87480 208 600
602 0 476640 270240 87320 172 601
603 0 476736 270336 87080 102 602
604 0 476928 270528 86960 120 603
605 0 477088 270688 86840 128 604
606 0 477088 270720 86840 120 605
607 0 477184 270944 86720 115 606
608 0 477344 271136 86600 107 607
609 0 477472 271328 86440 80 608
610 0 477472 271552 86280 75 609
611 0 477440 271712 86080 122 610
612 0 477600 271840 85880 246 611
613 0 477440 272064 85880 249 612
614 0 477344 272320 85840 102 613
615 0 477344 272576 85840 80 614
616 0 477344 272800 85720 80 615
617 0 477472 272832 85480 64 616
618 0 477440 272832 85280 32 617
619 0 477184 272000 85960 139 613
620 0 476960 271872 86000 40 619
621 0 476768 271680 86080 64 620
622 0 476736 271520 86120 75 621
623 0 477696 271808 85840 240 612
624 0 477824 271808 85800 227 623
625 0 477888 271872 85720 160 624
626 0 478080 272032 85640 51 625
627 0 478304 272128 85480 102 626
628 0 478560 272224 85480 102 627
629 0 478720 272224 85400 51 628
630 0 478912 272192 85200 86 629
631 0 479104 272128 85040 140 630
632 0 479360 272128 85000 166 631
633 0 479616 272128 85040 128 632
634 0 479712 272128 85040 150 633
635 0 479968 272096 85040 131 634
636 0 480224 272064 85120 96 635
637 0 480480 272032 85120 64 636
638 0 480736 272000 85120 81 637
639 0 480992 271904 85120 108 638
640 0 481120 271776 85120 64 639
641 0 481344 271648 85120 32 640
642 0 481600 271648 85040 128 641
643 0 481632 271616 85000 156 642
644 0 481664 271584 84960 150 643
645 0 481888 271424 84840 108 644
646 0 482048 271264 84720 60 645
647 0 482304 271200 84720 71 646
648 0 482560 271136 84640 98 647
649 0 482784 271072 84520 64 648
650 0 483008 271072 84400 86 649
651 0 483232 271136 84240 101 650
652 0 483456 271136 84080 176 651
653 0 483712 271136 84000 186 652
654 0 483968 271136 83920 80 653
655 0 484192 271264 83760 81 654
656 0 484416 271264 83640 71 655
657 0 484672 271264 83520 32 656
658 0 484864 271296 83360 75 657
659 0 485088 271232 83200 86 658
660 0 485344 271168 83160 128 659
661 0 485600 271104 83040 218 660
662 0 485824 271008 82960 198 661
663 0 486016 270912 82800 128 662
664 0 486272 270880 82720 101 663
665 0 486528 270752 82720 115 664
666 0 486784 270656 82680 137 665
667 0 487040 270656 82640 150 666
668 0 487264 270624 82760 96 667
669 0 487520 270592 82760 71 668
670 0 487776 270592 82760 96 669
671 0 488000 270592 82880 75 670
672 0 488192 270528 83040 90 671
673 0 488416 270464 83160 64 672
674 0 488608 270304 83320 81 673
675 0 488800 270112 83400 51 674
676 0 488864 270048 83440 51 675
677 0 489020.78 269798.62 83520 -1 676
678 0 489083.88 269649.06 83680 -1 677
679 0 489216.88 269379.38 83800 -1 678
680 0 489321.8 269325.7 83840 -1 679
681 0 489515.72 269103.62 83880 -1 680
682 0 490053.6 268381.97 83880 -1 681
683 0 490476.1 268248.62 83760 -1 682
684 0 490718.4 268103.06 83640 -1 683
685 0 491041.53 268010 83480 -1 684
686 0 491247.62 267950.25 83320 -1 685
687 0 491409.8 267763.84 83120 -1 686
688 0 491619.8 267709.7 82920 -1 687
689 0 491567 267726.56 82880 -1 688
690 0 491805.8 267648.7 82680 -1 689
691 0 491389.22 267756.06 82840 -1 689
692 0 491000 267818.16 82880 -1 691
693 0 491364.62 267627.66 82720 -1 691
694 0 491436.1 267512.06 82600 -1 693
695 0 491618.06 267409.22 82440 -1 694
696 0 491327.25 267682.88 82520 -1 694
697 0 485056 271488 83200 40 659
698 0 484896 271648 83080 45 697
699 0 481760 271488 85200 91 643
700 0 481984 271488 85400 107 699
701 0 482240 271392 85440 75 700
702 0 482496 271296 85480 75 701
703 0 482752 271200 85480 80 702
704 0 482976 271072 85480 102 703
705 0 483136 270880 85520 107 704
706 0 483296 270656 85600 90 705
707 0 483360 270560 85680 81 706
708 0 483520 270400 85840 86 707
709 0 483744 270304 85920 102 708
710 0 483968 270176 86040 98 709
711 0 484192 270016 86040 107 710
712 0 484416 269888 86120 86 711
713 0 484608 269760 86240 102 712
714 0 484832 269664 86320 75 713
715 0 485088 269568 86320 60 714
716 0 485312 269440 86360 71 715
717 0 485568 269376 86360 71 716
718 0 485792 269280 86520 51 717
719 0 485984 269152 86720 60 718
720 0 486176 268992 86840 86 719
721 0 486336 268832 87040 40 720
722 0 486400 268768 87040 40 721
723 0 486580.94 268369.78 87080 -1 722
724 0 486584.5 268394.75 87240 -1 723
725 0 486665.12 268295.56 87440 -1 724
726 0 486593.56 268126.25 87640 -1 725
727 0 486608.2 268414.56 87840 -1 726
728 0 486633.22 267830.8 87800 -1 726
729 0 483136 270464 85840 32 707
730 0 483040 270336 86080 32 729
731 0 481568 271872 84920 80 642
732 0 481472 272128 84840 60 731
733 0 481280 272320 84840 40 732
734 0 481152 272512 84720 71 733
735 0 481120 272544 84680 51 734
736 0 481120 271904 85360 81 639
737 0 481280 271936 85600 81 736
738 0 481440 272000 85800 40 737
739 0 481600 272000 85960 60 738
740 0 479616 272320 84840 51 633
741 0 479616 272544 84720 32 740
742 0 479552 272640 84640 51 741
743 0 478560 272448 85600 115 628
744 0 478560 272704 85640 108 743
745 0 478656 272960 85720 120 744
746 0 478880 273088 85800 86 745
747 0 479136 273152 85920 115 746
748 0 479392 273152 85960 75 747
749 0 479584 273216 86120 45 748
750 0 479840 273248 86160 40 749
751 0 478304 272128 85320 75 627
752 0 478400 271904 85200 40 751
753 0 478368 271744 85480 32 752
754 0 478272 271680 85560 32 753
755 0 478144 272288 85160 107 751
756 0 477984 272448 85000 90 755
757 0 477792 272640 85000 120 756
758 0 477760 272896 84920 86 757
759 0 477568 273120 84880 81 758
760 0 477408 273280 84760 102 759
761 0 477312 273440 84560 96 760
762 0 477184 273568 84360 102 761
763 0 476992 273728 84200 40 762
764 0 476864 273824 84000 71 763
765 0 476864 273728 83720 60 764
766 0 476960 273632 83480 32 765
767 0 477152 273664 83320 40 766
768 0 477344 273664 83280 40 767
769 0 478080 271680 85800 124 624
770 0 478208 271520 86000 32 769
771 0 478304 271264 86080 51 770
772 0 478368 271008 86080 40 771
773 0 478400 270752 86120 60 772
774 0 478400 270592 86160 45 773
775 0 477664 271936 85600 98 623
776 0 477504 272000 85360 160 775
777 0 477312 272032 85160 148 776
778 0 477120 271872 85080 148 777
779 0 476864 271872 85120 136 778
780 0 476832 271872 85120 139 779
781 0 476672 272064 85160 81 780
782 0 476576 272320 85160 120 781
783 0 476384 272448 85040 120 782
784 0 476160 272448 85040 91 783
785 0 475680 272608 84880 60 784
786 0 475616 272640 84880 71 785
787 0 475360 272704 84800 64 786
788 0 475136 272832 84720 60 787
789 0 474912 272960 84640 51 788
790 0 474688 273056 84560 75 789
791 0 474464 272928 84560 101 790
792 0 476640 271680 85120 81 780
793 0 476416 271552 85040 71 792
794 0 476160 271424 84960 51 793
795 0 476065 271312 84920 32 794
796 0 476160 271040 85040 96 795
797 0 476224 271008 85040 120 796
798 0 475468.88 271652.2 84800 -1 795
799 0 475083.44 271841.75 84760 -1 798
800 0 477344 270656 86800 98 605
801 0 477536 270496 86760 71 800
802 0 477792 270432 86720 32 801
803 0 478048 270432 86720 51 802
804 0 478176 270464 86720 40 803
805 0 476480 269888 88400 81 598
806 0 476704 269792 88480 45 805
807 0 476896 269632 88600 60 806
808 0 477152 269600 88600 71 807
809 0 477408 269568 88600 51 808
810 0 477536 269568 88600 32 809
811 0 475936 270400 87920 156 595
812 0 475808 270624 87960 45 811
813 0 475680 270816 87800 51 812
814 0 475648 270976 87600 98 813
815 0 475648 271040 87480 64 814
816 0 473440 268896 89640 60 578
817 0 473600 268832 89840 32 816
818 0 473760 268672 90040 124 817
819 0 473920 268480 90200 107 818
820 0 474080 268320 90400 122 819
821 0 474144 268256 90480 60 820
822 0 474381.47 267846.72 90520 -1 821
823 0 474409.25 267878.34 90560 -1 822
824 0 475977.75 267800.8 90640 -1 823
825 0 476036.9 267654.56 90720 -1 824
826 0 476000 267552 90840 86 825
827 0 476032 267296 90840 128 826
828 0 476032 267040 90920 120 827
829 0 476064 266784 90920 107 828
830 0 476256 266624 90880 90 829
831 0 476416 266560 90800 60 830
832 0 476816 266348 90720 -1 831
833 0 476953 266338 90640 -1 832
834 0 475554 266369 90560 -1 833
835 0 475771 266305 90520 -1 834
836 0 476224 266080 90440 71 835
837 0 476480 266016 90360 81 836
838 0 476736 265920 90360 98 837
839 0 476960 265856 90240 98 838
840 0 477216 265856 90200 51 839
841 0 477440 265760 90120 75 840
842 0 477632 265728 90120 75 841
843 0 477664 265696 89840 81 842
844 0 477760 265632 89600 90 843
845 0 477856 265504 89400 64 844
846 0 477952 265504 89160 64 845
847 0 478080 265536 89040 64 846
848 0 477888 265728 90160 40 842
849 0 478144 265728 90160 51 848
850 0 478400 265792 90200 51 849
851 0 478528 265952 90360 71 850
852 0 478688 266112 90520 71 851
853 0 478688 266272 90560 32 852
854 0 480123.75 266280 90640 -1 853
855 0 480310.62 266196.12 90760 -1 854
856 0 480500.62 266270 90920 -1 855
857 0 480490.88 266207.5 91000 -1 856
858 0 475867 266690 90800 -1 829
859 0 475765 266648 90760 -1 858
860 0 475632 266598 90840 -1 859
861 0 471072 267584 89640 234 568
862 0 471008 267328 89600 240 861
863 0 471008 267072 89560 260 862
864 0 471104 266816 89520 308 863
865 0 471232 266592 89480 232 864
866 0 471424 266464 89360 183 865
867 0 471680 266432 89360 128 866
868 0 471904 266304 89360 98 867
869 0 472096 266112 89360 60 868
870 0 472320 266016 89280 64 869
871 0 472576 266016 89240 32 870
872 0 472608 266048 89280 32 871
873 0 468576 268032 90480 157 359
874 0 468800 268160 90600 40 873
875 0 469024 268224 90720 80 874
876 0 469280 268224 90720 80 875
877 0 469536 268224 90720 40 876
878 0 469792 268224 90720 80 877
879 0 469984 268032 90720 80 878
880 0 470176 267904 90720 32 879
881 0 469700.12 267980.12 90880 -1 880
882 0 469634.34 267737.2 90920 -1 881
883 0 464959 268932 90760 80 280
884 0 464855 268412 90840 81 883
885 0 464623 268084 90840 32 884
886 0 464439 268036 90880 32 885
887 0 464367 268060 90960 32 886
888 0 464231 268124 91000 32 887
889 0 464991 268412 90760 81 884
890 0 465079 268388 90680 32 889
891 0 464951 268924 90840 80 883
892 0 465087 268892 91000 60 891
893 0 465311 268892 91160 178 892
894 0 465487 268744 91280 178 893
895 0 465463 268700 91360 86 894
896 0 465479 268668 91480 86 895
897 0 465527 268564 91560 140 896
898 0 465567 268388 91600 140 897
899 0 465607 268308 91720 140 898
900 0 465031 268628 91600 75 897
901 0 462519 267176 90360 190 275
902 0 462407 267316 90280 208 901
903 0 462271 267508 90120 249 902
904 0 462343 267484 89920 249 903
905 0 462399 267372 89840 249 904
906 0 462263 267204 89800 -1 905
907 0 462149.2 267176.7 89720 -1 906
908 0 462026.6 267148.28 89680 -1 907
909 0 461893.3 267150.56 89640 -1 908
910 0 461825.8 266991 89600 -1 909
911 0 461802.5 266947.38 89560 -1 910
912 0 461940.44 266908.3 89520 -1 911
913 0 462092.7 266863.6 89480 -1 912
914 0 462164.84 266833.5 89440 -1 913
915 0 462590.4 266694.25 89360 -1 914
916 0 462673.53 266653.38 89280 -1 915
917 0 462698.88 266588.44 89200 -1 916
918 0 463023 266584 90480 200 901
919 0 464507 265048 90560 120 918
920 0 466667 264400 90640 -1 919
921 0 466183 263744 90560 75 920
922 0 466839 263520 90440 80 921
923 0 467527 263168 90320 32 922
924 0 468271 262904 90200 139 923
925 0 469651 261296 90120 202 924
926 0 470035 260960 90000 245 925
927 0 471399 260176 90120 206 926
928 0 472071 259896 90280 226 927
929 0 472151 259888 90440 -1 928
930 0 472975 259496 90560 -1 929
931 0 475203 258336 90560 32 930
932 0 475855 257536 90480 107 931
933 0 477071 256664 90360 183 932
934 0 476480 256960 90120 51 933
935 0 476288 257152 90120 32 934
936 0 476288 257184 90120 32 935
937 0 476448 257376 90080 40 936
938 0 476544 257536 90320 96 937
939 0 476608 257536 90600 40 938
940 0 476736 257664 90800 156 939
941 0 476768 257760 90840 189 940
942 0 476672 258016 90840 197 941
943 0 476480 258208 90840 172 942
944 0 476416 258464 90840 124 943
945 0 476224 258656 90840 168 944
946 0 476128 258912 90880 181 945
947 0 475968 259072 91000 196 946
948 0 475712 259136 91120 256 947
949 0 475808 259232 91360 143 948
950 0 475968 259360 91520 80 949
951 0 476128 259584 91600 75 950
952 0 476160 259840 91520 107 951
953 0 476128 260096 91440 124 952
954 0 476096 260352 91400 122 953
955 0 476064 260608 91320 81 954
956 0 475936 260832 91280 102 955
957 0 475744 261024 91320 60 956
958 0 475552 261184 91400 51 957
959 0 475424 261568 91480 86 958
960 0 475236.2 261514.39 91640 -1 959
961 0 475616 261632 91280 124 959
962 0 475840 261792 91280 115 961
963 0 475872 261984 91080 60 962
964 0 475904 262144 90880 102 963
965 0 475936 262176 90840 91 964
966 0 476182 262422 90640 -1 965
967 0 474543 262550 90560 -1 966
968 0 474880 262764 90400 -1 967
969 0 474803 262744 90280 -1 968
970 0 474873 262676 90120 32 969
971 0 475200 262624 90120 51 970
972 0 474976 262624 89960 98 971
973 0 474816 262624 89760 122 972
974 0 474752 262656 89520 137 973
975 0 474946 262748 88640 32 974
976 0 474862 263188 88560 80 975
977 0 474854 263404 88440 102 976
978 0 474690 263660 88320 108 977
979 0 474630 263834 88200 163 978
980 0 474578 263938 88120 163 979
981 0 474630 263992 88080 214 980
982 0 474158 264782 88080 32 981
983 0 474682 264046 88040 214 981
984 0 474666 264162 87920 160 983
985 0 474678 264262 87800 160 984
986 0 474646 264322 87680 160 985
987 0 474510 264446 87560 192 986
988 0 474518 264430 87520 192 987
989 0 474454 264534 87320 192 988
990 0 474458 264474 87200 120 989
991 0 474462 264298 87120 120 990
992 0 474418 264266 87080 120 991
993 0 474418 264306 87000 120 992
994 0 473986 264478 86920 32 993
995 0 473758 264550 86840 64 994
996 0 473678 264690 86720 32 995
997 0 473586 264802 86560 32 996
998 0 473418 264810 86480 32 997
999 0 473310 264840 86400 81 998
1000 0 473299 264650 86320 81 999
1001 0 472691 264374 86280 150 1000
1002 0 472283 264242 86200 217 1001
1003 0 472287 264262 86120 217 1002
1004 0 472191 263850 86040 166 1003
1005 0 472107 263950 85920 166 1004
1006 0 472011 263918 85760 157 1005
1007 0 471703 263842 85520 60 1006
1008 0 471619 263918 85440 40 1007
1009 0 471281.62 264083.66 85280 -1 1008
1010 0 470971.22 264288.38 85200 -1 1009
1011 0 472031 263332 85960 96 1005
1012 0 471451 262542 85920 102 1011
1013 0 471339 261770 85840 81 1012
1014 0 470871 261260 85920 120 1013
1015 0 470883 261228 85840 120 1014
1016 0 470735 261116 85680 128 1015
1017 0 470475 260844 85560 189 1016
1018 0 470139 260676 85440 134 1017
1019 0 470060 260689.5 85400 134 1018
1020 0 469823 260730 85280 120 1019
1021 0 469551 260738 85160 128 1020
1022 0 469263 260814 85040 124 1021
1023 0 469215 260802 85000 124 1022
1024 0 469087 260806 84920 124 1023
1025 0 468847 260838 84840 98 1024
1026 0 468659 260914 84720 120 1025
1027 0 468279 260902 84600 102 1026
1028 0 467895 260948 84520 40 1027
1029 0 467511 260632 84400 45 1028
1030 0 467335 260448 84360 64 1029
1031 0 467447 259542 84360 32 1030
1032 0 467455 259522 84400 32 1031
1033 0 467511 258742 84400 101 1032
1034 0 467463 258406 84440 107 1033
1035 0 467583 258254 84360 107 1034
1036 0 467683 258126 84240 102 1035
1037 0 467775 257874 84160 86 1036
1038 0 468019 257412 84080 32 1037
1039 0 468015 257340 83920 32 1038
1040 0 467939 257252 83760 32 1039
1041 0 467883 257180 83600 75 1040
1042 0 467891 257072 83480 75 1041
1043 0 467975 256956 83320 51 1042
1044 0 468007 256884 83160 51 1043
1045 0 468027 256932 83040 86 1044
1046 0 468059 256636 82960 64 1045
1047 0 468067 256572 82800 64 1046
1048 0 468023 256484 82720 75 1047
1049 0 468141.2 256411.22 82560 -1 1048
1050 0 468348.94 256126.89 82360 -1 1049
1051 0 468433 255887.88 82160 -1 1050
1052 0 468519.38 255526.8 81960 -1 1051
1053 0 468753.53 255157.95 81720 -1 1052
1054 0 469031.9 254705.75 81480 -1 1053
1055 0 469078.5 254427.97 81040 -1 1054
1056 0 467971 257436 83040 51 1045
1057 0 467439 259562 84320 32 1031
1058 0 466720 259360 84600 81 1057
1059 0 466624 259200 84800 32 1058
1060 0 466496 259104 85000 51 1059
1061 0 466304 258976 85120 64 1060
1062 0 466112 258784 85160 75 1061
1063 0 465952 258592 85200 51 1062
1064 0 465760 258432 85160 81 1063
1065 0 465568 258240 85160 64 1064
1066 0 465312 258144 85200 98 1065
1067 0 465088 258048 85280 71 1066
1068 0 464864 257984 85400 64 1067
1069 0 464608 258016 85440 81 1068
1070 0 464352 258112 85480 60 1069
1071 0 464128 258240 85400 32 1070
1072 0 464096 258272 85360 32 1071
1073 0 468279 261378 84600 32 1027
1074 0 468007 261630 84400 32 1073
1075 0 467907 261966 84400 32 1074
1076 0 468027 262386 84360 -1 1075
1077 0 468506.06 262515.75 84400 -1 1076
1078 0 467798.94 262640.25 84560 -1 1076
1079 0 467789.16 262768.34 84680 -1 1078
1080 0 467805.66 262944.66 84640 -1 1079
1081 0 467838.94 263298.47 84560 -1 1080
1082 0 467666.56 263324.75 84440 -1 1081
1083 0 467599 263396.3 84280 -1 1082
1084 0 467897.25 263349.94 84800 -1 1080
1085 0 467637.3 263173.9 84840 -1 1079
1086 0 467895.12 262383.94 84160 -1 1076
1087 0 471496 260580 86160 -1 1014
1088 0 471726 260563 86080 -1 1087
1089 0 471815 260473 85880 -1 1088
1090 0 472002 260229 85800 -1 1089
1091 0 472459 260117 85880 -1 1090
1092 0 472918 259793 85920 -1 1091
1093 0 472960 259296 86000 51 1092
1094 0 472960 259168 86040 40 1093
1095 0 472992 258944 86200 40 1094
1096 0 472992 258720 86320 60 1095
1097 0 473056 258464 86360 75 1096
1098 0 473024 258208 86400 80 1097
1099 0 472275 264690 86240 102 1002
1100 0 472115 264750 86280 51 1099
1101 0 475456 259232 91120 198 948
1102 0 475264 259264 91320 256 1101
1103 0 475200 259264 91360 240 1102
1104 0 475104 259040 91480 166 1103
1105 0 474848 258816 91840 139 1104
1106 0 474656 258816 92040 124 1105
1107 0 474400 258816 92040 96 1106
1108 0 474144 258848 92040 51 1107
1109 0 473984 258912 92040 40 1108
1110 0 474976 259360 91280 96 1103
1111 0 474784 259456 91120 90 1110
1112 0 474528 259552 91080 75 1111
1113 0 474272 259552 91080 81 1112
1114 0 474240 259552 91080 86 1113
1115 0 474080 259648 90880 60 1114
1116 0 473824 259648 90880 86 1115
1117 0 473568 259648 90880 60 1116
1118 0 473376 259840 90880 60 1117
1119 0 473120 259936 90960 32 1118
1120 0 476736 257408 90880 221 940
1121 0 476576 257184 90880 178 1120
1122 0 476416 257024 90760 32 1121
1123 0 476192 256864 90720 40 1122
1124 0 475936 256768 90760 120 1123
1125 0 475680 256736 90760 101 1124
1126 0 475907.25 256764.69 90680 32 1125
1127 0 475862.97 256710.72 90640 -1 1126
1128 0 473196.72 256836.84 90600 -1 1127
1129 0 473619.22 256718.34 90560 -1 1128
1130 0 473227.22 256695.44 90480 -1 1129
1131 0 472386.62 256656.84 90520 -1 1130
1132 0 471672.12 256908 90560 -1 1131
1133 0 473158.9 256607.69 90640 -1 1132
1134 0 473079.5 256408.06 90960 -1 1133
1135 0 472961.2 256248.5 91320 -1 1134
1136 0 477327 256584 90240 197 933
1137 0 477567 256488 90080 178 1136
1138 0 477759 256416 89960 178 1137
1139 0 477911 256256 89800 -1 1138
1140 0 477951 255936 89680 90 1139
1141 0 478955 254656 89680 178 1140
1142 0 478579 253240 89800 -1 1141
1143 0 478335 252608 89640 256 1142
1144 0 478411 252572 89600 256 1143
1145 0 478487 252536 89560 256 1144
1146 0 478639 252488 89400 203 1145
1147 0 478807 252376 89280 256 1146
1148 0 478983 252264 89160 256 1147
1149 0 479143 251920 89040 120 1148
1150 0 479455 251528 88880 128 1149
1151 0 480000 251488 88520 60 1150
1152 0 480256 251488 88400 101 1151
1153 0 480480 251584 88280 181 1152
1154 0 480736 251616 88200 137 1153
1155 0 480864 251744 88000 186 1154
1156 0 481024 251776 87800 120 1155
1157 0 481280 251776 87760 75 1156
1158 0 481536 251776 87680 107 1157
1159 0 481760 251776 87560 139 1158
1160 0 481984 251680 87480 139 1159
1161 0 482208 251552 87480 137 1160
1162 0 482464 251456 87440 124 1161
1163 0 482720 251392 87400 98 1162
1164 0 482912 251200 87400 80 1163
1165 0 483104 251008 87440 102 1164
1166 0 483296 250880 87560 124 1165
1167 0 483552 250752 87640 136 1166
1168 0 483776 250656 87720 107 1167
1169 0 484032 250656 87800 102 1168
1170 0 484256 250528 87840 124 1169
1171 0 484480 250528 87880 81 1170
1172 0 484544 250688 87480 32 1171
1173 0 484736 250528 87920 60 1171
1174 0 484992 250624 87920 51 1173
1175 0 485056 250624 87920 32 1174
1176 0 485216 250464 88040 120 1175
1177 0 485472 250432 88080 164 1176
1178 0 485728 250464 88080 137 1177
1179 0 485984 250464 88160 107 1178
1180 0 486240 250560 88160 102 1179
1181 0 486496 250560 88240 102 1180
1182 0 486752 250592 88360 134 1181
1183 0 487008 250592 88360 128 1182
1184 0 487264 250592 88320 45 1183
1185 0 487456 250624 88120 115 1184
1186 0 487680 250656 88000 166 1185
1187 0 487904 250784 87920 140 1186
1188 0 488160 250880 87880 101 1187
1189 0 488416 250944 87840 40 1188
1190 0 488544 250944 87800 45 1189
1191 0 488704 251040 87600 101 1190
1192 0 488928 251040 87440 40 1191
1193 0 489024 251072 87400 32 1192
1194 0 489280 251168 87400 71 1193
1195 0 489536 251264 87400 51 1194
1196 0 489760 251392 87400 104 1195
1197 0 489952 251584 87320 40 1196
1198 0 490112 251648 87120 32 1197
1199 0 490272 251648 86880 60 1198
1200 0 490464 251680 86720 91 1199
1201 0 490592 251680 86720 96 1200
1202 0 491054.28 251977.64 86520 81 1201
1203 0 491513.3 252220.08 86320 124 1202
1204 0 491752.06 252326.78 86120 128 1203
1205 0 492192.88 252480.22 85920 122 1204
1206 0 492434.66 252365.84 85680 163 1205
1207 0 492564.75 252370.53 85480 172 1206
1208 0 492710.47 252144.52 85320 -1 1207
1209 0 492479.1 252465.62 85080 157 1208
1210 0 492510.8 252524.2 84840 128 1209
1211 0 492670.75 252583.42 84600 137 1210
1212 0 492796.25 252690.52 84400 200 1211
1213 0 492860 252746.5 84280 124 1212
1214 0 492924.3 252801.89 84160 124 1213
1215 0 493147.4 252852.92 83960 64 1214
1216 0 493240.47 252844.97 83760 64 1215
1217 0 493268.88 252797.45 83600 124 1216
1218 0 493493.56 252744 83440 120 1217
1219 0 494101.06 252728.31 83320 160 1218
1220 0 494944 252416 83240 115 1219
1221 0 495104 252224 83160 71 1220
1222 0 495296 252160 83000 178 1221
1223 0 495296 252320 82800 186 1222
1224 0 495296 252544 82680 137 1223
1225 0 495232 252608 82600 163 1224
1226 0 495360 252832 82680 166 1225
1227 0 495552 253024 82760 124 1226
1228 0 495648 253248 82840 163 1227
1229 0 495648 253376 82840 196 1228
1230 0 495648 253536 82840 175 1229
1231 0 495808 253696 82640 80 1230
1232 0 496064 253792 82680 71 1231
1233 0 496320 253856 82760 80 1232
1234 0 496544 254016 82800 139 1233
1235 0 496704 254176 82880 150 1234
1236 0 496864 254400 82920 40 1235
1237 0 497056 254592 82920 75 1236
1238 0 497120 254656 82880 80 1237
1239 0 497376 254688 82880 80 1238
1240 0 497632 254720 82920 80 1239
1241 0 497696 254752 82960 101 1240
1242 0 497696 254976 82840 51 1241
1243 0 497664 255232 82720 71 1242
1244 0 497440 255424 82720 40 1243
1245 0 497344 255680 82720 40 1244
1246 0 497536 255872 82680 80 1245
1247 0 497632 255936 82680 75 1246
1248 0 497952 254624 82920 51 1241
1249 0 498208 254560 82880 80 1248
1250 0 498464 254464 82880 75 1249
1251 0 498720 254432 82800 32 1250
1252 0 498944 254368 82960 60 1251
1253 0 499200 254304 83080 96 1252
1254 0 499360 254432 83240 81 1253
1255 0 499488 254464 83280 104 1254
1256 0 499648 254336 83120 80 1255
1257 0 499904 254336 83120 96 1256
1258 0 500160 254336 83120 32 1257
1259 0 500416 254432 83120 45 1258
1260 0 500512 254688 83160 51 1259
1261 0 500448 254816 83240 60 1260
1262 0 499680 254656 83320 40 1255
1263 0 499840 254848 83360 32 1262
1264 0 499840 255104 83280 71 1263
1265 0 499904 255264 83080 45 1264
1266 0 500064 255392 82880 32 1265
1267 0 500032 255616 82720 40 1266
1268 0 5e+05 255648 82720 40 1267
1269 0 496928 254816 82760 40 1238
1270 0 496736 255008 82760 124 1269
1271 0 496640 255264 82760 60 1270
1272 0 496544 255488 82920 86 1271
1273 0 496544 255616 83080 104 1272
1274 0 496966.06 256169.17 83440 71 1273
1275 0 497760 256256 83520 64 1274
1276 0 497984 256384 83480 60 1275
1277 0 498144 256544 83360 86 1276
1278 0 498176 256544 83360 80 1277
1279 0 498297 256762 83200 -1 1278
1280 0 498432 257152 83120 42 1279
1281 0 498400 257120 83160 45 1280
1282 0 498199 257210 83320 32 1281
1283 0 498112 257312 83520 60 1282
1284 0 498016 257152 83760 90 1283
1285 0 497920 256960 83920 60 1284
1286 0 497728 256896 83760 64 1285
1287 0 497664 256864 83560 32 1286
1288 0 498560 257280 82960 32 1280
1289 0 498816 257312 82960 71 1288
1290 0 499072 257280 83000 75 1289
1291 0 499328 257216 82960 60 1290
1292 0 499552 257184 82800 75 1291
1293 0 499776 257088 82680 86 1292
1294 0 5e+05 257024 82560 71 1293
1295 0 500256 257024 82560 45 1294
1296 0 500512 256992 82560 60 1295
1297 0 500736 256864 82440 51 1296
1298 0 500864 256640 82400 81 1297
1299 0 500992 256416 82320 80 1298
1300 0 501184 256256 82280 81 1299
1301 0 501216 256000 82360 51 1300
1302 0 501216 255744 82400 75 1301
1303 0 501344 255520 82480 60 1302
1304 0 501376 255456 82560 45 1303
1305 0 496352 255840 83080 51 1273
1306 0 496192 256064 83160 40 1305
1307 0 496000 256192 83280 81 1306
1308 0 495872 256224 83360 75 1307
1309 0 496896 253984 82960 96 1235
1310 0 497056 253856 83120 60 1309
1311 0 497280 253856 83280 80 1310
1312 0 497472 253984 83400 32 1311
1313 0 497664 254176 83440 60 1312
1314 0 497664 254400 83600 51 1313
1315 0 497536 254528 83760 60 1314
1316 0 495488 253600 82640 128 1230
1317 0 495232 253664 82560 71 1316
1318 0 495040 253760 82400 102 1317
1319 0 494848 253920 82320 71 1318
1320 0 494592 253984 82280 71 1319
1321 0 494528 254048 82240 60 1320
1322 0 495808 253248 83000 156 1229
1323 0 496032 253056 83000 71 1322
1324 0 496256 252928 83000 32 1323
1325 0 496352 252928 83000 40 1324
1326 0 496512 253088 82880 64 1325
1327 0 496704 253120 82720 60 1326
1328 0 496960 253152 82680 60 1327
1329 0 497216 253152 82680 40 1328
1330 0 497472 253184 82680 51 1329
1331 0 497728 253184 82680 51 1330
1332 0 497984 253152 82680 40 1331
1333 0 498635.72 252502.98 82480 71 1332
1334 0 496384 252672 83080 80 1325
1335 0 496576 252480 83080 51 1334
1336 0 496736 252384 83280 96 1335
1337 0 496928 252448 83440 81 1336
1338 0 497184 252480 83480 71 1337
1339 0 497408 252544 83600 120 1338
1340 0 497632 252480 83720 45 1339
1341 0 497856 252480 83840 75 1340
1342 0 498565.97 252781.6 83920 98 1341
1343 0 499136 253184 84560 80 1342
1344 0 499328 253312 84760 64 1343
1345 0 499424 253440 84960 40 1344
1346 0 499552 253536 85160 75 1345
1347 0 499712 253696 85320 81 1346
1348 0 499904 253888 85360 90 1347
1349 0 500096 254080 85360 80 1348
1350 0 500256 254304 85360 90 1349
1351 0 500448 254496 85360 71 1350
1352 0 500480 254752 85320 75 1351
1353 0 500416 255008 85320 51 1352
1354 0 500192 255200 85240 32 1353
1355 0 500224 255232 85240 32 1354
1356 0 500128 255392 85240 40 1355
1357 0 499968 255584 85200 51 1356
1358 0 499808 255776 85120 45 1357
1359 0 499584 255936 85080 64 1358
1360 0 500881 254682 85280 -1 1352
1361 0 501010 254586 85360 -1 1360
1362 0 500064 253920 85560 64 1348
1363 0 500224 253920 85760 64 1362
1364 0 500352 253984 86000 71 1363
1365 0 500320 253920 86240 60 1364
1366 0 495040 252416 82520 102 1225
1367 0 495030.56 251934.14 81840 75 1366
1368 0 494906.56 251966.61 81640 122 1367
1369 0 494904.5 251938 81520 122 1368
1370 0 494747.5 251952.75 81360 202 1369
1371 0 494449.12 252072.08 81200 150 1370
1372 0 494239.12 252251.61 80920 140 1371
1373 0 493888 252320 80240 107 1372
1374 0 493696 252224 80040 160 1373
1375 0 493600 252256 80000 163 1374
1376 0 493344 252352 80000 136 1375
1377 0 493088 252352 79920 64 1376
1378 0 492864 252352 79760 75 1377
1379 0 492608 252352 79640 75 1378
1380 0 492384 252288 79520 86 1379
1381 0 492192 252256 79360 71 1380
1382 0 492000 252192 79200 64 1381
1383 0 491776 252224 79080 96 1382
1384 0 491552 252256 78960 86 1383
1385 0 491328 252256 78760 51 1384
1386 0 491136 252384 78600 71 1385
1387 0 491008 252384 78360 75 1386
1388 0 490880 252512 78120 64 1387
1389 0 490880 252576 77840 45 1388
1390 0 490752 252736 77640 60 1389
1391 0 490656 252960 77480 71 1390
1392 0 490560 253120 77360 60 1391
1393 0 493760 252352 79800 86 1375
1394 0 493888 252384 79560 128 1393
1395 0 493984 252320 79320 75 1394
1396 0 494144 252256 79120 60 1395
1397 0 494144 252256 78840 45 1396
1398 0 494144 252192 78560 81 1397
1399 0 494112 252160 78480 81 1398
1400 0 495488 252288 82640 143 1223
1401 0 495296 252128 83000 190 1222
1402 0 495424 251872 83040 86 1401
1403 0 495456 251680 83200 134 1402
1404 0 495712 251712 83200 124 1403
1405 0 495968 251712 83200 80 1404
1406 0 496192 251712 83080 120 1405
1407 0 496448 251616 83080 64 1406
1408 0 495456 251552 83280 135 1403
1409 0 495552 251328 83400 45 1408
1410 0 495712 251104 83400 102 1409
1411 0 495904 250912 83400 120 1410
1412 0 496096 250720 83480 98 1411
1413 0 496568.8 250233.56 83880 51 1412
1414 0 496992 249792 84400 75 1413
1415 0 497152 249632 84560 137 1414
1416 0 497280 249408 84680 148 1415
1417 0 497312 249344 84680 120 1416
1418 0 497504 249152 84760 102 1417
1419 0 497696 248992 84880 81 1418
1420 0 497728 248992 84880 81 1419
1421 0 497920 248928 85040 96 1420
1422 0 497920 248768 85280 51 1421
1423 0 498016 248704 85520 45 1422
1424 0 497920 248736 85760 64 1423
1425 0 497760 248832 85960 75 1424
1426 0 497600 248864 86160 64 1425
1427 0 497536 248800 86400 60 1426
1428 0 496380.8 248387.67 86800 101 1427
1429 0 497071.75 248728.06 86880 -1 1428
1430 0 497676.06 249010.95 87000 -1 1429
1431 0 496916.03 248799.33 87080 -1 1429
1432 0 496825.78 248730.84 87280 -1 1431
1433 0 496864.62 248701.38 87480 -1 1432
1434 0 497050.62 248668.53 87680 -1 1433
1435 0 496160 247712 86560 80 1428
1436 0 496320 247552 86400 71 1435
1437 0 496320 247296 86320 102 1436
1438 0 496288 247264 86320 101 1437
1439 0 496032 247200 86280 60 1438
1440 0 495776 247168 86280 98 1439
1441 0 495552 247200 86400 51 1440
1442 0 495392 247232 86440 40 1441
1443 0 496448 247072 86440 86 1438
1444 0 496608 246880 86360 40 1443
1445 0 496768 246656 86280 45 1444
1446 0 496992 246592 86160 45 1445
1447 0 497216 246464 86080 75 1446
1448 0 497376 246336 85920 51 1447
1449 0 497536 246176 85760 51 1448
1450 0 497728 246016 85680 75 1449
1451 0 497696 245856 85480 40 1450
1452 0 497536 245632 85480 80 1451
1453 0 497536 245568 85480 60 1452
1454 0 498176 248928 85080 81 1421
1455 0 498432 248960 85160 45 1454
1456 0 498688 248960 85240 51 1455
1457 0 498944 248960 85280 75 1456
1458 0 499168 248928 85400 75 1457
1459 0 499424 248864 85480 75 1458
1460 0 499680 248832 85560 90 1459
1461 0 499936 248832 85600 81 1460
1462 0 500192 248800 85600 102 1461
1463 0 500448 248736 85720 98 1462
1464 0 500640 248704 85920 108 1463
1465 0 500896 248608 85960 96 1464
1466 0 501152 248480 85960 81 1465
1467 0 501344 248288 85920 102 1466
1468 0 501600 248192 85920 124 1467
1469 0 501856 248192 85920 96 1468
1470 0 502112 248192 86000 108 1469
1471 0 502336 248064 86040 91 1470
1472 0 502752 247968 86200 32 1471
1473 0 502816 247872 86240 32 1472
1474 0 502752 247712 86440 45 1473
1475 0 502688 247712 86720 45 1474
1476 0 502688 247776 87000 51 1475
1477 0 502720 247744 87280 40 1476
1478 0 502784 247584 87480 60 1477
1479 0 502720 247456 87720 81 1478
1480 0 502432 247616 87960 32 1479
1481 0 502240 247744 88120 60 1480
1482 0 502016 247808 88280 71 1481
1483 0 501824 247968 88360 40 1482
1484 0 502880 247296 87880 86 1479
1485 0 503072 247296 88080 60 1484
1486 0 503328 247232 88160 98 1485
1487 0 503456 247136 88160 60 1486
1488 0 502528 247872 86000 91 1471
1489 0 502784 247808 85920 120 1488
1490 0 503008 247776 85800 153 1489
1491 0 503136 247552 85800 75 1490
1492 0 503174.5 246369.73 85640 60 1491
1493 0 503275 245979 84680 -1 1492
1494 0 503456 245408 84440 124 1493
1495 0 503465 245403 84400 130 1494
1496 0 503520 245376 84160 168 1495
1497 0 503360 245440 83960 135 1496
1498 0 503136 245440 83760 164 1497
1499 0 502912 245472 83560 81 1498
1500 0 502720 245536 83400 71 1499
1501 0 502496 245600 83240 71 1500
1502 0 502240 245696 83200 81 1501
1503 0 502048 245856 83080 75 1502
1504 0 501856 245920 82880 96 1503
1505 0 501664 246016 82680 75 1504
1506 0 501504 246048 82440 98 1505
1507 0 501344 246176 82240 128 1506
1508 0 501184 246336 82120 120 1507
1509 0 501056 246560 82000 64 1508
1510 0 500960 246816 81960 104 1509
1511 0 500704 246784 81880 60 1510
1512 0 500448 246784 81880 51 1511
1513 0 500192 246784 81920 40 1512
1514 0 499936 246784 82000 45 1513
1515 0 499680 246784 82080 45 1514
1516 0 503436 246095 84360 -1 1495
1517 0 503264 246208 84320 71 1516
1518 0 503072 246272 84160 75 1517
1519 0 502880 246336 84000 71 1518
1520 0 502784 246464 83800 45 1519
1521 0 502848 246464 83520 45 1520
1522 0 502816 246272 83320 45 1521
1523 0 502816 246176 83240 60 1522
1524 0 503232 245312 84600 45 1494
1525 0 503072 245152 84800 45 1524
1526 0 502976 244896 84920 40 1525
1527 0 502816 244704 85040 32 1526
1528 0 502784 244672 85040 32 1527
1529 0 497536 248864 85080 75 1419
1530 0 497376 248928 85280 32 1529
1531 0 497216 249024 85480 64 1530
1532 0 497088 249184 85640 32 1531
1533 0 497088 249440 85760 32 1532
1534 0 497088 249504 85760 32 1533
1535 0 497280 249568 84880 60 1416
1536 0 497376 249568 85160 45 1535
1537 0 497440 249600 85400 51 1536
1538 0 497472 249600 85440 51 1537
1539 0 492842.16 251631.45 85480 -1 1208
1540 0 493266.84 252783.45 85680 80 1206
1541 0 493467.5 252484 85520 75 1540
1542 0 493655.34 253018.42 85800 60 1540
1543 0 493900.16 253231.36 85960 75 1542
1544 0 494400 253632 86400 81 1543
1545 0 494592 253824 86400 91 1544
1546 0 494816 253984 86440 71 1545
1547 0 495072 254080 86480 51 1546
1548 0 495328 254112 86560 60 1547
1549 0 495584 254208 86560 80 1548
1550 0 495776 254368 86600 60 1549
1551 0 495968 254560 86560 86 1550
1552 0 496064 254816 86560 75 1551
1553 0 496064 255072 86640 51 1552
1554 0 496064 255232 86720 86 1553
1555 0 495936 255456 86840 45 1554
1556 0 495776 255616 87040 75 1555
1557 0 496320 255232 86680 75 1554
1558 0 496544 255232 86560 80 1557
1559 0 496768 255392 86520 71 1558
1560 0 496896 255424 86480 60 1559
1561 0 490944.44 252348.83 86680 51 1202
1562 0 490674.62 252484.56 86840 51 1561
1563 0 490066 252628 87280 -1 1562
1564 0 489895 252567 87440 -1 1563
1565 0 489792 252480 87600 75 1564
1566 0 490048 252576 87560 60 1565
1567 0 490208 252704 87720 45 1566
1568 0 490304 252704 87960 64 1567
1569 0 490368 252960 88000 96 1568
1570 0 490336 253120 88200 71 1569
1571 0 490304 253120 88320 81 1570
1572 0 490285 253287 88480 -1 1571
1573 0 490160 253328 88520 -1 1572
1574 0 490023.7 253428.42 88640 -1 1573
1575 0 489568 252576 87680 45 1565
1576 0 489344 252544 87800 71 1575
1577 0 489120 252576 87920 81 1576
1578 0 488928 252640 88080 64 1577
1579 0 488736 252608 88240 81 1578
1580 0 488512 252640 88360 96 1579
1581 0 488352 252832 88440 60 1580
1582 0 488960 251040 87720 32 1193
1583 0 488544 250720 87680 101 1190
1584 0 488448 250464 87680 75 1583
1585 0 488544 250208 87680 45 1584
1586 0 488736 250016 87720 45 1585
1587 0 488928 249824 87800 71 1586
1588 0 488928 249568 87880 51 1587
1589 0 488800 249408 88040 75 1588
1590 0 488640 249248 88200 60 1589
1591 0 488608 249216 88240 60 1590
1592 0 478911 250744 88920 198 1150
1593 0 478912 251200 89240 51 1592
1594 0 478912 251200 89520 32 1593
1595 0 479072 251040 89640 60 1594
1596 0 479200 250848 89800 75 1595
1597 0 479168 250656 90000 75 1596
1598 0 479104 250400 90040 32 1597
1599 0 479136 250144 90000 75 1598
1600 0 479232 249888 90000 51 1599
1601 0 479360 249664 90000 51 1600
1602 0 479360 249472 90000 45 1601
1603 0 478335 250384 88800 175 1592
1604 0 478427 250272 88640 244 1603
1605 0 478451 250040 88520 244 1604
1606 0 478395 250016 88400 244 1605
1607 0 478315 250064 88280 244 1606
1608 0 478287 250056 88200 244 1607
1609 0 478259 250048 88120 206 1608
1610 0 478323 250112 88000 206 1609
1611 0 478323 250058 87880 131 1610
1612 0 477795 249784 87880 32 1611
1613 0 477523 249856 87800 32 1612
1614 0 477385 249862 87760 32 1613
1615 0 477269 249878 87680 32 1614
1616 0 477081 249766 87600 32 1615
1617 0 476865 249438 87480 -1 1616
1618 0 476809 249514 87240 -1 1617
1619 0 476873 249614 87200 -1 1618
1620 0 477205 248950 87600 -1 1617
1621 0 477313 248814 87720 -1 1620
1622 0 477561 248766 87760 -1 1621
1623 0 478323 250040 87840 131 1611
1624 0 478331 250080 87720 131 1623
1625 0 478331 250088 87560 131 1624
1626 0 478395 250008 87360 198 1625
1627 0 478483 250120 87160 75 1626
1628 0 478531 249976 87000 101 1627
1629 0 478707 249920 86840 154 1628
1630 0 478843 249856 86680 197 1629
1631 0 478915 249816 86520 197 1630
1632 0 478957.66 249821.33 86440 259 1631
1633 0 478979 249824 86400 259 1632
1634 0 479027 249808 86240 259 1633
1635 0 479067 249824 86080 196 1634
1636 0 478803 249544 85960 134 1635
1637 0 478595 249464 85840 60 1636
1638 0 478267 249432 85720 80 1637
1639 0 477971 249352 85600 120 1638
1640 0 478419 249368 85480 80 1639
1641 0 478427 249272 85360 32 1640
1642 0 478523 249232 85240 32 1641
1643 0 478365.06 249388.27 84800 32 1642
1644 0 478731 248904 85120 75 1642
1645 0 478827 248392 85080 217 1644
1646 0 478867 248256 84960 217 1645
1647 0 478827 247856 84840 249 1646
1648 0 478795 247664 84720 226 1647
1649 0 478915 247368 84600 124 1648
1650 0 479259 246968 84520 107 1649
1651 0 479619 246816 84400 136 1650
1652 0 480011 246664 84280 154 1651
1653 0 480405 246534 84120 148 1652
1654 0 480585 246422 83960 104 1653
1655 0 481101 246266 83800 64 1654
1656 0 481445 246214 83680 122 1655
1657 0 481751 246036 83560 124 1656
1658 0 481987 245772 83480 86 1657
1659 0 482895 245420 83400 156 1658
1660 0 483675 245464 83320 139 1659
1661 0 484065 245486 83280 120 1660
1662 0 484289 245486 83320 71 1661
1663 0 484301 245422 83440 32 1662
1664 0 483953 245174 83600 32 1663
1665 0 483801 245006 83720 115 1664
1666 0 484113 244790 83880 120 1665
1667 0 484835 244580 83960 166 1666
1668 0 485243 244456 84040 160 1667
1669 0 485963 244372 84120 122 1668
1670 0 486967 244108 84120 143 1669
1671 0 487181.5 244001.5 84000 150 1670
1672 0 487253 243966 83960 150 1671
1673 0 487529 243866 83800 131 1672
1674 0 487833 243774 83640 104 1673
1675 0 488149 243690 83480 86 1674
1676 0 488389 243722 83320 137 1675
1677 0 488577 243734 83160 107 1676
1678 0 488797 243650 83040 80 1677
1679 0 489021 243562 82960 75 1678
1680 0 489161 243570 82840 98 1679
1681 0 489708.34 243313.33 82840 98 1680
1682 0 489792.34 243369.33 82920 98 1681
1683 0 489784.34 243385.33 83000 98 1682
1684 0 489684.34 243337.33 83160 86 1683
1685 0 489297 243594 82680 86 1680
1686 0 489499 243596 82560 98 1685
1687 0 489667 243568 82440 98 1686
1688 0 489903 243516 82320 140 1687
1689 0 490175 243504 82200 122 1688
1690 0 490535 243456 82080 96 1689
1691 0 490899 243408 81960 108 1690
1692 0 491203 243372 81880 75 1691
1693 0 491991 243380 81760 124 1692
1694 0 492833 243386 81800 101 1693
1695 0 493617 243358 82000 91 1694
1696 0 494357 243238 81960 96 1695
1697 0 494553 243302 81800 115 1696
1698 0 495239 243180 81760 115 1697
1699 0 496039 243140 81680 101 1698
1700 0 496075 243124 81600 101 1699
1701 0 496061 243122 81440 107 1700
1702 0 496133 243150 81280 107 1701
1703 0 496285 243234 81160 107 1702
1704 0 496285 243326 81040 107 1703
1705 0 496241 243478 80960 134 1704
1706 0 496391 243644 80920 96 1705
1707 0 496427 243700 80880 96 1706
1708 0 495883 243148 80840 98 1707
1709 0 495823 243060 80760 98 1708
1710 0 495799 242972 80640 98 1709
1711 0 495859 243040 80440 -1 1710
1712 0 496439 243732 80840 96 1707
1713 0 496347 243828 80760 96 1712
1714 0 496223 243992 80680 96 1713
1715 0 495891 243948 80560 134 1714
1716 0 495907 244284 80520 -1 1715
1717 0 495995 244312 80440 -1 1716
1718 0 496215 244460 80400 -1 1717
1719 0 496463 244540 80320 -1 1718
1720 0 496731 244692 80240 -1 1719
1721 0 496807 244644 80160 -1 1720
1722 0 496951 244632 80120 -1 1721
1723 0 497011 244800 80200 -1 1722
1724 0 497011 244856 80240 -1 1723
1725 0 496215 244128 80520 96 1715
1726 0 496415 244236 80440 32 1725
1727 0 496655 244320 80320 -1 1726
1728 0 496931 244340 80200 -1 1727
1729 0 497031 244380 80040 -1 1728
1730 0 497055 244372 79920 -1 1729
1731 0 497071 244324 79880 -1 1730
1732 0 497431 244300 79800 -1 1731
1733 0 497471 244292 79680 -1 1732
1734 0 497587 243988 79600 -1 1733
1735 0 497063 244500 79840 -1 1731
1736 0 497239 244516 79800 -1 1735
1737 0 496033 243150 81840 32 1699
1738 0 496025 243148 81960 71 1737
1739 0 496135 242424 81960 60 1738
1740 0 496383 242248 82000 128 1739
1741 0 496391 242232 82120 128 1740
1742 0 496371 242212 82200 128 1741
1743 0 496335 241972 82240 75 1742
1744 0 496375 241864 82360 75 1743
1745 0 496351 241724 82520 81 1744
1746 0 496311 241652 82640 81 1745
1747 0 496343 241516 82800 80 1746
1748 0 496383 241380 82960 80 1747
1749 0 496481 241198 83120 98 1748
1750 0 496625 241018 83280 101 1749
1751 0 496721 240962 83440 124 1750
1752 0 496761 240914 83640 71 1751
1753 0 496793 240890 83840 98 1752
1754 0 496873 240862 83960 98 1753
1755 0 495544.6 240844.8 83960 -1 1754
1756 0 495140.6 241116.8 83920 -1 1755
1757 0 495076.6 241204.8 83840 -1 1756
1758 0 494852.6 241124.8 83880 -1 1757
1759 0 497065 240838 84080 71 1754
1760 0 497233 240818 84240 90 1759
1761 0 497357 240626 84360 81 1760
1762 0 497541 240466 84440 128 1761
1763 0 497621 240378 84520 128 1762
1764 0 497925 240154 84640 51 1763
1765 0 497995 240188 84520 51 1764
1766 0 497995 240292 84360 51 1765
1767 0 498035 240392 84200 51 1766
1768 0 498031 240384 84120 -1 1767
1769 0 498235 239900 84720 51 1764
1770 0 498311 239716 84760 -1 1769
1771 0 498219 239556 84880 -1 1770
1772 0 498223 239520 84960 91 1771
1773 0 498351 239392 85040 91 1772
1774 0 498471 239268 85120 91 1773
1775 0 498567 239080 85280 86 1774
1776 0 498687 238804 85280 86 1775
1777 0 498691 238760 85160 86 1776
1778 0 498687 238744 85080 86 1777
1779 0 498671 238976 85360 86 1775
1780 0 499019 238796 85520 60 1779
1781 0 499091 238652 85640 64 1780
1782 0 499157 238634 85760 64 1781
1783 0 499179 238628 85800 64 1782
1784 0 499571 238544 85880 160 1783
1785 0 499791 238560 86000 64 1784
1786 0 500143 238628 86080 40 1785
1787 0 500295 238724 85960 40 1786
1788 0 500527 238920 85880 51 1787
1789 0 500615 239020 85920 51 1788
1790 0 500703 239084 85960 45 1789
1791 0 500807 239104 86040 45 1790
1792 0 501249 239162 86120 60 1791
1793 0 501577 239114 86120 51 1792
1794 0 501741 238950 86080 80 1793
1795 0 501869 238754 86000 60 1794
1796 0 501873 238674 86080 60 1795
1797 0 501913 238650 86160 60 1796
1798 0 499711 238100 85840 80 1783
1799 0 499539 237988 85840 40 1798
1800 0 499837 237826 85800 40 1798
1801 0 499989 237590 85880 40 1800
1802 0 500381 237390 85920 40 1801
1803 0 501185 237110 85880 -1 1802
1804 0 501343 237008 85840 -1 1803
1805 0 501483 237160 85640 -1 1804
1806 0 501587 237332 85560 -1 1805
1807 0 501583 237596 85400 -1 1806
1808 0 501583 237660 85360 -1 1807
1809 0 501659 236804 85760 64 1804
1810 0 502339 236688 85720 71 1809
1811 0 502631 236676 85600 64 1810
1812 0 502947 236748 85520 75 1811
1813 0 503415 237036 85400 107 1812
1814 0 503653 237010 85280 107 1813
1815 0 503929 237030 85160 120 1814
1816 0 504125 237114 85040 71 1815
1817 0 504341 237126 84920 45 1816
1818 0 504521 237130 84800 45 1817
1819 0 504713 237186 84680 64 1818
1820 0 504841 237218 84520 75 1819
1821 0 504985 237290 84360 90 1820
1822 0 505113 237362 84200 60 1821
1823 0 505297 237498 84040 75 1822
1824 0 505425 237662 83880 60 1823
1825 0 505579 237824 83720 32 1824
1826 0 505691 237912 83600 32 1825
1827 0 505779 237920 83520 32 1826
1828 0 506343 237812 83520 -1 1827
1829 0 505499 238180 83520 45 1826
1830 0 505543 238272 83400 120 1829
1831 0 505611 238284 83240 71 1830
1832 0 505683 238292 83120 71 1831
1833 0 505643 238304 82960 60 1832
1834 0 505723 238272 82800 60 1833
1835 0 505831 238272 82600 60 1834
1836 0 505843 238364 82400 -1 1835
1837 0 505783 238708 82320 -1 1836
1838 0 505863 238940 82200 -1 1837
1839 0 506123 239028 82120 -1 1838
1840 0 506299 239120 82000 -1 1839
1841 0 506465 239390 81880 -1 1840
1842 0 506521 239454 81840 -1 1841
1843 0 506485 239530 81720 -1 1842
1844 0 506441 239678 81560 -1 1843
1845 0 506453 239794 81400 -1 1844
1846 0 506473 239982 81280 -1 1845
1847 0 506477 240182 81120 -1 1846
1848 0 506453 240294 81000 -1 1847
1849 0 506473 240422 80880 -1 1848
1850 0 506557 240470 80760 -1 1849
1851 0 506701 240510 80560 -1 1850
1852 0 506599 240540 80200 -1 1851
1853 0 506599 240604 80040 -1 1852
1854 0 506667 240612 79880 -1 1853
1855 0 506671 240668 79720 -1 1854
1856 0 506643 240708 79560 -1 1855
1857 0 506531 240680 79400 -1 1856
1858 0 506283 240648 79200 -1 1857
1859 0 506307 240492 79040 -1 1858
1860 0 506399 240692 78800 -1 1859
1861 0 506391 240828 78640 -1 1860
1862 0 506471 240844 78480 -1 1861
1863 0 506523 240864 78360 -1 1862
1864 0 506573 240898 78280 -1 1863
1865 0 506621 241042 78240 -1 1864
1866 0 506577 241102 78200 -1 1865
1867 0 506637 241138 78160 -1 1866
1868 0 506433 241326 77960 -1 1867
1869 0 506413 241394 77840 -1 1868
1870 0 506469 241546 77720 -1 1869
1871 0 506365 241578 77520 -1 1870
1872 0 506057 241650 77320 -1 1871
1873 0 505881 241662 77120 -1 1872
1874 0 505843 241700 77080 -1 1873
1875 0 505799 241702 77040 -1 1874
1876 0 505631 241760 77080 -1 1875
1877 0 505623 241786 77120 -1 1876
1878 0 505593 241828 77160 -1 1877
1879 0 505851 241604 77000 -1 1875
1880 0 505769 241654 76800 -1 1879
1881 0 505689 241640 76600 -1 1880
1882 0 505531 241632 76440 -1 1881
1883 0 505353 241630 76280 -1 1882
1884 0 505191 241594 76080 -1 1883
1885 0 504933 241658 75880 -1 1884
1886 0 504763 241716 75680 -1 1885
1887 0 504701 241724 75560 -1 1886
1888 0 504649 241702 75320 -1 1887
1889 0 504597 241772 75280 -1 1888
1890 0 504589 241712 75240 -1 1889
1891 0 504541 241724 75160 -1 1890
1892 0 504451 241724 75080 -1 1891
1893 0 504273 241754 74920 -1 1892
1894 0 503917 242020 74800 -1 1893
1895 0 503867 242072 74720 -1 1894
1896 0 503873 242176 74560 -1 1895
1897 0 503963 242234 74400 -1 1896
1898 0 503975 242238 74280 -1 1897
1899 0 504031 242264 74160 -1 1898
1900 0 504047 242232 74120 -1 1899
1901 0 506457 239362 82080 -1 1840
1902 0 503157 237482 85400 60 1813
1903 0 503193 237714 85440 51 1902
1904 0 503101 237906 85360 71 1903
1905 0 503005 237986 85240 71 1904
1906 0 502905 238046 85160 71 1905
1907 0 498613 238378 85760 40 1782
1908 0 498395 238304 85800 32 1907
1909 0 498311 238316 85880 32 1908
1910 0 498095 238268 86000 32 1909
1911 0 497947 238208 86080 40 1910
1912 0 497819 238224 86200 64 1911
1913 0 497783 238360 86280 64 1912
1914 0 497983 238504 86240 40 1913
1915 0 497962.66 238699.67 86240 -1 1914
1916 0 497882.66 238841.67 86320 -1 1915
1917 0 497798.66 238863.67 86240 -1 1916
1918 0 498059 238520 86160 40 1914
1919 0 496017 243146 82080 71 1738
1920 0 493557 243694 82080 32 1695
1921 0 493613 243918 82160 71 1920
1922 0 493671 243944 82240 71 1921
1923 0 493763 244084 82320 71 1922
1924 0 493787 244108 82360 64 1923
1925 0 493795 244140 82480 64 1924
1926 0 493767 244240 82560 64 1925
1927 0 493767 244208 82680 71 1926
1928 0 493703 244280 82840 60 1927
1929 0 493787 244428 83000 60 1928
1930 0 493867 244412 83120 75 1929
1931 0 493887 244456 83240 75 1930
1932 0 493883 244484 83320 32 1931
1933 0 493647 244316 82520 64 1926
1934 0 493607 244384 82440 64 1933
1935 0 493639 244380 82360 64 1934
1936 0 493567 243972 82080 71 1921
1937 0 493554.53 243960.5 82000 71 1936
1938 0 486732.5 244890.5 84000 86 1671
1939 0 486344.5 245014.5 83960 86 1938
1940 0 486140.5 245134.5 83840 -1 1939
1941 0 486718.66 244972.67 84080 86 1938
1942 0 486856.5 245242.5 84080 51 1941
1943 0 486896.5 245346.5 84040 51 1942
1944 0 486946.16 245408.1 84000 32 1943
1945 0 486800.5 245770.5 84120 60 1944
1946 0 486712.5 245014.5 84120 86 1941
1947 0 487096.5 244318.5 84640 122 1946
1948 0 484473 245518 83160 71 1662
1949 0 484181 245690 83040 120 1948
1950 0 484353 245798 82960 90 1949
1951 0 484381 245810 82920 175 1950
1952 0 484289 245242 82920 71 1951
1953 0 484281 245170 82840 71 1952
1954 0 484205 245158 82800 71 1953
1955 0 484087 245156 82760 120 1954
1956 0 484111 245256 82680 120 1955
1957 0 484143 245328 82600 -1 1956
1958 0 484429 245890 82840 175 1951
1959 0 484113 246362 82720 107 1958
1960 0 484017 246502 82600 107 1959
1961 0 483965 246482 82480 107 1960
1962 0 483933 246446 82440 -1 1961
1963 0 484152 246545 82240 -1 1962
1964 0 484228 246581 82160 -1 1963
1965 0 484242 246581 82000 -1 1964
1966 0 484262 246597 81840 -1 1965
1967 0 484280 246623 81680 -1 1966
1968 0 484436 246621 81480 -1 1967
1969 0 484440 246661 81440 -1 1968
1970 0 484436 246695 81280 -1 1969
1971 0 484508 246887 81200 -1 1970
1972 0 484456 247013 81240 -1 1971
1973 0 484446 246941 81360 -1 1972
1974 0 484446 247093 81040 -1 1971
1975 0 484430 247091 80960 -1 1974
1976 0 484338 247123 80880 -1 1975
1977 0 477075.66 249203.33 85600 90 1639
1978 0 476655.66 249087.33 85480 115 1977
1979 0 476275.66 249127.33 85360 200 1978
1980 0 476143 249346 85240 241 1979
1981 0 476323 249338 85120 241 1980
1982 0 476339 249398 85040 241 1981
1983 0 476303 249370 85000 241 1982
1984 0 476203 249070 84960 241 1983
1985 0 475459 249302 85280 81 1980
1986 0 475527 248838 85240 -1 1985
1987 0 475683 248750 85200 -1 1986
1988 0 475879 248650 85120 -1 1987
1989 0 475887 248686 85040 -1 1988
1990 0 475815 248854 85000 -1 1989
1991 0 475927 248946 84920 241 1990
1992 0 474919 249826 85240 160 1985
1993 0 474139 250002 85320 96 1992
1994 0 473267 250386 85320 51 1993
1995 0 473255 250466 85440 71 1994
1996 0 473289 250532 85480 71 1995
1997 0 472825 251172 85520 32 1996
1998 0 472797 251188 85560 32 1997
1999 0 472969 250568 85520 32 1996
2000 0 472565 250764 85600 32 1999
2001 0 472101 251216 85640 -1 2000
2002 0 472385 251148 85520 -1 2001
2003 0 472445 251192 85480 -1 2002
2004 0 471965 251224 85680 80 2001
2005 0 471749 251348 85760 75 2004
2006 0 471661 251416 85840 75 2005
2007 0 470965 251444 85880 81 2006
2008 0 470585 251728 85920 71 2007
2009 0 470325 252080 85960 32 2008
2010 0 470133 252104 85800 45 2009
2011 0 469917 252132 85680 60 2010
2012 0 469763 252218 85640 40 2011
2013 0 469667 252150 85520 40 2012
2014 0 470123.4 252087.2 86080 75 2009
2015 0 469989 252092 86160 75 2014
2016 0 469885 252356 86200 51 2015
2017 0 469941 252616 86320 80 2016
2018 0 469959 252870 86360 64 2017
2019 0 470151 253094 86320 75 2018
2020 0 470371 253214 86280 75 2019
2021 0 470395 253318 86200 75 2020
2022 0 470579 253566 86080 51 2021
2023 0 469943 252910 86400 64 2018
2024 0 470043 252354 86440 64 2023
2025 0 470119 252254 86560 64 2024
2026 0 470131 252086 86760 -1 2025
2027 0 470617 251688 86080 71 2014
2028 0 470765 251364 86120 71 2027
2029 0 470689 251312 86200 45 2028
2030 0 470465 251052 86280 51 2029
2031 0 470349 250912 86320 86 2030
2032 0 470097 250804 86240 86 2031
2033 0 469893 250688 86120 75 2032
2034 0 469745 250716 86000 60 2033
2035 0 469653 250532 85800 51 2034
2036 0 469579 250558 85720 51 2035
2037 0 469555 250534 85680 51 2036
2038 0 469547 250526 85640 51 2037
2039 0 469591 250490 85560 60 2038
2040 0 469079 251158 85680 -1 2037
2041 0 469063 251122 85600 -1 2040
2042 0 471813 251780 85880 40 2006
2043 0 471861 251912 85960 40 2042
2044 0 471653 252116 86040 51 2043
2045 0 471935 252654 86040 -1 2044
2046 0 472047 252802 86080 -1 2045
2047 0 472195 253182 86000 -1 2046
2048 0 472139 253250 85920 -1 2047
2049 0 472075 253402 85880 -1 2048
2050 0 472199 253058 85840 -1 2048
2051 0 479155 250224 86000 60 1635
2052 0 479211 250304 85880 107 2051
2053 0 479137 250434 85800 107 2052
2054 0 479273 250426 85680 60 2053
2055 0 479381 251004 85560 139 2054
2056 0 480121 250896 85560 -1 2055
2057 0 479261 251140 85640 139 2055
2058 0 479141 251220 85760 139 2057
2059 0 479157 251332 85840 139 2058
2060 0 479113 251500 86000 -1 2059
2061 0 478917 251484 86120 -1 2060
2062 0 478749 251564 86280 -1 2061
2063 0 478677 251576 86320 -1 2062
2064 0 478477 251564 86360 -1 2063
2065 0 478489 251612 86480 -1 2064
2066 0 478537 251648 86560 -1 2065
2067 0 478549 251680 86600 -1 2066
2068 0 478285 251488 86400 -1 2064
2069 0 478281 251428 86280 -1 2068
2070 0 478321 251368 86200 -1 2069
2071 0 478277 251340 86120 -1 2070
2072 0 478085 251404 86480 -1 2068
2073 0 477757 251388 86520 -1 2072
2074 0 477725 251360 86600 -1 2073
2075 0 479507 251022 85440 139 2055
2076 0 479699 251310 85280 137 2075
2077 0 479727 251354 85240 137 2076
2078 0 480209 251340 85240 40 2077
2079 0 480465 251476 85240 32 2078
2080 0 480485 251796 85280 32 2079
2081 0 480522.88 251844.86 85320 32 2080
2082 0 480125 252140 85360 -1 2081
2083 0 480065 252452 85480 -1 2082
2084 0 479945 252580 85440 -1 2083
2085 0 479719 251446 85200 150 2077
2086 0 479679 251542 85120 150 2085
2087 0 479783 251754 85000 128 2086
2088 0 479745 251820 84920 128 2087
2089 0 479815 251882 84840 128 2088
2090 0 479859 251934 84760 75 2089
2091 0 479891 252002 84680 60 2090
2092 0 479971 252102 84600 60 2091
2093 0 479991 252066 84480 60 2092
2094 0 480107 252090 84360 128 2093
2095 0 480239 252090 84280 60 2094
2096 0 480287 252138 84160 102 2095
2097 0 480371 252146 84080 102 2096
2098 0 480471 252186 83960 75 2097
2099 0 480459 252122 83800 75 2098
2100 0 480587 251998 83680 75 2099
2101 0 480687 252262 83880 51 2098
2102 0 480955 252398 83800 75 2101
2103 0 481199 252562 83720 107 2102
2104 0 481457 252712 83640 107 2103
2105 0 481785 252832 83560 120 2104
2106 0 482001 252932 83480 32 2105
2107 0 482345 252984 83400 45 2106
2108 0 482465 253000 83360 45 2107
2109 0 482493 253448 83360 -1 2108
2110 0 482511.94 253570.47 83280 -1 2109
2111 0 482510.38 253596.56 83240 -1 2110
2112 0 482531.88 253652.9 83200 -1 2111
2113 0 482477.38 253726.12 83160 -1 2112
2114 0 482401.34 253915.52 83120 -1 2113
2115 0 482441.44 254016.48 83080 -1 2114
2116 0 482491.06 254086.33 83040 -1 2115
2117 0 482590.75 254153.17 83000 -1 2116
2118 0 482677.78 254257.39 82960 -1 2117
2119 0 482787.6 254325.83 82920 -1 2118
2120 0 482844.88 254425.92 82840 -1 2119
2121 0 482909.25 254386.53 82760 -1 2120
2122 0 482945.6 254396.39 82640 -1 2121
2123 0 482657.75 253605.84 83280 -1 2110
2124 0 482750.75 253639.6 83240 -1 2123
2125 0 482840.3 253705.64 83200 -1 2124
2126 0 482909.06 253766.81 83120 -1 2125
2127 0 482925.75 253824.28 83040 -1 2126
2128 0 482907.7 253849.89 82960 -1 2127
2129 0 482985 252656 83360 131 2108
2130 0 483055 252598 83320 181 2129
2131 0 482987 252566 83200 131 2130
2132 0 482899 252386 83120 175 2131
2133 0 482493 251628 83120 40 2132
2134 0 482577 251652 83200 40 2133
2135 0 482977 251428 83240 -1 2134
2136 0 482811 252330 83080 175 2132
2137 0 482771 252194 82960 64 2136
2138 0 482899 252046 82840 64 2137
2139 0 482775 251714 82840 71 2138
2140 0 482851 251678 82680 71 2139
2141 0 482931 251630 82480 45 2140
2142 0 482915 251626 82320 45 2141
2143 0 482835 251670 82200 102 2142
2144 0 482763 251630 82080 102 2143
2145 0 482743 251614 81960 96 2144
2146 0 482695 251558 81800 96 2145
2147 0 482683 251466 81680 86 2146
2148 0 482655 251334 81560 86 2147
2149 0 482735 251218 81440 96 2148
2150 0 482711 251130 81240 81 2149
2151 0 482803 251070 81080 90 2150
2152 0 482779 251086 80920 90 2151
2153 0 482755 251094 80720 71 2152
2154 0 482751 251106 80560 71 2153
2155 0 482551 251526 80560 -1 2154
2156 0 482963 250986 80520 45 2154
2157 0 483143 250946 80320 90 2156
2158 0 483223 250846 80160 64 2157
2159 0 483209 250624 80040 40 2158
2160 0 483325 250344 79960 122 2159
2161 0 483385 250276 79920 122 2160
2162 0 483261 250408 79880 40 2161
2163 0 483391.25 250185.02 79840 122 2162
2164 0 483533 250156 79720 81 2163
2165 0 483629 250112 79560 45 2164
2166 0 483661 250096 79360 45 2165
2167 0 483617 250064 79160 32 2166
2168 0 483541 250016 79040 71 2167
2169 0 483589 250000 78960 71 2168
2170 0 483665 250024 78920 71 2169
2171 0 483649 250060 78840 71 2170
2172 0 483773 249992 78800 51 2171
2173 0 483821 249980 78760 51 2172
2174 0 483853 249956 78720 51 2173
2175 0 483885 249932 78680 51 2174
2176 0 483813 249992 78480 32 2175
2177 0 483921 249876 78360 32 2176
2178 0 484134.88 249809.34 78320 32 2177
2179 0 484259.9 249768.44 78280 32 2178
2180 0 484473.25 249591.69 78280 -1 2179
2181 0 484406.94 249622.39 78200 -1 2180
2182 0 484411.56 249637.56 78160 -1 2181
2183 0 484404.94 249646.78 78120 -1 2182
2184 0 484423.56 249621.25 78080 -1 2183
2185 0 483559 253134 83200 51 2131
2186 0 483891 253206 83120 60 2185
2187 0 483999 253290 83040 102 2186
2188 0 484103 253370 82920 102 2187
2189 0 484351 253546 82880 86 2188
2190 0 484367 253495.33 82800 86 2189
2191 0 484375 253470 82760 86 2190
2192 0 484407 253418 82640 86 2191
2193 0 484439 253430 82520 86 2192
2194 0 484459 253462 82360 -1 2193
2195 0 484295 253418 82240 -1 2194
2196 0 484295 253382 82120 -1 2195
2197 0 484311 253370 82000 -1 2196
2198 0 485153 254208 82800 40 2190
2199 0 485281 254268 82720 40 2198
2200 0 485549 254380 82560 -1 2199
2201 0 485621 254396 82400 -1 2200
2202 0 485717 254524 82280 -1 2201
2203 0 485773 254688 82240 -1 2202
2204 0 485921 254860 82200 -1 2203
2205 0 485961 255032 82120 -1 2204
2206 0 486053 255132 82000 -1 2205
2207 0 485585 255440 82040 -1 2206
2208 0 485441 255572 82000 -1 2207
2209 0 485341 255680 81920 -1 2208
2210 0 485285 255876 81960 -1 2209
2211 0 485273 255940 82000 -1 2210
2212 0 485437 255572 81840 -1 2209
2213 0 484659 253862 82840 64 2189
2214 0 483099 252626 83400 181 2129
2215 0 484071 252538 83440 51 2214
2216 0 484437 252600 83480 75 2215
2217 0 484457 252532 83520 75 2216
2218 0 484545 252412 83640 75 2217
2219 0 484613 252284 83800 75 2218
2220 0 484685 252200 83880 75 2219
2221 0 484718.22 252168.11 83920 75 2220
2222 0 484715.38 252166.78 83960 75 2221
2223 0 484826.3 252414.34 83960 75 2222
2224 0 484943.5 252450.64 84040 75 2223
2225 0 484965.28 252418.36 84080 75 2224
2226 0 479803 252722 84600 81 2092
2227 0 479631 253118 84680 120 2226
2228 0 479547 253322 84760 166 2227
2229 0 479273 253216 84880 166 2228
2230 0 479005 253164 84960 -1 2229
2231 0 478445 253140 85040 -1 2230
2232 0 478217 253160 85160 -1 2231
2233 0 478177 253188 85200 -1 2232
2234 0 479441 253584 84840 107 2228
2235 0 479265 253852 84920 102 2234
2236 0 479139 253930 84960 80 2235
2237 0 478947 254130 84920 40 2236
2238 0 478771 254258 84840 64 2237
2239 0 478743 254286 84720 64 2238
2240 0 478615 254390 84640 75 2239
2241 0 478595 254446 84600 75 2240
2242 0 478647 254714 84480 60 2241
2243 0 478759 254814 84400 60 2242
2244 0 478759 254842 84360 60 2243
2245 0 478751 254866 84320 60 2244
2246 0 478499 254946 84280 60 2245
2247 0 478427 255126 84240 -1 2246
2248 0 478151 255250 84320 -1 2247
2249 0 477899 255594 84280 -1 2248
2250 0 477671 255622 84360 -1 2249
2251 0 477571 255734 84320 -1 2250
2252 0 477179 255866 84240 -1 2251
2253 0 476937 255888 84320 -1 2252
2254 0 478403 254398 84520 75 2241
2255 0 479131 253982 85040 80 2236
2256 0 479047 254158 85120 40 2255
2257 0 479003 254174 85200 32 2256
2258 0 479005 254172 85240 32 2257
2259 0 478827 254434 85240 32 2258
2260 0 478755 254626 85320 81 2259
2261 0 478675 254794 85360 107 2260
2262 0 478693.66 254754 85440 107 2261
2263 0 478459 255126 85440 80 2262
2264 0 478343 255238 85520 64 2263
2265 0 478325 255266 85560 72 2264
2266 0 478307 255294 85600 81 2265
2267 0 478269 255416 85720 81 2266
2268 0 478703 254734 85480 107 2262
2269 0 478731 254742 85600 107 2268
2270 0 478687 254814 85680 107 2269
2271 0 479007 254170 85280 32 2258
2272 0 479625 253692 84760 107 2234
2273 0 479821 253712 84680 166 2272
2274 0 479994.62 253749.36 84600 -1 2273
2275 0 480134.06 253762.73 84520 -1 2274
2276 0 480246.8 253836.1 84440 -1 2275
2277 0 480352.75 253882.47 84360 -1 2276
2278 0 480574.06 254006.66 84280 -1 2277
2279 0 480748.22 254095.14 84200 -1 2278
2280 0 480827.8 254237.17 84160 -1 2279
2281 0 480822.8 254432.92 84120 -1 2280
2282 0 480842.25 254529.02 84000 -1 2281
2283 0 480896.3 254729.19 83880 -1 2282
2284 0 480869.44 254906.67 83800 -1 2283
2285 0 480866.16 255000.89 83720 -1 2284
2286 0 480860 255139.53 83640 -1 2285
2287 0 480755.9 255478.6 83560 -1 2286
2288 0 480673.66 255949.2 83520 -1 2287
2289 0 480472.8 256250.66 83480 -1 2288
2290 0 480334.12 256364.86 83400 -1 2289
2291 0 480302.2 256412.9 83360 -1 2290
2292 0 480146.56 256449.45 83400 -1 2291
2293 0 480088.2 256493.25 83440 -1 2292
2294 0 480000.7 256635.08 83480 -1 2293
2295 0 479005 252224 84920 45 2088
2296 0 478281 252392 84920 40 2295
2297 0 478257 252384 85000 40 2296
2298 0 478273 252680 85080 -1 2297
2299 0 478253 252844 85160 -1 2298
2300 0 478101 253028 85240 -1 2299
2301 0 477989 253112 85280 -1 2300
2302 0 477893 253148 85360 -1 2301
2303 0 477865 253120 85440 -1 2302
2304 0 477879 253130 85480 -1 2303
2305 0 478147 253146 85480 -1 2304
2306 0 478379 253234 85520 -1 2305
2307 0 478423 253338 85680 -1 2306
2308 0 478311 253374 85800 -1 2307
2309 0 478319 253390 85880 -1 2308
2310 0 479701 250166 86440 -1 1632
2311 0 479853 250178 86480 -1 2310
2312 0 480045 250138 86520 -1 2311
2313 0 480129 250146 86560 -1 2312
2314 0 462239 268756 90320 166 275
2315 0 462239 268756 90160 166 2314
2316 0 462423 268556 90000 166 2315
2317 0 462479 268700 89840 71 2316
2318 0 462679 268724 89760 71 2317
2319 0 463073 269002 89640 86 2318
2320 0 463021 268986 89600 86 2319
2321 0 463081 269090 89440 81 2320
2322 0 463201 269218 89280 86 2321
2323 0 463301 269314 89120 86 2322
2324 0 460957 269646 90360 80 274
2325 0 460581 269910 90480 160 2324
2326 0 461037 269718 90560 80 2325
2327 0 462285 269738 90600 160 2326
2328 0 461917 269830 90680 32 2327
2329 0 461901 269854 90840 218 2328
2330 0 462037 269838 90960 166 2329
2331 0 462045 269822 91120 218 2330
2332 0 462045 269718 91280 218 2331
2333 0 462069 269566 91480 218 2332
2334 0 462013 269542 91680 160 2333
2335 0 461757 269342 91840 196 2334
2336 0 461541 269342 92000 196 2335
2337 0 461485 269382 92160 237 2336
2338 0 461469 269406 92360 270 2337
2339 0 461453 269414 92440 270 2338
2340 0 461461 269374 92640 270 2339
2341 0 461429 269374 92840 235 2340
2342 0 461261 269366 92960 235 2341
2343 0 461253 269382 93160 300 2342
2344 0 461253 269390 93280 300 2343
2345 0 461277 269390 93440 227 2344
2346 0 461477 269398 93480 227 2345
2347 0 461997 269086 93440 51 2346
2348 0 461781 268846 93400 51 2347
2349 0 461787 268776 93320 51 2348
2350 0 461759 268728 93240 -1 2349
2351 0 461759 268720 93120 -1 2350
2352 0 461919 268704 93080 -1 2351
2353 0 462341 268966 93480 45 2347
2354 0 462515 268860 93400 80 2353
2355 0 462539 268836 93360 80 2354
2356 0 461373 269550 93560 227 2346
2357 0 461389 269638 93680 217 2356
2358 0 461389 269678 93800 217 2357
2359 0 461389 269678 93920 164 2358
2360 0 461389 269762 94000 164 2359
2361 0 461277 269810 94160 164 2360
2362 0 461165 269842 94280 157 2361
2363 0 461149 269874 94440 157 2362
2364 0 461037 269866 94640 134 2363
2365 0 461045 269834 94760 134 2364
2366 0 461037 269786 94840 134 2365
2367 0 460965 269770 95000 -1 2366
2368 0 461157 269722 95160 163 2367
2369 0 461293 269650 95360 135 2368
2370 0 461429 269546 95520 135 2369
2371 0 461429 269550 95760 128 2370
2372 0 461973 269614 95880 163 2371
2373 0 462381 269338 95920 137 2372
2374 0 463133 268726 95920 -1 2373
2375 0 463277 268478 95880 -1 2374
2376 0 463573 268294 95800 -1 2375
2377 0 463505 268284 95880 -1 2376
2378 0 463469 267896 95920 90 2377
2379 0 463405 267584 95880 90 2378
2380 0 463317 267396 95840 90 2379
2381 0 463025 267156 95840 81 2380
2382 0 462797 266984 95920 80 2381
2383 0 462425 266828 96000 64 2382
2384 0 462225 266728 96080 75 2383
2385 0 461897 266560 96160 80 2384
2386 0 461601 266436 96240 81 2385
2387 0 461513 266384 96320 81 2386
2388 0 461129 266442 96320 81 2387
2389 0 461045 266450 96360 81 2388
2390 0 461437 266162 96320 60 2387
2391 0 461153 265990 96360 80 2390
2392 0 460785 265766 96440 81 2391
2393 0 460313 265578 96480 75 2392
2394 0 460077 265446 96520 98 2393
2395 0 459877 265390 96560 80 2394
2396 0 459677 265262 96600 60 2395
2397 0 459441 265138 96640 75 2396
2398 0 458977 265104 96680 81 2397
2399 0 458657 265096 96720 71 2398
2400 0 458357 265004 96680 40 2399
2401 0 458049 265224 96640 45 2400
2402 0 457889 265660 96600 90 2401
2403 0 457765 265852 96560 51 2402
2404 0 457537 266152 96520 80 2403
2405 0 457477 266258 96480 101 2404
2406 0 457389 266378 96400 101 2405
2407 0 457185 266574 96360 51 2406
2408 0 457121 266666 96280 51 2407
2409 0 456985 266830 96200 71 2408
2410 0 456813 266954 96120 60 2409
2411 0 456569 267178 96080 51 2410
2412 0 456421 267522 96000 71 2411
2413 0 456297 267644 95880 60 2412
2414 0 456309 267752 95800 51 2413
2415 0 455973 267952 95760 91 2414
2416 0 455553 267812 95720 64 2415
2417 0 455181 267712 95600 60 2416
2418 0 455073 267616 95480 75 2417
2419 0 454733 267360 95360 80 2418
2420 0 454377 267296 95280 86 2419
2421 0 453657 267294 95240 64 2420
2422 0 453497 267330 95160 64 2421
2423 0 453081 267434 95080 75 2422
2424 0 452973 267440 95040 75 2423
2425 0 452865 267446 95000 51 2424
2426 0 452425 267454 94920 102 2425
2427 0 452325 267482 94800 102 2426
2428 0 452257 267410 94680 107 2427
2429 0 452245 267330 94560 107 2428
2430 0 454377 267120 95240 86 2420
2431 0 458693 265032 96840 71 2399
2432 0 458613 264952 96960 32 2431
2433 0 458473 264740 97080 32 2432
2434 0 458469 264576 97120 32 2433
2435 0 458497 264476 97080 51 2434
2436 0 458505 264420 97040 51 2435
2437 0 458549 264296 97000 51 2436
2438 0 458569 264260 96920 51 2437
2439 0 458765 264160 96880 -1 2438
2440 0 458845 264176 96800 -1 2439
2441 0 458877 264196 96720 -1 2440
2442 0 459009 264112 96680 -1 2441
2443 0 459125 263996 96640 -1 2442
2444 0 459285 263912 96560 -1 2443
2445 0 459325 263868 96480 -1 2444
2446 0 458693 264284 96680 -1 2441
2447 0 458485 264376 96600 51 2446
2448 0 458277 264276 96720 51 2447
2449 0 458293 264236 96800 45 2448
2450 0 458241 264220 96880 45 2449
2451 0 463285 267496 95760 90 2380
2452 0 463157 267556 95680 90 2451
2453 0 462881 267656 95600 -1 2452
2454 0 462649 267792 95520 -1 2453
2455 0 462549 269210 96000 80 2373
2456 0 462641 269126 96160 98 2455
2457 0 462737 269060 96360 122 2456
2458 0 462757 268940 96520 122 2457
2459 0 462813 268846 96720 175 2458
2460 0 462681 268706 96880 166 2459
2461 0 462377 268694 97040 163 2460
2462 0 462037 268704 97200 120 2461
2463 0 461933 268764 97320 120 2462
2464 0 461705 268768 97480 140 2463
2465 0 461645 268680 97760 137 2464
2466 0 461689 268632 98000 141 2465
2467 0 461689 268636 98200 140 2466
2468 0 461613 268758 98440 140 2467
2469 0 461553 268842 98600 115 2468
2470 0 461653 268826 98760 175 2469
2471 0 461705 268818 98960 175 2470
2472 0 461801 268862 99120 164 2471
2473 0 461969 268906 99280 153 2472
2474 0 462069 268892 99400 157 2473
2475 0 462351 268802 99520 186 2474
2476 0 462439 268854 99600 186 2475
2477 0 462491 268898 99640 186 2476
2478 0 463077 269176 99680 -1 2477
2479 0 463261 269044 99800 -1 2478
2480 0 463675 268882 100040 -1 2479
2481 0 463997 268852 100240 -1 2480
2482 0 464217 268900 100360 -1 2481
2483 0 464415 269006 100680 -1 2482
2484 0 464685 269024 100920 -1 2483
2485 0 464773 269068 101040 -1 2484
2486 0 464867 269130 101160 -1 2485
2487 0 464929 269216 101360 -1 2486
2488 0 465145 269320 101600 -1 2487
2489 0 465271 269366 101880 -1 2488
2490 0 465355 269410 102080 -1 2489
2491 0 465407 269350 102240 -1 2490
2492 0 465505 269420 102400 -1 2491
2493 0 465707 269482 102640 -1 2492
2494 0 465993 269584 102880 -1 2493
2495 0 466261 269528 103040 -1 2494
2496 0 466355 269502 103240 -1 2495
2497 0 466651 269490 103280 -1 2496
2498 0 466709 269500 103480 -1 2497
2499 0 466747 269542 103600 -1 2498
2500 0 466883 269514 103720 -1 2499
2501 0 467039 269542 103840 -1 2500
2502 0 467123 269578 104000 -1 2501
2503 0 467391 269722 104240 -1 2502
2504 0 467447 269898 104400 -1 2503
2505 0 467415 269914 104560 -1 2504
2506 0 467347 269938 104720 -1 2505
2507 0 467247 270002 104880 -1 2506
2508 0 467191 270106 105080 -1 2507
2509 0 467181 270096 105360 -1 2508
2510 0 467187 270042 105600 -1 2509
2511 0 467119 269982 105840 -1 2510
2512 0 467013 269916 106040 -1 2511
2513 0 466889 269888 106160 -1 2512
2514 0 466729 269880 106360 -1 2513
2515 0 466481 269680 106600 -1 2514
2516 0 466417 269548 106760 -1 2515
2517 0 466421 269392 107120 -1 2516
2518 0 466595 269210 107400 -1 2517
2519 0 466791 269118 107520 -1 2518
2520 0 466957 269012 107680 -1 2519
2521 0 467125 268912 107760 -1 2520
2522 0 467403 268846 107960 -1 2521
2523 0 467725 268764 108120 -1 2522
2524 0 468079 268642 108440 -1 2523
2525 0 468339 268462 108640 -1 2524
2526 0 468401 268384 108760 -1 2525
2527 0 468501 268312 108840 -1 2526
2528 0 468567 268234 108960 -1 2527
2529 0 468577 268168 109320 -1 2528
2530 0 468513 268164 109520 -1 2529
2531 0 468469 268152 109680 -1 2530
2532 0 468481 268172 109880 -1 2531
2533 0 468475 268242 110040 -1 2532
2534 0 468315 268178 110360 -1 2533
2535 0 468243 268226 110560 -1 2534
2536 0 468251 268170 110760 -1 2535
2537 0 468203 268098 110880 -1 2536
2538 0 468179 268098 111080 -1 2537
2539 0 468193 268112 111240 -1 2538
2540 0 468197 268104 111440 -1 2539
2541 0 468201 268172 111560 -1 2540
2542 0 468311 268214 111640 -1 2541
2543 0 468447 268166 111800 -1 2542
2544 0 468427 268090 111960 -1 2543
2545 0 468331 268018 112120 -1 2544
2546 0 468331 267862 112280 -1 2545
2547 0 468351 267818 112400 -1 2546
2548 0 468311 267810 112520 -1 2547
2549 0 468285 267804 112640 -1 2548
2550 0 468241 267732 112760 -1 2549
2551 0 468113 267704 112840 -1 2550
2552 0 468041 267636 112920 -1 2551
2553 0 467967 267630 113000 -1 2552
2554 0 467899 267642 113040 -1 2553
2555 0 467783 267642 113120 -1 2554
2556 0 467767 267590 113240 -1 2555
2557 0 467759 267542 113360 -1 2556
2558 0 467685 267528 113440 -1 2557
2559 0 467665 267420 113640 -1 2558
2560 0 467553 267316 113800 -1 2559
2561 0 467611 267230 113920 -1 2560
2562 0 467463 267122 114040 -1 2561
2563 0 467523 266970 114200 -1 2562
2564 0 467483 266882 114320 -1 2563
2565 0 467383 266834 114440 -1 2564
2566 0 467373 266796 114600 -1 2565
2567 0 467317 266816 114720 -1 2566
2568 0 467275 266862 114840 -1 2567
2569 0 467237 266808 115000 -1 2568
2570 0 467173 266768 115160 -1 2569
2571 0 467099 266678 115280 -1 2570
2572 0 467007 266598 115400 -1 2571
2573 0 466875 266490 115520 -1 2572
2574 0 466681 266432 115640 -1 2573
2575 0 466411 266310 115760 -1 2574
2576 0 466303 266074 115920 -1 2575
2577 0 466121 265860 116040 -1 2576
2578 0 465905 265664 116160 -1 2577
2579 0 465733 265444 116400 -1 2578
2580 0 465775 265206 116640 -1 2579
2581 0 465687 265050 116760 -1 2580
2582 0 465631 264810 116960 -1 2581
2583 0 465589 264444 117200 -1 2582
2584 0 465545 264060 117440 -1 2583
2585 0 465453 263712 117640 -1 2584
2586 0 465335 263546 117880 -1 2585
2587 0 465219 263234 118000 -1 2586
2588 0 465083 262998 118160 -1 2587
2589 0 465043 262750 118320 -1 2588
2590 0 465013 262592 118480 -1 2589
2591 0 464861 262372 118600 -1 2590
2592 0 464749 262204 118680 -1 2591
2593 0 464721 261868 118800 -1 2592
2594 0 464667 261610 118920 -1 2593
2595 0 464599 261218 119080 -1 2594
2596 0 464613 260868 119280 -1 2595
2597 0 464445 260548 119480 -1 2596
2598 0 464377 260312 119600 -1 2597
2599 0 464403 260150 119760 -1 2598
2600 0 464601 259780 119880 -1 2599
2601 0 464697 259308 119960 -1 2600
2602 0 464699 259010 120040 -1 2601
2603 0 464773 258676 120280 -1 2602
2604 0 464825 258344 120440 -1 2603
2605 0 464899 258118 120560 -1 2604
2606 0 464855 257774 120680 -1 2605
2607 0 464741 257592 120760 -1 2606
2608 0 464741 257380 120920 -1 2607
2609 0 464745 257208 121040 -1 2608
2610 0 464835 256982 121200 -1 2609
2611 0 464899 256626 121440 -1 2610
2612 0 464979 256438 121600 -1 2611
2613 0 465013 256252 121720 -1 2612
2614 0 464985 255992 121880 -1 2613
2615 0 464965 255720 122000 -1 2614
2616 0 465093 255476 122080 -1 2615
2617 0 465195 255270 122160 -1 2616
2618 0 465255 255070 122240 -1 2617
2619 0 465311 254970 122320 -1 2618
2620 0 465365 254824 122400 -1 2619
2621 0 465399 254518 122560 -1 2620
2622 0 465347 253858 123080 -1 2621
2623 0 465453 253572 123360 -1 2622
2624 0 465609 253156 123680 -1 2623
2625 0 465657 252916 123880 -1 2624
2626 0 465827 252742 124080 -1 2625
2627 0 465871 252342 124360 -1 2626
2628 0 465891 252086 124720 -1 2627
2629 0 465821 251636 125200 -1 2628
2630 0 465517 251012 126160 -1 2629
2631 0 465417 250940 126360 -1 2630
2632 0 465403 250618 126720 -1 2631
2633 0 465315 250238 126880 -1 2632
2634 0 465157 249852 127160 -1 2633
2635 0 465009 249724 127360 -1 2634
2636 0 464797 249508 127600 -1 2635
2637 0 464711 249338 127960 -1 2636
2638 0 464727 249186 128200 -1 2637
2639 0 464667 248966 128440 -1 2638
2640 0 464635 248458 128840 -1 2639
2641 0 464619 248314 129000 -1 2640
2642 0 464543 248146 129120 -1 2641
2643 0 464467 248014 129240 -1 2642
2644 0 464357 247868 129320 -1 2643
2645 0 464255 247654 129480 -1 2644
2646 0 464147 247334 129680 -1 2645
2647 0 464107 247170 129880 -1 2646
2648 0 464055 247046 130000 -1 2647
2649 0 463975 246954 130160 -1 2648
2650 0 463991 246802 130320 -1 2649
2651 0 463979 246726 130440 -1 2650
2652 0 463957 246576 130560 -1 2651
2653 0 463957 246520 130640 -1 2652
2654 0 463895 246414 130760 -1 2653
2655 0 463849 246228 130920 -1 2654
2656 0 463759 246114 131080 -1 2655
2657 0 463679 246018 131200 -1 2656
2658 0 463577 245984 131320 -1 2657
2659 0 463539 245846 131440 -1 2658
2660 0 463445 245848 131560 -1 2659
2661 0 463355 245814 131760 -1 2660
2662 0 463313 245720 131880 -1 2661
2663 0 463297 245664 131960 -1 2662
2664 0 463215 245694 132080 -1 2663
2665 0 463107 245686 132240 -1 2664
2666 0 463035 245558 132400 -1 2665
2667 0 462927 245558 132560 -1 2666
2668 0 462857 245636 132720 -1 2667
2669 0 462697 245560 132920 -1 2668
2670 0 462561 245460 133160 -1 2669
2671 0 462327 245370 133480 -1 2670
2672 0 462167 245330 133600 -1 2671
2673 0 462023 245194 133760 -1 2672
2674 0 462039 245114 133880 -1 2673
2675 0 462065 245184 134000 -1 2674
2676 0 462059 245138 134160 -1 2675
2677 0 462053 245044 134280 -1 2676
2678 0 461975 245014 134400 -1 2677
2679 0 461863 244934 134680 -1 2678
2680 0 461657 244812 134920 -1 2679
2681 0 461253 244552 135160 -1 2680
2682 0 461109 244456 135360 -1 2681
2683 0 461071 244394 135520 -1 2682
2684 0 460943 244374 135680 -1 2683
2685 0 460727 244202 135880 -1 2684
2686 0 460547 244070 136040 -1 2685
2687 0 460393 244048 136080 -1 2686
2688 0 460249 244016 136120 -1 2687
2689 0 460069 243896 136200 -1 2688
2690 0 459971 243910 136320 -1 2689
2691 0 459815 243778 136520 -1 2690
2692 0 459715 243658 136800 -1 2691
2693 0 459389 243408 137120 -1 2692
2694 0 459323 243322 137240 -1 2693
2695 0 459227 243170 137320 -1 2694
2696 0 459075 243070 137400 -1 2695
2697 0 458955 243018 137520 -1 2696
2698 0 458821 242900 137600 -1 2697
2699 0 458687 242810 137720 -1 2698
2700 0 458595 242794 137800 -1 2699
2701 0 458485 242664 137920 -1 2700
2702 0 458339 242650 138040 -1 2701
2703 0 458211 242594 138160 -1 2702
2704 0 458143 242594 138240 -1 2703
2705 0 458105 242620 138320 -1 2704
2706 0 458107 242678 138440 -1 2705
2707 0 458007 242702 138560 -1 2706
2708 0 457877 242724 138680 -1 2707
2709 0 457765 242728 138760 -1 2708
2710 0 457633 242772 138880 -1 2709
2711 0 457465 242764 139160 -1 2710
2712 0 457391 242874 139360 -1 2711
2713 0 457347 242974 139520 -1 2712
2714 0 457275 243030 139680 -1 2713
2715 0 457155 243030 139840 -1 2714
2716 0 456965 243040 139960 -1 2715
2717 0 456881 242972 140080 -1 2716
2718 0 456725 242864 140160 -1 2717
2719 0 456697 242836 140320 -1 2718
2720 0 456517 242736 140440 -1 2719
2721 0 456261 242824 140640 -1 2720
2722 0 455853 242744 140800 -1 2721
2723 0 455525 242728 140960 -1 2722
2724 0 455337 242804 141080 -1 2723
2725 0 455025 242828 141240 -1 2724
2726 0 454793 242812 141400 -1 2725
2727 0 454481 242740 141560 -1 2726
2728 0 454293 242696 141720 -1 2727
2729 0 454013 242696 141840 -1 2728
2730 0 453877 242696 141960 -1 2729
2731 0 453725 242696 142080 -1 2730
2732 0 453509 242696 142200 -1 2731
2733 0 453301 242616 142320 -1 2732
2734 0 453169 242668 142440 -1 2733
2735 0 453017 242660 142560 -1 2734
2736 0 452769 242692 142920 -1 2735
2737 0 452625 242740 143040 -1 2736
2738 0 452417 242828 143200 -1 2737
2739 0 452245 242968 143440 -1 2738
2740 0 452025 242940 143520 -1 2739
2741 0 451929 243004 143640 -1 2740
2742 0 451825 243060 143760 -1 2741
2743 0 451833 243148 144000 -1 2742
2744 0 451649 243092 144120 -1 2743
2745 0 451429 243144 144240 -1 2744
2746 0 451353 243204 144360 -1 2745
2747 0 451161 243156 144480 -1 2746
2748 0 451029 243264 144600 -1 2747
2749 0 450829 243240 144680 -1 2748
2750 0 450497 243316 144880 -1 2749
2751 0 450253 243360 145040 -1 2750
2752 0 450017 243388 145160 -1 2751
2753 0 449737 243460 145280 -1 2752
2754 0 449377 243404 145520 -1 2753
2755 0 449005 243280 145680 -1 2754
2756 0 448637 243264 145920 -1 2755
2757 0 448397 243176 146080 -1 2756
2758 0 448245 243280 146280 -1 2757
2759 0 447857 243324 146400 -1 2758
2760 0 447673 243332 146560 -1 2759
2761 0 447437 243280 146720 -1 2760
2762 0 447261 243232 146840 -1 2761
2763 0 446989 243232 146960 -1 2762
2764 0 446525 243120 147040 -1 2763
2765 0 444941 242800 147080 -1 2764
2766 0 443493 242792 147040 -1 2765
2767 0 443373 242480 146960 -1 2766
2768 0 443373 242416 146880 -1 2767
2769 0 443921 242340.06 146800 -1 2768
2770 0 444345 241964.06 146760 -1 2769
2771 0 444489 241860.06 146720 -1 2770
2772 0 444593 241644.06 146760 -1 2771
2773 0 444633 241572.06 146840 -1 2772
2774 0 444697 241356.06 146800 -1 2773
2775 0 445065 241084.06 146720 -1 2774
2776 0 445521 240580.06 146720 -1 2775
2777 0 445753 239956.06 146640 -1 2776
2778 0 446017 239636.06 146520 -1 2777
2779 0 446593 239420.06 146480 -1 2778
2780 0 446657 239364.06 146320 -1 2779
2781 0 446761 239420.06 146160 -1 2780
2782 0 441485 242496 147000 -1 2766
2783 0 440225 242508 147040 -1 2782
2784 0 439597 242656 147080 -1 2783
2785 0 439085 242720 147160 -1 2784
2786 0 438457 242820 147200 -1 2785
2787 0 438293 242792 147280 -1 2786
2788 0 439137 242684 147320 -1 2787
2789 0 439217 242628 147400 -1 2788
2790 0 437301 242616 147280 -1 2787
2791 0 437273 242556 147360 -1 2790
2792 0 437225 242604 147400 -1 2791
2793 0 436957 242600 147520 -1 2792
2794 0 436909 242648 147560 -1 2793
2795 0 436837 242752 147760 -1 2794
2796 0 436513 242868 147840 -1 2795
2797 0 435717 243080 147880 -1 2796
2798 0 435061 243064 148000 -1 2797
2799 0 434645 243192 148120 -1 2798
2800 0 434329 243404 148240 -1 2799
2801 0 433961 243692 148280 -1 2800
2802 0 433617 243644 148360 -1 2801
2803 0 433425 243676 148480 -1 2802
2804 0 433205 243680 148640 -1 2803
2805 0 433005 243584 148720 -1 2804
2806 0 432949 243592 149000 -1 2805
2807 0 432697 243772 149080 -1 2806
2808 0 432443 243838 149200 -1 2807
2809 0 432249 243872 149360 -1 2808
2810 0 431805 243944 149640 -1 2809
2811 0 432019 244294 149840 -1 2810
2812 0 431995 244366 149960 -1 2811
2813 0 431979 244438 150080 -1 2812
2814 0 431855 244658 150240 -1 2813
2815 0 431571 244678 150320 -1 2814
2816 0 431259 244662 150520 -1 2815
2817 0 430839 244570 150640 -1 2816
2818 0 430615 244554 150760 -1 2817
2819 0 430479 244442 150880 -1 2818
2820 0 430239 244394 151040 -1 2819
2821 0 429911 244394 151200 -1 2820
2822 0 429691 244374 151320 -1 2821
2823 0 429523 244414 151480 -1 2822
2824 0 429063 244370 151600 -1 2823
2825 0 428379 244510 151720 -1 2824
2826 0 427939 244806 151800 -1 2825
2827 0 427175 245186 151840 -1 2826
2828 0 426079 245442 151880 -1 2827
2829 0 425865 245648 151840 -1 2828
2830 0 425651 245854 151800 -1 2829
2831 0 425635 245878 151640 -1 2830
2832 0 425551 245962 151520 -1 2831
2833 0 425543 246002 151400 -1 2832
2834 0 425599 246162 151280 -1 2833
2835 0 425595 246198 151160 -1 2834
2836 0 425763 246198 151080 -1 2835
2837 0 425859 246038 151000 -1 2836
2838 0 425875 246078 150920 -1 2837
2839 0 425691 245510 152000 -1 2828
2840 0 425427 245550 152200 -1 2839
2841 0 425387 245598 152360 -1 2840
2842 0 425227 245678 152520 -1 2841
2843 0 424947 245726 152640 -1 2842
2844 0 424851 245782 152760 -1 2843
2845 0 424763 245854 152840 -1 2844
2846 0 424615 245946 152960 -1 2845
2847 0 424391 246106 153080 -1 2846
2848 0 423995 246182 153280 -1 2847
2849 0 423699 246294 153400 -1 2848
2850 0 423435 246390 153520 -1 2849
2851 0 423119 246458 153600 -1 2850
2852 0 422815 246634 153800 -1 2851
2853 0 422627 246718 153960 -1 2852
2854 0 422355 246782 154080 -1 2853
2855 0 422195 246718 154200 -1 2854
2856 0 422051 246750 154360 -1 2855
2857 0 421827 246918 154480 -1 2856
2858 0 421487 246954 154600 -1 2857
2859 0 421010.8 247053.6 154760 -1 2858
2860 0 420607 247754 154720 -1 2859
2861 0 420575 247954 154680 -1 2860
2862 0 420527 248034 154600 -1 2861
2863 0 420593 248096.03 154480 -1 2862
2864 0 420693 248152.03 154320 -1 2863
2865 0 420679 248262.06 154160 -1 2864
2866 0 420683 248274.06 154120 -1 2865
2867 0 420737 248248.03 153960 -1 2866
2868 0 420757 248272.03 153800 -1 2867
2869 0 420693 248324.03 153680 -1 2868
2870 0 420597 248284.03 153560 -1 2869
2871 0 420597 248280.03 153480 -1 2870
2872 0 420569 248224.03 153320 -1 2871
2873 0 420629 248256.03 153120 -1 2872
2874 0 420677 248372.03 152960 -1 2873
2875 0 420757 248508.03 152800 -1 2874
2876 0 420805 248652.03 152680 -1 2875
2877 0 420869 248704.03 152560 -1 2876
2878 0 420925 248784.03 152480 -1 2877
2879 0 420981 248792.03 152320 -1 2878
2880 0 420889 248772.03 152200 -1 2879
2881 0 420869 248856.03 152080 -1 2880
2882 0 420921 248916.03 151920 -1 2881
2883 0 420985 249024.03 151880 -1 2882
2884 0 421155 249094.06 151760 -1 2883
2885 0 421423 249130.06 151680 -1 2884
2886 0 421575 249238.06 151600 -1 2885
2887 0 421631 249562.06 151520 -1 2886
2888 0 421637 249712.03 151400 -1 2887
2889 0 421629 249864.03 151280 -1 2888
2890 0 421693 249996.03 151120 -1 2889
2891 0 421781 250196.03 151000 -1 2890
2892 0 421767 250402.06 150840 -1 2891
2893 0 421707 250574.06 150760 -1 2892
2894 0 421731 250778.06 150640 -1 2893
2895 0 421873 250912.03 150520 -1 2894
2896 0 421825 250852.03 150400 -1 2895
2897 0 421699 250718.03 150320 -1 2896
2898 0 421773 250656.03 150200 -1 2897
2899 0 421785 250608.03 150120 -1 2898
2900 0 421635 250738.03 150080 -1 2899
2901 0 421515 250842.03 150000 -1 2900
2902 0 421335 250922.03 149880 -1 2901
2903 0 420730.8 247109.6 154880 -1 2859
2904 0 420450.8 247197.6 155080 -1 2903
2905 0 420360.5 247184.36 155120 -1 2904
2906 0 420198.8 247177.6 155200 -1 2905
2907 0 420098.8 247277.6 155360 -1 2906
2908 0 420002.8 247365.6 155560 -1 2907
2909 0 419594.8 247333.6 155760 -1 2908
2910 0 419322.8 247453.6 155920 -1 2909
2911 0 419182.8 247489.6 156120 -1 2910
2912 0 419018.8 247485.6 156200 -1 2911
2913 0 418742.8 247593.6 156320 -1 2912
2914 0 418362.8 247749.6 156440 -1 2913
2915 0 418070.8 247817.6 156600 -1 2914
2916 0 417878.8 247921.6 156720 -1 2915
2917 0 417590.8 248009.6 156920 -1 2916
2918 0 417446.8 248097.6 157120 -1 2917
2919 0 417318.8 248113.6 157280 -1 2918
2920 0 417098.8 248213.6 157440 -1 2919
2921 0 416882.8 248285.6 157600 -1 2920
2922 0 416618.8 248533.6 157760 -1 2921
2923 0 416402.8 248773.6 157880 -1 2922
2924 0 416258.8 248861.6 158000 -1 2923
2925 0 416190.8 248937.6 158120 -1 2924
2926 0 416070.8 249033.6 158240 -1 2925
2927 0 416046.8 249057.6 158360 -1 2926
2928 0 415950.8 249113.6 158480 -1 2927
2929 0 415934.8 249281.6 158600 -1 2928
2930 0 415760 249738 158720 -1 2929
2931 0 415524 250694 158840 -1 2930
2932 0 415802 251668 158800 -1 2931
2933 0 415660 252350 158840 -1 2932
2934 0 414520 253622 158800 -1 2933
2935 0 413950 254256 158680 -1 2934
2936 0 413572 254510 158600 -1 2935
2937 0 413364 254702 158480 -1 2936
2938 0 413206 255140 158360 -1 2937
2939 0 412922 255544 158160 -1 2938
2940 0 412562 255788 158040 -1 2939
2941 0 412120 256342 157880 -1 2940
2942 0 411786 256628 157800 -1 2941
2943 0 411406 256856 157720 -1 2942
2944 0 411098 257188 157640 -1 2943
2945 0 410594 257652 157480 -1 2944
2946 0 410434 258180 157440 -1 2945
2947 0 410430 258384 157280 -1 2946
2948 0 410430 259088 157080 -1 2947
2949 0 410350 259872 157120 -1 2948
2950 0 410310 260288 157280 -1 2949
2951 0 410246 260720 157360 -1 2950
2952 0 410406 261016 157400 -1 2951
2953 0 410842 261676 157440 -1 2952
2954 0 410722 262556 157520 -1 2953
2955 0 410998 263216 157600 -1 2954
2956 0 411246 264264 157680 -1 2955
2957 0 411370 265180 157760 -1 2956
2958 0 411118 266256 157800 -1 2957
2959 0 410210 268220 157800 -1 2958
2960 0 409782 268880 157840 -1 2959
2961 0 409498 268972 157760 -1 2960
2962 0 409466 269004 157640 -1 2961
2963 0 409474 269044 157480 -1 2962
2964 0 408932 268966.06 157400 -1 2963
2965 0 408318 268528 157360 -1 2964
2966 0 408116 268364.03 157200 -1 2965
2967 0 408080 268260.03 157080 -1 2966
2968 0 408776 268994.03 157560 -1 2964
2969 0 408648 269050.03 157720 -1 2968
2970 0 408584 269034.03 157840 -1 2969
2971 0 408556 269058.03 157960 -1 2970
2972 0 408448 269022.03 158080 -1 2971
2973 0 410438 268800 157440 -1 2963
2974 0 410438 268864 157120 -1 2973
2975 0 410482 268812 157000 -1 2974
2976 0 410518 268904 156920 -1 2975
2977 0 410210 269956 157480 -1 2963
2978 0 410394 270580 157400 -1 2977
2979 0 410614 271032 157320 -1 2978
2980 0 410806 271400 157200 -1 2979
2981 0 410890 271468 157080 -1 2980
2982 0 410850 271732 157000 -1 2981
2983 0 410378 272076 157000 -1 2982
2984 0 410178 272364 157120 -1 2983
2985 0 410140 272551.03 157240 -1 2984
2986 0 409956 272879.03 157360 -1 2985
2987 0 409740 273411.06 157440 -1 2986
2988 0 409636 273651.03 157520 -1 2987
2989 0 409564 273967.03 157600 -1 2988
2990 0 409392 274367.06 157680 -1 2989
2991 0 409008 274647.06 157720 -1 2990
2992 0 408892 274919.03 157800 -1 2991
2993 0 408892 275099.03 157880 -1 2992
2994 0 408828 275407.03 158000 -1 2993
2995 0 408632 275675.03 158080 -1 2994
2996 0 408300 275951.03 158200 -1 2995
2997 0 408076 276095.03 158280 -1 2996
2998 0 407892 276463.06 158360 -1 2997
2999 0 407500 276887.06 158480 -1 2998
3000 0 407180 277095.1 158400 -1 2999
3001 0 407172 277087.1 158560 -1 2999
3002 0 407036.03 277135.16 158680 -1 3001
3003 0 406988 277295.06 158800 -1 3002
3004 0 406948 277231.06 158960 -1 3003
3005 0 406860 277260.34 159000 -1 3004
3006 0 406684 277319.06 159080 -1 3005
3007 0 406644 277287.06 159160 -1 3006
3008 0 406332 277415.06 159200 -1 3007
3009 0 406116 277231.06 159240 -1 3008
3010 0 406076 277127.06 159360 -1 3009
3011 0 406292 278047.06 158760 -1 3003
3012 0 406188 278375.06 158680 -1 3011
3013 0 405932 278935.06 158560 -1 3012
3014 0 405740 279535.12 158400 -1 3013
3015 0 405732 279863.06 158240 -1 3014
3016 0 405588 280455.12 158080 -1 3015
3017 0 405212 280895.06 158120 -1 3016
3018 0 405180 280927.06 158200 -1 3017
3019 0 405228 280655.06 158320 -1 3018
3020 0 405460 280679.06 157960 -1 3016
3021 0 405324 280959.06 157880 -1 3020
3022 0 405196 281463.06 157920 -1 3021
3023 0 405228 281647.06 157960 -1 3022
3024 0 405180 281959.06 158000 -1 3023
3025 0 405132 282143.06 158080 -1 3024
3026 0 405108 282283.03 158160 -1 3025
3027 0 404924 282735.03 158240 -1 3026
3028 0 404672 283031.06 158200 -1 3027
3029 0 404508.03 283203.12 158280 -1 3028
3030 0 404472.03 283371.16 158360 -1 3029
3031 0 404592.03 283435.16 158400 -1 3030
3032 0 404728 283323.06 158560 -1 3031
3033 0 404766 283345.03 158640 -1 3032
3034 0 405212 281079.06 157760 -1 3021
3035 0 405012 281239.06 157600 -1 3034
3036 0 404836 281439.06 157480 -1 3035
3037 0 404836 281471.06 157360 -1 3036
3038 0 404956 281375.12 157240 -1 3037
3039 0 405092 281327.12 157200 -1 3038
3040 0 405052 281319.12 157080 -1 3039
3041 0 405164 281375.12 156960 -1 3040
3042 0 405228 281455.12 156840 -1 3041
3043 0 405212 281575.12 156720 -1 3042
3044 0 405080 281571.16 156640 -1 3043
3045 0 411018 271532 156920 -1 2982
3046 0 411066 271556 156760 -1 3045
3047 0 411162 271644 156600 -1 3046
3048 0 411254 271616 156440 -1 3047
3049 0 411358 271680 156280 -1 3048
3050 0 411550 271664 156160 -1 3049
3051 0 411726 271712 156080 -1 3050
3052 0 411894 271824 156000 -1 3051
3053 0 412078 271928 155840 -1 3052
3054 0 412286 271912 155720 -1 3053
3055 0 412502 271848.06 155600 -1 3054
3056 0 412710 271852.1 155440 -1 3055
3057 0 412958 271820.1 155280 -1 3056
3058 0 413062 271892.1 155160 -1 3057
3059 0 413104 272012.12 155040 -1 3058
3060 0 413254 272064.16 154880 -1 3059
3061 0 413334 272096.16 154760 -1 3060
3062 0 413426 272112.16 154680 -1 3061
3063 0 413550 272128.16 154560 -1 3062
3064 0 413750 272168.16 154440 -1 3063
3065 0 414342 272184.16 154400 -1 3064
3066 0 415012 272180.03 154360 -1 3065
3067 0 415356 272208.03 154320 -1 3066
3068 0 415508 272230 154200 -1 3067
3069 0 415772 272166 154080 -1 3068
3070 0 416100 272122 153960 -1 3069
3071 0 416376 272094 153840 -1 3070
3072 0 416628 272022 153720 -1 3071
3073 0 416940 271902 153600 -1 3072
3074 0 417338 271784 153520 -1 3073
3075 0 417790 271572 153440 -1 3074
3076 0 418018 271368 153360 -1 3075
3077 0 418232 271178 153240 -1 3076
3078 0 418480 271042 153120 -1 3077
3079 0 418840 270854 153000 -1 3078
3080 0 419228 270674 152920 -1 3079
3081 0 419388 270606 152760 -1 3080
3082 0 419548 270478 152600 -1 3081
3083 0 419742 270304 152440 -1 3082
3084 0 419978 270136 152320 -1 3083
3085 0 420182 269956 152240 -1 3084
3086 0 420382 269764 152120 -1 3085
3087 0 420510 269604 152000 -1 3086
3088 0 420630 269468 151880 -1 3087
3089 0 420732 269407.34 151840 -1 3088
3090 0 420936 269286 151760 -1 3089
3091 0 421120 269190 151600 -1 3090
3092 0 421308 269162 151440 -1 3091
3093 0 421500 269070 151280 -1 3092
3094 0 421808 268974 151160 -1 3093
3095 0 422120 268942 151000 -1 3094
3096 0 422314 268796 150920 -1 3095
3097 0 422498 268724 150760 -1 3096
3098 0 423038 268488 150600 -1 3097
3099 0 423478 268480 150480 -1 3098
3100 0 423718 268480 150360 -1 3099
3101 0 424216 268454 150200 -1 3100
3102 0 424504 268534 150080 -1 3101
3103 0 424548 268506 149960 -1 3102
3104 0 424492 268542 149760 -1 3103
3105 0 424504 268530 149560 -1 3104
3106 0 424824 268518 149440 -1 3105
3107 0 425056 268566 149280 -1 3106
3108 0 425160 268586 149120 -1 3107
3109 0 425188 268554 148960 -1 3108
3110 0 425268 268454 148800 -1 3109
3111 0 425352 268406 148520 -1 3110
3112 0 425456 268382 148280 -1 3111
3113 0 425554 268260 148120 -1 3112
3114 0 425614 268196 147920 -1 3113
3115 0 425586 268248 147720 -1 3114
3116 0 425622 268140 147480 -1 3115
3117 0 425658 268124 147320 -1 3116
3118 0 425742 268136 147080 -1 3117
3119 0 425882 268164 146880 -1 3118
3120 0 426018 268120 146720 -1 3119
3121 0 426218 268088 146560 -1 3120
3122 0 426306 268024 146400 -1 3121
3123 0 426450 267928 146240 -1 3122
3124 0 426622 267892 146080 -1 3123
3125 0 426778 267900 145920 -1 3124
3126 0 426958 267872 145760 -1 3125
3127 0 427086 267856 145600 -1 3126
3128 0 427294 267900 145400 -1 3127
3129 0 427366 267892 145240 -1 3128
3130 0 427510 267836 145080 -1 3129
3131 0 427750 267792 144920 -1 3130
3132 0 427886 267724 144760 -1 3131
3133 0 428010 267668 144600 -1 3132
3134 0 428170 267620 144440 -1 3133
3135 0 428326 267568 144280 -1 3134
3136 0 428476 267514 144120 -1 3135
3137 0 428572 267462 143960 -1 3136
3138 0 428852 267422 143720 -1 3137
3139 0 429000 267406 143600 -1 3138
3140 0 429004 267406 143560 -1 3139
3141 0 429076 267402 143400 -1 3140
3142 0 429104 267386 143280 -1 3141
3143 0 429164 267374 143160 -1 3142
3144 0 429276 267382 143000 -1 3143
3145 0 429328 267386 142840 -1 3144
3146 0 429428 267334 142720 -1 3145
3147 0 429592 267394 142560 -1 3146
3148 0 429616 267506 142480 -1 3147
3149 0 429772 267786 142320 -1 3148
3150 0 429812 267918 142200 -1 3149
3151 0 429868 268050 142040 -1 3150
3152 0 429940 268222 141880 -1 3151
3153 0 429938 268312 141760 -1 3152
3154 0 429946 268444 141640 -1 3153
3155 0 429938 268588 141520 -1 3154
3156 0 429850 268696 141360 -1 3155
3157 0 429814 268744 141200 -1 3156
3158 0 429826 268800 141040 -1 3157
3159 0 429890 268860 140920 -1 3158
3160 0 429914 268900 140760 -1 3159
3161 0 429926 268932 140600 -1 3160
3162 0 429910 268988 140440 -1 3161
3163 0 430010 269076 140240 -1 3162
3164 0 430178 268980 140080 -1 3163
3165 0 430370 269016 139920 -1 3164
3166 0 430482 269072 139800 -1 3165
3167 0 430642 269140 139680 -1 3166
3168 0 430794 269176 139560 -1 3167
3169 0 430946 269212 139440 -1 3168
3170 0 431102 269272 139320 -1 3169
3171 0 431270 269452 139160 -1 3170
3172 0 431336 269526 139040 -1 3171
3173 0 431424 269614 138880 -1 3172
3174 0 431496 269706 138760 -1 3173
3175 0 431548 269766 138640 -1 3174
3176 0 431592 269774 138480 -1 3175
3177 0 431592 269774 138320 -1 3176
3178 0 431588 269782 138160 -1 3177
3179 0 431696 269838 138000 -1 3178
3180 0 432692 269950 137960 -1 3179
3181 0 433228 270070 137880 -1 3180
3182 0 433912 269946 137840 -1 3181
3183 0 433960 270014 137720 -1 3182
3184 0 433996 270050 137680 -1 3183
3185 0 434064 270114 137520 -1 3184
3186 0 434168 270214 137400 -1 3185
3187 0 434340 270222 137280 -1 3186
3188 0 434562 270204 137120 -1 3187
3189 0 434750 270244 136960 -1 3188
3190 0 434906 270368 136760 -1 3189
3191 0 435254 270540 136600 -1 3190
3192 0 435490 270788 136480 -1 3191
3193 0 435890 271292 136440 -1 3192
3194 0 436434 271396 136520 -1 3193
3195 0 436984 271430 136520 -1 3194
3196 0 437184 271354 136640 -1 3195
3197 0 437260 271246 136880 -1 3196
3198 0 437424 271174 137080 -1 3197
3199 0 437680 271142 137200 -1 3198
3200 0 437832 271138 137320 -1 3199
3201 0 438172 271014 137480 -1 3200
3202 0 438336 271050 137640 -1 3201
3203 0 438480 271086 137800 -1 3202
3204 0 438544 271102 138040 -1 3203
3205 0 438570 271028 138200 -1 3204
3206 0 438598 271080 138400 -1 3205
3207 0 438662 271088 138480 -1 3206
3208 0 438748 271066.03 138600 -1 3207
3209 0 433908 269922 138000 -1 3182
3210 0 431616 269890 137800 -1 3179
3211 0 431596 269886 137600 -1 3210
3212 0 431400 269858 137440 -1 3211
3213 0 431392 269858 137360 -1 3212
3214 0 431344 269930 137160 -1 3213
3215 0 431260 269970 136960 -1 3214
3216 0 431188 270022 136800 -1 3215
3217 0 431220 270058 136640 -1 3216
3218 0 431248 270110 136600 -1 3217
3219 0 431232 270174 136440 -1 3218
3220 0 431228 270190 136400 -1 3219
3221 0 431244 270238 136280 -1 3220
3222 0 431252 270286 136200 -1 3221
3223 0 431244 270338 136040 -1 3222
3224 0 431188 270330 135880 -1 3223
3225 0 431152 270406 135720 -1 3224
3226 0 430988 270394 135480 -1 3225
3227 0 431136 270662 135200 -1 3226
3228 0 431364 270866 135120 -1 3227
3229 0 431750 271304 135040 -1 3228
3230 0 431778 271396 135000 -1 3229
3231 0 431698 271456 134880 -1 3230
3232 0 431674 271568 134720 -1 3231
3233 0 431647.34 271625.34 134680 -1 3232
3234 0 431594 271740 134600 -1 3233
3235 0 431564 271746 134440 -1 3234
3236 0 431492 271822 134320 -1 3235
3237 0 431568 271966 133960 -1 3236
3238 0 431842 271280 135160 -1 3230
3239 0 431970 271276 135280 -1 3238
3240 0 431967 271207 135400 -1 3239
3241 0 431969 271165.03 135520 -1 3240
3242 0 432001 271201.03 135640 -1 3241
3243 0 431969 271145.03 135760 -1 3242
3244 0 413788 272088.03 154360 -1 3064
3245 0 413852 272060.03 154240 -1 3244
3246 0 413892 272168.03 154160 -1 3245
3247 0 413948 272216.03 153960 -1 3246
3248 0 414006 272156.06 153840 -1 3247
3249 0 414086 272172.06 153720 -1 3248
3250 0 414176 272312.03 153600 -1 3249
3251 0 414172 272360.03 153480 -1 3250
3252 0 414176 272356.03 153400 -1 3251
3253 0 414148 272340.03 153280 -1 3252
3254 0 414168 272328.03 153160 -1 3253
3255 0 414212 272300.03 153040 -1 3254
3256 0 414300 272300.03 152920 -1 3255
3257 0 414388 272288.06 152840 -1 3256
3258 0 414384 272336.03 152760 -1 3257
3259 0 414412 272300.03 152640 -1 3258
3260 0 414442 272216.06 152520 -1 3259
3261 0 414378 272276.06 152400 -1 3260
3262 0 414350 272336.06 152280 -1 3261
3263 0 414270 272428.06 152160 -1 3262
3264 0 414252 272548.1 152080 -1 3263
3265 0 414362 272588.03 151960 -1 3264
3266 0 414422 272568.03 151840 -1 3265
3267 0 414534 272576.03 151720 -1 3266
3268 0 414638 272556.03 151600 -1 3267
3269 0 414710 272568.03 151520 -1 3268
3270 0 414862 272556.03 151400 -1 3269
3271 0 414978 272528.03 151280 -1 3270
3272 0 415098 272560.03 151160 -1 3271
3273 0 415254 272632.03 151040 -1 3272
3274 0 415366 272924.12 150960 -1 3273
3275 0 415392 273140.06 151000 -1 3274
3276 0 415540 273188.06 151080 -1 3275
3277 0 415616 273096.06 151160 -1 3276
3278 0 415582 273052.1 151280 -1 3277
3279 0 415578 273052.1 151440 -1 3278
3280 0 415534 273092.1 151560 -1 3279
3281 0 415462 273128.1 151640 -1 3280
3282 0 415452 272920.16 150840 -1 3274
3283 0 415528 272856.16 150720 -1 3282
3284 0 415648 272820.16 150600 -1 3283
3285 0 415888 272804.16 150520 -1 3284
3286 0 416148 272824.16 150400 -1 3285
3287 0 416292 273056.16 150280 -1 3286
3288 0 416466 273092.2 150160 -1 3287
3289 0 416520 273060.22 150040 -1 3288
3290 0 416528 273004.22 149920 -1 3289
3291 0 416508 273012.22 149760 -1 3290
3292 0 416432 272956.22 149680 -1 3291
3293 0 416404 272920.22 149560 -1 3292
3294 0 416380 272952.22 149440 -1 3293
3295 0 416548 272948.22 149320 -1 3294
3296 0 416588 272904.22 149280 -1 3295
3297 0 416676 272788.25 149160 -1 3296
3298 0 416854 272636.28 149040 -1 3297
3299 0 416882 272564.28 148920 -1 3298
3300 0 416910 272618 148840 -1 3299
3301 0 416938 272790 148720 -1 3300
3302 0 417050 272790 148560 -1 3301
3303 0 417174 272750 148440 -1 3302
3304 0 417258 272822 148320 -1 3303
3305 0 417450 272762 148200 -1 3304
3306 0 417470 272722 148160 -1 3305
3307 0 417458 272590 148120 -1 3306
3308 0 417462 272502 148040 -1 3307
3309 0 417458 272502 147920 -1 3308
3310 0 417506 272390 147880 -1 3309
3311 0 417534 272310 147760 -1 3310
3312 0 417586 272206 147640 -1 3311
3313 0 417750 272194 147520 -1 3312
3314 0 417846 272234 147400 -1 3313
3315 0 417930 272222 147360 -1 3314
3316 0 418036 272252 147240 -1 3315
3317 0 418156 272252 147120 -1 3316
3318 0 418218 272213.03 147040 -1 3317
3319 0 419048 272084 147040 -1 3318
3320 0 419196 272072 146960 -1 3319
3321 0 419284 272072 146880 -1 3320
3322 0 419326 272110 146720 -1 3321
3323 0 419352 272128 146440 -1 3322
3324 0 419472 272084 146320 -1 3323
3325 0 419628 272048 146200 -1 3324
3326 0 419752 272068 146000 -1 3325
3327 0 419844 272092 145840 -1 3326
3328 0 419960 272160 145680 -1 3327
3329 0 420084 272056 145480 -1 3328
3330 0 420324 272052 145280 -1 3329
3331 0 420512 272028 145080 -1 3330
3332 0 420616 272052 144880 -1 3331
3333 0 420752 272024 144680 -1 3332
3334 0 420892 272076 144520 -1 3333
3335 0 421028 272092 144360 -1 3334
3336 0 421220 272176 144200 -1 3335
3337 0 421346 272162 144040 -1 3336
3338 0 421404.5 272156 143920 -1 3337
3339 0 421502 272146 143720 -1 3338
3340 0 421674 272098 143520 -1 3339
3341 0 421738 271918 143360 -1 3340
3342 0 421854 271910 143200 -1 3341
3343 0 421898 271930 143000 -1 3342
3344 0 421882 271938 142800 -1 3343
3345 0 421838 271878 142600 -1 3344
3346 0 421762 271922 142400 -1 3345
3347 0 421790 271882 142200 -1 3346
3348 0 421934 271934 142040 -1 3347
3349 0 421874 271926 141840 -1 3348
3350 0 421946 271922 141640 -1 3349
3351 0 421994 271946 141480 -1 3350
3352 0 421990 271958 141320 -1 3351
3353 0 421982 271958 141160 -1 3352
3354 0 421934 271954 141040 -1 3353
3355 0 421894 271934 140920 -1 3354
3356 0 422010 271918 140760 -1 3355
3357 0 422002 271826 140560 -1 3356
3358 0 422002 271938 140520 -1 3357
3359 0 422010 271970 140480 -1 3358
3360 0 422030 271974 140280 -1 3359
3361 0 422130 271946 140160 -1 3360
3362 0 422318 271954 140040 -1 3361
3363 0 422374 272022 139920 -1 3362
3364 0 422454 272062 139800 -1 3363
3365 0 422294 272962 139800 -1 3364
3366 0 422196 273388 139880 -1 3365
3367 0 422216 273480 140040 -1 3366
3368 0 422072 273856 140120 -1 3367
3369 0 421954 274130 140240 -1 3368
3370 0 421878 274386 140360 -1 3369
3371 0 421704 274772 140440 -1 3370
3372 0 421548 275040 140520 -1 3371
3373 0 421390 275390 140640 -1 3372
3374 0 421070 276018 140760 -1 3373
3375 0 420916 276340 140800 -1 3374
3376 0 420792 276524 140880 -1 3375
3377 0 420588 276680 140960 -1 3376
3378 0 420318 277018 141080 -1 3377
3379 0 420238 277298 141200 -1 3378
3380 0 420230 277474 141360 -1 3379
3381 0 420232 277944 141480 -1 3380
3382 0 420036 278256 141560 -1 3381
3383 0 419900 278332 141680 -1 3382
3384 0 419726 278662 141800 -1 3383
3385 0 419582 278826 141920 -1 3384
3386 0 419642 279018 142040 -1 3385
3387 0 419686 279238 142160 -1 3386
3388 0 419636 279456 142240 -1 3387
3389 0 419392 279688 142320 -1 3388
3390 0 419364 279804 142440 -1 3389
3391 0 419056 280136 142520 -1 3390
3392 0 419000 280444 142640 -1 3391
3393 0 419088 280584 142800 -1 3392
3394 0 419120 280652.03 142880 -1 3393
3395 0 420372 279724 142320 -1 3388
3396 0 421412 280000 142280 -1 3395
3397 0 421428 279984 142200 -1 3396
3398 0 421412 279984 142040 -1 3397
3399 0 421424 279984 141960 -1 3398
3400 0 421356 279960 141840 -1 3399
3401 0 421490 280026 141720 -1 3400
3402 0 421618 280050 141600 -1 3401
3403 0 421822 280146 141440 -1 3402
3404 0 421862 280150 141240 -1 3403
3405 0 421650 280062 141160 -1 3404
3406 0 422090 280610 141840 -1 3400
3407 0 422404 280780 142000 -1 3406
3408 0 422368 280812 142200 -1 3407
3409 0 422340 281044 142320 -1 3408
3410 0 422396 281136 142480 -1 3409
3411 0 422433.34 281173.34 142520 -1 3410
3412 0 422488 281480 142520 -1 3411
3413 0 422744 281544 142600 -1 3412
3414 0 422864 281540 142760 -1 3413
3415 0 422508 281248 142600 -1 3411
3416 0 422524 281248 142720 -1 3415
3417 0 422544 281272 142880 -1 3416
3418 0 422512 281300 143040 -1 3417
3419 0 422368 281304 143200 -1 3418
3420 0 422452 281144 143360 -1 3419
3421 0 422400 280892 143360 -1 3420
3422 0 422308 280880 143520 -1 3421
3423 0 422244 280868 143680 -1 3422
3424 0 422160 280856 143960 -1 3423
3425 0 422104 280820 144160 -1 3424
3426 0 422028 280832 144320 -1 3425
3427 0 421988 280792 144440 -1 3426
3428 0 421848 280680 144640 -1 3427
3429 0 421827.06 280653.38 144680 -1 3428
3430 0 421652 280580 144800 -1 3429
3431 0 421560 280488 144880 -1 3430
3432 0 421424 280436 145000 -1 3431
3433 0 421276 280480 145160 -1 3432
3434 0 421292.75 280488.72 145200 -1 3433
3435 0 421064 280488 145320 -1 3434
3436 0 420940 280508 145400 -1 3435
3437 0 420760 280484 145480 -1 3436
3438 0 420672 280460 145560 -1 3437
3439 0 420556 280396 145680 -1 3438
3440 0 419970 280242 145800 -1 3439
3441 0 419034 280094 145840 -1 3440
3442 0 418448 279800 145840 -1 3441
3443 0 418192 279700 145880 -1 3442
3444 0 418040 279632 145760 -1 3443
3445 0 417992 279548 145640 -1 3444
3446 0 417260 279448 145560 -1 3445
3447 0 417202 279430 145760 -1 3446
3448 0 417194 279486 145880 -1 3447
3449 0 417194 279522 145920 -1 3448
3450 0 417200 279528.03 146000 -1 3449
3451 0 416502 279118 145760 -1 3447
3452 0 416158 279138 145800 -1 3451
3453 0 417262 279458 145440 -1 3446
3454 0 417318 279458 145320 -1 3453
3455 0 417262 279414 145200 -1 3454
3456 0 417230 279302 145080 -1 3455
3457 0 417214 279306 144960 -1 3456
3458 0 417154 279282 144840 -1 3457
3459 0 417034 279354 144720 -1 3458
3460 0 417030 279346 144680 -1 3459
3461 0 416918 279582 144480 -1 3460
3462 0 416910 279610 144360 -1 3461
3463 0 416994 279682 144240 -1 3462
3464 0 417186 279798 144040 -1 3463
3465 0 417202 279822 143920 -1 3464
3466 0 417326 279798 143680 -1 3465
3467 0 417407.34 279728.66 143640 -1 3466
3468 0 417570 279590 143560 -1 3467
3469 0 417638 279438 143400 -1 3468
3470 0 417718 279518 143200 -1 3469
3471 0 417838 279546 143040 -1 3470
3472 0 422572 281364 143480 -1 3420
3473 0 422964 280984 142080 -1 3407
3474 0 423870 281134 142000 -1 3473
3475 0 424394 281010 142000 -1 3474
3476 0 424466 280978 142120 -1 3475
3477 0 423986 281218 141840 -1 3474
3478 0 424022 281218 141760 -1 3477
3479 0 424054 281366 141600 -1 3478
3480 0 424174 281454 141480 -1 3479
3481 0 424806 281966 141480 -1 3480
3482 0 425074 282026 141320 -1 3481
3483 0 425244 281968 141240 -1 3482
3484 0 425672 282000 141120 -1 3483
3485 0 426128 282024 141040 -1 3484
3486 0 426296 282120 141080 -1 3485
3487 0 424138 281434 141360 -1 3480
3488 0 424088.66 281472.66 141280 -1 3487
3489 0 424064 281492.03 141240 -1 3488
3490 0 423970 281554.06 141160 -1 3489
3491 0 421490 279962 142400 -1 3396
3492 0 420550 279718.03 142520 -1 3395
3493 0 420738 279750.03 142640 -1 3492
3494 0 420802 279714.03 142720 -1 3493
3495 0 420822 279662.03 142800 -1 3494
3496 0 420810 279642.03 142920 -1 3495
3497 0 422478 272046 139640 -1 3364
3498 0 422483.34 272027.34 139560 -1 3497
3499 0 422486 272018 139520 -1 3498
3500 0 422486 272138 139160 -1 3499
3501 0 422482 272078 139040 -1 3500
3502 0 422470 272066 139000 -1 3501
3503 0 410762 259236 156960 -1 2948
3504 0 411090 258964 156840 -1 3503
3505 0 411326 258536 156800 -1 3504
3506 0 411678 258456 156720 -1 3505
3507 0 412506 258460 156720 -1 3506
3508 0 412670 258568 156640 -1 3507
3509 0 412756 258638.03 156560 -1 3508
3510 0 412780 258606.03 156440 -1 3509
3511 0 412852 258606.03 156320 -1 3510
3512 0 412908 258634.03 156200 -1 3511
3513 0 413036 258706.03 156080 -1 3512
3514 0 413142 258776.06 155920 -1 3513
3515 0 413314 258764.06 155760 -1 3514
3516 0 413386 258724.06 155640 -1 3515
3517 0 413442 258716.06 155560 -1 3516
3518 0 413528 258686.03 155400 -1 3517
3519 0 413624 258730.03 155280 -1 3518
3520 0 413798 258772.06 155120 -1 3519
3521 0 413866 258796.06 155000 -1 3520
3522 0 413946 258808.06 154880 -1 3521
3523 0 413998 258844.06 154760 -1 3522
3524 0 414070 258880.06 154600 -1 3523
3525 0 414122 258820.06 154480 -1 3524
3526 0 414230 258840.06 154400 -1 3525
3527 0 414230 258840.06 154280 -1 3526
3528 0 414214 258868.06 154160 -1 3527
3529 0 414178 258908.06 154040 -1 3528
3530 0 414186 258984.06 153920 -1 3529
3531 0 414214 259036.06 153840 -1 3530
3532 0 414302 259100.06 153720 -1 3531
3533 0 414366 259140.06 153600 -1 3532
3534 0 414366 259160.06 153520 -1 3533
3535 0 414418 259104.06 153400 -1 3534
3536 0 414358 259000.06 153280 -1 3535
3537 0 414338 258964.06 153160 -1 3536
3538 0 414350 258960.06 153080 -1 3537
3539 0 414434 258884.06 152920 -1 3538
3540 0 414562 258956.06 152800 -1 3539
3541 0 414726 259068.06 152720 -1 3540
3542 0 414740 258966.11 152560 -1 3541
3543 0 414738 258892.14 152400 -1 3542
3544 0 414734 258872.14 152280 -1 3543
3545 0 414794 258888.14 152160 -1 3544
3546 0 414890 258872.14 152040 -1 3545
3547 0 414894 258852.14 152000 -1 3546
3548 0 414954 258944.14 151880 -1 3547
3549 0 415026 259024.14 151760 -1 3548
3550 0 414994 259084.14 151600 -1 3549
3551 0 415004 259054.17 151440 -1 3550
3552 0 415036 259090.17 151320 -1 3551
3553 0 415076 259130.17 151240 -1 3552
3554 0 415116 259146.17 151080 -1 3553
3555 0 415188 259222.17 150960 -1 3554
3556 0 415216 259246.17 150840 -1 3555
3557 0 415256 259262.17 150760 -1 3556
3558 0 415300 259302.17 150640 -1 3557
3559 0 415496 259346.17 150440 -1 3558
3560 0 415704 259406.17 150360 -1 3559
3561 0 415834 259444.2 150160 -1 3560
3562 0 415800 259390.23 150120 -1 3561
3563 0 415800 259354.23 150080 -1 3562
3564 0 415806 259316.27 150000 -1 3563
3565 0 415822 259164.27 149840 -1 3564
3566 0 415770 259060.27 149680 -1 3565
3567 0 415842 259016.27 149560 -1 3566
3568 0 415966 259012.27 149440 -1 3567
3569 0 416082 259052.27 149320 -1 3568
3570 0 416170 259108.27 149160 -1 3569
3571 0 416386 259180.27 149000 -1 3570
3572 0 416534 259108.27 148840 -1 3571
3573 0 416630 259016.27 148720 -1 3572
3574 0 416870 258972.27 148560 -1 3573
3575 0 417034 258944.27 148440 -1 3574
3576 0 417144 258854.31 148280 -1 3575
3577 0 417236 258762.31 148160 -1 3576
3578 0 417300 258670.31 148040 -1 3577
3579 0 417384 258750.31 147960 -1 3578
3580 0 417620 258878.31 147880 -1 3579
3581 0 417784 258846.31 147760 -1 3580
3582 0 417852 258882.31 147720 -1 3581
3583 0 417906 258936.34 147560 -1 3582
3584 0 417922 259072.34 147400 -1 3583
3585 0 417926 259148.34 147280 -1 3584
3586 0 417900 259174.38 147120 -1 3585
3587 0 417932 259146.38 147040 -1 3586
3588 0 417930 259236.4 146880 -1 3587
3589 0 417922 259364.4 146760 -1 3588
3590 0 418036 259410.03 146720 -1 3589
3591 0 418088 259462.03 146640 -1 3590
3592 0 411230 258680 156680 -1 3506
3593 0 411038 258768 156560 -1 3592
3594 0 411022 258744 156480 -1 3593
3595 0 415812 249086 158800 -1 2930
3596 0 415526 249004 159000 -1 3595
3597 0 415208 248986 159120 -1 3596
3598 0 414782 248900 159240 -1 3597
3599 0 414502 248828 159400 -1 3598
3600 0 414172 248690 159600 -1 3599
3601 0 413856 248622 159760 -1 3600
3602 0 413584 248586 159960 -1 3601
3603 0 413446 248440 160160 -1 3602
3604 0 413206 248412 160320 -1 3603
3605 0 413026 248224 160520 -1 3604
3606 0 412904 248174 160600 -1 3605
3607 0 412910 248392 160640 -1 3606
3608 0 412778 248500 160720 -1 3607
3609 0 412622 248484 160840 -1 3608
3610 0 412497 248561 160960 -1 3609
3611 0 412365 248649 161080 -1 3610
3612 0 412209 248629 161240 -1 3611
3613 0 412103 248557 161360 -1 3612
3614 0 412043 248549 161480 -1 3613
3615 0 411935 248505 161640 -1 3614
3616 0 411891 248529 161840 -1 3615
3617 0 411855 248605 162040 -1 3616
3618 0 411695 248629 162200 -1 3617
3619 0 411701 248607 162400 -1 3618
3620 0 411657 248635 162560 -1 3619
3621 0 411513 248623 162720 -1 3620
3622 0 411393 248763 162880 -1 3621
3623 0 411289 248807 163000 -1 3622
3624 0 411161 248943 163040 -1 3623
3625 0 410913 248935 163200 -1 3624
3626 0 410781 249039 163280 -1 3625
3627 0 410617 249055 163400 -1 3626
3628 0 410469 249243 163560 -1 3627
3629 0 410019 249865 163640 -1 3628
3630 0 409983 249965 163720 -1 3629
3631 0 409925 249887 163840 -1 3630
3632 0 409789 249835 163960 -1 3631
3633 0 409529 250139 164120 -1 3632
3634 0 409385 250543 164120 -1 3633
3635 0 408949 250603 164120 -1 3634
3636 0 408611 250617 164240 -1 3635
3637 0 408139 250321 164280 -1 3636
3638 0 407911 250273 164360 -1 3637
3639 0 407743 250285 164480 -1 3638
3640 0 407383 250365 164600 -1 3639
3641 0 407089 250663 164640 -1 3640
3642 0 406901 250743 164720 -1 3641
3643 0 406753 250655 164840 -1 3642
3644 0 406665 250663 164960 -1 3643
3645 0 406465 250603 165080 -1 3644
3646 0 406423 250493 165240 -1 3645
3647 0 406391 250481 165320 -1 3646
3648 0 406391 250457 165520 -1 3647
3649 0 406391 250457 165600 -1 3648
3650 0 408961 250623 164040 -1 3635
3651 0 409525 250223 164200 -1 3633
3652 0 409869 250051 163520 -1 3629
3653 0 409813 250183 163400 -1 3652
3654 0 409785 250215 163320 -1 3653
3655 0 409835 250353.03 163280 -1 3654
3656 0 409827 250509.03 163160 -1 3655
3657 0 409821 250327.06 163080 -1 3656
3658 0 409853 250299.06 162960 -1 3657
3659 0 412564 248010 160640 -1 3606
3660 0 412344 247878 160800 -1 3659
3661 0 412252 247798 161000 -1 3660
3662 0 412112 247678 161160 -1 3661
3663 0 411990 247604 161320 -1 3662
3664 0 411838 247592 161440 -1 3663
3665 0 411722 247468 161560 -1 3664
3666 0 411634 247324 161720 -1 3665
3667 0 411560 247266 161840 -1 3666
3668 0 411410 247088 162000 -1 3667
3669 0 411410 246808 162120 -1 3668
3670 0 411278 246696 162240 -1 3669
3671 0 411182 246576 162400 -1 3670
3672 0 411090 246440 162560 -1 3671
3673 0 411058 246380 162720 -1 3672
3674 0 411070 246132 162800 -1 3673
3675 0 411112 245946 162920 -1 3674
3676 0 411142 245812 163040 -1 3675
3677 0 411166 245640 163160 -1 3676
3678 0 411122 245336 163400 -1 3677
3679 0 411100 244898 163560 -1 3678
3680 0 411112 244622 163680 -1 3679
3681 0 411080 244374 163760 -1 3680
3682 0 410950 244072 163840 -1 3681
3683 0 410792 243754 164000 -1 3682
3684 0 410744 243562 164160 -1 3683
3685 0 410788 243214 164320 -1 3684
3686 0 410770 242692 164720 -1 3685
3687 0 410786 242524 164880 -1 3686
3688 0 410786 242432 164960 -1 3687
3689 0 410446 242924 164920 -1 3688
3690 0 410442 243050.06 164960 -1 3689
3691 0 410732 242174 165120 -1 3688
3692 0 410632 241966 165320 -1 3691
3693 0 410490 241588 165480 -1 3692
3694 0 410350 241212 165680 -1 3693
3695 0 410414 240820 165840 -1 3694
3696 0 410364 240546 166040 -1 3695
3697 0 410296 240130 166160 -1 3696
3698 0 410304 239730 166280 -1 3697
3699 0 410314 239516 166440 -1 3698
3700 0 410366 239364 166600 -1 3699
3701 0 410342 239284 166760 -1 3700
3702 0 410318 239256 166920 -1 3701
3703 0 410322 239296 167120 -1 3702
3704 0 410254 239352 167360 -1 3703
3705 0 410274 239212 167520 -1 3704
3706 0 410282 239016 167760 -1 3705
3707 0 410268 238894 167880 -1 3706
3708 0 410128 238790 168040 -1 3707
3709 0 409992 238618 168200 -1 3708
3710 0 409916 238466 168360 -1 3709
3711 0 409890 238356 168600 -1 3710
3712 0 409854 238160 168720 -1 3711
3713 0 409842 237952 168880 -1 3712
3714 0 409762 237816 169080 -1 3713
3715 0 409728 237590 169320 -1 3714
3716 0 409716 237358 169440 -1 3715
3717 0 409708 237298 169600 -1 3716
3718 0 409774 237224 169720 -1 3717
3719 0 409710 237180 169880 -1 3718
3720 0 409666 237084 170040 -1 3719
3721 0 409674 237024 170240 -1 3720
3722 0 409644 236950 170480 -1 3721
3723 0 409548 236802 170640 -1 3722
3724 0 409384 236646 170800 -1 3723
3725 0 409172 236350 170880 -1 3724
3726 0 409118 236096 171040 -1 3725
3727 0 409012 235394 171120 -1 3726
3728 0 408918 234712 171240 -1 3727
3729 0 408754 233988 171400 -1 3728
3730 0 408682 233780 171520 -1 3729
3731 0 408404 233718 171640 -1 3730
3732 0 408376 233562 171800 -1 3731
3733 0 408340 233330 172040 -1 3732
3734 0 408320 232982 172240 -1 3733
3735 0 408246 232804 172360 -1 3734
3736 0 408186 232572 172480 -1 3735
3737 0 408186 232428 172720 -1 3736
3738 0 408242 232136 172880 -1 3737
3739 0 408302 232116 173080 -1 3738
3740 0 408248 231998 173280 -1 3739
3741 0 408268 231834 173440 -1 3740
3742 0 408150 231696 173560 -1 3741
3743 0 408038 231748 173720 -1 3742
3744 0 407902 231692 173840 -1 3743
3745 0 407636 231654 174000 -1 3744
3746 0 407382 231380 174200 -1 3745
3747 0 407162 231332 174320 -1 3746
3748 0 406994 231228 174440 -1 3747
3749 0 406832 231126 174520 -1 3748
3750 0 406712 230938 174640 -1 3749
3751 0 406300 230692.05 174720 -1 3750
3752 0 406178 230412.1 174760 -1 3751
3753 0 406210 230316 174880 -1 3752
3754 0 406002 230132 174960 -1 3753
3755 0 405690 229964 175080 -1 3754
3756 0 405526 229828 175200 -1 3755
3757 0 405412 229654 175360 -1 3756
3758 0 405140 229422 175480 -1 3757
3759 0 404970 229064 175560 -1 3758
3760 0 404736 228794 175680 -1 3759
3761 0 404612 228486 175800 -1 3760
3762 0 404522 228336 175880 -1 3761
3763 0 404418 228180 175960 -1 3762
3764 0 404340 228018 176040 -1 3763
3765 0 404264 227850 176160 -1 3764
3766 0 404150 227608 176240 -1 3765
3767 0 404030 227056 176440 -1 3766
3768 0 403758 226784 176600 -1 3767
3769 0 403566 226424 176760 -1 3768
3770 0 403438 226296 176880 -1 3769
3771 0 403182 225848 177040 -1 3770
3772 0 403046 225624 177240 -1 3771
3773 0 402894 225176 177320 -1 3772
3774 0 402774 224864 177520 -1 3773
3775 0 402726 224592 177680 -1 3774
3776 0 402662 224784 177960 -1 3775
3777 0 402574 224696 178080 -1 3776
3778 0 402324 224784.03 178560 -1 3777
3779 0 402276 224844.03 178680 -1 3778
3780 0 402235 224876.03 178840 -1 3779
3781 0 402279 225032.03 179040 -1 3780
3782 0 402199 225104.03 179160 -1 3781
3783 0 402189 225156.06 179240 -1 3782
3784 0 402123 225108.03 179520 -1 3783
3785 0 401883 225212.03 179720 -1 3784
3786 0 401803 225160.03 179600 -1 3785
3787 0 401641 225148.03 179640 -1 3786
3788 0 401529 225184.03 179720 -1 3787
3789 0 401469 225124.03 179880 -1 3788
3790 0 401273 225156.03 180080 -1 3789
3791 0 401041 225092.03 180200 -1 3790
3792 0 400811 224980.06 180280 -1 3791
3793 0 400665 224952.03 180400 -1 3792
3794 0 400461 224860.03 180520 -1 3793
3795 0 400275 224300.03 180560 -1 3794
3796 0 400233 224104.03 180680 -1 3795
3797 0 400263 224012.06 180880 -1 3796
3798 0 400243 223940.06 181040 -1 3797
3799 0 400127 223760.06 181200 -1 3798
3800 0 400061 223600.03 181320 -1 3799
3801 0 400005 223612.03 181440 -1 3800
3802 0 399945 223616.03 181600 -1 3801
3803 0 399885 223592.03 181760 -1 3802
3804 0 399721 223532.03 181920 -1 3803
3805 0 402326 223616 178120 -1 3777
3806 0 401862 222200 178160 -1 3805
3807 0 401670 221368 178240 -1 3806
3808 0 401670 220992 178440 -1 3807
3809 0 401414 220728 178600 -1 3808
3810 0 401366 220120 178720 -1 3809
3811 0 401462 219616 178800 -1 3810
3812 0 401470 219264 178920 -1 3811
3813 0 401382 218936 179040 -1 3812
3814 0 401350 218616 179120 -1 3813
3815 0 400918 218160 179160 -1 3814
3816 0 401038 218096 179360 -1 3815
3817 0 401142 218008 179560 -1 3816
3818 0 401230 218088 179720 -1 3817
3819 0 401270 218192 179800 -1 3818
3820 0 400542 216816 179160 -1 3815
3821 0 400158 216376 179360 -1 3820
3822 0 399878 216232 179560 -1 3821
3823 0 399574 215936 179720 -1 3822
3824 0 399206 215592 179840 -1 3823
3825 0 398894 215296 180040 -1 3824
3826 0 398678 214960 180280 -1 3825
3827 0 398478 214744 180440 -1 3826
3828 0 398398 214424 180600 -1 3827
3829 0 398198 214168 180720 -1 3828
3830 0 398134 213992 180840 -1 3829
3831 0 397638 213080 180880 -1 3830
3832 0 397390 212064 180840 -1 3831
3833 0 397298 212120.03 180960 -1 3832
3834 0 397192 212136.06 181120 -1 3833
3835 0 397112 212176.06 181320 -1 3834
3836 0 397004 212240.06 181480 -1 3835
3837 0 396832 212284.06 181680 -1 3836
3838 0 396672 212260.06 181800 -1 3837
3839 0 396544 212140.06 181920 -1 3838
3840 0 396446 212080.03 181960 -1 3839
3841 0 396446 212060.03 182000 -1 3840
3842 0 395886 212716.03 182040 -1 3841
3843 0 396464 212156.06 182080 -1 3842
3844 0 396412 212136.06 182240 -1 3843
3845 0 396134 212192.03 182400 -1 3844
3846 0 395938 212172.03 182560 -1 3845
3847 0 395726 212156.03 182720 -1 3846
3848 0 395510 212160.03 182800 -1 3847
3849 0 395360 212028.03 182920 -1 3848
3850 0 395150 211924.06 183080 -1 3849
3851 0 395444 212460.03 183040 -1 3850
3852 0 395548 212600.03 183000 -1 3851
3853 0 395008 211872.03 183200 -1 3850
3854 0 394726 211720.03 183320 -1 3853
3855 0 394560 211564.03 183480 -1 3854
3856 0 394378 211460.03 183600 -1 3855
3857 0 394132 211076.03 183760 -1 3856
3858 0 394180 210892.03 183880 -1 3857
3859 0 394250 210744.03 184040 -1 3858
3860 0 394112 210548.06 184160 -1 3859
3861 0 394080 210320.06 184200 -1 3860
3862 0 394172 210332.06 184360 -1 3861
3863 0 394416 210132.06 184520 -1 3862
3864 0 394366 209900.03 184600 -1 3863
3865 0 394270 209916.03 184760 -1 3864
3866 0 394200 209468.03 184720 -1 3865
3867 0 394208 209420.03 184680 -1 3866
3868 0 394224 209912.03 184840 -1 3865
3869 0 394164 209908.03 184960 -1 3868
3870 0 394128 209860.03 185040 -1 3869
3871 0 394148 209860.03 185200 -1 3870
3872 0 394300 209676.03 185320 -1 3871
3873 0 394344 209456.03 185440 -1 3872
3874 0 394300 209404.03 185560 -1 3873
3875 0 394216 209268.03 185640 -1 3874
3876 0 394228 209192.03 185680 -1 3875
3877 0 394188 209244.03 185760 -1 3876
3878 0 394112 209296.03 185800 -1 3877
3879 0 394092 209400.03 185840 -1 3878
3880 0 394120 209436.03 185920 -1 3879
3881 0 394130 209576.03 186080 -1 3880
3882 0 397102 211344 180760 -1 3832
3883 0 396958 211144 180600 -1 3882
3884 0 396718 211008 180440 -1 3883
3885 0 396566 210872 180320 -1 3884
3886 0 396438 210712 180200 -1 3885
3887 0 396294 210568 180080 -1 3886
3888 0 396166 210504 180040 -1 3887
3889 0 395806 210256 179880 -1 3888
3890 0 395582 210288 179720 -1 3889
3891 0 394886 209968 179640 -1 3890
3892 0 394358 209600 179480 -1 3891
3893 0 394062 209456 179320 -1 3892
3894 0 393918 209136 179160 -1 3893
3895 0 393374 208504 179080 -1 3894
3896 0 392710 207584 179120 -1 3895
3897 0 392094 206856 179000 -1 3896
3898 0 391990 206304 178880 -1 3897
3899 0 392222 205552 178880 -1 3898
3900 0 391814 203960 178840 -1 3899
3901 0 391950 202768 178840 -1 3900
3902 0 391718 202152 179000 -1 3901
3903 0 391502 201920 179160 -1 3902
3904 0 391518 201248 179240 -1 3903
3905 0 391494 200184 179280 -1 3904
3906 0 391102 199880 179360 -1 3905
3907 0 390974 199384 179520 -1 3906
3908 0 390774 199208 179680 -1 3907
3909 0 390578 198880 179840 -1 3908
3910 0 390466 198268 179960 -1 3909
3911 0 390538 197616 179880 -1 3910
3912 0 390362 196844 179840 -1 3911
3913 0 390706 196324 179800 -1 3912
3914 0 390830 196140 180040 -1 3913
3915 0 390902 195888 180160 -1 3914
3916 0 390934 195236 180240 -1 3915
3917 0 390826 194972 180320 -1 3916
3918 0 390814 194764 180520 -1 3917
3919 0 391130 194532 180640 -1 3918
3920 0 391122 194188 180720 -1 3919
3921 0 390994 193824 180800 -1 3920
3922 0 391092 193508.03 180760 -1 3921
3923 0 391068 193524.03 180520 -1 3922
3924 0 391040 193536.03 180320 -1 3923
3925 0 391012 193596.03 180280 -1 3924
3926 0 390866 193736.06 180120 -1 3925
3927 0 390818 193668.06 179960 -1 3926
3928 0 390822 193652.06 179840 -1 3927
3929 0 391042 193464 180960 -1 3921
3930 0 391206 193084 181000 -1 3929
3931 0 391300 192816.03 181040 -1 3930
3932 0 391340 192608.03 181160 -1 3931
3933 0 391394 192392.06 181200 -1 3932
3934 0 391768 192088.03 181200 -1 3933
3935 0 391942 192008.03 181160 -1 3934
3936 0 392004 191988.03 181240 -1 3935
3937 0 391996 192108.03 181360 -1 3936
3938 0 392064 191996.03 181440 -1 3937
3939 0 392104 191932.03 181560 -1 3938
3940 0 392148 192000.03 181720 -1 3939
3941 0 392348 192052.03 181920 -1 3940
3942 0 392518 192000.03 182080 -1 3941
3943 0 392570 191888.03 182240 -1 3942
3944 0 392710 191836.03 182440 -1 3943
3945 0 392942 191840.03 182680 -1 3944
3946 0 393138 191680.03 182920 -1 3945
3947 0 393186 191636.03 183160 -1 3946
3948 0 393178 191468.03 183320 -1 3947
3949 0 393122 191464.03 183480 -1 3948
3950 0 393094 191488.03 183600 -1 3949
3951 0 393062 191492.03 183720 -1 3950
3952 0 393094 191412.03 183880 -1 3951
3953 0 393156 191524.03 184000 -1 3952
3954 0 393096 191628.03 184160 -1 3953
3955 0 393028 191708.03 184280 -1 3954
3956 0 393008 191684.03 184400 -1 3955
3957 0 393008 191684.03 184480 -1 3956
3958 0 393086 191672.06 184640 -1 3957
3959 0 393388 191628.06 184880 -1 3958
3960 0 393510 191532.03 184920 -1 3959
3961 0 393656 191616.06 185120 -1 3960
3962 0 393882 191696.03 185240 -1 3961
3963 0 394020 191728.03 185360 -1 3962
3964 0 394048 191716.03 185480 -1 3963
3965 0 394080 191688.03 185560 -1 3964
3966 0 394080 191648.03 185600 -1 3965
3967 0 394018 191684.03 185720 -1 3966
3968 0 394112 191820.03 185800 -1 3967
3969 0 394118 191948.03 185920 -1 3968
3970 0 394048 191980.06 186040 -1 3969
3971 0 393982 192088.03 186120 -1 3970
3972 0 394092 192220.03 186280 -1 3971
3973 0 394076 192260 186320 -1 3972
3974 0 394044 192340.03 186400 -1 3973
3975 0 394152 192552.03 186440 -1 3974
3976 0 394178 192644.03 186480 -1 3975
3977 0 394186 192792.03 186600 -1 3976
3978 0 394090 193008.03 186680 -1 3977
3979 0 394256 193004.03 186760 -1 3978
3980 0 394292 193084.03 186920 -1 3979
3981 0 394104 193412.03 186640 -1 3978
3982 0 394368 193652.03 186560 -1 3981
3983 0 394500 193768.03 186440 -1 3982
3984 0 391672 192236.03 181320 -1 3934
3985 0 391696 192264.03 181440 -1 3984
3986 0 391402 192392.06 181320 -1 3933
3987 0 391218 192556 180880 -1 3930
3988 0 391202 192036 180800 -1 3987
3989 0 391106 191856 180640 -1 3988
3990 0 390762 191604 180520 -1 3989
3991 0 390578 191148 180480 -1 3990
3992 0 390082 190992 180440 -1 3991
3993 0 389870 190480 180400 -1 3992
3994 0 389846 190374 180320 -1 3993
3995 0 389822 190268 180240 -1 3994
3996 0 389930 189828 180200 -1 3995
3997 0 389862 189312 180160 -1 3996
3998 0 389758 188940 180080 -1 3997
3999 0 389712 188902.03 180040 -1 3998
4000 0 389662 188808 179960 -1 3999
4001 0 389662 188468 179920 -1 4000
4002 0 389874 188068 179840 -1 4001
4003 0 390162 187632 179880 -1 4002
4004 0 390582 187148 179880 -1 4003
4005 0 391526 186576 179840 -1 4004
4006 0 391738 185992 179880 -1 4005
4007 0 391702 185180 179920 -1 4006
4008 0 391784 185044.03 180000 -1 4007
4009 0 391862 184976.03 180120 -1 4008
4010 0 391862 185192.03 180240 -1 4009
4011 0 391858 185240.03 180360 -1 4010
4012 0 391820 185152.03 180440 -1 4011
4013 0 391594 184864.03 180600 -1 4012
4014 0 391670 184760.03 180680 -1 4013
4015 0 391638 184704.03 180800 -1 4014
4016 0 391202 184608 179840 -1 4007
4017 0 391002 184536 179760 -1 4016
4018 0 391438 184332 179800 -1 4017
4019 0 391900 184298 179720 -1 4018
4020 0 391940 184470 179640 -1 4019
4021 0 390802 184312 179720 -1 4017
4022 0 390198 183680 179640 -1 4021
4023 0 389642 182996 179600 -1 4022
4024 0 389482 182500 179680 -1 4023
4025 0 389358 182372 179800 -1 4024
4026 0 389274 182180 179920 -1 4025
4027 0 389289 182132 179960 -1 4026
4028 0 389334 181988 180080 -1 4027
4029 0 389378 181820 180200 -1 4028
4030 0 389394 181476 180240 -1 4029
4031 0 389274 181008 180280 -1 4030
4032 0 389458 180648 180400 -1 4031
4033 0 389514 180444 180520 -1 4032
4034 0 389470 180432 180720 -1 4033
4035 0 389506 180300 180840 -1 4034
4036 0 389618 179932 180920 -1 4035
4037 0 389674 179848 181000 -1 4036
4038 0 389762 179628 181160 -1 4037
4039 0 389586 179424 181320 -1 4038
4040 0 389618 178848 181400 -1 4039
4041 0 389418 179100 181440 -1 4040
4042 0 389360 179144.06 181600 -1 4041
4043 0 389098 179436 181720 -1 4042
4044 0 389026 179592 181840 -1 4043
4045 0 388880 179766 181920 -1 4044
4046 0 388706 179820 182000 -1 4045
4047 0 388688 180392.06 182040 -1 4046
4048 0 388252 179974 182080 -1 4047
4049 0 388008 180122 182160 -1 4048
4050 0 387900 180154 182320 -1 4049
4051 0 387752 180318 182440 -1 4050
4052 0 387636 180390 182600 -1 4051
4053 0 387680 180354 182800 -1 4052
4054 0 387820 180370 182960 -1 4053
4055 0 387860 180352.06 183040 -1 4054
4056 0 387920 180346 183120 -1 4055
4057 0 387964 180338 183280 -1 4056
4058 0 387892 180358 183440 -1 4057
4059 0 387904 180322 183600 -1 4058
4060 0 387992 180330 183760 -1 4059
4061 0 387876 180554 183920 -1 4060
4062 0 387832 180582 184040 -1 4061
4063 0 387868 180634 184160 -1 4062
4064 0 387844 180746 184240 -1 4063
4065 0 387830 180840 184440 -1 4064
4066 0 387830 180856 184560 -1 4065
4067 0 387822 180860 184600 -1 4066
4068 0 388046 180752 184720 -1 4067
4069 0 388146 180856 184880 -1 4068
4070 0 388238 180904 184960 -1 4069
4071 0 390074 178188 181360 -1 4040
4072 0 390268 177976.03 181440 -1 4071
4073 0 390384 177896.03 181520 -1 4072
4074 0 390488 177852.03 181600 -1 4073
4075 0 390540 177820.03 181640 -1 4074
4076 0 390354 178316 181280 -1 4071
4077 0 390474 178036 181120 -1 4076
4078 0 390586 177844 181000 -1 4077
4079 0 390710 177740 180920 -1 4078
4080 0 390938 177536 180880 -1 4079
4081 0 391278 177168 180760 -1 4080
4082 0 391086 177384 180720 -1 4081
4083 0 391142 177324 180560 -1 4082
4084 0 391146 177324 180480 -1 4083
4085 0 391398 176992 180720 -1 4081
4086 0 391698 176628 180680 -1 4085
4087 0 391798 176288 180640 -1 4086
4088 0 391794 175972 180560 -1 4087
4089 0 391914 175652 180480 -1 4088
4090 0 391706 175204 180400 -1 4089
4091 0 391634 174980 180320 -1 4090
4092 0 391770 174612 180160 -1 4091
4093 0 391874 174180 180080 -1 4092
4094 0 392246 173972 180000 -1 4093
4095 0 392354 173416 179960 -1 4094
4096 0 392254 173064 179840 -1 4095
4097 0 392346 172556 179800 -1 4096
4098 0 392402 172636 179840 -1 4097
4099 0 392322 172656 179920 -1 4098
4100 0 392382 172680 180000 -1 4099
4101 0 392522 172012 179720 -1 4097
4102 0 392550.03 171719.53 179640 -1 4101
4103 0 392618 172132 179560 -1 4102
4104 0 392754 172168 179440 -1 4103
4105 0 392846 172112 179280 -1 4104
4106 0 392846 171508 179240 -1 4105
4107 0 392958 171716.06 179120 -1 4106
4108 0 393182 171804.06 178920 -1 4107
4109 0 393256 171889.03 178840 -1 4108
4110 0 392878 170836 179280 -1 4106
4111 0 392978 170048 179320 -1 4110
4112 0 393098 170344.06 179240 -1 4111
4113 0 393106 170360.06 179120 -1 4112
4114 0 393210 170440.06 179040 -1 4113
4115 0 393218 170528.06 179000 -1 4114
4116 0 393210 170616.06 178880 -1 4115
4117 0 393154 170656.06 178800 -1 4116
4118 0 393106 170736.06 178720 -1 4117
4119 0 392954 169832 179480 -1 4111
4120 0 392910 169220 179560 -1 4119
4121 0 392602 168520 179520 -1 4120
4122 0 392578 168016 179480 -1 4121
4123 0 392754 167688 179440 -1 4122
4124 0 392902 167448 179360 -1 4123
4125 0 393086 167180 179280 -1 4124
4126 0 393502 166800 179240 -1 4125
4127 0 393546 167020 179120 -1 4126
4128 0 393666 167092 179040 -1 4127
4129 0 393666 167096 178880 -1 4128
4130 0 393714 167096 178760 -1 4129
4131 0 393854 167088 178640 -1 4130
4132 0 393890 167112 178560 -1 4131
4133 0 393838 167128 178480 -1 4132
4134 0 393638 166496 179280 -1 4126
4135 0 394194 165624 179280 -1 4134
4136 0 394690 165496 179280 -1 4135
4137 0 394754 165372 179240 -1 4136
4138 0 394866 165176 179160 -1 4137
4139 0 395082 164932 179080 -1 4138
4140 0 395334 164712 179000 -1 4139
4141 0 395958 164416 178920 -1 4140
4142 0 396234.03 163804.06 178880 -1 4141
4143 0 396318 163736.03 178800 -1 4142
4144 0 396386 163672.03 178720 -1 4143
4145 0 396370 163432.03 178600 -1 4144
4146 0 396298 163460 179000 -1 4142
4147 0 396874 162616 179040 -1 4146
4148 0 396826 162676 179160 -1 4147
4149 0 396814 162680 179240 -1 4148
4150 0 396870 162580 179280 -1 4149
4151 0 396902 162436 179360 -1 4150
4152 0 397010 162388 179440 -1 4151
4153 0 397322 162380 179480 -1 4152
4154 0 397538 162380 179520 -1 4153
4155 0 397586 162344 179600 -1 4154
4156 0 397682 162200.06 179720 -1 4155
4157 0 397922 162008.06 179800 -1 4156
4158 0 398190 161796.03 179920 -1 4157
4159 0 398322 161432.03 179880 -1 4158
4160 0 398526 161112.03 179960 -1 4159
4161 0 398550 160804.03 180000 -1 4160
4162 0 398646 160464.03 180080 -1 4161
4163 0 398902 160224.03 180120 -1 4162
4164 0 399206 160100.03 180200 -1 4163
4165 0 399534 159964.03 180320 -1 4164
4166 0 399638 159820.03 180400 -1 4165
4167 0 399830 159576.03 180560 -1 4166
4168 0 399877.84 159532.97 180600 -1 4167
4169 0 399794 159617.03 180760 -1 4168
4170 0 399786 159697.03 180920 -1 4169
4171 0 399766 159801.03 181000 -1 4170
4172 0 399762 159873.03 181080 -1 4171
4173 0 399590 159837.06 181200 -1 4172
4174 0 399530 160089.06 181240 -1 4173
4175 0 399458 160285.03 181280 -1 4174
4176 0 399392 160339 181320 -1 4175
4177 0 396758 162408 178920 -1 4147
4178 0 396534 162400 178800 -1 4177
4179 0 396418 162068 178720 -1 4178
4180 0 396386 161944 178640 -1 4179
4181 0 396198 161808 178520 -1 4180
4182 0 396106 161740 178440 -1 4181
4183 0 395982 161676 178320 -1 4182
4184 0 396174 161656 178240 -1 4183
4185 0 396070 161568 178120 -1 4184
4186 0 396002 161428 178000 -1 4185
4187 0 395878 161244 177920 -1 4186
4188 0 395746 161152 177800 -1 4187
4189 0 395570 161096 177760 -1 4188
4190 0 395338 161260 177800 -1 4189
4191 0 394994 161412 177880 -1 4190
4192 0 394898 161440 178000 -1 4191
4193 0 394730 161188 178280 -1 4192
4194 0 394442 161488 178280 -1 4193
4195 0 393964 161490 178320 -1 4194
4196 0 393716 161474 178400 -1 4195
4197 0 393696 161462 178480 -1 4196
4198 0 393768 161458 178600 -1 4197
4199 0 394062 161448.03 178360 -1 4195
4200 0 394074 161440.03 178480 -1 4199
4201 0 393994 161348.03 178600 -1 4200
4202 0 395638 160924 177640 -1 4189
4203 0 395794 160676 177560 -1 4202
4204 0 395726 160448 177520 -1 4203
4205 0 395746 160316 177440 -1 4204
4206 0 395830 160136 177360 -1 4205
4207 0 395922 160020 177240 -1 4206
4208 0 395610 159688 177240 -1 4207
4209 0 395710 159732 177200 -1 4208
4210 0 395814 159760 177080 -1 4209
4211 0 395906 159724 177000 -1 4210
4212 0 395902 159720 176880 -1 4211
4213 0 395510 159240 177200 -1 4208
4214 0 395654 158844 177280 -1 4213
4215 0 395894 158024 177280 -1 4214
4216 0 395778 157892 177320 -1 4215
4217 0 395914 157548 177400 -1 4216
4218 0 396230 157592 177440 -1 4217
4219 0 396330 157688 177480 -1 4218
4220 0 396326 157686 177520 -1 4219
4221 0 396322 157684 177560 -1 4220
4222 0 396338 157648 177680 -1 4221
4223 0 396338 157620 177760 -1 4222
4224 0 396278 157596 177840 -1 4223
4225 0 396226 157532 177960 -1 4224
4226 0 396114 157500 178080 -1 4225
4227 0 396154 157560 178200 -1 4226
4228 0 396202 157536 178280 -1 4227
4229 0 396202 157544 178360 -1 4228
4230 0 396174 157552 178480 -1 4229
4231 0 396182 157556 178520 -1 4230
4232 0 395750 157172 177360 -1 4217
4233 0 396006 156384 177320 -1 4232
4234 0 396002 156372 177400 -1 4233
4235 0 395954 156432 177520 -1 4234
4236 0 395866 156328 177640 -1 4235
4237 0 395822 156256 177760 -1 4236
4238 0 395814 156164 177800 -1 4237
4239 0 396114 155968 177320 -1 4233
4240 0 395826 155660 177280 -1 4239
4241 0 395846 155510 177240 -1 4240
4242 0 395866 155360 177200 -1 4241
4243 0 395958 155228 177280 -1 4242
4244 0 395922 155308 177400 -1 4243
4245 0 395946 155444 177520 -1 4244
4246 0 395890 155384 177640 -1 4245
4247 0 395898 155328 177720 -1 4246
4248 0 395958 155200 177120 -1 4242
4249 0 396138 154592 177120 -1 4248
4250 0 395642 153976 177120 -1 4249
4251 0 395650 153776 177200 -1 4250
4252 0 395642 153736 177320 -1 4251
4253 0 395570 153736 177400 -1 4252
4254 0 395426 153952 177440 -1 4253
4255 0 395294 154124 177520 -1 4254
4256 0 395230 154236 177640 -1 4255
4257 0 395826 153300 177440 -1 4253
4258 0 395898 153052 177520 -1 4257
4259 0 395890 152848 177600 -1 4258
4260 0 395770 153672 177000 -1 4250
4261 0 395646 153160 176960 -1 4260
4262 0 396114 154088 176920 -1 4261
4263 0 395938 154560 176840 -1 4262
4264 0 395810 154696 176800 -1 4263
4265 0 395818 154680 176720 -1 4264
4266 0 395738 152944 176840 -1 4261
4267 0 395831.34 152901.33 176760 -1 4266
4268 0 395878 152880 176720 -1 4267
4269 0 396762 152800 176680 -1 4268
4270 0 396926 152784 176640 -1 4269
4271 0 397186 152680 176720 -1 4270
4272 0 397274 152620 176800 -1 4271
4273 0 397286 152628 176880 -1 4272
4274 0 397242 152656 176960 -1 4273
4275 0 397254 152656 177000 -1 4274
4276 0 397066 152732 176560 -1 4270
4277 0 395885.75 152897.72 176640 -1 4268
4278 0 395761.1 152909.52 176440 -1 4277
4279 0 395798 152880 176320 -1 4278
4280 0 395862 152488 176040 -1 4279
4281 0 395978 152536 175880 -1 4280
4282 0 396098 152732 175800 -1 4281
4283 0 396138 152800 175680 -1 4282
4284 0 395962 152924 175640 -1 4283
4285 0 395910 152972 175560 -1 4284
4286 0 395922 153052 175480 -1 4285
4287 0 396366 152724 175640 -1 4283
4288 0 396454 152524 175560 -1 4287
4289 0 396510 152328 175600 -1 4288
4290 0 396638 152256 175520 -1 4289
4291 0 396654 152196 175400 -1 4290
4292 0 396622 152160 175320 -1 4291
4293 0 396746 152092 175280 -1 4292
4294 0 396870 152108 175200 -1 4293
4295 0 396790 152036 175080 -1 4294
4296 0 396806 152000 175040 -1 4295
4297 0 397074 151984 174840 -1 4296
4298 0 397218 151948 174720 -1 4297
4299 0 397482 151772 174600 -1 4298
4300 0 397810 151764 174560 -1 4299
4301 0 398514 151780 174560 -1 4300
4302 0 398618 151740 174480 -1 4301
4303 0 398662 151748 174400 -1 4302
4304 0 397742 151952 174520 -1 4300
4305 0 397766 152124 174440 -1 4304
4306 0 397826 152168 174320 -1 4305
4307 0 397922 152148 174200 -1 4306
4308 0 398066 152116 174080 -1 4307
4309 0 398218 152132 174000 -1 4308
4310 0 398310 152260 173960 -1 4309
4311 0 398334 152296 173920 -1 4310
4312 0 398342 152264 173800 -1 4311
4313 0 398362 152188 173720 -1 4312
4314 0 398402 152168 173640 -1 4313
4315 0 461653 270074 94840 51 2366
4316 0 461981 270290 94800 64 4315
4317 0 461949 270394 94920 32 4316
4318 0 461965 270554 95000 32 4317
4319 0 461869 270666 94960 60 4318
4320 0 461781 270730 94880 60 4319
4321 0 461731 270800 94800 60 4320
4322 0 461707.16 270895.66 94720 60 4321
4323 0 461678.7 270904.8 94640 60 4322
4324 0 461644.94 270941.88 94560 75 4323
4325 0 461662.56 270956.44 94440 75 4324
4326 0 461640.5 271006.38 94320 32 4325
4327 0 461679.94 271081.3 94240 32 4326
4328 0 461705.72 271159.88 94160 81 4327
4329 0 461683.2 271213.34 94040 81 4328
4330 0 461631 271256.12 93920 60 4329
4331 0 461595.2 271253.62 93800 60 4330
4332 0 461615.38 271436.8 93680 98 4331
4333 0 461587.88 271510.56 93640 98 4332
4334 0 461829.56 271962.7 93640 60 4333
4335 0 461357 268502 90280 32 273
4336 0 460925 268326 90240 81 4335
4337 0 460981 268350 90160 81 4336
4338 0 461029 268326 90040 81 4337
4339 0 461003 268300 89920 81 4338
4340 0 461031 268308 89880 81 4339
4341 0 460669 268238 90320 51 4336
4342 0 460601.7 268242.44 90360 32 4341
4343 0 460585.06 268312.88 90400 32 4342
4344 0 460477.25 268250.66 90440 51 4343
4345 0 460427.94 268221.72 90480 51 4344
4346 0 460333 268149 90520 51 4345
4347 0 460373.2 268121.06 90560 51 4346
4348 0 461840.2 268019.62 90600 219 4347
4349 0 461672.62 268044.38 90640 219 4348
4350 0 461602.44 267989.12 90680 -1 4349
4351 0 461568.72 268000.56 90720 -1 4350
4352 0 461511.88 267986.25 90760 -1 4351
4353 0 461470.2 267944.5 90840 -1 4352
4354 0 461445.38 267889.06 90920 -1 4353
4355 0 461434.72 267848.94 91040 -1 4354
4356 0 461457.06 267814.8 91160 -1 4355
4357 0 461431.12 267765.78 91280 -1 4356
4358 0 461448 267732.75 91360 -1 4357
4359 0 461381.38 267730.2 91440 -1 4358
4360 0 461338.3 267735.5 91520 -1 4359
4361 0 461301.94 267743.72 91560 -1 4360
4362 0 453435 271052 88360 303 229
4363 0 453259 271152 88400 -1 4362
4364 0 453215 271204 88480 -1 4363
4365 0 453183 271248 88600 -1 4364
4366 0 453227 271332 88720 -1 4365
4367 0 453307 271328 88880 -1 4366
4368 0 453315 271328 88960 -1 4367
4369 0 453439 271344 89080 -1 4368
4370 0 453551 271328 89160 -1 4369
4371 0 453583 271304 89200 -1 4370
4372 0 453679 271216 89320 -1 4371
4373 0 453711 271184 89440 -1 4372
4374 0 452649 270608 85760 209 214
4375 0 452721 270496 85640 164 4374
4376 0 452705 270352 85480 178 4375
4377 0 452689 270200 85280 178 4376
4378 0 452721 270072 85080 249 4377
4379 0 452737 270072 84920 249 4378
4380 0 452769 269880 84760 244 4379
4381 0 452817 269824 84600 227 4380
4382 0 452905 269688 84400 227 4381
4383 0 453057 269552 84240 186 4382
4384 0 453137 269424 84120 186 4383
4385 0 453243.66 269264 84040 136 4384
4386 0 453729.66 268750 84040 81 4385
4387 0 453617.66 268562 84080 32 4386
4388 0 453665.66 268570 84120 32 4387
4389 0 453761.66 268338 84160 32 4388
4390 0 453425.66 268558 84160 32 4388
4391 0 453177.66 268478 84320 -1 4390
4392 0 453297 269184 84000 136 4385
4393 0 453283 269230 83960 136 4392
4394 0 453241 269368 83840 175 4393
4395 0 453281 269464 83680 175 4394
4396 0 453521 269440 83480 136 4395
4397 0 453841 269512 83320 96 4396
4398 0 453969 269584 83160 96 4397
4399 0 454193 269576 83000 96 4398
4400 0 454361 269640 82840 148 4399
4401 0 454510.34 269805.34 82760 80 4400
4402 0 454534 269779 82400 80 4401
4403 0 454878 269395 82320 154 4402
4404 0 455198 269079 82240 154 4403
4405 0 455510 268779 82320 64 4404
4406 0 455590 268771 82400 81 4405
4407 0 455522 268755 82600 81 4406
4408 0 455426 268692 82720 81 4407
4409 0 455394 268671 82760 81 4408
4410 0 455294 268539 82840 107 4409
4411 0 455238 268507 83000 60 4410
4412 0 455134 268431 83200 51 4411
4413 0 455030 268387 83400 71 4412
4414 0 454890 268383 83560 71 4413
4415 0 454670 268459 83720 45 4414
4416 0 454458 268403 83800 51 4415
4417 0 454370 268343 83880 51 4416
4418 0 454210 268235 84040 45 4417
4419 0 454090 268167 84160 45 4418
4420 0 453990 268151 84280 32 4419
4421 0 453990 268111 84360 32 4420
4422 0 453904 268009 84440 45 4421
4423 0 453872 267929 84560 45 4422
4424 0 453828 267837 84640 45 4423
4425 0 453856 267793 84760 45 4424
4426 0 453868 267805 84800 45 4425
4427 0 453804 267801 84840 45 4426
4428 0 453560 267745 84920 51 4427
4429 0 453264 267569 84880 40 4428
4430 0 453124 267241 84920 71 4429
4431 0 453064 267053 84960 51 4430
4432 0 452788 266973 85040 51 4431
4433 0 452452 266969 85240 -1 4432
4434 0 452708 266741 84960 -1 4432
4435 0 452512 266369 85000 -1 4434
4436 0 452394 266187 85040 -1 4435
4437 0 455957.2 268771 82720 45 4408
4438 0 455272 269037 82120 64 4404
4439 0 454832 268705 82160 40 4438
4440 0 454732 268605 82280 75 4439
4441 0 454672 268493 82400 51 4440
4442 0 454648 268157 82480 51 4441
4443 0 454228 267729 82480 -1 4442
4444 0 454186 267631 82400 -1 4443
4445 0 454090 267383 82320 -1 4444
4446 0 454070 267295 82400 -1 4445
4447 0 454142 267339 82200 -1 4445
4448 0 454226 267195 82040 -1 4447
4449 0 454058 267047 82000 -1 4448
4450 0 453822 266879 82040 -1 4449
4451 0 453802 266795 81960 -1 4450
4452 0 453786 266743 81840 -1 4451
4453 0 453846 266939 82160 -1 4450
4454 0 454198 267063 81840 -1 4449
4455 0 454306 266927 81720 -1 4454
4456 0 454298 266451 81680 -1 4455
4457 0 454470 266323 81720 -1 4456
4458 0 455380 269081 81960 128 4438
4459 0 454924 269161 81960 64 4458
4460 0 454812 269269 81880 -1 4459
4461 0 454805.5 269469.72 81760 -1 4460
4462 0 454676 269597 81720 -1 4461
4463 0 454368 269749 81680 -1 4462
4464 0 453882 269871 81640 -1 4463
4465 0 455524 269102 81840 128 4458
4466 0 455572 269109 81800 148 4465
4467 0 455598.66 269143.66 81720 148 4466
4468 0 455424 269381 81560 128 4467
4469 0 455344 269517 81440 -1 4468
4470 0 455612 269161 81680 148 4467
4471 0 456116 268993 81520 148 4470
4472 0 456258 268979 81400 140 4471
4473 0 456374 268995 81200 81 4472
4474 0 456670 268863 81000 120 4473
4475 0 456986 268791 80880 98 4474
4476 0 457550 268735 80840 96 4475
4477 0 458254 268439 80840 150 4476
4478 0 458762 267975 80800 148 4477
4479 0 458734 268035 80600 96 4478
4480 0 458790 267843 80520 96 4479
4481 0 458930 267591 80400 51 4480
4482 0 459296 267360 80720 139 4481
4483 0 459488 267168 80720 60 4482
4484 0 459712 267072 80840 32 4483
4485 0 459808 266880 81000 40 4484
4486 0 459808 266784 81040 71 4485
4487 0 459936 266560 81080 60 4486
4488 0 460000 266336 81240 71 4487
4489 0 460064 266144 81400 120 4488
4490 0 460160 265920 81480 91 4489
4491 0 460320 265696 81520 75 4490
4492 0 460416 265440 81560 120 4491
4493 0 460384 265248 81720 51 4492
4494 0 460224 265216 81920 40 4493
4495 0 460032 265280 82080 45 4494
4496 0 459776 265248 82160 60 4495
4497 0 459552 265376 82200 60 4496
4498 0 459296 265408 82240 75 4497
4499 0 459136 265568 82360 75 4498
4500 0 458944 265632 82560 104 4499
4501 0 458720 265632 82720 64 4500
4502 0 458464 265664 82800 60 4501
4503 0 459552 266720 81040 51 4486
4504 0 459328 266624 81200 75 4503
4505 0 459104 266592 81320 75 4504
4506 0 458880 266592 81440 71 4505
4507 0 458624 266624 81560 75 4506
4508 0 458368 266624 81680 51 4507
4509 0 458176 266496 81800 71 4508
4510 0 458080 266304 81960 32 4509
4511 0 458112 266176 82200 45 4510
4512 0 458144 266176 82240 32 4511
4513 0 458909 267591 80280 96 4481
4514 0 459378 266767 80280 -1 4513
4515 0 459422 266379 80360 -1 4514
4516 0 459342 266059 80440 -1 4515
4517 0 459302 266007 80480 -1 4516
4518 0 458902 267591 80240 96 4513
4519 0 458948 267465 80120 -1 4518
4520 0 459232 267037 80040 -1 4519
4521 0 459168 267069 79920 -1 4520
4522 0 459320 267005 79800 32 4521
4523 0 459528 266609 79720 102 4522
4524 0 459864 266445 79640 178 4523
4525 0 460468 266513 79520 154 4524
4526 0 461320 266773 79440 160 4525
4527 0 461322.66 266798.34 79400 160 4526
4528 0 461328 266849 79320 160 4527
4529 0 461276 266893 79280 160 4528
4530 0 462072 266721 79400 137 4527
4531 0 462208 266785 79200 202 4530
4532 0 462300 266805 78960 128 4531
4533 0 462292 266809 78800 120 4532
4534 0 462266 266739 78680 120 4533
4535 0 462338 266783 78520 212 4534
4536 0 462994 266939 78520 51 4535
4537 0 463194 266995 78480 60 4536
4538 0 463502 267107 78400 60 4537
4539 0 463996 267177 78440 40 4538
4540 0 464152 267337 78520 40 4539
4541 0 464276 267405 78680 51 4540
4542 0 464372 267561 78800 60 4541
4543 0 464524 267697 78880 60 4542
4544 0 464588 267801 78960 60 4543
4545 0 464668 267849 79080 98 4544
4546 0 464698 267935 79200 98 4545
4547 0 465162 268215 79200 81 4546
4548 0 465114 268155 79320 81 4547
4549 0 465086 268111 79440 81 4548
4550 0 464962 267999 79520 40 4549
4551 0 464894 267955 79600 40 4550
4552 0 464898 267943 79680 40 4551
4553 0 465238 268287 79120 45 4547
4554 0 465486 268403 79040 60 4553
4555 0 465558 268663 79080 60 4554
4556 0 465582 268735 79160 60 4555
4557 0 465582 268799 79240 60 4556
4558 0 462154 266875 78360 131 4535
4559 0 462022 266923 78240 131 4558
4560 0 461632 266528 78440 45 4559
4561 0 461472 266432 78640 75 4560
4562 0 461248 266272 78640 51 4561
4563 0 460992 266176 78600 71 4562
4564 0 460736 266048 78600 60 4563
4565 0 460480 265920 78600 71 4564
4566 0 460288 265760 78560 81 4565
4567 0 460032 265632 78600 71 4566
4568 0 459776 265568 78600 51 4567
4569 0 459520 265440 78640 107 4568
4570 0 459264 265312 78640 115 4569
4571 0 459072 265152 78680 32 4570
4572 0 458912 264928 78600 32 4571
4573 0 458688 264768 78600 32 4572
4574 0 458528 264608 78720 64 4573
4575 0 458496 264576 78760 75 4574
4576 0 458240 264608 78680 75 4575
4577 0 457984 264672 78560 45 4576
4578 0 457888 264672 78520 51 4577
4579 0 458496 264544 79040 51 4575
4580 0 458432 264512 79280 64 4579
4581 0 458368 264416 79520 60 4580
4582 0 458272 264192 79640 51 4581
4583 0 458208 263936 79680 51 4582
4584 0 458208 263872 79680 51 4583
4585 0 461950 266959 78080 178 4559
4586 0 461876 267027 78040 178 4585
4587 0 461654 267231 77920 75 4586
4588 0 461398 267489 78080 32 4587
4589 0 461442 267589 78200 32 4588
4590 0 461494 267613 78360 60 4589
4591 0 461686 267569 78520 51 4590
4592 0 461822 267545 78600 51 4591
4593 0 461878 267593 78720 64 4592
4594 0 461850 267621 78840 64 4593
4595 0 461814 267637 78960 64 4594
4596 0 461802 267709 79040 71 4595
4597 0 461770 267729 79120 71 4596
4598 0 461802 267793 79240 51 4597
4599 0 461814 267913 79320 51 4598
4600 0 461794 267969 79360 51 4599
4601 0 461928 267983 79440 51 4600
4602 0 462068 268019 79520 32 4601
4603 0 462312 268075 79600 32 4602
4604 0 462552 268079 79720 -1 4603
4605 0 462656 268095 79840 -1 4604
4606 0 462784 268131 79920 -1 4605
4607 0 462968 268163 80040 -1 4606
4608 0 463040 268175 80120 -1 4607
4609 0 463120 268179 80240 -1 4608
4610 0 461874 266735 77880 90 4586
4611 0 461982 266619 77720 81 4610
4612 0 462146 266583 77560 75 4611
4613 0 461952 266595 77520 81 4612
4614 0 461862 266621 77400 96 4613
4615 0 461842 266605 77280 96 4614
4616 0 461754 266597 77160 96 4615
4617 0 461670 266565 77040 96 4616
4618 0 461534 266533 76920 120 4617
4619 0 461234 266425 76760 96 4618
4620 0 461126 266389 76480 86 4619
4621 0 461106 266369 76280 124 4620
4622 0 461090 266389 76080 124 4621
4623 0 461038 266345 75880 124 4622
4624 0 460986 266253 75720 91 4623
4625 0 460918 266077 75640 108 4624
4626 0 460890 265953 75520 108 4625
4627 0 460858 265889 75360 101 4626
4628 0 460782 265785 75200 32 4627
4629 0 460782 265697 75040 32 4628
4630 0 460426 265449 74920 120 4629
4631 0 460402 265349 74800 120 4630
4632 0 460354 265297 74680 160 4631
4633 0 460406 265317 74560 160 4632
4634 0 460454 265293 74400 98 4633
4635 0 460714 265461 74240 32 4634
4636 0 460294 265157 74240 102 4634
4637 0 460164 264831 74120 124 4636
4638 0 460156 264699 74000 124 4637
4639 0 460092 264535 73880 120 4638
4640 0 459964 264259 73760 90 4639
4641 0 459872 264071 73680 90 4640
4642 0 459816 264023 73560 101 4641
4643 0 459752 263939 73440 101 4642
4644 0 459685.34 263899 73360 45 4643
4645 0 459652 263879 73320 45 4644
4646 0 459511 263469 73240 135 4645
4647 0 459383 263285 73200 135 4646
4648 0 459231.8 263193.8 73080 124 4647
4649 0 458331 262745 73080 91 4648
4650 0 458083 262673 73160 71 4649
4651 0 457927 262629 73280 71 4650
4652 0 457571 262585 73360 75 4651
4653 0 457461 262451 73440 75 4652
4654 0 457181 262307 73480 101 4653
4655 0 456709 262107 73400 101 4654
4656 0 456533 261751 73360 40 4655
4657 0 456365 261727 73320 45 4656
4658 0 456013 261599 73280 71 4657
4659 0 455881 261507 73200 45 4658
4660 0 455401 261455 73200 75 4659
4661 0 455101 261315 73120 71 4660
4662 0 454995 261209 73040 51 4661
4663 0 454911 261217 72960 51 4662
4664 0 454871 261209 72920 51 4663
4665 0 457563 262569 73280 75 4652
4666 0 459131 263133 73000 124 4648
4667 0 459131 263129 72880 124 4666
4668 0 459296 264291 73320 32 4645
4669 0 459236 264363 73400 32 4668
4670 0 460324 265049.66 74800 160 4631
4671 0 460324 265057.66 74920 160 4670
4672 0 460888 266403 76840 32 4619
4673 0 460740 266407 76960 32 4672
4674 0 460272 266435 77000 108 4673
4675 0 460014 266589 77000 64 4674
4676 0 459866 266665 76880 71 4675
4677 0 459786 266721 76680 71 4676
4678 0 459722 266889 76560 71 4677
4679 0 459646 266945 76400 75 4678
4680 0 459598 266925 76240 81 4679
4681 0 459590 266881 76040 81 4680
4682 0 460366 266445 77320 108 4674
4683 0 460814 266633 77440 60 4682
4684 0 460706 266589 77600 -1 4683
4685 0 462398 266331 77480 51 4612
4686 0 462714 266275 77520 71 4685
4687 0 462348 267425 78760 120 4533
4688 0 462382.5 267572.06 78840 120 4687
4689 0 462326.38 267763.6 78920 120 4688
4690 0 462396 267829 78640 96 4687
4691 0 462386 267907 78440 104 4690
4692 0 462346 267959 78320 98 4691
4693 0 462362 267991 78200 98 4692
4694 0 462530 266491 79520 107 4530
4695 0 463070 266243 79600 120 4694
4696 0 463454 266251 79760 128 4695
4697 0 463790 266119 79840 181 4696
4698 0 463792.4 266140.6 79880 181 4697
4699 0 463802 266227 80040 181 4698
4700 0 463818 266259 80280 143 4699
4701 0 463810 266299 80520 122 4700
4702 0 463826 266295 80720 96 4701
4703 0 463998 266215 80960 81 4702
4704 0 464046 266091 81200 45 4703
4705 0 464006 266039 81440 90 4704
4706 0 463944 266049 81560 90 4705
4707 0 463900 266097 81680 102 4706
4708 0 464064 266400 82160 104 4707
4709 0 463713.03 266823.12 82120 -1 4708
4710 0 463104.06 266906.75 82160 -1 4709
4711 0 464256 266304 82320 81 4708
4712 0 464448 266240 82520 96 4711
4713 0 464640 266176 82680 90 4712
4714 0 464832 266016 82840 80 4713
4715 0 464960 265856 83000 81 4714
4716 0 464896 265696 83200 64 4715
4717 0 464928 265536 83400 51 4716
4718 0 465088 265376 83520 75 4717
4719 0 465280 265312 83480 75 4718
4720 0 463600 265961 81720 71 4707
4721 0 463332 265869 81800 71 4720
4722 0 463180 265809 81880 91 4721
4723 0 463076 265753 81960 91 4722
4724 0 462980 265677 82040 115 4723
4725 0 462920 265517 82160 90 4724
4726 0 463040 265297 82200 90 4725
4727 0 463096 265221 82320 134 4726
4728 0 463104 265221 82360 134 4727
4729 0 463136 265081 82440 98 4728
4730 0 463168 265033 82560 98 4729
4731 0 463232 264989 82640 98 4730
4732 0 463268 264981 82680 98 4731
4733 0 463086 264983 82800 101 4732
4734 0 462950 264951 82920 60 4733
4735 0 462742 264863 83000 51 4734
4736 0 462466 264719 83040 104 4735
4737 0 462466 264743 82920 104 4736
4738 0 462406 264803 82840 104 4737
4739 0 462026 264603 83040 75 4736
4740 0 461374 264687 83040 75 4739
4741 0 461032 264661 83080 86 4740
4742 0 460860 264617 83200 75 4741
4743 0 460584 264621 83240 60 4742
4744 0 460316 264681 83320 80 4743
4745 0 460084 264649 83400 51 4744
4746 0 460004 264621 83440 51 4745
4747 0 459904 264569 83480 51 4746
4748 0 459740 264461 83560 51 4747
4749 0 459664 264373 83640 -1 4748
4750 0 459592 264265 83760 -1 4749
4751 0 459612 264137 83880 -1 4750
4752 0 459780 264053 84080 -1 4751
4753 0 459956 263989 84200 -1 4752
4754 0 460128 263965 84320 -1 4753
4755 0 460276 263945 84440 -1 4754
4756 0 460384 263925 84560 -1 4755
4757 0 460484 263921 84680 -1 4756
4758 0 460588 263905 84800 -1 4757
4759 0 460656 263873 84920 -1 4758
4760 0 460696 263901 85040 -1 4759
4761 0 460960 263753 85080 -1 4760
4762 0 461088 263717 85160 -1 4761
4763 0 461164 263705 85240 -1 4762
4764 0 460760 263961 85160 -1 4760
4765 0 460872 264037 85240 -1 4764
4766 0 460996 264101 85320 -1 4765
4767 0 461208 264069 85400 -1 4766
4768 0 461312 264085 85480 -1 4767
4769 0 461360 264077 85520 -1 4768
4770 0 461398 264163 85560 -1 4769
4771 0 461568.66 263979 85640 -1 4770
4772 0 461654 263887 85680 -1 4771
4773 0 461790 263995 85760 -1 4772
4774 0 461874 264179 85920 -1 4773
4775 0 461854 264347 86040 -1 4774
4776 0 463588 264693 82760 45 4732
4777 0 463960 264477 82720 40 4776
4778 0 464140 264265 82640 60 4777
4779 0 464140 264237 82560 60 4778
4780 0 463320 265293 82360 45 4728
4781 0 463372 265325 82440 45 4780
4782 0 463680 265397 82520 40 4781
4783 0 463968 265657 82520 64 4782
4784 0 464194 266195 79840 45 4697
4785 0 464294 266135 79720 45 4784
4786 0 464378 266031 79560 60 4785
4787 0 464394 265971 79440 60 4786
4788 0 464680 265949 79360 51 4787
4789 0 464896 265917 79280 51 4788
4790 0 465000 265893 79200 51 4789
4791 0 465048 265825 79120 51 4790
4792 0 465060 265845 79040 51 4791
4793 0 465632 266097 79000 40 4792
4794 0 465610 266127 78920 51 4793
4795 0 465586 266239 78840 51 4794
4796 0 465618 266307 78760 51 4795
4797 0 465634 266327 78680 91 4796
4798 0 465722 266371 78560 91 4797
4799 0 465790 266395 78480 102 4798
4800 0 465814 266423 78400 102 4799
4801 0 465954 266455 78320 102 4800
4802 0 466050 266483 78280 51 4801
4803 0 466326 266631 78280 81 4802
4804 0 466540 266777 78240 40 4803
4805 0 466756 266961 78200 120 4804
4806 0 466134 266387 78200 51 4802
4807 0 465746 266083 79080 40 4793
4808 0 465790 266043 79200 40 4807
4809 0 465814 265847 79320 40 4808
4810 0 454585 269888 82720 104 4401
4811 0 454593 270208 82560 124 4810
4812 0 454529 270288 82440 124 4811
4813 0 455189 270840 82320 203 4812
4814 0 455333 270936 82160 218 4813
4815 0 455501 270952 82000 186 4814
4816 0 455885 271032 81880 91 4815
4817 0 456480 271136 81960 96 4816
4818 0 456672 271072 82120 51 4817
4819 0 456832 271008 82320 32 4818
4820 0 456992 271104 82520 60 4819
4821 0 457184 271136 82680 51 4820
4822 0 457344 271040 82880 32 4821
4823 0 457504 270944 83080 45 4822
4824 0 457664 270944 83280 32 4823
4825 0 457856 271008 83480 60 4824
4826 0 458048 271040 83640 51 4825
4827 0 458240 271072 83840 51 4826
4828 0 458464 271072 84040 51 4827
4829 0 458496 271072 84040 51 4828
4830 0 455829 271056 81760 156 4816
4831 0 455829 271112 81600 131 4830
4832 0 455925 271120 81440 150 4831
4833 0 456149 271128 81280 200 4832
4834 0 456197 271240 81160 186 4833
4835 0 456301 271424 81040 186 4834
4836 0 457717 271304 80960 154 4835
4837 0 457805 271312 80800 154 4836
4838 0 457469 271368 80640 -1 4837
4839 0 457453 271464 80520 40 4838
4840 0 458221 271632 80440 209 4839
4841 0 459409 272104 80320 373 4840
4842 0 459008 271872 80000 270 4841
4843 0 458848 271872 80000 291 4842
4844 0 458624 271744 79920 197 4843
4845 0 458368 271744 79920 160 4844
4846 0 458112 271680 79920 266 4845
4847 0 457952 271520 79720 190 4846
4848 0 457696 271424 79720 136 4847
4849 0 457504 271232 79720 166 4848
4850 0 457664 271072 79560 164 4849
4851 0 457824 270976 79360 172 4850
4852 0 457984 270976 79160 134 4851
4853 0 458176 271008 78960 102 4852
4854 0 458336 271008 78760 60 4853
4855 0 458592 271040 78720 40 4854
4856 0 458848 271040 78840 98 4855
4857 0 459072 271072 79000 124 4856
4858 0 459232 271136 79200 81 4857
4859 0 459232 271072 79480 32 4858
4860 0 459232 271072 79520 32 4859
4861 0 460329 272672 80200 339 4841
4862 0 461345 272920 80120 256 4861
4863 0 463089 272864 80040 139 4862
4864 0 463297 272832 79960 124 4863
4865 0 463425 272792 79840 150 4864
4866 0 463641 272848 79720 257 4865
4867 0 463729 272784 79600 248 4866
4868 0 463809 272760 79480 248 4867
4869 0 463879.66 272733.34 79440 248 4868
4870 0 464021 272680 79360 248 4869
4871 0 464021 272688 79280 -1 4870
4872 0 463981 272728 79160 -1 4871
4873 0 464141 272704 79040 -1 4872
4874 0 464541 272496 78920 303 4873
4875 0 464741 272296 78800 300 4874
4876 0 465053 272088 78680 200 4875
4877 0 465389 272000 78600 218 4876
4878 0 465565 271928 78480 234 4877
4879 0 465757 271984 78320 176 4878
4880 0 465741 272016 78280 176 4879
4881 0 465885 271904 78120 60 4880
4882 0 466405 271680 77960 81 4881
4883 0 466869 271688 77800 96 4882
4884 0 467481 271752 77720 192 4883
4885 0 467697 271752 77560 168 4884
4886 0 468281 271856 77520 160 4885
4887 0 469185 271976 77600 200 4886
4888 0 469417 272032 77680 224 4887
4889 0 469664 271680 77320 139 4888
4890 0 469824 271488 77160 124 4889
4891 0 469984 271328 77040 140 4890
4892 0 470176 271136 77040 45 4891
4893 0 470368 270944 77040 71 4892
4894 0 470592 270816 77040 71 4893
4895 0 470816 270624 77040 51 4894
4896 0 471008 270432 77040 32 4895
4897 0 471200 270240 77040 60 4896
4898 0 471360 270080 77080 102 4897
4899 0 471200 269920 76960 86 4898
4900 0 471008 269728 76880 60 4899
4901 0 470816 269536 76800 71 4900
4902 0 470784 269536 76800 80 4901
4903 0 471616 269984 77080 64 4898
4904 0 471872 269952 77080 75 4903
4905 0 472128 269920 77080 75 4904
4906 0 472352 269824 76920 96 4905
4907 0 472608 269792 76840 75 4906
4908 0 472768 269760 76640 81 4907
4909 0 472928 269760 76440 60 4908
4910 0 473088 269600 76240 75 4909
4911 0 473312 269664 76080 71 4910
4912 0 473536 269792 76080 51 4911
4913 0 473760 269920 76120 45 4912
4914 0 474016 269920 76120 51 4913
4915 0 474272 269920 76200 40 4914
4916 0 474528 270048 76200 40 4915
4917 0 474592 270240 76040 51 4916
4918 0 474556.47 270347.47 75840 55 4917
4919 0 474608.44 270367 75840 -1 4918
4920 0 474160.06 270323.53 75440 64 4918
4921 0 469697 272176 77760 186 4888
4922 0 469881 272280 77840 196 4921
4923 0 470057 272296 77920 183 4922
4924 0 470417 272408 78000 175 4923
4925 0 470765 272568 78040 163 4924
4926 0 471113 272728 78080 143 4925
4927 0 472513 272952 78160 137 4926
4928 0 472575 272954 78240 45 4927
4929 0 472695 273050 78360 45 4928
4930 0 473943 273390 78480 153 4929
4931 0 474927 273770 78560 128 4930
4932 0 475031 273767.34 78600 128 4931
4933 0 474361 274386.66 78600 51 4932
4934 0 473713 274346.66 78600 -1 4933
4935 0 473357 274138.66 78560 -1 4934
4936 0 473357 274154.66 78480 -1 4935
4937 0 473405 274166.66 78400 -1 4936
4938 0 474401 274810.66 78640 101 4933
4939 0 474457 274882.66 78840 122 4938
4940 0 474401 274926.66 78960 122 4939
4941 0 475231 275949 78920 -1 4940
4942 0 475297.66 275977 78880 -1 4941
4943 0 475431 276033 78800 -1 4942
4944 0 475539 276113 78600 -1 4943
4945 0 474799 275393 79000 32 4940
4946 0 475467 275465 79000 32 4945
4947 0 475811 275209 79040 -1 4946
4948 0 475839 275181 79120 -1 4947
4949 0 475875 275173 79200 -1 4948
4950 0 475151 275509 79080 32 4946
4951 0 475175 275649 79200 51 4950
4952 0 474879 275693 79320 51 4951
4953 0 474431 275693 79400 64 4952
4954 0 474103 275681 79360 45 4953
4955 0 473415 275621 79320 -1 4954
4956 0 473299 275521 79440 -1 4955
4957 0 473223 275505 79560 -1 4956
4958 0 473355 275505 79760 -1 4957
4959 0 473235 275553 79960 -1 4958
4960 0 472963 275589 80120 -1 4959
4961 0 473119.75 275480.34 80280 -1 4960
4962 0 473122 275470 80320 -1 4961
4963 0 472926 275446 80480 -1 4962
4964 0 472658 275418 80520 -1 4963
4965 0 472794 275454 80680 -1 4964
4966 0 472482 275318 80720 -1 4965
4967 0 472910 275366 80720 -1 4965
4968 0 472954 275358 80800 -1 4967
4969 0 473014 275326 81000 -1 4968
4970 0 473290 275162 81160 -1 4969
4971 0 473326 275118 81200 -1 4970
4972 0 473310 275070 81240 -1 4971
4973 0 473338 275106 81280 -1 4972
4974 0 475239 273762 78680 212 4932
4975 0 475671 273922 78800 209 4974
4976 0 475640 273884 78960 141 4975
4977 0 475692 273920 79040 141 4976
4978 0 475996 274004 79200 224 4977
4979 0 476060 274072 79360 224 4978
4980 0 476184 274104 79520 229 4979
4981 0 475740 273996 79520 122 4980
4982 0 475624 273792 79560 40 4981
4983 0 475440 273704 79600 40 4982
4984 0 475405.94 273734.03 79640 32 4983
4985 0 475308 273700 79760 32 4984
4986 0 475296 273660 79840 32 4985
4987 0 475384 273520 79920 32 4986
4988 0 475456 273472 80000 32 4987
4989 0 475674 273362 80160 64 4988
4990 0 475786 273366 80280 64 4989
4991 0 475830 273366 80400 64 4990
4992 0 475810 273362 80480 64 4991
4993 0 476320 274132 79640 148 4980
4994 0 476464 274128 79760 148 4993
4995 0 476544 274120 79920 64 4994
4996 0 476612 274108 80080 64 4995
4997 0 476588 274092 80240 137 4996
4998 0 477740 274104 80320 217 4997
4999 0 477730 274102 80400 217 4998
5000 0 477558 274170 80560 102 4999
5001 0 477022 274878 80560 71 5000
5002 0 476578 274974 80600 40 5001
5003 0 476548 274948 80520 40 5002
5004 0 476568 274956 80480 40 5003
5005 0 476466 275210 80600 81 5002
5006 0 476296 275276 80520 81 5005
5007 0 476164 275308 80440 45 5006
5008 0 476084 275356 80360 45 5007
5009 0 475940 275320 80200 64 5008
5010 0 475908 275292 80120 64 5009
5011 0 475916 275296 79800 71 5010
5012 0 475952 275260 79680 71 5011
5013 0 475948 275212 79600 71 5012
5014 0 476282 275406 80720 81 5005
5015 0 476250 275490 80800 81 5014
5016 0 476168 275556 80920 81 5015
5017 0 476064 275568 81040 -1 5016
5018 0 475936 275604 81160 -1 5017
5019 0 475888 275648 81360 -1 5018
5020 0 475820 275904 81440 -1 5019
5021 0 475856.25 275899.44 81480 -1 5020
5022 0 476614 274894 80760 40 5002
5023 0 478554 273708 80240 148 4998
5024 0 479384 273052 80280 160 5023
5025 0 479480 272964 80360 124 5024
5026 0 479600 272880 80480 197 5025
5027 0 479894 272788 80600 212 5026
5028 0 479962 272684 80680 202 5027
5029 0 480142 272600 80800 202 5028
5030 0 480102 272532 80880 202 5029
5031 0 480986 272264 80880 178 5030
5032 0 481658 272024 80960 136 5031
5033 0 482170 272480 80920 122 5032
5034 0 482382 272620 80840 51 5033
5035 0 482706 272648 80760 71 5034
5036 0 482848 272596 80840 71 5035
5037 0 482732 272684 80680 71 5035
5038 0 482828 272760 80560 32 5037
5039 0 482928 272916 80480 98 5038
5040 0 482928 272980 80400 98 5039
5041 0 482956 273060 80320 98 5040
5042 0 482956 273144 80200 91 5041
5043 0 482984 273224 80080 108 5042
5044 0 483016 273256 79960 108 5043
5045 0 483060 273268 79840 108 5044
5046 0 483128 273316 79760 107 5045
5047 0 483216 273380 79680 107 5046
5048 0 483328 273440 79600 40 5047
5049 0 483372 273540 79520 40 5048
5050 0 483432 273504 79400 81 5049
5051 0 483444 273512 79240 81 5050
5052 0 483530 273520 79080 108 5051
5053 0 483550 273528 78920 108 5052
5054 0 483606 273608 78800 96 5053
5055 0 483814 273740 78680 40 5054
5056 0 483930 273792 78600 40 5055
5057 0 483998 273744 78440 40 5056
5058 0 484118 273732 78280 40 5057
5059 0 484238 273696 78160 -1 5058
5060 0 484298 273669 78040 -1 5059
5061 0 484318 273660 78000 -1 5060
5062 0 484178 273320 78040 -1 5060
5063 0 483834 273100 78000 -1 5062
5064 0 484216 273286 77720 -1 5063
5065 0 484046 274136 78640 40 5056
5066 0 483978 274392 78680 40 5065
5067 0 484014 274420 78720 40 5066
5068 0 484002 274444 78760 40 5067
5069 0 483910 274452 78840 40 5068
5070 0 483666 274488 78920 -1 5069
5071 0 483490 274572 79000 -1 5070
5072 0 483338 274604 79080 -1 5071
5073 0 483110 274644 79200 -1 5072
5074 0 482966 274672 79240 -1 5073
5075 0 482894 274676 79280 -1 5074
5076 0 482610 274680 79320 -1 5075
5077 0 482574 274720 79400 -1 5076
5078 0 482558 274728 79480 -1 5077
5079 0 483080 272864 80520 98 5039
5080 0 483252 272756 80600 98 5079
5081 0 483300 272656 80520 -1 5080
5082 0 483304 272672 80440 -1 5081
5083 0 481610 271996 81040 136 5032
5084 0 481650 271876 81120 136 5083
5085 0 481652 271804 81160 136 5084
5086 0 481696 271680 81240 75 5085
5087 0 481748 271560 81320 75 5086
5088 0 481760 271536 81400 148 5087
5089 0 481840 271460 81480 148 5088
5090 0 482436 271088 81560 186 5089
5091 0 482512 270694 81680 186 5090
5092 0 482492 270606 81840 186 5091
5093 0 482496 270470 81960 -1 5092
5094 0 482440 270466 82080 -1 5093
5095 0 482336 270306 82080 -1 5094
5096 0 482452 270182 82040 -1 5095
5097 0 482520 269758 82080 -1 5096
5098 0 482548 269754 82160 -1 5097
5099 0 482380 271148 81680 190 5090
5100 0 482060 271382 81800 190 5099
5101 0 483172 270748 81440 150 5090
5102 0 483936 270464 81360 75 5101
5103 0 484306 270320 81280 163 5102
5104 0 484946 269940 81200 176 5103
5105 0 485024 269696 81760 32 5104
5106 0 484864 269504 81800 32 5105
5107 0 484768 269408 81880 75 5106
5108 0 484896 269184 81880 86 5107
5109 0 485088 268992 81840 75 5108
5110 0 485280 268800 81920 75 5109
5111 0 485376 268800 81920 60 5110
5112 0 484512 269376 81920 40 5107
5113 0 484320 269344 81840 32 5112
5114 0 484352 269088 81880 32 5113
5115 0 484544 268928 81960 32 5114
5116 0 484608 268672 82040 71 5115
5117 0 484576 268416 82120 60 5116
5118 0 484544 268256 82120 64 5117
5119 0 484096 269248 81720 108 5113
5120 0 483936 269248 81520 154 5119
5121 0 483776 269184 81320 96 5120
5122 0 483744 269120 81040 32 5121
5123 0 483744 269088 80760 45 5122
5124 0 483744 269088 80680 60 5123
5125 0 485062 269892 81080 176 5104
5126 0 485298 269828 80960 122 5125
5127 0 485894 269372 80840 96 5126
5128 0 486204 268938 80880 120 5127
5129 0 486324 268790 80960 -1 5128
5130 0 486412 268726 81080 -1 5129
5131 0 486536 268602 81120 -1 5130
5132 0 486704 268482 81240 51 5131
5133 0 486976 268314 81360 51 5132
5134 0 486992 268278 81400 51 5133
5135 0 486948 268278 81480 51 5134
5136 0 486704 268258 81680 75 5135
5137 0 486660 268202 81800 90 5136
5138 0 486578 268208 81840 90 5137
5139 0 486474 268276 82000 75 5138
5140 0 486154 268360 82040 98 5139
5141 0 485958 268432 82160 98 5140
5142 0 485958 268288 82200 51 5141
5143 0 485650 267880 82240 71 5142
5144 0 485650 267844 82320 71 5143
5145 0 485711.78 267765 82400 71 5144
5146 0 485767.9 267671.62 82480 32 5145
5147 0 485793.2 267635.97 82560 32 5146
5148 0 486035.3 267375.44 82640 75 5147
5149 0 486096.16 267343.7 82560 81 5148
5150 0 486213.75 267289.53 82520 81 5149
5151 0 486211.53 267245.84 82480 81 5150
5152 0 486790 268080 82040 51 5139
5153 0 486766 268028 82080 51 5152
5154 0 487308 268214 81400 51 5133
5155 0 487460 268158 81560 64 5154
5156 0 487588 268078 81680 75 5155
5157 0 487504 268098 81720 75 5156
5158 0 487384 268078 81840 75 5157
5159 0 488032 267894 81720 75 5156
5160 0 488424 267990 81840 60 5159
5161 0 488708 267990 81920 60 5160
5162 0 489436 267986 82040 60 5161
5163 0 489300 267786 82200 60 5162
5164 0 489472 267558 82280 40 5163
5165 0 489744 268118 81840 -1 5162
5166 0 489832 268154 81720 -1 5165
5167 0 486034 269132 80760 102 5127
5168 0 486064 269044 80640 102 5167
5169 0 486128 268896 80520 120 5168
5170 0 486204 268804 80400 140 5169
5171 0 486300 268704 80280 140 5170
5172 0 486452 268608 80160 128 5171
5173 0 486780 268500 80040 108 5172
5174 0 486805.34 268490.66 80000 98 5173
5175 0 486856 268472 79920 98 5174
5176 0 486940 268420 79760 107 5175
5177 0 487088 268288 79640 107 5176
5178 0 487184 268148 79520 122 5177
5179 0 487320 268004 79400 134 5178
5180 0 487520 267852 79280 122 5179
5181 0 487630 267704 79200 128 5180
5182 0 487706 267544 79080 128 5181
5183 0 487670 267356 78960 160 5182
5184 0 487762 267124 78880 120 5183
5185 0 488236 266480 78800 136 5184
5186 0 487904 266464 78240 40 5185
5187 0 487712 266432 78080 80 5186
5188 0 487488 266368 77960 51 5187
5189 0 487264 266368 77760 75 5188
5190 0 487072 266432 77600 45 5189
5191 0 486816 266496 77520 60 5190
5192 0 486624 266528 77360 60 5191
5193 0 486400 266528 77240 75 5192
5194 0 486208 266560 77080 98 5193
5195 0 486048 266624 76880 101 5194
5196 0 485888 266720 76680 32 5195
5197 0 485856 266976 76640 32 5196
5198 0 485824 267136 76840 32 5197
5199 0 485664 267200 77040 40 5198
5200 0 485440 267136 77160 71 5199
5201 0 485216 267008 77160 40 5200
5202 0 485024 266976 77160 60 5201
5203 0 488476 265964 78720 107 5185
5204 0 488554 265380 78600 86 5203
5205 0 488554 265304 78520 86 5204
5206 0 488518 264944 78400 90 5205
5207 0 488262 264428 78320 128 5206
5208 0 488676 263984 78280 120 5207
5209 0 488728 263844 78200 134 5208
5210 0 488696 263672 78120 86 5209
5211 0 488496 263224 78040 51 5210
5212 0 488362 263144 77960 135 5211
5213 0 488446 262744 77880 150 5212
5214 0 488486 262400 77800 32 5213
5215 0 487458 262644 77800 190 5214
5216 0 487498 262618 77920 204 5215
5217 0 487546 262630 78040 204 5216
5218 0 487526 262578 78160 204 5217
5219 0 487164 262600 78240 128 5218
5220 0 487196 262588 78280 128 5219
5221 0 487168 262552 78360 128 5220
5222 0 487092 262456 78440 128 5221
5223 0 487084 262452 78520 -1 5222
5224 0 486954 262360 77840 80 5215
5225 0 486936 262340 77720 80 5224
5226 0 486636 262316 77640 80 5225
5227 0 486080 262148 77720 -1 5226
5228 0 485964 262144 77840 -1 5227
5229 0 485792 262136 77920 -1 5228
5230 0 485548 262080 77960 -1 5229
5231 0 485392 262184 78000 -1 5230
5232 0 487056 262108 77720 80 5225
5233 0 486988 262056 77680 80 5232
5234 0 486940 262028 77600 80 5233
5235 0 486916 261884 77520 -1 5234
5236 0 488677 262140 77760 131 5214
5237 0 488674.66 262150 77720 131 5236
5238 0 487419 262746 77720 190 5237
5239 0 487451 262898 77480 190 5238
5240 0 487231 263014 77440 -1 5239
5241 0 487267 263146 77360 -1 5240
5242 0 487163 263174 77240 -1 5241
5243 0 488670.25 262170 77640 154 5237
5244 0 488668 262180 77600 154 5243
5245 0 488660 262136 77440 81 5244
5246 0 488600 262156 77320 81 5245
5247 0 488510 262200 77160 60 5246
5248 0 488510 262216 77000 60 5247
5249 0 488590 262452 76880 45 5248
5250 0 488698 262640 76840 45 5249
5251 0 488750 262712 76760 45 5250
5252 0 488762 262736 76680 45 5251
5253 0 488718 262784 76600 45 5252
5254 0 488594 263008 76560 -1 5253
5255 0 488420 263124 76480 -1 5254
5256 0 488248 263296 76440 -1 5255
5257 0 488236 263356 76360 -1 5256
5258 0 488136 263432 76280 -1 5257
5259 0 487956 263572 76200 -1 5258
5260 0 487948 263568 76160 -1 5259
5261 0 487916 263576 76120 -1 5260
5262 0 488868 261880 77720 150 5236
5263 0 489350 260780 77640 81 5262
5264 0 489438 260644 77560 101 5263
5265 0 490324 260344 77560 139 5264
5266 0 490820 259840 77560 91 5265
5267 0 491116 259784 77600 96 5266
5268 0 491520 259456 77640 107 5267
5269 0 491668 259304 77680 86 5268
5270 0 492104 258852 77640 107 5269
5271 0 492140 258780 77560 86 5270
5272 0 492190 258580 77480 86 5271
5273 0 492142 258416 77400 75 5272
5274 0 492306 258276 77320 102 5273
5275 0 492346 258248 77240 102 5274
5276 0 492386 258056 77120 98 5275
5277 0 492414 257744 77040 104 5276
5278 0 492526 257528 76960 124 5277
5279 0 492550 257444 76880 124 5278
5280 0 492564 257300 76800 160 5279
5281 0 492536 257148 76680 128 5280
5282 0 492460 256988 76560 98 5281
5283 0 492392 256880 76440 98 5282
5284 0 492312 256804 76320 51 5283
5285 0 492172 256640 76200 91 5284
5286 0 491952 256364 76160 102 5285
5287 0 491894 256244 76040 86 5286
5288 0 491870 256196 75880 86 5287
5289 0 491858 256128 75760 81 5288
5290 0 491826 256044 75600 81 5289
5291 0 491794 255964 75440 98 5290
5292 0 491774 255888 75280 122 5291
5293 0 491766 255840 75120 122 5292
5294 0 491726 255732 74960 75 5293
5295 0 491658 255608 74800 60 5294
5296 0 491602 255480 74640 60 5295
5297 0 491562 255372 74520 75 5296
5298 0 491538 255232 74400 98 5297
5299 0 491508 255152 74280 98 5298
5300 0 491540 255052 74120 104 5299
5301 0 491552 254980 73960 104 5300
5302 0 491608 254904 73800 148 5301
5303 0 491516 254748 73680 104 5302
5304 0 491452 254596 73600 104 5303
5305 0 491364 254376 73520 80 5304
5306 0 491344 254148 73440 86 5305
5307 0 491358 254036 73360 102 5306
5308 0 491346 253840 73240 102 5307
5309 0 491326 253780 73160 102 5308
5310 0 491218 253604 73040 122 5309
5311 0 491074 253552 72960 120 5310
5312 0 490888 253490 73040 120 5311
5313 0 490836 253510 73080 120 5312
5314 0 491122 253524 72840 120 5311
5315 0 491090 253384 72760 120 5314
5316 0 491054 253200 72680 51 5315
5317 0 490990 253116 72560 32 5316
5318 0 490966 253076 72440 32 5317
5319 0 491018 253056 72280 108 5318
5320 0 491006 253064 72120 108 5319
5321 0 491022 253032 72000 102 5320
5322 0 490942 253072 71840 102 5321
5323 0 490874 253080 71720 96 5322
5324 0 490834 253044 71600 96 5323
5325 0 490794 253020 71480 104 5324
5326 0 490770 252924 71320 104 5325
5327 0 490722 252860 71240 86 5326
5328 0 490690 252764 71120 86 5327
5329 0 490660 252732 71040 96 5328
5330 0 490616 252668 70880 96 5329
5331 0 490636 252564 70760 107 5330
5332 0 490624 252476 70640 107 5331
5333 0 490560 252408 70520 90 5332
5334 0 490520 252384 70360 90 5333
5335 0 490416 252332 70240 104 5334
5336 0 490312 252264 70080 122 5335
5337 0 490228 252244 69920 122 5336
5338 0 490044 252208 69840 90 5337
5339 0 489996 252216 69720 102 5338
5340 0 489992 252220 69640 102 5339
5341 0 489928 252172 69520 102 5340
5342 0 489912 252156 69440 160 5341
5343 0 489880 252148 69360 160 5342
5344 0 489868 252156 69240 128 5343
5345 0 489844 252132 69080 128 5344
5346 0 489832 252160 68960 128 5345
5347 0 489800 252104 68840 251 5346
5348 0 489330 251796 68760 124 5347
5349 0 488870 251924 68760 -1 5348
5350 0 488810 251934 68720 -1 5349
5351 0 488570 251926 68640 -1 5350
5352 0 488366 252202 68600 -1 5351
5353 0 488194 252154 68640 -1 5352
5354 0 488070 252086 68720 -1 5353
5355 0 487938 252086 68760 -1 5354
5356 0 487830 252138 68800 -1 5355
5357 0 487818 252182 68920 -1 5356
5358 0 487834 252186 68960 -1 5357
5359 0 489304 251894 68640 124 5348
5360 0 489308 251922 68560 197 5359
5361 0 489164 251838 68480 124 5360
5362 0 489064 251806 68400 -1 5361
5363 0 489052 251814 68360 -1 5362
5364 0 489084 251830 68280 -1 5363
5365 0 489096 251906 68200 -1 5364
5366 0 489274 251044 68760 107 5348
5367 0 489274 251042 68920 139 5366
5368 0 489148 251520 69240 139 5367
5369 0 489570 250912 68760 107 5366
5370 0 489728 250788 68640 -1 5369
5371 0 488774 250648 68760 91 5366
5372 0 488720 250496 68720 91 5371
5373 0 488764 250096 68720 51 5372
5374 0 488654 250194 68600 45 5373
5375 0 488686 250178 68520 45 5374
5376 0 488880 249944 68760 51 5373
5377 0 488924 249852 68840 86 5376
5378 0 488964 249636 68920 40 5377
5379 0 488880 249408 68960 40 5378
5380 0 488696 249160 68960 40 5379
5381 0 488278 249156 68880 51 5380
5382 0 488182 249088 68840 45 5381
5383 0 488194 249048 68760 45 5382
5384 0 488944 249396 69000 40 5379
5385 0 488947.1 249358.11 69080 40 5384
5386 0 489894 252248 68760 200 5347
5387 0 489966 252428 68680 200 5386
5388 0 489838 252948 68680 107 5387
5389 0 489782 253392 68600 107 5388
5390 0 489738 253524 68480 107 5389
5391 0 489822 253484 68720 60 5389
5392 0 489786 253660 68760 60 5391
5393 0 489754 253756 68840 71 5392
5394 0 489686 253892 68920 71 5393
5395 0 489332 254092 68920 51 5394
5396 0 489212 254244 68840 51 5395
5397 0 489008 254484 68760 -1 5396
5398 0 488976 254664 68720 -1 5397
5399 0 489100 254856 68560 -1 5398
5400 0 489188 254980 68440 -1 5399
5401 0 489092 255152 68400 -1 5400
5402 0 488878 255384 68400 -1 5401
5403 0 489126 255408 68320 -1 5402
5404 0 488786 255632 68400 -1 5402
5405 0 488626 255808 68360 -1 5404
5406 0 488330 255916 68480 -1 5405
5407 0 488034 256132 68520 -1 5406
5408 0 487938 256320 68600 -1 5407
5409 0 488002 256532 68560 -1 5408
5410 0 487858 256680 68480 -1 5409
5411 0 487814 256712 68440 -1 5410
5412 0 487742 256760 68360 -1 5411
5413 0 487658 256780 68280 -1 5412
5414 0 487622 256780 68240 -1 5413
5415 0 487552 256788 68160 -1 5414
5416 0 487516 256872 68040 -1 5415
5417 0 487528 256988 67960 -1 5416
5418 0 487428 257044 67880 -1 5417
5419 0 487432 257064 67800 -1 5418
5420 0 487384 257124 67760 -1 5419
5421 0 487420 257292 67720 -1 5420
5422 0 487524 257388 67640 -1 5421
5423 0 487592 257444 67560 -1 5422
5424 0 487764 257648 67480 -1 5423
5425 0 487800 257788 67440 -1 5424
5426 0 487824 257768 67360 -1 5425
5427 0 487592 257852 67480 -1 5426
5428 0 487464 257824 67560 -1 5427
5429 0 487372 257796 67640 -1 5428
5430 0 487316 257790 67680 -1 5429
5431 0 487260 257784 67720 -1 5430
5432 0 487242 257790 67760 -1 5431
5433 0 487222 257762 67800 -1 5432
5434 0 491680 254988 73680 96 5302
5435 0 491688 255000 73560 96 5434
5436 0 491816 255064 73440 60 5435
5437 0 491924 255156 73320 60 5436
5438 0 491988 255220 73200 32 5437
5439 0 492060 255248 73160 32 5438
5440 0 492132 255264 73120 32 5439
5441 0 488568 260188 77600 120 5264
5442 0 488312 260028 77680 80 5441
5443 0 487992 259944 77760 75 5442
5444 0 487836 259880 77840 51 5443
5445 0 487618 259752 77920 51 5444
5446 0 487458 259660 78000 40 5445
5447 0 487018 259472 78080 32 5446
5448 0 486890 258976 78120 80 5447
5449 0 486714 258700 78200 60 5448
5450 0 486784 258400 78800 45 5449
5451 0 486656 258304 79000 98 5450
5452 0 486528 258240 79240 156 5451
5453 0 486560 257984 79320 157 5452
5454 0 486368 257792 79360 140 5453
5455 0 486112 257664 79320 91 5454
5456 0 485920 257472 79320 40 5455
5457 0 485728 257312 79240 80 5456
5458 0 485536 257184 79400 64 5457
5459 0 485344 257088 79560 40 5458
5460 0 485120 256960 79600 80 5459
5461 0 484864 256960 79640 64 5460
5462 0 485696 257024 79560 60 5458
5463 0 485920 256832 79560 60 5462
5464 0 486176 256928 79480 64 5463
5465 0 486368 257088 79440 90 5464
5466 0 486496 257184 79440 71 5465
5467 0 486210 258780 78160 60 5449
5468 0 486134 258856 78080 64 5467
5469 0 486022 258988 78040 64 5468
5470 0 485934 259048 77960 32 5469
5471 0 486102 258920 77960 64 5469
5472 0 486054 258876 77880 32 5471
5473 0 486022 258876 77800 32 5472
5474 0 486010 258848 77720 32 5473
5475 0 485958 258864 77640 32 5474
5476 0 487092 268668 80080 98 5174
5477 0 487220 268756 80200 -1 5476
5478 0 487364 268904 80200 -1 5477
5479 0 487516 268952 80120 -1 5478
5480 0 487540 269004 80040 -1 5479
5481 0 487592 269012 79920 -1 5480
5482 0 487708 269012 79800 -1 5481
5483 0 476070 274404 80320 90 4997
5484 0 475962 274452 80400 90 5483
5485 0 475962 274444 80240 90 5484
5486 0 475822 274724 80240 90 5485
5487 0 475790 274744 80360 80 5486
5488 0 475834 274520 80480 80 5484
5489 0 475770 274540 80560 80 5488
5490 0 475582 274600 80680 98 5489
5491 0 475590 274800 80600 98 5490
5492 0 475558 274804 80520 98 5491
5493 0 475538 274844 80480 98 5492
5494 0 475478 274640 80760 64 5490
5495 0 475458 274628 80840 64 5494
5496 0 475254 274688 80920 64 5495
5497 0 475118 274680 81000 64 5496
5498 0 475018 274708 81080 81 5497
5499 0 474952 274716 81200 81 5498
5500 0 475028 274664 81280 81 5499
5501 0 475080 274672 81400 81 5500
5502 0 475080 274664 81440 81 5501
5503 0 475108 274644 81520 81 5502
5504 0 474348 275032 81160 107 5499
5505 0 474018 275228 81080 81 5504
5506 0 473936 275322 81040 71 5505
5507 0 473604 275546 80960 60 5506
5508 0 473408 275766 80880 98 5507
5509 0 473280 275842 80760 98 5508
5510 0 473212 276034 80600 108 5509
5511 0 473250 276116 80480 98 5510
5512 0 473210 276236 80320 98 5511
5513 0 473238 276244 80200 71 5512
5514 0 473206.34 276236.2 80080 71 5513
5515 0 473162 276300 80000 90 5514
5516 0 473050 276512 79920 90 5515
5517 0 473098 276728 79880 71 5516
5518 0 473198 276804 79840 40 5517
5519 0 473296 276894 79760 40 5518
5520 0 473236 276890 79640 40 5519
5521 0 473212 276902 79480 32 5520
5522 0 473176 276930 79360 108 5521
5523 0 473204 276950 79200 75 5522
5524 0 473220 276878 79040 75 5523
5525 0 473168 276898 78840 98 5524
5526 0 473112 276874 78680 98 5525
5527 0 472980 277058 78600 90 5526
5528 0 472924 277114 78520 90 5527
5529 0 472828 277094 78440 32 5528
5530 0 472588 277038 78360 32 5529
5531 0 472552 276954 78280 32 5530
5532 0 472440 276862 78160 -1 5531
5533 0 472460 276806 78080 -1 5532
5534 0 472476 277114 78160 32 5531
5535 0 472412 277198 78080 -1 5534
5536 0 462944 272480 80360 32 4863
5537 0 462816 272320 80520 40 5536
5538 0 463008 272128 80520 32 5537
5539 0 463104 271904 80640 51 5538
5540 0 463168 271712 80800 75 5539
5541 0 463168 271552 80840 120 5540
5542 0 462976 271424 80680 40 5541
5543 0 462816 271392 80480 32 5542
5544 0 462720 271424 80360 90 5543
5545 0 463360 271360 80880 60 5541
5546 0 463552 271168 80960 75 5545
5547 0 463744 271008 81080 32 5546
5548 0 463936 270848 81120 40 5547
5549 0 464096 270688 81280 60 5548
5550 0 464224 270560 81480 71 5549
5551 0 464288 270432 81600 90 5550
5552 0 464128 270240 81440 60 5551
5553 0 463968 270048 81320 51 5552
5554 0 463776 269888 81360 104 5553
5555 0 463744 269888 81400 80 5554
5556 0 464512 270336 81680 102 5551
5557 0 464768 270368 81720 81 5556
5558 0 465024 270432 81760 51 5557
5559 0 465280 270432 81800 64 5558
5560 0 465536 270400 81800 71 5559
5561 0 465728 270336 81640 60 5560
5562 0 465984 270240 81600 81 5561
5563 0 466240 270272 81600 40 5562
5564 0 466496 270304 81600 80 5563
5565 0 466560 270304 81640 75 5564
5566 0 454653.66 268862 83960 40 4393
5567 0 454765.66 268714 84000 40 5566
5568 0 454769.66 268710 84040 40 5567
