# Supplementary material for: Connectomics Analysis Reveals First-, Second-, and Third-Order Thermosensory and Hygrosensory Neurons in the Adult Drosophila Brain
Source: Curr Biol. 2020 Aug 17;30(16):3167–3182.e4. doi: 10.1016/j.cub.2020.06.028 (PMC7443704; doi:10.1016/j.cub.2020.06.028)
Supplement: Data S1. Skeletons and Meshes, Related to STAR Methods — marin2020-skeletons contains files describing the morphology of each neuron in this study (in FAFB14 space, .swc format). glomeruli_meshes contains the glomerular meshes (in FAFB14 space, .stl format). neuropil_meshes contains the glomerular meshes (in FAFB14 space, .stl format). [file mmc5.zip › VP_SI/marin2020-skeletons/12709197.swc]

# SWC format file
# based on specifications at http://www.neuronland.org/NLMorphologyConverter/MorphologyFormats/SWC/Spec.html
# Created by nat::write.neuron.swc
# PointNo Label X Y Z Radius Parent 
1 0 616485.6 275697.25 12400 -1 -1
2 0 616237.25 275667.3 12440 -1 1
3 0 616131.5 275685.6 12480 -1 2
4 0 616041.1 275733.06 12520 -1 3
5 0 616218 274751.88 12560 -1 4
6 0 616073.1 275721.94 12600 -1 5
7 0 615951.25 275694.44 12680 -1 6
8 0 615924.4 275721.12 12760 -1 7
9 0 615796 275682.44 12840 -1 8
10 0 615794.06 275752.8 12880 -1 9
11 0 615909.2 275905.16 12920 -1 10
12 0 616053.75 276060.7 12960 -1 11
13 0 615635.2 275654.8 13000 -1 12
14 0 615482.06 275521.62 13080 -1 13
15 0 615497.5 275595.4 13120 -1 14
16 0 616651.75 276723.62 13160 -1 15
17 0 615758.1 275307.94 13200 -1 16
18 0 615600.1 275326.34 13240 -1 17
19 0 615518 275272.34 13280 -1 18
20 0 615485.6 275240.12 13320 -1 19
21 0 615454.56 275167.5 13400 -1 20
22 0 615400.44 275199.78 13480 -1 21
23 0 615388.2 275211.16 13520 -1 22
24 0 615205.75 275435.44 13560 -1 23
25 0 615318.94 275102.53 13600 -1 24
26 0 615334.4 274914.22 13640 -1 25
27 0 615469.9 274447.88 13680 -1 26
28 0 615403.56 274767.12 13720 -1 27
29 0 615487.06 274564.94 13760 -1 28
30 0 615541.5 274444.56 13840 -1 29
31 0 615594.9 274277.8 13920 -1 30
32 0 615815.56 274081.3 14040 -1 31
33 0 615960.6 273942.22 14120 -1 32
34 0 616042.9 273823.1 14200 -1 33
35 0 616109.25 273721.44 14280 -1 34
36 0 616671.1 273742.53 14440 -1 35
37 0 616685.4 273731.56 14480 -1 36
38 0 616708.44 273740.38 14600 -1 37
39 0 616778.3 273675.25 14720 -1 38
40 0 616840.7 273754.56 14800 -1 39
41 0 616932.2 273729.06 14880 -1 40
42 0 617051.9 273662.28 14960 -1 41
43 0 617191.9 273759.16 15040 -1 42
44 0 617325.4 273724.9 15120 -1 43
45 0 617504.94 273678.44 15240 -1 44
46 0 617674.4 273703.8 15360 -1 45
47 0 617829.5 273774.2 15520 -1 46
48 0 617844.9 273889.6 15720 -1 47
49 0 617981.75 274008.7 15880 -1 48
50 0 618044.9 274156.22 16040 -1 49
51 0 618164.75 274358.7 16120 -1 50
52 0 618241.94 274461.03 16200 -1 51
53 0 618287.06 274508 16320 -1 52
54 0 618363.44 274550.1 16440 -1 53
55 0 618438.4 274587.53 16560 -1 54
56 0 618506.9 274602.1 16680 -1 55
57 0 618560.75 274589.06 16760 -1 56
58 0 618761.1 274613.66 16880 -1 57
59 0 618901.9 274579.25 17000 -1 58
60 0 618987.6 274625.7 17120 -1 59
61 0 619016.2 274646.44 17240 -1 60
62 0 619107.6 274669.6 17320 -1 61
63 0 619227.9 274622.03 17440 -1 62
64 0 619362 274598.62 17520 -1 63
65 0 619546.9 274550.3 17640 -1 64
66 0 619653.7 274495.06 17720 -1 65
67 0 619831.06 274441.94 17840 -1 66
68 0 619958.8 274409.72 18000 -1 67
69 0 620115.6 274198.56 18200 -1 68
70 0 620057.75 274013.5 18400 -1 69
71 0 619949.9 273906 18640 -1 70
72 0 619895.5 273853.25 18840 -1 71
73 0 619847.4 273847.06 19000 -1 72
74 0 619813.8 273923.9 19160 -1 73
75 0 619806.5 274059.47 19360 -1 74
76 0 619808.5 274246.62 19560 -1 75
77 0 619752.25 274444.8 19720 -1 76
78 0 619763.3 274662.4 19880 -1 77
79 0 619694.06 274855.47 20040 -1 78
80 0 619705.7 275072.8 20160 -1 79
81 0 619663.2 275357.56 20280 -1 80
82 0 619641.94 275514.2 20400 -1 81
83 0 619603.56 275704.8 20560 -1 82
84 0 619607.6 275979.3 20720 -1 83
85 0 619596.5 276195.75 20840 -1 84
86 0 619593.5 276291.56 20960 -1 85
87 0 619617.75 276476.12 21040 -1 86
88 0 619574.25 276702.44 21160 -1 87
89 0 619562.6 276769.5 21200 -1 88
90 0 619598.7 277552.94 21240 -1 89
91 0 619575.4 277722.25 21360 -1 90
92 0 619547.94 277971.7 21520 -1 91
93 0 619455.1 278135.38 21640 -1 92
94 0 619450.2 278192.22 21680 -1 93
95 0 619379.2 278346.3 21720 -1 94
96 0 619374.2 278553.12 21800 -1 95
97 0 619369.8 278759.1 21920 -1 96
98 0 619356.25 278881.6 22000 -1 97
99 0 619349 279138.78 22160 -1 98
100 0 619317.6 279333.34 22280 -1 99
101 0 619331.25 279586.7 22400 -1 100
102 0 619317.5 279628.4 22440 -1 101
103 0 619641.44 279686.34 22480 -1 102
104 0 619418.2 279510.06 22520 -1 103
105 0 619457.56 279352.75 22560 -1 104
106 0 619328.75 279391.3 22600 -1 105
107 0 619379.5 279202.06 22720 -1 106
108 0 619397.4 279083 22760 -1 107
109 0 619428.6 279115.12 22800 -1 108
110 0 619334.2 279222.06 22840 -1 109
111 0 619342.25 279193.03 22960 -1 110
112 0 619168.75 279071.88 23120 -1 111
113 0 619009.94 279005.28 23280 -1 112
114 0 618803.56 279207.3 23440 -1 113
115 0 618758.5 279449.06 23640 -1 114
116 0 618750.6 279633.1 23800 -1 115
117 0 619011.75 279677.56 23960 -1 116
118 0 619723.06 279152.94 24120 -1 117
119 0 619955.56 278933.12 24280 -1 118
120 0 620114 278752.56 24360 -1 119
121 0 620608.6 278356.5 24520 -1 120
122 0 620760.6 278200.22 24680 -1 121
123 0 620969.1 278098.38 24840 -1 122
124 0 621044.8 277892.7 25040 -1 123
125 0 621110.75 277738.62 25240 -1 124
126 0 621306.44 277442.44 25440 -1 125
127 0 621531.4 277284.56 25600 -1 126
128 0 621826.25 277190.4 25760 -1 127
129 0 622115.25 276873.44 25920 -1 128
130 0 622279.4 276725.25 26040 -1 129
131 0 622543.25 276372.22 26200 -1 130
132 0 622801.1 275869 26400 -1 131
133 0 623020.5 275465.25 26640 -1 132
134 0 623236.25 275187.44 26840 -1 133
135 0 623508.25 274828.12 27080 -1 134
136 0 623648.25 274569.4 27280 -1 135
137 0 623790.8 274415.28 27480 -1 136
138 0 623895 274244.75 27680 -1 137
139 0 624087.4 274199.94 27920 -1 138
140 0 624243.94 274235.44 28120 -1 139
141 0 624312.2 274357.34 28360 -1 140
142 0 624257.44 274448.72 28520 -1 141
143 0 624292 274502.12 28720 -1 142
144 0 624480.25 274477.06 28920 -1 143
145 0 624720.8 274472.9 29120 -1 144
146 0 624848.75 274456.75 29360 -1 145
147 0 624926.25 274616.44 29560 -1 146
148 0 624797.5 274727.06 29760 -1 147
149 0 624664.4 274601.88 29960 -1 148
150 0 624577.6 274414.75 30120 -1 149
151 0 624558.44 274202.56 30280 -1 150
152 0 624497.5 273979.6 30480 -1 151
153 0 624462 273760.12 30680 -1 152
154 0 624546.4 273594.94 30880 -1 153
155 0 624571.4 273399.56 31080 -1 154
156 0 624588.9 273229.28 31240 -1 155
157 0 624453.25 273018.34 31440 -1 156
158 0 624331.5 272859.34 31640 -1 157
159 0 624054.9 272857.94 31880 -1 158
160 0 623862.5 272899.28 32120 -1 159
161 0 623703 272892.34 32280 -1 160
162 0 623467.44 272879.06 32480 -1 161
163 0 623257.9 272823.88 32680 -1 162
164 0 623195.3 272805.9 32840 -1 163
165 0 623134 272742.16 33080 -1 164
166 0 623178.5 272819.06 33320 -1 165
167 0 623124.4 272945.72 33560 -1 166
168 0 623134 273059.88 33760 -1 167
169 0 623042 273390.66 34000 -1 168
170 0 622903.9 273569.16 34240 -1 169
171 0 622814.6 273691.4 34480 -1 170
172 0 622781.9 273834.5 34720 -1 171
173 0 622743.75 274036.28 34960 -1 172
174 0 622734.75 274257.75 35160 -1 173
175 0 622748.9 274424.66 35360 -1 174
176 0 622807.75 274538.6 35520 -1 175
177 0 622783.8 274624.16 35680 -1 176
178 0 622749.4 274769.56 35800 -1 177
179 0 622714.5 274886.56 35920 -1 178
180 0 622668.2 275065.97 36080 -1 179
181 0 622624.6 275087.28 36200 -1 180
182 0 622603.4 275132.88 36320 -1 181
183 0 622597.3 275189.3 36400 -1 182
184 0 622612.06 275168.8 36440 -1 183
185 0 622507.56 275108.56 36480 -1 184
186 0 622371.25 275016.06 36520 -1 185
187 0 622197.75 274904.84 36560 -1 186
188 0 622064.3 274819.62 36600 -1 187
189 0 621536.1 274489.53 36760 -1 188
190 0 621320.6 274406.7 36920 -1 189
191 0 621363.9 274451.7 37000 -1 190
192 0 621492.6 274552.06 37080 -1 191
193 0 621541.94 274647.75 37120 -1 192
194 0 621626.4 274803.53 37160 -1 193
195 0 621708.4 274935.06 37200 -1 194
196 0 621881.6 274973.72 37240 -1 195
197 0 622012.25 275038.2 37280 -1 196
198 0 622211.75 275164.9 37320 -1 197
199 0 622590.1 275452.66 37440 -1 198
200 0 622688.56 275481.34 37560 -1 199
201 0 622727 275529.6 37800 -1 200
202 0 622715.5 275590.16 38040 -1 201
203 0 622755.25 275639.9 38240 -1 202
204 0 622794.94 275682.3 38480 -1 203
205 0 622773.5 275686.12 38720 -1 204
206 0 622844 275680.28 38960 -1 205
207 0 622839.25 275632.78 39200 -1 206
208 0 622874.75 275638.4 39440 -1 207
209 0 622861.75 275653.44 39680 -1 208
210 0 622889.4 275707.06 39920 -1 209
211 0 622933.75 275772.34 40160 -1 210
212 0 622956.5 275834.5 40360 -1 211
213 0 622990.4 275896.6 40600 -1 212
214 0 623042.25 275902.44 40760 -1 213
215 0 623066.1 275991.94 40960 -1 214
216 0 623093.4 275987.84 41200 -1 215
217 0 623119.94 275935.38 41400 -1 216
218 0 623137.9 275895.6 41640 -1 217
219 0 623123.9 275900.97 41880 -1 218
220 0 623132.6 275880.47 42120 -1 219
221 0 623054.56 275896.22 42360 -1 220
222 0 623012.25 275877.72 42600 -1 221
223 0 622957.44 275902.22 42840 -1 222
224 0 622930.1 275932.8 43080 -1 223
225 0 622972.25 275955.5 43320 -1 224
226 0 623032.1 275987.62 43560 -1 225
227 0 623100.25 276017.97 43800 -1 226
228 0 623134.5 276014.47 44040 -1 227
229 0 623167.5 276059.62 44280 -1 228
230 0 623168.75 276110.28 44520 -1 229
231 0 623128.5 276191.75 44760 -1 230
232 0 623124.75 276249.12 44960 -1 231
233 0 623122.75 276333.16 45160 -1 232
234 0 623099.75 276409.28 45360 -1 233
235 0 623192.6 276439.78 45480 -1 234
236 0 623455.3 276422.25 45720 -1 235
237 0 623520 276462.9 45920 -1 236
238 0 623451.4 276436.75 46080 -1 237
239 0 623300.7 276415.1 46240 -1 238
240 0 623179.6 276388.25 46440 -1 239
241 0 623200 276389.78 46640 -1 240
242 0 623215.3 276370.12 46840 -1 241
243 0 623229.1 276367.12 47000 -1 242
244 0 623229.25 276354.94 47080 -1 243
245 0 623225.5 276366.53 47120 -1 244
246 0 623180.75 276432.7 47320 -1 245
247 0 623237.4 276561.5 47520 -1 246
248 0 623273.2 276615.06 47720 -1 247
249 0 623265.4 276668.3 47840 -1 248
250 0 622813.9 276470.3 47920 -1 249
251 0 622571.5 276209.78 47960 -1 250
252 0 622591.6 276128.6 48040 -1 251
253 0 622869.8 276782.06 48280 -1 252
254 0 622911 276918.97 48480 -1 253
255 0 622973.56 276990.62 48760 -1 254
256 0 623081.1 277087.47 49040 -1 255
257 0 623117 277004.12 49320 -1 256
258 0 623134.44 276854.06 49560 -1 257
259 0 623103.4 276780.6 49800 -1 258
260 0 623071.1 276680.12 50080 -1 259
261 0 623053.4 276603.2 50320 -1 260
262 0 623000.75 276489.7 50560 -1 261
263 0 622893.4 276351.6 50760 -1 262
264 0 622648.1 276178.62 51000 -1 263
265 0 622607.5 276260.3 51240 -1 264
266 0 622560.25 276267.6 51440 -1 265
267 0 622507.6 276248.75 51720 -1 266
268 0 622452.2 276240.7 51960 -1 267
269 0 622400 276178.6 52200 -1 268
270 0 622301.5 276125.16 52440 -1 269
271 0 622238.06 276120.72 52640 -1 270
272 0 622197.94 276108.47 52800 -1 271
273 0 622197 276101.12 52880 -1 272
274 0 622157.6 276084.72 52960 -1 273
275 0 621839.1 276079.16 53040 -1 274
276 0 621843.25 276068.22 53160 -1 275
277 0 621751.44 276024.6 53400 -1 276
278 0 621188.8 275968.28 53440 -1 277
279 0 621768.6 276017.8 53480 -1 278
280 0 621792.25 275995.9 53720 -1 279
281 0 621694.1 275966.44 53960 -1 280
282 0 621551.2 275955.25 54200 -1 281
283 0 621456.4 275924.84 54440 -1 282
284 0 621384.1 275952.7 54720 -1 283
285 0 621215.7 275962.44 54960 -1 284
286 0 621066.4 275953.66 55200 -1 285
287 0 620926.9 275934.75 55440 -1 286
288 0 620763.6 275925.06 55640 -1 287
289 0 620672.4 275907.06 55880 -1 288
290 0 620650.3 275827.66 56120 -1 289
291 0 620572.6 275768.06 56360 -1 290
292 0 620509.4 275649.25 56560 -1 291
293 0 620426.3 275394.2 56760 -1 292
294 0 620266.44 275255.06 57000 -1 293
295 0 620101.8 275150.84 57200 -1 294
296 0 619935.5 275012.78 57440 -1 295
297 0 619790.4 274903.56 57680 -1 296
298 0 619533.94 274755.78 57920 -1 297
299 0 619403.6 274700.66 58120 -1 298
300 0 619206.1 274655.25 58320 -1 299
301 0 619036.4 274554.6 58520 -1 300
302 0 618719.25 274419.3 58760 -1 301
303 0 618566.75 274241.5 58960 -1 302
304 0 618371.1 273990.38 59200 -1 303
305 0 618290.75 273695.9 59400 -1 304
306 0 618270.1 273513.8 59560 -1 305
307 0 618173.75 273325 59720 -1 306
308 0 618028.06 273148.7 59880 -1 307
309 0 617903.75 273078.22 60000 -1 308
310 0 618636.9 273117.6 60080 -1 309
311 0 618544.3 273095.3 60120 -1 310
312 0 618325.5 273013.8 60240 -1 311
313 0 617965.1 272937.22 60360 -1 312
314 0 617875 272860.22 60480 -1 313
315 0 617778.56 272761.97 60560 -1 314
316 0 617575.9 272560.28 60600 -1 315
317 0 617516.4 272442.03 60760 -1 316
318 0 617536.5 272391.88 60920 -1 317
319 0 617530.6 272265.75 61080 -1 318
320 0 617537.25 272208.25 61160 -1 319
321 0 617461 272072.28 61280 -1 320
322 0 617369.9 271970.9 61440 -1 321
323 0 617048.1 271816.25 61560 -1 322
324 0 616756.3 271710.62 61680 -1 323
325 0 616517.9 271613.8 61760 -1 324
326 0 616371.25 271482.97 61840 -1 325
327 0 616158.6 271329.6 61920 -1 326
328 0 615865 270959.44 62080 -1 327
329 0 615708.8 270784.75 62240 -1 328
330 0 615661.7 270618.25 62480 -1 329
331 0 615580.25 270493.5 62680 -1 330
332 0 615643.5 270444.75 62880 -1 331
333 0 615623.2 270286.38 63040 -1 332
334 0 615641.4 270123.7 63200 -1 333
335 0 615616.75 270030.97 63320 -1 334
336 0 615487.1 269847.22 63440 -1 335
337 0 615437.75 269739.06 63560 -1 336
338 0 615086.5 269510.9 63680 -1 337
339 0 614823.6 269150.9 63840 -1 338
340 0 614716.5 268838.53 63960 -1 339
341 0 614598.8 268491.53 64120 -1 340
342 0 614546.75 268316.44 64200 -1 341
343 0 614528.9 268104.25 64280 -1 342
344 0 614481 267831.78 64360 -1 343
345 0 614444.56 267791.62 64520 -1 344
346 0 614279.6 267834.47 64680 -1 345
347 0 614173.4 267671.7 64840 -1 346
348 0 614014.25 267342.8 65000 -1 347
349 0 613929.4 267085.03 65120 -1 348
350 0 613774.8 266813.72 65240 -1 349
351 0 613534.7 266574.78 65360 -1 350
352 0 613435.9 266452.72 65560 -1 351
353 0 612935.25 266257.72 65680 -1 352
354 0 612636 266061.3 65800 -1 353
355 0 612298.5 265833.84 65880 -1 354
356 0 611786 265513.25 65960 -1 355
357 0 611096.5 264738.78 66000 -1 356
358 0 610555.25 263794.53 65960 -1 357
359 0 610221.3 262538.84 65920 -1 358
360 0 609911.1 262006.78 65760 -1 359
361 0 609673.5 261134.16 65840 -1 360
362 0 609250.4 260346.78 65880 -1 361
363 0 609204.75 259929.44 65960 -1 362
364 0 609048.2 259643.72 66040 -1 363
365 0 608999.94 259261.72 66080 -1 364
366 0 608925.9 258910.22 66200 -1 365
367 0 608940.4 258640.66 66320 -1 366
368 0 608983 258249.97 66440 -1 367
369 0 609038 257934.38 66600 -1 368
370 0 609180 257657.34 66760 -1 369
371 0 609163.6 257235.84 66880 -1 370
372 0 609086.4 256871.88 67000 -1 371
373 0 608824 256484.9 67120 -1 372
374 0 608749.9 256357.44 67320 -1 373
375 0 608524.1 256226.75 67400 -1 374
376 0 608357.5 256204.31 67520 -1 375
377 0 608233.2 256236 67640 -1 376
378 0 607778.2 256168.06 67800 -1 377
379 0 606739 256144.9 67640 -1 378
380 0 606379.4 256014.81 67680 -1 379
381 0 605740.1 255435.34 67720 -1 380
382 0 604941.8 254820.28 67800 -1 381
383 0 604220.9 254421.81 67880 -1 382
384 0 603865.25 254219.4 67840 -1 383
385 0 603540.56 253696.69 67800 -1 384
386 0 603272.75 253492.22 67760 -1 385
387 0 602165.25 252638.47 67640 -1 386
388 0 602140.1 252391.47 67440 -1 387
389 0 602159.75 252300.25 67320 -1 388
390 0 601681.9 252180 67720 -1 387
391 0 600859.25 251543.38 67760 -1 390
392 0 600118.9 251153.28 67680 -1 391
393 0 599540.1 250809.5 67600 -1 392
394 0 598863.2 250559.47 67560 -1 393
395 0 598228.25 250280.69 67480 -1 394
396 0 597862 250148.22 67360 -1 395
397 0 597484.75 250132.06 67240 -1 396
398 0 597293.6 250250.02 67120 -1 397
399 0 597331.25 250295.06 67080 -1 398
400 0 597221.9 250467.66 66960 -1 399
401 0 597061.75 250679.84 66840 -1 400
402 0 596968.5 250806.12 66720 -1 401
403 0 596606.56 250893.75 66640 -1 402
404 0 596302 251042.62 66560 -1 403
405 0 596006.5 251214.31 66480 -1 404
406 0 595334.1 251599.81 66520 -1 405
407 0 595014.9 251724.78 66560 -1 406
408 0 594775 251757.72 66640 -1 407
409 0 594680.1 251778.53 66760 -1 408
410 0 594347.25 251411.56 66880 -1 409
411 0 593353.1 251041.16 66800 -1 410
412 0 593006.9 250896.56 66720 -1 411
413 0 592674.7 250707.16 66640 -1 412
414 0 592678.6 250411.44 66800 -1 413
415 0 592728.9 250102.56 66960 -1 414
416 0 592874.5 249733.34 67120 -1 415
417 0 592863.44 249473.72 67200 -1 416
418 0 593021.25 249283.03 67280 -1 417
419 0 593108.3 249223.47 67400 -1 418
420 0 593135 249133 67560 -1 419
421 0 593162.75 248955.28 67720 -1 420
422 0 593099.56 248763.44 67840 -1 421
423 0 593013.6 248599.98 67960 -1 422
424 0 592956.6 248509.98 68120 -1 423
425 0 592845.5 248348 68280 -1 424
426 0 592665.4 248242.83 68480 -1 425
427 0 592519.8 248233.42 68600 -1 426
428 0 592378.9 248187.61 68720 -1 427
429 0 592226.7 248093 68840 -1 428
430 0 592084.06 248054.72 68960 -1 429
431 0 591815.1 247997.34 69120 -1 430
432 0 591619.75 247941.12 69280 -1 431
433 0 591445.75 247852.95 69440 -1 432
434 0 591359 247780.62 69600 -1 433
435 0 591274.1 247734.44 69800 -1 434
436 0 591073.94 247650.2 70000 -1 435
437 0 590288.9 247037.53 70040 -1 436
438 0 590074.4 246909.83 70000 -1 437
439 0 589725.9 246806.44 69960 -1 438
440 0 589516.5 246711.95 69920 -1 439
441 0 589412.44 246601.44 69840 -1 440
442 0 589137.06 246482.89 69800 -1 441
443 0 589013.5 246455.98 69760 -1 442
444 0 588763.6 246298.5 69680 -1 443
445 0 588634.25 246225.5 69640 -1 444
446 0 588468.1 246134.06 69560 -1 445
447 0 588290.3 246048.66 69480 -1 446
448 0 588069.5 245917.1 69400 -1 447
449 0 587800.94 245751.47 69320 -1 448
450 0 587492.25 245559.61 69280 -1 449
451 0 586778.6 245089.95 69240 -1 450
452 0 586457.9 244852.95 69200 -1 451
453 0 585923.7 244518.94 69160 -1 452
454 0 585685.1 244298.11 69120 -1 453
455 0 585550.25 244188.39 69080 -1 454
456 0 585289.4 244044.77 69000 -1 455
457 0 585075.1 243967.27 68960 -1 456
458 0 584815.2 243899.55 68880 -1 457
459 0 584437.6 243742.92 68760 -1 458
460 0 584161.75 243551.11 68680 -1 459
461 0 583539.3 243295.38 68640 -1 460
462 0 582853.6 243045.67 68600 -1 461
463 0 582264.3 242898.47 68560 -1 462
464 0 581721.25 242824.52 68600 -1 463
465 0 581602.5 242818.27 68760 -1 464
466 0 581279.25 242820.84 68880 -1 465
467 0 581068.8 242796.58 69000 -1 466
468 0 580791.25 242813.05 69080 -1 467
469 0 580445.6 242945.25 69120 -1 468
470 0 580165.3 243024.03 69160 -1 469
471 0 579797.9 242984.19 69280 -1 470
472 0 579252.56 243142.92 69440 -1 471
473 0 578950.4 243256.73 69560 -1 472
474 0 578741.2 243266.52 69680 -1 473
475 0 578438.1 243300.83 69760 -1 474
476 0 578226.56 243237.11 69880 -1 475
477 0 577637.7 243111.23 69920 -1 476
478 0 577160.25 243102.72 70000 -1 477
479 0 576670.3 243045.34 70080 -1 478
480 0 576113.06 243129.66 70120 -1 479
481 0 575594.8 243033.98 70080 -1 480
482 0 575062.9 242982.5 70000 -1 481
483 0 574726.25 242974.16 69880 -1 482
484 0 574325.44 242981.17 70000 -1 483
485 0 574150.1 242891.28 70120 -1 484
486 0 574097.3 242861.45 70280 -1 485
487 0 574027.06 242912.81 70440 -1 486
488 0 573655.7 242988.23 70560 -1 487
489 0 573358.75 243069.88 70640 -1 488
490 0 573190.5 242985.19 70760 -1 489
491 0 573136.7 242783.33 70960 -1 490
492 0 573077.06 242685.38 71160 -1 491
493 0 572619.25 242762.36 71320 -1 492
494 0 572494.06 242739.88 71480 -1 493
495 0 571947.9 242849.6 71600 -1 494
496 0 581820.3 242988.2 68360 -1 463
497 0 592042.9 250263.12 66600 -1 413
498 0 590977.56 249515.66 66560 -1 497
499 0 589962.25 248828.4 66520 -1 498
500 0 589504.4 248592.38 66560 -1 499
501 0 588714.56 248510.97 66600 -1 500
502 0 587596.25 248536.31 66640 -1 501
503 0 587152.75 248337.5 66680 -1 502
504 0 586129.4 247996 66720 -1 503
505 0 585471.1 247633.97 66760 -1 504
506 0 584633 247514.47 66800 -1 505
507 0 584323.25 247298.44 66880 -1 506
508 0 583779.75 247192.78 66920 -1 507
509 0 583377.56 247030.19 67000 -1 508
510 0 583118.25 246836.19 66920 -1 509
511 0 582644.5 246650.78 66960 -1 510
512 0 581812.9 246541.12 67040 -1 511
513 0 581571.75 246430.6 67160 -1 512
514 0 581419.1 246374.56 67240 -1 513
515 0 581282.75 246333.25 67320 -1 514
516 0 580808.5 246344.03 67400 -1 515
517 0 580505.1 246193.28 67440 -1 516
518 0 580042 246083.44 67480 -1 517
519 0 579694.4 245984.72 67520 -1 518
520 0 579126.25 245933.62 67560 -1 519
521 0 578192.4 245944.5 67640 -1 520
522 0 577588.94 246132.6 67720 -1 521
523 0 577013 246180.72 67800 -1 522
524 0 576482.5 246162.75 67840 -1 523
525 0 575949.25 246117.44 67920 -1 524
526 0 575530.75 246059.28 68040 -1 525
527 0 575018.1 246162.31 68120 -1 526
528 0 574341.06 246161.03 68160 -1 527
529 0 573535.44 245975.03 68040 -1 528
530 0 573379.5 246036.12 67880 -1 529
531 0 573172.7 246002.75 67760 -1 530
532 0 572820.5 245900.22 67640 -1 531
533 0 572721.6 245779.56 67520 -1 532
534 0 572633.4 245734.81 67400 -1 533
535 0 572057 245753.12 67320 -1 534
536 0 571614 245942.06 67400 -1 535
537 0 571396.25 245862.69 67440 -1 536
538 0 570985.44 245770.98 67360 -1 537
539 0 570644.3 245765.69 67440 -1 538
540 0 570495.6 245777.08 67520 -1 539
541 0 570303.75 245710.55 67560 -1 540
542 0 570160 245764.14 67640 -1 541
543 0 569887.7 245895.22 67720 -1 542
544 0 569541.6 245827.69 67760 -1 543
545 0 569309.1 245671.36 67800 -1 544
546 0 568830.5 245657.5 67840 -1 545
547 0 568140.6 245665.86 67800 -1 546
548 0 567808.4 245357.19 67840 -1 547
549 0 567620.1 245015.88 67760 -1 548
550 0 567617 244919.06 67560 -1 549
551 0 572207.4 245676.34 67200 -1 535
552 0 572341.1 245719.72 67040 -1 551
553 0 572430 245808.03 66880 -1 552
554 0 572575.6 245786.81 66720 -1 553
555 0 572709.9 245750.9 66640 -1 554
556 0 572863.5 245664.75 66520 -1 555
557 0 572951 245563.75 66440 -1 556
558 0 573003.4 245439.4 66360 -1 557
559 0 573173.75 245325.69 66280 -1 558
560 0 573340.75 245291.53 66200 -1 559
561 0 573507 244924.19 66160 -1 560
562 0 573940.5 244349.31 66240 -1 561
563 0 574067.1 244102.44 66320 -1 562
564 0 574157.75 243762.44 66400 -1 563
565 0 574249.56 243544.53 66480 -1 564
566 0 574318.25 243396.38 66560 -1 565
567 0 574215.44 243113.62 66640 -1 566
568 0 574119.1 242845.62 66720 -1 567
569 0 573953.75 242558.88 66760 -1 568
570 0 573774 242100 66840 -1 569
571 0 573649.56 242067.34 66880 -1 570
572 0 573475.06 241943.11 66920 -1 571
573 0 572886.1 241604.42 66960 -1 572
574 0 571925.3 241198.98 67000 -1 573
575 0 571510.3 241111.58 67080 -1 574
576 0 571296 241001.89 67200 -1 575
577 0 570898.5 240791.42 67240 -1 576
578 0 570393.56 240585.7 67280 -1 577
579 0 569734.94 240232.67 67360 -1 578
580 0 569499.7 240124.3 67480 -1 579
581 0 569433.9 239715.7 67440 -1 580
582 0 569242.1 239026.64 67400 -1 581
583 0 569094.8 238872.2 67440 -1 582
584 0 568812.9 238674.45 67480 -1 583
585 0 568388.56 238392.61 67520 -1 584
586 0 568005.4 238210.89 67640 -1 585
587 0 567899.75 238089.64 67760 -1 586
588 0 567866.7 237984.45 67920 -1 587
589 0 567863.4 237927.92 68040 -1 588
590 0 567739.4 237780.17 68160 -1 589
591 0 567618 237563.05 68240 -1 590
592 0 567543.8 237373.23 68320 -1 591
593 0 567354.5 237256.42 68400 -1 592
594 0 566851.1 237028.45 68440 -1 593
595 0 566749.25 236679.48 68480 -1 594
596 0 566612.5 236291.17 68560 -1 595
597 0 566418.7 236003.77 68600 -1 596
598 0 565969.44 235652.39 68640 -1 597
599 0 565363.5 235274.27 68720 -1 598
600 0 564970.2 234866.58 68760 -1 599
601 0 564605.5 234410.48 68840 -1 600
602 0 564284.25 234230.27 68920 -1 601
603 0 563980.8 233957.44 69000 -1 602
604 0 563736.5 233556.16 69040 -1 603
605 0 563717.5 233529.89 69120 -1 604
606 0 563458.5 233382.61 69200 -1 605
607 0 563165.9 233246.38 69360 -1 606
608 0 562548.75 233042.94 69480 -1 607
609 0 562123.94 232549.38 69600 -1 608
610 0 561898.8 232418.88 69760 -1 609
611 0 561498.5 232267.61 69880 -1 610
612 0 561225.7 232189.7 70000 -1 611
613 0 560896.3 232023.06 70120 -1 612
614 0 560554 231741.23 70280 -1 613
615 0 560416.06 231675.44 70400 -1 614
616 0 560308.94 231644.36 70480 -1 615
617 0 560175.6 231633.89 70560 -1 616
618 0 559495.94 231552.97 70600 -1 617
619 0 559285.7 231489.66 70560 -1 618
620 0 558994.7 231151.84 70600 -1 619
621 0 558772.2 230958.9 70640 -1 620
622 0 558619.5 230812.38 70680 -1 621
623 0 558556.1 230756.36 70760 -1 622
624 0 558416.06 230655.19 70840 -1 623
625 0 558199.8 230585.8 70920 -1 624
626 0 558012.9 230462.2 71000 -1 625
627 0 557828.9 230334.11 71080 -1 626
628 0 557487.2 230124.7 71160 -1 627
629 0 556758.9 229996.45 71200 -1 628
630 0 556331.8 229941.08 71240 -1 629
631 0 556177.94 229968.84 71360 -1 630
632 0 555936.4 230025.9 71440 -1 631
633 0 555844.94 229982.1 71560 -1 632
634 0 555452.75 230096.6 71680 -1 633
635 0 554868.5 229956.47 71720 -1 634
636 0 554459.6 230020.56 71800 -1 635
637 0 554185 230097.31 71840 -1 636
638 0 553959.3 230206.27 71880 -1 637
639 0 553816.5 230186.81 72040 -1 638
640 0 553781 230195.1 72160 -1 639
641 0 553503.25 230302.03 72280 -1 640
642 0 553344.4 230377.25 72360 -1 641
643 0 553175.6 230447.69 72440 -1 642
644 0 553045.06 230482.5 72560 -1 643
645 0 552803 230538.19 72680 -1 644
646 0 552511.9 230544.28 72760 -1 645
647 0 552169.25 230570.44 72840 -1 646
648 0 551995.75 230527.4 72920 -1 647
649 0 551773.75 230545.25 73040 -1 648
650 0 551619.4 230515.31 73160 -1 649
651 0 551511.2 230768.03 73320 -1 650
652 0 551414.1 230811.9 73440 -1 651
653 0 551279.8 230940.75 73560 -1 652
654 0 551095.7 231110.25 73680 -1 653
655 0 550935.9 231297.78 73760 -1 654
656 0 550709.9 231444.53 73840 -1 655
657 0 550535.5 231607.25 73920 -1 656
658 0 550413 231756.1 74000 -1 657
659 0 550100.2 231983.22 74080 -1 658
660 0 549961.9 232049.44 74160 -1 659
661 0 549861.9 232076.47 74280 -1 660
662 0 549734.5 232164.81 74440 -1 661
663 0 549548.8 232193.97 74600 -1 662
664 0 549359.9 232194.1 74800 -1 663
665 0 549217.25 232153.16 75000 -1 664
666 0 548819.75 232004.44 75120 -1 665
667 0 548103.25 231578.31 75160 -1 666
668 0 547629.4 231449.6 75120 -1 667
669 0 547452.25 231377.4 75040 -1 668
670 0 547219.3 231261.72 74960 -1 669
671 0 547003.3 231003.69 75120 -1 670
672 0 546675.25 230854.69 75160 -1 671
673 0 546277.8 230423.72 75120 -1 672
674 0 546140.1 230292.06 75200 -1 673
675 0 546064.94 230249.5 75280 -1 674
676 0 546018 229580 75280 -1 675
677 0 545935.8 229535.88 75360 -1 676
678 0 545642.25 229365.12 75440 -1 677
679 0 545482.4 229228.34 75520 -1 678
680 0 545146.7 228952.75 75600 -1 679
681 0 545146.7 228952.75 75800 -1 680
682 0 545156.75 228950.6 76000 -1 681
683 0 545151.9 228835.56 76200 -1 682
684 0 545187.9 228817.31 76400 -1 683
685 0 545242.25 228804.62 76640 -1 684
686 0 545276.4 228773.06 76840 -1 685
687 0 545316.9 228794.94 77040 -1 686
688 0 545315.5 228729.78 77200 -1 687
689 0 545470.75 228456.03 77240 -1 688
690 0 545482.9 228138.78 77360 -1 689
691 0 545409.5 227670.9 77440 -1 690
692 0 545210.9 227443.19 77480 -1 691
693 0 544765 227190.25 77560 -1 692
694 0 544718.9 227134.25 77640 -1 693
695 0 544544.25 227095.31 77720 -1 694
696 0 544470.1 227044 77800 -1 695
697 0 544342.1 226942.9 77920 -1 696
698 0 544354.94 226868.81 77960 -1 697
699 0 544374.9 226790.69 78040 -1 698
700 0 544137.1 226628.88 78160 -1 699
701 0 543951.5 226533.06 78360 -1 700
702 0 543808.75 226493.94 78520 -1 701
703 0 543729.75 226546 78720 -1 702
704 0 543613.1 226490.78 78920 -1 703
705 0 543325.1 226480.34 79120 -1 704
706 0 542892.3 226441.81 79320 -1 705
707 0 542597 226394.97 79440 -1 706
708 0 542373.25 226362.34 79560 -1 707
709 0 542181.4 226410.5 79760 -1 708
710 0 541955 226407 79960 -1 709
711 0 541790.25 226350.44 80160 -1 710
712 0 541564.9 226295.6 80360 -1 711
713 0 541319.1 226251.84 80560 -1 712
714 0 541190.7 226205.97 80760 -1 713
715 0 540978.1 226229.12 81000 -1 714
716 0 540791.8 226277.81 81240 -1 715
717 0 540657 226349.75 81480 -1 716
718 0 540561.4 226396.38 81680 -1 717
719 0 540403.4 226436.97 81880 -1 718
720 0 540190.5 226465.47 82080 -1 719
721 0 539934 226472.03 82280 -1 720
722 0 539591.25 226438.4 82440 -1 721
723 0 539419.9 226466.03 82520 -1 722
724 0 539003.5 226424.16 82680 -1 723
725 0 538868.1 226381.16 82800 -1 724
726 0 538701.4 226332.5 82920 -1 725
727 0 538552 226339.06 83040 -1 726
728 0 538329.1 226333.78 83200 -1 727
729 0 538028.06 226299.4 83360 -1 728
730 0 537608.6 226189.12 83520 -1 729
731 0 537232.5 225926.16 83560 -1 730
732 0 536968.9 225707.19 83640 -1 731
733 0 536766.1 225609.72 83760 -1 732
734 0 536574.9 225545.81 83880 -1 733
735 0 536428 225518.6 84040 -1 734
736 0 536270.8 225498 84240 -1 735
737 0 536181.44 225407.06 84440 -1 736
738 0 535994 225312.03 84640 -1 737
739 0 535874 225249.16 84840 -1 738
740 0 535689.2 225284.84 85080 -1 739
741 0 535531.2 225257.66 85280 -1 740
742 0 535390 225309.5 85480 -1 741
743 0 535229.8 225333.19 85680 -1 742
744 0 535063.2 225302.5 85880 -1 743
745 0 534765.5 225228.22 86080 -1 744
746 0 534427.5 225187.34 86240 -1 745
747 0 534103.1 225208.12 86400 -1 746
748 0 533883.9 225210.1 86520 -1 747
749 0 533710 225208.84 86640 -1 748
750 0 533520.75 225124.1 86800 -1 749
751 0 533263.4 225010.53 87000 -1 750
752 0 533141.1 224933.12 87200 -1 751
753 0 533015.5 224872.03 87400 -1 752
754 0 532907.25 224808.88 87600 -1 753
755 0 532662.4 224752.88 87840 -1 754
756 0 532282.1 224742.6 88000 -1 755
757 0 531749.6 224835.6 88040 -1 756
758 0 531524.1 224922.6 88080 -1 757
759 0 531357.5 224939.75 88200 -1 758
760 0 530665.94 224740.25 88360 -1 759
761 0 530385.6 224740.34 88200 -1 760
762 0 530083.7 224716.47 88120 -1 761
763 0 529723 224833.06 88240 -1 762
764 0 529580.4 224840.53 88360 -1 763
765 0 529143.6 224870.03 88520 -1 764
766 0 528069.1 224617.06 88600 -1 765
767 0 528009.9 224694.9 88680 -1 766
768 0 527835.3 224672.38 88840 -1 767
769 0 527617.6 224556.84 88960 -1 768
770 0 527508.75 224516.19 89120 -1 769
771 0 527451.4 224491.97 89280 -1 770
772 0 527375.8 224469.81 89440 -1 771
773 0 527146.25 224430.31 89640 -1 772
774 0 526241.1 224252.06 89680 -1 773
775 0 527120.5 224435.02 89720 -1 774
776 0 527067.1 224447.7 89800 -1 775
777 0 526893.25 224529.36 89920 -1 776
778 0 526719.06 224600.67 90000 -1 777
779 0 526259.06 224924.69 90120 -1 778
780 0 525944.44 224833.86 90040 -1 779
781 0 525720.6 224705 89960 -1 780
782 0 525426.4 224542.83 89880 -1 781
783 0 525280.6 224384.25 89760 -1 782
784 0 524951.6 224392.39 89840 -1 783
785 0 524749.1 224419.97 89960 -1 784
786 0 524647.7 224463 90120 -1 785
787 0 524554.1 224500.98 90280 -1 786
788 0 524460.8 224525.58 90360 -1 787
789 0 524155.88 224444.11 90480 -1 788
790 0 523618.56 224492.94 90520 -1 789
791 0 523202.8 224562.31 90440 -1 790
792 0 522828.97 224661.58 90400 -1 791
793 0 522449.94 224785.08 90480 -1 792
794 0 521878.25 224613.42 90520 -1 793
795 0 521487.12 224744.39 90440 -1 794
796 0 521247.06 224787.56 90360 -1 795
797 0 520800.62 224840.78 90280 -1 796
798 0 520522.62 224885.7 90240 -1 797
799 0 520344.88 224905.14 90200 -1 798
800 0 520216.12 224874.73 90080 -1 799
801 0 520115.3 224811.62 89960 -1 800
802 0 519794.94 224784.86 89800 -1 801
803 0 519715.34 224768.53 89720 -1 802
804 0 519521.84 224666.5 89680 -1 803
805 0 519575.94 224727.11 89640 -1 804
806 0 519594.5 224745.94 89560 -1 805
807 0 519485.06 224742.44 89400 -1 806
808 0 519282.5 224764.11 89280 -1 807
809 0 519147.5 224763.58 89160 -1 808
810 0 518980.62 224793.6 89080 -1 809
811 0 518848.16 224829.95 89040 -1 810
812 0 518607.2 224893.98 89000 -1 811
813 0 518405.94 224892.78 88960 -1 812
814 0 518199.88 224877.92 88880 -1 813
815 0 518199.44 224881.42 88840 -1 814
816 0 518138.78 224819.28 88720 -1 815
817 0 518015.25 224667.39 88600 -1 816
818 0 517951.5 224777.22 88480 -1 817
819 0 517808.12 224784.31 88360 -1 818
820 0 517816.8 224907.45 88160 -1 819
821 0 517710.56 224990.2 88000 -1 820
822 0 517617.25 225109.27 87880 -1 821
823 0 517456.8 225262.97 87800 -1 822
824 0 517104.06 225510.08 87720 -1 823
825 0 517052.38 225552.58 87640 -1 824
826 0 516386.28 225513.11 87640 -1 825
827 0 516111.66 225321.2 87760 -1 826
828 0 515879.5 225402.67 87640 -1 827
829 0 515832.28 225630.19 87440 -1 828
830 0 515616.25 225805.84 87360 -1 829
831 0 515463.94 225896.02 87200 -1 830
832 0 515431.88 226147.08 87000 -1 831
833 0 515398.5 226269.95 86840 -1 832
834 0 515136.62 226408.34 86680 -1 833
835 0 514970.94 226481.33 86600 -1 834
836 0 514773 226590.31 86520 -1 835
837 0 514514.4 226668.89 86360 -1 836
838 0 514416.25 226990.8 86120 -1 837
839 0 514364.78 227036.36 85960 -1 838
840 0 514218.16 227036.83 85760 -1 839
841 0 514128.7 227050.6 85560 -1 840
842 0 514044.38 227097.39 85360 -1 841
843 0 513911.6 227081.53 85160 -1 842
844 0 513775.2 227096.36 84960 -1 843
845 0 513490.25 227110.5 84760 -1 844
846 0 513262.7 227154.31 84720 -1 845
847 0 512889.66 227312.94 84600 -1 846
848 0 512667.97 227542.83 84560 -1 847
849 0 512323.53 227686.86 84480 -1 848
850 0 512068.8 227861.89 84360 -1 849
851 0 511448.75 228081.75 84320 -1 850
852 0 511368.94 228131.2 84280 -1 851
853 0 511093.84 228652.67 84200 -1 852
854 0 510945.12 228878.28 84120 -1 853
855 0 510845.5 228994.98 84040 -1 854
856 0 510152.94 229676.78 83920 -1 855
857 0 509983.38 229916.58 83880 -1 856
858 0 509866.16 230182.17 83840 -1 857
859 0 509809.1 230337.73 83800 -1 858
860 0 509758.53 230470.06 83760 -1 859
861 0 509649 230587.33 83720 -1 860
862 0 509556.94 230770.75 83680 -1 861
863 0 509373.12 231173.95 83640 -1 862
864 0 509190.94 231476.31 83600 -1 863
865 0 508766.94 231726.44 83680 -1 864
866 0 508471.47 231856.81 83760 -1 865
867 0 508000.8 232018.67 83800 -1 866
868 0 507695.66 232008.47 83840 -1 867
869 0 507337.25 232048.02 83880 -1 868
870 0 506902.53 232084.44 83960 -1 869
871 0 506734.56 232112.75 84080 -1 870
872 0 506671.5 232120.55 84200 -1 871
873 0 506560.88 232069.33 84280 -1 872
874 0 505997.1 231693.11 84320 -1 873
875 0 505827.94 231278.94 84360 -1 874
876 0 505573 231049.3 84400 -1 875
877 0 505342.16 230865.36 84440 -1 876
878 0 505065.88 230742.86 84520 -1 877
879 0 504705.7 230518.11 84560 -1 878
880 0 504609.56 230472.36 84600 -1 879
881 0 504462.25 230436.95 84640 -1 880
882 0 504214 230380.45 84680 -1 881
883 0 503960.56 230278.14 84720 -1 882
884 0 503768.2 230063.72 84800 -1 883
885 0 503563.06 229945.14 84880 -1 884
886 0 503315.47 229796.77 84960 -1 885
887 0 502997.2 229689.2 85000 -1 886
888 0 502244.06 229540.08 85040 -1 887
889 0 501523.62 229168.02 85080 -1 888
890 0 500986.25 228721.52 85120 -1 889
891 0 500791.75 228440.53 85200 -1 890
892 0 500759.12 228356.47 85240 -1 891
893 0 500718.2 228415.86 85440 -1 892
894 0 500683.9 228482 85640 -1 893
895 0 500761.3 228576.69 85840 -1 894
896 0 500858.12 228737.84 85960 -1 895
897 0 500880.56 228825.14 86000 -1 896
898 0 500884.7 228968.44 86120 -1 897
899 0 500993.44 229199.8 86240 -1 898
900 0 501031 229352.81 86320 -1 899
901 0 501022.56 229569.84 86400 -1 900
902 0 501019.56 229810.45 86480 -1 901
903 0 501308.1 230043 86520 -1 902
904 0 501587.94 230249.36 86480 -1 903
905 0 501626.94 230309.95 86520 -1 904
906 0 501519.97 230420.23 86600 -1 905
907 0 501484.7 230383.9 86720 -1 906
908 0 501452.9 230320.7 86880 -1 907
909 0 501476.2 230220.88 86920 -1 908
910 0 500529 228279.38 85120 -1 891
911 0 500306.34 228195.95 85040 -1 910
912 0 499954.56 228134.69 84920 -1 911
913 0 499669.94 227976.25 84840 -1 912
914 0 499403.7 227900.69 84800 -1 913
915 0 499151.3 227916.75 84760 -1 914
916 0 498992.75 227955.11 84680 -1 915
917 0 498963.34 227969.05 84520 -1 916
918 0 498949.38 227982.8 84360 -1 917
919 0 498814.7 227973.52 84200 -1 918
920 0 498656.6 227950.8 84040 -1 919
921 0 498617.44 227944.66 84000 -1 920
922 0 498457.8 228025.36 83800 -1 921
923 0 498277.2 228022.36 83560 -1 922
924 0 498077.94 228069.02 83400 -1 923
925 0 498010.8 228059.8 83320 -1 924
926 0 497909.53 228045.64 83200 -1 925
927 0 497765.22 228036.7 83120 -1 926
928 0 497245.62 228043.64 83080 -1 927
929 0 496420.12 228141.23 83120 -1 928
930 0 496204.12 228170.8 83000 -1 929
931 0 495951.94 228198.28 82880 -1 930
932 0 495311.12 228182.81 82840 -1 931
933 0 494850.47 228049.83 82880 -1 932
934 0 494412.5 228022.9 82920 -1 933
935 0 493854.8 228032.42 82960 -1 934
936 0 493182.25 228006.45 82960 -1 935
937 0 492835.56 227958.81 82920 -1 936
938 0 492728.28 227837.34 82840 -1 937
939 0 492460.56 227675.33 82760 -1 938
940 0 492193.16 227577.11 82680 -1 939
941 0 491666.94 227669.28 82760 -1 940
942 0 491435.5 227768.95 82840 -1 941
943 0 491086.16 228084.5 82880 -1 942
944 0 490190.12 228185.3 82920 -1 943
945 0 489119.34 228235.88 82880 -1 944
946 0 488741.44 228323.62 82920 -1 945
947 0 488341.44 228461.81 82960 -1 946
948 0 487683.16 228632.34 83000 -1 947
949 0 487318.47 228685.6 82960 -1 948
950 0 486832.06 228715 82800 -1 949
951 0 486809 228725 82760 -1 950
952 0 486739.8 228755.05 82640 -1 951
953 0 486645.38 228869.75 82480 -1 952
954 0 486214.44 229267.27 82440 -1 953
955 0 485481.94 229644.5 82440 -1 954
956 0 485105.94 229845.22 82400 -1 955
957 0 484966.1 229935.8 82320 -1 956
958 0 484871.66 230007.55 82240 -1 957
959 0 484750 230098.84 82160 -1 958
960 0 484664.38 230189.3 82040 -1 959
961 0 484543.38 230264.42 81960 -1 960
962 0 484457.5 230343.81 81880 -1 961
963 0 484252.5 230438.84 81800 -1 962
964 0 483853.56 230664.31 81760 -1 963
965 0 483502.94 230787.11 81840 -1 964
966 0 483138.7 230905.8 81880 -1 965
967 0 482924.34 231143.2 81920 -1 966
968 0 482249.66 231277.72 81960 -1 967
969 0 481953.9 231332.19 81920 -1 968
970 0 481206.7 231875.23 81880 -1 969
971 0 481127 231976 82120 -1 970
972 0 481020.7 231841.36 82280 -1 971
973 0 480160.75 232276.52 81400 -1 970
974 0 479845.88 232483.81 81320 -1 973
975 0 479775.8 232540.12 81240 -1 974
976 0 479369.75 232923.33 81080 -1 975
977 0 478451.75 233550.16 81120 -1 976
978 0 478561.66 233905.44 81400 -1 977
979 0 478593 234006.56 81480 -1 978
980 0 478829.88 234272.39 81680 -1 979
981 0 478934.56 234460.89 81760 -1 980
982 0 479093.8 234818.95 81840 -1 981
983 0 479225.3 235119.62 81880 -1 982
984 0 479371.7 235336.75 81920 -1 983
985 0 479514.3 235590.5 82000 -1 984
986 0 479520 235652.12 82080 -1 985
987 0 479690.94 235860.48 82200 -1 986
988 0 479944.7 236067.98 82280 -1 987
989 0 480055.5 236150.83 82360 -1 988
990 0 480218.44 236290.1 82440 -1 989
991 0 480332.2 236407.3 82520 -1 990
992 0 480419.75 236514.92 82600 -1 991
993 0 480483.7 236604.72 82720 -1 992
994 0 480596.53 236636.98 82880 -1 993
995 0 480724.16 236669.86 83000 -1 994
996 0 480789.06 236635.95 83080 -1 995
997 0 480899.72 236683.64 83240 -1 996
998 0 481093.75 236792.1 83400 -1 997
999 0 481254.8 236974.22 83520 -1 998
1000 0 481303.56 237092.61 83640 -1 999
1001 0 481345.44 237203.19 83800 -1 1000
1002 0 481457.7 237389.38 83960 -1 1001
1003 0 481464.06 237651.34 84080 -1 1002
1004 0 481428 237880.33 84160 -1 1003
1005 0 481409.62 237995.08 84200 -1 1004
1006 0 481520.94 238099.3 84400 -1 1005
1007 0 481562.4 238098.2 84440 -1 1006
1008 0 481728.1 238094.86 84600 -1 1007
1009 0 481920 238221.4 84760 -1 1008
1010 0 481968 238253.02 84800 -1 1009
1011 0 482201 238443.31 84880 -1 1010
1012 0 482268.5 238525.69 85040 -1 1011
1013 0 482287.88 238418.78 85160 -1 1012
1014 0 478170.3 233745.17 81080 -1 977
1015 0 477950.8 233943.75 81000 -1 1014
1016 0 477860.75 234035.12 80880 -1 1015
1017 0 477482.2 234162.78 80760 -1 1016
1018 0 477230.94 234328.52 80600 -1 1017
1019 0 476910.94 234552.17 80480 -1 1018
1020 0 476800.06 234828.52 80400 -1 1019
1021 0 476756.12 234990.53 80320 -1 1020
1022 0 476210.3 235551.9 80280 -1 1021
1023 0 476061.75 235748.62 80400 -1 1022
1024 0 475510.72 236093.72 80520 -1 1023
1025 0 475068.88 236439.4 80440 -1 1024
1026 0 474832.62 236614.06 80360 -1 1025
1027 0 474575.72 236749.52 80240 -1 1026
1028 0 474376.72 236833.72 80160 -1 1027
1029 0 474132.56 237010.72 80280 -1 1028
1030 0 474027.62 237049.89 80360 -1 1029
1031 0 473898.94 237139 80480 -1 1030
1032 0 473616.4 237179.36 80600 -1 1031
1033 0 473357.06 237291.36 80640 -1 1032
1034 0 473228.94 237332.83 80680 -1 1033
1035 0 473077.1 237373.03 80760 -1 1034
1036 0 472896.88 237564.92 80800 -1 1035
1037 0 472824.12 237605.67 80920 -1 1036
1038 0 472596.38 237711.14 81080 -1 1037
1039 0 472442.2 237817.48 81200 -1 1038
1040 0 472330.44 237923.5 81280 -1 1039
1041 0 472162.62 238024.2 81400 -1 1040
1042 0 472097.25 238109.05 81560 -1 1041
1043 0 471922.1 238392.12 81760 -1 1042
1044 0 471773.38 238506.4 81880 -1 1043
1045 0 471542 238528.6 82040 -1 1044
1046 0 471426.44 238587.06 82200 -1 1045
1047 0 471314.5 238659.08 82360 -1 1046
1048 0 471165.38 238706.42 82480 -1 1047
1049 0 471082.62 238718.73 82640 -1 1048
1050 0 470920.75 238697.17 82800 -1 1049
1051 0 470821.25 238653.23 82960 -1 1050
1052 0 470747.2 238641.48 83120 -1 1051
1053 0 470739.34 238637 83160 -1 1052
1054 0 470724.5 238629 83240 -1 1053
1055 0 470717.2 238625.27 83280 -1 1054
1056 0 470667.12 238581.05 83400 -1 1055
1057 0 470799.3 238413.81 83840 -1 1056
1058 0 470854.44 238384.39 83880 -1 1057
1059 0 470753.47 238346.12 84040 -1 1058
1060 0 470740 238332 84080 -1 1059
1061 0 470701.8 238290.78 84200 -1 1060
1062 0 470702.56 238233.61 84240 -1 1061
1063 0 470786.06 238082.47 84440 -1 1062
1064 0 470811 238062.67 84480 -1 1063
1065 0 470861 238023.5 84560 -1 1064
1066 0 470936 237965.42 84680 -1 1065
1067 0 470960.88 237946.33 84720 -1 1066
1068 0 471029.5 237937.75 84760 -1 1067
1069 0 471234.94 237913.36 84880 -1 1068
1070 0 471291 237914.6 84960 -1 1069
1071 0 471374.7 237916.92 85080 -1 1070
1072 0 506573 232065.8 84360 -1 873
1073 0 506591.44 232060.73 84480 -1 1072
1074 0 506651.8 232082.6 84640 -1 1073
1075 0 506666.7 232088.17 84680 -1 1074
1076 0 506614.25 231985.58 84840 -1 1075
