# Supplementary material for: Connectomics Analysis Reveals First-, Second-, and Third-Order Thermosensory and Hygrosensory Neurons in the Adult Drosophila Brain
Source: Curr Biol. 2020 Aug 17;30(16):3167–3182.e4. doi: 10.1016/j.cub.2020.06.028 (PMC7443704; doi:10.1016/j.cub.2020.06.028)
Supplement: Data S1. Skeletons and Meshes, Related to STAR Methods — marin2020-skeletons contains files describing the morphology of each neuron in this study (in FAFB14 space, .swc format). glomeruli_meshes contains the glomerular meshes (in FAFB14 space, .stl format). neuropil_meshes contains the glomerular meshes (in FAFB14 space, .stl format). [file mmc5.zip › VP_SI/marin2020-skeletons/9117955.swc]

# SWC format file
# based on specifications at http://www.neuronland.org/NLMorphologyConverter/MorphologyFormats/SWC/Spec.html
# Created by nat::write.neuron.swc
# PointNo Label X Y Z Radius Parent 
1 0 399563.34 119662.47 200880 2116 -1
2 0 399391.1 119486.19 201120 -1 1
3 0 400014.44 121324.16 201120 -1 2
4 0 400711 121706 201280 -1 3
5 0 400872 121910 201520 -1 4
6 0 401153 122093 201680 -1 5
7 0 401429 122348 201800 -1 6
8 0 401696 122496 201920 107 7
9 0 401888 122624 202040 107 8
10 0 402144 122720 202080 96 9
11 0 402368 122848 202160 75 10
12 0 402560 122976 202280 101 11
13 0 402720 123136 202360 101 12
14 0 402792 123375 202520 -1 13
15 0 402879 123622 202680 -1 14
16 0 402912 123808 202800 124 15
17 0 402976 124032 202920 140 16
18 0 403072 124256 203040 124 17
19 0 403168 124512 203080 104 18
20 0 403200 124768 203120 102 19
21 0 403232 125024 203200 107 20
22 0 403392 125248 203280 148 21
23 0 403552 125408 203400 150 22
24 0 403712 125600 203440 90 23
25 0 403904 125824 203440 86 24
26 0 404064 126016 203400 98 25
27 0 404224 126240 203400 108 26
28 0 404384 126464 203480 102 27
29 0 404512 126688 203560 107 28
30 0 404672 126912 203560 139 29
31 0 404864 127104 203600 136 30
32 0 405024 127296 203720 107 31
33 0 405216 127488 203760 91 32
34 0 405344 127680 203880 128 33
35 0 405536 127904 203880 115 34
36 0 405536 128160 203920 98 35
37 0 405504 128416 203920 101 36
38 0 405536 128672 203840 107 37
39 0 405696 128896 203720 98 38
40 0 405888 129056 203680 108 39
41 0 406112 129248 203680 175 40
42 1 406208 129504 203680 194 41
43 0 406368 129696 203760 206 42
44 0 406624 129696 203760 224 43
45 0 406848 129824 203800 186 44
46 0 407040 130016 203800 181 45
47 0 407232 130176 203720 148 46
48 0 407456 130176 203600 128 47
49 0 407616 130080 203400 139 48
50 0 407808 129952 203280 205 49
51 0 408064 129952 203200 198 50
52 0 408256 130112 203120 160 51
53 0 408416 130144 202880 148 52
54 0 408576 130176 202680 101 53
55 0 408800 130176 202520 71 54
56 0 408992 130176 202320 96 55
57 0 409248 130144 202240 75 56
58 0 409504 130144 202240 75 57
59 0 409760 130144 202240 75 58
60 0 410016 130176 202280 81 59
61 0 410272 130176 202400 96 60
62 0 410496 130176 202600 102 61
63 0 410752 130208 202640 137 62
64 0 410976 130368 202680 206 63
65 0 411232 130464 202760 275 64
66 0 411456 130368 202840 204 65
67 0 411712 130368 202880 104 66
68 0 411968 130464 202880 81 67
69 0 412224 130528 202880 102 68
70 0 412480 130528 202920 86 69
71 0 412736 130528 202960 75 70
72 0 412992 130528 203000 60 71
73 0 413248 130560 203040 91 72
74 0 413504 130560 203040 137 73
75 0 413760 130560 203040 51 74
76 0 414016 130560 203040 120 75
77 0 414272 130592 203000 107 76
78 0 414528 130720 202920 102 77
79 0 414720 130912 202880 153 78
80 0 414976 130976 202800 194 79
81 0 415104 130976 202760 172 80
82 0 415104 131232 202720 186 81
83 0 415104 131488 202720 241 82
84 0 414912 131648 202640 98 83
85 0 414688 131808 202640 120 84
86 0 414496 132000 202640 86 85
87 0 414464 132256 202640 131 86
88 0 414304 132448 202520 150 87
89 0 414176 132672 202480 153 88
90 0 414080 132896 202320 102 89
91 0 413984 133056 202120 120 90
92 0 413824 133216 201920 102 91
93 0 413664 133344 201720 115 92
94 0 413568 133440 201640 115 93
95 0 413551 133429 201600 -1 94
96 0 413518 133521 201440 -1 95
97 0 413449 133566 201320 -1 96
98 0 413259 133556 201280 -1 97
99 0 413366 133628 201240 -1 98
100 0 413312 133856 201160 108 99
101 0 413184 134080 201040 80 100
102 0 413120 134336 200960 80 101
103 0 412928 134560 200960 51 102
104 0 412736 134784 200920 40 103
105 0 412640 135040 200880 51 104
106 0 412512 135264 200840 51 105
107 0 412352 135488 200760 40 106
108 0 412192 135712 200760 60 107
109 0 412000 135904 200760 80 108
110 0 411904 136160 200720 51 109
111 0 411872 136384 200600 80 110
112 0 411712 136608 200480 153 111
113 0 411680 136640 200440 172 112
114 0 411488 136832 200400 153 113
115 0 411264 136800 200280 51 114
116 0 411040 136800 200160 40 115
117 0 410816 136832 200040 32 116
118 0 410720 136896 199800 107 117
119 0 410592 137152 199760 86 118
120 0 410464 137376 199720 104 119
121 0 410051 138127.14 198960 90 120
122 0 409895 138179.14 198840 120 121
123 0 409823 138319.14 198680 148 122
124 0 409727 138663.14 198560 148 123
125 0 409987 138499.14 198440 108 124
126 0 409991 138235.14 198240 189 125
127 0 410091 138187.14 198080 200 126
128 0 410187 138291.14 197880 200 127
129 0 410423 138019.11 197800 136 128
130 0 410783 137535.06 197680 108 129
131 0 411191 137111.06 197520 115 130
132 0 411259 136839.06 197360 131 131
133 0 411311 136599.06 197200 163 132
134 0 411323 136519.06 197080 120 133
135 0 411559 136383.06 196960 107 134
136 0 411647 136211.03 196800 102 135
137 0 411867 136055.03 196640 115 136
138 0 412047 135867.03 196480 124 137
139 0 412123 135639.03 196320 124 138
140 0 412219 135395.06 196160 128 139
141 0 412379 135103.06 196040 80 140
142 0 412515 134831.06 195880 168 141
143 0 412607 134603.03 195720 124 142
144 0 412815 134447.06 195600 115 143
145 0 412851 134263.06 195520 115 144
146 0 413055 134131.03 195400 136 145
147 0 413359 133755.03 195240 86 146
148 0 413459 133575.03 195120 104 147
149 0 413675 133547.11 195000 120 148
150 0 413995 133391.11 194960 115 149
151 0 414459 132827.06 194920 137 150
152 0 414611 132655.11 194960 172 151
153 0 414735 132571.06 194760 172 151
154 0 414919 132443.03 194600 160 153
155 0 415183 132267.03 194440 108 154
156 0 415279 132231.03 194280 108 155
157 0 415455 132223.03 194080 108 156
158 0 415679 132191.03 193880 98 157
159 0 415783 132191.03 193720 90 158
160 0 415851 132119.03 193560 98 159
161 0 415891 132151.03 193360 98 160
162 0 415947 132111.03 193200 98 161
163 0 416023 131915.03 193120 108 162
164 0 416139 131251.03 193080 86 163
165 0 416095 130807.07 193040 80 164
166 0 416143 130475.07 193040 80 165
167 0 416267 130439.03 193040 80 166
168 0 416175 130315.03 193080 75 166
169 0 415779 132199.03 193000 107 163
170 0 415699 132455.03 192880 107 169
171 0 415683 132571.03 192600 80 170
172 0 415603 132627.03 192480 80 171
173 0 415183 132319.03 192480 51 172
174 0 415087 132103.03 192440 51 173
175 0 415039 132023.03 192360 51 174
176 0 415067 131757.02 192240 51 175
177 0 415077 131441.02 192120 51 176
178 0 415129 131321.03 192240 51 177
179 0 415187 131245.03 192200 51 178
180 0 415247 131123.03 192120 51 179
181 0 415267 131023.016 192000 51 180
182 0 415315 130961.016 191920 51 181
183 0 415405 130919.016 191840 51 182
184 0 415463 130893.016 191680 51 183
185 0 415073 131359.03 192080 51 177
186 0 415651 132787.17 192400 80 172
187 0 415363 133495.06 192360 64 186
188 0 414795 133715.06 192320 163 187
189 0 414603 133731.03 192400 210 188
190 0 414603 133127.14 192440 210 189
191 0 414631 133059.14 192520 64 190
192 0 414631 132895.03 192680 131 191
193 0 414595 132995.03 192720 131 192
194 0 414515 133071.03 192840 131 193
195 0 414375 133083.03 193000 86 194
196 0 414331 133039.03 193040 131 195
197 0 414607 132739.03 192720 131 192
198 0 414307 133887.11 192520 134 189
199 0 414343 134063.03 192560 134 198
200 0 414335 134195.03 192640 71 199
201 0 413987 134467.03 192640 148 200
202 0 414327 134207.03 192720 71 200
203 0 414363 134175.03 192800 71 202
204 0 414303 134263.03 192960 64 203
205 0 414243 134287.03 193000 64 204
206 0 413747 134095.06 192640 148 198
207 0 413931 134003.03 192720 148 206
208 0 413927 134019.03 192840 148 207
209 0 414119 134055.03 193000 64 208
210 0 414131 134151.03 193120 90 209
211 0 414095 134159.03 193200 90 210
212 0 413223 134107.14 192720 75 206
213 0 412963 133999 192760 86 212
214 0 412875 133963.03 192640 86 213
215 0 412903 133927.03 192560 86 214
216 0 412443 133783.06 192840 81 213
217 0 412371 133463.03 192840 32 216
218 0 412435 133347.03 192760 60 217
219 0 412355 133719.03 192960 81 216
220 0 412483 133899.03 193080 81 219
221 0 412635 134087.03 193040 98 220
222 0 412619 134155.03 193120 98 221
223 0 412539 133911.03 193160 81 220
224 0 414783 133699.06 192240 163 188
225 0 414795 133667.06 192080 134 224
226 0 414747 133703.03 191960 134 225
227 0 413939 133967.03 192040 51 226
228 0 413575 134087.06 192160 51 227
229 0 413315 134315.06 192080 32 228
230 0 412951 134459.06 192080 32 229
231 0 413235 134331.06 192040 32 229
232 0 415007 133799.03 191880 104 226
233 0 415071 133743.03 191720 163 232
234 0 415119 133731.03 191560 163 233
235 0 415219 133531.03 191480 163 234
236 0 415095 133083.03 191560 32 235
237 0 414863 132739.03 191600 -1 236
238 0 414815 132447.03 191640 51 237
239 0 414991 132291.03 191640 51 238
240 0 415083 132227.03 191520 51 239
241 0 415239 131919.03 191440 51 240
242 0 415223 131915.06 191360 51 241
243 0 415339 131875.03 191280 -1 242
244 0 414791 132367.03 191560 51 238
245 0 414703 132447.03 191480 -1 244
246 0 415103 132887.03 191520 32 236
247 0 415123 132791.03 191400 32 246
248 0 415199 132703.03 191240 32 247
249 0 415259 132699.03 191120 32 248
250 0 415503 133587.03 191440 32 235
251 0 415683 133603.06 191360 32 250
252 0 415791 133663.1 191200 32 251
253 0 415879 133727.1 191080 32 252
254 0 415715 133619.1 190960 32 253
255 0 415103 133899.03 191440 163 235
256 0 414943 134059.03 191360 64 255
257 0 414983 134163.03 191280 32 256
258 0 414915 134243.06 191240 32 257
259 0 414755 134275.1 191120 32 258
260 0 414695 134307.1 191000 108 259
261 0 414355 134835.1 191000 40 260
262 0 414239 134959.1 191080 40 261
263 0 414087 135019.03 191040 32 262
264 0 414063 135055.03 190920 32 263
265 0 414231 135427.03 190920 45 264
266 0 414723 134195.03 190920 120 260
267 0 414723 134015.03 190800 175 266
268 0 414507 133511.06 190840 186 267
269 0 414443 133535.06 190920 186 268
270 0 414475 133523.06 191040 120 269
271 0 414491 133555.06 191200 120 270
272 0 414531 133387.06 191360 120 271
273 0 414415 133415.06 191520 134 272
274 0 414271 133407.06 191680 178 273
275 0 414131 133411.06 191880 71 274
276 0 414403 133327.03 190760 140 268
277 0 414283 133215.03 190680 157 276
278 0 414519 133343.03 190640 140 277
279 0 414559 133383.03 190560 140 278
280 0 414579 133467.06 190520 140 279
281 0 414415 133787.03 190480 139 280
282 0 413791 133595.03 190440 102 281
283 0 413827 133675.03 190520 107 282
284 0 413859 133739.03 190640 107 283
285 0 413835 133839.03 190720 107 284
286 0 413627 133487.03 190320 160 282
287 0 413171 133595.03 190320 71 286
288 0 412979 133663.03 190280 71 287
289 0 412839 133579.03 190280 71 288
290 0 412819 133543.03 190400 71 289
291 0 412823 133583.03 190520 71 290
292 0 413511 133503.03 190200 160 286
293 0 413463 133595.03 190160 86 292
294 0 413983 133459.03 190720 107 277
295 0 413779 133511.06 190760 102 294
296 0 414167 133011.03 190560 140 277
297 0 413979 132855.03 190600 128 296
298 0 413963 132819.03 190720 128 297
299 0 413947 132731.03 190800 128 298
300 0 413947 132583.03 190920 32 299
301 0 413979 132327.03 191040 32 300
302 0 414243 134115.06 190840 175 267
303 0 414251 134259.06 190880 108 302
304 0 415219 133423.03 192440 64 187
305 0 415163 133391.03 192560 140 304
306 0 415067 133351.03 192680 164 305
307 0 415015 133343.03 192840 164 306
308 0 414951 133303.03 192960 164 307
309 0 414663 133371.03 193120 86 308
310 0 414535 133223.03 193200 86 309
311 0 414399 133167.03 193280 131 310
312 0 414279 133211.03 193440 80 311
313 0 413975 133363.1 193640 107 312
314 0 413771 133323.03 193760 137 313
315 0 413619 133379.06 193840 175 314
316 0 413511 133423.06 193920 235 315
317 0 413415 133425.67 193960 163 316
318 0 413223 133431.03 194040 163 317
319 0 412619 133459.05 194080 71 318
320 0 412399 133511.08 194200 91 319
321 0 412159 133755.08 194280 60 320
322 0 411935 133947.03 194360 60 321
323 0 411835 134103.03 194440 75 322
324 0 411807 134359.03 194480 90 323
325 0 411851 134331.03 194560 90 324
326 0 411987 134503.03 194640 71 325
327 0 412059 134755.03 194760 71 326
328 0 412127 134895.03 194680 71 327
329 0 412175 134943.03 194560 71 328
330 0 412339 134927.03 194440 71 329
331 0 411751 134467.03 194440 90 324
332 0 411571 134475.03 194360 90 331
333 0 411623 134547.03 194240 90 332
334 0 411667 134675.03 194120 90 333
335 0 413523 133543.03 194000 235 317
336 0 413555 133627.03 194120 235 335
337 0 413303 133731.06 194280 235 336
338 0 413147 133839.03 194320 163 337
339 0 413067 133863.03 194280 163 338
340 0 412915 133807.03 194200 71 339
341 0 412931 133831.03 194120 120 340
342 0 412971 133891.03 194040 120 341
343 0 412567 133863.03 194240 86 340
344 0 412487 133819.03 194160 86 343
345 0 412407 133783.03 194040 86 344
346 0 412503 133987.03 194320 60 343
347 0 412515 134255.03 194280 60 346
348 0 412415 134291.03 194360 60 347
349 0 412311 134355.03 194440 90 348
350 0 413679 134043.03 193800 40 314
351 0 413487 134499.06 193800 71 350
352 0 413407 134503.06 193880 71 351
353 0 413391 133019.03 193600 124 313
354 0 413183 132823.03 193560 124 353
355 0 413111 132695.03 193440 101 354
356 0 412704 132352 192560 45 355
357 0 415191 133899.03 192400 163 187
358 0 415039 134059.03 192520 163 357
359 0 414863 134299.03 192640 134 358
360 0 414455 134599.03 192720 71 359
361 0 410023 139035.14 197840 135 128
362 0 409739 139435.17 197720 122 361
363 0 409639 139675.03 197560 136 362
364 0 409583 139915.03 197440 120 363
365 0 409547 140159.03 197280 137 364
366 0 409335 140575.03 197200 107 365
367 0 409279 140815.06 197080 75 366
368 0 409371 141411.06 196960 197 367
369 0 409579 141815.11 196840 139 368
370 0 409779 142419.11 196720 139 369
371 0 410103 142923.14 196600 166 370
372 0 410427 143103.14 196480 135 371
373 0 410499 143467.17 196320 115 372
374 0 410715 143767.17 196200 120 373
375 0 411015 144219.17 196040 164 374
376 0 411351 144715.2 195920 185 375
377 0 411555 145075.2 195800 150 376
378 0 411779 145479.23 195680 163 377
379 0 411931 145871.27 195600 190 378
380 0 412039 146139.31 195440 204 379
381 0 412139 146187.31 195280 197 380
382 0 412207 146311.31 195120 160 381
383 0 412307 146691.31 195000 122 382
384 0 412467 146995.34 194840 120 383
385 0 412903 147603.38 194760 122 384
386 0 413755 148603.4 194680 176 385
387 0 414611 149795.06 194600 153 386
388 0 414931 150155.06 194520 139 387
389 0 415387 150387.06 194400 120 388
390 0 415635 150659.06 194320 86 389
391 0 415859 150915.14 194200 91 390
392 0 416267 151339.2 194080 75 391
393 0 416731 151603.2 193960 160 392
394 0 417163 151827.2 193840 175 393
395 0 417419 151911.03 193720 172 394
396 0 417671 152087.03 193480 86 395
397 0 417899 152455.03 193320 81 396
398 0 418207 152959.03 193240 128 397
399 0 418587 153075.03 193120 178 398
400 0 418743 153311.06 193000 122 399
401 0 419131 153659.06 192840 134 400
402 0 419907 154047.11 192680 86 401
403 0 420419 154275.11 192600 80 402
404 0 420875 154607.14 192520 150 403
405 0 421211 155011.14 192400 120 404
406 0 421943 155319.17 192160 140 405
407 0 422527 155551.17 192080 107 406
408 0 423163 155983.2 192000 124 407
409 0 423503 156399.23 191880 90 408
410 0 423667 156679.23 191680 102 409
411 0 423767 156919.23 191480 124 410
412 0 424011 157271.27 191320 124 411
413 0 424175 157559.27 191160 163 412
414 0 424359 157967.27 191040 134 413
415 0 424607 158155.31 190840 98 414
416 0 424775 158171.31 190640 75 415
417 0 425376 158848 189800 139 416
418 0 425472 159040 189600 136 417
419 0 425568 159136 189360 140 418
420 0 425664 159136 189120 160 419
421 0 425728 159200 188840 120 420
422 0 425792 159328 188600 164 421
423 0 425888 159392 188360 157 422
424 0 425984 159424 188080 115 423
425 0 426112 159552 187880 115 424
426 0 426176 159648 187640 137 425
427 0 426176 159712 187360 40 426
428 0 426208 159936 187240 128 427
429 0 426304 160160 187080 139 428
430 0 426368 160288 186840 148 429
431 0 426528 160256 186640 122 430
432 0 426592 160320 186400 98 431
433 0 426688 160320 186160 122 432
434 0 426688 160384 185880 164 433
435 0 426656 160384 185600 131 434
436 0 426592 160416 185360 157 435
437 0 426432 160416 185120 124 436
438 0 426272 160416 184920 102 437
439 0 426112 160320 184680 107 438
440 0 426016 160160 184480 107 439
441 0 425984 159936 184320 120 440
442 0 425856 159776 184160 124 441
443 0 425696 159616 183960 96 442
444 0 425536 159584 183760 115 443
445 0 425408 159584 183520 163 444
446 0 425376 159648 183280 104 445
447 0 425216 159808 183120 139 446
448 0 425120 160032 183000 115 447
449 0 425088 160256 182840 150 448
450 0 425056 160416 182640 137 449
451 0 424960 160608 182440 128 450
452 0 424864 160768 182200 108 451
453 0 424736 160928 182000 108 452
454 0 424736 160960 181720 131 453
455 0 424672 160992 181480 128 454
456 0 424576 160960 181240 40 455
457 0 424576 160960 180960 160 456
458 0 424576 160960 180680 229 457
459 0 424352 161088 180680 153 458
460 0 424160 161120 180520 75 459
461 0 424064 161184 180280 51 460
462 0 424032 161184 180240 45 461
463 0 424000 160928 180240 60 462
464 0 423968 160768 180000 32 463
465 0 424032 160704 179760 60 464
466 0 424128 160736 179680 51 465
467 0 423936 161344 180040 51 462
468 0 423904 161472 179800 45 467
469 0 423904 161600 179560 90 468
470 0 423904 161536 179280 206 469
471 0 424000 161664 179040 154 470
472 0 423936 161792 178800 134 471
473 0 423872 161952 178600 124 472
474 0 423936 162048 178360 108 473
475 0 423936 162144 178120 107 474
476 0 423936 162240 177880 71 475
477 0 423968 162368 177640 98 476
478 0 423968 162464 177400 131 477
479 0 423904 162496 177160 60 478
480 0 423872 162528 176880 135 479
481 0 423776 162624 176640 98 480
482 0 423712 162784 176400 120 481
483 0 423584 162944 176240 115 482
484 0 423520 163104 176040 108 483
485 0 423456 163264 175840 96 484
486 0 423296 163392 175640 90 485
487 0 423264 163520 175400 104 486
488 0 423168 163648 175160 75 487
489 0 423168 163808 174920 101 488
490 0 423104 163904 174680 115 489
491 0 423104 163936 174400 115 490
492 0 423104 163936 174120 135 491
493 0 423104 163968 173840 163 492
494 0 422912 164160 173800 134 493
495 0 422816 164288 173560 98 494
496 0 422816 164384 173320 148 495
497 0 422912 164480 173080 148 496
498 0 422848 164640 172840 131 497
499 0 422880 164704 172600 176 498
500 0 422880 164768 172320 148 499
501 0 422912 164800 172040 148 500
502 0 422880 164928 171800 160 501
503 0 422816 164992 171560 122 502
504 0 422720 164896 171320 148 503
505 0 422656 165024 171080 194 504
506 0 422624 165024 170800 131 505
507 0 422592 165024 170520 135 506
508 0 422592 165056 170240 163 507
509 0 422528 165088 170000 141 508
510 0 422496 165088 169720 128 509
511 0 422432 165184 169480 90 510
512 0 422432 165216 169200 51 511
513 0 422496 165280 168960 101 512
514 0 422592 165344 168720 136 513
515 0 422688 165376 168480 101 514
516 0 422539 165903.44 167440 96 515
517 0 422336 166688 166480 32 516
518 0 422336 166848 166240 107 517
519 0 422432 166976 166040 98 518
520 0 422528 167104 165840 96 519
521 0 422656 167168 165600 150 520
522 0 422656 167296 165360 164 521
523 0 422624 167456 165120 160 522
524 0 422592 167584 164880 140 523
525 0 422656 167616 164640 128 524
526 0 422592 167776 164400 122 525
527 0 422560 167872 164160 137 526
528 0 422560 167968 163920 115 527
529 0 422592 168064 163680 135 528
530 0 422528 168064 163400 141 529
531 0 422432 168160 163160 186 530
532 0 422336 168384 163000 196 531
533 0 422176 168448 162800 163 532
534 0 422080 168416 162520 197 533
535 0 422080 168352 162240 198 534
536 0 422240 168384 162040 208 535
537 0 422432 168352 161840 197 536
538 0 422432 168416 161560 154 537
539 0 422432 168544 161320 154 538
540 0 422432 168672 161080 122 539
541 0 422464 168768 160840 124 540
542 0 422496 168832 160600 131 541
543 0 422464 168864 160320 160 542
544 0 422464 168928 160040 137 543
545 0 422528 169024 159800 120 544
546 0 422496 169056 159520 90 545
547 0 422400 169056 159240 98 546
548 0 422368 168992 159000 115 547
549 0 422304 168992 158720 86 548
550 0 422304 169120 158480 157 549
551 0 422272 169184 158240 148 550
552 0 422144 169184 158000 168 551
553 0 422048 169344 157760 197 552
554 0 421952 169440 157520 128 553
555 0 421856 169472 157280 107 554
556 0 421760 169504 157040 64 555
557 0 421760 169600 156760 75 556
558 0 421760 169600 156480 91 557
559 0 421728 169632 156200 140 558
560 0 421696 169792 156000 148 559
561 0 421664 169888 155760 157 560
562 0 421536 169984 155520 160 561
563 0 421664 170080 155320 186 562
564 0 421760 170144 155080 172 563
565 0 421824 170144 154800 176 564
566 0 421856 170144 154520 148 565
567 0 421888 170080 154280 164 566
568 0 421984 170144 154040 148 567
569 0 421952 170208 153760 98 568
570 0 421984 170208 153480 172 569
571 0 422016 170272 153240 124 570
572 0 422176 170304 153040 107 571
573 0 422272 170368 152800 86 572
574 0 422400 170496 152560 137 573
575 0 422432 170560 152280 128 574
576 0 422528 170656 152040 131 575
577 0 422592 170784 151800 115 576
578 0 422560 170944 151600 98 577
579 0 422656 171072 151360 136 578
580 0 422848 171200 151160 45 579
581 0 422944 171392 150960 96 580
582 0 423008 171552 150760 81 581
583 0 423072 171808 150640 40 582
584 0 423104 172064 150560 40 583
585 0 423136 172288 150440 60 584
586 0 423168 172512 150280 90 585
587 0 423136 172448 150000 98 586
588 0 423072 172256 149840 120 587
589 0 423008 172032 149720 124 588
590 0 422944 171808 149600 160 589
591 0 422944 171712 149320 160 590
592 0 423040 171776 149080 128 591
593 0 423072 171840 148800 108 592
594 0 423104 171904 148560 143 593
595 0 423104 171872 148280 134 594
596 0 423104 171808 148000 71 595
597 0 423104 171680 147760 122 596
598 0 423104 171520 147520 131 597
599 0 423168 171488 147280 90 598
600 0 423200 171488 147000 120 599
601 0 423200 171520 146720 115 600
602 0 423232 171616 146440 81 601
603 0 423200 171616 146160 101 602
604 0 423104 171680 145920 124 603
605 0 423264 171648 145680 40 604
606 0 423136 171456 145560 122 605
607 0 423264 171264 145440 166 606
608 0 423392 171232 145200 90 607
609 0 423456 171264 144960 122 608
610 0 423520 171200 144720 90 609
611 0 423520 171168 144440 90 610
612 0 423488 171232 144200 75 611
613 0 423520 171104 143760 60 612
614 0 423424 171232 143560 102 613
615 0 423360 171296 143320 98 614
616 0 423328 171296 143040 128 615
617 0 423360 171264 142760 98 616
618 0 423424 171328 142520 140 617
619 0 423488 171392 142280 107 618
620 0 423392 171488 142040 178 619
621 0 423328 171520 141800 141 620
622 0 423296 171552 141520 101 621
623 0 423328 171584 141240 81 622
624 0 423360 171584 140960 98 623
625 0 423424 171584 140680 128 624
626 0 423360 171552 140440 128 625
627 0 423296 171616 140200 107 626
628 0 423200 171616 139960 90 627
629 0 423168 171648 139680 90 628
630 0 423072 171520 139440 81 629
631 0 423008 171424 139200 71 630
632 0 422976 171296 138960 81 631
633 0 422880 171136 138760 108 632
634 0 422944 171072 138520 40 633
635 0 422848 170944 138280 96 634
636 0 422848 170848 138040 122 635
637 0 422784 170816 137800 71 636
638 0 422880 170816 137520 86 637
639 0 422848 170944 137280 32 638
640 0 422784 170816 137040 60 639
641 0 422784 170816 136760 96 640
642 0 422720 170784 136520 104 641
643 0 422688 170752 136240 101 642
644 0 422592 170816 136000 101 643
645 0 422528 170816 135720 98 644
646 0 422592 170816 135440 101 645
647 0 422592 170880 135160 60 646
648 0 422592 170880 134880 120 647
649 0 422464 170976 134640 128 648
650 0 422464 171008 134360 60 649
651 0 422432 170944 134080 71 650
652 0 422368 170880 133840 60 651
653 0 422272 170944 133600 60 652
654 0 422208 171008 133360 96 653
655 0 422176 171072 133120 86 654
656 0 422112 171040 132880 102 655
657 0 422080 171008 132600 166 656
658 0 422080 170912 132360 164 657
659 0 421888 170848 132200 131 658
660 0 421728 170880 132000 101 659
661 0 421536 170816 131840 86 660
662 0 421408 170720 131640 108 661
663 0 421504 170688 131400 96 662
664 0 421504 170752 131120 51 663
665 0 421536 170944 130920 86 664
666 0 421568 171104 130720 128 665
667 0 421504 171136 130480 96 666
668 0 421440 171104 130240 75 667
669 0 421344 171008 130000 75 668
670 0 421248 170944 129760 122 669
671 0 421248 170880 129480 131 670
672 0 421120 170912 129240 75 671
673 0 421056 170912 128960 96 672
674 0 421120 170912 128680 71 673
675 0 421184 170944 128440 81 674
676 0 421184 171008 128160 115 675
677 0 421152 170976 127880 108 676
678 0 421056 170944 127640 104 677
679 0 421056 170912 127360 101 678
680 0 421120 170912 127080 128 679
681 0 421056 170912 126800 81 680
682 0 420928 170944 126560 81 681
683 0 420768 171040 126360 75 682
684 0 420704 171200 126120 96 683
685 0 420736 171264 125880 64 684
686 0 420768 171264 125600 64 685
687 0 420800 171264 125320 90 686
688 0 420864 171328 125080 115 687
689 0 420832 171424 124840 98 688
690 0 420672 171424 124640 64 689
691 0 420608 171424 124360 148 690
692 0 420480 171424 124120 176 691
693 0 420448 171296 123880 122 692
694 0 420448 171296 123600 90 693
695 0 420576 171328 123360 71 694
696 0 420640 171360 123120 71 695
697 0 420704 171424 122880 90 696
698 0 420704 171488 122600 101 697
699 0 420736 171584 122360 71 698
700 0 420736 171648 122080 115 699
701 0 420768 171712 121840 96 700
702 0 420768 171776 121560 71 701
703 0 420736 171840 121320 60 702
704 0 420672 171808 121040 81 703
705 0 420672 171712 120760 96 704
706 0 420576 171616 120520 101 705
707 0 420448 171488 120320 90 706
708 0 420320 171360 120120 81 707
709 0 420288 171296 119880 137 708
710 0 420256 171232 119640 108 709
711 0 420128 171200 119400 163 710
712 0 420064 171200 119120 96 711
713 0 419936 171168 118880 101 712
714 0 419808 171104 118640 120 713
715 0 419808 171008 118400 96 714
716 0 419808 170976 118120 101 715
717 0 419744 170944 117880 75 716
718 0 419680 170912 117640 60 717
719 0 419552 170848 117400 98 718
720 0 419488 170816 117120 108 719
721 0 419424 170752 116880 122 720
722 0 419328 170720 116640 104 721
723 0 419328 170688 116360 108 722
724 0 419296 170784 116120 90 723
725 0 419328 170784 115840 101 724
726 0 419264 170816 115600 96 725
727 0 419104 170816 115400 122 726
728 0 418912 170752 115200 98 727
729 0 418688 170752 115000 96 728
730 0 418528 170752 114800 75 729
731 0 418464 170752 114520 122 730
732 0 418304 170688 114320 81 731
733 0 418208 170528 114120 101 732
734 0 418368 170432 113880 64 733
735 0 418601 170558 113840 -1 734
736 0 418749 170590 113600 -1 735
737 0 418895 170561 113280 -1 736
738 0 418912 170528 113200 96 737
739 0 418848 170528 113040 71 738
740 0 418752 170528 112800 98 739
741 0 418752 170592 112520 81 740
742 0 418752 170720 112280 122 741
743 0 418752 170752 112000 101 742
744 0 418848 170880 111800 102 743
745 0 418880 171008 111560 90 744
746 0 418848 171008 111280 107 745
747 0 418848 170912 111040 134 746
748 0 418944 170880 110800 32 747
749 0 418976 170752 110560 80 748
750 0 419104 170752 110320 81 749
751 0 419264 170656 110120 64 750
752 0 419328 170656 109840 64 751
753 0 419328 170624 109560 81 752
754 0 419360 170496 109320 148 753
755 0 419488 170464 109080 164 754
756 0 419392 170464 108840 154 755
757 0 419328 170304 108640 148 756
758 0 419360 170048 108600 108 757
759 0 419264 169920 108360 96 758
760 0 419136 169856 108120 96 759
761 0 419040 169792 107880 96 760
762 0 418880 169792 107680 108 761
763 0 418816 169824 107400 122 762
764 0 418880 169888 107160 75 763
765 0 418912 169888 106880 107 764
766 0 419040 169984 106640 91 765
767 0 419168 169984 106400 90 766
768 0 419168 169920 106120 51 767
769 0 419296 169824 105920 120 768
770 0 419392 169728 105680 120 769
771 0 419520 169632 105480 120 770
772 0 419680 169536 105280 81 771
773 0 419840 169472 105080 137 772
774 0 420000 169408 104880 124 773
775 0 420000 169376 104600 96 774
776 0 420000 169472 104320 45 775
777 0 419904 169440 104080 98 776
778 0 419840 169344 103840 107 777
779 0 419808 169280 103560 98 778
780 0 419776 169152 103320 101 779
781 0 419744 169088 103080 98 780
782 0 419744 168992 102840 108 781
783 0 419680 168896 102600 108 782
784 0 419648 168832 102360 71 783
785 0 419648 168768 102080 98 784
786 0 419808 168640 101880 71 785
787 0 420090.28 168559.64 100840 81 786
788 0 420064 168448 99800 71 787
789 0 419968 168416 99560 90 788
790 0 420000 168352 99280 122 789
791 0 420096 168288 99040 102 790
792 0 420256 168192 98800 96 791
793 0 420352 168160 98560 32 792
794 0 420480 168128 98320 107 793
795 0 420640 168096 98080 141 794
796 0 420768 168064 97840 131 795
797 0 420832 168032 97560 107 796
798 0 420960 168032 97320 98 797
799 0 421120 168000 97120 98 798
800 0 421280 167968 96920 96 799
801 0 421440 167936 96720 101 800
802 0 421632 167904 96520 86 801
803 0 421824 167872 96360 71 802
804 0 421984 167776 96160 71 803
805 0 422208 167648 96040 202 804
806 0 422400 167616 95880 230 805
807 0 422336 167520 95640 270 806
808 0 422432 167520 95400 150 807
809 0 422560 167424 95160 45 808
810 0 422720 167296 94960 131 809
811 0 422880 167232 94720 122 810
812 0 423040 167200 94520 96 811
813 0 423200 167168 94320 90 812
814 0 423360 167136 94120 96 813
815 0 423424 166976 93880 102 814
816 0 423424 166816 93640 122 815
817 0 423424 166752 93360 64 816
818 0 423456 166688 93120 128 817
819 0 423552 166720 92880 115 818
820 0 423616 166720 92600 101 819
821 0 423744 166720 92360 175 820
822 0 423660.66 166670.33 91120 249 821
823 0 423584 166048 90320 51 822
824 0 423744 165888 90120 136 823
825 0 423840 165760 89920 115 824
826 0 423936 165600 89720 81 825
827 0 424032 165536 89480 90 826
828 0 424160 165440 89280 71 827
829 0 424288 165408 89040 96 828
830 0 424416 165344 88800 115 829
831 0 424512 165280 88560 108 830
832 0 424608 165152 88320 115 831
833 0 424768 165088 88080 107 832
834 0 424928 165056 87880 98 833
835 0 424992 164896 87640 120 834
836 0 425120 164800 87440 120 835
837 0 425152 164608 87240 80 836
838 0 425216 164576 87000 75 837
839 0 425344 164384 86880 75 838
840 0 425440 164224 86680 96 839
841 0 425472 164064 86480 104 840
842 0 425568 163904 86240 107 841
843 0 425600 163776 86000 90 842
844 0 425664 163584 85800 81 843
845 0 425728 163488 85560 71 844
846 0 425760 163456 85280 96 845
847 0 425728 163392 85040 81 846
848 0 425600 163296 84840 71 847
849 0 425632 163200 84600 96 848
850 0 425632 163136 84320 96 849
851 0 425632 163040 84080 81 850
852 0 425760 162944 83880 98 851
853 0 425888 162848 83640 75 852
854 0 426048 162912 83400 108 853
855 0 426144 162880 83160 102 854
856 0 426208 162720 82960 96 855
857 0 426240 162560 82720 98 856
858 0 426304 162528 82480 108 857
859 0 426400 162496 82240 96 858
860 0 426400 162368 82000 40 859
861 0 426400 162304 81720 81 860
862 0 426464 162240 81480 96 861
863 0 426496 162176 81240 128 862
864 0 426560 162176 80960 122 863
865 0 426560 162176 80680 90 864
866 0 426560 162112 80400 81 865
867 0 426688 162016 80160 98 866
868 0 426816 161888 79960 60 867
869 0 426944 161728 79800 81 868
870 0 427008 161568 79600 75 869
871 0 427104 161408 79360 51 870
872 0 427232 161280 79160 75 871
873 0 427392 161184 78960 81 872
874 0 427520 161056 78760 107 873
875 0 427552 160960 78520 140 874
876 0 427616 160864 78280 120 875
877 0 427712 160768 78040 90 876
878 0 427840 160640 77800 108 877
879 0 427808 160480 77560 141 878
880 0 427872 160448 77320 131 879
881 0 427872 160480 77040 86 880
882 0 427936 160608 76800 96 881
883 0 427936 160448 76560 137 882
884 0 427968 160352 76320 148 883
885 0 428000 160320 76040 157 884
886 0 427968 160192 75800 98 885
887 0 427872 160032 75600 102 886
888 0 427840 159936 75360 64 887
889 0 427936 159808 75120 98 888
890 0 428000 159680 74880 98 889
891 0 428000 159520 74680 128 890
892 0 428000 159424 74400 163 891
893 0 428000 159328 74120 181 892
894 0 428032 159328 73840 122 893
895 0 428160 159360 73600 163 894
896 0 428192 159296 73360 197 895
897 0 428448 159264 73360 189 896
898 0 428704 159200 73240 178 897
899 0 428928 159232 73120 102 898
900 0 429056 159072 72960 96 899
901 0 428928 158816 72880 98 900
902 0 428736 158784 72720 157 901
903 0 428480 158880 72760 185 902
904 0 428576 158912 72520 154 903
905 0 428672 159008 72280 81 904
906 0 428832 159072 72040 141 905
907 0 428768 159104 72000 120 906
908 0 428576 159232 71880 98 907
909 0 428320 159360 71840 32 908
910 0 428192 159296 72080 51 909
911 0 428960 159104 71800 64 906
912 0 429056 159232 71560 98 911
913 0 429248 159360 71360 124 912
914 0 429472 159360 71240 134 913
915 0 429696 159296 71080 137 914
916 0 429920 159328 70920 157 915
917 0 430048 159328 70680 178 916
918 0 430144 159392 70440 163 917
919 0 430112 159456 70200 75 918
920 0 430304 159552 70000 153 919
921 0 430528 159584 69880 80 920
922 0 430752 159616 69760 32 921
923 0 430912 159680 69560 96 922
924 0 431072 159648 69360 122 923
925 0 431200 159712 69120 154 924
926 0 431421.1 159731.22 67960 -1 925
927 0 432287 160050 67520 -1 926
928 0 432448 159968 67400 32 926
929 0 432512 159872 67160 51 928
930 0 432448 159648 67000 60 929
931 0 432448 159424 66880 40 930
932 0 432448 159200 66720 60 931
933 0 432480 159072 66480 128 932
934 0 432512 159008 66240 122 933
935 0 432672 159008 66040 128 934
936 0 432704 158848 65840 134 935
937 0 432864 158720 65640 153 936
938 0 433024 158656 65440 124 937
939 0 433120 158496 65200 64 938
940 0 433280 158336 65040 115 939
941 0 433120 158176 64880 81 940
942 0 432992 157984 64720 75 941
943 0 432800 157792 64640 107 942
944 0 432768 157536 64640 80 943
945 0 432736 157344 64480 98 944
946 0 432768 157120 64320 60 945
947 0 432832 156896 64200 139 946
948 0 432736 156640 64080 150 947
949 0 432672 156416 63960 102 948
950 0 432576 156192 63880 86 949
951 0 432480 155936 63880 86 950
952 0 432480 155680 63880 104 951
953 0 432480 155424 63920 154 952
954 0 432544 155168 63960 86 953
955 0 432576 154912 63920 86 954
956 0 432640 154656 63920 102 955
957 0 432736 154496 63920 98 956
958 0 432800 154240 64000 80 957
959 0 432800 153984 64040 160 958
960 0 432800 153888 64040 166 959
961 0 432992 153664 64040 120 960
962 0 433024 153440 63880 160 961
963 0 433024 153184 63880 160 962
964 0 433024 152992 63680 227 963
965 0 433056 152768 63560 207 964
966 0 433056 152544 63680 102 965
967 0 433088 152384 63880 64 966
968 0 433088 152128 63880 91 967
969 0 433088 151872 63880 86 968
970 0 433120 151616 63920 75 969
971 0 433216 151360 63960 75 970
972 0 433280 151104 63960 71 971
973 0 433312 150848 63960 75 972
974 0 433408 150592 63960 75 973
975 0 433440 150336 63960 71 974
976 0 433568 150112 64040 80 975
977 0 433696 149888 64040 80 976
978 0 433792 149632 64080 86 977
979 0 433920 149408 64200 86 978
980 0 433920 149152 64240 102 979
981 0 433920 148896 64240 102 980
982 0 433856 148640 64320 96 981
983 0 433877 148469 64400 58 982
984 0 433888 148384 64440 40 983
985 0 433888 148128 64480 40 984
986 0 433856 148032 64480 32 985
987 0 433897 147860 64400 -1 983
988 0 434112 148128 64240 122 987
989 0 434112 147968 64280 120 988
990 0 434080 147712 64320 136 989
991 0 433984 147456 64320 178 990
992 0 433984 147200 64320 86 991
993 0 434080 146944 64320 86 992
994 0 434272 146752 64400 81 993
995 0 434464 146560 64440 160 994
996 0 434624 146368 64400 186 995
997 0 434624 146112 64400 91 996
998 0 434720 145856 64360 75 997
999 0 434752 145600 64360 75 998
1000 0 434816 145344 64400 86 999
1001 0 434816 145088 64440 75 1000
1002 0 434816 144832 64520 91 1001
1003 0 434816 144576 64560 102 1002
1004 0 434848 144320 64640 80 1003
1005 0 434848 144064 64680 107 1004
1006 0 434880 143840 64800 124 1005
1007 0 434880 143584 64800 107 1006
1008 0 434976 143360 64920 71 1007
1009 0 435136 143200 65120 128 1008
1010 0 435360 143040 65200 120 1009
1011 0 435520 142880 65320 124 1010
1012 0 435712 142688 65440 124 1011
1013 0 435904 142848 65560 60 1012
1014 0 436096 142976 65720 45 1013
1015 0 436192 142976 65800 60 1014
1016 0 435840 142560 65560 81 1012
1017 0 436000 142400 65720 75 1016
1018 0 436064 142240 65920 81 1017
1019 0 436192 142080 66080 32 1018
1020 0 436416 141984 66240 64 1019
1021 0 436608 141952 66400 64 1020
1022 0 436800 141920 66560 86 1021
1023 0 437024 141920 66680 71 1022
1024 0 437280 141920 66800 102 1023
1025 0 437504 142048 66960 124 1024
1026 0 437664 142176 67160 107 1025
1027 0 437760 142176 67400 104 1026
1028 0 437920 142208 67640 40 1027
1029 0 438048 142432 67600 120 1028
1030 0 438176 142656 67480 156 1029
1031 0 438336 142816 67360 190 1030
1032 0 438592 142752 67400 150 1031
1033 0 438752 142560 67480 136 1032
1034 0 438880 142432 67560 91 1033
1035 0 438080 142048 67840 122 1028
1036 0 438208 141888 68000 181 1035
1037 0 438336 141760 68240 251 1036
1038 0 438528 141600 68320 234 1037
1039 0 438528 141344 68440 150 1038
1040 0 438368 141184 68640 45 1039
1041 0 438240 141056 68840 32 1040
1042 0 438112 140928 69080 64 1041
1043 0 438112 140896 69360 81 1042
1044 0 438016 140832 69600 45 1043
1045 0 438016 140800 69880 90 1044
1046 0 437984 140704 70120 81 1045
1047 0 437952 140640 70360 96 1046
1048 0 438016 140544 70600 81 1047
1049 0 438144 140544 70840 75 1048
1050 0 438304 140544 71040 60 1049
1051 0 438400 140544 71280 71 1050
1052 0 438496 140416 71480 60 1051
1053 0 438739.3 139572.2 72000 140 1052
1054 0 438848 138688 72560 51 1053
1055 0 438848 138528 72760 71 1054
1056 0 438944 138400 72960 96 1055
1057 0 438752 138240 73040 32 1056
1058 0 438912 138048 73120 98 1057
1059 0 439008 137824 73200 102 1058
1060 0 439136 137664 73360 102 1059
1061 0 439264 137504 73520 86 1060
1062 0 439392 137344 73680 75 1061
1063 0 439552 137184 73840 86 1062
1064 0 439362.06 136269.33 74520 102 1063
1065 0 439296 135328 75320 64 1064
1066 0 439296 135168 75520 75 1065
1067 0 439296 134976 75720 81 1066
1068 0 439264 134784 75920 108 1067
1069 0 439232 134528 75960 178 1068
1070 0 439168 134336 76120 131 1069
1071 0 439072 134080 76200 207 1070
1072 0 439072 133824 76280 175 1071
1073 0 438976 133600 76200 131 1072
1074 0 439104 133376 76280 101 1073
1075 0 439136 133184 76440 104 1074
1076 0 439232 132928 76480 86 1075
1077 0 439360 132736 76600 124 1076
1078 0 439360 132512 76800 186 1077
1079 0 439424 132256 76880 150 1078
1080 0 439520 132064 77040 124 1079
1081 0 439616 131872 77200 128 1080
1082 0 439744 131648 77360 124 1081
1083 0 439744 131424 77480 136 1082
1084 0 439808 131200 77640 124 1083
1085 0 439872 130976 77760 81 1084
1086 0 439872 130752 77960 60 1085
1087 0 439904 130528 78120 40 1086
1088 0 440000 130368 78320 124 1087
1089 0 440128 130176 78440 208 1088
1090 0 440192 130048 78680 257 1089
1091 0 440160 130016 78960 137 1090
1092 0 440064 129824 79120 124 1091
1093 0 440032 129600 79280 131 1092
1094 0 440096 129376 79440 178 1093
1095 0 440160 129184 79600 124 1094
1096 0 440160 128960 79720 60 1095
1097 0 440096 128800 79920 60 1096
1098 0 439968 128608 80040 96 1097
1099 0 439840 128416 80200 86 1098
1100 0 439840 128224 80400 75 1099
1101 0 439840 128000 80600 51 1100
1102 0 439840 127776 80720 81 1101
1103 0 439808 127552 80880 81 1102
1104 0 439744 127328 81000 60 1103
1105 0 439730 127143 81080 -1 1104
1106 0 439683 126998 81200 -1 1105
1107 0 439654 126833 81320 -1 1106
1108 0 439648 126848 81360 51 1107
1109 0 439712 126752 81400 51 1108
1110 0 439712 126528 81560 51 1109
1111 0 439584 126336 81720 86 1110
1112 0 439520 126112 81840 80 1111
1113 0 439520 125856 81960 80 1112
1114 0 439520 125600 82000 40 1113
1115 0 439520 125376 82120 51 1114
1116 0 439520 125216 82320 51 1115
1117 0 439488 125024 82480 81 1116
1118 0 439424 124800 82640 60 1117
1119 0 439424 124576 82760 75 1118
1120 0 439424 124352 82880 102 1119
1121 0 439424 124096 83000 120 1120
1122 0 439328 123840 83000 120 1121
1123 0 439264 123616 83120 108 1122
1124 0 439168 123392 83280 134 1123
1125 0 439040 123168 83440 134 1124
1126 0 439008 122944 83560 115 1125
1127 0 439008 122752 83760 71 1126
1128 0 438944 122496 83880 104 1127
1129 0 438848 122304 84040 64 1128
1130 0 438752 122080 84160 98 1129
1131 0 438688 121824 84200 131 1130
1132 0 438720 121568 84280 175 1131
1133 0 438720 121312 84360 153 1132
1134 0 438688 121152 84600 140 1133
1135 0 438624 121120 84880 154 1134
1136 0 438688 121056 85120 128 1135
1137 0 438688 120864 85320 71 1136
1138 0 438592 120704 85520 60 1137
1139 0 438592 120576 85760 45 1138
1140 0 438688 120448 86000 91 1139
1141 0 438848 120256 86160 71 1140
1142 0 438848 120096 86360 102 1141
1143 0 438784 119904 86560 32 1142
1144 0 438752 119744 86760 64 1143
1145 0 438624 119616 86960 32 1144
1146 0 438528 119424 87480 80 1145
1147 0 438464 119232 87680 98 1146
1148 0 438368 119008 87760 108 1147
1149 0 438208 118816 87840 60 1148
1150 0 438316 118776 87920 -1 1149
1151 0 438280 118758 88000 -1 1150
1152 0 438141 118711 88160 -1 1151
1153 0 438125 118631 88320 -1 1152
1154 0 438088 118556 88440 -1 1153
1155 0 438042 118526 88480 -1 1154
1156 0 437912 118594 88520 -1 1155
1157 0 437696 118807 88560 -1 1156
1158 0 437848 118489 88600 -1 1157
1159 0 437860 118366 88680 -1 1158
1160 0 437856 118400 88720 120 1159
1161 0 437760 118208 88800 163 1160
1162 0 437664 117984 88920 175 1161
1163 0 437600 117792 89080 150 1162
1164 0 437536 117568 89200 150 1163
1165 0 437440 117376 89360 137 1164
1166 0 437344 117152 89440 107 1165
1167 0 437280 116928 89600 107 1166
1168 0 437152 116768 89760 64 1167
1169 0 437088 116512 89840 102 1168
1170 0 437056 116256 89960 107 1169
1171 0 437056 116000 90040 86 1170
1172 0 437056 115744 90040 75 1171
1173 0 436992 115488 90040 115 1172
1174 0 436736 115360 90120 122 1173
1175 0 436608 115168 90280 98 1174
1176 0 436480 115072 90480 128 1175
1177 0 436384 114912 90680 160 1176
1178 0 436352 114880 90720 128 1177
1179 0 436288 114816 90960 96 1178
1180 0 436128 114752 91160 122 1179
1181 0 436064 114496 91280 160 1180
1182 0 436032 114240 91280 139 1181
1183 0 436000 114016 91400 134 1182
1184 0 435968 113856 91600 153 1183
1185 0 435936 113600 91720 197 1184
1186 0 436000 113344 91720 160 1185
1187 0 436192 113184 91680 212 1186
1188 0 436160 113056 91920 90 1187
1189 0 436032 112928 92120 60 1188
1190 0 436000 112768 92320 120 1189
1191 0 435904 112608 92520 120 1190
1192 0 435776 112448 92680 164 1191
1193 0 435680 112224 92840 186 1192
1194 0 435552 112032 92960 202 1193
1195 0 435520 111872 93160 181 1194
1196 0 435648 111712 93320 101 1195
1197 0 435680 111648 93560 163 1196
1198 0 435840 111584 93800 108 1197
1199 0 436000 111456 93960 81 1198
1200 0 435968 111200 94000 81 1199
1201 0 435904 110944 94000 189 1200
1202 0 435744 110784 94120 186 1201
1203 0 435744 110688 94360 160 1202
1204 0 435616 110528 94560 140 1203
1205 0 435712 110400 94760 104 1204
1206 0 435776 110304 95000 71 1205
1207 0 435744 110144 95200 45 1206
1208 0 435584 109920 95320 75 1207
1209 0 435520 109696 95440 81 1208
1210 0 435456 109440 95480 80 1209
1211 0 435360 109216 95600 153 1210
1212 0 435328 108992 95720 128 1211
1213 0 435296 108832 95920 81 1212
1214 0 435168 108640 96080 75 1213
1215 0 434976 108512 96240 134 1214
1216 0 434752 108384 96240 156 1215
1217 0 434592 108192 96360 136 1216
1218 0 434432 108000 96520 139 1217
1219 0 434272 107776 96600 107 1218
1220 0 434048 107648 96640 101 1219
1221 0 433856 107552 96800 186 1220
1222 0 433792 107360 96960 124 1221
1223 0 433600 107200 97040 86 1222
1224 0 433504 107008 97240 75 1223
1225 0 433408 106784 97360 107 1224
1226 0 433248 106560 97360 90 1225
1227 0 433152 106336 97440 104 1226
1228 0 433024 106112 97520 120 1227
1229 0 432864 105920 97640 128 1228
1230 0 432832 105696 97760 81 1229
1231 0 432672 105472 97840 81 1230
1232 0 432512 105312 98000 75 1231
1233 0 432352 105120 98160 75 1232
1234 0 432256 104896 98320 91 1233
1235 0 432192 104672 98440 107 1234
1236 0 432000 104480 98560 150 1235
1237 0 431808 104352 98720 139 1236
1238 0 431648 104192 98920 115 1237
1239 0 431488 104032 99120 86 1238
1240 0 431264 103872 99120 115 1239
1241 0 431424 104032 98920 45 1240
1242 0 431584 104096 98800 32 1241
1243 0 431264 103776 99360 98 1240
1244 0 431264 103584 99560 75 1243
1245 0 431136 103424 99360 51 1244
1246 0 430880 103328 99360 40 1245
1247 0 430816 103200 99360 40 1246
1248 0 431264 103552 99600 81 1244
1249 0 431296 103296 99720 120 1248
1250 0 431328 103040 99760 140 1249
1251 0 431360 102784 99800 175 1250
1252 0 431424 102528 99880 237 1251
1253 0 431680 102464 99960 202 1252
1254 0 431904 102304 1e+05 107 1253
1255 0 432096 102144 100120 60 1254
1256 0 432224 101952 100240 64 1255
1257 0 432256 101696 100240 107 1256
1258 0 432448 101504 100240 45 1257
1259 0 432640 101376 100360 75 1258
1260 0 432800 101184 100520 40 1259
1261 0 432960 100960 100520 80 1260
1262 0 433152 100768 100560 107 1261
1263 0 433376 100608 100600 51 1262
1264 0 433600 100480 100680 98 1263
1265 0 433792 100384 100840 120 1264
1266 0 434048 100288 100840 148 1265
1267 0 434272 100128 100840 186 1266
1268 0 434528 100192 100840 160 1267
1269 0 434784 100256 100920 81 1268
1270 0 435040 100288 100960 120 1269
1271 0 435264 100288 101080 150 1270
1272 0 435488 100384 101160 135 1271
1273 0 435744 100448 101200 91 1272
1274 0 436000 100480 101280 96 1273
1275 0 436256 100480 101280 86 1274
1276 0 436512 100448 101320 101 1275
1277 0 436768 100480 101400 98 1276
1278 0 437024 100512 101400 51 1277
1279 0 437280 100512 101400 64 1278
1280 0 437536 100512 101480 80 1279
1281 0 437792 100544 101520 75 1280
1282 0 438048 100544 101560 51 1281
1283 0 438304 100544 101600 91 1282
1284 0 438560 100576 101680 139 1283
1285 0 438816 100576 101640 175 1284
1286 0 439072 100576 101640 96 1285
1287 0 439296 100608 101760 90 1286
1288 0 439488 100704 101920 71 1287
1289 0 439744 100768 101960 51 1288
1290 0 440000 100768 101960 75 1289
1291 0 440256 100736 101920 96 1290
1292 0 440512 100736 101880 86 1291
1293 0 440768 100704 101840 75 1292
1294 0 441024 100704 101800 51 1293
1295 0 441280 100704 101760 60 1294
1296 0 441536 100704 101760 51 1295
1297 0 441792 100704 101760 107 1296
1298 0 442048 100704 101800 189 1297
1299 0 442304 100640 101720 131 1298
1300 0 442560 100640 101720 153 1299
1301 0 442816 100640 101760 120 1300
1302 0 443072 100608 101720 98 1301
1303 0 443328 100576 101600 60 1302
1304 0 443584 100512 101560 81 1303
1305 0 443840 100416 101480 86 1304
1306 0 444064 100256 101480 80 1305
1307 0 444320 100224 101520 80 1306
1308 0 444576 100160 101600 86 1307
1309 0 444832 100064 101600 75 1308
1310 0 445056 99936 101640 71 1309
1311 0 445280 99840 101720 96 1310
1312 0 445536 99744 101720 80 1311
1313 0 445792 99744 101680 86 1312
1314 0 446048 99744 101760 81 1313
1315 0 446304 99744 101760 64 1314
1316 0 446560 99776 101720 71 1315
1317 0 446816 99808 101680 51 1316
1318 0 447072 99808 101680 75 1317
1319 0 447328 99808 101600 104 1318
1320 0 447584 99840 101600 150 1319
1321 0 447840 99808 101560 71 1320
1322 0 448096 99680 101560 80 1321
1323 0 448352 99680 101560 75 1322
1324 0 448608 99616 101560 75 1323
1325 0 448864 99616 101560 81 1324
1326 0 449120 99648 101560 107 1325
1327 0 449376 99552 101600 80 1326
1328 0 449632 99488 101600 120 1327
1329 0 449888 99488 101520 64 1328
1330 0 450144 99552 101480 120 1329
1331 0 450400 99616 101360 86 1330
1332 0 450656 99616 101320 104 1331
1333 0 450912 99584 101280 104 1332
1334 0 451136 99552 101160 60 1333
1335 0 451392 99552 101080 51 1334
1336 0 451648 99584 100960 96 1335
1337 0 451872 99648 100840 71 1336
1338 0 452064 99744 100640 45 1337
1339 0 452288 99808 100520 86 1338
1340 0 452480 99872 100360 107 1339
1341 0 452512 99968 100120 71 1340
1342 0 452512 100128 99880 60 1341
1343 0 452640 100288 99720 51 1342
1344 0 452864 100384 99560 124 1343
1345 0 452992 100640 99520 81 1344
1346 0 453069 100794 99360 76 1345
1347 0 453088 100832 99320 75 1346
1348 0 453184 100736 99280 32 1347
1349 0 453344 100512 99160 71 1348
1350 0 453248 100960 99120 32 1347
1351 0 453408 100768 99160 32 1350
1352 0 453280 100672 99320 51 1346
1353 0 453344 100672 99240 32 1352
1354 0 453472 100736 99000 45 1353
1355 0 453344 100800 98960 32 1354
1356 0 453248 101024 98880 40 1355
1357 0 453344 101216 98680 32 1356
1358 0 453504 101440 98720 75 1357
1359 0 453696 100864 99000 60 1354
1360 0 453920 100992 98840 122 1359
1361 0 454016 101216 98720 91 1360
1362 0 454176 101376 98560 107 1361
1363 0 454144 101600 98400 101 1362
1364 0 453984 101760 98280 45 1363
1365 0 453760 101792 98240 32 1364
1366 0 453848 101784 98200 36 1365
1367 0 453728 101664 98320 51 1366
1368 0 453504 101504 98400 40 1367
1369 0 453344 101344 98520 40 1368
1370 0 453888 101824 98160 32 1366
1371 0 454048 101984 98040 81 1370
1372 0 454304 102080 97920 163 1371
1373 0 454400 102176 97680 148 1372
1374 0 454592 102208 97520 101 1373
1375 0 454720 102272 97280 75 1374
1376 0 454880 102400 97080 64 1375
1377 0 454976 102400 96840 71 1376
1378 0 455072 102400 96600 81 1377
1379 0 455168 102400 96360 90 1378
1380 0 455200 102336 96120 64 1379
1381 0 455328 102336 95880 60 1380
1382 0 455424 102336 95640 51 1381
1383 0 455520 102368 95400 45 1382
1384 0 455520 102464 95160 98 1383
1385 0 455552 102496 94880 122 1384
1386 0 455616 102368 94640 86 1385
1387 0 455616 102272 94400 45 1386
1388 0 455616 102240 94120 96 1387
1389 0 455456 102144 93880 60 1388
1390 0 455328 102016 93680 75 1389
1391 0 455232 101920 93440 91 1390
1392 0 455200 101920 93160 64 1391
1393 0 455232 101952 92880 71 1392
1394 0 455232 101952 92600 64 1393
1395 0 455136 101888 92360 60 1394
1396 0 455040 101824 92120 64 1395
1397 0 455040 101888 91840 75 1396
1398 0 455072 101952 91600 75 1397
1399 0 455072 101984 91600 75 1398
1400 0 455061 102063 91480 -1 1399
1401 0 455073 102077 91440 -1 1400
1402 0 455239 102307 91400 -1 1401
1403 0 454546 102357 91320 -1 1402
1404 0 454464 102304 91280 91 1403
1405 0 454272 102336 91120 81 1404
1406 0 454080 102304 90920 71 1405
1407 0 453984 102208 90680 60 1406
1408 0 453920 102144 90440 71 1407
1409 0 453888 102016 90200 90 1408
1410 0 453920 101952 89960 71 1409
1411 0 453920 101920 89680 45 1410
1412 0 453952 101888 89560 32 1411
1413 0 453904 101918 89440 -1 1412
1414 0 453858 101925 89320 -1 1413
1415 0 453802 102017 89120 -1 1414
1416 0 453759 102025 89040 -1 1415
1417 0 453778 102078 88840 -1 1416
1418 0 453727 101965 88640 -1 1417
1419 0 453691 101882 88480 -1 1418
1420 0 453618 101817 88280 -1 1419
1421 0 453573 101688 88120 -1 1420
1422 0 453588 101598 88000 -1 1421
1423 0 453430 101896 87960 -1 1422
1424 0 453385 101557 87920 -1 1423
1425 0 453387 101381 87880 -1 1424
1426 0 453353 101352 87840 -1 1425
1427 0 453337 101223 87720 -1 1426
1428 0 453257 101153 87600 -1 1427
1429 0 453052 101011 87360 -1 1428
1430 0 452971 100873 87160 -1 1429
1431 0 453053 100450 87000 -1 1430
1432 0 453088 100416 86880 75 1431
1433 0 452928 100256 86760 96 1432
1434 0 452768 100128 86600 141 1433
1435 0 452608 1e+05 86400 98 1434
1436 0 452352 99936 86280 51 1435
1437 0 452128 99840 86200 81 1436
1438 0 451936 99680 86120 80 1437
1439 0 451744 99520 86040 81 1438
1440 0 451520 99520 85880 120 1439
1441 0 451264 99520 85800 60 1440
1442 0 451168 99456 85680 60 1441
1443 0 451093 99528 85560 -1 1442
1444 0 450987 99494 85480 -1 1443
1445 0 450899 99513 85360 -1 1444
1446 0 450786 99433 85240 -1 1445
1447 0 450592 99328 85160 60 1446
1448 0 450560 99328 85160 75 1447
1449 0 450368 99200 85040 64 1448
1450 0 450144 99104 84960 96 1449
1451 0 449920 98976 84840 60 1450
1452 0 449664 98912 84800 51 1451
1453 0 436608 114784 90640 178 1177
1454 0 436608 114560 90520 107 1453
1455 0 436736 114368 90360 124 1454
1456 0 436896 114208 90240 60 1455
1457 0 437024 114080 90200 40 1456
1458 0 432608 153760 63880 107 960
1459 0 432384 153632 63840 75 1458
1460 0 432160 153600 63720 71 1459
1461 0 432032 153600 63560 96 1460
1462 0 432576 154336 63720 51 957
1463 0 432512 154144 63560 136 1462
1464 0 432416 153920 63400 32 1463
1465 0 432320 153760 63320 75 1464
1466 0 433504 158432 65040 75 940
1467 0 433696 158624 65000 98 1466
1468 0 433952 158688 65000 128 1467
1469 0 434176 158688 64840 101 1468
1470 0 434432 158720 64760 80 1469
1471 0 434656 158816 64600 160 1470
1472 0 434848 159008 64520 107 1471
1473 0 434976 159168 64320 176 1472
1474 0 434816 159040 64160 124 1473
1475 0 434688 158880 63960 101 1474
1476 0 434688 158656 63840 128 1475
1477 0 434944 158624 63760 124 1476
1478 0 435072 158592 63720 120 1477
1479 0 435200 159328 64240 156 1473
1480 0 435392 159232 64080 209 1479
1481 0 435520 159072 63920 122 1480
1482 0 435712 158912 63760 75 1481
1483 0 435936 158816 63680 107 1482
1484 0 436192 158816 63560 120 1483
1485 0 436448 158880 63520 164 1484
1486 0 436704 158912 63520 163 1485
1487 0 436960 158944 63480 206 1486
1488 0 437184 159072 63360 240 1487
1489 0 437312 159232 63160 107 1488
1490 0 437472 159392 63040 108 1489
1491 0 437600 159584 62920 137 1490
1492 0 437760 159808 62880 98 1491
1493 0 437952 160000 62760 80 1492
1494 0 438080 160192 62600 51 1493
1495 0 438144 160448 62520 80 1494
1496 0 438304 160640 62400 75 1495
1497 0 438368 160864 62280 51 1496
1498 0 438560 161056 62160 81 1497
1499 0 438752 161248 62040 75 1498
1500 0 438912 161408 61880 104 1499
1501 0 438944 161568 61640 124 1500
1502 0 439104 161728 61440 178 1501
1503 0 439360 161824 61400 150 1502
1504 0 439616 161920 61400 102 1503
1505 0 439962 161921 61320 -1 1504
1506 0 440443 161954 61360 -1 1505
1507 0 440512 161888 61440 32 1506
1508 0 440672 161696 61400 102 1507
1509 0 440896 161568 61440 134 1508
1510 0 441120 161472 61560 157 1509
1511 0 441376 161440 61560 122 1510
1512 0 441632 161376 61560 81 1511
1513 0 441888 161344 61520 160 1512
1514 0 442144 161312 61520 176 1513
1515 0 442400 161184 61560 202 1514
1516 0 443408.94 161274.02 61480 256 1515
1517 0 443200 160128 61320 160 1516
1518 0 443200 159904 61480 91 1517
1519 0 443200 159648 61520 51 1518
1520 0 443200 159424 61640 45 1519
1521 0 443200 159200 61800 98 1520
1522 0 443200 158976 61880 91 1521
1523 0 443136 160352 61120 198 1516
1524 0 443200 160160 60960 235 1523
1525 0 443392 160224 60760 148 1524
1526 0 443648 160352 60720 150 1525
1527 0 443872 160192 60720 136 1526
1528 0 444064 160000 60800 160 1527
1529 0 444192 159744 60760 128 1528
1530 0 444352 159552 60720 115 1529
1531 0 444608 159488 60680 96 1530
1532 0 444768 159296 60640 86 1531
1533 0 444896 159072 60600 102 1532
1534 0 444896 158848 60480 102 1533
1535 0 445056 158624 60360 128 1534
1536 0 445216 158400 60360 96 1535
1537 0 445440 158208 60360 120 1536
1538 0 445664 158048 60400 120 1537
1539 0 445920 157920 60440 120 1538
1540 0 446176 157824 60520 153 1539
1541 0 446400 157664 60520 120 1540
1542 0 446624 157536 60520 120 1541
1543 0 446880 157440 60520 75 1542
1544 0 447136 157312 60560 86 1543
1545 0 447360 157184 60560 136 1544
1546 0 447616 157088 60560 166 1545
1547 0 447840 156960 60560 134 1546
1548 0 448064 156800 60560 98 1547
1549 0 448288 156768 60680 122 1548
1550 0 448512 156768 60800 150 1549
1551 0 448768 156704 60800 136 1550
1552 0 449024 156608 60760 124 1551
1553 0 449280 156608 60760 124 1552
1554 0 449536 156512 60760 80 1553
1555 0 449792 156512 60760 80 1554
1556 0 450048 156512 60840 124 1555
1557 0 450304 156448 60920 164 1556
1558 0 450560 156416 60920 107 1557
1559 0 450816 156416 60920 128 1558
1560 0 451072 156384 60960 175 1559
1561 0 451328 156288 61000 163 1560
1562 0 451584 156288 61000 128 1561
1563 0 451840 156192 61000 107 1562
1564 0 452096 156096 61000 71 1563
1565 0 452352 156064 61040 64 1564
1566 0 452576 156128 61160 75 1565
1567 0 452832 156128 61160 75 1566
1568 0 453088 156128 61200 98 1567
1569 0 453344 156032 61200 96 1568
1570 0 453600 156032 61240 115 1569
1571 0 453856 156064 61280 136 1570
1572 0 454112 156096 61320 134 1571
1573 0 454368 156064 61400 90 1572
1574 0 454624 156032 61480 75 1573
1575 0 455730.9 155999.03 61840 107 1574
1576 0 457312 156343 62120 197 1575
1577 0 457056 157568 62000 102 1576
1578 0 457056 157824 61960 91 1577
1579 0 457056 158080 61960 71 1578
1580 0 457056 158336 61920 40 1579
1581 0 457056 158592 61920 102 1580
1582 0 457056 158848 61880 102 1581
1583 0 457056 159104 61880 80 1582
1584 0 457024 159360 61920 178 1583
1585 0 457184 159520 62040 135 1584
1586 0 457216 159776 62040 32 1585
1587 0 457184 160032 62040 124 1586
1588 0 457184 160288 62000 81 1587
1589 0 457184 160544 62000 139 1588
1590 0 457216 160800 61920 194 1589
1591 0 457216 161056 61920 197 1590
1592 0 457024 161216 61840 183 1591
1593 0 456832 161408 61800 128 1592
1594 0 456736 161600 61960 86 1593
1595 0 456736 161824 62080 86 1594
1596 0 456736 162080 62120 81 1595
1597 0 456896 162272 62160 120 1596
1598 0 456960 162528 62080 120 1597
1599 0 456928 162752 61960 120 1598
1600 0 456896 162944 61800 108 1599
1601 0 456928 163072 61560 108 1600
1602 0 456992 163072 61280 96 1601
1603 0 457120 163040 61160 86 1602
1604 0 457177 162986 61080 -1 1603
1605 0 457368 163089 61000 -1 1604
1606 0 457344 162848 60960 128 1605
1607 0 457376 162688 60800 71 1606
1608 0 457248 162528 60640 156 1607
1609 0 457184 162304 60520 150 1608
1610 0 457056 162080 60440 107 1609
1611 0 457092 162090 60320 -1 1610
1612 0 458509 156200 62800 -1 1576
1613 0 458966 156068 62840 -1 1612
1614 0 459268 156000 62920 -1 1613
1615 0 459232 156000 62960 96 1614
1616 0 459456 156000 63080 98 1615
1617 0 459712 156096 63120 51 1616
1618 0 459968 156096 63120 91 1617
1619 0 460224 156096 63120 102 1618
1620 0 460480 156064 63160 124 1619
1621 0 460736 156032 63160 134 1620
1622 0 461645 156471 62840 124 1621
1623 0 462752 156832 63240 102 1622
1624 0 462976 156960 63240 120 1623
1625 0 463200 157056 63320 154 1624
1626 0 463456 157120 63280 209 1625
1627 0 463712 157056 63320 128 1626
1628 0 463968 157024 63360 96 1627
1629 0 464224 157056 63360 60 1628
1630 0 464480 157120 63360 51 1629
1631 0 464736 157248 63400 90 1630
1632 0 464864 157440 63520 32 1631
1633 0 465416 157568 63520 96 1632
1634 0 465472 157568 63560 108 1633
1635 0 465696 157664 63720 75 1634
1636 0 465888 157824 63840 80 1635
1637 0 466144 157920 63880 80 1636
1638 0 466400 158048 63960 80 1637
1639 0 466592 158240 64000 81 1638
1640 0 466784 158368 64160 120 1639
1641 0 466944 158528 64280 120 1640
1642 0 467040 158400 64480 81 1641
1643 0 467136 158208 64680 51 1642
1644 0 467232 158240 64920 96 1643
1645 0 467264 158464 65080 102 1644
1646 0 467360 158656 65240 137 1645
1647 0 467552 158784 65400 160 1646
1648 0 467808 158880 65320 115 1647
1649 0 467936 159104 65400 140 1648
1650 0 468064 159200 65640 81 1649
1651 0 468160 159296 65880 51 1650
1652 0 468320 159360 66080 91 1651
1653 0 468480 159488 66280 81 1652
1654 0 468640 159648 66400 71 1653
1655 0 468768 159872 66520 40 1654
1656 0 468982 159899 66640 -1 1655
1657 0 469282 160228 66720 -1 1656
1658 0 469408 160320 66800 32 1657
1659 0 469440 160320 66800 32 1658
1660 0 469600 160544 66880 40 1659
1661 0 469664 160768 67000 75 1660
1662 0 469856 160960 67080 81 1661
1663 0 469984 161184 67120 86 1662
1664 0 470144 161344 67240 32 1663
1665 0 470240 161440 67480 104 1664
1666 0 470368 161440 67680 75 1665
1667 0 470528 161600 67840 153 1666
1668 0 470752 161760 67880 236 1667
1669 0 470944 161856 68040 175 1668
1670 0 471136 162016 68120 86 1669
1671 0 471328 162208 68160 81 1670
1672 0 471488 162368 68320 64 1671
1673 0 471680 162496 68440 71 1672
1674 0 471872 162656 68600 60 1673
1675 0 472032 162784 68760 81 1674
1676 0 472224 162976 68800 98 1675
1677 0 472384 163136 68920 102 1676
1678 0 472576 163296 69040 91 1677
1679 0 472768 163488 69120 163 1678
1680 0 473024 163584 69240 71 1679
1681 0 473216 163776 69240 64 1680
1682 0 473440 163968 69240 80 1681
1683 0 473696 163968 69240 40 1682
1684 0 473952 164000 69160 51 1683
1685 0 474208 164000 69080 51 1684
1686 0 474368 163872 68880 64 1685
1687 0 474528 163872 68680 71 1686
1688 0 474688 163808 68480 64 1687
1689 0 474848 163680 68280 45 1688
1690 0 475072 163584 68160 45 1689
1691 0 475328 163552 68080 80 1690
1692 0 475584 163552 68080 107 1691
1693 0 475744 163584 67880 98 1692
1694 0 475968 163712 67760 32 1693
1695 0 476160 163872 67680 40 1694
1696 0 476320 164064 67640 51 1695
1697 0 476544 164224 67560 102 1696
1698 0 476704 164416 67440 102 1697
1699 0 476768 164640 67280 120 1698
1700 0 477024 164672 67240 91 1699
1701 0 477280 164672 67240 45 1700
1702 0 477536 164576 67120 32 1701
1703 0 478190.1 163454.69 66760 -1 1702
1704 0 479147 163659 67120 96 1703
1705 0 479296 163616 67200 75 1704
1706 0 479456 163680 67400 64 1705
1707 0 479648 163872 67400 32 1706
1708 0 479616 164032 67320 32 1707
1709 0 479616 163520 67600 32 1706
1710 0 479744 163264 67680 75 1709
1711 0 479776 163072 67840 40 1710
1712 0 479808 162976 68080 60 1711
1713 0 479904 162976 68320 157 1712
1714 0 480128 163072 68480 136 1713
1715 0 480899 162605 69120 197 1714
1716 0 481587 161977 70480 209 1715
1717 0 482656 161920 70680 80 1716
1718 0 482880 162080 70760 60 1717
1719 0 483136 162080 70760 101 1718
1720 0 483392 161984 70760 160 1719
1721 0 483616 161888 70840 172 1720
1722 0 483872 161792 70920 185 1721
1723 0 484032 161632 71040 164 1722
1724 0 484192 161472 71200 140 1723
1725 0 484320 161280 71360 90 1724
1726 0 484448 161056 71520 102 1725
1727 0 484448 160800 71600 98 1726
1728 0 484384 160544 71720 60 1727
1729 0 484384 160320 71920 51 1728
1730 0 484384 160096 72040 40 1729
1731 0 484480 159904 72240 81 1730
1732 0 484544 159744 72440 71 1731
1733 0 484576 159584 72680 120 1732
1734 0 484608 159488 72920 98 1733
1735 0 484704 159392 73160 96 1734
1736 0 484768 159328 73400 98 1735
1737 0 484736 159264 73640 164 1736
1738 0 484800 159136 73880 134 1737
1739 0 484864 158976 74080 120 1738
1740 0 484896 158784 74280 131 1739
1741 0 484896 158656 74520 134 1740
1742 0 484992 158816 74720 108 1741
1743 0 485152 158816 74920 107 1742
1744 0 485408 158816 75040 163 1743
1745 0 485504 158624 75200 175 1744
1746 0 485664 158560 75400 128 1745
1747 0 485856 158592 75600 120 1746
1748 0 486016 158624 75800 134 1747
1749 0 486080 158624 76080 124 1748
1750 0 486144 158592 76360 148 1749
1751 0 486240 158560 76600 140 1750
1752 0 486336 158560 76840 104 1751
1753 0 486528 158496 77040 80 1752
1754 0 486720 158464 77200 143 1753
1755 0 486880 158400 77400 32 1754
1756 0 487072 158272 77600 75 1755
1757 0 487232 158176 77800 45 1756
1758 0 487859.3 157903.4 78640 197 1757
1759 0 487758.66 158009.67 78760 107 1758
1760 0 487654.66 158113.67 80520 124 1759
1761 0 487904 158176 81600 101 1760
1762 0 487872 158080 81840 163 1761
1763 0 487936 158080 82120 150 1762
1764 0 488000 158016 82080 172 1763
1765 0 488160 157824 82160 140 1764
1766 0 488192 157664 82360 96 1765
1767 0 488032 157440 82400 40 1766
1768 0 487776 157440 82400 80 1767
1769 0 487936 158144 82400 91 1763
1770 0 488096 158240 82600 124 1769
1771 0 488256 158304 82800 108 1770
1772 0 488416 158400 83000 124 1771
1773 0 488672 158464 83040 160 1772
1774 0 488928 158432 82960 148 1773
1775 0 489184 158432 82960 160 1774
1776 0 489440 158496 82960 128 1775
1777 0 489696 158560 82880 163 1776
1778 0 489952 158496 82840 160 1777
1779 0 490176 158432 83000 148 1778
1780 0 490368 158272 83080 86 1779
1781 0 490560 158080 83200 45 1780
1782 0 490688 157920 83400 120 1781
1783 0 490912 157888 83520 75 1782
1784 0 491104 157696 83640 60 1783
1785 0 491264 157536 83760 153 1784
1786 0 491360 157472 83840 224 1785
1787 0 490826.5 157253.44 84840 140 1786
1788 0 491520 157248 83920 163 1786
1789 0 491648 157024 84000 124 1788
1790 0 492305.25 156317.64 84280 154 1789
1791 0 480352 163328 69560 157 1715
1792 0 480192 163328 69760 51 1791
1793 0 480096 163328 70000 81 1792
1794 0 479936 163360 70200 101 1793
1795 0 479904 163392 70240 90 1794
1796 0 477792 164544 67160 32 1702
1797 0 477792 164608 67280 32 1796
1798 0 473024 163584 69320 96 1680
1799 0 473024 163680 69600 122 1798
1800 0 473120 163840 69800 107 1799
1801 0 473280 164000 69960 176 1800
1802 0 473216 164160 69760 108 1801
1803 0 473344 164224 69520 51 1802
1804 0 473312 164224 69240 32 1803
1805 0 473184 164224 69160 32 1804
1806 0 473376 164096 70080 160 1801
1807 0 473536 164288 70120 197 1806
1808 0 473408 164480 70240 226 1807
1809 0 473312 164512 70480 163 1808
1810 0 473248 164512 70760 64 1809
1811 0 473248 164512 71040 32 1810
1812 0 473280 164480 71320 32 1811
1813 0 473312 164480 71600 60 1812
1814 0 473344 164576 71840 32 1813
1815 0 473536 164736 71920 32 1814
1816 0 473344 164512 71320 32 1812
1817 0 473568 164640 71280 32 1816
1818 0 473792 164736 71360 60 1817
1819 0 473792 164736 71640 51 1818
1820 0 470048 161248 67520 71 1665
1821 0 469856 161056 67600 40 1820
1822 0 469792 160864 67760 32 1821
1823 0 470016 160928 67840 64 1822
1824 0 465248 157568 63400 60 1633
1825 0 464768 157504 63560 32 1632
1826 0 445280 158784 60480 71 1535
1827 0 445472 158880 60640 75 1826
1828 0 445728 158944 60720 45 1827
1829 0 421920 170880 131800 81 660
1830 0 421984 170944 131560 51 1829
1831 0 421984 170784 131320 32 1830
1832 0 421920 170880 131080 32 1831
1833 0 421952 170944 131120 32 1832
1834 0 411520 136480 200280 102 113
1835 0 411328 136288 200200 75 1834
1836 0 411072 136288 200120 60 1835
1837 0 411008 136416 200040 40 1836
1838 0 415360 130976 202680 104 81
1839 0 415616 130880 202640 86 1838
1840 0 415872 130752 202600 107 1839
1841 0 416128 130688 202600 102 1840
1842 0 416384 130656 202600 96 1841
1843 0 416640 130624 202600 124 1842
1844 0 416896 130592 202600 98 1843
1845 0 417152 130624 202560 75 1844
1846 0 417408 130624 202560 75 1845
1847 0 417664 130656 202560 80 1846
1848 0 417920 130656 202560 60 1847
1849 0 418176 130720 202560 80 1848
1850 0 418432 130720 202600 86 1849
1851 0 418688 130720 202560 75 1850
1852 0 418944 130720 202560 96 1851
1853 0 419200 130720 202520 108 1852
1854 0 419456 130720 202480 150 1853
1855 0 419712 130688 202400 139 1854
1856 0 419968 130688 202280 153 1855
1857 0 420224 130688 202240 120 1856
1858 0 420448 130688 202080 75 1857
1859 0 420704 130656 202000 81 1858
1860 0 420928 130656 201800 60 1859
1861 0 421152 130624 201680 96 1860
1862 0 421408 130624 201640 134 1861
1863 0 421664 130624 201600 139 1862
1864 0 421920 130688 201560 107 1863
1865 0 422048 130912 201440 108 1864
1866 0 422208 131072 201240 102 1865
1867 0 422304 131264 201080 80 1866
1868 0 422496 131456 201040 115 1867
1869 0 422624 131680 201040 107 1868
1870 0 422720 131904 200920 86 1869
1871 0 422880 132128 200840 120 1870
1872 0 423104 132288 200760 80 1871
1873 0 423296 132512 200760 90 1872
1874 0 423456 132704 200680 86 1873
1875 0 423360 132864 200480 51 1874
1876 0 423264 132768 200320 40 1875
