# Supplementary material for: Connectomics Analysis Reveals First-, Second-, and Third-Order Thermosensory and Hygrosensory Neurons in the Adult Drosophila Brain
Source: Curr Biol. 2020 Aug 17;30(16):3167–3182.e4. doi: 10.1016/j.cub.2020.06.028 (PMC7443704; doi:10.1016/j.cub.2020.06.028)
Supplement: Data S1. Skeletons and Meshes, Related to STAR Methods — marin2020-skeletons contains files describing the morphology of each neuron in this study (in FAFB14 space, .swc format). glomeruli_meshes contains the glomerular meshes (in FAFB14 space, .stl format). neuropil_meshes contains the glomerular meshes (in FAFB14 space, .stl format). [file mmc5.zip › VP_SI/marin2020-skeletons/5946848.swc]

# SWC format file
# based on specifications at http://www.neuronland.org/NLMorphologyConverter/MorphologyFormats/SWC/Spec.html
# Created by nat::write.neuron.swc
# PointNo Label X Y Z Radius Parent 
1 0 400755 226852 64600 2780 -1
2 0 400747 226844 64760 -1 1
3 0 400475 227028 64880 -1 2
4 0 400803 227012 65080 -1 3
5 0 400931 226996 65280 -1 4
6 0 401043 226948 65480 -1 5
7 0 401275 227196 65680 -1 6
8 0 401495 227160 65920 -1 7
9 0 401719 227192 66120 -1 8
10 0 402047 227488 66320 -1 9
11 0 402655 227912 66480 -1 10
12 0 403571 229788 66600 -1 11
13 0 403683 230668 66720 -1 12
14 0 403855 232112 66840 -1 13
15 0 404187 232628 66960 -1 14
16 0 404619 233012 67120 -1 15
17 0 404875 233388 67280 -1 16
18 0 404907 233924 67400 -1 17
19 0 405055 234176 67560 -1 18
20 0 405095 234464 67720 -1 19
21 0 405239 234720 67880 -1 20
22 0 405391 235080 68040 -1 21
23 0 405511 235472 68200 -1 22
24 0 405567 235784 68360 -1 23
25 0 405671 236040 68520 -1 24
26 0 405783 236296 68680 -1 25
27 0 405783 236448 68880 -1 26
28 0 405783 236536 69080 -1 27
29 0 405807 236584 69240 -1 28
30 0 405823 236656 69400 -1 29
31 0 405775 236712 69560 -1 30
32 0 405831 236856 69720 -1 31
33 0 405847 236976 69920 -1 32
34 0 405903 237032 70080 -1 33
35 0 405979 237116 70240 -1 34
36 0 406035 237292 70440 -1 35
37 0 406227 237404 70640 -1 36
38 0 406387 237588 70800 -1 37
39 0 406507 237788 71040 -1 38
40 0 406539 237924 71240 -1 39
41 0 406555 238004 71440 -1 40
42 0 406539 238100 71640 -1 41
43 0 406667 238180 71800 -1 42
44 0 406827 238268 71960 -1 43
45 0 407107 238468 72120 -1 44
46 0 407459 238652 72280 -1 45
47 0 407635 238724 72440 -1 46
48 0 407795 238748 72600 -1 47
49 0 408043 238748 72760 -1 48
50 0 408315 238796 72880 -1 49
51 0 408971 238972 72960 -1 50
52 0 409711 238968 72960 -1 51
53 0 409775 239208 72800 -1 52
54 0 409831 239328 72640 -1 53
55 0 409975 239392 72480 -1 54
56 0 409999 239472 72320 -1 55
57 0 410375 239304 72240 -1 56
58 0 410887 239176 72320 -1 57
59 0 411111 239104 72480 -1 58
60 0 411375 239040 72600 -1 59
61 0 411679 238976 72720 -1 60
62 0 411791 238904 72840 -1 61
63 0 412047 238888 72920 -1 62
64 0 412647 239088 72840 -1 63
65 0 413083 239748 72880 -1 64
66 0 413187 239852 73040 -1 65
67 0 413259 239844 73240 -1 66
68 0 413299 239740 73400 -1 67
69 0 413379 239668 73560 -1 68
70 0 413643 239540 73720 -1 69
71 0 414067 239628 73880 -1 70
72 0 414499 239756 74000 -1 71
73 0 414819 239796 74160 -1 72
74 0 415019 239836 74320 -1 73
75 0 415243 239900 74520 -1 74
76 0 415363 239996 74680 -1 75
77 0 415579 240076 74840 -1 76
78 0 415763 240156 75040 -1 77
79 0 416003 240196 75200 -1 78
80 0 416155 240292 75400 -1 79
81 0 416219 240364 75520 -1 80
82 0 416315 240420 75680 -1 81
83 0 416451 240532 75840 -1 82
84 0 416555 240700 76000 -1 83
85 0 416631 240896 76160 -1 84
86 0 416663 241112 76320 -1 85
87 0 416719 241216 76520 -1 86
88 0 416767 241264 76720 -1 87
89 0 416991 241480 76840 -1 88
90 0 417063 241624 77000 -1 89
91 0 417071 241744 77160 -1 90
92 0 417135 242088 77280 -1 91
93 0 417159 242192 77360 -1 92
94 0 417303 242624 77400 -1 93
95 0 417499 242860 77560 -1 94
96 0 417651 243028 77680 -1 95
97 0 417803 243236 77800 -1 96
98 0 417891 243372 77960 -1 97
99 0 417987 243460 78120 -1 98
100 0 418099 243652 78200 -1 99
101 0 418251 243860 78320 -1 100
102 0 418379 243876 78440 -1 101
103 0 418643 243932 78560 -1 102
104 0 418907 243916 78680 -1 103
105 0 419107 243892 78840 -1 104
106 0 419203 243948 79000 -1 105
107 0 419531 244108 79120 -1 106
108 0 419851 244196 79200 -1 107
109 0 420307 244036 79240 -1 108
110 0 420387 243980 79400 -1 109
111 0 420499 244052 79560 -1 110
112 0 420523 244148 79760 -1 111
113 0 420607 244264 79920 -1 112
114 0 420671 244376 80080 -1 113
115 0 420887 244480 80240 -1 114
116 0 421287 244680 80320 -1 115
117 0 421551 244800 80440 -1 116
118 0 421647 244944 80600 -1 117
119 0 421719 245024 80760 -1 118
120 0 421863 245200 80920 -1 119
121 0 421959 245352 81080 -1 120
122 0 422075 245516 81240 -1 121
123 0 422251 245772 81360 -1 122
124 0 422475 246036 81480 -1 123
125 0 422899 246548 81560 -1 124
126 0 423515 247244 81480 -1 125
127 0 423655 247800 81520 -1 126
128 0 423767 247976 81600 -1 127
129 0 424271 249352 81640 -1 128
130 0 424439 249840 81720 -1 129
131 0 424511 250048 81840 -1 130
132 0 424595 250404 81920 -1 131
133 0 424931 250756 82000 -1 132
134 0 425435 250924 82120 -1 133
135 0 425659 251036 82280 -1 134
136 0 425899 251148 82400 -1 135
137 0 426251 251300 82520 -1 136
138 0 426427 251452 82640 -1 137
139 0 426643 251660 82720 -1 138
140 0 426991 251868 82760 -1 139
141 0 427339 252076 82800 -1 140
142 0 427487 252224 82880 -1 141
143 0 428655 253144 82920 -1 142
144 0 428959 253456 83080 -1 143
145 0 428951 253560 83240 -1 144
146 0 428999 253608 83400 -1 145
147 0 429031 253664 83560 -1 146
148 0 429159 253800 83680 -1 147
149 0 429391 253984 83800 -1 148
150 0 430015 254352 83880 -1 149
151 0 430843 255060 83960 -1 150
152 0 431715 256044 84000 -1 151
153 0 432115 256628 83920 -1 152
154 0 432235 256884 83800 -1 153
155 0 432471 257120 83720 -1 154
156 0 432631 257280 83640 -1 155
157 0 432967 257544 83560 -1 156
158 0 433807 258056 83600 -1 157
159 0 434831 258904 83520 -1 158
160 0 435151 259144 83400 -1 159
161 0 435375 259216 83280 -1 160
162 0 435679 259320 83120 -1 161
163 0 435883 259436 83000 -1 162
164 0 436243 259564 82880 -1 163
165 0 436491 259620 82800 -1 164
166 0 436787 259700 82680 -1 165
167 0 437371 259756 82600 -1 166
168 0 437507 259764 82480 -1 167
169 0 437731 259812 82360 -1 168
170 0 437979 259860 82240 -1 169
171 0 438155 259964 82120 -1 170
172 0 438347 260060 82000 -1 171
173 0 438491 260132 81880 -1 172
174 0 438747 260244 81760 -1 173
175 0 439027 260348 81600 -1 174
176 0 439219 260452 81440 -1 175
177 0 439419 260548 81320 -1 176
178 0 439659 260732 81160 -1 177
179 0 439779 260844 81040 -1 178
180 0 439971 260996 80880 -1 179
181 0 440215 261088 80720 -1 180
182 0 440423 261208 80600 -1 181
183 0 440775 261448 80480 -1 182
184 0 441023 261664 80360 -1 183
185 0 441319 261848 80240 -1 184
186 0 441935 262208 80160 -1 185
187 0 442935 262968 80200 -1 186
188 0 443867 263748 80160 -1 187
189 0 444963 264348 80240 98 188
190 0 445719 265160 80280 181 189
191 0 445807 265272 80400 181 190
192 0 445943 265432 80560 153 191
193 0 446159 265608 80680 131 192
194 0 446599 265952 80800 150 193
195 0 446935 266200 80960 154 194
196 0 447279 266472 81120 157 195
197 0 447519 266640 81240 140 196
198 0 447735 266784 81360 154 197
199 0 447973 266970 81480 164 198
200 0 448053 267086 81600 200 199
201 0 448225 267170 81720 124 200
202 0 448401 267258 81880 136 201
203 0 448581 267374 82040 163 202
204 0 448717 267462 82160 163 203
205 0 448841 267498 82280 166 204
206 0 449013 267598 82400 124 205
207 0 449207 267716 82520 128 206
208 0 449371 267804 82640 137 207
209 0 449535 267832 82760 137 208
210 0 449659 267868 82880 128 209
211 0 449871 267932 83000 86 210
212 0 450119 267964 83120 96 211
213 0 450363 267972 83200 101 212
214 0 450611 268020 83320 128 213
215 0 450871 268020 83440 124 214
216 0 451099 268036 83520 139 215
217 0 451493 268014 83640 120 216
218 0 451857 268030 83760 150 217
219 0 452217 267950 83880 136 218
220 0 452557 267850 84000 172 219
221 0 452851 267772 84120 186 220
222 0 453275 267660 84240 139 221
223 0 453883 267556 84280 102 222
224 0 454483 267484 84360 128 223
225 0 454775 267348 84440 91 224
226 0 455227 267272 84520 124 225
227 0 455361 267206 84600 107 226
228 0 455885 267030 84680 107 227
229 0 456673 266794 84760 122 228
230 0 458133 266458 84760 214 229
231 0 458189 266450 84840 214 230
232 0 458229 266506 85000 256 231
233 0 458465 266646 85160 230 232
234 0 458695 266716 85240 139 233
235 0 459015 266808 85360 166 234
236 0 459339 266932 85440 183 235
237 0 459595 267068 85520 224 236
238 0 459743 267252 85600 224 237
239 0 459929 267410 85720 186 238
240 0 460057 267532.66 85800 221 239
241 0 460121 267594 85840 190 240
242 0 460415 267796 85960 178 241
243 0 460627 268004 86040 234 242
244 0 460963 268292 86120 264 243
245 0 461133 268374 86200 280 244
246 0 461425 268454 86320 218 245
247 0 461565 268382 86400 218 246
248 0 461597 268382 86480 218 247
249 0 461797 268370 86560 96 248
250 0 463289 267658 86560 256 249
251 0 463595 267260 86680 207 250
252 0 463891 266980 86760 183 251
253 0 464187 266536 86840 124 252
254 0 464363 266216 86960 107 253
255 0 464499 265968 87040 135 254
256 0 464437 265890 87160 107 255
257 0 464465 265842 87240 107 256
258 0 464581 265730 87320 135 257
259 0 464633 265606 87400 135 258
260 0 464827 265384 87560 122 259
261 0 465275 265360 87440 102 260
262 0 465559 265104 87640 32 261
263 0 466035 264844 87800 32 262
264 0 466075 264588 88000 185 263
265 0 466403 264320 88160 32 264
266 0 466807 263966 88240 32 265
267 0 466907 263926 88280 32 266
268 0 467107 263694 88400 221 267
269 0 467235 263342 88520 150 268
270 0 467467 262990 88640 124 269
271 0 467395 263578 88720 194 270
272 0 467547 263562 88800 164 271
273 0 469123 262458 88840 172 272
274 0 470275 261114 88760 200 273
275 0 471675 259954 88720 40 274
276 0 473523 259118 88720 148 275
277 0 474859 257694 88720 156 276
278 0 476171 256250 88760 254 277
279 0 475763 255338 88640 163 278
280 0 475459 255214 88520 45 279
281 0 474979 255142 88400 40 280
282 0 474819 255118 88360 32 281
283 0 474806 254436 88360 160 282
284 0 474714 254248 88240 157 283
285 0 474886 254072 88120 207 284
286 0 474971.34 253906.67 88080 207 285
287 0 474942 254156 87920 207 286
288 0 475006 254196 87800 207 287
289 0 475090 254220 87680 176 288
290 0 475162 254308 87520 -1 289
291 0 475194 254390 87360 51 290
292 0 475270 254514 87200 75 291
293 0 475266 254422 87000 75 292
294 0 475358 254366 86880 71 293
295 0 475770 253858 86800 166 294
296 0 475822 253898 86680 166 295
297 0 475834 253962 86560 166 296
298 0 475926 254070 86440 32 297
299 0 476210 254222 86320 32 298
300 0 476342 254250 86280 122 299
301 0 476314 254278 86240 122 300
302 0 476390 254346 86120 122 301
303 0 475904 254528 85960 51 302
304 0 475744 254464 85760 32 303
305 0 475680 254624 85560 60 304
306 0 475552 254848 85400 102 305
307 0 475424 255040 85280 75 306
308 0 475328 255264 85120 51 307
309 0 475168 255424 85000 45 308
310 0 474912 255520 84960 75 309
311 0 474720 255456 84800 75 310
312 0 474464 255360 84760 86 311
313 0 474400 255360 84760 80 312
314 0 476458 254382 86000 122 302
315 0 476610 254646 85880 75 314
316 0 476558 254606 85760 32 315
317 0 476674 254702 85680 75 316
318 0 476558 254842 85560 71 317
319 0 476610 254928 85520 71 318
320 0 476174 255272 85480 150 319
321 0 476206 255292 85440 150 320
322 0 476458 254832 85480 71 319
323 0 476494 254624 85400 71 322
324 0 476538 254580 85240 150 323
325 0 476506 254652 85040 157 324
326 0 476462 254788 84880 157 325
327 0 476062 254772 84840 75 326
328 0 475578 254784 84720 60 327
329 0 476906 254732 84760 86 326
330 0 476922 254772 84680 32 329
331 0 476794 255000 84640 86 330
332 0 477206 254604 84560 107 330
333 0 477366 254108 84600 51 332
334 0 477478 253692 84680 51 333
335 0 477454 253524 84720 40 334
336 0 477326 253232 84800 40 335
337 0 477306 252948 84880 124 336
338 0 477302 252880 84960 71 337
339 0 477506 253176 85160 124 338
340 0 477530 253248 85240 124 339
341 0 477294 254744 84360 107 332
342 0 477270 254788 84320 107 341
343 0 475142 253576 88000 208 286
344 0 475106 253028 87840 172 343
345 0 475198 252434 87720 279 344
346 0 475242 252422 87560 279 345
347 0 475334 252310 87440 246 346
348 0 476014 251724 87360 98 347
349 0 476794 251240 87280 163 348
350 0 477164.66 251069.33 87160 153 349
351 0 477206 251044 87120 153 350
352 0 478046 250476 87000 163 351
353 0 478162 250372 86880 163 352
354 0 478218 250344 86760 226 353
355 0 478226 250370 86640 226 354
356 0 478210 250360.67 86560 226 355
357 0 478202 250356 86520 226 356
358 0 478142 251084 86520 32 357
359 0 478330 251220 86480 32 358
360 0 478450 251340 86400 32 359
361 0 478526 251388 86280 32 360
362 0 478590 251456 86160 -1 361
363 0 478710 251484 86080 -1 362
364 0 478830 251512 86000 -1 363
365 0 479082 251516 85920 -1 364
366 0 479158 251456 85800 -1 365
367 0 479450 251404 85720 -1 366
368 0 479238 251568 85560 -1 367
369 0 479018 251756 85440 -1 368
370 0 478748 251994 85320 -1 369
371 0 478484 252150 85200 -1 370
372 0 478536 252222 85080 -1 371
373 0 478816 252254 85040 -1 372
374 0 478828 252426 84960 -1 373
375 0 479040 250080 86600 60 354
376 0 479296 250112 86600 86 375
377 0 479552 250208 86640 40 376
378 0 479776 250336 86600 40 377
379 0 480000 250496 86560 75 378
380 0 480192 250656 86400 51 379
381 0 480384 250784 86240 32 380
382 0 480416 250912 86000 32 381
383 0 480576 250912 85800 135 382
384 0 480800 251008 85720 60 383
385 0 481056 251072 85680 75 384
386 0 481120 251104 85640 90 385
387 0 477710 251154 87320 40 350
388 0 478122 251186 87400 80 387
389 0 478738 251488 87360 96 388
390 0 479754 251392 87400 120 389
391 0 480258 251476 87280 40 390
392 0 480514 251652 87160 40 391
393 0 480558 251430 87000 40 392
394 0 480586 251462 86840 160 393
395 0 480582 251610 86720 160 394
396 0 480572 251726 86640 81 395
397 0 480862 251382 86560 60 396
398 0 480926 251346 86440 60 397
399 0 481046 251398 86400 60 398
400 0 481090 251394 86360 60 399
401 0 480562 251842 86560 81 396
402 0 480315.75 252385.03 86440 86 401
403 0 480322 252730 86320 32 402
404 0 479840 252832 86880 32 403
405 0 479904 253088 86840 45 404
406 0 480064 253280 86800 75 405
407 0 480256 253472 86720 153 406
408 0 480512 253504 86680 214 407
409 0 480576 253472 86600 226 408
410 0 480384 253568 86400 178 409
411 0 480224 253472 86200 120 410
412 0 479968 253440 86240 40 411
413 0 479712 253440 86280 51 412
414 0 479456 253376 86320 51 413
415 0 479392 253312 86360 104 414
416 0 480608 253472 86600 235 409
417 0 480768 253248 86680 150 416
418 0 480928 253024 86680 102 417
419 0 481120 252832 86680 71 418
420 0 481312 252640 86600 104 419
421 0 481376 252576 86600 81 420
422 0 480640 253504 86560 234 416
423 0 480832 253312 86520 98 422
424 0 481088 253312 86480 60 423
425 0 481280 253440 86360 40 424
426 0 481472 253440 86160 40 425
427 0 481376 253600 85960 32 426
428 0 481344 253632 85920 40 427
429 0 480768 253760 86520 157 422
430 0 480960 253952 86440 136 429
431 0 481120 254112 86320 80 430
432 0 481280 254240 86160 122 431
433 0 481472 254176 86000 80 432
434 0 481728 254048 86000 80 433
435 0 481984 253920 85920 71 434
436 0 482176 253824 85920 51 435
437 0 480934 251360 87160 32 392
438 0 481418 250956 87200 60 437
439 0 481838 250632 87120 124 438
440 0 481998 250432 87000 120 439
441 0 482450 250144 86880 102 440
442 0 482798 249984 86800 80 441
443 0 483502 249782 86760 124 442
444 0 484394 249638 86680 120 443
445 0 485542 249354 86720 134 444
446 0 485902 249060 86840 135 445
447 0 486342 248960 86680 122 446
448 0 487074 248724 86560 122 447
449 0 487382 248700 86440 120 448
450 0 487662 248664 86360 51 449
451 0 487766 248784 86280 81 450
452 0 487958 248828 86160 122 451
453 0 488058 248964 86080 122 452
454 0 488190 249036 85960 150 453
455 0 488210 249048 85840 150 454
456 0 488130 249136 85680 81 455
457 0 488078 249188 85520 32 456
458 0 488042 249192 85440 32 457
459 0 488006 249196 85360 32 458
460 0 487798 249264 85200 136 459
461 0 487754 249336 85080 181 460
462 0 487782 249576 84960 143 461
463 0 487710 249668 84880 143 462
464 0 487654 249708 84760 143 463
465 0 487574 249800 84680 166 464
466 0 487754 249836 84560 120 465
467 0 487910 249956 84520 120 466
468 0 488006 250362 84400 80 467
469 0 487922 250610 84320 80 468
470 0 488002 250695.33 84240 80 469
471 0 488322 250824 84200 102 470
472 0 488314 251034 84320 102 471
473 0 488226 251034 84440 102 472
474 0 487786 251066 84520 120 473
475 0 488602 250884 84120 181 471
476 0 488734 250928 84000 181 475
477 0 488866 250932 83880 107 476
478 0 489194 251196 83760 32 477
479 0 489502 251332 83640 75 478
480 0 489766 251462 83560 80 479
481 0 489930 251546 83440 160 480
482 0 489998 251584.67 83400 160 481
483 0 489998 251898 83400 40 482
484 0 489602 252050 83400 64 483
485 0 489438 252034 83280 75 484
486 0 489202 251854 83200 60 485
487 0 489162 251762 83040 60 486
488 0 490134 251662 83320 128 482
489 0 490302 251682 83200 122 488
490 0 490614 251762 83080 75 489
491 0 490986 251936 83000 102 490
492 0 490746 252132 83040 60 491
493 0 490778 252132 83120 60 492
494 0 490502 252188 83120 64 493
495 0 490334 252360 83160 45 494
496 0 490282 252440 83240 32 495
497 0 490410 252612 83280 86 496
498 0 490578 252684 83320 86 497
499 0 490586 252688 83360 86 498
500 0 490546 252656 83400 86 499
501 0 490796 252128 83160 60 493
502 0 491362 251892 82920 102 491
503 0 491726 251990 82840 115 502
504 0 491866 252066 82760 115 503
505 0 491942 252166 82680 120 504
506 0 492042 252382 82600 120 505
507 0 492174 252514 82520 120 506
508 0 492318 252666 82440 108 507
509 0 493186 252926 82400 90 508
510 0 494686 253478 82400 32 509
511 0 494878 253470 82480 40 510
512 0 494998 253454 82600 40 511
513 0 495030 253438 82720 40 512
514 0 495070 253366 82880 75 513
515 0 495358 253462 82400 51 511
516 0 495526 253510 82280 51 515
517 0 495542 253488 82240 51 516
518 0 495782 253540 82200 51 517
519 0 496074 253492 82160 51 518
520 0 496058 253460 82000 51 519
521 0 495986 253500 81880 51 520
522 0 495914 253560 81760 51 521
523 0 493222 252836 82320 90 509
524 0 493290 252788 82200 189 523
525 0 493858 252896 82160 128 524
526 0 494130 252620 82120 40 525
527 0 494186 252540 82040 40 526
528 0 494538 252436 81960 64 527
529 0 495314 252352 81960 45 528
530 0 495782 252016 81960 32 529
531 0 495970 252060 82000 71 530
532 0 495870 251994 81920 71 531
533 0 495998 251834 81880 71 532
534 0 496258 251834 81920 91 533
535 0 487554 250546 84240 150 469
536 0 487486 250582 84160 150 535
537 0 487578 250610 84040 150 536
538 0 487514 250750 83920 120 537
539 0 487486 250914 83800 120 538
540 0 487534 251028 83720 40 539
541 0 487546 251208 83560 60 540
542 0 487602 251312 83480 60 541
543 0 486944 249952 84840 186 465
544 0 486944 250208 84760 139 543
545 0 486880 250304 84640 96 544
546 0 486656 250432 84560 51 545
547 0 486432 250400 84400 98 546
548 0 486176 250432 84360 81 547
549 0 485920 250464 84320 80 548
550 0 485664 250464 84400 40 549
551 0 485408 250464 84400 81 550
552 0 485152 250560 84400 75 551
553 0 484896 250624 84440 75 552
554 0 484640 250656 84440 75 553
555 0 484384 250720 84440 51 554
556 0 484128 250720 84520 45 555
557 0 483872 250752 84560 86 556
558 0 483616 250848 84640 71 557
559 0 483392 251008 84680 81 558
560 0 483168 251072 84800 51 559
561 0 482944 251136 84920 40 560
562 0 482688 251136 84920 81 561
563 0 482432 251136 84880 60 562
564 0 482304 251104 84880 60 563
565 0 488160 248384 86320 40 450
566 0 488416 248320 86320 45 565
567 0 488672 248288 86320 40 566
568 0 488928 248288 86320 51 567
569 0 489152 248288 86200 40 568
570 0 489408 248288 86160 45 569
571 0 489632 248256 86000 51 570
572 0 489824 248256 85800 51 571
573 0 490048 248288 85640 101 572
574 0 490208 248320 85400 96 573
575 0 490336 248416 85160 45 574
576 0 490368 248576 84920 75 575
577 0 490336 248832 84840 40 576
578 0 490272 248960 84720 75 577
579 0 485966 249060 87080 189 446
580 0 486146 249052 87240 75 579
581 0 486078 248848 87320 75 580
582 0 486030 248672 87400 75 581
583 0 486026 248520 87480 64 582
584 0 486022 248424 87560 64 583
585 0 486058 248256 87680 51 584
586 0 486094 248056 87760 71 585
587 0 486250 247622 87840 124 586
588 0 486666 247446 87840 45 587
589 0 486894 247370 87800 45 588
590 0 487202 247294 87760 45 589
591 0 487554 247186 87680 -1 590
592 0 487454 247286 87560 -1 591
593 0 478437.7 251875.67 87520 55 389
594 0 478528 252256 87560 45 593
595 0 478368 252480 87560 51 594
596 0 478336 252704 87440 60 595
597 0 478240 252960 87400 81 596
598 0 478048 253152 87320 45 597
599 0 477984 253280 87240 40 598
600 0 477594 250668 87280 104 350
601 0 477618 250556 87480 104 600
602 0 477562 250572 87640 104 601
603 0 477594 250532 87680 104 602
604 0 477606 250470 87920 -1 603
605 0 477922 250634 88000 -1 604
606 0 477818 250498 88240 -1 605
607 0 477702 250262 88400 -1 606
608 0 477366 250446 88000 -1 604
609 0 477354 250294 88080 -1 608
610 0 476161 251705 87200 107 348
611 0 476201 251569 87000 124 610
612 0 476313 251313 86880 91 611
613 0 476561 251065 86760 51 612
614 0 476577 250878.33 86680 60 613
615 0 476649 250369 86680 32 614
616 0 477401 249857 86680 71 615
617 0 478049 249649 86640 75 616
618 0 478681 249369 86520 143 617
619 0 478929 249289 86400 164 618
620 0 479097 249185 86280 157 619
621 0 479353 248977 86200 115 620
622 0 479369 249001 86160 115 621
623 0 479345 248585 86160 128 622
624 0 479385 249025 86120 128 622
625 0 479473 248985 86000 128 624
626 0 479537 248881 85840 102 625
627 0 479657 248785 85720 102 626
628 0 479817 248497 85640 80 627
629 0 479433 248177 85560 150 628
630 0 479321 247857 85440 139 629
631 0 479265 247617 85320 160 630
632 0 479197 247109 85240 120 631
633 0 479381 246925 85160 90 632
634 0 479437 246901 85000 104 633
635 0 479621 246821 84800 64 634
636 0 479781 246773 84680 120 635
637 0 480045 246573 84560 124 636
638 0 480461 246373 84440 -1 637
639 0 480773 246309 84320 71 638
640 0 481373 246149 84120 75 639
641 0 481573 245965 83920 90 640
642 0 481789 245781 83800 98 641
643 0 482333 245429 83680 91 642
644 0 483133 244677 83680 164 643
645 0 483515 244601.67 83640 139 644
646 0 484279 244451 83560 120 645
647 0 485133 243941 83560 32 646
648 0 486306.34 243887.67 83480 75 647
649 0 486893 243861 83440 139 648
650 0 487229 243941 83320 181 649
651 0 487237 243933 83200 185 650
652 0 487301 243925 83080 60 651
653 0 487525 243909 83000 90 652
654 0 487717 243869 82920 102 653
655 0 487917 243701 82800 122 654
656 0 487985 243641 82760 122 655
657 0 488057 243561 82680 102 656
658 0 488105 243561 82520 102 657
659 0 488057 243593 82400 122 658
660 0 488113 243577 82280 128 659
661 0 488145 243633 82240 128 660
662 0 488097 243641 82120 148 661
663 0 488057 243721 82080 148 662
664 0 488131.66 243715.67 81960 148 663
665 0 488259.66 243795.67 81840 136 664
666 0 488347.66 243915.67 81760 136 665
667 0 488611.66 243859.67 81640 139 666
668 0 488674 243880 81600 139 667
669 0 488859.66 243939.67 81480 137 668
670 0 489003.66 243923.67 81360 120 669
671 0 489099.66 243923.67 81240 120 670
672 0 489515.66 243859.67 81120 81 671
673 0 489827.66 243899.67 80960 120 672
674 0 489923.66 243955.67 80800 96 673
675 0 490131.66 243995.67 80640 81 674
676 0 490339.66 244139.67 80560 137 675
677 0 490515.66 244211.67 80400 137 676
678 0 490587.66 244323.67 80240 60 677
679 0 490603.66 244571.67 80320 32 678
680 0 490395.66 244739.67 80400 32 679
681 0 490035.66 244907.67 80440 96 680
682 0 489684 245210 80400 64 681
683 0 489468 245270 80480 60 682
684 0 489240 245442 80560 45 683
685 0 489192 245682 80600 45 684
686 0 489088 245788 80680 45 685
687 0 489258.62 245702.69 80920 45 686
688 0 489244.7 245699.2 80960 45 687
689 0 487823 244235 81760 120 666
690 0 487515 244331 81720 102 689
691 0 487287 244423 81640 91 690
692 0 487155 244555 81480 71 691
693 0 487099 244667 81360 71 692
694 0 487075 244683 81240 71 693
695 0 487063 244715 81160 71 694
696 0 488569 242857 82760 98 656
697 0 488897 242753 82840 91 696
698 0 489529 242785 82920 104 697
699 0 489721 242761 83040 98 698
700 0 489865 242721 83160 71 699
701 0 489985 242729 83320 71 700
702 0 490129 242777 83440 80 701
703 0 490321 242913 83520 71 702
704 0 490393 242889 83680 71 703
705 0 490505 242857 83800 120 704
706 0 490601 242809 83920 75 705
707 0 490777 242889 84040 75 706
708 0 490881 242969 84160 90 707
709 0 490921 243041 84280 90 708
710 0 491009 243057 84440 75 709
711 0 491081 243017 84600 75 710
712 0 491041 243001 84760 75 711
713 0 491081 243009 84920 108 712
714 0 491297 242977 85000 75 713
715 0 491417 242961 85080 75 714
716 0 491389 242869 85200 75 715
717 0 491477 242869 85320 75 716
718 0 491637 242813 85440 156 717
719 0 491885 242741 85560 156 718
720 0 492021 242749 85680 107 719
721 0 492749 242365 85760 86 720
722 0 493557 242021 85720 81 721
723 0 493957 241725 85600 107 722
724 0 494397 241485 85520 71 723
725 0 494789 241237 85400 107 724
726 0 494857 241033 85280 86 725
727 0 495049 240641 85240 45 726
728 0 495561 240425 85320 75 727
729 0 495769 240265 85440 60 728
730 0 496421 239869 85560 64 729
731 0 496749 239901 85480 128 730
732 0 496789 239877 85360 128 731
733 0 497045 240165 85360 32 732
734 0 497349 240253 85240 64 733
735 0 497957 240197 85160 64 734
736 0 498469 240165 85160 86 735
737 0 498517 240181 85240 75 736
738 0 498893 240269 85280 102 737
739 0 499277 240549 85320 80 738
740 0 499549 240701 85240 40 739
741 0 499749 241013 85080 98 740
742 0 499721 241065 85000 98 741
743 0 499693 241117 84920 98 742
744 0 499517 241285 84760 75 743
745 0 499437 241485 84600 40 744
746 0 499237 241563 84520 40 745
747 0 499217 241603 84360 45 746
748 0 499021 241523 84240 71 747
749 0 498957 241519 84120 71 748
750 0 498857 241527 83960 80 749
751 0 498925 241591 83840 80 750
752 0 498725 241647 83840 80 751
753 0 498621 241627 83720 80 752
754 0 498613 241607 83680 80 753
755 0 498493 241399 83560 80 754
756 0 498477 241367 83520 80 755
757 0 498301 239901 85000 86 735
758 0 491725 243133 85920 71 720
759 0 491709 243229 86000 60 758
760 0 491893 243245 86080 60 759
761 0 492069 243213 86200 75 760
762 0 492061 243117 86280 75 761
763 0 492117 242933 86400 51 762
764 0 492333 242821 86560 51 763
765 0 491148.34 243348.33 86000 71 759
766 0 484411 244547 83480 150 646
767 0 484803 244699 83400 45 766
768 0 485015 244795 83280 71 767
769 0 485111 244815 83120 71 768
770 0 485259 244719 83000 45 769
771 0 485551 244759 82880 51 770
772 0 485627 244763 82800 51 771
773 0 483635 244699 83440 122 645
774 0 483787 244787 83320 122 773
775 0 483815 244827 83200 134 774
776 0 483759 244871 83080 134 775
777 0 483719 244951 83040 40 776
778 0 483687 244995 82960 40 777
779 0 483693.66 244996.33 82920 40 778
780 0 483459 245043 82920 32 779
781 0 483425 245061 82800 32 780
782 0 483503 245037 82680 32 781
783 0 483691 245029 82600 40 782
784 0 483815 245197 82520 40 783
785 0 484075 245341 82440 -1 784
786 0 484203 245293 82400 -1 785
787 0 484549.66 245253 82320 -1 786
788 0 484723 245233 82280 -1 787
789 0 485007 245369 82280 -1 788
790 0 484503 245237 82440 -1 787
791 0 483707 244999 82840 40 779
792 0 479965 246693 85240 75 633
793 0 480789 246821 85200 -1 792
794 0 480893 246845 84960 -1 793
795 0 480989 246909 84840 -1 794
796 0 481173 246949 84720 80 795
797 0 481245 246997 84600 80 796
798 0 481397 246957 84480 80 797
799 0 481925 247005 84360 107 798
800 0 482125 247149 84240 40 799
801 0 482309 247141 84200 40 800
802 0 482333 247165 84160 81 801
803 0 482685 247205 84080 122 802
804 0 482981 247293 84000 104 803
805 0 483149 247325 83920 124 804
806 0 483245 247365 83840 124 805
807 0 484541 247405 83800 160 806
808 0 484753 247473 83720 51 807
809 0 484697 247513 83640 51 808
810 0 484345 248457 83640 64 809
811 0 484255.9 248608.33 83560 40 810
812 0 483970.22 248710.14 83520 75 811
813 0 483927.8 248789.34 83480 75 812
814 0 484004.2 248984.5 83440 60 813
815 0 483973.06 249103.3 83400 60 814
816 0 483947.6 249202.3 83320 45 815
817 0 483944.78 249278.66 83240 45 816
818 0 483903.75 249401.69 83160 45 817
819 0 484008.4 249684.53 83120 64 818
820 0 483980.12 249707.17 83080 64 819
821 0 484212.06 249871.22 83000 64 820
822 0 484229.03 249919.3 82960 71 821
823 0 484166.8 250171.03 82880 71 822
824 0 484084.78 250165.38 82800 71 823
825 0 484005.6 250380.33 82880 71 823
826 0 484093.28 250473.67 83000 -1 825
827 0 484158.3 250499.12 83040 -1 826
828 0 484163.97 250632.06 83080 -1 827
829 0 484187 250720.94 83040 -1 828
830 0 484261.97 250858.17 82960 -1 829
831 0 484174.28 251036.38 82920 -1 830
832 0 484036.62 251133.89 82880 -1 831
833 0 484793 247409 83520 51 809
834 0 485097 247529 83440 128 833
835 0 485115.6 247605.58 83360 128 834
836 0 484583 247379 83840 160 807
837 0 484625 247353 83880 98 836
838 0 484665 247217 84000 122 837
839 0 484693 247181 84040 122 838
840 0 484721 247145 84080 122 839
841 0 484761 247113 84120 122 840
842 0 485465 247521 84120 32 841
843 0 485553 247689 84200 32 842
844 0 485593 247753 84280 80 843
845 0 485709 247723 84320 60 844
846 0 485977 247659 84360 40 845
847 0 486285 247775 84440 51 846
848 0 486525 247783 84360 75 847
849 0 486669 247859 84240 32 848
850 0 487041 247759 84080 86 849
851 0 487273 247403 84040 86 850
852 0 487429 247327 83960 86 851
853 0 487561 247287 83880 60 852
854 0 487649 247319 83760 60 853
855 0 487813 247255 83600 60 854
856 0 487801 247555 83440 60 855
857 0 485387.94 247992 84280 75 844
858 0 485413.4 248074.03 84360 75 857
859 0 485024 248672 84280 51 858
860 0 484864 248832 84160 45 859
861 0 484672 249056 84160 98 860
862 0 484512 249280 84160 98 861
863 0 484384 249504 84160 64 862
864 0 484192 249728 84120 60 863
865 0 484032 249856 83960 60 864
866 0 483840 249984 83800 32 865
867 0 483680 250176 83760 64 866
868 0 483456 250272 83880 51 867
869 0 483232 250368 83840 81 868
870 0 485793 247417 84160 60 842
871 0 485793 247409 84240 60 870
872 0 485641.7 247305.77 84320 60 871
873 0 485570.97 247195.45 84400 60 872
874 0 485568.12 247195.45 84520 60 873
875 0 485658.66 247215.25 84640 40 874
876 0 485718.03 247229.39 84800 40 875
877 0 485780.28 247212.42 84920 40 876
878 0 485780.28 247229.39 84960 -1 877
879 0 482229 247349 84200 40 801
880 0 482013 247397 84240 107 879
881 0 481605 247117 84200 80 799
882 0 481261 247301 84120 80 881
883 0 480989 247461 84080 75 882
884 0 480509 247567 84040 51 883
885 0 480097 247771 84000 107 884
886 0 480025 247823 83920 107 885
887 0 480041 247831 83880 107 886
888 0 479901 247711 83840 71 887
889 0 479833 247739 83760 71 888
890 0 479773 247747 83680 51 889
891 0 479373 247747 83640 75 890
892 0 479241 247679 83680 60 891
893 0 479081 247819 83680 60 892
894 0 479049 247903 83600 60 893
895 0 479229 247823 83440 60 891
896 0 476585 250785 86640 60 614
897 0 476649 250553 86520 32 896
898 0 476745 250537 86360 157 897
899 0 476897 250529 86240 86 898
900 0 477057 250561 86120 164 899
901 0 477113 250633 86000 164 900
902 0 476873 250457 85840 102 901
903 0 476705 250329 85720 107 902
904 0 476601 250217 85600 107 903
905 0 476481 249983 85280 139 904
906 0 475825 250099 85280 71 905
907 0 475525 249867 85200 60 906
908 0 475389 249807 85000 60 907
909 0 475085 249815 84880 64 908
910 0 474969 249679 84720 64 909
911 0 474773 249521 84640 107 910
912 0 474621 249465 84560 107 911
913 0 473821.22 250009.73 84560 60 912
914 0 473821.22 250075.89 84680 51 913
915 0 473539.16 250385.81 84760 101 914
916 0 473445.12 250476.34 84800 86 915
917 0 472881 250608.67 84840 45 916
918 0 472804.4 250681.8 84920 45 917
919 0 472598.97 250855.9 85000 75 918
920 0 472428.3 250991.72 85120 64 919
921 0 472250.72 251078.77 85240 51 920
922 0 472201.97 251266.81 85360 71 921
923 0 472107.97 251566.28 85440 32 922
924 0 471805 251757.8 85560 96 923
925 0 471467.25 251991.11 85680 51 924
926 0 474253 249517 84440 75 912
927 0 474201 249597 84280 40 926
928 0 474217 249593 84200 40 927
929 0 474093 249597 84080 32 928
930 0 473713 249541 83920 32 929
931 0 473721 249673 83800 32 930
932 0 473733 249801 83600 32 931
933 0 473785 249849 83440 32 932
934 0 473589 249619 83360 96 933
935 0 473465 249431 83280 96 934
936 0 473369 249387 83240 96 935
937 0 473417 249379 83080 96 936
938 0 473453 249399 83000 64 937
939 0 473897 249275 82920 60 938
940 0 473953 249051 82840 91 939
941 0 473977 248815 82720 51 940
942 0 473901 248435 82600 51 941
943 0 473817 248313 82560 71 942
944 0 473162.34 247910.81 82520 80 943
945 0 473019.56 247949.11 82440 80 944
946 0 474349 250141 84160 102 928
947 0 474173 250277 84040 102 946
948 0 473857 250485 83960 71 947
949 0 473445 250705 83880 60 948
950 0 473125 250797 83840 71 949
951 0 475384 255723 88360 80 279
952 0 475296 255775 88280 80 951
953 0 475184 255795 88160 189 952
954 0 475244 256031 88040 122 953
955 0 475240 256045 87920 189 954
956 0 475344 256327 87800 90 955
957 0 475364 256403 87720 90 956
958 0 475384 256643 87600 153 957
959 0 474884 256943 87600 71 958
960 0 474776 257027 87520 75 959
961 0 474716 257127 87440 75 960
962 0 474728 257239 87360 32 961
963 0 474372 257335 87240 86 962
964 0 474248 257287 87120 143 963
965 0 474220 257283 87000 143 964
966 0 474082.8 257264.61 86840 71 965
967 0 473941.4 257126.02 86800 71 966
968 0 473966.84 257128.84 86760 71 967
969 0 474168 255421 87920 154 955
970 0 474108 255291 88040 32 969
971 0 473688 254931 88120 102 970
972 0 473704 254839 88200 102 971
973 0 473712 254739 88240 81 972
974 0 473616 254695 88360 81 973
975 0 473648 254551 88480 81 974
976 0 474152 255465 87760 154 969
977 0 474080 255509 87600 122 976
978 0 473844 255537 87440 107 977
979 0 474408 255969 87440 154 978
980 0 474476 256121 87280 154 979
981 0 473780 255544 87400 107 978
982 0 473588 255565 87280 51 981
983 0 473428 255561 87120 51 982
984 0 473232 255437 87080 51 983
985 0 473764 255895 87000 80 984
986 0 473948 255987 86920 75 985
987 0 473948 255983 86880 75 986
988 0 473796 256027 86840 75 987
989 0 473788 256111 86720 102 988
990 0 473760 256165 86680 102 989
991 0 473764 256189 86640 102 990
992 0 473756 256229 86600 -1 991
993 0 473308 256189 86560 -1 992
994 0 472948 256257 86600 -1 993
995 0 472848 256105 86680 -1 994
996 0 473952 256481 86440 -1 992
997 0 473768 256649 86320 -1 996
998 0 474140 256621 86280 -1 997
999 0 473592 256753 86280 -1 997
1000 0 473632 256801 86200 -1 999
1001 0 473724 256997 86080 -1 1000
1002 0 473704 257149 86000 -1 1001
1003 0 473240 257353 85960 -1 1002
1004 0 473256 257489 85880 -1 1003
1005 0 473608 257565 85840 -1 1004
1006 0 473704 257649 85760 -1 1005
1007 0 473836 257709 85640 -1 1006
1008 0 473980 257729 85560 -1 1007
1009 0 474108 257805 85440 -1 1008
1010 0 474260 257745 85240 -1 1009
1011 0 472968 257949 85840 -1 1004
1012 0 472912 257917 85760 -1 1011
1013 0 474144 256063 86840 102 987
1014 0 474408 256219 86640 51 1013
1015 0 474712 256311 86520 81 1014
1016 0 474704 256539 86480 75 1015
1017 0 474408 256755 86560 -1 1016
1018 0 474312 256703 86640 51 1017
1019 0 474316 256667 86680 51 1018
1020 0 474816 256619 86400 75 1016
1021 0 475080 256551 86280 75 1020
1022 0 475380 256555 86160 60 1021
1023 0 475960 256375 86000 60 1022
1024 0 476964 256067 86040 71 1023
1025 0 477188 255699 86080 51 1024
1026 0 477368 255383 86120 80 1025
1027 0 472840 255189 87000 71 984
1028 0 472724 255169 86880 75 1027
1029 0 472636 255225 86800 98 1028
1030 0 472608 255233 86680 98 1029
1031 0 472552 255293 86520 98 1030
1032 0 472424 255337 86320 178 1031
1033 0 472376 255341 86200 101 1032
1034 0 472304 255229 86120 98 1033
1035 0 472180 255833 86120 40 1034
1036 0 472192 255097 86000 98 1034
1037 0 472144 254983 85880 98 1036
1038 0 472068 254847 85760 102 1037
1039 0 471980 254591 85600 120 1038
1040 0 471912 254439 85480 115 1039
1041 0 471864 254259 85320 91 1040
1042 0 471820 254113 85200 75 1041
1043 0 471676 253969 85040 107 1042
1044 0 471500 253885 84920 134 1043
1045 0 471328 253823 84840 124 1044
1046 0 471294 253719 84800 163 1045
1047 0 471260 253615 84760 156 1046
1048 0 471188 253559 84680 160 1047
1049 0 471020 253519 84600 160 1048
1050 0 470716 253439 84520 150 1049
1051 0 470236 252889 84480 64 1050
1052 0 469864 252553 84520 108 1051
1053 0 469332 253241 84520 120 1052
1054 0 468964 253785 84600 131 1053
1055 0 468964 254025 84720 60 1054
1056 0 469100 254197 84840 60 1055
1057 0 469092 254387 84960 60 1056
1058 0 469208 254523 85080 60 1057
1059 0 469368 254587 85200 -1 1058
1060 0 469236 254675 85320 -1 1059
1061 0 469224 254755 85480 -1 1060
1062 0 469144 254895 85640 -1 1061
1063 0 468936 255189 85840 -1 1062
1064 0 468864 255361 85960 -1 1063
1065 0 468856 255497 86200 -1 1064
1066 0 468850 255495 86240 -1 1065
1067 0 468844 255493 86280 -1 1066
1068 0 468762 255395 86440 -1 1067
1069 0 469540 254675 85280 51 1059
1070 0 469792 254811 85360 51 1069
1071 0 468664 254215 85000 86 1057
1072 0 468560 253939 85120 40 1071
1073 0 468564 253863 85240 40 1072
1074 0 468524 253799 85360 40 1073
1075 0 468572 253755 85400 40 1074
1076 0 468820 253591 85600 40 1075
1077 0 469176 253599 85880 -1 1076
1078 0 469372 253607 86080 -1 1077
1079 0 469920 252587 84600 108 1052
1080 0 469816 252323 84640 32 1079
1081 0 469568 252135 84720 32 1080
1082 0 469740 251627 84720 40 1081
1083 0 469808 251543 84800 40 1082
1084 0 469864 251447 84920 80 1083
1085 0 470200 250971 84920 98 1084
1086 0 470584 250551 85000 80 1085
1087 0 470892 250273 84960 51 1086
1088 0 470976 250117 84880 75 1087
1089 0 471032 250125 84760 75 1088
1090 0 471120 250009 84680 75 1089
1091 0 471136 249801 84720 75 1090
1092 0 471200 249709 84840 75 1091
1093 0 471212 249637 84920 75 1092
1094 0 471132 249633 85000 75 1093
1095 0 471128 249649 85040 75 1094
1096 0 470684 250485 85120 80 1086
1097 0 470676 250569 85240 80 1096
1098 0 469724 251655 84600 40 1082
1099 0 469856 251703 84440 60 1098
1100 0 470168 251775 84360 60 1099
1101 0 470712 251639 84400 91 1100
1102 0 470752.62 251516.22 84480 91 1101
1103 0 471112 251619 84400 32 1101
1104 0 471456 251507 84320 71 1103
1105 0 471808 251333 84280 32 1104
1106 0 472040 251113 84240 60 1105
1107 0 472004 251041 84120 96 1106
1108 0 472112 250773 84000 80 1107
1109 0 469256 252231 84840 150 1081
1110 0 469208 252211 84920 150 1109
1111 0 469040 252255 85040 101 1110
1112 0 468792 252277 85120 150 1111
1113 0 468580 252373 85200 60 1112
1114 0 468408 252521 85360 120 1113
1115 0 468156 252791 85440 120 1114
1116 0 467788 253227 85400 40 1115
1117 0 467788 253659 85320 81 1116
1118 0 467792 253777 85240 60 1117
1119 0 468232 253889 85240 32 1118
1120 0 468364 253821 85160 32 1119
1121 0 468476 253773 85080 40 1120
1122 0 468492 253773 85000 40 1121
1123 0 467700 253877 85160 81 1118
1124 0 467624 254105 85080 134 1123
1125 0 467672 254613 85040 86 1124
1126 0 467688 254749 84960 120 1125
1127 0 467688 254855 84880 120 1126
1128 0 467648 255203 84800 122 1127
1129 0 467456 256039 84760 124 1128
1130 0 467288 256315 84640 75 1129
1131 0 467212 256427 84600 60 1130
1132 0 466920 256127 84600 40 1131
1133 0 466976 255743 84640 51 1132
1134 0 466968 255687 84720 51 1133
1135 0 466956 255603 84760 51 1134
1136 0 467092 256525 84480 60 1131
1137 0 466988 256673 84400 60 1136
1138 0 466332 256809 84400 32 1137
1139 0 465976 256661 84360 -1 1138
1140 0 465984 256673 84320 -1 1139
1141 0 467548 256025 84880 124 1129
1142 0 467604 256057 84960 75 1141
1143 0 467684 256177 85080 75 1142
1144 0 467728 256209 85200 81 1143
1145 0 467716 256285 85360 81 1144
1146 0 467652 256277 85440 71 1145
1147 0 467568 256237 85560 71 1146
1148 0 467380 256133 85640 60 1147
1149 0 467356 256141 85720 60 1148
1150 0 467373.2 256243.7 85800 60 1149
1151 0 467500 256597 85840 40 1150
1152 0 467544 256741 85920 40 1151
1153 0 468076 252849 85560 75 1115
1154 0 467816 252977 85600 60 1153
1155 0 467680 253021 85680 81 1154
1156 0 467556 253053 85840 81 1155
1157 0 467428 253077 85960 148 1156
1158 0 467212 253089 86120 64 1157
1159 0 467060 253177 86240 51 1158
1160 0 466732 253293 86360 120 1159
1161 0 466352 253407 86480 120 1160
1162 0 466368 253475 86560 157 1161
1163 0 466376 253811 86640 107 1162
1164 0 466338.66 253885.67 86720 107 1163
1165 0 466320 253923 86760 107 1164
1166 0 465608 253915 86760 96 1165
1167 0 465276 254029 86720 51 1166
1168 0 465144 253973 86800 51 1167
1169 0 465040 253933 86880 51 1168
1170 0 464884 253961 87000 51 1169
1171 0 464820 253953 87120 45 1170
1172 0 464684 253937 87280 45 1171
1173 0 464560 253841 87400 32 1172
1174 0 464604 253665 87520 51 1173
1175 0 464680 253417 87600 81 1174
1176 0 464696 253109 87680 102 1175
1177 0 464512 252831 87680 60 1176
1178 0 464436 252659 87760 60 1177
1179 0 464448 252535 87840 32 1178
1180 0 464416 252427 87920 32 1179
1181 0 464340 252259 88080 32 1180
1182 0 464336 252175 88240 51 1181
1183 0 464408 252133.67 88320 51 1182
1184 0 464172 252001 88320 40 1183
1185 0 464092 251873 88400 40 1184
1186 0 464220 251677 88480 51 1185
1187 0 464296 251665 88560 51 1186
1188 0 464444 252113 88360 51 1183
1189 0 464532 252049 88440 51 1188
1190 0 464616 251945 88600 51 1189
1191 0 464640 252025 88640 51 1190
1192 0 464740 253083 87720 102 1176
1193 0 466476 253679 86840 136 1165
1194 0 466504 253667 86880 136 1193
1195 0 466608 253519 87000 102 1194
1196 0 466712 253495 87120 131 1195
1197 0 466908 253463 87200 131 1196
1198 0 466956 253451 87280 32 1197
1199 0 466892 253467 87320 32 1198
1200 0 467216 253447 87400 32 1199
1201 0 467584 253555 87360 32 1200
1202 0 467772 253607 87280 -1 1201
1203 0 468076 253591 87200 -1 1202
1204 0 468376 253389 87200 -1 1203
1205 0 468352 253405 87120 -1 1204
1206 0 468396 253437 87320 -1 1204
1207 0 468580 253357 87440 -1 1206
1208 0 468608 253333 87480 -1 1207
1209 0 468824 253193 87520 -1 1208
1210 0 469100 253013 87560 -1 1209
1211 0 469104 252929 87680 -1 1210
1212 0 469192 252773 87800 -1 1211
1213 0 469316 252605 87920 -1 1212
1214 0 469404 252441 88040 -1 1213
1215 0 469496 252389 88120 -1 1214
1216 0 466564 254483 86600 40 1164
1217 0 466568 254983 86560 71 1216
1218 0 466640 255143 86440 71 1217
1219 0 466660 255215 86360 -1 1218
1220 0 468556 252621 85520 120 1114
1221 0 468668 252697 85640 120 1220
1222 0 468752 252873 85720 120 1221
1223 0 468756 252937 85840 -1 1222
1224 0 468672 252981 85960 -1 1223
1225 0 468096 252845 86040 60 1224
1226 0 467940 252877 86200 60 1225
1227 0 467872 252881 86280 60 1226
1228 0 470248 252913 84360 64 1051
1229 0 470280 253025 84280 45 1228
1230 0 470312 252341 84280 107 1229
1231 0 470328 252261 84160 107 1230
1232 0 470402.66 252119.67 84080 107 1231
1233 0 470784 253997 85000 71 1044
1234 0 470760 253941 85120 71 1233
1235 0 470756 253953 85200 71 1234
1236 0 470464 254105 85280 40 1235
1237 0 470260 254365 85240 40 1236
1238 0 470188 254505 85320 40 1237
1239 0 470152 254609 85400 51 1238
1240 0 470144 254745 85520 75 1239
1241 0 470060.56 254995.31 85600 64 1240
1242 0 470057.72 255360.19 85720 51 1241
1243 0 470094.5 255558.17 85800 75 1242
1244 0 470013.9 255689.69 85880 75 1243
1245 0 469994.1 255768.89 85960 75 1244
1246 0 470028.03 255845.27 86040 75 1245
1247 0 469909.25 255921.62 86120 75 1246
1248 0 469781.97 255876.38 86200 75 1247
1249 0 469479.3 255873.55 86280 -1 1248
1250 0 469388.8 255873.55 86360 -1 1249
1251 0 470920 253893 85280 71 1235
1252 0 470968 253895 85320 71 1251
1253 0 471016 253897 85360 71 1252
1254 0 471042 253893 85400 71 1253
1255 0 471492 253819 85400 75 1254
1256 0 471568 253715 85360 107 1255
1257 0 471660 253635 85280 107 1256
1258 0 471748 253595 85200 107 1257
1259 0 471540 253771 85480 75 1255
1260 0 471576 253743 85520 75 1259
1261 0 471696 253691 85640 75 1260
1262 0 471708 253703 85720 75 1261
1263 0 471068 253889 85440 71 1254
1264 0 471036 253893 85480 71 1263
1265 0 471024 253909 85640 71 1264
1266 0 470996 253937 85800 32 1265
1267 0 470948 253905 85920 -1 1266
1268 0 470956 253865 86000 -1 1267
1269 0 471014 253828 86080 -1 1268
1270 0 470476 254057 85920 40 1267
1271 0 470348 253753 86000 -1 1270
1272 0 470216 253649 86080 -1 1271
1273 0 470184 253597 86120 -1 1272
1274 0 470448 254093 85800 40 1270
1275 0 470460 254109 85760 40 1274
1276 0 470468 254137 85680 40 1275
1277 0 470436 254125 85600 40 1276
1278 0 470412 254087 85320 40 1252
1279 0 470372 254023 85400 40 1278
1280 0 470376 253987 85480 40 1279
1281 0 470344 253987 85600 40 1280
1282 0 470288 253959 85720 40 1281
1283 0 470256 253887 85880 40 1282
1284 0 470096 253763 86040 -1 1283
1285 0 472992 254541 87000 81 1027
1286 0 472992 254073 87080 139 1285
1287 0 473100 254037 87200 98 1286
1288 0 473176 253913 87360 98 1287
1289 0 473092.12 253808.77 87480 98 1288
1290 0 472690.94 253843.7 87520 64 1289
1291 0 472552.34 253767.34 87680 60 1290
1292 0 472444.84 253722.08 87800 60 1291
1293 0 472372.72 253655.61 87920 60 1292
1294 0 472293.53 253641.47 88080 60 1293
1295 0 472211.5 253647.12 88240 60 1294
1296 0 472214.34 253582.08 88360 -1 1295
1297 0 472118.16 253488.73 88480 -1 1296
1298 0 472149.28 253369.94 88560 -1 1297
1299 0 472154.94 253418.03 88640 -1 1298
1300 0 471866.44 253720.67 88760 -1 1299
1301 0 471774.06 253835.55 88880 -1 1300
1302 0 471598.72 254025.06 88960 -1 1301
1303 0 471491.22 254242.84 89040 -1 1302
1304 0 471325.78 254538.42 89160 -1 1303
1305 0 471147.6 254688.33 89240 -1 1304
1306 0 470955.25 254872.17 89320 -1 1305
1307 0 470798.03 254881.9 89360 -1 1306
1308 0 470755.6 254944.12 89480 -1 1307
1309 0 470761.25 255195.86 89560 -1 1308
1310 0 470741.47 255376.88 89520 -1 1309
1311 0 470755.6 255391.02 89480 -1 1310
1312 0 470798.03 255241.11 89640 -1 1309
1313 0 470973.38 255444.75 89640 -1 1312
1314 0 471044.1 255552.23 89560 -1 1313
1315 0 471058.25 255591.83 89480 -1 1314
1316 0 471029.97 255569.2 89400 -1 1315
1317 0 471097.84 255673.86 89360 -1 1316
1318 0 470959.25 255775.69 89280 -1 1317
1319 0 470752.78 255951.05 89200 -1 1318
1320 0 470380.4 256126.84 89280 -1 1319
1321 0 470087.9 256509.89 89240 -1 1320
1322 0 469973 256750.17 89160 -1 1321
1323 0 470387.38 256238.28 89400 -1 1320
1324 0 470091.38 256523.83 89520 -1 1323
1325 0 471502.3 255699.31 89200 -1 1317
1326 0 471035.62 255543.75 89360 -1 1316
1327 0 473506.94 253932.8 87200 80 1287
1328 0 473611.56 253938.45 87120 32 1327
1329 0 473625.72 253980.88 87000 32 1328
1330 0 473764.3 253929.97 86840 32 1329
1331 0 473775.62 253901.69 86760 32 1330
1332 0 473131.34 254941.33 87440 81 981
1333 0 473115.34 254861.33 87520 101 1332
1334 0 472850 254912 87520 101 1333
1335 0 472842 254874 87640 101 1334
1336 0 472822 254730 87800 101 1335
1337 0 472835.34 254676.67 87880 101 1336
1338 0 472842 254650 87920 101 1337
1339 0 472918 254532 88160 81 1338
1340 0 472450 254604 88080 81 1339
1341 0 471630 254800 88040 128 1340
1342 0 470934 254774 87920 181 1341
1343 0 470742 254796 87800 107 1342
1344 0 470706 254628 87760 104 1343
1345 0 470450 254584 87600 -1 1344
1346 0 470362 254552 87520 -1 1345
1347 0 470286 254340 87560 -1 1346
1348 0 470242 254228 87680 -1 1347
1349 0 470294 254052 87800 -1 1348
1350 0 470334 254581.33 87480 -1 1346
1351 0 470278 254640 87400 -1 1350
1352 0 470054 254878 88040 137 1342
1353 0 469859.47 254915.27 87840 132 1352
1354 0 469626 254960 87600 128 1353
1355 0 469462 254960 87480 128 1354
1356 0 469434 254982.67 87440 85 1355
1357 0 469378 255028 87360 -1 1356
1358 0 470306 254866 88200 107 1352
1359 0 470411 254836 88320 102 1358
1360 0 470446 254826 88360 102 1359
1361 0 470502 254614 88520 104 1360
1362 0 470298 254482 88600 102 1361
1363 0 469750 254830 88640 107 1362
1364 0 469506 255194 88800 -1 1363
1365 0 469346 255182 88960 -1 1364
1366 0 469354 255172 89040 -1 1365
1367 0 469362 255162 89120 -1 1366
1368 0 470590 255220 88320 51 1359
1369 0 470590 255360 88240 32 1368
1370 0 470566 255688 88200 75 1369
1371 0 470518 255772 88080 75 1370
1372 0 469386 255060 88000 51 1352
1373 0 469362 255326 88000 51 1372
1374 0 469262 255462 87920 51 1373
1375 0 469154 255566 87840 -1 1374
1376 0 469074 255638 87760 -1 1375
1377 0 469274 255688 87720 -1 1376
1378 0 469418 255880 87640 -1 1377
1379 0 469474 256040 87560 -1 1378
1380 0 469414 256072 87440 -1 1379
1381 0 469250 254952 88160 45 1372
1382 0 469214 254780 88320 32 1381
1383 0 469166 254440 88520 40 1382
1384 0 469098 254314 88640 40 1383
1385 0 468810 254542 88720 40 1384
1386 0 468606 254442 88800 40 1385
1387 0 468410 254282 88840 -1 1386
1388 0 468310 254354 88720 -1 1387
1389 0 468302 254202 88640 -1 1388
1390 0 468190 254358 88520 -1 1389
1391 0 468170 254510 88440 -1 1390
1392 0 468406 254034 88760 -1 1387
1393 0 468194 253818 88720 -1 1392
1394 0 468130 253518 88640 -1 1393
1395 0 468090 253458 88560 -1 1394
1396 0 468062 253478 88440 -1 1395
1397 0 467890 253382 88320 -1 1396
1398 0 467830 253398 88280 -1 1397
1399 0 467790 253430 88240 -1 1398
1400 0 471870 254696 88200 60 1341
1401 0 471970 254484 88400 32 1400
1402 0 472242 254268 88600 32 1401
1403 0 473094 254408 88320 60 1339
1404 0 473334 254236 88440 60 1403
1405 0 473582 254134 88520 40 1404
1406 0 472663.34 255033.33 87480 71 1334
1407 0 476103 256118 88840 209 278
1408 0 476135 256030 88960 209 1407
1409 0 475999 256014 89080 209 1408
1410 0 476031 256078 89160 209 1409
1411 0 475940.34 256112.67 89200 209 1410
1412 0 475759 256182 89280 108 1411
1413 0 475695 256246 89400 108 1412
1414 0 475615 256278 89520 108 1413
1415 0 475535 256222 89640 64 1414
1416 0 475611 256226 89760 64 1415
1417 0 475595 256202 89920 64 1416
1418 0 475611 256090 90080 81 1417
1419 0 475507 256146 90160 81 1418
1420 0 475259 256154 90280 32 1419
1421 0 475011 256010 90320 51 1420
1422 0 474771 255986 90440 86 1421
1423 0 474499 255850 90520 40 1422
1424 0 476179 255786 90640 102 1423
1425 0 475907 255722 90760 98 1424
1426 0 475627 255770 90840 197 1425
1427 0 475527 255734 90880 197 1426
1428 0 475427 255698 90920 156 1427
1429 0 475163 255610 91000 163 1428
1430 0 474979 255610 91080 136 1429
1431 0 474795 255730 91160 164 1430
1432 0 474789.66 255804.67 91240 164 1431
1433 0 474787 255842 91280 164 1432
1434 0 474699 255922 91400 163 1433
1435 0 474499 255970 91520 163 1434
1436 0 474563 257026 91520 150 1435
1437 0 474631 257186 91560 178 1436
1438 0 474699 257346 91600 178 1437
1439 0 475081 257724 91560 75 1438
1440 0 475393 257984 91480 60 1439
1441 0 476109 258320 91360 80 1440
1442 0 476493 258976 91360 -1 1441
1443 0 476545 259128 91320 -1 1442
1444 0 475072 256544 91040 207 1436
1445 0 475328 256608 90960 164 1444
1446 0 475520 256800 90960 71 1445
1447 0 475680 256960 90800 75 1446
1448 0 475936 257088 90760 51 1447
1449 0 476064 257184 90760 51 1448
1450 0 474431 255902 91600 224 1435
1451 0 474327 255846 91720 168 1450
1452 0 474255 255702 91800 51 1451
1453 0 474271 255538 91880 51 1452
1454 0 474211 255434 91960 75 1453
1455 0 474075 255298 92080 75 1454
1456 0 473987 255210 92240 75 1455
1457 0 473888 255840 91160 80 1435
1458 0 473632 255808 91240 75 1457
1459 0 473408 255648 91360 51 1458
1460 0 473216 255584 91560 45 1459
1461 0 473312 255488 91640 40 1460
1462 0 475411 254634 90920 196 1428
1463 0 475371 254474 91080 200 1462
1464 0 475357.66 254458 91120 200 1463
1465 0 475344.5 254442 91160 200 1464
1466 0 475331 254426 91200 200 1465
1467 0 475475 254314 91320 200 1466
1468 0 475487 254256 91360 200 1467
1469 0 475519 254280 91400 200 1468
1470 0 475723 253876 91480 -1 1469
1471 0 475655 253832 91560 -1 1470
1472 0 475071 254276 91440 181 1469
1473 0 475083 254256 91520 181 1472
1474 0 476075 255906 90040 91 1418
1475 0 476283 255890 89960 80 1474
1476 0 477571 255618 89880 40 1475
1477 0 478443 255402 89840 101 1476
1478 0 478651 255394 89760 71 1477
1479 0 478787 255338 89640 71 1478
1480 0 478907 255314 89520 32 1479
1481 0 478979 255370 89400 32 1480
1482 0 479111 255310 89280 96 1481
1483 0 479239 255342 89120 115 1482
1484 0 479295 255374 88960 115 1483
1485 0 479415 255406 88840 96 1484
1486 0 479615 255478 88720 51 1485
1487 0 480023 255094 88640 40 1486
1488 0 480079 255302 88520 40 1487
1489 0 480231 255494 88360 60 1488
1490 0 480359 255630 88200 81 1489
1491 0 480567 255694 88040 98 1490
1492 0 480695 255766 87880 90 1491
1493 0 480927 255766 87720 81 1492
1494 0 481087 255822 87560 91 1493
1495 0 481231 255870 87440 86 1494
1496 0 481415 255918 87280 40 1495
1497 0 481815 255942 87120 40 1496
1498 0 481947 255762 87080 120 1497
1499 0 482219 255746 86960 80 1498
1500 0 482651 255682 86840 107 1499
1501 0 482987 255618 86720 86 1500
1502 0 483283 255642 86600 75 1501
1503 0 483531 255674 86520 80 1502
1504 0 483699 255690 86400 81 1503
1505 0 483971 255714 86240 71 1504
1506 0 484259 255618 86120 136 1505
1507 0 484379 255626 85960 136 1506
1508 0 484587 255570 85920 75 1507
1509 0 484603 255346 85880 75 1508
1510 0 484635 255314 85840 102 1509
1511 0 484691 255610 85800 75 1508
1512 0 484755 255586 85680 102 1511
1513 0 484971 255522 85560 122 1512
1514 0 485147 255474 85440 124 1513
1515 0 485363 255426 85360 124 1514
1516 0 485483 255410 85240 160 1515
1517 0 485611 255362 85120 101 1516
1518 0 485659 255306 85000 101 1517
1519 0 485755 255218 84880 80 1518
1520 0 486167 254894 84720 32 1519
1521 0 486367 254846 84600 60 1520
1522 0 486639 254750 84480 90 1521
1523 0 486695 254790 84320 90 1522
1524 0 486807 254798 84160 90 1523
1525 0 487447 254734 84080 75 1524
1526 0 487607 254838 83960 75 1525
1527 0 487647 254838 83920 75 1526
1528 0 487759 254886 83840 91 1527
1529 0 487739 255270 83800 75 1528
1530 0 487675 255350 83760 40 1529
1531 0 487803 255450 83680 40 1530
1532 0 487915 255610 83640 71 1531
1533 0 487919 255778 83600 71 1532
1534 0 487559 256198 83640 71 1533
1535 0 487403 256214 83720 -1 1534
1536 0 487999 255746 83680 71 1532
1537 0 488031 255874 83720 71 1536
1538 0 488351 256150 83760 71 1537
1539 0 488023 254902 83720 86 1528
1540 0 488879 254854 83640 107 1539
1541 0 489151 254894 83560 115 1540
1542 0 489487 254910 83480 40 1541
1543 0 489735 254950 83440 40 1542
1544 0 490079 254950 83320 90 1543
1545 0 490407 255030 83200 124 1544
1546 0 490775 255086 83080 71 1545
1547 0 490915 255114 83000 71 1546
1548 0 491179 255090 82880 178 1547
1549 0 491267 255042 82760 200 1548
1550 0 491315 255026 82600 209 1549
1551 0 491443 255074 82440 181 1550
1552 0 491491 255042 82320 181 1551
1553 0 491499 255002 82240 181 1552
1554 0 491619 254970 82120 128 1553
1555 0 491859 254938 82000 128 1554
1556 0 491827 255034 81920 128 1555
1557 0 491915 255330 81840 224 1556
1558 0 492011 255298 81720 224 1557
1559 0 492323 255122 81600 45 1558
1560 0 492491 255034 81520 45 1559
1561 0 491755 256138 81800 160 1557
1562 0 491803 256634 81760 51 1561
1563 0 491731 256834 81680 80 1562
1564 0 491771 257306 81600 102 1563
1565 0 491595 257914 81560 98 1564
1566 0 491443 258050 81440 80 1565
1567 0 491267 258330 81360 75 1566
1568 0 491231 258502 81280 75 1567
1569 0 491175 258694 81200 60 1568
1570 0 491151 258886 81080 75 1569
1571 0 490943 259078 80960 75 1570
1572 0 490727 259822 80960 60 1571
1573 0 491223 260446 80960 102 1572
1574 0 491271 260574 80840 102 1573
1575 0 491293 260736 80680 102 1574
1576 0 491393 260720 80640 128 1575
1577 0 491357 260796 80520 128 1576
1578 0 491357 260956 80400 128 1577
1579 0 491309 261036 80320 128 1578
1580 0 490791 261394 80320 60 1579
1581 0 490715 261766 80280 71 1580
1582 0 490715 262006 80160 51 1581
1583 0 490711 262058 80040 60 1582
1584 0 490599 262098 79880 60 1583
1585 0 490515 262146 79720 75 1584
1586 0 490491 262230 79600 75 1585
1587 0 490512 262284 79480 32 1586
1588 0 490519 262302 79440 32 1587
1589 0 490543 262426 79240 71 1588
1590 0 490435 262478 79080 71 1589
1591 0 490499 262490 79000 75 1590
1592 0 490568.03 262513.62 78920 75 1591
1593 0 490613.6 262678.56 78760 67 1592
1594 0 491008 263040 78680 64 1593
1595 0 491072 263296 78720 75 1594
1596 0 490976 263520 78800 71 1595
1597 0 490848 263744 78800 64 1596
1598 0 490848 264000 78760 75 1597
1599 0 490656 264224 78760 71 1598
1600 0 491603 260914 80280 32 1579
1601 0 491855 260882 80160 32 1600
1602 0 491951 260926 80000 64 1601
1603 0 491967 260902 79840 101 1602
1604 0 492027 260902 79680 81 1603
1605 0 491983 260954 79480 101 1604
1606 0 491639 261134 79400 98 1605
1607 0 491503 261154 79320 98 1606
1608 0 491383 261258 79160 60 1607
1609 0 491355 261342 79040 60 1608
1610 0 491067 261658 78880 81 1609
1611 0 491003 261730 78800 60 1610
1612 0 490719 261846 78680 32 1611
1613 0 490651 261950 78520 32 1612
1614 0 490475 262114 78360 32 1613
1615 0 490395 262198 78280 32 1614
1616 0 490331 262262 78160 -1 1615
1617 0 490347 262326 78080 -1 1616
1618 0 490159 262362 77880 -1 1617
1619 0 489731 262406 77720 -1 1618
1620 0 489625 262396 77640 -1 1619
1621 0 488949 262528 77680 -1 1620
1622 0 488761 262580 77800 -1 1621
1623 0 488669 262628 77960 51 1622
1624 0 488525 262636 78040 51 1623
1625 0 488329 262556 78120 51 1624
1626 0 488233 262640 78200 51 1625
1627 0 488017 263004 78280 40 1626
1628 0 487801 263572 78280 80 1627
1629 0 487501 263736 78200 51 1628
1630 0 487191 263818 78120 51 1629
1631 0 486995 263862 78000 75 1630
1632 0 486679 263906 77880 60 1631
1633 0 486503 263910 77760 60 1632
1634 0 486487 263922 77640 60 1633
1635 0 486335 254878 84080 75 1524
1636 0 486255 254926 83920 98 1635
1637 0 485565.56 254235.6 83800 64 1636
1638 0 485786.2 253935.78 83840 98 1637
1639 0 485755.06 253785.88 83920 71 1638
1640 0 485753.66 253645.88 84040 75 1639
1641 0 485750.84 253521.42 84120 75 1640
1642 0 485612.25 253241.4 84200 75 1641
1643 0 485574.5 253131.5 84240 75 1642
1644 0 485522.9 253120.8 84160 75 1643
1645 0 485432.4 253081.19 84080 75 1644
1646 0 485293.8 253106.66 84040 75 1645
1647 0 485238 253171 84000 75 1646
1648 0 485258 253159 83920 75 1647
1649 0 485537.03 253021.8 84280 75 1643
1650 0 485534.22 252965.23 84360 -1 1649
1651 0 474679 257602 88800 156 277
1652 0 474407 257586 88960 244 1651
1653 0 474207 257634 89120 166 1652
1654 0 474247 257514 89160 244 1653
1655 0 471607 259582 88640 122 275
1656 0 471679 259862 88560 32 1655
1657 0 471751 259982 88440 32 1656
1658 0 467435 263714 88960 120 272
1659 0 467539 263626 89120 164 1658
1660 0 467675 263578 89280 139 1659
1661 0 468059 263762 89520 206 1660
1662 0 468283 263938 89600 163 1661
1663 0 467875 264514 89600 71 1662
1664 0 467859 264674 89680 71 1663
1665 0 467779 264866 89800 71 1664
1666 0 467467 265330 89920 -1 1665
1667 0 467371 265394 90080 -1 1666
1668 0 467283 265490 90240 -1 1667
1669 0 467155 265586 90320 -1 1668
1670 0 466165 266024 90320 -1 1669
1671 0 466141 266008 90200 -1 1670
1672 0 466205 266032 90160 -1 1671
1673 0 466221 266188 90120 -1 1672
1674 0 466105 266300 90240 -1 1673
1675 0 466005 266248 90320 -1 1674
1676 0 467027 265682 90400 -1 1669
1677 0 467035 265714 90560 -1 1676
1678 0 469751 266054 90600 -1 1677
1679 0 468711 265646 90640 51 1678
1680 0 468807 265918 90720 51 1679
1681 0 468659 266138 90800 75 1680
1682 0 468395 266358 90880 71 1681
1683 0 468111 266682 90920 102 1682
1684 0 468139 266838 90960 71 1683
1685 0 468107 267138 90880 71 1684
1686 0 467955 267390 90800 86 1685
1687 0 468211 267450 90680 40 1686
1688 0 467959 267754 90920 75 1686
1689 0 467931 267910 90840 51 1688
1690 0 467919 268182 90800 102 1689
1691 0 468219 268350 90680 102 1690
1692 0 468271 268338 90640 102 1691
1693 0 469387 268406 90600 -1 1692
1694 0 466595 268454 90560 -1 1693
1695 0 466423 268454 90520 -1 1694
1696 0 466395 268578 90440 -1 1695
1697 0 466435 268578 90400 -1 1696
1698 0 467871 268258 90880 102 1690
1699 0 467655 268254 90960 64 1698
1700 0 467519 268198 91040 64 1699
1701 0 467547 268138 91120 64 1700
1702 0 467563 268086 91160 64 1701
1703 0 467551 268022 91240 64 1702
1704 0 468199 266690 91080 102 1684
1705 0 468023 266846 91200 91 1704
1706 0 467795 266806 90840 71 1683
1707 0 467839 266810 90800 71 1706
1708 0 467303 265762 89920 -1 1666
1709 0 466951 265902 89920 -1 1708
1710 0 466967 265946 89880 -1 1709
1711 0 467091 266070 89760 -1 1710
1712 0 467243 266214 89680 -1 1711
1713 0 467319 266286 89640 -1 1712
1714 0 467219 265838 89520 -1 1713
1715 0 467267 265730 89400 -1 1714
1716 0 467251 265722 89360 -1 1715
1717 0 467223 265602 89600 -1 1714
1718 0 467219 266702 89720 -1 1712
1719 0 467195 266726 89800 -1 1718
1720 0 467808 264384 88760 40 1663
1721 0 467808 264384 88480 32 1720
1722 0 467968 264320 88280 107 1721
1723 0 468160 264160 88320 122 1722
1724 0 468224 263936 88440 140 1723
1725 0 467008 263168 89200 204 1659
1726 0 466784 263040 89160 235 1725
1727 0 466528 262944 89080 203 1726
1728 0 466336 262816 88920 200 1727
1729 0 466368 262496 89000 32 1728
1730 0 466304 262432 88560 80 1729
1731 0 466496 262624 88520 120 1730
1732 0 465824 262496 88600 32 1730
1733 0 465568 262624 88560 71 1732
1734 0 465504 262848 88440 86 1733
1735 0 465504 262912 88400 86 1734
1736 0 466915 264674 88520 32 269
1737 0 467091 265114 88440 -1 1736
1738 0 467091 265538 88360 -1 1737
1739 0 466907 265882 88400 51 1738
1740 0 466803 266418 88320 51 1739
1741 0 466355 266858 88240 60 1740
1742 0 466291 267042 88160 60 1741
1743 0 466203 267282 88080 60 1742
1744 0 466207 267414 88000 40 1743
1745 0 466343 267702 87880 32 1744
1746 0 465999 268038 87800 64 1745
1747 0 465951 268102 87680 64 1746
1748 0 466799 263606 88080 32 266
1749 0 466847 263782 87920 51 1748
1750 0 466791 263894 87800 51 1749
1751 0 464475 265484 87680 122 260
1752 0 464307 265490 87800 122 1751
1753 0 464341 265418 87920 166 1752
1754 0 464329 265484 88040 166 1753
1755 0 464325 265506 88080 166 1754
1756 0 464314.72 265460.53 88200 -1 1755
1757 0 464373 265411 88320 -1 1756
1758 0 464389 265355 88360 -1 1757
1759 0 464369 265295 88400 -1 1758
1760 0 464355 265077 88520 -1 1759
1761 0 464351 264841 88600 -1 1760
1762 0 464255 264465 88680 -1 1761
1763 0 464047 265269 88720 -1 1762
1764 0 464063 265181 88840 -1 1763
1765 0 464123 265469 88880 -1 1764
1766 0 464111 265465 89000 -1 1765
1767 0 464139 265465 89120 -1 1766
1768 0 464251 265489 89240 -1 1767
1769 0 464271 265511 89280 -1 1768
1770 0 464223 265523 89440 -1 1769
1771 0 464197 265583 89480 -1 1770
1772 0 464269 265763 89520 -1 1771
1773 0 464303 265849 89600 -1 1772
1774 0 464131 265625 89600 -1 1771
1775 0 464209 265723 89680 -1 1774
1776 0 464212.56 265745.75 89720 -1 1775
1777 0 463319 264877 88600 -1 1761
1778 0 462795 264653 88680 -1 1777
1779 0 462977 269118 86640 75 249
1780 0 463229 269346 86760 91 1779
1781 0 463353 269370 86880 98 1780
1782 0 463501 269382 86960 75 1781
1783 0 463733 269806 87040 192 1782
1784 0 463949 270142 87120 140 1783
1785 0 463893 270102 87240 237 1784
1786 0 463925 270062 87360 237 1785
1787 0 463957 269934 87520 104 1786
1788 0 464637 269942 87600 64 1787
1789 0 464725 269894 87720 60 1788
1790 0 464869 269830 87880 60 1789
1791 0 464965 269742 88040 101 1790
1792 0 465005 269582 88200 91 1791
1793 0 465205 269358 88280 40 1792
1794 0 465373 269214 88360 40 1793
1795 0 465429 269022 88480 32 1794
1796 0 465541 268862 88560 32 1795
1797 0 464997 269606 88320 91 1792
1798 0 464893 269566 88440 32 1797
1799 0 464791.66 269496.66 88520 32 1798
1800 0 464189 269526 88520 -1 1799
1801 0 463925 269534 88440 -1 1800
1802 0 463741 269614 88360 -1 1801
1803 0 463613 269710 88240 -1 1802
1804 0 463557 269814 88080 -1 1803
1805 0 463581 269846 87840 192 1804
1806 0 463589 269900 87720 192 1805
1807 0 464741 269462 88560 32 1799
1808 0 464885 269382 88640 32 1807
1809 0 464813 269862 88720 32 1808
1810 0 464858.34 269888.66 88760 32 1809
1811 0 464949 269942 88840 32 1810
1812 0 464941 269958 88960 230 1811
1813 0 464941 270062 89080 230 1812
1814 0 464997 270030 89240 230 1813
1815 0 465039 269988 89360 230 1814
1816 0 465333 270662 89360 32 1815
1817 0 465277 271076 89400 71 1816
1818 0 465261 271072 89520 71 1817
1819 0 465053 269974 89400 230 1815
1820 0 465061 269966 89520 230 1819
1821 0 465181 270126 89680 120 1820
1822 0 465205 270014 89800 104 1821
1823 0 465277 269846 89920 104 1822
1824 0 465141.2 269711.94 89960 104 1823
1825 0 465276.84 269879.16 90080 59 1824
1826 0 465458.06 270101.94 90240 -1 1825
1827 0 465628.7 269906.94 90560 -1 1826
1828 0 468240.34 269823.38 90600 -1 1827
1829 0 467296.7 269799 90640 -1 1828
1830 0 467300.16 269802.47 90680 -1 1829
1831 0 467213.1 269774.62 90800 -1 1830
1832 0 467261.84 269680.6 90920 -1 1831
1833 0 467310.6 269624.88 91080 -1 1832
1834 0 467293.2 269572.66 91120 -1 1833
1835 0 467383.72 269290.6 91160 -1 1834
1836 0 467669.28 269102.56 91200 -1 1835
1837 0 467745.88 268966.75 91280 -1 1836
1838 0 464235.8 269896.5 90000 64 1824
1839 0 464152.25 269973.1 89920 51 1838
1840 0 463828.4 270122.84 89840 75 1839
1841 0 463678.66 270147.22 89680 75 1840
1842 0 463804.03 269997.47 89640 32 1841
1843 0 463744.84 269781.6 89600 32 1842
1844 0 463821.44 269764.16 89560 32 1843
1845 0 463898.06 269722.38 89440 32 1844
1846 0 463960.72 269708.44 89320 32 1845
1847 0 463999.03 270039.25 90080 115 1838
1848 0 463703.03 270077.56 90120 115 1847
1849 0 463616 269913.9 90240 101 1848
1850 0 463612.5 269931.3 90280 101 1849
1851 0 465448 269731 88760 32 1810
1852 0 465824 269983 88720 -1 1851
1853 0 466048 269603 88680 -1 1852
1854 0 466144 269739 88600 -1 1853
1855 0 466548 270119 88480 -1 1854
1856 0 466616 270631 88400 -1 1855
1857 0 466532 270795 88320 -1 1856
1858 0 466408 270903 88200 -1 1857
1859 0 466340 270995 88040 -1 1858
1860 0 466176 270971 88000 -1 1859
1861 0 466724 270071 88520 -1 1855
1862 0 466660 269915 88680 -1 1861
1863 0 466524 270311 88720 -1 1862
1864 0 466724 270223 88840 -1 1863
1865 0 466844 270095 89040 -1 1864
1866 0 466972 270035 89160 -1 1865
1867 0 467020 269983 89240 -1 1866
1868 0 467160 269927 89280 -1 1867
1869 0 467244 269939 89320 -1 1868
1870 0 467376 269939 89400 -1 1869
1871 0 467444 269943 89560 -1 1870
1872 0 467616 270059 89680 -1 1871
1873 0 467680 270003 89760 -1 1872
1874 0 467732 269955 89880 -1 1873
1875 0 467840 269903 90040 -1 1874
1876 0 467900 269867 90200 -1 1875
1877 0 464045 270302 86960 124 1784
1878 0 464389 271204 86960 71 1877
1879 0 464741 271536 86840 40 1878
1880 0 464713 271716 86960 40 1879
1881 0 464789 271668 87000 40 1880
1882 0 464905 271844 87120 40 1881
1883 0 464921 271904 87240 40 1882
1884 0 465101 271928 87400 51 1883
1885 0 465405 271888 87520 51 1884
1886 0 465797 271976 87560 51 1885
1887 0 465997 271892 87680 -1 1886
1888 0 464213 270510 86840 91 1877
1889 0 465549 270630 86840 102 1888
1890 0 465573 270550 86960 102 1889
1891 0 464277 270598 86720 91 1888
1892 0 464493 270774 86560 91 1891
1893 0 464583.66 270774 86520 91 1892
1894 0 464765 270774 86440 80 1893
1895 0 464805 270874 86320 -1 1894
1896 0 465165 270890 86280 75 1895
1897 0 465165 270946 86200 75 1896
1898 0 465329 270780 86560 75 1893
1899 0 465437 270756 86640 102 1898
1900 0 465861 270820 86680 136 1899
1901 0 466165 271124 86640 32 1900
1902 0 466137 271264 86520 32 1901
1903 0 466137 271348 86400 32 1902
1904 0 466045 271512 86360 32 1903
1905 0 465709 271540 86320 32 1904
1906 0 465681 271772 86200 32 1905
1907 0 465741 271800 86160 32 1906
1908 0 465861 271856 86080 32 1907
1909 0 466189 271800 86200 32 1907
1910 0 466145 271720 86320 32 1909
1911 0 465897 271724 86400 32 1910
1912 0 465889 271632 86520 32 1911
1913 0 465889 271420 86600 32 1904
1914 0 465865 271348 86720 32 1913
1915 0 466081 270840 86760 102 1900
1916 0 466489 270680 86680 102 1915
1917 0 466501 270756 86560 102 1916
1918 0 466569 270732 86520 102 1917
1919 0 463661 269118 87080 75 1782
1920 0 463845 269086 87160 32 1919
1921 0 463941 269126 87280 32 1920
1922 0 463925 269126 87440 32 1921
1923 0 463773 269302 87560 32 1922
1924 0 463621 269398 87720 32 1923
1925 0 463581 269414 87840 122 1924
1926 0 463429 269142 87160 32 1919
1927 0 463341 269062 87320 32 1926
1928 0 463293 269014 87480 64 1927
1929 0 460849 268742 86480 256 246
1930 0 460809 268690 86640 256 1929
1931 0 460877 268654 86800 256 1930
1932 0 460681 268778 86920 276 1931
1933 0 460637 268762 87080 218 1932
1934 0 460625 268818 87240 176 1933
1935 0 460527 268948 87360 176 1934
1936 0 460687 269012 87520 221 1935
1937 0 460723 269056 87680 298 1936
1938 0 460835 269048 87840 284 1937
1939 0 460943 269012 88040 284 1938
1940 0 460963 268864 88240 253 1939
1941 0 460851 268660 88440 196 1940
1942 0 460755 268496 88600 32 1941
1943 0 460523 268848 88800 186 1942
1944 0 460563 268808 89000 186 1943
1945 0 460555 268740 89240 192 1944
1946 0 460575 268684 89440 135 1945
1947 0 460647 268964 89640 51 1946
1948 0 460591 268924 89840 51 1947
1949 0 460611 268908 90040 71 1948
1950 0 460711 268940 90240 71 1949
1951 0 460839 269056 90440 71 1950
1952 0 461003 269028 90560 81 1951
1953 0 462495 268992 90640 -1 1952
1954 0 462571 268912 90840 -1 1953
1955 0 462743 268920 91000 -1 1954
1956 0 462895 268936 91120 -1 1955
1957 0 463157 268958 91240 -1 1956
1958 0 463239 268922 91320 -1 1957
1959 0 463321 268886 91400 -1 1958
1960 0 463325 268798 91520 -1 1959
1961 0 463545 268742 91600 -1 1960
1962 0 463769 268706 91720 -1 1961
1963 0 463849 268654 91840 -1 1962
1964 0 463807 268600 92000 -1 1963
1965 0 463863 268496 92200 -1 1964
1966 0 463923 268424 92360 -1 1965
1967 0 463947 268348 92520 -1 1966
1968 0 463931 268248 92720 -1 1967
1969 0 463895 268184 92920 -1 1968
1970 0 463887 268116 93160 -1 1969
1971 0 463731 268152 93240 -1 1970
1972 0 463675 268212 93360 -1 1971
1973 0 463667 268284 93520 -1 1972
1974 0 463695 268304 93680 -1 1973
1975 0 463739 268264 93840 -1 1974
1976 0 464011 267792 93840 -1 1975
1977 0 464019 267676 93920 -1 1976
1978 0 463999 267564 94040 -1 1977
1979 0 463907 267416 94160 -1 1978
1980 0 463775 267216 94320 -1 1979
1981 0 463715 267112 94440 -1 1980
1982 0 463623 266912 94520 -1 1981
1983 0 463587 266716 94600 -1 1982
1984 0 463579 266686 94680 -1 1983
1985 0 463715 266598 94480 -1 1982
1986 0 463763 266566 94360 -1 1985
1987 0 463591 266318 94280 -1 1986
1988 0 463403 266258 94400 -1 1987
1989 0 463231 266222 94440 -1 1988
1990 0 463035 266142 94520 -1 1989
1991 0 462895 266102 94640 -1 1990
1992 0 462935 266078 94680 -1 1991
1993 0 463735 268352 93960 -1 1975
1994 0 463707 268424 94120 -1 1993
1995 0 463831 268448 94200 -1 1994
1996 0 463935 268404 94320 -1 1995
1997 0 463979 268376 94480 -1 1996
1998 0 463987 268328 94640 -1 1997
1999 0 463987 268260 94800 -1 1998
2000 0 464045 268190 95000 -1 1999
2001 0 464097 268122 95240 -1 2000
2002 0 464117 268046 95440 -1 2001
2003 0 464093 267998 95640 -1 2002
2004 0 464065 267962 95840 -1 2003
2005 0 464945 268114 95840 -1 2004
2006 0 465205 268210 95600 -1 2005
2007 0 465461 268298 95440 -1 2006
2008 0 465613 268298 95280 -1 2007
2009 0 465765 268262 95080 -1 2008
2010 0 465841 268262 94920 -1 2009
2011 0 466365 268162 94880 -1 2010
2012 0 466565 268378 94760 -1 2011
2013 0 466433 268118 94760 -1 2011
2014 0 466505 268082 94640 -1 2013
2015 0 463929 267860 95960 -1 2004
2016 0 463897 267852 96080 -1 2015
2017 0 463821 267864 96240 -1 2016
2018 0 463697 267880 96400 -1 2017
2019 0 463513 267916 96600 -1 2018
2020 0 463337 267992 96760 -1 2019
2021 0 463181 268028 96920 -1 2020
2022 0 463093 268052 97080 -1 2021
2023 0 463061 268180 97280 -1 2022
2024 0 462977 268274 97480 -1 2023
2025 0 462977 268350 97680 -1 2024
2026 0 463009 268462 97840 -1 2025
2027 0 463021 268438 98080 -1 2026
2028 0 462909 268526 98280 -1 2027
2029 0 462833 268616 98480 -1 2028
2030 0 462697 268764 98680 -1 2029
2031 0 462641 268824 98880 -1 2030
2032 0 462669 268962 99080 -1 2031
2033 0 462669 269050 99200 -1 2032
2034 0 462605 269202 99360 -1 2033
2035 0 462477 269402 99520 -1 2034
2036 0 462497 269546 99640 -1 2035
2037 0 463153 269844 99760 -1 2036
2038 0 463265 269952 99920 -1 2037
2039 0 463425 270004 100120 -1 2038
2040 0 463577 270130 100280 -1 2039
2041 0 463901 270262 100480 -1 2040
2042 0 464185 270286 100640 -1 2041
2043 0 464397 270286 100840 -1 2042
2044 0 464513 270246 101040 -1 2043
2045 0 464709 270172 101240 -1 2044
2046 0 464817 270132 101440 -1 2045
2047 0 464985 270036 101600 -1 2046
2048 0 465157 269972 101800 -1 2047
2049 0 465213 269984 102040 -1 2048
2050 0 465345 270004 102200 -1 2049
2051 0 465525 269980 102360 -1 2050
2052 0 465717 269948 102520 -1 2051
2053 0 465873 270006 102680 -1 2052
2054 0 466009 270038 102840 -1 2053
2055 0 466197 270058 103040 -1 2054
2056 0 466485 270046 103200 -1 2055
2057 0 466769 270042 103400 -1 2056
2058 0 466889 270082 103600 -1 2057
2059 0 467025 270110 103800 -1 2058
2060 0 467165 270244 104000 -1 2059
2061 0 467285 270328 104160 -1 2060
2062 0 467433 270368 104400 -1 2061
2063 0 467565 270520 104600 -1 2062
2064 0 467489 270592 104800 -1 2063
2065 0 467433 270638 105000 -1 2064
2066 0 467453 270606 105200 -1 2065
2067 0 467393 270578 105400 -1 2066
2068 0 467221 270494 105600 -1 2067
2069 0 467101 270450 105800 -1 2068
2070 0 466969 270358 106000 -1 2069
2071 0 466925 270294 106200 -1 2070
2072 0 466753 270226 106400 -1 2071
2073 0 466617 270100 106600 -1 2072
2074 0 466553 270012 106800 -1 2073
2075 0 466449 269996 107000 -1 2074
2076 0 466489 269960 107240 -1 2075
2077 0 466505 269968 107440 -1 2076
2078 0 466597 270008 107640 -1 2077
2079 0 466805 269928 107800 -1 2078
2080 0 466917 269908 107960 -1 2079
2081 0 467153 269892 108200 -1 2080
2082 0 467353 269880 108360 -1 2081
2083 0 467533 269868 108520 -1 2082
2084 0 467641 269830 108680 -1 2083
2085 0 467681 269854 108880 -1 2084
2086 0 467801 269854 109040 -1 2085
2087 0 467893 269850 109240 -1 2086
2088 0 468061 269882 109440 -1 2087
2089 0 468157 269822 109640 -1 2088
2090 0 468241 269786 109840 -1 2089
2091 0 468101 269706 110040 -1 2090
2092 0 468009 269674 110200 -1 2091
2093 0 467969 269550 110360 -1 2092
2094 0 467961 269486 110520 -1 2093
2095 0 467877 269486 110720 -1 2094
2096 0 467745 269426 110920 -1 2095
2097 0 467577 269362 111120 -1 2096
2098 0 467397 269354 111240 -1 2097
2099 0 467161 269334 111400 -1 2098
2100 0 467033 269268 111560 -1 2099
2101 0 466837 269240 111720 -1 2100
2102 0 466605 269216 111840 -1 2101
2103 0 466465 269148 112000 -1 2102
2104 0 466285 269110 112120 -1 2103
2105 0 466109 269018 112280 -1 2104
2106 0 465977 268978 112440 -1 2105
2107 0 465785 268938 112600 -1 2106
2108 0 465601 268882 112760 -1 2107
2109 0 465501 268800 112960 -1 2108
2110 0 465273 268744 113160 -1 2109
2111 0 465249 268672 113400 -1 2110
2112 0 465169 268568 113600 -1 2111
2113 0 465177 268420 113840 -1 2112
2114 0 465121 268222 114040 -1 2113
2115 0 465053 268034 114240 -1 2114
2116 0 465017 267898 114400 -1 2115
2117 0 464957 267748 114600 -1 2116
2118 0 464813 267676 114800 -1 2117
2119 0 464617 267564 115040 -1 2118
2120 0 464445 267298 115200 -1 2119
2121 0 464317 267082 115320 -1 2120
2122 0 464221 266904 115480 -1 2121
2123 0 464149 266824 115640 -1 2122
2124 0 464077 266558 115840 -1 2123
2125 0 464061 266310 116000 -1 2124
2126 0 464013 266148 116160 -1 2125
2127 0 464017 265944 116320 -1 2126
2128 0 464053 265736 116440 -1 2127
2129 0 463997 265608 116600 -1 2128
2130 0 463921 265340 116760 -1 2129
2131 0 463857 265042 116920 -1 2130
2132 0 463825 264714 117080 -1 2131
2133 0 463761 264266 117240 -1 2132
2134 0 463857 264054 117400 -1 2133
2135 0 463921 263950 117560 -1 2134
2136 0 463985 263822 117720 -1 2135
2137 0 464097 263646 117880 -1 2136
2138 0 464193 263398 118040 -1 2137
2139 0 464273 263214 118200 -1 2138
2140 0 464225 263110 118360 -1 2139
2141 0 464137 262926 118520 -1 2140
2142 0 464225 262670 118680 -1 2141
2143 0 464249 262298 118840 -1 2142
2144 0 464161 262106 119000 -1 2143
2145 0 464081 261874 119160 -1 2144
2146 0 464169 261618 119320 -1 2145
2147 0 464201 261402 119480 -1 2146
2148 0 464249 261206 119680 -1 2147
2149 0 464281 260990 119880 -1 2148
2150 0 464217 260862 120040 -1 2149
2151 0 464193 260654 120200 -1 2150
2152 0 464049 260494 120400 -1 2151
2153 0 464049 260354 120560 -1 2152
2154 0 464129 260122 120760 -1 2153
2155 0 464185 259906 120920 -1 2154
2156 0 464225 259682 121080 -1 2155
2157 0 464249 259346 121280 -1 2156
2158 0 464361 259146 121400 -1 2157
2159 0 464465 258730 121520 -1 2158
2160 0 464569 258262 121680 -1 2159
2161 0 464545 257990 121840 -1 2160
2162 0 464505 257726 122000 -1 2161
2163 0 464433 257478 122120 -1 2162
2164 0 464385 257286 122240 -1 2163
2165 0 464321 257126 122400 -1 2164
2166 0 464233 256902 122560 -1 2165
2167 0 464161 256650 122720 -1 2166
2168 0 464193 256458 122880 -1 2167
2169 0 464337 256138 123000 -1 2168
2170 0 464513 255882 123120 -1 2169
2171 0 464569 255578 123240 -1 2170
2172 0 464425 255190 123400 -1 2171
2173 0 464353 254894 123560 -1 2172
2174 0 464353 254662 123720 -1 2173
2175 0 464473 254406 123920 -1 2174
2176 0 464609 254226 124080 -1 2175
2177 0 464761 253922 124200 -1 2176
2178 0 464889 253650 124320 -1 2177
2179 0 465001 253418 124480 -1 2178
2180 0 465065 253190 124600 -1 2179
2181 0 465137 252982 124760 -1 2180
2182 0 465145 252734 124920 -1 2181
2183 0 465161 252518 125080 -1 2182
2184 0 465265 252218 125240 -1 2183
2185 0 465257 251986 125400 -1 2184
2186 0 465241 251786 125520 -1 2185
2187 0 465217 251582 125640 -1 2186
2188 0 465241 251374 125800 -1 2187
2189 0 465217 251206 125960 -1 2188
2190 0 465241 250974 126120 -1 2189
2191 0 465209 250810 126280 -1 2190
2192 0 465273 250570 126440 -1 2191
2193 0 465425 250354 126600 -1 2192
2194 0 465481 250194 126720 -1 2193
2195 0 465529 250018 126880 -1 2194
2196 0 465537 249858 127040 -1 2195
2197 0 465569 249634 127200 -1 2196
2198 0 465585 249394 127360 -1 2197
2199 0 465577 249162 127520 -1 2198
2200 0 465585 248994 127640 -1 2199
2201 0 465577 248882 127800 -1 2200
2202 0 465617 248770 127960 -1 2201
2203 0 465609 248582 128160 -1 2202
2204 0 465561 248382 128400 -1 2203
2205 0 465505 248174 128600 -1 2204
2206 0 465497 247910 128800 -1 2205
2207 0 465513 247710 129000 -1 2206
2208 0 465465 247602 129160 -1 2207
2209 0 465433 247426 129320 -1 2208
2210 0 465217 247266 129520 -1 2209
2211 0 465105 247106 129680 -1 2210
2212 0 465009 247034 129840 -1 2211
2213 0 464889 246962 130000 -1 2212
2214 0 464825 246930 130200 -1 2213
2215 0 464721 246866 130360 -1 2214
2216 0 464625 246754 130560 -1 2215
2217 0 464553 246586 130760 -1 2216
2218 0 464369 246454 130920 -1 2217
2219 0 464233 246382 131120 -1 2218
2220 0 464137 246278 131280 -1 2219
2221 0 463961 246214 131480 -1 2220
2222 0 463929 246094 131640 -1 2221
2223 0 463849 246062 131800 -1 2222
2224 0 463785 246062 132000 -1 2223
2225 0 463665 246182 132200 -1 2224
2226 0 463585 246246 132400 -1 2225
2227 0 463481 246294 132600 -1 2226
2228 0 463369 246254 132760 -1 2227
2229 0 463233 246182 132960 -1 2228
2230 0 463113 246094 133120 -1 2229
2231 0 462969 245982 133280 -1 2230
2232 0 462801 245902 133440 -1 2231
2233 0 462697 245826 133640 -1 2232
2234 0 462657 245690 133880 -1 2233
2235 0 462441 245642 134080 -1 2234
2236 0 462241 245610 134240 -1 2235
2237 0 462097 245538 134440 -1 2236
2238 0 461889 245450 134640 -1 2237
2239 0 461649 245386 134840 -1 2238
2240 0 461513 245282 135000 -1 2239
2241 0 461257 245186 135160 -1 2240
2242 0 461065 245082 135320 -1 2241
2243 0 460881 244914 135480 -1 2242
2244 0 460657 244786 135640 -1 2243
2245 0 460425 244666 135800 -1 2244
2246 0 460297 244622 135960 -1 2245
2247 0 460137 244558 136120 -1 2246
2248 0 460097 244510 136280 -1 2247
2249 0 459841 244470 136440 -1 2248
2250 0 459713 244470 136600 -1 2249
2251 0 459521 244430 136800 -1 2250
2252 0 459337 244318 136960 -1 2251
2253 0 459249 244258 137120 -1 2252
2254 0 459129 244154 137280 -1 2253
2255 0 458929 244106 137440 -1 2254
2256 0 458845 243984 137640 -1 2255
2257 0 458673 243928 137840 -1 2256
2258 0 458545 243840 138000 -1 2257
2259 0 458353 243764 138160 -1 2258
2260 0 458177 243656 138320 -1 2259
2261 0 458065 243672 138480 -1 2260
2262 0 457945 243656 138680 -1 2261
2263 0 457809 243676 138880 32 2262
2264 0 457637 243788 139040 32 2263
2265 0 457605 243702 139240 32 2264
2266 0 457337 243794 139400 51 2265
2267 0 457245 243814 139560 51 2266
2268 0 457013 243882 139720 120 2267
2269 0 456653 243890 139840 150 2268
2270 0 456425 243920 139960 154 2269
2271 0 456177 243936 140080 140 2270
2272 0 455957 243956 140240 140 2271
2273 0 455817 243956 140360 134 2272
2274 0 455657 243962 140520 101 2273
2275 0 455629 243918 140720 128 2274
2276 0 455377 243766 140920 139 2275
2277 0 455053 243690 141040 80 2276
2278 0 454865 243622 141200 104 2277
2279 0 454673 243534 141360 120 2278
2280 0 454445 243480 141520 108 2279
2281 0 454241 243364 141680 107 2280
2282 0 454021 243344 141840 124 2281
2283 0 453669 243404 142000 137 2282
2284 0 453461 243414 142200 166 2283
2285 0 453289 243426 142400 166 2284
2286 0 453225 243470 142560 131 2285
2287 0 453109 243490 142760 81 2286
2288 0 453013 243466 142920 104 2287
2289 0 452833 243454 143120 108 2288
2290 0 452573 243442 143320 204 2289
2291 0 452421 243490 143520 226 2290
2292 0 452261 243490 143720 157 2291
2293 0 452001 243476 144000 124 2292
2294 0 451809 243408 144200 124 2293
2295 0 451705 243386 144360 128 2294
2296 0 451541 243278 144560 80 2295
2297 0 451409 243206 144720 135 2296
2298 0 451133 243174 144880 163 2297
2299 0 450789 243120 145080 166 2298
2300 0 450485 243132 145240 175 2299
2301 0 450253 243140 145400 166 2300
2302 0 449921 243222 145560 148 2301
2303 0 449693 243210 145720 124 2302
2304 0 449421 243190 145840 102 2303
2305 0 449305 243174 146000 102 2304
2306 0 449125 243114 146160 128 2305
2307 0 448861 243062 146280 163 2306
2308 0 448649 243056 146400 163 2307
2309 0 448385 243004 146560 186 2308
2310 0 448217 242968 146720 186 2309
2311 0 447889 242964 146840 156 2310
2312 0 447633 242870 146960 128 2311
2313 0 447305 242822 147080 137 2312
2314 0 446605 242752 147200 136 2313
2315 0 446617 242748 147240 136 2314
2316 0 446105 242536 147200 120 2314
2317 0 445861 242472 147080 172 2316
2318 0 445701 242394 146960 160 2317
2319 0 445597 242394 146880 160 2318
2320 0 445457 242286 146760 120 2319
2321 0 444665 242158 146640 102 2320
2322 0 443749 241872 146560 226 2321
2323 0 442637 241732 146640 124 2322
2324 0 442643 241718.5 146520 124 2323
2325 0 442645 241714 146480 124 2324
2326 0 442677 241750 146360 124 2325
2327 0 442705 241770 146320 124 2326
2328 0 441693 241478 146520 140 2323
2329 0 441713 241482 146200 140 2328
2330 0 441833 241570 146720 197 2328
2331 0 441673 241570 146920 140 2330
2332 0 441441 241614 147040 139 2331
2333 0 440701 241750 147120 120 2332
2334 0 439569 241896 147160 284 2333
2335 0 438705 241944 147200 156 2334
2336 0 438573 241942 147360 156 2335
2337 0 438473 241974 147480 128 2336
2338 0 438473 241974 147520 128 2337
2339 0 438385 242002 147720 120 2338
2340 0 437941 242010 147840 128 2339
2341 0 437681 242134 147920 172 2340
2342 0 437157 242322 148040 91 2341
2343 0 436861 242430 148200 185 2342
2344 0 436745 242452 148360 272 2343
2345 0 436497 242448 148520 272 2344
2346 0 436273 242456 148680 202 2345
2347 0 435781 242484 148840 135 2346
2348 0 435613 242450 149000 172 2347
2349 0 435473 242490 149160 148 2348
2350 0 435233 242522 149320 150 2349
2351 0 434921 242522 149480 136 2350
2352 0 434641 242566 149640 98 2351
2353 0 434557.66 242736 149840 150 2352
2354 0 434541 242770 149880 150 2353
2355 0 434493 242852 150080 164 2354
2356 0 434353 242960 150280 160 2355
2357 0 434101 242876 150480 81 2356
2358 0 433777 242812 150640 102 2357
2359 0 433557 242768 150760 104 2358
2360 0 433373 242778 150920 122 2359
2361 0 433121 242802 151080 148 2360
2362 0 432941 242750 151240 107 2361
2363 0 432557 242838 151400 96 2362
2364 0 432261 242812 151560 115 2363
2365 0 432101 242812 151760 98 2364
2366 0 431881 242716 151920 122 2365
2367 0 431817 242724 152080 122 2366
2368 0 431649 242796 152240 124 2367
2369 0 431253 242852 152360 102 2368
2370 0 430929 242936 152480 120 2369
2371 0 430857 243034 152640 137 2370
2372 0 430561 243154 152760 178 2371
2373 0 429809 243482 152840 135 2372
2374 0 429345 243794 152920 181 2373
2375 0 429025 244036 153040 141 2374
2376 0 428773 244320 153200 139 2375
2377 0 428521 244480 153320 32 2376
2378 0 428153 244830 153440 91 2377
2379 0 427897 245066 153600 107 2378
2380 0 427617 245242 153720 75 2379
2381 0 427113 245590 153800 40 2380
2382 0 427008 245536 152960 32 2381
2383 0 427008 245536 152680 64 2382
2384 0 427008 245568 152400 81 2383
2385 0 426880 245696 152200 51 2384
2386 0 426720 245856 152000 71 2385
2387 0 426592 245952 151800 96 2386
2388 0 426432 245984 151600 80 2387
2389 0 426240 246112 151440 102 2388
2390 0 426048 246304 151320 91 2389
2391 0 425888 246464 151120 101 2390
2392 0 425664 246592 151040 60 2391
2393 0 425408 246656 151040 75 2392
2394 0 425184 246688 150920 101 2393
2395 0 424928 246688 150840 172 2394
2396 0 424736 246848 150800 139 2395
2397 0 424800 247040 150640 136 2396
2398 0 424992 247200 150520 124 2397
2399 0 424832 247424 150520 102 2398
2400 0 424704 247648 150520 81 2399
2401 0 424576 247808 150480 81 2400
2402 0 424352 247776 150600 80 2401
2403 0 424096 247744 150680 40 2402
2404 0 423840 247744 150760 40 2403
2405 0 423776 247552 150800 51 2404
2406 0 424576 248064 150480 32 2401
2407 0 424384 248256 150400 81 2406
2408 0 424160 248416 150320 64 2407
2409 0 423904 248512 150320 32 2408
2410 0 424160 248576 150120 32 2409
2411 0 424096 248704 149880 60 2410
2412 0 423936 248768 149680 75 2411
2413 0 423776 248800 149480 98 2412
2414 0 423584 248960 149360 81 2413
2415 0 423360 249056 149240 91 2414
2416 0 423104 249088 149240 45 2415
2417 0 422848 249120 149240 45 2416
2418 0 422592 249216 149320 40 2417
2419 0 422528 249248 149400 45 2418
2420 0 422528 249344 149640 32 2419
2421 0 422592 249536 149800 51 2420
2422 0 422592 249792 149840 40 2421
2423 0 422592 250048 149880 91 2422
2424 0 422592 250304 149840 81 2423
2425 0 422592 250336 149840 96 2424
2426 0 422528 250400 150080 90 2425
2427 0 422464 250560 150280 45 2426
2428 0 422432 250528 150560 32 2427
2429 0 422336 250400 150640 40 2428
2430 0 422464 250528 149680 64 2425
2431 0 422272 250688 149600 51 2430
2432 0 422080 250880 149520 128 2431
2433 0 422016 251136 149520 150 2432
2434 0 421856 251328 149440 128 2433
2435 0 421760 251424 149400 120 2434
2436 0 421504 251520 149360 150 2435
2437 0 421248 251520 149280 204 2436
2438 0 420992 251520 149360 75 2437
2439 0 420768 251520 149520 75 2438
2440 0 420704 251488 149560 75 2439
2441 0 421792 251584 149600 135 2435
2442 0 421824 251808 149720 96 2441
2443 0 422016 251968 149840 124 2442
2444 0 421888 252192 149720 86 2443
2445 0 421824 252256 149640 51 2444
2446 0 422496 249472 149280 51 2419
2447 0 422656 249632 149160 45 2446
2448 0 422880 249472 149160 32 2447
2449 0 426741 245620 153920 40 2381
2450 0 426217 245740 154040 96 2449
2451 0 425857 245804 154200 140 2450
2452 0 425621 245982 154360 176 2451
2453 0 425425 246062 154560 120 2452
2454 0 425109 246154 154720 120 2453
2455 0 424429 246190 154880 160 2454
2456 0 423749 246576 154960 197 2455
2457 0 422673 246852 155080 202 2456
2458 0 421209 247730 155080 178 2457
2459 0 421171.66 247748.67 155160 178 2458
2460 0 421153 247758 155200 218 2459
2461 0 420845 247928 155360 262 2460
2462 0 420750.34 247976 155400 262 2461
2463 0 420561 248072 155480 217 2462
2464 0 420425 248234 155640 164 2463
2465 0 420185 248362 155800 168 2464
2466 0 420021 248410 155920 189 2465
2467 0 419505 248250 155960 128 2466
2468 0 419089 248242 156080 128 2467
2469 0 418961 248226 156240 128 2468
2470 0 418817 248236 156400 137 2469
2471 0 418641 248312 156600 98 2470
2472 0 418373 248372 156800 122 2471
2473 0 418105 248528 156960 107 2472
2474 0 417713 248704 157080 96 2473
2475 0 417301 248970 157200 226 2474
2476 0 417185 248914 157400 226 2475
2477 0 417089 248898 157640 207 2476
2478 0 417009 248854 157800 160 2477
2479 0 416821 248570 157920 86 2478
2480 0 416561 248566 158080 120 2479
2481 0 416257 248634 158200 102 2480
2482 0 416033 248742 158320 102 2481
2483 0 415809 248754 158440 101 2482
2484 0 415473 248718 158560 107 2483
2485 0 415241 248704 158680 120 2484
2486 0 415085 248732 158800 120 2485
2487 0 414849 248716 158920 120 2486
2488 0 414621 248740 159040 107 2487
2489 0 414253 248780 159160 128 2488
2490 0 414017 248808 159320 128 2489
2491 0 413825 248776 159480 137 2490
2492 0 413577 248764 159640 80 2491
2493 0 413333 248662 159760 98 2492
2494 0 412973 248614 159880 120 2493
2495 0 412673 248538 160000 153 2494
2496 0 412549 248518 160120 96 2495
2497 0 412469 248482 160240 96 2496
2498 0 412449 248470 160360 96 2497
2499 0 412349 248490 160480 75 2498
2500 0 412169 248502 160600 86 2499
2501 0 411985 248670 160720 86 2500
2502 0 411905 248702 160840 120 2501
2503 0 411713 248816 160960 122 2502
2504 0 411553 248840 161080 131 2503
2505 0 411289 248972 161200 81 2504
2506 0 411037 248976 161320 91 2505
2507 0 410793 248956 161440 80 2506
2508 0 410345 249100 161560 120 2507
2509 0 410145 249162 161640 124 2508
2510 0 409969 249254 161760 124 2509
2511 0 409909 249266 161880 164 2510
2512 0 409889 249250 162000 164 2511
2513 0 409761 249210 162160 104 2512
2514 0 409669 249258 162280 107 2513
2515 0 409665 249218 162320 107 2514
2516 0 409501 249156 162440 96 2515
2517 0 409393 249268 162560 96 2516
2518 0 409321 249284 162680 101 2517
2519 0 409185 249328 162840 101 2518
2520 0 409073 249348 163000 176 2519
2521 0 409029 249376 163040 176 2520
2522 0 408985 249304 163200 157 2521
2523 0 408881 249312 163320 128 2522
2524 0 408847.66 249338.67 163360 128 2523
2525 0 408781 249392 163440 128 2524
2526 0 408605 249456 163560 104 2525
2527 0 408521 249490 163680 108 2526
2528 0 408494.34 249479.33 163760 108 2527
2529 0 408481 249474 163800 108 2528
2530 0 408373 249414 163920 124 2529
2531 0 408309 249382 164040 186 2530
2532 0 408261 249418 164200 186 2531
2533 0 408281 249498 164360 143 2532
2534 0 408373 249526 164480 136 2533
2535 0 408417 249566 164600 136 2534
2536 0 408157 249954 164640 98 2535
2537 0 407801 250170 164680 102 2536
2538 0 407641 250374 164800 80 2537
2539 0 407613 250614 164880 86 2538
2540 0 407493 250798 164960 90 2539
2541 0 407065 251114 165080 80 2540
2542 0 406305 251328 165080 209 2541
2543 0 406177 251328 165200 209 2542
2544 0 406129 251284 165320 209 2543
2545 0 405929 251380 165480 160 2544
2546 0 405873 251425.33 165520 160 2545
2547 0 405761 251516 165600 135 2546
2548 0 405776 251615 165720 135 2547
2549 0 405781 251648 165760 148 2548
2550 0 405793 251604 165800 135 2549
2551 0 405805 251560 165840 135 2550
2552 0 405141 251550 165080 150 2542
2553 0 405117 251548 165040 150 2552
2554 0 404981 251556 164920 181 2553
2555 0 404933 251616 164880 181 2554
2556 0 404773 251748 164760 160 2555
2557 0 404761 251800 164680 136 2556
2558 0 404545 252208 164640 98 2557
2559 0 404203 252030.03 164640 134 2558
2560 0 404107 252202.03 164600 98 2559
2561 0 404585 252220 164600 98 2558
2562 0 408769 249562 164680 160 2535
2563 0 409093 249106 164720 128 2562
2564 0 409205 249282 164520 128 2563
2565 0 409269 248514 164720 140 2563
2566 0 409381 248204 164840 124 2565
2567 0 409401 248200 164920 124 2566
2568 0 409473 248140 165000 124 2567
2569 0 409597 248008 165120 197 2568
2570 0 409585 247944 165240 181 2569
2571 0 409645 247740 165360 150 2570
2572 0 409665 247548 165520 175 2571
2573 0 409729 247298 165680 154 2572
2574 0 409641 247042 165840 139 2573
2575 0 409585 246774 165960 135 2574
2576 0 409505 246518 166080 102 2575
2577 0 409457 246314 166200 157 2576
2578 0 409397 246120 166360 124 2577
2579 0 409461 245968 166480 124 2578
2580 0 409633 245612 166720 98 2579
2581 0 409717 245276 166800 107 2580
2582 0 409809 245022 166920 139 2581
2583 0 409857 244734 167040 189 2582
2584 0 409845 244518 167200 189 2583
2585 0 409901 243926 167280 120 2584
2586 0 409929 243668 167360 96 2585
2587 0 410045 243452 167440 96 2586
2588 0 410085 243364 167600 98 2587
2589 0 410169 243196 167720 120 2588
2590 0 410305 243032 167800 135 2589
2591 0 410397 242706 167960 143 2590
2592 0 410509 242466 168120 120 2591
2593 0 410465 242218 168240 120 2592
2594 0 410489 241880 168360 107 2593
2595 0 410485 241592 168440 150 2594
2596 0 410425 241348 168520 154 2595
2597 0 410393 241058 168600 153 2596
2598 0 410289 240688 168720 172 2597
2599 0 410181 240420 168800 156 2598
2600 0 410077 240128 168920 181 2599
2601 0 410021 239924 169000 163 2600
2602 0 409857 239574 169160 139 2601
2603 0 409725 238962 169280 98 2602
2604 0 409673 238528 169360 107 2603
2605 0 409665 238380 169480 124 2604
2606 0 409565 238184 169600 178 2605
2607 0 409521 237970 169720 163 2606
2608 0 409473 237626 169840 156 2607
2609 0 409401 237446 169920 156 2608
2610 0 409369 237216 170000 104 2609
2611 0 409337 237044 170120 81 2610
2612 0 409333 236960 170280 124 2611
2613 0 409393 236712 170440 120 2612
2614 0 409457 236474 170600 108 2613
2615 0 409437 236258 170760 108 2614
2616 0 409421 235990 170880 107 2615
2617 0 409469 235708 171000 136 2616
2618 0 409457 235580 171120 156 2617
2619 0 409433 235484 171280 154 2618
2620 0 409381 235304 171440 154 2619
2621 0 409289 235142 171600 120 2620
2622 0 409141 234994 171720 163 2621
2623 0 409081 234864 171880 156 2622
2624 0 409093 234692 172080 122 2623
2625 0 409025 234620 172200 122 2624
2626 0 408997 234572 172240 128 2625
2627 0 408949 234478 172400 128 2626
2628 0 408885 234334 172640 40 2627
2629 0 408845 234290 172840 40 2628
2630 0 408753 234146 173000 40 2629
2631 0 408701 234038 173160 -1 2630
2632 0 408589 233884 173320 -1 2631
2633 0 408433 233688 173480 -1 2632
2634 0 408333 233496 173640 -1 2633
2635 0 408253 233230 173760 -1 2634
2636 0 408221 233050 173840 -1 2635
2637 0 408185 232710 173920 -1 2636
2638 0 408117 232570 174000 -1 2637
2639 0 408053 232340 174080 -1 2638
2640 0 407901 232124 174200 -1 2639
2641 0 407769 231936 174280 -1 2640
2642 0 407585 231684 174360 -1 2641
2643 0 407445 231418 174440 -1 2642
2644 0 407297 231242 174560 -1 2643
2645 0 407085 230966 174680 -1 2644
2646 0 406745 230564 174720 -1 2645
2647 0 406637 230452 174840 -1 2646
2648 0 406433 230236 174960 -1 2647
2649 0 406197 229938 175040 -1 2648
2650 0 406101 229720 175160 -1 2649
2651 0 405945 229528 175240 -1 2650
2652 0 405793 229300 175320 -1 2651
2653 0 405453 228922 175400 -1 2652
2654 0 405349 228750 175520 -1 2653
2655 0 405165 228622 175600 -1 2654
2656 0 405029 228482 175680 -1 2655
2657 0 404889 228164 175800 -1 2656
2658 0 404713 227822 175960 -1 2657
2659 0 404601 227522 176080 -1 2658
2660 0 404481 227190 176200 -1 2659
2661 0 404337 226844 176320 -1 2660
2662 0 404181 226584 176440 -1 2661
2663 0 404069 226360 176600 -1 2662
2664 0 403953 226214 176720 -1 2663
2665 0 403845 226142 176880 -1 2664
2666 0 403641 226034 177040 -1 2665
2667 0 403633 225858 177160 -1 2666
2668 0 403533 225738 177280 -1 2667
2669 0 403369 225408 177400 -1 2668
2670 0 403241 225104 177520 -1 2669
2671 0 403189 224832 177640 -1 2670
2672 0 403173 224610 177760 -1 2671
2673 0 403081 224294 177880 -1 2672
2674 0 403009 224026 177960 -1 2673
2675 0 402849 223862 178080 -1 2674
2676 0 402745 223636 178200 -1 2675
2677 0 402613 223360 178320 -1 2676
2678 0 402493 223120 178440 -1 2677
2679 0 402369 222780 178560 -1 2678
2680 0 402325 222586 178640 -1 2679
2681 0 402225 222398 178720 -1 2680
2682 0 402149 222146 178800 -1 2681
2683 0 402037 221906 178880 -1 2682
2684 0 401993 221724 179000 -1 2683
2685 0 401965 221580 179120 -1 2684
2686 0 401881 221384 179240 -1 2685
2687 0 401821 221232 179360 -1 2686
2688 0 401789 221076 179480 -1 2687
2689 0 401641 220850 179640 -1 2688
2690 0 401537 220582 179720 -1 2689
2691 0 401449 220418 179800 -1 2690
2692 0 401381 220198 179880 -1 2691
2693 0 401265 219900 179960 -1 2692
2694 0 401229 219568 180040 -1 2693
2695 0 401125 219244 180080 -1 2694
2696 0 401245 218706 180200 -1 2695
2697 0 401297 218188 180240 -1 2696
2698 0 401177 217870 180280 -1 2697
2699 0 400949 217582 180360 -1 2698
2700 0 400765 216898 180320 -1 2699
2701 0 400625 216496 180240 -1 2700
2702 0 400389 216108 180360 -1 2701
2703 0 400113 215682 180440 -1 2702
2704 0 399953 215290 180520 -1 2703
2705 0 399793 215182 180600 -1 2704
2706 0 399661 215020 180720 -1 2705
2707 0 399553 214876 180800 -1 2706
2708 0 399529 214824 180920 -1 2707
2709 0 399393 214156 180960 -1 2708
2710 0 399201 214096 181120 -1 2709
2711 0 399145 214068 181200 -1 2710
2712 0 399249 213490 181440 -1 2711
2713 0 399197 213298 181560 -1 2712
2714 0 399217 212704 181680 -1 2713
2715 0 399149 212472 181760 -1 2714
2716 0 398989 212300 181800 -1 2715
2717 0 398837 211894 181920 -1 2716
2718 0 398757 211682 182000 -1 2717
2719 0 398765 211000 182120 -1 2718
2720 0 398545 210324 182080 -1 2719
2721 0 398513 210140 181960 -1 2720
2722 0 398157 208866 182000 -1 2721
2723 0 397505 208020 181920 -1 2722
2724 0 396785 207078 181960 -1 2723
2725 0 396413 206002 182000 -1 2724
2726 0 396429 206118 181840 -1 2725
2727 0 396453 206198 181800 -1 2726
2728 0 396405 206226 181760 -1 2727
2729 0 396085 205358 182120 -1 2725
2730 0 396037 204848 182200 -1 2729
2731 0 395821 204632 182320 -1 2730
2732 0 395561 203722 182400 -1 2731
2733 0 395833 202808 182280 -1 2732
2734 0 395973 202482 182120 -1 2733
2735 0 395289 201866 182200 -1 2734
2736 0 394721 201228 182280 -1 2735
2737 0 394701 200728 182360 -1 2736
2738 0 394573 200584 182480 -1 2737
2739 0 394533 200314 182600 -1 2738
2740 0 394541 200066 182720 -1 2739
2741 0 394545 199738 182840 -1 2740
2742 0 394481 199430 182960 -1 2741
2743 0 394409 199128 183080 -1 2742
2744 0 394353 198980 183200 -1 2743
2745 0 394333 198764 183320 -1 2744
2746 0 394297 198584 183400 -1 2745
2747 0 394245 198468 183520 -1 2746
2748 0 394181 198228 183640 -1 2747
2749 0 394129 197974 183760 -1 2748
2750 0 394205 197638 183880 -1 2749
2751 0 394225 197446 183960 -1 2750
2752 0 394081 196560 183960 -1 2751
2753 0 393969 196482 183920 -1 2752
2754 0 393989 196498 184000 -1 2753
2755 0 393621 195738 184080 -1 2754
2756 0 393097 194884 184120 -1 2755
2757 0 392993 194512 184040 -1 2756
2758 0 392901 194208 183960 -1 2757
2759 0 392881 194072 183880 -1 2758
2760 0 392937 193854 183760 -1 2759
2761 0 393033 193510 183680 -1 2760
2762 0 393073 193182 183600 -1 2761
2763 0 393101 193122 183480 -1 2762
2764 0 393129 192966 183360 -1 2763
2765 0 393121 192858 183240 -1 2764
2766 0 392181 192440 183120 -1 2765
2767 0 391645 192040 183160 -1 2766
2768 0 391213 191820 183200 -1 2767
2769 0 390329 191230 183320 -1 2768
2770 0 389369 190232 183160 -1 2769
2771 0 389725 189564 183080 -1 2770
2772 0 390345 189138 182960 -1 2771
2773 0 390545 188754 182880 -1 2772
2774 0 390522.6 188718.8 183040 -1 2773
2775 0 391013 188150 183040 -1 2774
2776 0 391105 187910 183160 -1 2775
2777 0 391437 187758 183200 -1 2776
2778 0 391897 187668 183240 -1 2777
2779 0 390517 188710 183080 -1 2774
2780 0 390413 188626 183200 -1 2779
2781 0 390305 188750 183320 -1 2780
2782 0 390305 188734 183360 -1 2781
2783 0 390209 189002 183560 -1 2782
2784 0 390617 188714 182800 -1 2773
2785 0 390717 188446 182720 -1 2784
2786 0 390301 188054 182640 -1 2785
2787 0 390357 187824 182600 -1 2786
2788 0 390429 187628 182440 -1 2787
2789 0 390451 187296 182400 -1 2788
2790 0 390473 186964 182360 -1 2789
2791 0 390577 186748 182280 -1 2790
2792 0 390669 186604 182200 -1 2791
2793 0 390705 186492 182080 -1 2792
2794 0 391041 185598 181960 -1 2793
2795 0 391169 185426 181880 -1 2794
2796 0 390989 184548 181960 -1 2795
2797 0 390493 184022 181920 -1 2796
2798 0 390045 183654 181880 -1 2797
2799 0 389789 183064 181840 -1 2798
2800 0 389921 182796 181760 -1 2799
2801 0 390001 182812 181640 -1 2800
2802 0 390157 182920 181560 -1 2801
2803 0 390229 183060 181480 -1 2802
2804 0 389701 182328 181760 -1 2799
2805 0 389661 182058 181920 -1 2804
2806 0 389553 181902 182080 -1 2805
2807 0 389501 181706 182200 -1 2806
2808 0 389533 181658 182320 -1 2807
2809 0 389393 181366 182440 -1 2808
2810 0 389289 181138 182560 -1 2809
2811 0 389237 181020 182640 -1 2810
2812 0 389137 180924 182760 -1 2811
2813 0 389129 180796 182880 -1 2812
2814 0 389201 180648 182960 -1 2813
2815 0 389221 180476 183040 -1 2814
2816 0 389137 180032 183160 -1 2815
2817 0 389001 179616 183280 -1 2816
2818 0 388957.03 179504.8 183400 -1 2817
2819 0 388781 179278 183480 -1 2818
2820 0 388677 179082 183600 -1 2819
2821 0 388369 178350 183520 -1 2820
2822 0 388261 177974 183400 -1 2821
2823 0 388465 177614 183240 -1 2822
2824 0 388645 177532 183040 -1 2823
2825 0 388549 177396 182920 -1 2824
2826 0 388525 177248 182800 -1 2825
2827 0 388429 177284 182720 -1 2826
2828 0 388489 177116 182640 -1 2827
2829 0 388553 177024 182560 -1 2828
2830 0 388829 177028 182440 -1 2829
2831 0 388861 176876 182280 -1 2830
2832 0 389001 176824 182160 -1 2831
2833 0 389093 176804 182080 -1 2832
2834 0 389121 176768 181920 -1 2833
2835 0 389225 176724 181800 -1 2834
2836 0 389377 176680 181680 -1 2835
2837 0 389457 176604 181560 -1 2836
2838 0 389469 176528 181440 -1 2837
2839 0 389493 176508 181320 -1 2838
2840 0 389525 176300 181200 -1 2839
2841 0 389581 176138 181080 -1 2840
2842 0 389669 175914 180960 -1 2841
2843 0 389769 175658 180840 -1 2842
2844 0 389817 175586 180760 -1 2843
2845 0 389813 175358 180680 -1 2844
2846 0 389837 175120 180600 -1 2845
2847 0 389881 174692 180520 -1 2846
2848 0 390357 174108 180560 -1 2847
2849 0 390413 173653.33 180480 -1 2848
2850 0 390441 173426 180440 -1 2849
2851 0 390549 173150 180320 -1 2850
2852 0 390841 172934 180200 -1 2851
2853 0 390989.03 172710.11 180120 -1 2852
2854 0 391221.03 173118.12 180080 -1 2853
2855 0 391013 172606 180040 -1 2854
2856 0 391057 172470 179920 -1 2855
2857 0 391117 172336 179800 -1 2856
2858 0 391181 172252 179640 -1 2857
2859 0 391229 172238.67 179600 -1 2858
2860 0 391325 172212 179520 -1 2859
2861 0 391481 172212 179400 -1 2860
2862 0 391555 172182 179360 -1 2861
2863 0 391629 172152 179320 -1 2862
2864 0 391797 172080 179200 -1 2863
2865 0 391881 172060 179080 -1 2864
2866 0 392077 172000 178920 -1 2865
2867 0 392165 171964 178880 -1 2866
2868 0 392361 171806 178800 -1 2867
2869 0 392385 171794 178720 -1 2868
2870 0 392497 171958 178680 -1 2869
2871 0 392569 172058 178640 -1 2870
2872 0 392643 172126.03 178520 -1 2871
2873 0 392731 172082.03 178400 -1 2872
2874 0 392597 171398 178640 -1 2869
2875 0 392709 171194 178560 -1 2874
2876 0 392785 171070 178480 -1 2875
2877 0 392857 170782 178400 -1 2876
2878 0 392953 170420 178360 -1 2877
2879 0 393001 170324 178280 -1 2878
2880 0 393053 170348 178200 -1 2879
2881 0 393145 170408 178120 -1 2880
2882 0 393297 170536 177960 -1 2881
2883 0 393297 170540 177840 -1 2882
2884 0 393301 170548 177680 -1 2883
2885 0 393437 170608 177560 -1 2884
2886 0 393545 170612 177480 -1 2885
2887 0 393623 170708.03 177360 -1 2886
2888 0 393647 170788.03 177200 -1 2887
2889 0 393449 169776 177960 -1 2882
2890 0 393429 169364 178080 -1 2889
2891 0 393494 168682 178160 -1 2890
2892 0 393421 168774 178200 -1 2891
2893 0 393341 168854 178320 -1 2892
2894 0 393461 168350 178440 -1 2893
2895 0 394069 167776 178400 -1 2894
2896 0 394137 167804 178560 -1 2895
2897 0 394117 167856 178640 -1 2896
2898 0 394509 167520 178720 -1 2897
2899 0 394601 167086 178800 -1 2898
2900 0 394597 167074 178920 -1 2899
2901 0 394733 166332 178720 -1 2899
2902 0 394741 165832 178840 -1 2901
2903 0 394729 165214 178760 -1 2902
2904 0 394725 165158 178640 -1 2903
2905 0 394817 165158 178480 -1 2904
2906 0 394921 164458 178360 -1 2905
2907 0 395529 163740 178320 -1 2906
2908 0 395549 163436 178440 -1 2907
2909 0 395565 163432 178560 -1 2908
2910 0 395581 163244 178680 -1 2909
2911 0 395581 163108 178800 -1 2910
2912 0 395589.03 163080.05 178880 -1 2911
2913 0 395725 163032 179240 -1 2912
2914 0 395825 162864 179400 -1 2913
2915 0 395869 162568 179480 -1 2914
2916 0 395905 162526 179640 -1 2915
2917 0 396373 162486 180000 -1 2916
2918 0 396403.66 162490 180040 -1 2917
2919 0 396465 162498 180120 -1 2918
2920 0 396487 162476 180160 -1 2919
2921 0 396509 162454 180200 -1 2920
2922 0 396443 162446.03 180360 -1 2921
2923 0 396263 162690.03 180520 -1 2922
2924 0 397077 162142 180040 -1 2918
2925 0 397313 161938 179880 -1 2924
2926 0 397221 161806 179720 -1 2925
2927 0 397057 161726 179600 -1 2926
2928 0 396977 161790 179440 -1 2927
2929 0 397111 161754.03 179320 -1 2928
2930 0 396105 163056 178280 -1 2907
2931 0 394765 164680 178240 -1 2906
2932 0 394733 164712 178160 -1 2931
2933 0 394441 167638 178840 -1 2898
2934 0 394441 167674 179000 -1 2933
2935 0 394413 167786 179120 -1 2934
2936 0 394485 167934 179240 -1 2935
2937 0 394453 167958 179280 -1 2936
2938 0 394389 168006 179360 -1 2937
2939 0 394469 167970 179480 -1 2938
2940 0 394537 167946 179560 -1 2939
2941 0 394569 167910 179600 -1 2940
2942 0 394601 167878 179720 -1 2941
2943 0 394595 167910.03 179920 -1 2942
2944 0 394591 168014.03 180000 -1 2943
2945 0 394653 168026.03 180080 -1 2944
2946 0 394845 168054.03 180200 -1 2945
2947 0 394513 168702.06 179200 -1 2936
2948 0 394593 168814.06 179280 -1 2947
2949 0 394565 167442 178320 -1 2895
2950 0 393309 168596.03 178520 -1 2894
2951 0 393233 168700.03 178600 -1 2950
2952 0 393129 168708.03 178720 -1 2951
2953 0 393117 168672.03 178800 -1 2952
2954 0 393411 169638.03 177880 -1 2889
2955 0 393475 169718.03 177720 -1 2954
2956 0 393479 169730.03 177560 -1 2955
2957 0 393663 169682.03 177480 -1 2956
2958 0 393743 169662.03 177320 -1 2957
2959 0 393719 169654.03 177160 -1 2958
2960 0 393609 169618.03 177040 -1 2959
2961 0 393432 171285.06 177920 -1 2882
2962 0 393856.03 171589.1 177920 -1 2961
2963 0 393856 171589.06 177760 -1 2962
2964 0 394024 171685.06 177600 -1 2963
2965 0 394106 171797.03 177360 -1 2964
2966 0 394112 171849.03 177200 -1 2965
2967 0 394112 171793.03 176960 -1 2966
2968 0 394280 172001.03 176800 -1 2967
2969 0 394380 171981.03 176720 -1 2968
2970 0 394400 172101.03 176560 -1 2969
2971 0 391549 172734.06 179920 -1 2856
2972 0 391581 172790.06 180000 -1 2971
2973 0 391589 172782.06 180040 -1 2972
2974 0 391757 173294.06 180080 -1 2973
2975 0 391741 172910.06 180160 -1 2974
2976 0 391997 172998.06 180240 -1 2975
2977 0 392141 173246.06 180280 -1 2976
2978 0 392397 173358.06 180240 -1 2977
2979 0 390373 173477.4 180520 -1 2849
2980 0 390373 173429.4 180640 -1 2979
2981 0 390421 173325.4 180760 -1 2980
2982 0 389945 175990.06 180640 -1 2845
2983 0 390457 176182.06 180680 -1 2982
2984 0 390785 176214.06 180800 -1 2983
2985 0 390737 176142.06 180960 -1 2984
2986 0 388725 179342 183720 -1 2820
2987 0 388725 179482 183840 -1 2986
2988 0 388565 179666 183960 -1 2987
2989 0 388469 179802 184080 -1 2988
2990 0 388429 179858 184120 -1 2989
2991 0 388361 179930 184240 -1 2990
2992 0 388177 179986 184320 -1 2991
2993 0 387981 180062 184440 -1 2992
2994 0 387769 180142 184560 -1 2993
2995 0 387577 180238 184640 -1 2994
2996 0 387313 180366 184720 -1 2995
2997 0 387181 180480 184840 -1 2996
2998 0 386941 180640 184920 -1 2997
2999 0 386757 180928 185000 -1 2998
3000 0 386717 181452 185120 -1 2999
3001 0 386673 181946 185200 -1 3000
3002 0 386693 181906 185320 -1 3001
3003 0 386473 181810 185440 -1 3002
3004 0 386329 181884 185480 -1 3003
3005 0 386185 181958 185520 -1 3004
3006 0 386113 182022 185600 -1 3005
3007 0 386209 182318 185680 -1 3006
3008 0 386233 182446 185800 -1 3007
3009 0 386265 182524 185920 -1 3008
3010 0 386205 182628 186000 -1 3009
3011 0 386161 182788 186120 -1 3010
3012 0 386121 182812 186200 -1 3011
3013 0 386105 182832 186240 -1 3012
3014 0 386125 182832 186280 -1 3013
3015 0 385785 182812 186440 -1 3014
3016 0 385725 182820 186480 -1 3015
3017 0 385629 182758 186560 -1 3016
3018 0 385573 182606 186640 -1 3017
3019 0 385641 182358 186880 -1 3018
3020 0 386081 181258 185480 -1 3004
3021 0 385953 181110 185680 -1 3020
3022 0 385869 181082 185800 -1 3021
3023 0 385749 180970 185920 -1 3022
3024 0 385417 181094 186200 -1 3023
3025 0 384721 181042 186360 -1 3024
3026 0 384181 180912 186480 -1 3025
3027 0 383929 180736 186600 -1 3026
3028 0 383653 180544 186720 -1 3027
3029 0 383241 180298 186840 -1 3028
3030 0 382981 180058 186920 -1 3029
3031 0 382541 179766 187000 -1 3030
3032 0 382145 179572 187120 -1 3031
3033 0 381857 179340 187160 -1 3032
3034 0 381469 179240 187280 -1 3033
3035 0 381361 179088 187400 -1 3034
3036 0 381177 178950 187520 -1 3035
3037 0 381217 178666 187640 -1 3036
3038 0 381157 178510 187680 -1 3037
3039 0 381113 178462 187760 -1 3038
3040 0 381070 178491 187800 -1 3039
3041 0 380941 178578 187920 -1 3040
3042 0 380741 178570.06 188160 -1 3041
3043 0 380661 178538.06 188360 -1 3042
3044 0 380525 178458.06 188480 -1 3043
3045 0 381213 178002 187600 -1 3038
3046 0 381181 177822 187480 -1 3045
3047 0 381101 177602 187400 -1 3046
3048 0 380805 177308 187520 -1 3047
3049 0 380769 177036 187680 -1 3048
3050 0 380793 176872 187840 -1 3049
3051 0 380849 176704 187960 -1 3050
3052 0 380737 176512 188080 -1 3051
3053 0 380697 176404 188200 -1 3052
3054 0 380745 176228 188320 -1 3053
3055 0 381165 176266 188400 -1 3054
3056 0 381361 176510 188520 -1 3055
3057 0 381417 176510 188680 -1 3056
3058 0 381489 176566 188880 -1 3057
3059 0 381537 176634 189040 -1 3058
3060 0 381493 176594 189120 -1 3059
3061 0 381197 176714 189160 -1 3060
3062 0 381065 176730 189280 -1 3061
3063 0 381073 176726 189360 -1 3062
3064 0 380765 175310 188320 -1 3054
3065 0 380705.03 174720.12 188360 -1 3064
3066 0 380785 174111 188320 -1 3065
3067 0 381121 174314 188400 -1 3066
3068 0 380817 173910 188280 -1 3066
3069 0 380741 173474 188200 -1 3068
3070 0 380273 172868 188160 -1 3069
3071 0 380269 172860 188200 -1 3070
3072 0 380157 172796.06 188360 -1 3071
3073 0 379989 172620.06 188400 -1 3072
3074 0 380273 172868 188080 -1 3070
3075 0 380273 172868 188040 -1 3074
3076 0 380293 172852 187960 -1 3075
3077 0 380373 172620 187800 -1 3076
3078 0 380393 172544 187760 -1 3077
3079 0 380429 172608 187520 -1 3078
3080 0 380437 172600 187480 -1 3079
3081 0 380717 172400 187440 -1 3080
3082 0 380365 172524 187320 -1 3080
3083 0 380377 172512 187200 -1 3082
3084 0 380357 172468 187080 -1 3083
3085 0 380397 172388 187000 -1 3084
3086 0 380565 172316 186920 -1 3085
3087 0 380641 172276 186880 -1 3086
3088 0 380689 174680.06 188520 -1 3065
3089 0 380641 174624.06 188640 -1 3088
3090 0 380601 174528.06 188800 -1 3089
3091 0 380657 174424.06 188960 -1 3090
3092 0 381161 177570 187280 -1 3047
3093 0 381305 177598 187160 -1 3092
3094 0 391245 185480 181760 -1 2795
3095 0 391148 185453.11 181680 -1 3094
3096 0 391249 185620 181560 -1 3095
3097 0 391313 185756 181480 -1 3096
3098 0 391513 185608 181440 -1 3097
3099 0 391521 185440 181400 -1 3098
3100 0 391617 185384 181320 -1 3099
3101 0 391689 185172 181200 -1 3100
3102 0 391683 184840.03 181080 -1 3101
3103 0 390739 187762.03 182440 -1 2788
3104 0 391035 187774.03 182400 -1 3103
3105 0 391089 187834.03 182200 -1 3104
3106 0 392017 192268 183280 -1 2766
3107 0 391937 192176 183440 -1 3106
3108 0 391881 192108 183560 -1 3107
3109 0 391861 192028 183640 -1 3108
3110 0 391813 191996 183880 -1 3109
3111 0 391901 191928 184120 -1 3110
3112 0 391905 191900 184200 -1 3111
3113 0 391781 191884 184360 -1 3112
3114 0 391585 191672 184520 -1 3113
3115 0 391653 191708 184640 -1 3114
3116 0 391681 191680 184720 -1 3115
3117 0 391685 191792 184840 -1 3116
3118 0 391661 191836 184880 -1 3117
3119 0 391677 192012 185080 -1 3118
3120 0 391905 192184 185240 -1 3119
3121 0 392313 192248 185320 -1 3120
3122 0 392669 191988 185520 -1 3121
3123 0 392697 192008 185640 -1 3122
3124 0 392921 192264 186120 -1 3123
3125 0 392937 192400 186280 -1 3124
3126 0 393117 192798 183720 -1 2762
3127 0 393417 192602 183840 -1 3126
3128 0 393625 192590 183920 -1 3127
3129 0 393793 192578 184000 -1 3128
3130 0 393909 192598 184080 -1 3129
3131 0 393993 192590 184200 -1 3130
3132 0 394097 192594 184320 -1 3131
3133 0 394417 192602 184440 -1 3132
3134 0 394581 192602 184520 -1 3133
3135 0 394721 192638 184640 -1 3134
3136 0 394741 192728 184800 -1 3135
3137 0 395009 192752 184920 -1 3136
3138 0 395149 192740 185080 -1 3137
3139 0 395281 192768 185200 -1 3138
3140 0 395417 192756 185320 -1 3139
3141 0 395509 192652 185440 -1 3140
3142 0 395597 192748 185600 -1 3141
3143 0 395705 192860 185840 -1 3142
3144 0 395781 192824 186040 -1 3143
3145 0 395893 192932 186200 -1 3144
3146 0 396069 192928 186320 -1 3145
3147 0 396129 192868 186440 -1 3146
3148 0 396093 192864 186560 -1 3147
3149 0 396113 192832 186600 -1 3148
3150 0 396061 192784 186760 -1 3149
3151 0 395961 192680 186880 -1 3150
3152 0 395221 192788 186320 -1 3146
3153 0 395437 192720 185760 -1 3142
3154 0 395345 192782 185840 -1 3153
3155 0 395253 192844 185920 -1 3154
3156 0 395273 192852 186080 -1 3155
3157 0 395061 192712 185800 -1 3154
3158 0 394989 192584 185720 -1 3157
3159 0 394989 192536 185680 -1 3158
3160 0 393858.34 196310.06 183840 -1 2753
3161 0 393778.34 196406.06 183680 -1 3160
3162 0 393642.34 196462.06 183560 -1 3161
3163 0 393538.34 196494.06 183440 -1 3162
3164 0 393546.34 196494.06 183360 -1 3163
3165 0 401261 218778 180360 -1 2696
3166 0 401289 218762 180480 -1 3165
3167 0 401341 218706 180560 -1 3166
3168 0 401377 218658 180640 -1 3167
3169 0 401377 218658 180680 -1 3168
3170 0 401205 218774 180880 -1 3169
3171 0 408857 249216 164800 128 2563
3172 0 408833 249144 164880 128 3171
3173 0 408819 249130 164920 128 3172
3174 0 409247 249292 164960 128 3173
3175 0 409351 249272 165080 128 3174
3176 0 408805 249116 164960 128 3173
3177 0 408881 248888 165000 150 3176
3178 0 408877 248848 165040 150 3177
3179 0 416801 249714 157240 163 2475
3180 0 416161 250366 157240 120 3179
3181 0 415141 251156 157160 104 3180
3182 0 414353 251456 157080 128 3181
3183 0 413633 251802 156880 104 3182
3184 0 413197 252390 156760 156 3183
3185 0 412489 253220 156760 120 3184
3186 0 412105 253588 156680 102 3185
3187 0 411313 254498 156640 51 3186
3188 0 410913 255082 156720 102 3187
3189 0 410425 255596 156840 148 3188
3190 0 410125 255980 156920 185 3189
3191 0 409773 256426 157040 120 3190
3192 0 409617 256834 157120 120 3191
3193 0 409549 257154 157200 205 3192
3194 0 409497 257424 157280 209 3193
3195 0 409445 257540 157400 209 3194
3196 0 409413 257932 157480 172 3195
3197 0 409581 258382 157560 226 3196
3198 0 409509 258826 157640 163 3197
3199 0 409165 259486 157720 163 3198
3200 0 409165 259472 157600 178 3199
3201 0 409165 259472 157480 122 3200
3202 0 409209 259468 157360 122 3201
3203 0 409185 259384 157240 181 3202
3204 0 409193 259384 157200 181 3203
3205 0 409245 259380 157120 181 3204
3206 0 409265 259432 156920 181 3205
3207 0 409325 259324 156760 206 3206
3208 0 409429 259228 156680 206 3207
3209 0 409203.66 259548.67 157760 163 3199
3210 0 409281 259674 157840 163 3209
3211 0 409237 259650 157920 163 3210
3212 0 409213 259602 157960 163 3211
3213 0 409389 260480 157880 175 3210
3214 0 409457 261410 157920 160 3213
3215 0 410073 262334 157840 107 3214
3216 0 410105 262856 157640 202 3215
3217 0 410313 263384 157840 137 3215
3218 0 410033 263986 157960 148 3217
3219 0 409777 265042 158040 229 3218
3220 0 409457 265828 157960 120 3219
3221 0 409581 266440 158000 178 3220
3222 0 409889 266940 158120 136 3221
3223 0 410085 267614 158200 120 3222
3224 0 410233 268678 158280 240 3223
3225 0 410305 268804 158200 256 3224
3226 0 410373 268776 158120 256 3225
3227 0 410461 268756 158080 256 3226
3228 0 410933 268784 157960 128 3227
3229 0 411629 269300 157840 124 3228
3230 0 411801 269580 157720 139 3229
3231 0 411901 269788 157600 107 3230
3232 0 412097 269940 157480 157 3231
3233 0 412173 269966 157360 139 3232
3234 0 412217 270042 157280 139 3233
3235 0 412385 270014 157080 156 3234
3236 0 412485 270034 157000 128 3235
3237 0 412697 270086 156880 128 3236
3238 0 412861 270230 156800 98 3237
3239 0 413165 270298 156680 150 3238
3240 0 413397 270414 156480 122 3239
3241 0 413553 270532 156360 122 3240
3242 0 413737 270584 156200 128 3241
3243 0 413981 270688 156040 64 3242
3244 0 414137 270738 155920 128 3243
3245 0 414189 270706 155760 128 3244
3246 0 414253 270646 155560 81 3245
3247 0 414337 270666 155400 81 3246
3248 0 414465 270738 155200 124 3247
3249 0 414533 270834 155080 124 3248
3250 0 414609 271006 154920 107 3249
3251 0 414773 271226 154760 150 3250
3252 0 414917 271426 154640 122 3251
3253 0 415017 271616 154520 75 3252
3254 0 415073 271696 154400 75 3253
3255 0 415137 271776 154280 75 3254
3256 0 415273 271812 154160 51 3255
3257 0 415357 271948 154040 51 3256
3258 0 415613 272404 153960 135 3257
3259 0 416121 272966 153960 32 3258
3260 0 416469 273490 154040 75 3259
3261 0 416387 273818 154000 86 3260
3262 0 416305 274146 153960 98 3261
3263 0 416185 274362 154120 75 3262
3264 0 416173 274468 154240 75 3263
3265 0 416089 274708 154400 120 3264
3266 0 416021 274848 154480 120 3265
3267 0 415921 275088 154600 80 3266
3268 0 415745 275350 154720 81 3267
3269 0 415625 275606 154840 101 3268
3270 0 415685 275658 155000 101 3269
3271 0 415741 275758 155160 91 3270
3272 0 415777 275948 155280 51 3271
3273 0 415841 276160 155440 32 3272
3274 0 415973 276300 155560 32 3273
3275 0 415793 276374 155720 51 3274
3276 0 415521 276438 155800 81 3275
3277 0 415441 276490 155920 81 3276
3278 0 415421 276542 156040 140 3277
3279 0 415429 276638 156160 140 3278
3280 0 415441 276686 156280 140 3279
3281 0 415449 276870 156360 140 3280
3282 0 415473 276996 156480 140 3281
3283 0 415489 277156 156600 98 3282
3284 0 415489 277196 156640 98 3283
3285 0 415513 277260 156760 98 3284
3286 0 415453 277246 156800 98 3285
3287 0 415417 277254 156960 98 3286
3288 0 415185 277294 157120 163 3287
3289 0 415121 277450 157280 163 3288
3290 0 415165 277522 157360 45 3289
3291 0 415145 277634 157480 45 3290
3292 0 414857 277388.03 157320 45 3289
3293 0 414649 277576.03 157400 98 3292
3294 0 414561 277540.03 157520 98 3293
3295 0 414473 277536.03 157640 86 3294
3296 0 415505 272178 153880 128 3258
3297 0 415421 272094 153760 200 3296
3298 0 415421 272094 153640 226 3297
3299 0 415381 272094 153520 175 3298
3300 0 415413 271930 153320 137 3299
3301 0 415493 271946 153200 137 3300
3302 0 415562.34 271983.34 153120 137 3301
3303 0 414997 272374 153120 175 3302
3304 0 414689 271894 153200 226 3303
3305 0 414749 271930 152880 -1 3304
3306 0 414735 271924 152840 -1 3305
3307 0 414721 271918 152800 -1 3306
3308 0 414745 271946 152760 -1 3307
3309 0 415597 272002 153080 134 3302
3310 0 415817 271954 152960 134 3309
3311 0 415851.66 271892.66 152880 134 3310
3312 0 415869 271862 152840 134 3311
3313 0 415866 271880 152720 190 3312
3314 0 415865 271886 152680 190 3313
3315 0 415913 271872 152520 200 3314
3316 0 416017 271856 152360 200 3315
3317 0 416089 271848 152280 204 3316
3318 0 416109 271824 152200 204 3317
3319 0 416133 271800 152080 163 3318
3320 0 415777 272408.03 152040 200 3319
3321 0 415817 272572.03 151920 200 3320
3322 0 415805 272680.03 151800 200 3321
3323 0 415697 272828.03 151760 -1 3322
3324 0 416141 271792 152040 163 3319
3325 0 416189 271816 151880 163 3324
3326 0 416569 271740 151760 208 3325
3327 0 416525 271704 151720 208 3326
3328 0 416701 271656 151600 209 3327
3329 0 416853 271544 151480 209 3328
3330 0 417409 271616 151520 124 3329
3331 0 417573 271576 151400 124 3330
3332 0 417755.66 271608 151280 134 3331
3333 0 418039.66 271708 151120 140 3332
3334 0 418307.66 271708 150920 120 3333
3335 0 418647.66 271748 150720 120 3334
3336 0 418999.66 271764 150560 107 3335
3337 0 419339.66 271816 150400 107 3336
3338 0 419583.66 271878 150240 96 3337
3339 0 419659.66 271854 150000 122 3338
3340 0 419687.66 271850 149840 75 3339
3341 0 419619.66 271822 149680 75 3340
3342 0 419419.66 271882 149560 135 3341
3343 0 419391.66 271982 149440 135 3342
3344 0 419591.66 272170 149320 141 3343
3345 0 419635.66 272198 149200 141 3344
3346 0 419635.66 272198 149040 136 3345
3347 0 419635.66 272198 148880 140 3346
3348 0 420203.66 272358 148880 115 3347
3349 0 420371.66 272414 148720 108 3348
3350 0 420611.66 272474 148560 91 3349
3351 0 420823.66 272442 148440 75 3350
3352 0 421075.66 272434 148280 51 3351
3353 0 421224 272480 148080 98 3352
3354 0 421248 272452 147920 120 3353
3355 0 421340 272404 147800 120 3354
3356 0 421508 272420 147640 122 3355
3357 0 421660 272416 147480 120 3356
3358 0 421800 272400 147360 64 3357
3359 0 421948 272356 147240 64 3358
3360 0 422076 272296 147120 51 3359
3361 0 422160 272196 146960 75 3360
3362 0 422268 272208 146800 75 3361
3363 0 422444 272240 146640 90 3362
3364 0 422500 272176 146440 71 3363
3365 0 422584 272116 146280 102 3364
3366 0 422760 272032 146120 71 3365
3367 0 423008 271988 145960 45 3366
3368 0 423288 272140 145840 32 3367
3369 0 423412 272252 145760 32 3368
3370 0 423464 272282 145600 124 3369
3371 0 423628 272230 145440 90 3370
3372 0 423780 272162 145280 60 3371
3373 0 423932 272174 145120 98 3372
3374 0 424072 272170 144960 98 3373
3375 0 424144 272134 144800 108 3374
3376 0 424128 272090 144640 96 3375
3377 0 424148 272046 144480 96 3376
3378 0 424164 272098 144360 90 3377
3379 0 424184 272194 144200 90 3378
3380 0 424252 272246 144040 122 3379
3381 0 424204 272210 143720 122 3380
3382 0 424328 272222 143520 122 3381
3383 0 424468 272142 143400 -1 3382
3384 0 424556 272138 143240 -1 3383
3385 0 424528 272130 143040 -1 3384
3386 0 424560 272130 142840 -1 3385
3387 0 424660 272062 142680 -1 3386
3388 0 424724 272102 142520 -1 3387
3389 0 424864 272146 142360 -1 3388
3390 0 424976 272118 142200 -1 3389
3391 0 425036 272126 142000 -1 3390
3392 0 425044 272098 141840 -1 3391
3393 0 425036 272082 141680 -1 3392
3394 0 425036 272082 141520 -1 3393
3395 0 425008 272086 141360 -1 3394
3396 0 425392 272110 141320 -1 3395
3397 0 425624 272242 141200 -1 3396
3398 0 425736 272276 141040 -1 3397
3399 0 425900 272360 140920 -1 3398
3400 0 426144 272352 140800 -1 3399
3401 0 426348 272436 140640 -1 3400
3402 0 426472 272404 140480 -1 3401
3403 0 426608 272412 140360 -1 3402
3404 0 426740 272324 140240 -1 3403
3405 0 426920 272160 140120 -1 3404
3406 0 427008 272028 140040 -1 3405
3407 0 427076 271932 139920 -1 3406
3408 0 427096 271824 139800 -1 3407
3409 0 427132 271636 139680 -1 3408
3410 0 427232 271422 139560 -1 3409
3411 0 427276 271234 139440 -1 3410
3412 0 427320 271098 139320 -1 3411
3413 0 427364 271042 139160 -1 3412
3414 0 427412 270922 138960 -1 3413
3415 0 427428 270822 138800 -1 3414
3416 0 427444 270726 138640 -1 3415
3417 0 427540 270706 138520 -1 3416
3418 0 427604 270694 138400 -1 3417
3419 0 427816 270586 138280 -1 3418
3420 0 428016 270386 138200 -1 3419
3421 0 428108 270268 138080 -1 3420
3422 0 428288 270276 137920 -1 3421
3423 0 428516 270232 137800 -1 3422
3424 0 428672 270208 137720 -1 3423
3425 0 429276 270052 137640 -1 3424
3426 0 429352 270080 137520 -1 3425
3427 0 429532 270060 137480 -1 3426
3428 0 429604 270042 137360 -1 3427
3429 0 429688 270014 137240 -1 3428
3430 0 429828 269954 137160 -1 3429
3431 0 429948 269910 137040 -1 3430
3432 0 430016 269902 137000 -1 3431
3433 0 430092 269914 136880 -1 3432
3434 0 430156 269958 136840 -1 3433
3435 0 431016 270590 136840 -1 3434
3436 0 431660 270586 136800 -1 3435
3437 0 431776 270402 136920 -1 3436
3438 0 432024 270282 137080 -1 3437
3439 0 432500 270064 137160 -1 3438
3440 0 433012 270120 137280 -1 3439
3441 0 433440 269980 137320 -1 3440
3442 0 433448 269897.34 137400 -1 3441
3443 0 433452 269856 137440 -1 3442
3444 0 433676 269580 137560 -1 3443
3445 0 434552 269356 137640 -1 3444
3446 0 434680 269318 137720 -1 3445
3447 0 434620 269238 137800 -1 3446
3448 0 434244 269202 138000 -1 3447
3449 0 434048 269358 138160 -1 3448
3450 0 433872 269386 138280 -1 3449
3451 0 433768 269394.03 138360 -1 3450
3452 0 433892.03 269394.06 138520 -1 3451
3453 0 433988 269402.03 138680 -1 3452
3454 0 434080 269490.03 138840 -1 3453
3455 0 434736.03 269360.06 137480 -1 3445
3456 0 434896 269336.03 137400 -1 3455
3457 0 434976 269288.03 137360 -1 3456
3458 0 431572 270578.03 136640 -1 3436
3459 0 431560 270618.03 136600 -1 3458
3460 0 430124 269954 136760 -1 3434
3461 0 430140 269954 136680 -1 3460
3462 0 430300 269834 136600 -1 3461
3463 0 430396 269734 136440 -1 3462
3464 0 430448 269706 136360 -1 3463
3465 0 430472 269690 136320 -1 3464
3466 0 430580 269638.03 136200 -1 3465
3467 0 430600 269602.03 136080 -1 3466
3468 0 430604 269622.03 135920 -1 3467
3469 0 430716 269742.03 135760 -1 3468
3470 0 424548 272038 141320 -1 3395
3471 0 424328 272026 141240 -1 3470
3472 0 424120 272002 141160 -1 3471
3473 0 424016 271962 141040 -1 3472
3474 0 423944 271914 140960 -1 3473
3475 0 423896 271882 140840 -1 3474
3476 0 423888 271806 140760 -1 3475
3477 0 423568 271750 140640 -1 3476
3478 0 423416 271786 140520 -1 3477
3479 0 423456 271794 140360 -1 3478
3480 0 423392 271734 140240 -1 3479
3481 0 423432 271666 140080 -1 3480
3482 0 423456 271498 139920 -1 3481
3483 0 423456 271498 139760 -1 3482
3484 0 423380 271474 139600 -1 3483
3485 0 423276 271434 139440 -1 3484
3486 0 423168 271446 139320 -1 3485
3487 0 423136 271438 139240 -1 3486
3488 0 423068 271542 139160 -1 3487
3489 0 423144 271502 139040 -1 3488
3490 0 423184 271418 138920 -1 3489
3491 0 423184 271342 138840 -1 3490
3492 0 423156 271344 138680 -1 3491
3493 0 423156 271344 138600 -1 3492
3494 0 423136 271364 138560 -1 3493
3495 0 423216 271544.03 138440 -1 3494
3496 0 423280 271620.03 138320 -1 3495
3497 0 423296 271708.03 138160 -1 3496
3498 0 423420 271768.03 138000 -1 3497
3499 0 423548 271900.03 137840 -1 3498
3500 0 423648 272056.06 137680 -1 3499
3501 0 423728 272172.06 137480 -1 3500
3502 0 419479.66 272358 148760 214 3347
3503 0 419391.66 272454 148640 160 3502
3504 0 419275.66 272546 148480 166 3503
3505 0 419019.66 272722 148360 104 3504
3506 0 418943.66 272846 148280 104 3505
3507 0 418779.66 272966 148120 141 3506
3508 0 418607.66 273152 148000 139 3507
3509 0 418379.66 273084 147840 150 3508
3510 0 417735.66 273248 147840 124 3509
3511 0 417743.66 273276 147720 124 3510
3512 0 417735.66 273280 147640 175 3511
3513 0 417819.66 273304 147520 124 3512
3514 0 417767.66 273328 147400 175 3513
3515 0 417723.66 273336 147280 175 3514
3516 0 417651.66 273456 147200 204 3515
3517 0 417627.66 273552 147160 204 3516
3518 0 417631.66 273632 147120 175 3517
3519 0 417631.66 273692 147080 175 3518
3520 0 417399.66 274496 147040 139 3519
3521 0 417643.66 273812 146960 175 3519
3522 0 417651.66 274112 146840 86 3521
3523 0 417631.66 274400 146800 139 3522
3524 0 417711.66 274358 146720 86 3523
3525 0 418051.66 274794 146600 102 3524
3526 0 418019.66 275466 146560 160 3525
3527 0 418011.66 275512 146440 160 3526
3528 0 418035.66 275788 146360 175 3527
3529 0 418227.66 276424 146240 143 3528
3530 0 418336 276738 146120 120 3529
3531 0 418604 276962 146040 81 3530
3532 0 418756 277486 145960 139 3531
3533 0 419212 278152 145880 107 3532
3534 0 419448 278588 145800 150 3533
3535 0 419020 278894 145760 160 3534
3536 0 418952 278818 145680 153 3535
3537 0 418916 278810 145640 153 3536
3538 0 418912 278818 145480 153 3537
3539 0 418916 278882 145400 153 3538
3540 0 419652 278518 146000 150 3534
3541 0 419792 278582 146160 81 3540
3542 0 420272 279038 146240 175 3541
3543 0 420600 279278 146320 120 3542
3544 0 420468 279210 146440 164 3543
3545 0 420512 279262 146560 226 3544
3546 0 420580 279270 146640 226 3545
3547 0 420620 279354 146760 172 3546
3548 0 420588 279384 146840 172 3547
3549 0 420572 279399 146880 172 3548
3550 0 420556 279414 146920 172 3549
3551 0 420520 279650 147040 160 3550
3552 0 420492 279662 147160 160 3551
3553 0 420508 279650 147240 160 3552
3554 0 420488 279686 147280 160 3553
3555 0 420936 279874 147440 120 3554
3556 0 421692 280140 147440 163 3555
3557 0 421716 280484 147360 166 3556
3558 0 421780 280616 147240 166 3557
3559 0 421860 280648 147120 160 3558
3560 0 421988 280724 147000 160 3559
3561 0 422080 280872 146840 51 3560
3562 0 422220 280964 146720 115 3561
3563 0 422424 281064 146600 91 3562
3564 0 422832 281228 146520 91 3563
3565 0 423228 281288 146440 115 3564
3566 0 423512 281490 146360 115 3565
3567 0 423984 281494 146200 51 3566
3568 0 424836 281534 146120 115 3567
3569 0 425092 281610 146000 122 3568
3570 0 425704 281564 145880 135 3569
3571 0 425880 281476 145760 102 3570
3572 0 425928 281480 145640 102 3571
3573 0 426040 281496 145560 102 3572
3574 0 426900 281584 145920 60 3572
3575 0 426917.16 281565.2 146040 60 3574
3576 0 427013.16 281549.2 146160 115 3575
3577 0 426965.16 281489.2 146360 115 3576
3578 0 426993.16 281389.2 146480 115 3577
3579 0 426941.16 281389.2 146640 115 3578
3580 0 426837.16 281373.2 146800 -1 3579
3581 0 426721 281321.03 146920 -1 3580
3582 0 426441 281389.03 147080 -1 3581
3583 0 426309 281349.03 147200 -1 3582
3584 0 426185 281373.03 147320 -1 3583
3585 0 427552 281684 145800 96 3574
3586 0 427888 281732 145640 108 3585
3587 0 428072 281778 145480 150 3586
3588 0 428264 281726 145280 81 3587
3589 0 428752 281590 145160 139 3588
3590 0 428996 281546 145000 96 3589
3591 0 429376 281430 144880 86 3590
3592 0 429540 281464 144720 115 3591
3593 0 429632 281552 144600 128 3592
3594 0 429700 281556 144480 128 3593
3595 0 429752 281584 144360 148 3594
3596 0 429780 281580 144280 148 3595
3597 0 429824 281448.03 144120 134 3596
3598 0 429820 281380.03 143960 134 3597
3599 0 429848 281392.03 143760 134 3598
3600 0 420872 279824 147560 120 3555
3601 0 420884 279820 147680 120 3600
3602 0 420908 279478 146160 107 3543
3603 0 421064 279488 146040 107 3602
3604 0 421212 279496 145920 107 3603
3605 0 421368 279496 145800 71 3604
3606 0 421448 279440 145680 71 3605
3607 0 421520 279476 145560 104 3606
3608 0 421576 279478.34 145520 104 3607
3609 0 421688.06 279482.94 145440 75 3608
3610 0 421592 279612 145280 75 3609
3611 0 421604.56 279671.2 145240 75 3610
3612 0 421728 279724 144960 90 3611
3613 0 421764 279700 144800 81 3612
3614 0 421824 279704 144680 81 3613
3615 0 421984 279760 144560 124 3614
3616 0 422064 279812 144400 134 3615
3617 0 422332 279940 144240 140 3616
3618 0 422351 279963 144200 140 3617
3619 0 422408 280032 144080 140 3618
3620 0 422344 280072 143720 32 3619
3621 0 422320 280100 143480 115 3620
3622 0 422932 280056 143320 176 3621
3623 0 423210.66 280120.7 143360 176 3622
3624 0 423250.66 280144.7 143480 98 3623
3625 0 423374.66 280196.7 143600 98 3624
3626 0 423482.66 280224.7 143680 102 3625
3627 0 423562.66 280188.7 143720 102 3626
3628 0 423646.66 280152.7 143760 80 3627
3629 0 422936 280106 143200 176 3622
3630 0 422968 280102 143080 157 3629
3631 0 422868 280102 142960 176 3630
3632 0 422886.66 280112.66 142880 176 3631
3633 0 421440 280070 142880 -1 3632
3634 0 422896 280118 142840 176 3632
3635 0 422936 280134 142720 137 3634
3636 0 422940 280130 142600 137 3635
3637 0 423104 280190 142480 186 3636
3638 0 423112 280218 142360 186 3637
3639 0 423140 280474 142280 107 3638
3640 0 423368 280730 142200 32 3639
3641 0 423376 280814 142040 96 3640
3642 0 423368 280848 141920 96 3641
3643 0 423408 280856 141840 96 3642
3644 0 423404 281008 141760 108 3643
3645 0 423400 281048 141640 163 3644
3646 0 423392 281140 141520 163 3645
3647 0 423372 281184 141480 163 3646
3648 0 423432 281228 141320 190 3647
3649 0 423448 281240 141280 190 3648
3650 0 423480 281264 141200 221 3649
3651 0 423532 281272 141040 221 3650
3652 0 423028 281472 140880 90 3651
3653 0 422496 281656 140840 124 3652
3654 0 422522.66 281661.34 140760 124 3653
3655 0 422654.66 282145.38 140760 75 3654
3656 0 422414.7 282365.4 140760 32 3655
3657 0 422382.7 282433.44 140440 45 3656
3658 0 422422.7 282473.44 140400 45 3657
3659 0 422474.7 282609.44 140320 45 3658
3660 0 422366.7 282717.44 140160 71 3659
3661 0 422198.7 282769.44 139960 81 3660
3662 0 422536 281664 140720 124 3654
3663 0 422640 281488 140600 80 3662
3664 0 422564 281616 140520 81 3663
3665 0 422368 281844 140480 124 3664
3666 0 422352 281952 140440 124 3665
3667 0 422348 281928 140360 124 3666
3668 0 422344 281828.03 140320 124 3667
3669 0 423432 281416 140600 157 3663
3670 0 423552 281364 140480 157 3669
3671 0 423768 281336 140360 157 3670
3672 0 423764 281336 140240 -1 3671
3673 0 423757.34 281342.66 140200 -1 3672
3674 0 423744 281356 140120 -1 3673
3675 0 423725.66 281284.8 140000 -1 3674
3676 0 422152 281764 140960 160 3653
3677 0 422036 281908 141120 120 3676
3678 0 421624 281924 141240 107 3677
3679 0 421240 282024 141360 107 3678
3680 0 421112 282100.03 141480 107 3679
3681 0 421156 282232.03 141560 107 3680
3682 0 421064 282332.03 141600 107 3681
3683 0 421076 282244.03 141760 107 3682
3684 0 416597 271500 151400 124 3329
3685 0 416545 271408 151320 124 3684
3686 0 416505 271332 151280 154 3685
3687 0 416405 271112 150920 98 3686
3688 0 416401 271086 150760 108 3687
3689 0 416513 270994 150640 108 3688
3690 0 416797 270886 150520 90 3689
3691 0 416925 271006 150360 91 3690
3692 0 417013 270974 150280 108 3691
3693 0 417177 270830 150160 108 3692
3694 0 417277 270694 150000 96 3693
3695 0 417221 270462 149840 107 3694
3696 0 417245 270238 149720 81 3695
3697 0 417229 270070 149640 81 3696
3698 0 417245 269954 149560 81 3697
3699 0 417429 269572 149480 81 3698
3700 0 417533 269244 149400 81 3699
3701 0 417633 268944 149320 81 3700
3702 0 417681 268808 149240 75 3701
3703 0 417697 268644 149160 120 3702
3704 0 417609 268520 149080 120 3703
3705 0 417633 268418 148960 81 3704
3706 0 417593 268302 148880 81 3705
3707 0 417593 268094 148800 60 3706
3708 0 417673 268014 148720 96 3707
3709 0 417689 267890 148640 96 3708
3710 0 417657 267786 148520 104 3709
3711 0 417717 267670 148400 104 3710
3712 0 417797 267646 148280 32 3711
3713 0 417793 267614 148160 32 3712
3714 0 417653 267518 148040 71 3713
3715 0 417401 267282 147920 96 3714
3716 0 417101 266968 147840 51 3715
3717 0 417129 266708 147720 40 3716
3718 0 417253 266060 147640 96 3717
3719 0 417293 265964 147600 96 3718
3720 0 417333 265868 147560 96 3719
3721 0 417315 265834 147520 96 3720
3722 0 417297 265800 147480 96 3721
3723 0 417321 265730 147400 96 3722
3724 0 417373 265694 147280 96 3723
3725 0 417369 265710 147200 128 3724
3726 0 417381 265706 147160 128 3725
3727 0 417441 265566 146960 128 3726
3728 0 417561 265562 146840 128 3727
3729 0 417617 265582 146760 128 3728
3730 0 410237 268780 158360 256 3225
3731 0 410237 268776 158520 256 3730
3732 0 410089 268848 158640 256 3731
3733 0 410085 268900 158720 266 3732
3734 0 463151 268492 94120 -1 1994
3735 0 462831 268372 94160 -1 3734
3736 0 462723 268360 94240 -1 3735
3737 0 463921 268570 91320 -1 1958
3738 0 464117 268370 91360 -1 3737
3739 0 464373 268274 91400 -1 3738
3740 0 464709 268102 91440 -1 3739
3741 0 464909 267962 91480 -1 3740
3742 0 464981 267892 91520 -1 3741
3743 0 465409 267628 91560 -1 3742
3744 0 465225 267552 91800 -1 3743
3745 0 465545 267316 91520 -1 3743
3746 0 458105 266462 84720 214 230
3747 0 458051 266472 84600 219 3746
3748 0 458103 266484 84480 219 3747
3749 0 458365 266482 84360 204 3748
3750 0 458629 266536 84200 32 3749
3751 0 458613 266776 84080 163 3750
3752 0 458765 266844 83920 104 3751
3753 0 458917 266896 83800 107 3752
3754 0 459265 267048 83680 108 3753
3755 0 459489 267328 83600 154 3754
3756 0 459573 267684 83480 197 3755
3757 0 459609 268046 83400 221 3756
3758 0 459577 268294 83320 221 3757
3759 0 459622.34 268422 83240 221 3758
3760 0 459645 268486 83200 221 3759
3761 0 459769 268702 83080 248 3760
3762 0 459733 268914 83000 248 3761
3763 0 459849 269072 82880 242 3762
3764 0 460133 269140 82800 242 3763
3765 0 460209 269284 82680 279 3764
3766 0 460265 269366.66 82600 279 3765
3767 0 460293 269408 82560 279 3766
3768 0 460573 269536 82440 295 3767
3769 0 461633 270446 82360 64 3768
3770 0 461885 270822 82240 194 3769
3771 0 462743 270757 82200 217 3770
3772 0 462387 270774 82080 239 3771
3773 0 462339 270730 81960 236 3772
3774 0 462495 270758 81840 236 3773
3775 0 462511 270778 81800 236 3774
3776 0 462723 270762 81680 234 3775
3777 0 462609 270772 81520 234 3776
3778 0 462405 270792 81480 234 3777
3779 0 462241 270808 81400 234 3778
3780 0 460989 270736 81320 154 3779
3781 0 460997 270720 81240 154 3780
3782 0 460817 270644 81200 154 3781
3783 0 460801 270632 81160 154 3782
3784 0 459891.25 270458.75 81200 108 3783
3785 0 459484.84 270500.97 81320 75 3784
3786 0 459215.66 270479.84 81440 81 3785
3787 0 460769 270604 81080 154 3783
3788 0 460861 270616 81000 60 3787
3789 0 460825 270748 80920 60 3788
3790 0 460845 270940 80840 60 3789
3791 0 460757 271024 80720 60 3790
3792 0 460781 271048 80600 60 3791
3793 0 460821 271100 80480 175 3792
3794 0 460733 271260 80360 137 3793
3795 0 460689 271272 80240 107 3794
3796 0 460537 271416 80120 107 3795
3797 0 460549 271448 80000 164 3796
3798 0 460533 271432 79960 164 3797
3799 0 460553 271456 79840 229 3798
3800 0 460569 271478.66 79800 229 3799
3801 0 459870.34 270820 79800 -1 3800
3802 0 459878.34 270668 79680 -1 3801
3803 0 459950.34 270572 79520 -1 3802
3804 0 460601 271524 79720 229 3800
3805 0 460629 271576 79600 229 3804
3806 0 460630 271595 79560 229 3805
3807 0 458941 271313 79560 91 3806
3808 0 459117 271293 79680 91 3807
3809 0 459137 271229 79800 45 3808
3810 0 459129 271225 79840 45 3809
3811 0 458865 271657 79880 91 3810
3812 0 459157 271241 79920 45 3811
3813 0 459205 271365 80000 45 3812
3814 0 459209 271321 80040 45 3813
3815 0 458945 271229 80080 32 3814
3816 0 458321 270941 80080 75 3815
3817 0 458065 270857 80000 45 3816
3818 0 458073 270833 79920 60 3817
3819 0 458677 271113 80120 32 3815
3820 0 458653 271305 80320 75 3819
3821 0 458269 271261 80360 45 3820
3822 0 458165 271245 80440 45 3821
3823 0 458173 271241 80520 45 3822
3824 0 460631 271614 79520 229 3806
3825 0 459389 271440 79440 197 3824
3826 0 458641 271364 79360 150 3825
3827 0 458521 271292 79200 164 3826
3828 0 458397 271324 79040 64 3827
3829 0 458169 271288 78920 101 3828
3830 0 457981 271280 78760 86 3829
3831 0 457973 271292 78640 86 3830
3832 0 458137 271160 78520 101 3831
3833 0 458145 271108 78400 86 3832
3834 0 457657 271408 78520 81 3831
3835 0 457489 271368 78400 98 3834
3836 0 457301 271305 78360 64 3835
3837 0 457157 271259 78240 64 3836
3838 0 456927 271269 78200 40 3837
3839 0 456703 271183 78280 45 3838
3840 0 460875 271686 79440 229 3824
3841 0 460987 271730 79320 277 3840
3842 0 461027 271822 79200 228 3841
3843 0 461167 271858 79120 228 3842
3844 0 462124.4 272329.75 79120 -1 3843
3845 0 462517.56 272479.66 79080 -1 3844
3846 0 462752.3 272592.8 79000 -1 3845
3847 0 462104.62 272338.25 79240 -1 3844
3848 0 462053.72 272352.38 79360 -1 3847
3849 0 462008.44 272256.22 79480 -1 3848
3850 0 462028.25 272165.72 79600 -1 3849
3851 0 462011.28 272143.1 79680 -1 3850
3852 0 461131 271914 79080 189 3843
3853 0 461119 271966 78960 189 3852
3854 0 461119 271982 78800 204 3853
3855 0 461051 271982 78640 204 3854
3856 0 460955 272014 78480 160 3855
3857 0 460775 272050 78360 160 3856
3858 0 460779 272070 78320 51 3857
3859 0 459960.1 271715.78 78320 45 3858
3860 0 460012.88 271414.94 78280 64 3859
3861 0 460213.44 271198.53 78160 64 3860
3862 0 460239.8 271209.1 78000 64 3861
3863 0 460787 272110 78240 51 3858
3864 0 460856 272197 78120 134 3863
3865 0 460879 272226 78080 134 3864
3866 0 461003 272358 77960 134 3865
3867 0 461183 272402 77840 200 3866
3868 0 461131 272478 77640 239 3867
3869 0 461087 272470 77480 189 3868
3870 0 461147 272346 77400 189 3869
3871 0 461227 272298 77200 189 3870
3872 0 461247 272306 77040 139 3871
3873 0 461235 272342 76880 101 3872
3874 0 461265 272340 76720 101 3873
3875 0 461301 272256 76520 153 3874
3876 0 461357 272212 76320 290 3875
3877 0 461385 272120 76120 290 3876
3878 0 461429 272064 75960 296 3877
3879 0 461533 271952 75760 209 3878
3880 0 461597 271872 75560 209 3879
3881 0 461501 271716 75400 207 3880
3882 0 462341 271776 75280 181 3881
3883 0 461036.78 271330.12 75280 101 3882
3884 0 461010.4 271245.66 75200 157 3883
3885 0 460799.28 271187.62 75040 206 3884
3886 0 460514.25 270987.03 74840 115 3885
3887 0 460450.9 270950.1 74800 115 3886
3888 0 460343.75 270863 74680 71 3887
3889 0 459997 270496.2 74720 148 3888
3890 0 459843.94 270533.12 74800 148 3889
3891 0 459854.5 270585.9 74880 148 3890
3892 0 460308.4 270833.97 74640 71 3888
3893 0 460208.12 270554.25 74560 148 3892
3894 0 461137.06 270443.4 74560 -1 3893
3895 0 461226.78 270374.78 74640 -1 3894
3896 0 460171.2 270527.84 74440 148 3893
3897 0 460266.2 270390.62 74360 175 3896
3898 0 460567.03 269762.53 74280 81 3897
3899 0 460730.66 268891.66 74200 60 3898
3900 0 460796.97 268783.8 74040 60 3899
3901 0 460348.34 269411.88 74000 81 3900
3902 0 460337.78 269364.38 73840 32 3901
3903 0 460285 269380.22 73680 32 3902
3904 0 460226.94 269306.3 73520 32 3903
3905 0 460005.28 269343.28 73400 32 3904
3906 0 459989.44 269306.3 73160 91 3905
3907 0 459788.88 269126.88 72920 32 3906
3908 0 459559.4 269134.9 72840 71 3907
3909 0 459274.4 269150.75 72680 136 3908
3910 0 458794.1 269092.7 72520 124 3909
3911 0 458387.7 269124.38 72360 122 3910
3912 0 458107.94 269192.97 72200 157 3911
3913 0 458055.16 269103.25 72000 122 3912
3914 0 457944.3 269214.1 71800 81 3913
3915 0 457543.2 269335.47 71640 51 3914
3916 0 457326.8 269298.53 71520 75 3915
3917 0 457289.84 269303.8 71360 75 3916
3918 0 457252.9 269388.25 71240 96 3917
3919 0 456904.56 269483.28 71080 186 3918
3920 0 456772.6 269483.28 71040 186 3919
3921 0 456957.34 269620.5 70920 104 3920
3922 0 457068.2 269652.16 70680 137 3921
3923 0 456804.28 269720.78 70480 122 3922
3924 0 456812.8 269737.8 70320 122 3923
3925 0 457115.7 271103.62 70360 175 3924
3926 0 457274.03 271283.06 70480 64 3925
3927 0 457289.84 271436.12 70520 64 3926
3928 0 457342.62 271573.38 70680 64 3927
3929 0 457221.25 271161.7 70600 64 3926
3930 0 457537.9 270976.94 70760 32 3929
3931 0 457833.5 271019.2 70880 45 3930
3932 0 456960 270656 70520 115 3925
3933 0 456768 270752 70720 98 3932
3934 0 456544 270880 70720 81 3933
3935 0 456384 271040 70840 108 3934
3936 0 456160 271072 70960 137 3935
3937 0 455968 271200 71160 32 3936
3938 0 455776 271264 71360 32 3937
3939 0 455616 271296 71560 64 3938
3940 0 455392 271200 71720 140 3939
3941 0 455328 271136 71960 120 3940
3942 0 455168 271136 72160 154 3941
3943 0 455104 271360 72280 91 3942
3944 0 455008 271488 72360 40 3943
3945 0 456814.84 269741.9 70280 122 3924
3946 0 458524.9 270243.3 70280 163 3945
3947 0 458609.38 270422.75 70480 124 3946
3948 0 458641.03 270459.7 70640 96 3947
3949 0 458751.88 270480.8 70800 96 3948
3950 0 458831.03 270523.03 70920 64 3949
3951 0 456804.28 269668 70240 122 3945
3952 0 456799 269631.06 70000 163 3951
3953 0 457353.2 270079.7 69760 200 3952
3954 0 457384.84 270169.4 69720 200 3953
3955 0 457543.2 270375.25 69600 229 3954
3956 0 457242.34 270280.25 69440 206 3955
3957 0 456825.38 269578.28 69400 150 3956
3958 0 456820.1 269393.53 69280 71 3957
3959 0 456667.03 269346.03 69200 71 3958
3960 0 457126.22 270354.16 69200 253 3956
3961 0 457094.56 270412.2 69120 253 3960
3962 0 457342.62 270248.6 69080 253 3961
3963 0 457131.5 270385.8 69040 253 3962
3964 0 456387.3 270649.72 68960 150 3963
3965 0 456513.97 270718.3 68880 150 3964
3966 0 456688.16 270739.44 68760 150 3965
3967 0 456202.56 270538.88 68840 104 3965
3968 0 457981.28 271145.84 69720 32 3954
3969 0 458762.44 271156.4 69800 81 3968
3970 0 458736.03 271362.25 69880 150 3969
3971 0 456862.34 268712.7 69880 115 3952
3972 0 456450.66 268448.78 69840 32 3971
3973 0 461245.6 268482.94 74000 244 3900
3974 0 461272 268314.06 73880 244 3973
3975 0 461023.94 268509.34 73720 160 3974
3976 0 460707.25 268736.3 73640 32 3975
3977 0 461082 268884.1 73560 60 3976
3978 0 461308.94 268947.4 73480 -1 3977
3979 0 461277.28 269016.03 73360 -1 3978
3980 0 461145.3 269200.75 73160 -1 3979
3981 0 461197 269191 73120 -1 3980
3982 0 461221 269179 73000 -1 3981
3983 0 460762.3 268638.3 74360 60 3897
3984 0 460741.22 268701.66 74400 60 3983
3985 0 459590.6 268923.34 74440 81 3984
3986 0 459305.6 268743.88 74480 134 3985
3987 0 459065.84 268799.4 74520 102 3986
3988 0 457820.22 268994.72 74560 40 3987
3989 0 457223.8 268978.88 74600 75 3988
3990 0 457192.16 268941.94 74720 75 3989
3991 0 457060.2 268762.47 74880 75 3990
3992 0 457044.38 269205.8 74600 60 3989
3993 0 459234.75 268757.2 74600 128 3988
3994 0 459715.06 268994.72 74560 90 3993
3995 0 459224.2 268493.28 74680 107 3993
3996 0 459145.03 268276.9 74800 122 3995
3997 0 459064 267982.25 74920 124 3996
3998 0 459047.34 268712.44 74920 107 3997
3999 0 458693.72 268490.75 74920 122 3998
4000 0 458672.62 267820.44 74960 160 3999
4001 0 459036.8 267883.78 74960 160 3997
4002 0 459025 267483 74960 163 4001
4003 0 458913 267491 75120 163 4002
4004 0 458797 267439 75240 154 4003
4005 0 458653 267267 75400 102 4004
4006 0 458529 267175 75480 153 4005
4007 0 458521 267119 75640 153 4006
4008 0 458469 267147 75800 115 4007
4009 0 457929 266895 75880 104 4008
4010 0 457837 266903 76000 104 4009
4011 0 457673 266833 76080 150 4010
4012 0 457401 266873 76280 104 4011
4013 0 457317 266829 76360 80 4012
4014 0 457294.34 266809 76400 80 4013
4015 0 457582.2 267203 76400 104 4014
4016 0 457690.2 267275 76360 104 4015
4017 0 457662.2 267319 76320 104 4016
4018 0 457742.2 267627 76280 -1 4017
4019 0 457766.2 267851 76240 -1 4018
4020 0 457818.2 267855 76360 -1 4018
4021 0 457870.2 267891 76400 -1 4020
4022 0 457586.2 267227 76480 104 4015
4023 0 457538 267307 76560 104 4022
4024 0 457538.2 267315 76600 104 4023
4025 0 457249 266769 76480 80 4014
4026 0 457225 266721 76640 64 4025
4027 0 457257 266609 76800 64 4026
4028 0 457337 266513 76960 71 4027
4029 0 457342.34 266446.34 77000 71 4028
4030 0 457223 265835 77000 96 4029
4031 0 456971 265859 76840 136 4030
4032 0 456859 265803 76680 160 4031
4033 0 456627 265683 76520 64 4032
4034 0 456255 265607 76440 71 4033
4035 0 456211 265543 76320 45 4034
4036 0 456519 265619 76160 32 4035
4037 0 456571 265655 76000 32 4036
4038 0 457353 266313 77080 75 4029
4039 0 457377 266269 77240 75 4038
4040 0 457413 266173 77400 143 4039
4041 0 457385 266049 77480 143 4040
4042 0 457381 266033 77640 143 4041
4043 0 457341 266021 77800 203 4042
4044 0 457349 265989 77920 203 4043
4045 0 457269 265957 77960 203 4044
4046 0 457109 265893 78040 139 4045
4047 0 456765 265513 78160 40 4046
4048 0 456229 265369 78080 71 4047
4049 0 456081 265253 77960 75 4048
4050 0 456049 265201 77880 75 4049
4051 0 456005 265200.34 77840 75 4050
4052 0 455993 264739 77840 32 4051
4053 0 455917 264663 77720 32 4052
4054 0 455949 264547 77600 60 4053
4055 0 455773 264511 77480 60 4054
4056 0 455273 264283 77360 81 4055
4057 0 454885 264091 77440 75 4056
4058 0 454713 264053 77480 75 4057
4059 0 454541 264015 77520 101 4058
4060 0 454461 263763 77640 71 4059
4061 0 454105 264005 77560 71 4060
4062 0 453937 264153 77480 71 4061
4063 0 453837 264209 77360 -1 4062
4064 0 454233 263591 77760 80 4060
4065 0 454085 262913 77720 172 4064
4066 0 453829 262873 77600 120 4065
4067 0 454661 263989 77640 101 4058
4068 0 454657 263917 77800 124 4067
4069 0 454585 263853 77920 124 4068
4070 0 454373 263829 78040 80 4069
4071 0 454237 263957 77960 80 4070
4072 0 454225 263873 78160 148 4070
4073 0 454125 263937 78280 148 4072
4074 0 454125 263849 78400 104 4073
4075 0 454093 263737 78560 71 4074
4076 0 454077 263629 78720 71 4075
4077 0 454005 263585 78880 71 4076
4078 0 453873 263401 79000 71 4077
4079 0 453745 263385 79120 71 4078
4080 0 453597 263305 79280 -1 4079
4081 0 453281 263269 79400 -1 4080
4082 0 453123 263167 79520 -1 4081
4083 0 453127 263155 79560 -1 4082
4084 0 455917 265199 77760 128 4051
4085 0 455689 265337 77680 131 4084
4086 0 454949 265385 77640 124 4085
4087 0 454105 265341 77600 120 4086
4088 0 453389 265407 77600 80 4087
4089 0 453277 265407 77400 60 4088
4090 0 453177 265327 77200 32 4089
4091 0 453093 265283 77040 32 4090
4092 0 452609 265251 77000 -1 4091
4093 0 452589 265215 76920 -1 4092
4094 0 452517 265199 76800 -1 4093
4095 0 452409 265107 76640 -1 4094
4096 0 452373 265059 76480 -1 4095
4097 0 452393 265063 76320 -1 4096
4098 0 452481 265039 76160 -1 4097
4099 0 452597 265027 76000 -1 4098
4100 0 452593 265167 75920 -1 4099
4101 0 453097 265467 77680 32 4088
4102 0 453025 265503 77840 32 4101
4103 0 452993 265531 78000 32 4102
4104 0 452961 265475 78160 32 4103
4105 0 452861 265487 78240 80 4104
4106 0 452077 264895 78240 32 4105
4107 0 451833 264631 78120 32 4106
4108 0 451741 264451 78000 81 4107
4109 0 451749 264057 77880 81 4108
4110 0 451565 263769 77800 80 4109
4111 0 451553 263405 77720 115 4110
4112 0 451449 263245 77600 108 4111
4113 0 451209 262849 77480 115 4112
4114 0 450589 262275 77480 91 4113
4115 0 450590.34 262287 77520 91 4114
4116 0 450593 262311 77600 91 4115
4117 0 450425 262311 77760 91 4116
4118 0 450345 262327 77840 91 4117
4119 0 450677 261799 77520 86 4115
4120 0 450753 261691 77480 86 4119
4121 0 450865 261571 77400 71 4120
4122 0 451005 261323 77320 139 4121
4123 0 451041 261377 77080 150 4122
4124 0 451073 261405 77040 150 4123
4125 0 451685 261405 77040 51 4124
4126 0 451893 261245 77080 32 4125
4127 0 451925 261201 77040 32 4126
4128 0 450917 261153 77400 96 4122
4129 0 450857 261077 77480 96 4128
4130 0 450829 261049 77520 75 4129
4131 0 450677 260593 77480 101 4130
4132 0 450573 260449 77400 81 4131
4133 0 450537 260317 77280 81 4132
4134 0 450477 260035 77120 60 4133
4135 0 450373 259863 77080 60 4134
4136 0 449869 259719 77120 -1 4135
4137 0 449797 259699 77200 -1 4136
4138 0 450349 259647 76880 60 4135
4139 0 450245 259531 76760 -1 4138
4140 0 450121 259559 76640 -1 4139
4141 0 449805 259795 76480 -1 4140
4142 0 449629 259955 76360 -1 4141
4143 0 449513 260203 76320 -1 4142
4144 0 457901 267111 76080 104 4010
4145 0 459357 267385 74880 40 4002
4146 0 459501 267373 74720 64 4145
4147 0 459513 267249 74640 64 4146
4148 0 459537 267297 74520 64 4147
4149 0 459525 267333 74400 64 4148
4150 0 459589 267365 74240 64 4149
4151 0 459693 267525 74160 64 4150
4152 0 459689 267613 74040 64 4151
4153 0 459873 267477 74240 64 4152
4154 0 459877 267485 74280 64 4153
4155 0 459761 267639 74400 64 4154
4156 0 461796.8 268453.6 74440 186 3984
4157 0 461796.8 268253.03 74600 186 4156
4158 0 461321.78 268279.4 74680 186 4157
4159 0 461210.97 268247.75 74720 186 4158
4160 0 461158.2 268268.88 74760 -1 4159
4161 0 461839.03 268136.9 74840 160 4160
4162 0 462187.4 268147.47 74880 101 4161
4163 0 462361.56 268221.34 75000 101 4162
4164 0 462403.78 268253.03 75040 115 4163
4165 0 461142.34 267851.9 74800 -1 4160
4166 0 461147.62 267878.28 74880 -1 4165
4167 0 460403.4 268817.78 74800 -1 4160
4168 0 460361.2 268812.5 74880 -1 4167
4169 0 462456.56 268696.38 74640 101 4157
4170 0 462430.2 268786.1 74720 115 4169
4171 0 462482.97 268812.5 74840 115 4170
4172 0 462496.2 268841.03 74880 115 4171
4173 0 462665.1 268835.75 75000 45 4172
4174 0 462971.22 268872.7 75200 60 4173
4175 0 463187.62 268629.9 75360 96 4174
4176 0 463303.72 268661.56 75440 96 4175
4177 0 463483.2 268730.2 75600 45 4176
4178 0 463615.12 268714.34 75720 75 4177
4179 0 463826.25 268614.06 75840 75 4178
4180 0 463768.2 268661.56 75920 75 4179
4181 0 462581 271744 75160 176 3882
4182 0 462765 271728 75000 217 4181
4183 0 462881.56 271689.53 74840 200 4182
4184 0 463067 271778 74760 178 4183
4185 0 463631 271822 74600 273 4184
4186 0 464171 271838 74480 316 4185
4187 0 464195 271846 74440 316 4186
4188 0 464243 271862 74360 316 4187
4189 0 464355 271814 74240 91 4188
4190 0 464363 271746 74120 181 4189
4191 0 464428.34 271739.34 74040 91 4190
4192 0 464089 271004 74040 315 4191
4193 0 464314.25 270761.53 74120 -1 4192
4194 0 464440.94 270692.9 74200 -1 4193
4195 0 464588.72 270698.2 74280 -1 4194
4196 0 464641.5 270386.78 74240 -1 4195
4197 0 464947.62 270323.47 74160 -1 4196
4198 0 465095.4 270196.78 74080 -1 4197
4199 0 465100.7 270112.34 74040 -1 4198
4200 0 465069 270080.66 74120 -1 4198
4201 0 465047.9 269969.8 74200 -1 4200
4202 0 465053.2 269901.22 74320 -1 4201
4203 0 464009 270929.34 73960 315 4192
4204 0 463969 270892 73920 315 4203
4205 0 463977 270876 73800 -1 4204
4206 0 463961 270788 73640 -1 4205
4207 0 463913 270812 73520 -1 4206
4208 0 463811 270846 73480 -1 4207
4209 0 463927 270822 73360 -1 4208
4210 0 463683 270782 73320 -1 4209
4211 0 463699 270714 73280 -1 4210
4212 0 463457 270826 73960 -1 4203
4213 0 463437 270830 74080 -1 4212
4214 0 463405 270922 74200 -1 4213
4215 0 464461 271736 74000 91 4191
4216 0 465337 272112 73920 60 4215
4217 0 466263 272322 73840 150 4216
4218 0 467693 272764 73800 128 4217
4219 0 468445 272832 73680 197 4218
4220 0 468655 272934 73560 178 4219
4221 0 468887 272986 73480 186 4220
4222 0 469443 273102 73360 122 4221
4223 0 470387 273486 73280 160 4222
4224 0 470335 273910 73280 160 4223
4225 0 470571 273446 73160 160 4223
4226 0 470721 273472 73080 150 4225
4227 0 471577 273392 73000 139 4226
4228 0 472817 273216 73040 160 4227
4229 0 472801 273288 73120 160 4228
4230 0 472813 273436 73200 160 4229
4231 0 472853 273496 73280 160 4230
4232 0 472804.12 273204.72 72960 160 4228
4233 0 472756.06 273281.1 72840 80 4232
4234 0 472792.8 273385.72 72720 80 4233
4235 0 472870.78 273480.75 72640 45 4234
4236 0 472941.5 273523.2 72520 45 4235
4237 0 473065.94 273557.12 72400 32 4236
4238 0 473156.44 273599.53 72280 32 4237
4239 0 473142.3 273613.7 72240 32 4238
4240 0 473823 272674 73040 124 4228
4241 0 474043 272674 72920 96 4240
4242 0 474411 272602 72800 139 4241
4243 0 474383 272602 72680 -1 4242
4244 0 474275 272642 72560 -1 4243
4245 0 474275 272670 72400 71 4244
4246 0 474279 272738 72280 71 4245
4247 0 474299 272738 72160 71 4246
4248 0 474987 272676.66 72880 86 4242
4249 0 475275 272714 72920 160 4248
4250 0 475309.66 272696.66 72960 160 4249
4251 0 475379 272662 73040 160 4250
4252 0 475503 272614 73200 139 4251
4253 0 475523 271570 73200 32 4252
4254 0 475471 271622 73120 32 4253
4255 0 475515 271698 73000 32 4254
4256 0 475371 271730 72760 -1 4255
4257 0 475307 271746 72680 -1 4256
4258 0 475495 272514 73320 139 4252
4259 0 475585.66 272503.34 73400 139 4258
4260 0 476338 273335 73400 40 4259
4261 0 476559 273577 73480 101 4260
4262 0 476310 273475 73280 172 4260
4263 0 476386 273583 73160 172 4262
4264 0 476382 273627 73120 172 4263
4265 0 476534 273681 73000 104 4264
4266 0 476706 273741 72840 122 4265
4267 0 476814 273741 72720 164 4266
4268 0 477150 273813 72600 98 4267
4269 0 478282 274125 72480 197 4268
4270 0 478330 274139 72600 197 4269
4271 0 478334 274135 72640 197 4270
4272 0 478286 274135 72360 197 4269
4273 0 478318 274115 72240 128 4272
4274 0 478242 274055 72120 128 4273
4275 0 478746 273659 72200 134 4274
4276 0 479174 273491 72080 81 4275
4277 0 479690 273303 72040 75 4276
4278 0 479990 273251 71960 60 4277
4279 0 480246 273183 71880 51 4278
4280 0 480782 273169 71760 81 4279
4281 0 481282 273109 71680 137 4280
4282 0 481638 273409 71640 137 4281
4283 0 481666 273479.66 71680 137 4282
4284 0 481722 273621 71760 -1 4283
4285 0 481666 272641 71760 122 4281
4286 0 482190 272429 71680 81 4285
4287 0 482362 272289 71560 81 4286
4288 0 482414 272269 71400 71 4287
4289 0 482410 272273 71240 40 4288
4290 0 482412.66 272474.34 71160 40 4289
4291 0 482070.66 272053.66 71160 32 4290
4292 0 482050.66 272033.66 71040 32 4291
4293 0 481982.66 271929.66 70880 -1 4292
4294 0 482186.66 271701.66 70720 -1 4293
4295 0 482154.66 271521.66 70600 -1 4294
4296 0 482082.66 271449.66 70440 -1 4295
4297 0 481906.66 271341.66 70240 -1 4296
4298 0 481750.66 271293.66 70080 -1 4297
4299 0 481626.66 271277.66 69920 -1 4298
4300 0 481530.66 271233.66 69760 -1 4299
4301 0 481402.66 271237.66 69640 -1 4300
4302 0 482414 272575 71120 140 4290
4303 0 482410 272635 71000 140 4302
4304 0 482442 272647 70920 140 4303
4305 0 482398 272695 70760 122 4304
4306 0 482302 272695 70600 96 4305
4307 0 482302 272663 70560 96 4306
4308 0 482090 272651 70440 45 4307
4309 0 482042 272619 70280 45 4308
4310 0 481902 272607 70120 64 4309
4311 0 481794 272601 70040 64 4310
4312 0 481686 272605 69960 81 4311
4313 0 481590 272577 69840 81 4312
4314 0 481530 272569 69640 96 4313
4315 0 481462 272557 69480 90 4314
4316 0 481466 272577 69280 90 4315
4317 0 481482 272617 69080 64 4316
4318 0 481474 272725 68880 45 4317
4319 0 481422 272773 68760 32 4318
4320 0 481222 272905 68720 32 4319
4321 0 482518 272643 70440 96 4307
4322 0 482602 272599 70320 96 4321
4323 0 482546 272535 70160 96 4322
4324 0 482970 272131 71560 81 4287
4325 0 483074 271959 71680 71 4324
4326 0 483142 271919 71880 91 4325
4327 0 483254 271787 72040 96 4326
4328 0 483374 271703 72200 96 4327
4329 0 483506 271681 72400 90 4328
4330 0 483582 271749 72600 122 4329
4331 0 483662 271821 72720 81 4330
4332 0 483806 271913 72920 71 4331
4333 0 483858 271977 73000 71 4332
4334 0 483914 272065 73200 104 4333
4335 0 483906 272097 73360 64 4334
4336 0 484058 272089 73520 64 4335
4337 0 484238 272085 73640 64 4336
4338 0 484334 272033 73800 71 4337
4339 0 484566 271969 73920 75 4338
4340 0 484794 271949 74000 107 4339
4341 0 484946 271933 74120 101 4340
4342 0 485090 271861 74280 101 4341
4343 0 485150 271981 74440 75 4342
4344 0 485170 271979 74560 64 4343
4345 0 485226 271975 74680 64 4344
4346 0 485306 271967 74840 75 4345
4347 0 485332.66 271999 74920 75 4346
4348 0 485346 272015 74960 75 4347
4349 0 485446 272035 75160 60 4348
4350 0 485494 272027 75280 64 4349
4351 0 485574 272023 75440 64 4350
4352 0 485722 272139 75640 45 4351
4353 0 485854 272291 75840 32 4352
4354 0 485886 272359 75960 45 4353
4355 0 485938 272347 76080 45 4354
4356 0 485990 272403 76200 128 4355
4357 0 486122 272371 76400 60 4356
4358 0 486110 272543 76560 60 4357
4359 0 486182 272615 76720 45 4358
4360 0 486182 272731 76920 51 4359
4361 0 486030 272983 77040 80 4360
4362 0 486070 273215 77160 80 4361
4363 0 486058 273351 77280 80 4362
4364 0 486150 273435 77400 80 4363
4365 0 486302 273583 77560 -1 4364
4366 0 486278 273639 77680 -1 4365
4367 0 485858 273819 77720 -1 4366
4368 0 485798 273943.03 77800 -1 4367
4369 0 485762 274067.03 77760 -1 4368
4370 0 477998 274867 72120 102 4274
4371 0 477882 275055 72000 98 4370
4372 0 477810 275195 71840 45 4371
4373 0 477686 275361 71720 75 4372
4374 0 477504 275552 71080 141 4373
4375 0 477312 275616 70880 91 4374
4376 0 477088 275680 70760 101 4375
4377 0 476928 275776 70560 98 4376
4378 0 476768 275808 70360 122 4377
4379 0 476608 275872 70160 134 4378
4380 0 476544 276032 69960 148 4379
4381 0 476512 276192 69720 128 4380
4382 0 476512 276352 69520 90 4381
4383 0 476448 276576 69400 120 4382
4384 0 476320 276736 69240 102 4383
4385 0 476160 276928 69120 120 4384
4386 0 476096 277120 68960 102 4385
4387 0 476120 277563 68720 178 4386
4388 0 476091.94 277914.25 68040 75 4387
4389 0 476455.84 277673.7 68480 32 4388
4390 0 475552 277696 68040 32 4388
4391 0 475296 277760 68040 40 4390
4392 0 475296 277920 67800 102 4391
4393 0 475488 278112 67760 60 4392
4394 0 475680 278080 67600 60 4393
4395 0 475808 278016 67360 64 4394
4396 0 475680 278368 67120 32 4395
4397 0 475584 278400 66880 120 4396
4398 0 475712 278368 66640 166 4397
4399 0 475904 278208 66560 81 4398
4400 0 475808 278048 66360 71 4399
4401 0 475872 277824 66240 154 4400
4402 0 476032 277600 66160 96 4401
4403 0 476192 277440 66040 60 4402
4404 0 476160 277184 66040 60 4403
4405 0 476064 276960 66160 32 4404
4406 0 477138 275461 71680 81 4373
4407 0 476934 275383 71760 122 4406
4408 0 476902 275331 71920 122 4407
4409 0 476842 275359 72040 90 4408
4410 0 476698 275367 72200 75 4409
4411 0 476590 275403 72360 75 4410
4412 0 476398 275471 72520 71 4411
4413 0 476142 275639 72720 64 4412
4414 0 476106 275839 72960 51 4413
4415 0 476258 276011 73080 81 4414
4416 0 476050 276079 73240 81 4415
4417 0 475734 276083 73400 71 4416
4418 0 475490 275955 73520 75 4417
4419 0 475366 275867 73600 75 4418
4420 0 476606 275599 71760 90 4407
4421 0 476506 275563 71680 90 4420
4422 0 476426 275563 71560 122 4421
4423 0 476358 275571 71400 -1 4422
4424 0 476342 275691 71280 -1 4423
4425 0 476274 275675 70920 -1 4424
4426 0 476926 275089 71640 98 4406
4427 0 476922 274981 71520 45 4426
4428 0 476982 274921 71440 45 4427
4429 0 477282 274933 71240 51 4428
4430 0 476518 273701 72600 128 4267
4431 0 476126 273993 72600 40 4430
4432 0 475906 274043 72480 51 4431
4433 0 475858 274091 72360 51 4432
4434 0 476526 274577 72600 75 4431
4435 0 476414 274885 72800 75 4434
4436 0 475926 273807 73120 131 4264
4437 0 475631 272498 73440 139 4259
4438 0 475759 272430 73560 202 4437
4439 0 475675 272394 73680 45 4438
4440 0 475675 272390 73720 45 4439
4441 0 475643 272294 73800 45 4440
4442 0 475535 272138 73920 45 4441
4443 0 475395 271962 74000 32 4442
4444 0 475279 271854 74040 32 4443
4445 0 475163 271746 74080 32 4444
4446 0 475199 271650 74200 32 4445
4447 0 475279 271530 74240 32 4446
4448 0 475291 271462 74360 32 4447
4449 0 475295 271382 74480 32 4448
4450 0 475274 271394 74600 32 4449
4451 0 475267 271398 74640 -1 4450
4452 0 475307 271390 74760 -1 4451
4453 0 474711 271870 74040 32 4444
4454 0 474751 271726 74200 32 4453
4455 0 474443 271366 74240 91 4454
4456 0 474219 271370 74160 135 4455
4457 0 474163 271266 74080 135 4456
4458 0 474111 271238 74000 135 4457
4459 0 474039 271246 73880 135 4458
4460 0 474647 271778 74000 32 4453
4461 0 474639 271774 73920 32 4460
4462 0 476096 272448 74320 32 4441
4463 0 476288 272352 74480 64 4462
4464 0 476544 272256 74520 86 4463
4465 0 476800 272224 74560 102 4464
4466 0 477056 272096 74600 115 4465
4467 0 477280 271936 74600 75 4466
4468 0 477504 271776 74600 71 4467
4469 0 477760 271712 74600 64 4468
4470 0 478016 271648 74600 81 4469
4471 0 478272 271584 74520 40 4470
4472 0 478464 271616 74360 64 4471
4473 0 478720 271552 74360 60 4472
4474 0 478944 271392 74400 96 4473
4475 0 479200 271264 74440 60 4474
4476 0 479392 271200 74400 80 4475
4477 0 478720 271552 74080 64 4473
4478 0 478784 271648 73840 96 4477
4479 0 478688 271616 73600 131 4478
4480 0 478528 271616 73400 71 4479
4481 0 478496 271584 73320 64 4480
4482 0 476231 272633 72920 64 4250
4483 0 476911 272825 72840 32 4482
4484 0 477223 272889 72760 81 4483
4485 0 477335 272945 72640 160 4484
4486 0 477743 272929 72560 214 4485
4487 0 477799 272970 72440 164 4486
4488 0 477839 272961.5 72360 164 4487
4489 0 477879 272953 72280 164 4488
4490 0 477911 272953 72160 164 4489
4491 0 477809 272923 72040 164 4490
4492 0 477811.66 272952.34 71960 164 4491
4493 0 477813 272967 71920 164 4492
4494 0 477897 273067 71840 164 4493
4495 0 477893 273047 71640 181 4494
4496 0 477897 273059 71480 218 4495
4497 0 477665 272983 71320 218 4496
4498 0 477663.66 272941.66 71280 218 4497
4499 0 477661 272859 71200 218 4498
4500 0 477369 272811 71080 218 4499
4501 0 477405 272755 71000 154 4500
4502 0 477165 272663 70920 154 4501
4503 0 477197 272671 70800 131 4502
4504 0 477093 272619 70680 139 4503
4505 0 476861 272547 70560 204 4504
4506 0 476805 272535 70440 204 4505
4507 0 476897 272543 70320 139 4506
4508 0 476745 272475 70200 204 4507
4509 0 476497 272491 70080 256 4508
4510 0 476329 272383 69960 172 4509
4511 0 476253 272355 69840 172 4510
4512 0 476129 272323 69680 122 4511
4513 0 476037 272371 69520 122 4512
4514 0 475961 272343 69360 160 4513
4515 0 475969 272331 69200 124 4514
4516 0 475901 272283 69040 124 4515
4517 0 475753 272187 68920 71 4516
4518 0 475681 272023 68800 96 4517
4519 0 475593 271967 68480 64 4518
4520 0 475509 271947 68400 64 4519
4521 0 475263 271881 68280 64 4520
4522 0 475031 271797 68200 98 4521
4523 0 474959 271757 68120 60 4522
4524 0 474783 271393 68080 32 4523
4525 0 474511 271285 68080 32 4524
4526 0 474923 272073 68040 75 4523
4527 0 474727 272193 67960 75 4526
4528 0 474539 272217 67920 96 4527
4529 0 474283 272269 67840 80 4528
4530 0 474063 272417 67760 80 4529
4531 0 474031 272465 67720 80 4530
4532 0 473791 272493 67680 80 4531
4533 0 473759.66 272522.6 67640 80 4532
4534 0 473717.88 272574.84 67560 80 4533
4535 0 473522.88 272661.88 67520 -1 4534
4536 0 473345.28 272797.7 67480 -1 4535
4537 0 473230.38 272787.25 67400 -1 4536
4538 0 473199.03 272811.62 67320 -1 4537
4539 0 476185 272627 69400 160 4513
4540 0 476449 272727 69440 122 4539
4541 0 476433 272715 69560 122 4540
4542 0 476185 272635 69320 160 4539
4543 0 475773 272915 70440 135 4506
4544 0 475353 273219 70400 60 4543
4545 0 475005 273483 70320 45 4544
4546 0 474949 273507 70400 45 4545
4547 0 474933 273515 70440 45 4546
4548 0 477440 272928 70400 104 4504
4549 0 477504 272928 70120 140 4548
4550 0 477664 272928 69880 96 4549
4551 0 477760 272928 69600 81 4550
4552 0 477920 273088 69400 32 4551
4553 0 477984 273152 69320 64 4552
4554 0 478208 273312 69200 124 4553
4555 0 478432 273440 69200 96 4554
4556 0 478656 273568 69200 80 4555
4557 0 478848 273792 69200 157 4556
4558 0 479072 273888 69360 139 4557
4559 0 479296 273824 69480 206 4558
4560 0 479424 273824 69520 163 4559
4561 0 479584 273824 69760 107 4560
4562 0 479744 273920 69960 120 4561
4563 0 479968 274048 70080 98 4562
4564 0 480160 274080 70280 102 4563
4565 0 480320 274144 70480 96 4564
4566 0 480480 274144 70680 122 4565
4567 0 480576 274272 70880 90 4566
4568 0 480704 274368 71120 81 4567
4569 0 480864 274464 71320 71 4568
4570 0 481024 274592 71520 75 4569
4571 0 481152 274624 71760 32 4570
4572 0 481216 274560 71840 32 4571
4573 0 479616 273600 69520 139 4560
4574 0 479808 273440 69440 91 4573
4575 0 480000 273280 69320 64 4574
4576 0 480224 273280 69160 40 4575
4577 0 480384 273472 69240 45 4576
4578 0 480448 273632 69440 71 4577
4579 0 480544 273728 69600 71 4578
4580 0 477888 272992 69080 148 4553
4581 0 477888 273024 68800 96 4580
4582 0 477792 273056 68560 96 4581
4583 0 477760 273088 68280 71 4582
4584 0 477696 273088 68000 64 4583
4585 0 477664 272992 67760 45 4584
4586 0 477664 272832 67560 40 4585
4587 0 477664 272640 67360 102 4586
4588 0 477728 272448 67160 45 4587
4589 0 477728 272224 67040 51 4588
4590 0 477664 271968 67000 51 4589
4591 0 477504 271744 67080 51 4590
4592 0 477248 271808 67040 51 4591
4593 0 477216 271808 67040 51 4592
4594 0 476059 272745 71280 128 4498
4595 0 475755 272409 71280 40 4594
4596 0 475667 272337 71360 64 4595
4597 0 476019 272753 71240 128 4594
4598 0 476155 272329 71240 40 4597
4599 0 475987 272161 71320 40 4598
4600 0 475907 272113 71440 64 4599
4601 0 475843 272227 71480 64 4600
4602 0 475807 272359 71520 64 4601
4603 0 475691 271999 71480 51 4600
4604 0 475515 271959 71560 104 4603
4605 0 475347 271831 71720 64 4604
4606 0 475483 271919 71760 104 4605
4607 0 475447 271959 71800 104 4606
4608 0 475235 271747 71760 64 4605
4609 0 474979 271527 71800 90 4608
4610 0 474843 271455 71880 51 4609
4611 0 474507 271247 71920 71 4610
4612 0 474295 271167 71960 51 4611
4613 0 474099 271055 72040 81 4612
4614 0 473835 270903 72080 64 4613
4615 0 473803 270891 72160 64 4614
4616 0 473731 270879 72000 64 4614
4617 0 477049 272599 71640 210 4495
4618 0 476351 272841 71760 51 4617
4619 0 477797 272203 71560 181 4495
4620 0 477773 272091 71440 -1 4619
4621 0 477753 271997 71360 -1 4620
4622 0 477653 271753 71280 -1 4621
4623 0 477421 271397 71200 -1 4622
4624 0 476969 271621 71200 -1 4623
4625 0 477697 271217 71160 -1 4623
4626 0 477769 271193 71120 -1 4625
4627 0 477909 271089 71040 -1 4626
4628 0 477865 270805 70920 -1 4627
4629 0 477865 270709 71000 -1 4628
4630 0 479009 273383 71960 120 4492
4631 0 479389 273319 71840 75 4630
4632 0 479681 273239 71720 75 4631
4633 0 479621 273303 71600 75 4632
4634 0 479537 273315 71520 75 4633
4635 0 474947 273142 72880 86 4248
4636 0 473315 272494 72920 96 4241
4637 0 473259 272446 72840 96 4636
4638 0 473199 272406 72760 51 4637
4639 0 473161 272352 72680 51 4638
4640 0 472929 272064 72680 32 4639
4641 0 472389 271996 72640 64 4640
4642 0 472193 271920 72600 71 4641
4643 0 471969 271868 72520 71 4642
4644 0 471677 271748 72440 40 4643
4645 0 471529 271684 72480 51 4644
4646 0 471431 271626 72520 51 4645
4647 0 471095 271610 72600 51 4646
4648 0 471088.6 271612.4 72560 51 4647
4649 0 471063 271622 72400 51 4648
4650 0 470879 271394 72600 51 4648
4651 0 470819 271330 72680 -1 4650
4652 0 470831 271246 72800 -1 4651
4653 0 470771 271226 72920 -1 4652
4654 0 470731 271326 73120 -1 4653
4655 0 470763 271454 73240 -1 4654
4656 0 470731 271450 73320 -1 4655
4657 0 471679 271750 72360 40 4644
4658 0 471667 271750 72280 40 4657
4659 0 473187 272374 72560 51 4639
4660 0 473251 272374 72440 51 4659
4661 0 473227 272394 72280 96 4660
4662 0 473235 272410 72120 32 4661
4663 0 473311 272454 71960 75 4662
4664 0 473467 272522 71880 75 4663
4665 0 473627 272582 71800 71 4664
4666 0 474179 272914 71760 71 4665
4667 0 473471 272522 71720 75 4664
4668 0 473423 272530 71560 107 4667
4669 0 473267 272414 71480 135 4668
4670 0 473303 272446 71360 135 4669
4671 0 473291 272574 71320 148 4670
4672 0 473207 272918 71240 81 4671
4673 0 473167 273110 71160 81 4672
4674 0 473147 273310 71080 81 4673
4675 0 473093 273404 71000 71 4674
4676 0 473305 273508 70960 71 4675
4677 0 473341 273540 70880 64 4676
4678 0 473585 273656 70760 60 4677
4679 0 473917 273780 70840 64 4678
4680 0 474025 273812 70960 64 4679
4681 0 474033 273824 71000 64 4680
4682 0 472957 273512 70880 71 4675
4683 0 473295 272430 71200 86 4670
4684 0 473347 272246 71080 60 4683
4685 0 473283 272226 70960 60 4684
4686 0 473111 272154 70800 71 4685
4687 0 473019 272086 70720 81 4686
4688 0 472923 272026 70560 90 4687
4689 0 472855 271994 70440 90 4688
4690 0 473159 272282 71560 75 4669
4691 0 473095 272202 71720 45 4690
4692 0 473027 272102 71840 45 4691
4693 0 472963 272002 71960 32 4692
4694 0 473027 272038 72160 96 4693
4695 0 473083 272046 72360 96 4694
4696 0 473087 271994 72480 96 4695
4697 0 473383 272786 72600 96 4659
4698 0 473479 272838 72640 96 4697
4699 0 473523 272934 72720 96 4698
4700 0 473547 273006 72760 124 4699
4701 0 473639 273058 72720 124 4700
4702 0 473743 273090 72640 -1 4701
4703 0 473759 273110 72560 -1 4702
4704 0 473280 272960 73480 189 4228
4705 0 473312 272992 73520 183 4704
4706 0 473312 273152 73720 122 4705
4707 0 473280 273248 74000 148 4706
4708 0 473248 273408 74200 32 4707
4709 0 473344 273376 74440 81 4708
4710 0 473408 273376 74720 32 4709
4711 0 473568 273504 74920 91 4710
4712 0 473728 273664 75040 120 4711
4713 0 473952 273824 75040 148 4712
4714 0 474144 274016 75000 139 4713
4715 0 474336 274208 74960 32 4714
4716 0 474400 274432 74800 32 4715
4717 0 474240 274592 74600 90 4716
4718 0 474016 274624 74480 102 4717
4719 0 473792 274624 74360 96 4718
4720 0 473536 274624 74320 120 4719
4721 0 473280 274560 74280 86 4720
4722 0 473120 274432 74120 75 4721
4723 0 472992 274432 73880 64 4722
4724 0 472896 274400 73640 71 4723
4725 0 472832 274400 73440 71 4724
4726 0 472384 274336 73720 32 4725
4727 0 472192 274496 73640 40 4726
4728 0 471968 274656 73600 107 4727
4729 0 471744 274656 73480 98 4728
4730 0 471488 274720 73480 60 4729
4731 0 471328 274720 73480 64 4730
4732 0 472832 274432 73160 64 4725
4733 0 472896 274464 72880 104 4732
4734 0 473056 274496 72680 102 4733
4735 0 473280 274400 72560 96 4734
4736 0 473472 274336 72400 101 4735
4737 0 473568 274304 72400 96 4736
4738 0 475296 274816 75120 32 4716
4739 0 476160 274752 74920 60 4738
4740 0 476352 274784 75120 75 4739
4741 0 476480 274784 75240 60 4740
4742 0 473536 272864 73520 140 4705
4743 0 468481 272836 73840 197 4219
4744 0 468393 272828 74000 181 4743
4745 0 468394.12 272919.78 74200 181 4744
4746 0 468305 272812 74360 181 4745
4747 0 468221 272798 74400 178 4746
4748 0 468321 272670 74520 -1 4747
4749 0 468365 272626 74560 -1 4748
4750 0 466253 272216 73720 150 4217
4751 0 466353 271460 73720 -1 4750
4752 0 465159 272242 74520 32 4187
4753 0 465139 272234 74640 32 4752
4754 0 465283 272638 74640 32 4753
4755 0 465243 272214 74800 81 4753
4756 0 465387 272238 75000 81 4755
4757 0 465391 272206 75080 81 4756
4758 0 465403 272182 75160 98 4757
4759 0 465471 272152 75200 98 4758
4760 0 465911 272204 75320 107 4759
4761 0 465511 272704 75320 32 4760
4762 0 465642 272952 75360 71 4761
4763 0 465655 273024 75440 60 4762
4764 0 465627 273072 75600 -1 4763
4765 0 465951 273234 75640 51 4764
4766 0 465995 273250 75800 -1 4765
4767 0 466347 272192 75440 86 4760
4768 0 467875 272148 75440 120 4767
4769 0 467855 272020 75560 120 4768
4770 0 466663 271888 75600 51 4769
4771 0 466555 271844 75760 91 4770
4772 0 466427 271792 75960 91 4771
4773 0 466531 271716 76080 71 4772
4774 0 466503 271516 76160 71 4773
4775 0 466439 271430 76200 45 4774
4776 0 466423 271402 76240 45 4775
4777 0 466447 271722 76240 71 4776
4778 0 466231 271746 76320 45 4777
4779 0 466187 271754 76440 45 4778
4780 0 466255 271754 76600 32 4779
4781 0 466407 271778 76680 32 4780
4782 0 466611 271738 76840 32 4781
4783 0 466691 271776 76880 32 4782
4784 0 466615 271792 77040 32 4783
4785 0 466519 271956 77200 51 4784
4786 0 466395 272096 77360 71 4785
4787 0 466443 272044 77560 71 4786
4788 0 466995 271728 77640 -1 4787
4789 0 466667 271988 77720 71 4788
4790 0 466631 272024 77960 -1 4789
4791 0 466627 272096 78200 -1 4790
4792 0 466615 272048 78400 -1 4791
4793 0 467051 271380 77680 -1 4788
4794 0 466911 271312 77760 -1 4793
4795 0 466519 271198 77800 -1 4794
4796 0 466282 271155 77920 -1 4795
4797 0 466163 271146 78000 -1 4796
4798 0 466087 271106 78040 -1 4797
4799 0 465935 271118 78080 -1 4798
4800 0 465723 271062 78120 -1 4799
4801 0 465467 270974 78280 -1 4800
4802 0 465422 270875 78360 -1 4801
4803 0 465323 270822 78440 -1 4802
4804 0 465399 270766 78560 -1 4803
4805 0 465399 270758 78720 -1 4804
4806 0 465715 272324 77600 60 4787
4807 0 465551 272464 77720 51 4806
4808 0 465483 272538 77760 71 4807
4809 0 465391 272602 77880 71 4808
4810 0 465083 272666 77920 32 4809
4811 0 464671 272538 77840 40 4810
4812 0 465151 272606 78040 32 4810
4813 0 466411 271394 76320 45 4776
4814 0 466343 271242 76440 45 4813
4815 0 466363 271050 76480 45 4814
4816 0 466411 271016 76600 -1 4815
4817 0 466507 270880 76720 -1 4816
4818 0 466103 270384 76680 -1 4817
4819 0 466087 270424 76600 -1 4818
4820 0 466487 270788 76760 -1 4817
4821 0 466411 270680 76800 -1 4820
4822 0 466455 270744 76920 -1 4821
4823 0 466287 270666 76400 -1 4815
4824 0 466223 270450 76360 -1 4823
4825 0 466151 270404 76320 -1 4824
4826 0 466139 270392 76160 -1 4825
4827 0 468791 271736 75640 244 4769
4828 0 469427 271384 75600 175 4827
4829 0 469595 271360 75480 175 4828
4830 0 469687 271558 75440 128 4829
4831 0 470375 271310 75400 124 4830
4832 0 470799 271050 75240 64 4831
4833 0 470979 270902 74960 32 4832
4834 0 471127 270806 74800 32 4833
4835 0 471363 270722 74680 81 4834
4836 0 471467 270674 74520 81 4835
4837 0 469163 271524 75680 219 4827
4838 0 468779 271690 75720 244 4837
4839 0 468679 271746 75800 244 4838
4840 0 468766.38 271771.94 75920 244 4839
4841 0 468935 272002 76040 202 4840
4842 0 468913 272056 76080 202 4841
4843 0 469859 272098 76080 80 4842
4844 0 470179 271994 75960 -1 4843
4845 0 470219 271946 75840 137 4844
4846 0 470195 271932 75800 137 4845
4847 0 470203 271908 75760 137 4846
4848 0 470299 271804 75600 137 4847
4849 0 468895 272110 76120 202 4842
4850 0 468863 271962 76200 202 4849
4851 0 468475 270906 76160 -1 4850
4852 0 468455 270838 76040 -1 4851
4853 0 468419 270814 76000 -1 4852
4854 0 468935 271790 76360 202 4850
4855 0 469235.66 271724 76800 -1 4854
4856 0 469263 271718 76840 -1 4855
4857 0 469271 271794 77000 -1 4856
4858 0 469303 271830 77160 -1 4857
4859 0 469659 271814 76800 80 4855
4860 0 469731 271782 76880 80 4859
4861 0 468879 271910 76400 202 4854
4862 0 469259 272378 76400 96 4861
4863 0 469715 272406 76480 80 4862
4864 0 469967 272594 76640 60 4863
4865 0 470147 272776 76680 64 4864
4866 0 470691 272960 76840 60 4865
4867 0 471439 273148 77000 120 4866
4868 0 472575 273428 77280 40 4867
4869 0 472731 273640 77480 120 4868
4870 0 473155 273904 77680 163 4869
4871 0 474215 274380 77600 120 4870
4872 0 474543 274858 77560 91 4871
4873 0 475035 274826 77600 115 4872
4874 0 475227 274722 77680 -1 4873
4875 0 475395 274746 77880 45 4874
4876 0 474651 275030 77520 148 4872
4877 0 474751 275246 77360 81 4876
4878 0 474655 276230 77360 139 4877
4879 0 475135 276958 77400 60 4878
4880 0 475331 277030 77520 120 4879
4881 0 475455 277066 77640 71 4880
4882 0 475647 277044 77680 71 4881
4883 0 475755 277092 77880 124 4882
4884 0 475743 277048 77920 64 4883
4885 0 475359 276732 77920 64 4884
4886 0 475119 276800 77840 120 4885
4887 0 474935 276892 77760 120 4886
4888 0 474743 276864 77640 60 4887
4889 0 474731 276884 77560 60 4888
4890 0 474823 276880 77440 60 4889
4891 0 474675 276856 77360 140 4890
4892 0 474627 276856 77200 140 4891
4893 0 474583 276788 77120 81 4892
4894 0 475727 276884 78040 64 4884
4895 0 475971 276772 78200 107 4894
4896 0 476011 276804 78240 107 4895
4897 0 475751 276920 78320 102 4896
4898 0 475747 276904 78640 164 4897
4899 0 475763 276816 78840 160 4898
4900 0 475915 276712 79000 81 4899
4901 0 475839 276184 79040 81 4900
4902 0 475807 276188 79160 81 4901
4903 0 475899 276824 79200 81 4900
4904 0 475767 276944 79400 108 4903
4905 0 475783 276972 79680 64 4904
4906 0 475835 276896 79880 32 4905
4907 0 475871 276604 80040 32 4906
4908 0 475871 276444 80320 32 4907
4909 0 475811 276428 80000 32 4907
4910 0 475811 276244 79840 51 4909
4911 0 476471 276536 78280 81 4896
4912 0 476431 276420 78440 81 4911
4913 0 475399 275914 77520 139 4878
4914 0 475311 275710 77720 80 4913
4915 0 475247 275378 77760 45 4914
4916 0 474479 275598 77800 75 4915
4917 0 475327 275362 77800 45 4915
4918 0 475411 275306 77920 45 4917
4919 0 473967 276386 77240 108 4878
4920 0 473123 276202 77200 75 4919
4921 0 472927 276150 77280 71 4920
4922 0 472719 276034 77400 86 4921
4923 0 472635 275894 77520 86 4922
4924 0 472619 275810 77680 71 4923
4925 0 472643 275790 77760 71 4924
4926 0 472615 275730 77920 71 4925
4927 0 473135 276158 77120 75 4920
4928 0 473147 276190 76960 75 4927
4929 0 472928 276640 76720 90 4928
4930 0 472768 276736 76520 60 4929
4931 0 472640 276896 76320 32 4930
4932 0 472704 276960 76080 32 4931
4933 0 472768 276928 75840 64 4932
4934 0 472768 276928 75560 45 4933
4935 0 472832 276928 75280 137 4934
4936 0 472896 276960 75200 143 4935
4937 0 472928 277024 74960 175 4936
4938 0 472896 276992 74680 175 4937
4939 0 472800 276960 74440 217 4938
4940 0 472928 277024 74200 150 4939
4941 0 473088 277088 74000 156 4940
4942 0 473203.2 277145.6 73880 171 4941
4943 0 473280 277184 73800 181 4942
4944 0 473440 277184 73600 137 4943
4945 0 473696 277216 73520 115 4944
4946 0 473952 277216 73440 32 4945
4947 0 474112 277376 73280 98 4946
4948 0 474080 277600 73280 45 4947
4949 0 473056 276960 75400 122 4936
4950 0 473216 276960 75600 128 4949
4951 0 473472 276928 75680 86 4950
4952 0 473664 276768 75720 60 4951
4953 0 473856 276576 75720 75 4952
4954 0 473952 276480 75760 81 4953
4955 0 474533.34 275057.5 77160 71 4877
4956 0 474457.75 275082.06 77120 60 4955
4957 0 472299 274284 77760 115 4870
4958 0 471771 274536 77920 91 4957
4959 0 471551 274544 78000 108 4958
4960 0 472739 274100 78000 115 4959
4961 0 473187 274116 78120 200 4960
4962 0 473503 274284 78200 156 4961
4963 0 473663 274624 78160 51 4962
4964 0 473703 274908 78040 32 4963
4965 0 473739 274926 78000 32 4964
4966 0 473699 275018 77840 51 4965
4967 0 473603 274632 78320 156 4962
4968 0 473607 274728 78480 156 4967
4969 0 473699 274668 78520 90 4968
4970 0 473679 274628 78600 90 4969
4971 0 473763 274668 78760 64 4970
4972 0 473795 274712 78840 64 4971
4973 0 473679 274720 79000 71 4972
4974 0 473599 274808 79160 71 4973
4975 0 473439 274932 79240 51 4974
4976 0 473399 274932 79360 75 4975
4977 0 473407.62 274939.56 79400 75 4976
4978 0 473307 274978 79440 75 4977
4979 0 473219 275014 79560 75 4978
4980 0 473267 274680 78520 156 4968
4981 0 473251.12 274703.56 78560 156 4980
4982 0 471331 274552 78080 128 4959
4983 0 471063 274488 78160 86 4982
4984 0 470807 274278 78200 183 4983
4985 0 470342.28 274202.72 78560 120 4984
4986 0 470239 274186 78640 120 4985
4987 0 470559 274218 78760 185 4986
4988 0 470519 274202 78840 185 4987
4989 0 470151 274266 78960 160 4988
4990 0 469611 274290 79000 81 4989
4991 0 469583 274342 79120 64 4990
4992 0 469547 274350 79240 64 4991
4993 0 469887 274346 79440 75 4992
4994 0 469843 274418 79640 75 4993
4995 0 469927 274398 79760 75 4994
4996 0 469423 274074 78520 160 4985
4997 0 469287 273978 78440 -1 4996
4998 0 471915 273980 77760 80 4957
4999 0 471403 273916 77800 120 4998
5000 0 471031 274192 77680 86 4999
5001 0 468615 272922 76160 60 4849
5002 0 468531 272982 76240 60 5001
5003 0 468667 273062 76320 -1 5002
5004 0 468355 272604 75640 60 4827
5005 0 468671 273368 75560 102 5004
5006 0 468999 273540 75640 124 5005
5007 0 469231 273684 75760 104 5006
5008 0 469315 273770 75800 104 5007
5009 0 469387 273826 75960 51 5008
5010 0 469583 273778 76040 81 5009
5011 0 469983 273810 76200 104 5010
5012 0 470199 273826 76360 107 5011
5013 0 470471 273758 76520 51 5012
5014 0 470335 273494 76880 51 5013
5015 0 470283 273402 77000 60 5014
5016 0 468635 273440 75360 102 5005
5017 0 468527 273408 75280 81 5016
5018 0 468511 273374 75240 81 5017
5019 0 468399 273462 75080 81 5018
5020 0 468479 273422 74920 -1 5019
5021 0 468551 273346 74880 -1 5020
5022 0 468279 271792 75440 86 4768
5023 0 468583 271816 75360 104 5022
5024 0 468707 271824 75280 244 5023
5025 0 468671 271776 75160 -1 5024
5026 0 459713 272052 78120 120 3864
5027 0 459497 271980 77960 120 5026
5028 0 459305 271876 77800 137 5027
5029 0 459113 271820 77600 134 5028
5030 0 458865 271612 77440 90 5029
5031 0 458721 271564 77320 90 5030
5032 0 458617 271412 77160 71 5031
5033 0 458561 271316 77000 71 5032
5034 0 458505 271164 76840 71 5033
5035 0 458433 271036 76640 71 5034
5036 0 458401 270668 76560 140 5035
5037 0 458489 270564 76640 140 5036
5038 0 458689 270412 76720 108 5037
5039 0 458777 270276 76840 104 5038
5040 0 458857 270196 77040 98 5039
5041 0 458809 270044 77200 98 5040
5042 0 458593 269828 77320 71 5041
5043 0 458561 269705.34 77400 71 5042
5044 0 458545 269644 77440 107 5043
5045 0 458537 269528 77560 107 5044
5046 0 458665 269240 77680 81 5045
5047 0 458697 269096 77760 81 5046
5048 0 458817 268840 77880 102 5047
5049 0 458873 268808 78000 81 5048
5050 0 458977 268592 78160 32 5049
5051 0 459008 268064 77440 60 5050
5052 0 458912 267872 77240 101 5051
5053 0 458816 267616 77200 71 5052
5054 0 458688 267360 77240 60 5053
5055 0 458496 267168 77280 71 5054
5056 0 458400 266976 77440 60 5055
5057 0 459121 268520 78280 32 5050
5058 0 459297 268520 78440 32 5057
5059 0 459329 268560 78600 32 5058
5060 0 459409 268544 78760 32 5059
5061 0 459425 268496 78920 -1 5060
5062 0 459225 268680 79000 -1 5061
5063 0 459145 268824 79160 -1 5062
5064 0 459105 268816 79440 -1 5063
5065 0 459004.03 268810.78 79600 -1 5064
5066 0 459617 268360 78960 -1 5061
5067 0 459489 268288 79120 -1 5066
5068 0 459441 268136 79200 -1 5067
5069 0 458345 269672 77640 101 5045
5070 0 458209 269600 77800 107 5069
5071 0 458073 269456 77960 60 5070
5072 0 457977 269440 78000 60 5071
5073 0 457945 269408 78120 45 5072
5074 0 457905 269376 78160 45 5073
5075 0 457697 269216 78320 40 5074
5076 0 457569 268904 78440 51 5075
5077 0 457673 268720 78320 80 5076
5078 0 457833 268536 78160 80 5077
5079 0 457817 268498 78120 80 5078
5080 0 457865 268450 78000 80 5079
5081 0 457905 268350 77880 80 5080
5082 0 457977 268306 77680 -1 5081
5083 0 457921 268230 77480 -1 5082
5084 0 458005 268226 77320 -1 5083
5085 0 458069 268234 77160 -1 5084
5086 0 458197 268234 77000 -1 5085
5087 0 461513 270808 80360 175 3794
5088 0 461553 270816 80240 175 5087
5089 0 461549 270828 80120 175 5088
5090 0 461361 270612 80360 175 5087
5091 0 461333 270576 80280 175 5090
5092 0 461357 270568 80160 175 5091
5093 0 462033.16 269869.6 81800 75 3775
5094 0 462233.72 269510.7 81760 32 5093
5095 0 462349.84 269521.25 81640 81 5094
5096 0 462386.78 269420.97 81520 81 5095
5097 0 462365.7 269378.75 81360 71 5096
5098 0 462392.06 269352.34 81160 71 5097
5099 0 462447.2 269018.4 81000 102 5098
5100 0 462460.7 268935.38 80960 102 5099
5101 0 462407.9 268998.72 80840 102 5100
5102 0 462840.72 268829.8 80800 32 5101
5103 0 462351.66 268898.66 80800 102 5101
5104 0 462297.06 269083.16 80760 102 5103
5105 0 462212.62 269114.84 80720 102 5104
5106 0 462228.44 268687.3 80720 71 5103
5107 0 462239 268634.53 80600 71 5106
5108 0 462677.1 268639.8 80520 60 5107
5109 0 462165.12 268713.72 80480 32 5107
5110 0 462597.9 268877.3 81040 102 5099
5111 0 462608.47 268835.1 81160 102 5110
5112 0 463601 270692 82160 32 3771
5113 0 465093 270258 82160 90 5112
5114 0 464965 270134 82080 90 5113
5115 0 464977 270098 81960 32 5114
5116 0 465269 270122 82120 32 5113
5117 0 465285 270082 82040 32 5116
5118 0 465361 270054 82000 32 5117
5119 0 465792 269760 81600 71 5118
5120 0 465888 269504 81560 40 5119
5121 0 465760 269312 81440 64 5120
5122 0 465664 269152 81320 51 5121
5123 0 465888 268928 81480 32 5122
5124 0 465952 268960 81480 32 5123
5125 0 465600 268960 81160 71 5122
5126 0 465632 268704 81120 71 5125
5127 0 465696 268448 81120 32 5126
5128 0 465568 268224 81160 60 5127
5129 0 465376 268032 81200 75 5128
5130 0 465184 267872 81360 75 5129
5131 0 464960 267712 81480 60 5130
5132 0 464768 267520 81560 71 5131
5133 0 464672 267488 81600 71 5132
5134 0 465153 270354 82040 90 5113
5135 0 465225 270334 81960 32 5134
5136 0 465241 270282 81880 32 5135
5137 0 465261 270258 81720 32 5136
5138 0 465333 270286 81560 32 5137
5139 0 465661 270258 81480 60 5138
5140 0 465433 270270 81280 60 5139
5141 0 465329 270294 81160 -1 5140
5142 0 465449 270334 80960 -1 5141
5143 0 465509 270362 80800 71 5142
5144 0 465491 270375 80760 71 5143
5145 0 464261 270710 82280 108 5112
5146 0 465385 270702 82360 175 5145
5147 0 465551 270692 82400 178 5146
5148 0 465717 270682 82440 229 5147
5149 0 466073 270720 82520 202 5148
5150 0 465921 270676 82640 202 5149
5151 0 465877 270624 82800 229 5150
5152 0 466565 270832 82840 134 5151
5153 0 466717 270892 82960 134 5152
5154 0 466809 270944 83080 197 5153
5155 0 466973 271076 83200 181 5154
5156 0 467149 271360 83320 200 5155
5157 0 467169 271464 83440 200 5156
5158 0 467195.66 271409.34 83520 200 5157
5159 0 466489.66 272107.34 83520 40 5158
5160 0 466057.66 272203.34 83400 -1 5159
5161 0 465685.66 272279.34 83240 -1 5160
5162 0 465501.66 272243.34 83200 -1 5161
5163 0 465425.66 272283.34 83120 -1 5162
5164 0 467209 271382 83560 200 5158
5165 0 467278.34 271294 83600 200 5164
5166 0 466589.66 271959.34 83600 176 5165
5167 0 466309.66 271855.34 83760 32 5166
5168 0 466857.66 271775.34 83920 176 5167
5169 0 466901.66 271767.34 84000 176 5168
5170 0 466917.66 271751.34 84040 40 5169
5171 0 466976 271757 84080 40 5170
5172 0 467588 271525 84120 131 5171
5173 0 467708 271529 84200 131 5172
5174 0 467920 271569 84360 186 5173
5175 0 468080 271533 84440 128 5174
5176 0 466712 271709 84120 40 5171
5177 0 466560 271705 84200 32 5176
5178 0 466556 271833 84400 80 5177
5179 0 466504 271801 84480 80 5178
5180 0 467298 271119 84440 230 5179
5181 0 466350 271951 84560 51 5179
5182 0 466198 272067 84640 51 5181
5183 0 465906 272179 84760 75 5182
5184 0 465610 272395 84920 60 5183
5185 0 465412 272473 84960 51 5184
5186 0 465214 272551 85000 124 5185
5187 0 465114 272583 85120 124 5186
5188 0 465224 272679 85200 51 5187
5189 0 466254 272759 85200 202 5188
5190 0 466206 272803 85080 202 5189
5191 0 465334 272775 85280 51 5188
5192 0 465526 272883 85400 128 5191
5193 0 465886 273199 85520 120 5192
5194 0 466326 273727 85560 75 5193
5195 0 466506 273723 85640 75 5194
5196 0 466686 273671 85720 75 5195
5197 0 466802 273639 85840 75 5196
5198 0 466986 273715 85880 -1 5197
5199 0 467118 273795 86040 -1 5198
5200 0 467322 273775 86200 -1 5199
5201 0 467378 273751 86320 -1 5200
5202 0 465382 272911 85600 128 5193
5203 0 465234 273075 85680 32 5202
5204 0 465866 272867 85720 208 5203
5205 0 465818 272875 85800 208 5204
5206 0 465690 272843 85880 208 5205
5207 0 465882 272915 86000 208 5206
5208 0 465830 273099 86160 120 5207
5209 0 465750 273073 86200 -1 5208
5210 0 465566 273037 86240 -1 5209
5211 0 465486 273049 86360 -1 5210
5212 0 465058 273089 86440 -1 5211
5213 0 465010 273117 86480 -1 5212
5214 0 464922 273113 86560 -1 5213
5215 0 464962 273085 86600 -1 5214
5216 0 465122 272957 86640 -1 5215
5217 0 465094 272817 86680 -1 5216
5218 0 464826 272693 86720 -1 5217
5219 0 464718 273105 86640 -1 5214
5220 0 464610 273197 86720 -1 5219
5221 0 464546 273181 86840 -1 5220
5222 0 464830 273369 86880 -1 5221
5223 0 464818 273397 86920 -1 5222
5224 0 464826 273369 87040 -1 5223
5225 0 464734 273325 87160 -1 5224
5226 0 464682 273313 87280 -1 5225
5227 0 464666 273193 87480 -1 5226
5228 0 464946 273149 87720 -1 5227
5229 0 465474 272721 87920 -1 5228
5230 0 465542 272637 88040 -1 5229
5231 0 465610 272361 88200 -1 5230
5232 0 465710 272181 88320 -1 5231
5233 0 465754 272149 88360 -1 5232
5234 0 465758 272085 88400 -1 5233
5235 0 464922 272941 88000 -1 5229
5236 0 464866 272937 88080 -1 5235
5237 0 465022 273027 85720 32 5203
5238 0 464862 273219 85840 32 5237
5239 0 464506 272527 84920 51 5185
5240 0 464170 272639 84800 86 5239
5241 0 464046 272655 84640 32 5240
5242 0 464070 272659 84480 32 5241
5243 0 464382 272783 84360 75 5242
5244 0 467417 271118 83680 189 5165
5245 0 467549 270930 83760 230 5244
5246 0 467579.66 270916.66 83800 230 5245
5247 0 468621 270534 83800 71 5246
5248 0 468921 270306 83840 81 5247
5249 0 469445 270190 83880 104 5248
5250 0 469597 269854 83920 104 5249
5251 0 469825 269796 84040 104 5250
5252 0 469849 269856 84080 40 5251
5253 0 469961 269848 84160 40 5252
5254 0 470053 269904 84280 40 5253
5255 0 470209 269980 84360 40 5254
5256 0 470341 269960 84480 -1 5255
5257 0 470429 269932 84600 -1 5256
5258 0 469669 269718 84000 104 5250
5259 0 469745 269652 84040 104 5258
5260 0 470177.62 270637.8 83880 60 5249
5261 0 470208 271040 83880 32 5260
5262 0 470240 271296 83920 122 5261
5263 0 470400 271520 83960 98 5262
5264 0 470592 271712 84080 102 5263
5265 0 470624 271744 84120 98 5264
5266 0 467641 270890 83880 230 5246
5267 0 467937 270922 84080 186 5266
5268 0 468137 270922 84240 197 5267
5269 0 468329 270946 84400 128 5268
5270 0 468509 270986 84560 154 5269
5271 0 468677 270998 84720 91 5270
5272 0 468921 270992 84880 160 5271
5273 0 469225 271064 85000 175 5272
5274 0 469393 271112 85080 178 5273
5275 0 469529 271092 85160 178 5274
5276 0 469759 271610 85160 178 5275
5277 0 469727 271930 85080 -1 5276
5278 0 469619 272274 84960 75 5277
5279 0 469929 271020 85320 192 5275
5280 0 470201 271068 85440 168 5279
5281 0 470505 271200 85520 175 5280
5282 0 470793 271320 85600 185 5281
5283 0 470865 271398 85680 185 5282
5284 0 470893 271734 85720 108 5283
5285 0 470921 272070 85760 139 5284
5286 0 470902.34 272260.66 85840 150 5285
5287 0 471803 272012 85800 -1 5286
5288 0 471995 271980 85760 -1 5287
5289 0 472167 271964 85840 -1 5288
5290 0 471675 271936 85640 -1 5288
5291 0 471591 271992 85520 139 5290
5292 0 471519 272036 85440 139 5291
5293 0 470893 272356 85880 150 5286
5294 0 471021 272516 86000 124 5293
5295 0 471117 272764 86120 183 5294
5296 0 471189 272900 86200 175 5295
5297 0 471217 272780 86280 183 5296
5298 0 471235 272784 86320 183 5297
5299 0 471253 272788 86360 183 5298
5300 0 471577 272196 86360 186 5299
5301 0 471529 272236 86480 51 5300
5302 0 471673 272092 86640 51 5301
5303 0 471785 272020 86800 32 5302
5304 0 471941 271904 86920 32 5303
5305 0 472025 271836 87040 32 5304
5306 0 472049 271894 87200 32 5305
5307 0 472077 272046 87240 32 5306
5308 0 472113 272050 87280 226 5307
5309 0 472217 271898 87400 122 5308
5310 0 472307.66 271818 87480 134 5309
5311 0 472353 271778 87520 134 5310
5312 0 472351 271660 87600 134 5311
5313 0 472349 271542 87680 178 5312
5314 0 472345 271422 87800 178 5313
5315 0 472413 271162 87920 198 5314
5316 0 472501 271102 88040 240 5315
5317 0 472249 270926 88160 203 5316
5318 0 472817 272054 88160 75 5317
5319 0 472925 272006 88280 128 5318
5320 0 473077 272042 88400 128 5319
5321 0 474613 273030 88480 81 5320
5322 0 474549 272784 88600 115 5321
5323 0 474577 272888 88720 81 5322
5324 0 474669 272952 88800 124 5323
5325 0 475232 273056 88520 128 5324
5326 0 475296 273120 88520 128 5325
5327 0 475488 273312 88520 153 5326
5328 0 475552 273472 88320 128 5327
5329 0 475584 273664 88120 131 5328
5330 0 475744 272672 89160 32 5326
5331 0 475968 272544 89280 71 5330
5332 0 476224 272480 89360 60 5331
5333 0 476448 272352 89400 60 5332
5334 0 476608 272224 89520 102 5333
5335 0 474795 273100 89000 124 5324
5336 0 474833.4 272946.4 89120 124 5335
5337 0 474859 272844 89200 124 5336
5338 0 474999 272916 89320 172 5337
5339 0 474999 272926.4 89360 172 5338
5340 0 474999 272968 89520 189 5339
5341 0 474927 273004 89720 189 5340
5342 0 475067 273056 89920 96 5341
5343 0 474851 273064 90080 32 5342
5344 0 474527 273004 90280 64 5343
5345 0 474387 272974 90320 60 5344
5346 0 474303 272954 90360 51 5345
5347 0 474195 272974 90440 51 5346
5348 0 474583 272400 89120 140 5336
5349 0 474743 272256 89240 64 5348
5350 0 474411 272284 89360 40 5349
5351 0 474227 272280 89560 40 5350
5352 0 474103 272256 89680 40 5351
5353 0 474111 271964 89760 32 5352
5354 0 474203 271724 89920 80 5353
5355 0 473963 272268 89800 40 5352
5356 0 473807 272292 89920 40 5355
5357 0 473639 272288 90080 40 5356
5358 0 473423 272428 90240 -1 5357
5359 0 473239 272444 90320 -1 5358
5360 0 473189 272450 90360 -1 5359
5361 0 473041 272482 90440 -1 5360
5362 0 473125 272618 90480 -1 5361
5363 0 472977 272590 90520 -1 5362
5364 0 472913 272574 90560 -1 5363
5365 0 474477 272546 90640 60 5364
5366 0 474369 272518 90680 51 5365
5367 0 474269 272510 90800 51 5366
5368 0 474001 272594 90880 51 5367
5369 0 473856.6 272709.75 90880 51 5368
5370 0 474793 273370 88360 128 5321
5371 0 474819 273568 88240 -1 5370
5372 0 474963 273640 88160 131 5371
5373 0 474947 273720 88120 131 5372
5374 0 474983 273776 88000 131 5373
5375 0 475039 273972 87880 131 5374
5376 0 474741 274118 87760 -1 5375
5377 0 474849 274142 87640 -1 5376
5378 0 474853 274238 87560 -1 5377
5379 0 475453 274038 87800 71 5375
5380 0 475661 274142 87680 128 5379
5381 0 476177 274262 87600 124 5380
5382 0 476269 274286 87560 124 5381
5383 0 476279 274284 87400 124 5382
5384 0 476611 274284 87240 124 5383
5385 0 477051 274072 87120 131 5384
5386 0 477147 274204 86960 91 5385
5387 0 477471 274376 86800 45 5386
5388 0 477627 274332 86640 64 5387
5389 0 477738 274324 86600 64 5388
5390 0 478071 274300 86480 32 5389
5391 0 478571 274324 86400 -1 5390
5392 0 478885 274262 86360 -1 5391
5393 0 479493 274094 86320 -1 5392
5394 0 479673 273830 86360 -1 5393
5395 0 479693 273546 86280 -1 5394
5396 0 479869 273724 86440 -1 5394
5397 0 480009 273672 86560 -1 5396
5398 0 480197 273884 86560 -1 5397
5399 0 480245 273928 86680 -1 5398
5400 0 480069 273664 86920 -1 5399
5401 0 480041 273540 87000 -1 5400
5402 0 479721 273216 87080 -1 5401
5403 0 479461 273276 87000 -1 5402
5404 0 479189 273112 86960 -1 5403
5405 0 478917 273072 87040 -1 5404
5406 0 478713 273040 87080 -1 5405
5407 0 479149 273108 86880 -1 5404
5408 0 478014.2 274247.84 86600 64 5389
5409 0 477675 274312 86480 64 5388
5410 0 477695 274276 86320 64 5409
5411 0 477735 274264 86120 32 5410
5412 0 477819 274200 85920 32 5411
5413 0 477793 274134 85760 32 5412
5414 0 477797 274058 85600 32 5413
5415 0 477757 274022 85560 -1 5414
5416 0 477735 274160 86840 60 5387
5417 0 477795 274064 87000 60 5416
5418 0 478067 274008 87080 40 5417
5419 0 478191 273872 87120 45 5418
5420 0 478147 273952 87160 45 5419
5421 0 478327 273828 87320 45 5420
5422 0 478663 273604 87440 -1 5421
5423 0 478647 273492 87560 -1 5422
5424 0 478681 273362 87640 -1 5423
5425 0 478637 273182 87800 -1 5424
5426 0 478617 273130 87880 -1 5425
5427 0 478617 273058 87920 -1 5426
5428 0 472375 270592 88280 153 5317
5429 0 472459 270180 88400 139 5428
5430 0 471623 270252 88480 -1 5429
5431 0 471511 270088 88560 -1 5430
5432 0 471367 269980 88680 -1 5431
5433 0 471235 270276 88760 -1 5432
5434 0 471127 270368 88840 -1 5433
5435 0 470471 270708 88840 -1 5434
5436 0 469929 270790 88880 -1 5435
5437 0 469697 270370 88800 -1 5436
5438 0 469713 270158 88880 -1 5437
5439 0 469777 270058 89040 -1 5438
5440 0 469829 270038 89120 -1 5439
5441 0 469809 270026 89160 -1 5440
5442 0 469825 271146 88840 -1 5436
5443 0 469845 271294 88760 -1 5442
5444 0 469973 271094 88680 -1 5443
5445 0 469753 271382 88560 -1 5444
5446 0 469293 271534 88520 -1 5445
5447 0 469117 271598 88400 -1 5446
5448 0 468825 271606 88280 -1 5447
5449 0 468607 271464 88240 -1 5448
5450 0 468563 271592 88160 -1 5449
5451 0 468491 271608 88040 -1 5450
5452 0 468463 271672 88000 -1 5451
5453 0 472719 269964 88520 134 5429
5454 0 472725 269898 88560 134 5453
5455 0 472875.06 269997 88200 60 5453
5456 0 473402.75 269914.62 88160 51 5455
5457 0 473440 269408 88160 75 5456
5458 0 473440 269152 88200 107 5457
5459 0 473440 268928 88360 75 5458
5460 0 473472 268736 88520 40 5459
5461 0 473472 268512 88640 40 5460
5462 0 472320 270744 87600 240 5312
5463 0 472444 270652 87520 240 5462
5464 0 472568 270624 87440 240 5463
5465 0 472588 270664 87280 -1 5464
5466 0 472968.34 271628 87480 -1 5310
5467 0 473112.34 271920 87440 -1 5466
5468 0 473412.34 272204 87400 -1 5467
5469 0 473496.34 272356 87320 -1 5468
5470 0 473644.34 272388 87280 -1 5469
5471 0 473788.34 272420 87240 -1 5470
5472 0 471513 273368 86360 104 5299
5473 0 471573 273588 86480 140 5472
5474 0 471905.34 273722.34 86480 102 5473
5475 0 472171.22 273708.22 86360 45 5474
5476 0 472241.94 273719.53 86280 45 5475
5477 0 472581.34 273798.72 86160 60 5476
5478 0 472739.72 273835.5 86080 64 5477
5479 0 473212.06 273906.2 86000 80 5478
5480 0 473427.03 273829.84 86080 75 5479
5481 0 471565 273770 86560 140 5473
5482 0 471571 274028 86640 60 5481
5483 0 471611 274208 86720 60 5482
5484 0 471593 274306 86840 40 5483
5485 0 471585 274530 86960 40 5484
5486 0 471525 274554 87000 40 5485
5487 0 472519 274472 87000 -1 5486
5488 0 472562.84 274546.97 86920 -1 5487
5489 0 472432.72 274705.34 86880 -1 5488
5490 0 472345.06 274855.25 86800 -1 5489
5491 0 472398.78 274979.7 86720 -1 5490
5492 0 472472.34 275075.88 86640 -1 5491
5493 0 472410.1 275157.9 86560 -1 5492
5494 0 472412.94 275194.66 86520 -1 5493
5495 0 472842.84 274578.06 86840 -1 5488
5496 0 473108.72 274668.56 86800 -1 5495
5497 0 473247.3 274648.78 86720 -1 5496
5498 0 473422.7 274665.75 86640 -1 5497
5499 0 473456.62 274617.66 86560 -1 5498
5500 0 473470 274640 86520 -1 5499
5501 0 471405 274602 87080 108 5486
5502 0 471649.25 274507.34 87240 108 5501
5503 0 471714.3 274473.4 87400 108 5502
5504 0 471971.7 274224.5 87440 -1 5503
5505 0 472070.7 274187.75 87520 -1 5504
5506 0 472441.22 273989.75 87560 51 5505
5507 0 472947.5 273969.97 87600 40 5506
5508 0 472958.8 273944.5 87680 40 5507
5509 0 470313 274926 87200 313 5501
5510 0 470290.34 274970 87280 313 5509
5511 0 469079.4 274407.7 87280 156 5510
5512 0 469181.25 274192.72 87240 172 5511
5513 0 469198.22 274073.94 87160 172 5512
5514 0 469152.97 274051.3 87120 -1 5513
5515 0 469147.3 273986.25 87000 -1 5514
5516 0 469158.62 274056.97 86880 -1 5515
5517 0 469285.88 274133.34 86760 -1 5516
5518 0 469266.1 274209.72 86680 -1 5517
5519 0 469249.12 274252.12 86600 -1 5518
5520 0 469220.84 274266.28 86560 -1 5519
5521 0 470279 274992 87320 313 5510
5522 0 470333 274966 87480 313 5521
5523 0 470231 274792 87600 221 5522
5524 0 469991 274648 87720 140 5523
5525 0 469991 274616 87840 140 5524
5526 0 469903 274264 88000 96 5525
5527 0 469959 274112 88120 96 5526
5528 0 470071 274056 88200 96 5527
5529 0 470231 274024 88320 96 5528
5530 0 470199 273872 88440 96 5529
5531 0 470471 273384 88480 -1 5530
5532 0 470607 273184 88600 -1 5531
5533 0 470559 273368 88800 -1 5532
5534 0 471335 273960 88440 166 5530
5535 0 471535 274056 88280 102 5534
5536 0 472423 274120 88280 51 5535
5537 0 472783 274192 88120 40 5536
5538 0 468687 274048 87840 102 5525
5539 0 468595.75 274042.8 87680 102 5538
5540 0 468771.12 273898.56 87560 102 5539
5541 0 468875.78 273850.5 87440 98 5540
5542 0 468881.44 273861.8 87400 98 5541
5543 0 468263 273680 87920 150 5538
5544 0 468151 273288 87800 91 5543
5545 0 468231 273056 87720 91 5544
5546 0 468172.34 272922.66 87640 86 5545
5547 0 467900.34 272536.66 87680 96 5546
5548 0 467916.34 272520.66 87800 96 5547
5549 0 467844.34 272436.66 87920 96 5548
5550 0 467824.34 272328.66 88040 96 5549
5551 0 467744.34 272172.66 88200 -1 5550
5552 0 467776.34 271796.66 88360 -1 5551
5553 0 467756.34 271668.66 88440 -1 5552
5554 0 468143 272856 87600 86 5546
5555 0 468023 272624 87480 96 5554
5556 0 468151 272408 87360 75 5555
5557 0 467903 272320 87240 81 5556
5558 0 467940.34 272301.34 87200 81 5557
5559 0 468015 272264 87120 81 5558
5560 0 468095 272264 86960 81 5559
5561 0 468223 272464 86840 75 5560
5562 0 468335 272592 86720 -1 5561
5563 0 468431 272808 86520 -1 5562
5564 0 468407 272920 86360 -1 5563
5565 0 468799 273512 86360 -1 5564
5566 0 469047 273632 86280 -1 5565
5567 0 469167 273664 86200 -1 5566
5568 0 469218.97 273719.22 86160 -1 5567
5569 0 469244.97 273829.7 86040 -1 5568
5570 0 467407 272208 87200 32 5558
5571 0 467119 272368 87200 45 5570
5572 0 466623 272440 87280 71 5571
5573 0 466175 272808 87240 115 5572
5574 0 466085.9 273157.3 87240 32 5573
5575 0 466088.72 273120.53 87440 51 5574
5576 0 465998.22 273080.94 87560 32 5575
5577 0 465958.62 273004.56 87680 32 5576
5578 0 466162.28 272795.28 87160 115 5573
5579 0 466213.2 272882.97 87040 115 5578
5580 0 466179.25 273030.03 86960 32 5579
5581 0 465907.72 273162.97 86960 32 5580
5582 0 469655 274856 87120 120 5509
5583 0 468583 274680 87120 -1 5582
5584 0 468428.84 274712.53 86960 -1 5583
5585 0 468321.38 274777.6 86880 -1 5584
5586 0 468219.56 274783.25 86760 -1 5585
5587 0 468041.34 274885.06 86640 -1 5586
5588 0 467843.38 275009.5 86560 -1 5587
5589 0 467291.8 275088.72 86640 -1 5588
5590 0 466900.1 275248.5 86520 -1 5589
5591 0 466637.03 275285.28 86400 -1 5590
5592 0 466614.4 275353.16 86280 -1 5591
5593 0 466645.53 275426.72 86160 -1 5592
5594 0 466653.06 275521.75 86080 -1 5593
5595 0 466545.6 275640.53 85960 -1 5594
5596 0 466452.25 275643.38 85840 -1 5595
5597 0 469667.72 274874.38 87040 75 5582
5598 0 469667.72 274874.38 86920 75 5597
5599 0 469339.62 274976.22 86840 75 5598
5600 0 469195.38 275114.8 86760 75 5599
5601 0 469192.56 275131.78 86680 75 5600
5602 0 468994.56 275276.03 86640 51 5601
5603 0 468881.44 275434.4 86520 51 5602
5604 0 468850.3 275553.22 86400 60 5603
5605 0 468765.47 275581.5 86360 60 5604
5606 0 468621.22 275626.75 86280 51 5605
5607 0 468417.56 275711.6 86200 51 5606
5608 0 468185.62 275771 86120 51 5607
5609 0 468133.3 275812 86080 64 5608
5610 0 468068.25 275894.03 86000 64 5609
5611 0 467841.97 275843.12 85880 51 5610
5612 0 467598.72 275843.12 85800 71 5611
5613 0 467477.12 275831.8 85720 32 5612
5614 0 467290.44 275761.1 85600 32 5613
5615 0 467163.16 275729.97 85440 75 5614
5616 0 467033.06 275713 85240 51 5615
5617 0 466925.56 275662.1 85080 60 5616
5618 0 466770 275611.2 84920 51 5617
5619 0 466327.34 275516.25 84840 71 5618
5620 0 466146.34 275493.62 84760 120 5619
5621 0 466002.1 275541.72 84640 96 5620
5622 0 465965.3 275434.22 84560 96 5621
5623 0 465937.03 275340.88 84480 96 5622
5624 0 471087 274080 86600 60 5482
5625 0 470719 274092 86520 -1 5624
5626 0 470583 274108 86480 -1 5625
5627 0 471069 273278 86440 168 5472
5628 0 470641 273014 86520 -1 5627
5629 0 471097 273258 86520 168 5627
5630 0 471875 271906 86280 -1 5298
5631 0 472135 271858 86240 -1 5630
5632 0 472203 271854 86200 -1 5631
5633 0 472307 271854 86120 -1 5632
5634 0 472302 271904 86040 -1 5633
5635 0 472315 271954 85960 -1 5634
5636 0 470495 272752 85680 71 5284
5637 0 470239 273124 85600 71 5636
5638 0 470059 273068 85360 81 5637
5639 0 469837 273106 85200 80 5638
5640 0 470373 272982 85160 40 5639
5641 0 470317 273042 85000 32 5640
5642 0 470353 273138 84880 107 5641
5643 0 470433 273258 84680 107 5642
5644 0 470573.8 273370 84520 64 5643
5645 0 470609 273398 84480 64 5644
5646 0 470657 273478 84400 96 5645
5647 0 470761 273610 84280 81 5646
5648 0 471457 274286 84200 120 5647
5649 0 471539.84 274337.44 84240 120 5648
5650 0 471649 274618 84200 86 5649
5651 0 471461 275118 84160 86 5650
5652 0 471337 275182 84000 -1 5651
5653 0 471281 275238 83960 -1 5652
5654 0 471341 275350 83840 -1 5653
5655 0 472029 274578 84160 64 5650
5656 0 472481 274602 84120 120 5655
5657 0 472657 274734 84000 104 5656
5658 0 472973 274806 83840 81 5657
5659 0 473221 274862 83760 60 5658
5660 0 474069 274970 83720 -1 5659
5661 0 474333 275002 83840 -1 5660
5662 0 474545 274942 84120 -1 5661
5663 0 474625 274898 84240 -1 5662
5664 0 474681 274790 84400 -1 5663
5665 0 474589 274574 84560 -1 5664
5666 0 474561 275090 83800 -1 5661
5667 0 474621 275066 83720 -1 5666
5668 0 471709 274586 84120 86 5655
5669 0 471473 274582 84000 81 5668
5670 0 471518 274672 83880 84 5669
5671 1 471533 274702 83840 86 5670
5672 0 471201 274762 83640 -1 5671
5673 0 472037 274646 84480 124 5649
5674 0 472107 274652 84520 64 5673
5675 0 472287 274740 84680 81 5674
5676 0 472571 274972 84760 107 5675
5677 0 472739 275220 84960 124 5676
5678 0 472779 275302 85000 98 5677
5679 0 472819 275384 85040 98 5678
5680 0 473003 275492 84960 71 5678
5681 0 473079 275644 84840 75 5680
5682 0 473167 275788 84680 75 5681
5683 0 473067 275756 84560 60 5682
5684 0 473131 275640 84520 60 5683
5685 0 473947 275184 84560 40 5684
5686 0 474103 275092 84640 40 5685
5687 0 473111 275952 84480 60 5684
5688 0 473115 276016 84400 60 5687
5689 0 473135 276056 84360 60 5688
5690 0 471843 274424 84560 124 5674
5691 0 471879 274364 84720 124 5690
5692 0 472031 274344 84800 64 5691
5693 0 470825 272938 84520 64 5644
5694 0 470929 272962 84400 64 5693
5695 0 470925 272866 84640 64 5693
5696 0 469293 272718 85160 75 5639
5697 0 469193 272634 85040 75 5696
5698 0 470521 273430 85720 -1 5637
5699 0 470293 273314 85760 71 5698
5700 0 470177 273278 85840 81 5699
5701 0 470049 273246 85920 81 5700
5702 0 470101 273198 86040 -1 5701
5703 0 470613 273570 85760 -1 5698
5704 0 470647 273768 85800 -1 5703
5705 0 470577 273866 85880 -1 5704
5706 0 470533 273958 86040 -1 5705
5707 0 470473 273886 86160 -1 5706
5708 0 468742.62 270754 85040 61 5271
5709 0 468224 270688 85160 51 5708
5710 0 467968 270784 85120 40 5709
5711 0 467776 270976 85120 45 5710
5712 0 467776 271232 85120 136 5711
5713 0 467776 271488 85120 32 5712
5714 0 467616 271680 85040 32 5713
5715 0 467424 271712 85040 45 5714
5716 0 467328 272000 83400 32 5157
5717 0 467552 272128 83320 60 5716
5718 0 467808 272128 83280 80 5717
5719 0 468064 272128 83240 51 5718
5720 0 468256 272160 83080 71 5719
5721 0 468512 272192 83040 75 5720
5722 0 468768 272192 83040 80 5721
5723 0 469024 272160 83040 64 5722
5724 0 469280 272160 83040 71 5723
5725 0 469472 272224 82880 71 5724
5726 0 469696 272320 82720 60 5725
5727 0 469760 272384 82600 32 5726
5728 0 465285 270488 82880 202 5151
5729 0 464961 270448 82960 204 5728
5730 0 465049 270476 83240 192 5729
5731 0 464941 270440 83320 204 5730
5732 0 464889 270218 83520 -1 5731
5733 0 464965 270106 83640 -1 5732
5734 0 465069 270114 83680 -1 5733
5735 0 465113 270074 83800 -1 5734
5736 0 465105 270050 83840 -1 5735
5737 0 467017 270738 82400 186 5147
5738 0 467173 270870 82240 124 5737
5739 0 467217 270958 82080 172 5738
5740 0 467313 271014 81920 172 5739
5741 0 467421 270854 81760 189 5740
5742 0 467524.2 270921.2 81640 200 5741
5743 0 467317 270518 81600 189 5742
5744 0 467213 270458 81520 189 5743
5745 0 467093 270426 81400 -1 5744
5746 0 466985 270342 81240 -1 5745
5747 0 467113 270470 81080 32 5746
5748 0 467289 270456 80920 32 5747
5749 0 467313 270424 80760 96 5748
5750 0 467353 270422 80720 96 5749
5751 0 467477 270242 80680 -1 5750
5752 0 467573 270082 80560 -1 5751
5753 0 467605 270026 80520 -1 5752
5754 0 467593 270966 81560 200 5742
5755 0 467717 271094 81400 197 5754
5756 0 467877 271134 81240 212 5755
5757 0 468173 271226 81040 153 5756
5758 0 468333 271300 80960 128 5757
5759 0 468445 271360 80920 128 5758
5760 0 468553 271504 80880 168 5759
5761 0 468681 271792 80800 160 5760
5762 0 469280 271872 80640 122 5761
5763 0 469536 271968 80640 71 5762
5764 0 469792 272032 80640 40 5763
5765 0 470048 272064 80640 96 5764
5766 0 470304 272160 80640 131 5765
5767 0 470560 272192 80640 120 5766
5768 0 470816 272224 80640 96 5767
5769 0 471072 272352 80640 51 5768
5770 0 471328 272416 80640 71 5769
5771 0 471584 272544 80640 128 5770
5772 0 471808 272672 80680 163 5771
5773 0 471872 272704 80680 186 5772
5774 0 472128 272736 80680 197 5773
5775 0 472384 272768 80640 166 5774
5776 0 472640 272800 80560 134 5775
5777 0 472864 272768 80440 202 5776
5778 0 473120 272768 80400 181 5777
5779 0 473376 272768 80400 163 5778
5780 0 473568 272768 80400 242 5779
5781 0 473568 272672 80160 175 5780
5782 0 473464.5 272850.25 79560 108 5781
5783 0 473920 272704 79120 80 5782
5784 0 474080 272736 78920 90 5783
5785 0 474240 272736 78680 81 5784
5786 0 474400 272832 78480 32 5785
5787 0 474592 273024 78400 81 5786
5788 0 474784 273216 78360 45 5787
5789 0 474976 273376 78200 51 5788
5790 0 475200 273536 78200 51 5789
5791 0 475456 273664 78200 80 5790
5792 0 475648 273824 78120 64 5791
5793 0 475808 273984 77960 51 5792
5794 0 475936 274176 77760 51 5793
5795 0 476000 274336 77560 51 5794
5796 0 476000 274592 77480 64 5795
5797 0 476032 274848 77480 80 5796
5798 0 476192 275072 77600 71 5797
5799 0 476064 275296 77560 40 5798
5800 0 475968 275360 77560 32 5799
5801 0 474240 272864 79080 75 5784
5802 0 474496 272896 79120 51 5801
5803 0 474752 272864 79120 124 5802
5804 0 475008 272864 79120 96 5803
5805 0 475264 272864 79000 90 5804
5806 0 475520 272896 79000 101 5805
5807 0 475776 272896 79000 75 5806
5808 0 476032 272864 79000 197 5807
5809 0 476288 272832 79000 200 5808
5810 0 476512 272704 78960 120 5809
5811 0 476768 272640 78960 102 5810
5812 0 477024 272640 78960 166 5811
5813 0 477280 272640 78960 160 5812
5814 0 477376 272640 79040 143 5813
5815 0 477536 272512 78840 122 5814
5816 0 477760 272480 78720 120 5815
5817 0 478016 272544 78680 102 5816
5818 0 478272 272640 78680 108 5817
5819 0 478528 272640 78680 102 5818
5820 0 478784 272672 78680 107 5819
5821 0 479040 272672 78600 124 5820
5822 0 479296 272640 78520 104 5821
5823 0 479552 272544 78440 98 5822
5824 0 479776 272416 78400 71 5823
5825 0 480032 272320 78360 64 5824
5826 0 480288 272192 78280 32 5825
5827 0 480544 272192 78280 40 5826
5828 0 480672 272192 78280 40 5827
5829 0 480800 272352 78080 75 5828
5830 0 480800 272544 77960 98 5829
5831 0 480896 272800 77880 75 5830
5832 0 481088 272992 77840 102 5831
5833 0 481120 273024 77840 120 5832
5834 0 481376 273088 77840 108 5833
5835 0 481600 273120 77680 64 5834
5836 0 481760 273056 77480 45 5835
5837 0 481920 273056 77280 81 5836
5838 0 482080 272960 77080 102 5837
5839 0 482272 272768 77040 75 5838
5840 0 482432 272608 76840 80 5839
5841 0 482432 272384 76680 51 5840
5842 0 482336 272128 76600 71 5841
5843 0 482368 271872 76600 32 5842
5844 0 482560 271712 76640 60 5843
5845 0 482624 271712 76680 51 5844
5846 0 482624 272640 77000 32 5840
5847 0 482880 272704 76960 60 5846
5848 0 483072 272736 76760 32 5847
5849 0 483136 272640 76640 51 5848
5850 0 482112 273120 77480 102 5837
5851 0 482272 273088 77680 51 5850
5852 0 482432 273056 77880 75 5851
5853 0 482688 272992 77960 75 5852
5854 0 482944 272992 77960 86 5853
5855 0 483200 273024 78000 51 5854
5856 0 483264 273024 78040 40 5855
5857 0 480960 273248 77960 81 5833
5858 0 480896 273504 78000 81 5857
5859 0 480864 273696 78160 32 5858
5860 0 480896 273856 78320 91 5859
5861 0 480576 272448 77800 51 5830
5862 0 480512 272416 77560 64 5861
5863 0 480576 272448 77280 45 5862
5864 0 480704 272512 77040 45 5863
5865 0 480736 272416 76800 45 5864
5866 0 480832 272384 76560 64 5865
5867 0 480960 272288 76360 71 5866
5868 0 480992 272288 76320 71 5867
5869 0 480864 271968 78280 98 5828
5870 0 481088 271808 78240 80 5869
5871 0 481280 271616 78200 80 5870
5872 0 481472 271424 78160 45 5871
5873 0 481728 271328 78120 45 5872
5874 0 481984 271328 78080 81 5873
5875 0 482240 271360 78040 32 5874
5876 0 482304 271328 78000 32 5875
5877 0 482962.44 271013.75 77720 -1 5876
5878 0 477312 272800 79280 91 5814
5879 0 477440 272992 79400 32 5878
5880 0 477696 273088 79400 81 5879
5881 0 477952 273024 79360 75 5880
5882 0 478208 272960 79360 81 5881
5883 0 478464 272960 79400 71 5882
5884 0 478720 272960 79440 71 5883
5885 0 478976 272928 79480 71 5884
5886 0 479200 272960 79640 60 5885
5887 0 479456 272992 79680 128 5886
5888 0 479680 273120 79640 101 5887
5889 0 479744 273152 79560 71 5888
5890 0 473728 272768 80600 134 5780
5891 0 473920 272800 80760 51 5890
5892 0 474176 272800 80760 134 5891
5893 0 474432 272800 80760 86 5892
5894 0 474656 272704 80920 131 5893
5895 0 474848 272672 81080 81 5894
5896 0 475008 272672 81280 96 5895
5897 0 475168 272672 81480 102 5896
5898 0 475360 272672 81680 108 5897
5899 0 475616 272672 81720 150 5898
5900 0 475872 272704 81760 139 5899
5901 0 476064 272704 81960 102 5900
5902 0 476256 272768 82160 98 5901
5903 0 476448 272896 82280 120 5902
5904 0 476576 272928 82520 104 5903
5905 0 476672 272960 82760 163 5904
5906 0 476672 272960 83000 156 5905
5907 0 476416 272896 83080 98 5906
5908 0 476256 272704 82960 98 5907
5909 0 476032 272576 82960 32 5908
5910 0 475840 272480 83120 128 5909
5911 0 475584 272416 83120 128 5910
5912 0 475360 272288 83200 115 5911
5913 0 475136 272160 83280 120 5912
5914 0 475136 271936 83440 60 5913
5915 0 475168 271680 83520 40 5914
5916 0 475264 271456 83600 75 5915
5917 0 475264 271232 83720 51 5916
5918 0 475264 271008 83920 60 5917
5919 0 475232 270784 84040 80 5918
5920 0 475232 270688 84040 80 5919
5921 0 475488 270688 84160 75 5920
5922 0 475712 270592 84280 32 5921
5923 0 475936 270464 84440 51 5922
5924 0 476064 270336 84560 64 5923
5925 0 475072 270528 84200 91 5920
5926 0 474912 270496 84280 32 5925
5927 0 474912 270240 84320 32 5926
5928 0 474912 270016 84440 81 5927
5929 0 474880 269792 84560 32 5928
5930 0 474912 269568 84720 81 5929
5931 0 474912 269408 84920 115 5930
5932 0 475040 269248 85120 75 5931
5933 0 474784 270720 84240 51 5926
5934 0 474784 270976 84320 32 5933
5935 0 474912 271072 84520 32 5934
5936 0 474976 271104 84760 81 5935
5937 0 474976 271136 84920 102 5936
5938 0 475072 270912 85040 51 5937
5939 0 475232 270688 85120 60 5938
5940 0 475392 270624 85120 45 5939
5941 0 474752 271200 85080 98 5937
5942 0 474528 271168 85240 32 5941
5943 0 474304 271168 85360 60 5942
5944 0 474048 271168 85360 32 5943
5945 0 473792 271168 85360 71 5944
5946 0 473600 271328 85280 120 5945
5947 0 473504 271520 85080 90 5946
5948 0 473504 271616 85000 60 5947
5949 0 476928 272928 83080 101 5906
5950 0 477120 272864 83240 124 5949
5951 0 477376 272768 83240 160 5950
5952 0 477568 272800 83160 209 5951
5953 0 477696 273024 83080 197 5952
5954 0 477824 273248 83040 120 5953
5955 0 477888 273472 83200 45 5954
5956 0 477696 273664 83200 64 5955
5957 0 477632 272736 83160 202 5952
5958 0 477568 272480 83080 163 5957
5959 0 477472 272352 82840 163 5958
5960 0 477472 272480 82600 176 5959
5961 0 477504 272640 82400 218 5960
5962 0 477610.66 272746.66 82320 243 5961
5963 0 477664 272800 82280 256 5962
5964 0 477504 272960 82120 192 5963
5965 0 477120 272928 82320 32 5964
5966 0 477888 272672 83160 122 5957
5967 0 478144 272672 83120 137 5966
5968 0 478400 272704 83080 178 5967
5969 0 478528 272704 83080 209 5968
5970 0 478560 272960 83120 198 5969
5971 0 478560 273088 83320 207 5970
5972 0 478528 272928 83520 163 5971
5973 0 478432 272928 83760 98 5972
5974 0 478272 272928 84000 60 5973
5975 0 478112 272928 84200 75 5974
5976 0 478048 272864 84440 64 5975
5977 0 478080 272832 84720 64 5976
5978 0 478144 272800 85000 71 5977
5979 0 478304 272736 85200 96 5978
5980 0 478496 272672 85360 102 5979
5981 0 478688 272544 85520 71 5980
5982 0 478848 272512 85720 32 5981
5983 0 479008 272544 85920 81 5982
5984 0 479200 272480 86080 107 5983
5985 0 479232 272224 86040 81 5984
5986 0 479040 272032 86040 51 5985
5987 0 478880 271936 86040 51 5986
5988 0 478528 273280 83480 64 5971
5989 0 478400 273504 83560 51 5988
5990 0 478304 273664 83760 80 5989
5991 0 478176 273888 83840 75 5990
5992 0 478080 273984 83840 32 5991
5993 0 478720 272512 83040 91 5969
5994 0 478912 272320 83000 164 5993
5995 0 479008 272096 83120 175 5994
5996 0 479168 271904 83160 136 5995
5997 0 479328 271744 83320 107 5996
5998 0 479360 271712 83320 86 5997
5999 0 479520 271840 83480 96 5998
6000 0 479680 271872 83680 75 5999
6001 0 479872 271776 83880 75 6000
6002 0 480032 271744 84080 75 6001
6003 0 480288 271744 84080 51 6002
6004 0 480544 271680 84160 91 6003
6005 0 479520 271488 83360 157 5998
6006 0 479712 271264 83320 178 6005
6007 0 479808 271168 83320 205 6006
6008 0 479616 271008 83280 150 6007
6009 0 479392 270816 83280 140 6008
6010 0 479200 270688 83480 45 6009
6011 0 478976 270560 83640 71 6010
6012 0 478752 270496 83760 71 6011
6013 0 478592 270432 83960 60 6012
6014 0 478400 270400 84160 60 6013
6015 0 478208 270368 84280 51 6014
6016 0 480064 271200 83400 64 6007
6017 0 480320 271232 83400 140 6016
6018 0 480480 271200 83400 249 6017
6019 0 480640 271040 83520 163 6018
6020 0 480938.25 270442.94 83560 136 6019
6021 0 481440 270144 83760 107 6020
6022 0 481632 269952 83760 107 6021
6023 0 481856 269792 83760 51 6022
6024 0 482016 269600 83840 81 6023
6025 0 482208 269440 83880 75 6024
6026 0 482464 269440 83880 40 6025
6027 0 482720 269440 83920 32 6026
6028 0 482976 269472 83880 51 6027
6029 0 483136 269536 83800 51 6028
6030 0 483264 269312 83880 40 6029
6031 0 483456 269120 83960 51 6030
6032 0 483680 268928 84000 45 6031
6033 0 483904 268832 84120 64 6032
6034 0 484032 268768 84160 51 6033
6035 0 484538.8 268538.4 84200 -1 6034
6036 0 485127.44 268596.06 84360 -1 6035
6037 0 485045.2 268375.8 84520 -1 6036
6038 0 485773.97 268764.3 84320 -1 6036
6039 0 485989.16 269015.44 84520 -1 6038
6040 0 486539.1 269130.97 84280 -1 6038
6041 0 486903.72 269248.25 84160 -1 6040
6042 0 487198.3 269654.3 84240 -1 6041
6043 0 487230.3 270057.62 84440 -1 6042
6044 0 487140.94 270042.4 84600 -1 6043
6045 0 486671.94 269981.8 84760 -1 6044
6046 0 486541.5 270242.06 84520 -1 6045
6047 0 487350.03 269943.25 84200 -1 6042
6048 0 487344.3 270244.38 84080 -1 6047
6049 0 487293.6 270455.62 83880 -1 6048
6050 0 487675.7 270266.88 83720 -1 6049
6051 0 487920.06 270249.47 83600 -1 6050
6052 0 487184.94 270626.38 83720 -1 6049
6053 0 486897.38 269227.8 84000 -1 6041
6054 0 483328 269696 83680 80 6029
6055 0 483488 269792 83480 60 6054
6056 0 483648 269728 83280 32 6055
6057 0 483808 269664 83080 51 6056
6058 0 483872 269824 82840 75 6057
6059 0 483872 269888 82800 60 6058
6060 0 480672 271424 83400 107 6018
6061 0 480864 271616 83320 81 6060
6062 0 481024 271808 83200 51 6061
6063 0 481248 271936 83200 32 6062
6064 0 481504 271872 83160 90 6063
6065 0 481728 271744 83160 81 6064
6066 0 481952 271584 83200 60 6065
6067 0 482016 271552 83200 71 6066
6068 0 471808 272800 80920 166 5773
6069 0 471680 272928 81120 60 6068
6070 0 471680 273056 81280 32 6069
6071 0 471424 273152 81040 32 6070
6072 0 471680 273184 81440 98 6070
6073 0 471552 273056 81800 32 6072
6074 0 471296 273120 81920 32 6073
6075 0 471264 273088 81920 32 6074
6076 0 471840 273376 81600 32 6072
6077 0 472000 273536 81720 51 6076
6078 0 472192 273728 81720 60 6077
6079 0 472320 273952 81720 107 6078
6080 0 472480 274176 81600 108 6079
6081 0 472608 274400 81560 75 6080
6082 0 472704 274624 81480 86 6081
6083 0 472864 274784 81280 150 6082
6084 0 473088 274912 81160 120 6083
6085 0 473280 275104 81040 60 6084
6086 0 473440 275264 80880 45 6085
6087 0 473696 275360 80840 32 6086
6088 0 473952 275360 80840 71 6087
6089 0 474208 275296 80840 32 6088
6090 0 474464 275264 80840 32 6089
6091 0 474720 275168 80840 81 6090
6092 0 474976 275168 80880 64 6091
6093 0 475232 275136 80880 40 6092
6094 0 475488 275136 80880 51 6093
6095 0 475744 275136 80880 60 6094
6096 0 476000 275072 80880 81 6095
6097 0 476224 275072 80920 80 6096
6098 0 467392 271072 80760 96 5756
6099 0 467136 271072 80760 101 6098
6100 0 466912 270944 80760 32 6099
6101 0 466656 270944 80760 96 6100
6102 0 466432 270912 80640 101 6101
6103 0 466208 270816 80520 98 6102
6104 0 466016 270688 80400 101 6103
6105 0 465856 270528 80200 32 6104
6106 0 465760 270272 80160 71 6105
6107 0 465696 270016 80160 60 6106
6108 0 465536 269824 80200 98 6107
6109 0 465472 269760 80280 75 6108
6110 0 461821 271716 82280 115 3770
6111 0 461441 271938 82400 75 6110
6112 0 461959 271684 82440 115 6111
6113 0 462159 271680 82560 115 6112
6114 0 462231 271652 82680 115 6113
6115 0 462291 271392 82840 120 6114
6116 0 462527 271216 83000 -1 6115
6117 0 463043 270940 83200 -1 6116
6118 0 463275 270724 83400 -1 6117
6119 0 463247 270564 83520 -1 6118
6120 0 463307 270484 83640 -1 6119
6121 0 463391 270324 83760 -1 6120
6122 0 463223 270284 83880 -1 6121
6123 0 463147 270280 83920 -1 6122
6124 0 463087 270248 83960 -1 6123
6125 0 463107 270220 84000 -1 6124
6126 0 463235 270064 84040 -1 6125
6127 0 463239 269920 84160 -1 6126
6128 0 463503 269964 83960 -1 6126
6129 0 461353 272334 82360 80 6111
6130 0 461369 272606 82280 40 6129
6131 0 461465 272956 82200 86 6130
6132 0 461229 273648 82240 51 6131
6133 0 460785 273874 82320 51 6132
6134 0 460581 273978 82360 40 6133
6135 0 460457 274206 82400 40 6134
6136 0 460189 274314 82520 71 6135
6137 0 459729 274766 82680 75 6136
6138 0 459581 275176 82800 102 6137
6139 0 459433 275320 83000 90 6138
6140 0 459277 275444 83200 75 6139
6141 0 459013 275504 83400 51 6140
6142 0 458881 275520 83560 81 6141
6143 0 458925 275548 83800 75 6142
6144 0 459001 275540 83880 75 6143
6145 0 459285 275464 83960 64 6144
6146 0 459389 275532 83880 64 6145
6147 0 459597 275744 83880 64 6146
6148 0 459241 270036 82520 107 3766
6149 0 459232 269472 82760 245 6148
6150 0 459104 269248 82840 166 6149
6151 0 458912 269056 82960 166 6150
6152 0 458656 269056 83040 153 6151
6153 0 458400 269056 83080 81 6152
6154 0 458144 269088 83120 40 6153
6155 0 457920 269248 83120 75 6154
6156 0 457696 269312 83000 51 6155
6157 0 457440 269312 82920 51 6156
6158 0 457280 269312 82880 60 6157
6159 0 458993 270164 82400 80 6148
6160 0 457465 270616 82320 96 6159
6161 0 457237 270516 82400 96 6160
6162 0 456533 269828 82320 108 6161
6163 0 456437 269532 82200 107 6162
6164 0 456605 269220 82240 96 6163
6165 0 456565 268980 82320 51 6164
6166 0 456317 269492 82080 104 6163
6167 0 456197 269396 81960 120 6166
6168 0 456117 269356 81840 120 6167
6169 0 456029 269324 81680 115 6168
6170 0 455837 269268 81520 98 6169
6171 0 455661 269145.34 81440 120 6170
6172 0 455573 269084 81400 120 6171
6173 0 455533 269268 81320 120 6172
6174 0 455533 269356 81200 120 6173
6175 0 455325 269004 81280 91 6172
6176 0 455197 268836 81160 81 6175
6177 0 455233.6 268771.47 81080 81 6176
6178 0 455189 268748 80960 75 6177
6179 0 455037 268708 80840 75 6178
6180 0 454925 268596 80720 60 6179
6181 0 454909 268316 80640 75 6180
6182 0 455205 267884 80640 107 6181
6183 0 455381 267820 80760 128 6182
6184 0 454677 268428 80520 101 6181
6185 0 454293 268484 80400 98 6184
6186 0 453949 268508 80320 122 6185
6187 0 453957 268476 80160 122 6186
6188 0 453845 268516 80000 96 6187
6189 0 453829 268558 79960 96 6188
6190 0 453833 268542 79920 96 6189
6191 0 453489 268554 79840 32 6190
6192 0 453401 268526 79720 81 6191
6193 0 453181 268466 79560 45 6192
6194 0 453017 268410 79400 81 6193
6195 0 452997 268306 79240 86 6194
6196 0 452857 268178 79120 86 6195
6197 0 454483.3 268174.94 80720 83 6184
6198 0 454048 268032 81000 60 6197
6199 0 453792 268000 81080 75 6198
6200 0 453664 267914.66 81160 65 6199
6201 0 453600 267872 81200 60 6200
6202 0 453440 267776 81400 64 6201
6203 0 453344 267648 81640 32 6202
6204 0 453472 267488 81840 32 6203
6205 0 453536 267456 81920 45 6204
6206 0 455513 268910 81480 60 6171
6207 0 455585 268746 81600 40 6206
6208 0 455973 268566 81560 45 6207
6209 0 456013 268530 81440 96 6208
6210 0 456077 268526 81360 96 6209
6211 0 455901 268390 81320 96 6210
6212 0 455882.12 268376.6 81280 96 6211
6213 0 456209 268622 81320 96 6210
6214 0 456417 268626 81280 40 6213
6215 0 456509 268638 81160 81 6214
6216 0 456585 268614 81040 81 6215
6217 0 455865 268566 81640 45 6207
6218 0 457381 270628 82240 168 6160
6219 0 457477 270628 82200 168 6218
6220 0 457105 271194 82160 80 6219
6221 0 456945 271318 82040 80 6220
6222 0 456957 271394 81920 60 6221
6223 0 456777 271478 81800 81 6222
6224 0 456293 271914 81680 40 6223
6225 0 456205 271950 81600 40 6224
6226 0 456205 271894 81520 40 6225
6227 0 458613 270334 82160 148 6219
6228 0 458629 270386 81960 96 6227
6229 0 458673 270334 81760 96 6228
6230 0 458849 270410 81600 81 6229
6231 0 459073 270406 81480 60 6230
6232 0 459065 270450 81440 60 6231
6233 0 460965 268530 83240 32 3759
6234 0 461741 268314 83120 32 6233
6235 0 461949 268274 82960 -1 6234
6236 0 459273 266086 84200 128 3750
6237 0 459225 266022 84080 128 6236
6238 0 459233 265954 84040 128 6237
6239 0 459241 265886 84000 107 6238
6240 0 459321 266110 83800 32 6239
6241 0 459433 266222 83640 32 6240
6242 0 459345 266406 83560 32 6241
6243 0 459233 266518 83480 32 6242
6244 0 459297 266534 83400 102 6243
6245 0 459299.66 266526 83360 102 6244
6246 0 459305 266510 83280 102 6245
6247 0 459289 266518 83200 86 6246
6248 0 459289 266518 83160 86 6247
6249 0 458113 265934 83160 80 6248
6250 0 459217 266414 83080 86 6248
6251 0 459241 266318 82960 86 6250
6252 0 458249 266734 82880 60 6251
6253 0 458663.34 266495.84 82760 71 6252
6254 0 458367.34 266408.78 82600 71 6253
6255 0 458144.47 266318.25 82520 60 6254
6256 0 458144.47 266283.4 82440 60 6255
6257 0 457785 267366 82880 122 6252
6258 0 457409 267310 82840 64 6257
6259 0 457289 267318 82760 64 6258
6260 0 459913 266350 82880 71 6251
6261 0 460145 266366 82800 64 6260
6262 0 460493 266298 82600 75 6261
6263 0 460861 266522 82600 32 6262
6264 0 460917 266530 82560 81 6263
6265 0 460381 266202 82480 75 6262
6266 0 460453 266194 82320 32 6265
6267 0 460645 266178 82160 81 6266
6268 0 460757 266130 82040 81 6267
6269 0 460773 266154 81960 108 6268
6270 0 461005 266290 81880 80 6269
6271 0 461173 266370 81760 80 6270
6272 0 461069 266314 81640 104 6271
6273 0 460917 266250 81520 104 6272
6274 0 460989 266274 81360 104 6273
6275 0 461037 266298 81200 101 6274
6276 0 461046.34 266347.34 81120 101 6275
6277 0 461065 266446 80960 91 6276
6278 0 461019.66 266462 80920 91 6277
6279 0 460390.06 266032 80920 -1 6278
6280 0 460076.66 266084.22 80760 -1 6279
6281 0 459738.88 265795.2 80720 -1 6280
6282 0 459630.94 265850.9 80600 -1 6281
6283 0 459651.84 265871.8 80480 -1 6282
6284 0 460686.06 265370.38 80920 -1 6279
6285 0 460731.3 265304.22 81000 -1 6284
6286 0 460929 266494 80840 32 6278
6287 0 461001 266574 80720 32 6286
6288 0 461001 266698 80560 32 6287
6289 0 461025 266850 80400 32 6288
6290 0 461033 267418 80320 -1 6289
6291 0 461121 267778 80280 -1 6290
6292 0 461385 267928 80320 -1 6291
6293 0 461633 267980 80440 -1 6292
6294 0 461641 267980 80560 -1 6293
6295 0 461113 267844 80160 -1 6291
6296 0 460857 267764 80120 -1 6295
6297 0 460793 267808 80040 -1 6296
6298 0 460793 267476 79920 -1 6297
6299 0 460569 267120 80000 -1 6298
6300 0 460398 267003 80040 -1 6299
6301 0 460269 266984 80160 -1 6300
6302 0 459961 266788 80280 -1 6301
6303 0 459917 266844 80400 -1 6302
6304 0 460809 267672 79840 -1 6298
6305 0 460889 267864 79760 -1 6304
6306 0 460997 267872 79640 -1 6305
6307 0 461153 267896 79520 -1 6306
6308 0 461377 268392 79480 -1 6307
6309 0 461361 268700 79440 -1 6308
6310 0 461061 268972 79480 -1 6309
6311 0 460885 268992 79560 -1 6310
6312 0 460701 269036 79600 -1 6311
6313 0 461137 267688 79440 -1 6308
6314 0 461138 267687 79360 -1 6313
6315 0 461125 267648 79320 -1 6314
6316 0 461545 266134 80880 101 6278
6317 0 461649 266062 80720 64 6316
6318 0 461753 265918 80600 60 6317
6319 0 461717 265650 80560 154 6318
6320 0 460985.75 265564.7 80560 -1 6319
6321 0 460703.7 265331.38 80600 -1 6320
6322 0 460345 265272.2 80640 -1 6321
6323 0 459878.4 265341.8 80800 -1 6322
6324 0 459648.56 265442.8 80840 -1 6323
6325 0 459878.4 265136.38 80960 -1 6324
6326 0 459794.8 265174.7 81040 -1 6325
6327 0 459429.2 265707.47 80800 -1 6324
6328 0 459383.94 265714.4 80680 -1 6327
6329 0 461681 265382 80520 128 6319
6330 0 461665 265350 80480 128 6329
6331 0 461881 264614 80480 107 6330
6332 0 462225 264270 80600 166 6331
6333 0 462489 264038 80760 104 6332
6334 0 463417 263838 80840 32 6333
6335 0 463445 263834 80720 32 6334
6336 0 463469 263858 80560 32 6335
6337 0 463429 263882 80400 81 6336
6338 0 463517 263850 80280 122 6337
6339 0 463487.66 263858 80240 122 6338
6340 0 463429 263874 80160 122 6339
6341 0 463373 264010 80040 122 6340
6342 0 463429 263938 79920 163 6341
6343 0 463445 263922 79800 -1 6342
6344 0 463477 263914 79720 -1 6343
6345 0 463493 263938 79560 -1 6344
6346 0 463525 264018 79440 -1 6345
6347 0 462509 263778 79720 -1 6344
6348 0 462203 263708 79680 -1 6347
6349 0 462195 263660 79600 -1 6348
6350 0 462155 263486 79560 -1 6349
6351 0 462119 263758 79440 -1 6350
6352 0 462039 263750 79360 -1 6351
6353 0 461983 263742 79280 -1 6352
6354 0 462981 264850 80040 75 6341
6355 0 462685 264946 80160 75 6354
6356 0 463053 264850 79920 32 6354
6357 0 463477 264986 79840 102 6356
6358 0 463941 265154 80040 96 6357
6359 0 464373 265194 80160 86 6358
6360 0 464637 265210 80240 40 6359
6361 0 465088.12 265236.88 80320 64 6360
6362 0 465665.12 265412.22 80320 -1 6361
6363 0 465848.97 265454.66 80200 -1 6362
6364 0 465919.7 265457.5 80120 -1 6363
6365 0 466123.34 265434.88 80040 -1 6364
6366 0 466112.03 265429.2 79920 -1 6365
6367 0 464958.03 265338.7 80440 64 6361
6368 0 464836.4 265451.84 80520 64 6367
6369 0 464737.4 265576.28 80440 64 6368
6370 0 464853.38 265437.7 80640 64 6368
6371 0 464909.94 265533.84 80800 45 6370
6372 0 464680.44 265301.12 80800 -1 6371
6373 0 464743.62 265296.5 81040 -1 6372
6374 0 465012.5 265220.97 81240 -1 6373
6375 0 465173.4 265225.56 81440 -1 6374
6376 0 465235.47 265390.94 81600 -1 6375
6377 0 465586.06 265475.62 81760 -1 6376
6378 0 465748.25 265418.7 81880 32 6377
6379 0 465728 265600 82120 32 6378
6380 0 465728 265824 82280 96 6379
6381 0 465760 266016 82440 115 6380
6382 0 465920 266208 82520 104 6381
6383 0 464896.16 265458.56 81760 -1 6376
6384 0 464558.22 265360.2 81960 -1 6383
6385 0 465065.5 265697.9 80960 45 6371
6386 0 465206.94 265788.4 81080 75 6385
6387 0 465235.22 265743.16 81200 75 6386
6388 0 464477 263424 80240 -1 6339
6389 0 464689 263472 80200 -1 6388
6390 0 464733 263480 80080 -1 6389
6391 0 464977 263420 79960 -1 6390
6392 0 464973 263408 79800 -1 6391
6393 0 465141 263284 79640 -1 6392
6394 0 465177 263156 79560 -1 6393
6395 0 463461 263778 80960 32 6334
6396 0 461319.8 266839.84 81160 91 6276
6397 0 461445.16 266881.66 81240 91 6396
6398 0 461500.88 266947.8 81360 91 6397
6399 0 461549.5 267052.5 81440 -1 6398
6400 0 461598.38 267156.75 81520 -1 6399
6401 0 461678.47 267390.03 81640 -1 6400
6402 0 461661.06 267334.34 81400 -1 6399
6403 0 461723.75 267383.1 81320 -1 6402
6404 0 461573 265058 81960 32 6269
6405 0 461661 265042 82040 32 6404
6406 0 461781 265074 82160 32 6405
6407 0 461853 265122 82280 32 6406
6408 0 459545 265494 84040 60 6238
