# Supplementary material for: Connectomics Analysis Reveals First-, Second-, and Third-Order Thermosensory and Hygrosensory Neurons in the Adult Drosophila Brain
Source: Curr Biol. 2020 Aug 17;30(16):3167–3182.e4. doi: 10.1016/j.cub.2020.06.028 (PMC7443704; doi:10.1016/j.cub.2020.06.028)
Supplement: Data S1. Skeletons and Meshes, Related to STAR Methods — marin2020-skeletons contains files describing the morphology of each neuron in this study (in FAFB14 space, .swc format). glomeruli_meshes contains the glomerular meshes (in FAFB14 space, .stl format). neuropil_meshes contains the glomerular meshes (in FAFB14 space, .stl format). [file mmc5.zip › VP_SI/marin2020-skeletons/8854268.swc]

# SWC format file
# based on specifications at http://www.neuronland.org/NLMorphologyConverter/MorphologyFormats/SWC/Spec.html
# Created by nat::write.neuron.swc
# PointNo Label X Y Z Radius Parent 
1 0 719362 164181 174960 2101 -1
2 0 719514 164173 174800 -1 1
3 0 719102 164137 174320 -1 2
4 0 715488 164839 174440 -1 3
5 0 715122 164921 174520 -1 4
6 0 714754 165001 174600 -1 5
7 0 714432 165031 174680 -1 6
8 0 713976 165075 174800 -1 7
9 0 713738 165073 174920 -1 8
10 0 713410 165061 175000 -1 9
11 0 713078 165077 175080 -1 10
12 0 712628 165115 175160 -1 11
13 0 712388 165123 175240 -1 12
14 0 712076 165207 175320 -1 13
15 0 711924 165231 175400 -1 14
16 0 711706 165233 175480 -1 15
17 0 711386 165269 175600 -1 16
18 0 710998 165281 175760 -1 17
19 0 710734 165237 175960 -1 18
20 0 710536 165303 176040 -1 19
21 0 710368 165287 176200 -1 20
22 0 710200 165327 176320 -1 21
23 0 710052 165311 176440 -1 22
24 0 709662 165313 176520 -1 23
25 0 709636 165199 176640 -1 24
26 0 709500 165175 176840 -1 25
27 0 709062 165277 176920 -1 26
28 0 708126 165141 177000 -1 27
29 0 707810 165045 177160 -1 28
30 0 707480 165015 177320 -1 29
31 0 706948 164831 177480 -1 30
32 0 706756 164731 177640 -1 31
33 0 706520 164711 177760 -1 32
34 0 706260 164579 177920 -1 33
35 0 705912 164471 178040 -1 34
36 0 705578 164393 178160 -1 35
37 0 705238 164261 178240 -1 36
38 0 704722 164113 178360 -1 37
39 0 704486 163949 178520 -1 38
40 0 704300 163863 178640 -1 39
41 0 703896 163643 178760 -1 40
42 0 703522 163513 178880 -1 41
43 0 703082 163261 179080 -1 42
44 0 702882 163137 179240 -1 43
45 0 702688 163035 179360 -1 44
46 0 702456 162899 179480 -1 45
47 0 702384 162787 179600 -1 46
48 0 702356 162655 179720 -1 47
49 0 702268 162491 179800 -1 48
50 0 702120 162415 179920 -1 49
51 0 701976 162355 180000 91 50
52 0 701918 162325 180080 91 51
53 0 701830 162697 180120 91 52
54 0 701818 162365 180160 91 53
55 0 701818 162381 180200 91 54
56 0 701704 162327 180240 91 55
57 0 701480 162243 180400 91 56
58 0 701388 162163 180520 91 57
59 0 701196 162179 180640 81 58
60 0 700948 162163 180760 51 59
61 0 700748 162163 180880 81 60
62 0 700544 162167 181000 107 61
63 0 700192 162227 181120 102 62
64 0 700026 162281 181200 96 63
65 0 699894 162281 181240 96 64
66 0 699794 162629 181280 51 65
67 0 699780 162239 181320 51 66
68 0 699602 162201 181400 51 67
69 0 699362 162145 181520 81 68
70 0 698990 162061 181600 102 69
71 0 698578 161949 181680 139 70
72 0 698396 161915 181800 139 71
73 0 697614 161933 181840 128 72
74 0 697414 161957 181920 120 73
75 0 697322 161989 182000 71 74
76 0 697098 162001 182080 86 75
77 0 696882 161993 182160 75 76
78 0 696710 161945 182240 75 77
79 0 696660 161927 182320 104 78
80 0 696536 161907 182400 104 79
81 0 696220 161839 182480 60 80
82 0 695922 161713 182560 86 81
83 0 695654 161589 182640 75 82
84 0 695118 161265 182760 71 83
85 0 695086 161277 182880 71 84
86 0 694976 161247 183000 108 85
87 0 694520 161083 183080 120 86
88 0 694380 161091 183200 75 87
89 0 694240 161067 183280 75 88
90 0 694136 161095 183360 81 89
91 0 693554 161073 183360 75 90
92 0 692946 161177 183280 60 91
93 0 692762 161137 183160 75 92
94 0 692280 161299 183120 75 93
95 0 691738 161193 183200 64 94
96 0 691558 161165 183280 81 95
97 0 691374 161113 183400 75 96
98 0 691114 161061 183520 86 97
99 0 690922 161021 183640 102 98
100 0 690714 160973 183760 71 99
101 0 690520 160939 183840 60 100
102 0 690348 160951 183920 60 101
103 0 690032 160987 184000 80 102
104 0 689734 160973 184120 75 103
105 0 689324 160927 184240 51 104
106 0 688944 160939 184360 75 105
107 0 688808 160891 184520 81 106
108 0 688596 160811 184680 115 107
109 0 688464 160751 184880 115 108
110 0 688352 160739 185040 134 109
111 0 688204 160715 185200 148 110
112 0 688148 160683 185360 166 111
113 0 688124 160619 185480 166 112
114 0 687962 160601 185600 163 113
115 0 688022 160617 185680 163 114
116 0 687874 160625 185760 163 115
117 0 687722 160661 185840 75 116
118 0 687354 160673 185920 98 117
119 0 687138 160701 186000 98 118
120 0 686874 160717 186080 81 119
121 0 686738 160725 186160 64 120
122 0 686566 160609 186240 81 121
123 0 686482 160581 186320 81 122
124 0 686432 160471 186400 102 123
125 0 686228 160271 186560 108 124
126 0 686066 160209 186640 108 125
127 0 685810 160169 186720 102 126
128 0 685666 160145 186800 115 127
129 0 685012 160235 186880 124 128
130 0 684068 160479 186880 96 129
131 0 682954 160245 186920 75 130
132 0 682538 160041 186960 86 131
133 0 682330 159965 187040 91 132
134 0 681772 159847 187080 80 133
135 0 681066 159877 187000 75 134
136 0 680786 159949 186920 80 135
137 0 680514 159965 186840 86 136
138 0 680332 160031 186760 86 137
139 0 680168 160059 186680 96 138
140 0 680024 160075 186600 101 139
141 0 679764 160071 186480 90 140
142 0 679520 160043 186360 108 141
143 0 679448 160051 186240 108 142
144 0 679344 160063 186160 96 143
145 0 679104 159955 186080 98 144
146 0 678982 159913 186000 98 145
147 0 678885 159844 185920 98 146
148 0 678537 159780 185800 96 147
149 0 678337 159764 185680 75 148
150 0 678077 159780 185560 96 149
151 0 677933 159824 185440 98 150
152 0 677709 159756 185320 101 151
153 0 677525 159680 185200 101 152
154 0 677219 159442 185120 71 153
155 0 676371 159006 185120 90 154
156 0 676169 158600 185120 81 155
157 0 675963 158074 185040 104 156
158 0 675731 157758 184960 128 157
159 0 675483 157574 184840 101 158
160 0 675451 157510 184720 107 159
161 0 675405 157428 184640 107 160
162 0 675377 157344 184560 64 161
163 0 675365 157156 184480 64 162
164 0 675457 157060 184400 96 163
165 0 675521 156784 184320 81 164
166 0 675565 156620 184240 107 165
167 0 675741 156428 184160 124 166
168 0 675699 156126 184000 81 167
169 0 675599 155826 183920 98 168
170 0 675455 155542 183840 81 169
171 0 675359 155346 183800 71 170
172 0 675181 154976 183720 98 171
173 0 675137 154828 183640 98 172
174 0 674985 154480 183520 86 173
175 0 674989 154348 183440 86 174
176 0 674979 154198 183360 75 175
177 0 674923 153966 183240 102 176
178 0 674779 153694 183120 75 177
179 0 674571 153550 183000 86 178
180 0 674599 153490 182920 86 179
181 0 674479 153362 182840 32 180
182 0 674321 153168 182800 71 181
183 0 674137 153084 182680 71 182
184 0 673929 152980 182560 98 183
185 0 673693 152908 182440 81 184
186 0 673493 152840 182320 81 185
187 0 673173 152748 182240 101 186
188 0 672929 152636 182120 107 187
189 0 672833 152584 182000 107 188
190 0 672757 152400 181880 107 189
191 0 672667 152290 181760 102 190
192 0 672603 152078 181640 98 191
193 0 672475 152002 181520 122 192
194 0 672291 151770 181400 86 193
195 0 672045 151592 181320 75 194
196 0 671839 151370 181240 98 195
197 0 671465 151040 181120 124 196
198 0 671329 150808 181000 107 197
199 0 671301 150696 180920 71 198
200 0 671159 150330 180800 81 199
201 0 671155 149934 180680 81 200
202 0 671139 149682 180520 80 201
203 0 671067 149414 180400 60 202
204 0 671033 149188 180280 64 203
205 0 670981 149084 180200 51 204
206 0 670909 148948 180080 51 205
207 0 670849 148824 179960 90 206
208 0 670793 148716 179880 81 207
209 0 670774 148640 179800 81 208
210 0 670769 148608 179760 81 209
211 0 670731 148502 179680 81 210
212 0 670601 148432 179600 81 211
213 0 670545 148316 179560 60 212
214 0 670441 148152 179480 60 213
215 0 670515 147758 179440 102 214
216 0 670535 147202 179360 86 215
217 0 670425 146884 179240 81 216
218 0 670379 146542 179080 108 217
219 0 670267 146218 178880 120 218
220 0 670167 146022 178720 107 219
221 0 670185 145828 178560 75 220
222 0 670229 145680 178400 96 221
223 0 670217 145548 178240 96 222
224 0 670253 145328 178080 98 223
225 0 670249 145212 177920 96 224
226 0 670193 145032 177800 96 225
227 0 670187 144906 177680 102 226
228 0 670131 144654 177520 115 227
229 0 670111 144370 177400 96 228
230 0 670061 143820 177200 120 229
231 0 669707 143086 177080 71 230
232 0 669237 142472 177160 64 231
233 0 668847 141790 177200 71 232
234 0 668507 141414 177320 107 233
235 0 668277 141284 177440 107 234
236 0 667869 141116 177560 40 235
237 0 667737 141012 177680 81 236
238 0 667661 140976 177800 81 237
239 0 667535 140758 177920 160 238
240 0 667307 140534 177800 102 239
241 0 667107 140442 177680 101 240
242 0 666937 140196 177520 104 241
243 0 666781 140040 177480 107 242
244 0 666509 139788 177360 71 243
245 0 666287 139602 177280 122 244
246 0 666027 139434 177160 115 245
247 0 665855 139286 177080 90 246
248 0 665681 139140 177000 81 247
249 0 665201 138772 176840 124 248
250 0 665005 138604 176680 122 249
251 0 664857 138608 176520 107 250
252 0 664673 138568 176400 80 251
253 0 663969 138416 176480 64 252
254 0 663775 137434 176560 137 253
255 0 663585 137316 176360 115 254
256 0 663421 137312 176200 122 255
257 0 663273 137264 176080 122 256
258 0 663173 137352 175960 101 257
259 0 663161 137416 175840 101 258
260 0 663201 137464 175680 101 259
261 0 663113 137472 175520 101 260
262 0 663161 137540 175360 101 261
263 0 663277 137768 175160 101 262
264 0 663297 137804 175000 -1 263
265 0 663385 137760 174840 -1 264
266 0 663393 137720 174640 -1 265
267 0 663429 137720 174600 -1 266
268 0 663569 137828 174480 -1 267
269 0 663653 137792 174360 -1 268
270 0 663713 137900 174240 -1 269
271 0 663769 137984 174080 -1 270
272 0 663715 138038 173960 -1 271
273 0 663723 138094 173800 -1 272
274 0 663763 138050 173680 -1 273
275 0 663831 138154 173520 -1 274
276 0 663871 138306 173360 -1 275
277 0 663939 138394 173200 -1 276
278 0 663971 138514 173040 -1 277
279 0 664131 138618 172880 -1 278
280 0 664155 138722 172760 -1 279
281 0 664227 138766 172600 -1 280
282 0 664315 138846 172440 -1 281
283 0 664275 138930 172280 -1 282
284 0 664213 138892 172120 -1 283
285 0 664281 138784 171960 -1 284
286 0 664269 138620 171800 -1 285
287 0 664265 138548 171640 -1 286
288 0 664189 138460 171480 -1 287
289 0 664177 138328 171320 -1 288
290 0 664025 138224 171160 -1 289
291 0 663981 138152 171000 -1 290
292 0 663903 138110 170920 -1 291
293 0 663847 138094 170800 -1 292
294 0 663831 138042 170680 -1 293
295 0 663743 137786 170560 -1 294
296 0 663643 137650 170440 -1 295
297 0 663569 137484 170320 -1 296
298 0 663357 137376 170160 -1 297
299 0 663445 137356 169960 -1 298
300 0 663223 137342 169920 -1 299
301 0 663171 137342 169840 -1 300
302 0 662833 137628 169680 -1 301
303 0 662489 137820 169560 -1 302
304 0 661577 137980 169440 -1 303
305 0 661123 137830 169440 -1 304
306 0 659987 136874 169440 -1 305
307 0 659177 136648 169280 -1 306
308 0 657143 136414 169160 -1 307
309 0 656093 136256 169160 -1 308
310 0 655119 135782 169120 -1 309
311 0 653989 135156 169040 32 310
312 0 652583 134994 169040 40 311
313 0 651973 134532 168960 40 312
314 0 651831 134642 168880 -1 313
315 0 651525 134556 168760 -1 314
316 0 651295 134410 168640 -1 315
317 0 650935 134310 168520 -1 316
318 0 649015 133814 168400 -1 317
319 0 648389 133588 168320 -1 318
320 0 648157 133600 168200 -1 319
321 0 647857 133644 168040 -1 320
322 0 647675 133714 167920 -1 321
323 0 647695 133802 167800 -1 322
324 0 647535 133910 167640 -1 323
325 0 647345 133940 167560 -1 324
326 0 647317 134008 167440 -1 325
327 0 647325 134096 167320 -1 326
328 0 647169 134208 167160 -1 327
329 0 647073 134252 167040 40 328
330 0 647073 134288 166880 40 329
331 0 647249 134356 166720 32 330
332 0 647261 134384 166560 32 331
333 0 647245 134392 166360 32 332
334 0 647237 134392 166160 32 333
335 0 647237 134428 166000 32 334
336 0 647121 134436 165880 120 335
337 0 647025 134396 165720 122 336
338 0 646881 134276 165560 120 337
339 0 646661 134276 165440 120 338
340 0 645879 134190 165360 107 339
341 0 645497 134024 165240 124 340
342 0 645133 133888 165120 98 341
343 0 645039 133898 165000 98 342
344 0 644991 133902 164880 98 343
345 0 644895 133870 164720 104 344
346 0 644983 133718 164560 131 345
347 0 645007 133594 164440 131 346
348 0 645247 133350 164280 101 347
349 0 645901 133244 164360 80 348
350 0 646405 133112 164400 45 349
351 0 647093 133268 164480 75 350
352 0 647015 133374 164360 81 351
353 0 646991 133422 164240 81 352
354 0 647071 133474 164120 32 353
355 0 647143 133522 164000 32 354
356 0 647203 133670 163880 64 355
357 0 647219 133790 163760 64 356
358 0 647219 133890 163720 45 357
359 0 647131 134070 163560 60 358
360 0 647079 134382 163440 75 359
361 0 647045 134520 163320 51 360
362 0 647005 134656 163240 51 361
363 0 646989 134784 163120 81 362
364 0 646997 134964 163000 40 363
365 0 647119 135294 162960 81 364
366 0 647279 135546 162920 86 365
367 0 647499 135846 162880 51 366
368 0 647559 135918 162800 32 367
369 0 647723 135902 162640 32 368
370 0 647741 135916 162560 80 369
371 0 647685 136064 162480 80 370
372 0 647709 136184 162440 60 371
373 0 647733 136300 162400 60 372
374 0 647673 136456 162320 102 373
375 0 647677 136544 162240 102 374
376 0 647625 136680 162160 75 375
377 0 647597 136808 162080 75 376
378 0 647541 136900 162000 75 377
379 0 647573 137008 161920 75 378
380 0 647519 137030 161760 45 379
381 0 647423 137074 161600 51 380
382 0 647367 137058 161440 51 381
383 0 647231 137226 161320 102 382
384 0 647267 137322 161200 102 383
385 0 647243 137334 161040 51 384
386 0 647199 137242 160920 51 385
387 0 647219 137206 160760 71 386
388 0 647223 137194 160520 71 387
389 0 647083 137122 160320 98 388
390 0 647051 137086 160200 75 389
391 0 647031 137102 160160 75 390
392 0 646975 137050 160040 75 391
393 0 646903 137070 159880 81 392
394 0 646891 137066 159720 64 393
395 0 646751 137090 159600 64 394
396 0 646659 137086 159480 64 395
397 0 646659 137050 159320 64 396
398 0 646543 137054 159160 108 397
399 0 645991 137122 159120 183 398
400 0 645547 137042 159120 128 399
401 0 645441 136996 159160 128 400
402 0 645337 137016 159280 128 401
403 0 645317 136964 159400 128 402
404 0 645317 136964 159440 128 403
405 0 645513 137032 159000 128 400
406 0 645513 137036 158840 128 405
407 0 645513 137036 158680 128 406
408 0 645509 137020 158560 128 407
409 0 645509 137020 158520 128 408
410 0 645413 137016 158400 128 409
411 0 645177 137132 158360 150 410
412 0 645093 137192 158280 150 411
413 0 645001 137288 158160 120 412
414 0 644891 137354 158080 120 413
415 0 644851 137326 157960 98 414
416 0 644719 137278 157880 98 415
417 0 644531 137322 157800 60 416
418 0 644395 137322 157720 64 417
419 0 644219 137374 157640 64 418
420 0 644107 137498 157600 32 419
421 0 644011 137542 157560 32 420
422 0 643911 137494 157480 60 421
423 0 643843 137478 157400 60 422
424 0 643779 137470 157280 40 423
425 0 643643 137522 157200 40 424
426 0 643603 137502 157160 40 425
427 0 644357 137296 158680 86 407
428 0 643584 137600 159280 101 427
429 0 643392 137600 159480 98 428
430 0 643328 137568 159560 91 429
431 0 643136 137472 159720 51 430
432 0 642976 137408 159920 75 431
433 0 642784 137376 160080 75 432
434 0 642592 137376 160280 75 433
435 0 642400 137312 160440 91 434
436 0 642176 137248 160560 81 435
437 0 641984 137184 160760 81 436
438 0 641728 137120 160840 75 437
439 0 641536 137152 161040 96 438
440 0 641312 137184 161200 86 439
441 0 641088 137088 161320 80 440
442 0 640864 136928 161360 80 441
443 0 640672 136800 161480 71 442
444 0 640512 136736 161680 90 443
445 0 640320 136704 161840 32 444
446 0 640096 136704 162040 101 445
447 0 639904 136608 162240 60 446
448 0 639648 136512 162280 64 447
449 0 639424 136448 162440 98 448
450 0 639168 136448 162520 75 449
451 0 638976 136416 162680 96 450
452 0 638816 136384 162880 96 451
453 0 638784 136320 163120 115 452
454 0 638784 136160 163360 163 453
455 0 638688 136032 163600 140 454
456 0 638464 135840 163640 172 455
457 0 638304 136000 163520 139 456
458 0 638304 136032 163240 60 457
459 0 643296 137856 159480 45 429
460 0 643456 138048 159520 32 459
461 0 643712 138080 159520 45 460
462 0 643936 138176 159600 64 461
463 0 644000 138208 159840 60 462
464 0 644160 138240 160080 32 463
465 0 644352 138368 160200 60 464
466 0 644544 138464 160240 45 465
467 0 647328 137568 158560 71 398
468 0 647424 137824 158560 60 467
469 0 647488 138080 158560 51 468
470 0 647520 138336 158600 102 469
471 0 647584 138592 158640 80 470
472 0 647616 138848 158600 71 471
473 0 647680 139040 158440 71 472
474 0 647744 139296 158360 71 473
475 0 647744 139552 158280 45 474
476 0 647744 139776 158120 32 475
477 0 647712 139936 157920 98 476
478 0 647552 140096 157760 81 477
479 0 647424 140288 157640 81 478
480 0 647360 140448 157440 90 479
481 0 647200 140640 157320 60 480
482 0 647008 140832 157240 51 481
483 0 646848 141024 157160 60 482
484 0 646784 141248 157040 81 483
485 0 646784 141504 157040 51 484
486 0 646784 141760 157040 60 485
487 0 646784 142016 157000 51 486
488 0 646752 142272 157000 81 487
489 0 646720 142528 156880 60 488
490 0 646592 142688 156720 75 489
491 0 646496 142912 156600 75 490
492 0 646432 143168 156600 75 491
493 0 646304 143424 156600 32 492
494 0 646176 143648 156640 64 493
495 0 646144 143904 156720 115 494
496 0 646080 144160 156760 80 495
497 0 646016 144416 156800 128 496
498 0 645952 144608 156960 107 497
499 0 645952 144800 157160 101 498
500 0 645952 145024 157280 96 499
501 0 645952 145248 157400 64 500
502 0 646080 145344 157600 51 501
503 0 646240 145376 157800 64 502
504 0 646432 145568 157760 40 503
505 0 646624 145760 157720 64 504
506 0 646752 145984 157720 40 505
507 0 646816 146208 157880 108 506
508 0 646976 146368 158040 150 507
509 0 647200 146528 158160 80 508
510 0 647360 146688 158280 81 509
511 0 647456 146912 158360 80 510
512 0 647552 147168 158400 60 511
513 0 647552 147424 158360 104 512
514 0 647552 147680 158320 102 513
515 0 647552 147936 158320 81 514
516 0 647488 148192 158400 98 515
517 0 647424 148416 158520 75 516
518 0 647360 148672 158640 107 517
519 0 647328 148928 158680 75 518
520 0 647328 149152 158800 101 519
521 0 647328 149408 158880 156 520
522 0 647360 149440 158880 136 521
523 0 647264 149568 159080 189 522
524 0 647136 149728 159280 190 523
525 0 647136 149920 159320 166 524
526 0 647104 149984 159560 194 525
527 0 647136 150080 159800 194 526
528 0 647168 150208 160040 90 527
529 0 647232 150336 160280 64 528
530 0 647392 150336 160480 51 529
531 0 647328 150368 160720 64 530
532 0 647392 150464 160960 71 531
533 0 647552 150464 161200 51 532
534 0 647712 150464 161400 90 533
535 0 647776 150496 161640 71 534
536 0 647744 150656 161880 81 535
537 0 647712 150816 162080 71 536
538 0 647680 150976 162280 102 537
539 0 647712 151200 162440 135 538
540 0 647936 151360 162560 81 539
541 0 648032 151520 162760 98 540
542 0 648064 151744 162880 102 541
543 0 648064 151904 163080 181 542
544 0 647904 152096 163120 175 543
545 0 647872 152352 163120 124 544
546 0 647872 152448 163120 128 545
547 0 647232 150144 159240 175 525
548 0 647104 150272 159040 64 547
549 0 647008 150336 158800 32 548
550 0 646976 150496 158600 51 549
551 0 646944 150656 158400 32 550
552 0 646944 150720 158360 51 551
553 0 647488 149664 158880 98 522
554 0 647648 149888 158840 60 553
555 0 647904 149888 158840 71 554
556 0 648128 149888 158680 154 555
557 0 648256 149792 158480 178 556
558 0 648320 149728 158400 200 557
559 0 648352 149920 158240 156 558
560 0 648384 150112 158080 157 559
561 0 648512 150304 157960 120 560
562 0 648480 150560 157880 75 561
563 0 648384 150816 157880 71 562
564 0 648256 151008 158040 32 563
565 0 648128 151136 158160 40 564
566 0 648448 149536 158280 163 558
567 0 648608 149472 158040 200 566
568 0 648832 149536 157920 197 567
569 0 649056 149632 157800 160 568
570 0 649248 149600 157600 98 569
571 0 649472 149536 157480 75 570
572 0 649632 149376 157320 81 571
573 0 649888 149312 157280 80 572
574 0 650144 149280 157200 51 573
575 0 650368 149184 157080 75 574
576 0 650528 149088 156880 45 575
577 0 650688 148960 156680 60 576
578 0 650880 148832 156560 71 577
579 0 651104 148800 156440 64 578
580 0 651328 148800 156320 98 579
581 0 651520 148768 156160 40 580
582 0 651712 148736 156000 40 581
583 0 651904 148704 155840 75 582
584 0 652064 148544 155640 71 583
585 0 652192 148416 155440 51 584
586 0 652256 148256 155240 51 585
587 0 652416 148160 155040 75 586
588 0 652608 147968 154960 71 587
589 0 652800 147808 154840 60 588
590 0 652960 147680 154680 86 589
591 0 653184 147520 154560 75 590
592 0 653376 147424 154360 81 591
593 0 653440 147264 154120 90 592
594 0 653408 147104 153920 40 593
595 0 653408 146976 153880 40 594
596 0 647327 133230 164680 75 351
597 0 647483 133186 164800 86 596
598 0 647679 133306 164880 108 597
599 0 647979 133350 165000 60 598
600 0 648223 133350 165120 81 599
601 0 648359 133350 165280 64 600
602 0 648403 133334 165440 64 601
603 0 648575 133374 165640 60 602
604 0 649055 133454 165720 101 603
605 0 649693 133748 165800 86 604
606 0 650057 134008 165840 51 605
607 0 650389 134184 165920 75 606
608 0 650621 134280 166000 81 607
609 0 650831 134370 166080 81 608
610 0 651175 134614 166160 80 609
611 0 651459 134978 166200 86 610
612 0 651695 134958 166280 86 611
613 0 651723 135358 166320 120 612
614 0 651787 135574 166400 90 613
615 0 651893 135856 166440 102 614
616 0 651989 136024 166480 102 615
617 0 652069 136516 166520 75 616
618 0 652169 136932 166480 102 617
619 0 652447 137362 166560 102 618
620 0 652747 137486 166640 157 619
621 0 652919 137634 166720 120 620
622 0 653083 137750 166800 128 621
623 0 653427 138394 166800 150 622
624 0 653589 138452 166920 122 623
625 0 653653 138396 167040 122 624
626 0 653789 138316 167120 107 625
627 0 653901 138344 167160 107 626
628 0 654249 138384 167240 160 627
629 0 654381 138372 167320 209 628
630 0 654473 138316 167440 209 629
631 0 654573 138316 167480 320 630
632 0 654625 138300 167640 320 631
633 0 655069 138288 167840 186 632
634 0 655289 138296 168000 120 633
635 0 655373 138340 168120 120 634
636 0 655517 138340 168280 60 635
637 0 655569 138320 168400 32 636
638 0 655657 138296 168520 40 637
639 0 655821 138340 168640 64 638
640 0 656041 138472 168800 40 639
641 0 656195 138530 168920 40 640
642 0 656339 138582 169040 104 641
643 0 656539 138602 169160 154 642
644 0 656711 138574 169280 154 643
645 0 656915 138582 169400 64 644
646 0 657347 138646 169520 120 645
647 0 657647 138814 169560 98 646
648 0 658047 139094 169600 80 647
649 0 658415 139434 169680 81 648
650 0 658781 139640 169720 80 649
651 0 658885 139736 169760 75 650
652 0 658997 139956 169840 75 651
653 0 659281 140192 169920 124 652
654 0 659463 140322 170000 153 653
655 0 659559 140406 170080 153 654
656 0 659727 140522 170160 124 655
657 0 659975 140610 170240 128 656
658 0 660151 140686 170320 108 657
659 0 660275 140726 170400 108 658
660 0 660355 140758 170480 131 659
661 0 660495 140806 170560 131 660
662 0 660749 140932 170640 107 661
663 0 660885 141004 170760 107 662
664 0 661093 141168 170840 98 663
665 0 661241 141228 170960 98 664
666 0 661385 141300 171080 71 665
667 0 661421 141392 171200 71 666
668 0 661473 141624 171320 75 667
669 0 661489 141888 171440 96 668
670 0 661581 141996 171560 98 669
671 0 661785 142224 171680 90 670
672 0 662115 142630 171720 90 671
673 0 662299 142942 171760 91 672
674 0 662639 143186 171800 98 673
675 0 662687 143254 171880 108 674
676 0 662699 143314 171960 108 675
677 0 662743 143394 172080 108 676
678 0 663019 143438 172200 122 677
679 0 663159 143470 172320 128 678
680 0 663289 143480 172400 81 679
681 0 663425 143528 172480 81 680
682 0 663561 143672 172560 98 681
683 0 663693 143776 172680 134 682
684 0 663701 143800 172800 134 683
685 0 663777 143736 172920 134 684
686 0 663857 143740 173040 98 685
687 0 663973 143772 173160 98 686
688 0 664105 143852 173280 98 687
689 0 664213 143908 173360 102 688
690 0 664457 144020 173480 90 689
691 0 664545 144124 173560 90 690
692 0 664641 144312 173640 71 691
693 0 664763 144738 173680 108 692
694 0 664819 144882 173760 108 693
695 0 664927 145162 173800 104 694
696 0 665047 145522 173840 122 695
697 0 665115 145682 173880 98 696
698 0 665133 145732 173920 98 697
699 0 665325 145948 173960 81 698
700 0 665509 146088 174000 108 699
701 0 665561 146164 174080 108 700
702 0 665617 146220 174240 160 701
703 0 665649 146332 174320 160 702
704 0 665797 146516 174400 104 703
705 0 665885 146644 174480 51 704
706 0 666041 146808 174560 120 705
707 0 666177 146928 174640 120 706
708 0 666309 147076 174720 91 707
709 0 666699 147402 174800 86 708
710 0 666975 147802 174840 102 709
711 0 667087 148090 174880 163 710
712 0 667239 148498 174800 81 711
713 0 667345 148500 174720 120 712
714 0 667697 149132 174720 102 713
715 0 667737 149384 174840 108 714
716 0 667801 149520 174960 122 715
717 0 667781 149624 175080 122 716
718 0 667737 149740 175200 98 717
719 0 667701 149792 175320 98 718
720 0 667669 149942 175480 90 719
721 0 667649 150006 175600 102 720
722 0 667733 150078 175720 102 721
723 0 667753 150086 175880 131 722
724 0 667833 150226 176000 124 723
725 0 667901 150406 176080 124 724
726 0 667977 150570 176160 115 725
727 0 668065 150786 176240 81 726
728 0 668153 150982 176320 120 727
729 0 668465 151344 176440 120 728
730 0 668593 151444 176520 120 729
731 0 668701 151536 176600 128 730
732 0 668781 151548 176680 128 731
733 0 668885 151588 176800 108 732
734 0 669041 151736 176920 98 733
735 0 669133 151872 177000 98 734
736 0 669261 152040 177080 128 735
737 0 669421 152248 177160 107 736
738 0 669613 152356 177240 104 737
739 0 669757 152454 177360 98 738
740 0 670037 152590 177440 150 739
741 0 670173 152774 177520 175 740
742 0 670425 153422 177520 115 741
743 0 670449 153894 177400 197 742
744 0 670541 154000 177240 219 743
745 0 670469 153952 177120 197 744
746 0 670413 153904 177000 197 745
747 0 671225 154636 177280 160 744
748 0 671133 154636 177400 160 747
749 0 671057 154640 177560 160 748
750 0 671033 154640 177720 160 749
751 0 671089 154678 177840 160 750
752 0 671153 154886 177920 226 751
753 0 671169 154982 178040 226 752
754 0 671221 155442 178160 135 753
755 0 671081 155646 178240 128 754
756 0 670885 155972 178320 186 755
757 0 670757 156520 178360 115 756
758 0 670833 156876 178400 108 757
759 0 671017 157158 178480 102 758
760 0 671177 157270 178560 107 759
761 0 671545 157562 178640 98 760
762 0 672025 157990 178680 86 761
763 0 672265 158300 178600 136 762
764 0 672493 158540 178520 91 763
765 0 672637 158840 178480 120 764
766 0 672709 158972 178400 120 765
767 0 672873 159100 178520 45 766
768 0 672997 159272 178560 81 767
769 0 673069 159548 178600 102 768
770 0 673113 159674 178680 156 769
771 0 673049 159818 178800 156 770
772 0 673013 159930 178920 136 771
773 0 673009 160090 179080 98 772
774 0 672957 160212 179160 64 773
775 0 672933 160316 179280 64 774
776 0 672841 160408 179400 32 775
777 0 671913 160408 179400 200 776
778 0 671945 160346 179520 200 777
779 0 672129 160366 179640 143 778
780 0 672081 160390 179800 200 779
781 0 672105 160390 179920 200 780
782 0 672097 160390 179960 200 781
783 0 672689 160422 179800 81 779
784 0 673005 160406 179880 51 783
785 0 673373 161138 179880 108 784
786 0 673449 161302 179960 40 785
787 0 673565 161636 180040 81 786
788 0 673573 162072 180080 75 787
789 0 673425 162350 180120 80 788
790 0 672953 162710 180080 101 789
791 0 672561 163134 180160 80 790
792 0 672381 163396 180240 108 791
793 0 672225 163576 180320 75 792
794 0 672005 163764 180400 98 793
795 0 672073 164170 180440 154 794
796 0 672133 164350 180520 154 795
797 0 672153 164482 180600 137 796
798 0 672185 164670 180680 128 797
799 0 672177 164886 180760 101 798
800 0 672241 165172 180840 86 799
801 0 672281 165276 180920 86 800
802 0 672321 165524 180960 80 801
803 0 672269 165818 181040 120 802
804 0 672497 166170 181040 140 803
805 0 672597 166258 180920 102 804
806 0 672693 166326 180800 102 805
807 0 672501 166606 180760 102 806
808 0 672393 166734 180720 140 807
809 0 672229 167232 180680 157 808
810 0 671533 167656 180520 60 809
811 0 671621 167512 180400 60 810
812 0 671689 167496 180360 60 811
813 0 671425 167724 180640 60 810
814 0 671473 167708 180760 60 813
815 0 671557 167748 180800 60 814
816 0 671841 168216 180800 135 815
817 0 672313 168400 180840 32 816
818 0 673120 168224 181600 163 817
819 0 673216 168224 181760 221 818
820 0 673120 168032 181960 120 819
821 0 672928 167840 182080 32 820
822 0 672928 167712 182320 32 821
823 0 672928 167488 182440 64 822
824 0 672896 167264 182640 32 823
825 0 672768 167168 182840 81 824
826 0 672832 167136 183120 51 825
827 0 672992 167136 183320 86 826
828 0 673056 167072 183400 32 827
829 0 673472 168256 181680 178 819
830 0 673696 168384 181520 178 829
831 0 673696 168544 181280 230 830
832 0 673920 168672 181240 256 831
833 0 674048 168896 181240 197 832
834 0 674208 169024 181080 86 833
835 0 674400 169216 181120 40 834
836 0 674464 169280 181120 32 835
837 0 671225 167730 180880 137 814
838 0 671161 167794 181040 120 837
839 0 671165 167818 181200 120 838
840 0 671097 167922 181360 120 839
841 0 670645 167954 181520 86 840
842 0 670373 167986 181600 98 841
843 0 670165 167982 181680 96 842
844 0 669797 168130 181800 102 843
845 0 669389 168142 181880 98 844
846 0 668977 168098 181920 136 845
847 0 668825 168054 182000 108 846
848 0 668673 168064 182080 206 847
849 0 668589 168040 182200 206 848
850 0 668589 168040 182240 206 849
851 0 668345 167964 182400 212 850
852 0 668157 167840 182520 212 851
853 0 667917 167832 182640 163 852
854 0 667881 167868 182760 120 853
855 0 667733 167884 182840 120 854
856 0 667445 167908 182960 98 855
857 0 667285 167880 183080 98 856
858 0 667173 167892 183200 96 857
859 0 667121 167864 183320 32 858
860 0 667113 167876 183440 51 859
861 0 667065 167952 183520 51 860
862 0 667089 168404 183640 160 861
863 0 667157 168690 183680 157 862
864 0 667293 168882 183760 190 863
865 0 667613 169346 183840 164 864
866 0 667773 169518 183960 164 865
867 0 667857 169766 184080 208 866
868 0 667849 169802 184160 204 867
869 0 667801 169928 184240 204 868
870 0 667693 170016 184360 204 869
871 0 668093 170320 184400 107 870
872 0 668141 170476 184520 96 871
873 0 668149 170564 184640 96 872
874 0 667489 169704 184400 137 870
875 0 667481 169588 184560 137 874
876 0 667425 169492 184680 128 875
877 0 667313 169448 184800 139 876
878 0 667225 169432 184960 139 877
879 0 667225 169432 185080 178 878
880 0 667117 169416 185240 178 879
881 0 667017 169416 185400 178 880
882 0 666989 168198 183760 160 863
883 0 666981 168230 183920 160 882
884 0 666577 168098 184040 160 883
885 0 666561 167998 184160 160 884
886 0 666597 167862 184200 160 885
887 0 667509 169206 183600 190 863
888 0 671573 159766 179640 75 779
889 0 671709 160428 179240 207 777
890 0 671613 160366 179120 236 889
891 0 670877 160094 179120 236 890
892 0 670717 160170 179080 236 891
893 0 670685 160230 179040 236 892
894 0 671673 155124 177200 107 747
895 0 671821 155356 177080 81 894
896 0 671993 155556 176960 71 895
897 0 672139 155790 176840 122 896
898 0 672327 156130 176640 51 897
899 0 672431 156298 176560 104 898
900 0 672611 156510 176440 102 899
901 0 672751 157070 176360 186 900
902 0 672891 157472 176200 143 901
903 0 672911 157504 176120 143 902
904 0 673319 157648 176040 80 903
905 0 673335 157856 175920 102 904
906 0 673619 157944 175840 107 905
907 0 673739 158024 175720 101 906
908 0 673835 158120 175600 71 907
909 0 673947 158224 175480 71 908
910 0 674083 158342 175400 75 909
911 0 674183 158358 175320 75 910
912 0 674291 158546 175200 75 911
913 0 674359 158618 175080 98 912
914 0 674447 158838 175040 81 913
915 0 674547 159022 174960 81 914
916 0 674803 159292 174920 107 915
917 0 674843 159460 174880 91 916
918 0 674459 159656 174880 86 917
919 0 674247 159844 174920 81 918
920 0 674083 159968 175000 81 919
921 0 674039 159976 175080 81 920
922 0 673859 160004 175200 81 921
923 0 673663 160084 175280 71 922
924 0 673511 160156 175400 71 923
925 0 673387 160208 175480 71 924
926 0 673271 160236 175560 90 925
927 0 673023 160328 175680 115 926
928 0 673243 160610 175720 115 927
929 0 673299 160762 175640 115 928
930 0 672859 160334 175720 131 927
931 0 672847 160298 175840 131 930
932 0 672851 160242 176000 131 931
933 0 672611 160374 176120 64 932
934 0 672527 160434 176200 64 933
935 0 672495 160370 176320 64 934
936 0 672487 160370 176440 64 935
937 0 672471 160358 176600 64 936
938 0 672471 160350 176760 64 937
939 0 672315 160378 176880 -1 938
940 0 672275 160362 176920 -1 939
941 0 672387 160598 175720 60 930
942 0 672227 160782 175640 71 941
943 0 672055 160970 175600 60 942
944 0 672035 161066 175520 60 943
945 0 675904 159872 174960 75 917
946 0 676160 159936 174960 51 945
947 0 676416 160032 174960 75 946
948 0 676640 160160 174920 71 947
949 0 676832 160384 174920 90 948
950 0 676960 160608 174960 91 949
951 0 677152 160800 174960 101 950
952 0 677376 160992 174960 91 951
953 0 677568 161184 175040 80 952
954 0 677696 161376 175160 108 953
955 0 677792 161600 175280 101 954
956 0 677888 161760 175480 148 955
957 0 678048 161984 175440 64 956
958 0 678080 162240 175440 148 957
959 0 678176 162464 175520 178 958
960 0 678336 162688 175640 178 959
961 0 678528 162880 175600 219 960
962 0 678688 163008 175520 163 961
963 0 678880 163168 175480 102 962
964 0 679008 163392 175320 122 963
965 0 679168 163552 175160 86 964
966 0 679328 163712 175040 90 965
967 0 679520 163936 175000 60 966
968 0 679744 164064 175000 107 967
969 0 679936 164256 175000 60 968
970 0 680096 164416 174840 101 969
971 0 680160 164672 174800 102 970
972 0 680320 164864 174760 90 971
973 0 680480 165088 174800 107 972
974 0 680672 165280 174800 81 973
975 0 680800 165504 174800 40 974
976 0 680992 165696 174800 60 975
977 0 681184 165888 174920 98 976
978 0 681312 166144 174920 45 977
979 0 681408 166240 174920 51 978
980 0 681504 166464 174800 71 979
981 0 681600 166688 174680 81 980
982 0 681792 166880 174680 128 981
983 0 681888 167104 174600 202 982
984 0 681920 167328 174480 202 983
985 0 682048 167232 174240 196 984
986 0 682304 167168 174320 136 985
987 0 682560 167200 174320 107 986
988 0 682784 167232 174160 128 987
989 0 683040 167328 174120 107 988
990 0 683296 167328 174040 64 989
991 0 683552 167360 173920 51 990
992 0 683712 167360 173840 51 991
993 0 681312 166368 175120 60 979
994 0 681152 166528 175280 40 993
995 0 680992 166720 175320 32 994
996 0 680960 166752 175320 32 995
997 0 679392 163680 174960 122 966
998 0 679520 163584 174720 32 997
999 0 679744 163680 174600 64 998
1000 0 678688 162688 175520 150 961
1001 0 678688 162496 175720 157 1000
1002 0 678656 162336 175960 172 1001
1003 0 678624 162112 176080 128 1002
1004 0 678816 161920 176160 90 1003
1005 0 672611 157268 176040 150 903
1006 0 672567 157364 175880 178 1005
1007 0 672567 157364 175720 178 1006
1008 0 672651 157280 175560 71 1007
1009 0 672827 157224 175400 81 1008
1010 0 673011 157136 175320 75 1009
1011 0 667349 148436 174600 107 713
1012 0 667381 148380 174440 107 1011
1013 0 667365 148332 174400 107 1012
1014 0 667409 148256 174280 107 1013
1015 0 667405 148200 174160 107 1014
1016 0 667309 148276 174040 107 1015
1017 0 667501 148564 174000 60 1016
1018 0 667917 148632 173960 166 1017
1019 0 668005 148552 173880 181 1018
1020 0 668033 148444 173800 96 1019
1021 0 667957 148360 173680 96 1020
1022 0 667943.7 148362.67 173600 40 1021
1023 0 667937 148364 173560 40 1022
1024 0 667913 148352 173480 40 1023
1025 0 667913 148352 173400 40 1024
1026 0 667901 148396 173240 172 1025
1027 0 667889 148472 173120 172 1026
1028 0 667901 148552 173040 172 1027
1029 0 666645 148180 174400 60 1013
1030 0 660160 141632 169920 75 659
1031 0 660064 141888 169960 96 1030
1032 0 660032 142144 170000 107 1031
1033 0 660032 142400 170040 51 1032
1034 0 660064 142656 170040 102 1033
1035 0 660224 142848 170000 75 1034
1036 0 660384 143040 169840 102 1035
1037 0 660480 143296 169840 136 1036
1038 0 660608 143488 169680 91 1037
1039 0 660800 143680 169680 60 1038
1040 0 660992 143904 169680 81 1039
1041 0 661120 144128 169640 219 1040
1042 0 661376 144128 169680 163 1041
1043 0 661632 144064 169760 107 1042
1044 0 661856 143968 169840 102 1043
1045 0 662048 143968 170040 75 1044
1046 0 662304 143968 170080 64 1045
1047 0 662560 143968 170200 45 1046
1048 0 662784 143968 170400 51 1047
1049 0 663040 143968 170480 40 1048
1050 0 663296 144032 170480 60 1049
1051 0 663520 144160 170480 32 1050
1052 0 663744 144288 170440 64 1051
1053 0 664000 144352 170400 75 1052
1054 0 664256 144384 170360 108 1053
1055 0 664480 144512 170320 107 1054
1056 0 664704 144640 170280 71 1055
1057 0 664864 144768 170240 91 1056
1058 0 665056 144928 170080 60 1057
1059 0 665248 144960 169880 45 1058
1060 0 665408 145088 169720 51 1059
1061 0 665440 145248 169520 32 1060
1062 0 665216 145312 169280 32 1061
1063 0 665280 145568 169160 124 1062
1064 0 665248 145824 169040 98 1063
1065 0 665152 145984 168840 40 1064
1066 0 664960 146080 168640 150 1065
1067 0 664736 146080 168440 183 1066
1068 0 664704 146112 168400 175 1067
1069 0 664768 146368 168320 175 1068
1070 0 664640 146592 168320 175 1069
1071 0 664416 146688 168200 163 1070
1072 0 664352 146880 168040 163 1071
1073 0 664288 147072 167880 80 1072
1074 0 664256 147296 167760 40 1073
1075 0 664192 147488 167560 51 1074
1076 0 664288 147584 167640 75 1075
1077 0 664576 145888 168280 98 1068
1078 0 664544 145792 168040 90 1077
1079 0 664416 145792 167800 60 1078
1080 0 664288 145728 167560 40 1079
1081 0 664128 145696 167400 51 1080
1082 0 665024 144608 170360 80 1057
1083 0 665280 144544 170360 40 1082
1084 0 665472 144448 170320 45 1083
1085 0 660928 144288 169520 139 1041
1086 0 660768 144512 169480 208 1085
1087 0 660640 144544 169360 176 1086
1088 0 660480 144544 169160 128 1087
1089 0 660224 144608 169040 164 1088
1090 0 660000 144608 168920 178 1089
1091 0 659872 144576 168920 214 1090
1092 0 659648 144704 168880 131 1091
1093 0 659456 144896 168880 90 1092
1094 0 659200 144992 168880 75 1093
1095 0 658976 145088 168960 150 1094
1096 0 658720 145184 169000 81 1095
1097 0 658464 145184 169000 60 1096
1098 0 658240 145152 168880 60 1097
1099 0 657984 145152 168840 75 1098
1100 0 657888 145152 168840 71 1099
1101 0 659808 144320 169000 166 1091
1102 0 659776 144064 169080 124 1101
1103 0 659808 143872 169280 60 1102
1104 0 659904 143808 169480 32 1103
1105 0 660416 144512 169560 124 1087
1106 0 660256 144384 169760 86 1105
1107 0 660128 144224 169920 60 1106
1108 0 659936 144096 169880 32 1107
1109 0 656949 138582 169560 104 647
1110 0 656489 138560 169640 32 1109
1111 0 656389 138660 169800 64 1110
1112 0 656353 138728 169920 64 1111
1113 0 656337 138764 170080 45 1112
1114 0 656333 138792 170200 45 1113
1115 0 656329 138756 170320 32 1114
1116 0 656273 138744 170400 32 1115
1117 0 656209 138792 170480 32 1116
1118 0 656229 138800 170560 32 1117
1119 0 656133 138810 170640 32 1118
1120 0 656041 138844 170680 32 1119
1121 0 656049 138908 170760 96 1120
1122 0 656025 138928 170880 96 1121
1123 0 655513 138908 170880 64 1122
1124 0 655125 138702 170800 81 1123
1125 0 655057 138660 170680 81 1124
1126 0 654781 138444 170560 40 1125
1127 0 654701 138278 170480 40 1126
1128 0 654577 138202 170360 75 1127
1129 0 654393 138154 170280 40 1128
1130 0 654369 138136 170240 40 1129
1131 0 653825 137636 170200 71 1130
1132 0 653673 137274 170200 115 1131
1133 0 653645 137266 170280 115 1132
1134 0 653625 137222 170320 115 1133
1135 0 653777 137376 170080 115 1131
1136 0 653725 137138 169920 98 1135
1137 0 653665 136854 169800 60 1136
1138 0 653657 136640 169720 60 1137
1139 0 653525 136484 169600 60 1138
1140 0 653413 136308 169520 60 1139
1141 0 653341 136142 169400 32 1140
1142 0 653289 136010 169320 51 1141
1143 0 653213 135652 169200 80 1142
1144 0 652913 135238 169200 104 1143
1145 0 652893 135094 169280 51 1144
1146 0 652741 134908 169320 40 1145
1147 0 652609 134952 169360 40 1146
1148 0 652737 134798 169400 40 1147
1149 0 652569 134558 169480 40 1148
1150 0 652353 134332 169520 40 1149
1151 0 652101 134340 169560 40 1150
1152 0 651357 134034 169680 -1 1151
1153 0 650649 133696 169680 -1 1152
1154 0 650253 133382 169560 -1 1153
1155 0 649777 133092 169520 -1 1154
1156 0 649085 132844 169520 45 1155
1157 0 648457 132226 169520 45 1156
1158 0 647737 131936 169560 45 1157
1159 0 647121 131894 169560 -1 1158
1160 0 647005 131884 169480 -1 1159
1161 0 646901 131888 169400 -1 1160
1162 0 646997 131794 169360 -1 1161
1163 0 646673 131918 169320 -1 1162
1164 0 646601 131944 169280 -1 1163
1165 0 646017 131860 169240 -1 1164
1166 0 644937 131536 169240 -1 1165
1167 0 644985 131658 169080 -1 1166
1168 0 644869 131730 168960 -1 1167
1169 0 644633 131788 168800 -1 1168
1170 0 644437 131872 168680 -1 1169
1171 0 644435.7 131923.33 168640 -1 1170
1172 0 644433 132026 168560 -1 1171
1173 0 644313 131964 168440 -1 1172
1174 0 644313 131964 168360 -1 1173
1175 0 644149 132010 168200 -1 1174
1176 0 644013 132100 168120 -1 1175
1177 0 644001 132088 168080 -1 1176
1178 0 643965 132660 168640 -1 1171
1179 0 643741 132784 168640 -1 1178
1180 0 643525 133076 168680 -1 1179
1181 0 643341 133170 168640 -1 1180
1182 0 647069 131890 169720 -1 1159
1183 0 647073 131902 169760 -1 1182
1184 0 654769 138154 170560 40 1126
1185 0 654825 138192 170600 40 1184
1186 0 654833 138186 170640 40 1185
1187 0 655497 138918 170960 64 1123
1188 0 655997 138982 171000 81 1187
1189 0 656089 139074 171160 51 1188
1190 0 656157 139130 171320 71 1189
1191 0 656177 139162 171480 71 1190
1192 0 656193 139200 171600 64 1191
1193 0 656153 139316 171760 64 1192
1194 0 656129 139384 171920 71 1193
1195 0 656045 139420 172080 81 1194
1196 0 656001 139444 172240 81 1195
1197 0 655989 139416 172400 81 1196
1198 0 655941 139400 172520 81 1197
1199 0 655913 139368 172640 75 1198
1200 0 655893 139372 172760 75 1199
1201 0 655853 139324 172880 96 1200
1202 0 655829 139300 172960 96 1201
1203 0 655789 139330 173040 81 1202
1204 0 655769 139442 173160 60 1203
1205 0 655709 139530 173240 60 1204
1206 0 655641 139610 173320 81 1205
1207 0 655885 139174 173240 32 1204
1208 0 655913 138431 173240 237 1207
1209 0 655305 137794 173240 86 1208
1210 0 655153 137664 173120 86 1209
1211 0 654817 137324 173000 51 1210
1212 0 654625 137110 172960 80 1211
1213 0 654477 136984 172920 60 1212
1214 0 654337 136754 172880 32 1213
1215 0 654001 136408 172840 81 1214
1216 0 653629 136278 172840 40 1215
1217 0 653393 135948 172840 40 1216
1218 0 653305 135878 172800 40 1217
1219 0 653209 135824 172760 40 1218
1220 0 655969 138580 173400 237 1208
1221 0 655917 138386 173520 237 1220
1222 0 656268 138648 173600 90 1221
1223 0 656180 138618 173680 90 1222
1224 0 656232 138722 173800 90 1223
1225 0 656260 138730 173960 134 1224
1226 0 656484 138780 174040 134 1225
1227 0 656568 138812 174160 96 1226
1228 0 656500 138874 174280 71 1227
1229 0 656952 139014 174360 156 1228
1230 0 657032 139110 174480 101 1229
1231 0 657064 139202 174600 101 1230
1232 0 657288 139466 174720 60 1231
1233 0 657324 139544 174840 60 1232
1234 0 658028 139770 174920 60 1233
1235 0 658372 139920 174920 40 1234
1236 0 658508 140138 174920 40 1235
1237 0 658604 140152 175000 60 1236
1238 0 658700 140164 175080 60 1237
1239 0 658696 140188 175160 60 1238
1240 0 656984 139684 174840 96 1233
1241 0 657000 139714 174880 96 1240
1242 0 657080 139778 174960 90 1241
1243 0 657104 139790 175080 90 1242
1244 0 657192 139806 175200 96 1243
1245 0 657164 139862 175320 96 1244
1246 0 657207 139812 175400 96 1245
1247 0 657251 139782 175480 75 1246
1248 0 657255 139706 175600 75 1247
1249 0 657275 139754 175680 32 1248
1250 0 657303 139806 175760 32 1249
1251 0 657315 139786 175840 32 1250
1252 0 657311 139726 175920 32 1251
1253 0 657407 139694 176040 51 1252
1254 0 657519 139678 176160 60 1253
1255 0 657735 139666 176320 45 1254
1256 0 657951 139690 176400 45 1255
1257 0 658075 139698 176520 45 1256
1258 0 658219 139670 176640 45 1257
1259 0 658243 139714 176760 45 1258
1260 0 658277 139742 176800 45 1259
1261 0 658311 139770 176840 45 1260
1262 0 658483 139808 176880 -1 1261
1263 0 658599 139860 176920 -1 1262
1264 0 658643 139844 176960 -1 1263
1265 0 658759 139992 177040 -1 1264
1266 0 658799 140088 177120 -1 1265
1267 0 658839 140152 177280 -1 1266
1268 0 658827 140158 177360 -1 1267
1269 0 658763 140134 177440 -1 1268
1270 0 656644 138370 174320 32 1228
1271 0 656676 138214 174400 75 1270
1272 0 656716 138114 174480 32 1271
1273 0 656704 138046 174520 32 1272
1274 0 656684 137974 174560 32 1273
1275 0 656612 137924 174640 32 1274
1276 0 656592 137936 174720 90 1275
1277 0 656615 137952 174760 90 1276
1278 0 656576 137920 174800 90 1277
1279 0 656592 137844 174960 71 1278
1280 0 656596 137708 175120 71 1279
1281 0 656572 137654 175200 60 1280
1282 0 656544 137414 175280 51 1281
1283 0 656532 136980 175360 51 1282
1284 0 656556 136702 175320 86 1283
1285 0 656544 136574 175280 86 1284
1286 0 656504 136524 175240 86 1285
1287 0 656500 136440 175200 60 1286
1288 0 656384 136312 175160 60 1287
1289 0 656208 136186 175120 64 1288
1290 0 655732 136222 175120 120 1289
1291 0 655468 136060 175200 75 1290
1292 0 655316 135928 175320 60 1291
1293 0 655256 135904 175440 60 1292
1294 0 655220 135872 175520 32 1293
1295 0 655160 135976 175560 32 1294
1296 0 655208 135752 175600 32 1295
1297 0 655216 135602 175640 80 1296
1298 0 655130 135676 175680 80 1297
1299 0 655030 135648 175800 80 1298
1300 0 655058 135468 175880 148 1299
1301 0 655118 135348 176000 148 1300
1302 0 655214 135238 176120 134 1301
1303 0 655338 135252 176200 134 1302
1304 0 655466 135164 176320 120 1303
1305 0 655490 135134.67 176400 120 1304
1306 0 655502 135120 176440 81 1305
1307 0 655586 135090 176560 81 1306
1308 0 655618 135134 176680 45 1307
1309 0 655610 135202 176800 45 1308
1310 0 655666 135202 176920 45 1309
1311 0 655634 135286 177040 60 1310
1312 0 655682 135242 177160 60 1311
1313 0 655638 135294 177280 71 1312
1314 0 655646 135322 177400 71 1313
1315 0 654890 135148 176200 134 1303
1316 0 655704 136284 174960 120 1290
1317 0 655768 136388 174840 120 1316
1318 0 655317 138872 171040 80 1187
1319 0 655341 138928 171200 80 1318
1320 0 655277 138894 171240 80 1319
1321 0 655281 138886 171280 80 1320
1322 0 655273 138850 171320 80 1321
1323 0 655285 138890 171360 80 1322
1324 0 655313 138922 171400 80 1323
1325 0 655329 138914 171440 80 1324
1326 0 655333 138902 171520 80 1325
1327 0 655313 138878 171600 80 1326
1328 0 644621 133080 164200 81 348
1329 0 644173 132776 164120 90 1328
1330 0 643273 132536 164120 96 1329
1331 0 642867 132474 164080 102 1330
1332 0 642407 132134 164120 60 1331
1333 0 642287 132042 164000 60 1332
1334 0 642131 132034 163840 71 1333
1335 0 642019 132114 163720 32 1334
1336 0 641915 132170 163560 32 1335
1337 0 641871 132118 163400 60 1336
1338 0 641739 132094 163280 81 1337
1339 0 641647 132142 163120 81 1338
1340 0 641539 132230 163000 71 1339
1341 0 641459 132270 162840 51 1340
1342 0 641399 132314 162720 51 1341
1343 0 641323 132390 162600 64 1342
1344 0 641295 132354 162480 64 1343
1345 0 641259 132354 162360 32 1344
1346 0 641175 132314 162240 32 1345
1347 0 641119 132282 162080 64 1346
1348 0 641119 132282 161920 71 1347
1349 0 641123 132334 161800 71 1348
1350 0 641075 132390 161680 71 1349
1351 0 641097 132364 161520 137 1350
1352 0 641073 132424 161400 137 1351
1353 0 641065 132452 161280 128 1352
1354 0 641065 132452 161200 128 1353
1355 0 640881 132432 161080 178 1354
1356 0 640805 132396 161000 178 1355
1357 0 640753 132420 160920 217 1356
1358 0 640709 132304 160760 202 1357
1359 0 640777 132316 160640 200 1358
1360 0 640873 132396 160520 150 1359
1361 0 641133 132552 160320 157 1360
1362 0 641209 132612 160280 157 1361
1363 0 640192 131456 160480 40 1358
1364 0 640032 131296 160280 71 1363
1365 0 639936 131296 160040 64 1364
1366 0 639776 131200 159840 51 1365
1367 0 639552 131200 159680 32 1366
1368 0 639488 131232 159440 40 1367
1369 0 639232 131200 159320 45 1368
1370 0 639136 131040 159080 60 1369
1371 0 639040 130976 158840 45 1370
1372 0 638880 130976 158640 51 1371
1373 0 638720 130912 158440 64 1372
1374 0 638720 130912 158160 64 1373
1375 0 638720 130976 157920 45 1374
1376 0 642263 131874 164240 45 1332
1377 0 642123 131606 164320 45 1376
1378 0 641991 131382 164440 75 1377
1379 0 641919 131222 164520 101 1378
1380 0 641429 130940 164600 71 1379
1381 0 640805 130928 164520 71 1380
1382 0 640397 130520 164560 81 1381
1383 0 640041 130300 164600 86 1382
1384 0 639679 130158 164680 75 1383
1385 0 639395 129978 164760 81 1384
1386 0 639131 129930 164800 75 1385
1387 0 638787 129930 164840 71 1386
1388 0 638659 129934 164920 81 1387
1389 0 638567 129898 164960 81 1388
1390 0 638383 129762 165040 32 1389
1391 0 638261 129688 165120 32 1390
1392 0 638245 129632 165200 75 1391
1393 0 638165 129592 165320 75 1392
1394 0 638089 129576 165440 90 1393
1395 0 638017 129508 165560 90 1394
1396 0 637813 129596 165680 86 1395
1397 0 637653 129820 165600 98 1396
1398 0 637565 129896 165520 51 1397
1399 0 637473 129936 165440 51 1398
1400 0 637265 130112 165360 60 1399
1401 0 636923 130290 165200 75 1400
1402 0 636777 130360 165080 75 1401
1403 0 636573 130344 165040 60 1402
1404 0 636609 130336 164960 60 1403
1405 0 636341 130360 164800 71 1404
1406 0 636133 130416 164760 60 1405
1407 0 636087.7 130418.664 164680 64 1406
1408 0 636065 130420 164640 64 1407
1409 0 635971 130438 164560 64 1408
1410 0 635895 130466 164440 32 1409
1411 0 635779 130502 164360 32 1410
1412 0 635643 130518 164280 60 1411
1413 0 635423 130454 164240 71 1412
1414 0 635323 130426 164160 71 1413
1415 0 635207 130458 164040 75 1414
1416 0 634955 130466 163920 90 1415
1417 0 634833 130480 163840 90 1416
1418 0 634677 130508 163760 81 1417
1419 0 634521 130504 163680 102 1418
1420 0 634405 130540 163600 102 1419
1421 0 634313 130648 163480 60 1420
1422 0 634097 130712 163360 60 1421
1423 0 633985 130692 163240 75 1422
1424 0 633933 130716 163120 75 1423
1425 0 633821 130728 163000 96 1424
1426 0 633741 130684 162920 96 1425
1427 0 633709 130684 162800 120 1426
1428 0 633641 130704 162680 120 1427
1429 0 633521 130700 162600 64 1428
1430 0 633373 130636 162480 64 1429
1431 0 633229 130604 162400 51 1430
1432 0 633173 130600 162320 51 1431
1433 0 633071 130538 162240 86 1432
1434 0 632943 130494 162160 86 1433
1435 0 632823 130462 162080 75 1434
1436 0 632715 130438 162000 75 1435
1437 0 632579 130442 161880 107 1436
1438 0 632415 130450 161800 86 1437
1439 0 632223 130434 161680 96 1438
1440 0 632111 130390 161560 96 1439
1441 0 632011 130358 161440 124 1440
1442 0 631959 130318 161280 128 1441
1443 0 631911 130270 161160 128 1442
1444 0 631775 130126 161040 120 1443
1445 0 631761 130084 160920 120 1444
1446 0 631749 130072 160800 120 1445
1447 0 631729 130068 160720 86 1446
1448 0 631877 130052 160640 141 1447
1449 0 631949 130040 160520 186 1448
1450 0 632069 130008 160440 186 1449
1451 0 632089 129972 160320 189 1450
1452 0 632157 129920 160160 229 1451
1453 0 632237 129876 160120 229 1452
1454 0 632245 129876 160040 229 1453
1455 0 632301 129868 159920 229 1454
1456 0 632301 129868 159880 229 1455
1457 0 632201 129884 159800 229 1456
1458 0 632989 129952 159720 102 1457
1459 0 633249 129912 159760 102 1458
1460 0 633485 129780 159680 86 1459
1461 0 633853 129792 159600 75 1460
1462 0 634073 129884 159560 75 1461
1463 0 634225 129984 159480 75 1462
1464 0 634325 130080 159440 75 1463
1465 0 634485 129972 159400 75 1464
1466 0 634649 129984 159360 75 1465
1467 0 634801 129940 159280 75 1466
1468 0 635013 129740 159240 -1 1467
1469 0 635033 129760 159200 -1 1468
1470 0 635123 129634 159160 -1 1469
1471 0 634425 130176 159400 75 1464
1472 0 634437 130228 159320 75 1471
1473 0 630997 129968 160720 71 1447
1474 0 630825 129912 160640 102 1473
1475 0 630577 129920 160560 102 1474
1476 0 630483 129878 160480 102 1475
1477 0 630327 129890 160440 64 1476
1478 0 630223 129914 160360 64 1477
1479 0 630023 130022 160280 64 1478
1480 0 629811 130006 160160 139 1479
1481 0 629771 129986 160040 163 1480
1482 0 629655 129978 159960 163 1481
1483 0 629071 130170 159960 71 1482
1484 0 628783 130386 160000 80 1483
1485 0 628515 130426 159920 80 1484
1486 0 628483 130506 159840 80 1485
1487 0 628299 130558 159680 80 1486
1488 0 628147 130662 159520 80 1487
1489 0 628271 130946 159360 51 1488
1490 0 628390 131141 159280 -1 1489
1491 0 628386 131301 159200 -1 1490
1492 0 628362 131329 159080 -1 1491
1493 0 628382 131381 158960 -1 1492
1494 0 628338 131517 158840 -1 1493
1495 0 627934 131541 158680 -1 1494
1496 0 627640 131615 158600 -1 1495
1497 0 627564 131691 158520 -1 1496
1498 0 627464 131771 158400 -1 1497
1499 0 627316 131819 158280 -1 1498
1500 0 627244 131903 158160 -1 1499
1501 0 627148 132107 158080 -1 1500
1502 0 627078 132285 157960 -1 1501
1503 0 627078 132333 157840 -1 1502
1504 0 626854 132461 157720 -1 1503
1505 0 626750 132529 157640 -1 1504
1506 0 626578 132573 157520 -1 1505
1507 0 626390 132577 157440 -1 1506
1508 0 626226 132585 157320 -1 1507
1509 0 625886 132621 157240 -1 1508
1510 0 625608 132599 157200 -1 1509
1511 0 625392 132583 157120 -1 1510
1512 0 625292 132531 157000 -1 1511
1513 0 625150 132525 156880 -1 1512
1514 0 625066 132533 156720 -1 1513
1515 0 624934 132505 156600 -1 1514
1516 0 624810 132521 156440 -1 1515
1517 0 624814 132545 156360 -1 1516
1518 0 624790 132609 156280 -1 1517
1519 0 624414 133173 156200 -1 1518
1520 0 624418 133169 156280 -1 1519
1521 0 624558 133181 156360 -1 1520
1522 0 624558 133181 156440 -1 1521
1523 0 624352 133255 156000 -1 1519
1524 0 624392 133371 155840 -1 1523
1525 0 624340 133523 155760 -1 1524
1526 0 624380 133599 155640 -1 1525
1527 0 624408 133631 155520 -1 1526
1528 0 624626 134081 155480 -1 1527
1529 0 624630 134029 155400 -1 1528
1530 0 628658 131369 158920 -1 1493
1531 0 628878 131365 158800 -1 1530
1532 0 629250 131501 158920 -1 1531
1533 0 629982 131741 159000 -1 1532
1534 0 630142 131701 158800 -1 1533
1535 0 630182 131713 158760 -1 1534
1536 0 630154 131573 158640 -1 1535
1537 0 630158 131545 158520 -1 1536
1538 0 630146 131445 158360 -1 1537
1539 0 630118 131361 158240 -1 1538
1540 0 630118 131361 158200 -1 1539
1541 0 629635 129870 159880 163 1482
1542 0 629577 129864 159800 163 1541
1543 0 629517 129836 159680 131 1542
1544 0 629453 129804 159600 131 1543
1545 0 629417 129712 159480 122 1544
1546 0 629417 129704 159360 163 1545
1547 0 629357 129672 159200 163 1546
1548 0 629281 129556 159080 226 1547
1549 0 629169 129456 159000 226 1548
1550 0 629121 129360 158880 262 1549
1551 0 629121 129344 158800 262 1550
1552 0 629105 129224 158640 190 1551
1553 0 628943 129010 158520 75 1552
1554 0 628915 128938 158440 75 1553
1555 0 628631 129050 158440 75 1554
1556 0 628671 128970 158320 90 1555
1557 0 629063 128630 158360 90 1554
1558 0 629151 128574 158240 90 1557
1559 0 629199 128466 158120 60 1558
1560 0 629339 128382 157960 32 1559
1561 0 629511 128382 157800 32 1560
1562 0 629507 128302 157680 51 1561
1563 0 629599 128270 157600 51 1562
1564 0 629563 128318 157480 51 1563
1565 0 629591 128306 157320 64 1564
1566 0 629523 128202 157160 75 1565
1567 0 629299 128050 157080 75 1566
1568 0 629059 127838 157040 80 1567
1569 0 628883 127666 156960 71 1568
1570 0 628789 127596 156880 81 1569
1571 0 628761 127544 156760 81 1570
1572 0 628785 127468 156600 71 1571
1573 0 628809 127308 156480 51 1572
1574 0 628861 127192 156440 51 1573
1575 0 628905 127184 156360 51 1574
1576 0 628905 127188 156200 51 1575
1577 0 628853 127204 156040 51 1576
1578 0 628869 127128 155880 51 1577
1579 0 628989 127064 155720 51 1578
1580 0 629001 127060 155560 51 1579
1581 0 629077 127024 155400 -1 1580
1582 0 629149 127008 155240 -1 1581
1583 0 629301 126964 155080 -1 1582
1584 0 629489 126852 154960 -1 1583
1585 0 629581 126820 154840 -1 1584
1586 0 629789 126760 154760 -1 1585
1587 0 629957 126692 154640 -1 1586
1588 0 630015 126630 154520 -1 1587
1589 0 630071 126470 154400 -1 1588
1590 0 630207 126426 154280 -1 1589
1591 0 630367 126378 154120 -1 1590
1592 0 630547 126198 154000 -1 1591
1593 0 630655 126106 153880 -1 1592
1594 0 630779 126014 153760 -1 1593
1595 0 630891 125974 153640 -1 1594
1596 0 631019 125898 153520 -1 1595
1597 0 631107 125814 153360 -1 1596
1598 0 631147 125754 153240 -1 1597
1599 0 631291 125706 153080 -1 1598
1600 0 631419 125646 152960 -1 1599
1601 0 631451 125458 152840 -1 1600
1602 0 631449 125240 152760 -1 1601
1603 0 631437 125260 152600 -1 1602
1604 0 631453 125236 152440 -1 1603
1605 0 631497 125228 152320 -1 1604
1606 0 631629 125216 152160 -1 1605
1607 0 631745 125056 152000 -1 1606
1608 0 632201 124880 151920 -1 1607
1609 0 632617 124912 151960 -1 1608
1610 0 632961 124916 152080 -1 1609
1611 0 633629 124488 152080 -1 1610
1612 0 633919 124222 152040 -1 1611
1613 0 634007 124078 151960 -1 1612
1614 0 634123 124070 151600 -1 1613
1615 0 634351 124086 151520 -1 1614
1616 0 634471 123998 151400 -1 1615
1617 0 634577 123992 151280 -1 1616
1618 0 634685 124092 151120 -1 1617
1619 0 634757 124104 151000 -1 1618
1620 0 634527 124090 152120 -1 1612
1621 0 634935 124018 152160 -1 1620
1622 0 634863 124054 152280 -1 1621
1623 0 635099 123750 152400 -1 1622
1624 0 635379 123526 152440 -1 1623
1625 0 635503 123334 152480 -1 1624
1626 0 635659 123186 152520 -1 1625
1627 0 635811 123082 152560 -1 1626
1628 0 636001 122960 152640 -1 1627
1629 0 636045 122904 152720 -1 1628
1630 0 636209 122736 152840 -1 1629
1631 0 636301 122612 152920 -1 1630
1632 0 636553 122476 152960 -1 1631
1633 0 636761 122392 153000 -1 1632
1634 0 636965 122300 153080 -1 1633
1635 0 637085 122260 153160 -1 1634
1636 0 637253 122224 153280 -1 1635
1637 0 637337 122196 153400 -1 1636
1638 0 637429 122156 153520 -1 1637
1639 0 637489 122012 153640 -1 1638
1640 0 637501 121944 153720 -1 1639
1641 0 637593 121944 153840 -1 1640
1642 0 637621 121984 153920 -1 1641
1643 0 637349 122064 153960 -1 1642
1644 0 637353 122040 154000 -1 1643
1645 0 637873 121988 153920 -1 1642
1646 0 637849 122080 154040 -1 1645
1647 0 637949 122048 154160 -1 1646
1648 0 638189 121896 154280 -1 1647
1649 0 638265 121776 154360 -1 1648
1650 0 638309 121692 154440 -1 1649
1651 0 638393 121608 154560 -1 1650
1652 0 638569 121552 154720 -1 1651
1653 0 639047 121566 154760 -1 1652
1654 0 639571 121502 154800 -1 1653
1655 0 639891 121546 154880 -1 1654
1656 0 640091 121558 155040 -1 1655
1657 0 640259 121566 155120 -1 1656
1658 0 640391 121434 155240 -1 1657
1659 0 640497 121360 155280 -1 1658
1660 0 640649 121248 155360 -1 1659
1661 0 640809 121152 155480 -1 1660
1662 0 641097 121172 155560 -1 1661
1663 0 641597 121416 155560 -1 1662
1664 0 641681 121456 155680 -1 1663
1665 0 636165 122748 152960 -1 1631
1666 0 636117 122764 153040 -1 1665
1667 0 663069 137576 174600 -1 267
1668 0 663033 137532 174520 -1 1667
1669 0 662965 137426 174400 -1 1668
1670 0 662953 137294 174200 -1 1669
1671 0 662861 137270 174040 -1 1670
1672 0 662865 137272 174000 -1 1671
1673 0 662869 137274 173960 -1 1672
1674 0 662789 137022 173960 -1 1673
1675 0 662801 136962 173920 -1 1674
1676 0 662977 136870 173800 -1 1675
1677 0 662869 136638 173800 -1 1676
1678 0 662549 137314 174000 -1 1672
1679 0 662413 137322 173880 -1 1678
1680 0 662309 137030 173920 -1 1679
1681 0 662333 137362 173840 -1 1679
1682 0 662145 137318 173840 -1 1681
1683 0 661865 137462 173800 -1 1682
1684 0 663831 139154 176440 154 253
1685 0 663849 139608 176320 120 1684
1686 0 663583 140366 176200 91 1685
1687 0 663511 140570 176120 75 1686
1688 0 663223 140710 176040 80 1687
1689 0 663087 140910 175880 120 1688
1690 0 662779 140790 175840 120 1689
1691 0 662507 140754 175800 102 1690
1692 0 662279 140690 175760 71 1691
1693 0 662117 140476 175680 60 1692
1694 0 662049 140324 175600 128 1693
1695 0 661915 140154 175520 128 1694
1696 0 661869 140100 175400 96 1695
1697 0 661135 139954 175400 81 1696
1698 0 660689 140012 175320 124 1697
1699 0 660535 139878 175280 154 1698
1700 0 660219 139702 175200 96 1699
1701 0 660206 139656 175160 96 1700
1702 0 660179 139622 175120 96 1701
1703 0 660067 139578 175040 96 1702
1704 0 659705 139060 175000 80 1703
1705 0 659205 138416 175000 209 1704
1706 0 659255 138502 174960 104 1705
1707 0 659223 138390 174880 209 1706
1708 0 659259 138430 174800 209 1707
1709 0 659231 138362 174760 209 1708
1710 0 659227 138362 174640 258 1709
1711 0 659159 138290 174560 258 1710
1712 0 659063 138122 174440 258 1711
1713 0 659023 138102 174360 124 1712
1714 0 658925 138068 174240 124 1713
1715 0 658475 138032 174160 122 1714
1716 0 658089 137984 174040 172 1715
1717 0 657463 137870 173920 101 1716
1718 0 657015 138006 173880 107 1717
1719 0 656527 138118 173840 107 1718
1720 0 656555 138138 173800 107 1719
1721 0 656399 138090 173760 60 1720
1722 0 656343 138058 173720 60 1721
1723 0 656265 138048 173680 60 1722
1724 0 656143 138026 173640 91 1723
1725 0 656029 137964 173560 91 1724
1726 0 655995 137948 173480 81 1725
1727 0 655777 137828 173400 91 1726
1728 0 655605 137746 173320 91 1727
1729 0 655515 137702 173240 86 1728
1730 0 655424 137585 173200 86 1729
1731 0 655224 137381 173120 81 1730
1732 0 655156 137345 173080 60 1731
1733 0 655052 137261 173040 60 1732
1734 0 654864 137045 173000 91 1733
1735 0 654716 136917 172920 32 1734
1736 0 654544 136653 172840 91 1735
1737 0 654402 136607 172760 107 1736
1738 0 654226 136519 172680 96 1737
1739 0 654130 136523 172600 96 1738
1740 0 654086 136515 172520 98 1739
1741 0 654074 136503 172480 98 1740
1742 0 654106 136535 172440 98 1741
1743 0 654090 136555 172400 98 1742
1744 0 654074 136603 172360 98 1743
1745 0 654030 136543 172320 90 1744
1746 0 653952 136541 172160 90 1745
1747 0 654004 136565 172080 90 1746
1748 0 653272 136237 172320 175 1745
1749 0 653410 136143 172240 175 1748
1750 0 653402 136139 172200 175 1749
1751 0 653302 136127 172040 175 1750
1752 0 653370 136011 171840 175 1751
1753 0 653152 135849 171680 71 1752
1754 0 653345 135716 171640 128 1753
1755 0 653219 135430 171560 166 1754
1756 0 653139 135230 171440 139 1755
1757 0 652975 134998 171320 150 1756
1758 0 652883 134694 171240 102 1757
1759 0 652815 134638 171160 102 1758
1760 0 652755 134526 171120 98 1759
1761 0 652669 134360 171080 81 1760
1762 0 652517 134020 171000 150 1761
1763 0 652149 133696 170960 120 1762
1764 0 651703 133178 170960 75 1763
1765 0 651723 133174 171040 81 1764
1766 0 651675 133158 171160 32 1765
1767 0 651679 133198 171280 32 1766
1768 0 651759 132734 171280 124 1767
1769 0 651811 132642 171360 51 1768
1770 0 651831 132550 171480 51 1769
1771 0 651875 132474 171560 115 1770
1772 0 651851 132446 171680 115 1771
1773 0 651855 132498 171840 107 1772
1774 0 651759 132522 171920 107 1773
1775 0 651663 132446 172040 96 1774
1776 0 651595 132386 172160 96 1775
1777 0 651491 132350 172280 108 1776
1778 0 651471 132254 172440 168 1777
1779 0 651503 132174 172560 168 1778
1780 0 651517 132100 172640 104 1779
1781 0 651585 131980 172720 104 1780
1782 0 651645 131808 172800 128 1781
1783 0 651633 131644 172880 75 1782
1784 0 651749 131404 172920 75 1783
1785 0 651989 131336 172920 32 1784
1786 0 652081 131248 173000 51 1785
1787 0 652109 131152 173120 51 1786
1788 0 652161 131104 173240 51 1787
1789 0 652217 131040 173360 51 1788
1790 0 652209 130928 173520 32 1789
1791 0 652333 130896 173640 40 1790
1792 0 652465 130960 173760 40 1791
1793 0 652557 131040 173840 60 1792
1794 0 652709 131100 173960 60 1793
1795 0 652781 131092 174160 60 1794
1796 0 652781 131104 174280 60 1795
1797 0 652711 131018 174320 60 1796
1798 0 651449 132244 172760 168 1780
1799 0 651477 132180 172880 104 1798
1800 0 651497 132088 173000 128 1799
1801 0 651493 131964 173080 128 1800
1802 0 651509 131636 173120 75 1801
1803 0 651609 131396 173200 75 1802
1804 0 651689 131292 173320 32 1803
1805 0 651761 131192 173440 51 1804
1806 0 651805 131076 173560 51 1805
1807 0 651825 131080 173680 32 1806
1808 0 651765 131084 173800 32 1807
1809 0 651713 131088 173880 32 1808
1810 0 651685 131092 173920 32 1809
1811 0 651621 131108 174000 32 1810
1812 0 651517 131128 174080 32 1811
1813 0 651473 131160 174200 -1 1812
1814 0 651361 131156 174280 -1 1813
1815 0 651176 131176 174280 -1 1814
1816 0 650978 131248 174200 -1 1815
1817 0 650880 131278 174160 -1 1816
1818 0 650792 131302 174160 -1 1817
1819 0 650540 131404 174160 -1 1818
1820 0 650350 131470 174080 -1 1819
1821 0 650230 131556 174160 -1 1820
1822 0 650074 131636 174200 -1 1821
1823 0 649990 131682 174160 -1 1822
1824 0 649934 131674 174040 -1 1823
1825 0 649810 131702 173960 -1 1824
1826 0 649726 131722 173920 -1 1825
1827 0 649738 131786 173880 -1 1826
1828 0 649570 131886 173840 -1 1827
1829 0 649594 132006 173880 -1 1828
1830 0 649618 132064 173960 -1 1829
1831 0 649414 132072 174000 -1 1830
1832 0 649250 132034 174080 -1 1831
1833 0 649262 132022 174160 -1 1832
1834 0 649266 132002 174200 -1 1833
1835 0 649246 132010 174240 -1 1834
1836 0 649286 132050 174280 -1 1835
1837 0 649330 132098 174320 -1 1836
1838 0 649314 132138 174360 -1 1837
1839 0 649330 132158 174400 -1 1838
1840 0 649334 132226 174440 -1 1839
1841 0 649334 132298 174480 -1 1840
1842 0 649334 132330 174520 -1 1841
1843 0 649346 132394 174560 -1 1842
1844 0 649470 132462 174600 -1 1843
1845 0 649514 132506 174640 -1 1844
1846 0 649530 132546 174680 -1 1845
1847 0 649534 132570 174720 -1 1846
1848 0 649550 132610 174760 -1 1847
1849 0 649554 132630 174800 -1 1848
1850 0 649570 132654 174840 -1 1849
1851 0 649526 132654 174880 -1 1850
1852 0 649546 132692 174920 -1 1851
1853 0 649210 132038 174160 -1 1833
1854 0 649082 132206 174080 -1 1853
1855 0 649082 132254 174200 -1 1854
1856 0 649042 132314 174240 -1 1855
1857 0 649038 132370 174280 -1 1856
1858 0 649010 132442 174320 -1 1857
1859 0 648714 132602 174320 -1 1858
1860 0 648678 132558 174240 -1 1859
1861 0 648690 132482 174200 -1 1860
1862 0 648524 132422 174160 -1 1861
1863 0 648436 132382 174080 -1 1862
1864 0 648388 132334 174040 -1 1863
1865 0 648332 132302 174000 -1 1864
1866 0 648276 132290 173960 -1 1865
1867 0 648228 132285 173920 -1 1866
1868 0 648160 132286 173840 -1 1867
1869 0 648542 132738 174320 -1 1859
1870 0 648530 132798 174360 -1 1869
1871 0 648552 132846 174400 -1 1870
1872 0 648614 132864 174440 -1 1871
1873 0 648638 132852 174480 -1 1872
1874 0 648670 132856 174520 -1 1873
1875 0 648686 132868 174560 -1 1874
1876 0 648714 132900 174640 -1 1875
1877 0 649090 132206 174040 -1 1854
1878 0 649126 132258 174000 -1 1877
1879 0 649860 132222 174000 -1 1830
1880 0 649996 132294 174040 -1 1879
1881 0 650296 132378 174160 -1 1880
1882 0 650468 132426 174160 -1 1881
1883 0 650484 132506 174200 -1 1882
1884 0 650408 132570 174320 -1 1883
1885 0 650402 132650 174400 -1 1884
1886 0 650018 131710 174280 -1 1822
1887 0 649998 131806 174320 -1 1886
1888 0 650014 131894 174400 -1 1887
1889 0 651236 131230 174360 -1 1815
1890 0 651224 131248 174400 -1 1889
1891 0 651153 131200 174440 -1 1890
1892 0 651097 131228 174520 -1 1891
1893 0 651109 131248 174600 -1 1892
1894 0 651123 131242 174680 -1 1893
1895 0 651149 131336 174720 -1 1894
1896 0 651169 131456 174800 -1 1895
1897 0 651169 131492 174880 -1 1896
1898 0 651149 131486 174920 -1 1897
1899 0 652171 132626 171840 115 1773
1900 0 652351 132530 171840 115 1899
1901 0 652451 132510 171800 115 1900
1902 0 652527 132506 171760 115 1901
1903 0 652719 132470 171720 115 1902
1904 0 652943 132662 171760 -1 1903
1905 0 653059 132694 171800 -1 1904
1906 0 653119 132754 171840 -1 1905
1907 0 653195 132750 171880 -1 1906
1908 0 653355 132754 171960 -1 1907
1909 0 653499 132818 172040 -1 1908
1910 0 653583 132838 172160 -1 1909
1911 0 653671 132854 172240 -1 1910
1912 0 653855 132962 172240 -1 1911
1913 0 653943 132990 172320 -1 1912
1914 0 653867 133006 172400 -1 1913
1915 0 653803 132982 172480 -1 1914
1916 0 653763 132986 172560 -1 1915
1917 0 653735 132978 172680 -1 1916
1918 0 652959 135982 171720 71 1753
1919 0 652935 136906 171720 122 1918
1920 0 652839 136874 171680 122 1919
1921 0 652877 136880 171600 122 1920
1922 0 652476 137217 171600 51 1921
1923 0 652228 137273 171560 51 1922
1924 0 652102 137325 171520 80 1923
1925 0 651920 137353 171480 60 1924
1926 0 651795 137362 171440 60 1925
1927 0 651613 137390 171400 64 1926
1928 0 651447 137382 171360 71 1927
1929 0 651279 137352 171320 71 1928
1930 0 651027 137208 171240 75 1929
1931 0 651018 137239 171280 75 1930
1932 0 650862 137077 171320 91 1931
1933 0 650820 137013 171360 81 1932
1934 0 650808 136975 171400 81 1933
1935 0 650818 136967 171440 81 1934
1936 0 650750 136853 171480 81 1935
1937 0 650710 136855 171520 81 1936
1938 0 650688 136855 171600 81 1937
1939 0 650696 136879 171640 81 1938
1940 0 650700 136907 171680 81 1939
1941 0 650674 136897 171720 81 1940
1942 0 650653 136922 171760 81 1941
1943 0 650819 136962 171240 81 1930
1944 0 650741 136972 171160 81 1943
1945 0 650705 136932 171080 81 1944
1946 0 650625 136936 171000 81 1945
1947 0 650437 136880 170920 64 1946
1948 0 650213 136688 170960 60 1947
1949 0 649829 136700 170880 91 1948
1950 0 649813 136732 170960 91 1949
1951 0 649797 136732 171040 91 1950
1952 0 649581 136656 170840 91 1949
1953 0 649569 136620 170680 32 1952
1954 0 649497 136552 170600 32 1953
1955 0 649335 136514 170560 51 1954
1956 0 649143 136482 170520 51 1955
1957 0 648875 136398 170480 81 1956
1958 0 648755 136278 170400 81 1957
1959 0 648583 136122 170280 90 1958
1960 0 648311 136178 170280 75 1959
1961 0 648311 136394 170280 75 1960
1962 0 648387 136474 170200 75 1961
1963 0 648543 136500 170240 81 1962
1964 0 648595 136552 170160 81 1963
1965 0 648711 136652 170080 81 1964
1966 0 648827 136848 170120 51 1965
1967 0 648767 137028 170160 51 1966
1968 0 648815 137116 170240 51 1967
1969 0 648839 137204 170320 51 1968
1970 0 648827 137284 170360 51 1969
1971 0 648811 137328 170400 51 1970
1972 0 648807 137384 170440 51 1971
1973 0 648719 137500 170520 -1 1972
1974 0 648739 137544 170640 -1 1973
1975 0 648747 137632 170720 -1 1974
1976 0 648495 136066 170200 75 1959
1977 0 648371 136010 170160 75 1976
1978 0 648215 135934 170120 71 1977
1979 0 648091 135814 170040 71 1978
1980 0 647909 135732 170000 71 1979
1981 0 647789 135580 169920 60 1980
1982 0 647589 135440 169840 60 1981
1983 0 647517 135360 169760 51 1982
1984 0 647065 135252 169680 75 1983
1985 0 646945 135252 169600 71 1984
1986 0 646697 135240 169560 51 1985
1987 0 646473 135076 169480 71 1986
1988 0 646423 134974 169440 71 1987
1989 0 646355 134902 169400 32 1988
1990 0 646139 134938 169320 86 1989
1991 0 646075 134942 169200 86 1990
1992 0 645987 134890 169120 86 1991
1993 0 645915 134906 169040 81 1992
1994 0 645779 134958 168960 81 1993
1995 0 645655 135006 168880 86 1994
1996 0 645563 135014 168840 40 1995
1997 0 645333 134916 168720 40 1996
1998 0 644833 134656 168720 51 1997
1999 0 644697 134642 168680 51 1998
2000 0 644533 134578 168640 51 1999
2001 0 644381 134442 168600 45 2000
2002 0 644265 134374 168560 45 2001
2003 0 644109 134342 168520 40 2002
2004 0 643913 134270 168520 40 2003
2005 0 643481 134058 168600 40 2004
2006 0 643505 134072 168680 40 2005
2007 0 643517 134076 168720 40 2006
2008 0 643009 133970 168600 -1 2005
2009 0 642853 133860 168560 -1 2008
2010 0 642777 133840 168520 -1 2009
2011 0 642485 133712 168480 -1 2010
2012 0 642353 133664 168440 -1 2011
2013 0 642037 133524 168400 -1 2012
2014 0 641929 133544 168360 -1 2013
2015 0 641761 133552 168280 -1 2014
2016 0 641633 133448 168240 -1 2015
2017 0 641509 133296 168200 -1 2016
2018 0 641289 133088 168120 -1 2017
2019 0 648507 135962 170160 75 1976
2020 0 648487 135866 170080 71 2019
2021 0 648479 135806 170000 71 2020
2022 0 648483 135758 169920 71 2021
2023 0 648487 135710 169840 71 2022
2024 0 648515 135654 169760 71 2023
2025 0 648587 135554 169680 71 2024
2026 0 648627 135526 169600 71 2025
2027 0 648643 135482 169520 71 2026
2028 0 648611 135478 169480 71 2027
2029 0 648595 135706 169480 71 2028
2030 0 648587 135418 169400 71 2028
2031 0 648459 135426 169320 60 2030
2032 0 648399 135502 169200 60 2031
2033 0 648135 135384 169160 60 2032
2034 0 648007 135264 169080 60 2033
2035 0 647931 135248 169040 60 2034
2036 0 647839 135144 168960 51 2035
2037 0 647679 135032 168880 75 2036
2038 0 647559 135068 168800 75 2037
2039 0 647403 135040 168760 75 2038
2040 0 647299 135008 168680 -1 2039
2041 0 647179 134984 168600 -1 2040
2042 0 647075 134944 168560 -1 2041
2043 0 646887 134832 168520 -1 2042
2044 0 646799 134704 168440 -1 2043
2045 0 646763 134596 168360 -1 2044
2046 0 646727 134572 168280 -1 2045
2047 0 646663 134584 168200 -1 2046
2048 0 646547 134620 168120 -1 2047
2049 0 646399 134628 168040 -1 2048
2050 0 646319 134598 168000 -1 2049
2051 0 646231 134478 167920 -1 2050
2052 0 646127 134454 167880 -1 2051
2053 0 646167 134170 167840 -1 2052
2054 0 646127 134070 167760 -1 2053
2055 0 646099 134034 167720 -1 2054
2056 0 645923 134062 167640 -1 2055
2057 0 645799 134010 167600 -1 2056
2058 0 645647 133930 167560 -1 2057
2059 0 645519 133914 167520 -1 2058
2060 0 645319 133886 167480 -1 2059
2061 0 645187 133834 167440 -1 2060
2062 0 645159 133846 167400 -1 2061
2063 0 645179 133702 167360 -1 2062
2064 0 645067 133578 167360 -1 2063
2065 0 645047 133494 167320 -1 2064
2066 0 645027 133486 167240 -1 2065
2067 0 644983 133508 167200 -1 2066
2068 0 644927 133324 167200 -1 2067
2069 0 644859 133344 167160 -1 2068
2070 0 644815 133380 167080 -1 2069
2071 0 644755 133396 167000 -1 2070
2072 0 644767 133312 166960 -1 2071
2073 0 644871 133240 166920 -1 2072
2074 0 644875 133292 166800 -1 2073
2075 0 644919 133328 166760 -1 2074
2076 0 644987 133432 166720 -1 2075
2077 0 645183 133636 166680 -1 2076
2078 0 645023 133636 167120 -1 2067
2079 0 645027 133672 167080 -1 2078
2080 0 645023 133764 167000 -1 2079
2081 0 645027 133828 166920 -1 2080
2082 0 648519 135528 169160 -1 2032
2083 0 648523 135472 169040 -1 2082
2084 0 648543 135492 168920 -1 2083
2085 0 648571 135494 168880 -1 2084
2086 0 648727 135446 168800 -1 2085
2087 0 648679 135386 168680 -1 2086
2088 0 648739 135370 168560 -1 2087
2089 0 648811 135374 168440 -1 2088
2090 0 648939 135414 168360 -1 2089
2091 0 648975 135494 168280 -1 2090
2092 0 649083 135610 168200 -1 2091
2093 0 649363 135698 168160 -1 2092
2094 0 649663 135714 168120 -1 2093
2095 0 649859 135710 168160 -1 2094
2096 0 650063 135742 168200 -1 2095
2097 0 650187 135722 168280 -1 2096
2098 0 650291 135698 168360 -1 2097
2099 0 650295 135670 168400 -1 2098
2100 0 652977 136984 172040 124 1919
2101 0 652932 137038 172080 122 2100
2102 0 652887 137092 172120 122 2101
2103 0 653174 136087 172400 166 1748
2104 0 653002 135923 172480 166 2103
2105 0 652710 135671 172480 172 2104
2106 0 652678 135615 172560 172 2105
2107 0 652606 135583 172680 166 2106
2108 0 652504 135554 172440 104 2105
2109 0 652236 135546 172440 -1 2108
2110 0 652080 135446 172480 -1 2109
2111 0 651712 135418 172480 -1 2110
2112 0 651564 135378 172560 -1 2111
2113 0 651524 135374 172600 -1 2112
2114 0 651520 135350 172680 -1 2113
2115 0 651504 135298 172760 -1 2114
2116 0 651492 135302 172800 -1 2115
2117 0 651568 135430 172800 -1 2116
2118 0 651612 135410 172840 -1 2117
2119 0 651364 135194 172840 -1 2116
2120 0 651028 135010 172880 -1 2119
2121 0 650892 134818 172840 -1 2120
2122 0 650848 134782 172800 -1 2121
2123 0 654588 136585 173000 91 1734
2124 0 654714 136543 173080 91 2123
2125 0 654718 136475 173160 91 2124
2126 0 654686 136475 173240 91 2125
2127 0 654586 136487 173320 91 2126
2128 0 654550 136479 173360 91 2127
2129 0 654414 136543 173400 107 2128
2130 0 654354 136515 173520 107 2129
2131 0 656795 138194 174000 81 1718
2132 0 657029 138152 174040 80 2131
2133 0 657055 138234 174160 80 2132
2134 0 656859 138382 174200 86 2133
2135 0 656807 138470 174280 64 2134
2136 0 656707 138674 174360 60 2135
2137 0 656481 138924 174400 71 2136
2138 0 656389 139216 174360 51 2137
2139 0 656397 139416 174320 86 2138
2140 0 656325 139296 174160 86 2139
2141 0 656313 139308 173960 32 2140
2142 0 656293 139324 173800 32 2141
2143 0 656309 139312 173640 64 2142
2144 0 656253 139344 173560 64 2143
2145 0 656185 139348 173440 51 2144
2146 0 656221 139244 173320 51 2145
2147 0 656237 139136 173240 60 2146
2148 0 656265 139100 173160 60 2147
2149 0 656193 139100 173080 32 2148
2150 0 656153 139020 173000 32 2149
2151 0 656121 138996 172920 32 2150
2152 0 656253 139740 173560 60 2144
2153 0 656361 140252 173600 86 2152
2154 0 656297 140356 173520 115 2153
2155 0 656127 140518 173480 64 2154
2156 0 656167 140910 173440 51 2155
2157 0 656207 141110 173400 51 2156
2158 0 656235 141254 173360 51 2157
2159 0 656211 141338 173320 81 2158
2160 0 656139 141646 173280 107 2159
2161 0 656263 141902 173200 80 2160
2162 0 656449 142188 173160 32 2161
2163 0 656553 142288 173120 32 2162
2164 0 656601 142384 173080 32 2163
2165 0 656621 142436 173040 32 2164
2166 0 656621 142576 173000 51 2165
2167 0 656473 143032 172960 51 2166
2168 0 656475 143058 172840 51 2167
2169 0 656399 143042 172760 51 2168
2170 0 656319 142982 172640 32 2169
2171 0 656227 142930 172560 32 2170
2172 0 656187 142926 172480 -1 2171
2173 0 655795 143058 172480 -1 2172
2174 0 655703 143078 172520 -1 2173
2175 0 655639 143078 172560 -1 2174
2176 0 656717 143164 173040 51 2167
2177 0 656793 143148 173160 51 2176
2178 0 656833 143156 173240 102 2177
2179 0 657097 143156 173400 102 2178
2180 0 657568 143584 174400 81 2179
2181 0 657728 143776 174480 104 2180
2182 0 657888 144000 174520 157 2181
2183 0 658112 144128 174560 81 2182
2184 0 658368 144192 174560 80 2183
2185 0 658624 144224 174560 60 2184
2186 0 658880 144192 174600 51 2185
2187 0 659136 144192 174600 81 2186
2188 0 659392 144256 174680 108 2187
2189 0 659584 144320 174840 64 2188
2190 0 659744 144416 175040 32 2189
2191 0 659904 144576 175200 45 2190
2192 0 660064 144704 175200 40 2191
2193 0 657133 143792 173080 -1 2176
2194 0 657399 144126 173120 -1 2193
2195 0 657399 144274 173040 -1 2194
2196 0 657415 144562 173000 -1 2195
2197 0 657355 144690 172920 -1 2196
2198 0 657331 144746 172880 -1 2197
2199 0 657523 144844 172880 -1 2198
2200 0 657599 145056 172840 -1 2199
2201 0 657607 145284 172800 -1 2200
2202 0 657623 145352 172720 -1 2201
2203 0 657651 145376 172640 -1 2202
2204 0 658059 145500 172640 -1 2203
2205 0 658179 145564 172680 -1 2204
2206 0 658623 145572 172760 -1 2205
2207 0 658935 145768 172800 -1 2206
2208 0 659323 145990 172760 -1 2207
2209 0 659963 145874 172800 -1 2208
2210 0 660068.6 145900.4 172680 -1 2209
2211 0 660892.6 146250.4 172680 -1 2210
2212 0 661068.6 146302.4 172640 -1 2211
2213 0 661208.6 146406.4 172560 -1 2212
2214 0 661248.6 146486.4 172480 -1 2213
2215 0 660139 145918 172600 -1 2210
2216 0 657123 144884 172880 -1 2198
2217 0 656975 145108 172920 -1 2216
2218 0 656983 145184 172960 -1 2217
2219 0 656951 145264 173000 -1 2218
2220 0 657201 138035 174200 107 2133
2221 0 657225 137999 174280 107 2220
2222 0 657289 137951 174320 107 2221
2223 0 657309 137987 174360 107 2222
2224 0 657165 137943 174360 107 2223
2225 0 657133 137887 174320 107 2224
2226 0 657129 137855 174280 107 2225
2227 0 657081 137775 174200 107 2226
2228 0 657037 137763 174160 107 2227
2229 0 657005 137767 174080 107 2228
2230 0 657421 137648 174360 122 2223
2231 0 657437 137601 174400 122 2230
2232 0 657397 137676 174440 122 2231
2233 0 657431 137655 174320 122 2230
2234 0 658069 137852 173840 172 1716
2235 0 658041 137744 173720 172 2234
2236 0 658133 137716 173640 172 2235
2237 0 658125 137696 173600 172 2236
2238 0 658113 137708 173520 172 2237
2239 0 658041 137664 173480 172 2238
2240 0 658137 137748 173440 172 2239
2241 0 658161 137772 173400 172 2240
2242 0 658061 137696 173360 172 2241
2243 0 658045 137680 173320 172 2242
2244 0 658021 137692 173280 172 2243
2245 0 657877 137556 173200 153 2244
2246 0 657885 137552 173160 153 2245
2247 0 657783 137542 173080 153 2246
2248 0 657767 137550 173000 153 2247
2249 0 657699 137562 172920 -1 2248
2250 0 657559 137522 172880 -1 2249
2251 0 657387 137570 172880 -1 2250
2252 0 657247 137518 172840 -1 2251
2253 0 658905 137768 175000 228 1705
2254 0 658615 137666 175000 228 2253
2255 0 658479 137614 174920 120 2254
2256 0 658447 137554 174840 120 2255
2257 0 658429 137544 174800 120 2256
2258 0 663421 141376 175920 98 1689
2259 0 663751 142038 175880 128 2258
2260 0 663635 142138 175800 128 2259
2261 0 663931 142734 175720 134 2260
2262 0 664029 143372 175600 115 2261
2263 0 664335 144194 175520 107 2262
2264 0 664815 144562 175320 81 2263
2265 0 665281 145572 175320 86 2264
2266 0 665815 146078 175440 150 2265
2267 0 665961 146396 175560 139 2266
2268 0 666197 146752 175680 140 2267
2269 0 666343 147078 175800 148 2268
2270 0 666507 147238 175920 96 2269
2271 0 666651 147406 176040 115 2270
2272 0 666743 147542 176160 115 2271
2273 0 666609 148496 176240 143 2272
2274 0 666423 149118 176360 96 2273
2275 0 666699 150146 176480 153 2274
2276 0 666281 151416 176600 40 2275
2277 1 666158.1 151576.69 176360 122 2276
2278 0 666759 151978 176800 197 2276
2279 0 666793 152272 177000 175 2278
2280 0 666805 152624 177160 124 2279
2281 0 666753 152960 177280 148 2280
2282 0 666723 152910 177360 148 2281
2283 0 666691 153010 177480 140 2282
2284 0 666651 153550 177600 124 2283
2285 0 666511 153910 177720 115 2284
2286 0 666453 154084 177800 131 2285
2287 0 666203 154538 177920 143 2286
2288 0 666091 155070 178040 40 2287
2289 0 666061 155528 178040 75 2288
2290 0 666093 155572 178160 75 2289
2291 0 666097 155956 178280 91 2290
2292 0 666203 156558 178400 102 2291
2293 0 666161 156756 178560 124 2292
2294 0 666345 156984 178720 186 2293
2295 0 666449 157068 178840 186 2294
2296 0 666957 157324 179000 136 2295
2297 0 667411.7 157746.67 179080 178 2296
2298 0 667391 157710 178840 178 2297
2299 0 667627 157970 179120 164 2297
2300 0 668341 158668 179120 143 2299
2301 0 668943 159586 179240 163 2300
2302 0 669685 160592 179400 160 2301
2303 0 669967 161018 179400 156 2302
2304 0 670059 161130 179240 156 2303
2305 0 670205 161592 179240 107 2304
2306 0 670233 161712 179160 98 2305
2307 0 670061 161756 179080 115 2306
2308 0 670133 161872 179000 115 2307
2309 0 670109 162040 178880 150 2308
2310 0 670095 162286 178800 128 2309
2311 0 670075 162482 178720 163 2310
2312 0 669977 162696 178560 163 2311
2313 0 669861 162912 178440 139 2312
2314 0 669603 163358 178360 120 2313
2315 0 669589 163508 178200 108 2314
2316 0 669545 163560 178080 81 2315
2317 0 669461 163740 178000 81 2316
2318 0 669497 163804 177920 86 2317
2319 0 669541 163912 177840 86 2318
2320 0 669669 163980 177760 75 2319
2321 0 669661 164012 177640 75 2320
2322 0 669761 164200 177520 120 2321
2323 0 669947 164298 177440 115 2322
2324 0 670183 164482 177400 115 2323
2325 0 670221 164616 177280 108 2324
2326 0 670149 164620 177200 108 2325
2327 0 670181 164644 177120 108 2326
2328 0 670169 164668 177040 122 2327
2329 0 670453 164956 176960 157 2328
2330 0 670679 165070 176840 102 2329
2331 0 671087 165216 176760 96 2330
2332 0 671263 165276 176640 81 2331
2333 0 671323 165308 176520 115 2332
2334 0 671519 165264 176360 124 2333
2335 0 671707 165140 176240 124 2334
2336 0 671779 165272 176080 98 2335
2337 0 671855 165376 175920 91 2336
2338 0 671939 165400 175800 91 2337
2339 0 672207 165460 175680 71 2338
2340 0 672639 165512 175600 80 2339
2341 0 672791 165494 175560 91 2340
2342 0 673007 165430 175520 98 2341
2343 0 673275 165242 175480 86 2342
2344 0 673763 165146 175480 81 2343
2345 0 673903 165106 175400 98 2344
2346 0 674059 165108 175280 40 2345
2347 0 674219 165120 175240 40 2346
2348 0 674371 165140 175160 91 2347
2349 0 674483 165120 175040 81 2348
2350 0 674535 165140 174920 81 2349
2351 0 674731 165184 174800 98 2350
2352 0 675023 165364 174720 108 2351
2353 0 675371 165580 174680 75 2352
2354 0 675739 165656 174640 107 2353
2355 0 676003 165560 174520 101 2354
2356 0 676139 165530 174440 107 2355
2357 0 676259 165518 174360 107 2356
2358 0 676399 165482 174280 98 2357
2359 0 676535 165454 174200 80 2358
2360 0 676703 165470 174160 80 2359
2361 0 676827 165610 174040 107 2360
2362 0 676995 165826 174000 80 2361
2363 0 677059 166022 173960 80 2362
2364 0 677011 166222 173920 80 2363
2365 0 677035 166342 173880 86 2364
2366 0 677111 166566 173800 90 2365
2367 0 677235 166712 173680 75 2366
2368 0 677323 166820 173600 75 2367
2369 0 677443 166916 173520 124 2368
2370 0 677587 166960 173400 104 2369
2371 0 678003 166984 173320 75 2370
2372 0 678251 167016 173280 96 2371
2373 0 678427 167084 173240 80 2372
2374 0 678887 167152 173200 75 2373
2375 0 679155 166980 173160 81 2374
2376 0 679303 166816 173120 80 2375
2377 0 679535 166748 173040 80 2376
2378 0 679747 166746 172960 101 2377
2379 0 680143 166786 172920 64 2378
2380 0 680387 166882 172880 51 2379
2381 0 680595 166994 172840 80 2380
2382 0 680879 167170 172760 107 2381
2383 0 680995 167198 172720 102 2382
2384 0 681187 167292 172640 102 2383
2385 0 681307 167312 172560 81 2384
2386 0 681511 167344 172480 71 2385
2387 0 681755 167376 172400 81 2386
2388 0 681959 167392 172360 81 2387
2389 0 682051 167384 172320 108 2388
2390 0 682131 167404 172240 108 2389
2391 0 682283 167436 172160 107 2390
2392 0 682623 167408 172120 86 2391
2393 0 682951 167664 172120 75 2392
2394 0 683075 167710 172040 102 2393
2395 0 683231 167830 171960 75 2394
2396 0 683339 168006 171920 75 2395
2397 0 683403 168158 171880 86 2396
2398 0 683467 168330 171800 51 2397
2399 0 683615 168490 171800 51 2398
2400 0 683227 168498 171760 51 2398
2401 0 682783 167048 172080 107 2392
2402 0 682827 166936 171920 107 2401
2403 0 682999 166824 171760 98 2402
2404 0 683231 166660 171640 102 2403
2405 0 683523 166336 171520 140 2404
2406 0 683807 166258 171480 196 2405
2407 0 683923 166274 171360 139 2406
2408 0 683919 166262 171200 196 2407
2409 0 684048 166266.03 171160 136 2408
2410 0 684063 166250 171040 136 2409
2411 0 684207 166234 170880 81 2410
2412 0 684447 166178 170760 81 2411
2413 0 684575 166082 170640 157 2412
2414 0 684575 166082 170480 160 2413
2415 0 684651 166062 170320 160 2414
2416 0 684807 166046 170160 200 2415
2417 0 684843 166026 170120 200 2416
2418 0 684763 166086 170040 200 2417
2419 0 684715 166118 169920 200 2418
2420 0 684679 166158 169800 200 2419
2421 0 684559 166266 169680 160 2420
2422 0 684619 166294 169560 200 2421
2423 0 684599 166318 169440 200 2422
2424 0 684571 166466 169320 -1 2423
2425 0 684679 166578 169200 -1 2424
2426 0 684627 166646 169040 -1 2425
2427 0 684547 166686 168920 -1 2426
2428 0 684459 166768 168840 -1 2427
2429 0 684511 166820 168760 -1 2428
2430 0 684555 166824 168680 -1 2429
2431 0 684571 166868 168560 -1 2430
2432 0 684635 166896 168440 -1 2431
2433 0 684619 166932 168320 -1 2432
2434 0 684615 167016 168200 -1 2433
2435 0 684627 167096 168120 -1 2434
2436 0 684611 167176 168040 -1 2435
2437 0 684591 167228 167960 -1 2436
2438 0 684543 167324 167880 -1 2437
2439 0 684563 167332 167840 -1 2438
2440 0 684755 167608 167760 -1 2439
2441 0 684759 167648 167720 -1 2440
2442 0 684707 167720 167600 -1 2441
2443 0 684687 167832 167480 -1 2442
2444 0 684659 167912 167400 -1 2443
2445 0 684603 168004 167320 -1 2444
2446 0 684591 168084 167240 -1 2445
2447 0 684283 167328 167880 -1 2438
2448 0 684211 167336 167840 -1 2447
2449 0 684015 167184 167840 -1 2448
2450 0 683967 167052 167760 -1 2449
2451 0 683899 167040 167840 -1 2450
2452 0 683783 167036 167920 -1 2451
2453 0 685271 165966 170080 71 2417
2454 0 685563 166058 170040 71 2453
2455 0 685839 166098 169960 75 2454
2456 0 686031 166134 169920 51 2455
2457 0 686255 166170 169840 60 2456
2458 0 686463 166214 169760 51 2457
2459 0 687424 166304 169240 60 2458
2460 0 687680 166304 169240 98 2459
2461 0 687936 166304 169240 86 2460
2462 0 688160 166208 169360 64 2461
2463 0 688352 166176 169520 60 2462
2464 0 688544 166208 169720 51 2463
2465 0 688800 166240 169800 86 2464
2466 0 689056 166272 169840 71 2465
2467 0 689280 166272 169960 90 2466
2468 0 689504 166144 170000 80 2467
2469 0 689728 166048 170080 80 2468
2470 0 689984 166016 170120 60 2469
2471 0 690208 165888 170040 75 2470
2472 0 690432 165760 169960 102 2471
2473 0 690592 165600 169800 141 2472
2474 0 690784 165440 169840 141 2473
2475 0 691040 165344 169920 51 2474
2476 0 691232 165152 169920 45 2475
2477 0 691392 164992 170080 90 2476
2478 0 691584 164896 170280 75 2477
2479 0 691776 164736 170400 104 2478
2480 0 691968 164576 170440 71 2479
2481 0 692096 164320 170400 81 2480
2482 0 692288 164128 170320 157 2481
2483 0 692480 164032 170160 80 2482
2484 0 692704 163872 170200 40 2483
2485 0 692928 163712 170200 107 2484
2486 0 693120 163648 170040 124 2485
2487 0 693376 163616 170000 75 2486
2488 0 693632 163584 170000 32 2487
2489 0 693888 163488 170000 51 2488
2490 0 694144 163424 170000 51 2489
2491 0 694368 163328 170160 51 2490
2492 0 694528 163264 170360 75 2491
2493 0 694688 163104 170560 81 2492
2494 0 694880 162976 170760 101 2493
2495 0 695136 162944 170800 75 2494
2496 0 695392 162848 170800 81 2495
2497 0 695584 162816 170640 64 2496
2498 0 695776 162720 170480 90 2497
2499 0 696032 162752 170400 71 2498
2500 0 696288 162752 170440 64 2499
2501 0 696448 162784 170520 32 2500
2502 0 696672 162944 170440 60 2501
2503 0 696896 163104 170360 60 2502
2504 0 697120 163232 170280 64 2503
2505 0 697344 163328 170120 81 2504
2506 0 697568 163456 170040 86 2505
2507 0 697824 163552 170000 60 2506
2508 0 698080 163616 169920 101 2507
2509 0 698336 163680 169880 108 2508
2510 0 698592 163808 169960 137 2509
2511 0 698816 163968 170040 122 2510
2512 0 698976 164128 169920 198 2511
2513 0 699104 164128 169680 128 2512
2514 0 699360 164128 169560 75 2513
2515 0 699520 164224 169360 51 2514
2516 0 699616 164320 169280 60 2515
2517 0 696384 162496 170480 32 2501
2518 0 687328 166368 169000 32 2459
2519 0 687136 166496 168880 51 2518
2520 0 668903 163734 178320 60 2314
2521 0 667911 164594 178320 107 2520
2522 0 668029 164640 178240 107 2521
2523 0 668023 164754 178120 107 2522
2524 0 667891 164774 178000 128 2523
2525 0 667927 164818 177840 154 2524
2526 0 667895 164790 177680 122 2525
2527 0 667795 164822 177480 134 2526
2528 0 667651 164946 177400 134 2527
2529 0 667617 165028 177280 134 2528
2530 0 667213 165708 177280 75 2529
2531 0 667173 165564 177400 75 2530
2532 0 667161 165496 177480 75 2531
2533 0 667145 165552 177560 51 2532
2534 0 667589 165280 177080 178 2529
2535 0 667553 165388 177040 178 2534
2536 0 667453 165496 176920 128 2535
2537 0 667627 165786 176840 124 2536
2538 0 667699 165918 176760 134 2537
2539 0 666944 166112 176000 90 2538
2540 0 666848 166176 175760 45 2539
2541 0 666688 166208 175560 135 2540
2542 0 666720 166272 175320 115 2541
2543 0 666720 166304 175040 108 2542
2544 0 666816 166336 174800 64 2543
2545 0 666688 166368 174560 115 2544
2546 0 666688 166336 174280 108 2545
2547 0 666624 166400 174040 60 2546
2548 0 666592 166432 173760 101 2547
2549 0 666592 166592 173560 40 2548
2550 0 666624 166720 173320 71 2549
2551 0 666592 166688 173040 60 2550
2552 0 666496 166720 172800 64 2551
2553 0 666496 166880 172600 98 2552
2554 0 666464 166944 172520 115 2553
2555 0 666304 166976 172720 81 2554
2556 0 666112 166880 172880 51 2555
2557 0 666080 166688 173040 45 2556
2558 0 666208 166560 173120 45 2557
2559 0 666304 166944 172320 128 2554
2560 0 666080 166848 172160 122 2559
2561 0 665952 166784 171920 98 2560
2562 0 665792 166752 171680 102 2561
2563 0 665632 166784 171480 96 2562
2564 0 665536 166784 171240 101 2563
2565 0 665472 166784 170960 96 2564
2566 0 665312 166752 170720 96 2565
2567 0 665312 166656 170480 104 2566
2568 0 665312 166592 170200 104 2567
2569 0 665280 166528 169920 90 2568
2570 0 665216 166400 169680 32 2569
2571 0 665088 166496 169360 32 2570
2572 0 664992 166560 169120 51 2571
2573 0 664896 166592 168880 98 2572
2574 0 664768 166528 168640 81 2573
2575 0 664608 166496 168440 91 2574
2576 0 664480 166592 168240 96 2575
2577 0 664288 166656 168080 75 2576
2578 0 664096 166656 167880 71 2577
2579 0 663936 166624 167680 90 2578
2580 0 663776 166656 167480 60 2579
2581 0 663552 166720 167320 51 2580
2582 0 663424 166752 167080 98 2581
2583 0 663264 166720 166880 80 2582
2584 0 663136 166880 166720 120 2583
2585 0 663104 166976 166480 96 2584
2586 0 663104 167040 166200 51 2585
2587 0 663072 167168 165960 71 2586
2588 0 663136 167328 165760 102 2587
2589 0 663168 167488 165520 86 2588
2590 0 663136 167648 165280 75 2589
2591 0 663104 167744 165040 101 2590
2592 0 663072 167808 164800 81 2591
2593 0 662944 167936 164600 91 2592
2594 0 662912 168032 164360 115 2593
2595 0 662912 168128 164080 60 2594
2596 0 663008 168384 164120 45 2595
2597 0 663072 168640 164120 80 2596
2598 0 663168 168896 164040 101 2597
2599 0 663264 169120 163960 120 2598
2600 0 663264 169344 163840 102 2599
2601 0 663328 169504 163640 60 2600
2602 0 663264 169664 163440 71 2601
2603 0 663136 169856 163320 104 2602
2604 0 663136 170112 163360 51 2603
2605 0 663168 170304 163200 80 2604
2606 0 663104 170464 163000 71 2605
2607 0 663104 170624 162760 104 2606
2608 0 663232 170848 162600 176 2607
2609 0 663232 170944 162360 101 2608
2610 0 663072 170944 162160 122 2609
2611 0 662848 170944 161960 80 2610
2612 0 662624 170976 161840 101 2611
2613 0 662400 170944 161640 60 2612
2614 0 662144 171072 161720 51 2613
2615 0 662144 171296 161840 32 2614
2616 0 662208 171456 162040 60 2615
2617 0 662336 171616 162200 51 2616
2618 0 662368 171808 162360 75 2617
2619 0 662208 171872 162560 51 2618
2620 0 662048 171968 162760 71 2619
2621 0 661856 172032 162960 51 2620
2622 0 661664 172160 163080 45 2621
2623 0 661536 172352 163200 71 2622
2624 0 661472 172608 163200 60 2623
2625 0 661472 172864 163200 51 2624
2626 0 661344 172992 163240 40 2625
2627 0 662592 171936 162400 60 2618
2628 0 662784 172096 162440 75 2627
2629 0 663040 172224 162400 32 2628
2630 0 663136 172224 162400 32 2629
2631 0 663424 170272 163200 75 2605
2632 0 663680 170272 163120 32 2631
2633 0 663936 170240 163120 45 2632
2634 0 664192 170208 163120 51 2633
2635 0 664448 170176 163160 40 2634
2636 0 664672 170112 163200 40 2635
2637 0 662848 168064 163840 101 2595
2638 0 662688 168032 163640 122 2637
2639 0 662496 167904 163520 141 2638
2640 0 662304 168064 163480 135 2639
2641 0 662144 168032 163280 60 2640
2642 0 661952 167872 163200 101 2641
2643 0 661728 167744 163200 86 2642
2644 0 661472 167680 163160 81 2643
2645 0 661216 167744 163080 80 2644
2646 0 660992 167616 163040 60 2645
2647 0 660800 167488 162920 75 2646
2648 0 660576 167328 162920 101 2647
2649 0 660448 167200 162720 122 2648
2650 0 660352 167040 162520 86 2649
2651 0 660192 166848 162400 60 2650
2652 0 660064 166688 162200 75 2651
2653 0 659936 166528 162040 32 2652
2654 0 659776 166368 161920 60 2653
2655 0 659584 166176 161840 40 2654
2656 0 659424 166016 161680 71 2655
2657 0 659328 165824 161520 136 2656
2658 0 659168 165632 161400 120 2657
2659 0 658944 165760 161240 98 2658
2660 0 658816 165696 161000 96 2659
2661 0 658656 165536 160800 98 2660
2662 0 658432 165600 160960 81 2661
2663 0 658208 165440 161000 51 2662
2664 0 657984 165312 160960 40 2663
2665 0 657792 165184 160840 60 2664
2666 0 657568 165152 160840 40 2665
2667 0 657504 165120 160600 45 2666
2668 0 657472 164960 160400 75 2667
2669 0 657472 164704 160360 40 2668
2670 0 657472 164448 160360 40 2669
2671 0 657472 164352 160360 40 2670
2672 0 657344 165152 160960 60 2666
2673 0 657312 165120 161240 45 2672
2674 0 657152 165088 161440 64 2673
2675 0 656992 165120 161680 45 2674
2676 0 656992 165120 161720 32 2675
2677 0 658720 165376 160560 60 2661
2678 0 658752 165280 160320 90 2677
2679 0 658848 165248 160080 71 2678
2680 0 658880 165216 159800 64 2679
2681 0 658944 165184 159560 60 2680
2682 0 659104 165120 159320 81 2681
2683 0 659232 165088 159080 64 2682
2684 0 659296 164992 158840 51 2683
2685 0 659264 164896 158600 101 2684
2686 0 659296 164768 158360 81 2685
2687 0 659264 164576 158200 81 2686
2688 0 659264 164416 158000 60 2687
2689 0 659232 164256 157760 45 2688
2690 0 659200 164192 157520 115 2689
2691 0 659168 164256 157280 104 2690
2692 0 659072 164192 157040 104 2691
2693 0 658976 164128 156800 107 2692
2694 0 659008 163872 156720 172 2693
2695 0 658944 163648 156560 91 2694
2696 0 658944 163456 156360 98 2695
2697 0 658784 163264 156240 86 2696
2698 0 658784 163008 156160 75 2697
2699 0 658752 162816 156000 60 2698
2700 0 658624 162656 155840 81 2699
2701 0 658432 162528 155680 91 2700
2702 0 658368 162336 155520 75 2701
2703 0 658368 162304 155480 86 2702
2704 0 658400 162048 155480 71 2703
2705 0 658368 161792 155480 45 2704
2706 0 658304 161600 155320 51 2705
2707 0 658304 161344 155320 60 2706
2708 0 658272 161120 155200 81 2707
2709 0 658112 160928 155120 75 2708
2710 0 658016 160672 155000 101 2709
2711 0 657952 160512 154800 128 2710
2712 0 658016 160288 154640 96 2711
2713 0 658144 160128 154480 51 2712
2714 0 658208 159872 154400 60 2713
2715 0 658272 159712 154200 64 2714
2716 0 658336 159488 154080 75 2715
2717 0 658400 159232 154080 75 2716
2718 0 658400 159072 154280 75 2717
2719 0 658400 158816 154320 75 2718
2720 0 658240 158592 154320 64 2719
2721 0 658080 158432 154480 80 2720
2722 0 657856 158336 154640 51 2721
2723 0 657632 158208 154680 51 2722
2724 0 657408 158016 154680 32 2723
2725 0 657184 157888 154680 60 2724
2726 0 656928 157792 154680 75 2725
2727 0 656672 157696 154720 60 2726
2728 0 656480 157504 154800 51 2727
2729 0 656288 157312 154880 40 2728
2730 0 656096 157120 155000 51 2729
2731 0 655904 156960 155120 80 2730
2732 0 655712 156768 155080 71 2731
2733 0 655488 156640 155160 194 2732
2734 0 655264 156512 155200 202 2733
2735 0 655040 156416 155080 166 2734
2736 0 654848 156384 154920 96 2735
2737 0 654656 156352 154760 166 2736
2738 0 654464 156256 154560 104 2737
2739 0 654240 156128 154520 45 2738
2740 0 654176 156096 154440 51 2739
2741 0 658368 162304 155200 51 2703
2742 0 658368 162336 154920 60 2741
2743 0 658368 162368 154880 60 2742
2744 0 666953 164868 177280 75 2529
2745 0 666861 164900 177200 75 2744
2746 0 670271 162614 178440 163 2313
2747 0 670303 162638 178360 163 2746
2748 0 670415 162598 178320 163 2747
2749 0 670407 162566 178280 163 2748
2750 0 670375 162502 178240 163 2749
2751 0 670595 161430 179400 45 2303
2752 0 670683 161506 179480 32 2751
2753 0 670747 161658 179560 32 2752
2754 0 670903 161810 179640 51 2753
2755 0 670919 161934 179720 51 2754
2756 0 670947 162106 179800 32 2755
2757 0 670943 162158 179840 32 2756
2758 0 667977 158596 179320 137 2300
2759 0 667501 159132 179440 75 2758
2760 0 667465 159404 179480 32 2759
2761 0 667541 159436 179560 32 2760
2762 0 667661 159460 179640 32 2761
2763 0 667697 159504 179680 60 2762
2764 0 667745 159618 179760 60 2763
2765 0 667777 159702 179840 51 2764
2766 0 667801 159802 179920 51 2765
2767 0 667749 159954 180000 32 2766
2768 0 667693 160062 180080 32 2767
2769 0 667661 160174 180240 32 2768
2770 0 667553 160190 180320 32 2769
2771 0 667381 160202 180400 32 2770
2772 0 667161 160314 180480 32 2771
2773 0 666673 160592 180440 -1 2772
2774 0 666385 160640 180480 -1 2773
2775 0 666325 160996 180520 -1 2774
2776 0 666285 161096 180600 -1 2775
2777 0 666257 161228 180680 -1 2776
2778 0 666241 161260 180720 -1 2777
2779 0 666177 161326 180880 -1 2778
2780 0 665993 161398 180960 -1 2779
2781 0 665829 161474 181040 -1 2780
2782 0 665753 161462 181120 -1 2781
2783 0 665705 161674 181200 -1 2782
2784 0 665669 161894 181240 -1 2783
2785 0 665625 162086 181320 -1 2784
2786 0 667497 152356 176800 128 2278
2787 0 667561 152568 177000 124 2786
2788 0 667793 153200 177160 160 2787
2789 0 667950 153451 177120 200 2788
2790 0 668202 153611 177000 134 2789
2791 0 668638 153811 176920 64 2790
2792 0 668930 154095 176840 120 2791
2793 0 669104 154409 176840 115 2792
2794 0 669164 154445 176720 148 2793
2795 0 669164 154469 176680 148 2794
2796 0 669028 154661 176520 120 2795
2797 0 669044 154665 176400 120 2796
2798 0 669108 154749 176160 75 2797
2799 0 669204 155033 176080 101 2798
2800 0 669308 155197 175920 124 2799
2801 0 669340 155325 175760 102 2800
2802 0 669444 155485 175600 81 2801
2803 0 669518 155547 175440 81 2802
2804 0 669538 155679 175320 96 2803
2805 0 669694 155799 175200 81 2804
2806 0 669814 155927 175000 81 2805
2807 0 670018 155971 174800 101 2806
2808 0 670258 156191 174680 122 2807
2809 0 670446 156195 174520 160 2808
2810 0 670690 156199 174400 200 2809
2811 0 670870 156207 174280 164 2810
2812 0 670926 156203 174080 164 2811
2813 0 670966 156179 173920 143 2812
2814 0 671082 156115 173760 45 2813
2815 0 671094 156263 173600 45 2814
2816 0 671190 156467 173440 64 2815
2817 0 671266 156611 173320 80 2816
2818 0 671466 156647 173200 51 2817
2819 0 671666 156803 173080 120 2818
2820 0 671908 157177 173000 71 2819
2821 0 671928 157249 172880 71 2820
2822 0 671944 157289 172760 96 2821
2823 0 671944 157289 172600 96 2822
2824 0 672056 157305 172440 80 2823
2825 0 672308 157273 172360 80 2824
2826 0 672444 157173 172200 86 2825
2827 0 672504 157137 172040 124 2826
2828 0 672544 157029 171880 124 2827
2829 0 672680 156969 171720 120 2828
2830 0 672796 156877 171520 122 2829
2831 0 672888 156833 171360 96 2830
2832 0 672864 156757 171240 96 2831
2833 0 672968 157077 171200 45 2832
2834 0 672992 157185 171080 45 2833
2835 0 673056 157269 170920 45 2834
2836 0 673100 157289 170760 60 2835
2837 0 673220 157353 170600 64 2836
2838 0 673324 157453 170480 64 2837
2839 0 673388 157481 170360 51 2838
2840 0 673456 157549 170240 51 2839
2841 0 673464 157545 170120 98 2840
2842 0 673512 157545 170000 98 2841
2843 0 673616 157581 169880 81 2842
2844 0 673808 157601 169720 96 2843
2845 0 673960 157597 169640 96 2844
2846 0 674064 157565 169520 71 2845
2847 0 674480 157649 169520 75 2846
2848 0 674572 157631 169480 32 2847
2849 0 674724 157615 169400 32 2848
2850 0 674788 157755 169280 71 2849
2851 0 674792 157775 169240 71 2850
2852 0 674924 157875 169120 71 2851
2853 0 674876 157929 169000 71 2852
2854 0 674864 157989 168880 71 2853
2855 0 674900 158041 168760 71 2854
2856 0 675016 158069 168640 71 2855
2857 0 675116 158081 168520 71 2856
2858 0 675192 158121 168440 -1 2857
2859 0 675248 158241 168320 -1 2858
2860 0 675344 158329 168200 -1 2859
2861 0 675324 158423 168120 -1 2860
2862 0 675396 158459 167960 -1 2861
2863 0 675384 158527 167760 -1 2862
2864 0 675428 158523 167640 -1 2863
2865 0 675476 158555 167560 -1 2864
2866 0 675552 158623 167480 -1 2865
2867 0 675688 158735 167400 -1 2866
2868 0 675776 158815 167360 -1 2867
2869 0 675816 158871 167280 -1 2868
2870 0 675948 158959 167200 -1 2869
2871 0 676044 159047 167120 -1 2870
2872 0 676156 159147 167040 -1 2871
2873 0 676196 159187 166960 -1 2872
2874 0 676240 159271 166880 -1 2873
2875 0 676360 159343 166800 -1 2874
2876 0 676456 159369 166720 -1 2875
2877 0 676528 159437 166640 -1 2876
2878 0 676596 159437 166520 -1 2877
2879 0 676708 159361 166400 -1 2878
2880 0 676808 159329 166280 -1 2879
2881 0 676820 159529 166120 -1 2880
2882 0 676845.3 159534.33 166080 -1 2881
2883 0 676896 159545 166000 -1 2882
2884 0 676908 159549 165920 -1 2883
2885 0 676928 159385 165840 -1 2884
2886 0 676988 159289 165760 -1 2885
2887 0 676960 159241 165680 -1 2886
2888 0 676816 159065 165600 -1 2887
2889 0 676780 158909 165520 -1 2888
2890 0 676768 158793 165440 -1 2889
2891 0 676776 158605 165360 -1 2890
2892 0 676664 158485 165280 -1 2891
2893 0 676352 158397 165320 -1 2892
2894 0 676756 158385 165200 -1 2892
2895 0 676764 158353 165120 -1 2894
2896 0 676700 158253 165080 -1 2895
2897 0 676672 158057 165040 -1 2896
2898 0 676600 157641 165080 -1 2897
2899 0 676592 157409 165000 -1 2898
2900 0 676572 157397 164960 -1 2899
2901 0 676636 157331 164880 -1 2900
2902 0 676612 157291 164800 -1 2901
2903 0 676616 157171 164680 -1 2902
2904 0 676760 157071 164600 -1 2903
2905 0 676904 156943 164520 -1 2904
2906 0 676984 156847 164400 -1 2905
2907 0 676984 156635 164320 -1 2906
2908 0 676924 156515 164240 -1 2907
2909 0 676924 156459 164160 -1 2908
2910 0 676784 156379 164080 -1 2909
2911 0 676608 156127 164040 -1 2910
2912 0 676576 155947 164080 -1 2911
2913 0 676512 155799 164160 -1 2912
2914 0 676456 155719 164240 -1 2913
2915 0 676368 155535 164320 -1 2914
2916 0 676192 155345 164400 -1 2915
2917 0 676112 155153 164440 -1 2916
2918 0 676252 154961 164240 -1 2917
2919 0 676460 154793 164160 -1 2918
2920 0 676640 154605 164120 -1 2919
2921 0 676708 154549 164000 -1 2920
2922 0 676748 154437 163920 -1 2921
2923 0 676848 154321 163880 -1 2922
2924 0 676892 154165 163800 -1 2923
2925 0 677028 153977 163880 -1 2924
2926 0 677052 153781 163920 -1 2925
2927 0 677040 153665 163960 -1 2926
2928 0 677360 159809 166080 -1 2882
2929 0 677500 159833 166160 -1 2928
2930 0 677820 160115 166200 -1 2929
2931 0 678108 160195 166200 -1 2930
2932 0 672824 156669 171120 91 2832
2933 0 672792 156585 171000 91 2932
2934 0 672796 156521 170880 107 2933
2935 0 672844 156425 170760 107 2934
2936 0 672836 156345 170640 91 2935
2937 0 672872 156257 170520 91 2936
2938 0 672932 156177 170360 102 2937
2939 0 672936 156141 170200 64 2938
2940 0 672976 156069 170040 64 2939
2941 0 672936 155985 169920 75 2940
2942 0 672952 155885 169800 75 2941
2943 0 672856 155821 169640 115 2942
2944 0 672892 155757 169520 115 2943
2945 0 672812 155777 169360 71 2944
2946 0 672684 155745 169240 60 2945
2947 0 672580 155745 169120 60 2946
2948 0 672372 155733 168960 75 2947
2949 0 672160 155725 168840 60 2948
2950 0 672000 155789 168720 45 2949
2951 0 671804 155753 168600 71 2950
2952 0 671692 155717 168480 71 2951
2953 0 671604 155685 168360 60 2952
2954 0 671448 155561 168200 60 2953
2955 0 671330 155483 168040 107 2954
2956 0 671234 155403 167920 107 2955
2957 0 671194 155395 167800 107 2956
2958 0 671102 155383 167600 40 2957
2959 0 670974 155355 167440 98 2958
2960 0 670754 155175 167280 102 2959
2961 0 670634 155075 167200 104 2960
2962 0 670546 155059 167120 104 2961
2963 0 670522 154955 167000 71 2962
2964 0 670414 154919 166880 71 2963
2965 0 670406 154927 166800 71 2964
2966 0 670342 155031 166680 107 2965
2967 0 670302 155091 166560 143 2966
2968 0 670270 155063 166480 143 2967
2969 0 670234 155027 166440 140 2968
2970 0 670186 154967 166320 32 2969
2971 0 669970 155227 166200 32 2970
2972 0 670010 155195 166040 124 2971
2973 0 670066 155191 165880 124 2972
2974 0 669956 155109 165800 124 2973
2975 0 669900 155069 165680 96 2974
2976 0 669892 154985 165560 96 2975
2977 0 669816 154949 165400 71 2976
2978 0 669744 154921 165240 81 2977
2979 0 669620 154957 165040 81 2978
2980 0 669488 154985 164840 81 2979
2981 0 669364 155021 164640 90 2980
2982 0 669324 155093 164440 98 2981
2983 0 669320 155193 164280 96 2982
2984 0 669240 155245 164120 96 2983
2985 0 669148 155285 163960 81 2984
2986 0 669048 155325 163840 90 2985
2987 0 669012 155413 163760 90 2986
2988 0 668980 155465 163640 90 2987
2989 0 668986 155427 163480 71 2988
2990 0 668934 155331 163320 32 2989
2991 0 668778 155379 163160 32 2990
2992 0 668606 155331 163080 60 2991
2993 0 668510 155339 162920 104 2992
2994 0 668366 155327 162760 104 2993
2995 0 668310 155331 162600 134 2994
2996 0 668206 155323 162440 134 2995
2997 0 668138 155327 162240 134 2996
2998 0 668108 155324 162120 64 2997
2999 0 668098 155323 162080 64 2998
3000 0 668122 155255 162000 64 2999
3001 0 668350 155231 161960 90 3000
3002 0 668640 155488 161000 45 3001
3003 0 668640 155520 160720 71 3002
3004 0 668672 155520 160480 75 3003
3005 0 668480 155680 160440 51 3004
3006 0 668288 155776 160280 51 3005
3007 0 668800 155520 160240 120 3004
3008 0 668864 155584 160000 115 3007
3009 0 668960 155552 159760 122 3008
3010 0 668992 155616 159480 136 3009
3011 0 669024 155680 159240 178 3010
3012 0 668896 155680 159000 137 3011
3013 0 668960 155616 158760 178 3012
3014 0 668704 155616 158720 137 3013
3015 0 668512 155744 158560 86 3014
3016 0 668288 155776 158400 96 3015
3017 0 668096 155744 158200 71 3016
3018 0 667904 155776 158000 75 3017
3019 0 667744 155840 157800 51 3018
3020 0 667616 155968 157600 81 3019
3021 0 667584 156064 157360 96 3020
3022 0 667648 156096 157120 98 3021
3023 0 667744 156224 156880 81 3022
3024 0 667904 156352 156680 90 3023
3025 0 667936 156384 156640 90 3024
3026 0 667904 156448 156320 32 3025
3027 0 667904 156480 156040 45 3026
3028 0 667904 156384 155800 81 3027
3029 0 667840 156224 155600 51 3028
3030 0 667840 156064 155400 60 3029
3031 0 668000 155936 155200 32 3030
3032 0 668128 155968 154960 81 3031
3033 0 668160 156128 154720 122 3032
3034 0 668224 156288 154520 140 3033
3035 0 668352 156480 154360 128 3034
3036 0 668512 156672 154400 192 3035
3037 0 668608 156832 154400 163 3036
3038 0 668160 156576 156640 81 3025
3039 0 668352 156768 156720 60 3038
3040 0 668480 156992 156720 64 3039
3041 0 668640 157216 156720 81 3040
3042 0 668832 157408 156760 80 3041
3043 0 669024 157632 156720 107 3042
3044 0 669152 157824 156600 115 3043
3045 0 669376 157856 156720 60 3044
3046 0 669536 157920 156920 60 3045
3047 0 669696 157952 157160 32 3046
3048 0 669856 158080 157320 60 3047
3049 0 670080 158208 157440 71 3048
3050 0 670240 158304 157640 51 3049
3051 0 670464 158464 157680 45 3050
3052 0 670656 158624 157800 45 3051
3053 0 670784 158720 157880 40 3052
3054 0 669120 157984 156400 45 3044
3055 0 669088 158144 156200 75 3054
3056 0 669120 158336 156040 75 3055
3057 0 669120 158496 155840 40 3056
3058 0 669120 158624 155600 71 3057
3059 0 669056 158848 155480 40 3058
3060 0 669056 159072 155320 134 3059
3061 0 669120 159296 155160 150 3060
3062 0 669120 159552 155080 32 3061
3063 0 669120 159808 155040 98 3062
3064 0 669120 160000 154840 51 3063
3065 0 669120 160192 154640 75 3064
3066 0 669120 160384 154440 51 3065
3067 0 669184 160576 154280 51 3066
3068 0 669184 160736 154080 51 3067
3069 0 669120 160768 153840 64 3068
3070 0 668960 160736 153640 64 3069
3071 0 668864 160832 153400 60 3070
3072 0 668736 160992 153200 64 3071
3073 0 668704 161152 153000 64 3072
3074 0 668768 161312 152800 45 3073
3075 0 668768 161408 152560 60 3074
3076 0 668800 161504 152320 60 3075
3077 0 668768 161568 152080 71 3076
3078 0 668768 161696 151840 90 3077
3079 0 668864 161824 151640 122 3078
3080 0 668928 161888 151400 154 3079
3081 0 668768 161984 151200 166 3080
3082 0 668736 162240 151240 157 3081
3083 0 668864 162464 151120 51 3082
3084 0 668960 162624 150920 51 3083
3085 0 669024 162848 150800 51 3084
3086 0 669056 163104 150720 40 3085
3087 0 669024 163168 150680 40 3086
3088 0 669120 155488 158600 98 3013
3089 0 669216 155456 158360 60 3088
3090 0 669344 155328 158160 60 3089
3091 0 669504 155296 157960 81 3090
3092 0 669728 155264 157840 71 3091
3093 0 669952 155168 157760 45 3092
3094 0 670176 155136 157640 32 3093
3095 0 670336 155136 157400 32 3094
3096 0 670496 155040 157200 32 3095
3097 0 670592 154880 157000 32 3096
3098 0 670592 154688 156920 32 3097
3099 0 670560 154688 156640 60 3098
3100 0 670528 154816 156400 96 3099
3101 0 670560 154944 156240 80 3100
3102 0 670560 155008 155960 96 3101
3103 0 670496 154912 155720 75 3102
3104 0 670528 154784 155480 45 3103
3105 0 670528 154688 155240 45 3104
3106 0 670496 154688 154960 64 3105
3107 0 670496 154688 154880 64 3106
3108 0 670336 154816 156200 40 3101
3109 0 670496 154720 156000 32 3108
3110 0 670688 154432 156920 64 3098
3111 0 670784 154240 157120 64 3110
3112 0 670784 154112 157360 75 3111
3113 0 670912 154016 157600 81 3112
3114 0 671072 153952 157800 40 3113
3115 0 671232 153856 158040 32 3114
3116 0 671296 153760 158280 71 3115
3117 0 671424 153632 158480 45 3116
3118 0 671360 153408 158640 64 3117
3119 0 671168 153216 158680 51 3118
3120 0 670944 153088 158720 102 3119
3121 0 670784 152928 158880 80 3120
3122 0 670624 152704 158960 96 3121
3123 0 670432 152480 158960 32 3122
3124 0 670176 152416 159000 32 3123
3125 0 669920 152352 159080 163 3124
3126 0 669760 152192 159240 135 3125
3127 0 669536 152064 159320 128 3126
3128 0 669312 151968 159440 115 3127
3129 0 669088 151840 159480 90 3128
3130 0 668864 151744 159560 64 3129
3131 0 668640 151712 159640 32 3130
3132 0 667798 155523 162120 134 2998
3133 0 667746 155615 162080 134 3132
3134 0 667758 155847 162040 134 3133
3135 0 667722 155823 162000 134 3134
