# Supplementary material for: Connectomics Analysis Reveals First-, Second-, and Third-Order Thermosensory and Hygrosensory Neurons in the Adult Drosophila Brain
Source: Curr Biol. 2020 Aug 17;30(16):3167–3182.e4. doi: 10.1016/j.cub.2020.06.028 (PMC7443704; doi:10.1016/j.cub.2020.06.028)
Supplement: Data S1. Skeletons and Meshes, Related to STAR Methods — marin2020-skeletons contains files describing the morphology of each neuron in this study (in FAFB14 space, .swc format). glomeruli_meshes contains the glomerular meshes (in FAFB14 space, .stl format). neuropil_meshes contains the glomerular meshes (in FAFB14 space, .stl format). [file mmc5.zip › VP_SI/marin2020-skeletons/57430.swc]

# SWC format file
# based on specifications at http://www.neuronland.org/NLMorphologyConverter/MorphologyFormats/SWC/Spec.html
# Created by nat::write.neuron.swc
# PointNo Label X Y Z Radius Parent 
1 0 417668.22 234632.92 63800 1719 -1
2 0 417879.75 233990.98 62120 -1 1
3 0 418470.8 232961.75 61960 -1 2
4 0 419686.5 231348.03 61760 -1 3
5 0 419957.9 230845.25 61680 -1 4
6 0 419973.22 230532.89 61520 -1 5
7 0 420248.75 230088.14 61320 -1 6
8 0 420442.44 229697.12 61120 -1 7
9 0 420459.2 229748.52 61040 -1 8
10 0 420485.44 229546.08 60960 -1 9
11 0 420464.72 229542.6 60920 -1 10
12 0 420539.03 229497.42 60760 -1 11
13 0 420449.8 229583.39 60600 -1 12
14 0 420624.06 229548.05 60400 -1 13
15 0 420772.06 229617.16 60240 -1 14
16 0 420981.5 229576.77 60200 -1 15
17 0 421519.44 229607.5 60160 -1 16
18 0 421567.1 229570.12 59960 -1 17
19 0 421652.88 229494.47 59760 -1 18
20 0 421898.6 229525.03 59520 -1 19
21 0 421902.4 229482.11 59320 -1 20
22 0 421885.25 229442.34 59120 -1 21
23 0 422004.16 229324.38 58920 -1 22
24 0 422203.94 229166.52 58720 -1 23
25 0 422597 229082.75 58480 -1 24
26 0 423100.94 229016.55 58280 -1 25
27 0 423465.9 228970.83 58080 -1 26
28 0 423767.16 228982.23 57920 -1 27
29 0 424033.34 229002.61 57720 -1 28
30 0 424306.2 229018.73 57560 -1 29
31 0 424484.2 229064.84 57360 -1 30
32 0 424660.53 228880.95 57240 -1 31
33 0 424848.75 228883.81 57200 -1 32
34 0 424921.22 229190.48 57160 -1 33
35 0 424894.62 229311.95 57120 -1 34
36 0 425125.47 229357.2 56960 -1 35
37 0 425140.22 229305.81 56920 -1 36
38 0 425659.75 229305.92 56680 -1 37
39 0 426054.62 229262.31 56520 -1 38
40 0 426436.6 229210.03 56360 -1 39
41 0 426771.7 229233.39 56280 -1 40
42 0 427446.8 229762.55 56120 -1 41
43 0 427841.66 229928.48 56080 -1 42
44 0 428605.34 229916.48 56080 -1 43
45 0 429331.53 229921.34 55880 -1 44
46 0 429612.8 230050.89 55680 -1 45
47 0 429822.22 230158.02 55480 -1 46
48 0 430092 230358.17 55280 -1 47
49 0 430699.88 230653.2 55080 -1 48
50 0 431014.44 230815.7 54920 -1 49
51 0 431259.53 230869.62 54840 -1 50
52 0 431953.66 231097.39 54720 -1 51
53 0 432277.94 231216 54680 -1 52
54 0 432693.34 231346.67 54640 -1 53
55 0 432812.6 231352.42 54600 -1 54
56 0 433493.56 231505.97 54520 -1 55
57 0 433930.6 231647 54480 -1 56
58 0 434331.03 231863.45 54400 -1 57
59 0 434722.84 232041.81 54360 -1 58
60 0 435287.03 232311.45 54400 -1 59
61 0 436086.2 232435.44 54480 -1 60
62 0 436594.72 232492.06 54600 -1 61
63 0 437028.5 232516.05 54640 -1 62
64 0 437111.1 232542.94 54680 -1 63
65 0 437947.06 232592.81 54760 -1 64
66 0 438098.22 232618.27 54840 -1 65
67 0 438468.97 232736.14 54920 -1 66
68 0 438558.62 232740.4 54960 -1 67
69 0 438722.25 232753.95 55000 -1 68
70 0 438873.9 232828.73 55040 -1 69
71 0 439169.1 232849.31 55080 -1 70
72 0 439426.72 232829.19 55120 -1 71
73 0 440043.9 232802.77 55320 -1 72
74 0 440452.84 232866.02 55360 -1 73
75 0 441311.16 233221.23 55400 -1 74
76 0 442159.12 232977.08 55400 -1 75
77 0 443819.28 233264.81 55400 -1 76
78 0 444825.3 233266.47 55560 -1 77
79 0 445082.47 233273.08 55600 -1 78
80 0 447554.6 233161.19 55600 -1 79
81 0 448400.12 233134.36 55640 -1 80
82 0 448784.34 233149.14 55680 -1 81
83 0 450296.1 233163.86 55840 -1 82
84 0 451211.22 233120.16 56000 -1 83
85 0 451930.22 233139.69 56200 -1 84
86 0 452571.78 233133.3 56400 -1 85
87 0 452955.84 233096.39 56600 -1 86
88 0 453147.72 233084.1 56760 -1 87
89 0 453560.16 233076.27 56920 -1 88
90 0 454307.1 232984.36 57040 -1 89
91 0 455128.75 232739 57240 -1 90
92 0 455824.16 232700.03 57440 -1 91
93 0 456607.62 232684.64 57640 -1 92
94 0 457233.56 232709.11 57800 -1 93
95 0 457615.7 232631.97 57960 -1 94
96 0 458060.22 232547.3 58160 -1 95
97 0 458607.38 232528.03 58360 -1 96
98 0 458929.1 232505.98 58560 -1 97
99 0 459274.4 232548.64 58680 -1 98
100 0 459878.5 232721 58800 -1 99
101 0 460398.53 232656.03 58920 -1 100
102 0 461388.56 232481.31 59000 -1 101
103 0 462152.16 232375.39 59120 -1 102
104 0 462956.3 232297.14 59280 -1 103
105 0 463247 232281.64 59400 -1 104
106 0 463578.03 232257.7 59480 -1 105
107 0 463775.72 232301.83 59520 -1 106
108 0 464085.12 232255.14 59560 -1 107
109 0 464492.6 232265 59640 -1 108
110 0 465505.03 232268.7 59840 -1 109
111 0 465885.2 232260.34 59960 -1 110
112 0 466546.62 232293.36 60080 -1 111
113 0 466907.38 232280.38 60200 -1 112
114 0 467063.44 232275.75 60240 -1 113
115 0 467258 232230.53 60280 -1 114
116 0 467426.6 232286 60320 -1 115
117 0 467965.62 232304.12 60480 -1 116
118 0 468435.5 232308.4 60680 -1 117
119 0 468584.7 232293.88 60720 -1 118
120 0 468700.94 232304.55 60760 -1 119
121 0 469026.03 232294.06 60840 -1 120
122 0 469293.2 232244.25 60960 -1 121
123 0 469550.97 232212.69 61000 -1 122
124 0 469557.72 232240.97 61040 -1 123
125 0 469832.56 232095.73 61200 -1 124
126 0 470231.6 232086.33 61400 -1 125
127 0 470460.4 232112.77 61600 -1 126
128 0 470671.47 232279.6 61800 -1 127
129 0 470885.38 232389.45 61920 -1 128
130 0 470938.88 232384.28 61960 -1 129
131 0 471096.12 232407.56 62080 -1 130
132 0 471376.16 232517.4 62280 -1 131
133 0 471670.3 232606.05 62440 -1 132
134 0 471801.56 232613.72 62520 -1 133
135 0 471819.62 232657.38 62560 -1 134
136 0 471984.16 232661.55 62720 -1 135
137 0 472153.44 232603.1 62960 -1 136
138 0 472271.2 232545.12 63120 -1 137
139 0 472394.8 232485.73 63320 -1 138
140 0 472591.4 232443.34 63520 -1 139
141 0 472885.9 232397.88 63720 -1 140
142 0 473249.7 232449.08 63880 -1 141
143 0 473583.22 232534.83 64120 -1 142
144 0 473724.22 232543.44 64200 -1 143
145 0 473958.25 232535.5 64400 -1 144
146 0 474063.38 232546.98 64600 -1 145
147 0 474166.75 232578.39 64800 -1 146
148 0 474326.75 232630.48 65000 -1 147
149 0 474457.16 232585.5 65160 -1 148
150 0 474750.2 232646.58 65400 -1 149
151 0 474903.4 232693.16 65600 -1 150
152 0 475008.34 232700.9 65800 -1 151
153 0 475200.62 232737.11 66000 -1 152
154 0 475383.53 232745.2 66200 -1 153
155 0 475673.25 232795.97 66360 -1 154
156 0 475833.34 232811.03 66520 -1 155
157 0 476123.72 232897.06 66720 -1 156
158 0 476412.28 232960.55 66920 -1 157
159 0 476746.1 232986.75 67120 -1 158
160 0 476999.25 233023.36 67280 -1 159
161 0 477120.22 233125.28 67480 -1 160
162 0 477256.75 233184.03 67680 -1 161
163 0 477401.5 233236.27 67840 -1 162
164 0 477660.34 233291.27 68000 -1 163
165 0 477928.56 233313.02 68200 -1 164
166 0 478231.8 233327.16 68400 -1 165
167 0 478488.72 233372.58 68600 -1 166
168 0 478674.9 233428.36 68760 -1 167
169 0 478888.38 233466.06 68960 -1 168
170 0 479123.72 233509.66 69120 -1 169
171 0 479247.22 233577.72 69320 -1 170
172 0 479400.8 233564.34 69480 -1 171
173 0 479544.72 233627.92 69680 -1 172
174 0 479789.8 233732.5 70080 -1 173
175 0 480001.5 233785.23 70240 -1 174
176 0 480358.3 233915.78 70480 -1 175
177 0 480489.72 233913.73 70640 -1 176
178 0 480727.3 234020.56 70920 -1 177
179 0 480926.9 234069.27 71120 -1 178
180 0 481117.78 234140.77 71360 -1 179
181 0 481207.28 234138.52 71520 -1 180
182 0 481479.06 234138.1 71760 -1 181
183 0 481676.62 234112.38 71960 -1 182
184 0 481993.75 234123.17 72160 -1 183
185 0 482362.88 234123.78 72360 -1 184
186 0 482604.03 234076.03 72560 -1 185
187 0 482937.44 234125.16 72760 -1 186
188 0 483449.97 234203.7 73000 -1 187
189 0 483813.56 234355.61 73160 -1 188
190 0 484393.66 234375.62 73320 -1 189
191 0 484922.1 234483.89 73480 -1 190
192 0 485189.25 234476.38 73640 -1 191
193 0 485458.47 234447.11 73720 -1 192
194 0 485933.94 234470.84 73800 -1 193
195 0 486357.34 234529.33 73960 -1 194
196 0 486609.62 234539.28 74040 -1 195
197 0 486835.12 234424.33 74240 -1 196
198 0 486911 234467.28 74440 -1 197
199 0 487117.7 234447.83 74600 -1 198
200 0 487385.78 234477.34 74760 -1 199
201 0 487657.5 234467.6 74960 -1 200
202 0 487866.56 234477.27 75200 -1 201
203 0 488077.53 234462.5 75400 -1 202
204 0 488320.38 234507.75 75600 -1 203
205 0 488525.34 234502.77 75800 -1 204
206 0 488632.47 234494.34 76000 -1 205
207 0 488846.84 234501.05 76240 -1 206
208 0 489107.1 234538.3 76640 -1 207
209 0 489252.84 234537.88 76800 -1 208
210 0 489434.6 234495.75 77000 -1 209
211 0 489629.2 234486.16 77200 -1 210
212 0 489750.12 234438.89 77400 -1 211
213 0 489870.56 234449.52 77600 -1 212
214 0 490069.56 234386.89 77800 -1 213
215 0 490203.06 234358.73 77960 -1 214
216 0 490389.9 234363.58 78120 -1 215
217 0 490444.25 234350.1 78200 -1 216
218 0 490721.7 234295.72 78280 -1 217
219 0 490721.22 234234.02 78320 -1 218
220 0 490836.6 234152.45 78520 -1 219
221 0 490912.12 234152.33 78720 -1 220
222 0 490961.12 234152.4 78880 -1 221
223 0 491019.53 234216.64 78960 -1 222
224 0 491104.34 234258.55 79080 -1 223
225 0 491167.34 234263.31 79200 -1 224
226 0 491225.1 234293.33 79320 -1 225
227 0 491297.53 234348.69 79480 -1 226
228 0 491384.53 234421.14 79640 -1 227
229 0 491508.8 234473.16 79800 -1 228
230 0 491557.25 234543.97 79960 -1 229
231 0 491697.6 234509 80200 -1 230
232 0 491793.47 234493.84 80400 -1 231
233 0 491936.8 234472.81 80600 -1 232
234 0 492061.47 234412.12 80800 -1 233
235 0 492185.5 234305.53 80960 -1 234
236 0 492248.88 234237.7 81120 -1 235
237 0 492325 234215.23 81200 -1 236
238 0 492424.66 234246 81320 -1 237
239 0 492493.6 234182.12 81480 -1 238
240 0 492542.38 234117.25 81600 -1 239
241 0 492615 234149.44 81680 -1 240
242 0 492594 234141 81800 -1 241
243 0 492738 234145 81920 -1 242
244 0 492826 234125 82040 -1 243
245 0 492958 234089 82160 -1 244
246 0 493050 234069 82280 -1 245
247 0 493162 234017 82400 -1 246
248 0 493326 233909 82520 -1 247
249 0 493446 233837 82640 -1 248
250 0 493546 233729 82760 -1 249
251 0 493738 233609 82840 -1 250
252 0 493778 233541 82960 -1 251
253 0 493834 233465 83080 -1 252
254 0 493854 233469 83200 -1 253
255 0 493962 233341 83320 -1 254
256 0 494010 233233 83400 -1 255
257 0 494026 233221 83520 -1 256
258 0 494046 233177 83640 -1 257
259 0 494074 233125 83720 -1 258
260 0 494150 233017 83800 -1 259
261 0 494262 232945 83920 -1 260
262 0 494386 232845 84040 -1 261
263 0 494474 232793 84160 -1 262
264 0 494602 232689 84280 -1 263
265 0 494742 232605 84400 -1 264
266 0 494834 232513 84520 -1 265
267 0 494886 232441 84640 -1 266
268 0 494994 232369 84760 -1 267
269 0 495134 232281 84880 -1 268
270 0 495258 232137 85000 -1 269
271 0 495390 232033 85120 -1 270
272 0 495562 231921 85240 -1 271
273 0 495678 231877 85360 -1 272
274 0 495758 231833 85480 -1 273
275 0 495938 231749 85560 -1 274
276 0 496042 231733 85720 -1 275
277 0 496074 231729 85840 -1 276
278 0 496150 231741 86000 -1 277
279 0 496354 231561 86120 -1 278
280 0 496362 231525 86280 -1 279
281 0 496366 231505 86400 -1 280
282 0 496490 231449 86520 -1 281
283 0 496682 231397 86640 -1 282
284 0 496786 231281 86920 -1 283
285 0 496826 231205 87040 -1 284
286 0 496874 231105 87160 -1 285
287 0 496898 231029 87280 -1 286
288 0 496926 230917 87400 -1 287
289 0 496894 230833 87520 -1 288
290 0 497010 230637 87640 -1 289
291 0 497082 230533 87760 -1 290
292 0 497162 230441 87880 -1 291
293 0 497234 230385 87960 -1 292
294 0 497314 230281 88040 -1 293
295 0 497402 230189 88160 -1 294
296 0 497410 230133 88280 -1 295
297 0 497518 230077 88360 -1 296
298 0 497554 229953 88480 -1 297
299 0 497622 229885 88520 -1 298
300 0 497818 229941 88640 -1 299
301 0 498038 229845 88720 -1 300
302 0 497914 229609 88800 -1 301
303 0 497970 229469 88920 -1 302
304 0 497978 229489 89040 -1 303
305 0 497994 229413 89120 -1 304
306 0 497886 229325 89240 -1 305
307 0 497802 229289 89360 -1 306
308 0 497714 229237 89440 -1 307
309 0 497734 229201 89560 -1 308
310 0 497654 229201 89680 -1 309
311 0 497542 229113 89800 -1 310
312 0 497550 229085 89920 -1 311
313 0 497518 229141 90040 -1 312
314 0 497458 229065 90160 -1 313
315 0 497490 229017 90320 -1 314
316 0 497506 228985 90440 -1 315
317 0 497694 228993 90560 -1 316
318 0 498278 228961 90680 -1 317
319 0 498394 228925 90840 -1 318
320 0 498530 228853 90960 -1 319
321 0 498638 228717 91040 -1 320
322 0 498658 228833 91080 -1 321
323 0 498718 228721 91160 -1 322
324 0 498838 228561 91280 -1 323
325 0 499030 228405 91400 -1 324
326 0 499042 228389 91520 -1 325
327 0 499137.56 228293.42 91600 -1 326
328 0 499217.56 228137.42 91760 -1 327
329 0 499297.56 227997.42 91920 -1 328
330 0 499349.56 227885.42 92080 -1 329
331 0 499553.56 227801.42 92160 -1 330
332 0 499677.56 227805.42 92320 -1 331
333 0 499761.56 227821.42 92480 -1 332
334 0 499801.56 227837.42 92720 -1 333
335 0 499849.56 227909.42 92800 -1 334
336 0 499817.56 227933.42 92960 -1 335
337 0 499825.56 227861.42 93080 -1 336
338 0 500397.53 228863.27 93160 -1 337
339 0 500421.22 228931.75 93120 -1 338
340 0 500614.88 229573.34 92920 -1 339
341 0 500628.88 230315.8 92560 -1 340
342 0 500599.75 230631.77 92320 -1 341
343 0 500569.1 230701.55 92160 -1 342
344 0 500593.06 230780.44 92080 -1 343
345 0 500609.2 231098.11 91800 -1 344
346 0 500931.44 231465.27 91400 -1 345
347 0 501149.66 231347.89 91360 -1 346
348 0 500749.34 231752.31 91320 -1 347
349 0 500807.47 232211.2 91040 -1 348
350 0 500833.88 231906.36 91000 -1 349
351 0 500722.9 232266.89 90960 -1 350
352 0 500713.8 232539.53 90760 -1 351
353 0 500302.22 232503.4 90520 -1 352
354 0 500477.97 232600.17 90240 -1 353
355 0 500732.62 232710.97 89720 -1 354
356 0 500878 232824.34 89240 -1 355
357 0 500980.9 233137.75 88760 -1 356
358 0 500924.06 232860.05 88720 -1 357
359 0 499395.53 231295.8 88680 -1 358
360 0 500728.47 233551.73 88640 -1 359
361 0 500607.47 233545.69 88600 -1 360
362 0 500670.4 233613.12 88560 -1 361
363 0 500707.47 233612.69 88480 -1 362
364 0 500750.6 233752.2 88320 -1 363
365 0 500719.34 233858.84 88200 -1 364
366 0 500780.78 234070.55 88040 -1 365
367 0 500787.34 234202.45 87880 -1 366
368 0 500725.25 234570 87680 -1 367
369 0 500664.34 234902.94 87360 -1 368
370 0 500672.72 235177.95 87080 -1 369
371 0 500687.34 235251.14 86720 -1 370
372 0 500275.97 235620.61 86680 -1 371
373 0 500175.5 235796 86600 -1 372
374 0 500074.6 235971.42 86520 -1 373
375 0 499855.44 236156.86 86400 -1 374
376 0 499713.66 236258.17 86280 -1 375
377 0 499581.16 236388.17 86200 -1 376
378 0 499482.25 236433.05 86080 -1 377
379 0 499406.3 236459.97 85920 -1 378
380 0 499327.72 236488.92 85800 -1 379
381 0 499294.72 236551.7 85720 -1 380
382 0 499227.03 236632.88 85600 -1 381
383 0 499166.72 236665.17 85440 -1 382
384 0 498991.03 236759.6 85240 -1 383
385 0 498906.75 236754.25 85200 -1 384
386 0 498509.8 236772.8 85200 -1 385
387 0 498173.8 237104.8 85200 -1 386
388 0 498060 237235 85200 -1 387
389 0 498038 237255 85240 -1 388
390 0 498082 237271 85320 -1 389
391 0 498122 237321 85440 -1 390
392 0 498144 237441 85520 -1 391
393 0 498132 237435 85560 -1 392
394 0 498120 237433 85600 -1 393
395 0 498653.9 236736.81 85080 -1 385
396 0 498277.22 236992.2 84920 -1 395
397 0 498157.56 237273.14 84760 -1 396
398 0 498006.97 237416.1 84560 -1 397
399 0 497590.47 237608.34 84480 -1 398
400 0 496926.9 238184.61 84240 -1 399
401 0 496287.8 238536.2 84080 -1 400
402 0 496128.3 238624.42 84040 -1 401
403 0 495647.75 238911.89 83880 -1 402
404 0 495471.66 239053.33 83840 -1 403
405 0 496705.8 238384.8 83840 -1 404
406 0 496993.8 238176.8 83840 -1 405
407 0 497305.8 238116.8 83840 -1 406
408 0 497497.8 238108.8 83800 -1 407
409 0 497754 238067 83760 -1 408
410 0 497834 238091 83680 -1 409
411 0 498054 238037 83640 -1 410
412 0 498220 237907 83640 -1 411
413 0 498358 237819 83600 -1 412
414 0 498432 237765 83560 -1 413
415 0 498536 237731 83520 -1 414
416 0 498612 237729 83480 -1 415
417 0 498732 237731 83440 -1 416
418 0 498818 237683 83360 -1 417
419 0 498908 237721 83280 -1 418
420 0 498936 237703 83200 -1 419
421 0 499078 237769 83080 -1 420
422 0 499136 237789 83040 -1 421
423 0 499246 237871 82960 -1 422
424 0 499324 237959 82880 -1 423
425 0 499458 237965 82840 -1 424
426 0 499204 238117 82840 -1 425
427 0 499162 238155 82800 -1 426
428 0 499726 237949 82800 -1 425
429 0 499962 238017 82760 -1 428
430 0 500090 238015 82720 -1 429
431 0 500284 238117 82600 -1 430
432 0 500378 238225 82560 -1 431
433 0 500418 238257 82520 -1 432
434 0 500442 238307 82480 -1 433
435 0 500472 238325 82440 -1 434
436 0 500502 238353 82400 -1 435
437 0 500568 238359 82320 -1 436
438 0 500618 238365 82280 -1 437
439 0 500684 238381 82240 -1 438
440 0 500762 238403 82160 -1 439
441 0 500844 238409 82080 -1 440
442 0 500906 238453 82000 -1 441
443 0 501022 238467 81920 -1 442
444 0 501058 238501 81840 -1 443
445 0 501100 238529 81760 -1 444
446 0 501114 238561 81680 -1 445
447 0 501162 238623 81600 -1 446
448 0 501174 238655 81480 -1 447
449 0 501122 238665 81440 -1 448
450 0 501062 238675 81400 -1 449
451 0 501158 238711 81360 -1 450
452 0 501326 238741 81320 -1 451
453 0 501508 238761 81280 -1 452
454 0 501788 238799 81240 -1 453
455 0 501982 238825 81200 -1 454
456 0 502210 238821 81200 -1 455
457 0 502220 238815 81240 -1 456
458 0 502256 238815 81280 -1 457
459 0 502334 238827 81360 -1 458
460 0 502434 238835 81400 -1 459
461 0 502510 238829 81440 -1 460
462 0 502548 238655 81440 -1 461
463 0 502544 238605 81400 -1 462
464 0 502578 238509 81440 -1 463
465 0 502640 238497 81440 -1 464
466 0 502716 238461 81400 -1 465
467 0 502852 238383 81360 -1 466
468 0 503082 238325 81320 -1 467
469 0 502636 238865 81400 -1 460
470 0 502720 238895 81360 -1 469
471 0 500870 238729 81400 -1 450
472 0 500838 238783 81440 -1 471
473 0 495118.62 239335.98 83760 -1 404
474 0 494166.78 239873.33 83560 -1 473
475 0 493325.53 240392.1 83400 -1 474
476 0 493127.1 240553.83 83280 -1 475
477 0 493032.5 240733.25 83160 -1 476
478 0 493001.03 240793.38 83120 -1 477
479 0 493088.53 240976.81 82880 -1 478
480 0 493087.8 241140.8 82760 -1 479
481 0 493086.56 241249.97 82680 -1 480
482 0 491598.1 240354.5 82680 -1 481
483 0 491503.34 240337.58 82640 -1 482
484 0 491391.72 240280.42 82600 -1 483
485 0 491327.47 240248.77 82560 -1 484
486 0 491262.44 240233.16 82520 -1 485
487 0 491157.9 240209.47 82480 -1 486
488 0 491023.03 240193.75 82440 -1 487
489 0 490872.16 240160.27 82400 -1 488
490 0 490790.72 240130.19 82360 -1 489
491 0 490440.28 240008.27 82400 -1 490
492 0 490286.72 239985.92 82440 -1 491
493 0 489952.44 239808.27 82400 -1 492
494 0 489814.7 239666.62 82360 -1 493
495 0 489457.62 239462.22 82400 -1 494
496 0 489364.7 239377.86 82360 -1 495
497 0 489389 239390 82280 -1 496
498 0 489316.16 239331.05 82440 -1 495
499 0 489129.56 239153.05 82480 -1 498
500 0 488981.84 239108.42 82520 -1 499
501 0 488740 239005.64 82600 -1 500
502 0 488583.06 238784.83 82720 -1 501
503 0 488535.66 238682.83 82760 -1 502
504 0 488402.53 238518.02 82880 -1 503
505 0 488348.6 238407.17 83000 -1 504
506 0 488202.6 238282.55 83120 -1 505
507 0 487902.72 238104.02 83200 -1 506
508 0 487730.7 237982.02 83320 -1 507
509 0 487490.56 237815.72 83440 -1 508
510 0 486940.7 237605.02 83600 -1 509
511 0 486730.34 237597.1 83680 -1 510
512 0 486290.06 237300.97 83800 -1 511
513 0 486056.03 237134.77 83920 -1 512
514 0 485888.4 236943.7 84000 -1 513
515 0 485742.47 236731.14 84120 -1 514
516 0 485635.53 236491.95 84200 -1 515
517 0 485523.78 236248.1 84280 -1 516
518 0 485263.47 236006.75 84320 -1 517
519 0 484852.6 235688.25 84360 -1 518
520 0 484563.75 235397.52 84400 -1 519
521 0 484135 235180.6 84440 -1 520
522 0 483941.9 235084.25 84520 -1 521
523 0 483559.78 234780.12 84640 -1 522
524 0 483280.84 234575.6 84680 -1 523
525 0 483308 234569 84720 -1 524
526 0 483304 234565 84760 -1 525
527 0 483324 234557 84800 -1 526
528 0 483388 234571 84840 -1 527
529 0 483413 234535 84880 -1 528
530 0 482479.12 234104.83 84720 -1 524
531 0 482104.8 233913.27 84760 -1 530
532 0 481993.5 233786.94 84840 -1 531
533 0 481851.62 233665.45 84960 -1 532
534 0 481713.25 233514.19 85000 -1 533
535 0 481344.88 233485.14 85040 -1 534
536 0 481096.22 233462.44 85000 -1 535
537 0 480887.66 233449.64 84920 -1 536
538 0 480671.9 233483.06 84840 -1 537
539 0 480531.4 233514.23 84680 -1 538
540 0 480120.03 233632.77 84520 -1 539
541 0 479725.66 233664.11 84360 -1 540
542 0 479286.78 233781.84 84280 -1 541
543 0 478818.97 233827.28 84240 -1 542
544 0 478696.78 233860.31 84160 -1 543
545 0 478053.12 234115.42 84240 -1 544
546 0 477890.25 234036.98 84320 -1 545
547 0 477188.88 234101.27 84360 -1 546
548 0 476200.62 234158 84400 -1 547
549 0 475532.1 234241.58 84480 -1 548
550 0 475245.34 234324.4 84560 -1 549
551 0 474561.97 234647.81 84760 -1 550
552 0 473634.16 234768.14 84720 -1 551
553 0 473407.6 234777.61 84680 -1 552
554 0 473164.5 234840.31 84600 -1 553
555 0 472842.66 234876.75 84520 -1 554
556 0 472593.47 234919.17 84440 -1 555
557 0 472164.97 235015.53 84280 -1 556
558 0 472071.25 235023.25 84240 -1 557
559 0 472243 235049 84240 -1 558
560 0 472351 234989 84240 -1 559
561 0 472375 234969 84200 -1 560
562 0 472354 234975 84160 -1 561
563 0 472392 234937 84120 -1 562
564 0 472478 234935 84080 -1 563
565 0 472546 234971 84040 -1 564
566 0 472638 234947 84000 -1 565
567 0 472670 234923 83960 -1 566
568 0 472672 234931 83920 -1 567
569 0 472702 234953 83880 -1 568
570 0 472744 234961 83840 -1 569
571 0 472860 234953 83800 -1 570
572 0 472868 234959 83760 -1 571
573 0 472852 234973 83720 -1 572
574 0 472860.62 234998.44 83680 -1 573
575 0 471789.66 235044.67 84120 -1 558
576 0 471371.03 235160.97 83960 -1 575
577 0 470933.88 235345.9 83800 -1 576
578 0 470613.44 235501.4 83680 -1 577
579 0 470314.22 235672.05 83600 -1 578
580 0 470067.12 235657.19 83560 -1 579
581 0 469423.62 235648.45 83520 -1 580
582 0 468658.28 235628.19 83600 -1 581
583 0 468221.9 235769.05 83640 -1 582
584 0 467914.3 235748.22 83600 -1 583
585 0 467519 235857 83600 -1 584
586 0 467264 235881 83600 -1 585
587 0 467206 235927 83560 -1 586
588 0 467768 235772.92 83520 -1 584
589 0 467933.75 235685.95 83760 -1 583
590 0 467851.72 235299.78 83760 -1 589
591 0 467783.62 235248.25 83800 -1 590
592 0 467931.6 235568.25 83800 -1 589
593 0 467913.2 235525.3 83880 -1 592
594 0 475964.06 234078.39 84360 -1 548
595 0 475855.4 234027.33 84320 -1 594
596 0 475845.88 233982.02 84240 -1 595
597 0 475884 233954.84 84160 -1 596
598 0 475727.78 233884.56 84040 -1 597
599 0 475698.56 233834.77 83960 -1 598
600 0 475661.88 233742.45 83880 -1 599
601 0 475657.5 233701.06 83800 -1 600
602 0 475672.84 233657.84 83720 -1 601
603 0 475680.4 233644.1 83640 -1 602
604 0 475651.03 233643.38 83560 -1 603
605 0 475624.22 233602.94 83480 -1 604
606 0 475621.56 233546.62 83440 -1 605
607 0 475711.1 233474.62 83400 -1 606
608 0 475799.3 233467.33 83360 -1 607
609 0 475837.12 233462.11 83320 -1 608
610 0 476007.06 233358.06 83320 -1 609
611 0 475967 233334 83360 -1 610
612 0 475937 233332 83400 -1 611
613 0 475891 233318 83440 -1 612
614 0 475695.16 233480.17 83320 -1 608
615 0 475701.75 233461.22 83280 -1 614
616 0 475648.06 233512.8 83200 -1 615
617 0 475334.03 233570.83 83200 -1 616
618 0 474890.03 233536.88 83200 -1 617
619 0 474965 233506.2 83280 -1 618
620 0 474963.28 233491.42 83320 -1 619
621 0 474959.28 233473.38 83360 -1 620
622 0 474940.5 233469.67 83440 -1 621
623 0 474803.47 233637.73 83160 -1 618
624 0 474730.16 233649.02 83120 -1 623
625 0 474753.78 233629.02 83080 -1 624
626 0 475343.97 233587.16 83120 -1 617
627 0 475395.84 233616.22 83040 -1 626
628 0 493330.3 241425.33 82520 -1 481
629 0 493442.66 241488.89 82360 -1 628
630 0 493554.44 241536.8 82320 -1 629
631 0 493730.62 242416.83 82320 -1 630
632 0 493667.12 242624.72 82160 -1 631
633 0 493619.4 242785.39 82000 -1 632
634 0 493587.72 242922.19 81880 -1 633
635 0 493439.56 243180.78 81840 -1 634
636 0 493466.84 243285.06 81680 -1 635
637 0 493752.56 244072.7 81480 -1 636
638 0 494255.22 244881.1 81600 -1 637
639 0 494295.72 246120 81720 -1 638
640 0 494288.47 246407.61 81560 -1 639
641 0 494263.5 246415.4 81440 -1 640
642 0 494150.62 246328.73 81320 -1 641
643 0 494175.2 246373.86 81200 -1 642
644 0 494169.2 246377.47 81040 -1 643
645 0 494061.12 246304.83 80880 -1 644
646 0 494040.25 246321.23 80760 -1 645
647 0 494051 246328 80720 -1 646
648 0 493960 246240 80640 -1 647
649 0 493926 246208 80600 -1 648
650 0 493982 246276 80560 -1 649
651 0 493982 246276 80520 -1 650
652 0 493986 246314 80480 -1 651
653 0 493982 246386 80440 -1 652
654 0 493994 246408 80400 -1 653
655 0 494416.22 246321.2 80760 -1 646
656 0 494487.1 246321.81 80720 -1 655
657 0 494536.72 246344.1 80680 -1 656
658 0 494307.72 246206.19 81760 -1 639
659 0 494620.3 247147.17 81840 -1 658
660 0 494721.1 248222.28 82240 -1 659
661 0 494869.5 249004.39 82200 -1 660
662 0 494819.88 249262.42 82000 -1 661
663 0 494763.88 249429.33 81800 -1 662
664 0 494746.9 250023.73 81680 -1 663
665 0 494268.1 250910.7 81600 -1 664
666 0 493244.66 252382.47 81520 -1 665
667 0 493052.03 253040.19 81320 -1 666
668 0 492908.66 253621.98 81120 -1 667
669 0 491996.75 254250.16 81000 -1 668
670 0 491813.03 254863.92 81040 -1 669
671 0 491884.38 254812.22 81200 -1 670
672 0 492168 254788 81360 -1 671
673 0 492148 254864 81520 -1 672
674 0 492188 254980 81640 -1 673
675 0 492128 255044 81760 -1 674
676 0 492120 254984 81920 -1 675
677 0 491668.6 255181.9 80840 -1 669
678 0 491667.97 255475.23 80760 -1 677
679 0 491901.34 256206.2 80800 -1 678
680 0 491889 256322 80960 -1 679
681 0 491873 256406 81080 -1 680
682 0 491861 256454 81160 -1 681
683 0 491865 256538 81320 -1 682
684 0 491961 256694 81520 -1 683
685 0 491975 256850 81560 -1 684
686 0 491949 256918 81600 -1 685
687 0 491939 257018 81640 -1 686
688 0 491803 257162 81720 -1 687
689 0 491663 257296 81760 -1 688
690 0 491587 257348 81840 -1 689
691 0 491373 257540 81920 -1 690
692 0 491235 257624 81960 -1 691
693 0 491169 257642 82040 -1 692
694 0 491089 257734 82120 -1 693
695 0 491001 257880 82200 -1 694
696 0 490993 257894 82240 -1 695
697 0 490909 257896 82320 -1 696
698 0 490753 257912 82400 -1 697
699 0 490619 257898 82480 -1 698
700 0 490575 257938 82600 -1 699
701 0 490515 258034 82680 -1 700
702 0 490373 258070 82720 -1 701
703 0 490347 258090 82760 -1 702
704 0 490295 258118 82840 -1 703
705 0 490257 258140 82920 -1 704
706 0 490201 258218 83000 -1 705
707 0 490139 258268 83080 -1 706
708 0 490019 258320 83160 -1 707
709 0 489787 258468 83240 -1 708
710 0 489629 258556 83320 -1 709
711 0 489475 258612 83400 -1 710
712 0 489221 258642 83440 -1 711
713 0 488933 258700 83440 -1 712
714 0 488869 258722 83440 -1 713
715 0 488813 258808 83440 -1 714
716 0 488793 258756 83480 -1 715
717 0 488743 258746 83520 -1 716
718 0 488675 258760 83560 -1 717
719 0 488637 258778 83600 -1 718
720 0 488601 258732 83640 -1 719
721 0 488591 259038 83600 -1 719
722 0 488543 259074 83640 -1 721
723 0 488509 259210 83680 -1 722
724 0 488417 259320 83760 -1 723
725 0 488303 259476 83840 -1 724
726 0 488157 259730 83840 -1 725
727 0 487941 259910 83840 -1 726
728 0 487903 259924 83880 -1 727
729 0 487777 259964 83960 -1 728
730 0 487697 260020 84000 -1 729
731 0 487641 260058 84080 -1 730
732 0 487573 260078 84160 -1 731
733 0 487431 260218 84280 -1 732
734 0 487327 260348 84360 -1 733
735 0 487343 260348 84400 -1 734
736 0 487303 260404 84440 -1 735
737 0 486835 261156 84440 -1 736
738 0 486735 261184 84520 -1 737
739 0 486415 261420 84520 -1 738
740 0 486199 261504 84520 -1 739
741 0 485991 261632 84520 -1 740
742 0 485927 261692 84480 -1 741
743 0 485955 261668 84440 -1 742
744 0 485763 261888 84560 -1 741
745 0 485563 262096 84600 -1 744
746 0 485531 262200 84640 -1 745
747 0 485523 262216 84720 -1 746
748 0 485415 262404 84840 -1 747
749 0 485387 262556 84840 -1 748
750 0 485227 262880 84840 -1 749
751 0 485223 262892 84800 -1 750
752 0 485255 262804 84960 -1 750
753 0 485255 262808 85080 -1 752
754 0 485239 262848 85160 -1 753
755 0 485111 262964 85240 -1 754
756 0 484839 263044 85440 -1 755
757 0 484691 263208 85560 -1 756
758 0 484827 263376 85680 -1 757
759 0 484935 263524 85840 -1 758
760 0 484903 263540 85880 -1 759
761 0 484455 263956 86000 -1 760
762 0 483959 264132 86040 -1 761
763 0 483947 264120 86080 -1 762
764 0 483907 264100 86200 -1 763
765 0 483899 264104 86280 -1 764
766 0 483847 264136 86360 -1 765
767 0 483831 264184 86440 -1 766
768 0 483842 264140 86480 -1 767
769 0 483848 264130 86640 -1 768
770 0 483920 264182 86800 -1 769
771 0 483876 264250 86920 -1 770
772 0 483870 264170 87080 -1 771
773 0 483768 263954 87120 -1 772
774 0 483738 264424 87160 -1 773
775 0 483674 264486 87240 -1 774
776 0 483690 264424 87280 -1 775
777 0 483692 264436 87320 -1 776
778 0 483730 264404 87400 -1 777
779 0 483804 264668 87400 -1 778
780 0 483840 264774 87400 -1 779
781 0 483818 264782 87440 -1 780
782 0 483726 264404 87480 -1 778
783 0 483998 264460 87600 -1 782
784 0 484142 264442 87640 -1 783
785 0 484166 264416 87680 -1 784
786 0 484268 264412 87760 -1 785
787 0 484192 264420 87800 -1 786
788 0 484132 264368 87880 -1 787
789 0 484070 264320 87920 -1 788
790 0 483738 264554 87920 -1 789
791 0 483615 264630 87880 -1 790
792 0 483409 264618 87880 -1 791
793 0 483383 264538 87920 -1 792
794 0 484440 264314 87920 -1 789
795 0 484462 264324 88000 -1 794
796 0 484553 264304 88040 -1 795
797 0 484631 264292 88080 -1 796
798 0 484669 264288 88120 -1 797
799 0 484020 264242 88040 -1 789
800 0 484046 264088 88080 -1 799
801 0 484050 263934 88200 -1 800
802 0 484098 263766 88280 -1 801
803 0 484150 263636 88320 -1 802
804 0 484244 263594 88320 -1 803
805 0 484394 263470 88320 -1 804
806 0 484508 263422 88320 -1 805
807 0 484506 263364 88360 -1 806
808 0 484479 263498 88280 -1 806
809 0 484483 263532 88200 -1 808
810 0 484483 263596 88160 -1 809
811 0 484181 263528 88400 -1 803
812 0 484213 263456 88440 -1 811
813 0 484245 263366 88480 -1 812
814 0 484309 263090 88600 -1 813
815 0 484153 263176 88680 -1 814
816 0 484005 263546 88720 -1 815
817 0 484043 263538 88760 -1 816
818 0 484143 263524 88880 -1 817
819 0 484219 263434 88960 -1 818
820 0 484351 263366 89040 -1 819
821 0 484405 263330 89080 -1 820
822 0 484457 263326 89120 -1 821
823 0 484439 263354 89160 -1 822
824 0 484415 263416 89240 -1 823
825 0 484423 263424 89320 -1 824
826 0 484455 263452 89400 -1 825
827 0 484465 263502 89480 -1 826
828 0 484503 263508 89560 -1 827
829 0 484529 263536 89640 -1 828
830 0 484529 263536 89720 -1 829
831 0 484537 263576 89800 -1 830
832 0 484575 263606 89880 -1 831
833 0 484735 263646 89960 -1 832
834 0 484971 263698 90040 -1 833
835 0 485124 263690 90080 -1 834
836 0 485162 263696 90120 -1 835
837 0 485262 263690 90160 -1 836
838 0 485398 263678 90200 -1 837
839 0 485486 263676 90280 -1 838
840 0 485596 263680 90360 -1 839
841 0 485598 263746 90400 -1 840
842 0 485792 263712 90440 -1 841
843 0 485878 263622 90520 -1 842
844 0 485974 263550 90560 -1 843
845 0 486074 263642 90600 -1 844
846 0 487100 263452 90640 -1 845
847 0 487153 263408 90680 -1 846
848 0 487307 263082 90680 -1 847
849 0 487441 262886 90680 -1 848
850 0 487447 262872 90720 -1 849
851 0 487407 262832 90760 -1 850
852 0 487291 262788 90800 -1 851
853 0 487155 262718 90840 -1 852
854 0 487143 262682 90880 -1 853
855 0 487047 262644 90920 -1 854
856 0 487019 262614 90960 -1 855
857 0 486869 262588 90920 -1 855
858 0 486877 262594 90880 -1 857
859 0 487735 262772 90720 -1 850
860 0 487881 262718 90680 -1 859
861 0 488079 262632 90680 -1 860
862 0 488079 262632 90640 -1 861
863 0 487175 262680 90600 -1 862
864 0 487003 262704 90560 -1 863
865 0 487383 262600 90520 -1 864
866 0 487687 262468 90480 -1 865
867 0 487875 262284 90440 -1 866
868 0 487875 262284 90400 -1 867
869 0 487915 262228 90360 -1 868
870 0 487952 262088 90320 -1 869
871 0 488150 261952 90280 -1 870
872 0 488280 261736 90240 -1 871
873 0 487967 262388 90400 -1 868
874 0 488223 262448 90400 -1 873
875 0 488329 262460 90360 -1 874
876 0 483403 264152 86040 -1 762
877 0 483315 264128 86000 -1 876
878 0 483007 264092 85960 -1 877
879 0 482791 264056 85920 -1 878
880 0 482607 264076 85960 -1 879
881 0 482503 264124 85960 -1 880
882 0 482338 264142 85920 -1 881
883 0 482200 264158 85880 -1 882
884 0 482875 263876 85920 -1 879
885 0 482932 263784 85960 -1 884
886 0 491667.9 255767 80680 -1 678
887 0 492076.94 256726.75 80480 -1 886
888 0 492224.9 257036.53 80360 -1 887
889 0 492149.16 257484.69 80280 -1 888
890 0 491920.88 257889.25 80120 -1 889
891 0 491920.16 258036.72 79960 -1 890
892 0 491912.12 258284.94 79720 -1 891
893 0 491801 258453.5 79560 -1 892
894 0 491916.3 258052.44 79520 -1 893
895 0 491912.5 257839.33 79320 -1 894
896 0 491888 257897 79200 -1 895
897 0 491824 258013 79080 -1 896
898 0 491720 258129 79000 -1 897
899 0 491680 258225 78920 -1 898
900 0 491650 258417 78840 -1 899
901 0 491774 258621 78760 -1 900
902 0 491818 258697 78680 -1 901
903 0 491870 258729 78600 -1 902
904 0 491806 258749 78480 -1 903
905 0 491818 258781 78360 -1 904
906 0 491802 258857 78240 -1 905
907 0 491768 258858 78200 -1 906
908 0 491666 258861 78080 -1 907
909 0 491718 258869 77920 -1 908
910 0 491682 258797 77760 -1 909
911 0 491750 258661 77640 -1 910
912 0 491686 258641 77480 -1 911
913 0 491654 258649 77320 -1 912
914 0 491622 258661 77120 -1 913
915 0 491546 258733 76920 -1 914
916 0 491438 258761 76720 -1 915
917 0 491406 258781 76680 -1 916
918 0 491408 258777 76640 -1 917
919 0 491408 258777 76600 -1 918
920 0 491464 258685 76520 -1 919
921 0 491468 258637 76440 -1 920
922 0 491450 258613 76320 -1 921
923 0 491444 258509 76160 -1 922
924 0 491520 258415 76000 -1 923
925 0 491538 258343 75880 -1 924
926 0 491514 258281 75720 -1 925
927 0 491372 258215 75520 -1 926
928 0 491364 258185 75400 -1 927
929 0 491342 258147 75240 -1 928
930 0 491274 258137 75080 -1 929
931 0 491218 258125 74840 -1 930
932 0 491166 258129 74640 -1 931
933 0 491152 258149 74400 -1 932
934 0 491186 258201 74200 -1 933
935 0 491196 258233 74120 -1 934
936 0 491090 258143 74120 -1 935
937 0 491076 257947 74120 -1 936
938 0 491072 257921 74080 -1 937
939 0 491214 258265 74040 -1 935
940 0 491274 258323 73880 -1 939
941 0 491384 258349 73760 -1 940
942 0 491350 258377 73640 -1 941
943 0 491416 258455 73560 -1 942
944 0 491420 258489 73480 -1 943
945 0 491438 258515 73400 -1 944
946 0 491528 258433 73280 -1 945
947 0 491566 258425 73160 -1 946
948 0 491422 258363 73040 -1 947
949 0 491334 258373 72920 -1 948
950 0 491216 258457 72840 -1 949
951 0 491198 258451 72760 -1 950
952 0 491160 258417 72720 -1 951
953 0 491012 258331 72560 -1 952
954 0 490964 258333 72520 -1 953
955 0 490892 258335 72320 -1 954
956 0 490862 258315 72240 -1 955
957 0 490690 258213 72240 -1 956
958 0 490692 258147 72120 -1 957
959 0 490724 258143 71920 -1 958
960 0 490772 258163 71880 -1 959
961 0 490750 258061 71840 -1 960
962 0 490730 257985 71720 -1 961
963 0 490690 257935 71520 -1 962
964 0 490696 257737 71440 -1 963
965 0 490748 257679 71280 -1 964
966 0 490805.6 257579.8 71120 -1 965
967 0 490820 257555 71080 -1 966
968 0 490896 257397 70920 -1 967
969 0 490788 257165 70760 -1 968
970 0 490820 256987 70640 -1 969
971 0 490844 256935 70600 -1 970
972 0 490730 256451 70600 -1 971
973 0 490746 256477 70440 -1 972
974 0 490746 256463 70320 -1 973
975 0 490690 256441 70200 -1 974
976 0 490680 256415 70160 -1 975
977 0 490750 256229 70600 -1 972
978 0 490776 256159 70640 -1 977
979 0 490792 256115 70680 -1 978
980 0 490788 256087 70760 -1 979
981 0 490732 255915 70880 -1 980
982 0 490632 255783 70920 -1 981
983 0 490612 255591 70960 -1 982
984 0 490576 255123 70960 -1 983
985 0 490560 255111 70920 -1 984
986 0 490552 255051 70840 -1 985
987 0 490480 254883 70760 -1 986
988 0 490384 254799 70720 -1 987
989 0 490332 254635 70640 -1 988
990 0 490304 254431 70600 -1 989
991 0 490176 254151 70600 -1 990
992 0 490164 254127 70640 -1 991
993 0 490204 254127 70720 -1 992
994 0 490264 254099 70800 -1 993
995 0 490032 254055 70560 -1 991
996 0 489824 253907 70520 -1 995
997 0 489788 253839 70480 -1 996
998 0 489712 253759 70400 -1 997
999 0 489616 253547 70320 -1 998
1000 0 489600 253483 70240 -1 999
1001 0 489456 253359 70200 -1 1000
1002 0 489512 253223 70160 -1 1001
1003 0 489860 252775 70160 -1 1002
1004 0 489816 252691 70160 -1 1003
1005 0 489648 252551 70160 -1 1004
1006 0 489572 252387 70160 -1 1005
1007 0 489512 252331 70200 -1 1006
1008 0 489508 253227 70080 -1 1002
1009 0 489476 253191 69960 -1 1008
1010 0 489440 253171 69920 -1 1009
1011 0 489440 253159 69840 -1 1010
1012 0 489440 253107 69680 -1 1011
1013 0 489432 253135 69560 -1 1012
1014 0 489336 253103 69480 -1 1013
1015 0 489332 253107 69360 -1 1014
1016 0 489436 253099 69240 -1 1015
1017 0 490698 257767 71120 -1 966
1018 0 490684 257767 71080 -1 1017
1019 0 490652 257795 71040 -1 1018
1020 0 490696 258341 71880 -1 960
1021 0 490660 258381 71840 -1 1020
1022 0 490640 258421 71800 -1 1021
1023 0 490464 258175 72240 -1 957
1024 0 490348 258131 72280 -1 1023
1025 0 491398 258607 73400 -1 945
1026 0 491298 258723 73400 -1 1025
1027 0 491308 258827 73400 -1 1026
1028 0 491336 258881 73400 -1 1027
1029 0 491336 258881 73440 -1 1028
1030 0 491110 258897 76640 -1 917
1031 0 490862 259009 76560 -1 1030
1032 0 490650 259085 76520 -1 1031
1033 0 490498 259121 76480 -1 1032
1034 0 490388 259183 76440 -1 1033
1035 0 489972 259515 76400 -1 1034
1036 0 490020 259489 76360 -1 1035
1037 0 490058 259467 76320 -1 1036
1038 0 490034 259437 76280 -1 1037
1039 0 490004 259417 76240 -1 1038
1040 0 489464 259855 76360 -1 1035
1041 0 489396 259915 76280 -1 1040
1042 0 489156 260007 76200 -1 1041
1043 0 489000 259987 76120 -1 1042
1044 0 488876 260031 76040 -1 1043
1045 0 488736 260055 75960 -1 1044
1046 0 488476 260095 75880 -1 1045
1047 0 488140 260083 75800 -1 1046
1048 0 488016 260157.67 75760 -1 1047
1049 0 488068 259905 75760 -1 1048
1050 0 488116 259869 75760 -1 1049
1051 0 488247 259783 75800 -1 1050
1052 0 487768 260307 75680 -1 1048
1053 0 487490 260565 75600 -1 1052
1054 0 487362 260609 75440 -1 1053
1055 0 487034 260501 75360 -1 1054
1056 0 487324 260621 75360 -1 1055
1057 0 487348 260777 75360 -1 1056
1058 0 487348 260777 75320 -1 1057
1059 0 486506 260385 75200 -1 1055
1060 0 486138 260345 75160 -1 1059
1061 0 486004 260321 75200 -1 1060
1062 0 485973 260303 75240 -1 1061
1063 0 485954 260197 75080 -1 1060
1064 0 485938 260185 74960 -1 1063
1065 0 485954 260201 74920 -1 1064
1066 0 491772.53 258496.7 79520 -1 893
1067 0 491674.34 258814.52 79320 -1 1066
1068 0 491441.2 259094.05 79120 -1 1067
1069 0 491178.88 260148.23 78800 -1 1068
1070 0 491300.66 259580.19 78760 -1 1069
1071 0 491187.2 260640.36 78760 -1 1069
1072 0 491318.2 260837.6 78680 -1 1071
1073 0 491725.2 260899.2 78680 -1 1072
1074 0 492137.2 260939.2 78680 -1 1073
1075 0 492173.2 260927.2 78720 -1 1074
1076 0 492207 260905 78760 -1 1075
1077 0 492209 260851 78880 -1 1076
1078 0 492213 260817 78960 -1 1077
1079 0 492205 260767 79040 -1 1078
1080 0 492281 260777 79080 -1 1079
1081 0 492403 260817 79160 -1 1080
1082 0 492535 260761 79200 -1 1081
1083 0 492603 260729 79240 -1 1082
1084 0 492731 260687 79280 -1 1083
1085 0 492763 260665 79320 -1 1084
1086 0 492959 260541 79360 -1 1085
1087 0 493113 260467 79360 -1 1086
1088 0 493229 260337 79360 -1 1087
1089 0 493313 260279 79360 -1 1088
1090 0 493403 260227 79400 -1 1089
1091 0 493547 260137 79440 -1 1090
1092 0 493633 260105 79480 -1 1091
1093 0 493853 259977 79520 -1 1092
1094 0 493875 260001 79600 -1 1093
1095 0 493902 260016 79640 -1 1094
1096 0 493929 260031 79680 -1 1095
1097 0 494285 259921 79720 -1 1096
1098 0 494613 259873 79800 -1 1097
1099 0 494719 259787 79800 -1 1098
1100 0 494745 259691 79800 -1 1099
1101 0 494731 259611 79840 -1 1100
1102 0 494751 259589 79880 -1 1101
1103 0 494781 259601 79960 -1 1102
1104 0 494773 259591 80080 -1 1103
1105 0 494763 259489 80200 -1 1104
1106 0 494813 259451 80280 -1 1105
1107 0 494915 259441 80360 -1 1106
1108 0 495057 259337 80520 -1 1107
1109 0 495201 259127 80520 -1 1108
1110 0 495207 259091 80480 -1 1109
1111 0 495229 259035 80440 -1 1110
1112 0 495413 258831 80440 -1 1111
1113 0 495473 258781 80480 -1 1112
1114 0 495577 258737 80520 -1 1113
1115 0 495673 258683 80640 -1 1114
1116 0 495749 258659 80720 -1 1115
1117 0 495823 258651 80800 -1 1116
1118 0 495915 258591 80880 -1 1117
1119 0 496057 258329 80920 -1 1118
1120 0 496159 258211 81000 -1 1119
1121 0 496275 258089 81080 -1 1120
1122 0 496313 257975 81160 -1 1121
1123 0 496339 257907 81240 -1 1122
1124 0 496363 257815 81320 -1 1123
1125 0 496373 257745 81360 -1 1124
1126 0 496359 257653 81400 -1 1125
1127 0 496273 257527 81440 -1 1126
1128 0 496245 257481 81480 -1 1127
1129 0 496397 257751 81480 -1 1128
1130 0 496421 257757 81520 -1 1129
1131 0 496477 257799 81600 -1 1130
1132 0 496245 257173 81480 -1 1128
1133 0 496379 257021 81480 -1 1132
1134 0 496461 256987 81480 -1 1133
1135 0 496459 256955 81440 -1 1134
1136 0 496525 256873 81400 -1 1135
1137 0 496377 257019 81520 -1 1133
1138 0 496479 257011 81600 -1 1137
1139 0 496485 256969 81640 -1 1138
1140 0 496611 256929 81680 -1 1139
1141 0 496649 256935 81760 -1 1140
1142 0 496735 256905 81840 -1 1141
1143 0 496793 256873 81880 -1 1142
1144 0 496897 256771 81960 -1 1143
1145 0 496993 256633 82000 -1 1144
1146 0 497015 256617 82040 -1 1145
1147 0 497071 256593 82120 -1 1146
1148 0 497175 256569 82200 -1 1147
1149 0 497194 256445 82200 -1 1148
1150 0 497210 256469 82280 -1 1149
1151 0 497310 256545 82320 -1 1150
1152 0 497347 256561 82360 -1 1151
1153 0 497313 256625 82400 -1 1152
1154 0 497341 256781 82440 -1 1153
1155 0 497399 256857 82480 -1 1154
1156 0 497391 256909 82520 -1 1155
1157 0 497383 256965 82560 -1 1156
1158 0 497395 257011 82600 -1 1157
1159 0 497679 256189 82360 -1 1152
1160 0 497733 255895 82360 -1 1159
1161 0 497789 255793 82400 -1 1160
1162 0 497810 255769 82440 -1 1161
1163 0 491225.2 259691.2 78680 -1 1072
1164 0 491537.2 258987.2 78680 -1 1163
1165 0 491579 258921 78640 -1 1164
1166 0 491603 258929 78600 -1 1165
1167 0 491659 258929 78520 -1 1166
1168 0 491649 258957 78480 -1 1167
1169 0 491514.53 261133.83 78560 -1 1072
1170 0 491239.97 261304.31 78360 -1 1169
1171 0 490493.56 261587.25 78160 -1 1170
1172 0 490164.66 262103.08 78080 -1 1171
1173 0 489907.44 262504.84 77920 -1 1172
1174 0 489787.3 262875.62 77680 -1 1173
1175 0 489169.44 263139.38 77480 -1 1174
1176 0 488504.28 263760.28 77320 -1 1175
1177 0 488179.2 264216.8 77160 -1 1176
1178 0 487847.47 264588.3 76920 -1 1177
1179 0 487531.3 265012.8 76720 -1 1178
1180 0 487212.06 265503.6 76520 -1 1179
1181 0 487076.3 265859.75 76440 -1 1180
1182 0 487246.56 266156.8 76480 -1 1181
1183 0 487245.62 266398.3 76520 -1 1182
1184 0 487455.5 266859.38 76560 -1 1183
1185 0 487443 266817 76600 -1 1184
1186 0 487439 266673 76680 -1 1185
1187 0 487759.75 267214.22 76600 -1 1184
1188 0 488006.44 267996.8 76640 -1 1187
1189 0 488090.72 268241.72 76840 -1 1188
1190 0 488086 268283 76880 -1 1189
1191 0 488141 269144 76880 -1 1190
1192 0 488129 269236 76760 -1 1191
1193 0 488161 269524 76640 -1 1192
1194 0 488087 269602 76520 -1 1193
1195 0 487991 269710 76440 -1 1194
1196 0 487871 269810 76360 -1 1195
1197 0 487771 269874 76280 -1 1196
1198 0 487691 269950 76200 -1 1197
1199 0 487571 270074 76080 -1 1198
1200 0 487451 270218 76000 -1 1199
1201 0 487417 270328 75920 -1 1200
1202 0 487317 270392 75840 -1 1201
1203 0 487189 270500 75760 -1 1202
1204 0 487061 270560 75640 -1 1203
1205 0 486993 270564 75520 -1 1204
1206 0 486881 270552 75400 -1 1205
1207 0 486809 270612 75280 -1 1206
1208 0 486541 270744 75160 -1 1207
1209 0 486333 270888 75040 -1 1208
1210 0 486279 270894 74960 -1 1209
1211 0 486253 270906 74920 -1 1210
1212 0 486198 271008 74880 -1 1211
1213 0 486066 271128 74720 -1 1212
1214 0 485954 271316 74680 -1 1213
1215 0 485876 271516 74600 -1 1214
1216 0 485740 271652 74480 -1 1215
1217 0 485364 272004 74480 -1 1216
1218 0 485324 272032 74520 -1 1217
1219 0 485260 272056 74560 -1 1218
1220 0 485368 272000 74440 -1 1217
1221 0 485368 272000 74400 -1 1220
1222 0 485352 272032 74280 -1 1221
1223 0 485292 272072 74160 -1 1222
1224 0 485088 272168 74000 -1 1223
1225 0 484744 272356 73880 -1 1224
1226 0 484568 272512 73840 -1 1225
1227 0 484240 272816 73840 -1 1226
1228 0 483760 273108 73840 -1 1227
1229 0 483624 273124 73880 -1 1228
1230 0 483556 273168 73920 -1 1229
1231 0 483520 273180 73960 -1 1230
1232 0 483256 273456 73960 -1 1231
1233 0 482984 273772 73960 -1 1232
1234 0 482984 273796 73920 -1 1233
1235 0 482874 273944 74000 -1 1233
1236 0 482808 274020 74040 -1 1235
1237 0 482656 274116 74080 -1 1236
1238 0 482544 274144 74120 -1 1237
1239 0 482433 274174 74160 -1 1238
1240 0 482331 274210 74240 -1 1239
1241 0 482315 274232 74320 -1 1240
1242 0 482345 274288 74360 -1 1241
1243 0 482309 274338 74440 -1 1242
1244 0 482197 274472 74520 -1 1243
1245 0 482067 274558 74600 -1 1244
1246 0 482045 274626 74680 -1 1245
1247 0 482013 274728 74760 -1 1246
1248 0 481997 274748 74800 -1 1247
1249 0 481985 274804 74880 -1 1248
1250 0 481985 274854 75000 -1 1249
1251 0 481999 274916 75120 -1 1250
1252 0 481977 275000 75240 -1 1251
1253 0 482009 275092 75360 -1 1252
1254 0 481975 275210 75520 -1 1253
1255 0 482233 274986 75520 -1 1254
1256 0 482291 274996 75560 -1 1255
1257 0 482435.5 274951 75600 -1 1256
1258 0 482007 275276 75600 -1 1254
1259 0 481993 275318 75680 -1 1258
1260 0 482017 275400 75760 -1 1259
1261 0 481971 275438 75840 -1 1260
1262 0 481923 275472 75920 -1 1261
1263 0 481897 275534 76040 -1 1262
1264 0 481855 275612 76160 -1 1263
1265 0 481785 275698 76280 -1 1264
1266 0 481805 275696 76320 -1 1265
1267 0 481711 275724 76360 -1 1266
1268 0 481565 275762 76440 -1 1267
1269 0 481917 275552 76320 -1 1266
1270 0 481921 275546 76360 -1 1269
1271 0 485907 270846 74960 -1 1210
1272 0 485787 270858 74920 -1 1271
1273 0 485671 270842 74800 -1 1272
1274 0 485531 270826 74640 -1 1273
1275 0 485435 270818 74480 -1 1274
1276 0 485323 270822 74320 -1 1275
1277 0 485159 270902 74200 -1 1276
1278 0 484955 270974 74120 -1 1277
1279 0 484799 271014 74040 -1 1278
1280 0 484683 271034 73920 -1 1279
1281 0 484591 271074 73800 -1 1280
1282 0 484489 271116 73720 -1 1281
1283 0 484405 271168 73640 -1 1282
1284 0 484305 271216 73520 -1 1283
1285 0 484141 271224 73400 -1 1284
1286 0 484013 271240 73280 -1 1285
1287 0 483853 271220 73160 -1 1286
1288 0 483813 271236 73080 -1 1287
1289 0 483661 271204 72920 -1 1288
1290 0 483521 271204 72720 -1 1289
1291 0 483385 271240 72600 -1 1290
1292 0 483319 271282 72440 -1 1291
1293 0 483247 271378 72280 -1 1292
1294 0 483095 271454 72120 -1 1293
1295 0 483003 271626 72040 -1 1294
1296 0 482555 271986 71960 -1 1295
1297 0 482211 272146 71920 -1 1296
1298 0 481763 272322 71840 -1 1297
1299 0 481415 272382 71800 -1 1298
1300 0 481103 272522 71760 -1 1299
1301 0 481009 272568 71680 -1 1300
1302 0 480719 272800 71680 -1 1301
1303 0 480675 272884 71680 -1 1302
1304 0 480659 272886 71720 -1 1303
1305 0 481001 272588 71560 -1 1301
1306 0 481001 272588 71360 -1 1305
1307 0 481018 272588 71320 -1 1306
1308 0 481069 272588 71200 -1 1307
1309 0 481069 272596 71040 -1 1308
1310 0 481053 272620 70880 -1 1309
1311 0 480973 272568 70680 -1 1310
1312 0 480845 272560 70520 -1 1311
1313 0 480741 272572 70360 -1 1312
1314 0 480513 272544 70200 -1 1313
1315 0 480337 272496 70080 -1 1314
1316 0 480281 272460 69920 -1 1315
1317 0 480230 272454 69800 -1 1316
1318 0 480391 272180 69800 -1 1317
1319 0 480419 272170 69760 -1 1318
1320 0 480473 272118 69720 -1 1319
1321 0 480583 272024 69680 -1 1320
1322 0 480213 272452 69760 -1 1317
1323 0 480045 272520 69600 -1 1322
1324 0 479949 272544 69400 -1 1323
1325 0 479897 272556 69200 -1 1324
1326 0 479865 272588 69000 -1 1325
1327 0 479813 272604 68840 -1 1326
1328 0 479671 272738 68840 -1 1327
1329 0 479573 272796 68800 -1 1328
1330 0 479505 272912 68720 -1 1329
1331 0 479373 273052 68680 -1 1330
1332 0 479317 273108 68640 -1 1331
1333 0 479357 273252 68560 -1 1332
1334 0 479301 273328 68440 -1 1333
1335 0 479133 273384 68320 -1 1334
1336 0 478953 273392 68240 -1 1335
1337 0 478877 273420 68120 -1 1336
1338 0 478701 273404 67960 -1 1337
1339 0 478481 273388 67840 -1 1338
1340 0 478339 273362 67760 -1 1339
1341 0 478231 273298 67680 -1 1340
1342 0 478151 273170 67560 -1 1341
1343 0 478055 273054 67520 -1 1342
1344 0 478047 272970 67440 -1 1343
1345 0 478071 272926 67400 -1 1344
1346 0 478063 272868 67400 -1 1345
1347 0 477951 272732 67360 -1 1346
1348 0 479899 272530 68720 -1 1327
1349 0 480003 272490 68560 -1 1348
1350 0 480159 272386 68440 -1 1349
1351 0 480307 272350 68240 -1 1350
1352 0 480427 272418 68080 -1 1351
1353 0 480495 272462 67920 -1 1352
1354 0 480507 272450 67720 -1 1353
1355 0 480671 272358 67560 -1 1354
1356 0 480791 272306 67440 -1 1355
1357 0 480823 272298 67240 -1 1356
1358 0 480751 272346 67040 -1 1357
1359 0 480583 272394 66800 -1 1358
1360 0 480455 272354 66600 -1 1359
1361 0 480243 272250 66440 -1 1360
1362 0 480003 272162 66360 -1 1361
1363 0 479839 272074 66240 -1 1362
1364 0 479839 271882 66160 -1 1363
1365 0 479883 271826 66040 -1 1364
1366 0 479917 271752 65920 -1 1365
1367 0 480033 271728 65760 -1 1366
1368 0 480029 271692 65640 -1 1367
1369 0 480205 271424 65520 -1 1368
1370 0 480237 271284 65480 -1 1369
1371 0 480337 271072 65400 -1 1370
1372 0 480353 271044 65320 -1 1371
1373 0 480363 271008 65240 -1 1372
1374 0 480513 270920 65160 -1 1373
1375 0 480527 270846 65040 -1 1374
1376 0 480531 270846 65000 -1 1375
1377 0 488081 268324 76920 -1 1190
1378 0 488094 268336 76960 -1 1377
1379 0 488094 268336 77000 -1 1378
1380 0 488056 268580 77120 -1 1379
1381 0 488026 268662 77200 -1 1380
1382 0 487990 268594 77280 -1 1381
1383 0 487988 268582 77320 -1 1382
1384 0 488016 268610 77360 -1 1383
1385 0 486945.4 265733.25 76320 -1 1181
1386 0 486825.53 265785.75 76160 -1 1385
1387 0 486658 265866 76040 -1 1386
1388 0 486422 265818 75920 -1 1387
1389 0 486262 265962 75800 -1 1388
1390 0 486122 266022 75720 -1 1389
1391 0 486034 266058 75600 -1 1390
1392 0 485954 266066 75480 -1 1391
1393 0 485734 266146 75320 -1 1392
1394 0 485638 266286 75200 -1 1393
1395 0 485422 266282 75080 -1 1394
1396 0 485134 266334 74920 -1 1395
1397 0 485070 266322 74840 -1 1396
1398 0 484854 266398 74720 -1 1397
1399 0 484802 266446 74560 -1 1398
1400 0 484642 266450 74440 -1 1399
1401 0 484578 266450 74280 -1 1400
1402 0 484510 266410 74120 -1 1401
1403 0 484366 266286 74000 -1 1402
1404 0 484370 266362 73840 -1 1403
1405 0 484769.34 266879.34 73840 -1 1404
1406 0 484745.34 267011.34 73800 -1 1405
1407 0 484708 267098 73760 -1 1406
1408 0 484652 267190 73720 -1 1407
1409 0 484540 267318 73640 -1 1408
1410 0 484340 267586 73560 -1 1409
1411 0 484330 267658 73520 -1 1410
1412 0 484302 267694 73400 -1 1411
1413 0 484306 267774 73280 -1 1412
1414 0 484314 267902 73160 -1 1413
1415 0 484242 268062 73080 -1 1414
1416 0 483794 268334 73080 -1 1415
1417 0 483638 268450 73000 -1 1416
1418 0 483498 268566 72960 -1 1417
1419 0 483470 268602 72880 -1 1418
1420 0 483234 268774 72880 -1 1419
1421 0 483222 268782 72840 -1 1420
1422 0 483237 268720 72800 -1 1421
1423 0 483266 268730 72760 -1 1422
1424 0 483104 268910 72880 -1 1420
1425 0 483052 268954 72920 -1 1424
1426 0 482980 269050 73000 -1 1425
1427 0 482916 269082 73080 -1 1426
1428 0 482868 269110 73160 -1 1427
1429 0 482876 269198 73320 -1 1428
1430 0 482908 269322 73440 -1 1429
1431 0 482896 269346 73480 -1 1430
1432 0 482936 269318 73520 -1 1431
1433 0 482848 269402 73520 -1 1432
1434 0 482824 269486 73560 -1 1433
1435 0 482816 269562 73600 -1 1434
1436 0 482806 269646 73640 -1 1435
1437 0 482778 269702 73720 -1 1436
1438 0 482662 269950 73800 -1 1437
1439 0 482652 269934 73880 -1 1438
1440 0 482604 269970 73920 -1 1439
1441 0 482532 270038 74000 -1 1440
1442 0 482388 270070 74080 -1 1441
1443 0 482236 270170 74200 -1 1442
1444 0 482072 270270 74280 -1 1443
1445 0 482000 270330 74360 -1 1444
1446 0 481928 270326 74480 -1 1445
1447 0 481844 270386 74600 -1 1446
1448 0 481856 270398 74720 -1 1447
1449 0 481844 270406 74840 -1 1448
1450 0 481840 270502 74960 -1 1449
1451 0 481852 270526 75080 -1 1450
1452 0 481804 270630 75200 -1 1451
1453 0 481788 270738 75320 -1 1452
1454 0 481868 270862 75440 -1 1453
1455 0 481832 270990 75600 -1 1454
1456 0 481784 271250 75720 -1 1455
1457 0 481780 271430 75720 -1 1456
1458 0 481792 271394 75760 -1 1457
1459 0 481790 271378 75800 -1 1458
1460 0 481806 271446 75920 -1 1459
1461 0 481766 271502 76080 -1 1460
1462 0 481622 271582 76240 -1 1461
1463 0 481586 271614 76400 -1 1462
1464 0 481426 271666 76560 -1 1463
1465 0 481338 271746 76680 -1 1464
1466 0 481206 271830 76800 -1 1465
1467 0 481188 271862 76840 -1 1466
1468 0 480608 272150 76840 -1 1467
1469 0 480596 272170 77000 -1 1468
1470 0 480596 272170 77160 -1 1469
1471 0 480596 272170 77320 -1 1470
1472 0 480628 272266 77360 -1 1471
1473 0 481740 271562 75720 -1 1457
1474 0 481680 271612 75760 -1 1473
1475 0 482860 269846 73880 -1 1439
1476 0 482937 269780 73920 -1 1475
1477 0 482951 269766 73960 -1 1476
1478 0 482988 269298 73560 -1 1432
1479 0 483010 269300 73600 -1 1478
1480 0 483008 269314 73640 -1 1479
1481 0 483630 268726 72880 -1 1419
1482 0 484222 266290 73720 -1 1404
1483 0 484086 266214 73600 -1 1482
1484 0 484054 266226 73480 -1 1483
1485 0 484138 266202 73360 -1 1484
1486 0 484170 266066 73240 -1 1485
1487 0 484166 266026 73120 -1 1486
1488 0 484114 265958 73000 -1 1487
1489 0 484098 265955.34 72960 -1 1488
1490 0 484209.34 265844.66 72960 -1 1489
1491 0 484261.34 265732.66 73000 -1 1490
1492 0 484066 265950 72880 -1 1489
1493 0 483990 265994 72760 -1 1492
1494 0 483938 266030 72600 -1 1493
1495 0 483898 266054 72520 -1 1494
1496 0 483910 266034 72360 -1 1495
1497 0 483890 266066 72200 -1 1496
1498 0 483746 266022 72120 -1 1497
1499 0 483714 265998 72000 -1 1498
1500 0 483684.66 266012.66 71960 -1 1499
1501 0 483626 266042 71880 -1 1500
1502 0 483678 266110 71800 -1 1501
1503 0 483662 266138 71680 -1 1502
1504 0 483666 266190 71560 -1 1503
1505 0 483566 266226 71440 -1 1504
1506 0 483506 266226 71320 -1 1505
1507 0 483482 266234 71240 -1 1506
1508 0 483646 266254 71160 -1 1507
1509 0 483658 266262 71040 -1 1508
1510 0 483574 266206 70920 -1 1509
1511 0 483590 266146 70840 -1 1510
1512 0 483546 266146 70720 -1 1511
1513 0 483498 266144 70640 -1 1512
1514 0 483566 266226 70640 -1 1513
1515 0 483542 266378 70640 -1 1514
1516 0 483554 266378 70680 -1 1515
1517 0 483480 266372 70720 -1 1516
1518 0 483468 266368 70760 -1 1517
1519 0 483450 266142 70560 -1 1513
1520 0 483490 266050 70440 -1 1519
1521 0 483430 265990 70320 -1 1520
1522 0 483326 265930 70200 -1 1521
1523 0 483314 265930 70040 -1 1522
1524 0 483250 265882 69920 -1 1523
1525 0 483198 265842 69800 -1 1524
1526 0 483170 265794 69640 -1 1525
1527 0 483078 265626 69520 -1 1526
1528 0 483046 265566 69400 -1 1527
1529 0 483030 265542 69280 -1 1528
1530 0 483026 265522 69120 -1 1529
1531 0 483006 265434 69000 -1 1530
1532 0 482906 265386 68840 -1 1531
1533 0 482722 265226 68680 -1 1532
1534 0 483282 265086 68600 -1 1533
1535 0 483512 264972 68560 -1 1534
1536 0 483648 264904 68480 -1 1535
1537 0 483784 264768 68400 -1 1536
1538 0 483928 264620 68280 -1 1537
1539 0 484148 264416 68200 -1 1538
1540 0 483836 264272 68200 -1 1539
1541 0 483844 264294 68160 -1 1540
1542 0 483592 264000 68240 -1 1540
1543 0 483648 264016 68160 -1 1542
1544 0 483412 263860 68320 -1 1542
1545 0 484252 264216 68240 -1 1539
1546 0 484280 264024 68320 -1 1545
1547 0 484288 263972 68360 -1 1546
1548 0 484392 263824 68440 -1 1547
1549 0 485040 263556 68480 -1 1548
1550 0 485396 263364 68480 -1 1549
1551 0 485600 263372 68560 -1 1550
1552 0 485644 263388 68640 -1 1551
1553 0 484336 264556 68160 -1 1539
1554 0 484376 264604 68000 -1 1553
1555 0 484352 264736 67840 -1 1554
1556 0 484464 264860 67680 -1 1555
1557 0 484478 264868 67640 -1 1556
1558 0 484501 264858 67600 -1 1557
1559 0 484507 264922 67520 -1 1558
1560 0 484533 264972 67480 -1 1559
1561 0 484553 265110 67400 -1 1560
1562 0 484557 265198 67360 -1 1561
1563 0 484539 265226 67280 -1 1562
1564 0 484533 265320 67200 -1 1563
1565 0 484483 265400 67120 -1 1564
1566 0 484477 265408 67040 -1 1565
1567 0 484363 265510 66960 -1 1566
1568 0 484281 265562 66880 -1 1567
1569 0 484229 265566 66800 -1 1568
1570 0 484109 265670 66760 -1 1569
1571 0 484039 265768 66720 -1 1570
1572 0 484025 265908 66760 -1 1571
1573 0 484528 264888 67760 -1 1556
1574 0 484692 264892 67880 -1 1573
1575 0 485036 264900 67920 -1 1574
1576 0 485180 264884 67800 -1 1575
1577 0 485192 264860 67760 -1 1576
1578 0 482514 265230 68560 -1 1533
1579 0 482370 265262 68440 -1 1578
1580 0 482126 265270 68360 -1 1579
1581 0 482064.66 265254 68280 -1 1580
1582 0 482024 265002 68280 -1 1581
1583 0 481974 264912 68320 -1 1582
1584 0 482034 265246 68240 -1 1581
1585 0 481938 265210 68160 -1 1584
1586 0 481850 265194 68040 -1 1585
1587 0 481702 265170 67920 -1 1586
1588 0 481530 265206 67840 -1 1587
1589 0 481502 265226 67760 -1 1588
1590 0 481526 265222 67680 -1 1589
1591 0 481566 265182 67600 -1 1590
1592 0 481746 265126 67520 -1 1591
1593 0 481750 265130 67440 -1 1592
1594 0 481762 265130 67360 -1 1593
1595 0 481766 265082 67280 -1 1594
1596 0 481574 265014 67160 -1 1595
1597 0 481544 264798 67160 -1 1596
1598 0 481636 264662 67200 -1 1597
1599 0 481736 264526 67240 -1 1598
1600 0 481884 264376 67320 -1 1599
1601 0 481954 264242 67320 -1 1600
1602 0 482102 264246 67320 -1 1601
1603 0 482246 264242 67320 -1 1602
1604 0 482360 264190 67360 -1 1603
1605 0 482495 264070 67400 -1 1604
1606 0 482557 263984 67440 -1 1605
1607 0 482561 263944 67480 -1 1606
1608 0 482597 263874 67520 -1 1607
1609 0 482641 263814 67560 -1 1608
1610 0 482691 263744 67600 -1 1609
1611 0 482665 263608 67640 -1 1610
1612 0 482665 263512 67640 -1 1611
1613 0 482653 263380 67600 -1 1612
1614 0 482615 263320 67560 -1 1613
1615 0 482447 263318 67560 -1 1614
1616 0 482385 263328 67520 -1 1615
1617 0 482319 263316 67480 -1 1616
1618 0 482031 263246 67480 -1 1617
1619 0 482024 263260 67440 -1 1618
1620 0 482012 263292 67400 -1 1619
1621 0 482088 263272 67360 -1 1620
1622 0 481954 264008 67360 -1 1601
1623 0 481954 263862 67320 -1 1622
1624 0 481960 263822 67280 -1 1623
1625 0 481934 263842 67240 -1 1624
1626 0 481940 263852 67200 -1 1625
1627 0 481914 263870 67160 -1 1626
1628 0 481894 263872 67120 -1 1627
1629 0 481872 263854 67080 -1 1628
1630 0 481844 263664 67080 -1 1629
1631 0 481892 263524 67120 -1 1630
1632 0 481954 263376 67160 -1 1631
1633 0 481832 263706 67040 -1 1630
1634 0 481778 263744 67000 -1 1633
1635 0 481678 263784 66960 -1 1634
1636 0 482044 263660 67320 -1 1623
1637 0 482046 263632 67360 -1 1636
1638 0 482050 263550 67440 -1 1637
1639 0 482054 263514 67480 -1 1638
1640 0 481506 265010 67080 -1 1596
1641 0 481406 265114 67000 -1 1640
1642 0 481202 265186 66920 -1 1641
1643 0 481122 265242 66840 -1 1642
1644 0 480882 265322 66760 -1 1643
1645 0 480506 265454 66680 -1 1644
1646 0 480382 265582 66600 -1 1645
1647 0 480338 265682 66520 -1 1646
1648 0 480290 265666 66440 -1 1647
1649 0 480158 265646 66360 -1 1648
1650 0 480062 265666 66240 -1 1649
1651 0 480062 265690 66160 -1 1650
1652 0 479942 265682 66080 -1 1651
1653 0 479918 265682 66000 -1 1652
1654 0 479738 265790 65840 -1 1653
1655 0 479398 265886 65760 -1 1654
1656 0 479310 265950 65600 -1 1655
1657 0 479190 266098 65480 -1 1656
1658 0 479146 266186 65360 -1 1657
1659 0 478842 266298 65240 -1 1658
1660 0 478762 266338 65120 -1 1659
1661 0 478690 266322 65000 -1 1660
1662 0 478670 266330 64880 -1 1661
1663 0 478566 266338 64720 -1 1662
1664 0 478542 266322 64600 -1 1663
1665 0 478322 265978 64480 -1 1664
1666 0 478210 266014 64400 -1 1665
1667 0 477978 265926 64280 -1 1666
1668 0 477714 265918 64160 -1 1667
1669 0 477374 265970 64040 -1 1668
1670 0 476926 266110 63960 -1 1669
1671 0 476746 266192 63920 -1 1670
1672 0 476244 266242 63920 -1 1671
1673 0 476299 266180 63960 -1 1672
1674 0 476267 266094 64000 -1 1673
1675 0 476566 266274 63880 -1 1671
1676 0 476190 266306 63800 -1 1675
1677 0 476046 266378 63720 -1 1676
1678 0 475670 266558 63640 -1 1677
1679 0 475270 266654 63560 -1 1678
1680 0 475222 266686 63480 -1 1679
1681 0 475042 266698 63360 -1 1680
1682 0 474838 266698 63240 -1 1681
1683 0 474490 266670 63160 -1 1682
1684 0 474250 266670 63080 -1 1683
1685 0 473562 266638 63000 -1 1684
1686 0 473254 266606 62880 -1 1685
1687 0 472786 266498 62800 -1 1686
1688 0 471466 266258 62680 -1 1687
1689 0 470846 266206 62560 -1 1688
1690 0 470562 266198 62400 -1 1689
1691 0 470494 266110 62320 -1 1690
1692 0 470318 265946 62280 -1 1691
1693 0 470190 265950 62200 -1 1692
1694 0 469886 265578 62000 -1 1693
1695 0 469654 265310 61920 -1 1694
1696 0 469262 265142 61800 -1 1695
1697 0 468950 265046 61720 -1 1696
1698 0 468350 264650 61600 -1 1697
1699 0 467766 264386 61480 -1 1698
1700 0 466082 264226 61440 -1 1699
1701 0 466026 264266 61640 -1 1700
1702 0 466142 264226 61800 -1 1701
1703 0 466518 264178 61960 -1 1702
1704 0 466706 264186 62160 -1 1703
1705 0 466666 264162 62480 -1 1704
1706 0 466632 264176 62560 -1 1705
1707 0 466472 264112 62720 -1 1706
1708 0 466496 264196 62880 -1 1707
1709 0 466376 264240 63040 -1 1708
1710 0 466192 264288 63160 -1 1709
1711 0 466062 264238 63240 -1 1710
1712 0 465966 264162 63360 -1 1711
1713 0 465918 264130 63520 -1 1712
1714 0 465786 264094 63680 -1 1713
1715 0 465666 264038 63760 -1 1714
1716 0 465742 263894 63960 -1 1715
1717 0 465734 263802 64080 -1 1716
1718 0 465550 263782 64200 -1 1717
1719 0 465386 263814 64360 -1 1718
1720 0 465178 263938 64480 -1 1719
1721 0 464950 264014 64560 -1 1720
1722 0 464702 264126 64640 -1 1721
1723 0 464436 264180 64680 -1 1722
1724 0 464276 264204 64720 -1 1723
1725 0 464132 264216 64800 -1 1724
1726 0 463982 264224 64840 -1 1725
1727 0 463832 264232 64880 -1 1726
1728 0 463636 264172 64960 -1 1727
1729 0 463368 264032 65040 -1 1728
1730 0 463122 264006 65120 -1 1729
1731 0 462950 263978 65200 -1 1730
1732 0 462794 264058 65320 -1 1731
1733 0 462338 264390 65280 -1 1732
1734 0 462222 264498 65200 -1 1733
1735 0 461694 264742 65120 -1 1734
1736 0 461376 264976 65160 -1 1735
1737 0 461372 264968 65200 -1 1736
1738 0 461274 265124 65280 -1 1737
1739 0 461060 265286 65280 -1 1738
1740 0 460884 265376 65280 -1 1739
1741 0 460850 265410 65240 -1 1740
1742 0 462810 264034 65480 -1 1732
1743 0 462794 264086 65640 -1 1742
1744 0 462626 264178 65760 -1 1743
1745 0 462650 264082 65880 -1 1744
1746 0 462458 264042 66000 -1 1745
1747 0 462362 264070 66120 -1 1746
1748 0 462270 264106 66280 -1 1747
1749 0 462162 264082 66440 -1 1748
1750 0 462082 264014 66600 -1 1749
1751 0 462006 263998 66720 -1 1750
1752 0 462046 263910 66880 -1 1751
1753 0 462114 263826 67080 -1 1752
1754 0 462064 263784 67240 -1 1753
1755 0 461936 263748 67400 -1 1754
1756 0 461680 263700 67560 -1 1755
1757 0 461456 263680 67720 -1 1756
1758 0 461300 263604 67880 -1 1757
1759 0 461232 263628 68040 -1 1758
1760 0 461142 263626 68160 -1 1759
1761 0 460974 263654 68280 -1 1760
1762 0 460962 263666 68320 -1 1761
1763 0 460938 263690 68400 -1 1762
1764 0 460934 263730 68520 -1 1763
1765 0 460922 263878 68600 -1 1764
1766 0 460942 263950 68680 -1 1765
1767 0 461010 264058 68800 -1 1766
1768 0 461122 264346 68880 -1 1767
1769 0 461110 264326 69000 -1 1768
1770 0 461222 264422 69160 -1 1769
1771 0 461244 264404 69280 -1 1770
1772 0 461396 264472 69440 -1 1771
1773 0 461412 264508 69520 -1 1772
1774 0 461464 264600 69640 -1 1773
1775 0 461564 264720 69760 -1 1774
1776 0 461744 264872 69880 -1 1775
1777 0 461916 265056 70000 -1 1776
1778 0 462058 265150 70160 -1 1777
1779 0 462126 265218 70320 -1 1778
1780 0 461754 265206 70520 -1 1779
1781 0 461732 265204 70560 -1 1780
1782 0 461720 265198 70600 -1 1781
1783 0 461704 265190 70640 -1 1782
1784 0 462562 265554 70480 -1 1779
1785 0 462758 265814 70600 -1 1784
1786 0 463012 266104 70680 -1 1785
1787 0 463156 266220 70760 -1 1786
1788 0 463404 266236 70880 -1 1787
1789 0 463640 266244 71000 -1 1788
1790 0 464354 266458 71120 -1 1789
1791 0 464184 266422 71160 -1 1790
1792 0 464160 266428 71240 -1 1791
1793 0 464154 266422 71360 -1 1792
1794 0 464060 266386 71400 -1 1793
1795 0 463976 266372 71440 -1 1794
1796 0 463962 266360 71520 -1 1795
1797 0 464002 266324 71600 -1 1796
1798 0 463990 266322 71680 -1 1797
1799 0 463966 266330 71760 -1 1798
1800 0 463928 266314 71880 -1 1799
1801 0 463922 266196 72000 -1 1800
1802 0 463944 266170 72080 -1 1801
1803 0 463952 266158 72160 -1 1802
1804 0 463946 266128 72240 -1 1803
1805 0 463978 266080 72320 -1 1804
1806 0 463978 266070 72360 -1 1805
1807 0 463986 266078 72440 -1 1806
1808 0 463992 266040 72520 -1 1807
1809 0 463952 266032 72640 -1 1808
1810 0 463982 266052 72720 -1 1809
1811 0 463974 266122 72720 -1 1810
1812 0 463972 266164 72760 -1 1811
1813 0 464702 266618 71080 -1 1790
1814 0 465022 266714 71040 -1 1813
1815 0 465154 266806 71000 -1 1814
1816 0 465486 267066 71040 -1 1815
1817 0 465696 267150 71040 -1 1816
1818 0 465904 267238 71040 -1 1817
1819 0 465959 267286 71080 -1 1818
1820 0 465997 267326 71120 -1 1819
1821 0 466019 267340 71160 -1 1820
1822 0 466025 267350 71200 -1 1821
1823 0 466054 267345 71240 -1 1822
1824 0 466046 267341 71280 -1 1823
1825 0 466047 267314 71360 -1 1824
1826 0 466093 267287 71440 -1 1825
1827 0 466303 267313 71480 -1 1826
1828 0 466332 267308 71520 -1 1827
1829 0 466414 267346 71560 -1 1828
1830 0 466577 267389 71600 -1 1829
1831 0 466619 267363 71640 -1 1830
1832 0 466669 267351 71680 -1 1831
1833 0 466733 267283 71680 -1 1832
1834 0 466883 267227 71720 -1 1833
1835 0 466859 267605 71680 -1 1832
1836 0 466953 267685 71720 -1 1835
1837 0 467027 267761 71800 -1 1836
1838 0 467081 267791 71840 -1 1837
1839 0 467179 267753 71920 -1 1838
1840 0 467217 267759 71960 -1 1839
1841 0 467279 267959 71960 -1 1840
1842 0 467151 268067 71960 -1 1841
1843 0 467083 268163 71920 -1 1842
1844 0 465574 267218 70800 -1 1816
1845 0 465586 267230 70760 -1 1844
1846 0 460837 263493 68320 -1 1762
1847 0 460709 263503 68320 -1 1846
1848 0 460671 263483 68320 -1 1847
1849 0 460647 263389 68360 -1 1848
1850 0 463820 264234 64840 -1 1726
1851 0 463820 264234 64800 -1 1850
1852 0 463830 264238 64760 -1 1851
1853 0 466480 264404 63240 -1 1710
1854 0 466676 264456 63280 -1 1853
1855 0 466776 264384 63360 -1 1854
1856 0 466776 264344 63440 -1 1855
1857 0 466805 264326 63480 -1 1856
1858 0 465666 264298 61320 -1 1700
1859 0 465510 264354 61200 -1 1858
1860 0 464886 264362 61000 -1 1859
1861 0 464142 264202 60920 -1 1860
1862 0 463914 264118 60800 -1 1861
1863 0 463746 264322 60720 -1 1862
1864 0 463662 264222 60640 -1 1863
1865 0 463178 263654 60560 -1 1864
1866 0 462910 263246 60440 -1 1865
1867 0 462646 262818 60360 -1 1866
1868 0 462274 262590 60280 -1 1867
1869 0 461982 262282 60200 -1 1868
1870 0 461662 262174 60080 -1 1869
1871 0 461286 261930 59960 -1 1870
1872 0 461042 261870 59840 -1 1871
1873 0 460794 261934 59720 -1 1872
1874 0 460214 261978 59640 -1 1873
1875 0 459062 261934 59560 -1 1874
1876 0 458538 262058 59440 -1 1875
1877 0 458242 261974 59320 -1 1876
1878 0 457938 261854 59200 -1 1877
1879 0 457654 261614 59000 -1 1878
1880 0 457106 261186 58960 -1 1879
1881 0 456790 261066 58880 -1 1880
1882 0 456586 261030 58720 -1 1881
1883 0 456446 260886 58560 -1 1882
1884 0 456162 260750 58440 -1 1883
1885 0 455650 260614 58360 -1 1884
1886 0 454652 260602 58360 -1 1885
1887 0 454432 260590 58400 -1 1886
1888 0 454460 260666 58520 -1 1887
1889 0 453976 260694 58600 -1 1888
1890 0 454008 260662 58680 -1 1889
1891 0 454034 260656 58720 -1 1890
1892 0 454032 260636 58760 -1 1891
1893 0 454030 260656 58840 -1 1892
1894 0 454028 260710 58960 -1 1893
1895 0 453906 260802 59040 -1 1894
1896 0 453866 260832 59120 -1 1895
1897 0 453882 260880 59240 -1 1896
1898 0 453884 261022 59360 -1 1897
1899 0 453886 261082 59440 -1 1898
1900 0 453788 261174 59520 -1 1899
1901 0 453728 261300 59560 -1 1900
1902 0 453584 261526 59600 -1 1901
1903 0 453512 261606 59640 -1 1902
1904 0 453694 261602 59760 -1 1903
1905 0 453616 261802 59840 -1 1904
1906 0 453476 261932 59880 -1 1905
1907 0 453416 262100 59920 -1 1906
1908 0 453320 262328 59920 -1 1907
1909 0 453104 262968 59920 -1 1908
1910 0 452980 263044 59960 -1 1909
1911 0 452860 263244 60000 -1 1910
1912 0 452748 263372 60000 -1 1911
1913 0 452844 263480 60080 -1 1912
1914 0 452744 263580 60120 -1 1913
1915 0 452536 263776 60120 -1 1914
1916 0 452396 263920 60120 -1 1915
1917 0 452080 264072 60160 -1 1916
1918 0 451708 264348 60200 -1 1917
1919 0 451532 264512 60200 -1 1918
1920 0 451820 264972 60200 -1 1919
1921 0 452048 265112 60200 -1 1920
1922 0 452068 265096 60160 -1 1921
1923 0 452100 265172 60240 -1 1921
1924 0 452182 265238 60280 -1 1923
1925 0 452304 265442 60360 -1 1924
1926 0 452486 265642 60440 -1 1925
1927 0 452564 265692 60520 -1 1926
1928 0 452576 265918 60640 -1 1927
1929 0 452658 265972 60680 -1 1928
1930 0 452760 265862 60760 -1 1929
1931 0 452788 265898 60840 -1 1930
1932 0 452990 265856 61000 -1 1931
1933 0 453132 265700 61120 -1 1932
1934 0 453416 265886 61160 -1 1933
1935 0 453548 266152 61280 -1 1934
1936 0 453576 266166 61320 -1 1935
1937 0 454020 266360 61320 -1 1936
1938 0 454196 266400 61320 -1 1937
1939 0 454274 266394 61320 -1 1938
1940 0 454368 266424 61320 -1 1939
1941 0 454422 266426 61360 -1 1940
1942 0 454336 266426 61280 -1 1940
1943 0 451530 264526 60320 -1 1919
1944 0 451530 264526 60360 -1 1943
1945 0 450646 264726 60360 -1 1944
1946 0 450622 264722 60320 -1 1945
1947 0 450362 264732 60280 -1 1946
1948 0 450074 264690 60200 -1 1947
1949 0 449842 264634 60160 -1 1948
1950 0 449708 264576 60120 -1 1949
1951 0 449592 264546 60080 -1 1950
1952 0 449266 264504 59960 -1 1951
1953 0 449046 264546 59840 -1 1952
1954 0 448948 264574 59760 -1 1953
1955 0 448806 264610 59640 -1 1954
1956 0 448632 264650 59520 -1 1955
1957 0 448530 264698 59400 -1 1956
1958 0 448348 264700 59280 -1 1957
1959 0 448154 264764 59160 -1 1958
1960 0 448022 264810 59120 -1 1959
1961 0 447974 264826 59080 -1 1960
1962 0 447484 264880 59040 -1 1961
1963 0 447296 264918 58960 -1 1962
1964 0 447208 264868 58920 -1 1963
1965 0 447190 264986 58880 -1 1964
1966 0 447060 264982 58720 -1 1965
1967 0 446688 265086 58560 -1 1966
1968 0 446460 265100 58520 -1 1967
1969 0 446232 265102 58480 -1 1968
1970 0 446252 265158 58360 -1 1969
1971 0 446172 265326 58280 -1 1970
1972 0 446056 265470 58280 -1 1971
1973 0 445632 265862 58280 -1 1972
1974 0 445372 266066 58280 -1 1973
1975 0 445348 266174 58240 -1 1974
1976 0 445148 266450 58200 -1 1975
1977 0 445152 266534 58160 -1 1976
1978 0 445196 266526 58120 -1 1977
1979 0 445188 266550 58080 -1 1978
1980 0 445228 266654 58000 -1 1979
1981 0 445278 266760 57920 -1 1980
1982 0 445296 266830 57840 -1 1981
1983 0 445466 266954 57720 -1 1982
1984 0 445466 266962 57680 -1 1983
1985 0 445468 266976 57600 -1 1984
1986 0 445456 267090 57520 -1 1985
1987 0 445480 267156 57440 -1 1986
1988 0 445472 267222 57320 -1 1987
1989 0 445512 267282 57200 -1 1988
1990 0 445578 267272 57080 -1 1989
1991 0 445548 267366 56960 -1 1990
1992 0 445524 267562 56680 -1 1991
1993 0 445600 267598 56560 -1 1992
1994 0 445612 267656 56400 -1 1993
1995 0 445650 267660 56320 -1 1994
1996 0 445666 267652 56200 -1 1995
1997 0 445688 267642 56040 -1 1996
1998 0 445644 267584 55920 -1 1997
1999 0 445612 267600 55800 -1 1998
2000 0 445540 267646 55760 -1 1999
2001 0 445532 267684 55680 -1 2000
2002 0 445406 267736 55560 -1 2001
2003 0 445348 267792 55400 -1 2002
2004 0 445364 267804 55360 -1 2003
2005 0 445328 267762 55320 -1 2004
2006 0 445086 267736 55280 -1 2005
2007 0 444918 267742 55240 -1 2006
2008 0 444856 267764 55200 -1 2007
2009 0 444610 267760 55200 -1 2008
2010 0 444470 267866 55200 -1 2009
2011 0 444426 267916 55240 -1 2010
2012 0 444347 267950 55280 -1 2011
2013 0 444600 267748 55120 -1 2009
2014 0 445534 267986 55280 -1 2005
2015 0 445554 268004 55240 -1 2014
2016 0 445568 268082 55200 -1 2015
2017 0 445536 268118 55040 -1 2016
2018 0 445402 268262 54920 -1 2017
2019 0 445358 268304 54840 -1 2018
2020 0 445328 268342 54720 -1 2019
2021 0 445754 266904 57600 -1 1985
2022 0 445936 266964 57560 -1 2021
2023 0 445712 264934 58520 -1 1968
2024 0 445636 264950 58520 -1 2023
2025 0 445437 264942 58560 -1 2024
2026 0 455394 260546 58320 -1 1885
2027 0 453706 260350 58160 -1 2026
2028 0 453222 260226 58040 -1 2027
2029 0 452854 260126 57920 -1 2028
2030 0 452474 259974 57800 -1 2029
2031 0 452438 260006 57680 -1 2030
2032 0 452146 259974 57560 -1 2031
2033 0 452050 259950 57440 -1 2032
2034 0 451734 259818 57360 -1 2033
2035 0 451386 259610 57280 -1 2034
2036 0 451122 259302 57160 -1 2035
2037 0 450754 259058 57200 -1 2036
2038 0 450394 258822 57320 -1 2037
2039 0 450484 258914 57360 -1 2038
2040 0 450450 258884 57440 -1 2039
2041 0 450476 258910 57480 -1 2040
2042 0 450444 258939 57520 -1 2041
2043 0 450398 258890 57600 -1 2042
2044 0 450279 258888 57720 -1 2043
2045 0 450231 258940 57760 -1 2044
2046 0 450010 258334 57240 -1 2038
2047 0 449978 258318 57160 -1 2046
2048 0 449894 258126 57040 -1 2047
2049 0 449682 258026 56920 -1 2048
2050 0 449582 258022 56800 -1 2049
2051 0 449350 257854 56640 -1 2050
2052 0 449262 257770 56560 -1 2051
2053 0 449022 257626 56360 -1 2052
2054 0 448622 257530 56240 -1 2053
2055 0 448250 257646 56040 -1 2054
2056 0 448070 257778 55960 -1 2055
2057 0 448030 257830 55840 -1 2056
2058 0 448026 257830 55720 -1 2057
2059 0 447982 257850 55600 -1 2058
2060 0 447998 257930 55520 -1 2059
2061 0 448002 257950 55440 -1 2060
2062 0 447902 257838 55360 -1 2061
2063 0 447830 257698 55200 -1 2062
2064 0 447634 257566 55040 -1 2063
2065 0 447430 257494 54960 -1 2064
2066 0 447410 257534 54840 -1 2065
2067 0 447146 257354 54720 -1 2066
2068 0 446858 257194 54600 -1 2067
2069 0 446670 257170 54480 -1 2068
2070 0 445978 257090 54440 -1 2069
2071 0 445350 257142 54320 -1 2070
2072 0 445118 257206 54240 -1 2071
2073 0 445102 257218 54120 -1 2072
2074 0 444678 257214 54000 -1 2073
2075 0 444322 257190 53840 -1 2074
2076 0 444258 257226 53760 -1 2075
2077 0 444182 257294 53640 -1 2076
2078 0 444078 257366 53560 -1 2077
2079 0 443794 257438 53440 -1 2078
2080 0 443658 257542 53320 -1 2079
2081 0 443646 257586 53120 -1 2080
2082 0 443714 257662 53000 -1 2081
2083 0 443806 257826 52880 -1 2082
2084 0 443938 258106 52760 -1 2083
2085 0 443986 258330 52600 -1 2084
2086 0 444126 258470 52480 -1 2085
2087 0 444218 258534 52360 -1 2086
2088 0 444154 258654 52240 -1 2087
2089 0 444382 258814 52080 -1 2088
2090 0 444482 258918 51960 -1 2089
2091 0 444738 259166 51800 -1 2090
2092 0 444826 259250 51680 -1 2091
2093 0 445006 259518 51560 -1 2092
2094 0 444848 259322 51560 -1 2093
2095 0 444768 259398 51520 -1 2094
2096 0 444768 259414 51480 -1 2095
2097 0 445346 259746 51520 -1 2093
2098 0 445495.34 259884.67 51440 -1 2097
2099 0 445332 259770 51440 -1 2098
2100 0 445340 259726 51400 -1 2099
2101 0 445340 259726 51360 -1 2100
2102 0 445570 259954 51400 -1 2098
2103 0 445858 260226 51280 -1 2102
2104 0 445948.66 260354 51200 -1 2103
2105 0 446072 260414 51200 -1 2104
2106 0 446232 260554 51200 -1 2105
2107 0 446415 260666 51200 -1 2106
2108 0 446519 260802 51240 -1 2107
2109 0 446707 261018 51280 -1 2108
2110 0 446867 261286 51280 -1 2109
2111 0 446911 261394 51280 -1 2110
2112 0 446843 261494 51280 -1 2111
2113 0 446748 261538 51280 -1 2112
2114 0 446706 261536 51320 -1 2113
2115 0 447037 261390 51280 -1 2111
2116 0 447253 261426 51280 -1 2115
2117 0 447309 261446 51240 -1 2116
2118 0 447417 261438 51200 -1 2117
2119 0 447527 261454 51120 -1 2118
2120 0 447717 261536 51040 -1 2119
2121 0 447989 261760 51040 -1 2120
2122 0 448243 262000 51040 -1 2121
2123 0 448379 262092 51040 -1 2122
2124 0 448433 262120 51080 -1 2123
2125 0 448495 262156 51200 -1 2124
2126 0 448711 262202 51320 -1 2125
2127 0 448919 262324 51320 -1 2126
2128 0 449077 262392 51360 -1 2127
2129 0 449145 262420 51400 -1 2128
2130 0 449261 262486 51400 -1 2129
2131 0 449347 262488 51400 -1 2130
2132 0 449501 262474 51360 -1 2131
2133 0 449676 262480 51360 -1 2132
2134 0 449898 262656 51360 -1 2133
2135 0 449966 262772 51360 -1 2134
2136 0 449968 262866 51320 -1 2135
2137 0 450094 263018 51280 -1 2136
2138 0 450204 263182 51240 -1 2137
2139 0 450284 263262 51200 -1 2138
2140 0 450472 263592 51200 -1 2139
2141 0 450472 263592 51240 -1 2140
2142 0 450374 263736 51160 -1 2140
2143 0 445994 260418 51160 -1 2104
2144 0 446018 260366 51120 -1 2143
2145 0 446042 260370 51080 -1 2144
2146 0 449818 258166 57320 -1 2046
2147 0 449782 258050 57440 -1 2146
2148 0 449426 258062 57560 -1 2147
2149 0 449294 258054 57680 -1 2148
2150 0 449214 257990 57800 -1 2149
2151 0 449002 257970 57880 -1 2150
2152 0 448750 257886 58000 -1 2151
2153 0 448610 257898 58120 -1 2152
2154 0 448286 257798 58240 -1 2153
2155 0 448138 257770 58360 -1 2154
2156 0 448034 257686 58480 -1 2155
2157 0 447950 257602 58600 -1 2156
2158 0 447726 257558 58720 -1 2157
2159 0 447550 257606 58800 -1 2158
2160 0 447466 257638 58920 -1 2159
2161 0 447254 257598 59040 -1 2160
2162 0 446974 257642 59200 -1 2161
2163 0 446838 257642 59320 -1 2162
2164 0 446746 257694 59440 -1 2163
2165 0 446630 257794 59560 -1 2164
2166 0 446290 257858 59680 -1 2165
2167 0 446118 257850 59800 -1 2166
2168 0 446190 257832 59840 -1 2167
2169 0 446654.5 257774.5 59840 -1 2168
2170 0 447006.5 257778.5 59840 -1 2169
2171 0 447054.5 257790.5 59880 -1 2170
2172 0 447136 257780 59920 -1 2171
2173 0 447220 257764 59960 -1 2172
2174 0 447326 257772 60000 -1 2173
2175 0 446262 257814 59880 -1 2168
2176 0 446114 257778 59960 -1 2175
2177 0 446118 257754 60080 -1 2176
2178 0 446098 257766 60200 -1 2177
2179 0 446142 257858 60240 -1 2178
2180 0 446130 257866 60320 -1 2179
2181 0 446026 258006 60400 -1 2180
2182 0 445946 258166 60480 -1 2181
2183 0 445994 258318 60600 -1 2182
2184 0 446010 258426 60680 -1 2183
2185 0 445990 258574 60760 -1 2184
2186 0 446014 258658 60880 -1 2185
2187 0 446038.5 258650.5 60920 -1 2186
2188 0 446070.5 258674.5 61000 -1 2187
2189 0 446274 258446 61040 -1 2188
2190 0 446326 258618 61080 -1 2189
2191 0 446374 258450 61120 -1 2190
2192 0 446374 258436 61160 -1 2191
2193 0 445598 258494 60920 -1 2186
2194 0 445514 258466 61000 -1 2193
2195 0 445532 258308 61040 -1 2194
2196 0 445532 258168 61080 -1 2195
2197 0 445496 258040 61120 -1 2196
2198 0 445492 257976 61160 -1 2197
2199 0 445436 257928 61240 -1 2198
2200 0 445464 257804 61320 -1 2199
2201 0 445480 257720 61400 -1 2200
2202 0 445456 257636 61520 -1 2201
2203 0 445344 257584 61640 -1 2202
2204 0 445276 257576 61760 -1 2203
2205 0 445242 257554 61840 -1 2204
2206 0 445170 257610 61960 -1 2205
2207 0 445022 257678 62120 -1 2206
2208 0 445026 257674 62280 -1 2207
2209 0 445014.5 257610.5 62320 -1 2208
2210 0 444921 257434 62320 -1 2209
2211 0 444789 257300 62320 -1 2210
2212 0 444773 257264 62360 -1 2211
2213 0 445010 257850 62320 -1 2208
2214 0 444958 257926 62440 -1 2213
2215 0 444802 257982 62560 -1 2214
2216 0 444594 257954 62680 -1 2215
2217 0 444422 258050 62760 -1 2216
2218 0 444278 258142 62880 -1 2217
2219 0 444104 258156 62960 -1 2218
2220 0 443988 258204 63000 -1 2219
2221 0 443540 258476 63080 -1 2220
2222 0 443360 258456 63200 -1 2221
2223 0 443210 258474 63320 -1 2222
2224 0 443170 258578 63400 -1 2223
2225 0 443082 258630 63520 -1 2224
2226 0 443040 258620 63680 -1 2225
2227 0 443024 258604 63840 -1 2226
2228 0 442984 258508 64000 -1 2227
2229 0 442624 258352 64040 -1 2228
2230 0 442524 258340 64160 -1 2229
2231 0 442256 258348 64280 -1 2230
2232 0 442046 258382 64400 -1 2231
2233 0 441870 258438 64520 -1 2232
2234 0 441582 258462 64640 -1 2233
2235 0 441374 258426 64760 -1 2234
2236 0 441268 258364 64880 -1 2235
2237 0 441244 258280 65000 -1 2236
2238 0 441072 258164 65120 -1 2237
2239 0 441050.5 258046.5 65120 -1 2238
2240 0 441074.5 258010.5 65080 -1 2239
2241 0 440848 258008 65240 -1 2238
2242 0 440642 258006 65360 -1 2241
2243 0 440558 258026 65480 -1 2242
2244 0 440466 257982 65680 -1 2243
2245 0 440482 257850 65800 -1 2244
2246 0 439934 257606 65840 -1 2245
2247 0 439904.66 257598 65880 -1 2246
2248 0 439846 257582 65960 -1 2247
2249 0 439782 257562 66040 -1 2248
2250 0 439718 257542 66120 -1 2249
2251 0 439664 257464 66280 -1 2250
2252 0 439612 257332 66480 -1 2251
2253 0 439616 257332 66680 -1 2252
2254 0 439628 257308 66760 -1 2253
2255 0 440084 256464 66760 -1 2254
2256 0 440120 256264 66680 -1 2255
2257 0 440168 255996 66600 -1 2256
2258 0 440196 255856 66520 -1 2257
2259 0 440216 255748 66440 -1 2258
2260 0 440234 255662 66320 -1 2259
2261 0 440190 255594 66120 -1 2260
2262 0 440034 255418 65920 -1 2261
2263 0 439978 255370 65720 -1 2262
2264 0 439814 255346 65560 -1 2263
2265 0 439790 255346 65400 -1 2264
2266 0 439854 255298 65200 -1 2265
2267 0 439922 255174 65040 -1 2266
2268 0 440006 255022 64840 -1 2267
2269 0 440126 254902 64640 -1 2268
2270 0 440414 254750 64480 -1 2269
2271 0 440774 254474 64320 -1 2270
2272 0 441058 254322 64400 -1 2271
2273 0 441334 254110 64520 -1 2272
2274 0 441772 254052 64480 -1 2273
2275 0 442068 254200 64400 -1 2274
2276 0 442328 254236 64320 -1 2275
2277 0 442694 254330 64240 -1 2276
2278 0 442950 254378 64320 -1 2277
2279 0 442990 254430 64400 -1 2278
2280 0 443106 254574 64520 -1 2279
2281 0 443206 254658 64600 -1 2280
2282 0 443426 254742 64680 -1 2281
2283 0 443972 254940 64640 -1 2282
2284 0 444140 254948 64760 -1 2283
2285 0 444260 254948 64840 -1 2284
2286 0 444428 254988 64960 -1 2285
2287 0 444552 255004 65080 -1 2286
2288 0 444700 254996 65200 -1 2287
2289 0 444868 254920 65360 -1 2288
2290 0 445040 254836 65480 -1 2289
2291 0 445404 254812 65600 -1 2290
2292 0 445562 254802 65680 -1 2291
2293 0 445782 254770 65760 -1 2292
2294 0 446082 254746 65880 -1 2293
2295 0 446278 254802 66000 -1 2294
2296 0 446288 254810 66080 -1 2295
2297 0 446298 254818 66160 -1 2296
2298 0 446512 254844 66200 -1 2297
2299 0 446592 254868 66280 -1 2298
2300 0 446860 254944 66360 -1 2299
2301 0 446912 254980 66440 -1 2300
2302 0 446896 255032 66560 -1 2301
2303 0 446968 255208 66680 -1 2302
2304 0 447088 255268 66720 -1 2303
2305 0 447284 255432 66760 -1 2304
2306 0 439676 257328 66880 -1 2254
2307 0 439824 257300 67000 -1 2306
2308 0 439900 257220 67120 -1 2307
2309 0 439655 257152 67160 -1 2308
2310 0 439565 257098 67240 -1 2309
2311 0 439547 257074 67280 -1 2310
2312 0 439501 256996 67360 -1 2311
2313 0 439453 256940 67440 -1 2312
2314 0 440346.5 257750.5 66040 -1 2249
2315 0 440434.5 257850.5 66040 -1 2314
2316 0 440476 257872 66080 -1 2315
2317 0 440550 257908 66120 -1 2316
2318 0 440654 258122 66120 -1 2317
2319 0 440654 258154 66080 -1 2318
2320 0 440682 258312 66040 -1 2319
2321 0 440724 258548 66040 -1 2320
2322 0 440696 258606 66040 -1 2321
2323 0 440670 258688 66000 -1 2322
2324 0 440570 258820 65960 -1 2323
2325 0 440522 258908 65960 -1 2324
2326 0 440484 259058 65960 -1 2325
2327 0 440512 259346 65960 -1 2326
2328 0 440672 259444 65920 -1 2327
2329 0 439212 257746 65880 -1 2247
2330 0 438996 257782 65880 -1 2329
2331 0 438946 257800 65840 -1 2330
2332 0 438752 257804 65800 -1 2331
2333 0 438562 257860 65760 -1 2332
2334 0 438458 257922 65720 -1 2333
2335 0 438334 257952 65680 -1 2334
2336 0 438282 257972 65640 -1 2335
2337 0 438220 258010 65600 -1 2336
2338 0 438072 258132 65560 -1 2337
2339 0 438066 258136 65480 -1 2338
2340 0 437996 258182 65400 -1 2339
2341 0 437936 258210 65360 -1 2340
2342 0 437890 258246 65280 -1 2341
2343 0 437798 258322 65240 -1 2342
2344 0 437690 258398 65200 -1 2343
2345 0 437644 258432 65080 -1 2344
2346 0 437522 258584 65000 -1 2345
2347 0 437392 258722 64920 -1 2346
2348 0 437354 258766 64840 -1 2347
2349 0 437306 258786 64720 -1 2348
2350 0 437230 258812 64600 -1 2349
2351 0 437230 258798 64520 -1 2350
2352 0 437231 258812 64480 -1 2351
2353 0 437081 258780 64440 -1 2352
2354 0 437053 258746 64400 -1 2353
2355 0 436983 258724 64360 -1 2354
2356 0 436903 258726 64320 -1 2355
2357 0 436897 258726 64280 -1 2356
2358 0 436873 258732 64240 -1 2357
2359 0 436795 258774 64200 -1 2358
2360 0 436697 258814 64160 -1 2359
2361 0 436609 258834 64080 -1 2360
2362 0 436433 258924 64000 -1 2361
2363 0 436291 259006 63920 -1 2362
2364 0 436159 259060 63880 -1 2363
2365 0 436001 259154 63840 -1 2364
2366 0 435735 259330 63800 -1 2365
2367 0 435545 259398 63760 -1 2366
2368 0 435441 259448 63720 -1 2367
2369 0 494800.12 249078.89 82560 -1 660
2370 0 494810.06 249186.22 82600 -1 2369
2371 0 494894 249378 82800 -1 2370
2372 0 494878 249406 82920 -1 2371
2373 0 494858 249466 83040 -1 2372
2374 0 494690 249530 83240 -1 2373
2375 0 494726 249694 83400 -1 2374
2376 0 494626 249818 83520 -1 2375
2377 0 494586 249786 83680 -1 2376
2378 0 494458 249830 83840 -1 2377
2379 0 494318 249830 83960 -1 2378
2380 0 494302 249854 84120 -1 2379
2381 0 494298 249966 84280 -1 2380
2382 0 494114 250034 84440 -1 2381
2383 0 494014 250122 84600 -1 2382
2384 0 493814 250246 84760 -1 2383
2385 0 493694 250310 84920 -1 2384
2386 0 493670 250426 85080 -1 2385
2387 0 493630 250466 85200 -1 2386
2388 0 493462 250506 85320 -1 2387
2389 0 493270 250530 85480 -1 2388
2390 0 492846 250750 85640 -1 2389
2391 0 492594 250934 85760 -1 2390
2392 0 492510 251050 85920 -1 2391
2393 0 492274 251166 86040 -1 2392
2394 0 492030 251270 86200 -1 2393
2395 0 491494 251394 86280 -1 2394
2396 0 490978 251374 86440 -1 2395
2397 0 490230 251286 86560 -1 2396
2398 0 489590 251486 86640 -1 2397
2399 0 489554 251646 86600 -1 2398
2400 0 489394 251814 86480 -1 2399
2401 0 490010 251338 86680 -1 2398
2402 0 489938 251166 86840 -1 2401
2403 0 489734 251222 86920 -1 2402
2404 0 489702 251278 87000 -1 2403
2405 0 488690 251538 86800 -1 2398
2406 0 488170 251766 86840 -1 2405
2407 0 487808 252036 86920 -1 2406
2408 0 487668 252268 87000 -1 2407
2409 0 487404 252524 87120 -1 2408
2410 0 486890 252874 87200 -1 2409
2411 0 486270 253022 87240 -1 2410
2412 0 485806 254006 87200 -1 2411
2413 0 485778 254254 87120 -1 2412
2414 0 485238 254846 87120 -1 2413
2415 0 485010 255094 87200 -1 2414
2416 0 484650 255146 87360 -1 2415
2417 0 484160 255576 87440 -1 2416
2418 0 483932 255764 87520 -1 2417
2419 0 483808 255796 87680 -1 2418
2420 0 483692 255848 87880 -1 2419
2421 0 482962 256094 88000 -1 2420
2422 0 482434 256246 88160 -1 2421
2423 0 482362 256206 88320 -1 2422
2424 0 482408 256072 88480 -1 2423
2425 0 482508 255804 88600 -1 2424
2426 0 482456 255816 88640 -1 2425
2427 0 482256 256184 88760 -1 2426
2428 0 482240 256232 88880 -1 2427
2429 0 482092 256256 89040 -1 2428
2430 0 482065 256280 89080 -1 2429
2431 0 481810.66 256418 89080 -1 2430
2432 0 481746.66 256446 89080 -1 2431
2433 0 481719 256476 89040 -1 2432
2434 0 481709 256491 89000 -1 2433
2435 0 481699 256539 88960 -1 2434
2436 0 481896 256687 88880 -1 2435
2437 0 481922 256709 88840 -1 2436
2438 0 481968 256743 88760 -1 2437
2439 0 481958 256791 88720 -1 2438
2440 0 482050 256371 88600 -1 2439
2441 0 481965 256513 88560 -1 2440
2442 0 481725 256495 88560 -1 2441
2443 0 481614 256607 88520 -1 2442
2444 0 481543 256706 88480 -1 2443
2445 0 481486 256751 88440 -1 2444
2446 0 481420 256813 88400 -1 2445
2447 0 481361 256868 88360 -1 2446
2448 0 481304 256923 88320 -1 2447
2449 0 481134 256841 88280 -1 2448
2450 0 481041 256788 88320 -1 2449
2451 0 481015 256693 88360 -1 2450
2452 0 481045 256621 88400 -1 2451
2453 0 481091 256533 88440 -1 2452
2454 0 481148 256468 88480 -1 2453
2455 0 481204 256378 88520 -1 2454
2456 0 481229 256286 88560 -1 2455
2457 0 480987 256830 88240 -1 2449
2458 0 480939 256841 88200 -1 2457
2459 0 480875 256748 88200 -1 2458
2460 0 480929 256684 88200 -1 2459
2461 0 480925 256716 88160 -1 2460
2462 0 481984 256352 89200 -1 2430
2463 0 481860 256416 89320 -1 2462
2464 0 481592 256598 89360 -1 2463
2465 0 481620 256660 89560 -1 2464
2466 0 481568 256648 89600 -1 2465
2467 0 481455 256692 89640 -1 2466
2468 0 481455 256692 89680 -1 2467
2469 0 481324 256780 89400 -1 2464
2470 0 481024 256892 89480 -1 2469
2471 0 480584 257120 89600 -1 2470
2472 0 480414 257262 89720 -1 2471
2473 0 480254 257442 89800 -1 2472
2474 0 480170 257546 89920 -1 2473
2475 0 480110 257618 90000 -1 2474
2476 0 479986 257734 90120 -1 2475
2477 0 479878 257822 90240 -1 2476
2478 0 479574 257966 90360 -1 2477
2479 0 479364.66 258026 90440 -1 2478
2480 0 479238.66 258146 90440 -1 2479
2481 0 479250.66 258254 90440 -1 2480
2482 0 479289 258344 90400 -1 2481
2483 0 479309 258386 90360 -1 2482
2484 0 479353 258418 90240 -1 2483
2485 0 479397 258470 90080 -1 2484
2486 0 479501 258490 90000 -1 2485
2487 0 479529 258466 89880 -1 2486
2488 0 479545 258446 89760 -1 2487
2489 0 479523 258476 89640 -1 2488
2490 0 479537 258584 89520 -1 2489
2491 0 479571 258648 89400 -1 2490
2492 0 479623 258658 89360 -1 2491
2493 0 479645 258680 89320 -1 2492
2494 0 479841 259074 89320 -1 2493
2495 0 479847 259154 89360 -1 2494
2496 0 479743 259370 89440 -1 2495
2497 0 479739 259456 89480 -1 2496
2498 0 479659 259624 89480 -1 2497
2499 0 479703 259822 89480 -1 2498
2500 0 479729 259878 89440 -1 2499
2501 0 479797 259932 89400 -1 2500
2502 0 479817 260064 89400 -1 2501
2503 0 479767 260106 89360 -1 2502
2504 0 479691 260140 89320 -1 2503
2505 0 479649 260174 89280 -1 2504
2506 0 479597 260196 89240 -1 2505
2507 0 479595 260258 89200 -1 2506
2508 0 479635 260366 89200 -1 2507
2509 0 479679 260448 89200 -1 2508
2510 0 479711 260442 89160 -1 2509
2511 0 479785 260502 89160 -1 2510
2512 0 479847 260516 89120 -1 2511
2513 0 479921 260548 89040 -1 2512
2514 0 479793 259934 89520 -1 2499
2515 0 479995 259982 89520 -1 2514
2516 0 480144 260004 89480 -1 2515
2517 0 479260 258056 90480 -1 2479
2518 0 478784 258092 90600 -1 2517
2519 0 480084 258156 90680 -1 2518
2520 0 479952 258192 90840 -1 2519
2521 0 479876 258204 91000 -1 2520
2522 0 479812 258212 91160 -1 2521
2523 0 479620 258240 91280 -1 2522
2524 0 478656 258648 91320 -1 2523
2525 0 477768 259216 91360 -1 2524
2526 0 477090 259614 91400 -1 2525
2527 0 476902 259666 91480 -1 2526
2528 0 476622 259770 91560 -1 2527
2529 0 475978 260254 91640 -1 2528
2530 0 475268 260664 91600 -1 2529
2531 0 474744 260780 91720 -1 2530
2532 0 474526 260862 91800 -1 2531
2533 0 474462 260854 91920 -1 2532
2534 0 474342 260922 92080 -1 2533
2535 0 474246 261110 92200 -1 2534
2536 0 474046 261666 92240 -1 2535
2537 0 473946 261758 92360 -1 2536
2538 0 473582 261870 92480 -1 2537
2539 0 473466 261918 92600 -1 2538
2540 0 473288 261960 92720 -1 2539
2541 0 472956 262068 92880 -1 2540
2542 0 472496 262516 92960 -1 2541
2543 0 472064 262824 93000 -1 2542
2544 0 471864 262932 93120 -1 2543
2545 0 471714 263082 93200 -1 2544
2546 0 471462 263342 93320 -1 2545
2547 0 471290 263582 93440 -1 2546
2548 0 471090 263898 93560 -1 2547
2549 0 470844 264096 93680 -1 2548
2550 0 470620 264232 93760 -1 2549
2551 0 469800 264656 93880 -1 2550
2552 0 469298 264858 93920 -1 2551
2553 0 468874 265046 94000 -1 2552
2554 0 468566 265138 94120 -1 2553
2555 0 467528 265388 94080 -1 2554
2556 0 467258 265500 94040 -1 2555
2557 0 467010 265552 94040 -1 2556
2558 0 466770 265808 94040 -1 2557
2559 0 466750 265836 94080 -1 2558
2560 0 466732 265856 94120 -1 2559
2561 0 466988 265612 94000 -1 2556
2562 0 466650 266042 93960 -1 2561
2563 0 466230 266310 93880 -1 2562
2564 0 465902 266478 93800 -1 2563
2565 0 465502 266846 93680 -1 2564
2566 0 465404 267148 93600 -1 2565
2567 0 465180 267356 93480 -1 2566
2568 0 464860 267688 93360 -1 2567
2569 0 464758 267798 93280 -1 2568
2570 0 464730 267818 93200 -1 2569
2571 0 464630 267898 93080 -1 2570
2572 0 464550 268074 92960 -1 2571
2573 0 464498 268178 92880 -1 2572
2574 0 464282 268366 92760 -1 2573
2575 0 464214 268442 92680 -1 2574
2576 0 464032 268624 92520 -1 2575
2577 0 463866 268746 92480 -1 2576
2578 0 463700 268868 92440 -1 2577
2579 0 463412 269028 92360 -1 2578
2580 0 463072 269228 92240 -1 2579
2581 0 462902 269386 92120 -1 2580
2582 0 462806 269582 92000 -1 2581
2583 0 462710 269710 91920 -1 2582
2584 0 462570 269894 91840 -1 2583
2585 0 462390 270170 91760 -1 2584
2586 0 462148 270384 91680 -1 2585
2587 0 462024 270536 91600 -1 2586
2588 0 461920 270628 91520 -1 2587
2589 0 461796 270784 91440 -1 2588
2590 0 461664 270916 91360 -1 2589
2591 0 461520 271088 91240 -1 2590
2592 0 461460 271188 91160 -1 2591
2593 0 461416 271316 91080 -1 2592
2594 0 461350 271406 90960 -1 2593
2595 0 461214 271650 90840 -1 2594
2596 0 460870 271918 90760 -1 2595
2597 0 461062 271894 90600 -1 2596
2598 0 459498 272074 90440 -1 2597
2599 0 459510 272058 90280 -1 2598
2600 0 459502 272026 90120 -1 2599
2601 0 459536 272032 90000 -1 2600
2602 0 459500 272140 89840 -1 2601
2603 0 459524 272420 89720 -1 2602
2604 0 459540 272488 89640 -1 2603
2605 0 459408 272312 89520 -1 2604
2606 0 459420 272344 89400 -1 2605
2607 0 459444 272400 89240 -1 2606
2608 0 459460 272528 89120 -1 2607
2609 0 459328 272640 89000 -1 2608
2610 0 459168 272768 88880 -1 2609
2611 0 459068 272852 88720 -1 2610
2612 0 458982 272874 88600 -1 2611
2613 0 459228.66 272542.66 88600 -1 2612
2614 0 459200.66 272422.66 88600 -1 2613
2615 0 459131 272363 88560 -1 2614
2616 0 458682 273150 88480 -1 2612
2617 0 458586 273262 88400 -1 2616
2618 0 458422 273494 88280 -1 2617
2619 0 458358 273686 88160 -1 2618
2620 0 458312 274024 88000 -1 2619
2621 0 458288 274228 87840 -1 2620
2622 0 458292 274376 87720 -1 2621
2623 0 458314 274494 87600 -1 2622
2624 0 458286 274638 87480 -1 2623
2625 0 458330 274718 87320 -1 2624
2626 0 458382 274890 87160 -1 2625
2627 0 458346 275018 87040 -1 2626
2628 0 458346 275158 86880 -1 2627
2629 0 458470 275286 86760 -1 2628
2630 0 458554 275370 86640 -1 2629
2631 0 458590 275474 86520 -1 2630
2632 0 458640 275512 86400 -1 2631
2633 0 458804 275584 86200 -1 2632
2634 0 458980 275608 86040 -1 2633
2635 0 459024 275580 85920 -1 2634
2636 0 459076 275528 85840 -1 2635
2637 0 459066 275458 85720 -1 2636
2638 0 459074 275362 85560 -1 2637
2639 0 459098 275318 85480 -1 2638
2640 0 459090 275206 85360 -1 2639
2641 0 459050 275142 85200 -1 2640
2642 0 458946 275078 85040 -1 2641
2643 0 458790 275046 84880 -1 2642
2644 0 458688 275024 84840 -1 2643
2645 0 458477 275002 84840 -1 2644
2646 0 458466 274996 84880 -1 2645
2647 0 458362 274975 84880 -1 2646
2648 0 458247 274990 84880 -1 2647
2649 0 458241 274988 84840 -1 2648
2650 0 458241 274983 84800 -1 2649
2651 0 458136 274959 84920 -1 2648
2652 0 458093 274939 84960 -1 2651
2653 0 458009 274901 85000 -1 2652
2654 0 457998 274880 85040 -1 2653
2655 0 458000 274837 85080 -1 2654
2656 0 457987 274806 85120 -1 2655
2657 0 458007 274710 85160 -1 2656
2658 0 457999 274641 85200 -1 2657
2659 0 457941 274479 85200 -1 2658
2660 0 457910 274438 85240 -1 2659
2661 0 458586 275002 84800 -1 2644
2662 0 458530 274994 84680 -1 2661
2663 0 458388 274948 84560 -1 2662
2664 0 458320 274928 84440 -1 2663
2665 0 458148 274956 84320 -1 2664
2666 0 457976 274980 84200 -1 2665
2667 0 457812 275028 84080 -1 2666
2668 0 457652 275100 83960 -1 2667
2669 0 457504 275152 83840 -1 2668
2670 0 457404 275212 83680 -1 2669
2671 0 457244 275272 83560 -1 2670
2672 0 457000 275376 83440 -1 2671
2673 0 456860 275420 83360 -1 2672
2674 0 456608 275400 83240 -1 2673
2675 0 456428 275376 83120 -1 2674
2676 0 456264 275396 83000 -1 2675
2677 0 456076 275356 82880 -1 2676
2678 0 455902 275358 82760 -1 2677
2679 0 455690 275318 82600 -1 2678
2680 0 455486 275258 82440 -1 2679
2681 0 455338 275226 82280 -1 2680
2682 0 455126 275186 82120 -1 2681
2683 0 454878 275090 81960 -1 2682
2684 0 454594 274946 81840 -1 2683
2685 0 454410 274898 81760 -1 2684
2686 0 454263 274802 81640 -1 2685
2687 0 454214 274770 81600 -1 2686
2688 0 454236 274776 81400 -1 2687
2689 0 454264 274704 81200 -1 2688
2690 0 454140 274632 81040 -1 2689
2691 0 454048 274584 80880 -1 2690
2692 0 453956 274580 80680 -1 2691
2693 0 453808 274544 80480 -1 2692
2694 0 453124 274133 80360 -1 2693
2695 0 452896 273996 80320 -1 2694
2696 0 452838 273942 80160 -1 2695
2697 0 452394 273750 79960 -1 2696
2698 0 452394 273750 79840 -1 2697
2699 0 452290 273710 79800 -1 2698
2700 0 452226 273646 79600 -1 2699
2701 0 452180 273572 79440 -1 2700
2702 0 452136 273480 79240 -1 2701
2703 0 452116 273372 79040 -1 2702
2704 0 452088 273328 78880 -1 2703
2705 0 452008 273280 78680 -1 2704
2706 0 451884 273136 78480 -1 2705
2707 0 451672 272924 78360 -1 2706
2708 0 451572 272776 78240 -1 2707
2709 0 451558 272726 78080 -1 2708
2710 0 451562 272618 77920 -1 2709
2711 0 451554 272566 77760 -1 2710
2712 0 451582 272470 77600 -1 2711
2713 0 451646 272366 77400 -1 2712
2714 0 451610 272254 77200 -1 2713
2715 0 451638 272130 77040 -1 2714
2716 0 451594 272034 76840 -1 2715
2717 0 451498 271846 76760 -1 2716
2718 0 451636 272050 76760 -1 2717
2719 0 451784 272054 76760 -1 2718
2720 0 451836 272030 76720 -1 2719
2721 0 451868 271998 76680 -1 2720
2722 0 451905 271968 76640 -1 2721
2723 0 451925 271896 76600 -1 2722
2724 0 451917 271894 76560 -1 2723
2725 0 451914 271882 76520 -1 2724
2726 0 451974 271834 76560 -1 2724
2727 0 452029 271804 76520 -1 2726
2728 0 452057 271777 76480 -1 2727
2729 0 452122 271702 76480 -1 2728
2730 0 452179 271652 76440 -1 2729
2731 0 452260 271607 76400 -1 2730
2732 0 452292 271545 76360 -1 2731
2733 0 452345 271465 76280 -1 2732
2734 0 452385 271408 76200 -1 2733
2735 0 452474 271325 76120 -1 2734
2736 0 452467 271301 76080 -1 2735
2737 0 452477 271244 76040 -1 2736
2738 0 452531 271189 76000 -1 2737
2739 0 452653 271140 75920 -1 2738
2740 0 452727 271130 75880 -1 2739
2741 0 452801 271124 75840 -1 2740
2742 0 452867 271106 75800 -1 2741
2743 0 452929 271102 75760 -1 2742
2744 0 453019 271100 75720 -1 2743
2745 0 453079 271128 75680 -1 2744
2746 0 453079 271128 75640 -1 2745
2747 0 453161 271148 75600 -1 2746
2748 0 451428 271576 76640 -1 2717
2749 0 451404 271416 76520 -1 2748
2750 0 451388 271188 76320 -1 2749
2751 0 451384 270904 76160 -1 2750
2752 0 451396 270752 76000 -1 2751
2753 0 451376 270596 75840 -1 2752
2754 0 451358 270546 75640 -1 2753
2755 0 451318 270478 75440 -1 2754
2756 0 451294 270338 75240 -1 2755
2757 0 451350 270222 75040 -1 2756
2758 0 451298 270026 74840 -1 2757
2759 0 451274 269834 74640 -1 2758
2760 0 451390 269690 74480 -1 2759
2761 0 451482 269622 74320 -1 2760
2762 0 451586 269586 74120 -1 2761
2763 0 451698 269506 73920 -1 2762
2764 0 451754 269466 73720 -1 2763
2765 0 451938 269374 73520 -1 2764
2766 0 452114 269254 73360 -1 2765
2767 0 452234 269178 73200 -1 2766
2768 0 452214 269130 73000 -1 2767
2769 0 452264 269096 72840 -1 2768
2770 0 452276 269148 72680 -1 2769
2771 0 452228 269124 72480 -1 2770
2772 0 452176 269180 72280 -1 2771
2773 0 452064 269232 72120 -1 2772
2774 0 452068 269276 71920 -1 2773
2775 0 452092 269348 71760 -1 2774
2776 0 452080 269308 71560 -1 2775
2777 0 452032 269312 71360 -1 2776
2778 0 451912 269324 71160 -1 2777
2779 0 451768 269316 71000 -1 2778
2780 0 451544 269360 70800 -1 2779
2781 0 451288 269308 70640 -1 2780
2782 0 451040 269328 70520 -1 2781
2783 0 450982 269306 70440 -1 2782
2784 0 450936 269286 70360 -1 2783
2785 0 450890 269266 70280 -1 2784
2786 0 450862 269238 70080 -1 2785
2787 0 450778 269218 69920 -1 2786
2788 0 450708 269224 69800 -1 2787
2789 0 450612 269240 69640 -1 2788
2790 0 450590.66 269250.66 69560 -1 2789
2791 0 450580 269256 69520 -1 2790
2792 0 450536 269268 69400 -1 2791
2793 0 450512 269284 69240 -1 2792
2794 0 450508 269348 69040 -1 2793
2795 0 450536 269364 68880 -1 2794
2796 0 450472 269408 68720 -1 2795
2797 0 450384 269432 68560 -1 2796
2798 0 450272 269408 68400 -1 2797
2799 0 450144 269328 68240 -1 2798
2800 0 450052 269348 68040 -1 2799
2801 0 449916 269356 67840 -1 2800
2802 0 449841 269305 67720 -1 2801
2803 0 449816 269288 67680 -1 2802
2804 0 449948 269212 67480 -1 2803
2805 0 450032 269288 67280 -1 2804
2806 0 449954 269390 67160 -1 2805
2807 0 449822 269530 67080 -1 2806
2808 0 449726 269606 66960 -1 2807
2809 0 449538 269646 66840 -1 2808
2810 0 449360 269848 66680 -1 2809
2811 0 449232 269884 66560 -1 2810
2812 0 449092 269880 66400 -1 2811
2813 0 448686 269870 66280 -1 2812
2814 0 448166 269886 66200 -1 2813
2815 0 447966 269918 66080 -1 2814
2816 0 447704 269880 66040 -1 2815
2817 0 447512 269896 65960 -1 2816
2818 0 447380 269940 65880 -1 2817
2819 0 447060 269844 65760 -1 2818
2820 0 446908 269856 65680 -1 2819
2821 0 446336 269816 65600 -1 2820
2822 0 446352 269808 65720 -1 2821
2823 0 446336 269796 65840 -1 2822
2824 0 446256 269784 65960 -1 2823
2825 0 446276 269724 66080 -1 2824
2826 0 446248 269648 66200 -1 2825
2827 0 446176 269524 66320 -1 2826
2828 0 446056 269408 66440 -1 2827
2829 0 445912 269212 66520 -1 2828
2830 0 445888 269072 66680 -1 2829
2831 0 445900 268920 66800 -1 2830
2832 0 445968 268700 66960 -1 2831
2833 0 446064 268544 67080 -1 2832
2834 0 446102 268434 67160 -1 2833
2835 0 446114 268346 67280 -1 2834
2836 0 446014 268226 67400 -1 2835
2837 0 445914 268130 67520 -1 2836
2838 0 445754 268030 67640 -1 2837
2839 0 445606 267898 67720 -1 2838
2840 0 445538 267742 67800 -1 2839
2841 0 445498 267666 67920 -1 2840
2842 0 445314 267422 68000 -1 2841
2843 0 445128 267220 68080 -1 2842
2844 0 445012 267088 68160 -1 2843
2845 0 444932 266892 68240 -1 2844
2846 0 444860 266728 68320 -1 2845
2847 0 445048 266480 68360 -1 2846
2848 0 445228 266048 68440 -1 2847
2849 0 445218 265882 68520 -1 2848
2850 0 445218 265690 68640 -1 2849
2851 0 445174 265182 68640 -1 2850
2852 0 445074 264858 68760 -1 2851
2853 0 445028 264748 68880 -1 2852
2854 0 445016 264702 68920 -1 2853
2855 0 444500 264748 68920 -1 2854
2856 0 444494 264760 68880 -1 2855
2857 0 444440 264756 68840 -1 2856
2858 0 444488 264728 69000 -1 2855
2859 0 445004 264656 68960 -1 2854
2860 0 445096 264508 69000 -1 2859
2861 0 445076 264396 69080 -1 2860
2862 0 445112 264312 69240 -1 2861
2863 0 445076 264100 69360 -1 2862
2864 0 445120 264064 69520 -1 2863
2865 0 445168 263952 69680 -1 2864
2866 0 445260 263768 69800 -1 2865
2867 0 445356 263608 69920 -1 2866
2868 0 445390 263486 70000 -1 2867
2869 0 445434 263318 70080 -1 2868
2870 0 445446 263218 70200 -1 2869
2871 0 445506 263122 70280 -1 2870
2872 0 445486 263046 70400 -1 2871
2873 0 445470 262986 70560 -1 2872
2874 0 445466 262934 70720 -1 2873
2875 0 445438 262894 70920 -1 2874
2876 0 445446 262810 71120 -1 2875
2877 0 445434 262742 71280 -1 2876
2878 0 445306 262558 71440 -1 2877
2879 0 445158 262378 71560 -1 2878
2880 0 445128 262345.34 71600 -1 2879
2881 0 445068 262280 71680 -1 2880
2882 0 445032 262192 71840 -1 2881
2883 0 444936 262140 72000 -1 2882
2884 0 444904 262012 72200 -1 2883
2885 0 444860 261960 72400 -1 2884
2886 0 444820 261920 72560 -1 2885
2887 0 444804 261848 72720 -1 2886
2888 0 444780 261808 72840 -1 2887
2889 0 444774 261818 72960 -1 2888
2890 0 444726 261768 73120 -1 2889
2891 0 444626 261642 73160 -1 2890
2892 0 445176 262086 71600 -1 2880
2893 0 445308 261982 71600 -1 2892
2894 0 445380 261932 71560 -1 2893
2895 0 446156 269872 65480 -1 2821
2896 0 445944 270008 65360 -1 2895
2897 0 445706 270102 65280 -1 2896
2898 0 445386 270302 65200 -1 2897
2899 0 445110 270498 65160 -1 2898
2900 0 444916 270592 65120 -1 2899
2901 0 444562 270816 65120 -1 2900
2902 0 444558 270908 65160 -1 2901
2903 0 444550 270944 65200 -1 2902
2904 0 444722 270686 65080 -1 2900
2905 0 444590 270738 65000 -1 2904
2906 0 444286 270782 64880 -1 2905
2907 0 443994 270830 64760 -1 2906
2908 0 443788 270880 64680 -1 2907
2909 0 443644 270844 64560 -1 2908
2910 0 443592 270800 64400 -1 2909
2911 0 443416 270812 64280 -1 2910
2912 0 443204 270844 64120 -1 2911
2913 0 443000 270884 64000 -1 2912
2914 0 442600 270888 63920 -1 2913
2915 0 443018 271048 63920 -1 2914
2916 0 442942 271104 63880 -1 2915
2917 0 441774 270678 63840 -1 2914
2918 0 441354 270682 63760 -1 2917
2919 0 440992 270684 63680 -1 2918
2920 0 440896 270664 63640 -1 2919
2921 0 440724 270612 63520 -1 2920
2922 0 440698 270619.34 63480 -1 2921
2923 0 440694 270408 63480 -1 2922
2924 0 440674 270340 63480 -1 2923
2925 0 440666 270220 63480 -1 2924
2926 0 440692 270116 63520 -1 2925
2927 0 440646 270634 63400 -1 2922
2928 0 440454 270674 63240 -1 2927
2929 0 440346 270702 63080 -1 2928
2930 0 440158 270698 62960 -1 2929
2931 0 439858 270602 62840 -1 2930
2932 0 439758 270562 62720 -1 2931
2933 0 439274 270502 62680 -1 2932
2934 0 438790 270322 62720 -1 2933
2935 0 438610 270250 62800 -1 2934
2936 0 438340 270120 62880 -1 2935
2937 0 438106 269958 62920 -1 2936
2938 0 437872 269796 62960 -1 2937
2939 0 437708 269592 63000 -1 2938
2940 0 437580 269144 63080 -1 2939
2941 0 437520 268804 63120 -1 2940
2942 0 437250 268406 63200 -1 2941
2943 0 436874 268238 63120 -1 2942
2944 0 436766 268202 63040 -1 2943
2945 0 436670 268190 62960 -1 2944
2946 0 436550 268154 62880 -1 2945
2947 0 436338 268130 62800 -1 2946
2948 0 436118 268182 62720 -1 2947
2949 0 436100 268244 62680 -1 2948
2950 0 436084 268292 62560 -1 2949
2951 0 436032 268180 62520 -1 2950
2952 0 435872 268076 62440 -1 2951
2953 0 435708 267884 62360 -1 2952
2954 0 435620 267760 62320 -1 2953
2955 0 435576 267648 62240 -1 2954
2956 0 435508 267616 62200 -1 2955
2957 0 435444 267556 62160 -1 2956
2958 0 435416 267456 62120 -1 2957
2959 0 435404 267058 62040 -1 2958
2960 0 435268 266882 61920 -1 2959
2961 0 434926 266674 61840 -1 2960
2962 0 434810 266584 61840 -1 2961
2963 0 434624 266470 61800 -1 2962
2964 0 434612 266440 61760 -1 2963
2965 0 434534 266350 61720 -1 2964
2966 0 434476 266226 61680 -1 2965
2967 0 434474 266154 61600 -1 2966
2968 0 434416 266168 61520 -1 2967
2969 0 434308 266224 61480 -1 2968
2970 0 434220 266270 61440 -1 2969
2971 0 434050 266348 61400 -1 2970
2972 0 433958 266396 61360 -1 2971
2973 0 433948 266424 61320 -1 2972
2974 0 433938 266504 61280 -1 2973
2975 0 433922 266556 61240 -1 2974
2976 0 433904 266568 61200 -1 2975
2977 0 433866 266602 61160 -1 2976
2978 0 433824 266582 61120 -1 2977
2979 0 433794 266660 61080 -1 2978
2980 0 433780 266734 61040 -1 2979
2981 0 433786 266848 61000 -1 2980
2982 0 433728 266822 60960 -1 2981
2983 0 433716 266850 60920 -1 2982
2984 0 434408 265968 61520 -1 2968
2985 0 434406 265884 61480 -1 2984
2986 0 434432 265790 61440 -1 2985
2987 0 438156 269828 63080 -1 2937
2988 0 438188 269780 63160 -1 2987
2989 0 449794 269246 67720 -1 2802
2990 0 449746 269238 67760 -1 2989
2991 0 449663 269233 67800 -1 2990
2992 0 450458 269230 70360 -1 2784
2993 0 449994 269290 70400 -1 2992
2994 0 449782 269214 70440 -1 2993
2995 0 449652 269234 70440 -1 2994
2996 0 449496 269166 70440 -1 2995
2997 0 449236 269074 70440 -1 2996
2998 0 449182 269048 70440 -1 2997
2999 0 449160 269036 70480 -1 2998
3000 0 450010 269266 70280 -1 2993
3001 0 449950 269278 70160 -1 3000
3002 0 449962 269266 70080 -1 3001
3003 0 449968 269252 70040 -1 3002
3004 0 453162 274178 80520 -1 2694
3005 0 453190 274202 80680 -1 3004
3006 0 453203.34 274193.34 80720 -1 3005
3007 0 460322 272074 90880 -1 2596
3008 0 460258 272150 91000 -1 3007
3009 0 459862 272342 91080 -1 3008
3010 0 459782 272350 91160 -1 3009
3011 0 459622 272390 91240 -1 3010
3012 0 463642 268908 92480 -1 2577
3013 0 463262 268976 92480 -1 3012
3014 0 463158 269048 92480 -1 3013
3015 0 463106 269064 92560 -1 3014
3016 0 463074 269082 92640 -1 3015
3017 0 467664 265412 94080 -1 2555
3018 0 467688 265448 94120 -1 3017
3019 0 467748 265536 94160 -1 3018
3020 0 467826 265534 94120 -1 3019
3021 0 479588 258188 91400 -1 2523
3022 0 479532 258188 91480 -1 3021
3023 0 479312 258196 91560 -1 3022
3024 0 479180 258238 91640 -1 3023
3025 0 479094 258212 91760 -1 3024
3026 0 479062 258324 91800 -1 3025
3027 0 479056 258390 91840 -1 3026
3028 0 479052 258468 91880 -1 3027
3029 0 479052 258538 91920 -1 3028
3030 0 495020 248254 82560 -1 2369
3031 0 495028 248178 82600 -1 3030
3032 0 495080 248058 82640 -1 3031
3033 0 495132 247978 82720 -1 3032
3034 0 495260 247840 82760 -1 3033
3035 0 493450.66 243410.67 81880 -1 635
3036 0 493662.66 243602.67 81880 -1 3035
3037 0 493666.66 243634.67 81920 -1 3036
3038 0 493675 243661 81960 -1 3037
3039 0 493713 243683 82000 -1 3038
3040 0 493709 243699 82080 -1 3039
3041 0 493709 243737 82160 -1 3040
3042 0 493713 243801 82200 -1 3041
3043 0 493809 243857 82240 -1 3042
3044 0 493809 243859 82280 -1 3043
3045 0 493897 243971 82360 -1 3044
3046 0 493939 243975 82480 -1 3045
3047 0 493933 243995 82600 -1 3046
3048 0 493895 244005 82720 -1 3047
3049 0 493823 244031 82840 -1 3048
3050 0 493839 244015 82960 -1 3049
3051 0 493837 243985 83080 -1 3050
3052 0 493905 243963 83240 -1 3051
3053 0 493943 243945 83280 -1 3052
3054 0 493897 243937 83320 -1 3053
3055 0 493839 243847 83360 -1 3054
3056 0 493807 243753 83440 -1 3055
3057 0 493813 243691 83560 -1 3056
3058 0 493793 243703 83680 -1 3057
3059 0 493767 243669 83760 -1 3058
3060 0 493791 243583 83880 -1 3059
3061 0 493793 243583 83920 -1 3060
3062 0 493801 243609 83960 -1 3061
3063 0 493801 243621 84040 -1 3062
3064 0 493853 243589 84120 -1 3063
3065 0 493927 243569 84240 -1 3064
3066 0 494005 243527 84360 -1 3065
3067 0 494055 243481 84440 -1 3066
3068 0 494139 243421 84520 -1 3067
3069 0 494169 243387 84600 -1 3068
3070 0 494253 243399 84640 -1 3069
3071 0 494321 243397 84720 -1 3070
3072 0 494435 243407 84760 -1 3071
3073 0 494439 243413 84800 -1 3072
3074 0 494741 243345 84800 -1 3073
3075 0 494831 243337 84840 -1 3074
3076 0 495005 243367 84840 -1 3075
3077 0 495127 243365 84800 -1 3076
3078 0 495121 243433 84720 -1 3077
3079 0 495291 243303 84840 -1 3077
3080 0 495425 243253 84840 -1 3079
3081 0 495465 243219 84880 -1 3080
3082 0 495605 243083 84920 -1 3081
3083 0 495717 243057 85040 -1 3082
3084 0 495853 243073 85120 -1 3083
3085 0 495987 243049 85200 -1 3084
3086 0 496019 243051 85280 -1 3085
3087 0 496051 243013 85400 -1 3086
3088 0 496101 242987 85520 -1 3087
3089 0 496161 242981 85600 -1 3088
3090 0 496277 242961 85640 -1 3089
3091 0 496319 242991 85720 -1 3090
3092 0 496391 243015 85760 -1 3091
3093 0 496539 243065 85880 -1 3092
3094 0 496847 243125 85960 -1 3093
3095 0 497137 243125 86040 -1 3094
3096 0 497271 243091 86120 -1 3095
3097 0 497369 243021 86200 -1 3096
3098 0 497505 242939 86280 -1 3097
3099 0 497637 242893 86320 -1 3098
3100 0 497743 242831 86400 -1 3099
3101 0 497789 242799 86440 -1 3100
3102 0 497835 242767 86480 -1 3101
3103 0 497903 242677 86520 -1 3102
3104 0 497981 242565 86640 -1 3103
3105 0 498047 242633 86720 -1 3104
3106 0 498275 242653 86800 -1 3105
3107 0 498603 242557 86880 -1 3106
3108 0 498695 242605 87080 -1 3107
3109 0 498795 242793 87120 -1 3108
3110 0 500127 242897 87120 -1 3109
3111 0 500323 242945 87120 -1 3110
3112 0 500539 242869 87080 -1 3111
3113 0 500874 242831 87000 -1 3112
3114 0 501000 242723 86920 -1 3113
3115 0 501210 242727 86920 -1 3114
3116 0 501466 242805 86920 -1 3115
3117 0 501524 242837 86880 -1 3116
3118 0 501551 242887 86840 -1 3117
3119 0 498766 242781 87160 -1 3109
3120 0 498823 242758.33 87200 -1 3119
3121 0 498220 243203 87200 -1 3120
3122 0 497808 243227 87200 -1 3121
3123 0 497714 243215 87240 -1 3122
3124 0 498879 242689 87280 -1 3120
3125 0 498875 242613 87360 -1 3124
3126 0 498891 242597 87400 -1 3125
3127 0 498831 242557 87520 -1 3126
3128 0 498803 242705 87600 -1 3127
3129 0 498743 242677 87640 -1 3128
3130 0 498755 242629 87680 -1 3129
3131 0 498751 242621 87720 -1 3130
3132 0 498795 242585 87760 -1 3131
3133 0 498967 242525 87800 -1 3132
3134 0 499003 242509 87840 -1 3133
3135 0 498783 241893 87360 -1 3125
3136 0 498739 241829 87400 -1 3135
3137 0 498668 241775 87440 -1 3136
3138 0 497633 242935 86440 -1 3101
3139 0 497637 242933 86480 -1 3138
3140 0 496299 243207 85200 -1 3085
3141 0 496345 243227 85160 -1 3140
3142 0 496557 243205 85160 -1 3141
3143 0 496614 243221 85120 -1 3142
3144 0 494387 243487 84840 -1 3073
3145 0 494363 243515 84920 -1 3144
3146 0 494261 243591 85000 -1 3145
3147 0 494203 243623 85040 -1 3146
3148 0 491742.34 241442.25 82680 -1 481
3149 0 491621 241410 82760 -1 3148
3150 0 491422.9 241454.27 82320 -1 3148
3151 0 491351.66 241456.75 82240 -1 3150
3152 0 490592.56 241632.55 82120 -1 3151
3153 0 490167.47 241729.92 82040 -1 3152
3154 0 489416.5 241857.02 81960 -1 3153
3155 0 489236.28 241923.72 81880 -1 3154
3156 0 488911.53 242089.97 81760 -1 3155
3157 0 488415.66 242210.27 81640 -1 3156
3158 0 488119.8 242289.36 81520 -1 3157
3159 0 487167.3 242570.23 81360 -1 3158
3160 0 487055.16 242637.67 81240 -1 3159
3161 0 486800.1 242711.62 81160 -1 3160
3162 0 486550.3 242929.42 81080 -1 3161
3163 0 486493.97 242974.75 81000 -1 3162
3164 0 486400.12 243000.66 80880 -1 3163
3165 0 485943.03 243058.44 80800 -1 3164
3166 0 485936.2 243033.48 80600 -1 3165
3167 0 485357.8 243058.9 80840 -1 3166
3168 0 484110.94 243290.1 80960 -1 3167
3169 0 483183.56 243578.03 81040 -1 3168
3170 0 482462.03 243490.66 81120 -1 3169
3171 0 482136.3 243373.77 81240 -1 3170
3172 0 481887.2 243426.73 81400 -1 3171
3173 0 481775.72 243562.34 81520 -1 3172
3174 0 481633.8 243729.89 81640 -1 3173
3175 0 481463.78 243986.66 81760 -1 3174
3176 0 481328.1 244074.88 81880 -1 3175
3177 0 481015.66 244204.7 82040 -1 3176
3178 0 480895.88 244330.2 82160 -1 3177
3179 0 480752.03 244369.3 82320 -1 3178
3180 0 480600 244355.61 82440 -1 3179
3181 0 480509.7 244371.56 82560 -1 3180
3182 0 480408.66 244354.72 82640 -1 3181
3183 0 480246.78 244345.31 82760 -1 3182
3184 0 479759.66 244498.28 82920 -1 3183
3185 0 478643.12 244642.88 82960 -1 3184
3186 0 478422.47 244689.86 83000 -1 3185
3187 0 478275.25 244658.84 83080 -1 3186
3188 0 478082.97 244642.61 83160 -1 3187
3189 0 478003.9 244626.66 83240 -1 3188
3190 0 477811.78 244643.22 83320 -1 3189
3191 0 477618.8 244641.72 83440 -1 3190
3192 0 477397.06 244563.61 83520 -1 3191
3193 0 477011.78 244578.55 83640 -1 3192
3194 0 476659.34 244609.83 83760 -1 3193
3195 0 476499.9 244675.75 83840 -1 3194
3196 0 476435.3 244738.62 83920 -1 3195
3197 0 476260.16 244820.08 84000 -1 3196
3198 0 476162.1 244851.6 84120 -1 3197
3199 0 476050.9 244914.33 84200 -1 3198
3200 0 475891.72 245027.56 84320 -1 3199
3201 0 475844.1 245042.08 84400 -1 3200
3202 0 475714.25 245027.36 84520 -1 3201
3203 0 474561.47 245427.06 84600 -1 3202
3204 0 473885.88 245994.75 84640 -1 3203
3205 0 472972.12 246067.66 84560 -1 3204
3206 0 472379.78 246035.62 84480 -1 3205
3207 0 472035.56 246035.75 84360 -1 3206
3208 0 471307.47 246580.55 84280 -1 3207
3209 0 471028.88 246931.05 84160 -1 3208
3210 0 470161.5 247484.17 84080 -1 3209
3211 0 469692.12 247778.3 84000 -1 3210
3212 0 469604.72 247971.34 84160 -1 3211
3213 0 469203.88 248381.34 84280 -1 3212
3214 0 468859.03 248612.66 84360 -1 3213
3215 0 469001.5 248473 84440 -1 3214
3216 0 469013.5 248477 84560 -1 3215
3217 0 469386 248489 84640 -1 3216
3218 0 469412 248731 84720 -1 3217
3219 0 469560 248911 84800 -1 3218
3220 0 469610 248959 84880 -1 3219
3221 0 469698 249055 85000 -1 3220
3222 0 469804 249109 85120 -1 3221
3223 0 469800 249079 85200 -1 3222
3224 0 469722 249175 85320 -1 3223
3225 0 469686 249277 85400 -1 3224
3226 0 469698 249381 85520 -1 3225
3227 0 469690 249419 85600 -1 3226
3228 0 469688 249421 85680 -1 3227
3229 0 469638 249585 85840 -1 3228
3230 0 469594 249701 85960 -1 3229
3231 0 469558 249813 86080 -1 3230
3232 0 469516 249819 86160 -1 3231
3233 0 469408 249881 86280 -1 3232
3234 0 469376 249915 86400 -1 3233
3235 0 469432 249951 86520 -1 3234
3236 0 469438 249995 86640 -1 3235
3237 0 469491.84 250018.39 86760 -1 3236
3238 0 469398 250075 86800 -1 3237
3239 0 469358 250097 86920 -1 3238
3240 0 469338 250131 87000 -1 3239
3241 0 469290 250181 87120 -1 3240
3242 0 469348 250203 87200 -1 3241
3243 0 469366 250207 87320 -1 3242
3244 0 469372 250229 87440 -1 3243
3245 0 469424 250223 87480 -1 3244
3246 0 469596 250099 87480 -1 3245
3247 0 469702 250081 87480 -1 3246
3248 0 469775 250103 87440 -1 3247
3249 0 469418 250237 87560 -1 3245
3250 0 469466 250331 87680 -1 3249
3251 0 469472 250349 87800 -1 3250
3252 0 469406 250455 87920 -1 3251
3253 0 469432 250545 88000 -1 3252
3254 0 469396 250611 88120 -1 3253
3255 0 469398 250765 88240 -1 3254
3256 0 469400 250817 88360 -1 3255
3257 0 469402 250843 88480 -1 3256
3258 0 469478 250781 88600 -1 3257
3259 0 469500 250837 88640 -1 3258
3260 0 469352 250915 88720 -1 3259
3261 0 469292 250935 88840 -1 3260
3262 0 469060 250977 89000 -1 3261
3263 0 469004 251137 89120 -1 3262
3264 0 468960 251207 89240 -1 3263
3265 0 468848 251421 89320 -1 3264
3266 0 468690 251701 89400 -1 3265
3267 0 468444 252123 89480 -1 3266
3268 0 468254 252339 89560 -1 3267
3269 0 468136 252385 89640 -1 3268
3270 0 468108 252435 89720 -1 3269
3271 0 467978 252529 89760 -1 3270
3272 0 467754 252671 89880 -1 3271
3273 0 467634 252745 90000 -1 3272
3274 0 467510 252853 90120 -1 3273
3275 0 467304 253019 90240 -1 3274
3276 0 467042 253195 90360 -1 3275
3277 0 466526 253523 90400 -1 3276
3278 0 466474 253611 90440 -1 3277
3279 0 466282 253795 90520 -1 3278
3280 0 466234 253843 90560 -1 3279
3281 0 468030 253867 90640 -1 3280
3282 0 467726 253979 90720 -1 3281
3283 0 467158 254247 90880 -1 3282
3284 0 467030 254347 90960 -1 3283
3285 0 466690 254519 91000 -1 3284
3286 0 466238 254695 91080 -1 3285
3287 0 465958 254739 91200 -1 3286
3288 0 465546 254763 91320 -1 3287
3289 0 465166 254727 91520 -1 3288
3290 0 464634 254927 91680 -1 3289
3291 0 464134 255087 91880 -1 3290
3292 0 463730 255499 91920 -1 3291
3293 0 463614 255939 91920 -1 3292
3294 0 463534 255919 92000 -1 3293
3295 0 463498 255947 92040 -1 3294
3296 0 463130 255903 92040 -1 3295
3297 0 463006 255923 92160 -1 3296
3298 0 462778 255991 92240 -1 3297
3299 0 462610 256055 92320 -1 3298
3300 0 462418 256049 92360 -1 3299
3301 0 462398 256077 92400 -1 3300
3302 0 462298 256087 92440 -1 3301
3303 0 462296 256089 92480 -1 3302
3304 0 462280 256107 92520 -1 3303
3305 0 462228 256163 92560 -1 3304
3306 0 462208 256181 92600 -1 3305
3307 0 462050 256295 92640 -1 3306
3308 0 461738 256413 92720 -1 3307
3309 0 461562 256491 92800 -1 3308
3310 0 461386 256471 92880 -1 3309
3311 0 461372 256397 93000 -1 3310
3312 0 461274 256399 93120 -1 3311
3313 0 461092 256495 93200 -1 3312
3314 0 460906 256597 93320 -1 3313
3315 0 460680 256697 93400 -1 3314
3316 0 460656 256713 93440 -1 3315
3317 0 460106 256961 93480 -1 3316
3318 0 459850 256977 93520 -1 3317
3319 0 459750 257041 93560 -1 3318
3320 0 459546 257117 93720 -1 3319
3321 0 459458 257209 93760 -1 3320
3322 0 459354 257249 93800 -1 3321
3323 0 458626 257449 93800 -1 3322
3324 0 458406 257509 93840 -1 3323
3325 0 458042 257565 93840 -1 3324
3326 0 457774 257681 93840 -1 3325
3327 0 457642 257629 93840 -1 3326
3328 0 457594 257661 93880 -1 3327
3329 0 457338 257673 93920 -1 3328
3330 0 457120 257723 94040 -1 3329
3331 0 456970 257717 94080 -1 3330
3332 0 456830 257685 94080 -1 3331
3333 0 456558 257721 94080 -1 3332
3334 0 456364 257605 94120 -1 3333
3335 0 456304 257573 94200 -1 3334
3336 0 456022 257405 94240 -1 3335
3337 0 455972 257381 94280 -1 3336
3338 0 455846 257411 94320 -1 3337
3339 0 455586 257451 94400 -1 3338
3340 0 455474 257457 94440 -1 3339
3341 0 455354 257513 94440 -1 3340
3342 0 455064 257479 94440 -1 3341
3343 0 454686 257429 94440 -1 3342
3344 0 454570 257413 94400 -1 3343
3345 0 454328 257333 94360 -1 3344
3346 0 454098 257333 94280 -1 3345
3347 0 453896 257313 94200 -1 3346
3348 0 453716 257295 94120 -1 3347
3349 0 453584 257277 94040 -1 3348
3350 0 453418 257251 93920 -1 3349
3351 0 453164 257277 93840 -1 3350
3352 0 452952 257269 93720 -1 3351
3353 0 452824 257259 93600 -1 3352
3354 0 452604 257235 93480 -1 3353
3355 0 452534 257243 93360 -1 3354
3356 0 452440 257291 93280 -1 3355
3357 0 452346 257381 93200 -1 3356
3358 0 452336 257411 93080 -1 3357
3359 0 452288 257531 92960 -1 3358
3360 0 452300 257621 92840 -1 3359
3361 0 452206 257681 92720 -1 3360
3362 0 452178 257741 92640 -1 3361
3363 0 452128 257809 92560 -1 3362
3364 0 452046 257893 92480 -1 3363
3365 0 451992 257957 92400 -1 3364
3366 0 451998 257995 92320 -1 3365
3367 0 451898 258063 92240 -1 3366
3368 0 451834 258095 92160 -1 3367
3369 0 451700 258165 92040 -1 3368
3370 0 451640 258235 92000 -1 3369
3371 0 451632 258253 91960 -1 3370
3372 0 451642 258341 91880 -1 3371
3373 0 451630 258363 91760 -1 3372
3374 0 451596 258471 91640 -1 3373
3375 0 451586 258551 91520 -1 3374
3376 0 451564 258599 91400 -1 3375
3377 0 451564 258695 91280 -1 3376
3378 0 451358 258733 91160 -1 3377
3379 0 451174 258763 91080 -1 3378
3380 0 451014 258723 91000 -1 3379
3381 0 450956 258837 90920 -1 3380
3382 0 450902 258947 90800 -1 3381
3383 0 450750 259063 90720 -1 3382
3384 0 450748 259143 90680 -1 3383
3385 0 450536 259743 90680 -1 3384
3386 0 450528 259757 90720 -1 3385
3387 0 450478 259939 90720 -1 3386
3388 0 450478 259941 90760 -1 3387
3389 0 450686 259193 90600 -1 3384
3390 0 449964 259437 90480 -1 3389
3391 0 449918 259379 90400 -1 3390
3392 0 449852 259359 90240 -1 3391
3393 0 449820 259423 90120 -1 3392
3394 0 449752 259405 89960 -1 3393
3395 0 449736 259629 89840 -1 3394
3396 0 449736 259663 89720 -1 3395
3397 0 449802 259681 89640 -1 3396
3398 0 449670 259345 89520 -1 3397
3399 0 449652 259357 89440 -1 3398
3400 0 449582 259389 89240 -1 3399
3401 0 449552 259403 89080 -1 3400
3402 0 449588 259401 89000 -1 3401
3403 0 449588 259457 88880 -1 3402
3404 0 449602 259447 88800 -1 3403
3405 0 449516 259361 88720 -1 3404
3406 0 449672 259107 88640 -1 3405
3407 0 449696 259319 88480 -1 3406
3408 0 449762 259547 88320 -1 3407
3409 0 449720 259655 88200 -1 3408
3410 0 449666 259749 88120 -1 3409
3411 0 449514 259879 88000 -1 3410
3412 0 449362 260059 87920 -1 3411
3413 0 449272 260229 87840 -1 3412
3414 0 449208 260287 87720 -1 3413
3415 0 449122 260389 87640 -1 3414
3416 0 449072 260423 87560 -1 3415
3417 0 448966 260449 87520 -1 3416
3418 0 448938 260465 87400 -1 3417
3419 0 448850 260535 87280 -1 3418
3420 0 448728 260621 87160 -1 3419
3421 0 448572 260727 87040 -1 3420
3422 0 448546 260741 87000 -1 3421
3423 0 448482 260817 86880 -1 3422
3424 0 448370 260867 86760 -1 3423
3425 0 448280 260879 86640 -1 3424
3426 0 448082 260939 86520 -1 3425
3427 0 448024 260953 86400 -1 3426
3428 0 448026 260951 86280 -1 3427
3429 0 447918 261009 86160 -1 3428
3430 0 447790 261009 86080 -1 3429
3431 0 447662 260997 85960 -1 3430
3432 0 447594 260959 85840 -1 3431
3433 0 447488 260863 85720 -1 3432
3434 0 447434 260807 85640 -1 3433
3435 0 447400 260789 85520 -1 3434
3436 0 447290 260733 85360 -1 3435
3437 0 447250 260691 85240 -1 3436
3438 0 447124 260641 85120 -1 3437
3439 0 447124 260627 84960 -1 3438
3440 0 447080 260553 84840 -1 3439
3441 0 446994 260545 84720 -1 3440
3442 0 446892 260587 84600 -1 3441
3443 0 446830 260609 84480 -1 3442
3444 0 446786 260665 84320 -1 3443
3445 0 446696 260741 84200 -1 3444
3446 0 446584 260807 84080 -1 3445
3447 0 446482 260865 83920 -1 3446
3448 0 446506 260927 83800 -1 3447
3449 0 446518 260995 83640 -1 3448
3450 0 446592 261035 83560 -1 3449
3451 0 446528 261129 83440 -1 3450
3452 0 446556 261133 83320 -1 3451
3453 0 446550 261135 83160 -1 3452
3454 0 446494 261115 83040 -1 3453
3455 0 446474 261157 82920 -1 3454
3456 0 446514 261177 82800 -1 3455
3457 0 446510 261127 82680 -1 3456
3458 0 446504 261123 82560 -1 3457
3459 0 446518 261183 82520 -1 3458
3460 0 446534 261055 82400 -1 3459
3461 0 446552 261015 82280 -1 3460
3462 0 446572 260901 82280 -1 3461
3463 0 446598 260881 82240 -1 3462
3464 0 446566 260859 82200 -1 3463
3465 0 446524 260779 82120 -1 3464
3466 0 446536 260673 82040 -1 3465
3467 0 446572 260619 81880 -1 3466
3468 0 446690 260599 81760 -1 3467
3469 0 446822 260551 81600 -1 3468
3470 0 447028 260529 81520 -1 3469
3471 0 447192 260507 81440 -1 3470
3472 0 447240 260507 81240 -1 3471
3473 0 447380 260499 81120 -1 3472
3474 0 447528 260413 81000 -1 3473
3475 0 447718 260339 80880 -1 3474
3476 0 447842 260289 80760 -1 3475
3477 0 447904 260251 80600 -1 3476
3478 0 448018 260181 80440 -1 3477
3479 0 448130 260141 80320 -1 3478
3480 0 448200 260085 80200 -1 3479
3481 0 448242 260039 80080 -1 3480
3482 0 448276 259929 79960 -1 3481
3483 0 448300 259803 79920 -1 3482
3484 0 448636 259577 79800 -1 3483
3485 0 448680 259537 79760 -1 3484
3486 0 448676 259529 79720 -1 3485
3487 0 448748 259349 79720 -1 3486
3488 0 449064 259069 79720 -1 3487
3489 0 449100 258985 79680 -1 3488
3490 0 449178 258927 79640 -1 3489
3491 0 449204 258755 79520 -1 3490
3492 0 449238 258571 79440 -1 3491
3493 0 449296 258431 79360 -1 3492
3494 0 449330 258329 79280 -1 3493
3495 0 449440 258061 79240 -1 3494
3496 0 449646 257821 79240 -1 3495
3497 0 449676 257789 79200 -1 3496
3498 0 449706 257747 79160 -1 3497
3499 0 449786 257669 79120 -1 3498
3500 0 449906 257595 79040 -1 3499
3501 0 450120 257485 78960 -1 3500
3502 0 450290 257313 78880 -1 3501
3503 0 450438 257177 78840 -1 3502
3504 0 450500 256961 78840 -1 3503
3505 0 450444 256933 78880 -1 3504
3506 0 450274 256909 78880 -1 3505
3507 0 450202 256895 78920 -1 3506
3508 0 450572 256963 78720 -1 3504
3509 0 450702 256913 78600 -1 3508
3510 0 450926 256827 78440 -1 3509
3511 0 451090 256789 78320 -1 3510
3512 0 451172 256727 78200 -1 3511
3513 0 451314 256647 78080 -1 3512
3514 0 451544 256563 77960 -1 3513
3515 0 451606 256499 77880 -1 3514
3516 0 451758 256403 77760 -1 3515
3517 0 451946 256335 77640 -1 3516
3518 0 452058 256223 77520 -1 3517
3519 0 452178 256145 77440 -1 3518
3520 0 452240 256055 77320 -1 3519
3521 0 452310 255845 77280 -1 3520
3522 0 452360 255679 77200 -1 3521
3523 0 452374 255629 77120 -1 3522
3524 0 452370 255585 77080 -1 3523
3525 0 452368 255407 77000 -1 3524
3526 0 452398 255331 76880 -1 3525
3527 0 452512 255185 76760 -1 3526
3528 0 452562 255083 76680 -1 3527
3529 0 452724 255001 76520 -1 3528
3530 0 452808 254867 76400 -1 3529
3531 0 452884 254777 76280 -1 3530
3532 0 452956 254743 76160 -1 3531
3533 0 453074 254659 76040 -1 3532
3534 0 453184 254563 76000 -1 3533
3535 0 453258 254517 75960 -1 3534
3536 0 453438 254477 75880 -1 3535
3537 0 453490 254455 75840 -1 3536
3538 0 453472 254597 75840 -1 3537
3539 0 453592 254775 75840 -1 3538
3540 0 453796 254923 75840 -1 3539
3541 0 453884 254961 75800 -1 3540
3542 0 453520 254413 75800 -1 3537
3543 0 453654 254291 75720 -1 3542
3544 0 453822 254107 75640 -1 3543
3545 0 453884 253961 75600 -1 3544
3546 0 453914 253837 75520 -1 3545
3547 0 453878 253699 75440 -1 3546
3548 0 454034 253563 75400 -1 3547
3549 0 454200 253381 75360 -1 3548
3550 0 454322 253307 75320 -1 3549
3551 0 454574 253081 75280 -1 3550
3552 0 454754 252909 75240 -1 3551
3553 0 455108 252739 75240 -1 3552
3554 0 455152 252743 75280 -1 3553
3555 0 455268 252695 75320 -1 3554
3556 0 455524 252487 75320 -1 3555
3557 0 455596 252441 75280 -1 3556
3558 0 455754 252369 75280 -1 3557
3559 0 456006 252133 75280 -1 3558
3560 0 456300 251981 75280 -1 3559
3561 0 456558 251827 75280 -1 3560
3562 0 456590 251807 75240 -1 3561
3563 0 456632 251805 75200 -1 3562
3564 0 456760 251709 75120 -1 3563
3565 0 456820 251657 75040 -1 3564
3566 0 456944 251491 74960 -1 3565
3567 0 456944 251399 74840 -1 3566
3568 0 457026 251305 74800 -1 3567
3569 0 457212 251157 74680 -1 3568
3570 0 457452 250883 74680 -1 3569
3571 0 458184 250467 74680 -1 3570
3572 0 458352 250311 74760 -1 3571
3573 0 458364 250303 74880 -1 3572
3574 0 458364 250303 74960 -1 3573
3575 0 458352 250299 75040 -1 3574
3576 0 458296 250347 74640 -1 3571
3577 0 458664 249959 74600 -1 3576
3578 0 458876 249923 74480 -1 3577
3579 0 455784 252493 75280 -1 3558
3580 0 455812 252563 75320 -1 3579
3581 0 455842 252565 75360 -1 3580
3582 0 455842 252565 75400 -1 3581
3583 0 455824 252549 75480 -1 3582
3584 0 448696 259605 79680 -1 3486
3585 0 448742 259777 79520 -1 3584
3586 0 448776 259801 79320 -1 3585
3587 0 448870 259913 79160 -1 3586
3588 0 449032 260051 79120 -1 3587
3589 0 449140 260097 79040 -1 3588
3590 0 449268 260203 79000 -1 3589
3591 0 449458 260267 78880 -1 3590
3592 0 449648 260351 78760 -1 3591
3593 0 449744 260501 78640 -1 3592
3594 0 449788 260497 78600 -1 3593
3595 0 449858 260591 78480 -1 3594
3596 0 449852 260613 78360 -1 3595
3597 0 449908 260721 78240 -1 3596
3598 0 449942 260889 78200 -1 3597
3599 0 450002 260959 78160 -1 3598
3600 0 450078 261055 78120 -1 3599
3601 0 450154 261093 78080 -1 3600
3602 0 450256 261353 78000 -1 3601
3603 0 446622 261175 82240 -1 3461
3604 0 446668 261107 83640 -1 3449
3605 0 446748 261169 83640 -1 3604
3606 0 446884 261243 83640 -1 3605
3607 0 446936 261263 83680 -1 3606
3608 0 451538 258387 92000 -1 3370
3609 0 451478 258449 92040 -1 3608
3610 0 456002 257265 94280 -1 3337
3611 0 456058 257199 94280 -1 3610
3612 0 456172 257125 94280 -1 3611
3613 0 456248 257029 94320 -1 3612
3614 0 456294 256979 94360 -1 3613
3615 0 458470 257529 93880 -1 3324
3616 0 458704 257707 93920 -1 3615
3617 0 458728 257743 93960 -1 3616
3618 0 458746 257785 94000 -1 3617
3619 0 458758 257815 94040 -1 3618
3620 0 462312 256077 92600 -1 3306
3621 0 462240 255909 92600 -1 3620
3622 0 462204 255889 92600 -1 3621
3623 0 462150 255841 92640 -1 3622
3624 0 463614 256039 91880 -1 3293
3625 0 463670 256195 91840 -1 3624
3626 0 463646 256251 91760 -1 3625
3627 0 463664 256333 91680 -1 3626
3628 0 463736 256425 91640 -1 3627
3629 0 463718 256511 91560 -1 3628
3630 0 463708 256593 91520 -1 3629
3631 0 463704 256625 91480 -1 3630
3632 0 463722 256767 91400 -1 3631
3633 0 463828 256867 91360 -1 3632
3634 0 463876 256969 91320 -1 3633
3635 0 463908 257037 91240 -1 3634
3636 0 463994 257095 91120 -1 3635
3637 0 464174 257145 91000 -1 3636
3638 0 464272 257163 90920 -1 3637
3639 0 464424 257213 90800 -1 3638
3640 0 464586 257247 90680 -1 3639
3641 0 464718 257285 90640 -1 3640
3642 0 464810 257353 90600 -1 3641
3643 0 463074 257375 90520 -1 3642
3644 0 463030 257359 90440 -1 3643
3645 0 463096 257361 90360 -1 3644
3646 0 463186 257355 90240 -1 3645
3647 0 463268 257327 90120 -1 3646
3648 0 463362 257323 90000 -1 3647
3649 0 463386 257331 89880 -1 3648
3650 0 463492 257315 89760 -1 3649
3651 0 463556 257311 89600 -1 3650
3652 0 463628 257293 89480 -1 3651
3653 0 463726 257265 89320 -1 3652
3654 0 463748 257269 89160 -1 3653
3655 0 463742 257269 89000 -1 3654
3656 0 463684 257297 88800 -1 3655
3657 0 463562 257319 88720 -1 3656
3658 0 463730 256747 88640 -1 3657
3659 0 463726 256883 88600 -1 3658
3660 0 463758 257139 88480 -1 3659
3661 0 463762 257191 88440 -1 3660
3662 0 463644 257399 88320 -1 3661
3663 0 463616 257515 88160 -1 3662
3664 0 463552 257755 88000 -1 3663
3665 0 463538 257777 87920 -1 3664
3666 0 463548 257723 87800 -1 3665
3667 0 463358 258147 87800 -1 3666
3668 0 463358 258177 87760 -1 3667
3669 0 463322 258237 87720 -1 3668
3670 0 463216 258375 87600 -1 3669
3671 0 463130 258563 87560 -1 3670
3672 0 463006 258769 87440 -1 3671
3673 0 462796 258959 87320 -1 3672
3674 0 462672 259181 87280 -1 3673
3675 0 462650 259347 87240 -1 3674
3676 0 462512 259535 87200 -1 3675
3677 0 462418 259603 87120 -1 3676
3678 0 462350 259689 87000 -1 3677
3679 0 462226 259823 86920 -1 3678
3680 0 461982 259969 86920 -1 3679
3681 0 461916 260041 86880 -1 3680
3682 0 461860 260153 86800 -1 3681
3683 0 461700 260327 86680 -1 3682
3684 0 461476 260459 86560 -1 3683
3685 0 461230 260591 86480 -1 3684
3686 0 460932 260699 86440 -1 3685
3687 0 460764 260793 86400 -1 3686
3688 0 460628 260793 86360 -1 3687
3689 0 460606 260793 86320 -1 3688
3690 0 460208 260759 86320 -1 3689
3691 0 459948 260745 86320 -1 3690
3692 0 459800 260677 86320 -1 3691
3693 0 459692 260665 86280 -1 3692
3694 0 458904 260629 86280 -1 3693
3695 0 458324 260825 86280 -1 3694
3696 0 457852 261061 86280 -1 3695
3697 0 457824 261077 86360 -1 3696
3698 0 457760 261129 86480 -1 3697
3699 0 457692 261137 86600 -1 3698
3700 0 457472 261217 86680 -1 3699
3701 0 457772 260861 86680 -1 3700
3702 0 457776 260593 86680 -1 3701
3703 0 457768 260553 86720 -1 3702
3704 0 457739 260481 86760 -1 3703
3705 0 457679.5 260448 86800 -1 3704
3706 0 457556.5 260380 86840 -1 3705
3707 0 457421.5 260304 86880 -1 3706
3708 0 457389.5 260231 86920 -1 3707
3709 0 457401.5 260086 86920 -1 3708
3710 0 457303.5 259994 86920 -1 3709
3711 0 457246.5 259918 86960 -1 3710
3712 0 457176.5 259782 87000 -1 3711
3713 0 457132.5 259691 87080 -1 3712
3714 0 457074.5 259598 87120 -1 3713
3715 0 457444 261321 86720 -1 3700
3716 0 457188 261557 86800 -1 3715
3717 0 457184 261565 86840 -1 3716
3718 0 457360 262137 86840 -1 3717
3719 0 457096 262249 86880 -1 3718
3720 0 456892 262357 86960 -1 3719
3721 0 456800 262345 87040 -1 3720
3722 0 456708 262337 87080 -1 3721
3723 0 456694.5 262332 87120 -1 3722
3724 0 456668.5 262401 87160 -1 3723
3725 0 456668.5 262411 87200 -1 3724
3726 0 456654.5 262373 87280 -1 3725
3727 0 456690.5 262418 87360 -1 3726
3728 0 456752.5 262410 87440 -1 3727
3729 0 456769.5 262370 87520 -1 3728
3730 0 456749.5 262376 87560 -1 3729
3731 0 456640.5 262467 87600 -1 3730
3732 0 456604.5 262550 87680 -1 3731
3733 0 456596.5 262543 87720 -1 3732
3734 0 457400 262329 86800 -1 3718
3735 0 457444 262369 86760 -1 3734
3736 0 457680 262577 86680 -1 3735
3737 0 457824 262689 86640 -1 3736
3738 0 457888 262761 86560 -1 3737
3739 0 457952 262797 86520 -1 3738
3740 0 458076 262865 86520 -1 3739
3741 0 458230 262855 86520 -1 3740
3742 0 458412 262963 86520 -1 3741
3743 0 458458 263009 86560 -1 3742
3744 0 458492 263047 86600 -1 3743
3745 0 458542 263055 86680 -1 3744
3746 0 458674 263051 86720 -1 3745
3747 0 458848 262983 86840 -1 3746
3748 0 458888 262937 86880 -1 3747
3749 0 458894 262999 86880 -1 3748
3750 0 458892 263053 86880 -1 3749
3751 0 458958 263083 86920 -1 3750
3752 0 459058 263119 86960 -1 3751
3753 0 458922 262909 86920 -1 3748
3754 0 459828 260621 86360 -1 3692
3755 0 460578 260879 86320 -1 3689
3756 0 460448 261039 86280 -1 3755
3757 0 460340 261229 86280 -1 3756
3758 0 460402 261373 86240 -1 3757
3759 0 463554 257727 87760 -1 3666
3760 0 463677 257411 87760 -1 3759
3761 0 463707 257303 87760 -1 3760
3762 0 463712 257285 87720 -1 3761
3763 0 463725 257697 87720 -1 3759
3764 0 463899 257685 87640 -1 3763
3765 0 463895 257771 87560 -1 3764
3766 0 463949 257791 87480 -1 3765
3767 0 464047 257759 87440 -1 3766
3768 0 464057 257793 87360 -1 3767
3769 0 464091 257801 87280 -1 3768
3770 0 464177 257803 87200 -1 3769
3771 0 464293 257725 87120 -1 3770
3772 0 464441 257683 87000 -1 3771
3773 0 464541 257637 86920 -1 3772
3774 0 464727 257661 86840 -1 3773
3775 0 468398 252121 89640 -1 3269
3776 0 468632 251691 89640 -1 3775
3777 0 468804 251543 89640 -1 3776
3778 0 468798 251565 89680 -1 3777
3779 0 468857.5 251527 89720 -1 3778
3780 0 468839.5 251458 89760 -1 3779
3781 0 468889.5 251457 89800 -1 3780
3782 0 467820.1 248379.92 84320 -1 3214
3783 0 466651.06 247948.66 84360 -1 3782
3784 0 465547.78 247763.88 84320 -1 3783
3785 0 464819.75 247692.69 84240 -1 3784
3786 0 464516.22 247668.05 84120 -1 3785
3787 0 464298.97 247740.28 84000 -1 3786
3788 0 463859.3 247778.61 83840 -1 3787
3789 0 463800.66 247798 83800 -1 3788
3790 0 463684.2 247836.33 83720 -1 3789
3791 0 463187.16 247764.38 83600 -1 3790
3792 0 463131.78 247716.1 83480 -1 3791
3793 0 463145.97 247709.66 83400 -1 3792
3794 0 463188.1 247251.03 83440 -1 3793
3795 0 463284.28 247043.89 83360 -1 3794
3796 0 463450.1 246877.78 83400 -1 3795
3797 0 463452.5 246826.69 83440 -1 3796
3798 0 463504.12 246623.06 83480 -1 3797
3799 0 463455.84 246453.75 83600 -1 3798
3800 0 463439.22 246303.05 83760 -1 3799
3801 0 463443.9 246255.98 83800 -1 3800
3802 0 463447.4 246208.16 83840 -1 3801
3803 0 463473 246886 83360 -1 3796
3804 0 463469 246910 83320 -1 3803
3805 0 463489 246916 83280 -1 3804
3806 0 462267.72 247916.86 83640 -1 3791
3807 0 461803.34 248020.23 83760 -1 3806
3808 0 461491.22 248011.25 83840 -1 3807
3809 0 460275.75 247868.83 83960 -1 3808
3810 0 460155.2 247941.42 84080 -1 3809
3811 0 459965 248198 84160 -1 3810
3812 0 459877 248366 84200 -1 3811
3813 0 459853 248398 84240 -1 3812
3814 0 459865 248402 84280 -1 3813
3815 0 459877 248400 84320 -1 3814
3816 0 459873 248412 84400 -1 3815
3817 0 459867 248420 84480 -1 3816
3818 0 459865 248420 84520 -1 3817
3819 0 459873 248438 84600 -1 3818
3820 0 459929 248478 84680 -1 3819
3821 0 459977 248548 84720 -1 3820
3822 0 460001 248598 84760 -1 3821
3823 0 459921 248694 84760 -1 3822
3824 0 459846 248742 84720 -1 3823
3825 0 460103 248642 84800 -1 3822
3826 0 460421 248632 84880 -1 3825
3827 0 460641 248650 84920 -1 3826
3828 0 460799 248670 85000 -1 3827
3829 0 461053 248658 85080 -1 3828
3830 0 461213 248656 85160 -1 3829
3831 0 461349 248648 85240 -1 3830
3832 0 461487 248644 85360 -1 3831
3833 0 461745 248678 85480 -1 3832
3834 0 461865 248708 85560 -1 3833
3835 0 461915 248724 85680 -1 3834
3836 0 461837 248656 85800 -1 3835
3837 0 461787 248646 85960 -1 3836
3838 0 461799 248626 86080 -1 3837
3839 0 461761 248462 86200 -1 3838
3840 0 461737 248426 86320 -1 3839
3841 0 461813 248450 86400 -1 3840
3842 0 461869 248480 86440 -1 3841
3843 0 461977 248512 86480 -1 3842
3844 0 462063 248492 86560 -1 3843
3845 0 462137 248462 86640 -1 3844
3846 0 462285 248384 86680 -1 3845
3847 0 462395 248294 86760 -1 3846
3848 0 462521 248178 86800 -1 3847
3849 0 462629 248124 86840 -1 3848
3850 0 462773 248052 86920 -1 3849
3851 0 462935 248032 86960 -1 3850
3852 0 463153 247978 87000 -1 3851
3853 0 463207 247972 87080 -1 3852
3854 0 463215 247876 87200 -1 3853
3855 0 463239 247886 87280 -1 3854
3856 0 463391 247856 87360 -1 3855
3857 0 463537 247748 87440 -1 3856
3858 0 463669 247666 87520 -1 3857
3859 0 463929 247598 87520 -1 3858
3860 0 464139 247560 87560 -1 3859
3861 0 464331 247512 87560 -1 3860
3862 0 464435 247484 87600 -1 3861
3863 0 464501 247438 87680 -1 3862
3864 0 464615 247340 87760 -1 3863
3865 0 464683 247262 87840 -1 3864
3866 0 464723 247164 87920 -1 3865
3867 0 464863 247016 88000 -1 3866
3868 0 464877 246940 88120 -1 3867
3869 0 465065 246948 88280 -1 3868
3870 0 465221 246914 88400 -1 3869
3871 0 465617 247028 88480 -1 3870
3872 0 465721 247050 88520 -1 3871
3873 0 466099 247132 88560 -1 3872
3874 0 466299 247122 88560 -1 3873
3875 0 466419 247122 88520 -1 3874
3876 0 466765 247066 88520 -1 3875
3877 0 466823 247090 88560 -1 3876
3878 0 467221 247144 88600 -1 3877
3879 0 467509 247108 88640 -1 3878
3880 0 467547 246940 88720 -1 3879
3881 0 467609 246882 88760 -1 3880
3882 0 467712 246824 88800 -1 3881
3883 0 467812 246810 88840 -1 3882
3884 0 467942 246838 88880 -1 3883
3885 0 467869 246938 88880 -1 3884
3886 0 467871 246946 88840 -1 3885
3887 0 467811 247044 88800 -1 3886
3888 0 467831 247124 88760 -1 3887
3889 0 467926 246770 88960 -1 3884
3890 0 467964 246742 89000 -1 3889
3891 0 468139 246734 89000 -1 3890
3892 0 468188 246724 89040 -1 3891
3893 0 468272 246728 89080 -1 3892
3894 0 468358 246746 89120 -1 3893
3895 0 459297.9 248292.47 83880 -1 3810
3896 0 458657.06 248307.12 83920 -1 3895
3897 0 458067 248356.8 83840 -1 3896
3898 0 457699.56 248372.48 83800 -1 3897
3899 0 457682.1 248370.23 83760 -1 3898
3900 0 457628.12 248365.5 83640 -1 3899
3901 0 457642.66 248429.92 83600 -1 3900
3902 0 457642.56 248493.56 83560 -1 3901
3903 0 457652.12 248598.39 83520 -1 3902
3904 0 457667.88 248629.1 83480 -1 3903
3905 0 457667.6 248660.88 83440 -1 3904
3906 0 457675.53 248668.58 83400 -1 3905
3907 0 457660.34 248701.06 83360 -1 3906
3908 0 457684.03 248741.16 83320 -1 3907
3909 0 457651.9 248765.5 83280 -1 3908
3910 0 457628.25 248813.12 83240 -1 3909
3911 0 457588.72 248814.2 83200 -1 3910
3912 0 457627.8 248989.1 83160 -1 3911
3913 0 457419.84 249037.14 83160 -1 3912
3914 0 457380.8 249054.27 83200 -1 3913
3915 0 457356.44 249060.02 83240 -1 3914
3916 0 457666 248932 83120 -1 3912
3917 0 457527 248728 83120 -1 3916
3918 0 457469 248690 83080 -1 3917
3919 0 457674 249040 83120 -1 3916
3920 0 457688 249134 83080 -1 3919
3921 0 457227.03 248332.45 83840 -1 3899
3922 0 456844.78 248363.86 83960 -1 3921
3923 0 456034.97 248564.05 84040 -1 3922
3924 0 454873.78 248990.14 83920 -1 3923
3925 0 452144.88 249547.9 83880 -1 3924
3926 0 451530.7 249475.88 83840 -1 3925
3927 0 451154.66 249443.88 83800 -1 3926
3928 0 450691.34 249327.6 83720 -1 3927
3929 0 450235.34 249342.48 83680 -1 3928
3930 0 449873.56 249295.08 83640 -1 3929
3931 0 448955.25 248926.8 83600 -1 3930
3932 0 448235.28 249086.9 83600 -1 3931
3933 0 447980.4 249134.48 83520 -1 3932
3934 0 447683.78 249287.45 83480 -1 3933
3935 0 447619.97 249278.48 83360 -1 3934
3936 0 447625.6 249403.58 83320 -1 3935
3937 0 447609.03 249367.78 83280 -1 3936
3938 0 447609.5 249368.5 83240 -1 3937
3939 0 447609.9 249368.89 83200 -1 3938
3940 0 449120 248715 83520 -1 3933
3941 0 449080 248735 83480 -1 3940
3942 0 449080 248735 83440 -1 3941
3943 0 449060 248817 83360 -1 3942
3944 0 449116 248877 83240 -1 3943
3945 0 449108 248915 83200 -1 3944
3946 0 449232 249007 83120 -1 3945
3947 0 449260 249055 83080 -1 3946
3948 0 449282 249107 83040 -1 3947
3949 0 449298 249139 82960 -1 3948
3950 0 449298 249221 82880 -1 3949
3951 0 449296 249349 82800 -1 3950
3952 0 449356 249443 82760 -1 3951
3953 0 449384 249527 82720 -1 3952
3954 0 449406 249581 82640 -1 3953
3955 0 449390 249643 82560 -1 3954
3956 0 449386 249673 82480 -1 3955
3957 0 449386 249673 82400 -1 3956
3958 0 449387 249680 82320 -1 3957
3959 0 449405 249668 82200 -1 3958
3960 0 449416 249665 82080 -1 3959
3961 0 449416 249663 81960 -1 3960
3962 0 449457 249666 81840 -1 3961
3963 0 449383 249741 81760 -1 3962
3964 0 449383 249741 81680 -1 3963
3965 0 449365 249775 81600 -1 3964
3966 0 449342 249832 81520 -1 3965
3967 0 449249 249940 81440 -1 3966
3968 0 449209 249994 81400 -1 3967
3969 0 449155 250026 81320 -1 3968
3970 0 449060 250079 81240 -1 3969
3971 0 448848 250163 81160 -1 3970
3972 0 448636 250187 81120 -1 3971
3973 0 448466 250293 81040 -1 3972
3974 0 448276 250435 80920 -1 3973
3975 0 448216 250525 80800 -1 3974
3976 0 448214 250545 80760 -1 3975
3977 0 448072 250731 80720 -1 3976
3978 0 448030 250787 80640 -1 3977
3979 0 447992 250791 80560 -1 3978
3980 0 447938 250883 80480 -1 3979
3981 0 447892 251013 80400 -1 3980
3982 0 447816 251087 80320 -1 3981
3983 0 447684 251125 80240 -1 3982
3984 0 447486 251235 80200 -1 3983
3985 0 447392 251259 80160 -1 3984
3986 0 447280 251395 80120 -1 3985
3987 0 447218 251529 80040 -1 3986
3988 0 447086 251667 79960 -1 3987
3989 0 447008 251673 79920 -1 3988
3990 0 446937 251669 79840 -1 3989
3991 0 446796 251705 79840 -1 3990
3992 0 446788 251741 79800 -1 3991
3993 0 447800 249181.47 83640 -1 3932
3994 0 447657.34 249237.02 83760 -1 3993
3995 0 447487.62 249326.16 83920 -1 3994
3996 0 447257 249389.52 84000 -1 3995
3997 0 447212.53 249504.62 84160 -1 3996
3998 0 446880.6 249504.17 84320 -1 3997
3999 0 446557 249687.2 84480 -1 3998
4000 0 446475.94 249732.69 84520 -1 3999
4001 0 446123.47 249936.34 84600 -1 4000
4002 0 445767.5 250000.72 84800 -1 4001
4003 0 445211 250464.28 84840 -1 4002
4004 0 444597.88 250740.17 84960 -1 4003
4005 0 443891.56 250978.67 84880 -1 4004
4006 0 443660.1 250967.23 84720 -1 4005
4007 0 443427.9 250942.69 84560 -1 4006
4008 0 443387.44 250837.05 84480 -1 4007
4009 0 443423.47 250817.66 84400 -1 4008
4010 0 443406.03 250805.36 84360 -1 4009
4011 0 443372.1 250822.17 84280 -1 4010
4012 0 443398.1 250835.97 84160 -1 4011
4013 0 443376.97 250748.31 84040 -1 4012
4014 0 443312.62 250765.83 83960 -1 4013
4015 0 443395.4 250811.83 83920 -1 4014
4016 0 443491.53 250936.67 83840 -1 4015
4017 0 443626.84 251126.61 83760 -1 4016
4018 0 443703.88 251198.86 83640 -1 4017
4019 0 443780.1 251314.92 83560 -1 4018
4020 0 443811.62 251372.44 83480 -1 4019
4021 0 443826.62 251506.25 83440 -1 4020
4022 0 443819.03 251498.97 83400 -1 4021
4023 0 443807.06 251485.28 83320 -1 4022
4024 0 443822.78 251514.97 83240 -1 4023
4025 0 443854.8 251579.3 83160 -1 4024
4026 0 443891.97 251598.75 83040 -1 4025
4027 0 443896.88 251679.2 82960 -1 4026
4028 0 443865.3 251714.3 82880 -1 4027
4029 0 443790.53 251803.62 82760 -1 4028
4030 0 443706.03 251860.8 82720 -1 4029
4031 0 443610.3 251930.67 82640 -1 4030
4032 0 443501.9 251941.42 82600 -1 4031
4033 0 443252.44 251997.11 82520 -1 4032
4034 0 442959 252064.67 82480 -1 4033
4035 0 442542.44 252089.17 82520 -1 4034
4036 0 442312.03 252137.62 82600 -1 4035
4037 0 442164.47 252178.4 82680 -1 4036
4038 0 441769.62 252334.78 82840 -1 4037
4039 0 441642.53 252389.16 82960 -1 4038
4040 0 441540.06 252573.97 83120 -1 4039
4041 0 441428.88 252321.19 83160 -1 4040
4042 0 441329 252270.5 83200 -1 4041
4043 0 441217 252238.5 83280 -1 4042
4044 0 441065 252226.5 83360 -1 4043
4045 0 440813 252298.5 83400 -1 4044
4046 0 440373 252042 83400 -1 4045
4047 0 440353 252010 83480 -1 4046
4048 0 440759 252292 83480 -1 4045
4049 0 440775 252288 83600 -1 4048
4050 0 440755 252204 83760 -1 4049
4051 0 440683 252216 83880 -1 4050
4052 0 440327 252180 83960 -1 4051
4053 0 440325 252172 84000 -1 4052
4054 0 440299 252162 84040 -1 4053
4055 0 440299 252162 84080 -1 4054
4056 0 440299 252162 84120 -1 4055
4057 0 440107 252044 83920 -1 4052
4058 0 441514.88 252621.12 83160 -1 4040
4059 0 441446.84 252710.1 83200 -1 4058
4060 0 441378.8 252795.25 83240 -1 4059
4061 0 441277.3 253035.89 83280 -1 4060
4062 0 441029.3 253455.11 83360 -1 4061
4063 0 440714.47 253818.9 83320 -1 4062
4064 0 440617.47 253779.05 83360 -1 4063
4065 0 440486 253743 83400 -1 4064
4066 0 440600.8 253875.4 83240 -1 4063
4067 0 440383.22 254297.17 83160 -1 4066
4068 0 440175.22 254430.97 83120 -1 4067
4069 0 439879.47 255011.23 83120 -1 4068
4070 0 439905.12 255131.3 83160 -1 4069
4071 0 440046.3 255344.55 83200 -1 4070
4072 0 440036.72 255509.7 83240 -1 4071
4073 0 440044.62 256391.9 83240 -1 4072
4074 0 439992.06 256578.66 83200 -1 4073
4075 0 440033 256657.69 83160 -1 4074
4076 0 440034.8 256917.4 83080 -1 4075
4077 0 440048.53 257035.92 82960 -1 4076
4078 0 440014.12 257160.16 82840 -1 4077
4079 0 439966.22 257393.23 82640 -1 4078
4080 0 439955.3 257518.55 82440 -1 4079
4081 0 439808.8 257672.56 82240 -1 4080
4082 0 439767.38 257719.89 82080 -1 4081
4083 0 439774.75 257704.47 81920 -1 4082
4084 0 439674.56 257824.6 81760 -1 4083
4085 0 439446.25 257953.56 81560 -1 4084
4086 0 439331.5 258083.38 81440 -1 4085
4087 0 439211.06 258098.7 81280 -1 4086
4088 0 439071 258145 81200 -1 4087
4089 0 438930.66 258190.56 81120 -1 4088
4090 0 438628.34 258420.86 80960 -1 4089
4091 0 438396 258501 80880 -1 4090
4092 0 438308 258589 80760 -1 4091
4093 0 438304 258591.67 80720 -1 4092
4094 0 438358 258453 80720 -1 4093
4095 0 438222 258345 80720 -1 4094
4096 0 438120 258269 80720 -1 4095
4097 0 438094 258247 80760 -1 4096
4098 0 438296 258597 80640 -1 4093
4099 0 438276 258725 80520 -1 4098
4100 0 438252 258777 80400 -1 4099
4101 0 438288 258821 80280 -1 4100
4102 0 438192 258833 80200 -1 4101
4103 0 438140 258857 80120 -1 4102
4104 0 438116 258881 80000 -1 4103
4105 0 438096 258861 79880 -1 4104
4106 0 438040 258881 79800 -1 4105
4107 0 437968 258937 79680 -1 4106
4108 0 437988 258941 79560 -1 4107
4109 0 437974.66 258961 79520 -1 4108
4110 0 437832 258988 79520 -1 4109
4111 0 437750 258990 79560 -1 4110
4112 0 437673 258994 79560 -1 4111
4113 0 437655 258967 79600 -1 4112
4114 0 437948 259001 79440 -1 4109
4115 0 437920 259061 79320 -1 4114
4116 0 437936 259125 79240 -1 4115
4117 0 437816 259177 79120 -1 4116
4118 0 437724 259237 79000 -1 4117
4119 0 437700 259449 78920 -1 4118
4120 0 437644 259717 78840 -1 4119
4121 0 437620 259889 78720 -1 4120
4122 0 437520 259969 78600 -1 4121
4123 0 437468 260097 78480 -1 4122
4124 0 437320 260245 78360 -1 4123
4125 0 437320 260461 78240 -1 4124
4126 0 437116 260545 78160 -1 4125
4127 0 437036 260693 78000 -1 4126
4128 0 436904 260741 77920 -1 4127
4129 0 436804 260765 77800 -1 4128
4130 0 436788 260753 77680 -1 4129
4131 0 436756 260769 77600 -1 4130
4132 0 436744 260785 77480 -1 4131
4133 0 436716 260801 77360 -1 4132
4134 0 436624 260737 77280 -1 4133
4135 0 436611 260723 77240 -1 4134
4136 0 436572 260681 77120 -1 4135
4137 0 436632 260821 77040 -1 4136
4138 0 436544 260781 76920 -1 4137
4139 0 436480 260793 76800 -1 4138
4140 0 436416 260813 76680 -1 4139
4141 0 436416 260693 76560 -1 4140
4142 0 436452 260629 76480 -1 4141
4143 0 436456 260549 76360 -1 4142
4144 0 436456 260489 76160 -1 4143
4145 0 436426 260413 76040 -1 4144
4146 0 436424 260403 75920 -1 4145
4147 0 436424 260403 75800 -1 4146
4148 0 436470 260391 75680 -1 4147
4149 0 436458 260361 75560 -1 4148
4150 0 436460 260311 75480 -1 4149
4151 0 436460 260285 75360 -1 4150
4152 0 436430 260219 75200 -1 4151
4153 0 436414 260171 75080 -1 4152
4154 0 436392 260137 74960 -1 4153
4155 0 436322 260081 74840 -1 4154
4156 0 436318 260043 74720 -1 4155
4157 0 436312 260011 74640 -1 4156
4158 0 436262 259971 74520 -1 4157
4159 0 436236 259973 74440 -1 4158
4160 0 436264 259955 74400 -1 4159
4161 0 436282 259929 74240 -1 4160
4162 0 436278 259913 74080 -1 4161
4163 0 436236 259865 73960 -1 4162
4164 0 436240 259835 73800 -1 4163
4165 0 436298 259809 73640 -1 4164
4166 0 436342 259799 73480 -1 4165
4167 0 436408 259767 73320 -1 4166
4168 0 436440 259701 73160 -1 4167
4169 0 436452 259623 73000 -1 4168
4170 0 436492 259631 72920 -1 4169
4171 0 436478 259617 72800 -1 4170
4172 0 436506 259503 72640 -1 4171
4173 0 436566 259375 72600 -1 4172
4174 0 436586 259331 72560 -1 4173
4175 0 436598 259301 72480 -1 4174
4176 0 436634 259263 72440 -1 4175
4177 0 436660 259323 72360 -1 4176
4178 0 436760 259117 72360 -1 4177
4179 0 436802 259049 72320 -1 4178
4180 0 436830 258999 72280 -1 4179
4181 0 437184 258537 72240 -1 4180
4182 0 437352 258397 72240 -1 4181
4183 0 437386 258377 72200 -1 4182
4184 0 437456 258327 72160 -1 4183
4185 0 437542 258275 72080 -1 4184
4186 0 437632 258263 72000 -1 4185
4187 0 437674 258247 71960 -1 4186
4188 0 437788 258185 71880 -1 4187
4189 0 437950 258149 71840 -1 4188
4190 0 438050 258153 71800 -1 4189
4191 0 438078 258153 71720 -1 4190
4192 0 438148 258117 71680 -1 4191
4193 0 438268 258009 71640 -1 4192
4194 0 438336 257879 71600 -1 4193
4195 0 438382 257733 71520 -1 4194
4196 0 438400 257675 71400 -1 4195
4197 0 438534 257715 71360 -1 4196
4198 0 438900 257615 71360 -1 4197
4199 0 439000 257527 71360 -1 4198
4200 0 439060 257487 71280 -1 4199
4201 0 439278 257399 71240 -1 4200
4202 0 439434 257357 71200 -1 4201
4203 0 439704 257177 71200 -1 4202
4204 0 439948 257037 71200 -1 4203
4205 0 440122 256913 71200 -1 4204
4206 0 440200 256875 71160 -1 4205
4207 0 440230 256849 71120 -1 4206
4208 0 440246 256881 71080 -1 4207
4209 0 440310 257017 71080 -1 4208
4210 0 440378 257059 71080 -1 4209
4211 0 440466 256399 71080 -1 4208
4212 0 440602 256191 71080 -1 4211
4213 0 441036 255821 71080 -1 4212
4214 0 441194 255709 71120 -1 4213
4215 0 441202 255705 71160 -1 4214
4216 0 441502 255527 71160 -1 4215
4217 0 441538 255491 71120 -1 4216
4218 0 441688 255311 71000 -1 4217
4219 0 441788 255253 70920 -1 4218
4220 0 441838 255125 70840 -1 4219
4221 0 441984 254957 70720 -1 4220
4222 0 442098 254837 70680 -1 4221
4223 0 442268 254601 70680 -1 4222
4224 0 442300 254519 70720 -1 4223
4225 0 442360 254493 70720 -1 4224
4226 0 442414 254347 70720 -1 4225
4227 0 439664 257407 71160 -1 4202
4228 0 439730 257433 71080 -1 4227
4229 0 436666 259379 72320 -1 4177
4230 0 436692 259453 72280 -1 4229
4231 0 439722 257933 81200 -1 4088
4232 0 439796 257905 81160 -1 4231
4233 0 439829 257888 81120 -1 4232
4234 0 439829 257888 81080 -1 4233
4235 0 439793 257710 81080 -1 4234
4236 0 439821 257770 81040 -1 4235
4237 0 439827 257816 80960 -1 4236
4238 0 439819 257836 80840 -1 4237
4239 0 439811 257854 80760 -1 4238
4240 0 439641 257568 81120 -1 4235
4241 0 440053.44 255481.73 83280 -1 4072
4242 0 440009.62 255402.27 83840 -1 4241
4243 0 439995.94 255399.78 83880 -1 4242
4244 0 442986.4 250628.1 83960 -1 4014
4245 0 442567.16 250621.38 83920 -1 4244
4246 0 442495.2 250674.64 83880 -1 4245
4247 0 442327.5 250679.05 83840 -1 4246
4248 0 441888.2 250532.67 83800 -1 4247
4249 0 441508.22 250586.75 83800 -1 4248
4250 0 441310.6 250559.94 83760 -1 4249
4251 0 441098.22 250346.67 83800 -1 4250
4252 0 440930.94 250223.69 83880 -1 4251
4253 0 440871.66 250038.06 84000 -1 4252
4254 0 440852.38 249875.48 84040 -1 4253
4255 0 440888.47 249629.44 84040 -1 4254
4256 0 440432.4 249265.78 84040 -1 4255
4257 0 440133.38 249207.81 84000 -1 4256
4258 0 440052.56 249187.39 83920 -1 4257
4259 0 439570.5 249060.84 83760 -1 4258
4260 0 439171.2 248924.08 83640 -1 4259
4261 0 439083.1 248904.31 83560 -1 4260
4262 0 438952.75 248885.7 83480 -1 4261
4263 0 438880 248793 83440 -1 4262
4264 0 438616 248605 83400 -1 4263
4265 0 438564 248393 83360 -1 4264
4266 0 438474 248205 83320 -1 4265
4267 0 438394 248085 83280 -1 4266
4268 0 438408 247953 83240 -1 4267
4269 0 449035.16 248278.67 83600 -1 3931
4270 0 449107.16 248070.97 83560 -1 4269
4271 0 449252 247662.45 83520 -1 4270
4272 0 449354.62 247392.1 83480 -1 4271
4273 0 449267.6 246997.78 83440 -1 4272
4274 0 449228.06 246750.06 83360 -1 4273
4275 0 449212.2 246591.23 83280 -1 4274
4276 0 449076.03 246117.83 83200 -1 4275
4277 0 449102.72 245621.9 83160 -1 4276
4278 0 449088.66 244480.1 83120 -1 4277
4279 0 449178.84 244191.45 83040 -1 4278
4280 0 449486.8 243658.75 82920 -1 4279
4281 0 449839.8 243214.08 82880 -1 4280
4282 0 450350.28 242571.89 82840 -1 4281
4283 0 450811.53 242243.38 82760 -1 4282
4284 0 450880.38 242142.19 82680 -1 4283
4285 0 451139.22 241650.98 82640 -1 4284
4286 0 451521.38 241342.08 82520 -1 4285
4287 0 451680.12 241205.84 82440 -1 4286
4288 0 451831.2 241179.45 82320 -1 4287
4289 0 452298.28 240977.16 82240 -1 4288
4290 0 452894.5 240601.36 82120 -1 4289
4291 0 453079.66 240347.84 82080 -1 4290
4292 0 453194.44 240021.28 82120 -1 4291
4293 0 453303.75 239935.61 82200 -1 4292
4294 0 453280.75 239741.05 82360 -1 4293
4295 0 453334.25 239691.55 82560 -1 4294
4296 0 453260.34 239656.12 82720 -1 4295
4297 0 453176.8 239642.4 82880 -1 4296
4298 0 453155.8 239638.69 82920 -1 4297
4299 0 452709.47 239587.39 83080 -1 4298
4300 0 452522.6 239630.2 83400 -1 4299
4301 0 452475.84 239641.38 83480 -1 4300
4302 0 452230.25 239658.03 83680 -1 4301
4303 0 451759.56 239437 83920 -1 4302
4304 0 451568.62 239462.45 84040 -1 4303
4305 0 451506.1 239511.72 84080 -1 4304
4306 0 453395.1 240083.03 81760 -1 4291
4307 0 453451.72 239979.94 81640 -1 4306
4308 0 453543.97 239903.86 81560 -1 4307
4309 0 453654.66 239860.39 81400 -1 4308
4310 0 453811.25 239828.33 81240 -1 4309
4311 0 453941.72 239896.02 81040 -1 4310
4312 0 454043.28 239958.44 80880 -1 4311
4313 0 454189.25 239977.44 80680 -1 4312
4314 0 454243.47 240005.4 80480 -1 4313
4315 0 454135.2 240051.64 80280 -1 4314
4316 0 454095.78 240029.78 80120 -1 4315
4317 0 454047.97 240014.28 79920 -1 4316
4318 0 455467.9 238321.48 79880 -1 4317
4319 0 454074.22 239993.39 79840 -1 4318
4320 0 453843.03 239791.06 79800 -1 4319
4321 0 454121.62 239913.77 79760 -1 4320
4322 0 454128.03 239878.6 79680 -1 4321
4323 0 454200.47 239780.55 79520 -1 4322
4324 0 454212.1 239757.47 79360 -1 4323
4325 0 454311.47 239669.1 79160 -1 4324
4326 0 454321.78 239734.95 78960 -1 4325
4327 0 454433.2 239731.86 78720 -1 4326
4328 0 454316.97 239797.81 78520 -1 4327
4329 0 454266.38 239797.25 78320 -1 4328
4330 0 454236.78 239815.92 78280 -1 4329
4331 0 454065.66 239884.73 78200 -1 4330
4332 0 454010 239859.06 78040 -1 4331
4333 0 453935.88 239869.38 77880 -1 4332
4334 0 453886.78 239853.1 77760 -1 4333
4335 0 453865.75 239834.52 77600 -1 4334
4336 0 453754.62 239940.81 77440 -1 4335
4337 0 453494.53 240198.42 77320 -1 4336
4338 0 453377.44 240201.8 77160 -1 4337
4339 0 453137.47 240355.47 76960 -1 4338
4340 0 452882.56 240522.28 76840 -1 4339
4341 0 452621.56 240625.84 76680 -1 4340
4342 0 452371.6 240825.2 76520 -1 4341
4343 0 452182 241021 76520 -1 4342
4344 0 452350 241181 76520 -1 4343
4345 0 452628 241353 76480 -1 4344
4346 0 452710 241347 76440 -1 4345
4347 0 452742 241371 76400 -1 4346
4348 0 452786 241389 76360 -1 4347
4349 0 452862 241429 76280 -1 4348
4350 0 452926 241453 76240 -1 4349
4351 0 452944 241487 76160 -1 4350
4352 0 453008 241549 76080 -1 4351
4353 0 453050 241561 76000 -1 4352
4354 0 453074 241571 75920 -1 4353
4355 0 453080 241569 75840 -1 4354
4356 0 453096 241547 75760 -1 4355
4357 0 453168 241527 75680 -1 4356
4358 0 453198 241499 75640 -1 4357
4359 0 453252 241489 75560 -1 4358
4360 0 453284 241475 75480 -1 4359
4361 0 453322 241425 75360 -1 4360
4362 0 453378 241395 75240 -1 4361
4363 0 453478 241405 75160 -1 4362
4364 0 453458 241461 75080 -1 4363
4365 0 453450 241505 74960 -1 4364
4366 0 453420 241603 74880 -1 4365
4367 0 453374 241677 74800 -1 4366
4368 0 453374 241699 74760 -1 4367
4369 0 453376 241743 74720 -1 4368
4370 0 453378 241749 74680 -1 4369
4371 0 453332 241777 74600 -1 4370
4372 0 453342 241785 74520 -1 4371
4373 0 453408 241807 74480 -1 4372
4374 0 453376 241899 74480 -1 4373
4375 0 453368 241965 74520 -1 4374
4376 0 453456 241989 74560 -1 4375
4377 0 453552 242015 74600 -1 4376
4378 0 453594 242067 74640 -1 4377
4379 0 453610 242115 74680 -1 4378
4380 0 453612 242147 74720 -1 4379
4381 0 453656 242175 74800 -1 4380
4382 0 452309.2 240874.72 76480 -1 4342
4383 0 452044.88 240974.9 76280 -1 4382
4384 0 451953.7 240903.34 76160 -1 4383
4385 0 451853.56 240918.67 76120 -1 4384
4386 0 451841.75 240910.83 76080 -1 4385
4387 0 451775.5 240893.45 76000 -1 4386
4388 0 451617.6 240853.72 75920 -1 4387
4389 0 451557.25 240794.55 75800 -1 4388
4390 0 451526.75 240781.56 75760 -1 4389
4391 0 451460.62 240803.53 75720 -1 4390
4392 0 451352.16 240829.16 75680 -1 4391
4393 0 451335.84 240867.31 75560 -1 4392
4394 0 451356.75 240858.95 75480 -1 4393
4395 0 451354.88 240830.89 75440 -1 4394
4396 0 451346 240803.56 75400 -1 4395
4397 0 451250.16 240702.94 75280 -1 4396
4398 0 451115.22 240668.17 75160 -1 4397
4399 0 451003.94 240666.98 75120 -1 4398
4400 0 450800.66 240538.73 75000 -1 4399
4401 0 450724.34 240493 74920 -1 4400
4402 0 450710.9 240515.67 74880 -1 4401
4403 0 450637.28 240524.16 74840 -1 4402
4404 0 450549.94 240518.53 74800 -1 4403
4405 0 450461.94 240484.28 74640 -1 4404
4406 0 450360.4 240473.12 74480 -1 4405
4407 0 450358.66 242559.67 82880 -1 4282
4408 0 450358.66 242559.67 82960 -1 4407
4409 0 450337 242456 83000 -1 4408
4410 0 450317 242446 83040 -1 4409
4411 0 450288 242424 83080 -1 4410
4412 0 450282 242396 83160 -1 4411
4413 0 450316 242400 83240 -1 4412
4414 0 450388 242406 83320 -1 4413
4415 0 450399 242404 83360 -1 4414
4416 0 450595 242510 83360 -1 4415
4417 0 450769 242526 83360 -1 4416
4418 0 450853 242508 83400 -1 4417
4419 0 450897 242470 83440 -1 4418
4420 0 450951 242466 83480 -1 4419
4421 0 451007 242470 83520 -1 4420
4422 0 451095 242470 83560 -1 4421
4423 0 451173 242508 83600 -1 4422
4424 0 451395 242634 83600 -1 4423
4425 0 451497 242680 83640 -1 4424
4426 0 451567 242682 83680 -1 4425
4427 0 451521 242724 83720 -1 4426
4428 0 451649 242612 83640 -1 4425
4429 0 451768 242532 83680 -1 4428
4430 0 450412 242416 83440 -1 4415
4431 0 449072.8 245836.48 83120 -1 4277
4432 0 449115.12 245686.92 83040 -1 4431
4433 0 449115.03 245686.52 82920 -1 4432
4434 0 449082.5 245558.58 82760 -1 4433
4435 0 449123.4 245539.28 82640 -1 4434
4436 0 449049.8 245695.02 82600 -1 4435
4437 0 449048.66 245693.8 82560 -1 4436
4438 0 448985.9 245737.17 82480 -1 4437
4439 0 479790.75 244402.72 83080 -1 3184
4440 0 479759.66 244370.77 83200 -1 4439
4441 0 479706.47 244355.56 83280 -1 4440
4442 0 479679.62 244347.3 83320 -1 4441
4443 0 479536.12 244306.86 83360 -1 4442
4444 0 479440.12 244297.38 83400 -1 4443
4445 0 479399.22 244329.48 83440 -1 4444
4446 0 479298.1 244396.9 83520 -1 4445
4447 0 479250.78 244457 83600 -1 4446
4448 0 479290 244448 83640 -1 4447
4449 0 479329.34 244438.66 83680 -1 4448
4450 0 479346.25 244430.39 83720 -1 4449
4451 0 479420.38 244387.78 83800 -1 4450
4452 0 479418.28 244361.62 83840 -1 4451
4453 0 479429.78 244320.25 83880 -1 4452
4454 0 490887.34 241592.67 82320 -1 3150
4455 0 490829 241649 82360 -1 4454
4456 0 491538.66 240266.67 82760 -1 480
4457 0 491551 240251 82800 -1 4456
4458 0 491591 240207 82840 -1 4457
4459 0 491657 240155 82840 -1 4458
4460 0 491683 240121 82880 -1 4459
4461 0 491761.8 240696.8 83160 -1 477
4462 0 491636 240697 83200 -1 4461
4463 0 491606 240689 83240 -1 4462
4464 0 501367.38 234954.56 86680 -1 371
4465 0 501876.34 234893.17 86600 -1 4464
4466 0 501954.78 234904.77 86520 -1 4465
4467 0 502109.8 234903.66 86440 -1 4466
4468 0 502160.78 234906.03 86360 -1 4467
4469 0 502301 234936 86240 -1 4468
4470 0 502549 234936 86120 -1 4469
4471 0 502733 235080 86080 -1 4470
4472 0 503113 235508 86040 -1 4471
4473 0 503433 235708 86000 -1 4472
4474 0 503535 235770 85960 -1 4473
4475 0 503679 235874 85920 -1 4474
4476 0 503823 235958 85880 -1 4475
4477 0 503905 235976 85800 -1 4476
4478 0 503955 235972 85760 -1 4477
4479 0 504047 235996 85680 -1 4478
4480 0 504129 236004 85640 -1 4479
4481 0 504153 236052 85600 -1 4480
4482 0 504293 236184 85600 -1 4481
4483 0 504405 236384 85640 -1 4482
4484 0 504437 236444 85680 -1 4483
4485 0 504459 236464 85720 -1 4484
4486 0 504473 236474 85760 -1 4485
4487 0 504287 236752 85760 -1 4486
4488 0 504275 236802 85800 -1 4487
4489 0 504268 236840 85840 -1 4488
4490 0 504267 236896 85920 -1 4489
4491 0 504258 236930 85960 -1 4490
4492 0 504251.75 236986.38 86000 -1 4491
4493 0 504204.44 237056.67 86160 -1 4492
4494 0 504145.34 237144.94 86360 -1 4493
4495 0 504695 236536 85760 -1 4486
4496 0 505167 236716 85760 -1 4495
4497 0 505219 236724 85720 -1 4496
4498 0 505281 236726 85680 -1 4497
4499 0 505363 236720 85600 -1 4498
4500 0 505537 236744 85560 -1 4499
4501 0 505791 236796 85520 -1 4500
4502 0 505893 236810 85480 -1 4501
4503 0 506005 236756 85480 -1 4502
4504 0 506189 236774 85480 -1 4503
4505 0 506491 236842 85480 -1 4504
4506 0 506501 236812 85440 -1 4505
4507 0 506503 236782 85400 -1 4506
4508 0 506510.5 236771.12 85360 -1 4507
4509 0 506549.62 236761.69 85320 -1 4508
4510 0 506515 236884 85520 -1 4505
4511 0 506607 236928 85560 -1 4510
4512 0 506763 237034 85600 -1 4511
4513 0 506811 237084 85680 -1 4512
4514 0 507000 237128 85720 -1 4513
4515 0 507382 237114 85720 -1 4514
4516 0 507664 236994 85760 -1 4515
4517 0 507700 236674 85760 -1 4516
4518 0 507736 236600 85760 -1 4517
4519 0 507720 236478 85760 -1 4518
4520 0 507682 236442 85760 -1 4519
4521 0 507672 236386 85720 -1 4520
4522 0 507726 236208 85720 -1 4521
4523 0 507708 236968 85800 -1 4516
4524 0 507708 236968 85880 -1 4523
4525 0 507722 236968 85920 -1 4524
4526 0 507722 237006 86000 -1 4525
4527 0 507736 237040 86160 -1 4526
4528 0 507920 237048 86320 -1 4527
4529 0 508060 237110 86440 -1 4528
4530 0 508288 236960 86600 -1 4529
4531 0 508268 236956 86640 -1 4530
4532 0 508266 236956 86680 -1 4531
4533 0 508152 236934 86800 -1 4532
4534 0 508222 236950 86880 -1 4533
4535 0 508248 237028 86920 -1 4534
4536 0 508246 237008 86960 -1 4535
4537 0 508256 237112 87000 -1 4536
4538 0 508222 237126 87080 -1 4537
4539 0 508202 237128 87120 -1 4538
4540 0 508452 236888 86640 -1 4531
4541 0 508536 236848 86720 -1 4540
4542 0 508750 236804 86720 -1 4541
4543 0 508812 236790 86680 -1 4542
4544 0 508834 236774 86640 -1 4543
4545 0 508854 236718 86640 -1 4544
4546 0 508916 236670 86640 -1 4545
4547 0 508980 236660 86680 -1 4546
4548 0 509098 236612 86720 -1 4547
4549 0 509202 236446 86720 -1 4548
4550 0 509366 236432 86720 -1 4549
4551 0 509340 236440 86680 -1 4550
4552 0 509340 236440 86640 -1 4551
4553 0 509340 236438 86600 -1 4552
4554 0 509430 236432 86760 -1 4550
4555 0 509502 236412 86800 -1 4554
4556 0 509646 236356 86880 -1 4555
4557 0 509684 236320 86920 -1 4556
4558 0 509627 236348 86960 -1 4557
4559 0 509649 236330 87000 -1 4558
4560 0 509621 236302 87080 -1 4559
4561 0 509593 236336 87120 -1 4560
4562 0 509523 236350 87160 -1 4561
4563 0 509459.62 236424.03 87280 -1 4562
4564 0 509394.2 236386.38 87440 -1 4563
4565 0 510209 236312 87120 -1 4561
4566 0 510373 236276 87160 -1 4565
4567 0 510475 236248 87200 -1 4566
4568 0 510483 236196 87280 -1 4567
4569 0 510571 236156 87360 -1 4568
4570 0 510617 236082 87440 -1 4569
4571 0 510637 236036 87520 -1 4570
4572 0 510715 235990 87600 -1 4571
4573 0 510801 235898 87720 -1 4572
4574 0 510871 235828 87800 -1 4573
4575 0 510977 235726 87920 -1 4574
4576 0 511001 235658 88000 -1 4575
4577 0 511037 235626 88120 -1 4576
4578 0 511139 235572 88200 -1 4577
4579 0 511189 235462 88280 -1 4578
4580 0 511279 235354 88400 -1 4579
4581 0 511367 235192 88520 -1 4580
4582 0 511631 235006 88600 -1 4581
4583 0 512001 234782 88640 -1 4582
4584 0 512443 234606 88640 -1 4583
4585 0 512509 234506 88680 -1 4584
4586 0 512799 234458 88760 -1 4585
4587 0 513019 234400 88840 -1 4586
4588 0 513053 234352 88920 -1 4587
4589 0 513187 234226 89000 -1 4588
4590 0 513241 234136 89080 -1 4589
4591 0 513347 234042 89160 -1 4590
4592 0 513441 233944 89240 -1 4591
4593 0 513505 233826 89320 -1 4592
4594 0 513523 233750 89440 -1 4593
4595 0 513563 233652 89560 -1 4594
4596 0 513569 233594 89640 -1 4595
4597 0 513645 233500 89760 -1 4596
4598 0 513713 233398 89880 -1 4597
4599 0 513755 233214 89960 -1 4598
4600 0 513752 233172 90040 -1 4599
4601 0 513750 233212 90160 -1 4600
4602 0 513786 233246 90240 -1 4601
4603 0 513870 233212 90360 -1 4602
4604 0 513872 233168 90440 -1 4603
4605 0 513958 233088 90520 -1 4604
4606 0 514032 233042 90600 -1 4605
4607 0 514114 233022 90680 -1 4606
4608 0 514176 232900 90760 -1 4607
4609 0 514228 232960 90840 -1 4608
4610 0 514300 232852 90960 -1 4609
4611 0 514310 232794 91080 -1 4610
4612 0 514298 232832 91200 -1 4611
4613 0 514268 232812 91280 -1 4612
4614 0 514302 232606 91400 -1 4613
4615 0 514394 232446 91480 -1 4614
4616 0 514498 232330 91560 -1 4615
4617 0 514480 232182 91640 -1 4616
4618 0 514538 231914 91760 -1 4617
4619 0 514532 231814 91840 -1 4618
4620 0 514526 231588 91960 -1 4619
4621 0 514520 231454 92040 -1 4620
4622 0 514496 231344 92120 -1 4621
4623 0 514550 231278 92240 -1 4622
4624 0 514612 231132 92320 -1 4623
4625 0 514608 231080 92400 -1 4624
4626 0 514774.88 230954.62 92560 -1 4625
4627 0 514816.6 230709.94 92800 -1 4626
4628 0 514933.3 230405.62 93200 -1 4627
4629 0 515114.94 230307.56 93560 -1 4628
4630 0 515238.5 230179.88 93800 -1 4629
4631 0 515464.88 229979.66 94200 -1 4630
4632 0 515609.38 229652.06 94520 -1 4631
4633 0 515796.12 229357.6 94640 -1 4632
4634 0 515971.16 229000.06 94640 -1 4633
4635 0 516108.1 228739.19 94640 -1 4634
4636 0 516282.16 228573.28 94640 -1 4635
4637 0 516473.3 228410.89 94880 -1 4636
4638 0 516486.9 228315.6 95080 -1 4637
4639 0 505811 236826 85400 -1 4502
4640 0 505779 236906 85320 -1 4639
4641 0 505754.22 236964.53 85240 -1 4640
4642 0 505702.44 237088 85200 -1 4641
4643 0 505737.44 237161.39 85240 -1 4642
4644 0 505839.06 237250.4 85160 -1 4643
4645 0 506085.84 237315.69 85080 -1 4644
4646 0 506234.38 237399.12 84880 -1 4645
4647 0 502747 235070 86040 -1 4471
4648 0 502761 235060 86000 -1 4647
4649 0 502773 235032 85920 -1 4648
4650 0 502805 234980 85800 -1 4649
4651 0 502849 234932 85680 -1 4650
4652 0 503041 234864 85560 -1 4651
4653 0 503101 234832 85480 -1 4652
4654 0 503141 234776 85400 -1 4653
4655 0 503349 234652 85320 -1 4654
4656 0 503599.66 234598.67 85280 -1 4655
4657 0 504101 234492 85200 -1 4656
4658 0 504161 234428 85120 -1 4657
4659 0 504401 234206 85000 -1 4658
4660 0 504475 234128 84920 -1 4659
4661 0 504087 234524 84920 -1 4660
4662 0 503563 234612 84920 -1 4661
4663 0 503543 234596 84880 -1 4662
4664 0 503465 234606 84840 -1 4663
4665 0 503409 234666 84800 -1 4664
4666 0 503281 234720 84720 -1 4665
4667 0 503187 234820 84640 -1 4666
4668 0 503105 234888 84640 -1 4667
4669 0 503083 234892 84680 -1 4668
4670 0 503068 234876 84720 -1 4669
4671 0 503063.78 234818.36 84800 -1 4670
4672 0 502833.4 234911.22 84840 -1 4671
4673 0 502605.12 235188.08 84720 -1 4672
4674 0 502474.62 235328.62 84560 -1 4673
4675 0 502421.53 235353.81 84520 -1 4674
4676 0 502454.12 235393.9 84480 -1 4675
4677 0 503131 234876 84600 -1 4668
4678 0 503123 234884 84520 -1 4677
4679 0 503111 234906 84440 -1 4678
4680 0 503089 234952 84360 -1 4679
4681 0 503038.9 234953.75 84280 -1 4680
4682 0 503016 234927.03 84120 -1 4681
4683 0 502903.8 234805.69 83960 -1 4682
4684 0 502827.16 234665.31 83880 -1 4683
4685 0 502693.75 234620.66 83880 -1 4684
4686 0 502554.2 234683.58 83760 -1 4685
4687 0 502450.38 234725.94 83640 -1 4686
4688 0 502319.38 234747.5 83640 -1 4687
4689 0 502249.8 234780.25 83560 -1 4688
4690 0 502118.5 234698.72 83480 -1 4689
4691 0 502048.62 234619.64 83480 -1 4690
4692 0 502069.78 234623.47 83400 -1 4691
4693 0 502061.88 234654.78 83360 -1 4692
4694 0 502182.25 234503.16 83360 -1 4693
4695 0 502183.66 234484.19 83320 -1 4694
4696 0 502211.44 234416.36 83320 -1 4695
4697 0 502195.94 234288.81 83320 -1 4696
4698 0 502197.88 234180.4 83400 -1 4697
4699 0 502195.12 234064.19 83400 -1 4698
4700 0 502192.84 233861.25 83400 -1 4699
4701 0 502030.8 233660.84 83560 -1 4700
4702 0 502027 233546.6 83600 -1 4701
4703 0 502003.7 233399.61 83600 -1 4702
4704 0 502102.2 233120.4 83520 -1 4703
4705 0 502118.6 233090.12 83400 -1 4704
4706 0 501959.22 234659.38 83320 -1 4693
4707 0 504549 234050 84840 -1 4660
4708 0 504969 234098 84720 -1 4707
4709 0 505213 234130 84640 -1 4708
4710 0 505245 234158 84600 -1 4709
4711 0 505621 233914 84480 -1 4710
4712 0 505729 233830 84360 -1 4711
4713 0 505817 233774 84240 -1 4712
4714 0 505965 233754 84160 -1 4713
4715 0 505985 233752 84040 -1 4714
4716 0 506013 233768 83920 -1 4715
4717 0 506053 233792 83880 -1 4716
4718 0 505795 233312 83880 -1 4717
4719 0 505763 233228 83880 -1 4718
4720 0 505727 233164 83920 -1 4719
4721 0 505717 233076 83960 -1 4720
4722 0 505683 233022 84000 -1 4721
4723 0 505667 232976 84040 -1 4722
4724 0 505641 232944 84080 -1 4723
4725 0 505629 232932 84120 -1 4724
4726 0 505635 232924 84160 -1 4725
4727 0 505701 232908 84240 -1 4726
4728 0 505725 232888 84280 -1 4727
4729 0 505749 232898 84320 -1 4728
4730 0 505807 232878 84360 -1 4729
4731 0 505819 232880 84400 -1 4730
4732 0 505881.4 232865.94 84440 -1 4731
4733 0 506018.47 232837.98 84440 -1 4732
4734 0 506111.25 232826.69 84360 -1 4733
4735 0 506258 232679 84200 -1 4734
4736 0 506266.94 232642.4 84160 -1 4735
4737 0 506133 233840 83800 -1 4717
4738 0 506233 233936 83680 -1 4737
4739 0 506881 234012 83680 -1 4738
4740 0 507213 233840 83600 -1 4739
4741 0 507489 233656 83480 -1 4740
4742 0 507809 233624 83400 -1 4741
4743 0 508025 233716 83320 -1 4742
4744 0 509001 234158 83360 -1 4743
4745 0 510001 233758 83320 -1 4744
4746 0 510361 233480 83240 -1 4745
4747 0 510913 233352 83320 -1 4746
4748 0 511161 233300 83400 -1 4747
4749 0 511617 233156 83520 -1 4748
4750 0 511765 233094 83600 -1 4749
4751 0 512057 232894 83720 -1 4750
4752 0 512233 232758 83800 -1 4751
4753 0 512321 232594 83920 -1 4752
4754 0 512613 232406 84040 -1 4753
4755 0 512845 232308 84160 -1 4754
4756 0 512977 232192 84280 -1 4755
4757 0 513397 231888 84400 -1 4756
4758 0 513721 231360 84480 -1 4757
4759 0 513813 231216 84560 -1 4758
4760 0 513973 230800 84640 -1 4759
4761 0 514453 230476 84720 -1 4760
4762 0 514513 230414 84840 -1 4761
4763 0 514609 230374 84960 -1 4762
4764 0 514689 230286 85080 -1 4763
4765 0 514809 230222 85200 -1 4764
4766 0 514881 230186 85360 -1 4765
4767 0 514969 230122 85480 -1 4766
4768 0 515145 230050 85600 -1 4767
4769 0 515277 230018 85720 -1 4768
4770 0 515393 230002 85840 -1 4769
4771 0 515541 229990 86000 -1 4770
4772 0 515681 229898 86120 -1 4771
4773 0 515837 229654 86240 -1 4772
4774 0 515897 229570 86360 -1 4773
4775 0 515997 229518 86520 -1 4774
4776 0 516121 229494 86640 -1 4775
4777 0 516257 229488 86760 -1 4776
4778 0 516393 229416 86920 -1 4777
4779 0 516517 229316 87080 -1 4778
4780 0 516673 229248 87240 -1 4779
4781 0 516769 229180 87400 -1 4780
4782 0 516849 229094 87560 -1 4781
4783 0 517197 228850 87760 -1 4782
4784 0 517381 228710 87920 -1 4783
4785 0 517453 228574 88080 -1 4784
4786 0 517621 228298 88200 -1 4785
4787 0 517665 228078 88360 -1 4786
4788 0 517685 227902 88480 -1 4787
4789 0 517701 227654 88600 -1 4788
4790 0 517813 227508 88720 -1 4789
4791 0 518197 227248 88880 -1 4790
4792 0 518469 227152 89000 -1 4791
4793 0 518677 227076 89080 -1 4792
4794 0 518945 227000 89200 -1 4793
4795 0 519257 226916 89320 -1 4794
4796 0 519481 226864 89440 -1 4795
4797 0 519593 226796 89560 -1 4796
4798 0 519709 226762 89720 -1 4797
4799 0 519853 226746 89880 -1 4798
4800 0 519957 226734 90040 -1 4799
4801 0 520045 226766 90240 -1 4800
4802 0 520093 226766 90400 -1 4801
4803 0 520313 226782 90560 -1 4802
4804 0 520537 226742 90720 -1 4803
4805 0 520693 226678 90840 -1 4804
4806 0 520889 226638 90960 -1 4805
4807 0 521373 226562 91120 -1 4806
4808 0 521641 226582 91240 -1 4807
4809 0 522341 226276 91360 -1 4808
4810 0 522493 226308 91280 -1 4809
4811 0 522581 226260 91160 -1 4810
4812 0 522597 226260 91040 -1 4811
4813 0 522589 226176 90880 -1 4812
4814 0 522661 226092 90720 -1 4813
4815 0 522665 226028 90600 -1 4814
4816 0 523665 225848 90560 -1 4815
4817 0 524293 226122 90640 -1 4816
4818 0 524697 226214 90680 -1 4817
4819 0 525549 226582 90760 -1 4818
4820 0 525853 226616 90640 -1 4819
4821 0 526005 226644 90520 -1 4820
4822 0 526065 226636 90360 -1 4821
4823 0 526281 226588 90200 -1 4822
4824 0 526501 226544 90040 -1 4823
4825 0 526633 226496 89920 -1 4824
4826 0 526821 226408 89760 -1 4825
4827 0 526997 226364 89600 -1 4826
4828 0 527225 226222 89440 -1 4827
4829 0 527361 226122 89320 -1 4828
4830 0 527577 226130 89200 -1 4829
4831 0 527901 226142 89080 -1 4830
4832 0 528093 226278 88920 -1 4831
4833 0 528245 226398 88760 -1 4832
4834 0 528381 226422 88640 -1 4833
4835 0 528533 226458 88480 -1 4834
4836 0 528649 226542 88360 -1 4835
4837 0 528793 226622 88200 -1 4836
4838 0 528913 226676 88040 -1 4837
4839 0 529093 226760 87880 -1 4838
4840 0 529249 226844 87720 -1 4839
4841 0 529389 226960 87560 -1 4840
4842 0 529509 227064 87440 -1 4841
4843 0 529601 227152 87280 -1 4842
4844 0 529861 227256 87120 -1 4843
4845 0 530125 227312 87000 -1 4844
4846 0 530621 227504 86880 -1 4845
4847 0 530889 227614 86800 -1 4846
4848 0 531041 227698 86720 -1 4847
4849 0 531105 227714 86600 -1 4848
4850 0 531161 227726 86440 -1 4849
4851 0 531249 227758 86240 -1 4850
4852 0 531365 227834 86080 -1 4851
4853 0 531481 227866 85920 -1 4852
4854 0 531597 227862 85760 -1 4853
4855 0 531805 227894 85560 -1 4854
4856 0 532049 227878 85400 -1 4855
4857 0 532265 227858 85240 -1 4856
4858 0 532601 227844 85080 -1 4857
4859 0 533085 227652 85000 -1 4858
4860 0 533361 227452 84880 -1 4859
4861 0 533685 227328 84760 -1 4860
4862 0 533881 227328 84600 -1 4861
4863 0 534125 227362 84480 -1 4862
4864 0 534485 227410 84360 -1 4863
4865 0 534733 227462 84240 -1 4864
4866 0 534833 227538 84080 -1 4865
4867 0 535057 227694 83920 -1 4866
4868 0 535401 227906 83800 -1 4867
4869 0 535753 227998 83680 -1 4868
4870 0 535857 228058 83520 -1 4869
4871 0 535969 228084 83400 -1 4870
4872 0 536213 228156 83280 -1 4871
4873 0 536513 228132 83200 -1 4872
4874 0 536741 228116 83120 -1 4873
4875 0 536973 228188 83000 -1 4874
4876 0 537173 228284 82880 -1 4875
4877 0 537377 228448 82760 -1 4876
4878 0 537505 228588 82640 -1 4877
4879 0 537585 228704 82520 -1 4878
4880 0 537697 228816 82400 -1 4879
4881 0 537845 228878 82320 -1 4880
4882 0 537873 228894 82200 -1 4881
4883 0 538037 228974 82080 -1 4882
4884 0 538165 229022 81960 -1 4883
4885 0 538261 229062 81840 -1 4884
4886 0 538433 229106 81720 -1 4885
4887 0 538817 229198 81600 -1 4886
4888 0 538897 229242 81480 -1 4887
4889 0 539005 229322 81320 -1 4888
4890 0 539213 229558 81200 -1 4889
4891 0 539413 229674 81080 -1 4890
4892 0 539509 229728 80960 -1 4891
4893 0 539677 229816 80840 -1 4892
4894 0 539965 230008 80720 -1 4893
4895 0 540117 230124 80560 -1 4894
4896 0 540229 230272 80440 -1 4895
4897 0 540329 230296 80240 -1 4896
4898 0 540397 230284 80080 -1 4897
4899 0 540557 230216 79880 -1 4898
4900 0 540653 230260 79640 -1 4899
4901 0 540753 230260 79480 -1 4900
4902 0 540869 230296 79320 -1 4901
4903 0 541077 230360 79120 -1 4902
4904 0 541965 230886 78960 -1 4903
4905 0 542345 231130 78920 -1 4904
4906 0 542509 231266 78800 -1 4905
4907 0 542597 231330 78640 -1 4906
4908 0 542749 231330 78480 -1 4907
4909 0 543041 231348 78320 -1 4908
4910 0 543293 231372 78240 -1 4909
4911 0 543341 231448 78120 -1 4910
4912 0 543357 231584 78000 -1 4911
4913 0 543373 231732 77840 -1 4912
4914 0 543389 231784 77680 -1 4913
4915 0 543417 231868 77480 -1 4914
4916 0 543505 231976 77280 -1 4915
4917 0 543565 232056 77120 -1 4916
4918 0 543629 232088 76880 -1 4917
4919 0 543673 232088 76680 -1 4918
4920 0 543765 232114 76520 -1 4919
4921 0 543885 232174 76400 -1 4920
4922 0 543925 232242 76200 -1 4921
4923 0 544021 232322 76000 -1 4922
4924 0 544093 232466 75840 -1 4923
4925 0 544061 232734 75720 -1 4924
4926 0 543993 232966 75600 -1 4925
4927 0 543957 233158 75440 -1 4926
4928 0 543865 233306 75280 -1 4927
4929 0 543789 233444 75160 -1 4928
4930 0 543761 233640 75080 -1 4929
4931 0 543785 233844 74960 -1 4930
4932 0 543801 234016 74800 -1 4931
4933 0 543797 234212 74640 -1 4932
4934 0 543853 234440 74440 -1 4933
4935 0 543917 234654 74280 -1 4934
4936 0 543937 234654 74160 -1 4935
4937 0 543967.2 234641.72 74080 -1 4936
4938 0 544025 234686 74000 -1 4937
4939 0 544177 234754 73880 -1 4938
4940 0 544285 234774 73720 -1 4939
4941 0 544353 234818 73560 -1 4940
4942 0 544453 234962 73480 -1 4941
4943 0 544581 235234 73400 -1 4942
4944 0 544693 235346 73320 -1 4943
4945 0 544817 235546 73200 -1 4944
4946 0 544917 235676 73080 -1 4945
4947 0 545017 235788 72960 -1 4946
4948 0 545093 235876 72840 -1 4947
4949 0 545161 235996 72720 -1 4948
4950 0 545201 236072 72600 -1 4949
4951 0 545249 236184 72440 -1 4950
4952 0 545233 236412 72280 -1 4951
4953 0 545237 236624 72160 -1 4952
4954 0 545273 236952 72040 -1 4953
4955 0 545325 237094 71960 -1 4954
4956 0 545425 237314 71840 -1 4955
4957 0 545529 237462 71720 -1 4956
4958 0 545633 237566 71560 -1 4957
4959 0 545737 237634 71400 -1 4958
4960 0 545881 237690 71240 -1 4959
4961 0 546057 237762 71080 -1 4960
4962 0 546103 237790 71000 -1 4961
4963 0 546381 237624 71000 -1 4962
4964 0 546725 237450 71000 -1 4963
4965 0 546853 237230 70960 -1 4964
4966 0 546845 237454 70800 -1 4965
4967 0 546849 237490 70680 -1 4966
4968 0 546871.4 237086.28 71080 -1 4965
4969 0 546918.25 236914.66 71280 -1 4968
4970 0 546974.75 236694.66 71520 -1 4969
4971 0 546990 236532.19 71760 -1 4970
4972 0 546999.44 236396.03 71880 -1 4971
4973 0 546993.7 236336.92 72000 -1 4972
4974 0 546965.25 236233.14 72240 -1 4973
4975 0 546984.56 236118.97 72320 -1 4974
4976 0 546987.4 235949.28 72440 -1 4975
4977 0 547001.8 235869.36 72640 -1 4976
4978 0 547041.25 235776.5 72840 -1 4977
4979 0 547080.94 235656.69 73040 -1 4978
4980 0 547068.06 235667.03 73120 -1 4979
4981 0 547134.3 235558.38 73320 -1 4980
4982 0 547139 235449.39 73640 -1 4981
4983 0 547272.8 235179.17 73880 -1 4982
4984 0 547367.56 235063.84 73960 -1 4983
4985 0 547465.06 234898.78 74120 -1 4984
4986 0 547566.44 234675.88 74360 -1 4985
4987 0 547514.5 234538.69 74520 -1 4986
4988 0 547594 234380.5 74720 -1 4987
4989 0 547766.06 234267.22 74920 -1 4988
4990 0 547942.25 234094.61 75160 -1 4989
4991 0 548017.5 234061.36 75400 -1 4990
4992 0 548063.6 234061.75 75600 -1 4991
4993 0 548069.44 234065.47 75760 -1 4992
4994 0 548135.2 234020.25 75920 -1 4993
4995 0 548059.7 234070.44 75920 -1 4994
4996 0 547974.56 234121.25 75960 -1 4995
4997 0 547896.44 234161.66 75960 -1 4996
4998 0 547901.56 234161.64 76000 -1 4997
4999 0 548259.1 233986.3 76040 -1 4994
5000 0 548335.2 233886.48 76240 -1 4999
5001 0 548429.4 233752.72 76560 -1 5000
5002 0 548790 233453.38 76720 -1 5001
5003 0 548950.94 233323.47 77000 -1 5002
5004 0 549230.5 233156.62 77240 -1 5003
5005 0 549353.5 233008.27 77400 -1 5004
5006 0 549469.7 232780.72 77520 -1 5005
5007 0 549497.5 232694.56 77440 -1 5006
5008 0 546149 237818 70920 -1 4962
5009 0 546365 238096 70800 -1 5008
5010 0 546453 238208 70720 -1 5009
5011 0 546541 238368 70600 -1 5010
5012 0 546701 238796 70520 -1 5011
5013 0 546737 239038 70400 -1 5012
5014 0 546649 239174 70280 -1 5013
5015 0 546585 239270 70160 -1 5014
5016 0 546405 239222 70000 -1 5015
5017 0 546301 239226 69800 -1 5016
5018 0 546265 239230 69600 -1 5017
5019 0 546277 239242 69360 -1 5018
5020 0 546277 239242 69160 -1 5019
5021 0 546413 239394 69040 -1 5020
5022 0 546989 239946 68960 -1 5021
5023 0 547745 240674 68960 -1 5022
5024 0 547713 240726 68840 -1 5023
5025 0 547801 240832 68720 -1 5024
5026 0 547905 240920 68600 -1 5025
5027 0 547993 241008 68440 -1 5026
5028 0 548105 241104 68360 -1 5027
5029 0 548293 241164 68240 -1 5028
5030 0 548529 241280 68120 -1 5029
5031 0 548705 241492 67960 -1 5030
5032 0 548869 241576 67840 -1 5031
5033 0 549021 241700 67720 -1 5032
5034 0 549225 241768 67640 -1 5033
5035 0 549401 241848 67520 -1 5034
5036 0 549681 242104 67400 -1 5035
5037 0 549765 242306 67280 -1 5036
5038 0 549765 242466 67160 -1 5037
5039 0 549689 242582 67000 -1 5038
5040 0 549649 242786 66880 -1 5039
5041 0 549617 242962 66720 -1 5040
5042 0 549649 243062 66560 -1 5041
5043 0 549721 243170 66400 -1 5042
5044 0 550509 243554 66320 -1 5043
5045 0 550545 243622 66240 -1 5044
5046 0 550849 244216 66200 -1 5045
5047 0 550841 244616 66120 -1 5046
5048 0 550789 244864 66040 -1 5047
5049 0 550797 244956 65920 -1 5048
5050 0 550833 245034 65800 -1 5049
5051 0 551061 245314 65680 -1 5050
5052 0 551285 245542 65600 -1 5051
5053 0 551513 245938 65520 -1 5052
5054 0 551613 246542 65440 -1 5053
5055 0 551737 246824 65520 -1 5054
5056 0 551877 246892 65640 -1 5055
5057 0 552005 246992 65760 -1 5056
5058 0 552213 247104 65840 -1 5057
5059 0 552521 247372 65880 -1 5058
5060 0 552649 247840 65800 -1 5059
5061 0 552801 248240 65720 -1 5060
5062 0 553033 248946 65640 -1 5061
5063 0 553969 249386 65680 -1 5062
5064 0 554233 249574 65720 -1 5063
5065 0 554449 249768 65840 -1 5064
5066 0 554585 249944 65960 -1 5065
5067 0 554769 250340 66000 -1 5066
5068 0 555297 250576 66040 -1 5067
5069 0 555429 250796 65920 -1 5068
5070 0 556121 251304 65880 -1 5069
5071 0 556689 251682 65920 -1 5070
5072 0 557013 252030 66000 -1 5071
5073 0 557273 252290 66080 -1 5072
5074 0 558341 252596 66160 -1 5073
5075 0 558689 253104 66120 -1 5074
5076 0 559081 253926 66120 -1 5075
5077 0 559189 254118 66080 -1 5076
5078 0 559485 254582 66000 -1 5077
5079 0 559505 254880 66080 -1 5078
5080 0 559501 255072 66200 -1 5079
5081 0 559505 255286 66320 -1 5080
5082 0 559801 255854 66400 -1 5081
5083 0 559865 256594 66360 -1 5082
5084 0 559841 256846 66440 -1 5083
5085 0 560097 257632 66560 -1 5084
5086 0 560057 258432 66520 -1 5085
5087 0 560157 258630 66440 -1 5086
5088 0 560237 258626 66320 -1 5087
5089 0 560373 258682 66200 -1 5088
5090 0 560541 258730 66080 -1 5089
5091 0 560725 258766 66000 -1 5090
5092 0 560885 258798 65920 -1 5091
5093 0 561065 258814 65840 -1 5092
5094 0 561165 258862 65760 -1 5093
5095 0 561281 258846 65680 -1 5094
5096 0 561433 258870 65600 -1 5095
5097 0 561561 258902 65520 -1 5096
5098 0 561669 258914 65440 -1 5097
5099 0 561861 258946 65320 -1 5098
5100 0 562049 259018 65240 -1 5099
5101 0 562345 259058 65160 -1 5100
5102 0 562565 259086 65080 -1 5101
5103 0 562625 259122 65000 -1 5102
5104 0 562679 259174 64960 -1 5103
5105 0 562733 259226 64920 -1 5104
5106 0 563129 259322 64840 -1 5105
5107 0 563269 259350 64800 -1 5106
5108 0 563773 259480 64760 -1 5107
5109 0 563721 259308 64720 -1 5108
5110 0 563746.7 259296.58 64680 -1 5109
5111 0 564425 259680 64720 -1 5108
5112 0 564733 259828 64640 -1 5111
5113 0 564965 259868 64520 -1 5112
5114 0 565173 259890 64400 -1 5113
5115 0 565321 259898 64320 -1 5114
5116 0 565481 259966 64200 -1 5115
5117 0 565585 260078 64080 -1 5116
5118 0 565761 260298 63960 -1 5117
5119 0 565869 260482 63880 -1 5118
5120 0 565913 260642 63800 -1 5119
5121 0 565949 260810 63720 -1 5120
5122 0 566117 260960 63640 -1 5121
5123 0 566397 261184 63560 -1 5122
5124 0 566697 261324 63480 -1 5123
5125 0 567081 261652 63400 -1 5124
5126 0 567261 261746 63280 -1 5125
5127 0 567401 261910 63200 -1 5126
5128 0 567649 262034 63160 -1 5127
5129 0 567753 262038 63080 -1 5128
5130 0 567933 262130 62960 -1 5129
5131 0 568049 262268 62920 -1 5130
5132 0 568269 262384 62880 -1 5131
5133 0 568333 262480 62720 -1 5132
5134 0 568393 262540 62640 -1 5133
5135 0 568577 262724 62520 -1 5134
5136 0 568673 262812 62360 -1 5135
5137 0 568717 262924 62200 -1 5136
5138 0 568825 263088 62080 -1 5137
5139 0 568909 263220 62000 -1 5138
5140 0 569077 263300 61960 -1 5139
5141 0 569293 263552 61880 -1 5140
5142 0 569449 263722 61800 -1 5141
5143 0 569581 263958 61720 -1 5142
5144 0 569677 264394 61640 -1 5143
5145 0 569889 265228 61600 -1 5144
5146 0 569925 266056 61560 -1 5145
5147 0 569901 266126 61480 -1 5146
5148 0 569905 266202 61440 -1 5147
5149 0 569729 266414 61320 -1 5148
5150 0 569673 266720 61280 -1 5149
5151 0 569657 266856 61200 -1 5150
5152 0 569629 267008 61120 -1 5151
5153 0 569589 267180 61040 -1 5152
5154 0 569497 267268 60960 -1 5153
5155 0 569405 267230 60840 -1 5154
5156 0 569441 267226 60720 -1 5155
5157 0 569481 267302 60600 -1 5156
5158 0 569493 267302 60560 -1 5157
5159 0 569505 267302 60520 -1 5158
5160 0 569365 267202 60400 -1 5159
5161 0 569297 267182 60320 -1 5160
5162 0 569253 267150 60200 -1 5161
5163 0 569209 267138 60080 -1 5162
5164 0 569141 267158 60040 -1 5163
5165 0 568465 267222 60000 -1 5164
5166 0 568397 267262 59880 -1 5165
5167 0 568337 267322 59760 -1 5166
5168 0 568257 267398 59640 -1 5167
5169 0 568197 267444 59520 -1 5168
5170 0 568021 267508 59360 -1 5169
5171 0 567949 267584 59240 -1 5170
5172 0 567913 267624 59120 -1 5171
5173 0 567705 267600 59000 -1 5172
5174 0 567577 267672 58880 -1 5173
5175 0 567517 267704 58800 -1 5174
5176 0 567421 267714 58680 -1 5175
5177 0 567225 267614 58600 -1 5176
5178 0 567025 267638 58520 -1 5177
5179 0 566873 267694 58400 -1 5178
5180 0 566701 267822 58320 -1 5179
5181 0 566577 267966 58280 -1 5180
5182 0 566493 268070 58200 -1 5181
5183 0 566437 268102 58120 -1 5182
5184 0 566455.7 268131.34 58040 -1 5183
5185 0 566257 267458 58040 -1 5184
5186 0 566309 267106 58000 -1 5185
5187 0 566201 266790 58040 -1 5186
5188 0 566209 266218 58040 -1 5187
5189 0 566057 266050 58080 -1 5188
5190 0 566091 265965 58120 -1 5189
5191 0 566125 265880 58160 -1 5190
5192 0 566165 265692 58200 -1 5191
5193 0 566137 265364 58240 -1 5192
5194 0 566133 265352 58200 -1 5193
5195 0 565934 266087.75 58120 -1 5190
5196 0 565793.6 266118.9 58120 -1 5195
5197 0 565643.1 266135.3 58120 -1 5196
5198 0 565590.75 266136.84 58120 -1 5197
5199 0 565483.94 266175.4 58080 -1 5198
5200 0 565449.25 266189.1 58080 -1 5199
5201 0 565335.06 266205.12 58120 -1 5200
5202 0 565252.5 266241.75 58280 -1 5201
5203 0 565071.7 266242.56 58400 -1 5202
5204 0 566465 268146 58000 -1 5184
5205 0 566505 268270 57840 -1 5204
5206 0 566557 268478 57720 -1 5205
5207 0 566541 268678 57600 -1 5206
5208 0 566500 268753 57520 -1 5207
5209 0 566500 268897 57400 -1 5208
5210 0 566556 269057 57240 -1 5209
5211 0 566556 269193 57120 -1 5210
5212 0 566588 269221 57040 -1 5211
5213 0 566672 269333 56960 -1 5212
5214 0 566732 269383 56840 -1 5213
5215 0 566824 269483 56720 -1 5214
5216 0 566896 269487 56600 -1 5215
5217 0 567076 269547 56480 -1 5216
5218 0 567176 269543 56280 -1 5217
5219 0 567268 269579 56120 -1 5218
5220 0 567360 269667 56000 -1 5219
5221 0 567364 269787 55840 -1 5220
5222 0 567316 269911 55680 -1 5221
5223 0 567276 270009 55560 -1 5222
5224 0 567232 270137 55480 -1 5223
5225 0 567204 270213 55360 -1 5224
5226 0 567196 270246.34 55320 -1 5225
5227 0 567180 270313 55240 -1 5226
5228 0 567140 270409 55120 -1 5227
5229 0 567092 270437 54960 -1 5228
5230 0 567168 270487 54760 -1 5229
5231 0 567244 270567 54600 -1 5230
5232 0 567612 270907 54440 -1 5231
5233 0 567708 270983 54320 -1 5232
5234 0 567836 271103 54200 -1 5233
5235 0 568080 271223 54160 -1 5234
5236 0 568252 271283 54000 -1 5235
5237 0 568340 271383 53880 -1 5236
5238 0 568077 267684 59040 -1 5172
5239 0 568141 267776 58960 -1 5238
5240 0 568269 267816 58880 -1 5239
5241 0 568485 267924 58800 -1 5240
5242 0 568537 268012 58760 -1 5241
5243 0 569549 267590 60560 -1 5158
5244 0 569569 267610 60520 -1 5243
5245 0 569557 267810 60480 -1 5244
5246 0 569557 267766 60440 -1 5245
5247 0 569568.1 267765.84 60400 -1 5246
5248 0 569565.8 267846.8 60520 -1 5245
5249 0 568816.4 263238.88 61960 -1 5140
5250 0 560049 259538 66520 -1 5087
5251 0 560045 259510 66600 -1 5250
5252 0 560029 259560 66720 -1 5251
5253 0 560037 259680 66800 -1 5252
5254 0 559889 259940 66880 -1 5253
5255 0 559841 260320 66920 -1 5254
5256 0 559337 260990 67000 -1 5255
5257 0 559217 260862 67080 -1 5256
5258 0 559113 260766 67160 -1 5257
5259 0 559061 260686 67280 -1 5258
5260 0 559047 260658 67320 -1 5259
5261 0 559022 260670 67360 -1 5260
5262 0 559000 260696 67400 -1 5261
5263 0 558990 260706 67440 -1 5262
5264 0 559413 261696 66960 -1 5256
5265 0 559421 262188 66880 -1 5264
5266 0 559689 263010 66920 -1 5265
5267 0 559745 263078 66960 -1 5266
5268 0 559897 263416 67000 -1 5267
5269 0 559921 263624 66960 -1 5268
5270 0 559949 263980 67000 -1 5269
5271 0 559921 264236 66920 -1 5270
5272 0 559865 264498 66840 -1 5271
5273 0 559837 264694 66760 -1 5272
5274 0 559821 264798 66680 -1 5273
5275 0 559941 264930 66560 -1 5274
5276 0 560117 265154 66480 -1 5275
5277 0 560633 266050 66400 -1 5276
5278 0 560921 266608 66440 -1 5277
5279 0 560969 266888 66480 -1 5278
5280 0 561061 267084 66520 -1 5279
5281 0 561093 267188 66560 -1 5280
5282 0 561089 267440 66600 -1 5281
5283 0 560873 267888 66640 -1 5282
5284 0 560777 268354 66680 -1 5283
5285 0 561061 269078 66680 -1 5284
5286 0 561579.06 269071.12 66680 -1 5285
5287 0 561655.56 269055.9 66720 -1 5286
5288 0 561656.5 269055.9 66760 -1 5287
5289 0 561075 269122 66640 -1 5285
5290 0 561089 269166 66600 -1 5289
5291 0 561161 269294 66520 -1 5290
5292 0 561093 269472 66440 -1 5291
5293 0 561045 269576 66320 -1 5292
5294 0 561029 269708 66200 -1 5293
5295 0 561021 269804 66080 -1 5294
5296 0 561077 269944 66000 -1 5295
5297 0 561305 270878 65920 -1 5296
5298 0 561321 271442 66000 -1 5297
5299 0 561269 271714 66080 -1 5298
5300 0 561037 272816 66080 -1 5299
5301 0 561141 272990 66200 -1 5300
5302 0 561217 273086 66320 -1 5301
5303 0 561441 273190 66400 -1 5302
5304 0 561485 273634 66480 -1 5303
5305 0 561525 273722 66560 -1 5304
5306 0 561533 273812 66680 -1 5305
5307 0 561581 273840 66800 -1 5306
5308 0 561613 273732 66920 -1 5307
5309 0 561617 274016 67080 -1 5308
5310 0 561577 274020 67320 -1 5309
5311 0 561449 274268 67440 -1 5310
5312 0 561485 274480 67560 -1 5311
5313 0 561525 274708 67680 -1 5312
5314 0 561601 274840 67800 -1 5313
5315 0 561693 274892 67920 -1 5314
5316 0 561833 275032 68000 -1 5315
5317 0 561885 275128 68160 -1 5316
5318 0 561925 275172 68320 -1 5317
5319 0 561985 275224 68480 -1 5318
5320 0 562041 275280 68680 -1 5319
5321 0 562125 275362 68880 -1 5320
5322 0 562201 275498 69080 -1 5321
5323 0 562289 275438 69240 -1 5322
5324 0 562389 275410 69440 -1 5323
5325 0 562417 275354 69640 -1 5324
5326 0 562505 275326 69840 -1 5325
5327 0 562553 275262 70000 -1 5326
5328 0 562593 275242 70160 -1 5327
5329 0 562685 275094 70400 -1 5328
5330 0 562761 275034 70560 -1 5329
5331 0 562821 275038 70720 -1 5330
5332 0 562853 275054 70920 -1 5331
5333 0 562905 275066 71120 -1 5332
5334 0 562921 275170 71320 -1 5333
5335 0 562977 275110 71480 -1 5334
5336 0 562957 275058 71640 -1 5335
5337 0 562969 275046 71760 -1 5336
5338 0 562997 274970 71960 -1 5337
5339 0 562965 274898 72160 -1 5338
5340 0 563093 274910 72280 -1 5339
5341 0 563237 274870 72480 -1 5340
5342 0 563273 274718 72600 -1 5341
5343 0 563341 274670 72720 -1 5342
5344 0 563257 274598 72880 -1 5343
5345 0 563357 274510 73080 -1 5344
5346 0 563445 274262 73120 -1 5345
5347 0 563497 274194 73240 -1 5346
5348 0 563497 274130 73360 -1 5347
5349 0 563525 274046 73560 -1 5348
5350 0 563529 274034 73600 -1 5349
5351 0 563581 273930 73720 -1 5350
5352 0 563629 273936.66 73800 -1 5351
5353 0 563916.9 273973.84 73800 -1 5352
5354 0 564001.7 273950 73800 -1 5353
5355 0 563653 273940 73840 -1 5352
5356 0 563601 273778 74000 -1 5355
5357 0 563561 273698 74160 -1 5356
5358 0 563557 273662 74200 -1 5357
5359 0 563613 273606 74360 -1 5358
5360 0 563619 273600 74400 -1 5359
5361 0 563625 273594 74440 -1 5360
5362 0 563637 273582 74520 -1 5361
5363 0 563629 273558 74680 -1 5362
5364 0 563661 273526 74840 -1 5363
5365 0 563705 273446 75000 -1 5364
5366 0 563805 273526 75120 -1 5365
5367 0 563885 273606 75240 -1 5366
5368 0 563989 273618 75360 -1 5367
5369 0 564029 273594 75480 -1 5368
5370 0 564125 273590 75640 -1 5369
5371 0 564185 273606 75680 -1 5370
5372 0 564353 273622 75840 -1 5371
5373 0 564489 273578 76000 -1 5372
5374 0 564661 273586 76200 -1 5373
5375 0 564773 273514 76360 -1 5374
5376 0 564865 273462 76560 -1 5375
5377 0 565005 273398 76720 -1 5376
5378 0 565141 273402 76880 -1 5377
5379 0 565245 273426 76960 -1 5378
5380 0 565297 273438 77000 -1 5379
5381 0 565485 273466 77120 -1 5380
5382 0 565709 273388 77240 -1 5381
5383 0 565705 273424 77400 -1 5382
5384 0 565695.1 273424.4 77440 -1 5383
5385 0 565696.25 273421.72 77480 -1 5384
5386 0 565857 273292 77320 -1 5382
5387 0 566245 273212 77400 -1 5386
5388 0 566341 273172 77480 -1 5387
5389 0 566581 273052 77560 -1 5388
5390 0 566785 272928 77640 -1 5389
5391 0 566893 272856 77760 -1 5390
5392 0 566993 272756 77880 -1 5391
5393 0 567157 272638 78000 -1 5392
5394 0 567313 272574 78080 -1 5393
5395 0 567361 272470 78200 -1 5394
5396 0 567977 272318 78320 -1 5395
5397 0 568489 272310 78360 -1 5396
5398 0 569105 272238 78400 -1 5397
5399 0 569781 272312 78480 -1 5398
5400 0 570145 272448 78520 -1 5399
5401 0 570581 272488 78440 -1 5400
5402 0 571105 272564 78360 -1 5401
5403 0 571749 272498 78400 -1 5402
5404 0 572361 272462 78480 -1 5403
5405 0 572513 272442 78600 -1 5404
5406 0 572685 272424 78720 -1 5405
5407 0 572957 272408 78840 -1 5406
5408 0 572969 272392 79000 -1 5407
5409 0 573025 272356 79120 -1 5408
5410 0 573525 272536 79240 -1 5409
5411 0 573829 272640 79320 -1 5410
5412 0 574345 272804 79280 -1 5411
5413 0 574397 272816 79200 -1 5412
5414 0 574593 272934 79160 -1 5413
5415 0 574813 272986 79080 -1 5414
5416 0 575065 273090 79000 -1 5415
5417 0 575249 273218 78960 -1 5416
5418 0 575397 273270 78880 -1 5417
5419 0 575949 273578 78800 -1 5418
5420 0 576537 273746 78720 -1 5419
5421 0 576837 273862 78760 -1 5420
5422 0 577149 274078 78800 -1 5421
5423 0 577165 274126 78880 -1 5422
5424 0 577389 274204 78960 -1 5423
5425 0 577717 274380 79040 -1 5424
5426 0 577981 274468 79080 -1 5425
5427 0 578117 274540 79160 -1 5426
5428 0 578357 274664 79200 -1 5427
5429 0 578601 274716 79280 -1 5428
5430 0 579069 274744 79320 -1 5429
5431 0 579285 274940 79440 -1 5430
5432 0 579961 275162 79440 -1 5431
5433 0 580097 275290 79360 -1 5432
5434 0 580405 275430 79320 -1 5433
5435 0 580897 275910 79240 -1 5434
5436 0 581453 276106 79120 -1 5435
5437 0 581549 276184 79240 -1 5436
5438 0 581649 276280 79400 -1 5437
5439 0 581797 276372 79560 -1 5438
5440 0 581865 276428 79640 -1 5439
5441 0 582337 276624 79640 -1 5440
5442 0 582755 276658 79600 -1 5441
5443 0 583339 277038 79640 -1 5442
5444 0 583611 277166 79720 -1 5443
5445 0 583957 277276 79800 -1 5444
5446 0 584257 277400 79840 -1 5445
5447 0 584601 277836 79840 -1 5446
5448 0 584837 278028 79920 -1 5447
5449 0 585229 278312 79920 -1 5448
5450 0 585453 278436 79840 -1 5449
5451 0 585709 278496 79760 -1 5450
5452 0 585818.7 278578.06 79720 -1 5451
5453 0 585893.56 278607.06 79760 -1 5452
5454 0 585974.9 278615.25 79760 -1 5453
5455 0 586090.7 278670.72 79720 -1 5454
5456 0 586249.6 278742.3 79720 -1 5455
5457 0 586361.56 278722.22 79720 -1 5456
5458 0 586390 278734.06 79640 -1 5457
5459 0 586633.25 278794.12 79480 -1 5458
5460 0 586908.7 278798.88 79440 -1 5459
5461 0 586938 278815.53 79440 -1 5460
5462 0 587125.1 278827.75 79360 -1 5461
5463 0 587307.5 278853.78 79360 -1 5462
5464 0 587406.4 278838.53 79320 -1 5463
5465 0 587586.8 278813.47 79280 -1 5464
5466 0 587733.5 278733.72 79280 -1 5465
5467 0 587826.8 278724.22 79280 -1 5466
5468 0 587909.5 278759.78 79240 -1 5467
5469 0 587995.4 278780.9 79200 -1 5468
5470 0 588080.75 278800.22 79160 -1 5469
5471 0 588133.1 278814.3 79200 -1 5470
5472 0 588153.5 278811.38 79240 -1 5471
5473 0 588292.2 278852.62 79200 -1 5472
5474 0 588450.44 278951.38 79200 -1 5473
5475 0 588567.7 278946.25 79160 -1 5474
5476 0 588741.8 278995.1 79080 -1 5475
5477 0 588807.06 279020.9 79080 -1 5476
5478 0 588942 279051.8 79040 -1 5477
5479 0 589003.56 279068.3 79040 -1 5478
5480 0 589161.9 279078.8 79040 -1 5479
5481 0 589258.8 279117.88 79120 -1 5480
5482 0 589506.6 279099.53 79120 -1 5481
5483 0 589619.56 279191.44 79240 -1 5482
5484 0 589842.06 279414.25 79400 -1 5483
5485 0 589920.75 279493.25 79400 -1 5484
5486 0 589978.7 279517.47 79280 -1 5485
5487 0 590004.06 279546.5 79200 -1 5486
5488 0 590129.8 279496.38 79120 -1 5487
5489 0 590268.9 279549.66 79080 -1 5488
5490 0 590318.25 279586.94 79000 -1 5489
5491 0 583963.1 277283.8 79920 -1 5445
5492 0 583954.9 277257.97 80080 -1 5491
5493 0 583799.25 277192.2 80240 -1 5492
5494 0 583817.9 277139.8 80280 -1 5493
5495 0 583805.8 277108.94 80360 -1 5494
5496 0 583546.56 276978.9 80520 -1 5495
5497 0 583510.9 276997.7 80560 -1 5496
5498 0 583282.7 276767.12 80720 -1 5497
5499 0 583167.75 276745.2 80840 -1 5498
5500 0 581871.1 276417.5 79680 -1 5440
5501 0 581469.5 276119.1 79080 -1 5436
5502 0 576997 274280 79000 -1 5423
5503 0 576889 274360 79080 -1 5502
5504 0 576809 274452 79160 -1 5503
5505 0 576741 274496 79280 -1 5504
5506 0 572418 272478.2 78400 -1 5404
5507 0 572436.9 272493.12 78360 -1 5506
5508 0 561836.3 275146.66 68000 -1 5316
5509 0 561838.2 275151.8 67960 -1 5508
5510 0 561848.9 275185 67920 -1 5509
5511 0 561865 274184 67040 -1 5309
5512 0 562025 274292 67000 -1 5511
5513 0 562141 274360 66960 -1 5512
5514 0 562277 274516 66880 -1 5513
5515 0 562393 274684 66800 -1 5514
5516 0 562537 274788 66720 -1 5515
5517 0 562689 274858 66640 -1 5516
5518 0 562825 274974 66520 -1 5517
5519 0 562985 275134 66400 -1 5518
5520 0 563029 275174 66360 -1 5519
5521 0 563073 275214 66320 -1 5520
5522 0 563181 275534 66240 -1 5521
5523 0 563217 275608 66160 -1 5522
5524 0 563323.7 275616 66080 -1 5523
5525 0 563377 275620 66040 -1 5524
5526 0 563617 275812 65960 -1 5525
5527 0 563861 276136 65880 -1 5526
5528 0 563929 276128 65840 -1 5527
5529 0 563937 276120 65800 -1 5528
5530 0 563989 276290 65760 -1 5529
5531 0 564025 276410 65680 -1 5530
5532 0 564189 276698 65600 -1 5531
5533 0 564541 276978 65560 -1 5532
5534 0 564781 277386 65520 -1 5533
5535 0 564753 277658 65560 -1 5534
5536 0 564804.4 277845.9 65560 -1 5535
5537 0 564820.75 278011.72 65560 -1 5536
5538 0 564903.9 278215.62 65520 -1 5537
5539 0 564948.7 278274.03 65560 -1 5538
5540 0 564997.1 278352.56 65560 -1 5539
5541 0 565017.56 278358.1 65520 -1 5540
5542 0 565080.6 278807.06 65360 -1 5541
5543 0 565047.7 278943.56 65320 -1 5542
5544 0 565062.6 279015.28 65320 -1 5543
5545 0 565059.56 279097.12 65320 -1 5544
5546 0 565002.25 279199.4 65320 -1 5545
5547 0 565010.25 279310.7 65320 -1 5546
5548 0 565063.7 279383.03 65320 -1 5547
5549 0 565121.94 279480.03 65320 -1 5548
5550 0 564901.94 278369.8 65600 -1 5539
5551 0 564849.6 278449.06 65640 -1 5550
5552 0 564752.8 278513.88 65640 -1 5551
5553 0 564639.7 278623.53 65760 -1 5552
5554 0 564524.56 278765.97 65800 -1 5553
5555 0 564462.94 278899.03 65800 -1 5554
5556 0 564355.1 279053.88 65840 -1 5555
5557 0 564272.9 279202.66 65840 -1 5556
5558 0 564187 279297.03 65800 -1 5557
5559 0 564092.7 279364.4 65720 -1 5558
5560 0 564012.94 279458.7 65680 -1 5559
5561 0 563949.4 279666.72 65680 -1 5560
5562 0 563861.25 279843.62 65600 -1 5561
5563 0 563781.6 279921 65560 -1 5562
5564 0 563740.9 280003.3 65480 -1 5563
5565 0 563731.94 280176.56 65320 -1 5564
5566 0 563908.94 280410.25 65160 -1 5565
5567 0 564167.94 280537.66 64920 -1 5566
5568 0 564270.9 280602.06 64720 -1 5567
5569 0 564312.94 280623.56 64680 -1 5568
5570 0 564340.9 280546.56 64640 -1 5569
5571 0 564389.9 280466.72 64560 -1 5570
5572 0 564563.5 280385.84 64480 -1 5571
5573 0 564595 280281.06 64400 -1 5572
5574 0 564755.6 280147.84 64320 -1 5573
5575 0 564936.6 280028.72 64240 -1 5574
5576 0 565221.1 280100.75 64080 -1 5575
5577 0 565471 280290.06 64000 -1 5576
5578 0 565508.44 280384.5 63960 -1 5577
5579 0 565535.8 280472.3 63920 -1 5578
5580 0 564985 277382 65440 -1 5534
5581 0 565473 277078 65480 -1 5580
5582 0 565494 277065 65520 -1 5581
5583 0 565905 276926 65520 -1 5582
5584 0 566073 276890 65440 -1 5583
5585 0 566229 276882 65400 -1 5584
5586 0 566381 276882 65360 -1 5585
5587 0 566385 276778 65280 -1 5586
5588 0 566441 276674 65200 -1 5587
5589 0 566517 276594 65160 -1 5588
5590 0 566621 276586 65000 -1 5589
5591 0 566745 276490 64840 -1 5590
5592 0 567197 276354 64720 -1 5591
5593 0 567320.3 276412.1 64720 -1 5592
5594 0 567413.2 276433.72 64720 -1 5593
5595 0 567519.94 276453.8 64720 -1 5594
5596 0 567555.5 276340.56 64640 -1 5595
5597 0 567738.1 276175.78 64560 -1 5596
5598 0 567941.9 276046.53 64440 -1 5597
5599 0 568009.25 275961.7 64320 -1 5598
5600 0 568048.25 275995.1 64280 -1 5599
5601 0 568150.44 276027.22 64280 -1 5600
5602 0 568153.44 276064.6 64160 -1 5601
5603 0 568002.5 276163.7 64080 -1 5602
5604 0 567942.75 276237.03 64040 -1 5603
5605 0 567812.6 276366.25 63880 -1 5604
5606 0 567687.7 276633.4 63720 -1 5605
5607 0 567494.56 276699.62 63640 -1 5606
5608 0 567453.75 276752.5 63520 -1 5607
5609 0 567440.2 276770.22 63480 -1 5608
5610 0 567402.06 276766.38 63440 -1 5609
5611 0 568265.8 276084.12 64320 -1 5601
5612 0 568425.1 276130.28 64320 -1 5611
5613 0 568591.1 276215.6 64320 -1 5612
5614 0 568659.5 276261.97 64240 -1 5613
5615 0 568781.75 276283.44 64160 -1 5614
5616 0 568854.9 276293.12 64160 -1 5615
5617 0 569011 276438.16 64160 -1 5616
5618 0 569043.1 276484.84 64240 -1 5617
5619 0 565557 277026 65640 -1 5582
5620 0 565609 277022 65840 -1 5619
5621 0 565697 277048 65920 -1 5620
5622 0 565693 277008 66040 -1 5621
5623 0 565737 276976 66080 -1 5622
5624 0 565615.4 277052.84 66080 -1 5623
5625 0 565532.25 277057.7 66080 -1 5624
5626 0 565825 276912 66160 -1 5623
5627 0 565877 276816 66280 -1 5626
5628 0 565961 276748 66400 -1 5627
5629 0 566101 276660 66560 -1 5628
5630 0 566285 276456 66720 -1 5629
5631 0 566365 276244 66840 -1 5630
5632 0 566397 276028 66920 -1 5631
5633 0 566417 275850 67000 -1 5632
5634 0 566465 275778 67040 -1 5633
5635 0 566501 275666 67080 -1 5634
5636 0 566581 275566 67120 -1 5635
5637 0 566589 275386 67200 -1 5636
5638 0 566641 275122 67280 -1 5637
5639 0 566761 275030 67360 -1 5638
5640 0 566901 274946 67440 -1 5639
5641 0 566953 274948 67520 -1 5640
5642 0 567021 274988 67600 -1 5641
5643 0 567061 275032 67680 -1 5642
5644 0 567009 274956 67760 -1 5643
5645 0 567009 274860 67840 -1 5644
5646 0 567105 274688 67920 -1 5645
5647 0 567161 274592 68000 -1 5646
5648 0 567185 274452 68080 -1 5647
5649 0 567201 274228 68160 -1 5648
5650 0 567233 273888 68240 -1 5649
5651 0 567257 273628 68320 -1 5650
5652 0 567249 273202 68400 -1 5651
5653 0 567441 273066 68480 -1 5652
5654 0 567581 272986 68560 -1 5653
5655 0 567733 272770 68640 -1 5654
5656 0 567713 272232 68680 -1 5655
5657 0 567789 272048 68760 -1 5656
5658 0 568017 271792 68840 -1 5657
5659 0 568101 271684 68920 -1 5658
5660 0 568169 271530 69080 -1 5659
5661 0 568121 271294 69200 -1 5660
5662 0 568103.7 271198 69240 -1 5661
5663 0 567845 270502 69240 -1 5662
5664 0 567797 270282 69200 -1 5663
5665 0 567785 270130 69320 -1 5664
5666 0 567753 270030 69400 -1 5665
5667 0 567761 269754 69560 -1 5666
5668 0 567789 269628 69640 -1 5667
5669 0 567801 269380 69800 -1 5668
5670 0 567785 269076 69880 -1 5669
5671 0 567777 268928 69960 -1 5670
5672 0 567849 268816 70040 -1 5671
5673 0 567909 268560 70080 -1 5672
5674 0 567861 268360 70200 -1 5673
5675 0 567841 267854 70280 -1 5674
5676 0 567869 268302 70360 -1 5674
5677 0 567885 268236 70400 -1 5676
5678 0 567971.75 268473.25 70400 -1 5677
5679 0 568021.1 268555.53 70400 -1 5678
5680 0 567901 268170 70440 -1 5677
5681 0 567961 268078 70560 -1 5680
5682 0 567985 268006 70720 -1 5681
5683 0 567961 267938 70800 -1 5682
5684 0 567321 275092 67680 -1 5643
5685 0 567597 275232 67640 -1 5684
5686 0 567589 275200 67600 -1 5685
5687 0 565436.94 277027.9 65400 -1 5581
5688 0 565437.9 277062.6 65360 -1 5687
5689 0 565437.9 277062.6 65320 -1 5688
5690 0 565406.94 277062.12 65280 -1 5689
5691 0 561121 272868 66000 -1 5300
5692 0 561137 272888 65920 -1 5691
5693 0 561177 273000 65840 -1 5692
5694 0 561449 273010 65760 -1 5693
5695 0 561509 273122 65680 -1 5694
5696 0 561517 273126 65600 -1 5695
5697 0 561541 273086 65560 -1 5696
5698 0 561609 273022 65520 -1 5697
5699 0 561624.75 273015.4 65400 -1 5698
5700 0 560949.25 268895.94 66840 -1 5285
5701 0 560795.44 268727.7 66880 -1 5700
5702 0 560761 268743.56 66920 -1 5701
5703 0 560680.9 268693.72 66960 -1 5702
5704 0 560672 268643.94 67000 -1 5703
5705 0 560669.1 268588.53 67040 -1 5704
5706 0 560660.5 268515.25 67080 -1 5705
5707 0 560703.06 268494.38 67120 -1 5706
5708 0 560139.1 259419.42 66880 -1 5254
5709 0 560139.1 259419.42 66920 -1 5708
5710 0 560341 256386 66400 -1 5082
5711 0 560449 256450 66360 -1 5710
5712 0 560593 256554 66320 -1 5711
5713 0 560736.5 256634.86 66400 -1 5712
5714 0 561115.06 256669.27 66480 -1 5713
5715 0 561372 256771.9 66520 -1 5714
5716 0 561603.94 256978.06 66440 -1 5715
5717 0 561681.1 257082.08 66400 -1 5716
5718 0 561741.5 257212.55 66400 -1 5717
5719 0 561794.4 257377.38 66400 -1 5718
5720 0 561822 257521.47 66400 -1 5719
5721 0 561854.4 257804.64 66480 -1 5720
5722 0 562124.2 258118 66640 -1 5721
5723 0 562777 258321.06 66800 -1 5722
5724 0 562860.25 258316.9 66800 -1 5723
5725 0 562940.7 258357.12 66800 -1 5724
5726 0 563026.44 258406.66 66800 -1 5725
5727 0 563214 258579.78 66680 -1 5726
5728 0 563547.5 258821.34 66560 -1 5727
5729 0 563674.06 258852.8 66560 -1 5728
5730 0 563722.06 258877.94 66560 -1 5729
5731 0 563938 259037.62 66480 -1 5730
5732 0 564018.2 259072.19 66480 -1 5731
5733 0 564173.4 259238.06 66440 -1 5732
5734 0 564725.9 260028.7 66240 -1 5733
5735 0 565026.7 260425.22 66120 -1 5734
5736 0 558665 253018 66040 -1 5075
5737 0 559206 253126.7 65800 -1 5736
5738 0 559207.9 253115.34 65720 -1 5737
5739 0 559205 253091.67 65680 -1 5738
5740 0 552781 248342 65600 -1 5061
5741 0 552793 248410 65480 -1 5740
5742 0 552805 248442 65320 -1 5741
5743 0 552801 248506 65160 -1 5742
5744 0 552217 248566 65080 -1 5743
5745 0 552245 248582 65000 -1 5744
5746 0 552241 248582 64880 -1 5745
5747 0 552241 248570 64840 -1 5746
5748 0 552224 248496 64800 -1 5747
5749 0 552290 248606 64720 -1 5748
5750 0 552582.1 248476.6 64520 -1 5749
5751 0 552634.1 248458.9 64440 -1 5750
5752 0 551917.56 248671.64 65080 -1 5744
5753 0 551801.06 248685.72 65200 -1 5752
5754 0 551718.56 248614.69 65280 -1 5753
5755 0 551709.4 248590.12 65320 -1 5754
5756 0 551702.44 248572.28 65360 -1 5755
5757 0 510285 233592 83120 -1 4746
5758 0 510253 233612 83000 -1 5757
5759 0 510073 233684 82960 -1 5758
5760 0 509985 233640 82880 -1 5759
5761 0 509973 233556 82760 -1 5760
5762 0 509989 233556 82680 -1 5761
5763 0 509985 233636 82600 -1 5762
5764 0 508029 233662 83240 -1 4743
5765 0 508001 233298 83240 -1 5764
5766 0 507877 232974 83240 -1 5765
5767 0 507825 232894 83280 -1 5766
5768 0 507813 232814 83360 -1 5767
5769 0 507773 232634 83400 -1 5768
5770 0 507749 232570 83360 -1 5769
5771 0 507665 232474 83440 -1 5769
5772 0 507493 232386 83400 -1 5771
5773 0 507413 232158 83400 -1 5772
5774 0 507361 232114 83440 -1 5773
5775 0 500374.5 228794.3 93200 -1 338
5776 0 500163.16 228176.48 93560 -1 5775
5777 0 500318.56 227344.2 93880 -1 5776
5778 0 500401.4 227061.27 94160 -1 5777
5779 0 500348.34 226451.03 94560 -1 5778
5780 0 500379.56 225874.55 94960 -1 5779
5781 0 500182.34 225558.25 95200 -1 5780
5782 0 500046.62 225311.95 95480 -1 5781
5783 0 499783.4 225085.31 95800 -1 5782
5784 0 499162 224683.05 96040 -1 5783
5785 0 498819.8 224181.42 96440 -1 5784
5786 0 498668.44 223785.16 96760 -1 5785
5787 0 498645.06 223424.64 97280 -1 5786
5788 0 498504.38 222241 97560 -1 5787
5789 0 498184.78 221496.23 97800 -1 5788
5790 0 498088.6 221342.4 97880 -1 5789
5791 0 497944.3 221112.23 98000 -1 5790
5792 0 497696.16 220846.52 98280 -1 5791
5793 0 497587.25 220635.38 98560 -1 5792
5794 0 497593.47 220617.02 98880 -1 5793
5795 0 497576.72 220470.75 99160 -1 5794
5796 0 497569 220456.36 99360 -1 5795
5797 0 497585.88 220359.66 99600 -1 5796
5798 0 497662 220211.66 99920 -1 5797
5799 0 497793 219968.06 100120 -1 5798
5800 0 497809.9 219687.47 100480 -1 5799
5801 0 497881.2 219487.98 100800 -1 5800
5802 0 497896.53 219304.7 101080 -1 5801
5803 0 497869.56 219257.42 101200 -1 5802
5804 0 497833.3 219193.75 101360 -1 5803
5805 0 497512.5 218936.11 101760 -1 5804
5806 0 497232.88 218799.73 101960 -1 5805
5807 0 497116.34 218515.33 102240 -1 5806
5808 0 497032.66 218311.86 102440 -1 5807
5809 0 496945.94 217918.38 102800 -1 5808
5810 0 497023.78 217681.88 103160 -1 5809
5811 0 497216.72 217496.4 103680 -1 5810
5812 0 497255.88 217392.66 104040 -1 5811
5813 0 497327.5 217302.9 104280 -1 5812
5814 0 497390.3 217004.47 104560 -1 5813
5815 0 497347.2 216879.86 104720 -1 5814
5816 0 497358.8 216772.88 104840 -1 5815
5817 0 497415.97 216564.8 105000 -1 5816
5818 0 497254.7 216325.31 105280 -1 5817
5819 0 497035.34 215975.34 105680 -1 5818
5820 0 496929.72 215742.61 105880 -1 5819
5821 0 496892 215724.33 105960 -1 5820
5822 0 496873 215715.14 106000 -1 5821
5823 0 496796.97 215678.1 106160 -1 5822
5824 0 496758.62 215367.61 106520 -1 5823
5825 0 496775.7 215136.92 106800 -1 5824
5826 0 496879.78 214712.55 107120 -1 5825
5827 0 496913.88 214514.67 107320 -1 5826
5828 0 496953.1 214294.69 107640 -1 5827
5829 0 497052.22 214145.66 107920 -1 5828
5830 0 497527.78 213764.61 108440 -1 5829
5831 0 497422.84 213191.33 108800 -1 5830
5832 0 496991.72 212663.23 109120 -1 5831
5833 0 496932.25 212475.22 109440 -1 5832
5834 0 496951.78 212376.9 109640 -1 5833
5835 0 496913.72 212276.2 109960 -1 5834
5836 0 496940.34 212128.62 110320 -1 5835
5837 0 496958.56 211616.36 110800 -1 5836
5838 0 496984.97 211272.55 111040 -1 5837
5839 0 496890.2 211068.45 111240 -1 5838
5840 0 496908.16 210782.9 111640 -1 5839
5841 0 496828.97 210667.5 111920 -1 5840
5842 0 496737.25 210620.84 112200 -1 5841
5843 0 496679.25 210567.97 112560 -1 5842
5844 0 496705.88 210461.03 112840 -1 5843
5845 0 496634.22 210201.44 113160 -1 5844
5846 0 496519.22 209897.02 113480 -1 5845
5847 0 496238 209481.16 113840 -1 5846
5848 0 496200.3 209321.27 113960 -1 5847
5849 0 496159.62 209169.12 114240 -1 5848
5850 0 496031.28 209064.33 114480 -1 5849
5851 0 495975.44 208951.97 114680 -1 5850
5852 0 496049.34 208885.17 114960 -1 5851
5853 0 495984.8 208695.03 115280 -1 5852
5854 0 495866.66 208465.98 115520 -1 5853
5855 0 495624.66 208350.94 115800 -1 5854
5856 0 495311.88 207883.23 116080 -1 5855
5857 0 495295.56 207766.89 116280 -1 5856
5858 0 495103.47 207599.28 116680 -1 5857
5859 0 495270.25 207402.12 117120 -1 5858
5860 0 495271.56 206905.17 117400 -1 5859
5861 0 495267.34 206810.08 117560 -1 5860
5862 0 495135.22 206471.56 117920 -1 5861
5863 0 495205.4 206163.58 118320 -1 5862
5864 0 495311.34 205513.53 118560 -1 5863
5865 0 495286.62 205273.98 118760 -1 5864
5866 0 495295.16 204998.53 119000 -1 5865
5867 0 495239.84 204768.97 119280 -1 5866
5868 0 495263.2 204448.16 119600 -1 5867
5869 0 495152.06 203759.06 119960 -1 5868
5870 0 495053.84 203585.28 120280 -1 5869
5871 0 495135.84 203501.84 120600 -1 5870
5872 0 495128.44 203458.62 120880 -1 5871
5873 0 495100.84 203496.44 121040 -1 5872
5874 0 494908.62 203385.33 121240 -1 5873
5875 0 494648.3 202917.25 121400 -1 5874
5876 0 494525.53 202760.62 121640 -1 5875
5877 0 494437.38 202452.95 121840 -1 5876
5878 0 494364.3 202387.25 121960 -1 5877
5879 0 494312.25 202213.7 122120 -1 5878
5880 0 494257.1 202053.9 122320 -1 5879
5881 0 494278 201868.75 122520 -1 5880
5882 0 494205.3 201608.58 122720 -1 5881
5883 0 493790.72 201235.86 122920 -1 5882
5884 0 493709.75 200941.45 123120 -1 5883
5885 0 493621.6 200788.9 123320 -1 5884
5886 0 493682.34 200652.4 123520 -1 5885
5887 0 493765.6 200475.9 123680 -1 5886
5888 0 493920.88 200329.73 123880 -1 5887
5889 0 493929 200285.42 123960 -1 5888
5890 0 493945 200196.2 124120 -1 5889
5891 0 493949.3 200173.6 124160 -1 5890
5892 0 493963.94 200079.94 124400 -1 5891
5893 0 493836.03 199756.8 124640 -1 5892
5894 0 493819.5 199614.98 125040 -1 5893
5895 0 493708.62 199366.64 125240 -1 5894
5896 0 493857.34 199029.89 125440 -1 5895
5897 0 493932.1 198747.5 125640 -1 5896
5898 0 493860.2 198571.86 125840 -1 5897
5899 0 493659.16 198253.8 126040 -1 5898
5900 0 493716.75 197950.14 126240 -1 5899
5901 0 493837.28 197729.69 126480 -1 5900
5902 0 493934.22 197480.31 126640 -1 5901
5903 0 494120.6 197280.05 126840 -1 5902
5904 0 494235.72 197090.6 127080 -1 5903
5905 0 494102.4 196980.81 127280 -1 5904
5906 0 493981.94 196776.69 127480 -1 5905
5907 0 493877.53 196671.08 127680 -1 5906
5908 0 493863.16 196504.27 127880 -1 5907
5909 0 493983.56 196378.67 128080 -1 5908
5910 0 494024.1 196197.23 128280 -1 5909
5911 0 494005.3 196010.47 128480 -1 5910
5912 0 493940.8 195854.58 128680 -1 5911
5913 0 493784.88 195313.7 128880 -1 5912
5914 0 493648.56 194886.31 129080 -1 5913
5915 0 493551.03 194605.69 129400 -1 5914
5916 0 493273.1 194434.86 129640 -1 5915
5917 0 493194.6 194352.5 130000 -1 5916
5918 0 493310.5 194241.52 130240 -1 5917
5919 0 493595.72 194033.34 130440 -1 5918
5920 0 493635.72 193627.4 130760 -1 5919
5921 0 493599.03 193423.61 131120 -1 5920
5922 0 493516.4 193216.03 131320 -1 5921
5923 0 493118.3 192927.22 131480 -1 5922
5924 0 493084.7 192585.66 131760 -1 5923
5925 0 493159.75 192488.45 131960 -1 5924
5926 0 493326.12 192452.73 132160 -1 5925
5927 0 493446.56 192413.36 132400 -1 5926
5928 0 493468.38 192350.53 132560 -1 5927
5929 0 493389.7 192294.92 132720 -1 5928
5930 0 493361 192156.53 132880 -1 5929
5931 0 493268.53 191991.66 133080 -1 5930
5932 0 493181.75 191765.61 133280 -1 5931
5933 0 493174.3 191527.97 133480 -1 5932
5934 0 493173.6 191390.06 133640 -1 5933
5935 0 493203.16 191258.5 133800 -1 5934
5936 0 493229.4 190936.88 133960 -1 5935
5937 0 493182.62 190717.42 134160 -1 5936
5938 0 493048.4 190616.8 134320 -1 5937
5939 0 492962.47 190494.64 134520 -1 5938
5940 0 492949.7 190374.03 134720 -1 5939
5941 0 492948.06 190313.22 134920 -1 5940
5942 0 492930.12 190185.36 135120 -1 5941
5943 0 492952.28 189965.6 135280 -1 5942
5944 0 492944.3 189718.66 135520 -1 5943
5945 0 492892.34 189577.83 135720 -1 5944
5946 0 492918.44 189025.61 135880 -1 5945
5947 0 492960.5 188683.45 136040 -1 5946
5948 0 492920.28 188457.48 136280 -1 5947
5949 0 492808.4 188317.14 136480 -1 5948
5950 0 492717.72 188292.12 136680 -1 5949
5951 0 492531.03 188168.53 136920 -1 5950
5952 0 492429.7 188135.81 137120 -1 5951
5953 0 492399.5 187996.14 137320 -1 5952
5954 0 492395 187946.25 137360 -1 5953
5955 0 492379.72 187797.34 137480 -1 5954
5956 0 492417.88 187557.88 137640 -1 5955
5957 0 492355.75 187284.22 137840 -1 5956
5958 0 492305.1 187179.6 138040 -1 5957
5959 0 492320.03 186985.27 138080 -1 5958
5960 0 492313.7 186932.77 138120 -1 5959
5961 0 492300.84 186902.39 138160 -1 5960
5962 0 492305.78 186826.38 138200 -1 5961
5963 0 492307.44 186785.94 138240 -1 5962
5964 0 492289.94 186742.36 138280 -1 5963
5965 0 492272.78 186712.5 138320 -1 5964
5966 0 492261.25 186682.48 138360 -1 5965
5967 0 492249.84 186647.95 138400 -1 5966
5968 0 492236.9 186613.92 138440 -1 5967
5969 0 492226.03 186583 138480 -1 5968
5970 0 492208.97 186547.72 138520 -1 5969
5971 0 492203.72 186516.3 138560 -1 5970
5972 0 492199.1 186489.5 138600 -1 5971
5973 0 492200.78 186468.06 138640 -1 5972
5974 0 492206 186439.5 138680 -1 5973
5975 0 492202.53 186419.8 138720 -1 5974
5976 0 492218.62 186412.22 138760 -1 5975
5977 0 492229.53 186394.62 138800 -1 5976
5978 0 492253.38 186390.8 138840 -1 5977
5979 0 492273.16 186381.69 138880 -1 5978
5980 0 492278.5 186388.22 138920 -1 5979
5981 0 492290.47 186382.36 138960 -1 5980
5982 0 492304.03 186388.84 139000 -1 5981
5983 0 492315.94 186387.9 139040 -1 5982
5984 0 492327.9 186381.7 139080 -1 5983
5985 0 492337.22 186352.25 139120 -1 5984
5986 0 492348.78 186324.56 139160 -1 5985
5987 0 492410.38 186388.1 139200 -1 5986
5988 0 492424.16 186397.89 139240 -1 5987
5989 0 492488.47 186460.52 139280 -1 5988
5990 0 492496.1 186465.62 139320 -1 5989
5991 0 492525.78 186472.89 139360 -1 5990
5992 0 492544.4 186468.67 139400 -1 5991
5993 0 492557.1 186484.39 139440 -1 5992
5994 0 492564.56 186489.81 139480 -1 5993
5995 0 492573.94 186491.61 139520 -1 5994
5996 0 492587.62 186501.89 139560 -1 5995
5997 0 492603.84 186479.08 139600 -1 5996
5998 0 492624.34 186468.19 139640 -1 5997
5999 0 492636.53 186431.33 139680 -1 5998
6000 0 492614.4 186391.72 139720 -1 5999
6001 0 492584.94 186357.61 139760 -1 6000
6002 0 492547.34 186315.73 139800 -1 6001
6003 0 492540.2 186213.28 139840 -1 6002
6004 0 492538 186111.72 139880 -1 6003
6005 0 492530.4 186010.38 139920 -1 6004
6006 0 492530.47 185978.05 139960 -1 6005
6007 0 492523.06 185939.08 140000 -1 6006
6008 0 492500.38 185913.61 140040 -1 6007
6009 0 492402.28 185985.95 140080 -1 6008
6010 0 492458.6 185911.2 140120 -1 6009
6011 0 492508.25 185870.52 140160 -1 6010
6012 0 492553.38 185807.5 140200 -1 6011
6013 0 492552.97 185786.28 140240 -1 6012
6014 0 492552.62 185767 140280 -1 6013
6015 0 492557.8 185736.44 140320 -1 6014
6016 0 492557.8 185715.22 140360 -1 6015
6017 0 492606.53 185692.69 140400 -1 6016
6018 0 492654.22 185681.95 140440 -1 6017
6019 0 492697.66 185663.55 140480 -1 6018
6020 0 492752.1 185651.42 140520 -1 6019
6021 0 492795.66 185643.73 140560 -1 6020
6022 0 492835.97 185627.38 140600 -1 6021
6023 0 492878.44 185605.45 140640 -1 6022
6024 0 492919.2 185582.67 140680 -1 6023
6025 0 492935.1 185566.52 140720 -1 6024
6026 0 492954.38 185550.8 140760 -1 6025
6027 0 492968.7 185547.17 140800 -1 6026
6028 0 492983.44 185527.88 140840 -1 6027
6029 0 492996.78 185522.2 140880 -1 6028
6030 0 493013.16 185533.39 140920 -1 6029
6031 0 493033.6 185523.16 140960 -1 6030
6032 0 493054.22 185521.12 141000 -1 6031
6033 0 493073.62 185535.03 141040 -1 6032
6034 0 493052.47 185479.19 141080 -1 6033
6035 0 493034.12 185430.58 141120 -1 6034
6036 0 493019.25 185390.11 141160 -1 6035
6037 0 492979.88 185382.94 141200 -1 6036
6038 0 492941.84 185359.84 141240 -1 6037
6039 0 492903.88 185346.6 141280 -1 6038
6040 0 492867.1 185334.73 141320 -1 6039
6041 0 492847.06 185289.06 141360 -1 6040
6042 0 492818.28 185238.44 141400 -1 6041
6043 0 492796.3 185183.95 141440 -1 6042
6044 0 492772.34 185142.53 141480 -1 6043
6045 0 492751.88 185089.61 141520 -1 6044
6046 0 492730.44 185030.33 141560 -1 6045
6047 0 492705.88 184969.62 141600 -1 6046
6048 0 492686.34 184906.83 141640 -1 6047
6049 0 492682.38 184816.73 141680 -1 6048
6050 0 492672.66 184725.94 141720 -1 6049
6051 0 492678.38 184652.58 141760 -1 6050
6052 0 492677.38 184566.38 141800 -1 6051
6053 0 492697.78 184481.92 141840 -1 6052
6054 0 492718.9 184396.06 141880 -1 6053
6055 0 492746.75 184331.73 141920 -1 6054
6056 0 492781.8 184254.42 141960 -1 6055
6057 0 492804.94 184207.38 142000 -1 6056
6058 0 492829.1 184149.23 142040 -1 6057
6059 0 492858.94 184088.9 142080 -1 6058
6060 0 492889.16 184034.52 142120 -1 6059
6061 0 492904.94 184000.06 142160 -1 6060
6062 0 492933.56 183966.83 142200 -1 6061
6063 0 492939.47 183920.67 142240 -1 6062
6064 0 492970.4 183886.61 142280 -1 6063
6065 0 492973.78 183768.52 142320 -1 6064
6066 0 492977.22 183655.19 142360 -1 6065
6067 0 492974.06 183531.58 142400 -1 6066
6068 0 492954.1 183492.69 142440 -1 6067
6069 0 492938.8 183456.25 142480 -1 6068
6070 0 492922.97 183420.39 142520 -1 6069
6071 0 492903.56 183375.34 142560 -1 6070
6072 0 492878.38 183341.1 142600 -1 6071
6073 0 492857.06 183292.25 142640 -1 6072
6074 0 492846.4 183259.89 142680 -1 6073
6075 0 492848.25 183231.1 142720 -1 6074
6076 0 492836.34 183203.53 142760 -1 6075
6077 0 492849.8 183162.66 142800 -1 6076
6078 0 492865.75 183133.6 142840 -1 6077
6079 0 492891.4 183078.19 142880 -1 6078
6080 0 492878.2 183078.11 142920 -1 6079
6081 0 492864.56 183089.77 142960 -1 6080
6082 0 492871.88 183085.88 143000 -1 6081
6083 0 492870.34 183071.25 143040 -1 6082
6084 0 492872.16 183050.84 143080 -1 6083
6085 0 492862.75 183028.45 143120 -1 6084
6086 0 492859.88 182986.89 143160 -1 6085
6087 0 492905 182985.05 143200 -1 6086
6088 0 492934.34 182968.03 143240 -1 6087
6089 0 492973.25 182976.53 143280 -1 6088
6090 0 493004.66 182969.9 143320 -1 6089
6091 0 492993.6 182926.25 143360 -1 6090
6092 0 492992.97 182894 143400 -1 6091
6093 0 492979.12 182821.45 143440 -1 6092
6094 0 492982.75 182805.92 143480 -1 6093
6095 0 492989.75 182772.56 143520 -1 6094
6096 0 492998 182741.92 143560 -1 6095
6097 0 493036.78 182689.14 143600 -1 6096
6098 0 493070.38 182659.81 143640 -1 6097
6099 0 493103.62 182617.42 143680 -1 6098
6100 0 493115.16 182551.03 143720 -1 6099
6101 0 493124.16 182475.31 143760 -1 6100
6102 0 493190.4 182325.83 143920 -1 6101
6103 0 493206.66 182260.1 143960 -1 6102
6104 0 493206.75 182225.88 144000 -1 6103
6105 0 493198.75 182169.44 144040 -1 6104
6106 0 493197.72 182127.14 144080 -1 6105
6107 0 493193.62 182079.81 144120 -1 6106
6108 0 493202.1 182019.06 144160 -1 6107
6109 0 493222.8 181943.08 144200 -1 6108
6110 0 493238 181883.98 144240 -1 6109
6111 0 493186 181821.02 144280 -1 6110
6112 0 493143.66 181744.48 144320 -1 6111
6113 0 493097.88 181676.38 144360 -1 6112
6114 0 493065.38 181641.19 144400 -1 6113
6115 0 493022.9 181595.9 144440 -1 6114
6116 0 492989 181550.06 144480 -1 6115
6117 0 492951.12 181491.94 144520 -1 6116
6118 0 492846.3 181458.5 144560 -1 6117
6119 0 492746.3 181420.89 144600 -1 6118
6120 0 492641.25 181370.19 144640 -1 6119
6121 0 492644.03 181354.05 144680 -1 6120
6122 0 492635.72 181330.56 144720 -1 6121
6123 0 492632.9 181314.5 144760 -1 6122
6124 0 492625.66 181291.97 144800 -1 6123
6125 0 492627.34 181262.06 144840 -1 6124
6126 0 492633.47 181221.66 144880 -1 6125
6127 0 492635.75 181201 144920 -1 6126
6128 0 492639.56 181161.72 144960 -1 6127
6129 0 492646.84 181111.58 145000 -1 6128
6130 0 492650.16 181065.95 145040 -1 6129
6131 0 492664.16 181001.1 145080 -1 6130
6132 0 492676.3 180910.86 145120 -1 6131
6133 0 492678.7 180820.73 145160 -1 6132
6134 0 492686.38 180734.06 145200 -1 6133
6135 0 492684.8 180678.92 145240 -1 6134
6136 0 492681.7 180630.84 145280 -1 6135
6137 0 492679.2 180594.77 145320 -1 6136
6138 0 492684.3 180527.66 145360 -1 6137
6139 0 492693.56 180529.56 145400 -1 6138
6140 0 492703 180521.61 145440 -1 6139
6141 0 492712.22 180522.66 145480 -1 6140
6142 0 492725 180526.02 145520 -1 6141
6143 0 492752.34 180466.27 145560 -1 6142
6144 0 492772.78 180442.88 145600 -1 6143
6145 0 492793.12 180406.56 145640 -1 6144
6146 0 492796.88 180365.7 145680 -1 6145
6147 0 492779.28 180386.9 145720 -1 6146
6148 0 492768.4 180324.88 145760 -1 6147
6149 0 492727.28 180266.7 145800 -1 6148
6150 0 492700.78 180202.44 145840 -1 6149
6151 0 492680.88 180131.38 145880 -1 6150
6152 0 492668.56 180094.16 145920 -1 6151
6153 0 492645.38 180070.27 145960 -1 6152
6154 0 492622.3 180043.31 146000 -1 6153
6155 0 492606.8 180025.39 146040 -1 6154
6156 0 492586.9 180004.2 146080 -1 6155
6157 0 492565.78 179960.67 146120 -1 6156
6158 0 492542.7 179919.92 146160 -1 6157
6159 0 492501.97 179853.06 146200 -1 6158
6160 0 492429.1 179799.33 146240 -1 6159
6161 0 492358.03 179738.31 146280 -1 6160
6162 0 492277.72 179688.66 146320 -1 6161
6163 0 492197.97 179644.6 146360 -1 6162
6164 0 492119.28 179625.86 146400 -1 6163
6165 0 492123.5 179605.56 146440 -1 6164
6166 0 492076.28 179596.44 146480 -1 6165
6167 0 492123.1 179577.77 146520 -1 6166
6168 0 492163.6 179529.92 146560 -1 6167
6169 0 492182.94 179495.34 146600 -1 6168
6170 0 492185.62 179461.34 146640 -1 6169
6171 0 492155.1 179431.22 146640 -1 6170
6172 0 492144.22 179386.31 146720 -1 6171
6173 0 492108.56 179358.08 146760 -1 6172
6174 0 492082.25 179313.31 146800 -1 6173
6175 0 492083.22 179232.23 146840 -1 6174
6176 0 492083.78 179128.12 146880 -1 6175
6177 0 492080.9 179045.28 146920 -1 6176
6178 0 492096.84 179009.44 146960 -1 6177
6179 0 492119.25 178965.38 147000 -1 6178
6180 0 492136.8 178915.58 147040 -1 6179
6181 0 492154.6 178877.89 147080 -1 6180
6182 0 492162.47 178859.78 147120 -1 6181
6183 0 492161.88 178834.69 147160 -1 6182
6184 0 492163.06 178792.6 147200 -1 6183
6185 0 492181.72 178734.06 147240 -1 6184
6186 0 492169.56 178680.84 147280 -1 6185
6187 0 492173 178623.7 147320 -1 6186
6188 0 492155.94 178575.67 147360 -1 6187
6189 0 492144.16 178555.05 147400 -1 6188
6190 0 492126.6 178525.78 147440 -1 6189
6191 0 492194.22 178490.34 147480 -1 6190
6192 0 492262.7 178461.53 147520 -1 6191
6193 0 492323.78 178415 147560 -1 6192
6194 0 492391.53 178383.23 147600 -1 6193
6195 0 492367.84 178354.05 147640 -1 6194
6196 0 492345.53 178335.16 147680 -1 6195
6197 0 492329.78 178311.69 147720 -1 6196
6198 0 492308.88 178293.25 147760 -1 6197
6199 0 492298.28 178215.75 147800 -1 6198
6200 0 492296.47 178154.12 147840 -1 6199
6201 0 492289.22 178068.42 147880 -1 6200
6202 0 492290.72 178044.03 147920 -1 6201
6203 0 492285.75 178009.89 147960 -1 6202
6204 0 492290.7 177989.14 148000 -1 6203
6205 0 492260.22 177924.19 148040 -1 6204
6206 0 492225.66 177861.47 148080 -1 6205
6207 0 492188.62 177787.3 148120 -1 6206
6208 0 492169.88 177756.95 148160 -1 6207
6209 0 492150.84 177726.67 148200 -1 6208
6210 0 492118.4 177668 148240 -1 6209
6211 0 492098.47 177665.94 148280 -1 6210
6212 0 492054.38 177670.69 148320 -1 6211
6213 0 492015.16 177619.02 148360 -1 6212
6214 0 491983.53 177571.98 148400 -1 6213
6215 0 491943.9 177513.72 148440 -1 6214
6216 0 491899.62 177458.45 148480 -1 6215
6217 0 491888.5 177426.1 148520 -1 6216
6218 0 491862.34 177360.05 148560 -1 6217
6219 0 491846.12 177276.02 148640 -1 6218
6220 0 491814.72 177238.44 148680 -1 6219
6221 0 491798.38 177202.02 148720 -1 6220
6222 0 491772.12 177174.38 148760 -1 6221
6223 0 491730.44 177101.97 148800 -1 6222
6224 0 491723.1 177086.88 148840 -1 6223
6225 0 491710.25 177078.14 148880 -1 6224
6226 0 491709 177064.55 148920 -1 6225
6227 0 491705.1 177029.92 148960 -1 6226
6228 0 491709.2 177000.1 149000 -1 6227
6229 0 491710.47 176961.8 149040 -1 6228
6230 0 491710.56 176933.67 149080 -1 6229
6231 0 491709.97 176895.2 149120 -1 6230
6232 0 491710.4 176866.23 149160 -1 6231
6233 0 491723.4 176812.1 149200 -1 6232
6234 0 491733.78 176759.88 149240 -1 6233
6235 0 491750.9 176717.7 149280 -1 6234
6236 0 491757.3 176639 149320 -1 6235
6237 0 491768.84 176567.39 149360 -1 6236
6238 0 491770.97 176490.92 149400 -1 6237
6239 0 491757.78 176452.4 149440 -1 6238
6240 0 491749.78 176417.67 149480 -1 6239
6241 0 491727.5 176386.72 149520 -1 6240
6242 0 491710.7 176353.69 149560 -1 6241
6243 0 491726.12 176416.7 149600 -1 6242
6244 0 491755.16 176466.66 149640 -1 6243
6245 0 491749.4 176542.2 149680 -1 6244
6246 0 491798.66 176567.8 149720 -1 6245
6247 0 491861.25 176553.27 149760 -1 6246
6248 0 491879.72 176564.06 149800 -1 6247
6249 0 491884.94 176635.1 149840 -1 6248
6250 0 491892.78 176665.12 149880 -1 6249
6251 0 491901.84 176706.16 149920 -1 6250
6252 0 491894.38 176690.19 149960 -1 6251
6253 0 491876.72 176696.45 150000 -1 6252
6254 0 491829.25 176698.94 150040 -1 6253
6255 0 491839.88 176714.77 150080 -1 6254
6256 0 491882.1 176688.2 150120 -1 6255
6257 0 491879.34 176647.92 150160 -1 6256
6258 0 491845.22 176590.81 150200 -1 6257
6259 0 491813.97 176528.78 150240 -1 6258
6260 0 491780.53 176449 150280 -1 6259
6261 0 491754.38 176377.08 150320 -1 6260
6262 0 491730.72 176302.03 150360 -1 6261
6263 0 491715.22 176230.67 150400 -1 6262
6264 0 491695.62 176135.47 150440 -1 6263
6265 0 491670.78 176004.53 150480 -1 6264
6266 0 491650.7 175886.88 150520 -1 6265
6267 0 491635.78 175750.94 150560 -1 6266
6268 0 491632.97 175649.84 150600 -1 6267
6269 0 491616.16 175540.69 150640 -1 6268
6270 0 491603.7 175417.36 150680 -1 6269
6271 0 491589.66 175311.66 150720 -1 6270
6272 0 491581.5 175241.47 150760 -1 6271
6273 0 491569.72 175180.9 150800 -1 6272
6274 0 491562.75 175134.73 150840 -1 6273
6275 0 491552.66 175094.58 150880 -1 6274
6276 0 491559.16 175062.02 150920 -1 6275
6277 0 491525.2 174975.1 150960 -1 6276
6278 0 491476.8 174918.33 151000 -1 6277
6279 0 491443.03 174865.61 151040 -1 6278
6280 0 491430.28 174796.88 151080 -1 6279
6281 0 491412.03 174717.73 151120 -1 6280
6282 0 491393.28 174653.25 151160 -1 6281
6283 0 491380.38 174590.47 151200 -1 6282
6284 0 491347.88 174564.45 151240 -1 6283
6285 0 491338.94 174540.06 151280 -1 6284
6286 0 491317.1 174514.8 151320 -1 6285
6287 0 491284.88 174464.78 151360 -1 6286
6288 0 491260.34 174430.39 151400 -1 6287
6289 0 491237.94 174382.86 151440 -1 6288
6290 0 491195.16 174308 151480 -1 6289
6291 0 491155.7 174240.6 151520 -1 6290
6292 0 491115.03 174153.42 151560 -1 6291
6293 0 491089.3 174108.97 151600 -1 6292
6294 0 491063.97 174059.16 151640 -1 6293
6295 0 491037.34 174001.94 151680 -1 6294
6296 0 491008.38 173947.83 151720 -1 6295
6297 0 490954.97 173874.02 151760 -1 6296
6298 0 490904.75 173807.25 151800 -1 6297
6299 0 490858.2 173713.45 151840 -1 6298
6300 0 490817.44 173664 151880 -1 6299
6301 0 490781.6 173629.64 151920 -1 6300
6302 0 490752.12 173605.4 151960 -1 6301
6303 0 490754.47 173592.55 152000 -1 6302
6304 0 490759.03 173573.19 152040 -1 6303
6305 0 490762.97 173555.08 152080 -1 6304
6306 0 490764.66 173548.03 152120 -1 6305
6307 0 490758.06 173471.9 152160 -1 6306
6308 0 490753.53 173396 152200 -1 6307
6309 0 490739.34 173322.5 152240 -1 6308
6310 0 490734.84 173327.12 152280 -1 6309
6311 0 490735.44 173304.25 152320 -1 6310
6312 0 490730.28 173294.92 152360 -1 6311
6313 0 490724.66 173278.36 152400 -1 6312
6314 0 490752.38 173275.84 152440 -1 6313
6315 0 490771.97 173261.6 152480 -1 6314
6316 0 490800.44 173245.47 152520 -1 6315
6317 0 490819.75 173208.31 152560 -1 6316
6318 0 490839.06 173173.19 152600 -1 6317
6319 0 490856.34 173125.27 152640 -1 6318
6320 0 490868.78 173091.84 152680 -1 6319
6321 0 490886.5 173059.61 152720 -1 6320
6322 0 490898.38 173027.38 152760 -1 6321
6323 0 490915.06 172996.61 152800 -1 6322
6324 0 490885.47 172950.2 152840 -1 6323
6325 0 490853.56 172886.03 152880 -1 6324
6326 0 490823.38 172844.81 152920 -1 6325
6327 0 490785.84 172784.27 152960 -1 6326
6328 0 490746.56 172710.23 153000 -1 6327
6329 0 490708.7 172630.27 153040 -1 6328
6330 0 490668.38 172554.8 153080 -1 6329
6331 0 490629.06 172465.48 153120 -1 6330
6332 0 490591.16 172412.9 153160 -1 6331
6333 0 490553.44 172358.08 153200 -1 6332
6334 0 490520.75 172316.62 153240 -1 6333
6335 0 490497.75 172276.48 153280 -1 6334
6336 0 490491.16 172235.94 153320 -1 6335
6337 0 490468.28 172190.22 153360 -1 6336
6338 0 490456.4 172143.84 153400 -1 6337
6339 0 490444.84 172087 153440 -1 6338
6340 0 490426.06 172041.84 153480 -1 6339
6341 0 490416.44 171980.66 153520 -1 6340
6342 0 490402.4 171924.77 153560 -1 6341
6343 0 490392.94 171872.45 153600 -1 6342
6344 0 490376.53 171812.22 153640 -1 6343
6345 0 490371.2 171761.72 153680 -1 6344
6346 0 490357.97 171722.81 153720 -1 6345
6347 0 490346.03 171693.75 153760 -1 6346
6348 0 490326.03 171651.75 153800 -1 6347
6349 0 490318.2 171623.25 153840 -1 6348
6350 0 490310.97 171584.67 153880 -1 6349
6351 0 490298.25 171542.88 153920 -1 6350
6352 0 490285.72 171499.64 153960 -1 6351
6353 0 490265.25 171458.3 154000 -1 6352
6354 0 490266.8 171423.47 154040 -1 6353
6355 0 490200.72 171394.19 154080 -1 6354
6356 0 490130.1 171348.22 154120 -1 6355
6357 0 490073.9 171313.06 154160 -1 6356
6358 0 490007.25 171270.36 154200 -1 6357
6359 0 489998.03 171208.58 154240 -1 6358
6360 0 489994.6 171158.48 154280 -1 6359
6361 0 489989.38 171111.69 154320 -1 6360
6362 0 489998.72 171094.42 154360 -1 6361
6363 0 490011.53 171069.67 154400 -1 6362
6364 0 490017.53 171051.86 154440 -1 6363
6365 0 490038.53 171019.27 154480 -1 6364
6366 0 490057.6 171011.75 154520 -1 6365
6367 0 490073.75 170996.86 154560 -1 6366
6368 0 490094.75 170966.7 154600 -1 6367
6369 0 490091.38 170953.25 154640 -1 6368
6370 0 490089.84 170942.48 154680 -1 6369
6371 0 490089.44 170929.66 154720 -1 6370
6372 0 490087.66 170907.19 154760 -1 6371
6373 0 490097.38 170893.42 154800 -1 6372
6374 0 490105.1 170870.3 154840 -1 6373
6375 0 490109.6 170851.1 154880 -1 6374
6376 0 490118.16 170844.72 154920 -1 6375
6377 0 490111.22 170817.88 154960 -1 6376
6378 0 490103.9 170789.45 155000 -1 6377
6379 0 490094.38 170764.31 155040 -1 6378
6380 0 490086.9 170732.92 155080 -1 6379
6381 0 490078.47 170691.62 155120 -1 6380
6382 0 490070.38 170677.2 155160 -1 6381
6383 0 490062.03 170645.95 155200 -1 6382
6384 0 490043.56 170618.8 155240 -1 6383
6385 0 490040.38 170596.2 155280 -1 6384
6386 0 490015.75 170566.5 155320 -1 6385
6387 0 489997.53 170539.58 155360 -1 6386
6388 0 489992.38 170480.7 155400 -1 6387
6389 0 489991.28 170429.97 155440 -1 6388
6390 0 489979.22 170364.33 155480 -1 6389
6391 0 489934.4 170318.14 155520 -1 6390
6392 0 489888.6 170267.31 155560 -1 6391
6393 0 489845.38 170227.83 155600 -1 6392
6394 0 489797.62 170183.3 155640 -1 6393
6395 0 489788.3 170145.08 155680 -1 6394
6396 0 489768.94 170124.86 155720 -1 6395
6397 0 489739.62 170095.2 155760 -1 6396
6398 0 489724.34 170042.86 155800 -1 6397
6399 0 489717 169934.95 155840 -1 6398
6400 0 489705.94 169835.97 155880 -1 6399
6401 0 489689.25 169746.89 155920 -1 6400
6402 0 489669.5 169674.34 155960 -1 6401
6403 0 489673.22 169624.39 156000 -1 6402
6404 0 489651.28 169565.31 156040 -1 6403
6405 0 489642.47 169473.62 156080 -1 6404
6406 0 489630.9 169378.66 156120 -1 6405
6407 0 489623.6 169278.52 156160 -1 6406
6408 0 489628.12 169161.31 156200 -1 6407
6409 0 489628.6 169027.3 156240 -1 6408
6410 0 489648.2 168818.75 156280 -1 6409
6411 0 489650 168756.08 156320 -1 6410
6412 0 489635.8 168705.23 156360 -1 6411
6413 0 489656.8 168613.06 156400 -1 6412
6414 0 489677.12 168516.4 156440 -1 6413
6415 0 489654 168371.58 156480 -1 6414
6416 0 489557.5 168282.81 156520 -1 6415
6417 0 489456.38 168209.36 156560 -1 6416
6418 0 489389.1 168149.78 156600 -1 6417
6419 0 489327.62 168097.06 156640 -1 6418
6420 0 489258.75 168059.23 156680 -1 6419
6421 0 489191.75 168025.7 156720 -1 6420
6422 0 489164.5 167962.75 156760 -1 6421
6423 0 489128.25 167902.08 156800 -1 6422
6424 0 489092.66 167846 156840 -1 6423
6425 0 489078.88 167780.95 156880 -1 6424
6426 0 489066.03 167740.81 156920 -1 6425
6427 0 489043.8 167698.88 156960 -1 6426
6428 0 489049.75 167631.06 157000 -1 6427
6429 0 489055.28 167557.95 157040 -1 6428
6430 0 489043.9 167483.86 157080 -1 6429
6431 0 489029.12 167413 157120 -1 6430
6432 0 489018.3 167342.89 157160 -1 6431
6433 0 489024.97 167328.72 157200 -1 6432
6434 0 489039.22 167316.9 157240 -1 6433
6435 0 489049.1 167303.08 157280 -1 6434
6436 0 489074.4 167268.88 157320 -1 6435
6437 0 489117.3 167240.64 157360 -1 6436
6438 0 489146.94 167192 157400 -1 6437
6439 0 489159.06 167172.06 157440 -1 6438
6440 0 489179.28 167133.94 157480 -1 6439
6441 0 489199.06 167098.31 157520 -1 6440
6442 0 489204.75 167028.33 157560 -1 6441
6443 0 489218.12 166953.98 157600 -1 6442
6444 0 489226.06 166886.03 157640 -1 6443
6445 0 489202.72 166849.39 157680 -1 6444
6446 0 489188.2 166799.58 157720 -1 6445
6447 0 489158.5 166746.8 157760 -1 6446
6448 0 489153.44 166735.06 157800 -1 6447
6449 0 489154.53 166707.48 157840 -1 6448
6450 0 489158.4 166674.98 157880 -1 6449
6451 0 489150.8 166641.03 157920 -1 6450
6452 0 489136.53 166636.1 157960 -1 6451
6453 0 489133.9 166610.73 158000 -1 6452
6454 0 489118.8 166579.48 158040 -1 6453
6455 0 489116.62 166581.67 158080 -1 6454
6456 0 489091.75 166599.75 158120 -1 6455
6457 0 489083.97 166560.25 158160 -1 6456
6458 0 489061.28 166545.2 158200 -1 6457
6459 0 489054.8 166498.72 158240 -1 6458
6460 0 489047.56 166496.19 158280 -1 6459
6461 0 489047.62 166472.22 158320 -1 6460
6462 0 489045.66 166467.84 158360 -1 6461
6463 0 489027.12 166384.05 158400 -1 6462
6464 0 489007.94 166331.45 158440 -1 6463
6465 0 488991.84 166248.34 158480 -1 6464
6466 0 488982.16 166187.31 158520 -1 6465
6467 0 488977.25 166090.75 158560 -1 6466
6468 0 488974.84 166022.72 158600 -1 6467
6469 0 488972.75 165986.83 158640 -1 6468
6470 0 488976.3 165955.64 158680 -1 6469
6471 0 488982.94 165937.05 158720 -1 6470
6472 0 488973.8 165865.11 158760 -1 6471
6473 0 488964.7 165790.89 158800 -1 6472
6474 0 488968.66 165713.8 158840 -1 6473
6475 0 488942.06 165674.12 158880 -1 6474
6476 0 488933.84 165630.81 158920 -1 6475
6477 0 488877.62 165544.86 158960 -1 6476
6478 0 488824.56 165480.72 159000 -1 6477
6479 0 488761.38 165406.34 159040 -1 6478
6480 0 488717.9 165342.06 159080 -1 6479
6481 0 488672.44 165273.94 159120 -1 6480
6482 0 488629.25 165194.61 159160 -1 6481
6483 0 488597.8 165080.05 159200 -1 6482
6484 0 488558.34 164977.47 159240 -1 6483
6485 0 488512.88 164877.1 159280 -1 6484
6486 0 488467.12 164742.83 159320 -1 6485
6487 0 488431.47 164602.81 159360 -1 6486
6488 0 488391.06 164441.56 159400 -1 6487
6489 0 488365.25 164313.45 159440 -1 6488
6490 0 488317 164178.61 159480 -1 6489
6491 0 488300.03 164124.88 159520 -1 6490
6492 0 488278.88 164060.95 159560 -1 6491
6493 0 488256.3 163997.23 159600 -1 6492
6494 0 488258.4 163908.28 159640 -1 6493
6495 0 488247.03 163838.11 159680 -1 6494
6496 0 488237.5 163776.44 159720 -1 6495
6497 0 488220.3 163689.22 159760 -1 6496
6498 0 488196.66 163585.03 159800 -1 6497
6499 0 488169.03 163482.95 159840 -1 6498
6500 0 488135.88 163396.75 159880 -1 6499
6501 0 488109.25 163294.55 159920 -1 6500
6502 0 488080.88 163221.78 159960 -1 6501
6503 0 488059.62 163156.53 160000 -1 6502
6504 0 488056.47 163043.66 160040 -1 6503
6505 0 488036.8 162968.97 160080 -1 6504
6506 0 487984.47 162861.48 160120 -1 6505
6507 0 487948.22 162741.02 160160 -1 6506
6508 0 487905.66 162639.62 160200 -1 6507
6509 0 487857.8 162588.06 160240 -1 6508
6510 0 487805.8 162551.84 160280 -1 6509
6511 0 487762.2 162498.19 160320 -1 6510
6512 0 487736.75 162497.48 160360 -1 6511
6513 0 487711.53 162478.62 160400 -1 6512
6514 0 487689.25 162476.84 160440 -1 6513
6515 0 487657 162446.05 160480 -1 6514
6516 0 487615 162379.61 160520 -1 6515
6517 0 487590.94 162313.58 160560 -1 6516
6518 0 487568.4 162250.94 160600 -1 6517
6519 0 487530.03 162244.95 160640 -1 6518
6520 0 487495.44 162234.17 160680 -1 6519
6521 0 487461.8 162202.45 160720 -1 6520
6522 0 487423.4 162186.42 160760 -1 6521
6523 0 487433.3 162115.9 160800 -1 6522
6524 0 487439.53 162021.55 160840 -1 6523
6525 0 487453.53 161952.2 160880 -1 6524
6526 0 487407.9 161940.95 160920 -1 6525
6527 0 487372.6 161900.25 160960 -1 6526
6528 0 487346.4 161887.11 161000 -1 6527
6529 0 487323.56 161862.3 161040 -1 6528
6530 0 487315.34 161834.12 161080 -1 6529
6531 0 487300.53 161811.22 161120 -1 6530
6532 0 487299.4 161638.25 161160 -1 6531
6533 0 487305.06 161455.4 161200 -1 6532
6534 0 487285.9 161358.84 161240 -1 6533
6535 0 487261.72 161257.84 161280 -1 6534
6536 0 487228.16 161165.66 161320 -1 6535
6537 0 487179.3 161097.12 161360 -1 6536
6538 0 487137.75 161022.89 161400 -1 6537
6539 0 487100.84 160943.98 161440 -1 6538
6540 0 487032.7 160879.5 161480 -1 6539
6541 0 486963.25 160834.55 161520 -1 6540
6542 0 486884.3 160766.64 161560 -1 6541
6543 0 486835.5 160686.25 161600 -1 6542
6544 0 486772.84 160645.64 161640 -1 6543
6545 0 486709.8 160599.36 161680 -1 6544
6546 0 486642.84 160480.47 161720 -1 6545
6547 0 486567.03 160377.89 161760 -1 6546
6548 0 486521.56 160270.73 161800 -1 6547
6549 0 486459.97 160237.44 161840 -1 6548
6550 0 486408.88 160205.72 161880 -1 6549
6551 0 486384.7 160156.58 161920 -1 6550
6552 0 486356.44 160115.02 161960 -1 6551
6553 0 486327.94 160063.64 162000 -1 6552
6554 0 486284.97 160034.3 162040 -1 6553
6555 0 486229.62 160022.98 162080 -1 6554
6556 0 486182.56 159869.75 162120 -1 6555
6557 0 486133.2 159745.14 162160 -1 6556
6558 0 486137.62 159785.1 162200 -1 6557
6559 0 486117.56 159654.4 162240 -1 6558
6560 0 486082.84 159635.17 162280 -1 6559
6561 0 486041.78 159560.64 162320 -1 6560
6562 0 485994.25 159537.77 162360 -1 6561
6563 0 485988.75 159486.7 162400 -1 6562
6564 0 485995.06 159448.45 162440 -1 6563
6565 0 485961.12 159422.3 162480 -1 6564
6566 0 485951.22 159372.39 162520 -1 6565
6567 0 485932.84 159351.53 162560 -1 6566
6568 0 485878.97 159364.47 162600 -1 6567
6569 0 485840.6 159249.27 162640 -1 6568
6570 0 485798.53 159237.97 162680 -1 6569
6571 0 485721.03 159229.58 162720 -1 6570
6572 0 485654.53 159125.06 162760 -1 6571
6573 0 485562.9 159100.19 162800 -1 6572
6574 0 485471.5 159006.55 162840 -1 6573
6575 0 485385.66 158944.52 162880 -1 6574
6576 0 485339.5 158924 162920 -1 6575
6577 0 485203.16 158880.53 162960 -1 6576
6578 0 485117.25 158732.11 163000 -1 6577
6579 0 485061.25 158702.17 163040 -1 6578
6580 0 485041.9 158642.48 163080 -1 6579
6581 0 484923.5 158552.3 163120 -1 6580
6582 0 484877.94 158499.56 163160 -1 6581
6583 0 484788 158427.67 163200 -1 6582
6584 0 484731.25 158368.75 163240 -1 6583
6585 0 484637.84 158315.75 163280 -1 6584
6586 0 484600.2 158200.22 163320 -1 6585
6587 0 484557 158121.83 163360 -1 6586
6588 0 484455.5 158136.66 163400 -1 6587
6589 0 484330.22 157973.33 163440 -1 6588
6590 0 484216.7 157883.42 163480 -1 6589
6591 0 484138.9 157808.7 163520 -1 6590
6592 0 484040.5 157743.31 163560 -1 6591
6593 0 483915.6 157686.64 163600 -1 6592
6594 0 483887.7 157614.95 163640 -1 6593
6595 0 483820.84 157501.1 163680 -1 6594
6596 0 483763.03 157504.08 163720 -1 6595
6597 0 483714.47 157440.47 163760 -1 6596
6598 0 483676.06 157387.88 163800 -1 6597
6599 0 483646.94 157336.83 163840 -1 6598
6600 0 483585.16 157272.67 163880 -1 6599
6601 0 483579.06 157165.38 163920 -1 6600
6602 0 483554.97 157124.27 163960 -1 6601
6603 0 483532.84 157078.9 164000 -1 6602
6604 0 483515.9 157073.98 164040 -1 6603
6605 0 483475.75 157003.64 164080 -1 6604
6606 0 483439.2 156953.92 164120 -1 6605
6607 0 483421.6 156898.45 164160 -1 6606
6608 0 483383.84 156910.88 164200 -1 6607
6609 0 483363.7 156861.78 164240 -1 6608
6610 0 483321 156832.03 164280 -1 6609
6611 0 483271.6 156793.7 164320 -1 6610
6612 0 483233.06 156759.73 164360 -1 6611
6613 0 483196.97 156696.9 164400 -1 6612
6614 0 483153.4 156610.58 164440 -1 6613
6615 0 483104.78 156583.72 164480 -1 6614
6616 0 483033.28 156572.61 164520 -1 6615
6617 0 483026.66 156562.3 164560 -1 6616
6618 0 482994.34 156552.08 164600 -1 6617
6619 0 482922.84 156463.34 164640 -1 6618
6620 0 482869.28 156341.33 164680 -1 6619
6621 0 482831.38 156383.44 164720 -1 6620
6622 0 482686.2 156252.75 164760 -1 6621
6623 0 482641 156212.1 164800 -1 6622
6624 0 482506.22 156186.77 164840 -1 6623
6625 0 482435.75 156132.61 164880 -1 6624
6626 0 482396.97 156126.48 164920 -1 6625
6627 0 482313.44 156082.64 164960 -1 6626
6628 0 482222.84 156071.81 165000 -1 6627
6629 0 482174.22 156049.7 165040 -1 6628
6630 0 482077.4 155981.78 165080 -1 6629
6631 0 481992.25 155979.42 165120 -1 6630
6632 0 481871.28 155907.4 165160 -1 6631
6633 0 481786.5 155843.8 165200 -1 6632
6634 0 481880.66 155799.52 165240 -1 6633
6635 0 481823.53 155772.56 165280 -1 6634
6636 0 481862.56 155731.5 165320 -1 6635
6637 0 481863.97 155628.05 165360 -1 6636
6638 0 481755 155544.06 165400 -1 6637
6639 0 481688.53 155381.1 165440 -1 6638
6640 0 481676.75 155311.05 165480 -1 6639
6641 0 481652.2 155253.62 165520 -1 6640
6642 0 481611.5 155219.39 165560 -1 6641
6643 0 481588.6 155157.7 165600 -1 6642
6644 0 481469.97 155177.77 165640 -1 6643
6645 0 481386.25 155047.28 165680 -1 6644
6646 0 481298.34 154935.23 165720 -1 6645
6647 0 481228.03 154827.92 165760 -1 6646
6648 0 481098.72 154626.2 165800 -1 6647
6649 0 481008.8 154589.17 165840 -1 6648
6650 0 480914.75 154480.66 165880 -1 6649
6651 0 480807.16 154301.5 165920 -1 6650
6652 0 480708.22 154274.38 165960 -1 6651
6653 0 480619.84 154145.55 166000 -1 6652
6654 0 480533.4 153955.36 166040 -1 6653
6655 0 480474.72 153911.33 166080 -1 6654
6656 0 480439.34 153739.1 166120 -1 6655
6657 0 480348.9 153687.48 166160 -1 6656
6658 0 480295.44 153609.61 166200 -1 6657
6659 0 480228.22 153563.05 166240 -1 6658
6660 0 480155.34 153457.06 166280 -1 6659
6661 0 480095.6 153383.58 166320 -1 6660
6662 0 480046.28 153366.3 166360 -1 6661
6663 0 480008.12 153285.16 166400 -1 6662
6664 0 479964.28 153223.8 166440 -1 6663
6665 0 479935.72 153147.84 166480 -1 6664
6666 0 479875.66 153044.75 166520 -1 6665
6667 0 479779.97 152931.83 166560 -1 6666
6668 0 479736.78 152819.88 166600 -1 6667
6669 0 479663.84 152666.03 166640 -1 6668
6670 0 479582.1 152585.95 166680 -1 6669
6671 0 479501.78 152577.25 166720 -1 6670
6672 0 479333.4 152419.6 166760 -1 6671
6673 0 479223.03 152338.3 166800 -1 6672
6674 0 479170.34 152246.75 166840 -1 6673
6675 0 479096.94 152141 166880 -1 6674
6676 0 479029.38 152139.86 166920 -1 6675
6677 0 478958.06 151954.64 166960 -1 6676
6678 0 478976.97 151953.75 167000 -1 6677
6679 0 478882.1 151891.84 167040 -1 6678
6680 0 478809.88 151885.78 167080 -1 6679
6681 0 478778.97 151819.64 167120 -1 6680
6682 0 478730.66 151736.66 167160 -1 6681
6683 0 478669.7 151710.84 167200 -1 6682
6684 0 478618.56 151639.73 167240 -1 6683
6685 0 478567.94 151505.55 167280 -1 6684
6686 0 478506.38 151466.8 167320 -1 6685
6687 0 478449.34 151452.39 167360 -1 6686
6688 0 478477.88 151351.75 167400 -1 6687
6689 0 478398.5 151283.75 167440 -1 6688
6690 0 478346.97 151171.42 167480 -1 6689
6691 0 478289.6 151189.08 167520 -1 6690
6692 0 478219.44 151087.73 167560 -1 6691
6693 0 478117.53 151046.17 167600 -1 6692
6694 0 478049.88 150948.17 167640 -1 6693
6695 0 478022.28 150859.44 167720 -1 6694
6696 0 478053.47 150758.95 167760 -1 6695
6697 0 478032.06 150775.66 167800 -1 6696
6698 0 478006.56 150702.77 167840 -1 6697
6699 0 477926.6 150611.75 167880 -1 6698
6700 0 477897.12 150580.69 167920 -1 6699
6701 0 477861.38 150537 167960 -1 6700
6702 0 477853.28 150476.89 168000 -1 6701
6703 0 477794.84 150469.05 168040 -1 6702
6704 0 477774.47 150391.28 168080 -1 6703
6705 0 477723.2 150363.34 168120 -1 6704
6706 0 477667.44 150248.5 168160 -1 6705
6707 0 477530.8 150198.75 168200 -1 6706
6708 0 477430.8 150148.28 168240 -1 6707
6709 0 477319.47 150065.61 168280 -1 6708
6710 0 477260.62 150051.14 168320 -1 6709
6711 0 477163.88 149978.48 168360 -1 6710
6712 0 477084.94 149899.83 168400 -1 6711
6713 0 477054.72 149831.48 168440 -1 6712
6714 0 477026.88 149766.39 168480 -1 6713
6715 0 476970.6 149732.77 168520 -1 6714
6716 0 476920.4 149661.4 168560 -1 6715
6717 0 476850.3 149614.66 168600 -1 6716
6718 0 476728.5 149500.52 168640 -1 6717
6719 0 476639.97 149421.9 168680 -1 6718
6720 0 476494.4 149329.05 168720 -1 6719
6721 0 476252.56 149231.5 168760 -1 6720
6722 0 476054.44 149097.11 168800 -1 6721
6723 0 475969.66 148970.19 168840 -1 6722
6724 0 475857.25 148915.64 168880 -1 6723
6725 0 475779.3 148852.58 168920 -1 6724
6726 0 475698.03 148761.05 168960 -1 6725
6727 0 475654.16 148701.8 169000 -1 6726
6728 0 475616.1 148687.42 169040 -1 6727
6729 0 475602.25 148586.33 169080 -1 6728
6730 0 475600.12 148516.45 169120 -1 6729
6731 0 475578.66 148527.64 169160 -1 6730
6732 0 475478.38 148481.69 169200 -1 6731
6733 0 475499.5 148433.44 169240 -1 6732
6734 0 475455.6 148380.16 169280 -1 6733
6735 0 475434.3 148342.38 169320 -1 6734
6736 0 475382.94 148318.72 169360 -1 6735
6737 0 475277.22 148221 169400 -1 6736
6738 0 474985.56 147918.9 169440 -1 6737
6739 0 474621.66 147699.31 169480 -1 6738
6740 0 474455.28 147554.27 169520 -1 6739
6741 0 474355.7 147570.28 169560 -1 6740
6742 0 474275 147586.66 169600 -1 6741
6743 0 474179.1 147497.88 169640 -1 6742
6744 0 474040.3 147448.12 169680 -1 6743
6745 0 473920.72 147448.11 169720 -1 6744
6746 0 473717.03 147424.75 169760 -1 6745
6747 0 473611.47 147459.28 169800 -1 6746
6748 0 473543.56 147440.81 169840 -1 6747
6749 0 473424 147403.8 169880 -1 6748
6750 0 473334.44 147320.98 169920 -1 6749
6751 0 473246.44 147263.92 169960 -1 6750
6752 0 473282.38 147254.6 170000 -1 6751
6753 0 473256.8 147279.47 170040 -1 6752
6754 0 473199.25 147234.7 170080 -1 6753
6755 0 473137.34 147138.75 170120 -1 6754
6756 0 473093.1 147128.02 170160 -1 6755
6757 0 473069.8 147082.22 170200 -1 6756
6758 0 473030.84 147048.5 170240 -1 6757
6759 0 473014.12 147029.8 170280 -1 6758
6760 0 472983 146946.66 170320 -1 6759
6761 0 472944.88 146939.81 170360 -1 6760
6762 0 472950.6 146811.8 170400 -1 6761
6763 0 472777.62 146780.86 170440 -1 6762
6764 0 472709.47 146740.6 170480 -1 6763
6765 0 472459.25 146676.17 170520 -1 6764
6766 0 472319.94 146679.3 170560 -1 6765
6767 0 472216.84 146648.56 170600 -1 6766
6768 0 472158.12 146659.34 170640 -1 6767
6769 0 472106.56 146673.78 170680 -1 6768
6770 0 472056.25 146653.89 170720 -1 6769
6771 0 471957.44 146613.58 170760 -1 6770
6772 0 471892.06 146543.89 170800 -1 6771
6773 0 471818.16 146512.94 170840 -1 6772
6774 0 471681.3 146397.47 170880 -1 6773
6775 0 471693.22 146374.17 170920 -1 6774
6776 0 471620.88 146290.12 170960 -1 6775
6777 0 471460.88 146175.72 171000 -1 6776
6778 0 471310.84 146056.88 171040 -1 6777
6779 0 471144.88 145856.95 171080 -1 6778
6780 0 470992.16 145766.84 171120 -1 6779
6781 0 470894.6 145751.62 171160 -1 6780
6782 0 470828.06 145685.17 171200 -1 6781
6783 0 470712.25 145603.69 171240 -1 6782
6784 0 470632.47 145641.81 171280 -1 6783
6785 0 470571.44 145657.81 171320 -1 6784
6786 0 470473.56 145711.4 171360 -1 6785
6787 0 470387.9 145559.25 171400 -1 6786
6788 0 470333.97 145560.25 171440 -1 6787
6789 0 470235.16 145492.05 171480 -1 6788
6790 0 470149.8 145401.22 171520 -1 6789
6791 0 470017.3 145395.22 171560 -1 6790
6792 0 469877.25 145355.02 171600 -1 6791
6793 0 469790.1 145191.84 171640 -1 6792
6794 0 469655.12 145181.08 171680 -1 6793
6795 0 469377.94 145180.12 171720 -1 6794
6796 0 469219.03 145073.95 171760 -1 6795
6797 0 469106.06 145096.3 171800 -1 6796
6798 0 468972.56 144992.9 171840 -1 6797
6799 0 468852.66 144870.75 171880 -1 6798
6800 0 468745.72 144891.31 171920 -1 6799
6801 0 468669.6 144900.97 171960 -1 6800
6802 0 468579.7 144876.58 172000 -1 6801
6803 0 468416.12 144659.8 172040 -1 6802
6804 0 467948.8 144211.66 172080 -1 6803
6805 0 467681.06 143954.17 172120 -1 6804
6806 0 467461.12 143843.94 172160 -1 6805
6807 0 467338.88 143825.42 172200 -1 6806
6808 0 467240.8 143821.89 172240 -1 6807
6809 0 467206.1 143778.52 172280 -1 6808
6810 0 467160.3 143755.8 172320 -1 6809
6811 0 467117.56 143736.98 172360 -1 6810
6812 0 467031.06 143703.06 172400 -1 6811
6813 0 466954.16 143674.58 172440 -1 6812
6814 0 466871.8 143657.6 172480 -1 6813
6815 0 466419.62 143578.45 172520 -1 6814
6816 0 465822.6 143018.86 172560 -1 6815
6817 0 465561.6 142892.42 172600 -1 6816
6818 0 465497.5 142857.81 172640 -1 6817
6819 0 465466 142793.53 172680 -1 6818
6820 0 465394.53 142763.5 172720 -1 6819
6821 0 465336.97 142729.73 172760 -1 6820
6822 0 465321.4 142680.28 172800 -1 6821
6823 0 465156.25 142557.62 172840 -1 6822
6824 0 464979.12 142494.2 172880 -1 6823
6825 0 464519.78 142329.4 172920 -1 6824
6826 0 464330.75 142079.9 172920 -1 6825
6827 0 463261.28 141890.05 172960 -1 6826
6828 0 463010.6 141746.33 173000 -1 6827
6829 0 462762.47 141674.45 173040 -1 6828
6830 0 462597.25 141519.05 173080 -1 6829
6831 0 462216.5 141471.9 173120 -1 6830
6832 0 461788.78 141268.98 173160 -1 6831
6833 0 461479.66 141113.62 173200 -1 6832
6834 0 460622.7 140871.92 173240 -1 6833
6835 0 460513.53 140879.75 173280 -1 6834
6836 0 460189.8 140845.88 173320 -1 6835
6837 0 460098.9 140639.36 173360 -1 6836
6838 0 459941.1 140541.39 173400 -1 6837
6839 0 459459.7 140359.81 173440 -1 6838
6840 0 458826.34 140349.53 173480 -1 6839
6841 0 458563.1 140220.98 173520 -1 6840
6842 0 458167.1 140065.69 173560 -1 6841
6843 0 458048.94 139889.28 173600 -1 6842
6844 0 457976.38 139861.19 173640 -1 6843
6845 0 457874.34 139885.7 173680 -1 6844
6846 0 457607.06 139780.1 173720 -1 6845
6847 0 457479.66 139790.12 173760 -1 6846
6848 0 457331.78 139812.25 173800 -1 6847
6849 0 457206.66 139745.34 173840 -1 6848
6850 0 457175.44 139722.66 173880 -1 6849
6851 0 457060.44 139764.39 173920 -1 6850
6852 0 456777.84 139684.97 173960 -1 6851
6853 0 456491 139476.28 173960 -1 6852
6854 0 456135.53 139140.62 174000 -1 6853
6855 0 454723.7 138314.94 174000 -1 6854
6856 0 454730.53 138347.67 173960 -1 6855
6857 0 454843.75 138350.19 173920 -1 6856
6858 0 454881.3 138296.16 173880 -1 6857
6859 0 454905.38 138232.58 173840 -1 6858
6860 0 454996.12 138228.73 173800 -1 6859
6861 0 455142.7 138219.11 173760 -1 6860
6862 0 455132.7 138207.2 173720 -1 6861
6863 0 455195.8 138208.3 173680 -1 6862
6864 0 455217.8 138220.75 173640 -1 6863
6865 0 455225.4 138208.73 173600 -1 6864
6866 0 455250.12 138186.42 173560 -1 6865
6867 0 455196.34 138177.77 173520 -1 6866
6868 0 455206.2 138161.08 173480 -1 6867
6869 0 455185.47 138196.88 173440 -1 6868
6870 0 455243.38 138134.05 173400 -1 6869
6871 0 455176.8 138121.55 173360 -1 6870
6872 0 455139.1 138078.64 173320 -1 6871
6873 0 455102.1 138161.9 173280 -1 6872
6874 0 455137.84 138174.34 173240 -1 6873
6875 0 455206.5 138252.34 173200 -1 6874
6876 0 455898.97 139085.55 174040 -1 6854
6877 0 455114.6 138324.64 174080 -1 6876
6878 0 454677 138148.12 174160 -1 6877
6879 0 454678.03 138183.1 174200 -1 6878
6880 0 454752.88 138259.33 174240 -1 6879
6881 0 454727 138328.2 174280 -1 6880
6882 0 454760.66 138327.89 174320 -1 6881
6883 0 454694.78 138366.44 174360 -1 6882
6884 0 454636.22 138309.84 174400 -1 6883
6885 0 454473.56 138311.66 174440 -1 6884
6886 0 454410.44 138323.95 174480 -1 6885
6887 0 454357.78 138348.81 174520 -1 6886
6888 0 454272.8 138377.6 174560 -1 6887
6889 0 454174.78 138441.53 174600 -1 6888
6890 0 454155.22 138435.6 174640 -1 6889
6891 0 454059.8 138424.77 174680 -1 6890
6892 0 453982.97 138414.11 174720 -1 6891
6893 0 453934.38 138460.3 174760 -1 6892
6894 0 453908.22 138440.97 174800 -1 6893
6895 0 453877.94 138426.33 174840 -1 6894
6896 0 453772.84 138400.17 174880 -1 6895
6897 0 453723.94 138386.62 174920 -1 6896
6898 0 453642.2 138320.45 174960 -1 6897
6899 0 453573.2 138301.36 175000 -1 6898
6900 0 453469.4 138272.02 175040 -1 6899
6901 0 453418.62 138250.83 175080 -1 6900
6902 0 453317.88 138234.69 175120 -1 6901
6903 0 453213.9 138167 175160 -1 6902
6904 0 453053.47 138079 175200 -1 6903
6905 0 452811.47 138068.84 175240 -1 6904
6906 0 452745.8 137961.62 175280 -1 6905
6907 0 452730.2 137958 175320 -1 6906
6908 0 452553.28 137864.55 175360 -1 6907
6909 0 452315.72 138098.83 175400 -1 6908
6910 0 452413.06 137717.98 175440 -1 6909
6911 0 452006.25 137472.67 175520 -1 6910
6912 0 451897.75 137479.62 175560 -1 6911
6913 0 451855 137424.5 175600 -1 6912
6914 0 451708.94 137349.78 175640 -1 6913
6915 0 451602.8 137303.78 175680 -1 6914
6916 0 451404.88 137269.25 175720 -1 6915
6917 0 451302.22 137238.69 175760 -1 6916
6918 0 451131.03 137153.5 175800 -1 6917
6919 0 451015.72 137126.11 175840 -1 6918
6920 0 450817.4 137108.77 175880 -1 6919
6921 0 450767.1 137112.95 175920 -1 6920
6922 0 450333.38 137034.05 175960 -1 6921
6923 0 450206 136976.23 176000 -1 6922
6924 0 450012.5 136928.95 176040 -1 6923
6925 0 450110.16 136934.42 176080 -1 6924
6926 0 450149.44 136907.12 176120 -1 6925
6927 1 450150 136895.48 176160 -1 6926
6928 0 450073.97 136841.1 176200 -1 6927
6929 0 450016 136775.39 176240 -1 6928
6930 0 449866.22 136680.16 176280 -1 6929
6931 0 449795.34 136633.81 176320 -1 6930
6932 0 449612.25 136529.48 176360 -1 6931
6933 0 449486.94 136461.14 176400 -1 6932
6934 0 449475.78 136441.27 176440 -1 6933
6935 0 449511.88 136354.17 176480 -1 6934
6936 0 449290.56 136380.83 176520 -1 6935
6937 0 449127.22 136456.52 176560 -1 6936
6938 0 449145.7 136328.92 176600 -1 6937
6939 0 449036.53 136335.94 176640 -1 6938
6940 0 449375.4 135787.61 176680 -1 6939
6941 0 448947.7 136249.6 176720 -1 6940
6942 0 448793.94 136180.06 176760 -1 6941
6943 0 448819.7 136131.45 176800 -1 6942
6944 0 448753.5 136064.9 176840 -1 6943
6945 0 448674.22 136018.94 176880 -1 6944
6946 0 448565.66 135921.69 176920 -1 6945
6947 0 448486.03 135915.72 176960 -1 6946
6948 0 448396.53 135935.8 177000 -1 6947
6949 0 448281 135916.67 177040 -1 6948
6950 0 448157 135900.45 177080 -1 6949
6951 0 448061.56 135821.66 177120 -1 6950
6952 0 447895.94 135788.25 177160 -1 6951
6953 0 447929.22 135801.89 177200 -1 6952
6954 0 447844.66 135800.11 177240 -1 6953
6955 0 447784.56 135783.56 177280 -1 6954
6956 0 447590.78 135729.56 177320 -1 6955
6957 0 447464.72 135685.17 177360 -1 6956
6958 0 447312.28 135639.14 177400 -1 6957
6959 0 447106.8 135666.78 177440 -1 6958
6960 0 446919.34 135721.42 177480 -1 6959
6961 0 446364.34 135567.39 177520 -1 6960
6962 0 445443.44 135481.56 177520 -1 6961
6963 0 444727 135754.58 177520 -1 6962
6964 0 444628.53 135732.89 177560 -1 6963
6965 0 444525.06 135704.58 177600 -1 6964
6966 0 444608.6 135733.48 177640 -1 6965
6967 0 444543.16 135722.8 177680 -1 6966
6968 0 444436.16 135693.78 177720 -1 6967
6969 0 443131.66 135696.98 177760 -1 6968
6970 0 442411.78 135664.3 177800 -1 6969
6971 0 442168.8 135521.86 177840 -1 6970
6972 0 442263.1 135566.05 177880 -1 6971
6973 0 442182.97 135540.02 177920 -1 6972
6974 0 442194.56 135375.56 177960 -1 6973
6975 0 442165.47 135414.67 178000 -1 6974
6976 0 442166.66 135417.88 178040 -1 6975
6977 0 442117.3 135391.44 178080 -1 6976
6978 0 442048.34 135409.31 178120 -1 6977
6979 0 442039.22 135371.1 178160 -1 6978
6980 0 442049.75 135384.94 178200 -1 6979
6981 0 442001.25 135370.77 178240 -1 6980
6982 0 441950.03 135280.77 178280 -1 6981
6983 0 441850.25 135184.62 178320 -1 6982
6984 0 441632.16 135351.25 178360 -1 6983
6985 0 441596.1 135238.61 178400 -1 6984
6986 0 441555.78 135303.55 178440 -1 6985
6987 0 441504.28 135242.89 178480 -1 6986
6988 0 441442.97 135171.83 178520 -1 6987
6989 0 441153.88 135135.42 178560 -1 6988
6990 0 440517.94 135238.64 178560 -1 6989
6991 0 440206.03 135305.72 178600 -1 6990
6992 0 440119 135309.12 178640 -1 6991
6993 0 439996.38 135337.83 178680 -1 6992
6994 0 439877.53 135362.78 178720 -1 6993
6995 0 439705.5 135387.17 178760 -1 6994
6996 0 439583.16 135367.19 178800 -1 6995
6997 0 439360.5 135318.1 178840 -1 6996
6998 0 439295.16 135295.72 178880 -1 6997
6999 0 439187.06 135246.12 178920 -1 6998
7000 0 438954.22 135173.4 179000 -1 6999
7001 0 438786.75 135183.48 179040 -1 7000
7002 0 438638.47 135109.72 179080 -1 7001
7003 0 438477.12 135114.19 179120 -1 7002
7004 0 438271.5 135090.16 179160 -1 7003
7005 0 437800.38 135032.86 179200 -1 7004
7006 0 437587.03 134950.16 179240 -1 7005
7007 0 436905.25 134917.8 179280 -1 7006
7008 0 436109.44 134870.48 179320 -1 7007
7009 0 435277.3 134925 179360 -1 7008
7010 0 434995.1 134848.64 179400 -1 7009
7011 0 434862.7 134766.8 179440 -1 7010
7012 0 434774.72 134750.84 179480 -1 7011
7013 0 434666.75 134653.48 179520 -1 7012
7014 0 434565 134611.58 179560 -1 7013
7015 0 434417.25 134517.66 179600 -1 7014
7016 0 434406.3 134477.27 179640 -1 7015
7017 0 434348.7 134455.6 179680 -1 7016
7018 0 434828.72 134584.06 179720 -1 7017
7019 0 434762.4 134540.69 179760 -1 7018
7020 0 434643.94 134599.2 179800 -1 7019
7021 0 434482.34 134631.92 179840 -1 7020
7022 0 434193.38 134678.16 179880 -1 7021
7023 0 434007.5 134666.94 179920 -1 7022
7024 0 433786.06 134669.55 179960 -1 7023
7025 0 433572.47 134636.47 180000 -1 7024
7026 0 433359.75 134685.77 180040 -1 7025
7027 0 433196.06 134700.17 180080 -1 7026
7028 0 433329.2 134738.34 180120 -1 7027
7029 0 433123.47 134779.55 180160 -1 7028
7030 0 433065.1 134818.73 180200 -1 7029
7031 0 432912.8 134809.9 180240 -1 7030
7032 0 432815.72 134768.06 180280 -1 7031
7033 0 432657.97 134754.75 180320 -1 7032
7034 0 432512.44 134784.14 180360 -1 7033
7035 0 432295.2 134764.4 180400 -1 7034
7036 0 431974.34 134748.6 180440 -1 7035
7037 0 431461.34 134769.61 180480 -1 7036
7038 0 431160.28 134758.42 180520 -1 7037
7039 0 431052.4 134782.12 180560 -1 7038
7040 0 430936.84 134868.25 180600 -1 7039
7041 0 430677.38 134887.08 180640 -1 7040
7042 0 430016.6 134879.22 180640 -1 7041
7043 0 428863.38 135137.92 180640 -1 7042
7044 0 428555.84 135204.94 180680 -1 7043
7045 0 428284.34 135250.39 180720 -1 7044
7046 0 427994.94 135304.02 180760 -1 7045
7047 0 427744.8 135312.11 180800 -1 7046
7048 0 427523.03 135331.5 180840 -1 7047
7049 0 427294.12 135397.61 180880 -1 7048
7050 0 426964.7 135461.38 180920 -1 7049
7051 0 426720.06 135515.48 180960 -1 7050
7052 0 426610.78 135571.17 181000 -1 7051
7053 0 426549.16 135623.66 181040 -1 7052
7054 0 426322.6 135480.77 181080 -1 7053
7055 0 425742.25 135423.58 181120 -1 7054
7056 0 425485.9 135446.53 181160 -1 7055
7057 0 425247.22 135536.66 181200 -1 7056
7058 0 425437.88 135573.78 181240 -1 7057
7059 0 424976.6 135734.73 181280 -1 7058
7060 0 424911.72 135768.11 181320 -1 7059
7061 0 424548.97 135878.83 181360 -1 7060
7062 0 423879.1 135917.27 181400 -1 7061
7063 0 423566.7 136005.8 181440 -1 7062
7064 0 423337.34 136063.38 181480 -1 7063
7065 0 423297.47 136158.34 181520 -1 7064
7066 0 423028.53 136197.16 181560 -1 7065
7067 0 422822.1 136263.8 181600 -1 7066
7068 0 422550.38 136347.22 181640 -1 7067
7069 0 421898.1 136510.98 181680 -1 7068
7070 0 421659.72 136623.56 181720 -1 7069
7071 0 421486.66 136717.06 181760 -1 7070
7072 0 421363.47 136710.89 181800 -1 7071
7073 0 421327.53 136718.8 181840 -1 7072
7074 0 421292.12 136736.12 181880 -1 7073
7075 0 421117.84 136808.42 181920 -1 7074
7076 0 420728.5 136958.58 181960 -1 7075
7077 0 420314.12 137190.19 182000 -1 7076
7078 0 420049.84 137281.3 182040 -1 7077
7079 0 419963.5 137230.73 182080 -1 7078
7080 0 419661.2 137354.64 182120 -1 7079
7081 0 419345.75 137459.95 182160 -1 7080
7082 0 419077.94 137531.1 182200 -1 7081
7083 0 418810.72 137631.53 182240 -1 7082
7084 0 418609.9 137723.95 182280 -1 7083
7085 0 418443.9 137822.03 182320 -1 7084
7086 0 417894.7 138156.02 182360 -1 7085
7087 0 417422 138401.92 182400 -1 7086
7088 0 417214.03 138500.42 182440 -1 7087
7089 0 416984.78 138478.66 182480 -1 7088
7090 0 416885.72 138468.92 182520 -1 7089
7091 0 416682.75 138564.38 182560 -1 7090
7092 0 416588.9 138548.23 182600 -1 7091
7093 0 415567.3 138972.42 182640 -1 7092
7094 0 415203 139092.23 182680 -1 7093
7095 0 415059.94 139165.53 182720 -1 7094
7096 0 414979.94 139232.78 182760 -1 7095
7097 0 414866.5 139326 182800 -1 7096
7098 0 414761.34 139369.34 182840 -1 7097
7099 0 414745.1 139407.77 182880 -1 7098
7100 0 414707.9 139415.48 182920 -1 7099
7101 0 414531.88 139617.42 182960 -1 7100
7102 0 414619.53 139994.64 182960 -1 7101
7103 0 414185.47 140557.16 182960 -1 7102
7104 0 414051.62 140578.3 183000 -1 7103
7105 0 413926.84 140648.42 183040 -1 7104
7106 0 413732.78 140847.28 183080 -1 7105
7107 0 413649.44 141075.47 183120 -1 7106
7108 0 413553.34 141739.56 183160 -1 7107
7109 0 413008.44 142027.6 183200 -1 7108
7110 0 412941.4 142185 183240 -1 7109
7111 0 412908.03 142303.72 183280 -1 7110
7112 0 412876.56 142353.64 183320 -1 7111
7113 0 412848.53 142462.11 183360 -1 7112
7114 0 412358.97 142867.72 183480 -1 7113
7115 0 411776.47 143595.14 183600 -1 7114
7116 0 410929.22 144515.31 183720 -1 7115
7117 0 410871.72 144540.33 183760 -1 7116
7118 0 410471.72 144789.08 183840 -1 7117
7119 0 410520.56 145052.52 183920 -1 7118
7120 0 410047.72 145228.5 184000 -1 7119
7121 0 409911.78 145349.55 184080 -1 7120
7122 0 409977 145725.17 184160 -1 7121
7123 0 409760.06 145966.17 184240 -1 7122
7124 0 409749 146018.5 184280 -1 7123
7125 0 409737.6 146070.69 184320 -1 7124
7126 0 409817 146461.16 184360 -1 7125
7127 0 409400.53 146732 184440 -1 7126
7128 0 409193.97 146816.5 184520 -1 7127
7129 0 409272.22 146957.1 184600 -1 7128
7130 0 409217.5 147138.98 184680 -1 7129
7131 0 409192.72 147277.3 184760 -1 7130
7132 0 409073.38 147454.44 184840 -1 7131
7133 0 409080.4 147610.73 185000 -1 7132
7134 0 409065.03 147764.05 185120 -1 7133
7135 0 408744.16 148140.12 185240 -1 7134
7136 0 408720.84 148316.42 185320 -1 7135
7137 0 408665.06 148596.12 185360 -1 7136
7138 0 408153.3 149084.12 185440 -1 7137
7139 0 408169.38 149107.98 185520 -1 7138
7140 0 407984.4 149198.9 185560 -1 7139
7141 0 408231.78 149227.67 185640 -1 7140
7142 0 408193.4 149385.03 185720 -1 7141
7143 0 408171.66 149366.33 185800 -1 7142
7144 0 408160.9 149357.05 185840 -1 7143
7145 0 408145.1 149454.12 185960 -1 7144
7146 0 408150.56 149487.8 186000 -1 7145
7147 0 408154.28 149480.5 186080 -1 7146
7148 0 408040.44 149460.4 186120 -1 7147
7149 0 408063.97 149749.77 186240 -1 7148
7150 0 407848.84 149604.67 186320 -1 7149
7151 0 407512.75 149629.55 186400 -1 7150
7152 0 407185.38 149812.12 186480 -1 7151
7153 0 407111.72 149956.6 186600 -1 7152
7154 0 407017 150000.5 186640 -1 7153
7155 0 406921.75 150044.28 186680 -1 7154
7156 0 406769.5 150137 186720 -1 7155
7157 0 406616.72 150229.7 186760 -1 7156
7158 0 406473.38 150324.17 186880 -1 7157
7159 0 406442.16 150340.27 186960 -1 7158
7160 0 406417.16 150397.02 187080 -1 7159
7161 0 406162.7 150523.62 187160 -1 7160
7162 0 406016.97 150612.58 187280 -1 7161
7163 0 405913.97 150715.77 187320 -1 7162
7164 0 405889 150763.7 187400 -1 7163
7165 0 405729.94 150851.9 187480 -1 7164
7166 0 405721.44 150914.83 187560 -1 7165
7167 0 405674.66 151043.78 187680 -1 7166
7168 0 405569.94 151100.17 187840 -1 7167
7169 0 405456.7 151236.72 187960 -1 7168
7170 0 405064.8 151435.23 188280 -1 7169
7171 0 404736.88 151490.92 188480 -1 7170
7172 0 404833.3 151669.19 188600 -1 7171
7173 0 404623.6 151907.86 188680 -1 7172
7174 0 404402.06 152037.39 188880 -1 7173
7175 0 404241.8 152292.98 188960 -1 7174
7176 0 404049.06 152348.89 189120 -1 7175
7177 0 403809.12 152533.39 189160 -1 7176
7178 0 403758.66 152364.69 189240 -1 7177
7179 0 403801.3 152572.78 189360 -1 7178
7180 0 403664.44 152779.61 189440 -1 7179
7181 0 403642.06 152849.92 189520 -1 7180
7182 0 403466.03 152909.86 189640 -1 7181
7183 0 403257.1 153006.17 189800 -1 7182
7184 0 402457.72 153652.34 189840 -1 7183
7185 0 402368.56 154193.3 189920 -1 7184
7186 0 402138.25 154325.02 190120 -1 7185
7187 0 402089.1 154389.48 190320 -1 7186
7188 0 401707.3 154381.77 190440 -1 7187
7189 0 401553.5 154741.78 190520 -1 7188
7190 0 401306.5 155018 190560 -1 7189
7191 0 401058.78 155294 190600 -1 7190
7192 0 400875.47 155525.11 190720 -1 7191
7193 0 400705.06 155708.95 190840 -1 7192
7194 0 400386.47 155918.78 190880 -1 7193
7195 0 400090.72 156204.58 190960 -1 7194
7196 0 399987.25 156222 191040 -1 7195
7197 0 398650.62 157933.64 191040 -1 7196
7198 0 398411.34 158404.03 191120 -1 7197
7199 0 397524.25 159088.45 191160 -1 7198
7200 0 397389.47 159236.86 191280 -1 7199
7201 0 397122.38 159564.83 191320 -1 7200
7202 0 396989.97 159945.48 191360 -1 7201
7203 0 396939.6 160189.56 191400 -1 7202
7204 0 396426.88 160830.5 191440 -1 7203
7205 0 396442.94 160869.11 191520 -1 7204
7206 0 396546.94 160790.03 191640 -1 7205
7207 0 396482.34 161030.12 191760 -1 7206
7208 0 396395.16 161093.84 191840 -1 7207
7209 0 396395.3 161030.62 191920 -1 7208
7210 0 396377.97 161100.36 192080 -1 7209
7211 0 396434.47 161079.45 192200 -1 7210
7212 0 396305.84 161059.6 192360 -1 7211
7213 0 396274.88 161200.58 192480 -1 7212
7214 0 396281.78 161341.22 192600 -1 7213
7215 0 396410.38 161349.53 192680 -1 7214
7216 0 396255.66 161344.67 192720 -1 7215
7217 0 395946.84 161333.61 192800 -1 7216
7218 0 395937.66 161367.03 192840 -1 7217
7219 0 395921.06 161314.7 192920 -1 7218
7220 0 396031.78 161410.23 193000 -1 7219
7221 0 396073.88 161676.84 193120 -1 7220
7222 0 396115.03 161893.19 193200 -1 7221
7223 0 396267.72 162173.05 193280 -1 7222
7224 0 396331 162137.5 193320 -1 7223
7225 0 396394.25 162102.16 193360 -1 7224
7226 0 396332.97 162022.38 193480 -1 7225
7227 0 396045.38 162040.69 193520 -1 7226
7228 0 396052.28 162028.73 193560 -1 7227
7229 0 396068.5 162128.44 193600 -1 7228
7230 0 396059 162164.12 193720 -1 7229
7231 0 395996.1 162304.23 193880 -1 7230
7232 0 396051 162423 193920 -1 7231
7233 0 396106.06 162541.84 193960 -1 7232
7234 0 396095.56 162734.2 194080 -1 7233
7235 0 396139.47 162805.58 194160 -1 7234
7236 0 396219.28 162875.7 194320 -1 7235
7237 0 396249.97 162988.12 194400 -1 7236
7238 0 396331.44 163157.6 194480 -1 7237
7239 0 396378.66 163074.69 194600 -1 7238
7240 0 396563.62 163406.36 194720 -1 7239
7241 0 396673.38 163278.1 194760 -1 7240
7242 0 396763.28 163339.67 194800 -1 7241
7243 0 396762.94 163429.45 194880 -1 7242
7244 0 396809.8 163749.8 194960 -1 7243
7245 0 397185.78 163805.23 195040 -1 7244
7246 0 397123.16 163932.98 195120 -1 7245
7247 0 397093.53 164110.81 195200 -1 7246
7248 0 397004.5 164167.92 195280 -1 7247
7249 0 397291.56 164421.47 195360 -1 7248
7250 0 397185.84 164557.86 195440 -1 7249
7251 0 397451.34 165273.11 195560 -1 7250
7252 0 397875.47 165615.56 195680 -1 7251
7253 0 398321.44 165793.8 195880 -1 7252
7254 0 398365.16 166407.62 195960 -1 7253
7255 0 398463.5 166427.66 196120 -1 7254
7256 0 399221 167223.7 196200 -1 7255
7257 0 399452.06 167508.86 196320 -1 7256
7258 0 399500.62 168027.95 196400 -1 7257
7259 0 399769.7 169579.4 196440 -1 7258
7260 0 400124.66 170103.25 196560 -1 7259
7261 0 400589.22 171086.88 196560 -1 7260
7262 0 400437.53 171742.83 196560 -1 7261
7263 0 400333.1 172173.73 196720 -1 7262
7264 0 400372.94 173085.62 196720 -1 7263
7265 0 400362.12 173306.61 196840 -1 7264
7266 0 400703.1 173384.66 196960 -1 7265
7267 0 400702.06 175639.89 196960 -1 7266
7268 0 400645 177270.94 196960 -1 7267
7269 0 400662.5 177849.9 196920 -1 7268
7270 0 400708.1 178091.64 196840 -1 7269
7271 0 400469.7 179812.73 196840 -1 7270
7272 0 400526.28 180012.88 196680 -1 7271
7273 0 400565.6 180373.5 196560 -1 7272
7274 0 400382 182022.47 196560 -1 7273
7275 0 400309.75 182224.53 196480 -1 7274
7276 0 400373.38 182349.77 196400 -1 7275
7277 0 400365.56 182604.42 196320 -1 7276
7278 0 400277.66 183046.69 196240 -1 7277
7279 0 399807.6 183494.48 196080 -1 7278
7280 0 399479 184750.69 196080 -1 7279
7281 0 399430.62 185061.83 195880 -1 7280
7282 0 399403.34 185032.8 195760 -1 7281
7283 0 399280.7 185407.97 195640 -1 7282
7284 0 399278.97 185596.4 195560 -1 7283
7285 0 399285.66 185862.3 195440 -1 7284
7286 0 399334 185819.34 195400 -1 7285
7287 0 399238.72 186703.89 195280 -1 7286
7288 0 399238.8 186702.02 195200 -1 7287
7289 0 398982.12 187028.47 195040 -1 7288
7290 0 398894.6 187304.8 194920 -1 7289
7291 0 398870.84 187485.25 194880 -1 7290
7292 0 398854.75 188108.52 194800 -1 7291
7293 0 398462.53 188940.3 194760 -1 7292
7294 0 398326.94 189171.06 194680 -1 7293
7295 0 398209.7 189387.22 194560 -1 7294
7296 0 398196.34 189754.42 194320 -1 7295
7297 0 397838.44 190428.88 194320 -1 7296
7298 0 397743.06 190669.78 194200 -1 7297
7299 0 397601.4 190773.98 194120 -1 7298
7300 0 397144.38 191636.98 193920 -1 7299
7301 0 397110 191792.33 193880 -1 7300
7302 0 397042.06 192102.94 193800 -1 7301
7303 0 397086.22 191884.86 193600 -1 7302
7304 0 397079.97 192052.23 193560 -1 7303
7305 0 396982.75 193077.92 193400 -1 7304
7306 0 396755.88 193595.5 193360 -1 7305
7307 0 396609.4 193950.27 193280 -1 7306
7308 0 396527.97 194388 193240 -1 7307
7309 0 396447 194828.75 193200 -1 7308
7310 0 396254.12 194877.22 193160 -1 7309
7311 0 396360.94 194565.88 193080 -1 7310
7312 0 396664.7 194670.84 192960 -1 7311
7313 0 395712.9 195756.66 193240 -1 7308
7314 0 395960.72 196188.23 193240 -1 7313
7315 0 395782.78 196323.61 193200 -1 7314
7316 0 395814.84 196446.52 193160 -1 7315
7317 0 395913.34 196765.44 193080 -1 7316
7318 0 395743.38 197677.08 193040 -1 7317
7319 0 395007.12 198652.58 193040 -1 7318
7320 0 394702.22 199474.62 193000 -1 7319
7321 0 394472 199825 192880 -1 7320
7322 0 394520 199945 192760 -1 7321
7323 0 394548 200101 192640 -1 7322
7324 0 394524 200441 192520 -1 7323
7325 0 394418 200931 192400 -1 7324
7326 0 394268 201441 192320 -1 7325
7327 0 394288 202665 192240 -1 7326
7328 0 393706 203719 192240 -1 7327
7329 0 393722 204135 192120 -1 7328
7330 0 393748 204509 192040 -1 7329
7331 0 393372 205201 191960 -1 7330
7332 0 392930 206255 191920 -1 7331
7333 0 392972 206365 191840 -1 7332
7334 0 393028 206425 191720 -1 7333
7335 0 393056 206481 191680 -1 7334
7336 0 393126.66 206665 191640 -1 7335
7337 0 393268 207033 191560 -1 7336
7338 0 393494 207919 191520 -1 7337
7339 0 393628 208341 191440 -1 7338
7340 0 393712 209101 191360 -1 7339
7341 0 393790 209427 191280 -1 7340
7342 0 393756 209689 191200 -1 7341
7343 0 393768 209961 191120 -1 7342
7344 0 393786 210171 191040 -1 7343
7345 0 393786 210335 190920 -1 7344
7346 0 393834 210627 190800 -1 7345
7347 0 393874 210803 190680 -1 7346
7348 0 393934 210951 190560 -1 7347
7349 0 394072 211157 190440 -1 7348
7350 0 394108 211405 190360 -1 7349
7351 0 393964 211589 190280 -1 7350
7352 0 393912 211917 190200 -1 7351
7353 0 394002 212163 190120 -1 7352
7354 0 394066 212359 190040 -1 7353
7355 0 394194 212627 189960 -1 7354
7356 0 394266 212903 189880 -1 7355
7357 0 394338 213043 189760 -1 7356
7358 0 394330 213303 189640 -1 7357
7359 0 394288 213405 189520 -1 7358
7360 0 394296 213453 189360 -1 7359
7361 0 394408 213521 189240 -1 7360
7362 0 394524 213521 189120 -1 7361
7363 0 394632 213637 189040 -1 7362
7364 0 394732 213757 188960 -1 7363
7365 0 394822 213931 188880 -1 7364
7366 0 394890 214155 188800 -1 7365
7367 0 394930 214271 188720 -1 7366
7368 0 394990 214403 188640 -1 7367
7369 0 395026 214535 188560 -1 7368
7370 0 395086 214623 188480 -1 7369
7371 0 395134 214715 188360 -1 7370
7372 0 395186 214883 188240 -1 7371
7373 0 395224 215101 188160 -1 7372
7374 0 395404 215401 188080 -1 7373
7375 0 395480 215557 188000 -1 7374
7376 0 395568 215701 187920 -1 7375
7377 0 395568 215869 187800 -1 7376
7378 0 395636 216089 187680 -1 7377
7379 0 395678 216315 187600 -1 7378
7380 0 395710 216491 187480 -1 7379
7381 0 395814 216579 187320 -1 7380
7382 0 395834 216627 187160 -1 7381
7383 0 395830 216703 187000 -1 7382
7384 0 395898 216811 186840 -1 7383
7385 0 395922 216919 186640 -1 7384
7386 0 395956 217053 186480 -1 7385
7387 0 395936 217105 186360 -1 7386
7388 0 395952 217113 186240 -1 7387
7389 0 395968 217133 186080 -1 7388
7390 0 395956 217181 185920 -1 7389
7391 0 395936 217133 185760 -1 7390
7392 0 395788 217129 185600 -1 7391
7393 0 395760 217061 185440 -1 7392
7394 0 395720 216977 185280 -1 7393
7395 0 395616 216997 185120 -1 7394
7396 0 395548 216989 184960 -1 7395
7397 0 395560 216837 184800 -1 7396
7398 0 395452 216769 184720 -1 7397
7399 0 395324 216749 184640 -1 7398
7400 0 395284 216713 184480 -1 7399
7401 0 395216 216717 184360 -1 7400
7402 0 395188 216741 184240 -1 7401
7403 0 395208 216749 184200 -1 7402
7404 0 395202 216759 184040 -1 7403
7405 0 395110 216867 183920 -1 7404
7406 0 395102 217023 183840 -1 7405
7407 0 395058 217179 183720 -1 7406
7408 0 394998 217359 183600 -1 7407
7409 0 394946 217503 183480 -1 7408
7410 0 394942 217699 183360 -1 7409
7411 0 394968 217901 183280 -1 7410
7412 0 395040 218017 183160 -1 7411
7413 0 395100 218093 183080 -1 7412
7414 0 395316 218225 183000 -1 7413
7415 0 395332 218369 182880 -1 7414
7416 0 395420 218745 182800 -1 7415
7417 0 395466 219019 182720 -1 7416
7418 0 395450 219223 182640 -1 7417
7419 0 395458 219335 182600 -1 7418
7420 0 395406 219723 182520 -1 7419
7421 0 395520 219849 182400 -1 7420
7422 0 395516 220009 182280 -1 7421
7423 0 395468 220317 182160 -1 7422
7424 0 395352 220601 182080 -1 7423
7425 0 395348 220793 182000 -1 7424
7426 0 395302 221027 181880 -1 7425
7427 0 395206 221231 181760 -1 7426
7428 0 395206 221363 181680 -1 7427
7429 0 395156 221565 181600 -1 7428
7430 0 395144 221713 181520 -1 7429
7431 0 395136 221817 181400 -1 7430
7432 0 395216 221833 181320 -1 7431
7433 0 395332 221861 181240 -1 7432
7434 0 395372 221993 181160 -1 7433
7435 0 395520 222665 181080 -1 7434
7436 0 395556 223037 181000 -1 7435
7437 0 395572 223149 180920 -1 7436
7438 0 395674 223339 180800 -1 7437
7439 0 395778 223567 180720 -1 7438
7440 0 395882 223703 180640 -1 7439
7441 0 395886 223799 180560 -1 7440
7442 0 395958 224035 180480 -1 7441
7443 0 396062 224335 180360 -1 7442
7444 0 396142 224451 180240 -1 7443
7445 0 396180 224413 180080 -1 7444
7446 0 396156 224441 179960 -1 7445
7447 0 395996 224449 179840 -1 7446
7448 0 396064 224649 179680 -1 7447
7449 0 396156 224829 179560 -1 7448
7450 0 396268 225005 179480 -1 7449
7451 0 396400 225153 179400 -1 7450
7452 0 396480 225209 179320 -1 7451
7453 0 396488 225325 179200 -1 7452
7454 0 396478.66 225385 179160 -1 7453
7455 0 396460 225505 179080 -1 7454
7456 0 396530 225715 178920 -1 7455
7457 0 396486 225799 178800 -1 7456
7458 0 396478 225839 178680 -1 7457
7459 0 396414 225911 178560 -1 7458
7460 0 396442 226047 178440 -1 7459
7461 0 396458 226191 178360 -1 7460
7462 0 396386 226583 178240 -1 7461
7463 0 396420 227057 178160 -1 7462
7464 0 396264 227421 178080 -1 7463
7465 0 396244 227493 177960 -1 7464
7466 0 396144 227589 177840 -1 7465
7467 0 396146 227623 177760 -1 7466
7468 0 396114 227695 177680 -1 7467
7469 0 396078 227803 177560 -1 7468
7470 0 396098 227867 177440 -1 7469
7471 0 396138 227951 177320 -1 7470
7472 0 396182 227987 177160 -1 7471
7473 0 396302 228115 177000 -1 7472
7474 0 396426 228367 176880 -1 7473
7475 0 396506 228583 176760 -1 7474
7476 0 396554 228763 176680 -1 7475
7477 0 396604 228965 176560 -1 7476
7478 0 396616 229177 176440 -1 7477
7479 0 396656 229349 176320 -1 7478
7480 0 396704 229545 176200 -1 7479
7481 0 396780 229749 176080 -1 7480
7482 0 396850 229951 175960 -1 7481
7483 0 396954 230135 175840 -1 7482
7484 0 397050 230311 175720 -1 7483
7485 0 397106 230559 175640 -1 7484
7486 0 397112 231061 175560 -1 7485
7487 0 397096 231649 175480 -1 7486
7488 0 397092 232049 175400 -1 7487
7489 0 397058 232395 175320 -1 7488
7490 0 397110 232675 175240 -1 7489
7491 0 397094 232875 175160 -1 7490
7492 0 397090 233055 175040 -1 7491
7493 0 397068 233225 174920 -1 7492
7494 0 397076 233393 174800 -1 7493
7495 0 397108 233625 174680 -1 7494
7496 0 397132 233729 174560 -1 7495
7497 0 397152 233889 174400 -1 7496
7498 0 397192 234217 174280 -1 7497
7499 0 397202 234395 174200 -1 7498
7500 0 397246 234687 174040 -1 7499
7501 0 397174 234943 173960 -1 7500
7502 0 397226 235087 173880 -1 7501
7503 0 397278 235379 173800 -1 7502
7504 0 397354 235543 173720 -1 7503
7505 0 397346 235735 173640 -1 7504
7506 0 397408 235929 173560 -1 7505
7507 0 397480 236493 173480 -1 7506
7508 0 397540 236953 173400 -1 7507
7509 0 397632 237081 173360 -1 7508
7510 0 397662 237155 173280 -1 7509
7511 0 397726 237295 173160 -1 7510
7512 0 397738 237483 173080 -1 7511
7513 0 397762 237611 173000 -1 7512
7514 0 397770 237687 172920 -1 7513
7515 0 397790 238015 172840 -1 7514
7516 0 397858 238279 172760 -1 7515
7517 0 397874 238515 172680 -1 7516
7518 0 397834 238715 172600 -1 7517
7519 0 397872 238977 172520 -1 7518
7520 0 397936 239249 172440 -1 7519
7521 0 398144 239809 172360 -1 7520
7522 0 398214 240007 172280 -1 7521
7523 0 398298 240143 172200 -1 7522
7524 0 398302 240147 172160 -1 7523
7525 0 398342 240255 172080 -1 7524
7526 0 398362 240323 171960 -1 7525
7527 0 398454 240527 171840 -1 7526
7528 0 398472 240601 171760 -1 7527
7529 0 398168 241349 171720 -1 7528
7530 0 398164 241881 171640 -1 7529
7531 0 398214 242335 171560 -1 7530
7532 0 398218 242547 171480 -1 7531
7533 0 398290 242687 171400 -1 7532
7534 0 398324 242965 171320 -1 7533
7535 0 398400 243113 171240 -1 7534
7536 0 398368 243289 171160 -1 7535
7537 0 398328 243453 171040 -1 7536
7538 0 398384 243641 170960 -1 7537
7539 0 398396 243853 170880 -1 7538
7540 0 398396 244061 170800 -1 7539
7541 0 398406 244215 170720 -1 7540
7542 0 398514 244511 170640 -1 7541
7543 0 398654 244835 170560 -1 7542
7544 0 398678 244907 170480 -1 7543
7545 0 398734 245047 170400 -1 7544
7546 0 398746 245207 170320 -1 7545
7547 0 398768 245285 170200 -1 7546
7548 0 398740 245385 170080 -1 7547
7549 0 398684 245521 169960 -1 7548
7550 0 398596 245673 169840 -1 7549
7551 0 398532 245765 169720 -1 7550
7552 0 398384 245949 169600 -1 7551
7553 0 398266 246179 169480 -1 7552
7554 0 398186 246351 169360 -1 7553
7555 0 398174 246579 169240 -1 7554
7556 0 398202 246831 169120 -1 7555
7557 0 398172 247069 169040 -1 7556
7558 0 398100 247321 168960 -1 7557
7559 0 398060 247533 168880 -1 7558
7560 0 397948 247965 168760 -1 7559
7561 0 397842 248411 168680 -1 7560
7562 0 397802 248559 168560 -1 7561
7563 0 397814 248779 168440 -1 7562
7564 0 397818 249035 168320 -1 7563
7565 0 397858 249131 168160 -1 7564
7566 0 397876 249413 168040 -1 7565
7567 0 397864 249613 167960 -1 7566
7568 0 397820 249785 167880 -1 7567
7569 0 397800 249877 167760 -1 7568
7570 0 397740 249937 167640 -1 7569
7571 0 397708 250077 167560 -1 7570
7572 0 397750 250331 167480 -1 7571
7573 0 397722 250763 167400 -1 7572
7574 0 397234 251491 167520 -1 7573
7575 0 397154 251583 167600 -1 7574
7576 0 397002 251763 167640 -1 7575
7577 0 396980 251857 167720 -1 7576
7578 0 396872 251905 167800 -1 7577
7579 0 396756 251993 167920 -1 7578
7580 0 396640 252125 168040 -1 7579
7581 0 396556 252209 168120 -1 7580
7582 0 396380 252389 168200 -1 7581
7583 0 396232 252445 168280 -1 7582
7584 0 396144 252449 168320 -1 7583
7585 0 396018 252459 168400 -1 7584
7586 0 395926 252507 168480 -1 7585
7587 0 395822 252567 168600 -1 7586
7588 0 395706 252663 168720 -1 7587
7589 0 395554 252719 168840 -1 7588
7590 0 395502 252687 168920 -1 7589
7591 0 395338 252699 169000 -1 7590
7592 0 395294 252647 169080 -1 7591
7593 0 394876.4 252541.4 169400 -1 7592
7594 0 394771.88 252514.7 169480 -1 7593
7595 0 394797.97 252525.44 169560 -1 7594
7596 0 397738 250947 167280 -1 7573
7597 0 397742 251099 167120 -1 7596
7598 0 397726 251363 166960 -1 7597
7599 0 397868 251713 166880 -1 7598
7600 0 397956 251877 166800 -1 7599
7601 0 398012 252029 166680 -1 7600
7602 0 397976 252229 166600 -1 7601
7603 0 397972 253033 166520 -1 7602
7604 0 397982 253399 166440 -1 7603
7605 0 397986 253403 166400 -1 7604
7606 0 397914 253419 166600 -1 7605
7607 0 397426 254311 166600 -1 7606
7608 0 397336 254569 166520 -1 7607
7609 0 397212 254937 166440 -1 7608
7610 0 397152 255149 166320 -1 7609
7611 0 397224 255173 166200 -1 7610
7612 0 397348 255209 166040 -1 7611
7613 0 397472 255417 165920 -1 7612
7614 0 397560 255601 165800 -1 7613
7615 0 397600 255627 165760 -1 7614
7616 0 397640 255653 165720 -1 7615
7617 0 397746 255715 165600 -1 7616
7618 0 397934 255671 165480 -1 7617
7619 0 398046 255603 165360 -1 7618
7620 0 398226 255623 165200 -1 7619
7621 0 398326 255655 165120 -1 7620
7622 0 398594 255731 165000 -1 7621
7623 0 398686 255847 164840 -1 7622
7624 0 398762 255939 164680 -1 7623
7625 0 398758 256047 164520 -1 7624
7626 0 398766 256119 164360 -1 7625
7627 0 398834 256075 164160 -1 7626
7628 0 398922 256159 164000 -1 7627
7629 0 399016 256233 163840 -1 7628
7630 0 399128 256337 163680 -1 7629
7631 0 399170 256365 163600 -1 7630
7632 0 399212 256393 163520 -1 7631
7633 0 399328 256465 163320 -1 7632
7634 0 399428 256561 163120 -1 7633
7635 0 399528 256665 162960 -1 7634
7636 0 399520 256673 162800 -1 7635
7637 0 399541 256754 162680 -1 7636
7638 0 399548 256781 162640 -1 7637
7639 0 399536 256869 162480 -1 7638
7640 0 399592 257001 162360 -1 7639
7641 0 399608 257189 162240 -1 7640
7642 0 399720 257265 162120 -1 7641
7643 0 399864 257357 161960 -1 7642
7644 0 400052 257489 161840 -1 7643
7645 0 400220 257589 161720 -1 7644
7646 0 400516 257857 161600 -1 7645
7647 0 400642 258015 161560 -1 7646
7648 0 400746 258135 161520 -1 7647
7649 0 400902 258331 161480 -1 7648
7650 0 401082 258471 161400 -1 7649
7651 0 401190 258547 161320 -1 7650
7652 0 401326 258683 161200 -1 7651
7653 0 401490 258787 161080 -1 7652
7654 0 401620 258869 161000 -1 7653
7655 0 401708 258957 160960 -1 7654
7656 0 401848 259061 160880 -1 7655
7657 0 402072 259345 160800 -1 7656
7658 0 402268 259641 160680 -1 7657
7659 0 402508 259805 160600 -1 7658
7660 0 402704 259937 160520 -1 7659
7661 0 402870 260163 160480 -1 7660
7662 0 403062 260355 160440 -1 7661
7663 0 403230 260463 160400 -1 7662
7664 0 403490 260535 160320 -1 7663
7665 0 403710 260667 160240 -1 7664
7666 0 403856 260837 160160 -1 7665
7667 0 403960 260905 160080 -1 7666
7668 0 404228 261013 160000 -1 7667
7669 0 404584 261121 159920 -1 7668
7670 0 405124 261377 159840 -1 7669
7671 0 405502 261435 159760 -1 7670
7672 0 405702 261459 159640 -1 7671
7673 0 405858 261487 159520 -1 7672
7674 0 405854 261483 159480 -1 7673
7675 0 406182 261359 159360 -1 7674
7676 0 406298 261307 159320 -1 7675
7677 0 406418 261183 159200 -1 7676
7678 0 406594 261103 159080 -1 7677
7679 0 406950 261103 158960 -1 7678
7680 0 407058 261127 158840 -1 7679
7681 0 407006 261043 158720 -1 7680
7682 0 407158 260999 158680 -1 7681
7683 0 407126 260985 158640 -1 7682
7684 0 407094 260971 158600 -1 7683
7685 0 406880.56 260914.03 158560 -1 7684
7686 0 397418 256327 165600 -1 7617
7687 0 397454 256479 165520 -1 7686
7688 0 397490 256591 165440 -1 7687
7689 0 397562 256787 165360 -1 7688
7690 0 397640 257013 165280 -1 7689
7691 0 397688 257189 165200 -1 7690
7692 0 397832 257373 165120 -1 7691
7693 0 397928 257461 165040 -1 7692
7694 0 398100 257637 165000 -1 7693
7695 0 398200 257713 164960 -1 7694
7696 0 398364 257845 164880 -1 7695
7697 0 398436 258017 164800 -1 7696
7698 0 398544 258237 164720 -1 7697
7699 0 398720 258409 164680 -1 7698
7700 0 398796 258593 164640 -1 7699
7701 0 398832 258741 164600 -1 7700
7702 0 398970 258827 164520 -1 7701
7703 0 399270 259099 164480 -1 7702
7704 0 399982 259799 164520 -1 7703
7705 0 400008 259817 164600 -1 7704
7706 0 400020 259765 164680 -1 7705
7707 0 400092 259837 164760 -1 7706
7708 0 400072 259833 164880 -1 7707
7709 0 399992 259861 165000 -1 7708
7710 0 399937.44 259820.33 165240 -1 7709
7711 0 399875.44 259793.23 165440 -1 7710
7712 0 399873.5 259790.38 165480 -1 7711
7713 0 400132 260341 164520 -1 7704
7714 0 400112 260409 164400 -1 7713
7715 0 400176 260513 164320 -1 7714
7716 0 400196 260609 164200 -1 7715
7717 0 400452 260913 164160 -1 7716
7718 0 400768 261189 164120 -1 7717
7719 0 401272 261505 164160 -1 7718
7720 0 401648 261781 164120 -1 7719
7721 0 401870 261939 164040 -1 7720
7722 0 402122 262127 164000 -1 7721
7723 0 402398 262435 163960 -1 7722
7724 0 402502 262567 164040 -1 7723
7725 0 402650 262687 164120 -1 7724
7726 0 402726 262843 164200 -1 7725
7727 0 402782 262999 164280 -1 7726
7728 0 402926 263343 164360 -1 7727
7729 0 403032 263493 164440 -1 7728
7730 0 403072 263597 164520 -1 7729
7731 0 403116 263713 164600 -1 7730
7732 0 403200 263813 164680 -1 7731
7733 0 403280 263985 164760 -1 7732
7734 0 403352 264105 164840 -1 7733
7735 0 403412 264313 164920 -1 7734
7736 0 403468 264561 165000 -1 7735
7737 0 403578 264795 165080 -1 7736
7738 0 403642 265011 165200 -1 7737
7739 0 403686 265203 165280 -1 7738
7740 0 403750 265519 165360 -1 7739
7741 0 403662 265819 165440 -1 7740
7742 0 403646 266027 165520 -1 7741
7743 0 403626 266195 165600 -1 7742
7744 0 403668 266445 165680 -1 7743
7745 0 403736 266465 165760 -1 7744
7746 0 403768 266553 165880 -1 7745
7747 0 403804 266701 165960 -1 7746
7748 0 403868 266837 166040 -1 7747
7749 0 403928 266957 166120 -1 7748
7750 0 403944 267145 166200 -1 7749
7751 0 403960 267297 166320 -1 7750
7752 0 403976 267449 166400 -1 7751
7753 0 403958 267663 166480 -1 7752
7754 0 403958 267783 166520 -1 7753
7755 0 403958 267939 166600 -1 7754
7756 0 403998 268155 166680 -1 7755
7757 0 404014 268227 166800 -1 7756
7758 0 404034 268399 166880 -1 7757
7759 0 404016 268521 166960 -1 7758
7760 0 403948 268781 167040 -1 7759
7761 0 403904 268989 167120 -1 7760
7762 0 403800 269213 167200 -1 7761
7763 0 403746 269383 167280 -1 7762
7764 0 403698 269491 167360 -1 7763
7765 0 403690 269599 167440 -1 7764
7766 0 403678 269763 167520 -1 7765
7767 0 403704 270137 167560 -1 7766
7768 0 403944 270537 167560 -1 7767
7769 0 403992 270773 167600 -1 7768
7770 0 404056 271153 167640 -1 7769
7771 0 404122 271447 167600 -1 7770
7772 0 404422 272151 167560 -1 7771
7773 0 404708 272573 167480 -1 7772
7774 0 404728 272825 167600 -1 7773
7775 0 404706.66 272906.34 167640 -1 7774
7776 0 404664 273069 167720 -1 7775
7777 0 404668 273157 167800 -1 7776
7778 0 404690 273307 167880 -1 7777
7779 0 404734 273875 167920 -1 7778
7780 0 404764 274217 168000 -1 7779
7781 0 404760 274325 168040 -1 7780
7782 0 404748 274761 168120 -1 7781
7783 0 404846 275207 168080 -1 7782
7784 0 404962 275635 168040 -1 7783
7785 0 404974 276031 168080 -1 7784
7786 0 404914 276343 168080 -1 7785
7787 0 405064 276733 168120 -1 7786
7788 0 405092 276901 168160 -1 7787
7789 0 405184 277101 168240 -1 7788
7790 0 405152 277345 168280 -1 7789
7791 0 405152 277605 168320 -1 7790
7792 0 405278 278127 168280 -1 7791
7793 0 405418 278519 168200 -1 7792
7794 0 405466 278819 168120 -1 7793
7795 0 405468 279833 168080 -1 7794
7796 0 405464 280013 168160 -1 7795
7797 0 405444 280173 168240 -1 7796
7798 0 405472 280525 168320 -1 7797
7799 0 405448 280641 168360 -1 7798
7800 0 405436 280753 168400 -1 7799
7801 0 405630 281203 168480 -1 7800
7802 0 405900 281581 168440 -1 7801
7803 0 405976 281765 168480 -1 7802
7804 0 406060 282053 168520 -1 7803
7805 0 406200 282509 168480 -1 7804
7806 0 406446 283055 168560 -1 7805
7807 0 406530 283651 168520 -1 7806
7808 0 406374 283951 168560 -1 7807
7809 0 406522 284511 168520 -1 7808
7810 0 406516 284797 168440 -1 7809
7811 0 406502 284911 168360 -1 7810
7812 0 406458 285127 168320 -1 7811
7813 0 406474 285335 168240 -1 7812
7814 0 406530 285667 168200 -1 7813
7815 0 406642 286083 168240 -1 7814
7816 0 406678 286571 168280 -1 7815
7817 0 406908 286969 168360 -1 7816
7818 0 407288 287321 168320 -1 7817
7819 0 407384 287477 168240 -1 7818
7820 0 407464 287621 168160 -1 7819
7821 0 407628 287873 168120 -1 7820
7822 0 407814 288159 168040 -1 7821
7823 0 407934 288375 167960 -1 7822
7824 0 407998 288451 167880 -1 7823
7825 0 408070 288507 167800 -1 7824
7826 0 408134 288643 167720 -1 7825
7827 0 408166 288835 167600 -1 7826
7828 0 408190 288979 167520 -1 7827
7829 0 408262 289111 167440 -1 7828
7830 0 408374 289335 167360 -1 7829
7831 0 408520 289593 167280 -1 7830
7832 0 408704 289733 167200 -1 7831
7833 0 408924 289937 167120 -1 7832
7834 0 409096 290065 167040 -1 7833
7835 0 409268 290181 166920 -1 7834
7836 0 409404 290309 166840 -1 7835
7837 0 409520 290401 166760 -1 7836
7838 0 409624 290477 166680 -1 7837
7839 0 409704 290505 166600 -1 7838
7840 0 409804 290517 166520 -1 7839
7841 0 409876 290565 166440 -1 7840
7842 0 410048 290605 166360 -1 7841
7843 0 410238 290675 166280 -1 7842
7844 0 410370 290715 166200 -1 7843
7845 0 410494 290783 166120 -1 7844
7846 0 410962 291271 166040 -1 7845
7847 0 411062 291395 165960 -1 7846
7848 0 411146 291439 165880 -1 7847
7849 0 411286 291551 165800 -1 7848
7850 0 411324 291613 165680 -1 7849
7851 0 411288 291597 165560 -1 7850
7852 0 411340 291637 165440 -1 7851
7853 0 411456 291753 165400 -1 7852
7854 0 411572 291781 165280 -1 7853
7855 0 411592 291801 165160 -1 7854
7856 0 411628 291873 165120 -1 7855
7857 0 411668 291953 165040 -1 7856
7858 0 411738 291983 164920 -1 7857
7859 0 411794 292055 164840 -1 7858
7860 0 411666 292103 164720 -1 7859
7861 0 411698 292295 164640 -1 7860
7862 0 411830 292307 164600 -1 7861
7863 0 411856.06 292226.6 164520 -1 7862
7864 0 405464 279781 167920 -1 7795
7865 0 405532 279749 167760 -1 7864
7866 0 405596 279677 167560 -1 7865
7867 0 405656 279701 167440 -1 7866
7868 0 405608 279641 167360 -1 7867
7869 0 404740 272573 167400 -1 7773
7870 0 404768 272513 167320 -1 7869
7871 0 404784 272441 167280 -1 7870
7872 0 404846.62 272147.88 167040 -1 7871
7873 0 404897.44 271981.2 167000 -1 7872
7874 0 404902.75 271905.06 166960 -1 7873
7875 0 396876 255649 166520 -1 7609
7876 0 396876 255905 166600 -1 7875
7877 0 396840 256197 166680 -1 7876
7878 0 396802 256463 166760 -1 7877
7879 0 396786 256611 166840 -1 7878
7880 0 396726 256867 166880 -1 7879
7881 0 396674 257079 166920 -1 7880
7882 0 396582 257519 166960 -1 7881
7883 0 396712 258261 166920 -1 7882
7884 0 396896 258957 166880 -1 7883
7885 0 396890 259031 166720 -1 7884
7886 0 396898 259031 166640 -1 7885
7887 0 396898 259031 166520 -1 7886
7888 0 396898 259031 166480 -1 7887
7889 0 396814 259071 166360 -1 7888
7890 0 396766 259083 166280 -1 7889
7891 0 396046 259495 166160 -1 7890
7892 0 396014 259535 166120 -1 7891
7893 0 396002 259575 166080 -1 7892
7894 0 395932 259693 166000 -1 7893
7895 0 395992 259701 165920 -1 7894
7896 0 395440 260141 165880 -1 7895
7897 0 395352 260325 165760 -1 7896
7898 0 395138 260503 165720 -1 7897
7899 0 395126 260631 165640 -1 7898
7900 0 394790 261359 165640 -1 7899
7901 0 394226 262051 165640 -1 7900
7902 0 393804 262621 165720 -1 7901
7903 0 393572 262917 165760 -1 7902
7904 0 393232 263253 165840 -1 7903
7905 0 392974 263715 165880 -1 7904
7906 0 392486 264555 165800 -1 7905
7907 0 392516 264869 165760 -1 7906
7908 0 392580 265005 165720 -1 7907
7909 0 392804 265621 165640 -1 7908
7910 0 392986 266131 165600 -1 7909
7911 0 393142 266395 165520 -1 7910
7912 0 393410 266647 165440 -1 7911
7913 0 393624 267233 165400 -1 7912
7914 0 393860 267753 165360 -1 7913
7915 0 393946 267883 165280 -1 7914
7916 0 394270 268335 165160 -1 7915
7917 0 394456 268625 165080 -1 7916
7918 0 394596 268949 165000 -1 7917
7919 0 395092 269409 164920 -1 7918
7920 0 395322 269707 164840 -1 7919
7921 0 395322 269707 164720 -1 7920
7922 0 395310 269707 164640 -1 7921
7923 0 395326 269655 164520 -1 7922
7924 0 395446 269687 164440 -1 7923
7925 0 395556.03 269565.8 164240 -1 7924
7926 0 395558.78 269512.3 163960 -1 7925
7927 0 395536.56 269486.03 163920 -1 7926
7928 0 397054 259071 166840 -1 7884
7929 0 397874 259599 166840 -1 7928
7930 0 398108 259769 166920 -1 7929
7931 0 398350 260223 166920 -1 7930
7932 0 398354 260707 166960 -1 7931
7933 0 398378 260807 167040 -1 7932
7934 0 398506 260939 167080 -1 7933
7935 0 398608 261085 167160 -1 7934
7936 0 398672 261161 167240 -1 7935
7937 0 398752 261253 167360 -1 7936
7938 0 398768 261389 167520 -1 7937
7939 0 398964 261565 167640 -1 7938
7940 0 399020 261737 167760 -1 7939
7941 0 399036 261889 167880 -1 7940
7942 0 399064 262013 168000 -1 7941
7943 0 399154 262267 168080 -1 7942
7944 0 399164 262409 168160 -1 7943
7945 0 399264 262497 168240 -1 7944
7946 0 399328 262585 168360 -1 7945
7947 0 399400 262685 168480 -1 7946
7948 0 399580 262845 168560 -1 7947
7949 0 399676 262953 168640 -1 7948
7950 0 399844 263029 168680 -1 7949
7951 0 399946 263171 168800 -1 7950
7952 0 400058 263303 168880 -1 7951
7953 0 400154 263387 168920 -1 7952
7954 0 400194 263475 169080 -1 7953
7955 0 400190 263519 169120 -1 7954
7956 0 400218 263615 169200 -1 7955
7957 0 400230 263651 169320 -1 7956
7958 0 400258 263759 169400 -1 7957
7959 0 400362 263995 169480 -1 7958
7960 0 400470 264063 169520 -1 7959
7961 0 400594 264127 169560 -1 7960
7962 0 400728 264297 169600 -1 7961
7963 0 400832 264397 169680 -1 7962
7964 0 400856 264589 169760 -1 7963
7965 0 400896 264665 169880 -1 7964
7966 0 400996 264885 170000 -1 7965
7967 0 401128 265041 170080 -1 7966
7968 0 401196 265137 170160 -1 7967
7969 0 401292 265277 170240 -1 7968
7970 0 401428 265437 170320 -1 7969
7971 0 401500 265577 170400 -1 7970
7972 0 401570 265727 170440 -1 7971
7973 0 401594 266019 170520 -1 7972
7974 0 401662 266127 170600 -1 7973
7975 0 401750 266223 170680 -1 7974
7976 0 401862 266331 170760 -1 7975
7977 0 401950 266395 170840 -1 7976
7978 0 402190 266615 170920 -1 7977
7979 0 402320 266773 171000 -1 7978
7980 0 402492 266949 171040 -1 7979
7981 0 402720 267401 171080 -1 7980
7982 0 403048 267953 171120 -1 7981
7983 0 403076 268105 171200 -1 7982
7984 0 403074 268291 171280 -1 7983
7985 0 403098 268431 171360 -1 7984
7986 0 403154 268675 171440 -1 7985
7987 0 403302 269131 171520 -1 7986
7988 0 403416 269725 171560 -1 7987
7989 0 403556 270193 171600 -1 7988
7990 0 403660 270333 171680 -1 7989
7991 0 403754 270391 171760 -1 7990
7992 0 403846 270543 171840 -1 7991
7993 0 403986 270695 171920 -1 7992
7994 0 404098 270807 172000 -1 7993
7995 0 404198 270955 172040 -1 7994
7996 0 404262 271079 172160 -1 7995
7997 0 404358 271207 172240 -1 7996
7998 0 404256 271337 172320 -1 7997
7999 0 404220 271533 172400 -1 7998
8000 0 404224 271645 172480 -1 7999
8001 0 404224 271690.34 172560 -1 8000
8002 0 404316 272313 172560 -1 8001
8003 0 404320 272425 172600 -1 8002
8004 0 404300 272869 172640 -1 8003
8005 0 404346 273471 172680 -1 8004
8006 0 404570 274211 172760 -1 8005
8007 0 404646 274427 172840 -1 8006
8008 0 404666 274699 172880 -1 8007
8009 0 404576 275145 172960 -1 8008
8010 0 404500 275577 173040 -1 8009
8011 0 404452 275733 173120 -1 8010
8012 0 404356 275849 173240 -1 8011
8013 0 404336 275853 173360 -1 8012
8014 0 404228 275829 173480 -1 8013
8015 0 404116 275721 173600 -1 8014
8016 0 404112 275697 173680 -1 8015
8017 0 404076 275585 173760 -1 8016
8018 0 404232.03 271691.3 172600 -1 8001
8019 0 404072.16 271765.75 172760 -1 8018
8020 0 398356.66 260239.92 166880 -1 7931
8021 0 396108 224669 180480 -1 7443
8022 0 396296 224933 180600 -1 8021
8023 0 396428 225077 180680 -1 8022
8024 0 396520 225261 180800 -1 8023
8025 0 396708 225389 180920 -1 8024
8026 0 396996 225681 181040 -1 8025
8027 0 397232 225973 181160 -1 8026
8028 0 397360 226013 181240 -1 8027
8029 0 397542 226451 181360 -1 8028
8030 0 397562 226595 181480 -1 8029
8031 0 397572 226701 181600 -1 8030
8032 0 397644 226917 181720 -1 8031
8033 0 397652 227117 181800 -1 8032
8034 0 397688 227353 181880 -1 8033
8035 0 397792 227657 181960 -1 8034
8036 0 397834 227751 182000 -1 8035
8037 0 397834 228071 182080 -1 8036
8038 0 397754 228439 182120 -1 8037
8039 0 397730 229279 182000 -1 8038
8040 0 397680 229729 181920 -1 8039
8041 0 397692 229865 181840 -1 8040
8042 0 397730 229995 181800 -1 8041
8043 0 397768 230125 181760 -1 8042
8044 0 397770 230351 181720 -1 8043
8045 0 397910 230431 181640 -1 8044
8046 0 397970 230367 181560 -1 8045
8047 0 398082 230395 181480 -1 8046
8048 0 398094 230375 181400 -1 8047
8049 0 398118 230395 181320 -1 8048
8050 0 398130 230135 181240 -1 8049
8051 0 398126.1 230092.27 181200 -1 8050
8052 0 398182 230487 181240 -1 8049
8053 0 398156.3 230501.27 181200 -1 8052
8054 0 393446 207835 191360 -1 7338
8055 0 393322 207883 191200 -1 8054
8056 0 393286 207943 191040 -1 8055
8057 0 393110 208159 190880 -1 8056
8058 0 393038 208391 190840 -1 8057
8059 0 393046 208491 190720 -1 8058
8060 0 392930 208623 190520 -1 8059
8061 0 392918 208723 190400 -1 8060
8062 0 392934 208983 190280 -1 8061
8063 0 392870 209247 190160 -1 8062
8064 0 392822 209755 190080 -1 8063
8065 0 392802 210031 190000 -1 8064
8066 0 392802 210111 189920 -1 8065
8067 0 392830 210215 189840 -1 8066
8068 0 392850 210227 189720 -1 8067
8069 0 392844 210677 189560 -1 8068
8070 0 392784 210757 189440 -1 8069
8071 0 392794 210847 189240 -1 8070
8072 0 392786 210787 189120 -1 8071
8073 0 392741.84 210773.84 189080 -1 8072
8074 0 392746.66 210855.67 189400 -1 8070
8075 0 392672 211053 189320 -1 8074
8076 0 392774 211735 189240 -1 8075
8077 0 392822 211883 189200 -1 8076
8078 0 392804 212529 189120 -1 8077
8079 0 392824 212713 189080 -1 8078
8080 0 392908 213137 189160 -1 8079
8081 0 392772 213385 189320 -1 8080
8082 0 392744 213437 189400 -1 8081
8083 0 392764 212709 189000 -1 8079
8084 0 392764 212781 188880 -1 8083
8085 0 392536 213445 188880 -1 8084
8086 0 392344 213849 188840 -1 8085
8087 0 392326 214063 188760 -1 8086
8088 0 392214 214415 188680 -1 8087
8089 0 392226 214915 188680 -1 8088
8090 0 392290 215155 188600 -1 8089
8091 0 392268 215445 188520 -1 8090
8092 0 392152 215857 188480 -1 8091
8093 0 392148 216065 188400 -1 8092
8094 0 392034 216483 188320 -1 8093
8095 0 392222 216755 188280 -1 8094
8096 0 392218 216995 188200 -1 8095
8097 0 392242 217075 188120 -1 8096
8098 0 392366 217243 188040 -1 8097
8099 0 392430 217435 187960 -1 8098
8100 0 392446 217643 187840 -1 8099
8101 0 392436 217961 187720 -1 8100
8102 0 392424 218313 187640 -1 8101
8103 0 392652 218725 187600 -1 8102
8104 0 392754 219335 187560 -1 8103
8105 0 392682 220243 187520 -1 8104
8106 0 392680 220197 187640 -1 8105
8107 0 392692 220121 187720 -1 8106
8108 0 392676 219973 187800 -1 8107
8109 0 392680 219869 187880 -1 8108
8110 0 392676 219641 188040 -1 8109
8111 0 392599.38 219375.39 188200 -1 8110
8112 0 392612.1 219469.86 188320 -1 8111
8113 0 392470.88 219405.53 188400 -1 8112
8114 0 392589 220460 187480 -1 8105
8115 0 392496 220677 187440 -1 8114
8116 0 392476 220837 187360 -1 8115
8117 0 392457 221300 187280 -1 8116
8118 0 392438 221763 187200 -1 8117
8119 0 392374 221871 187160 -1 8118
8120 0 392290 222379 187080 -1 8119
8121 0 392352 222665 187000 -1 8120
8122 0 392356 223101 186920 -1 8121
8123 0 392350 223467 186880 -1 8122
8124 0 392402 223595 186840 -1 8123
8125 0 392612 224761 186800 -1 8124
8126 0 392480 225113 186760 -1 8125
8127 0 392456 225321 186680 -1 8126
8128 0 392478 225475 186600 -1 8127
8129 0 392442 225699 186520 -1 8128
8130 0 392390 225943 186440 -1 8129
8131 0 392338 226087 186360 -1 8130
8132 0 392282 226263 186280 -1 8131
8133 0 392274 226359 186200 -1 8132
8134 0 392224 226453 186080 -1 8133
8135 0 392164 226565 185960 -1 8134
8136 0 392088 226825 185880 -1 8135
8137 0 392108 226945 185800 -1 8136
8138 0 392462 227659 185760 -1 8137
8139 0 392510 228519 185720 -1 8138
8140 0 392558 229187 185640 -1 8139
8141 0 392792 229785 185560 -1 8140
8142 0 393134 230351 185520 -1 8141
8143 0 393122 230327 185480 -1 8142
8144 0 393412 231969 185440 -1 8143
8145 0 393400 232017 185360 -1 8144
8146 0 393436 232117 185240 -1 8145
8147 0 393452 232413 185160 -1 8146
8148 0 393468 232389 185040 -1 8147
8149 0 393468 232389 184960 -1 8148
8150 0 393430 233579 184960 -1 8149
8151 0 393398 233603 184880 -1 8150
8152 0 393466 233887 184800 -1 8151
8153 0 393412 233989 184720 -1 8152
8154 0 393460 234125 184600 -1 8153
8155 0 393472 234269 184480 -1 8154
8156 0 393420 234509 184360 -1 8155
8157 0 393344 234529 184280 -1 8156
8158 0 393268 234613 184200 -1 8157
8159 0 393196 234821 184080 -1 8158
8160 0 393136 235101 184000 -1 8159
8161 0 393076 235313 183920 -1 8160
8162 0 393250 235703 183920 -1 8161
8163 0 393326 235867 183840 -1 8162
8164 0 393342 236127 183800 -1 8163
8165 0 393470 236527 183720 -1 8164
8166 0 393558 236955 183600 -1 8165
8167 0 393572 237225 183560 -1 8166
8168 0 393848 237597 183520 -1 8167
8169 0 393948 237845 183600 -1 8168
8170 0 394048 238053 183680 -1 8169
8171 0 394160 238225 183760 -1 8170
8172 0 394388 238525 183840 -1 8171
8173 0 394718 238923 183880 -1 8172
8174 0 394810 239095 183840 -1 8173
8175 0 394842 239343 183760 -1 8174
8176 0 395006 239527 183720 -1 8175
8177 0 395236 239833 183640 -1 8176
8178 0 395312 239989 183560 -1 8177
8179 0 395448 240133 183480 -1 8178
8180 0 395608 240253 183400 -1 8179
8181 0 395652 240353 183280 -1 8180
8182 0 395740 240469 183200 -1 8181
8183 0 395804 240509 183160 -1 8182
8184 0 395908 240673 183080 -1 8183
8185 0 396056 240957 182960 -1 8184
8186 0 396150 241151 182880 -1 8185
8187 0 396170 241279 182760 -1 8186
8188 0 396154 241383 182640 -1 8187
8189 0 396218 241519 182520 -1 8188
8190 0 396234 241655 182440 -1 8189
8191 0 396294 241743 182280 -1 8190
8192 0 396382 241839 182160 -1 8191
8193 0 396434 241911 182080 -1 8192
8194 0 396428 241949 182000 -1 8193
8195 0 396372 242125 181920 -1 8194
8196 0 396332 242357 181840 -1 8195
8197 0 396404 242441 181880 -1 8196
8198 0 396456 242445 182000 -1 8197
8199 0 396336 242257 181720 -1 8196
8200 0 393396 231849 185520 -1 8144
8201 0 393348 231713 185600 -1 8200
8202 0 393225.25 231731.98 185760 -1 8201
8203 0 393193 231824.5 185880 -1 8202
8204 0 392492.44 211015.45 189400 -1 8074
8205 0 392428.88 211093.64 189400 -1 8204
8206 0 392138.56 211208.88 189520 -1 8205
8207 0 391913.62 211253.1 189520 -1 8206
8208 0 391703.03 211423.75 189520 -1 8207
8209 0 391669.44 211487.77 189520 -1 8208
8210 0 391564.62 211561.1 189440 -1 8209
8211 0 391341.03 211782.28 189440 -1 8210
8212 0 391317.28 211922.94 189440 -1 8211
8213 0 391312.5 211922.88 189400 -1 8212
8214 0 392840 210129 189600 -1 8068
8215 0 392792 210149 189480 -1 8214
8216 0 392836 210157 189400 -1 8215
8217 0 392876 210189 189280 -1 8216
8218 0 392832 210161 189200 -1 8217
8219 0 397010 191835 194040 -1 7301
8220 0 397002 191795 194200 -1 8219
8221 0 397014 191751 194320 -1 8220
8222 0 400741 174083 197040 -1 7266
8223 0 400793 174367 197120 -1 8222
8224 0 400821 174587 197200 -1 8223
8225 0 400845 174727 197320 -1 8224
8226 0 400843 174721 197440 -1 8225
8227 0 400887 174713 197560 -1 8226
8228 0 400773.25 174725.4 197640 -1 8227
8229 0 400749 174762.31 197680 -1 8228
8230 0 396161 161240 191360 -1 7204
8231 0 396069 161252 191280 -1 8230
8232 0 395929 161292 191240 -1 8231
8233 0 395841 161336 191160 -1 8232
8234 0 395801 161456 191000 -1 8233
8235 0 395757 161612 190880 -1 8234
8236 0 395693 161648 190800 -1 8235
8237 0 395453 161772 190680 -1 8236
8238 0 395549 161996 190600 -1 8237
8239 0 395389 162036 190560 -1 8238
8240 0 395369 162112 190400 -1 8239
8241 0 395253 162312 190280 -1 8240
8242 0 395165 162448 190160 -1 8241
8243 0 395131 162554 190040 -1 8242
8244 0 395075 162794 189960 -1 8243
8245 0 394919 162950 189880 -1 8244
8246 0 394851 163206 189800 -1 8245
8247 0 394759 163278 189680 -1 8246
8248 0 394739 163422 189640 -1 8247
8249 0 394575 163658 189560 -1 8248
8250 0 394455 163654 189360 -1 8249
8251 0 394393 163652 189200 -1 8250
8252 0 394345 163760 189080 -1 8251
8253 0 394073 163976 188960 -1 8252
8254 0 393801 163948 188840 -1 8253
8255 0 393573 163956 188760 -1 8254
8256 0 393289 164024 188720 -1 8255
8257 0 392589 164916 188720 -1 8256
8258 0 392175 165234 188680 -1 8257
8259 0 391803 165594 188640 -1 8258
8260 0 391363 165798 188600 -1 8259
8261 0 390839 165982 188520 -1 8260
8262 0 390415 166134 188480 -1 8261
8263 0 390161 166356 188400 -1 8262
8264 0 390057 166404 188360 -1 8263
8265 0 389953 166452 188320 -1 8264
8266 0 389737 166468 188240 -1 8265
8267 0 389465 166452 188160 -1 8266
8268 0 389273 166592 188040 -1 8267
8269 0 389031 166618 187920 -1 8268
8270 0 388731 166678 187840 -1 8269
8271 0 388267 166790 187760 -1 8270
8272 0 387931 166922 187720 -1 8271
8273 0 387911 166966 187680 -1 8272
8274 0 387623 167022 187600 -1 8273
8275 0 387307 167210 187520 -1 8274
8276 0 387067 167318 187440 -1 8275
8277 0 387031 167362 187360 -1 8276
8278 0 387031 167366 187280 -1 8277
8279 0 386841 167780 187200 -1 8278
8280 0 386801 167920 187120 -1 8279
8281 0 386749 168044 187040 -1 8280
8282 0 386561 168328 186960 -1 8281
8283 0 386125 168424 187040 -1 8282
8284 0 385693 168700 187040 -1 8283
8285 0 385489 168996 186920 -1 8284
8286 0 385373 169392 187000 -1 8285
8287 0 384757 170004 186880 -1 8286
8288 0 384791 170134 186760 -1 8287
8289 0 384487 170314 186640 -1 8288
8290 0 384355 170390 186520 -1 8289
8291 0 384382.12 170440.55 186440 -1 8290
8292 0 384605 170804 186360 -1 8291
8293 0 384237 171396 186400 -1 8292
8294 0 384155 171414 186480 -1 8293
8295 0 383999 171498 186560 -1 8294
8296 0 383603 171806 186640 -1 8295
8297 0 383595 171998 186520 -1 8296
8298 0 383631 172090 186400 -1 8297
8299 0 383711 172082 186320 -1 8298
8300 0 383719 172090 186240 -1 8299
8301 0 383767 172082 186160 -1 8300
8302 0 383691 172430 186120 -1 8301
8303 0 383639 172478 186000 -1 8302
8304 0 383453 172596 185960 -1 8303
8305 0 383389 172968 185920 -1 8304
8306 0 383405 173220 185880 -1 8305
8307 0 383137 173496 185920 -1 8306
8308 0 383035 173782 185880 -1 8307
8309 0 382723 173814 185840 -1 8308
8310 0 382519 173802 185760 -1 8309
8311 0 382575 174170 185680 -1 8310
8312 0 382237 174700 185760 -1 8311
8313 0 381993 175004 185720 -1 8312
8314 0 381925 174972 185640 -1 8313
8315 0 381661 175132 185520 -1 8314
8316 0 381621 175832 185480 -1 8315
8317 0 381619 175818 185520 -1 8316
8318 0 381647 175750 185640 -1 8317
8319 0 381779 175794 185720 -1 8318
8320 0 382025.2 175919.03 185880 -1 8319
8321 0 381611 175950 185440 -1 8316
8322 0 381723 175926 185360 -1 8321
8323 0 381815 175838 185240 -1 8322
8324 0 381799 175854 185160 -1 8323
8325 0 381574.2 175547.2 185040 -1 8324
8326 0 381527.7 175453.84 185000 -1 8325
8327 0 384625 169956 187040 -1 8287
8328 0 384317 169928 187160 -1 8327
8329 0 384321 169968 187240 -1 8328
8330 0 384464.47 169983.8 187560 -1 8329
8331 0 393257 164024 188600 -1 8256
8332 0 393169 164052 188560 -1 8331
8333 0 393189 164036 188440 -1 8332
8334 0 393173 164064 188360 -1 8333
8335 0 393161 164128 188280 -1 8334
8336 0 393249 164364 188200 -1 8335
8337 0 393381 164408 188080 -1 8336
8338 0 401355.5 154868.5 190760 -1 7190
8339 0 401423.5 154816.5 190880 -1 8338
8340 0 401439.5 154788.5 190960 -1 8339
8341 0 401423.5 154656.5 191000 -1 8340
8342 0 400964.8 154937.08 191000 -1 8341
8343 0 401204.94 155311.38 191000 -1 8342
8344 0 401418 155307 191120 -1 8343
8345 0 401393.97 155391.31 191160 -1 8344
8346 0 401421.88 155399.44 191200 -1 8345
8347 0 401448.9 155336.81 191280 -1 8346
8348 0 401555.12 155212.81 191320 -1 8347
8349 0 401764.44 155222.1 191360 -1 8348
8350 0 401705.1 155215.6 191400 -1 8349
8351 0 412906 142518 183520 -1 7113
8352 0 412918 142578 183600 -1 8351
8353 0 412970 142286 183040 -1 7109
8354 0 412970 142338 182960 -1 8353
8355 0 413056.3 142445.39 182920 -1 8354
8356 0 412992 142764.03 182880 -1 8355
8357 0 412931.3 142818.31 182840 -1 8356
8358 0 412949.47 142864.1 182760 -1 8357
8359 0 414177 140306 182760 -1 7096
8360 0 442403 135719 177680 -1 6970
8361 0 442451 135799 177600 -1 8360
8362 0 442479 135855 177520 -1 8361
8363 0 442621.6 135877.55 177520 -1 8362
8364 0 442634.7 135883.84 177480 -1 8363
