# Supplementary material for: Connectomics Analysis Reveals First-, Second-, and Third-Order Thermosensory and Hygrosensory Neurons in the Adult Drosophila Brain
Source: Curr Biol. 2020 Aug 17;30(16):3167–3182.e4. doi: 10.1016/j.cub.2020.06.028 (PMC7443704; doi:10.1016/j.cub.2020.06.028)
Supplement: Data S1. Skeletons and Meshes, Related to STAR Methods — marin2020-skeletons contains files describing the morphology of each neuron in this study (in FAFB14 space, .swc format). glomeruli_meshes contains the glomerular meshes (in FAFB14 space, .stl format). neuropil_meshes contains the glomerular meshes (in FAFB14 space, .stl format). [file mmc5.zip › VP_SI/marin2020-skeletons/4330202.swc]

# SWC format file
# based on specifications at http://www.neuronland.org/NLMorphologyConverter/MorphologyFormats/SWC/Spec.html
# Created by nat::write.neuron.swc
# PointNo Label X Y Z Radius Parent 
1 0 434857.2 265200.06 32240 -1 -1
2 0 434853.72 265214.28 32320 -1 1
3 0 434831.97 265232.62 32400 -1 2
4 0 434753.4 265303.34 32480 -1 3
5 0 434626.2 265332.53 32560 -1 4
6 0 434507.53 265261.28 32520 -1 5
7 0 434444.66 265230.78 32600 -1 6
8 0 434384.5 265151.56 32680 -1 7
9 0 434268.28 265057.4 32760 -1 8
10 0 434166.56 265031.22 32840 -1 9
11 0 434051.9 265004.2 32920 -1 10
12 0 434005.06 264965.12 33000 -1 11
13 0 433804.47 264895 33080 -1 12
14 0 433780.44 264836.16 33160 -1 13
15 0 433697.38 264808.03 33240 -1 14
16 0 433645.84 264749.53 33320 -1 15
17 0 433536.03 264716.62 33400 -1 16
18 0 433443.4 264624.75 33480 -1 17
19 0 433408.38 264582 33560 -1 18
20 0 433350 264560.3 33640 -1 19
21 0 433312.97 264516.88 33720 -1 20
22 0 433238.7 264517.8 33800 -1 21
23 0 433192.6 264500.4 33880 -1 22
24 0 433129.3 264478.9 33960 -1 23
25 0 432930.84 264363.66 34080 -1 24
26 0 432885.2 264311.4 34200 -1 25
27 0 432891.38 264310.03 34320 -1 26
28 0 432825.28 264317.47 34440 -1 27
29 0 432612 264024.47 34520 -1 28
30 0 432350.4 263857.4 34600 -1 29
31 0 432254.75 263813.6 34640 -1 30
32 0 432070.88 263789.6 34640 -1 31
33 0 431897.66 263761.9 34720 -1 32
34 0 431673.66 263672.16 34800 -1 33
35 0 431356.9 263591.3 34880 -1 34
36 0 431052.84 263508.88 34960 -1 35
37 0 430820.84 263436.34 35040 -1 36
38 0 430568.6 263297.78 35120 -1 37
39 0 430421.88 263280.22 35200 -1 38
40 0 430255.47 263280.78 35280 -1 39
41 0 430068.12 263259.06 35360 -1 40
42 0 429935.6 263239.9 35440 -1 41
43 0 429698.53 263244.44 35520 -1 42
44 0 429514.72 263196.9 35600 -1 43
45 0 429401.7 263085.16 35680 -1 44
46 0 429308.34 263013.3 35760 -1 45
47 0 429198.53 262955.4 35840 -1 46
48 0 428926.47 262853.56 35960 -1 47
49 0 428768.78 262735.72 36080 -1 48
50 0 428601.22 262622.47 36200 -1 49
51 0 428508.38 262541.22 36280 -1 50
52 0 428476.28 262475.88 36400 -1 51
53 0 428688.22 262333.66 36520 -1 52
54 0 429113.22 262202.75 36640 -1 53
55 0 429584.56 262081.58 36760 -1 54
56 0 429668.75 261960.5 36840 -1 55
57 0 429684.1 261821.7 36920 -1 56
58 0 429499.34 261655.81 37040 -1 57
59 0 429199.94 261504.11 37040 -1 58
60 0 428948.94 261453.38 37120 -1 59
61 0 428568.6 261443.28 37200 -1 60
62 0 428013.97 261325.66 37280 -1 61
63 0 427708.34 261232.66 37320 -1 62
64 0 427291.62 261181.27 37400 -1 63
65 0 426955.4 261142.9 37480 -1 64
66 0 426867.03 261060.42 37560 -1 65
67 0 426852.97 260992.95 37640 -1 66
68 0 426781.03 260892.48 37720 -1 67
69 0 426745.25 260854.03 37800 -1 68
70 0 426661.62 260807.4 37880 -1 69
71 0 426588.62 260696.27 37960 -1 70
72 0 426484.2 260597.19 38040 -1 71
73 0 426381.16 260510.25 38120 -1 72
74 0 426301.47 260409.58 38200 -1 73
75 0 426225.3 260325.2 38280 -1 74
76 0 426168.75 260226.61 38360 -1 75
77 0 426105.28 260148.03 38440 -1 76
78 0 426047.6 260072.6 38520 -1 77
79 0 426000.75 260003.7 38600 -1 78
80 0 425927.06 259937.42 38680 -1 79
81 0 425805.56 259854.06 38760 -1 80
82 0 425736.34 259724.6 38880 -1 81
83 0 425687.84 259660.55 38960 -1 82
84 0 425695.2 259549.05 39080 -1 83
85 0 425664.7 259518.95 39160 -1 84
86 0 425653.66 259474.92 39240 -1 85
87 0 425619 259395.69 39320 -1 86
88 0 425580.03 259334.38 39400 -1 87
89 0 425518.72 259290.44 39480 -1 88
90 0 425503.5 259224.06 39600 -1 89
91 0 425442.7 259154.08 39680 -1 90
92 0 425417.47 259112.7 39760 -1 91
93 0 425434.56 259045.44 39840 -1 92
94 0 425415.88 258993.17 39960 -1 93
95 0 425426.2 258938.89 40040 -1 94
96 0 425384.22 258887.47 40120 -1 95
97 0 425319.1 258843.47 40200 -1 96
98 0 425248.78 258779.61 40280 -1 97
99 0 425229.12 258725.64 40360 -1 98
100 0 425205.2 258639.1 40440 -1 99
101 0 425193.6 258591.86 40520 -1 100
102 0 425141.12 258530.1 40600 -1 101
103 0 425146.34 258475.31 40680 -1 102
104 0 425122.12 258350.67 40760 -1 103
105 0 425102.16 258309.89 40840 -1 104
106 0 425029.56 258226.12 40920 -1 105
107 0 424992.28 258188.17 41000 -1 106
108 0 424927.03 258095.55 41080 -1 107
109 0 424908.47 258021.19 41160 -1 108
110 0 424848.1 257949.97 41240 -1 109
111 0 424804.28 257841.33 41360 -1 110
112 0 424796.97 257765.12 41480 -1 111
113 0 424726.75 257703.69 41560 -1 112
114 0 424634.66 257626.95 41640 -1 113
115 0 424570.53 257575.22 41720 -1 114
116 0 424494.72 257540.81 41800 -1 115
117 0 424428.72 257476.11 41920 -1 116
118 0 424380.66 257413.61 42000 -1 117
119 0 424340.5 257346.17 42120 -1 118
120 0 424293.06 257294.17 42240 -1 119
121 0 424257.44 257278.56 42320 -1 120
122 0 424252.06 257224.66 42400 -1 121
123 0 424221.75 257180.72 42480 -1 122
124 0 424197.3 257129.28 42560 -1 123
125 0 424131.06 257037.23 42640 -1 124
126 0 424077.72 256976.55 42760 -1 125
127 0 423993.66 256964.33 42840 -1 126
128 0 423953.72 256962.39 42920 -1 127
129 0 423881.28 256926.05 43000 -1 128
130 0 423823.47 256869.39 43080 -1 129
131 0 423783.7 256713.9 43200 -1 130
132 0 423784.03 256621.31 43280 -1 131
133 0 423744.84 256568.75 43400 -1 132
134 0 423718.3 256489.16 43520 -1 133
135 0 423709 256444.75 43640 -1 134
136 0 423647.8 256408.42 43760 -1 135
137 0 423617.12 256346.45 43880 -1 136
138 0 423574.75 256321.73 44000 -1 137
139 0 423523.3 256316.9 44120 -1 138
140 0 423515.78 256320.62 44240 -1 139
141 0 423515.94 256325.69 44360 -1 140
142 0 423515.8 256312.1 44480 -1 141
143 0 423503.16 256265 44560 -1 142
144 0 423530.2 256287.28 44640 -1 143
145 0 423530.06 256268.75 44720 -1 144
146 0 423529 256260.62 44800 -1 145
147 0 423532.38 256259.47 44880 -1 146
148 0 423530.12 256255.67 44960 -1 147
149 0 423527.2 256262.12 45040 -1 148
150 0 423510.44 256222.89 45120 -1 149
151 0 423537.62 256274.67 45200 -1 150
152 0 423544.34 256275.5 45240 -1 151
153 0 423578.3 256241.62 45320 -1 152
154 0 423560.34 256262.8 45400 -1 153
155 0 423534.2 256275.28 45480 -1 154
156 0 423474.44 256271.5 45560 -1 155
157 0 423362.8 256220.7 45640 -1 156
158 0 423281.75 256160.02 45720 -1 157
159 0 423175.44 256143.36 45800 -1 158
160 0 422972.4 256144.9 45880 -1 159
161 0 423145.7 255825.6 45960 -1 160
162 0 423202.3 255690.78 46040 -1 161
163 0 423252.47 255586.92 46160 -1 162
164 0 423336.9 255424.48 46280 -1 163
165 0 423443.5 255371.25 46400 -1 164
166 0 423528.38 255402.81 46520 -1 165
167 0 423524.84 255368.94 46600 -1 166
168 0 423499.62 255308.66 46680 -1 167
169 0 423331.97 255178.94 46760 -1 168
170 0 423263.38 255139.8 46840 -1 169
171 0 423265.28 254951.28 46920 -1 170
172 0 423204.75 254871.48 47040 -1 171
173 0 423151.03 254880.45 47160 -1 172
174 0 423100.3 254882 47240 -1 173
175 0 423051.8 254897.77 47320 -1 174
176 0 423035.06 254895.16 47400 -1 175
177 0 422908.53 255003.53 47480 -1 176
178 0 422691.9 254915.31 47520 -1 177
179 0 422455.6 254973.61 47600 -1 178
180 0 422328.88 254934.97 47680 -1 179
181 0 422127.84 254849.25 47760 -1 180
182 0 422054.12 254835.44 47840 -1 181
183 0 422033.2 254811.38 47920 -1 182
184 0 421982.44 254748.03 47960 -1 183
185 0 422041 254718.6 48040 -1 184
186 0 422073.72 254775.38 48120 -1 185
187 0 422043.25 254826.48 48200 -1 186
188 0 421930.97 254859.27 48280 -1 187
189 0 421861.38 254846.8 48360 -1 188
190 0 421780.6 254853.58 48440 -1 189
191 0 421659.38 254861.78 48520 -1 190
192 0 421555.84 254868.17 48600 -1 191
193 0 421498.25 254877.98 48680 -1 192
194 0 421434.6 254867.44 48760 -1 193
195 0 421349.56 254815.6 48840 -1 194
196 0 421233.22 254856.58 48920 -1 195
197 0 421121.8 254861.31 49000 -1 196
198 0 420917.84 254878.56 49080 -1 197
199 0 420901.62 254876.44 49160 -1 198
200 0 421226.38 254766.06 49240 -1 199
201 0 421191.94 254762.19 49320 -1 200
202 0 421191.84 254738.81 49400 -1 201
203 0 421283.34 254635.61 49480 -1 202
204 0 421317.62 254580.86 49560 -1 203
205 0 421339.06 254527.94 49640 -1 204
206 0 421435.94 254481.5 49720 -1 205
207 0 421410.47 254474.69 49800 -1 206
208 0 421389.53 254414.81 49880 -1 207
209 0 421374.66 254400.2 49920 -1 208
210 0 421590.2 254161.95 50000 -1 209
211 0 421513.2 254208.48 50080 -1 210
212 0 421505.06 254185.5 50120 -1 211
213 0 421477.53 254226.72 50160 -1 212
214 0 421307.72 254297.19 50240 -1 213
215 0 421197.94 254308.73 50320 -1 214
216 0 421121.62 254366.61 50400 -1 215
217 0 421065.97 254383.14 50480 -1 216
218 0 421042.72 254397.94 50560 -1 217
219 0 421033.53 254400.08 50640 -1 218
220 0 421003.62 254403.88 50720 -1 219
221 0 420917.62 254478.19 50840 -1 220
222 0 421267.97 254407.77 50920 -1 221
223 0 421132.8 254399.88 51040 -1 222
224 0 421019.8 254374.86 51120 -1 223
225 0 420900.7 254349.78 51200 -1 224
226 0 420818.88 254296.23 51320 -1 225
227 0 420745.66 254202.64 51440 -1 226
228 0 420680 254162.61 51520 -1 227
229 0 420609.72 254111.66 51600 -1 228
230 0 420566.28 254049.14 51680 -1 229
231 0 420495 254016.56 51760 -1 230
232 0 420381.84 253905.77 51880 -1 231
233 0 420298.3 253838.77 52000 -1 232
234 0 420195.38 253759.55 52120 -1 233
235 0 420121.84 253673.31 52240 -1 234
236 0 420044.84 253607.12 52320 -1 235
237 0 419933.2 253553.5 52440 -1 236
238 0 419849.84 253510.36 52560 -1 237
239 0 419785.38 253477.06 52680 -1 238
240 0 419715.7 253454.75 52800 -1 239
241 0 419665.34 253419.6 52880 -1 240
242 0 419591.38 253406.8 52960 -1 241
243 0 419550.47 253395.6 53040 -1 242
244 0 419511.75 253367.33 53120 -1 243
245 0 419465.66 253382.27 53200 -1 244
246 0 419422.47 253490.47 53280 -1 245
247 0 419298.5 253373.61 53400 -1 246
248 0 419276.38 253263.34 53480 -1 247
249 0 419177.84 253249.31 53560 -1 248
250 0 419133.62 253204.83 53640 -1 249
251 0 419061.34 253157.83 53720 -1 250
252 0 418999.1 253117.84 53800 -1 251
253 0 418868.4 253037.61 53920 -1 252
254 0 418829.88 253021.52 54000 -1 253
255 0 418765.97 252996.08 54080 -1 254
256 0 418705.3 252928.25 54160 -1 255
257 0 418645 252856.83 54280 -1 256
258 0 418606.7 252806.39 54360 -1 257
259 0 418556.97 252771.72 54440 -1 258
260 0 418493.2 252692.81 54520 -1 259
261 0 418445.47 252651.92 54640 -1 260
262 0 418409.53 252601.58 54760 -1 261
263 0 418389.3 252536.02 54880 -1 262
264 0 418393.4 252512.6 55000 -1 263
265 0 418379.88 252472.73 55120 -1 264
266 0 418369.38 252425.89 55240 -1 265
267 0 418342.1 252384.36 55360 -1 266
268 0 418329.7 252380.9 55480 -1 267
269 0 418322 252369.25 55560 -1 268
270 0 418306.47 252294.19 55680 -1 269
271 0 418297.6 252269.53 55800 -1 270
272 0 418261.28 252242.33 55880 -1 271
273 0 418250.03 252217.86 55960 -1 272
274 0 418199.56 252148.64 56040 -1 273
275 0 418164.3 252109.73 56160 -1 274
276 0 418106.12 252009.53 56240 -1 275
277 0 418072.1 251968.02 56320 -1 276
278 0 418028 251926.2 56400 -1 277
279 0 417983.38 251864.84 56480 -1 278
280 0 417956.47 251809.66 56600 -1 279
281 0 417859.53 251710.11 56720 -1 280
282 0 417827.7 251641.55 56840 -1 281
283 0 417818.88 251585.56 56920 -1 282
284 0 417811.56 251565.11 57000 -1 283
285 0 417736.06 251521.75 57080 -1 284
286 0 417676.8 251462.81 57160 -1 285
287 0 417546.4 251147.61 57240 -1 286
288 0 417578.3 251117.02 57320 -1 287
289 0 417576.75 251085.56 57400 -1 288
290 0 417550.9 250955.08 57480 -1 289
291 0 417531.78 250809.75 57600 -1 290
292 0 417526.7 250741.48 57680 -1 291
293 0 417474.1 250638.9 57760 -1 292
294 0 417450.53 250568.69 57840 -1 293
295 0 417404.2 250513.92 57920 -1 294
296 0 417311.56 250433.33 58040 -1 295
297 0 417255.8 250388.53 58120 -1 296
298 0 417195.3 250370.45 58200 -1 297
299 0 417060.66 250322.84 58280 -1 298
300 0 416946.28 250276.33 58360 -1 299
301 0 416815 250212.7 58480 -1 300
302 0 416747.1 250170.38 58600 -1 301
303 0 416659 250129.52 58720 -1 302
304 0 416634.94 250100 58840 -1 303
305 0 416639.5 250072.77 58960 -1 304
306 0 416639.2 250088.81 59040 -1 305
307 0 416623.22 250097.72 59160 -1 306
308 0 416655.88 250094.5 59240 -1 307
309 0 416763.28 250052.58 59320 -1 308
310 0 416830.84 250092.66 59440 -1 309
311 0 416844.28 250121.88 59520 -1 310
312 0 416983.28 250040.48 59600 -1 311
313 0 417146.88 249969.27 59680 -1 312
314 0 417212.16 249862 59760 -1 313
315 0 417234.9 249813.62 59840 -1 314
316 0 417318.7 249760.78 59920 -1 315
317 0 417419 249717.86 60000 -1 316
318 0 417515.56 249678.2 60080 -1 317
319 0 417594.9 249678.72 60120 -1 318
320 0 417665.8 249692.06 60200 -1 319
321 0 417740.62 249696.17 60320 -1 320
322 0 417790.03 249648.95 60440 -1 321
323 0 417828.3 249604.11 60560 -1 322
324 0 417818.8 249521.36 60680 -1 323
325 0 417849.28 249519.34 60800 -1 324
326 0 417815 249451.1 60920 -1 325
327 0 417815.56 249552.98 61000 -1 326
328 0 417826.06 249585.17 61080 -1 327
329 0 417827.62 249488.58 61120 -1 328
330 0 417785.44 249395.48 61240 -1 329
331 0 417778.62 249387.3 61320 -1 330
332 0 417771.1 249360.31 61400 -1 331
333 0 417765.9 249353.36 61480 -1 332
334 0 417767.9 249312.38 61560 -1 333
335 0 417784.75 249268.62 61680 -1 334
336 0 417803.62 249225.61 61760 -1 335
337 0 417903.66 249159.88 61880 -1 336
338 0 417938 249098.36 62000 -1 337
339 0 417906.56 249042.83 62080 -1 338
340 0 417882.03 248997.97 62160 -1 339
341 0 417891.75 248912.17 62240 -1 340
342 0 417919.5 248863.83 62320 -1 341
343 0 417908.6 248777.7 62400 -1 342
344 0 417925 248717.08 62480 -1 343
345 0 417923.7 248650.22 62560 -1 344
346 0 417978.03 248333.89 62680 -1 345
347 0 417991.53 248300.98 62720 -1 346
348 0 417991.22 248252.08 62800 -1 347
349 0 417994.2 248161.92 62920 -1 348
350 0 418015.34 248104.33 63040 -1 349
351 0 418044.25 248048.4 63160 -1 350
352 0 418056.4 248008.72 63280 -1 351
353 0 418075.6 247954.05 63400 -1 352
354 0 418071.3 247884.39 63520 -1 353
355 0 418092.1 247809.3 63640 -1 354
356 0 418217.16 247742.47 63760 -1 355
357 0 418368.03 247682.42 63880 -1 356
358 0 418483.47 247620.6 64000 -1 357
359 0 418587.94 247557.12 64120 -1 358
360 0 418593.06 247511.72 64200 -1 359
361 0 418557 247425.8 64280 -1 360
362 0 418465.6 247343.16 64360 -1 361
363 0 418326.84 246988.38 64400 -1 362
364 0 418246.25 246896.8 64520 -1 363
365 0 418213.7 246855.22 64680 -1 364
366 0 418345.44 246819.86 64800 -1 365
367 0 418448 246776.81 64920 -1 366
368 0 418520.7 246745.47 65040 -1 367
369 0 418589.78 246712.67 65160 -1 368
370 0 418661.28 246673.12 65280 -1 369
371 0 418688.78 246628.94 65400 -1 370
372 0 418730.66 246613.53 65520 -1 371
373 0 418745.6 246578.34 65640 -1 372
374 0 418726.75 246494.12 65760 -1 373
375 0 418738.06 246434.31 65880 -1 374
376 0 418776.22 246403.36 66000 -1 375
377 0 418772 246331.95 66080 -1 376
378 0 418772.78 246240.06 66200 -1 377
379 0 418759.72 246172.53 66280 -1 378
380 0 418747.56 246053.19 66400 -1 379
381 0 418773.5 245976.02 66520 -1 380
382 0 418752.6 245913.83 66640 -1 381
383 0 418734.22 245845.19 66720 -1 382
384 0 418764.9 245766.4 66800 -1 383
385 0 418863.28 245702.44 66880 -1 384
386 0 418959.8 245621.31 67000 -1 385
387 0 419085 245570.56 67120 -1 386
388 0 419193.22 245520.14 67240 -1 387
389 0 419173.4 245459.9 67360 -1 388
390 0 419110.7 245416.8 67480 -1 389
391 0 418993.5 245371.31 67600 -1 390
392 0 418904.2 245319.8 67720 -1 391
393 0 418954.44 245256.12 67840 -1 392
394 0 419016.66 245220.17 67960 -1 393
395 0 419028.2 245229.1 68080 -1 394
396 0 419049.97 245224.9 68200 -1 395
397 0 419077.8 245283.2 68320 -1 396
398 0 419021.84 245539.17 68320 -1 397
399 0 418980.97 245573.36 68240 -1 398
400 0 418944.8 245612.14 68160 -1 399
401 0 419037.44 245504.12 68440 -1 398
402 0 419070.06 245424.11 68560 -1 401
403 0 419076.3 245383.23 68680 -1 402
404 0 419070.34 245343.67 68880 -1 403
405 0 419065.78 245344.02 68960 -1 404
406 0 419101.94 245323.8 69040 -1 405
407 0 419121.56 245324.61 69160 -1 406
408 0 419122.53 245311.86 69280 -1 407
409 0 419193.84 245344.92 69400 -1 408
410 0 419182.03 245336.27 69520 -1 409
411 0 419204.97 245347.92 69600 -1 410
412 0 419217.06 245343.55 69680 -1 411
413 0 419225.88 245339.84 69800 -1 412
414 0 419241.5 245352.31 69880 -1 413
415 0 419260.84 245357.05 70000 -1 414
416 0 419253.88 245399.98 70080 -1 415
417 0 419272.7 245452.3 70160 -1 416
418 0 419256.4 245511.11 70240 -1 417
419 0 419236.25 245563.9 70360 -1 418
420 0 419228.1 245583.98 70480 -1 419
421 0 419244.62 245616.45 70560 -1 420
422 0 419248.25 245635.78 70680 -1 421
423 0 419268.03 245676.4 70800 -1 422
424 0 419247.1 245723.92 70920 -1 423
425 0 419251.56 245776.1 71040 -1 424
426 0 419219.4 245803.52 71160 -1 425
427 0 419218.5 245852.3 71280 -1 426
428 0 419176.3 245908.38 71400 -1 427
429 0 419140.03 245963.75 71520 -1 428
430 0 419123.34 245967.84 71640 -1 429
431 0 419122.7 245910.81 71760 -1 430
432 0 419138.53 245857.25 71880 -1 431
433 0 419146.9 245819.95 72000 -1 432
434 0 419163.8 245833.06 72120 -1 433
435 0 419207.44 245876.1 72240 -1 434
436 0 419214.94 245893.19 72360 -1 435
437 0 419216.56 245891.6 72480 -1 436
438 0 419212.56 245888.61 72600 -1 437
439 0 419212.03 245923.12 72720 -1 438
440 0 419208.4 245926.38 72840 -1 439
441 0 419208.6 245928.23 72920 -1 440
442 0 419207.56 245927.3 73000 -1 441
443 0 419206.44 245928.48 73080 -1 442
444 0 419207.94 245927.06 73160 -1 443
445 0 419203.34 245927.44 73240 -1 444
446 0 419179.28 245925.62 73360 -1 445
447 0 419191.5 245996.77 73480 -1 446
448 0 419176.25 246028.33 73600 -1 447
449 0 419167.7 246048.16 73720 -1 448
450 0 419159.28 246062.78 73840 -1 449
451 0 419163.75 246104.39 73960 -1 450
452 0 419140.34 246151.44 74080 -1 451
453 0 419124.8 246167.78 74200 -1 452
454 0 419119.9 246140.47 74280 -1 453
455 0 419140 246239.64 74320 -1 454
456 0 419142.28 246267 74400 -1 455
457 0 419182.34 246275.5 74480 -1 456
458 0 419222.1 246304.98 74560 -1 457
459 0 419293.22 246355.72 74680 -1 458
460 0 419340.6 246400.19 74760 -1 459
461 0 419406.56 246448.52 74880 -1 460
462 0 419480.94 246477.44 75000 -1 461
463 0 419535.4 246509.39 75080 -1 462
464 0 419583 246536.64 75160 -1 463
465 0 419629.22 246532.03 75240 -1 464
466 0 419674.53 246560.1 75320 -1 465
467 0 419706.66 246561.55 75400 -1 466
468 0 419733.53 246584.86 75480 -1 467
469 0 419784.94 246591.77 75560 -1 468
470 0 419806.8 246616.25 75640 -1 469
471 0 419868.8 246659.8 75720 -1 470
472 0 419918.06 246654.67 75840 -1 471
473 0 419937.2 246703.77 75920 -1 472
474 0 419962.25 246706.86 76000 -1 473
475 0 419973.47 246714.69 76080 -1 474
476 0 420066.94 246735.97 76160 -1 475
477 0 420108.9 246743.42 76280 -1 476
478 0 420134.34 246759.4 76360 -1 477
479 0 420218.2 246768.81 76440 -1 478
480 0 420253.66 246768.33 76520 -1 479
481 0 420296.94 246785.42 76600 -1 480
482 0 420417.88 246815.42 76720 -1 481
483 0 420465.53 246844.84 76840 -1 482
484 0 420550.7 246872.25 76920 -1 483
485 0 420613.6 246886.33 77000 -1 484
486 0 420678.2 246910.7 77080 -1 485
487 0 420801.7 246950.45 77160 -1 486
488 0 420867.06 246966.52 77240 -1 487
489 0 420909.2 246966.02 77320 -1 488
490 0 420966.28 247016.39 77400 -1 489
491 0 420988.72 247023.66 77480 -1 490
492 0 421028.78 247036.05 77560 -1 491
493 0 421114.12 247081.14 77640 -1 492
494 0 421147.7 247097.88 77720 -1 493
495 0 421219.47 247134.12 77800 -1 494
496 0 421272.97 247168.53 77880 -1 495
497 0 421343.22 247201.73 77960 -1 496
498 0 421432.78 247233.6 78040 -1 497
499 0 421571.1 247306.56 78120 -1 498
500 0 421679.78 247390.83 78200 -1 499
501 0 421852.22 247572.78 78280 -1 500
502 0 421939.75 247673.6 78320 -1 501
503 0 421955.12 247775.27 78400 -1 502
504 0 422021.06 247820.3 78480 -1 503
505 0 422028.97 247847.62 78560 -1 504
506 0 422047.75 247883.1 78640 -1 505
507 0 422086.94 247875.92 78720 -1 506
508 0 422116.2 247869.53 78800 -1 507
509 0 422145.97 247863.39 78880 -1 508
510 0 422189.44 247854.94 78960 -1 509
511 0 422241.4 247844.31 79040 -1 510
512 0 422317.5 247842.92 79120 -1 511
513 0 422390 247847.44 79200 -1 512
514 0 422489.97 247895.55 79280 -1 513
515 0 422673.8 247935.08 79360 -1 514
516 0 422822.66 247947.92 79440 -1 515
517 0 422956.4 247967.62 79520 -1 516
518 0 423116.7 247971.4 79600 -1 517
519 0 423248.38 247970.39 79680 -1 518
520 0 423356.6 248002.05 79760 -1 519
521 0 423631.6 248088.6 79960 -1 520
522 0 423708.75 248121.84 80040 -1 521
523 0 423788.56 248136.17 80120 -1 522
524 0 423839.88 248123.52 80200 -1 523
525 0 423931.12 248091.81 80280 -1 524
526 0 423988.47 248075.95 80360 -1 525
527 0 424109.28 248038.47 80440 -1 526
528 0 424207.97 247996.84 80520 -1 527
529 0 424308.9 247955.62 80600 -1 528
530 0 424423.7 247926.75 80680 -1 529
531 0 424458.4 247894.4 80760 -1 530
532 0 424599.66 247866.31 80840 -1 531
533 0 424672.44 247826.58 80920 -1 532
534 0 424783.6 247829.48 81000 -1 533
535 0 424943.97 247791.42 81080 -1 534
536 0 425018.28 247778.23 81160 -1 535
537 0 425175.12 247770.78 81240 -1 536
538 0 425385.5 247786.48 81320 -1 537
539 0 425650.12 247802.97 81440 -1 538
540 0 425749.7 247795.84 81520 -1 539
541 0 425920.62 247827.3 81600 -1 540
542 0 425972.94 247820.36 81680 -1 541
543 0 426133.06 247918.73 81760 -1 542
544 0 426351.44 247967.27 81840 -1 543
545 0 426735.44 248019.19 81840 -1 544
546 0 427052.38 248031.38 81920 -1 545
547 0 427276.38 248055.33 82000 -1 546
548 0 427483.97 248063.56 82080 -1 547
549 0 427639.16 248067.34 82160 -1 548
550 0 427732.62 248090.34 82240 -1 549
551 0 427889.9 248119.1 82320 -1 550
552 0 428241.3 248187.98 82440 -1 551
553 0 428365.53 248211.11 82520 -1 552
554 0 428581.16 248274.4 82600 -1 553
555 0 428804.72 248314.33 82680 -1 554
556 0 429160.12 248431.36 82760 -1 555
557 0 429378.2 248502.92 82840 -1 556
558 0 429764.78 248623.9 82920 -1 557
559 0 430246.75 248739.53 82960 -1 558
560 0 430873.9 248799.62 83000 -1 559
561 0 431545.47 248870.2 83040 -1 560
562 0 431911.28 248898.55 83120 -1 561
563 0 432295.28 248922.5 83120 -1 562
564 0 432770.94 249059.48 83200 -1 563
565 0 433292.5 249201.95 83280 -1 564
566 0 433566.94 249246.28 83360 -1 565
567 0 433854.8 249301.38 83440 -1 566
568 0 434178.62 249393.48 83480 -1 567
569 0 434625.56 249528.5 83520 -1 568
570 0 435223.34 249787.81 83600 -1 569
571 0 435517.9 249914 83720 -1 570
572 0 435632.38 250048.02 83800 -1 571
573 0 436024 250192.6 83880 -1 572
574 0 436085.5 250236 83960 -1 573
575 0 436131.4 250241.19 84000 -1 574
576 0 436179.06 250246.47 84040 -1 575
577 0 436411.3 250271.33 84120 -1 576
578 0 436642.66 250288.62 84200 -1 577
579 0 436899.8 250290.56 84280 -1 578
580 0 436969.25 250553.89 84240 -1 579
581 0 437189.3 250705.83 84240 -1 580
582 0 437175.8 250682.56 84280 -1 581
583 0 436933.66 250141.36 84320 -1 579
584 0 437032.7 250073.86 84400 -1 583
585 0 437100.22 250026.5 84480 -1 584
586 0 437191.03 250010.05 84560 -1 585
587 0 437269.06 249982.38 84640 -1 586
588 0 437388.9 249958.05 84720 -1 587
589 0 437553.9 249973.5 84800 -1 588
590 0 437710.75 249976.23 84880 -1 589
591 0 437930.97 249969.31 84960 -1 590
592 0 438110.7 250073.94 85040 -1 591
593 0 438249.78 250068.14 85120 -1 592
594 0 438374.34 250105.95 85200 -1 593
595 0 438525.72 250102.06 85280 -1 594
596 0 438927.75 250158 85280 -1 595
597 0 439036.06 250142 85360 -1 596
598 0 439140.97 250128.86 85480 -1 597
599 0 439349.66 250129.95 85600 -1 598
600 0 439427.03 250140.22 85640 -1 599
601 0 439388.9 250133.72 85520 -1 600
602 0 439369.84 250129.38 85400 -1 601
603 0 439343.47 250140.61 85320 -1 602
604 0 439331.8 250145.92 85280 -1 603
605 0 439332.47 250145.69 85200 -1 604
606 0 439331.62 250139.55 85120 -1 605
607 0 439503.6 250144.69 85680 -1 600
608 0 439772.03 250118.08 85760 -1 607
609 0 439981.8 250073.48 85840 -1 608
610 0 440322.1 250017.17 85920 -1 609
611 0 440507.66 250017.42 86040 -1 610
612 0 440629.94 249992.66 86160 -1 611
613 0 440656.2 249927.97 86240 -1 612
614 0 440838.84 249792.12 86400 -1 613
615 0 441225.34 249682.36 86400 -1 614
616 0 441732.5 249538.89 86480 -1 615
617 0 442049.1 249435.73 86520 -1 616
618 0 442334.22 249328.81 86560 -1 617
619 0 442625.75 249172.27 86600 -1 618
620 0 443398.8 248947.42 86680 -1 619
621 0 443910.62 248847.78 86720 -1 620
622 0 444640.34 248689.78 86680 -1 621
623 0 444867.9 248621.02 86640 -1 622
624 0 445310.62 248478.34 86600 -1 623
625 0 445648.1 248357 86560 -1 624
626 0 446044.28 248207.56 86560 -1 625
627 0 446994.94 247969.36 86560 -1 626
628 0 447662.22 247650.16 86560 -1 627
629 0 448333.34 247203.22 86480 -1 628
630 0 448705.84 247063.48 86400 -1 629
631 0 448819.25 246903.53 86320 -1 630
632 0 449053.8 246770.23 86200 -1 631
633 0 449091.03 246737.08 86160 -1 632
634 0 449220.97 246673.62 86120 -1 633
635 0 449366.47 246609.33 86080 -1 634
636 0 449946.2 246206.73 86080 -1 635
637 0 450300.16 245925.52 86080 -1 636
638 0 450606.72 245612.73 86120 -1 637
639 0 450936.9 245201.72 86120 -1 638
640 0 451519.12 244675.22 86120 -1 639
641 0 452381.7 243987.45 86160 -1 640
642 0 452355.12 244372.23 86080 -1 641
643 0 452460.03 243839.64 86240 -1 641
644 0 452640.28 243602.28 86320 -1 643
645 0 453130.78 243424.16 86320 -1 644
646 0 453792.53 243218.72 86320 -1 645
647 0 453916.84 243177.44 86240 -1 646
648 0 454018.94 243095.98 86160 -1 647
649 0 454228.8 243000.58 86080 -1 648
650 0 454439.78 242889.3 86000 -1 649
651 0 454643.06 242740.34 85920 -1 650
652 0 455281.44 242510.33 85880 -1 651
653 0 455869.47 242302.2 85880 -1 652
654 0 456307.12 242064 85840 -1 653
655 0 457047.3 242063.88 85840 -1 654
656 0 457652.06 242047.05 85800 -1 655
657 0 457824.6 242047.5 85720 -1 656
658 0 457815.38 241964.64 85640 -1 657
659 0 458152.66 242049.28 85560 -1 658
660 0 458480.7 242221.22 85560 -1 659
661 0 458480.84 242265.95 85480 -1 660
662 0 458713.06 242321.75 85400 -1 661
663 0 458752.84 242386.64 85320 -1 662
664 0 458848.84 242455.97 85240 -1 663
665 0 458950.22 242510.08 85160 -1 664
666 0 459009.94 242547.03 85080 -1 665
667 0 459209.22 242547.48 85000 -1 666
668 0 459260.97 242543.56 84920 -1 667
669 0 459286.3 242623.42 84840 -1 668
670 0 459360.66 242627.11 84760 -1 669
671 0 459384.88 242610.89 84720 -1 670
672 0 459402.4 242621.6 84680 -1 671
673 0 459416.7 242635.97 84640 -1 672
674 0 459533.06 242619.02 84560 -1 673
675 0 459593.5 242591.17 84480 -1 674
676 0 459697.1 242610.27 84400 -1 675
677 0 459689.3 242619.64 84320 -1 676
678 0 459766 242627.34 84240 -1 677
679 0 459765.66 242707.1 84160 -1 678
680 0 459918.53 242742.27 84080 -1 679
681 0 460028.56 242775.55 84000 -1 680
682 0 460197.4 242946.27 83920 -1 681
683 0 459824.8 243107.11 83760 -1 682
684 0 459690.16 243164 83680 -1 683
685 0 459642.56 243274.16 83640 -1 684
686 0 459640.38 243287.5 83600 -1 685
687 0 460192.47 242963.5 84000 -1 682
688 0 460278.38 242974.23 84040 -1 687
689 0 460186.06 243306.4 84120 -1 688
690 0 460184.6 243411.55 84200 -1 689
691 0 460137.44 243503.73 84280 -1 690
692 0 460081.75 243538.97 84360 -1 691
693 0 460058.03 243542.78 84440 -1 692
694 0 459897.72 243406.11 84520 -1 693
695 0 459904.62 243383.05 84600 -1 694
696 0 459953.56 243329.77 84680 -1 695
697 0 459992.56 243279.1 84760 -1 696
698 0 460010.62 243271.31 84840 -1 697
699 0 460008.7 243315.9 84920 -1 698
700 0 460025.9 243327.38 84960 -1 699
701 0 460053.1 243339.73 85040 -1 700
702 0 460066.16 243403.02 85120 -1 701
703 0 460106.38 243407.64 85200 -1 702
704 0 460312.1 242954.88 83800 -1 682
705 0 460555.47 242846.12 83720 -1 704
706 0 460782.78 242715.11 83600 -1 705
707 0 461114.3 242609.95 83440 -1 706
708 0 461562.34 242605.83 83440 -1 707
709 0 462106.4 242601.72 83440 -1 708
710 0 462098.16 242598.69 83400 -1 709
711 0 462674.9 242718.62 83520 -1 710
712 0 462711.38 242718.92 83560 -1 711
713 0 462824.16 242719.88 83680 -1 712
714 0 462851.06 242706.81 83800 -1 713
715 0 462953.03 242679.06 83960 -1 714
716 0 464037.12 242787.14 83960 -1 715
717 0 464663.3 242747.11 83960 -1 716
718 0 464734.5 242768.5 83800 -1 717
719 0 464591.9 242885.52 83680 -1 718
720 0 465087.53 242631.08 83960 -1 717
721 0 465207.7 242495.08 83960 -1 720
722 0 465559.94 242363.02 83960 -1 721
723 0 465872.1 242295 83960 -1 722
724 0 466044.2 242306.97 83960 -1 723
725 0 466364.44 242158.92 83960 -1 724
726 0 466590.34 242023.66 83840 -1 725
727 0 466664 241978.28 83800 -1 726
728 0 467035.9 241838.23 83800 -1 727
729 0 467257.34 241694.83 83840 -1 728
730 0 467330.03 241611.6 83880 -1 729
731 0 467410.53 241556.97 83920 -1 730
732 0 467453.5 241506.72 83960 -1 731
733 0 467444 241457.89 84000 -1 732
734 0 467581.72 241365.73 84040 -1 733
735 0 467662.88 241216.73 84080 -1 734
736 0 467939.38 240883.34 84160 -1 735
737 0 468307.34 240647.38 84160 -1 736
738 0 468417.3 240580.78 84080 -1 737
739 0 468472.3 240625.62 84000 -1 738
740 0 468570.44 240593.55 83920 -1 739
741 0 468628.44 240594.9 83840 -1 740
742 0 468727.78 240583.48 83760 -1 741
743 0 468948.9 240506.53 83680 -1 742
744 0 469058 240516.98 83600 -1 743
745 0 469149.62 240491.05 83520 -1 744
746 0 469407.62 240450.45 83440 -1 745
747 0 469581.12 240372.97 83360 -1 746
748 0 469684.84 240386.38 83280 -1 747
749 0 470073.2 240257.34 83200 -1 748
750 0 470382 240154.12 83120 -1 749
751 0 470632.72 240038.16 83080 -1 750
752 0 470893.22 240008.02 83040 -1 751
753 0 471022.84 239957.03 83000 -1 752
754 0 471148.78 239946.86 82960 -1 753
755 0 471245.88 239893.97 82920 -1 754
756 0 471366.6 239881.23 82880 -1 755
757 0 471507.03 239864.81 82840 -1 756
758 0 471576 239865.69 82800 -1 757
759 0 471648.72 239840.11 82760 -1 758
760 0 471865.38 239837.98 82680 -1 759
761 0 472181.4 239885.31 82600 -1 760
762 0 472407.53 239889.12 82520 -1 761
763 0 472549.9 239857.7 82440 -1 762
764 0 472639.8 239815.28 82360 -1 763
765 0 472869.6 239746.03 82280 -1 764
766 0 472893.06 239698.89 82200 -1 765
767 0 472941.03 239657.34 82120 -1 766
768 0 472968.78 239649.86 82040 -1 767
769 0 473372.4 239549.11 81960 -1 768
770 0 473784.38 239573.11 81960 -1 769
771 0 473606.56 239543.62 81880 -1 770
772 0 473756.56 239560.84 81800 -1 771
773 0 473736.72 239550.72 81720 -1 772
774 0 473757.38 239561.02 81640 -1 773
775 0 473862.5 239590.17 81560 -1 774
776 0 474001.88 239600.3 81480 -1 775
777 0 474120.75 239697.28 81400 -1 776
778 0 474305.34 239725.77 81360 -1 777
779 0 474400.66 239786.22 81280 -1 778
780 0 474470.34 239822.45 81240 -1 779
781 0 474756.5 239895.19 81160 -1 780
782 0 474913.1 239885.3 81080 -1 781
783 0 474996.03 239908.78 81000 -1 782
784 0 475027.75 239917.45 80920 -1 783
785 0 475040.53 239936.98 80880 -1 784
786 0 475152.66 239942.48 80800 -1 785
787 0 475152.62 239940.62 80720 -1 786
788 0 475152.9 239941.61 80640 -1 787
789 0 475171 239952 80600 -1 788
790 0 475188.84 239961.8 80560 -1 789
791 0 475260.84 239953.31 80480 -1 790
792 0 475288.53 239969.14 80400 -1 791
793 0 475289.38 239980.77 80320 -1 792
794 0 475424.78 239921.39 80240 -1 793
795 0 475593.6 239845.12 80160 -1 794
796 0 475804.75 239749.42 80080 -1 795
797 0 475960.4 239693.47 80000 -1 796
798 0 476076.12 239616.84 79920 -1 797
799 0 476201.78 239523.08 79840 -1 798
800 0 476308.72 239508.61 79760 -1 799
801 0 476417.16 239512.98 79680 -1 800
802 0 476516.75 239553.16 79600 -1 801
803 0 476754.53 239620.14 79520 -1 802
804 0 476961.44 239640.8 79440 -1 803
805 0 477188.44 239658.22 79360 -1 804
806 0 477429.06 239656.72 79280 -1 805
807 0 477505.28 239596.78 79200 -1 806
808 0 477620.9 239553.66 79080 -1 807
809 0 477712.9 239544.64 79000 -1 808
810 0 477812.62 239465.14 78880 -1 809
811 0 477933.06 239416.64 78760 -1 810
812 0 478044.6 239415.88 78640 -1 811
813 0 478216.7 239372.31 78600 -1 812
814 0 478310.84 239321.56 78520 -1 813
815 0 478489.1 239300.25 78400 -1 814
816 0 478564.84 239240.52 78320 -1 815
817 0 478632.56 239238.2 78280 -1 816
818 0 478833.47 239241.56 78160 -1 817
819 0 478990.66 239255.72 78080 -1 818
820 0 479108.34 239119.6 78000 -1 819
821 0 479343.3 239126.62 77880 -1 820
822 0 479376.66 239123.33 77840 -1 821
823 0 479444.03 239115.5 77760 -1 822
824 0 479518.78 239087.47 77640 -1 823
825 0 479635.2 239126.94 77520 -1 824
826 0 479558.97 239182.38 77360 -1 825
827 0 479601.34 239171.45 77320 -1 826
828 0 479158.22 239383.9 77320 -1 827
829 0 479095.12 239310.69 77360 -1 828
830 0 479661.4 239145.19 77240 -1 827
831 0 479673.03 239086.97 77120 -1 830
832 0 479692.8 239050.34 76960 -1 831
833 0 479705.1 239007.08 76840 -1 832
834 0 479685.1 238938.22 76680 -1 833
835 0 479572.7 238898.92 76520 -1 834
836 0 479496.4 238822.55 76360 -1 835
837 0 479416.72 238739.33 76200 -1 836
838 0 479378.78 238694.12 76040 -1 837
839 0 479332.56 238631.33 75920 -1 838
840 0 479257.25 238543.77 75760 -1 839
841 0 479280.56 238530.42 75600 -1 840
842 0 479232.84 238507.11 75440 -1 841
843 0 479230 238483.02 75280 -1 842
844 0 479193.72 238460.66 75120 -1 843
845 0 479188.2 238438.86 74960 -1 844
846 0 479240.75 238446.53 74760 -1 845
847 0 479256.5 238426.1 74600 -1 846
848 0 479317 238439.31 74440 -1 847
849 0 479388.12 238475.06 74280 -1 848
850 0 479512.25 238507.28 74120 -1 849
851 0 479600.47 238531.67 73960 -1 850
852 0 479717.25 238530.6 73800 -1 851
853 0 479769.78 238538.83 73640 -1 852
854 0 479809.22 238511.8 73480 -1 853
855 0 479857.66 238494.69 73320 -1 854
856 0 479950.7 238475.02 73160 -1 855
857 0 479995.6 238472.03 73000 -1 856
858 0 480016.84 238510.75 72840 -1 857
859 0 479964.56 238522.97 72640 -1 858
860 0 479953.2 238431.39 72520 -1 859
861 0 480005.28 238394.56 72400 -1 860
862 0 480109.28 238358.36 72280 -1 861
863 0 480207.34 238335.94 72160 -1 862
864 0 480261.34 238366.66 72040 -1 863
865 0 480257.38 238402.11 71920 -1 864
866 0 480257.2 238396.25 71800 -1 865
867 0 480256.72 238374.12 71760 -1 866
868 0 480270 238369 71680 -1 867
869 0 480258 238365 71640 -1 868
870 0 480354 238509 71600 -1 869
871 0 480458 238565 71480 -1 870
872 0 480274 238481 71360 -1 871
873 0 480286 238441 71240 -1 872
874 0 480270 238429 71120 -1 873
875 0 480226 238361 71040 -1 874
876 0 480220 238343 71000 -1 875
877 0 480214 238325 70960 -1 876
878 0 480202 238301 70840 -1 877
879 0 480162 238273 70640 -1 878
880 0 480126 238249 70560 -1 879
881 0 480042 238201 70440 -1 880
882 0 479930 238165 70360 -1 881
883 0 479906 238161 70280 -1 882
884 0 479850 238105 70120 -1 883
885 0 479810 238013 70000 -1 884
886 0 479706 237853 69880 -1 885
887 0 479646 237801 69800 -1 886
888 0 479658 237769 69640 -1 887
889 0 479682 237729 69520 -1 888
890 0 479790 237693 69400 -1 889
891 0 479882 237653 69240 -1 890
892 0 479882 237661 69120 -1 891
893 0 479838 237729 68960 -1 892
894 0 479858 237673 68840 -1 893
895 0 479846 237645 68760 -1 894
896 0 479826 237625 68640 -1 895
897 0 479758 237609 68480 -1 896
898 0 479722 237609 68320 -1 897
899 0 479630 237613 68240 -1 898
900 0 479478 237641 68080 -1 899
901 0 479438 237645 67960 -1 900
902 0 479358 237641 67840 -1 901
903 0 479326 237629 67680 -1 902
904 0 479398 237638 67560 -1 903
905 0 479422 237641 67520 -1 904
906 0 479430 237541 67360 -1 905
907 0 479486 237497 67240 -1 906
908 0 479234 237549 67120 -1 907
909 0 478970 237597 67000 -1 908
910 0 478406 237437 66840 -1 909
911 0 478190 237337 66720 -1 910
912 0 478162 237333 66560 -1 911
913 0 478186 237341 66480 -1 912
914 0 477806 237353 66360 -1 913
915 0 477686 237317 66240 -1 914
916 0 477458 237345 66120 -1 915
917 0 477246 237417 66000 -1 916
918 0 477033.53 237460.75 65920 -1 917
919 0 477102 237457 65800 -1 918
920 0 476586 238153 65800 -1 919
921 0 476534 238215 65760 -1 920
922 0 476482 238277 65720 -1 921
923 0 476286.66 238291.67 65640 -1 922
924 0 476218.66 238295.67 65600 -1 923
925 0 476198.66 238315.67 65520 -1 924
926 0 477090 237393 65720 -1 919
927 0 477038 237425 65600 -1 926
928 0 477098 237449 65520 -1 927
929 0 477150 237465 65440 -1 928
930 0 476802 237761 65360 -1 929
931 0 476850 237757 65200 -1 930
932 0 476614 237469 65080 -1 931
933 0 476598 237433 64960 -1 932
934 0 476494 237385 64880 -1 933
935 0 476330 237177 64760 -1 934
936 0 476354 237069 64600 -1 935
937 0 476170 237029 64440 -1 936
938 0 475838 236881 64320 -1 937
939 0 475598 236785 64160 -1 938
940 0 475442 236593 64000 -1 939
941 0 475230 236513 63880 -1 940
942 0 475158 236441 63760 -1 941
943 0 475014 236409 63680 -1 942
944 0 474906 236389 63520 -1 943
945 0 474694 236353 63440 -1 944
946 0 474534 236349 63240 -1 945
947 0 474586 236337 63120 -1 946
948 0 474338 236253 63000 -1 947
949 0 474150 236229 62880 -1 948
950 0 473638 236133 62760 -1 949
951 0 473194 236069 62600 -1 950
952 0 472810 235989 62480 -1 951
953 0 472142 235781 62320 -1 952
954 0 471974 235701 62200 -1 953
955 0 471828.66 235671.67 62160 -1 954
956 0 471538 235613 62080 -1 955
957 0 471466 235537 61960 -1 956
958 0 471090 235277 61840 -1 957
959 0 470514 235241 61800 -1 958
960 0 470350 235277 61600 -1 959
961 0 470094 235241 61520 -1 960
962 0 469846 235201 61440 -1 961
963 0 469634 235149 61320 -1 962
964 0 469590 235177 61200 -1 963
965 0 469510 235241 61120 -1 964
966 0 469398 235241 61040 -1 965
967 0 469222 235237 60920 -1 966
968 0 469050 235237 60840 -1 967
969 0 468834 234985 60680 -1 968
970 0 468746 234857 60560 -1 969
971 0 468742 234773 60440 -1 970
972 0 468510 234777 60320 -1 971
973 0 468350 234669 60160 -1 972
974 0 468046 234505 60080 -1 973
975 0 467982 234357 59960 -1 974
976 0 467818 234453 59800 -1 975
977 0 467534 234685 59640 -1 976
978 0 467274 234721 59520 -1 977
979 0 467178 234561 59400 -1 978
980 0 466982 234297 59280 -1 979
981 0 466818 234109 59160 -1 980
982 0 466574 233937 59040 -1 981
983 0 466478 233789 58920 -1 982
984 0 466258 233569 58840 -1 983
985 0 466038 233161 58760 -1 984
986 0 465986 232885 58600 -1 985
987 0 465990 232697 58480 -1 986
988 0 466046 232489 58360 -1 987
989 0 465938 232357 58160 -1 988
990 0 465930 232145 58080 -1 989
991 0 465898 232033 57960 -1 990
992 0 465918 232005 57800 -1 991
993 0 465974 231997 57720 -1 992
994 0 465898 231929 57600 -1 993
995 0 465886 231761 57520 -1 994
996 0 465806 231637 57360 -1 995
997 0 465846 231541 57240 -1 996
998 0 465966 231629 57120 -1 997
999 0 465962 231669 57000 -1 998
1000 0 465928.66 231646.33 56960 -1 999
1001 0 465862 231601 56880 -1 1000
1002 0 465878 231549 56800 -1 1001
1003 0 465938 231589 56640 -1 1002
1004 0 465878 231413 56480 -1 1003
1005 0 465843.22 231334.77 56400 -1 1004
1006 0 465798 231225 56320 -1 1005
1007 0 465914 231321 56200 -1 1006
1008 0 465922 231322 56160 -1 1007
1009 0 465946 231325 56040 -1 1008
1010 0 465854 231313 55840 -1 1009
1011 0 465834 231243.67 55800 -1 1010
1012 0 465794 231105 55720 -1 1011
1013 0 465858 230709 55560 -1 1012
1014 0 465864.66 230662.33 55520 -1 1013
1015 0 465871.5 230615.5 55480 -1 1014
1016 0 465878 230569 55440 -1 1015
1017 0 465886 230385 55320 -1 1016
1018 0 465994 229677 55280 -1 1017
1019 0 465870 230469 55200 -1 1018
1020 0 465878 230357 55080 -1 1019
1021 0 466102 230233 54960 -1 1020
1022 0 466118 230261 54800 -1 1021
1023 0 466038 230341 54640 -1 1022
1024 0 466027.34 229614.33 55240 -1 1018
1025 0 466094 229489 55160 -1 1024
1026 0 466142 229369 55040 -1 1025
1027 0 466158 229065 54920 -1 1026
1028 0 465730 228489 54960 -1 1027
1029 0 465594 228033 55000 -1 1028
1030 0 465254 227753 55080 -1 1029
1031 0 465166 227497 55000 -1 1030
1032 0 465042 227137 54920 -1 1031
1033 0 465062 226973 54840 -1 1032
1034 0 465350 226701 54760 -1 1033
1035 0 465286 226557 54640 -1 1034
1036 0 465278 226349 54560 -1 1035
1037 0 465374 226253 54440 -1 1036
1038 0 465362 226132.67 54400 -1 1037
1039 0 465326 225992.67 54280 -1 1038
1040 0 465186 225772.67 54120 -1 1039
1041 0 465119.34 225634.33 54040 -1 1040
1042 0 465402 225320.67 54160 -1 1041
1043 0 465418 225208.67 54280 -1 1042
1044 0 465334 225037 54360 -1 1043
1045 0 465242 224985 54480 -1 1044
1046 0 465206 224893 54600 -1 1045
1047 0 465198 224885 54640 -1 1046
1048 0 465186 224889 54680 -1 1047
1049 0 465086 225564.67 54000 -1 1041
1050 0 465062 225328.67 53880 -1 1049
1051 0 465020.66 225275.67 53840 -1 1050
1052 0 464938 225168.67 53760 -1 1051
1053 0 464850 224980.67 53640 -1 1052
1054 0 464930 224872.67 53520 -1 1053
1055 0 464542 224836.67 53400 -1 1054
1056 0 464506 224868.67 53280 -1 1055
1057 0 464474 224851 53240 -1 1056
1058 0 464442 224833 53200 -1 1057
1059 0 464367.34 224857 53120 -1 1058
1060 0 464330 224869 53080 -1 1059
1061 0 464312.66 224887.67 53040 -1 1060
1062 0 464295.5 224906.5 53000 -1 1061
1063 0 464278 224925 52960 -1 1062
1064 0 464250 224849 52880 -1 1063
1065 0 464218 224849 52760 -1 1064
1066 0 464206 224873 52680 -1 1065
1067 0 464214 224845 52560 -1 1066
1068 0 464126 224754.33 52480 -1 1067
1069 0 464082 224709 52440 -1 1068
1070 0 464066 224521 52320 -1 1069
1071 0 464218 224365 52200 -1 1070
1072 0 464254 224289 52080 -1 1071
1073 0 464234 224217 52000 -1 1072
1074 0 464314 224205 51880 -1 1073
1075 0 463914 224217 51720 -1 1074
1076 0 464542 224297 53200 -1 1059
1077 0 464546 224149 53320 -1 1076
1078 0 464518 224061 53360 -1 1077
1079 0 464526 224009 53400 -1 1078
1080 0 464322 224073 53440 -1 1079
1081 0 464578 224049 53480 -1 1080
1082 0 464690 224021 53560 -1 1081
1083 0 465286 230393 55560 -1 1014
1084 0 465059.34 230385 55640 -1 1083
1085 0 464946 230381 55680 -1 1084
1086 0 464698 230417 55760 -1 1085
1087 0 464642 230337 55840 -1 1086
1088 0 464474 230301 55960 -1 1087
1089 0 467825.88 240889.02 84240 -1 736
1090 0 467848.8 240878.28 84320 -1 1089
1091 0 467805.4 240873.52 84400 -1 1090
1092 0 467834.12 240793.75 84520 -1 1091
1093 0 467361.94 240793.72 84320 -1 1090
1094 0 467089.62 240707.53 84200 -1 1093
1095 0 467000 240497.11 84240 -1 1094
1096 0 466948.66 240417 84320 -1 1095
1097 0 466923.25 240377 84360 -1 1096
1098 0 466881.3 240145.12 84480 -1 1097
1099 0 466790.2 240085.67 84560 -1 1098
1100 0 466529.3 241798.78 83840 -1 726
1101 0 466482.78 241726.86 83880 -1 1100
1102 0 466370.9 241585.84 83880 -1 1101
1103 0 466382.34 241488.12 83880 -1 1102
1104 0 462078.5 242587.1 83320 -1 710
1105 0 462018.94 242582.39 83200 -1 1104
1106 0 462101.7 242491.69 83120 -1 1105
1107 0 462468.88 242335.66 83040 -1 1106
1108 0 462473.03 242331.39 82960 -1 1107
1109 0 462489.28 242302.92 82880 -1 1108
1110 0 462497.38 242258.56 82800 -1 1109
1111 0 462418.03 242174.66 82720 -1 1110
1112 0 462433.4 242050.47 82360 -1 1111
1113 0 462451.22 242081.61 82480 -1 1112
1114 0 462619.16 242061.62 82480 -1 1113
1115 0 462779.06 242001.62 82480 -1 1114
1116 0 462895.03 241909.64 82480 -1 1115
1117 0 462953.88 241708.44 82400 -1 1116
1118 0 462981.47 241674.73 82000 -1 1117
1119 0 463227.7 241394.83 81880 -1 1118
1120 0 463480.78 241418.52 81800 -1 1119
1121 0 463556.72 241246.47 81800 -1 1120
1122 0 463680.72 241190.45 81800 -1 1121
1123 0 462981.78 241710.27 82080 -1 1118
1124 0 462957.5 241726.33 82160 -1 1123
1125 0 462961.34 241754.56 82240 -1 1124
1126 0 462914.9 241590.06 82320 -1 1125
1127 0 462862.9 241337.98 82320 -1 1126
1128 0 462802.97 241045.9 82320 -1 1127
1129 0 462755 240881.88 82320 -1 1128
1130 0 462675.03 240742 82320 -1 1129
1131 0 462607.72 240608.97 82400 -1 1130
1132 0 462549.03 240441.52 82480 -1 1131
1133 0 462504.8 240378.11 82560 -1 1132
1134 0 462424.6 240226.42 82640 -1 1133
1135 0 462381.4 240083.02 82720 -1 1134
1136 0 462373.16 239990.44 82800 -1 1135
1137 0 462353.7 239898.81 82880 -1 1136
1138 0 462315.97 239755.81 82960 -1 1137
1139 0 462296.9 239684.08 83040 -1 1138
1140 0 462266.34 239590.36 83080 -1 1139
1141 0 462225.88 239466.98 83120 -1 1140
1142 0 462118.84 239289.47 83200 -1 1141
1143 0 462107.78 239158.69 83280 -1 1142
1144 0 462091.1 239074.77 83360 -1 1143
1145 0 462057.88 238979.6 83440 -1 1144
1146 0 462055.22 238867.47 83520 -1 1145
1147 0 462078.5 238750.23 83600 -1 1146
1148 0 462139.25 238615.45 83680 -1 1147
1149 0 462162.1 238516.66 83760 -1 1148
1150 0 462230.06 238392.7 83760 -1 1149
1151 0 462352.38 238162.61 83840 -1 1150
1152 0 462428.34 238014.58 83840 -1 1151
1153 0 462520.03 237977.48 83880 -1 1152
1154 0 462707.9 237738.31 83880 -1 1153
1155 0 462859.72 237443.23 83880 -1 1154
1156 0 462878.25 237258.34 83800 -1 1155
1157 0 462625.62 237191.81 83880 -1 1156
1158 0 462950.22 236870.36 83800 -1 1156
1159 0 463030.22 236710.38 83800 -1 1158
1160 0 463082.94 236607.16 83680 -1 1159
1161 0 463178.6 236581.5 83600 -1 1160
1162 0 463271.88 236574.97 83520 -1 1161
1163 0 463355.88 236466.98 83520 -1 1162
1164 0 463458.44 236414.66 83440 -1 1163
1165 0 463583.97 236340.92 83360 -1 1164
1166 0 463658.9 236278.3 83280 -1 1165
1167 0 463775.12 236171 83240 -1 1166
1168 0 464016.3 236006.34 83160 -1 1167
1169 0 464414.22 235814.34 83160 -1 1168
1170 0 464671.06 235682.72 83240 -1 1169
1171 0 464766.97 235661.95 83320 -1 1170
1172 0 464900.8 235619.17 83400 -1 1171
1173 0 465102.72 235546.14 83480 -1 1172
1174 0 465295.84 235518.58 83560 -1 1173
1175 0 465310.3 235469.5 83640 -1 1174
1176 0 465547.44 235406.08 83720 -1 1175
1177 0 466175.47 235190.1 83720 -1 1176
1178 0 466367.53 235070.1 83720 -1 1177
1179 0 466651.56 234890.06 83720 -1 1178
1180 0 466801.6 234742.05 83720 -1 1179
1181 0 467097.78 234650.95 83680 -1 1180
1182 0 467325.72 234578.94 83680 -1 1181
1183 0 467517.7 234490.14 83640 -1 1182
1184 0 467873.6 234342.23 83640 -1 1183
1185 0 468175.62 234265.64 83600 -1 1184
1186 0 468755.34 234142.42 83640 -1 1185
1187 0 469035.25 234074.92 83680 -1 1186
1188 0 469191.72 234006.25 83720 -1 1187
1189 0 469343.75 233999.42 83800 -1 1188
1190 0 469529.9 233985.75 83880 -1 1189
1191 0 469681.34 233950.31 83960 -1 1190
1192 0 469831.56 233942.98 84040 -1 1191
1193 0 469971.5 233953.23 84120 -1 1192
1194 0 470192.8 233887.62 84200 -1 1193
1195 0 470358.8 233850.28 84240 -1 1194
1196 0 470585.44 233810.7 84320 -1 1195
1197 0 470846.62 233740.9 84360 -1 1196
1198 0 471044.3 233701.34 84400 -1 1197
1199 0 471276.28 233705.33 84400 -1 1198
1200 0 471420.28 233737.31 84400 -1 1199
1201 0 471347.4 233886.73 84320 -1 1200
1202 0 471311.12 234052.67 84280 -1 1201
1203 0 471219 234298.42 84240 -1 1202
1204 0 471231.06 234466.42 84240 -1 1203
1205 0 471235.12 234578.42 84240 -1 1204
1206 0 471219 234632.78 84280 -1 1205
1207 0 471199.3 234694.75 84320 -1 1206
1208 0 471176.3 234789.23 84400 -1 1207
1209 0 471067.25 234902.22 84480 -1 1208
1210 0 470708.5 235232.5 84560 -1 1209
1211 0 470554.47 235336.6 84560 -1 1210
1212 0 470523.62 235424.34 84520 -1 1211
1213 0 470580.2 235528.53 84400 -1 1212
1214 0 470412.1 235570.23 84280 -1 1213
1215 0 470046.34 235468.86 84560 -1 1211
1216 0 470045.06 235534.25 84480 -1 1215
1217 0 470027.4 235532.98 84640 -1 1216
1218 0 469974.8 235550.53 84680 -1 1217
1219 0 469982.5 235585.56 84720 -1 1218
1220 0 469956.25 235605.58 84800 -1 1219
1221 0 469963.6 235616.97 84880 -1 1220
1222 0 469979.44 235621.58 84960 -1 1221
1223 0 471576.25 233789.31 84400 -1 1200
1224 0 471804.22 233845.31 84400 -1 1223
1225 0 472117.2 233816.44 84280 -1 1224
1226 0 472183 233798.98 84200 -1 1225
1227 0 472237.78 233793.53 84120 -1 1226
1228 0 472322.1 233763.12 84040 -1 1227
1229 0 472438.5 233673.81 83960 -1 1228
1230 0 472600.75 233566.17 83880 -1 1229
1231 0 472774.44 233637.78 83960 -1 1230
1232 0 473081 233652.25 84000 -1 1231
1233 0 473296.47 233679.17 84040 -1 1232
1234 0 473463.1 233725.84 84080 -1 1233
1235 0 473787.2 233801.77 84080 -1 1234
1236 0 474321.25 233773.69 84080 -1 1235
1237 0 474733.28 233761.61 84080 -1 1236
1238 0 475173.28 233649.56 84080 -1 1237
1239 0 475489.25 233533.53 84080 -1 1238
1240 0 475775.03 233488.77 84160 -1 1239
1241 0 476179.22 233396.66 84160 -1 1240
1242 0 476783.4 233404.55 84160 -1 1241
1243 0 476757.28 233453.4 84080 -1 1242
1244 0 476759 233452.12 84000 -1 1243
1245 0 476886.25 233977.56 83920 -1 1244
1246 0 476992.47 234121.5 83880 -1 1245
1247 0 477076.84 234147.06 83840 -1 1246
1248 0 477382.34 234396.8 83800 -1 1247
1249 0 477642.34 234448.75 83800 -1 1248
1250 0 478138.34 234356.64 83800 -1 1249
1251 0 478384.53 234202.27 83840 -1 1250
1252 0 478649.2 234042.98 83840 -1 1251
1253 0 478888.2 233985.69 83880 -1 1252
1254 0 479124.66 233901.44 83920 -1 1253
1255 0 479460.66 233921.4 83920 -1 1254
1256 0 479968.7 233945.42 83920 -1 1255
1257 0 479825.44 233946.12 84000 -1 1256
1258 0 479888.12 233934.88 84120 -1 1257
1259 0 479965.25 233885.81 84200 -1 1258
1260 0 480307.03 233908.08 83880 -1 1256
1261 0 480649.75 233850.92 83840 -1 1260
1262 0 480673.84 233927.9 83760 -1 1261
1263 0 480760.9 233923.86 83680 -1 1262
1264 0 480957.8 233932.53 83560 -1 1263
1265 0 481079.16 234043.53 83480 -1 1264
1266 0 481234.22 234116.66 83400 -1 1265
1267 0 481346.56 234179.64 83320 -1 1266
1268 0 481440.56 234262.44 83200 -1 1267
1269 0 481521.1 234383.77 83080 -1 1268
1270 0 481599.56 234484.38 82960 -1 1269
1271 0 481730.16 234549.52 82840 -1 1270
1272 0 481756.88 234580.7 82760 -1 1271
1273 0 481724.88 234864.58 82760 -1 1272
1274 0 481592.84 235108.48 82760 -1 1273
1275 0 481577.2 235085.39 82800 -1 1274
1276 0 481840.12 234668.11 82680 -1 1272
1277 0 481936 234716.92 82600 -1 1276
1278 0 481976.62 234753.19 82520 -1 1277
1279 0 482036.6 234772.6 82440 -1 1278
1280 0 482176.56 234893.52 82360 -1 1279
1281 0 482191.9 234916.9 82320 -1 1280
1282 0 482288 234920.52 82200 -1 1281
1283 0 482450.72 235000.66 82120 -1 1282
1284 0 482632.44 235030.97 82040 -1 1283
1285 0 482999.53 234956.4 82000 -1 1284
1286 0 483061.9 234960.69 81960 -1 1285
1287 0 483275.5 234932.36 81880 -1 1286
1288 0 483326.94 235012.02 81800 -1 1287
1289 0 483342.78 235039.88 81720 -1 1288
1290 0 483418.94 235100.33 81640 -1 1289
1291 0 483469.97 235139.16 81560 -1 1290
1292 0 483454.1 235203.94 81520 -1 1291
1293 0 483487.88 235211.33 81400 -1 1292
1294 0 483671.25 235191.97 81280 -1 1293
1295 0 483800.8 235190.44 81200 -1 1294
1296 0 484015.66 235411.06 81160 -1 1295
1297 0 484331.75 235558.88 81160 -1 1296
1298 0 484388.97 235682.78 81080 -1 1297
1299 0 484423.88 235708.53 81000 -1 1298
1300 0 484424.97 235739.1 80920 -1 1299
1301 0 485116.9 236235.08 80920 -1 1300
1302 0 485504.88 236487.08 80920 -1 1301
1303 0 485621.6 236870.62 80880 -1 1302
1304 0 485802.25 237128.08 80800 -1 1303
1305 0 485945.38 237239.89 80760 -1 1304
1306 0 485894.8 237145.28 80720 -1 1305
1307 0 485739.62 237378.52 80160 -1 1306
1308 0 485552.3 237172.62 80000 -1 1307
1309 0 485790.5 237031.86 79920 -1 1308
1310 0 485778.34 236711.4 79760 -1 1309
1311 0 485811.7 236560.61 79520 -1 1310
1312 0 486185.47 237747.66 80760 -1 1305
1313 0 486637.6 238231.36 80760 -1 1312
1314 0 487151.7 238331.23 80760 -1 1313
1315 0 487196.84 238339.1 80920 -1 1314
1316 0 487453.38 238379.69 81120 -1 1315
1317 0 487575.34 238375.75 81240 -1 1316
1318 0 487672.03 238424.05 81360 -1 1317
1319 0 487699.47 238567.53 81480 -1 1318
1320 0 487923.53 239139.39 81480 -1 1319
1321 0 487462.06 239578.67 81520 -1 1320
1322 0 487166.4 239703.16 81520 -1 1321
1323 0 487159.94 239723 81400 -1 1322
1324 0 487140.72 239759.62 81320 -1 1323
1325 0 486991.4 239812.11 81280 -1 1324
1326 0 486750.9 239999.64 81240 -1 1325
1327 0 486847.03 240299.6 81240 -1 1326
1328 0 486751.22 240583.53 81240 -1 1327
1329 0 486563.34 240787.48 81240 -1 1328
1330 0 486175.47 240975.45 81240 -1 1329
1331 0 486020.2 241029.84 81160 -1 1330
1332 0 485971.03 241128.02 81040 -1 1331
1333 0 485917.66 241144 80960 -1 1332
1334 0 485890.78 241152.22 80920 -1 1333
1335 0 485868.38 241160.2 80840 -1 1334
1336 0 485644.97 241203.73 80720 -1 1335
1337 0 485674.66 241218.45 80600 -1 1336
1338 0 485084.66 241108.2 80640 -1 1337
1339 0 484554.78 241306.88 80600 -1 1338
1340 0 484437.03 241289.45 80680 -1 1339
1341 0 484415.06 241285.11 80760 -1 1340
1342 0 484368.34 241309.67 80800 -1 1341
1343 0 484274.56 241358.52 80880 -1 1342
1344 0 484147.97 241440.98 81000 -1 1343
1345 0 484128.5 241460.5 81040 -1 1344
1346 0 484108.78 241479.81 81080 -1 1345
1347 0 483694.84 241447.84 81080 -1 1346
1348 0 483295.72 241529.19 81160 -1 1347
1349 0 482659.62 241591.78 81400 -1 1348
1350 0 482001.47 241679.98 81400 -1 1349
1351 0 482348.4 241501 80760 -1 1350
1352 0 482385.4 241468.1 80480 -1 1351
1353 0 482329.34 241284.23 80240 -1 1352
1354 0 482353.16 241228.48 80080 -1 1353
1355 0 482372.47 241104.16 79920 -1 1354
1356 0 482387 240966.89 79800 -1 1355
1357 0 482400.66 240864.86 79680 -1 1356
1358 0 482212.53 240780.9 79600 -1 1357
1359 0 481887.53 240788.44 79520 -1 1358
1360 0 481488.47 240800.56 79640 -1 1359
1361 0 481371.4 240971.14 79800 -1 1360
1362 0 482101.25 239567.23 79880 -1 1361
1363 0 480760 240971.98 79960 -1 1362
1364 0 480629.03 240966.77 80080 -1 1363
1365 0 480538.12 240986.72 80200 -1 1364
1366 0 480421.44 240989.45 80320 -1 1365
1367 0 480156.3 241011.78 80440 -1 1366
1368 0 480017.16 241025.39 80520 -1 1367
1369 0 479757.66 241080.14 80600 -1 1368
1370 0 479565.4 241056.31 80720 -1 1369
1371 0 479379.94 241085.22 80840 -1 1370
1372 0 479193.6 241120.47 80960 -1 1371
1373 0 479001.2 241188.44 81000 -1 1372
1374 0 478476.84 241526.6 81040 -1 1373
1375 0 478598 241436 80960 -1 1374
1376 0 478606 241444 80880 -1 1375
1377 0 478137 242146.9 81080 -1 1374
1378 0 478130.44 242185.61 81200 -1 1377
1379 0 478157 242171.16 81320 -1 1378
1380 0 478148.9 242280.77 81440 -1 1379
1381 0 478161.22 242292.55 81560 -1 1380
1382 0 478105.6 242352.08 81680 -1 1381
1383 0 478101.56 242325.52 81720 -1 1382
1384 0 477897.12 242293.14 81840 -1 1383
1385 0 477892.56 242256.8 81960 -1 1384
1386 0 478088.56 241956.72 81960 -1 1385
1387 0 478125.84 241980.53 82120 -1 1386
1388 0 478084.66 242021.8 82280 -1 1387
1389 0 478118.22 242005.88 82440 -1 1388
1390 0 477999.1 242055.78 82600 -1 1389
1391 0 477813.72 242101.64 82720 -1 1390
1392 0 477801.2 242132.83 82880 -1 1391
1393 0 478625.2 242725.03 81320 -1 1379
1394 0 478568.88 242629.58 81160 -1 1393
1395 0 481644.72 241928.66 81440 -1 1350
1396 0 481633.34 241908.1 81560 -1 1395
1397 0 481633.28 241909.27 81720 -1 1396
1398 0 481579 241978.33 81800 -1 1397
1399 0 481552.3 242013.11 81840 -1 1398
1400 0 481525 242037 81880 -1 1399
1401 0 481497.62 242060.75 81920 -1 1400
1402 0 481479.4 242084.88 81960 -1 1401
1403 0 481444.97 242138.27 82040 -1 1402
1404 0 481345.12 242200.25 82120 -1 1403
1405 0 481293.22 242232.05 82160 -1 1404
1406 0 481109.56 242275.66 82240 -1 1405
1407 0 483559.7 241515.45 81240 -1 1347
1408 0 483500.9 241601.48 81480 -1 1407
1409 0 483350.94 241685.19 81720 -1 1408
1410 0 483455.88 241696.39 81760 -1 1409
1411 0 486303.9 241035 81400 -1 1330
1412 0 487160.7 239675.73 81240 -1 1324
1413 0 487210.12 239690.2 81160 -1 1412
1414 0 487180.7 239616.28 81040 -1 1413
1415 0 487133 239627.14 80920 -1 1414
1416 0 487096.84 239619.48 80840 -1 1415
1417 0 486980.72 239563.64 80720 -1 1416
1418 0 487191.25 240311.7 81560 -1 1322
1419 0 487091.25 240399.83 81600 -1 1418
1420 0 486591.03 239319.95 81560 -1 1322
1421 0 486232.2 239307.23 81520 -1 1420
1422 0 487457.6 239516.4 81640 -1 1321
1423 0 487467.97 239288.23 81720 -1 1422
1424 0 487276.8 239324.27 81840 -1 1423
1425 0 487243.88 239380.3 81920 -1 1424
1426 0 487167.34 239441.33 82000 -1 1425
1427 0 487129.25 239471.9 82040 -1 1426
1428 0 487104.72 239506.28 82080 -1 1427
1429 0 487052.25 239576.1 82160 -1 1428
1430 0 486990.4 239679.1 82200 -1 1429
1431 0 487941.78 239186.94 81400 -1 1320
1432 0 480883.97 233882.3 83880 -1 1261
1433 0 479998.72 234341.28 83920 -1 1256
1434 0 479981.44 234290.02 84000 -1 1433
1435 0 478057.2 234353.11 83720 -1 1250
1436 0 478065.03 234353.72 83640 -1 1435
1437 0 477181.56 233284.44 84160 -1 1242
1438 0 477765.7 233140.28 84160 -1 1437
1439 0 478257.72 232928.38 84160 -1 1438
1440 0 478697.38 232835.03 84200 -1 1439
1441 0 479195.5 232645.58 84240 -1 1440
1442 0 479603.1 232606.64 84200 -1 1441
1443 0 479791.7 232528.17 84160 -1 1442
1444 0 479932.75 232489.25 84080 -1 1443
1445 0 480079.34 232508.64 84000 -1 1444
1446 0 480294.62 232498.03 83920 -1 1445
1447 0 480457.8 232503.25 83840 -1 1446
1448 0 480669.8 232427.84 83760 -1 1447
1449 0 480801.88 232390.03 83680 -1 1448
1450 0 480896.88 232364.64 83600 -1 1449
1451 0 481019.88 232312.06 83520 -1 1450
1452 0 481179.25 232249.23 83440 -1 1451
1453 0 481285.8 232252.66 83360 -1 1452
1454 0 481386.2 232147.73 83280 -1 1453
1455 0 481591.84 231991.42 83200 -1 1454
1456 0 481735.8 231875.52 83200 -1 1455
1457 0 481975.75 231699.58 83200 -1 1456
1458 0 482227.72 231583.64 83200 -1 1457
1459 0 482530.34 231383.83 83280 -1 1458
1460 0 482978.34 231307.7 83280 -1 1459
1461 0 483057.62 231236.77 83360 -1 1460
1462 0 483042.56 231197.33 83440 -1 1461
1463 0 483032.3 231119.33 83480 -1 1462
1464 0 483095.4 231000 83560 -1 1463
1465 0 483112.12 230748.02 83640 -1 1464
1466 0 483395.94 230460.39 83720 -1 1465
1467 0 483516.38 230383.22 83800 -1 1466
1468 0 483617.2 230314.36 83880 -1 1467
1469 0 484341.12 229921.73 83880 -1 1468
1470 0 484673.06 229789.47 83880 -1 1469
1471 0 484802.2 229745 83920 -1 1470
1472 0 485087.66 229665.44 84000 -1 1471
1473 0 485259.66 229461.47 84000 -1 1472
1474 0 485409.7 229396.03 84080 -1 1473
1475 0 485589.3 229311.7 84160 -1 1474
1476 0 485728.34 229195.61 84280 -1 1475
1477 0 485892.3 229059.64 84280 -1 1476
1478 0 486233.72 228785.69 84320 -1 1477
1479 0 486528.06 228508.27 84400 -1 1478
1480 0 486668.03 228380.22 84400 -1 1479
1481 0 486964.03 228200.16 84400 -1 1480
1482 0 487292.06 228104.08 84400 -1 1481
1483 0 487840.1 227875.95 84400 -1 1482
1484 0 488073.38 227747.42 84480 -1 1483
1485 0 488106 227732.75 84600 -1 1484
1486 0 488129.2 227765.92 84680 -1 1485
1487 0 488557.12 227377.92 84680 -1 1486
1488 0 488673.44 227251.1 84760 -1 1487
1489 0 488851.38 227123.4 84880 -1 1488
1490 0 489055.38 227007.4 84880 -1 1489
1491 0 489231.38 226959.39 84880 -1 1490
1492 0 489447.38 226903.36 84880 -1 1491
1493 0 489583.34 226835.36 84880 -1 1492
1494 0 489774.84 226792.08 84880 -1 1493
1495 0 489890.8 226728.12 84880 -1 1494
1496 0 490215.6 226531.3 84800 -1 1495
1497 0 490327.12 226491.94 84720 -1 1496
1498 0 490399.03 226507.31 84640 -1 1497
1499 0 490619 226351.3 84640 -1 1498
1500 0 490843.2 226290.67 84560 -1 1499
1501 0 491241.2 226138.67 84560 -1 1500
1502 0 491765.2 225914.69 84560 -1 1501
1503 0 492106.25 225791.25 84520 -1 1502
1504 0 492425.3 225739.02 84400 -1 1503
1505 0 492686.28 225679.66 84360 -1 1504
1506 0 492770.4 225707.27 84280 -1 1505
1507 0 493074.34 225599.2 84280 -1 1506
1508 0 493565.5 225406.86 84400 -1 1507
1509 0 493813.7 225322.02 84440 -1 1508
1510 0 494069.94 225222.92 84520 -1 1509
1511 0 494417.12 225098.22 84600 -1 1510
1512 0 494935.78 224862.84 84520 -1 1511
1513 0 495099.56 224858.03 84440 -1 1512
1514 0 495305.9 224835.64 84360 -1 1513
1515 0 495340.44 224866.58 84280 -1 1514
1516 0 495532.1 224923.27 84200 -1 1515
1517 0 495706.16 224809 84240 -1 1516
1518 0 496022.2 224749.03 84240 -1 1517
1519 0 496401.5 224819.5 84160 -1 1518
1520 0 496805.72 224791.05 84120 -1 1519
1521 0 497605.4 224763.08 84120 -1 1520
1522 0 498023.47 224734.33 84080 -1 1521
1523 0 498233.1 224679.12 84120 -1 1522
1524 0 498721.12 224555.4 84160 -1 1523
1525 0 499209.16 224403.25 84160 -1 1524
1526 0 499418.66 224236.72 84240 -1 1525
1527 0 499549.47 224303.28 84320 -1 1526
1528 0 499742.62 224279.6 84360 -1 1527
1529 0 499937.72 224254.3 84400 -1 1528
1530 0 500169.47 224321.97 84440 -1 1529
1531 0 500316.44 224454.3 84480 -1 1530
1532 0 500390.34 224510.28 84520 -1 1531
1533 0 500519.97 224609.95 84560 -1 1532
1534 0 500888 224693.9 84560 -1 1533
1535 0 501000.5 224726.22 84520 -1 1534
1536 0 501216.5 224738.2 84520 -1 1535
1537 0 501376.53 224798.19 84520 -1 1536
1538 0 501613.47 224805.67 84440 -1 1537
1539 0 501925.47 224761.75 84440 -1 1538
1540 0 501984.47 224713.84 84480 -1 1539
1541 0 502326.03 224633.77 84560 -1 1540
1542 0 502417.28 224613.08 84640 -1 1541
1543 0 502464.75 224554.39 84720 -1 1542
1544 0 502561.38 224533.53 84800 -1 1543
1545 0 502598.4 224495.8 84880 -1 1544
1546 0 502666.3 224469.17 84960 -1 1545
1547 0 502768.25 224481.48 85040 -1 1546
1548 0 502983.56 224429.64 85080 -1 1547
1549 0 503171.56 224437.66 85080 -1 1548
1550 0 503447.56 224409.66 85080 -1 1549
1551 0 503931.62 224333.64 85080 -1 1550
1552 0 504108.34 224327.27 85200 -1 1551
1553 0 504414.28 224465.42 85280 -1 1552
1554 0 504690.4 224887.47 85200 -1 1553
1555 0 504713.16 224946 85120 -1 1554
1556 0 504707.8 224973.62 85040 -1 1555
1557 0 504717.12 225081.95 85000 -1 1556
1558 0 504785.16 225486 85120 -1 1557
1559 0 504765.9 225488.12 85200 -1 1558
1560 0 504782.28 225565.12 85280 -1 1559
1561 0 504813.9 225734.48 85360 -1 1560
1562 0 504817.44 225909.86 85440 -1 1561
1563 0 504793.28 225946.02 85520 -1 1562
1564 0 504801.6 225976.88 85600 -1 1563
1565 0 504852.38 226035.2 85680 -1 1564
1566 0 504889.2 226209.34 85760 -1 1565
1567 0 504833.16 226345.36 85760 -1 1566
1568 0 504621.2 226489.38 85760 -1 1567
1569 0 504421.2 226657.42 85760 -1 1568
1570 0 504374.22 226979.45 85680 -1 1569
1571 0 504331.25 227053.56 85600 -1 1570
1572 0 504331.28 227054.44 85520 -1 1571
1573 0 504287.3 227018.33 85440 -1 1572
1574 0 504276 227026.47 85360 -1 1573
1575 0 504220.34 227057.38 85280 -1 1574
1576 0 504224.97 227064.9 85160 -1 1575
1577 0 504296.94 226937.6 85080 -1 1576
1578 0 504280.78 226877.56 85000 -1 1577
1579 0 504253.06 226809.77 84920 -1 1578
1580 0 504247.97 226757.53 84840 -1 1579
1581 0 504111.3 227130.84 85240 -1 1575
1582 0 504215.78 227089.31 85720 -1 1570
1583 0 504155.8 227142.06 85800 -1 1582
1584 0 504155.7 227213.5 85880 -1 1583
1585 0 504119.94 227278.42 85960 -1 1584
1586 0 504107.7 227309.53 85880 -1 1584
1587 0 504043.7 227421.58 85880 -1 1586
1588 0 503991.7 227481.61 85880 -1 1587
1589 0 503979.72 227597.64 85880 -1 1588
1590 0 503851.78 227769.84 85920 -1 1589
1591 0 503663.75 227877.77 85920 -1 1590
1592 0 503595.94 227954.47 85960 -1 1591
1593 0 503306.06 228190.72 86040 -1 1592
1594 0 503109 228304.88 86120 -1 1593
1595 0 503051.75 228398.53 86160 -1 1594
1596 0 502963.72 228549.95 86160 -1 1595
1597 0 502837.47 228623.98 86240 -1 1596
1598 0 502717.4 228747.81 86240 -1 1597
1599 0 502617.34 228811.72 86240 -1 1598
1600 0 502365.16 228827.8 86240 -1 1599
1601 0 502263.84 228874.4 86200 -1 1600
1602 0 502231.3 228914.48 86160 -1 1601
1603 0 502138.78 228989.61 86080 -1 1602
1604 0 502055.78 229052.45 86000 -1 1603
1605 0 501971.28 229105.3 85920 -1 1604
1606 0 501896.2 229181.27 85840 -1 1605
1607 0 501744.9 229305.06 85800 -1 1606
1608 0 501736.2 229237.58 85720 -1 1607
1609 0 501676.84 229242.06 85640 -1 1608
1610 0 501607.44 229250.12 85600 -1 1609
1611 0 501439.88 229319.44 85520 -1 1610
1612 0 501343.47 229321.73 85480 -1 1611
1613 0 501122.62 229327.17 85400 -1 1612
1614 0 500826.16 229430.62 85320 -1 1613
1615 0 500826.25 229510.58 85240 -1 1614
1616 0 500775.03 229506.1 85160 -1 1615
1617 0 500673.72 229550.14 85040 -1 1616
1618 0 500454.22 229642.31 84960 -1 1617
1619 0 500310.5 229854.05 84840 -1 1618
1620 0 500257.6 229983.19 84760 -1 1619
1621 0 500221.53 230019.92 84680 -1 1620
1622 0 500211.75 230068.4 84600 -1 1621
1623 0 500201.3 230100.84 84520 -1 1622
1624 0 500215.88 230169.88 84440 -1 1623
1625 0 500272.3 230155 84400 -1 1624
1626 0 500261.34 230373 84320 -1 1625
1627 0 500256.1 230482.03 84280 -1 1626
1628 0 500246.56 230476.7 84240 -1 1627
1629 0 500235.06 230469.75 84200 -1 1628
1630 0 500174.94 230506.27 84120 -1 1629
1631 0 500168.22 230557.86 84040 -1 1630
1632 0 500143.44 230546.4 83960 -1 1631
1633 0 500143 230543.34 83920 -1 1632
1634 0 500137.62 230543.3 83880 -1 1633
1635 0 500134.47 230546.58 83840 -1 1634
1636 0 500167.94 230615.98 83760 -1 1635
1637 0 500167.72 230690.78 83680 -1 1636
1638 0 500176.53 230706.48 83640 -1 1637
1639 0 500131.25 230802.84 83560 -1 1638
1640 0 500159.3 230724.69 83480 -1 1639
1641 0 500236.53 230722.39 83400 -1 1640
1642 0 500267.75 230766.02 83320 -1 1641
1643 0 500307.53 230801.5 83240 -1 1642
1644 0 500332.38 230865.55 83160 -1 1643
1645 0 500362.84 230898.45 83080 -1 1644
1646 0 500384.16 230909.42 83040 -1 1645
1647 0 500560.22 230969.69 82960 -1 1646
1648 0 500672.2 230970.55 82920 -1 1647
1649 0 500150.53 230790.56 83840 -1 1635
1650 0 504736.8 225185.67 84920 -1 1557
1651 0 504753.7 225233.5 84840 -1 1650
1652 0 504753.03 225288.72 84760 -1 1651
1653 0 504840.38 225605.02 84680 -1 1652
1654 0 504898.62 225680.72 84600 -1 1653
1655 0 504964.12 225925.55 84520 -1 1654
1656 0 505015.16 226006.39 84440 -1 1655
1657 0 505024.12 226091.88 84360 -1 1656
1658 0 504978.44 226153.78 84280 -1 1657
1659 0 504902.75 226205.31 84200 -1 1658
1660 0 504830.7 226249.81 84120 -1 1659
1661 0 504834.9 226336.56 84040 -1 1660
1662 0 504867.12 226376.89 83960 -1 1661
1663 0 505010.22 226478.64 83880 -1 1662
1664 0 505106.16 226637.62 83800 -1 1663
1665 0 505175 226742.61 83720 -1 1664
1666 0 505219.84 226777.28 83640 -1 1665
1667 0 505259.72 226820.97 83560 -1 1666
1668 0 505272.25 226897.34 83480 -1 1667
1669 0 505332.53 226957.84 83400 -1 1668
1670 0 505274.72 227054.36 83320 -1 1669
1671 0 505328.75 227190.28 83320 -1 1670
1672 0 505480.8 227238.28 83320 -1 1671
1673 0 505584.06 227214.28 83360 -1 1672
1674 0 505724.03 227214.25 83360 -1 1673
1675 0 505796.03 227298.31 83360 -1 1674
1676 0 505777.9 227411.23 83320 -1 1675
1677 0 505365.44 227309.64 83240 -1 1671
1678 0 505446.28 227487.69 83200 -1 1677
1679 0 505492.78 227572.53 83160 -1 1678
1680 0 505736.6 227745.5 83080 -1 1679
1681 0 505821.06 227887.73 83000 -1 1680
1682 0 505965.94 228025.47 82920 -1 1681
1683 0 506188.12 228201.84 82840 -1 1682
1684 0 506272.16 228433.89 82840 -1 1683
1685 0 506372.25 228714.19 82800 -1 1684
1686 0 506464.6 229017.4 82760 -1 1685
1687 0 506464.25 229193.6 82800 -1 1686
1688 0 506502.7 229444.77 82880 -1 1687
1689 0 506522.56 229677.19 82960 -1 1688
1690 0 506344.3 230344.73 83040 -1 1689
1691 0 506310.4 230680.73 83040 -1 1690
1692 0 506182.88 231296.62 83040 -1 1691
1693 0 506228.3 230993.81 82960 -1 1692
1694 0 506252.72 230881.19 82880 -1 1693
1695 0 506264.53 230878.3 82840 -1 1694
1696 0 506198.75 230831.98 82800 -1 1695
1697 0 506132.38 230785.42 82760 -1 1696
1698 0 506063.03 230762.2 82680 -1 1697
1699 0 506119.72 230829.77 82600 -1 1698
1700 0 506099 230840.53 82520 -1 1699
1701 0 506434.47 231874.06 83000 -1 1692
1702 0 506560.1 232138.14 82920 -1 1701
1703 0 506658.25 232258.23 82840 -1 1702
1704 0 506714.56 232155.05 83000 -1 1703
1705 0 506780.25 232129.1 83120 -1 1704
1706 0 506830.4 232105.36 83200 -1 1705
1707 0 506954.5 232049.47 83280 -1 1706
1708 0 506927.44 231983.52 83400 -1 1707
1709 0 506953.2 231901.6 83480 -1 1708
1710 0 506970.44 232473.48 82760 -1 1703
1711 0 507096.44 232397.45 82760 -1 1710
1712 0 507256.38 232133.4 82760 -1 1711
1713 0 507436.3 232017.39 82760 -1 1712
1714 0 507660.25 231941.34 82760 -1 1713
1715 0 507936.2 231973.33 82760 -1 1714
1716 0 508109.34 231984.84 82800 -1 1715
1717 0 508425.38 231980.73 82800 -1 1716
1718 0 508739.97 232089.27 82760 -1 1717
1719 0 508935.78 232102.67 82840 -1 1718
1720 0 509078.16 232065.48 82920 -1 1719
1721 0 509167.7 232007.02 83000 -1 1720
1722 0 509171.8 232008.98 83080 -1 1721
1723 0 509171.5 231957.25 83160 -1 1722
1724 0 509200.1 231793.23 83240 -1 1723
1725 0 509440.34 231256.8 83280 -1 1724
1726 0 509524.78 231180.06 83360 -1 1725
1727 0 509624.34 230858.89 83400 -1 1726
1728 0 509692.72 230621.73 83480 -1 1727
1729 0 509690.97 230385.62 83520 -1 1728
1730 0 509770.84 229977.47 83520 -1 1729
1731 0 509842.78 229717.38 83520 -1 1730
1732 0 510394.53 229377.25 83520 -1 1731
1733 0 510361.62 229357.88 83440 -1 1732
1734 0 510101.9 229434.56 83400 -1 1733
1735 0 509839.75 229413.69 83320 -1 1734
1736 0 510383.94 229382.52 83600 -1 1732
1737 0 510336.75 229392.66 83680 -1 1736
1738 0 510459.78 229109.86 83720 -1 1737
1739 0 510459.97 228968.11 83760 -1 1738
1740 0 510535.94 228776.11 83760 -1 1739
1741 0 510592.66 228692.42 83800 -1 1740
1742 0 510586.66 228586.05 83920 -1 1741
1743 0 510663.6 228524.3 83960 -1 1742
1744 0 510739.53 228428.44 84000 -1 1743
1745 0 510867.56 228376.33 83960 -1 1744
1746 0 510899.56 228208.34 83960 -1 1745
1747 0 510919.38 228172.48 84000 -1 1746
1748 0 510999.34 228116.48 84000 -1 1747
1749 0 511001.56 228077.05 84040 -1 1748
1750 0 511059.12 228000.5 84120 -1 1749
1751 0 511147.06 227933.27 84160 -1 1750
1752 0 511175.03 227833.23 84160 -1 1751
1753 0 511263.06 227765.2 84160 -1 1752
1754 0 511499.03 227701.14 84160 -1 1753
1755 0 511749.03 227745.08 84160 -1 1754
1756 0 512001 227789.02 84160 -1 1755
1757 0 512181 227808.97 84160 -1 1756
1758 0 512544.97 227812.84 84160 -1 1757
1759 0 512787.12 227743.2 84200 -1 1758
1760 0 513083.1 227603.11 84200 -1 1759
1761 0 513205.1 227544.84 84280 -1 1760
1762 0 513310.75 227517.95 84360 -1 1761
1763 0 513466.25 227417.58 84440 -1 1762
1764 0 513720.6 227359.39 84520 -1 1763
1765 0 513815.4 227334.72 84600 -1 1764
1766 0 513889.28 227292.03 84680 -1 1765
1767 0 513967.56 227287.44 84760 -1 1766
1768 0 514043.6 227263.62 84840 -1 1767
1769 0 514097.75 227261.25 84920 -1 1768
1770 0 514192.97 227219.97 85000 -1 1769
1771 0 514242.78 227200.03 85080 -1 1770
1772 0 514296.38 227231.88 85160 -1 1771
1773 0 514380.03 227204.92 85240 -1 1772
1774 0 514430.03 227155.89 85320 -1 1773
1775 0 514470.12 227101.64 85400 -1 1774
1776 0 514528.4 227063.9 85480 -1 1775
1777 0 514603.88 226987.22 85560 -1 1776
1778 0 514613.44 226945.08 85640 -1 1777
1779 0 514716.75 226889.12 85720 -1 1778
1780 0 514915.53 226842.27 85800 -1 1779
1781 0 514993.75 226847.61 85880 -1 1780
1782 0 515077.72 226848.92 85960 -1 1781
1783 0 515180 226862.89 86040 -1 1782
1784 0 515297.16 226854.48 86120 -1 1783
1785 0 515383.66 226825.36 86200 -1 1784
1786 0 515479.22 226808.02 86280 -1 1785
1787 0 515637.2 226766 86360 -1 1786
1788 0 515772.8 226727.52 86440 -1 1787
1789 0 515810.28 226708 86520 -1 1788
1790 0 515822 226675.5 86600 -1 1789
1791 0 515913.16 226617.33 86680 -1 1790
1792 0 516001.6 226505.44 86680 -1 1791
1793 0 516151.75 226311.58 86720 -1 1792
1794 0 516197.9 226257.86 86760 -1 1793
1795 0 516277.47 226136.4 86880 -1 1794
1796 0 516245.7 226152.33 86960 -1 1795
1797 0 516360.25 225963.38 87080 -1 1796
1798 0 516564.22 225864.84 87120 -1 1797
1799 0 516583.56 225792.42 87200 -1 1798
1800 0 516644.9 225757.69 87280 -1 1799
1801 0 516713.28 225748.5 87360 -1 1800
1802 0 516801.7 225738 87440 -1 1801
1803 0 516914 225702.23 87440 -1 1802
1804 0 517022.2 225706.8 87440 -1 1803
1805 0 517126.16 225716.16 87560 -1 1804
1806 0 517218.2 225688.42 87560 -1 1805
1807 0 517346.22 225636.7 87560 -1 1806
1808 0 517462.2 225556.7 87560 -1 1807
1809 0 517586.2 225472.7 87560 -1 1808
1810 0 517661.16 225372.19 87640 -1 1809
1811 0 517716.34 225311.92 87680 -1 1810
1812 0 517786.75 225262.9 87760 -1 1811
1813 0 517806.8 225211.16 87840 -1 1812
1814 0 517861.78 225167.88 87920 -1 1813
1815 0 517904.88 225169.12 88000 -1 1814
1816 0 518068.78 225326.78 88000 -1 1815
1817 0 518164.75 225447.81 88000 -1 1816
1818 0 518272.47 225520.25 88000 -1 1817
1819 0 518432.16 225525.72 88000 -1 1818
1820 0 518542.03 225495.03 87880 -1 1819
1821 0 518734.44 225520.61 87880 -1 1820
1822 0 518898.84 225594.28 87880 -1 1821
1823 0 518983.72 225578.83 87920 -1 1822
1824 0 519112.22 225708.27 87920 -1 1823
1825 0 519176.5 225733.19 88000 -1 1824
1826 0 519234.9 225762.19 88040 -1 1825
1827 0 519475.06 225778.11 88160 -1 1826
1828 0 519468.38 225795.81 88240 -1 1827
1829 0 519513.12 225782.05 88320 -1 1828
1830 0 519796.84 225800.55 88320 -1 1829
1831 0 519964.7 225793.89 88320 -1 1830
1832 0 520172.56 225719.14 88320 -1 1831
1833 0 520360.4 225716.64 88320 -1 1832
1834 0 520757.28 225711.72 88400 -1 1833
1835 0 520793.38 225681.3 88440 -1 1834
1836 0 520883.62 225586.2 88520 -1 1835
1837 0 521184.66 225493.86 88520 -1 1836
1838 0 521445.28 225493.62 88520 -1 1837
1839 0 521720.22 225471.81 88480 -1 1838
1840 0 522068.22 225439.4 88480 -1 1839
1841 0 522415.78 225483.38 88480 -1 1840
1842 0 522823.47 225487.69 88480 -1 1841
1843 0 522853.3 225364.31 88600 -1 1842
1844 0 522948.88 225380.08 88680 -1 1843
1845 0 522954.8 225365.89 88720 -1 1844
1846 0 523131.2 225290.73 88800 -1 1845
1847 0 523362.66 225266.81 88800 -1 1846
1848 0 523558.16 225238.86 88800 -1 1847
1849 0 523708.25 225186.53 88720 -1 1848
1850 0 523925.53 225160.42 88720 -1 1849
1851 0 524115.06 225138.56 88720 -1 1850
1852 0 524316.44 225120.61 88720 -1 1851
1853 0 524551.44 225081.34 88680 -1 1852
1854 0 524675.94 224939.05 88640 -1 1853
1855 0 524826.06 224934.86 88560 -1 1854
1856 0 524906.4 224943.55 88480 -1 1855
1857 0 525061.5 224934.17 88400 -1 1856
1858 0 525185.5 224917.4 88320 -1 1857
1859 0 525378 224882.86 88320 -1 1858
1860 0 525514.4 224791.39 88320 -1 1859
1861 0 525646.7 224699.88 88320 -1 1860
1862 0 525704.94 224621.67 88360 -1 1861
1863 0 525748.6 224580.56 88440 -1 1862
1864 0 525823.56 224487.48 88520 -1 1863
1865 0 525927.3 224451.72 88600 -1 1864
1866 0 526101.25 224527.27 88680 -1 1865
1867 0 525992.6 224546.78 88760 -1 1866
1868 0 526108.4 224546.16 88760 -1 1867
1869 0 526291.94 224593.14 88760 -1 1868
1870 0 526479.5 224640.11 88760 -1 1869
1871 0 526651.06 224663.19 88760 -1 1870
1872 0 526882.4 224677.97 88760 -1 1871
1873 0 527105.6 224684.83 88760 -1 1872
1874 0 527251.75 224688.36 88680 -1 1873
1875 0 527287.1 224615.31 88600 -1 1874
1876 0 527413.8 224650.64 88520 -1 1875
1877 0 527545.75 224729.58 88440 -1 1876
1878 0 527716.5 224763.95 88360 -1 1877
1879 0 527804.3 224786.23 88320 -1 1878
1880 0 527873.75 224776.11 88240 -1 1879
1881 0 528005.9 224808.98 88160 -1 1880
1882 0 528249.25 224889.61 88080 -1 1881
1883 0 528375.94 224918.67 88000 -1 1882
1884 0 528524.7 224986.53 87920 -1 1883
1885 0 528657.75 225072.03 87840 -1 1884
1886 0 528841.8 225079.25 87800 -1 1885
1887 0 529057.7 225070.5 87760 -1 1886
1888 0 529323.9 225012.2 87720 -1 1887
1889 0 529432.94 225002.84 87640 -1 1888
1890 0 529873.94 224812 87680 -1 1889
1891 0 530037.7 224760.84 87680 -1 1890
1892 0 530320.94 224708.55 87760 -1 1891
1893 0 530484.9 224754.86 87840 -1 1892
1894 0 530630.94 224721.58 87920 -1 1893
1895 0 530748.1 224730.78 88000 -1 1894
1896 0 530900.25 224755.77 88000 -1 1895
1897 0 531150.7 224792.75 87920 -1 1896
1898 0 531383.56 224801.03 87800 -1 1897
1899 0 531578.25 224769 87720 -1 1898
1900 0 531732.25 224745.28 87640 -1 1899
1901 0 531839.94 224744.58 87560 -1 1900
1902 0 532032.2 224699.72 87480 -1 1901
1903 0 532195.2 224687.42 87400 -1 1902
1904 0 532462.06 224656 87320 -1 1903
1905 0 532629.5 224640.2 87240 -1 1904
1906 0 532745.94 224662.11 87160 -1 1905
1907 0 532780.75 224705.75 87080 -1 1906
1908 0 532877.75 224708.5 87000 -1 1907
1909 0 533052.75 224761.22 86880 -1 1908
1910 0 533167.1 224803.75 86760 -1 1909
1911 0 533222.1 224832.38 86640 -1 1910
1912 0 533279.4 224891.56 86520 -1 1911
1913 0 533394.2 224943.08 86400 -1 1912
1914 0 533533.75 225012.88 86280 -1 1913
1915 0 533604.3 225043.39 86160 -1 1914
1916 0 533676.5 225075.47 86040 -1 1915
1917 0 533768.2 225104.77 85920 -1 1916
1918 0 533912.6 225090.05 85800 -1 1917
1919 0 534025.8 225061.89 85680 -1 1918
1920 0 534148.25 225086.5 85560 -1 1919
1921 0 534252.4 225060.22 85440 -1 1920
1922 0 534312.94 225107.39 85320 -1 1921
1923 0 534353.8 225129.16 85200 -1 1922
1924 0 534388.8 225153.27 85080 -1 1923
1925 0 534443.7 225171.64 84960 -1 1924
1926 0 534500.06 225176.77 84840 -1 1925
1927 0 534541.7 225208.2 84720 -1 1926
1928 0 534568.4 225254.17 84600 -1 1927
1929 0 534649.75 225273.75 84480 -1 1928
1930 0 534713.5 225323.3 84360 -1 1929
1931 0 534792.4 225361.27 84280 -1 1930
1932 0 534874.5 225410.88 84160 -1 1931
1933 0 535025.2 225458.89 84040 -1 1932
1934 0 535218.56 225469.11 83920 -1 1933
1935 0 535444.06 225557.66 83840 -1 1934
1936 0 535528.06 225638.86 83720 -1 1935
1937 0 535699.6 225680.52 83600 -1 1936
1938 0 535875.25 225748.64 83480 -1 1937
1939 0 536029.1 225825.98 83400 -1 1938
1940 0 536159.9 225938.5 83320 -1 1939
1941 0 536258.75 226058.9 83240 -1 1940
1942 0 536374.6 226173.33 83160 -1 1941
1943 0 536478.44 226305.83 83080 -1 1942
1944 0 536787.9 226448.47 83000 -1 1943
1945 0 536970.75 226503.25 82920 -1 1944
1946 0 537016 226553.61 82800 -1 1945
1947 0 537016.94 226559.39 82680 -1 1946
1948 0 537111.56 226604.81 82600 -1 1947
1949 0 537232.6 226642.34 82520 -1 1948
1950 0 537249.1 226688.08 82440 -1 1949
1951 0 537300.9 226733.95 82360 -1 1950
1952 0 537407.5 226786.17 82280 -1 1951
1953 0 537455.5 226882.19 82280 -1 1952
1954 0 537639.56 226886.1 82280 -1 1953
1955 0 537733.94 226923.7 82320 -1 1954
1956 0 538021.94 226931.69 82320 -1 1955
1957 0 538184.56 226922.11 82240 -1 1956
1958 0 538430.75 226928.17 82200 -1 1957
1959 0 538649.6 226837.55 82120 -1 1958
1960 0 538735.2 226813.56 82000 -1 1959
1961 0 538885.06 226792.92 81880 -1 1960
1962 0 539080.75 226771.7 81720 -1 1961
1963 0 539214.3 226784.7 81600 -1 1962
1964 0 539318.06 226818.03 81520 -1 1963
1965 0 539391.75 226820.36 81440 -1 1964
1966 0 539544.56 226845.38 81360 -1 1965
1967 0 539804.75 226841.42 81280 -1 1966
1968 0 540132.06 226901.62 81200 -1 1967
1969 0 540401.75 226929.67 81120 -1 1968
1970 0 540483.44 226938.81 81040 -1 1969
1971 0 540567.5 226979.61 80960 -1 1970
1972 0 540642.2 226984.47 80880 -1 1971
1973 0 540697.56 227009.39 80800 -1 1972
1974 0 540761.5 227013.2 80720 -1 1973
1975 0 540835.1 227013.48 80640 -1 1974
1976 0 540870.7 227018.2 80560 -1 1975
1977 0 540969.1 227021.16 80480 -1 1976
1978 0 541041.7 227046.55 80400 -1 1977
1979 0 541126.06 227049.55 80280 -1 1978
1980 0 541207.1 227057.12 80200 -1 1979
1981 0 541285.2 227057.39 80120 -1 1980
1982 0 541357.44 227048.55 80040 -1 1981
1983 0 541397.2 227033.81 79960 -1 1982
1984 0 541551.56 226952.94 79880 -1 1983
1985 0 541606.8 227013.12 79800 -1 1984
1986 0 541688.7 226998.02 79720 -1 1985
1987 0 541773 227001.4 79640 -1 1986
1988 0 541798.5 227020.05 79560 -1 1987
1989 0 541883.5 227058.64 79480 -1 1988
1990 0 542013.2 227100.27 79400 -1 1989
1991 0 542106.94 227132.3 79320 -1 1990
1992 0 542236 227157.66 79240 -1 1991
1993 0 542330.2 227222.77 79160 -1 1992
1994 0 542459.9 227272.36 79080 -1 1993
1995 0 542523 227313.61 79000 -1 1994
1996 0 542611.75 227366.4 78920 -1 1995
1997 0 542743.7 227425.84 78840 -1 1996
1998 0 542809.8 227505.44 78760 -1 1997
1999 0 542858.8 227559.88 78680 -1 1998
2000 0 542910.06 227602.88 78600 -1 1999
2001 0 542951.8 227649.84 78520 -1 2000
2002 0 543020.9 227690.02 78440 -1 2001
2003 0 543038.06 227718.8 78360 -1 2002
2004 0 543144.6 227709.33 78280 -1 2003
2005 0 543253.7 227778.78 78200 -1 2004
2006 0 543252.3 227839.69 78160 -1 2005
2007 0 543260.7 227966.22 78080 -1 2006
2008 0 543245.1 228055.88 78000 -1 2007
2009 0 543225.25 228130.78 77880 -1 2008
2010 0 543193.9 228193.95 77760 -1 2009
2011 0 543175.75 228239.06 77640 -1 2010
2012 0 543229.3 228268.17 77520 -1 2011
2013 0 543252.5 228312.78 77400 -1 2012
2014 0 543217.3 228350.98 77280 -1 2013
2015 0 543224 228345.52 77160 -1 2014
2016 0 543232.2 228271.77 77040 -1 2015
2017 0 543320.2 228249.31 76960 -1 2016
2018 0 543352.8 228279.9 76840 -1 2017
2019 0 543359.9 228309.38 76720 -1 2018
2020 0 543348.06 228330.16 76640 -1 2019
2021 0 543355.44 228304.62 76520 -1 2020
2022 0 543404.8 228288.86 76400 -1 2021
2023 0 543516.2 228245.66 76280 -1 2022
2024 0 543511.56 228217.16 76160 -1 2023
2025 0 543524.6 228188.94 76080 -1 2024
2026 0 543536.94 228140.06 75960 -1 2025
2027 0 543543.25 228117.86 75880 -1 2026
2028 0 543527.3 228093.03 75760 -1 2027
2029 0 543519.3 228124.45 75680 -1 2028
2030 0 543563.75 228180.39 75560 -1 2029
2031 0 543576.06 228175.75 75440 -1 2030
2032 0 543579.56 228197.45 75360 -1 2031
2033 0 543594.8 228232.23 75280 -1 2032
2034 0 543608.56 228289.06 75160 -1 2033
2035 0 543639.5 228346.92 75080 -1 2034
2036 0 543620.1 228404.95 74960 -1 2035
2037 0 543635.75 228428.95 74840 -1 2036
2038 0 543767.4 228556.23 74760 -1 2037
2039 0 543891.3 228729.44 74680 -1 2038
2040 0 544026.94 228889.61 74680 -1 2039
2041 0 544047.3 228906.77 74600 -1 2040
2042 0 544096.5 229081.1 74520 -1 2041
2043 0 544301.6 229350.81 74440 -1 2042
2044 0 544434.56 229533.1 74360 -1 2043
2045 0 544537.4 229721.2 74280 -1 2044
2046 0 544575.9 229947.52 74240 -1 2045
2047 0 544668.7 230221.23 74160 -1 2046
2048 0 544787.9 230548.31 74080 -1 2047
2049 0 544820.2 230590.33 74000 -1 2048
2050 0 544842.5 230665.14 73920 -1 2049
2051 0 544895.4 230711.14 73840 -1 2050
2052 0 545011.2 230783.31 73760 -1 2051
2053 0 545033.4 230833.14 73680 -1 2052
2054 0 545050.8 230896.31 73600 -1 2053
2055 0 545086.9 230966.5 73520 -1 2054
2056 0 545185.94 231018.1 73440 -1 2055
2057 0 545237.6 231145.27 73360 -1 2056
2058 0 545351.9 231475.16 73280 -1 2057
2059 0 545368.1 231598.8 73200 -1 2058
2060 0 545476.1 231852.34 73120 -1 2059
2061 0 545636.44 232038.27 73040 -1 2060
2062 0 545680.7 232071.58 72960 -1 2061
2063 0 545859.5 232207.55 72880 -1 2062
2064 0 546067.3 232386.1 72840 -1 2063
2065 0 546080.2 232424.47 72800 -1 2064
2066 0 546289.25 232607.89 72720 -1 2065
2067 0 546656.56 232795.56 72720 -1 2066
2068 0 546987.75 232976.95 72760 -1 2067
2069 0 547167.75 233116.97 72760 -1 2068
2070 0 547404.1 233225.08 72640 -1 2069
2071 0 547501.1 233272.73 72560 -1 2070
2072 0 547615.4 233363.05 72480 -1 2071
2073 0 547777.44 233498.12 72400 -1 2072
2074 0 547892.56 233572.97 72320 -1 2073
2075 0 547972.1 233623.52 72240 -1 2074
2076 0 547987.5 233667.66 72160 -1 2075
2077 0 548041.4 233666.95 72080 -1 2076
2078 0 548103.9 233703.22 72000 -1 2077
2079 0 548129.56 233764.73 71920 -1 2078
2080 0 548194.25 233830.52 71840 -1 2079
2081 0 548241.1 233918.56 71760 -1 2080
2082 0 548309.2 233994.36 71680 -1 2081
2083 0 548308.56 234111.52 71600 -1 2082
2084 0 548369.06 234136.86 71520 -1 2083
2085 0 548390.75 234141.89 71440 -1 2084
2086 0 548408 234158.55 71400 -1 2085
2087 0 548440.4 234194.55 71320 -1 2086
2088 0 548504.06 234211.44 71200 -1 2087
2089 0 548504.94 234218.53 71120 -1 2088
2090 0 548511.56 234336.5 71040 -1 2089
2091 0 548687.5 233904.52 71040 -1 2090
2092 0 548711.8 233879.3 70960 -1 2091
2093 0 548760.2 233607.95 70840 -1 2092
2094 0 548743.8 233664.05 70680 -1 2093
2095 0 548707.7 233016.36 70680 -1 2094
2096 0 548739.5 232980.3 70560 -1 2095
2097 0 548904 232704.05 70440 -1 2096
2098 0 549231.7 232069 70360 -1 2097
2099 0 549607.4 231632.2 70360 -1 2098
2100 0 549847.7 231336.75 70360 -1 2099
2101 0 549959.9 230904.58 70280 -1 2100
2102 0 549815.9 230896.27 70320 -1 2101
2103 0 550030.5 230917.47 70160 -1 2101
2104 0 550003 230920.12 70040 -1 2103
2105 0 550113.9 230832.19 69920 -1 2104
2106 0 550238.4 230733.02 69800 -1 2105
2107 0 550475.06 230596.45 69680 -1 2106
2108 0 550563.2 230579.88 69600 -1 2107
2109 0 550642 230585 69520 -1 2108
2110 0 550735.6 230692.17 69400 -1 2109
2111 0 550751.06 230731.73 69280 -1 2110
2112 0 551130.94 230715.66 69280 -1 2111
2113 0 551478.8 230587.64 69280 -1 2112
2114 0 551687.6 230476.02 69240 -1 2113
2115 0 551763.9 230480.55 69120 -1 2114
2116 0 551825.8 230489.31 69040 -1 2115
2117 0 552164.3 230355.44 68960 -1 2116
2118 0 552399.7 230280.3 68880 -1 2117
2119 0 552979.1 230092.4 68880 -1 2118
2120 0 553159.1 230016.36 68880 -1 2119
2121 0 553423.1 229880.3 68880 -1 2120
2122 0 553592.6 229819.44 68960 -1 2121
2123 0 553637.56 229800.9 69040 -1 2122
2124 0 553532.25 229884.39 69120 -1 2123
2125 0 553606.94 229852.66 69200 -1 2124
2126 0 553599.75 229839.97 69240 -1 2125
2127 0 553627.56 229823.84 69320 -1 2126
2128 0 553656.9 229834.36 69360 -1 2127
2129 0 554071.75 229736.45 69360 -1 2128
2130 0 553686.56 229842.75 69400 -1 2128
2131 0 553715.1 229851.3 69440 -1 2130
2132 0 553815.25 229855.2 69480 -1 2131
2133 0 554043.25 229747.17 69480 -1 2132
2134 0 553671.9 230111.86 69240 -1 2126
2135 0 553907.9 230103.83 69240 -1 2134
2136 0 554003.9 230099.83 69240 -1 2135
2137 0 554139.94 230171.77 69240 -1 2136
2138 0 553699.1 229784.22 68880 -1 2121
2139 0 553987.1 229688.16 68880 -1 2138
2140 0 554451.1 229620.03 68880 -1 2139
2141 0 554584.8 229603.42 68960 -1 2140
2142 0 554957.44 229532.72 69040 -1 2141
2143 0 555116.4 229520.16 69120 -1 2142
2144 0 555344.44 229516.12 69120 -1 2143
2145 0 555476.44 229564.12 69120 -1 2144
2146 0 555579.9 229599.7 69240 -1 2145
2147 0 555679.44 229647.97 69320 -1 2146
2148 0 555731.8 229667.55 69400 -1 2147
2149 0 555795.4 229694.9 69480 -1 2148
2150 0 555811.56 229679.42 69560 -1 2149
2151 0 555847.8 229703.4 69640 -1 2150
2152 0 555935.9 229775.67 69680 -1 2151
2153 0 556070.8 229882.84 69760 -1 2152
2154 0 556402.75 230082.88 69760 -1 2153
2155 0 556785 230196 69760 -1 2154
2156 0 557258.5 230256.14 69800 -1 2155
2157 0 557550.7 230226.98 69760 -1 2156
2158 0 557706.7 230254.98 69760 -1 2157
2159 0 557980.06 230359.3 69640 -1 2158
2160 0 558111.7 230415.17 69560 -1 2159
2161 0 558746.06 230662.36 69520 -1 2160
2162 0 558871 230710.16 69440 -1 2161
2163 0 558951.75 230798.92 69320 -1 2162
2164 0 559543.1 231143.12 69200 -1 2163
2165 0 559979.4 231487.02 69200 -1 2164
2166 0 560261.2 231618.42 69120 -1 2165
2167 0 560533.5 231689.44 69040 -1 2166
2168 0 560773.9 231763.03 68960 -1 2167
2169 0 560851.25 231762.69 68920 -1 2168
2170 0 560999.56 231806.11 68840 -1 2169
2171 0 561312.56 231958.9 68760 -1 2170
2172 0 561514.8 232051.11 68720 -1 2171
2173 0 562007.25 232410.95 68640 -1 2172
2174 0 562131.06 232466.39 68560 -1 2173
2175 0 562283.9 232557.97 68480 -1 2174
2176 0 562420.2 232602.62 68400 -1 2175
2177 0 562605 232643.47 68320 -1 2176
2178 0 562766.56 232687.05 68240 -1 2177
2179 0 563042.6 232671.11 68240 -1 2178
2180 0 563278.6 232739.16 68240 -1 2179
2181 0 563363.2 232814.5 68200 -1 2180
2182 0 563751.2 233022.47 68200 -1 2181
2183 0 563955.25 233414.3 68200 -1 2182
2184 0 564020.2 233479.03 68160 -1 2183
2185 0 564168.4 233578.52 68080 -1 2184
2186 0 564238.1 233642.17 68000 -1 2185
2187 0 564446.06 233770.14 68000 -1 2186
2188 0 564881.9 233954.11 68000 -1 2187
2189 0 565019.8 234038.36 67920 -1 2188
2190 0 565127.9 234096.78 67880 -1 2189
2191 0 565332.2 234269.45 67840 -1 2190
2192 0 565679.56 234590.28 67800 -1 2191
2193 0 566007.75 234713.3 67680 -1 2192
2194 0 566287.8 234654.62 67600 -1 2193
2195 0 566705.06 234659.8 67560 -1 2194
2196 0 566900.75 234707.16 67560 -1 2195
2197 0 567132.7 235001 67560 -1 2196
2198 0 567296.7 235235.33 67560 -1 2197
2199 0 567550.9 235409.17 67520 -1 2198
2200 0 567846.44 235495.94 67520 -1 2199
2201 0 568043.8 235518.78 67480 -1 2200
2202 0 568300.7 235556.12 67440 -1 2201
2203 0 568521.4 235652.52 67360 -1 2202
2204 0 568920.9 235784.55 67280 -1 2203
2205 0 569386.7 235923.38 67240 -1 2204
2206 0 569538 236084.75 67160 -1 2205
2207 0 569689.25 236239.84 67080 -1 2206
2208 0 569906.6 236434.39 66960 -1 2207
2209 0 570061.6 236537.86 66880 -1 2208
2210 0 570204.1 236692.8 66800 -1 2209
2211 0 570356.75 236912.56 66640 -1 2210
2212 0 570574.3 237073.6 66600 -1 2211
2213 0 570552.25 237280.75 66640 -1 2212
2214 0 570795.2 237236.19 66560 -1 2212
2215 0 570917 237360.45 66480 -1 2214
2216 0 571189.56 237508.77 66400 -1 2215
2217 0 571269 237590.12 66320 -1 2216
2218 0 571528.44 237763.55 66200 -1 2217
2219 0 571690.7 237819.72 66120 -1 2218
2220 0 571978.6 238039.72 66120 -1 2219
2221 0 572146.1 238186.45 66080 -1 2220
2222 0 572189.6 238231.45 66040 -1 2221
2223 0 572378.56 238187.69 66120 -1 2222
2224 0 572405.94 238178.47 66160 -1 2223
2225 0 572421.75 238180.34 66240 -1 2224
2226 0 572332.3 238146.11 66320 -1 2225
2227 0 572253.25 238076.69 66400 -1 2226
2228 0 572212.9 238039.67 66440 -1 2227
2229 0 572235.1 238022.61 66520 -1 2228
2230 0 572191.6 237976.14 66560 -1 2229
2231 0 572136.5 237908.3 66640 -1 2230
2232 0 572224.4 237874.6 66720 -1 2231
2233 0 572315.75 237826.03 66800 -1 2232
2234 0 572335.44 237738.88 66880 -1 2233
2235 0 572230.8 238272.98 66000 -1 2222
2236 0 572258.3 238416.05 65920 -1 2235
2237 0 572380.4 238580.55 65840 -1 2236
2238 0 572486.6 238772.44 65760 -1 2237
2239 0 572555.1 238862.08 65680 -1 2238
2240 0 572693.25 239059.81 65600 -1 2239
2241 0 572845.8 239280.66 65520 -1 2240
2242 0 572908.75 239332.61 65440 -1 2241
2243 0 573052.94 239477.67 65360 -1 2242
2244 0 573128.9 239520.56 65440 -1 2243
2245 0 573118.56 239505.67 65560 -1 2244
2246 0 573097.2 239511.97 65600 -1 2245
2247 0 573173.4 239560.6 65280 -1 2243
2248 0 573321.94 239581.22 65200 -1 2247
2249 0 573361.6 239631.25 65120 -1 2248
2250 0 573518.7 239677.8 65040 -1 2249
2251 0 573794.75 239683.81 64920 -1 2250
2252 0 573959.06 239821.66 64800 -1 2251
2253 0 574029.3 239955.77 64680 -1 2252
2254 0 574029.2 239961.81 64600 -1 2253
2255 0 574489.3 240208.9 64600 -1 2254
2256 0 574797.2 240236.62 64600 -1 2255
2257 0 575132.56 240266.12 64640 -1 2256
2258 0 575505.7 240311.61 64680 -1 2257
2259 0 575621.7 240407.58 64680 -1 2258
2260 0 575929.3 240435.28 64720 -1 2259
2261 0 576249.4 240531.31 64720 -1 2260
2262 0 576597.56 240751.39 64720 -1 2261
2263 0 577049.7 240903.44 64720 -1 2262
2264 0 577487.7 241015.73 64640 -1 2263
2265 0 577703.56 241132.3 64560 -1 2264
2266 0 577933.3 241158.11 64480 -1 2265
2267 0 578204 241240.78 64400 -1 2266
2268 0 578490.7 241331.75 64320 -1 2267
2269 0 578800.6 241529.55 64240 -1 2268
2270 0 578832.56 241723.73 64120 -1 2269
2271 0 579082.2 241982.84 64040 -1 2270
2272 0 579647.06 242428.53 63920 -1 2271
2273 0 579881.25 242702.11 63800 -1 2272
2274 0 580024.44 242958.33 63680 -1 2273
2275 0 580125.44 243001.94 63600 -1 2274
2276 0 580283.94 243084.5 63520 -1 2275
2277 0 580460.44 243250.3 63400 -1 2276
2278 0 580676.2 243301.42 63320 -1 2277
2279 0 579825.1 242807.11 63920 -1 2273
2280 0 579849.06 242766.55 63960 -1 2279
2281 0 580446.94 242601.53 63920 -1 2272
2282 0 580798.56 242507.58 64000 -1 2281
2283 0 580990.3 242455.86 64080 -1 2282
2284 0 581122.44 242401.3 64160 -1 2283
2285 0 581225.6 242371.42 64240 -1 2284
2286 0 581364.94 242406.67 64320 -1 2285
2287 0 581723.94 242387.19 64400 -1 2286
2288 0 581822.6 242361.39 64480 -1 2287
2289 0 581953.2 242343.89 64560 -1 2288
2290 0 582045.44 242363.02 64640 -1 2289
2291 0 582233.6 242315.44 64720 -1 2290
2292 0 582356.75 242234.5 64800 -1 2291
2293 0 582459.2 242167.12 64920 -1 2292
2294 0 582557.8 242116.8 65000 -1 2293
2295 0 582610 242089 65040 -1 2294
2296 0 582806.6 242028.6 65160 -1 2295
2297 0 583010.3 241896.56 65280 -1 2296
2298 0 583097.8 241836.58 65400 -1 2297
2299 0 583123.75 241783.02 65520 -1 2298
2300 0 583201 241716.77 65600 -1 2299
2301 0 583449 241872.78 65600 -1 2300
2302 0 583810.75 241860.47 65720 -1 2301
2303 0 583887.5 241857.38 65800 -1 2302
2304 0 584227.44 241885.3 65800 -1 2303
2305 0 584347.6 241875.88 65880 -1 2304
2306 0 584459.56 241841.7 65960 -1 2305
2307 0 584531.4 241880.4 66040 -1 2306
2308 0 584576 241846.8 66120 -1 2307
2309 0 584767.8 241819.33 66200 -1 2308
2310 0 584992.06 241786.2 66280 -1 2309
2311 0 585220.9 241787.1 66360 -1 2310
2312 0 585380.7 241814.58 66440 -1 2311
2313 0 585503.25 241857.47 66520 -1 2312
2314 0 585580.6 241910.61 66600 -1 2313
2315 0 585871.7 241970.97 66680 -1 2314
2316 0 586050.94 242043.5 66760 -1 2315
2317 0 586474.94 242318.34 66840 -1 2316
2318 0 586576.25 242303.77 66920 -1 2317
2319 0 586551.75 242264.45 67000 -1 2318
2320 0 586629.6 242248.48 67080 -1 2319
2321 0 586750.06 242409.06 67160 -1 2320
2322 0 586973.06 242753.27 67160 -1 2321
2323 0 587088.5 242916.53 67200 -1 2322
2324 0 587205.25 243063.83 67280 -1 2323
2325 0 587274.25 243142.19 67360 -1 2324
2326 0 587467.1 243286.97 67440 -1 2325
2327 0 587642.1 243589.97 67520 -1 2326
2328 0 587793.44 243796.36 67600 -1 2327
2329 0 587959.9 244113.84 67720 -1 2328
2330 0 588052.75 244239.58 67800 -1 2329
2331 0 588189.5 244468.02 67880 -1 2330
2332 0 588329.3 244579 67960 -1 2331
2333 0 588437.3 244723.38 68040 -1 2332
2334 0 588574 244878.31 68120 -1 2333
2335 0 588677.4 244942.53 68240 -1 2334
2336 0 588729.5 245043.42 68320 -1 2335
2337 0 588770.44 245090.4 68400 -1 2336
2338 0 588857.2 245222.9 68480 -1 2337
2339 0 588917.1 245310.78 68560 -1 2338
2340 0 588985.7 245463.17 68640 -1 2339
2341 0 589137.3 245643.47 68720 -1 2340
2342 0 589177 245675.55 68760 -1 2341
2343 0 589217.25 245706.92 68800 -1 2342
2344 0 589249.8 245770.92 68880 -1 2343
2345 0 589301.44 245882.28 68960 -1 2344
2346 0 589332.8 245959.12 69040 -1 2345
2347 0 589402.56 246079.23 69120 -1 2346
2348 0 589481.3 246139.55 69200 -1 2347
2349 0 589545.75 246222.77 69280 -1 2348
2350 0 589649.44 246338.73 69400 -1 2349
2351 0 589741.8 246470.4 69480 -1 2350
2352 0 589837.7 246674.6 69560 -1 2351
2353 0 589874 246770.08 69640 -1 2352
2354 0 589977.4 246943.38 69760 -1 2353
2355 0 589966.7 247046.95 69840 -1 2354
2356 0 589981.1 247171.22 69920 -1 2355
2357 0 590089.75 247222.66 70000 -1 2356
2358 0 590166.75 247407.03 70080 -1 2357
2359 0 590305.3 247590 70160 -1 2358
2360 0 590462.1 247770.73 70240 -1 2359
2361 0 591114.2 248498.75 70240 -1 2360
2362 0 591213.3 248694 70160 -1 2361
2363 0 591406.75 248751.69 70280 -1 2361
2364 0 591742.4 248995.88 70360 -1 2363
2365 0 591981.7 249127.36 70480 -1 2364
2366 0 592335.5 249314.17 70560 -1 2365
2367 0 592697.6 249583.56 70640 -1 2366
2368 0 593022.9 249958.92 70680 -1 2367
2369 0 593610.94 250426.88 70680 -1 2368
2370 0 593774.75 250502.25 70760 -1 2369
2371 0 593969.44 250672.75 70840 -1 2370
2372 0 594485.9 250911.34 70920 -1 2371
2373 0 594822.2 251078.6 70960 -1 2372
2374 0 595162.5 251278.73 71000 -1 2373
2375 0 595510.1 251554.58 71080 -1 2374
2376 0 595946.1 251770.08 71120 -1 2375
2377 0 596438.4 252034.06 71120 -1 2376
2378 0 596870.56 252238.03 71120 -1 2377
2379 0 597154.7 252390 71120 -1 2378
2380 0 597506.6 252532.97 71040 -1 2379
2381 0 597722.8 252657.48 70960 -1 2380
2382 0 597914.75 252787.45 70880 -1 2381
2383 0 598238.9 252894.44 70800 -1 2382
2384 0 598443.2 253011.34 70720 -1 2383
2385 0 598751.56 253317.95 70640 -1 2384
2386 0 599035.6 253493.88 70640 -1 2385
2387 0 598986.25 253602.58 70440 -1 2386
2388 0 598970.44 253703.56 70360 -1 2387
2389 0 598969.8 253693.97 70320 -1 2388
2390 0 598826.25 253671.16 70200 -1 2389
2391 0 598675 253670.08 70120 -1 2390
2392 0 599243.7 253733.81 70640 -1 2386
2393 0 599503.8 253841.75 70640 -1 2392
2394 0 599694.7 253918.31 70760 -1 2393
2395 0 599759.1 253986.62 70840 -1 2394
2396 0 599881.8 253978.84 70920 -1 2395
2397 0 600042.7 254022.5 71000 -1 2396
2398 0 600190.44 254170.14 71080 -1 2397
2399 0 600499.9 254298.33 71160 -1 2398
2400 0 600699.4 254473.75 71240 -1 2399
2401 0 600747.4 254486.8 71320 -1 2400
2402 0 600821.8 254521.36 71440 -1 2401
2403 0 600959.6 254597.89 71560 -1 2402
2404 0 601130 254699.81 71640 -1 2403
2405 0 601275.75 254778 71720 -1 2404
2406 0 601402.25 254835.38 71800 -1 2405
2407 0 601583.44 254910.42 71880 -1 2406
2408 0 601918.44 255005.88 71960 -1 2407
2409 0 603046.6 255321.67 71960 -1 2408
2410 0 603295.06 255469.31 71920 -1 2409
2411 0 603559.7 255662.45 71840 -1 2410
2412 0 603807.9 255917.02 71760 -1 2411
2413 0 603875.56 256050.28 71680 -1 2412
2414 0 603955.25 256108.28 71600 -1 2413
2415 0 603994.8 256125.47 71520 -1 2414
2416 0 604079.1 256169.17 71400 -1 2415
2417 0 604291.6 256349.3 71280 -1 2416
2418 0 604579.2 256353.27 71200 -1 2417
2419 0 604722.94 256324.94 71120 -1 2418
2420 0 604814.4 256328.08 71040 -1 2419
2421 0 605115.7 256425.88 71000 -1 2420
2422 0 605386.25 256524.16 71040 -1 2421
2423 0 605539.7 256665.67 71000 -1 2422
2424 0 605639.7 256799.98 70960 -1 2423
2425 0 605755.25 256948.7 70880 -1 2424
2426 0 605863.06 257073.05 70800 -1 2425
2427 0 605943.94 257132.9 70720 -1 2426
2428 0 605998.94 257173.33 70640 -1 2427
2429 0 605960.7 257204.28 70560 -1 2428
2430 0 606062.8 257225.31 70480 -1 2429
2431 0 606066.7 257233.55 70400 -1 2430
2432 0 606110.8 257256.86 70320 -1 2431
2433 0 606194.75 257237.56 70240 -1 2432
2434 0 606206.5 257228.14 70160 -1 2433
2435 0 606452.6 257264.3 70560 -1 2429
2436 0 606671.7 257281.17 70520 -1 2435
2437 0 606703.3 257310.23 70440 -1 2436
2438 0 606715.2 257313.61 70360 -1 2437
2439 0 606843.6 257309.12 70280 -1 2438
2440 0 607163.5 257361.17 70200 -1 2439
2441 0 607618 257748.3 70160 -1 2440
2442 0 607954.06 258020.34 70160 -1 2441
2443 0 608240 258188.92 70200 -1 2442
2444 0 608484.06 258256.86 70200 -1 2443
2445 0 608615.9 258400.94 70280 -1 2444
2446 0 608714.56 258476.2 70320 -1 2445
2447 0 607218.44 257433.58 70040 -1 2440
2448 0 607299 257464.77 69960 -1 2447
2449 0 607390.75 257509.17 69880 -1 2448
2450 0 607522.9 257660.66 69800 -1 2449
2451 0 607530.75 257668.95 69640 -1 2450
2452 0 607539.8 257677.3 69600 -1 2451
2453 0 607527 257684.92 69520 -1 2452
2454 0 607507.06 257673.69 69440 -1 2453
2455 0 607514 257674.27 69400 -1 2454
2456 0 607519.44 258041.7 69280 -1 2455
2457 0 607490.94 258098.64 69160 -1 2456
2458 0 607434.1 258245.38 69040 -1 2457
2459 0 607434.6 258425.03 68920 -1 2458
2460 0 607462.7 258500.47 68880 -1 2459
2461 0 607486.94 258576.81 68840 -1 2460
2462 0 607550.9 258626.2 68760 -1 2461
2463 0 607574.94 258616.3 68680 -1 2462
2464 0 607558.9 258625.23 68600 -1 2463
2465 0 607615.4 258658.14 68520 -1 2464
2466 0 607674.75 258725.66 68440 -1 2465
2467 0 607723.44 258817.5 68360 -1 2466
2468 0 607795.8 258868.6 68280 -1 2467
2469 0 607863 258832.11 68200 -1 2468
2470 0 608090.9 259048.69 68120 -1 2469
2471 0 608466.75 258976.72 68120 -1 2470
2472 0 608926.75 258824.64 68120 -1 2471
2473 0 608986.56 258784.05 68240 -1 2472
2474 0 609055.6 258796.48 68320 -1 2473
2475 0 609136.25 258789.17 68400 -1 2474
2476 0 609222.8 258789.02 68480 -1 2475
2477 0 609239 258810.69 68560 -1 2476
2478 0 609254.7 258789.1 68600 -1 2477
2479 0 608991.7 258841.33 68360 -1 2473
2480 0 608938.9 258809.67 68440 -1 2479
2481 0 608974.9 258813.03 68480 -1 2480
2482 0 608166.94 259216.66 68120 -1 2470
2483 0 608163.3 259220.7 68040 -1 2482
2484 0 608168.3 259272.58 67960 -1 2483
2485 0 608179.1 259316.56 67920 -1 2484
2486 0 608371.25 259516.73 68040 -1 2482
2487 0 608512.3 259904.47 67960 -1 2486
2488 0 608672.25 260040.42 67960 -1 2487
2489 0 608683.25 260048.03 67920 -1 2488
2490 0 608743.06 260148.86 67760 -1 2489
2491 0 609009.4 260437.12 67640 -1 2490
2492 0 609095.3 260496.42 67560 -1 2491
2493 0 609176.2 260589.78 67480 -1 2492
2494 0 609158.1 260634.83 67400 -1 2493
2495 0 609219.3 260681.03 67280 -1 2494
2496 0 609263.8 260808.67 67200 -1 2495
2497 0 609340.6 260946.31 67120 -1 2496
2498 0 609438.1 261098.75 67040 -1 2497
2499 0 609651.44 261349.75 66960 -1 2498
2500 0 609767.75 261520.98 66880 -1 2499
2501 0 609888.8 261707.55 66800 -1 2500
2502 0 610416.7 261835.48 66800 -1 2501
2503 0 610992.56 261987.4 66800 -1 2502
2504 0 611317.06 262146.6 66720 -1 2503
2505 0 611817.06 262230.56 66720 -1 2504
2506 0 612417.06 262386.53 66720 -1 2505
2507 0 612417.5 262255.22 66840 -1 2506
2508 0 612368.06 262011.56 66960 -1 2507
2509 0 612374.3 261955.02 67000 -1 2508
2510 0 611278.4 262234.06 66600 -1 2504
2511 0 611282.25 262235.6 66520 -1 2510
2512 0 611416.9 262232.22 66440 -1 2511
2513 0 611469.4 262197.1 66400 -1 2512
2514 0 610414.56 261911.83 66680 -1 2502
2515 0 610414.06 261913.22 66640 -1 2514
2516 0 607503.4 257613.52 69280 -1 2455
2517 0 607498.94 257593.12 69200 -1 2516
2518 0 607522.7 257346.45 69120 -1 2517
2519 0 607602.6 257360.42 69000 -1 2518
2520 0 607720.3 257516.33 68880 -1 2519
2521 0 607818.8 257574 68760 -1 2520
2522 0 582789.06 241584.75 65600 -1 2300
2523 0 575095 240314 64520 -1 2257
2524 0 575167 240510 64440 -1 2523
2525 0 575007 240810 64400 -1 2524
2526 0 574991 241042 64320 -1 2525
2527 0 574899 241258 64240 -1 2526
2528 0 574767 241450 64160 -1 2527
2529 0 574691 241570 64080 -1 2528
2530 0 574619 241826 64000 -1 2529
2531 0 510386.75 228653.94 83920 -1 1742
2532 0 510263.97 228898.28 83880 -1 2531
2533 0 510095.9 228942.36 83880 -1 2532
2534 0 504527.12 226473.08 83960 -1 1662
2535 0 504355.1 226489.2 83960 -1 2534
2536 0 504255.1 226509.25 83960 -1 2535
2537 0 504158.34 226456.89 83920 -1 2536
2538 0 504082.3 226438.08 83880 -1 2537
2539 0 504026.3 226513.5 83800 -1 2538
2540 0 504027.22 226530.9 83720 -1 2539
2541 0 504047.5 226572.6 83640 -1 2540
2542 0 484236.2 230015.05 83800 -1 1469
2543 0 484211.78 230092.05 83760 -1 2542
2544 0 483370.4 231423.7 83280 -1 1460
2545 0 464414.7 235806.22 83040 -1 1169
2546 0 464414.44 235806.92 82920 -1 2545
2547 0 464417.22 235814.58 82800 -1 2546
2548 0 464327.34 235875.33 82720 -1 2547
2549 0 464350.16 235914.22 82640 -1 2548
2550 0 464434.56 235922.53 82520 -1 2549
2551 0 464474.47 235926.48 82440 -1 2550
2552 0 464477 235990.92 82360 -1 2551
2553 0 464509.78 235966.55 82280 -1 2552
2554 0 464513.8 235966.55 82200 -1 2553
2555 0 464542.03 235986.39 82120 -1 2554
2556 0 464525.34 236062.48 82040 -1 2555
2557 0 464538.28 236102.45 81960 -1 2556
2558 0 464556.28 236164.61 81880 -1 2557
2559 0 464589.28 236178.33 81800 -1 2558
2560 0 464607.75 236241.92 81720 -1 2559
2561 0 464626 236273.89 81640 -1 2560
2562 0 464614.66 236333.97 81560 -1 2561
2563 0 464591.53 236378.17 81480 -1 2562
2564 0 464584.66 236405.2 81400 -1 2563
2565 0 464563.16 236522.78 81320 -1 2564
2566 0 464535.16 236590.47 81240 -1 2565
2567 0 464473.72 236678.12 81160 -1 2566
2568 0 464415.84 236870.7 81080 -1 2567
2569 0 464407.44 236923.61 81000 -1 2568
2570 0 464389.44 236962.52 80920 -1 2569
2571 0 464336.8 237017.73 80840 -1 2570
2572 0 464297.56 237070.64 80760 -1 2571
2573 0 464241.3 237217.17 80680 -1 2572
2574 0 464240.56 237333.48 80600 -1 2573
2575 0 464203.22 237507.03 80520 -1 2574
2576 0 464171.1 237607.77 80440 -1 2575
2577 0 464148.56 237730.3 80360 -1 2576
2578 0 464138.6 237818.8 80280 -1 2577
2579 0 464137.8 237911.39 80200 -1 2578
2580 0 464127.38 237954.12 80160 -1 2579
2581 0 464102.22 237965.8 80080 -1 2580
2582 0 464110.25 238022.23 80000 -1 2581
2583 0 464114.88 238050.42 79920 -1 2582
2584 0 465412.28 236411.11 79880 -1 2583
2585 0 464059.38 238096.34 79840 -1 2584
2586 0 464002 238210.8 79760 -1 2585
2587 0 463993.47 238217.69 79680 -1 2586
2588 0 463983.28 238258.47 79600 -1 2587
2589 0 463979.03 238270.97 79520 -1 2588
2590 0 464007.03 238242.17 79440 -1 2589
2591 0 463996.03 238245.78 79360 -1 2590
2592 0 464018.94 238147.23 79280 -1 2591
2593 0 458908.88 242751.95 85240 -1 664
2594 0 459020.9 242795.95 85240 -1 2593
2595 0 458976.2 242811.03 85280 -1 2594
2596 0 452559.16 244226.36 86000 -1 641
2597 0 452770 244411.03 85960 -1 2596
2598 0 452921.66 244594.02 85920 -1 2597
2599 0 453073.66 244749.69 85920 -1 2598
2600 0 453173.9 244728.56 85840 -1 2599
2601 0 453214.28 244699.2 85760 -1 2600
2602 0 453173 244654.62 85680 -1 2601
2603 0 453157.56 244594.8 85600 -1 2602
2604 0 453128.53 244575.69 85560 -1 2603
2605 0 452853.7 244122.83 85920 -1 2596
2606 0 453069.9 244010.92 85880 -1 2605
2607 0 453225.78 243932.62 85840 -1 2606
2608 0 453287.3 243908.11 85800 -1 2607
2609 0 453362.62 243855.3 85720 -1 2608
2610 0 453294.7 243772.17 85640 -1 2609
2611 0 453344.44 243687.81 85560 -1 2610
2612 0 453300.8 243676.2 85520 -1 2611
2613 0 451220.06 245074.73 85960 -1 639
2614 0 451224.34 245005.08 85840 -1 2613
2615 0 451298 244919.84 85720 -1 2614
2616 0 451296.38 244848.69 85640 -1 2615
2617 0 450607.06 245695.61 86000 -1 638
2618 0 450701.78 245644.45 85920 -1 2617
2619 0 449193.56 246685.48 86000 -1 634
2620 0 442276.25 249338.55 86440 -1 618
2621 0 442238.94 249335.39 86360 -1 2620
2622 0 442174.84 249404.64 86280 -1 2621
2623 0 442043.06 249474.6 86200 -1 2622
2624 0 441771.97 249518.94 86120 -1 2623
2625 0 441729.84 249513.17 86040 -1 2624
2626 0 441723.94 249457.48 85960 -1 2625
2627 0 441723.47 249457.69 85880 -1 2626
2628 0 441752.28 249401.61 85800 -1 2627
2629 0 442077.75 249286.31 85760 -1 2628
2630 0 442107.56 249216.05 85680 -1 2629
2631 0 442085.72 249212.23 85600 -1 2630
2632 0 442084.34 249192.14 85560 -1 2631
2633 0 436434.3 250536.86 84000 -1 575
2634 0 436662.16 250896.53 84000 -1 2633
2635 0 436763.75 250995.47 83880 -1 2634
2636 0 436858.25 251108.6 83800 -1 2635
2637 0 436945.44 251217.2 83720 -1 2636
2638 0 436950.4 251185.34 83640 -1 2637
2639 0 436941.28 251179.42 83600 -1 2638
2640 0 436902.44 251179.38 83520 -1 2639
2641 0 436806.34 251189.84 83440 -1 2640
2642 0 436774.03 251235.03 83400 -1 2641
2643 0 436741.66 251281.66 83360 -1 2642
2644 0 436708 251311.5 83320 -1 2643
2645 0 436674.28 251341.28 83280 -1 2644
2646 0 436663.66 251354.36 83200 -1 2645
2647 0 436643.34 251348.8 83120 -1 2646
2648 0 436594.34 251357.66 83040 -1 2647
2649 0 436578.38 251400.75 82960 -1 2648
2650 0 436578.5 251410.03 82880 -1 2649
2651 0 436571.34 251417.39 82800 -1 2650
2652 0 436541.84 251418.47 82720 -1 2651
2653 0 436490 251482.1 82680 -1 2652
2654 0 436445.88 251485.89 82640 -1 2653
2655 0 436386.22 251518.55 82600 -1 2654
2656 0 436338.75 251472.02 82560 -1 2655
2657 0 436294.78 251465.1 82520 -1 2656
2658 0 436234.75 251542.72 82440 -1 2657
2659 0 436261.12 251626.14 82360 -1 2658
2660 0 436218.4 251702.27 82280 -1 2659
2661 0 436101.6 251769.97 82200 -1 2660
2662 0 435934.25 251822.1 82120 -1 2661
2663 0 435534.16 251958.25 82120 -1 2662
2664 0 435329.3 252112.42 82040 -1 2663
2665 0 435352.47 252220.4 81920 -1 2664
2666 0 435304.78 252271.47 81840 -1 2665
2667 0 435313 252331.67 81760 -1 2666
2668 0 435201.06 252378.77 81720 -1 2667
2669 0 435288.25 252451.03 81600 -1 2668
2670 0 435385.1 252528.03 81520 -1 2669
2671 0 435521.16 252595.02 81400 -1 2670
2672 0 435609.12 252691.06 81280 -1 2671
2673 0 435941.25 252727 81280 -1 2672
2674 0 435937.62 252759.56 81200 -1 2673
2675 0 435981.06 252799.89 81080 -1 2674
2676 0 435905.16 252840.73 80960 -1 2675
2677 0 435912.22 252884.67 80840 -1 2676
2678 0 435772.06 252859.44 80720 -1 2677
2679 0 435323.34 251764.22 82240 -1 2663
2680 0 435323.03 251628.69 82320 -1 2679
2681 0 435335.84 251569.36 82440 -1 2680
2682 0 435311.06 251540.56 82520 -1 2681
2683 0 423107.1 256233.03 44560 -1 143
