# Supplementary material for: Connectomics Analysis Reveals First-, Second-, and Third-Order Thermosensory and Hygrosensory Neurons in the Adult Drosophila Brain
Source: Curr Biol. 2020 Aug 17;30(16):3167–3182.e4. doi: 10.1016/j.cub.2020.06.028 (PMC7443704; doi:10.1016/j.cub.2020.06.028)
Supplement: Data S1. Skeletons and Meshes, Related to STAR Methods — marin2020-skeletons contains files describing the morphology of each neuron in this study (in FAFB14 space, .swc format). glomeruli_meshes contains the glomerular meshes (in FAFB14 space, .stl format). neuropil_meshes contains the glomerular meshes (in FAFB14 space, .stl format). [file mmc5.zip › VP_SI/marin2020-skeletons/8875932.swc]

# SWC format file
# based on specifications at http://www.neuronland.org/NLMorphologyConverter/MorphologyFormats/SWC/Spec.html
# Created by nat::write.neuron.swc
# PointNo Label X Y Z Radius Parent 
1 0 616687 89805 136960 2181 -1
2 0 616715 89961 137360 303 1
3 0 616863 89909 137720 304 2
4 0 616879 89821 138000 331 3
5 0 616955 90081 138280 224 4
6 0 617131 90169 138520 128 5
7 0 617107 90417 138760 164 6
8 0 617391 91077 138960 164 7
9 0 617815 92653 139040 -1 8
10 0 617943 92893 139200 -1 9
11 0 618019 93161 139320 -1 10
12 0 618091 93305 139440 -1 11
13 0 618147 93409 139600 -1 12
14 0 618219 93465 139720 -1 13
15 0 618331 93561 139840 -1 14
16 0 618411 93617 139960 -1 15
17 0 618499 93753 140080 -1 16
18 0 618619 93769 140240 -1 17
19 0 618771 93993 140360 -1 18
20 0 618987 94209 140480 -1 19
21 0 619123 94353 140640 -1 20
22 0 619195 94417 140800 -1 21
23 0 619307 94561 140960 -1 22
24 0 619467 94713 141080 -1 23
25 0 619587 94793 141240 -1 24
26 0 619771 94905 141400 -1 25
27 0 619795 94985 141560 -1 26
28 0 619971 95033 141720 -1 27
29 0 620087 95173 141880 -1 28
30 0 620111 95261 142000 -1 29
31 0 620151 95437 142120 -1 30
32 0 620243 95689 142240 -1 31
33 0 620315 95873 142400 -1 32
34 0 620403 95977 142520 -1 33
35 0 620555 96257 142680 -1 34
36 0 620691 96465 142840 -1 35
37 0 620739 96633 142960 -1 36
38 0 620883 96913 143080 -1 37
39 0 621011 97233 143200 -1 38
40 0 621051 97489 143320 -1 39
41 0 621091 97785 143440 -1 40
42 0 621207 97813 143600 -1 41
43 0 621255 97901 143720 -1 42
44 0 621351 97989 143960 -1 43
45 0 621415 98173 144080 -1 44
46 0 621591 98437 144200 -1 45
47 0 621703 98629 144320 -1 46
48 0 621799 98829 144480 -1 47
49 0 621799 98925 144600 -1 48
50 0 621911 99061 144720 -1 49
51 0 621919 99205 144840 -1 50
52 0 622007 99381 144920 -1 51
53 0 622063 99605 145000 -1 52
54 0 622143 99837 145080 -1 53
55 0 622227 100201 145200 -1 54
56 0 622271 100397 145280 -1 55
57 0 622295 100525 145360 -1 56
58 0 622335 100673 145440 -1 57
59 0 622447 100893 145520 32 58
60 0 622525 101083 145600 32 59
61 0 622621 101259 145680 32 60
62 0 622697 101475 145800 32 61
63 0 622797 101667 145920 32 62
64 0 622937 101863 146040 120 63
65 0 623067 102057 146160 128 64
66 0 623123 102121 146240 86 65
67 0 623235 102265 146280 86 66
68 0 623347 102617 146400 104 67
69 0 623243 102709 146520 175 68
70 0 623271 102881 146640 175 69
71 0 623323 102905 146760 122 70
72 0 623435 103029 146880 122 71
73 0 623503 103161 147000 107 72
74 0 623641 103319 147080 102 73
75 0 623809 103479 147200 80 74
76 0 624089 103911 147320 166 75
77 0 624021 104055 147440 166 76
78 0 623995 104305 147560 154 77
79 0 623955 104517 147640 150 78
80 0 623927 104841 147720 122 79
81 0 623843 105153 147760 86 80
82 0 623861 105439 147800 86 81
83 0 623945 105807 147840 104 82
84 0 623969 106219 147880 104 83
85 0 624031 106657 147960 107 84
86 0 624067 106897 148000 120 85
87 0 624039 107253 148080 81 86
88 0 623995 107541 148160 60 87
89 0 624019 107837 148240 80 88
90 0 624061 108019 148320 102 89
91 0 624065 108211 148400 75 90
92 0 624089 108651 148480 75 91
93 0 624083 108977 148560 102 92
94 0 624035 109525 148680 80 93
95 0 624057 109831 148760 86 94
96 0 624149 110295 148840 102 95
97 0 624255 110637 148960 120 96
98 0 624339 110945 149040 107 97
99 0 624519 111369 149120 101 98
100 0 624625 111707 149200 124 99
101 0 624737 111987 149280 160 100
102 0 624861 112235 149360 148 101
103 0 625159 112753 149440 120 102
104 0 625467 113213 149520 90 103
105 0 625679 113761 149480 80 104
106 0 625773 114399 149400 120 105
107 0 625773 114663 149360 102 106
108 0 625789 115079 149320 124 107
109 0 625639 115505 149280 120 108
110 0 625415 116105 149240 120 109
111 0 625277 116663 149160 120 110
112 0 625201 117211 149080 86 111
113 0 625105 117583 148960 124 112
114 0 625093 117815 148840 131 113
115 0 625071 118009 148760 102 114
116 0 625127 118341 148680 102 115
117 0 625071 118557 148640 102 116
118 0 625003 118957 148520 102 117
119 0 624889 119299 148440 -1 118
120 0 624813 120055 148400 -1 119
121 0 624667 120761 148360 -1 120
122 0 624347 121525 148280 96 121
123 0 624163 121713 148200 96 122
124 0 624003 121953 148080 96 123
125 0 623813 122211 147960 102 124
126 0 623625 122399 147880 75 125
127 0 623325 122615 147760 120 126
128 0 623031 122905 147640 153 127
129 0 622791 123133 147560 136 128
130 0 622439 123581 147520 91 129
131 0 621941 124067 147480 120 130
132 0 621621 124543 147400 120 131
133 0 621521 124719 147280 124 132
134 0 621461 124939 147200 102 133
135 0 621381 125083 147080 102 134
136 0 621281 125235 146960 102 135
137 0 621161 125395 146840 104 136
138 0 621105 125515 146720 81 137
139 0 620925 125679 146600 122 138
140 0 620857 125791 146480 122 139
141 0 620759 125917 146360 124 140
142 0 620779 126145 146240 80 141
143 0 620863 126597 146160 102 142
144 0 620731 126585 146120 102 143
145 0 620631 126765 146080 86 144
146 0 620617 127131 146000 102 145
147 0 620677 127539 145920 75 146
148 0 620585 127795 145840 96 147
149 0 620501 127959 145760 101 148
150 0 620397 128171 145600 115 149
151 0 620357 128375 145480 115 150
152 0 620233 128543 145360 115 151
153 0 620163 128669 145240 128 152
154 0 620147 128753 145160 108 153
155 0 620087 128917 145080 108 154
156 0 620067 129109 144960 90 155
157 0 620027 129301 144840 96 156
158 0 620019 129385 144720 96 157
159 0 620015 129501 144600 128 158
160 0 619979 129585 144480 104 159
161 0 619965 129755 144360 104 160
162 0 619973 129867 144280 104 161
163 0 619973 130183 144240 104 162
164 0 620045 130655 144200 -1 163
165 0 619879 131269 144160 -1 164
166 0 619719 131505 144040 -1 165
167 0 619639 131697 143920 51 166
168 0 619455 132073 143760 51 167
169 0 619333 132239 143680 51 168
170 0 619185 132459 143560 51 169
171 0 619057 132715 143440 80 170
172 0 618945 132883 143320 96 171
173 0 618853 132995 143200 96 172
174 0 618761 133079 143080 81 173
175 0 618661 133203 143000 81 174
176 0 618545 133327 142920 98 175
177 0 618413 133459 142800 107 176
178 0 618259 133561 142720 71 177
179 0 618115 133653 142640 71 178
180 0 617943 133753 142560 91 179
181 0 617743 133845 142440 90 180
182 0 617623 133993 142360 86 181
183 0 617447 134121 142280 107 182
184 0 617299 134253 142160 98 183
185 0 617107 134445 142040 71 184
186 0 616949 134615 141920 81 185
187 0 616837 134879 141800 81 186
188 0 616757 135051 141680 75 187
189 0 616629 135347 141520 91 188
190 0 616529 135515 141360 91 189
191 0 616453 135739 141200 80 190
192 0 616339 135953 141040 81 191
193 0 616235 136085 140920 108 192
194 0 616155 136205 140800 120 193
195 0 616075 136293 140680 120 194
196 0 616035 136357 140520 71 195
197 0 615963 136409 140400 32 196
198 0 615851 136437 140240 32 197
199 0 615807 136473 140080 96 198
200 0 615747 136521 139920 96 199
201 0 615671 136489 139760 101 200
202 0 615547 136489 139640 128 201
203 0 615439 136441 139520 128 202
204 0 615379 136393 139400 81 203
205 0 615347 136317 139280 81 204
206 0 615287 136281 139160 143 205
207 0 615203 136237 139040 143 206
208 0 615147 136089 138920 120 207
209 0 615083 136021 138840 120 208
210 0 615027 135977 138720 104 209
211 0 614943 135969 138600 104 210
212 0 614843 136033 138520 115 211
213 0 614727 136081 138400 115 212
214 0 614637 136183 138280 60 213
215 0 614505 136279 138160 86 214
216 0 614377 136399 138040 86 215
217 0 614289 136427 137960 81 216
218 0 614233 136551 137840 91 217
219 0 614129 136627 137720 91 218
220 0 614065 136775 137640 131 219
221 0 614009 136855 137520 131 220
222 0 614009 136911 137400 122 221
223 0 613907 136953 137280 122 222
224 0 613759 137081 137160 71 223
225 0 613619 137165 137080 81 224
226 0 613671 137233 136960 81 225
227 0 613619 137345 136840 115 226
228 0 613515 137389 136720 115 227
229 0 613331 137417 136600 96 228
230 0 613231 137401 136480 108 229
231 0 613135 137397 136360 108 230
232 0 613003 137425 136240 90 231
233 0 612835 137437 136120 75 232
234 0 612691 137485 136000 75 233
235 0 612611 137545 135880 81 234
236 0 612555 137529 135760 81 235
237 0 612475 137481 135680 81 236
238 0 612327 137505 135600 81 237
239 0 612067 137537 135520 64 238
240 0 611955 137469 135400 115 239
241 0 611801 137439 135240 101 240
242 0 611517 137451 135120 86 241
243 0 611285 137495 135000 81 242
244 0 611109 137475 134920 91 243
245 0 610917 137391 134840 96 244
246 0 610789 137371 134760 96 245
247 0 610565 137359 134680 81 246
248 0 610353 137319 134600 107 247
249 0 610261 137303 134520 107 248
250 0 610169 137255 134440 104 249
251 0 610041 137207 134360 104 250
252 0 609913 137183 134280 104 251
253 0 609797 137151 134200 120 252
254 0 609653 137119 134080 120 253
255 0 609511 137037 133960 124 254
256 0 609371 136889 133880 98 255
257 0 608959 136701 133840 45 256
258 0 608575 136753 133800 81 257
259 0 608295 137217 133840 102 258
260 0 608019 137653 133880 101 259
261 0 607943 137773 134000 101 260
262 0 607913 137891 134120 150 261
263 0 607801 138007 134200 150 262
264 0 607621 138163 134280 168 263
265 0 607463 138481 134360 124 264
266 0 607403 138577 134440 140 265
267 0 607283 138733 134520 140 266
268 0 607015 139153 134480 71 267
269 0 606809 139383 134520 107 268
270 0 606669 139695 134560 98 269
271 0 606485 139927 134600 80 270
272 0 606113 140123 134680 45 271
273 0 605981 140115 134760 81 272
274 0 605845 140091 134840 81 273
275 0 605661 140163 134960 128 274
276 0 605509 140143 135080 98 275
277 0 605311 140153 135160 120 276
278 0 605051 140229 135240 148 277
279 0 604971 140253 135320 148 278
280 0 604907 140297 135400 107 279
281 0 604815 140353 135480 107 280
282 0 604711 140417 135560 64 281
283 0 604587 140477 135680 64 282
284 0 604539 140521 135760 91 283
285 0 604527 140541 135840 91 284
286 0 604397 140639 135880 102 285
287 0 604293 140747 135960 102 286
288 0 604189 140835 136040 101 287
289 0 604137 140895 136120 101 288
290 0 604085 140911 136200 101 289
291 0 603973 140951 136280 102 290
292 0 603913 140987 136360 102 291
293 0 603849 141011 136440 102 292
294 0 603757 141083 136520 102 293
295 0 603669 141159 136600 81 294
296 0 603601 141199 136680 81 295
297 0 603489 141231 136760 75 296
298 0 603337 141287 136800 75 297
299 0 603209 141395 136840 80 298
300 0 603109 141491 136880 80 299
301 0 603037 141579 137000 75 300
302 0 602951 141617 137160 64 301
303 0 602791 141629 137320 64 302
304 0 602691 141629 137480 122 303
305 0 602651 141649 137560 150 304
306 0 602615 141681 137680 150 305
307 0 602567 141661 137800 150 306
308 0 602567 141621 137920 71 307
309 0 602423 141657 138080 81 308
310 0 602319 141689 138240 81 309
311 0 602179 141785 138360 75 310
312 0 602063 141849 138480 81 311
313 0 601995 141953 138600 81 312
314 0 601929 142019 138720 96 313
315 0 601877 142091 138840 96 314
316 0 601857 142123 138960 75 315
317 0 601797 142155 139080 75 316
318 0 601769 142171 139200 60 317
319 0 601809 142339 139280 45 318
320 0 601789 142395 139400 45 319
321 0 601801 142415 139520 90 320
322 0 601765 142427 139640 90 321
323 0 601749 142479 139760 104 322
324 0 601713 142527 139840 104 323
325 0 601665 142599 139960 104 324
326 0 601617 142659 140040 60 325
327 0 601537 142727 140120 60 326
328 0 601437 142819 140240 107 327
329 0 601345 142919 140360 98 328
330 0 601277 143003 140480 98 329
331 0 601265 143035 140600 96 330
332 0 601241 143143 140720 96 331
333 0 601241 143231 140840 150 332
334 0 601201 143367 140960 81 333
335 0 601285 143507 141120 81 334
336 0 601253 143587 141240 71 335
337 0 601301 143619 141360 71 336
338 0 601305 143603 141480 71 337
339 0 601329 143543 141640 71 338
340 0 601237 143511 141800 64 339
341 0 601249 143471 141960 40 340
342 0 601269 143507 142040 40 341
343 0 601357 143627 142080 40 342
344 0 601172.3 143926.33 142080 120 343
345 0 601161 143895 142040 101 344
346 0 601081 143915 141920 108 345
347 0 601049 143971 141760 124 346
348 0 600993 144011 141640 124 347
349 0 600969 144095 141520 134 348
350 0 600893 144099 141360 163 349
351 0 600717 144067 141200 197 350
352 0 600665 144051 141040 197 351
353 0 600449 143931 140880 150 352
354 0 600371 143857 140760 163 353
355 0 600287 143785 140640 163 354
356 0 600247 143685 140560 200 355
357 0 600183 143649 140440 200 356
358 0 600087 143569 140280 178 357
359 0 600047 143497 140160 143 358
360 0 599979 143385 140000 143 359
361 0 599927 143313 139880 209 360
362 0 599899 143257 139720 168 361
363 0 599887 143101 139560 168 362
364 0 599875 142973 139440 136 363
365 0 599795 142841 139320 107 364
366 0 599645 142539 139200 80 365
367 0 599593 142299 139040 136 366
368 0 599557 142143 138960 166 367
369 0 599533 141899 138840 139 368
370 0 599593 141643 138720 140 369
371 0 599625 141323 138600 139 370
372 0 599615 141129 138480 175 371
373 0 599623 140921 138360 175 372
374 0 599607 140737 138240 124 373
375 0 599503 140641 138120 124 374
376 0 599451 140425 138000 154 375
377 0 599447 140377 137880 128 376
378 0 599403 140301 137760 128 377
379 0 599339 140389 137600 124 378
380 0 599359 140369 137480 124 379
381 0 599371 140369 137360 51 380
382 0 599375 140369 137200 51 381
383 0 599331 140285 137040 90 382
384 0 599329 140167 136920 90 383
385 0 599349 140051 136760 107 384
386 0 599297 139915 136600 104 385
387 0 599221 139723 136480 128 386
388 0 598993 139539 136360 178 387
389 0 598835 139437 136240 157 388
390 0 598751 139413 136120 157 389
391 0 598583 139269 136040 124 390
392 0 598415 139189 135960 148 391
393 0 598335 139073 135880 148 392
394 0 598165 138927 135800 196 393
395 0 598105 138803 135680 277 394
396 0 598085 138771 135560 277 395
397 0 598049 138647 135440 200 396
398 0 597939 138589 135320 200 397
399 0 597815 138509 135160 148 398
400 0 597883 138277 135040 137 399
401 0 597967 138201 134920 163 400
402 0 598007 138117 134800 163 401
403 0 598043 138085 134680 217 402
404 0 598043 138085 134560 217 403
405 0 598059 138081 134400 186 404
406 0 598167 138037 134240 186 405
407 0 598211 137957 134120 150 406
408 0 598213 137939 134000 150 407
409 0 598241 137879 133840 51 408
410 0 598281 137895 133720 51 409
411 0 598345 137927 133560 51 410
412 0 598317 137931 133400 32 411
413 0 598361 137907 133240 32 412
414 0 598353 137919 133080 122 413
415 0 598341 137927 132920 122 414
416 0 598377 137911 132760 135 415
417 0 598413 137875 132600 150 416
418 0 598385 137839 132440 150 417
419 0 598401 137759 132280 124 418
420 0 598421 137659 132120 124 419
421 0 598397 137583 131960 156 420
422 0 598385 137483 131800 190 421
423 0 598357 137455 131680 190 422
424 0 598271 137333 131520 168 423
425 0 598287 137309 131360 160 424
426 0 598231 137333 131200 160 425
427 0 598179 137269 131040 104 426
428 0 598115 137221 130920 178 427
429 0 598005 137199 130800 178 428
430 0 597905 137115 130680 124 429
431 0 597605 136975 130560 175 430
432 0 596981 136835 130480 107 431
433 0 596459 136753 130400 81 432
434 0 596207 136685 130280 98 433
435 0 596043 136625 130160 102 434
436 0 595927 136597 130040 102 435
437 0 595827 136569 129880 139 436
438 0 595779 136545 129760 120 437
439 0 595639 136517 129640 120 438
440 0 595523 136425 129520 80 439
441 0 595427 136385 129400 80 440
442 0 595357 136383 129240 178 441
443 0 595353 136375 129120 178 442
444 0 595221 136311 128960 164 443
445 0 595177 136315 128800 102 444
446 0 595081 136331 128640 102 445
447 0 594921 136307 128480 128 446
448 0 594825 136343 128360 98 447
449 0 594711 136461 128240 98 448
450 0 594619 136413 128080 96 449
451 0 594467 136413 127960 122 450
452 0 594219 136465 127840 104 451
453 0 593927 136441 127720 96 452
454 0 593715 136469 127600 128 453
455 0 593499 136453 127480 101 454
456 0 593299 136469 127360 120 455
457 0 593103 136453 127200 131 456
458 0 592937 136463 127080 131 457
459 0 592597 136535 126920 104 458
460 0 592441 136575 126800 137 459
461 0 592289 136555 126680 137 460
462 0 592069 136587 126520 137 461
463 0 591941 136583 126400 120 462
464 0 591781 136655 126280 154 463
465 0 591719 136641 126120 154 464
466 0 591667 136665 125960 135 465
467 0 591511 136685 125800 75 466
468 0 591411 136781 125640 140 467
469 0 591335 136833 125520 140 468
470 0 591315 136885 125400 124 469
471 0 591207 136917 125280 124 470
472 0 591075 136929 125160 140 471
473 0 591055 136957 125000 148 472
474 0 590887 136933 124840 148 473
475 0 590823 136829 124680 139 474
476 0 590639 136749 124520 150 475
477 0 590499 136621 124360 150 476
478 0 590351 136557 124240 134 477
479 0 589943 136325 124160 140 478
480 0 589451 135749 124080 163 479
481 0 589409 135719 123960 124 480
482 0 589221 135519 123840 156 481
483 0 589041 135335 123760 163 482
484 0 588785 135119 123680 124 483
485 0 588581 134915 123600 156 484
486 0 588417 134807 123520 104 485
487 0 588309 134747 123400 172 486
488 0 588181 134655 123280 172 487
489 0 588113 134599 123160 124 488
490 0 588063 134493 123040 124 489
491 0 587999 134449 122920 150 490
492 0 587923 134345 122800 148 491
493 0 587839 134301 122680 148 492
494 0 587747 134269 122600 148 493
495 0 587601 134187 122480 141 494
496 0 587485 134131 122360 164 495
497 0 587409 134083 122240 164 496
498 0 587377 134075 122120 185 497
499 0 587337 134079 122000 185 498
500 0 587197 134051 121880 186 499
501 0 587001 134023 121760 190 500
502 0 586913 134015 121640 190 501
503 0 586865 134007 121520 137 502
504 0 586813 133975 121400 137 503
505 0 586689 133983 121280 160 504
506 0 586657 133975 121160 160 505
507 0 586545 133987 121000 102 506
508 0 586429 133927 120880 139 507
509 0 586381 133899 120760 139 508
510 0 586357 133855 120600 140 509
511 0 586313 133815 120440 140 510
512 0 586341 133779 120280 153 511
513 0 586441 133751 120120 175 512
514 0 586713 133899 120000 240 513
515 0 587033 134807 120000 120 514
516 0 586657 135371 120080 137 515
517 0 586373 135551 120200 136 516
518 0 586201 135719 120320 120 517
519 0 586081 135911 120440 150 518
520 0 585995 136013 120560 150 519
521 0 585931 136105 120680 124 520
522 0 585827 136161 120800 150 521
523 0 585851 136229 120960 150 522
524 0 585815 136169 121120 134 523
525 0 585851 136149 121280 134 524
526 0 585763 136097 121440 178 525
527 0 585675 135933 121560 148 526
528 0 585619 135745 121680 124 527
529 0 585151 135145 121760 168 528
530 0 584813 134755 121840 190 529
531 0 584413 134271 121920 176 530
532 0 583997 133895 121960 178 531
533 0 583671 133649 122040 219 532
534 0 583587 133573 122120 219 533
535 0 583491 133457 122200 140 534
536 0 583251 133137 122280 172 535
537 0 583043 132901 122360 136 536
538 0 582913 132647 122480 148 537
539 0 582773 132515 122600 140 538
540 0 582597 132459 122720 140 539
541 0 582525 132363 122840 176 540
542 0 582397 132307 122960 163 541
543 0 582237 132207 123080 163 542
544 0 582161 132123 123240 176 543
545 0 582063 132041 123360 163 544
546 0 582059 131965 123480 163 545
547 0 582059 131921 123600 185 546
548 0 582059 131921 123760 185 547
549 0 582091 131945 123920 160 548
550 0 582107 131985 124040 160 549
551 0 582147 131973 124200 163 550
552 0 582175 131949 124360 163 551
553 0 582219 131925 124480 124 552
554 0 582255 131949 124640 124 553
555 0 582271 131917 124800 134 554
556 0 582227 131853 124920 124 555
557 0 582187 131781 125080 124 556
558 0 582107 131705 125240 150 557
559 0 582035 131593 125400 137 558
560 0 581999 131521 125560 137 559
561 0 581893 131471 125680 96 560
562 0 581825 131451 125840 96 561
563 0 581749 131411 126000 120 562
564 0 581705 131403 126160 175 563
565 0 581453 131535 126320 96 564
566 0 581153 131483 126440 104 565
567 0 581021 131451 126560 104 566
568 0 580803 131441 126680 150 567
569 0 580635 131429 126800 150 568
570 0 580435 131441 126920 154 569
571 0 580299 131513 127040 128 570
572 0 580051 131573 127160 128 571
573 0 579675 131645 127240 86 572
574 0 579355 131765 127280 101 573
575 0 579099 131877 127360 139 574
576 0 578831 131921 127440 189 575
577 0 578577 131899 127520 163 576
578 0 578109 131819 127600 128 577
579 0 577677 131831 127640 124 578
580 0 577385 131851 127720 175 579
581 0 577013 131851 127800 163 580
582 0 576533 131883 127880 157 581
583 0 576201 131891 127920 139 582
584 0 575659 131937 128000 124 583
585 0 575411 131977 128080 150 584
586 0 575291 132041 128160 178 585
587 0 575083 132073 128240 156 586
588 0 574527 132141 128320 176 587
589 0 573951 132081 128360 163 588
590 0 573081 131675 128320 160 589
591 0 572489 131343 128280 163 590
592 0 572289 131343 128200 137 591
593 0 572097 131323 128120 137 592
594 0 571809 131339 128040 107 593
595 0 571341 131343 127960 124 594
596 0 570813 131219 128040 166 595
597 0 570585 131163 128160 150 596
598 0 570279 131049 128240 153 597
599 0 569739 130969 128320 128 598
600 0 569127 130981 128360 86 599
601 0 568795 130937 128440 124 600
602 0 568351 130893 128480 124 601
603 0 567909 130655 128600 124 602
604 0 567221 130563 128560 131 603
605 0 566633 130403 128520 91 604
606 0 566019 130241 128560 189 605
607 0 565923 130141 128640 156 606
608 0 565859 130053 128720 156 607
609 0 565771 129965 128800 156 608
610 0 565655 129881 128880 235 609
611 0 565419 129825 128960 168 610
612 0 565067 129669 129040 163 611
613 0 564919 129565 129120 175 612
614 0 564815 129441 129240 120 613
615 0 564759 129413 129320 120 614
616 0 564649 129275 129440 124 615
617 0 564613 129235 129560 124 616
618 0 564541 129155 129680 154 617
619 0 564361 129035 129800 134 618
620 0 564233 128995 129920 134 619
621 0 564133 128963 130040 137 620
622 0 563937 128899 130200 150 621
623 0 563601 128791 130320 137 622
624 0 563419 128697 130400 137 623
625 0 563299 128681 130480 134 624
626 0 563035 128601 130520 102 625
627 0 562711 128529 130600 175 626
628 0 562187 128465 130640 166 627
629 0 561851 128449 130680 189 628
630 0 561455 128541 130720 154 629
631 0 560669 128571 130760 150 630
632 0 560249 128559 130800 107 631
633 0 559567 128421 130840 148 632
634 0 559569 128323 130960 81 633
635 0 559621 128251 131080 81 634
636 0 559665 128199 131160 81 635
637 0 559773 128179 131280 107 636
638 0 559813 128111 131400 45 637
639 0 559797 128003 131440 32 638
640 0 559777 127843 131520 32 639
641 0 559785 127767 131560 75 640
642 0 559801 127735 131640 75 641
643 0 559821 127671 131760 75 642
644 0 559829 127571 131880 91 643
645 0 559809 127471 131960 91 644
646 0 559741 127315 132040 51 645
647 0 559789 127255 132120 51 646
648 0 559821 127255 132200 60 647
649 0 559773 127231 132280 60 648
650 0 559769 127287 132360 60 649
651 0 559761 127291 132440 60 650
652 0 559725 127267 132560 81 651
653 0 559709 127195 132640 81 652
654 0 559689 127127 132760 64 653
655 0 559657 127127 132880 64 654
656 0 559645 127111 133000 81 655
657 0 559633 127083 133160 81 656
658 0 559645 127027 133280 75 657
659 0 559689 126999 133400 75 658
660 0 559749 126947 133520 60 659
661 0 559953 126923 133640 64 660
662 0 560061 126907 133760 64 661
663 0 560181 126855 133880 51 662
664 0 560317 126761 134000 71 663
665 0 560473 126613 134120 75 664
666 0 560517 126425 134200 75 665
667 0 560565 126313 134360 45 666
668 0 560525 125833 134440 102 667
669 0 560489 125405 134480 90 668
670 0 560513 125273 134360 90 669
671 0 560425 124863 134240 102 670
672 0 560477 124667 134320 75 671
673 0 560565 124535 134480 51 672
674 0 560629 124483 134520 51 673
675 0 560661 124427 134600 51 674
676 0 560657 124359 134720 45 675
677 0 560545 124231 134840 51 676
678 0 560389 124171 134920 51 677
679 0 560333 124083 135000 40 678
680 0 560301 123927 135120 40 679
681 0 560293 123787 135200 45 680
682 0 560253 123677 135320 32 681
683 0 560161 123593 135440 32 682
684 0 560085 123589 135520 131 683
685 0 560017 123597 135640 131 684
686 0 560089 123645 135760 131 685
687 0 560121 123649 135880 131 686
688 0 560157 123657 136000 164 687
689 0 560169 123649 136120 164 688
690 0 560093 123517 136240 164 689
691 0 560021 123237 136320 164 690
692 0 559965 123173 136400 164 691
693 0 560512 124544 136440 71 689
694 0 560416 124768 136560 81 693
695 0 560256 124960 136720 45 694
696 0 560096 125120 136920 60 695
697 0 559968 125248 137120 71 696
698 0 559808 125248 137320 60 697
699 0 559648 125152 137520 107 698
700 0 559424 125152 137640 86 699
701 0 559264 125312 137840 32 700
702 0 559168 125344 138080 134 701
703 0 559104 125472 138320 164 702
704 0 558880 125440 138440 186 703
705 0 558656 125280 138520 160 704
706 0 558592 125152 138280 115 705
707 0 558560 125056 138040 160 706
708 0 558803 128273 130760 128 633
709 0 558333 128259 130680 178 708
710 0 558285 128327 130560 202 709
711 0 558185 128383 130440 202 710
712 0 557993 128471 130360 178 711
713 0 557741 128603 130280 124 712
714 0 557473 128647 130240 154 713
715 0 557249 128679 130200 197 714
716 0 557101 128679 130120 197 715
717 0 556501 128631 130040 148 716
718 0 555723 128617 130000 96 717
719 0 555595 128665 130120 96 718
720 0 555559 128629 130200 96 719
721 0 555255 128725 130320 98 720
722 0 555163 128825 130400 71 721
723 0 555035 128845 130480 71 722
724 0 554791 128897 130560 71 723
725 0 554611 128901 130640 86 724
726 0 554439 128913 130760 51 725
727 0 554315 129109 130880 51 726
728 0 554323 129157 131000 51 727
729 0 554333 129247 131120 75 728
730 0 554317 129303 131280 75 729
731 0 554349 129435 131400 51 730
732 0 554373 129603 131520 81 731
733 0 554267 129609 131640 81 732
734 0 554135 129605 131760 81 733
735 0 553883 129601 131840 40 734
736 0 553675 129657 131880 51 735
737 0 553527 129709 131960 51 736
738 0 553495 129745 132040 51 737
739 0 553387 129801 132160 60 738
740 0 553155 129805 132280 45 739
741 0 553115 129669 132320 45 740
742 0 553011 129581 132360 51 741
743 0 552951 129641 132440 51 742
744 0 552719 129653 132520 51 743
745 0 552595 129669 132600 60 744
746 0 552433 129667 132720 60 745
747 0 552193 129615 132800 80 746
748 0 552037 129571 132920 86 747
749 0 551821 129503 133000 64 748
750 0 551601 129431 133040 60 749
751 0 551281 129267 133080 64 750
752 0 550949 129079 133120 75 751
753 0 550769 128859 133160 75 752
754 0 550685 128811 133240 91 753
755 0 550511 128705 133320 51 754
756 0 550375 128613 133400 51 755
757 0 550063 128505 133480 75 756
758 0 549883 128473 133560 75 757
759 0 549579 128565 133600 64 758
760 0 549087 128457 133640 40 759
761 0 548591 127969 133680 140 760
762 0 548657 127855 133800 140 761
763 0 548689 127775 133920 157 762
764 0 548693 127719 134040 107 763
765 0 548677 127695 134200 107 764
766 0 548701 127595 134360 107 765
767 0 548701 127595 134480 107 766
768 0 548733 127547 134640 136 767
769 0 548525 127903 133520 140 761
770 0 548513 127931 133400 140 769
771 0 548365 127987 133320 140 770
772 0 554553 129811 131560 40 732
773 0 554597 129979 131680 75 772
774 0 554637 130079 131800 64 773
775 0 554645 130159 131920 64 774
776 0 554725 130279 132080 51 775
777 0 554821 130371 132200 51 776
778 0 554907 130449 132320 75 777
779 0 554867 130609 132440 122 778
780 0 554835 130653 132480 122 779
781 0 554807 130729 132600 122 780
782 0 554795 130741 132720 178 781
783 0 554795 130741 132760 178 782
784 0 554851 130833 132880 178 783
785 0 554851 130833 132960 178 784
786 0 554811 130817 133080 160 785
787 0 554811 130817 133160 160 786
788 0 554803 130805 133280 148 787
789 0 554735 130689 133440 148 788
790 0 554671 130669 133560 60 789
791 0 554579 130581 133680 60 790
792 0 554779 130473 133800 98 791
793 0 554955 130409 133920 98 792
794 0 554943 130337 134040 64 793
795 0 554879 130225 134160 64 794
796 0 554863 130173 134280 64 795
797 0 554895 130133 134400 64 796
798 0 554875 130081 134520 60 797
799 0 554875 130001 134640 60 798
800 0 554823 129933 134760 81 799
801 0 554823 129869 134920 81 800
802 0 554763 129781 135000 60 801
803 0 554731 129641 135120 60 802
804 0 554683 129621 135160 51 803
805 0 554603 129577 135240 51 804
806 0 554563 129565 135320 51 805
807 0 554483 129553 135400 81 806
808 0 554359 129589 135520 75 807
809 0 554227 129621 135600 75 808
810 0 554087 129673 135680 71 809
811 0 553867 129889 135760 81 810
812 0 553635 130117 135800 64 811
813 0 553331 130317 135920 64 812
814 0 553297 130375 136040 91 813
815 0 553381 130311 136120 91 814
816 0 554149 130547 136120 64 815
817 0 554369 130823 136120 60 816
818 0 553329 130287 136280 64 815
819 0 553137 130095 136400 120 818
820 0 553053 129951 136560 120 819
821 0 553105 129835 136680 163 820
822 0 553125 129763 136840 163 821
823 0 553157 129707 136920 178 822
824 0 553169 129723 137080 178 823
825 0 552773 129107 137080 71 824
826 0 552541 128811 137120 98 825
827 0 552139 128341 137160 71 826
828 0 551947 128121 137200 115 827
829 0 551983 127705 137200 80 828
830 0 552191 127557 137200 51 829
831 0 552211 127385 137280 71 830
832 0 553169 129691 137200 178 824
833 0 553845 129891 137120 108 824
834 0 553753 129939 137280 115 833
835 0 553821 129935 137440 115 834
836 0 555747 128605 129880 96 718
837 0 555763 128597 129760 96 836
838 0 555643 128625 129640 128 837
839 0 555551 128649 129520 134 838
840 0 555491 128665 129400 134 839
841 0 555255 128677 129280 140 840
842 0 555159 128705 129160 140 841
843 0 555183 128665 129040 101 842
844 0 555119 128601 128920 101 843
845 0 555011 128625 128800 160 844
846 0 554951 128665 128640 168 845
847 0 554783 128721 128480 168 846
848 0 554603 128753 128400 150 847
849 0 554493 128791 128320 234 848
850 0 554401 128759 128200 234 849
851 0 554277 128751 128160 214 850
852 0 554217 128755 128080 214 851
853 0 554109 128631 128000 200 852
854 0 553921.25 127861.78 128000 205 853
855 0 553746.1 127733.03 128200 96 854
856 0 553444.75 127556.42 128360 107 855
857 0 553235.44 127430.58 128400 75 856
858 0 553170 127305.33 128480 75 857
859 0 553051.56 127082.016 128560 80 858
860 0 553108 126876.34 128600 86 859
861 0 553002.1 126653.234 128640 91 860
862 0 552977.94 126605.7 128720 91 861
863 0 552928 126505.44 128800 81 862
864 0 552904.5 126363.78 128880 81 863
865 0 552481.8 125731.08 128960 196 864
866 0 552359 125610.36 129120 214 865
867 0 552276.4 125528.234 129240 214 866
868 0 551901.25 125453.86 129280 98 867
869 0 551825.3 125452.7 129400 98 868
870 0 551639.44 125412.39 129520 32 869
871 0 551579.25 125389.125 129560 32 870
872 0 551571 125141.36 129600 148 871
873 0 551342.1 124910.125 129640 160 872
874 0 551192.4 124782.08 129680 163 873
875 0 551004.75 124624.47 129720 204 874
876 0 550528.56 124340.05 129680 124 875
877 0 550123.2 124332.22 129600 98 876
878 0 549629.5 124165.94 129520 101 877
879 0 549198.1 124103.625 129440 178 878
880 0 549155.5 124095.56 129280 178 879
881 0 549155.5 124095.56 129200 178 880
882 0 548947.6 123992.09 129160 136 881
883 0 548605.5 123894.61 129080 75 882
884 0 548266.56 123723.734 128960 51 883
885 0 548090.25 123662.16 128840 51 884
886 0 548032 123657.03 128720 64 885
887 0 547959.75 123665.28 128600 64 886
888 0 547909.25 123667.58 128440 71 887
889 0 547704.94 123828.734 128280 80 888
890 0 547549.44 123909.86 128160 71 889
891 0 547450.6 123933.31 128040 71 890
892 0 547319.5 123951.08 127880 71 891
893 0 547143.4 123991.17 127760 64 892
894 0 547042.75 123969.78 127680 64 893
895 0 547020.25 123927.984 127560 75 894
896 0 546874.8 123982.97 127400 64 895
897 0 546841 124027.766 127280 64 896
898 0 546773.3 124067.47 127160 75 897
899 0 546635.1 124108.875 127040 75 898
900 0 546453.75 124097.234 126920 60 899
901 0 546285 124016.875 126800 75 900
902 0 546110.56 123928.5 126720 75 901
903 0 545905.75 123861.72 126640 71 902
904 0 545747.25 123768.03 126560 86 903
905 0 545589.5 123782.234 126520 91 904
906 0 545368.7 123832.3 126440 64 905
907 0 544954.06 123810.75 126400 107 906
908 0 544499.6 124136.31 126360 163 907
909 0 544399.4 124218.03 126280 221 908
910 0 544269.5 124360.19 126120 221 909
911 0 544155.7 124421.72 125920 221 910
912 0 543594.5 124119.234 125880 124 911
913 0 543271.5 124075.2 125680 71 912
914 0 542772.25 124074.83 125600 157 913
915 0 542594.94 124349.09 125560 178 914
916 0 542314.75 124493.91 125520 137 915
917 0 542013 124498.91 125480 140 916
918 0 541901.6 124485.86 125400 140 917
919 0 541820.44 124485.8 125280 115 918
920 0 541770.56 124614.83 125160 115 919
921 0 541695.25 124750.92 125080 81 920
922 0 541629.2 124914.09 125000 64 921
923 0 541598.4 125148.5 124920 64 922
924 0 541650.94 125342.234 124880 90 923
925 0 541693.7 125453.84 124800 71 924
926 0 541697.5 125569.97 124760 71 925
927 0 541515.9 125696.11 124720 71 926
928 0 541447.5 125717.3 124640 71 927
929 0 541321.6 125749.14 124560 75 928
930 0 541121.44 125823.58 124440 64 929
931 0 540961.5 125911.11 124360 64 930
932 0 540856.06 125950.08 124320 71 931
933 0 540723.94 126059.25 124280 71 932
934 0 540562.56 126089.89 124200 64 933
935 0 540409.1 126176.875 124160 108 934
936 0 540330.44 126372.31 124080 107 935
937 0 540240.56 126372.625 124000 107 936
938 0 540175.25 126305.875 123880 107 937
939 0 540314.25 126042.39 123800 108 938
940 0 540098.8 126542.766 123840 107 938
941 0 540095.4 126560.484 123800 107 940
942 0 540008.8 126524.06 123720 107 941
943 0 539890.1 126591.734 123680 107 942
944 0 539842.8 126591.266 123600 107 943
945 0 543980.1 124343.66 126480 228 909
946 0 543912.44 124284.94 126600 228 945
947 0 543977.25 124237.55 126680 228 946
948 0 551469.94 124736.97 130280 148 875
949 0 551649.25 124317.31 130320 98 948
950 0 551755.9 124209.08 130480 51 949
951 0 551763.44 124002.375 130640 80 950
952 0 551801.25 123938.7 130720 80 951
953 0 551817.5 123760.734 130840 75 952
954 0 551876.5 123592.31 130960 71 953
955 0 551948.94 123406.42 131040 80 954
956 0 551998.6 123240.08 131120 80 955
957 0 552126.8 123064.42 131200 75 956
958 0 552320.44 122901.94 131280 136 957
959 0 552413.1 122818.34 131360 136 958
960 0 552434.9 122733.86 131480 208 959
961 0 552542.8 122649.06 131600 208 960
962 0 552584.6 122586.625 131760 81 961
963 0 552627.94 122562.125 131960 81 962
964 0 552808.5 122605.41 132120 226 963
965 0 552837.1 122597.17 132160 226 964
966 0 553412.06 122223.55 132160 40 965
967 0 553547.6 122155.67 132200 32 966
968 0 553612.6 122197.94 132320 32 967
969 0 553636.1 122129.44 132440 32 968
970 0 553815.44 121874.47 132480 51 969
971 0 553845.4 121566.66 132400 51 970
972 0 553949.25 121480.06 132440 45 971
973 0 553980.25 121483.09 132560 45 972
974 0 553993.2 121411.59 132680 71 973
975 0 554023.8 121362.516 132800 71 974
976 0 553970.2 121276.45 132960 60 975
977 0 553857.25 121201.84 133080 60 976
978 0 553740.56 121023.58 133200 80 977
979 0 553650.6 120950.03 133280 51 978
980 0 553462.1 120792.91 133400 80 979
981 0 553375.9 120674.83 133480 80 980
982 0 553166.6 120250 133560 91 981
983 0 553167.6 120014.25 133560 75 982
984 0 552984.1 119796.72 133560 86 983
985 0 552797.3 119514.516 133520 71 984
986 0 552740.6 119440.36 133440 71 985
987 0 552692.44 119314.08 133360 71 986
988 0 552638.7 119214.11 133280 71 987
989 0 552573.6 119170.7 133200 71 988
990 0 552493.94 119123.09 133120 81 989
991 0 552431.2 119048.31 133040 81 990
992 0 552321.75 118946.34 132920 90 991
993 0 552117.56 118872.84 132840 51 992
994 0 551858.3 118739.125 132760 51 993
995 0 551701.6 118627.94 132720 75 994
996 0 551616.6 118545.734 132640 75 995
997 0 551487.44 118490.14 132560 75 996
998 0 551383.1 118408.05 132520 75 997
999 0 551314.1 118374.55 132480 75 998
1000 0 551148.5 118229.36 132440 51 999
1001 0 551056 118173.95 132400 40 1000
1002 0 550873.9 118112.33 132360 51 1001
1003 0 550654.75 118001.2 132280 51 1002
1004 0 550561.6 117934.45 132200 86 1003
1005 0 550211.6 117779.75 132120 86 1004
1006 0 549749.2 117605.734 132080 71 1005
1007 0 549337.75 117540.31 132040 75 1006
1008 0 549133.75 117599.95 132000 51 1007
1009 0 549021.56 117719.66 131960 51 1008
1010 0 548866.25 117826.08 131920 102 1009
1011 0 548405.4 117867.19 131880 135 1010
1012 0 548147.5 117746.234 131840 150 1011
1013 0 548016.75 117705.016 131640 136 1012
1014 0 547965.25 117703.484 131560 128 1013
1015 0 547895.1 117728.375 131440 128 1014
1016 0 547820.25 117752.56 131240 128 1015
1017 0 547806.56 117748.42 131120 128 1016
1018 0 547939.6 117708.22 131040 128 1017
1019 0 547952.75 117690.33 130920 128 1018
1020 0 547980.1 117716.125 130760 128 1019
1021 0 547911.9 117630.53 130640 128 1020
1022 0 547857.4 117588.55 130480 128 1021
1023 0 547724.6 117544.625 130320 -1 1022
1024 0 547567.1 117500.03 130200 -1 1023
1025 0 547689.5 117373.625 130200 -1 1024
1026 0 547483.2 117513.09 130080 -1 1024
1027 0 547403.06 117490.2 129960 -1 1026
1028 0 547277.9 117488.16 129840 -1 1027
1029 0 547302.5 117556.06 129760 -1 1028
1030 0 547333.7 117701.734 129600 -1 1029
1031 0 547391.75 117757.016 129440 -1 1030
1032 0 547351.94 117793.3 129400 -1 1031
1033 0 547218.5 117818.66 129280 -1 1032
1034 0 547105.9 117835.86 129120 -1 1033
1035 0 546987.6 117810.05 129000 -1 1034
1036 0 546839.3 117820.06 128840 -1 1035
1037 0 546772.1 117803.33 128720 -1 1036
1038 0 546690.1 117754.28 128600 -1 1037
1039 0 546710.1 117746.19 128560 -1 1038
1040 0 546557.06 117757.81 128440 -1 1039
1041 0 546438.6 117753 128360 -1 1040
1042 0 546347.1 117706.86 128240 -1 1041
1043 0 546198.5 117666.45 128120 -1 1042
1044 0 545845.4 117539.47 128040 -1 1043
1045 0 545724.1 117519.42 127920 -1 1044
1046 0 545710.75 117560.28 127840 -1 1045
1047 0 545724 117550.3 127800 -1 1046
1048 0 545380.25 117437.97 127760 -1 1047
1049 0 545196.1 117451 127680 -1 1048
1050 0 545102.06 117510.44 127600 -1 1049
1051 0 545148.9 117631.08 127480 -1 1050
1052 0 552889.4 122699.16 132280 226 965
1053 0 553202.9 122717.734 132400 148 1052
1054 0 553320.75 122762.375 132520 40 1053
1055 0 553349.2 122854.59 132640 40 1054
1056 0 553358 122927.19 132760 40 1055
1057 0 553348.8 123002.516 132880 -1 1056
1058 0 553391.75 122974.81 132920 -1 1057
1059 0 552288 125408 130640 98 948
1060 0 552544 125440 130720 64 1059
1061 0 552800 125408 130680 51 1060
1062 0 552928 125408 130680 64 1061
1063 0 552391.5 125065.3 128920 166 865
1064 0 552356 125020.11 128840 166 1063
1065 0 552363.1 124981.17 128760 166 1064
1066 0 554089 128603 127960 200 853
1067 0 554105 128555 127920 200 1066
1068 0 554033 128411 127880 218 1067
1069 0 553981 128375 127760 218 1068
1070 0 553973 128379 127680 218 1069
1071 0 553889 128579 127600 226 1070
1072 0 553849 128607 127520 178 1071
1073 0 553813 128551 127400 178 1072
1074 0 553753 128575 127240 186 1073
1075 0 553669 128599 127120 172 1074
1076 0 553537 128659 126920 172 1075
1077 0 553369 128731 126800 136 1076
1078 0 553363 128805 126640 135 1077
1079 0 553399 128877 126520 135 1078
1080 0 553335 128961 126400 150 1079
1081 0 553283 129073 126280 150 1080
1082 0 553267 129217 126160 124 1081
1083 0 553319 129401 126040 136 1082
1084 0 553333 129527 125920 86 1083
1085 0 553357 129651 125800 86 1084
1086 0 553381 129723 125640 81 1085
1087 0 553417 129919 125520 71 1086
1088 0 553405 130039 125400 71 1087
1089 0 553363 130133 125280 120 1088
1090 0 553255 130261 125160 120 1089
1091 0 553135 130401 125040 172 1090
1092 0 552951 130509 124920 128 1091
1093 0 552731 130917 124920 71 1092
1094 0 552811 131057 125040 45 1093
1095 0 552755 131145 125120 45 1094
1096 0 552879 131393 125160 71 1095
1097 0 552939 131473 125280 128 1096
1098 0 552963 131581 125440 128 1097
1099 0 552963 131633 125600 108 1098
1100 0 552987 131701 125720 32 1099
1101 0 552959 131797 125840 32 1100
1102 0 553011 131969 125960 102 1101
1103 0 552845 132031 126040 64 1102
1104 0 552773 131979 126160 64 1103
1105 0 552613 132027 126240 64 1104
1106 0 552513 132103 126320 71 1105
1107 0 552485 132111 126400 71 1106
1108 0 552449 132159 126480 51 1107
1109 0 552365 132187 126560 51 1108
1110 0 552237 132207 126640 91 1109
1111 0 552197 132207 126720 91 1110
1112 0 552173 132231 126800 91 1111
1113 0 552145 132279 126920 131 1112
1114 0 552129 132291 127000 131 1113
1115 0 552199 132357 127120 98 1114
1116 0 552183 132401 127240 98 1115
1117 0 552199 132473 127320 98 1116
1118 0 552223 132525 127440 64 1117
1119 0 552191 132565 127560 64 1118
1120 0 552131 132673 127640 75 1119
1121 0 552133 132819 127720 75 1120
1122 0 552105 132847 127840 51 1121
1123 0 551957 132895 127880 51 1122
1124 0 551377 132875 127880 64 1123
1125 0 551101 132883 127840 81 1124
1126 0 550929 132991 127800 81 1125
1127 0 550521 133003 127840 86 1126
1128 0 550257 132903 127920 96 1127
1129 0 550149 132855 128000 96 1128
1130 0 550079 132893 128120 75 1129
1131 0 550027 132769 128240 75 1130
1132 0 549931 132649 128360 60 1131
1133 0 549863 132489 128440 98 1132
1134 0 549699 132433 128560 51 1133
1135 0 549555 132405 128600 51 1134
1136 0 549159 132357 128680 51 1135
1137 0 548799 132393 128600 86 1136
1138 0 548679 132413 128560 64 1137
1139 0 548539 132457 128520 64 1138
1140 0 548443 132557 128440 45 1139
1141 0 548215 132661 128320 75 1140
1142 0 548139 132945 128240 128 1141
1143 0 548089 133059 128120 128 1142
1144 0 548065 133135 128000 115 1143
1145 0 547957 133135 127880 102 1144
1146 0 547877 133243 127720 96 1145
1147 0 547833 133279 127560 96 1146
1148 0 547905 133315 127400 64 1147
1149 0 547961 133371 127240 75 1148
1150 0 548345 133491 127120 40 1149
1151 0 548160 133792 126160 60 1150
1152 0 548224 133920 125920 107 1151
1153 0 548256 133920 125640 75 1152
1154 0 548192 133920 125360 71 1153
1155 0 548128 133856 125120 81 1154
1156 0 548128 133856 124840 81 1155
1157 0 548128 133856 124560 81 1156
1158 0 548128 133792 124280 60 1157
1159 0 548160 133696 124000 51 1158
1160 0 548288 133504 123800 32 1159
1161 0 548352 133664 123600 86 1160
1162 0 548544 133888 123600 60 1161
1163 0 548736 133920 123440 64 1162
1164 0 548800 133920 123160 64 1163
1165 0 548960 133920 122920 51 1164
1166 0 549024 133920 122640 176 1165
1167 0 549248 133920 122520 200 1166
1168 0 549312 133888 122280 172 1167
1169 0 549472 134048 122120 134 1168
1170 0 549664 134208 121960 104 1169
1171 0 549792 134208 121920 64 1170
1172 0 548553 133699 127120 51 1150
1173 0 548781 133739 127120 45 1172
1174 0 548957 133863 127040 51 1173
1175 0 549049 133883 126960 51 1174
1176 0 547821 133127 128240 81 1142
1177 0 547813 133131 128360 81 1176
1178 0 547657 133171 128440 51 1177
1179 0 547525 133127 128560 51 1178
1180 0 547349 133119 128680 75 1179
1181 0 547229 133019 128800 98 1180
1182 0 547105 132983 128920 75 1181
1183 0 547013 132943 129040 75 1182
1184 0 546905 132895 129200 51 1183
1185 0 546781 132787 129320 80 1184
1186 0 546665 132727 129360 32 1185
1187 0 546279 132597 129440 40 1186
1188 0 545987 132609 129480 71 1187
1189 0 545807 132481 129560 71 1188
1190 0 545455 132597 129600 75 1189
1191 0 545367 132637 129680 75 1190
1192 0 545303 132749 129760 71 1191
1193 0 545231 132709 129880 71 1192
1194 0 545211 132657 130000 91 1193
1195 0 545171 132793 130120 91 1194
1196 0 544971 132889 130240 75 1195
1197 0 544915 132957 130320 90 1196
1198 0 544795 133009 130400 90 1197
1199 0 544718.44 133023.12 130480 90 1198
1200 0 544615.25 133045.48 130600 101 1199
1201 0 544588.06 133068.62 130720 153 1200
1202 0 544469.1 133036.81 130840 153 1201
1203 0 544232 133071.86 131000 204 1202
1204 0 544138.8 133018.78 131080 204 1203
1205 0 544008.7 132971.47 131160 204 1204
1206 0 543791.75 132885.34 131240 86 1205
1207 0 543687.3 132860.05 131320 86 1206
1208 0 543588.5 132766.27 131440 86 1207
1209 0 543484.9 132709.52 131600 104 1208
1210 0 543145 132450.28 131640 156 1209
1211 0 543097.5 132397.44 131840 156 1210
1212 0 543125.7 132354.38 132040 156 1211
1213 0 543495 132040.2 132160 124 1212
1214 0 543217.44 131824.28 132160 45 1213
1215 0 542899.5 131676.52 132080 75 1214
1216 0 542781.7 131486.11 132040 71 1215
1217 0 542733.75 131336.39 132000 60 1216
1218 0 542786.25 131220.22 131960 60 1217
1219 0 542854.8 131054.59 131880 60 1218
1220 0 543073.6 130913.8 131800 60 1219
1221 0 543112.2 130756.81 131760 60 1220
1222 0 543087.3 130560.75 131720 64 1221
1223 0 543075.1 130331.766 131680 75 1222
1224 0 543049.6 130204.625 131600 64 1223
1225 0 543024.75 130088.81 131480 64 1224
1226 0 543006.6 129991.64 131360 81 1225
1227 0 542949.4 129930.8 131240 81 1226
1228 0 542948.6 129900.36 131080 96 1227
1229 0 542939 129899.47 130960 96 1228
1230 0 542903.7 129873.41 130840 64 1229
1231 0 542912.4 129884.78 130680 64 1230
1232 0 542864.94 129863.484 130480 71 1231
1233 0 542728.4 129820.375 130320 51 1232
1234 0 542706.8 129811.81 130280 51 1233
1235 0 542633.94 129767.266 130240 51 1234
1236 0 542535.1 129738.11 130160 64 1235
1237 0 542459.25 129709.14 130040 64 1236
1238 0 542403.6 129711.16 129880 81 1237
1239 0 542311.4 129733.484 129760 71 1238
1240 0 542340.94 129707.33 129600 71 1239
1241 0 542344.44 129832.25 129440 71 1240
1242 0 542270.25 129993.03 129400 71 1241
1243 0 542336.75 129823.42 129360 71 1242
1244 0 542220.25 129721.7 129240 71 1243
1245 0 542142.9 129660.734 129120 71 1244
1246 0 542058.25 129579.05 129000 40 1245
1247 0 541960.9 129495.234 128920 40 1246
1248 0 541770.56 129368.125 128800 80 1247
1249 0 541639.1 129271.36 128720 90 1248
1250 0 541588.4 129192.41 128640 90 1249
1251 0 541519.3 129062.89 128560 81 1250
1252 0 541376.8 128952.7 128480 81 1251
1253 0 541296.94 128929.84 128400 60 1252
1254 0 541163.7 128905.5 128320 60 1253
1255 0 541122.06 128944.234 128200 60 1254
1256 0 541053.1 128945.14 128080 60 1255
1257 0 540923.8 128937.83 128000 64 1256
1258 0 540893.4 128903.984 127920 64 1257
1259 0 540870.1 128839.69 127800 32 1258
1260 0 540839.2 128796.31 127680 32 1259
1261 0 540806.5 128694.64 127520 71 1260
1262 0 540657.8 128680.92 127360 60 1261
1263 0 540549.44 128671.53 127240 60 1262
1264 0 540445.6 128658.95 127120 96 1263
1265 0 540418.7 128680.33 127000 96 1264
1266 0 540340 128668.31 126840 71 1265
1267 0 540311.56 128685.03 126720 71 1266
1268 0 540205.2 128719.41 126560 75 1267
1269 0 540146.94 128695.08 126400 81 1268
1270 0 540108.75 128696.375 126240 81 1269
1271 0 540149.94 128698.39 126080 64 1270
1272 0 540155.9 128744.08 125920 51 1271
1273 0 540130.2 128776.94 125760 51 1272
1274 0 540068.44 128805.14 125600 75 1273
1275 0 540060.75 128879.55 125440 75 1274
1276 0 540026.6 128969.3 125280 81 1275
1277 0 539987.94 129011.84 125120 71 1276
1278 0 539961.5 129045.81 124920 64 1277
1279 0 539937.4 129087.44 124760 64 1278
1280 0 539888.4 129085.33 124600 71 1279
1281 0 539806.4 129060.22 124440 71 1280
1282 0 539763.8 129004.66 124280 98 1281
1283 0 539727.25 129003.47 124120 71 1282
1284 0 539599.1 128887.42 123960 71 1283
1285 0 539517.8 128815.55 123840 60 1284
1286 0 539403.7 128764.94 123680 60 1285
1287 0 539359.9 128774.984 123520 71 1286
1288 0 539341.94 128772.83 123360 71 1287
1289 0 539324.5 128730.81 123200 80 1288
1290 0 539346.06 128753.66 123040 80 1289
1291 0 539321.9 128783.83 122880 98 1290
1292 0 539351.94 128780.83 122720 98 1291
1293 0 539346.6 128778.5 122680 75 1292
1294 0 539260.8 128778.2 122520 75 1293
1295 0 539196.5 128807.25 122440 128 1294
1296 0 539113.25 128872.34 122320 128 1295
1297 0 538991.2 128931.484 122080 115 1296
1298 0 538967.1 129005.125 121880 102 1297
1299 0 538896.5 129094.266 121640 102 1298
1300 0 538892.2 129154.95 121400 156 1299
1301 0 538836.4 129247.625 121200 122 1300
1302 0 538797.7 129187.59 120960 104 1301
1303 0 538751 129038.95 120800 45 1302
1304 0 538660.3 128975.3 120640 60 1303
1305 0 538589.6 128924.875 120520 60 1304
1306 0 538469.56 128868.7 120400 60 1305
1307 0 538357.5 128806.234 120280 60 1306
1308 0 538316.5 128683.95 120160 60 1307
1309 0 538112 128640 122520 81 1297
1310 0 537984 128416 122640 51 1309
1311 0 538016 128256 122840 45 1310
1312 0 537984 128064 123000 45 1311
1313 0 537888 127840 123120 60 1312
1314 0 541952 132448 131520 51 1211
1315 0 541728 132480 131400 64 1314
1316 0 541472 132544 131400 60 1315
1317 0 541312 132704 131240 45 1316
1318 0 540174 133005 130880 32 1317
1319 0 544639.06 132936.25 131600 181 1209
1320 0 544660.25 132959.58 131640 150 1319
1321 0 545000.94 133045.64 131680 128 1320
1322 0 545248.9 133108.36 131720 115 1321
1323 0 545419.94 133281.34 131800 75 1322
1324 0 545588.9 133406.14 131840 51 1323
1325 0 545608.2 133519.86 131880 51 1324
1326 0 545640.9 133619.73 131960 51 1325
1327 0 545764.8 133762.9 132040 51 1326
1328 0 545875.44 133892.77 132120 86 1327
1329 0 545950.3 134033.08 132200 98 1328
1330 0 546049.7 134224.05 132320 32 1329
1331 0 546173.75 134348.86 132440 32 1330
1332 0 546348.7 134508.77 132560 51 1331
1333 0 546384.44 134596.34 132640 75 1332
1334 0 546438.44 134667.62 132760 75 1333
1335 0 546585.8 134726.52 132880 75 1334
1336 0 546829.75 134846.97 133000 96 1335
1337 0 547146.2 134926.64 133040 120 1336
1338 0 547323.1 135242.05 133120 181 1337
1339 0 547445.5 135601.64 133200 181 1338
1340 0 547329 135383.69 133640 181 1339
1341 0 547072 136768 133000 60 1339
1342 0 547072 136928 132960 32 1341
1343 0 553217 132007 126040 86 1102
1344 0 553337 132235 126080 60 1343
1345 0 553621 132547 126040 60 1344
1346 0 553805 132663 126080 51 1345
1347 0 553957 132739 126120 51 1346
1348 0 553969 132679 126200 51 1347
1349 0 554105 132691 126320 51 1348
1350 0 554205 132711 126400 51 1349
1351 0 554365 132755 126480 60 1350
1352 0 554609 132839 126600 45 1351
1353 0 554733 133103 126640 60 1352
1354 0 552835 130569 124800 107 1092
1355 0 552659 130585 124680 124 1354
1356 0 552577 130579 124560 143 1355
1357 0 552485 130539 124440 143 1356
1358 0 552345 130487 124320 181 1357
1359 0 552109 130455 124200 163 1358
1360 0 551921 130291 124080 175 1359
1361 0 551841 130199 123960 175 1360
1362 0 551633 129919 123800 75 1361
1363 0 551509 129831 123680 75 1362
1364 0 551477 129759 123560 98 1363
1365 0 551419 129641 123440 98 1364
1366 0 551367 129593 123320 71 1365
1367 0 551411 129525 123200 71 1366
1368 0 551455 129461 123080 148 1367
1369 0 551351 129481 122920 32 1368
1370 0 551347 129473 122760 32 1369
1371 0 551271 129465 122600 131 1370
1372 0 551223 129445 122440 150 1371
1373 0 551153 129507 122280 150 1372
1374 0 551125 129639 122120 96 1373
1375 0 551113 129755 121960 115 1374
1376 0 551149 129823 121840 115 1375
1377 0 551101 129875 121720 108 1376
1378 0 551109 129899 121600 157 1377
1379 0 551105 129899 121480 157 1378
1380 0 551017 129935 121320 156 1379
1381 0 550959 129921 121160 156 1380
1382 0 550879 129897 121040 156 1381
1383 0 550847 129753 120880 139 1382
1384 0 550827 129605 120760 86 1383
1385 0 550833.7 129571.664 120720 86 1384
1386 0 550847 129505 120640 86 1385
1387 0 550923 129441 120520 96 1386
1388 0 550987 129381 120400 96 1387
1389 0 550871 129329 120280 102 1388
1390 0 550891 129285 120240 102 1389
1391 0 550835 129249 120160 102 1390
1392 0 550807 129165 120080 80 1391
1393 0 550809 129075 119960 80 1392
1394 0 550453 129495 119960 80 1393
1395 0 550791 129039 119840 80 1393
1396 0 550785 129027 119800 108 1395
1397 0 550785 129015 119680 108 1396
1398 0 550789 128951 119600 108 1397
1399 0 550769 128895 119480 122 1398
1400 0 550769 128895 119360 122 1399
1401 0 550769 128895 119240 172 1400
1402 0 550661 128783 119160 172 1401
1403 0 550677 128775 119040 148 1402
1404 0 550677 128775 118960 148 1403
1405 0 550505 128671 118880 148 1404
1406 0 550429 128643 118760 160 1405
1407 0 550421 128659 118640 86 1406
1408 0 550421 128659 118480 86 1407
1409 0 550409 128739 118320 150 1408
1410 0 550409 128759 118200 150 1409
1411 0 550357 128847 118040 32 1410
1412 0 550357 128847 117880 81 1411
1413 0 550341 128779 117720 81 1412
1414 0 550261 128807 117560 60 1413
1415 0 550241 128819 117400 60 1414
1416 0 550181 128779 117280 160 1415
1417 0 550177 128755 117120 160 1416
1418 0 550037 128891 116960 102 1417
1419 0 549941 129055 116840 153 1418
1420 0 549857 129075 116720 153 1419
1421 0 549793 129087 116600 178 1420
1422 0 549717 129091 116480 178 1421
1423 0 549641 129091 116360 137 1422
1424 0 549569 129115 116240 137 1423
1425 0 549489 129087 116160 51 1424
1426 0 549469 129023 116080 51 1425
1427 0 549409 129007 115960 51 1426
1428 0 549493 129083 115800 148 1427
1429 0 549513 129155 115640 148 1428
1430 0 549513 129171 115480 148 1429
1431 0 549409 129255 115360 104 1430
1432 0 549341 129331 115200 104 1431
1433 0 549121 129371 115080 102 1432
1434 0 548917 129383 114960 128 1433
1435 0 548705 129399 114880 75 1434
1436 0 548513 129411 114800 122 1435
1437 0 548405 129463 114680 128 1436
1438 0 548317 129531 114560 128 1437
1439 0 548261 129531 114440 157 1438
1440 0 548145 129527 114320 157 1439
1441 0 548029 129527 114200 122 1440
1442 0 547893 129527 114080 148 1441
1443 0 547761 129559 113960 148 1442
1444 0 547569 129523 113840 134 1443
1445 0 547415 129473 113760 143 1444
1446 0 547275 129445 113680 143 1445
1447 0 547199 129493 113560 96 1446
1448 0 547187 129541 113440 96 1447
1449 0 547099 129529 113320 96 1448
1450 0 547011 129501 113200 96 1449
1451 0 546987 129453 113080 148 1450
1452 0 546983 129453 112960 148 1451
1453 0 546983 129453 112840 148 1452
1454 0 546919 129393 112720 137 1453
1455 0 546847 129373 112600 137 1454
1456 0 546839 129277 112480 107 1455
1457 0 546795 129137 112360 108 1456
1458 0 546779 129005 112240 108 1457
1459 0 546587 128901 112160 163 1458
1460 0 546567 128909 112080 163 1459
1461 0 546451 128877 111960 163 1460
1462 0 546275 128829 111880 160 1461
1463 0 546175 128821 111760 160 1462
1464 0 546159 128825 111680 178 1463
1465 0 546151 128865 111560 164 1464
1466 0 546159 128885 111440 164 1465
1467 0 546143 128893 111400 164 1466
1468 0 546143 128961 111280 164 1467
1469 0 546151 129005 111200 164 1468
1470 0 546099 128857 111080 153 1469
1471 0 545927 128741 110840 108 1470
1472 0 545799 128701 110720 108 1471
1473 0 545675 128665 110600 154 1472
1474 0 545631 128641 110480 160 1473
1475 0 545619 128625 110320 160 1474
1476 0 545599 128617 110160 148 1475
1477 0 545563 128549 110040 148 1476
1478 0 545519 128533 109920 143 1477
1479 0 545479 128493 109800 143 1478
1480 0 545455 128405 109680 160 1479
1481 0 545435 128365 109560 160 1480
1482 0 545421 128251 109440 122 1481
1483 0 545341 128203 109320 122 1482
1484 0 545277 128171 109200 135 1483
1485 0 545277 128171 109080 163 1484
1486 0 545277 128171 108920 163 1485
1487 0 545269 128115 108800 163 1486
1488 0 545169 127991 108640 176 1487
1489 0 545025 127919 108560 212 1488
1490 0 544937 127887 108440 203 1489
1491 0 544809 127827 108320 102 1490
1492 0 544717 127507 108240 122 1491
1493 0 544623 127361 108160 122 1492
1494 0 544603 127245 108080 124 1493
1495 0 544555 127145 107960 81 1494
1496 0 544487 127013 107840 81 1495
1497 0 544383 126969 107760 102 1496
1498 0 544295 126849 107680 45 1497
1499 0 544427 126493 107560 102 1498
1500 0 544363 126377 107480 102 1499
1501 0 544303 126365 107360 124 1500
1502 0 544203 126345 107240 124 1501
1503 0 544211 126257 107120 163 1502
1504 0 544303 126077 107040 163 1503
1505 0 544347 126005 106960 163 1504
1506 0 544355 125937 106840 163 1505
1507 0 544351 125937 106720 163 1506
1508 0 544271 125857 106600 163 1507
1509 0 544209 125543 106520 124 1508
1510 0 544137 125047 106480 71 1509
1511 0 544265 124871 106560 40 1510
1512 0 544353 124771 106680 40 1511
1513 0 544433 124715 106760 51 1512
1514 0 544521 124603 106880 51 1513
1515 0 544709 124403 106960 75 1514
1516 0 544793 124109 107040 75 1515
1517 0 544805 123941 107120 75 1516
1518 0 544713 123737 107160 80 1517
1519 0 544753 123517 107200 51 1518
1520 0 544709 123357 107240 40 1519
1521 0 544725 123265 107280 40 1520
1522 0 544797 123201 107360 40 1521
1523 0 544869 123157 107440 98 1522
1524 0 544905 123135 107560 98 1523
1525 0 544861 123079 107680 98 1524
1526 0 544845 122987 107800 75 1525
1527 0 544785 122963 107920 75 1526
1528 0 544793 122935 108040 32 1527
1529 0 544885 122979 108160 32 1528
1530 0 544905 122919 108280 115 1529
1531 0 544941 122955 108400 115 1530
1532 0 545013 122907 108560 60 1531
1533 0 544945 122599 108640 60 1532
1534 0 544833 122423 108760 249 1533
1535 0 544665 122411 108880 202 1534
1536 0 544561 122431 109040 202 1535
1537 0 544557 122431 109160 249 1536
1538 0 544793 122491 109280 249 1537
1539 0 544105 122459 109200 122 1537
1540 0 543837 122345 109240 98 1539
1541 0 543381 122317 109240 45 1540
1542 0 543109 122349 109160 60 1541
1543 0 542981 122309 109080 60 1542
1544 0 542941 122289 109040 60 1543
1545 0 544253 125511 106400 124 1509
1546 0 544349 125451 106280 136 1545
1547 0 544277 125407 106160 136 1546
1548 0 544209 125415 106040 148 1547
1549 0 544129 125343 105920 148 1548
1550 0 544057 125271 105800 197 1549
1551 0 543965 125183 105680 197 1550
1552 0 543897 125203 105560 197 1551
1553 0 543897 125203 105480 80 1552
1554 0 543893 125299 105360 137 1553
1555 0 543893 125279 105200 137 1554
1556 0 543929 125263 105080 137 1555
1557 0 543929 125263 105000 197 1556
1558 0 543933 125267 104880 197 1557
1559 0 543925 125243 104840 202 1558
1560 0 543881 125155 104720 221 1559
1561 0 543833 125139 104600 135 1560
1562 0 543833 125139 104480 210 1561
1563 0 543833 125139 104440 210 1562
1564 0 543401 125051 104400 210 1563
1565 0 543355 125093 104280 210 1564
1566 0 543319 125133 104160 134 1565
1567 0 543243 125185 104040 81 1566
1568 0 543135 125261 103920 150 1567
1569 0 543043 125273 103800 150 1568
1570 0 542987 125265 103680 150 1569
1571 0 542947 125245 103560 164 1570
1572 0 542883 125261 103440 164 1571
1573 0 542803 125253 103320 148 1572
1574 0 542743 125233 103160 163 1573
1575 0 542547 125261 103040 163 1574
1576 0 542435 125257 102920 107 1575
1577 0 542319 125297 102800 156 1576
1578 0 542159 125269 102680 140 1577
1579 0 542209 125311 102560 140 1578
1580 0 542225 125323 102440 102 1579
1581 0 542233 125331 102280 156 1580
1582 0 542285 125339 102120 156 1581
1583 0 542337 125339 101960 148 1582
1584 0 542381 125323 101840 148 1583
1585 0 542485 125335 101720 122 1584
1586 0 542541 125287 101600 122 1585
1587 0 542629 125359 101480 115 1586
1588 0 542681 125391 101360 160 1587
1589 0 542741 125435 101240 160 1588
1590 0 542769 125495 101120 160 1589
1591 0 542873 125627 100960 150 1590
1592 0 542961 125703 100840 140 1591
1593 0 542973 125719 100680 101 1592
1594 0 543045 125791 100520 101 1593
1595 0 543057 125843 100400 98 1594
1596 0 543045 125923 100280 98 1595
1597 0 543001 126003 100120 32 1596
1598 0 542977 126107 1e+05 32 1597
1599 0 542927 126221 99880 32 1598
1600 0 542907 126313 99760 104 1599
1601 0 542795 126405 99640 104 1600
1602 0 542791 126481 99520 75 1601
1603 0 542835 126561 99400 75 1602
1604 0 542835 126625 99240 80 1603
1605 0 542731 126757 99120 157 1604
1606 0 542715 126829 99000 157 1605
1607 0 542585 126827 98880 134 1606
1608 0 542521 126791 98760 134 1607
1609 0 542501 126883 98600 32 1608
1610 0 542445 126991 98440 157 1609
1611 0 542393 127071 98320 157 1610
1612 0 542353 127135 98160 157 1611
1613 0 542165 127211 98000 157 1612
1614 0 542105 127195 97840 140 1613
1615 0 542089 127179 97760 128 1614
1616 0 542185 127255 97640 131 1615
1617 0 542185 127291 97520 131 1616
1618 0 542361 127395 97400 131 1617
1619 0 542497 127423 97280 108 1618
1620 0 542581 127399 97200 108 1619
1621 0 542709 127493 97080 81 1620
1622 0 542713 127669 96880 101 1621
1623 0 542717 127673 96680 128 1622
1624 0 542777 127709 96480 128 1623
1625 0 542905 127753 96280 134 1624
1626 0 542989 127801 96080 122 1625
1627 0 543013 127893 95880 128 1626
1628 0 542953 127953 95680 168 1627
1629 0 542941 128031 95520 168 1628
1630 0 542905 128103 95320 164 1629
1631 0 542861 128171 95120 131 1630
1632 0 542877 128207 94920 75 1631
1633 0 542813 128227 94720 172 1632
1634 0 542673 128261 94520 172 1633
1635 0 542593 128265 94320 210 1634
1636 0 542465 128277 94120 185 1635
1637 0 542333 128153 93880 154 1636
1638 0 542093 127905 93680 128 1637
1639 0 541901 127737 93520 163 1638
1640 0 541725 127677 93320 96 1639
1641 0 541465 127801 93120 80 1640
1642 0 541153 128173 92920 189 1641
1643 0 541077 128181 92760 189 1642
1644 0 540489 128197 92640 210 1643
1645 0 540337 128057 92520 230 1644
1646 0 540265 127921 92440 230 1645
1647 0 540217 127835 92280 261 1646
1648 0 540217 127835 92120 261 1647
1649 0 540217 127835 91960 261 1648
1650 0 540149 127863 91800 135 1649
1651 0 540077 127911 91680 135 1650
1652 0 540057 127943 91520 226 1651
1653 0 540057 127943 91440 226 1652
1654 0 540049 127995 91280 175 1653
1655 0 540049 128079 91120 148 1654
1656 0 539937 128131 90960 148 1655
1657 0 539797 128119 90800 104 1656
1658 0 539685 128087 90640 104 1657
1659 0 539537 128031 90440 160 1658
1660 0 539489 128021 90280 160 1659
1661 0 539441 128053 90120 137 1660
1662 0 539413 128125 89920 120 1661
1663 0 539249 128205 89760 148 1662
1664 0 539189 128309 89600 148 1663
1665 0 539029 128399 89440 124 1664
1666 0 538913 128431 89320 75 1665
1667 0 538861 128479 89160 75 1666
1668 0 538833 128535 89000 135 1667
1669 0 538833 128535 88840 135 1668
1670 0 538741 128527 88720 137 1669
1671 0 538681 128499 88560 137 1670
1672 0 538705 128443 88400 136 1671
1673 0 538705 128347 88240 75 1672
1674 0 538693 128223 88080 75 1673
1675 0 538733 128059 87920 75 1674
1676 0 538717 127895 87760 141 1675
1677 0 538689 127887 87600 134 1676
1678 0 538685 127879 87440 134 1677
1679 0 538669 127747 87280 98 1678
1680 0 538685 127635 87160 98 1679
1681 0 538641 127557 87000 75 1680
1682 0 538569 127485 86920 75 1681
1683 0 538325 127297 86760 135 1682
1684 0 538165 127125 86640 163 1683
1685 0 538041 126925 86480 80 1684
1686 0 537905 126637 86320 60 1685
1687 0 537569 126445 86240 160 1686
1688 0 537421 126389 86080 160 1687
1689 0 537269 126373 86000 209 1688
1690 0 537097 126459 85960 221 1689
1691 0 537623 126337 85920 200 1690
1692 0 537731 126309 85760 200 1691
1693 0 537731 126309 85600 163 1692
1694 0 537879 126385 85480 163 1693
1695 0 537827 126397 85320 150 1694
1696 0 537727 126445 85160 150 1695
1697 0 537643 126489 85000 81 1696
1698 0 537663 126529 84840 81 1697
1699 0 537579 126537 84680 90 1698
1700 0 537503 126577 84520 98 1699
1701 0 537455 126577 84360 98 1700
1702 0 537407 126533 84240 102 1701
1703 0 537295 126441 84120 102 1702
1704 0 537187 126357 84000 128 1703
1705 0 537047 126345 83880 176 1704
1706 0 536943 126353 83760 176 1705
1707 0 536851 126309 83640 107 1706
1708 0 536863 126265 83520 107 1707
1709 0 536847 126253 83400 71 1708
1710 0 536767 126257 83240 64 1709
1711 0 536663 126365 83080 64 1710
1712 0 536615 126405 82960 120 1711
1713 0 536543 126557 82840 120 1712
1714 0 536571 126617 82720 120 1713
1715 0 536715 126693 82600 150 1714
1716 0 536799 126693 82520 150 1715
1717 0 536715 126701 82400 206 1716
1718 0 536615 126705 82280 183 1717
1719 0 536555 126713 82240 183 1718
1720 0 536439 126701 82120 183 1719
1721 0 536379 126645 82000 194 1720
1722 0 536299 126617 81880 194 1721
1723 0 536251 126573 81760 115 1722
1724 0 536167 126477 81600 115 1723
1725 0 535967 126505 81440 98 1724
1726 0 535823 126481 81320 122 1725
1727 0 535723 126425 81200 122 1726
1728 0 535723 126425 81080 181 1727
1729 0 535735 126421 80960 181 1728
1730 0 535807 126389 80800 148 1729
1731 0 535879 126401 80640 148 1730
1732 0 535919 126405 80480 137 1731
1733 0 535979 126349 80320 137 1732
1734 0 536003 126297 80200 135 1733
1735 0 536015 126217 80040 135 1734
1736 0 536035 126141 79880 91 1735
1737 0 536119 126021 79720 107 1736
1738 0 536147 125949 79600 96 1737
1739 0 536177 125895 79480 96 1738
1740 0 536245 125823 79360 81 1739
1741 0 536305 125739 79240 81 1740
1742 0 536297 125699 79080 120 1741
1743 0 536249 125683 78920 120 1742
1744 0 536169 125755 78800 98 1743
1745 0 535973 125835 78720 197 1744
1746 0 535765 125951 78680 197 1745
1747 0 535709 126091 78560 202 1746
1748 0 535701 126211 78440 217 1747
1749 0 535649 126271 78320 217 1748
1750 0 535609 126387 78240 190 1749
1751 0 535523 126301 78080 202 1750
1752 0 535499 126341 78000 202 1751
1753 0 535447 126377 77840 163 1752
1754 0 535431 126437 77720 163 1753
1755 0 535431 126437 77680 163 1754
1756 0 535403 126481 77560 104 1755
1757 0 535403 126477 77400 104 1756
1758 0 535263 126445 77280 148 1757
1759 0 535203 126393 77160 157 1758
1760 0 535223 126417 77040 157 1759
1761 0 535351 126429 76920 141 1760
1762 0 535351 126429 76840 164 1761
1763 0 535279 126441 76640 164 1762
1764 0 535311 126209 76560 163 1763
1765 0 535295 126161 76440 163 1764
1766 0 535243 126113 76320 120 1765
1767 0 535207 126117 76280 120 1766
1768 0 535179 126029 76080 107 1767
1769 0 535075 125997 75960 107 1768
1770 0 534983 125989 75840 90 1769
1771 0 534979 125869 75680 90 1770
1772 0 534971 125821 75520 71 1771
1773 0 534987 125773 75360 86 1772
1774 0 534983 125769 75200 86 1773
1775 0 535035 125777 75080 71 1774
1776 0 535103 125721 75000 71 1775
1777 0 535103 125673 74880 107 1776
1778 0 535161 125555 74760 107 1777
1779 0 535153 125575 74600 140 1778
1780 0 535165 125539 74440 140 1779
1781 0 535197 125499 74280 160 1780
1782 0 535253 125407 74120 163 1781
1783 0 535277 125319 73960 163 1782
1784 0 535373 125335 73800 96 1783
1785 0 535433 125351 73680 64 1784
1786 0 535429 125295 73600 64 1785
1787 0 535377 125327 73440 64 1786
1788 0 535389 125307 73280 81 1787
1789 0 535449 125243 73120 32 1788
1790 0 535373 125203 72960 32 1789
1791 0 535333 125191 72800 71 1790
1792 0 535253 125231 72680 71 1791
1793 0 535089 125203 72560 108 1792
1794 0 534941 125191 72440 148 1793
1795 0 534893 125183 72320 148 1794
1796 0 534789 125175 72160 148 1795
1797 0 534733 125239 72000 104 1796
1798 0 534725 125375 71880 104 1797
1799 0 534721 125459 71760 96 1798
1800 0 534761 125563 71600 96 1799
1801 0 534841 125603 71480 71 1800
1802 0 534921 125703 71400 115 1801
1803 0 534941 125803 71280 115 1802
1804 0 534969 125815 71120 101 1803
1805 0 534929 125791 70960 101 1804
1806 0 534933 125799 70800 71 1805
1807 0 534889 125767 70640 71 1806
1808 0 534729 125791 70520 98 1807
1809 0 534621 125799 70360 135 1808
1810 0 534457 125823 70200 166 1809
1811 0 534361 125855 70040 166 1810
1812 0 534329 125787 69880 218 1811
1813 0 534317 125783 69800 218 1812
1814 0 534265 125719 69640 235 1813
1815 0 534157 125683 69480 183 1814
1816 0 534157 125595 69320 122 1815
1817 0 534185 125499 69160 122 1816
1818 0 534125 125343 69000 102 1817
1819 0 534053 125203 68840 40 1818
1820 0 533987 125269 68680 40 1819
1821 0 534137 124959 68680 40 1820
1822 0 534081 124843 68600 32 1821
1823 0 534015 124821 68520 32 1822
1824 0 533923 124885 68440 32 1823
1825 0 533923 124885 68400 32 1824
1826 0 534235 125137 68440 40 1825
1827 0 534407 125261 68360 40 1826
1828 0 534507 125285 68320 40 1827
1829 0 534727 125445 68280 40 1828
1830 0 535035 125561 68280 -1 1829
1831 0 533871 124825 68320 102 1825
1832 0 533859 124729 68200 102 1831
1833 0 533887 124729 68040 98 1832
1834 0 533891 124669 67880 98 1833
1835 0 533891 124549 67720 81 1834
1836 0 533923 124693 67560 81 1835
1837 0 533835 124753 67400 75 1836
1838 0 533751 124685 67280 75 1837
1839 0 533623 124421 67120 91 1838
1840 0 533503 124089 67000 51 1839
1841 0 533443 123917 66920 51 1840
1842 0 533431 123633 66800 86 1841
1843 0 533433 123415 66680 108 1842
1844 0 533201 123499 66640 86 1843
1845 0 533057 123463 66600 108 1844
1846 0 533045 123447 66560 108 1845
1847 0 533037 123411 66520 108 1846
1848 0 533053 123371 66480 71 1847
1849 0 533505 123255 66600 108 1843
1850 0 533501 123179 66520 108 1849
1851 0 533433 123079 66440 71 1850
1852 0 533321 122991 66400 71 1851
1853 0 533293 122903 66320 86 1852
1854 0 533247 122869 66280 86 1853
1855 0 533201 122835 66240 86 1854
1856 0 533109 122827 66160 107 1855
1857 0 533013 122779 66080 107 1856
1858 0 532909 122727 65960 98 1857
1859 0 532749 122739 65880 98 1858
1860 0 532621 122763 65840 81 1859
1861 0 532529 122755 65760 81 1860
1862 0 532389 122819 65680 135 1861
1863 0 532333 122819 65600 135 1862
1864 0 532247 122861 65480 101 1863
1865 0 531871 123129 65440 40 1864
1866 0 531835 123157 65400 40 1865
1867 0 531663 123309 65320 60 1866
1868 0 531663 123309 65320 60 1867
1869 0 531587 123405 65280 60 1868
1870 0 531623 123525 65080 75 1869
1871 0 531551 123581 65000 75 1870
1872 0 531461 123627 64920 81 1871
1873 0 531325 123643 64840 81 1872
1874 0 531137 123659 64760 32 1873
1875 0 531013 123735 64680 32 1874
1876 0 530841 123963 64640 40 1875
1877 0 530641 124203 64600 80 1876
1878 0 530337 124327 64560 120 1877
1879 0 530169 124591 64440 137 1878
1880 0 530055 124801 64280 140 1879
1881 0 529647 125153 64160 141 1880
1882 0 529743 125053 64080 141 1881
1883 0 529719 124765 63920 166 1882
1884 0 529741 124617 63840 166 1883
1885 0 529763 124469 63760 166 1884
1886 0 529795 124221 63680 166 1885
1887 0 529791 124249 63640 166 1886
1888 0 529571 124993 63640 45 1887
1889 0 529451 125489 63600 75 1888
1890 0 529291 126077 63680 60 1889
1891 0 529191 126313 63640 75 1890
1892 0 529097 127195 63680 134 1891
1893 0 529005 127379 63720 98 1892
1894 0 528951 127705 63840 40 1893
1895 0 528903 127913 63920 40 1894
1896 0 528887 128121 64000 115 1895
1897 0 528823 128333 64080 190 1896
1898 0 528681 128635 64160 160 1897
1899 0 528817 128507 64240 160 1898
1900 0 528997 128491 64400 183 1899
1901 0 528953 128391 64480 183 1900
1902 0 528829 128391 64600 107 1901
1903 0 528733 128331 64680 107 1902
1904 0 528681 128503 64760 80 1903
1905 0 528577 128843 64800 75 1904
1906 0 528497 129299 64840 80 1905
1907 0 528369 129559 64880 51 1906
1908 0 527867 129881 64840 101 1907
1909 0 527835 130145 64800 101 1908
1910 0 527851 130201 64720 101 1909
1911 0 527879 130277 64680 101 1910
1912 0 527811 130001 64960 101 1908
1913 0 527707 129977 65080 140 1912
1914 0 527575 129985 65200 124 1913
1915 0 527511 130013 65320 124 1914
1916 0 527479 129961 65400 90 1915
1917 0 527427 129885 65520 90 1916
1918 0 527371 129789 65640 32 1917
1919 0 527243 129781 65720 45 1918
1920 0 529759 124341 63520 166 1887
1921 0 529743 124393 63400 166 1920
1922 0 529419 124513 63400 166 1921
1923 0 529271 124505 63280 45 1922
1924 0 529292.2 124517.03 63200 45 1923
1925 0 529304.6 124484.95 63080 45 1924
1926 0 529244.3 124482.61 62960 108 1925
1927 0 529180.8 124471.766 62880 108 1926
1928 0 529059.56 124480.484 62760 86 1927
1929 0 529019.3 124404.41 62640 86 1928
1930 0 528676.1 124591.92 62520 108 1929
1931 0 528571.1 124648.41 62320 86 1930
1932 0 528548.56 124652.97 62160 86 1931
1933 0 528582.7 124677.95 62000 45 1932
1934 0 528672.44 124666.375 61880 45 1933
1935 0 528639 124760.39 61720 32 1934
1936 0 528661.6 124804.734 61560 32 1935
1937 0 528614.4 124949.92 61400 32 1936
1938 0 528605.2 124866.09 61200 64 1937
1939 0 528621.75 124824.86 61000 64 1938
1940 0 528504.8 124716.22 60800 32 1939
1941 0 528357.94 124697.625 60640 140 1940
1942 0 528297.5 124735.66 60440 163 1941
1943 0 528229.56 124688.734 60240 163 1942
1944 0 527952.94 124658.28 60040 102 1943
1945 0 527662 124517.97 59880 164 1944
1946 0 527580.75 124436.53 59680 164 1945
1947 0 527549.75 124416.56 59440 128 1946
1948 0 527455.7 124444.234 59240 71 1947
1949 0 527327.75 124397.25 59080 60 1948
1950 0 527249.06 124368.44 58920 60 1949
1951 0 527273.75 124366.2 58760 75 1950
1952 0 527296.9 124440.56 58600 81 1951
1953 0 527294.5 124576.5 58440 81 1952
1954 0 527260.6 124763.72 58280 81 1953
1955 0 527240.75 124978.7 58120 81 1954
1956 0 527200.75 125084.7 57960 91 1955
1957 0 527148.3 125262.266 57840 75 1956
1958 0 527141.75 125574.61 57760 81 1957
1959 0 527234.8 125877.58 57680 104 1958
1960 0 527350.5 125996.55 57560 124 1959
1961 0 527435.2 126210.25 57440 137 1960
1962 0 527466.9 126432.39 57320 137 1961
1963 0 527442.4 126702.06 57200 150 1962
1964 0 527250.6 126932.016 57080 148 1963
1965 0 527227.25 126891.83 57000 148 1964
1966 0 527246.7 126932.75 56880 148 1965
1967 0 527055.1 127228.14 56640 128 1966
1968 0 526762.44 127367.8 56560 198 1967
1969 0 526587.9 127300.2 56440 198 1968
1970 0 526380.44 127431.125 56320 154 1969
1971 0 526021.2 127810.91 56200 32 1970
1972 0 526011.1 127876.05 56160 32 1971
1973 0 525931.9 128061.42 55960 32 1972
1974 0 526010.1 128540.875 55760 200 1973
1975 0 526032.6 128693.125 55600 206 1974
1976 0 526240 127584 55080 40 1973
1977 0 526272 128032 54880 150 1973
1978 0 526432 127520 55240 98 1970
1979 0 528448 126432 57120 80 1963
1980 0 528672 126304 57120 45 1979
1981 0 528896 126112 57120 40 1980
1982 0 529152 125984 57120 80 1981
1983 0 529344 125824 57080 71 1982
1984 0 529440 125760 57040 60 1983
1985 0 529835 124361 63320 166 1921
1986 0 529867 124349 63280 166 1985
1987 0 529951 124309 63160 166 1986
1988 0 530011 124305 63040 -1 1987
1989 0 530071 124245 62800 -1 1988
1990 0 530193.9 124240.7 62720 -1 1989
1991 0 530505.75 124286.984 62680 -1 1990
1992 0 530489.5 124271.125 62640 -1 1991
1993 0 535207 126665 76400 163 1763
1994 0 535689 127043 85960 91 1690
1995 0 534909 127247 86000 102 1994
1996 0 534789 127447 86120 81 1995
1997 0 534589.9 127615.36 86200 51 1996
1998 0 534519.5 127787.78 86280 75 1997
1999 0 534482.1 127897.484 86360 91 1998
2000 0 534455.94 128019.375 86440 91 1999
2001 0 534452.7 128221.984 86520 75 2000
2002 0 534421.4 128396.72 86600 75 2001
2003 0 534379.4 128526.016 86680 75 2002
2004 0 534320.44 128604.97 86760 71 2003
2005 0 534259 128681.75 86840 71 2004
2006 0 534084.44 128720.95 86920 60 2005
2007 0 534020.44 128929.484 86960 60 2006
2008 0 534011.9 128961.36 87000 60 2007
2009 0 534001.75 129092.17 87160 60 2008
2010 0 533966.1 129277.56 87240 60 2009
2011 0 533938.75 129454.8 87320 60 2010
2012 0 533787.06 129715.91 87360 -1 2011
2013 0 533717 129811.78 87440 -1 2012
2014 0 533604.25 129930.86 87520 -1 2013
2015 0 533570.5 130078.3 87560 -1 2014
2016 0 533538.06 130186.95 87600 -1 2015
2017 0 533471.06 130284.94 87640 -1 2016
2018 0 533297.5 130459.14 87720 -1 2017
2019 0 533255.9 130780.33 87760 -1 2018
2020 0 532904.44 131003.56 87800 -1 2019
2021 0 532750.25 131205.83 87840 -1 2020
2022 0 532654.6 131334.1 87880 -1 2021
2023 0 532632 131472.23 87920 -1 2022
2024 0 532578.75 131560.2 88000 -1 2023
2025 0 532495.7 131769.73 88080 -1 2024
2026 0 532462.25 131807.95 88120 -1 2025
2027 0 532392.1 131950.05 88200 -1 2026
2028 0 532344.6 132130.94 88320 -1 2027
2029 0 532343.6 132294.97 88400 -1 2028
2030 0 532307.44 132450.55 88480 -1 2029
2031 0 532185.8 132597.2 88560 -1 2030
2032 0 532018.9 132667.05 88600 -1 2031
2033 0 531875.44 132800.56 88640 -1 2032
2034 0 531831.4 133170.05 88680 -1 2033
2035 0 531819.75 133269.7 88560 -1 2034
2036 0 531805.8 133241.38 88440 -1 2035
2037 0 531788.7 133246.55 88320 -1 2036
2038 0 531693.2 133268.17 88200 -1 2037
2039 0 531640.06 133298.28 88120 -1 2038
2040 0 531621.9 133285.5 88080 -1 2039
2041 0 531575.9 133336.38 88040 -1 2040
2042 0 531620.5 133286.2 88000 -1 2041
2043 0 531591.06 133276.67 87920 -1 2042
2044 0 531577.1 133272.12 87800 86 2043
2045 0 531455.6 133353.39 87680 86 2044
2046 0 531528.5 133257.73 87640 86 2045
2047 0 531513.4 133248.36 87600 86 2046
2048 0 531496 133244.31 87480 86 2047
2049 0 531454 133353.33 87360 86 2048
2050 0 531367 133500.3 87280 86 2049
2051 0 531241.5 133588.33 87200 86 2050
2052 0 531054.6 133651.94 87240 86 2051
2053 0 530882.4 133675.5 87280 86 2052
2054 0 530703.5 133715.28 87320 86 2053
2055 0 530663.5 133759.9 87360 86 2054
2056 0 530508.9 133813.77 87440 -1 2055
2057 0 530362 133842.72 87480 -1 2056
2058 0 530191.9 133901.86 87560 60 2057
2059 0 530082.5 133952.48 87640 60 2058
2060 0 529949.06 134034.95 87680 60 2059
2061 0 529902.94 133969.6 87720 60 2060
2062 0 529804.75 133998.6 87800 60 2061
2063 0 529741.75 134019.73 87880 60 2062
2064 0 529691.25 134014.56 87920 60 2063
2065 0 529567.8 133914.9 88000 60 2064
2066 0 529433.1 133962.62 88040 60 2065
2067 0 529472.9 133846.39 88080 60 2066
2068 0 529443 133777.64 88120 60 2067
2069 0 529434.6 133660.12 88160 71 2068
2070 0 529395.75 133566.2 88240 71 2069
2071 0 529274.94 133450.72 88320 96 2070
2072 0 529246.94 133409.66 88400 96 2071
2073 0 529221.1 133415.83 88520 96 2072
2074 0 529071.1 133379.67 88640 102 2073
2075 0 528949.7 133372.22 88760 81 2074
2076 0 528873.8 133315.73 88840 81 2075
2077 0 528760.94 133245.42 88960 32 2076
2078 0 528742.2 133150.16 89040 32 2077
2079 0 528757.7 133063.05 89120 45 2078
2080 0 528756.5 133043 89240 45 2079
2081 0 528762 132838.92 89360 60 2080
2082 0 528832.4 132661.02 89440 90 2081
2083 0 528857.25 132528.06 89480 107 2082
2084 0 528867.06 132455.67 89560 107 2083
2085 0 528951.44 132286.84 89640 134 2084
2086 0 529018.75 132180.62 89760 134 2085
2087 0 529068.06 132087.66 89880 203 2086
2088 0 529040.2 132011.67 90040 203 2087
2089 0 528989.94 131960.03 90200 160 2088
2090 0 528935.75 131940.95 90400 196 2089
2091 0 528931.75 131885.67 90600 137 2090
2092 0 528890.56 131872.56 90680 137 2091
2093 0 528911 131879.72 90840 128 2092
2094 0 528936.3 131808.47 90960 128 2093
2095 0 529050.9 131624.6 91040 51 2094
2096 0 529195.25 131543.06 91160 51 2095
2097 0 529489.9 131310.98 91200 202 2096
2098 0 529481.5 131319.55 91440 202 2097
2099 0 529749.94 131065.7 91480 160 2098
2100 0 530119.1 131134.3 91520 131 2099
2101 0 530307.56 131095.97 91560 115 2100
2102 0 530397.56 131003.86 91680 90 2101
2103 0 530445.5 130873.03 91840 32 2102
2104 0 530624.56 130729.97 92000 32 2103
2105 0 530684.06 130685.95 92080 71 2104
2106 0 530865.06 130659.39 92200 75 2105
2107 0 531030.9 130687.91 92320 75 2106
2108 0 531169.75 130683.97 92440 81 2107
2109 0 531330.4 130724.83 92600 71 2108
2110 0 531413.5 130682.36 92760 96 2109
2111 0 531498.4 130688.16 92880 96 2110
2112 0 531572 130623.984 93000 60 2111
2113 0 531592.6 130544.72 93120 60 2112
2114 0 531759.5 130466.41 93240 107 2113
2115 0 531942.1 130525.125 93320 107 2114
2116 0 532042.44 130539.44 93400 131 2115
2117 0 532138.6 130566.984 93560 131 2116
2118 0 532369.25 130674.3 93720 186 2117
2119 0 532568.75 130842.33 93880 96 2118
2120 0 532665.7 130961.84 94040 134 2119
2121 0 532719.1 130951.41 94240 134 2120
2122 0 532820.3 130834.44 94400 86 2121
2123 0 532833.9 130761.11 94600 86 2122
2124 0 532909.9 130719.34 94800 86 2123
2125 0 532912.44 130694.58 95000 163 2124
2126 0 532916.56 130541.484 95200 150 2125
2127 0 532967.75 130566.625 95320 150 2126
2128 0 533344 130464 96480 45 2127
2129 0 533344 130432 96760 64 2128
2130 0 533376 130304 97000 64 2129
2131 0 533440 130240 97080 60 2130
2132 0 529159.7 130886.766 91480 202 2098
2133 0 529461.44 130693.78 91520 160 2132
2134 0 529300.2 130368.17 91560 160 2133
2135 0 529155.56 130158.86 91680 -1 2134
2136 0 529116.3 130046.39 91760 -1 2135
2137 0 529053.25 129915.625 91840 -1 2136
2138 0 529034.6 129816.75 91920 -1 2137
2139 0 529043 129729.8 92000 -1 2138
2140 0 529100.75 129692.53 92080 -1 2139
2141 0 529162 129615.64 92160 -1 2140
2142 0 529229.75 129475.92 92240 -1 2141
2143 0 529249.6 129398.86 92280 -1 2142
2144 0 529223.4 129305.94 92320 -1 2143
2145 0 529138.56 129263.45 92360 -1 2144
2146 0 529140.1 129209.89 92440 -1 2145
2147 0 529088.56 128913.42 92520 -1 2146
2148 0 528966.5 128683.42 92560 -1 2147
2149 0 528965.9 128486.984 92640 -1 2148
2150 0 528902.25 128419.2 92720 -1 2149
2151 0 528970.6 128252.625 92800 -1 2150
2152 0 529024.7 128064.125 92880 -1 2151
2153 0 529012.5 127789.75 92960 -1 2152
2154 0 529129.56 127675.7 93000 -1 2153
2155 0 529226.5 127483.89 93040 -1 2154
2156 0 529274.5 127253.55 93080 -1 2155
2157 0 529387.1 127065.69 93120 -1 2156
2158 0 529361.1 126835.39 93160 -1 2157
2159 0 529415.5 126658 93200 -1 2158
2160 0 529393.3 126477.97 93240 -1 2159
2161 0 529700.75 125639.67 93280 -1 2160
2162 0 529726.4 125692.61 93440 -1 2161
2163 0 529802 125708.36 93080 -1 2161
2164 0 529866.94 125747.83 92920 -1 2163
2165 0 529922.2 125750.625 92720 -1 2164
2166 0 529935.4 125745.44 92560 -1 2165
2167 0 529938.44 125743.375 92400 -1 2166
2168 0 531325.5 133593.34 87160 86 2051
2169 0 531313.4 133491.33 87000 86 2168
2170 0 531400.9 133570.78 86840 75 2169
2171 0 531432.8 133646.33 86720 64 2170
2172 0 531581.5 133826.86 86640 64 2171
2173 0 531601.75 133993.17 86520 80 2172
2174 0 531550.06 134115.31 86400 81 2173
2175 0 531489.4 134400.8 86360 81 2174
2176 0 531486.9 134651.34 86280 51 2175
2177 0 531404 134741.69 86200 71 2176
2178 0 531350 134881.75 86120 71 2177
2179 0 531330.5 134977.06 86040 75 2178
2180 0 531313.9 135158.06 85960 75 2179
2181 0 531215.56 135381.92 85920 71 2180
2182 0 531146.2 135653.98 85880 51 2181
2183 0 531071.3 135893.08 85840 60 2182
2184 0 530937.4 136168.67 85800 60 2183
2185 0 530885 136480.52 85880 81 2184
2186 0 530942.75 136592.97 85960 81 2185
2187 0 531019.5 136911.25 85920 86 2186
2188 0 530996 137048.23 85840 86 2187
2189 0 530986.2 137343.67 85760 75 2188
2190 0 530940.94 137497.47 85720 75 2189
2191 0 530934.44 137661.1 85680 51 2190
2192 0 530951.5 137806.83 85640 51 2191
2193 0 531076.9 137953.81 85600 75 2192
2194 0 531230.4 138078.23 85560 75 2193
2195 0 531339 138313.55 85520 81 2194
2196 0 531409.94 138557.25 85480 102 2195
2197 0 531464.2 138624.78 85400 91 2196
2198 0 531548.1 138714.17 85320 91 2197
2199 0 531559.75 138770.23 85240 90 2198
2200 0 531556.9 138834.25 85160 90 2199
2201 0 531523.8 138867.72 85080 98 2200
2202 0 531485.3 138937.69 85000 98 2201
2203 0 531672.06 138932.34 84960 32 2202
2204 0 531986.6 138786.66 85040 60 2203
2205 0 532125.75 138785.97 85120 51 2204
2206 0 532327.3 138844.5 85200 51 2205
2207 0 531437.4 139036.9 84960 98 2202
2208 0 531316.94 139165.78 84880 81 2207
2209 0 531283.75 139326.27 84840 81 2208
2210 0 531188.6 139628.34 84800 101 2209
2211 0 531109.9 139707.02 84600 101 2210
2212 0 531104.7 139815.11 84400 101 2211
2213 0 531196.56 140512.14 84360 160 2212
2214 0 531190.06 140979.31 84320 124 2213
2215 0 531429.8 141452.23 84280 150 2214
2216 0 531448.3 141756.78 84360 64 2215
2217 0 531494.6 141968.44 84480 51 2216
2218 0 531453.4 142018.48 84560 51 2217
2219 0 531465.8 142060.6 84680 71 2218
2220 0 531509.75 142098.05 84800 71 2219
2221 0 531454.4 142067 84920 98 2220
2222 0 531270.7 142039.84 85080 98 2221
2223 0 531169.94 142450.06 85080 81 2222
2224 0 531125.1 142558.77 84960 134 2223
2225 0 531041.9 142762.02 84840 150 2224
2226 0 531023.44 143002.8 84760 124 2225
2227 0 531019.4 143634.52 84720 164 2226
2228 0 531229.25 144071.02 84840 124 2227
2229 0 531023.3 144473.02 84800 75 2228
2230 0 530927.5 144586.78 84720 75 2229
2231 0 530761.56 144845.08 84680 81 2230
2232 0 530734.44 144998.25 84800 81 2231
2233 0 530720.5 145026.5 84840 81 2232
2234 0 530707.06 145055.4 84880 81 2233
2235 0 530660.2 145045.27 84920 45 2234
2236 0 530642.25 145068.53 84960 45 2235
2237 0 530795.56 145310.62 84840 81 2233
2238 0 530815.7 145392.34 84920 81 2237
2239 0 530896.56 145442.11 84960 81 2238
2240 0 530016 143904 85040 45 2230
2241 0 529824 143712 85040 51 2240
2242 0 529696 143456 85000 60 2241
2243 0 529536 143296 84880 45 2242
2244 0 529408 143072 84840 51 2243
2245 0 529312 142848 84760 86 2244
2246 0 529216 142592 84680 80 2245
2247 0 529184 142560 84680 80 2246
2248 0 531222.44 141063.92 84200 124 2214
2249 0 531280.4 141214.14 84080 136 2248
2250 0 531207.75 141327.56 83920 136 2249
2251 0 531087.6 139945.25 84240 124 2212
2252 0 531043.3 140154.42 84120 160 2251
2253 0 531052.5 140129.89 84040 160 2252
2254 0 531036.1 140177.39 84000 160 2253
2255 0 541477 126827 97760 81 1615
2256 0 541383.94 126673.92 97800 81 2255
2257 0 541063.6 126415.53 97760 90 2256
2258 0 541028 126370.8 97600 90 2257
2259 0 541053.9 126238.14 97480 90 2258
2260 0 541008.75 126185.09 97400 90 2259
2261 0 540949.2 126110.33 97320 90 2260
2262 0 540921.9 126031.984 97240 90 2261
2263 0 540712.2 125726.766 97200 60 2262
2264 0 540313.9 125507.94 97120 -1 2263
2265 0 540232.6 125493.734 97000 -1 2264
2266 0 540237.6 125492.75 96840 -1 2265
2267 0 540179.3 125505.61 96640 -1 2266
2268 0 540115.7 125391.06 96440 -1 2267
2269 0 540031.06 125316.45 96320 -1 2268
2270 0 540807.1 126349.39 97760 60 2257
2271 0 540621.6 126335 97840 71 2270
2272 0 540569.5 126335 97880 71 2271
2273 0 540517.2 126334.94 97920 71 2272
2274 0 540462.6 126326.625 97960 71 2273
2275 0 540280.1 126275.89 98040 60 2274
2276 0 539959.94 126167.19 98240 122 2275
2277 0 539820.8 126031.91 98400 122 2276
2278 0 539767.5 125908.56 98520 122 2277
2279 0 539645 125771.22 98640 122 2278
2280 0 539440 125725.375 98760 -1 2279
2281 0 539326 125724.67 98840 -1 2280
2282 0 539259.25 125697.72 98920 -1 2281
2283 0 539188.2 125665.97 99000 -1 2282
2284 0 539059.25 125535.266 99080 -1 2283
2285 0 538915.1 125497.94 99120 -1 2284
2286 0 538747.8 125474.95 99200 -1 2285
2287 0 538598.25 125462.86 99280 -1 2286
2288 0 538482.8 125382.95 99320 -1 2287
2289 0 538340.94 125296.55 99400 -1 2288
2290 0 538238.44 125269.19 99440 -1 2289
2291 0 538076 125212.95 99520 -1 2290
2292 0 537630.44 125341.016 99560 -1 2291
2293 0 537033.25 125530.28 99520 -1 2292
2294 0 536841.56 125587.11 99480 -1 2293
2295 0 536708.8 125508.36 99520 -1 2294
2296 0 536521.5 125492.766 99600 -1 2295
2297 0 536422.8 125445.95 99720 -1 2296
2298 0 536299.7 125354.22 99760 -1 2297
2299 0 536180 125331.14 99800 -1 2298
2300 0 536105.1 125218.8 99880 -1 2299
2301 0 535632.2 125188.45 99880 -1 2300
2302 0 535527.6 125194.81 99960 -1 2301
2303 0 535527.06 125099.3 1e+05 -1 2302
2304 0 535542 125060.83 100040 -1 2303
2305 0 535290.7 125559 99960 -1 2302
2306 0 535075.25 125633.09 100040 -1 2305
2307 0 534773.4 125545.67 100080 -1 2306
2308 0 534129.9 125679.67 100120 -1 2307
2309 0 533709.7 125634.3 99800 -1 2308
2310 0 533483.75 125717.14 99600 -1 2309
2311 0 533517.25 125692.08 99120 -1 2310
2312 0 533457.75 125588.91 99040 -1 2311
2313 0 533387.2 125422.47 98920 -1 2312
2314 0 533397.6 125450.94 98760 -1 2313
2315 0 533363.75 125515.95 98600 -1 2314
2316 0 533322.8 125654.53 98440 -1 2315
2317 0 533346.9 125786.75 98320 -1 2316
2318 0 533360.25 125857.44 98280 -1 2317
2319 0 533374.56 125902.92 98240 -1 2318
2320 0 533383 125978.75 98160 -1 2319
2321 0 533415.5 126044.47 98080 -1 2320
2322 0 533459.9 126137.59 97960 -1 2321
2323 0 533496.6 126169.734 97840 -1 2322
2324 0 533553.25 126192.36 97720 -1 2323
2325 0 533611.7 126252.31 97560 -1 2324
2326 0 533683.75 126382.58 97440 -1 2325
2327 0 533782 126456.75 97320 -1 2326
2328 0 533833.25 126486.33 97200 -1 2327
2329 0 533837.3 126515.016 97120 -1 2328
2330 0 533859.4 126600.44 97000 -1 2329
2331 0 533868.9 126660.47 96880 -1 2330
2332 0 533899.8 126759.72 96800 -1 2331
2333 0 533874.56 126847.19 96680 -1 2332
2334 0 533854.25 126893.14 96560 -1 2333
2335 0 533850.9 126872.016 96440 -1 2334
2336 0 533841.56 126854.61 96320 -1 2335
2337 0 533826.7 126818.39 96200 -1 2336
2338 0 533842.56 126762.484 96080 -1 2337
2339 0 533866.75 126770.94 95960 -1 2338
2340 0 533893.44 126881.234 95800 -1 2339
2341 0 533923.1 126930.625 95680 -1 2340
2342 0 533938.06 126935.625 95520 -1 2341
2343 0 533911.5 126898.8 95400 -1 2342
2344 0 533959.1 126886.81 95280 -1 2343
2345 0 533944.75 126869.84 95160 -1 2344
2346 0 533841.56 126806.59 95000 -1 2345
2347 0 533787 126766.67 94880 -1 2346
2348 0 533700.7 126707.42 94720 -1 2347
2349 0 533676.5 126749.36 94600 -1 2348
2350 0 533649.1 126835.64 94440 -1 2349
2351 0 533677.94 126879.734 94280 -1 2350
2352 0 533714.44 126954.67 94120 -1 2351
2353 0 533699.94 127050.36 93960 -1 2352
2354 0 533642.5 127162.34 93800 -1 2353
2355 0 533687.8 127266.06 93600 -1 2354
2356 0 533699.6 127222.31 93440 -1 2355
2357 0 533649.5 127138.125 93280 -1 2356
2358 0 533594.94 127162.7 93120 -1 2357
2359 0 533594.44 127208.25 93000 -1 2358
2360 0 533734.75 127323.36 92840 -1 2359
2361 0 541711 125145 102680 51 1578
2362 0 541423 125109 102760 75 2361
2363 0 541103 125083 102880 51 2362
2364 0 540935 125119 102960 81 2363
2365 0 540531 125035 103080 64 2364
2366 0 540239 124871 103120 64 2365
2367 0 539891 124671 103160 71 2366
2368 0 539643 124499 103200 81 2367
2369 0 539439 124293 103240 60 2368
2370 0 539039 124109 103280 81 2369
2371 0 538971 124077 103320 91 2370
2372 0 538355 123909 103360 90 2371
2373 0 538019 123625 103280 60 2372
2374 0 537851 123237 103240 210 2373
2375 0 537891 122811 103080 160 2374
2376 0 538007 122519 103000 156 2375
2377 0 537895 122015 103000 90 2376
2378 0 537863 121739 103080 134 2377
2379 0 537879 121565 103160 212 2378
2380 0 537895 121473 103240 212 2379
2381 0 538023 121481 103400 104 2380
2382 0 538031 121477 103440 104 2381
2383 0 538067 121465 103480 104 2382
2384 0 538259 121381 103560 160 2383
2385 0 538391 121253 103680 148 2384
2386 0 538683 121133 103800 75 2385
2387 0 538727 121133 103960 51 2386
2388 0 539003 121017 104080 32 2387
2389 0 539055 120909 103960 32 2388
2390 0 539047 120869 103840 32 2389
2391 0 539143 120685 103760 32 2390
2392 0 538879 119981 103720 139 2391
2393 0 538883 119975 103880 139 2392
2394 0 538879 120019 104040 207 2393
2395 0 538883 120131 104160 207 2394
2396 0 538883 120131 104240 207 2395
2397 0 538887 120055 103560 75 2392
2398 0 538887 120055 103400 75 2397
2399 0 537787 123263 103400 246 2374
2400 0 537363 123339 103440 214 2399
2401 0 536939 123335 103520 204 2400
2402 0 536763 123363 103400 91 2401
2403 0 536559 123435 103360 91 2402
2404 0 536463 123467 103280 60 2403
2405 0 536367 123531 103200 60 2404
2406 0 536327 123519 103160 60 2405
2407 0 536227 123547 103080 64 2406
2408 0 536115 123553 103000 64 2407
2409 0 535891 123609 102920 60 2408
2410 0 535779 123657 102880 71 2409
2411 0 535735 123677 102840 71 2410
2412 0 535631 123709 102760 71 2411
2413 0 535575 123721 102680 81 2412
2414 0 535495 123697 102600 81 2413
2415 0 535283 123725 102520 51 2414
2416 0 535307 123649 102400 51 2415
2417 0 535223 123533 102280 51 2416
2418 0 535211 123493 102160 51 2417
2419 0 535147 123473 102040 51 2418
2420 0 535095 123489 101920 51 2419
2421 0 535039 123465 101760 51 2420
2422 0 534891 123285 101640 -1 2421
2423 0 534759 123213 101560 -1 2422
2424 0 534591 123137 101480 -1 2423
2425 0 534371 123129 101400 -1 2424
2426 0 534339 123177 101280 -1 2425
2427 0 534083 123151 101160 -1 2426
2428 0 533871 123131 101080 -1 2427
2429 0 533679 123139 101000 -1 2428
2430 0 533607 123123 100920 -1 2429
2431 0 533447 123091 100800 -1 2430
2432 0 533391 123051 100720 -1 2431
2433 0 533243 123007 100600 -1 2432
2434 0 533083 122971 100520 -1 2433
2435 0 532935 122927 100400 -1 2434
2436 0 532843 122855 100280 -1 2435
2437 0 532587 122719 100160 -1 2436
2438 0 532299 122687 100080 -1 2437
2439 0 531995 122727 1e+05 -1 2438
2440 0 531559 122781 99920 -1 2439
2441 0 531427 122793 99800 -1 2440
2442 0 531071 122789 99720 -1 2441
2443 0 530727 122773 99760 -1 2442
2444 0 530391 122753 99800 -1 2443
2445 0 530059 122685 99840 -1 2444
2446 0 529731 122537 99880 -1 2445
2447 0 529451 122425 99920 -1 2446
2448 0 529311 122415 99960 -1 2447
2449 0 529167 122547 1e+05 -1 2448
2450 0 529131 122611 100040 -1 2449
2451 0 529099 122831 100120 -1 2450
2452 0 529007 123019 100160 -1 2451
2453 0 528899 123207 100240 -1 2452
2454 0 528843 123233 100360 -1 2453
2455 0 528815 123229 100480 -1 2454
2456 0 528831 123197 100600 -1 2455
2457 0 528811 123213 100640 -1 2456
2458 0 528551 123441 100680 -1 2457
2459 0 528487 123489 100760 -1 2458
2460 0 528463 123565 100880 -1 2459
2461 0 528435 123769 100960 -1 2460
2462 0 528335 123835 101040 -1 2461
2463 0 528299 123975 101080 -1 2462
2464 0 528275 123987 101200 -1 2463
2465 0 528219 124019 101320 -1 2464
2466 0 528205.7 124020.336 101360 -1 2465
2467 0 528179 124023 101440 -1 2466
2468 0 528147 123875 101560 -1 2467
2469 0 528159 123739 101640 -1 2468
2470 0 528139 123715 101720 -1 2469
2471 0 528151 123751 101800 -1 2470
2472 0 528203 123707 101840 -1 2471
2473 0 528267 123631 102000 -1 2472
2474 0 528343 123619 102120 -1 2473
2475 0 528375 123575 102240 -1 2474
2476 0 528515 123703 102320 -1 2475
2477 0 528595 123871 102280 -1 2476
2478 0 528139 123503 102040 -1 2473
2479 0 527979 123459 101960 -1 2478
2480 0 527899 123375 101840 -1 2479
2481 0 527863 123287 101760 -1 2480
2482 0 536763 123459 103320 91 2402
2483 0 536767 123471 103240 91 2482
2484 0 537099 123259 103720 203 2401
2485 0 537095 123251 103800 156 2484
2486 0 537087 123215 103920 156 2485
2487 0 537071 123163 104040 156 2486
2488 0 537067 123167 104120 156 2487
2489 0 543957 124511 104720 71 1560
2490 0 544353 124465 104760 32 2489
2491 0 543613 124377 104720 71 2489
2492 0 543533 124133 104760 71 2491
2493 0 544029 123737 104640 32 2492
2494 0 544149 123693 104680 32 2493
2495 0 544217 123645 104800 51 2494
2496 0 544385 123433 104840 75 2495
2497 0 544585 123385 104760 75 2496
2498 0 545440 123968 104920 75 2497
2499 0 545696 123904 105040 45 2498
2500 0 544641 123237 104680 75 2497
2501 0 544645 122961 104600 -1 2500
2502 0 544693 122781 104560 -1 2501
2503 0 544601 122479 104520 -1 2502
2504 0 544561 122295 104640 -1 2503
2505 0 544589 122207 104720 -1 2504
2506 0 544557 122115 104800 -1 2505
2507 0 544461 121823 104840 -1 2506
2508 0 544329 121443 104960 -1 2507
2509 0 544169 121239 104920 -1 2508
2510 0 543985 120939 104840 -1 2509
2511 0 543745 120497 104800 -1 2510
2512 0 543245 119953 104760 -1 2511
2513 0 543133 119775 104840 -1 2512
2514 0 543141 119715 104920 -1 2513
2515 0 543077 119743 105040 -1 2514
2516 0 543569 119307 105000 -1 2514
2517 0 543521 118831 105040 -1 2516
2518 0 543525 118755 105160 -1 2517
2519 0 543505 118699 104880 -1 2517
2520 0 543493 118631 104760 -1 2519
2521 0 543545 118511 104640 -1 2520
2522 0 543517 118503 104520 -1 2521
2523 0 543077 119939 104680 -1 2512
2524 0 543077 119939 104560 -1 2523
2525 0 544525 128407 108320 75 1491
2526 0 544405 128527 108240 75 2525
2527 0 544289 128623 108160 108 2526
2528 0 543785 128811 108080 176 2527
2529 0 543749 129203 108040 75 2528
2530 0 543629 129215 107960 32 2529
2531 0 543597 129223 107880 32 2530
2532 0 543469 129263 107800 32 2531
2533 0 543323.75 129297.7 107680 71 2532
2534 0 543133.9 129232.34 107520 51 2533
2535 0 542884.4 129164.89 107400 51 2534
2536 0 542723.06 129161.91 107280 71 2535
2537 0 542523.2 129195.72 107120 75 2536
2538 0 542384.56 129214.875 106960 81 2537
2539 0 542225.8 129308.59 106800 60 2538
2540 0 542158.3 129316.016 106680 60 2539
2541 0 542017.3 129379.44 106520 32 2540
2542 0 541959.06 129452.31 106440 32 2541
2543 0 541966.6 129577.875 106360 75 2542
2544 0 541994.9 129646.03 106280 75 2543
2545 0 541991.5 129767.05 106200 81 2544
2546 0 541979.1 129933.14 106120 81 2545
2547 0 541909.9 130043.03 106000 71 2546
2548 0 541939.5 130190.06 105920 32 2547
2549 0 541928 130269.875 105840 32 2548
2550 0 541870.1 130298.72 105800 32 2549
2551 0 541795.6 130337.66 105680 32 2550
2552 0 541691.06 130413.56 105560 32 2551
2553 0 541701.2 130434.266 105480 32 2552
2554 0 541788 130674.75 105400 32 2553
2555 0 541628.1 130463.484 105360 32 2554
2556 0 541609.4 130506.3 105320 32 2555
2557 0 541600.94 130550.09 105280 32 2556
2558 0 541603.9 130584.14 105200 32 2557
2559 0 541644.9 130606.83 105120 32 2558
2560 0 541758.6 130650.375 105040 32 2559
2561 0 541827.25 130661.2 104960 -1 2560
2562 0 541960.8 130635.16 104840 -1 2561
2563 0 542295.75 130658.516 104760 -1 2562
2564 0 542498.06 130673.516 104720 -1 2563
2565 0 542541.06 130637.61 104600 -1 2564
2566 0 542570.44 130609.83 104480 -1 2565
2567 0 542344 130607.94 104240 -1 2566
2568 0 542449.9 130650.72 104000 -1 2567
2569 0 542467.9 130654.59 103920 -1 2568
2570 0 545323 128501 111960 75 1461
2571 0 545163 128413 112080 51 2570
2572 0 544943 128185 112200 80 2571
2573 0 544627 127943 112240 45 2572
2574 0 544215 127875 112280 64 2573
2575 0 544051 127855 112320 71 2574
2576 0 543835 127895 112400 86 2575
2577 0 543703 127883 112480 86 2576
2578 0 543579 127847 112520 60 2577
2579 0 543495 127739 112560 60 2578
2580 0 543443 127719 112640 60 2579
2581 0 543331 127695 112760 32 2580
2582 0 543247 127339 112880 75 2581
2583 0 542975 127111 112920 181 2582
2584 0 542979 127093 112800 181 2583
2585 0 542979 127093 112720 181 2584
2586 0 542911 126977 112640 181 2585
2587 0 542951 127085 113080 181 2583
2588 0 542899 127181 113240 181 2587
2589 0 542903 127173 113360 181 2588
2590 0 542935 127185 113400 181 2589
2591 0 541991 127225 113360 40 2589
2592 0 541719 127057 113400 60 2591
2593 0 541251 127017 113360 75 2592
2594 0 540887 127051 113320 45 2593
2595 0 540563 127319 113280 75 2594
2596 0 540447 127347 113240 45 2595
2597 0 540031 127439 113200 75 2596
2598 0 539875 127411 113120 60 2597
2599 0 539859 127319 113040 60 2598
2600 0 539795 127283 112960 60 2599
2601 0 539619 127231 112920 60 2600
2602 0 539547 127299 112880 60 2601
2603 0 539519 127395 112960 60 2602
2604 0 539495 127423 113000 60 2603
2605 0 539259 127391 113040 60 2604
2606 0 549001 129143 116160 60 1425
2607 0 548857 129287 116280 60 2606
2608 0 548777 129379 116400 51 2607
2609 0 548701 129451 116520 71 2608
2610 0 548665.6 129533.625 116600 71 2609
2611 0 548655.25 129618.47 116720 71 2610
2612 0 548579.5 129679.36 116840 71 2611
2613 0 548528 129708.31 116960 71 2612
2614 0 548535.6 129727.016 117120 71 2613
2615 0 548548.94 129787.234 117240 71 2614
2616 0 548547.5 129799.375 117320 71 2615
2617 0 548303.75 129944.09 117400 -1 2616
2618 0 547856.1 130148.8 117360 -1 2617
2619 0 547598.2 130210.89 117320 -1 2618
2620 0 547023.56 130087.05 117360 -1 2619
2621 0 546548.5 130041.125 117560 -1 2620
2622 0 546580.6 130075.234 117680 -1 2621
2623 0 547043.7 130800.39 117680 -1 2622
2624 0 547122.9 131114.19 117640 -1 2623
2625 0 547286.8 131173.27 117680 -1 2624
2626 0 547406.4 131405 117720 -1 2625
2627 0 547744.25 131753.11 117880 -1 2626
2628 0 547795.06 131900.89 117920 -1 2627
2629 0 547930.94 132010.12 118000 -1 2628
2630 0 548006.56 131999.69 118120 -1 2629
2631 0 548170.56 132027.33 118160 -1 2630
2632 0 548250.25 132282.61 118200 -1 2631
2633 0 546520.9 130027.64 117960 -1 2622
2634 0 546520.9 130027.64 118000 -1 2633
2635 0 549981 127843 118760 150 1406
2636 0 549537 127527 118760 150 2635
2637 0 548640 126880 118280 80 2636
2638 0 548448 126688 118240 80 2637
2639 0 548256 126496 118240 98 2638
2640 0 548032 126336 118160 98 2639
2641 0 547808 126208 118160 80 2640
2642 0 547552 126112 118120 102 2641
2643 0 547552 125888 117960 98 2642
2644 0 547552 125728 117760 45 2643
2645 0 547488 125568 117560 71 2644
2646 0 547488 125408 117360 40 2645
2647 0 547488 125184 117160 51 2646
2648 0 547520 125024 116920 60 2647
2649 0 547648 124928 116720 60 2648
2650 0 547712 124768 116480 60 2649
2651 0 547712 124608 116280 60 2650
2652 0 547680 124512 116200 71 2651
2653 0 547296 126112 118120 60 2642
2654 0 547040 126048 118160 75 2653
2655 0 546784 126016 118240 51 2654
2656 0 546528 125984 118320 96 2655
2657 0 546272 125952 118400 98 2656
2658 0 546048 125920 118520 64 2657
2659 0 545824 125920 118680 86 2658
2660 0 545600 125792 118800 98 2659
2661 0 545408 125600 118840 81 2660
2662 0 545216 125408 118880 71 2661
2663 0 545056 125280 119040 102 2662
2664 0 544864 125216 119200 107 2663
2665 0 544672 125184 119400 81 2664
2666 0 544480 125152 119560 91 2665
2667 0 544224 125120 119640 51 2666
2668 0 544064 125056 119840 71 2667
2669 0 543968 125216 120040 91 2668
2670 0 543840 125408 120160 86 2669
2671 0 543680 125568 120280 120 2670
2672 0 543488 125664 120480 181 2671
2673 0 543264 125760 120560 181 2672
2674 0 543008 125856 120600 197 2673
2675 0 542752 125792 120520 175 2674
2676 0 542560 125632 120440 175 2675
2677 0 542368 125472 120400 189 2676
2678 0 542304 125248 120520 181 2677
2679 0 542208 125184 120360 150 2678
2680 0 542144 124960 120200 102 2679
2681 0 541952 124768 120120 40 2680
2682 0 541536 125216 119920 40 2681
2683 0 541344 125376 119760 64 2682
2684 0 541088 125344 119760 98 2683
2685 0 540896 125312 119600 128 2684
2686 0 540704 125184 119440 163 2685
2687 0 540448 125088 119440 202 2686
2688 0 540224 125088 119320 163 2687
2689 0 540032 124928 119280 160 2688
2690 0 540064 124768 119040 124 2689
2691 0 540160 124768 118760 71 2690
2692 0 540256 124640 118520 64 2691
2693 0 540352 124544 118280 60 2692
2694 0 540512 124480 118080 71 2693
2695 0 540672 124448 117880 96 2694
2696 0 540832 124448 117680 101 2695
2697 0 541024 124640 117560 51 2696
2698 0 541248 124832 117560 45 2697
2699 0 542272 125088 120720 98 2678
2700 0 542080 124896 120800 86 2699
2701 0 541952 124640 120800 51 2700
2702 0 541952 124416 120920 71 2701
2703 0 541792 124256 121080 90 2702
2704 0 541664 124096 121240 86 2703
2705 0 541536 123872 121240 60 2704
2706 0 541344 123680 121360 45 2705
2707 0 541152 123520 121480 75 2706
2708 0 540992 123392 121640 102 2707
2709 0 540800 123296 121840 217 2708
2710 0 540736 123040 121880 214 2709
2711 0 540512 122880 121760 140 2710
2712 0 540352 122656 121760 166 2711
2713 0 540192 122432 121640 124 2712
2714 0 540032 122272 121480 75 2713
2715 0 539808 122144 121400 71 2714
2716 0 539616 122080 121240 64 2715
2717 0 539456 121920 121040 51 2716
2718 0 539392 121696 120920 64 2717
2719 0 539360 121504 120760 64 2718
2720 0 539232 121312 120560 51 2719
2721 0 539168 121152 120360 90 2720
2722 0 539072 120896 120240 75 2721
2723 0 538944 120704 120080 51 2722
2724 0 538752 120512 119960 75 2723
2725 0 538592 120352 119760 75 2724
2726 0 538336 120288 119640 51 2725
2727 0 538208 120256 119400 32 2726
2728 0 538080 120160 119200 45 2727
2729 0 537920 120128 119000 81 2728
2730 0 537696 120160 118880 45 2729
2731 0 537472 120160 118720 81 2730
2732 0 537248 120096 118560 75 2731
2733 0 537056 120032 118360 75 2732
2734 0 536800 120032 118280 60 2733
2735 0 536608 120096 118120 71 2734
2736 0 536416 120096 117920 60 2735
2737 0 536192 120128 117800 75 2736
2738 0 535968 120096 117640 81 2737
2739 0 535776 120064 117480 71 2738
2740 0 535744 120064 117440 71 2739
2741 0 535808 120288 117320 32 2740
2742 0 535776 120512 117200 71 2741
2743 0 535648 120736 117040 75 2742
2744 0 535552 120896 116800 32 2743
2745 0 535552 120896 116760 32 2744
2746 0 535520 120032 117280 45 2740
2747 0 535264 120032 117200 60 2746
2748 0 535232 120224 117360 40 2747
2749 0 535040 120384 117400 32 2748
2750 0 534784 120384 117320 75 2749
2751 0 534560 120384 117160 60 2750
2752 0 534368 120384 116960 51 2751
2753 0 535072 119872 117040 51 2747
2754 0 534912 119712 116920 60 2753
2755 0 534752 119488 116920 80 2754
2756 0 534752 119360 116920 75 2755
2757 0 534848 119136 117040 32 2756
2758 0 534912 118976 117240 64 2757
2759 0 535040 118880 117480 45 2758
2760 0 535168 118720 117680 75 2759
2761 0 535296 118560 117880 101 2760
2762 0 535424 118496 118120 102 2761
2763 0 535584 118368 118320 60 2762
2764 0 535584 118304 118320 51 2763
2765 0 534624 119328 116680 71 2756
2766 0 534464 119328 116480 71 2765
2767 0 534304 119296 116280 71 2766
2768 0 534240 119296 116000 64 2767
2769 0 534112 119392 115800 64 2768
2770 0 534016 119520 115600 60 2769
2771 0 534144 119616 115400 51 2770
2772 0 534240 119584 115400 40 2771
2773 0 551424 129600 118880 40 1401
2774 0 551648 129728 118880 75 2773
2775 0 551680 129728 118880 75 2774
2776 0 564233 128907 130280 137 622
2777 0 564225 128907 130400 137 2776
2778 0 601195 143989 142160 120 344
2779 0 601087 144233 142280 124 2778
2780 0 601263 144353 142440 202 2779
2781 0 601355 144489 142560 229 2780
2782 0 601431 144581 142720 229 2781
2783 0 601475 144705 142880 257 2782
2784 0 601531 144825 143000 153 2783
2785 0 601547 144897 143120 153 2784
2786 0 601609 145111 143280 128 2785
2787 0 601821 145211 143400 86 2786
2788 0 601927 145193 143560 102 2787
2789 0 602043 145209 143680 102 2788
2790 0 602087 145225 143920 163 2789
2791 0 602167 145257 144040 163 2790
2792 0 602255 145317 144160 163 2791
2793 0 602395 145361 144280 249 2792
2794 0 602499 145353 144400 249 2793
2795 0 602587 145417 144520 217 2794
2796 0 602747 145529 144640 200 2795
2797 0 602911 145625 144760 189 2796
2798 0 603063 145693 144880 189 2797
2799 0 603183 145757 145000 189 2798
2800 0 603281 145803 145120 210 2799
2801 0 603289 145843 145240 210 2800
2802 0 603385 145907 145360 207 2801
2803 0 603457 145983 145480 207 2802
2804 0 603517 146003 145600 134 2803
2805 0 603729 146055 145720 115 2804
2806 0 603849 146111 145840 115 2805
2807 0 603985 146159 145960 140 2806
2808 0 604081 146139 146080 140 2807
2809 0 604165 146163 146200 178 2808
2810 0 604297 146219 146320 163 2809
2811 0 604417 146255 146440 163 2810
2812 0 604559 146277 146560 209 2811
2813 0 604631 146325 146680 209 2812
2814 0 604731 146365 146800 139 2813
2815 0 604771 146365 146920 139 2814
2816 0 604827 146381 147040 164 2815
2817 0 604935 146485 147160 90 2816
2818 0 605051 146537 147240 90 2817
2819 0 605223 146573 147320 96 2818
2820 0 605291 146621 147400 96 2819
2821 0 605411 146653 147480 128 2820
2822 0 605567 146689 147560 128 2821
2823 0 605733 146743 147680 209 2822
2824 0 605857 146827 147760 200 2823
2825 0 606041 146959 147880 186 2824
2826 0 606233 147075 147960 172 2825
2827 0 606417 147175 148080 214 2826
2828 0 606533 147243 148160 214 2827
2829 0 606731 147297 148240 163 2828
2830 0 606943 147509 148360 81 2829
2831 0 607127 147581 148480 75 2830
2832 0 607295 147637 148640 256 2831
2833 0 607375 147609 148760 256 2832
2834 0 607483 147593 148880 256 2833
2835 0 607603 147565 149000 229 2834
2836 0 607775 147625 149080 229 2835
2837 0 607891 147637 149200 273 2836
2838 0 608047 147661 149280 224 2837
2839 0 608227 147661 149360 224 2838
2840 0 608371 147629 149480 178 2839
2841 0 608457 147647 149560 178 2840
2842 0 608529 147791 149640 122 2841
2843 0 608605 147979 149720 102 2842
2844 0 608645 148139 149800 102 2843
2845 0 608673 148291 149880 124 2844
2846 0 608737 148523 150000 153 2845
2847 0 608881 148615 150080 153 2846
2848 0 609093 148651 150160 186 2847
2849 0 609325 148663 150240 160 2848
2850 0 609501 148691 150320 156 2849
2851 0 609919 148749 150360 120 2850
2852 0 610275 148653 150440 128 2851
2853 0 610491 148417 150520 166 2852
2854 0 610627 148209 150600 256 2853
2855 0 610715 147981 150720 226 2854
2856 0 610815 147957 150840 226 2855
2857 0 610777 147987 150920 226 2856
2858 0 610939 148641 151040 175 2857
2859 0 610987 148789 151120 148 2858
2860 0 611023 148945 151200 148 2859
2861 0 611035 149101 151280 163 2860
2862 0 611003 149189 151360 163 2861
2863 0 611035 149315 151480 137 2862
2864 0 611055 149415 151600 137 2863
2865 0 611043 149563 151720 107 2864
2866 0 611015 149663 151800 148 2865
2867 0 610939 149863 151920 124 2866
2868 0 610931 150055 152000 124 2867
2869 0 610911 150111 152080 128 2868
2870 0 610887 150207 152160 128 2869
2871 0 610895 150407 152240 120 2870
2872 0 610851 150507 152320 120 2871
2873 0 610863 150611 152400 80 2872
2874 0 610855 150775 152480 124 2873
2875 0 610899 151051 152560 128 2874
2876 0 610899 151263 152600 128 2875
2877 0 610903 151435 152640 124 2876
2878 0 610947 151581 152720 124 2877
2879 0 611035 151777 152800 120 2878
2880 0 611103 151869 152880 120 2879
2881 0 611163 151937 152960 120 2880
2882 0 611187 152009 153080 86 2881
2883 0 611343 152261 153160 160 2882
2884 0 611531 152713 153200 98 2883
2885 0 611699 153349 153120 136 2884
2886 0 612039 153877 153160 153 2885
2887 0 612123 154031 153240 209 2886
2888 0 612223 154147 153320 209 2887
2889 0 612295 154247 153400 150 2888
2890 0 612435 154651 153400 150 2889
2891 0 612511 154751 153480 150 2890
2892 0 612559 154775 153560 150 2891
2893 0 612631 154875 153640 124 2892
2894 0 612667 154975 153720 124 2893
2895 0 612727 155015 153800 115 2894
2896 0 612819 155095 153880 115 2895
2897 0 612859 155183 153960 120 2896
2898 0 612879 155283 154040 120 2897
2899 0 612955 155371 154120 122 2898
2900 0 613019 155447 154200 122 2899
2901 0 613055 155527 154280 115 2900
2902 0 613127 155647 154360 102 2901
2903 0 613195 155731 154440 102 2902
2904 0 613299 155839 154520 98 2903
2905 0 613427 155943 154600 98 2904
2906 0 613575 156043 154680 115 2905
2907 0 613751 156143 154760 96 2906
2908 0 613951 156257 154840 75 2907
2909 0 614063 156389 154880 120 2908
2910 0 614147 156489 154960 120 2909
2911 0 614203 156691 155080 107 2910
2912 0 614219 156847 155120 107 2911
2913 0 614151 157015 155200 108 2912
2914 0 614107 157219 155280 134 2913
2915 0 614043 157379 155360 135 2914
2916 0 613975 157443 155440 135 2915
2917 0 613947 157495 155520 135 2916
2918 0 613907 157567 155640 154 2917
2919 0 613907 157663 155760 154 2918
2920 0 613887 157843 155880 131 2919
2921 0 613851 157823 156000 131 2920
2922 0 613831 157847 156120 124 2921
2923 0 613783 157911 156240 124 2922
2924 0 613703 157939 156400 71 2923
2925 0 613675 157963 156520 128 2924
2926 0 613683 158043 156640 128 2925
2927 0 613671 158131 156760 40 2926
2928 0 613679 158215 156880 40 2927
2929 0 613611 158339 157000 120 2928
2930 0 613563 158391 157160 75 2929
2931 0 613539 158519 157280 75 2930
2932 0 613531 158603 157400 32 2931
2933 0 613471 158699 157560 32 2932
2934 0 613439 158815 157680 81 2933
2935 0 613379 158967 157800 102 2934
2936 0 613327 159095 157920 102 2935
2937 0 613319 159177 158040 60 2936
2938 0 613187 159257 158160 96 2937
2939 0 613107 159313 158280 96 2938
2940 0 613063 159445 158400 86 2939
2941 0 613059 159445 158520 86 2940
2942 0 612991 159561 158640 154 2941
2943 0 612943 159649 158760 154 2942
2944 0 612887 159745 158880 124 2943
2945 0 612843 159815 159000 143 2944
2946 0 612803 159859 159120 143 2945
2947 0 612815 159899 159240 143 2946
2948 0 612807 159891 159400 71 2947
2949 0 612799 159923 159560 122 2948
2950 0 612795 159959 159720 122 2949
2951 0 612819 159983 159840 81 2950
2952 0 612819 159983 160000 81 2951
2953 0 612819 160007 160160 122 2952
2954 0 612843 160027 160320 122 2953
2955 0 612907 160015 160480 90 2954
2956 0 612979 160003 160640 90 2955
2957 0 613007 159999 160800 128 2956
2958 0 612999 160091 160960 108 2957
2959 0 613071 160175 161080 108 2958
2960 0 613167 160279 161200 108 2959
2961 0 613191 160283 161240 108 2960
2962 0 613143 160207 161360 108 2961
2963 0 613143 160219 161520 81 2962
2964 0 613199 160303 161680 104 2963
2965 0 613271 160431 161840 102 2964
2966 0 613303 160535 161960 81 2965
2967 0 613335 160655 162040 81 2966
2968 0 613343 160839 162160 98 2967
2969 0 613347 160971 162280 115 2968
2970 0 613315 161063 162440 107 2969
2971 0 613275 161167 162600 107 2970
2972 0 613143 161343 162840 124 2971
2973 0 613087 161443 162960 124 2972
2974 0 613027 161563 163080 122 2973
2975 0 612911 161695 163200 124 2974
2976 0 612711 161887 163280 157 2975
2977 0 612631 162007 163400 157 2976
2978 0 612463 162239 163520 156 2977
2979 0 612275 162507 163640 154 2978
2980 0 612187 162777 163720 154 2979
2981 0 612151 162825 163840 122 2980
2982 0 612139 162879 163960 122 2981
2983 0 612071 163007 164080 198 2982
2984 0 612027 163091 164200 202 2983
2985 0 612027 163091 164320 202 2984
2986 0 612123 163139 164400 277 2985
2987 0 612131 163095 164520 277 2986
2988 0 612071 163091 164600 277 2987
2989 0 612331 163763 164440 178 2986
2990 0 612407 164055 164560 148 2989
2991 0 612431 164239 164680 108 2990
2992 0 612507 164465 164800 128 2991
2993 0 612511 164613 164920 128 2992
2994 0 612447 164741 165040 124 2993
2995 0 612459 164837 165160 102 2994
2996 0 612467 164993 165280 102 2995
2997 0 612527 165089 165400 96 2996
2998 0 612583 165167 165520 96 2997
2999 0 612603 165275 165640 150 2998
3000 0 612647 165327 165760 150 2999
3001 0 612691 165431 165920 107 3000
3002 0 612775 165459 166040 131 3001
3003 0 612791 165439 166200 131 3002
3004 0 612867 165459 166360 137 3003
3005 0 612971 165563 166480 122 3004
3006 0 613059 165667 166600 122 3005
3007 0 613155 165723 166720 75 3006
3008 0 613223 165763 166880 81 3007
3009 0 613363 165751 167040 81 3008
3010 0 613475 165879 167160 96 3009
3011 0 613591 165999 167280 107 3010
3012 0 613795 166079 167440 107 3011
3013 0 613947 166123 167560 122 3012
3014 0 614051 166295 167720 150 3013
3015 0 614139 166373 167840 150 3014
3016 0 614255 166461 167960 135 3015
3017 0 614379 166569 168080 120 3016
3018 0 614583 166757 168200 128 3017
3019 0 614627 166825 168280 128 3018
3020 0 614739 166945 168400 135 3019
3021 0 614855 167045 168520 81 3020
3022 0 614975 167193 168600 81 3021
3023 0 615091 167389 168680 164 3022
3024 0 615211 167739 168720 96 3023
3025 0 615235 167795 168760 96 3024
3026 0 615391 168123 168840 137 3025
3027 0 615503 168231 168920 178 3026
3028 0 615635 168331 169000 160 3027
3029 0 615723 168403 169080 160 3028
3030 0 615863 168597 169280 75 3029
3031 0 615983 168733 169400 98 3030
3032 0 616099 168881 169520 120 3031
3033 0 616175 168993 169640 107 3032
3034 0 616251 169061 169760 107 3033
3035 0 616347 169157 169880 101 3034
3036 0 616427 169289 170000 128 3035
3037 0 616487 169371 170120 128 3036
3038 0 616583 169451 170240 124 3037
3039 0 616651 169507 170360 124 3038
3040 0 616703 169583 170480 108 3039
3041 0 616759 169651 170600 108 3040
3042 0 616819 169707 170680 98 3041
3043 0 616879 169799 170800 98 3042
3044 0 616959 169947 170920 90 3043
3045 0 617035 170055 171040 120 3044
3046 0 617051 170151 171160 120 3045
3047 0 617159 170265 171280 101 3046
3048 0 617219 170337 171400 140 3047
3049 0 617283 170425 171520 140 3048
3050 0 617363 170585 171640 102 3049
3051 0 617403 170677 171760 108 3050
3052 0 617427 170685 171880 108 3051
3053 0 617079 170877 171920 108 3052
3054 0 616943 170973 172040 108 3053
3055 0 617711 170869 171920 98 3052
3056 0 617955 171069 172000 75 3055
3057 0 618115 171133 172080 102 3056
3058 0 618331 171273 172160 75 3057
3059 0 618499 171419 172240 81 3058
3060 0 618631 171563 172320 81 3059
3061 0 618803 171691 172400 120 3060
3062 0 618887 171795 172480 120 3061
3063 0 619111 171915 172600 108 3062
3064 0 619283 172035 172680 124 3063
3065 0 619467 172099 172760 124 3064
3066 0 619651 172139 172840 107 3065
3067 0 619787 172159 172920 75 3066
3068 0 620011 172223 173000 115 3067
3069 0 620111 172299 173080 115 3068
3070 0 620227 172355 173160 122 3069
3071 0 620335 172395 173240 122 3070
3072 0 620619 172591 173320 90 3071
3073 0 620803 172737 173400 81 3072
3074 0 621051 172825 173480 81 3073
3075 0 621151 172885 173560 96 3074
3076 0 621151 172941 173680 96 3075
3077 0 621171 173013 173800 102 3076
3078 0 621199 173221 173920 102 3077
3079 0 621247 173333 174000 124 3078
3080 0 621375 173389 174080 124 3079
3081 0 621491 173449 174200 134 3080
3082 0 621643 173577 174280 124 3081
3083 0 621891 173753 174360 124 3082
3084 0 621995 173873 174440 122 3083
3085 0 622099 173965 174520 122 3084
3086 0 622171 174037 174600 120 3085
3087 0 622271 174203 174720 107 3086
3088 0 622355 174287 174840 107 3087
3089 0 622383 174343 174960 120 3088
3090 0 622507 174423 175080 120 3089
3091 0 622571 174511 175200 160 3090
3092 0 622663 174559 175320 160 3091
3093 0 622815 174651 175480 150 3092
3094 0 623099 174775 175600 107 3093
3095 0 623327 174827 175680 96 3094
3096 0 623507 174875 175760 96 3095
3097 0 623607 174899 175800 60 3096
3098 0 623671 175045 175880 60 3097
3099 0 623803 175085 176000 131 3098
3100 0 623903 175165 176120 122 3099
3101 0 624015 175181 176240 122 3100
3102 0 624127 175293 176360 101 3101
3103 0 624239 175353 176480 101 3102
3104 0 624427 175457 176600 86 3103
3105 0 624599 175641 176720 81 3104
3106 0 624971 176151 176760 107 3105
3107 0 625315 176407 176800 143 3106
3108 0 625579 176627 176920 204 3107
3109 0 625635 176687 177040 204 3108
3110 0 625667 176767 177200 200 3109
3111 0 625751 176873 177320 141 3110
3112 0 625859 176957 177440 163 3111
3113 0 626099 177149 177520 120 3112
3114 0 626627 177357 177600 108 3113
3115 0 626803 177413 177640 107 3114
3116 0 627095 177569 177720 80 3115
3117 0 627403 177663 177800 96 3116
3118 0 627447 177739 177880 98 3117
3119 0 627607 177779 177960 98 3118
3120 0 627827 177899 178040 71 3119
3121 0 628055 177983 178120 91 3120
3122 0 628247 178031 178200 104 3121
3123 0 628339 178059 178280 81 3122
3124 0 628539 178155 178360 104 3123
3125 0 628715 178227 178440 104 3124
3126 0 628899 178217 178520 81 3125
3127 0 629051 178233 178560 51 3126
3128 0 629159 178277 178600 51 3127
3129 0 629283 178297 178640 60 3128
3130 0 629455 178297 178720 60 3129
3131 0 629583 178349 178800 71 3130
3132 0 629827 178441 178880 64 3131
3133 0 630255 178517 178920 140 3132
3134 0 630403 178533 179040 140 3133
3135 0 630655 178609 179120 108 3134
3136 0 631011 178693 179200 86 3135
3137 0 631131 178689 179280 86 3136
3138 0 631375 178719 179360 51 3137
3139 0 631495 178779 179440 86 3138
3140 0 631635 178923 179480 104 3139
3141 0 631783 178947 179640 104 3140
3142 0 631955 178951 179760 75 3141
3143 0 632159 178979 179880 51 3142
3144 0 632271 179031 179960 98 3143
3145 0 632395 179071 180040 98 3144
3146 0 632447 179131 180160 120 3145
3147 0 632531 179153 180240 120 3146
3148 0 632583 179193 180320 60 3147
3149 0 632723 179285 180400 60 3148
3150 0 632807 179369 180520 51 3149
3151 0 632987 179497 180640 75 3150
3152 0 633095 179593 180760 75 3151
3153 0 633183 179645 180880 96 3152
3154 0 633299 179709 181000 96 3153
3155 0 633415 179813 181080 102 3154
3156 0 633531 179877 181200 64 3155
3157 0 633659 179937 181280 64 3156
3158 0 633803 180001 181400 80 3157
3159 0 633971 180067 181480 108 3158
3160 0 634099 180107 181560 108 3159
3161 0 634335 180239 181640 102 3160
3162 0 634527 180295 181680 134 3161
3163 0 634843 180327 181720 96 3162
3164 0 635035 180375 181840 124 3163
3165 0 635279 180463 181960 96 3164
3166 0 635747 180515 182040 81 3165
3167 0 635955 180481 182160 32 3166
3168 0 636043 180485 182280 32 3167
3169 0 636171 180473 182400 120 3168
3170 0 636367 180449 182520 80 3169
3171 0 636623 180569 182640 40 3170
3172 0 636787 180669 182720 40 3171
3173 0 636975 180825 182800 71 3172
3174 0 637131 180977 182880 71 3173
3175 0 637255 181049 182960 81 3174
3176 0 637403 181121 183040 75 3175
3177 0 637479 181229 183120 75 3176
3178 0 637583 181297 183200 98 3177
3179 0 637759 181453 183280 181 3178
3180 0 637879 181489 183360 181 3179
3181 0 637999 181533 183440 122 3180
3182 0 638139 181651 183560 122 3181
3183 0 638387 181735 183600 104 3182
3184 0 638791 181835 183640 104 3183
3185 0 639363 181987 183680 120 3184
3186 0 639691 182115 183720 163 3185
3187 0 640547 182095 183640 163 3186
3188 0 640811 182033 183560 168 3187
3189 0 640863 181897 183640 168 3188
3190 0 640987 181681 183760 168 3189
3191 0 640983 181541 183720 168 3190
3192 0 641015 181477 183680 168 3191
3193 0 641079 181333 183600 168 3192
3194 0 641075 181265 183680 168 3193
3195 0 641053 181227 183760 168 3194
3196 0 641057 181191 183880 168 3195
3197 0 641045 181155 183960 168 3196
3198 0 640973 181027 184040 -1 3197
3199 0 640909 180943 184120 -1 3198
3200 0 640881 180903 184200 -1 3199
3201 0 640797 180943 184320 -1 3200
3202 0 640765 180983 184400 -1 3201
3203 0 640777 181003 184520 -1 3202
3204 0 640801 181051 184640 -1 3203
3205 0 640769 181079 184760 -1 3204
3206 0 640777 181071 184880 -1 3205
3207 0 640661 181111 185000 -1 3206
3208 0 640589 181087 185120 -1 3207
3209 0 640541 181071 185240 -1 3208
3210 0 640381 181263 185360 -1 3209
3211 0 640333 181331 185400 -1 3210
3212 0 640273 181283 185480 -1 3211
3213 0 640227 181241 185560 -1 3212
3214 0 640163 181201 185680 -1 3213
3215 0 640171 181185 185760 -1 3214
3216 0 640179 181089 185880 -1 3215
3217 0 640119 181009 186000 -1 3216
3218 0 640071 180897 186120 -1 3217
3219 0 640055 180853 186240 -1 3218
3220 0 640019 180865 186400 -1 3219
3221 0 639895 180837 186520 -1 3220
3222 0 639823 180829 186680 -1 3221
3223 0 639931 180709 186840 -1 3222
3224 0 640215 180605 186920 -1 3223
3225 0 640275 180593 187000 -1 3224
3226 0 639883 180361 187000 -1 3225
3227 0 639843 180213 187040 -1 3226
3228 0 639863 180193 187080 -1 3227
3229 0 641107 182101 183480 104 3188
3230 0 641407 182173 183440 102 3229
3231 0 641671 182269 183400 81 3230
3232 0 641983 182269 183360 136 3231
3233 0 642175 182231 183280 124 3232
3234 0 642251 182255 183200 124 3233
3235 0 642431 182231 183160 75 3234
3236 0 643119 182123 183120 80 3235
3237 0 643495 182119 183080 120 3236
3238 0 643931 182143 183120 107 3237
3239 0 644087 182167 183200 107 3238
3240 0 644491 182201 183280 81 3239
3241 0 644663 182201 183360 91 3240
3242 0 644947 182249 183440 120 3241
3243 0 645075 182337 183520 120 3242
3244 0 645227 182399 183640 81 3243
3245 0 645331 182421 183680 81 3244
3246 0 645435 182443 183720 75 3245
3247 0 645603 182451 183800 107 3246
3248 0 645691 182479 183880 107 3247
3249 0 645855 182463 183960 124 3248
3250 0 646491 182323 184000 115 3249
3251 0 646555 182347 184160 115 3250
3252 0 646555 182347 184320 101 3251
3253 0 646623 182295 184480 122 3252
3254 0 646727 182235 184560 122 3253
3255 0 646835 182195 184680 108 3254
3256 0 646863 182175 184800 108 3255
3257 0 646863 182175 184960 120 3256
3258 0 646863 182171 185120 120 3257
3259 0 646879 182075 185240 60 3258
3260 0 646887 182063 185360 60 3259
3261 0 646943 181999 185480 51 3260
3262 0 646919 181955 185600 51 3261
3263 0 646947 181871 185720 45 3262
3264 0 646935 181735 185840 45 3263
3265 0 646955 181699 185960 40 3264
3266 0 647007 181635 186040 40 3265
3267 0 647115 181563 186160 91 3266
3268 0 647259 181499 186280 120 3267
3269 0 647387 181463 186400 120 3268
3270 0 647527 181411 186520 137 3269
3271 0 647671 181315 186640 101 3270
3272 0 647939.6 181213.64 186840 108 3271
3273 0 648210.56 181139.77 187040 71 3272
3274 0 648378.6 181027.97 187240 32 3273
3275 0 648480.3 180879.19 187440 71 3274
3276 0 648568.7 180794.84 187600 45 3275
3277 0 648672.6 180772.61 187800 96 3276
3278 0 648856.5 180798.78 188000 102 3277
3279 0 649306.9 180848.78 188080 178 3278
3280 0 649359.25 180852.25 188120 178 3279
3281 0 650203.75 181000.19 188120 75 3280
3282 0 650314.3 181019.66 188000 51 3281
3283 0 650491.5 180931.55 187880 60 3282
3284 0 646727 182331 183920 124 3250
3285 0 646995 182331 183800 102 3284
3286 0 647199 182303 183720 102 3285
3287 0 647563 182333 183640 75 3286
3288 0 647963 182493 183720 64 3287
3289 0 648203 182657 183800 86 3288
3290 0 648511 182845 183840 91 3289
3291 0 648703 183205 183880 80 3290
3292 0 648751 183403 183920 60 3291
3293 0 648899 183635 183960 104 3292
3294 0 648927 183699 184040 104 3293
3295 0 648919 183811 184120 45 3294
3296 0 648987 183879 184200 45 3295
3297 0 649143 183979 184280 71 3296
3298 0 649283 184039 184360 71 3297
3299 0 649343 184087 184440 96 3298
3300 0 649443 184083 184520 96 3299
3301 0 649567 184083 184600 108 3300
3302 0 649587 184075 184680 108 3301
3303 0 649667 184111 184760 108 3302
3304 0 649995 184243 184840 81 3303
3305 0 650583 184283 184880 137 3304
3306 0 650795 184257 185000 140 3305
3307 0 650847 184269 185120 140 3306
3308 0 650999 184297 185240 224 3307
3309 0 651411 184925 185320 60 3308
3310 0 651663 185205 185240 137 3309
3311 0 651963 185341 185200 98 3310
3312 0 651831 185317 185120 175 3311
3313 0 651827 185321 185000 175 3312
3314 0 651783 185349 184880 175 3313
3315 0 651551 185373 184760 175 3314
3316 0 651471 185461 184680 137 3315
3317 0 651435 185581 184640 137 3316
3318 0 651455 185561 184560 175 3317
3319 0 651435 185541 184520 137 3318
3320 0 652595 185465 185240 96 3311
3321 0 653023 185449 185200 64 3320
3322 0 653199 185501 185120 81 3321
3323 0 653355 185587 185040 81 3322
3324 0 653583 185639 184960 71 3323
3325 0 653835 185715 184920 96 3324
3326 0 654111 185767 184880 71 3325
3327 0 654407 185795 184840 90 3326
3328 0 654695 185887 184880 101 3327
3329 0 654695 185883 184960 101 3328
3330 0 654711 185883 185080 101 3329
3331 0 654887 185999 185160 107 3330
3332 0 655003 186091 185240 71 3331
3333 0 655407 186399 185320 102 3332
3334 0 655715 186441 185280 104 3333
3335 0 656039 186421 185240 86 3334
3336 0 656243 186421 185160 81 3335
3337 0 656383 186389 185080 75 3336
3338 0 656515 186361 185000 75 3337
3339 0 656651 186357 184920 75 3338
3340 0 656759 186325 184840 75 3339
3341 0 656896.3 186357.23 184760 71 3340
3342 0 657048.25 186333.75 184680 60 3341
3343 0 657137.8 186284.67 184600 60 3342
3344 0 657305.06 186237 184520 60 3343
3345 0 657483.1 186214.9 184440 60 3344
3346 0 657574 186288.7 184360 60 3345
3347 0 657686.75 186346.89 184240 60 3346
3348 0 657702.6 186446 184120 60 3347
3349 0 657719.25 186428.75 183960 60 3348
3350 0 657715.25 186429.61 183920 60 3349
3351 0 658162.9 186248.58 183920 -1 3350
3352 0 658336.94 186125.31 183800 -1 3351
3353 0 658544.1 186026.06 183720 -1 3352
3354 0 658622.2 185955.23 183640 -1 3353
3355 0 658653.75 185877.9 183600 -1 3354
3356 0 658619.75 185603.83 183560 -1 3355
3357 0 658714.9 185381.02 183520 -1 3356
3358 0 658916.9 185277.36 183480 -1 3357
3359 0 658929.56 185025.06 183480 -1 3358
3360 0 658969.06 184969.75 183440 -1 3359
3361 0 658990.8 184877.6 183400 -1 3360
3362 0 659015.56 184832.67 183360 -1 3361
3363 0 659032.06 184835.55 183280 -1 3362
3364 0 659212.25 184568.3 183200 -1 3363
3365 0 659379.56 184406.84 183160 -1 3364
3366 0 659460.4 184373.92 183120 -1 3365
3367 0 659531.4 184338.94 183080 -1 3366
3368 0 659586.4 184337.08 183000 -1 3367
3369 0 659686.25 184239.62 182960 -1 3368
3370 0 659745.06 184183.38 182880 -1 3369
3371 0 659899.4 184133.73 182760 -1 3370
3372 0 659964.44 184103.48 182680 -1 3371
3373 0 660015.1 184081.4 182640 -1 3372
3374 0 660077.7 184101.42 182600 -1 3373
3375 0 660093.06 184096.39 182560 -1 3374
3376 0 657597.06 186545.7 183880 60 3350
3377 0 657606.25 186702.1 183760 -1 3376
3378 0 657603.4 186912.53 183640 -1 3377
3379 0 657653.7 187055.52 183520 -1 3378
3380 0 658102.5 187524.62 183480 -1 3379
3381 0 658441.3 188035.42 183480 -1 3380
3382 0 658686.75 188622.36 183520 -1 3381
3383 0 658852.75 189089.97 183600 -1 3382
3384 0 659027 189648.6 183560 -1 3383
3385 0 659164.2 189823.83 183440 -1 3384
3386 0 659711.5 190186.67 183400 -1 3385
3387 0 659799.75 190275.92 183320 -1 3386
3388 0 659913.4 190345.83 183200 -1 3387
3389 0 660034.3 190594.92 183160 -1 3388
3390 0 660054.75 190759.64 183080 -1 3389
3391 0 660040.94 190840.72 183000 -1 3390
3392 0 660111.06 191213.4 182920 -1 3391
3393 0 660398.1 191564.94 182960 -1 3392
3394 0 660477.6 191655.5 183000 -1 3393
3395 0 660773.2 191731.33 182960 -1 3394
3396 0 660881.1 191777.27 182880 -1 3395
3397 0 660967.8 191863.88 182800 -1 3396
3398 0 661025.7 191958.39 182720 -1 3397
3399 0 661131.6 192096.56 182640 -1 3398
3400 0 661197.75 192325.92 182600 -1 3399
3401 0 661236 192565.11 182520 -1 3400
3402 0 661435.7 192761.3 182560 -1 3401
3403 0 661566.2 192850.7 182640 -1 3402
3404 0 661651.7 192976 182720 -1 3403
3405 0 661720.7 193158.28 182800 -1 3404
3406 0 661799.1 193222.9 182840 -1 3405
3407 0 661923.5 193352.75 182880 -1 3406
3408 0 662187 193467.3 182920 -1 3407
3409 0 662366.25 193540.78 182960 -1 3408
3410 0 662499.06 193770.55 182880 -1 3409
3411 0 662624.75 193843.11 182840 -1 3410
3412 0 662678.9 193878.44 182800 -1 3411
3413 0 662764.44 193948.97 182720 -1 3412
3414 0 662829.25 193986.17 182640 -1 3413
3415 0 662937.3 194022.97 182560 -1 3414
3416 0 663051.06 194095.16 182480 -1 3415
3417 0 663246.75 194247.53 182400 -1 3416
3418 0 663314.56 194343.94 182360 -1 3417
3419 0 663402.6 194400.81 182280 -1 3418
3420 0 663556.5 194489.95 182200 -1 3419
3421 0 663656.9 194557.8 182120 -1 3420
3422 0 663818.7 194758.73 182040 -1 3421
3423 0 663884.44 194917.58 182000 -1 3422
3424 0 663872.75 195055.33 181960 -1 3423
3425 0 663761.5 195249.34 181880 -1 3424
3426 0 663748.4 195392.97 181800 -1 3425
3427 0 663708 195508.06 181720 -1 3426
3428 0 663666.56 195610.9 181640 -1 3427
3429 0 663647.75 195740.7 181560 -1 3428
3430 0 663594.75 195835.9 181520 -1 3429
3431 0 663598.6 195895.95 181440 -1 3430
3432 0 663597.1 195972.84 181360 -1 3431
3433 0 663576 196061.61 181280 -1 3432
3434 0 663506.6 196243.77 181200 -1 3433
3435 0 663490.2 196385.75 181160 -1 3434
3436 0 663417.9 196550.22 181120 -1 3435
3437 0 663092.9 196801.45 181080 -1 3436
3438 0 663075 196918.11 181000 -1 3437
3439 0 662931.8 197013.47 180920 -1 3438
3440 0 662739.44 197147.03 180880 -1 3439
3441 0 662585.4 197147.11 180840 -1 3440
3442 0 662523.9 197136.08 180800 -1 3441
3443 0 662566.56 197152.4 180600 -1 3442
3444 0 662520.94 197218.83 180520 -1 3443
3445 0 662400.06 197330.9 180480 -1 3444
3446 0 662330.25 197384.97 180400 -1 3445
3447 0 662302.2 197457.45 180280 -1 3446
3448 0 662330.8 197495.11 180160 -1 3447
3449 0 662354.2 197534.47 180000 -1 3448
3450 0 662372.94 197603.3 179960 -1 3449
3451 0 662405.7 197721.66 179920 -1 3450
3452 0 662494.5 198110.86 179880 -1 3451
3453 0 662461.4 198551.25 179960 -1 3452
3454 0 662464.4 198648.84 180040 -1 3453
3455 0 662398.1 199081.34 180120 -1 3454
3456 0 662235.2 199728.11 180040 -1 3455
3457 0 662327.25 199906.22 179960 -1 3456
3458 0 662414.7 200136.42 179880 -1 3457
3459 0 662376.5 200161.48 179840 -1 3458
3460 0 662368.1 200209.72 179720 -1 3459
3461 0 662301.25 200364.61 179560 -1 3460
3462 0 662230.94 200473.89 179440 -1 3461
3463 0 662241.06 200539.75 179280 -1 3462
3464 0 662252.1 200644.75 179080 -1 3463
3465 0 662156.9 200796.64 178880 -1 3464
3466 0 662057.94 200868.14 178760 -1 3465
3467 0 662043.25 200845.66 178680 -1 3466
3468 0 662106.1 201002.78 178400 -1 3467
3469 0 662119.1 201087.53 178200 -1 3468
3470 0 662123.94 201072.6 178000 -1 3469
3471 0 662148 201062.95 177960 -1 3470
3472 0 662181.94 201028.7 177800 -1 3471
3473 0 662197.8 201043.52 177680 -1 3472
3474 0 662211 201171.88 177520 -1 3473
3475 0 662222 201228.55 177360 -1 3474
3476 0 662263.44 201246.92 177200 -1 3475
3477 0 662330.9 201222.44 177040 -1 3476
3478 0 662390.9 201220.5 176840 -1 3477
3479 0 662429.6 201183.52 176600 -1 3478
3480 0 662429.8 201140.77 176400 -1 3479
3481 0 662421.06 201102.14 176240 -1 3480
3482 0 662423.4 201113.14 176040 -1 3481
3483 0 662354.44 201227.8 175880 -1 3482
3484 0 662262.56 201360.95 175840 -1 3483
3485 0 662461.5 201223.94 175720 -1 3484
3486 0 662397.9 201338.06 175600 -1 3485
3487 0 662424.9 201462.52 175520 -1 3486
3488 0 662479.06 201606.02 175480 -1 3487
3489 0 662515.06 201698.16 175440 -1 3488
3490 0 662665.6 201832.53 175360 -1 3489
3491 0 662624.6 202061.23 175320 -1 3490
3492 0 660460.75 191670.75 183080 -1 3394
3493 0 640096 183200 183440 98 3187
3494 0 640064 183456 183520 75 3493
3495 0 639936 183648 183640 45 3494
3496 0 639808 183872 183680 45 3495
3497 0 639968 184064 183560 71 3496
3498 0 640192 184160 183440 98 3497
3499 0 640352 184352 183480 150 3498
3500 0 640448 184608 183440 86 3499
3501 0 640448 184736 183440 80 3500
3502 0 640544 184960 183360 104 3501
3503 0 640736 185152 183320 40 3502
3504 0 640800 185344 183280 71 3503
3505 0 640224 184736 183320 101 3501
3506 0 639968 184736 183280 51 3505
3507 0 639712 184704 183320 32 3506
3508 0 639616 184544 183480 60 3507
3509 0 613523 159959 161840 51 2965
3510 0 613671 159847 161800 51 3509
3511 0 613659 159715 161760 51 3510
3512 0 613619 159571 161680 51 3511
3513 0 613683 159475 161800 51 3512
3514 0 613727 159499 161920 51 3513
3515 0 613771 159431 162040 51 3514
3516 0 613865 159365 162120 51 3515
3517 0 613965 159365 162200 51 3516
3518 0 614069 159281 162320 51 3517
3519 0 614093 159245 162440 -1 3518
3520 0 614113 159157 162560 -1 3519
3521 0 614113 158989 162680 -1 3520
3522 0 614121 158901 162800 -1 3521
3523 0 614129 158825 162880 -1 3522
3524 0 614201 158741 163000 -1 3523
3525 0 614337 158605 163120 -1 3524
3526 0 614413 158469 163200 -1 3525
3527 0 614497 158341 163280 -1 3526
3528 0 614485 158285 163360 -1 3527
3529 0 614499 158267 163440 -1 3528
3530 0 614531 158179 163520 -1 3529
3531 0 614591 158175 163640 -1 3530
3532 0 614647 158143 163760 -1 3531
3533 0 614695 158079 163880 -1 3532
3534 0 614995 158039 164000 -1 3533
3535 0 615127 158067 164080 -1 3534
3536 0 615331 158099 164120 -1 3535
3537 0 615487 158027 164160 -1 3536
3538 0 615651 157947 164200 -1 3537
3539 0 615827 157915 164240 -1 3538
3540 0 616073 157705 164280 -1 3539
3541 0 616473 157381 164280 -1 3540
3542 0 616753 157153 164240 -1 3541
3543 0 616961 157001 164040 -1 3542
3544 0 617157 156921 164000 -1 3543
3545 0 617237 156693 163880 -1 3544
3546 0 617117 156361 163840 -1 3545
3547 0 617125 156097 163800 -1 3546
3548 0 617183 156043 163680 -1 3547
3549 0 617211 155979 163560 -1 3548
3550 0 617279 155891 163440 -1 3549
3551 0 617347 155823 163360 -1 3550
3552 0 617467 155699 163280 -1 3551
3553 0 617567 155639 163200 -1 3552
3554 0 617615 155579 163120 -1 3553
3555 0 617623 155475 163040 -1 3554
3556 0 617583 155387 162960 -1 3555
3557 0 617615 155247 162840 -1 3556
3558 0 617695 155191 162760 -1 3557
3559 0 617699 155103 162680 -1 3558
3560 0 617715 154903 162560 -1 3559
3561 0 617715 154775 162520 -1 3560
3562 0 617843 154531 162520 -1 3561
3563 0 617851 154487 162440 -1 3562
3564 0 617691 154187 162400 -1 3563
3565 0 617557 153989 162320 -1 3564
3566 0 617413 153753 162240 -1 3565
3567 0 617253 153637 162200 -1 3566
3568 0 617093 153537 162160 -1 3567
3569 0 616985 153457 162080 -1 3568
3570 0 616897 153381 162000 -1 3569
3571 0 616753 153273 161920 -1 3570
3572 0 616585 153157 161840 -1 3571
3573 0 616481 153121 161800 -1 3572
3574 0 616277 152997 161720 45 3573
3575 0 616217 152933 161640 45 3574
3576 0 616183 152895 161560 45 3575
3577 0 616079 152827 161440 45 3576
3578 0 615915 152751 161320 45 3577
3579 0 615819 152723 161280 45 3578
3580 0 615519 152595 161240 45 3579
3581 0 615047 152443 161200 101 3580
3582 0 614403 152363 161200 60 3581
3583 0 613939 152267 161120 64 3582
3584 0 613285 152025 161080 51 3583
3585 0 613093 151925 161040 75 3584
3586 0 613001 151829 161000 75 3585
3587 0 612845 151769 160960 71 3586
3588 0 612661 151657 160920 60 3587
3589 0 612513 151553 160880 51 3588
3590 0 612273 151433 160840 107 3589
3591 0 612121 151273 160800 107 3590
3592 0 611791 151175 160760 40 3591
3593 0 611603 150895 160760 107 3592
3594 0 611447 150763 160880 40 3593
3595 0 611435 150491 160920 60 3594
3596 0 611451 150443 160960 60 3595
3597 0 611463 150247 161000 60 3596
3598 0 611623 150043 161040 45 3597
3599 0 611763 149879 161000 45 3598
3600 0 611807 149755 160960 64 3599
3601 0 611859 149691 160920 64 3600
3602 0 611895 149635 160840 60 3601
3603 0 611951 149559 160760 60 3602
3604 0 611975 149435 160720 60 3603
3605 0 611985 149345 160640 40 3604
3606 0 611937 149221 160560 40 3605
3607 0 611909 149173 160480 32 3606
3608 0 611921 149109 160400 32 3607
3609 0 611985 149033 160320 51 3608
3610 0 612061 148985 160240 51 3609
3611 0 612089 148933 160200 51 3610
3612 0 612133 148825 160120 75 3611
3613 0 612085 148769 160040 75 3612
3614 0 612037 148609 160000 51 3613
3615 0 612021 148517 159920 51 3614
3616 0 612009 148481 159800 51 3615
3617 0 611965 148373 159680 60 3616
3618 0 611809 148141 159600 98 3617
3619 0 611601 148025 159560 75 3618
3620 0 611073 147941 159560 60 3619
3621 0 610773 147729 159600 51 3620
3622 0 610523 147659 159640 90 3621
3623 0 610495 147627 159680 90 3622
3624 0 610507 147699 159760 90 3623
3625 0 610531 147751 159800 90 3624
3626 0 610191 147247 159680 51 3623
3627 0 609779 146923 159720 75 3626
3628 0 609603 146803 159680 75 3627
3629 0 609471 146723 159640 60 3628
3630 0 609379 146679 159600 60 3629
3631 0 609221 146597 159520 51 3630
3632 0 609125 146513 159440 51 3631
3633 0 609017 146481 159360 51 3632
3634 0 608921 146429 159280 51 3633
3635 0 608801 146341 159200 71 3634
3636 0 608689 146273 159120 75 3635
3637 0 608637 146205 159040 75 3636
3638 0 608445 146021 159000 40 3637
3639 0 608333 145929 158960 40 3638
3640 0 608301 145873 158920 40 3639
3641 0 608261 145813 158880 40 3640
3642 0 608145 145729 158840 40 3641
3643 0 608065 145689 158800 40 3642
3644 0 607889 145557 158720 40 3643
3645 0 607793 145489 158680 40 3644
3646 0 607741 145465 158640 -1 3645
3647 0 607661 145405 158600 -1 3646
3648 0 607553 145313 158560 -1 3647
3649 0 607339 145135 158480 -1 3648
3650 0 607199 145023 158440 -1 3649
3651 0 607095 144931 158400 -1 3650
3652 0 606935 144827 158360 -1 3651
3653 0 606739 144687 158320 -1 3652
3654 0 606683 144583 158240 -1 3653
3655 0 606583 144467 158160 -1 3654
3656 0 606459 144391 158080 -1 3655
3657 0 606343 144295 158000 -1 3656
3658 0 606243 144223 157880 -1 3657
3659 0 606139 144151 157800 -1 3658
3660 0 606037 144089 157680 -1 3659
3661 0 605985 144021 157560 -1 3660
3662 0 605881 144001 157440 -1 3661
3663 0 605757 143973 157320 -1 3662
3664 0 605665 143905 157200 -1 3663
3665 0 605641 143865 157080 -1 3664
3666 0 605565 143793 156960 -1 3665
3667 0 605441 143705 156840 -1 3666
3668 0 605309 143645 156720 -1 3667
3669 0 605273 143473 156600 -1 3668
3670 0 605241 143325 156520 -1 3669
3671 0 605193 143189 156440 -1 3670
3672 0 605117 143013 156400 -1 3671
3673 0 604941 142701 156400 -1 3672
3674 0 604753 142605 156360 -1 3673
3675 0 604561 142517 156320 -1 3674
3676 0 604465 142477 156280 -1 3675
3677 0 604425 142357 156200 -1 3676
3678 0 604397 142309 156160 -1 3677
3679 0 604391 142307 156080 -1 3678
3680 0 604299 142139 156000 -1 3679
3681 0 604327 142023 155920 -1 3680
3682 0 604395 141867 155840 -1 3681
3683 0 604435 141855 155760 -1 3682
3684 0 604447 141855 155720 -1 3683
3685 0 604427 141703 155680 -1 3684
3686 0 604375 141571 155720 -1 3685
3687 0 604383 141491 155800 -1 3686
3688 0 604435 141155 155800 -1 3687
3689 0 604423 141015 155760 -1 3688
3690 0 604379 140735 155720 -1 3689
3691 0 604327 140707 155680 -1 3690
3692 0 604171 140667 155640 -1 3691
3693 0 604167 140439 155640 -1 3692
3694 0 604021 140305 155640 -1 3693
3695 0 604004.6 140075.62 155680 -1 3694
3696 0 603950.6 140003.17 155720 -1 3695
3697 0 603857.4 139894.73 155760 -1 3696
3698 0 603813.1 139773.7 155680 -1 3697
3699 0 603800.94 139703.48 155640 -1 3698
3700 0 603787.8 139613.38 155600 -1 3699
3701 0 603747.6 139511.25 155520 -1 3700
3702 0 603654.8 139405.23 155440 -1 3701
3703 0 603555.56 139347.78 155400 -1 3702
3704 0 603526.5 139172.17 155360 -1 3703
3705 0 603425 138981.05 155320 -1 3704
3706 0 603392.2 138804.22 155360 -1 3705
3707 0 603380 138666.97 155400 -1 3706
3708 0 603429.5 138249.56 155480 -1 3707
3709 0 603159.44 138017.66 155480 -1 3708
3710 0 603035 137913.08 155440 -1 3709
3711 0 602952 137771.1 155400 -1 3710
3712 0 602934.94 137729.64 155360 -1 3711
3713 0 602893.5 137644.7 155320 -1 3712
3714 0 602790.7 137561.88 155280 -1 3713
3715 0 602703.9 137486.58 155240 -1 3714
3716 0 602516.75 137461.69 155200 -1 3715
3717 0 602412 137441.52 155160 -1 3716
3718 0 602255.3 137428.72 155120 -1 3717
3719 0 602084 137425.84 155080 -1 3718
3720 0 601976.1 137415.06 155040 -1 3719
3721 0 601877.1 137385.61 154960 -1 3720
3722 0 601804.25 137433.22 154880 -1 3721
3723 0 601740 137427 154840 -1 3722
3724 0 601690.1 137397.3 154800 -1 3723
3725 0 601617.56 137408.86 154760 -1 3724
3726 0 601537.75 137330.11 154720 -1 3725
3727 0 601541.9 137319.61 154680 -1 3726
3728 0 601548.94 137339.19 154600 -1 3727
3729 0 601556.4 137365.22 154520 -1 3728
3730 0 601523.7 137383.3 154440 -1 3729
3731 0 601405.5 137355.95 154400 -1 3730
3732 0 601302.5 137298.94 154320 -1 3731
3733 0 601285.25 137266.61 154200 -1 3732
3734 0 601250.56 137216.67 154120 -1 3733
3735 0 601221.1 137164.56 154080 -1 3734
3736 0 601222.1 137087.64 154040 -1 3735
3737 0 601352.4 136943.25 154000 -1 3736
3738 0 601478.94 136820.06 153960 -1 3737
3739 0 601402.25 136580.69 153920 -1 3738
3740 0 601445 136443.94 153840 -1 3739
3741 0 601535.6 136245.92 153800 -1 3740
3742 0 601506.25 135878.52 153800 -1 3741
3743 0 601478.94 135844.66 153760 -1 3742
3744 0 601335.9 135799.94 153720 -1 3743
3745 0 601264.9 135682.67 153680 -1 3744
3746 0 601257.94 135520.03 153600 -1 3745
3747 0 601208.4 135472.17 153560 -1 3746
3748 0 601201.1 135424.86 153480 -1 3747
3749 0 601335.06 135259.66 153440 -1 3748
3750 0 601714.9 135134.03 153400 -1 3749
3751 0 602028.56 135061.11 153440 -1 3750
3752 0 602268.7 135048.72 153400 -1 3751
3753 0 602305.5 135042.27 153360 -1 3752
3754 0 602479.25 135065.45 153320 -1 3753
3755 0 602530.56 135119.45 153240 -1 3754
3756 0 602764.2 135257.73 153200 -1 3755
3757 0 603103 135301.89 153240 -1 3756
3758 0 603251.75 135267.97 153280 -1 3757
3759 0 603368.7 135298.86 153360 -1 3758
3760 0 604010 135145.8 153400 -1 3759
3761 0 604053.5 135036.23 153240 -1 3760
3762 0 604286.4 134874.67 153160 -1 3761
3763 0 604383 134756.95 153080 -1 3762
3764 0 604265.2 134686.9 153040 -1 3763
3765 0 612352 147200 159440 75 3618
3766 0 612448 146944 159400 71 3765
3767 0 612480 146688 159400 64 3766
3768 0 612576 146464 159320 75 3767
3769 0 612736 146272 159240 60 3768
3770 0 612928 146144 159120 71 3769
3771 0 612992 145888 159040 40 3770
3772 0 613120 145632 158960 71 3771
3773 0 613216 145376 158920 139 3772
3774 0 613280 145120 158920 81 3773
3775 0 613344 144896 158800 51 3774
3776 0 613472 144640 158760 80 3775
3777 0 613504 144384 158680 80 3776
3778 0 613376 144128 158640 40 3777
3779 0 613312 143872 158560 75 3778
3780 0 613312 143616 158520 75 3779
3781 0 613312 143360 158520 40 3780
3782 0 613344 143104 158560 64 3781
3783 0 613408 142848 158560 51 3782
3784 0 613440 142624 158440 40 3783
3785 0 613472 142368 158400 64 3784
3786 0 613600 142112 158400 32 3785
3787 0 613760 141888 158480 51 3786
3788 0 613792 141824 158480 75 3787
3789 0 611397 147663 151000 136 2857
3790 0 611729 147527 151080 128 3789
3791 0 612117 147395 151160 186 3790
3792 0 612709 147175 151240 137 3791
3793 0 613507 147125 151160 176 3792
3794 0 614343 147141 151120 102 3793
3795 0 615243 147133 151040 140 3794
3796 0 616197 147019 151080 98 3795
3797 0 616693 147131 151120 120 3796
3798 0 617185 147211 151160 208 3797
3799 0 617293 147187 151240 206 3798
3800 0 617389 147175 151320 206 3799
3801 0 617449 147167 151400 206 3800
3802 0 617637 147151 151480 218 3801
3803 0 617793 147191 151560 230 3802
3804 0 617889 147207 151640 230 3803
3805 0 618323 147257 151720 120 3804
3806 0 618755 147441 151760 120 3805
3807 0 619483 147533 151800 122 3806
3808 0 619703 147797 151840 60 3807
3809 0 619963 147909 151880 120 3808
3810 0 620221 147979 151960 153 3809
3811 0 620433 147991 152040 175 3810
3812 0 620557 148019 152120 175 3811
3813 0 620697 148059 152200 156 3812
3814 0 621005 148091 152280 124 3813
3815 0 621261 148155 152360 120 3814
3816 0 621545 148251 152480 207 3815
3817 0 621723 148317 152600 202 3816
3818 0 621887 148297 152680 236 3817
3819 0 621979 148273 152800 236 3818
3820 0 622119 148233 152920 175 3819
3821 0 622295 148229 153040 256 3820
3822 0 622451 148229 153160 256 3821
3823 0 622583 148225 153280 160 3822
3824 0 622759 148213 153400 200 3823
3825 0 622943 148181 153520 200 3824
3826 0 623031 148225 153640 157 3825
3827 0 623187 148225 153760 200 3826
3828 0 623367 148285 153840 200 3827
3829 0 623499 148333 153920 168 3828
3830 0 623689 148443 154000 203 3829
3831 0 623937 148503 154120 178 3830
3832 0 624129 148495 154200 104 3831
3833 0 624253 148523 154240 164 3832
3834 0 624421 148559 154320 164 3833
3835 0 624637 148579 154400 172 3834
3836 0 624797 148603 154480 172 3835
3837 0 625005 148663 154560 181 3836
3838 0 625173 148703 154640 181 3837
3839 0 625289 148727 154760 194 3838
3840 0 625321 148723 154880 194 3839
3841 0 625421 148755 154960 226 3840
3842 0 625513 148759 155040 226 3841
3843 0 625647 148817 155120 189 3842
3844 0 625803 148849 155200 189 3843
3845 0 625995 148909 155320 186 3844
3846 0 626087 148893 155440 141 3845
3847 0 626527 148949 155520 128 3846
3848 0 626703 148985 155600 160 3847
3849 0 626831 149033 155680 164 3848
3850 0 626935 149089 155760 164 3849
3851 0 627023 149045 155880 163 3850
3852 0 627119 149057 155960 137 3851
3853 0 627315 149085 156040 137 3852
3854 0 627505 149123 156120 153 3853
3855 0 627589 149143 156200 153 3854
3856 0 627681 149179 156280 148 3855
3857 0 627841 149231 156360 120 3856
3858 0 627921 149255 156480 120 3857
3859 0 628169 149307 156600 148 3858
3860 0 628353 149347 156720 186 3859
3861 0 628449 149343 156800 186 3860
3862 0 628581 149359 156880 200 3861
3863 0 628765 149431 157000 186 3862
3864 0 628889 149483 157080 186 3863
3865 0 629077 149519 157200 156 3864
3866 0 629169 149543 157280 163 3865
3867 0 629277 149595 157360 163 3866
3868 0 629391 149605 157480 176 3867
3869 0 629599 149653 157560 163 3868
3870 0 629723 149685 157640 163 3869
3871 0 629855 149721 157720 164 3870
3872 0 629927 149737 157800 164 3871
3873 0 630019 149777 157880 166 3872
3874 0 630215 149817 157960 202 3873
3875 0 630259 149837 158040 202 3874
3876 0 630467 149905 158120 226 3875
3877 0 630679 150033 158200 200 3876
3878 0 630941 150191 158320 224 3877
3879 0 631077 150275 158440 230 3878
3880 0 631229 150295 158560 230 3879
3881 0 631361 150311 158680 210 3880
3882 0 631445 150339 158760 244 3881
3883 0 631497 150359 158840 244 3882
3884 0 631605 150375 158920 178 3883
3885 0 631741 150423 159040 178 3884
3886 0 632037 150499 159120 122 3885
3887 0 632149 150495 159200 122 3886
3888 0 632293 150555 159280 141 3887
3889 0 632433 150607 159360 141 3888
3890 0 632609 150643 159480 186 3889
3891 0 632739 150725 159560 206 3890
3892 0 632915 150765 159640 206 3891
3893 0 633203 150833 159760 178 3892
3894 0 633527 150949 159840 175 3893
3895 0 633771 151033 159920 244 3894
3896 0 633915 151077 160000 244 3895
3897 0 634015 151109 160080 244 3896
3898 0 634321 151199 160160 208 3897
3899 0 634685 151271 160200 266 3898
3900 0 635557 151423 160240 194 3899
3901 0 636137 151523 160280 204 3900
3902 0 636551 151649 160360 178 3901
3903 0 636895 151785 160440 194 3902
3904 0 637227 151989 160520 189 3903
3905 0 637683 152185 160600 200 3904
3906 0 637959 152337 160680 148 3905
3907 0 638655 152649 160600 232 3906
3908 0 638739 152653 160480 206 3907
3909 0 638739 152653 160360 206 3908
3910 0 638851 152629 160240 206 3909
3911 0 639047 152625 160160 107 3910
3912 0 639191 152621 160080 81 3911
3913 0 639283 152637 160040 81 3912
3914 0 639355 152653 160000 98 3913
3915 0 639447 152681 159920 98 3914
3916 0 639547 152721 159840 124 3915
3917 0 639695 152769 159760 124 3916
3918 0 639807 152777 159680 120 3917
3919 0 639935 152817 159600 120 3918
3920 0 640051 152817 159520 107 3919
3921 0 640135 152805 159440 107 3920
3922 0 640203 152793 159360 81 3921
3923 0 640287 152793 159280 81 3922
3924 0 640315 152785 159200 81 3923
3925 0 640371 152773 159120 81 3924
3926 0 640387 152765 159040 81 3925
3927 0 640403 152765 158960 98 3926
3928 0 640431 152769 158880 98 3927
3929 0 640471 152785 158800 98 3928
3930 0 640483 152805 158720 98 3929
3931 0 640535 152817 158640 98 3930
3932 0 640627 152849 158560 98 3931
3933 0 640731 152877 158480 134 3932
3934 0 640787 152853 158400 134 3933
3935 0 640803 152837 158320 134 3934
3936 0 640867 152801 158240 108 3935
3937 0 640955 152757 158120 108 3936
3938 0 641063 152737 158040 101 3937
3939 0 641151 152717 157960 101 3938
3940 0 641191 152697 157880 176 3939
3941 0 641295 152705 157800 176 3940
3942 0 641363 152725 157680 168 3941
3943 0 641447 152749 157560 168 3942
3944 0 641567 152771 157480 148 3943
3945 0 641767 152779 157360 148 3944
3946 0 641891 152795 157280 148 3945
3947 0 642363 152829 157200 108 3946
3948 0 642691 153249 157200 32 3947
3949 0 642907 153293 157240 40 3948
3950 0 643079 153501 157240 51 3949
3951 0 643331 153713 157200 40 3950
3952 0 643371 153809 157160 71 3951
3953 0 643399 153897 157120 71 3952
3954 0 643479 153977 157080 32 3953
3955 0 643539 154109 157000 32 3954
3956 0 643827 154281 156960 71 3955
3957 0 644119 154497 156920 101 3956
3958 0 644319 154625 157000 40 3957
3959 0 644427 154897 157040 80 3958
3960 0 644863 155209 157000 102 3959
3961 0 645003 155433 156960 102 3960
3962 0 645075 155639 156880 102 3961
3963 0 645007 155979 156800 102 3962
3964 0 645151 156411 156800 -1 3963
3965 0 645235 156567 156760 -1 3964
3966 0 645375 156879 156720 -1 3965
3967 0 645423 157295 156760 -1 3966
3968 0 645259 157479 156720 -1 3967
3969 0 645227 157535 156640 -1 3968
3970 0 645299 157545 156600 -1 3969
3971 0 645651 158069 156600 -1 3970
3972 0 646035 158505 156640 -1 3971
3973 0 646271 158689 156720 -1 3972
3974 0 646431 158821 156760 -1 3973
3975 0 646503 158941 156800 -1 3974
3976 0 646547 159033 156840 -1 3975
3977 0 646527 159085 156960 -1 3976
3978 0 646559 159173 157080 -1 3977
3979 0 646635 159245 157200 -1 3978
3980 0 646875 159571 157240 -1 3979
3981 0 646983 159639 157280 -1 3980
3982 0 647167 159643 157360 -1 3981
3983 0 647275 159727 157440 -1 3982
3984 0 647475 159875 157480 -1 3983
3985 0 647631 160015 157520 -1 3984
3986 0 647643 160107 157600 -1 3985
3987 0 647635 160231 157680 -1 3986
3988 0 647611 160303 157760 -1 3987
3989 0 647615 160431 157880 -1 3988
3990 0 647587 160507 158000 -1 3989
3991 0 647555 160559 158120 -1 3990
3992 0 647567 160639 158200 -1 3991
3993 0 647583 160787 158280 -1 3992
3994 0 647659 160939 158360 -1 3993
3995 0 647707 161095 158440 -1 3994
3996 0 647723 161245 158520 -1 3995
3997 0 647739 161357 158600 -1 3996
3998 0 647799 161585 158680 -1 3997
3999 0 647847 161785 158720 -1 3998
4000 0 647919 161893 158760 -1 3999
4001 0 648031 162037 158800 -1 4000
4002 0 648107 162161 158840 -1 4001
4003 0 648163 162245 158920 -1 4002
4004 0 648359 162421 158960 -1 4003
4005 0 648595 162665 159000 -1 4004
4006 0 648807 162821 158960 -1 4005
4007 0 648875 162881 158880 -1 4006
4008 0 648943 162901 158800 -1 4007
4009 0 649023 162953 158760 -1 4008
4010 0 649139 163163 158720 -1 4009
4011 0 649171 163215 158760 -1 4010
4012 0 649291 163463 158800 -1 4011
4013 0 649427 163675 158840 -1 4012
4014 0 649583 163923 158800 -1 4013
4015 0 649635 164151 158760 -1 4014
4016 0 649719 164363 158680 -1 4015
4017 0 650011 164721 158680 -1 4016
4018 0 650155 165017 158720 -1 4017
4019 0 650243 165157 158760 -1 4018
4020 0 650267 165305 158840 -1 4019
4021 0 650315 165437 158880 -1 4020
4022 0 650411 165521 158840 -1 4021
4023 0 650491 165565 158800 -1 4022
4024 0 650543 165681 158760 -1 4023
4025 0 650663 165749 158680 -1 4024
4026 0 650803 165829 158600 -1 4025
4027 0 650867 165863.67 158520 -1 4026
4028 0 650899 165881 158480 -1 4027
4029 0 650975 166101 158520 -1 4027
4030 0 650900.2 166628.44 158560 -1 4029
4031 0 650780.1 166757.34 158720 -1 4030
4032 0 650670.4 166895.44 158880 -1 4031
4033 0 650669.9 167125.25 159040 -1 4032
4034 0 650758.2 167321.08 159120 -1 4033
4035 0 650811.5 167442 159160 -1 4034
4036 0 650793.9 167742.97 159240 -1 4035
4037 0 650774.1 167966.2 159280 51 4036
4038 0 650722.94 168102.6 159360 51 4037
4039 0 650736.4 168274.55 159440 51 4038
4040 0 650650.7 168506.61 159400 51 4039
4041 0 650642.2 168617.31 159360 51 4040
4042 0 650502.25 168640.3 159400 51 4041
4043 0 650463.2 168608.33 159440 51 4042
4044 0 650362.94 168568.83 159480 51 4043
4045 0 650308.6 168667.36 159520 51 4044
4046 0 650327.6 169066.42 159560 104 4045
4047 0 650291.7 169104.92 159680 104 4046
4048 0 650273.9 169183.55 159800 80 4047
4049 0 650215.25 169358.61 159920 45 4048
4050 0 650216.75 169460 160040 45 4049
4051 0 649929 169644.11 160160 96 4050
4052 0 649879.2 169627.83 160360 102 4051
4053 0 650119.44 169906.4 160400 40 4052
4054 0 650189.6 170111.62 160360 40 4053
4055 0 650197.7 170137.83 160520 40 4054
4056 0 650278.25 170233.55 160640 40 4055
4057 0 650504 170227.38 160720 40 4056
4058 0 650595.4 170261.23 160760 40 4057
4059 0 650600.44 170264.47 160840 40 4058
4060 0 650602.5 170254.19 160880 40 4059
4061 0 650529.3 170209.52 160960 40 4060
4062 0 650394.06 170270.11 161040 40 4061
4063 0 650239.4 170339.7 161120 40 4062
4064 0 650009.9 170294.12 161160 40 4063
4065 0 649667.7 170377.92 161160 40 4064
4066 0 649480.5 170462.2 161200 -1 4065
4067 0 649332.2 170501.3 161160 -1 4066
4068 0 649235.25 170685.39 161200 -1 4067
4069 0 649282.25 170703.48 161080 -1 4068
4070 0 649229.3 170760.08 161040 -1 4069
4071 0 649161.1 170928.16 161080 -1 4070
4072 0 649117.75 171021.89 161160 -1 4071
4073 0 648991.7 171143.69 161200 -1 4072
4074 0 649009.6 171238.78 161240 -1 4073
4075 0 649023.1 171379.64 161320 -1 4074
4076 0 649080.6 171445.5 161400 -1 4075
4077 0 649093.75 171547.86 161480 -1 4076
4078 0 649123.2 171642.98 161560 -1 4077
4079 0 649135.94 171736.44 161640 -1 4078
4080 0 648929.94 171936.36 161680 -1 4079
4081 0 648906.75 172011.48 161720 -1 4080
4082 0 648933.2 172199.28 161800 -1 4081
4083 0 648911.6 172274.42 161880 -1 4082
4084 0 648905.3 172319.27 161960 -1 4083
4085 0 648903.2 172417.53 162040 -1 4084
4086 0 648873 172636.88 162160 -1 4085
4087 0 648820.7 172694.83 162240 -1 4086
4088 0 648810.94 172747.81 162320 -1 4087
4089 0 648749.25 172788.28 162440 -1 4088
4090 0 648460.06 172917.97 162440 -1 4089
4091 0 648434.9 172976.23 162520 -1 4090
4092 0 648395.06 172993.75 162600 -1 4091
4093 0 648187.25 172959 162680 -1 4092
4094 0 647916.6 173021.73 162640 -1 4093
4095 0 647740.9 173168.36 162600 -1 4094
4096 0 647562.1 173242.42 162600 -1 4095
4097 0 647553.5 173373.08 162640 -1 4096
4098 0 647503.7 173450.39 162680 -1 4097
4099 0 647504.7 173582.34 162760 -1 4098
4100 0 647473.75 173720.08 162840 -1 4099
4101 0 647538.9 173815.25 162920 -1 4100
4102 0 647577.4 173894.73 162960 -1 4101
4103 0 647591.44 173927.39 163040 -1 4102
4104 0 647565.75 173976.78 163120 -1 4103
4105 0 647540.75 174028.16 163200 -1 4104
4106 0 650128.9 170203.47 160280 45 4054
4107 0 650032.7 170303.66 160200 45 4106
4108 0 649985.5 170366.84 160080 64 4107
4109 0 649977.2 170392.08 159960 64 4108
4110 0 649941.6 170368.05 159840 40 4109
4111 0 649883.56 170626.94 159720 81 4110
4112 0 649927.06 170698.22 159600 81 4111
4113 0 649941.1 170788.72 159560 71 4112
4114 0 649987.9 170901.78 159520 71 4113
4115 0 650055.3 170924.95 159440 71 4114
4116 0 650151.3 171152.8 159360 80 4115
4117 0 650240.75 171450.12 159400 90 4116
4118 0 650274.3 171515.05 159440 51 4117
4119 0 650304.75 171643.34 159520 51 4118
4120 0 650498.9 172326.53 159600 102 4119
4121 0 650480.75 172616.88 159760 163 4120
4122 0 650457.7 172680.94 159840 154 4121
4123 0 650404.75 173096.2 159880 40 4122
4124 0 650401.7 173173.66 159960 40 4123
4125 0 650342.1 173276.4 160040 51 4124
4126 0 650297 173469.64 160120 40 4125
4127 0 650275.75 173616.94 160160 40 4126
4128 0 650222.1 173711.1 160240 60 4127
4129 0 650224.25 173892.12 160320 75 4128
4130 0 650207.2 173995.06 160360 75 4129
4131 0 650060.5 174277.28 160440 60 4130
4132 0 649816.2 174394.25 160480 64 4131
4133 0 649613.06 174526.06 160440 40 4132
4134 0 649442.44 174694.28 160480 60 4133
4135 0 649339.94 174820.53 160560 71 4134
4136 0 649239.75 174927.48 160600 71 4135
4137 0 649178.6 175097.1 160560 32 4136
4138 0 649182.25 175110.1 160680 32 4137
4139 0 649063.1 175141.06 160800 32 4138
4140 0 648962.7 175212.72 160920 64 4139
4141 0 648932 175281.86 161040 45 4140
4142 0 648914.6 175340.88 161160 45 4141
4143 0 648945.8 175513.06 161280 45 4142
4144 0 648958.9 175590.36 161360 45 4143
4145 0 648913.56 175694.86 161440 51 4144
4146 0 648850.7 175817.05 161520 51 4145
4147 0 648726.75 175976.8 161600 51 4146
4148 0 648541.7 176201.7 161640 51 4147
4149 0 648228.5 176284.27 161600 71 4148
4150 0 648189.4 176311.48 161520 71 4149
4151 0 647980.9 176347.9 161480 71 4150
4152 0 647806.3 176369.94 161440 71 4151
4153 0 647701 176414.11 161400 71 4152
4154 0 647606 176483.11 161320 71 4153
4155 0 647536.2 176531.3 161240 71 4154
4156 0 647422.1 176561.11 161160 71 4155
4157 0 647369.6 176555.11 161080 -1 4156
4158 0 647344.1 176552.64 161040 -1 4157
4159 0 647225.75 176603.94 160960 -1 4158
4160 0 647170.1 176687.42 160920 -1 4159
4161 0 647115.6 176731.84 160840 -1 4160
4162 0 647030.06 176777.78 160800 -1 4161
4163 0 646924.94 176810.12 160720 -1 4162
4164 0 646773.5 176792.02 160680 -1 4163
4165 0 649655.4 170771.03 159720 81 4111
4166 0 649466.75 170732.47 159760 81 4165
4167 0 649344.9 170660.97 159680 81 4166
4168 0 649245.4 170642.55 159640 81 4167
4169 0 649187.25 170633.02 159600 81 4168
4170 0 649160.8 170637.11 159560 81 4169
4171 0 642440.25 152784.78 157040 192 3947
4172 0 642557.94 152744.3 156880 102 4171
4173 0 642650.75 152656.06 156720 115 4172
4174 0 642771.9 152593.48 156520 75 4173
4175 0 643001 152563.39 156360 75 4174
4176 0 643039.75 152546.36 156160 101 4175
4177 0 643062 152558 156080 122 4176
4178 0 643072.94 152563.8 156040 122 4177
4179 0 643092.5 152511.8 155920 122 4178
4180 0 643153.6 152368.06 155760 51 4179
4181 0 643227.8 152176.47 155600 51 4180
4182 0 643485.25 151173.53 155560 160 4181
4183 0 643250.6 150940.44 155600 160 4182
4184 0 643024.6 150773.55 155600 160 4183
4185 0 642937.06 150766.44 155520 160 4184
4186 0 642858 150721.11 155440 160 4185
4187 0 642760.5 150607.12 155400 160 4186
4188 0 642687.25 150546.62 155360 -1 4187
4189 0 642472.4 150466.2 155320 -1 4188
4190 0 642342.2 150315.11 155360 -1 4189
4191 0 642130.4 150287.3 155400 -1 4190
4192 0 641896.3 150275.72 155440 -1 4191
4193 0 641747.8 150259.81 155480 -1 4192
4194 0 641351.94 150160.19 155520 -1 4193
4195 0 640873.75 150180.33 155480 -1 4194
4196 0 640841.75 150155.45 155240 -1 4195
4197 0 640693.1 150082.61 155080 -1 4196
4198 0 640538.94 149986.77 154920 -1 4197
4199 0 640416.1 150012.39 154680 -1 4198
4200 0 640363 149979.11 154520 -1 4199
4201 0 639767.94 149749.81 154520 -1 4200
4202 0 639475.75 149744.27 154480 -1 4201
4203 0 639393.2 149835.45 154440 -1 4202
4204 0 640371.8 150048.8 154440 -1 4200
4205 0 640408.75 149591.28 154960 -1 4198
4206 0 640445.94 149533.98 155040 -1 4205
4207 0 640395.8 149520.19 155120 -1 4206
4208 0 640309.4 149454.61 155200 -1 4207
4209 0 640215 149341.33 155280 -1 4208
4210 0 640183.2 149317.48 155360 -1 4209
4211 0 640097.6 149262.1 155480 -1 4210
4212 0 640061.56 149161.77 155520 -1 4211
4213 0 639834.25 149107.34 155560 -1 4212
4214 0 639706.75 149093.17 155600 -1 4213
4215 0 639533.6 149089.95 155600 -1 4214
4216 0 639439.2 149087.34 155640 -1 4215
4217 0 639374 149070.05 155680 -1 4216
4218 0 639314 149037.44 155720 -1 4217
4219 0 639137.9 149043.55 155760 -1 4218
4220 0 639045.56 149017.11 155800 -1 4219
4221 0 638987.5 148969.61 155840 -1 4220
4222 0 638933 148938.4 155920 -1 4221
4223 0 638850.9 148941.47 156040 -1 4222
4224 0 638764.2 148928.08 156160 -1 4223
4225 0 638764.6 149017.5 156200 -1 4224
4226 0 638655.2 149080.31 156200 -1 4225
4227 0 638262.25 148949.84 156200 -1 4226
4228 0 638206.3 148911.33 156240 -1 4227
4229 0 637914.75 148879.67 156280 -1 4228
4230 0 637613.1 148854.77 156320 -1 4229
4231 0 637461.75 148937.78 156280 -1 4230
4232 0 637191.06 148843.78 156320 -1 4231
4233 0 637185.44 148824.22 156400 -1 4232
4234 0 637146.5 148812.3 156480 -1 4233
4235 0 637033 148866.98 156560 -1 4234
4236 0 637006.75 148902.81 156640 -1 4235
4237 0 637009.1 148918.44 156720 -1 4236
4238 0 636997.6 148929.72 156800 -1 4237
4239 0 637041.75 149037 156880 -1 4238
4240 0 637039.1 149098.64 156960 -1 4239
4241 0 636942.4 149171.7 157040 -1 4240
4242 0 636751.94 149141.95 157080 -1 4241
4243 0 636665.8 149277.2 157000 -1 4242
4244 0 636634.75 149355.55 156920 -1 4243
4245 0 636593.9 149156.84 157000 -1 4242
4246 0 644106.3 150634.06 155640 128 4182
4247 0 644420 150464.55 155680 120 4246
4248 0 644653.4 150322.81 155760 124 4247
4249 0 645187.56 150150.5 155840 120 4248
4250 0 645845.56 149799.36 155880 139 4249
4251 0 646157.7 149620.55 155840 139 4250
4252 0 646281.25 149537.73 155760 115 4251
4253 0 646483.56 149315.64 155640 139 4252
4254 0 646632.56 149098.39 155560 140 4253
4255 0 646790.5 148963.45 155480 71 4254
4256 0 646895.4 148906.28 155360 71 4255
4257 0 647316.9 148345.3 155320 91 4256
4258 0 647726 148123.48 155280 71 4257
4259 0 648022.1 147861.45 155240 107 4258
4260 0 648179.56 147746.98 155160 139 4259
4261 0 648255.06 147661.81 155080 139 4260
4262 0 648359.56 147503.61 155040 81 4261
4263 0 648481.75 147399.14 155000 81 4262
4264 0 648702.8 147180.17 154920 122 4263
4265 0 648819.5 147013.45 154880 122 4264
4266 0 648994.4 146651.72 154920 120 4265
4267 0 649017.1 146357.72 155040 102 4266
4268 0 648969.5 146176 155080 120 4267
4269 0 648922.4 145993.84 155120 120 4268
4270 0 648871.75 145888.03 155200 122 4269
4271 0 648753.9 145720.84 155320 120 4270
4272 0 648627.9 145576.64 155440 120 4271
4273 0 648499.4 145381.61 155520 91 4272
4274 0 648441.5 145228.83 155600 124 4273
4275 0 648362.4 145040.27 155680 122 4274
4276 0 648232.5 144740.4 155800 86 4275
4277 0 648083.6 144435.19 155880 163 4276
4278 0 647945.44 144042.92 155960 160 4277
4279 0 647679.75 143688.06 156000 176 4278
4280 0 646860.6 143927.39 156000 154 4279
4281 0 646490.5 143883.36 156040 60 4280
4282 0 646119.7 143979.45 156040 86 4281
4283 0 645977.5 143895.45 156080 80 4282
4284 0 645644.44 143904.55 156160 71 4283
4285 0 645246.6 143793.28 156200 64 4284
4286 0 644911.75 143658.11 156240 86 4285
4287 0 644677.3 143482.72 156280 75 4286
4288 0 644382.9 143222.8 156280 40 4287
4289 0 644228.4 143052.58 156320 40 4288
4290 0 643846.5 143067.17 156280 40 4289
4291 0 643757.06 143098.69 156200 40 4290
4292 0 643528.4 143043.19 156160 40 4291
4293 0 643429.6 143069.05 156080 40 4292
4294 0 643236.2 143163.08 156040 -1 4293
4295 0 643099.25 143240 156000 -1 4294
4296 0 642944.56 143283.17 155960 -1 4295
4297 0 642834.5 143294.61 155920 -1 4296
4298 0 642650.25 143279.1 155960 -1 4297
4299 0 642542.75 143237.03 156000 -1 4298
4300 0 642424.44 143218.84 156080 -1 4299
4301 0 642354.9 143179.33 156160 -1 4300
4302 0 642202.4 143137.16 156200 -1 4301
4303 0 642205.5 143118.7 156240 -1 4302
4304 0 641997 143288.14 156280 -1 4303
4305 0 641826.56 143451.64 156240 -1 4304
4306 0 641867.94 143611 156200 -1 4305
4307 0 641832.8 143723.1 156160 -1 4306
4308 0 641554.7 143919.42 156160 -1 4307
4309 0 641379.25 144042.64 156120 -1 4308
4310 0 641040 144191.28 156080 -1 4309
4311 0 640943.1 144281.28 156040 -1 4310
4312 0 640550.8 144359.55 156000 -1 4311
4313 0 640306.7 144435.11 156040 -1 4312
4314 0 640153 144444.06 156080 -1 4313
4315 0 639922.5 144382.77 156080 -1 4314
4316 0 639851.3 144257.03 156040 -1 4315
4317 0 639789.7 144227.42 155960 -1 4316
4318 0 639743.75 144206.73 155880 -1 4317
4319 0 639726.56 144042.11 155800 -1 4318
4320 0 639706.44 143934.5 155720 -1 4319
4321 0 639655.4 143801.42 155600 -1 4320
4322 0 639565.6 143727.9 155520 -1 4321
4323 0 639529 143693.05 155440 -1 4322
4324 0 639391.6 143609.28 155360 -1 4323
4325 0 639278.25 143452.52 155280 -1 4324
4326 0 639240.4 143273.45 155200 -1 4325
4327 0 639246.9 143139.75 155120 -1 4326
4328 0 639244.06 143051.72 155040 -1 4327
4329 0 639214.25 142922.78 155000 -1 4328
4330 0 639220.1 142725.25 154960 -1 4329
4331 0 639131.3 142409.16 154920 -1 4330
4332 0 639216 142220.69 154800 -1 4331
4333 0 639289.4 141844.64 154760 -1 4332
4334 0 639270.3 141464.67 154800 -1 4333
4335 0 639232.6 141357.64 154880 -1 4334
4336 0 639196.5 141283.27 155000 -1 4335
4337 0 639175.44 141110.56 155040 -1 4336
4338 0 639063.1 140957.89 155120 -1 4337
4339 0 638928.1 140794.5 155200 -1 4338
4340 0 638880.94 140758.88 155120 -1 4339
4341 0 638814.4 140782.31 155080 -1 4340
4342 0 638713.44 140831.11 155040 -1 4341
4343 0 638919.5 140576.48 155120 -1 4340
4344 0 639004.9 140257.92 155080 -1 4343
4345 0 645184 142912 157080 40 4287
4346 0 645152 142656 157080 40 4345
4347 0 645248 142400 157080 75 4346
4348 0 645344 142144 157160 60 4347
4349 0 645376 141984 157360 60 4348
4350 0 645408 141728 157440 51 4349
4351 0 645504 141504 157520 81 4350
4352 0 645568 141280 157640 107 4351
4353 0 645664 141088 157840 60 4352
4354 0 645568 140960 158040 51 4353
4355 0 645408 140864 158240 60 4354
4356 0 645312 140672 158440 51 4355
4357 0 645280 140512 158640 64 4356
4358 0 645376 140256 158760 90 4357
4359 0 645312 140000 158800 40 4358
4360 0 645120 139808 158760 40 4359
4361 0 647648 142688 156600 91 4279
4362 0 647456 142496 156720 81 4361
4363 0 647392 142304 156880 64 4362
4364 0 647392 142112 157080 101 4363
4365 0 647264 141920 157240 81 4364
4366 0 647136 141728 157440 86 4365
4367 0 646976 141504 157560 91 4366
4368 0 646784 141312 157640 115 4367
4369 0 646592 141120 157720 75 4368
4370 0 646496 140864 157800 101 4369
4371 0 646464 140704 158000 75 4370
4372 0 646336 140608 158200 51 4371
4373 0 646304 140512 158440 71 4372
4374 0 646272 140384 158680 96 4373
4375 0 646112 140352 158920 60 4374
4376 0 645952 140256 159120 75 4375
4377 0 645728 140160 159240 80 4376
4378 0 645568 140032 159400 98 4377
4379 0 645408 139904 159560 120 4378
4380 0 645184 139776 159680 101 4379
4381 0 644960 139648 159720 107 4380
4382 0 644736 139552 159800 137 4381
4383 0 644608 139392 160000 90 4382
4384 0 644480 139232 160160 60 4383
4385 0 644320 139008 160280 32 4384
4386 0 644288 138976 160320 32 4385
4387 0 645899.7 149748.22 156040 139 4250
4388 0 645904.75 149680.34 156280 115 4387
4389 0 645927.75 149639.52 156480 226 4388
4390 0 645872.8 149409.28 156640 226 4389
4391 0 645899.25 149292.98 156720 226 4390
4392 0 638139 152453 160760 219 3906
4393 0 638395 152589 160840 270 4392
4394 0 638471 152661 160920 275 4393
4395 0 638697 152811 161000 228 4394
4396 0 638865 152923 161080 172 4395
4397 0 639053 153067 161160 166 4396
4398 0 639329 153263 161200 128 4397
4399 0 639661 153399 161280 124 4398
4400 0 639853 153515 161360 124 4399
4401 0 640345 153671 161480 163 4400
4402 0 640485 153751 161560 178 4401
4403 0 640659 153781 161640 178 4402
4404 0 641007 153897 161760 196 4403
4405 0 641163 153957 161880 210 4404
4406 0 641371 154029 161960 210 4405
4407 0 641419 154085 162080 189 4406
4408 0 641487 154125 162160 189 4407
4409 0 641563 154177 162240 160 4408
4410 0 641571 154197 162360 160 4409
4411 0 641667 154289 162440 122 4410
4412 0 641799 154381 162520 122 4411
4413 0 641935 154425 162640 136 4412
4414 0 642031 154457 162760 150 4413
4415 0 642147 154489 162880 150 4414
4416 0 642255 154537 163000 148 4415
4417 0 642359 154585 163080 148 4416
4418 0 642455 154557 163200 140 4417
4419 0 642543 154533 163320 140 4418
4420 0 642591 154517 163440 134 4419
4421 0 642635 154513 163560 134 4420
4422 0 642711 154521 163680 137 4421
4423 0 642795 154453 163800 137 4422
4424 0 642859 154397 163920 91 4423
4425 0 642987 154337 164080 154 4424
4426 0 643055 154253 164200 154 4425
4427 0 643171 154189 164320 80 4426
4428 0 643243 154149 164440 80 4427
4429 0 643311 154121 164560 137 4428
4430 0 643383 154093 164680 137 4429
4431 0 643447 154085 164800 137 4430
4432 0 643499 154057 164920 137 4431
4433 0 643583 153993 165040 124 4432
4434 0 643659 153937 165160 101 4433
4435 0 643723 153961 165280 101 4434
4436 0 643803 153945 165440 120 4435
4437 0 643871 153905 165560 120 4436
4438 0 643903 153865 165680 120 4437
4439 0 643951 153801 165800 120 4438
4440 0 644015 153733 165920 98 4439
4441 0 644047 153657 166040 98 4440
4442 0 644031 153561 166160 101 4441
4443 0 644031 153529 166200 101 4442
4444 0 644387 153371 166280 32 4443
4445 0 644411 153331 166440 98 4444
4446 0 644475 153255 166600 75 4445
4447 0 644523 153239 166720 75 4446
4448 0 644639 153207 166840 60 4447
4449 0 644739 153163 166960 60 4448
4450 0 645003 153067 167080 81 4449
4451 0 645187 152999 167200 124 4450
4452 0 645299 152931 167320 139 4451
4453 0 645475 152861 167440 140 4452
4454 0 645619 152845 167560 140 4453
4455 0 645759 152861 167720 150 4454
4456 0 645835 152877 167840 108 4455
4457 0 645947 152873 167960 108 4456
4458 0 646107 152917 168080 120 4457
4459 0 646219 152965 168160 120 4458
4460 0 646371 152993 168280 80 4459
4461 0 646547 153005 168400 80 4460
4462 0 646663 152981 168520 40 4461
4463 0 646819 153001 168640 120 4462
4464 0 646979 153005 168760 120 4463
4465 0 647147 153003 168880 128 4464
4466 0 647239 152979 169000 120 4465
4467 0 647379 152935 169120 120 4466
4468 0 647463 152867 169240 128 4467
4469 0 647539 152839 169360 128 4468
4470 0 647691 152823 169520 128 4469
4471 0 647795 152863 169640 154 4470
4472 0 647899 152923 169760 108 4471
4473 0 647971 153011 169880 108 4472
4474 0 648035 153103 170000 136 4473
4475 0 648059 153187 170160 136 4474
4476 0 648127 153243 170280 81 4475
4477 0 648195 153319 170400 81 4476
4478 0 648227 153387 170520 120 4477
4479 0 648295 153455 170640 102 4478
4480 0 648355 153559 170760 102 4479
4481 0 648367 153633 170880 102 4480
4482 0 648411 153729 171000 102 4481
4483 0 648475 153785 171120 75 4482
4484 0 648547 153865 171240 75 4483
4485 0 648651 154005 171360 104 4484
4486 0 648775 154097 171480 51 4485
4487 0 648843 154261 171600 115 4486
4488 0 648927 154379 171720 115 4487
4489 0 648963 154487 171840 150 4488
4490 0 648975 154563 171960 104 4489
4491 0 649019 154639 172080 104 4490
4492 0 649107 154671 172240 140 4491
4493 0 649183 154715 172360 140 4492
4494 0 649219 154759 172480 135 4493
4495 0 649183 154847 172640 135 4494
4496 0 649291 154923 172760 108 4495
4497 0 649371 154949 172880 120 4496
4498 0 649427 155005 173000 120 4497
4499 0 649535 155045 173120 90 4498
4500 0 649623 155093 173240 107 4499
4501 0 649683 155165 173360 107 4500
4502 0 649759 155233 173520 107 4501
4503 0 649895 155317 173640 120 4502
4504 0 649975 155353 173760 124 4503
4505 0 650047 155469 173880 115 4504
4506 0 650131 155537 174000 143 4505
4507 0 650251 155619 174160 143 4506
4508 0 650391 155735 174280 124 4507
4509 0 650487 155851 174400 120 4508
4510 0 650563 155963 174520 120 4509
4511 0 650679 156043 174640 81 4510
4512 0 650759 156177 174760 60 4511
4513 0 650863 156281 174880 60 4512
4514 0 650923 156373 175000 75 4513
4515 0 650951 156453 175120 102 4514
4516 0 650907 156581 175240 102 4515
4517 0 650983 156643 175360 81 4516
4518 0 650963 156755 175480 81 4517
4519 0 651123 156723 175600 60 4518
4520 0 651167 156775 175680 60 4519
4521 0 651199 156847 175760 60 4520
4522 0 651287 156879 175880 60 4521
4523 0 651387 156947 176000 51 4522
4524 0 651479 157027 176120 51 4523
4525 0 651563 157119 176240 51 4524
4526 0 651607 157219 176360 40 4525
4527 0 651667 157325 176480 40 4526
4528 0 651759 157325 176640 40 4527
4529 0 651859 157373 176760 60 4528
4530 0 651927 157497 176920 71 4529
4531 0 651983 157629 177080 120 4530
4532 0 652083 157709 177240 120 4531
4533 0 652139 157821 177360 128 4532
4534 0 652163 157861 177520 128 4533
4535 0 652203 157889 177640 150 4534
4536 0 652279 157935 177760 150 4535
4537 0 652339 157999 177880 80 4536
4538 0 652411 158051 178040 32 4537
4539 0 652455 158099 178160 32 4538
4540 0 652507 158119 178280 60 4539
4541 0 652619 158199 178400 60 4540
4542 0 652699 158323 178560 91 4541
4543 0 652803 158399 178680 102 4542
4544 0 652955 158567 178800 98 4543
4545 0 653115 158705 178920 124 4544
4546 0 653323 158905 179040 108 4545
4547 0 653487 159077 179120 108 4546
4548 0 653619 159259 179240 128 4547
4549 0 653723 159379 179320 128 4548
4550 0 653827 159479 179440 139 4549
4551 0 653939 159619 179560 137 4550
4552 0 654043 159675 179680 137 4551
4553 0 654147 159739 179800 160 4552
4554 0 654259 159927 179920 175 4553
4555 0 654395 160037 180040 164 4554
4556 0 654519 160201 180160 150 4555
4557 0 654663 160361 180280 150 4556
4558 0 654751 160449 180400 175 4557
4559 0 654899 160529 180520 176 4558
4560 0 655019 160753 180640 150 4559
4561 0 655087 160907 180760 156 4560
4562 0 655271 161263 180880 120 4561
4563 0 655399 161527 181000 148 4562
4564 0 655459 161675 181080 148 4563
4565 0 655551 161825 181240 150 4564
4566 0 655667 162009 181360 186 4565
4567 0 655751 162121 181480 202 4566
4568 0 655859 162233 181640 202 4567
4569 0 655943 162361 181760 140 4568
4570 0 656035 162457 181880 150 4569
4571 0 656103 162613 182000 163 4570
4572 0 656291 162729 182160 163 4571
4573 0 656335 162805 182280 166 4572
4574 0 656475 162849 182400 150 4573
4575 0 656611 163009 182520 136 4574
4576 0 656831 163149 182640 175 4575
4577 0 656983 163217 182760 175 4576
4578 0 657183 163293 182880 136 4577
4579 0 657327 163389 182960 108 4578
4580 0 657459 163489 183040 124 4579
4581 0 657631 163629 183080 124 4580
4582 0 657823 163745 183160 140 4581
4583 0 657971 163805 183240 166 4582
4584 0 658127 163901 183320 120 4583
4585 0 658251 163993 183400 120 4584
4586 0 658463 164145 183480 122 4585
4587 0 658575 164265 183560 139 4586
4588 0 658683 164403 183640 140 4587
4589 0 658875 164559 183720 163 4588
4590 0 659051 164767 183800 186 4589
4591 0 659131 164975 183880 186 4590
4592 0 659211 165159 183960 183 4591
4593 0 659251 165299 184080 120 4592
4594 0 659303 165387 184200 120 4593
4595 0 659355 165487 184240 120 4594
4596 0 659359 165547 184360 234 4595
4597 0 659415 165691 184480 234 4596
4598 0 659471 165855 184600 212 4597
4599 0 659539 166039 184720 200 4598
4600 0 659791 166473 184760 60 4599
4601 0 659975 166693 184840 86 4600
4602 0 660263 166833 184880 128 4601
4603 0 660055 166931 184960 148 4602
4604 0 660027 166983 185040 45 4603
4605 0 659971 167091 185120 45 4604
4606 0 659919 167339 185200 40 4605
4607 0 659923 167431 185080 32 4606
4608 0 659931 167509 185000 32 4607
4609 0 659963 167625 184960 32 4608
4610 0 660011 167677 184880 32 4609
4611 0 660083 167701 184760 32 4610
4612 0 660259 167761 184800 40 4611
4613 0 660411 167881 184920 40 4612
4614 0 660491 167937 185000 40 4613
4615 0 660055 167713 184680 32 4611
4616 0 660011 167737 184600 32 4615
4617 0 659919 167725 184480 32 4616
4618 0 659495 167833 184440 32 4617
4619 0 659255 167817 184320 -1 4618
4620 0 659155 167817 184280 -1 4619
4621 0 659059 167795 184200 -1 4620
4622 0 658639 167819 184120 -1 4621
4623 0 658224.3 167839.44 184120 -1 4622
4624 0 658108.5 167963.12 184080 -1 4623
4625 0 657995.25 168016.92 184040 -1 4624
4626 0 657899.8 168046 184000 -1 4625
4627 0 657712.5 168035.47 183960 -1 4626
4628 0 657530.4 168093.6 183920 -1 4627
4629 0 657460.25 168089.72 183840 -1 4628
4630 0 657389 168064.23 183760 -1 4629
4631 0 657319.9 168050.92 183680 -1 4630
4632 0 657196.5 168015.78 183600 -1 4631
4633 0 657105 167971.36 183560 -1 4632
4634 0 656984.4 167972.69 183520 -1 4633
4635 0 656946.1 167989.02 183480 -1 4634
4636 0 660491 166913 184920 128 4602
4637 0 660571 166937 184960 128 4636
4638 0 660683 166989 185040 128 4637
4639 0 661067 167163 185160 122 4638
4640 0 661555 167563 185280 189 4639
4641 0 662195 167859 185360 234 4640
4642 0 662243 167875 185480 234 4641
4643 0 662211 167899 185640 256 4642
4644 0 662283 167955 185800 256 4643
4645 0 662283 167955 185960 280 4644
4646 0 662371 168371 186040 102 4645
4647 0 662411 168427 186120 51 4646
4648 0 662787 169179 186200 51 4647
4649 0 662923 169635 186160 40 4648
4650 0 663003 170035 186120 51 4649
4651 0 663059 170283 186080 51 4650
4652 0 663051 170373 186000 51 4651
4653 0 663091 170509 185960 51 4652
4654 0 663099 170697 185920 51 4653
4655 0 663083 170753 185960 51 4654
4656 0 663063 170781 186000 51 4655
4657 0 663080.8 170868.98 186080 -1 4656
4658 0 663070.5 170906.39 186160 -1 4657
4659 0 663122.9 171006.1 186280 -1 4658
4660 0 663232.25 171111.81 186400 -1 4659
4661 0 663285 171172.56 186480 -1 4660
4662 0 663362.8 171184.7 186560 -1 4661
4663 0 663451.5 171182.33 186640 -1 4662
4664 0 663526.6 171208.42 186720 -1 4663
4665 0 663648.25 171302.19 186800 -1 4664
4666 0 663708.3 171377.27 186880 -1 4665
4667 0 663763.25 171562.39 186960 -1 4666
4668 0 663738.4 171711.95 187000 -1 4667
4669 0 663810.1 171790.81 187080 -1 4668
4670 0 663902.8 171914.17 187160 -1 4669
4671 0 663960.44 171986.31 187240 -1 4670
4672 0 664022.25 172071.4 187320 -1 4671
4673 0 664071 172110.3 187400 -1 4672
4674 0 664100.5 172219.78 187520 -1 4673
4675 0 664097.7 172377.69 187600 -1 4674
4676 0 664052.2 172512.1 187680 -1 4675
4677 0 664057.06 172649.08 187760 -1 4676
4678 0 664073.9 172819.28 187840 -1 4677
4679 0 664193.5 172991.39 187880 -1 4678
4680 0 664271.56 173096.84 187960 -1 4679
4681 0 664311.5 173153.42 188000 -1 4680
4682 0 664325.6 173167.31 188080 -1 4681
4683 0 664394.94 173266.92 188160 -1 4682
4684 0 664444.9 173382.62 188240 -1 4683
4685 0 664481.6 173533.58 188280 -1 4684
4686 0 664504.94 173591.78 188360 -1 4685
4687 0 664524.2 173655.88 188440 -1 4686
4688 0 664482.9 173736.38 188480 -1 4687
4689 0 664389 173972.5 188560 -1 4688
4690 0 664226.6 174196.61 188600 -1 4689
4691 0 664130.1 174316.94 188640 -1 4690
4692 0 664034.94 174501.77 188760 -1 4691
4693 0 663972.9 174448.2 188880 -1 4692
4694 0 663923 174478 188960 -1 4693
4695 0 663897.75 174492.95 189000 -1 4694
4696 0 663790.75 174669.05 189080 -1 4695
4697 0 663771.94 174799.58 189120 -1 4696
4698 0 663703.5 175123.73 189160 -1 4697
4699 0 663626.8 175181.55 189200 -1 4698
4700 0 663269.7 175314.17 189240 -1 4699
4701 0 663027.56 175391.38 189320 -1 4700
4702 0 662664.56 175501.27 189400 -1 4701
4703 0 662387.1 175454.16 189440 -1 4702
4704 0 661779.75 175449.8 189400 -1 4703
4705 0 661474.2 175427.34 189320 -1 4704
4706 0 661348.8 175360.3 189200 -1 4705
4707 0 661289.56 175297.55 189040 -1 4706
4708 0 661242 175186.27 188880 -1 4707
4709 0 661144.8 175257.9 188760 -1 4708
4710 0 661093.25 175099.98 188640 -1 4709
4711 0 660900.25 175034.3 188520 -1 4710
4712 0 660680.8 174972.1 188440 -1 4711
4713 0 660504.5 174970.02 188360 -1 4712
4714 0 660338.56 174964.52 188280 -1 4713
4715 0 660161.3 175036.89 188160 -1 4714
4716 0 660012.7 175108.56 188040 -1 4715
4717 0 659926.25 175133.23 187920 -1 4716
4718 0 664061.5 175398.22 189240 -1 4698
4719 0 664285.9 175522.33 189200 -1 4718
4720 0 664440.4 175627.05 189160 -1 4719
4721 0 664515.5 175796.22 189200 -1 4720
4722 0 664516.1 175870.36 189240 -1 4721
4723 0 664527.9 176066.8 189280 -1 4722
4724 0 663679.4 174233.1 188960 -1 4694
4725 0 662755 167983 185280 209 4641
4726 0 662899 167991 185200 186 4725
4727 0 663355 168031 185120 150 4726
4728 0 663731 168015 185040 139 4727
4729 0 663931 167943 185000 139 4728
4730 0 664011 167583 184960 80 4729
4731 0 664291 167191 184880 32 4730
4732 0 664611 166751 184800 108 4731
4733 0 664731 166487 184680 51 4732
4734 0 664843 166263 184600 60 4733
4735 0 664923 166213 184520 60 4734
4736 0 665079 166089 184400 120 4735
4737 0 665215 165957 184280 107 4736
4738 0 665339 165761 184200 107 4737
4739 0 665435 165521 184080 101 4738
4740 0 665467 165369 184000 96 4739
4741 0 665443 165193 183880 98 4740
4742 0 665435 165029 183760 32 4741
4743 0 665507 164873 183640 64 4742
4744 0 665599 164743 183520 64 4743
4745 0 665635 164643 183400 91 4744
4746 0 665699 164579 183280 98 4745
4747 0 665787 164511 183160 98 4746
4748 0 665919 164483 183040 102 4747
4749 0 666083 164399 182960 154 4748
4750 0 666187 164335 182880 154 4749
4751 0 666187 164331 182760 154 4750
4752 0 666371 164255 182680 108 4751
4753 0 666507 164031 182600 102 4752
4754 0 666515 163963 182520 102 4753
4755 0 666447 163811 182480 86 4754
4756 0 666599 163563 182400 120 4755
4757 0 666647 163537 182320 120 4756
4758 0 666663 163529 182240 115 4757
4759 0 666683 163417 182160 115 4758
4760 0 666715 163197 182080 102 4759
4761 0 666763 163153 182000 102 4760
4762 0 666903 162989 181920 80 4761
4763 0 667091 162797 181840 128 4762
4764 0 667167 162665 181760 98 4763
4765 0 667279 162545 181720 108 4764
4766 0 667291 162485 181640 108 4765
4767 0 667427 162401 181560 108 4766
4768 0 667567 162341 181480 60 4767
4769 0 667655 162301 181400 40 4768
4770 0 667787 162217 181320 40 4769
4771 0 667935 162095 181240 80 4770
4772 0 668023 162067 181160 124 4771
4773 0 668079 162023 181080 124 4772
4774 0 668139 161979 181000 124 4773
4775 0 668295 161847 180920 86 4774
4776 0 668419 161711 180840 107 4775
4777 0 668511 161595 180760 107 4776
4778 0 668571 161535 180680 128 4777
4779 0 668655 161415 180600 128 4778
4780 0 668775 161259 180520 108 4779
4781 0 668935 160967 180440 81 4780
4782 0 669031 160847 180360 32 4781
4783 0 669131 160703 180280 40 4782
4784 0 669239 160607 180240 86 4783
4785 0 669319 160455 180160 86 4784
4786 0 669383 160395 180040 86 4785
4787 0 669535 160295 179960 51 4786
4788 0 669819 160055 179920 75 4787
4789 0 670307 159751 179880 197 4788
4790 0 670335 159725 179800 128 4789
4791 0 670315 159721 179680 86 4790
4792 0 670315 159721 179640 86 4791
4793 0 670119 159761 179520 96 4792
4794 0 670091 159773 179400 96 4793
4795 0 669551 159665 179360 185 4794
4796 0 670419 159777 179360 91 4794
4797 0 670475 159777 179320 91 4796
4798 0 670539 159705 179240 91 4797
4799 0 670627 159585 179160 90 4798
4800 0 670667 159521 179080 64 4799
4801 0 670699 159461 179000 64 4800
4802 0 670719 159345 178840 128 4801
4803 0 670827 159177 178760 128 4802
4804 0 671067 158973 178720 141 4803
4805 0 671171 158877 178640 178 4804
4806 0 671179 158737 178560 166 4805
4807 0 671179 158737 178440 166 4806
4808 0 671183 158769 178320 178 4807
4809 0 671275 158817 178200 178 4808
4810 0 671355 158849 178080 166 4809
4811 0 671847 158397 178080 64 4810
4812 0 671907 158413 177960 64 4811
4813 0 671991 158449 177840 64 4812
4814 0 672119 158509 177720 64 4813
4815 0 672259 158597 177600 104 4814
4816 0 672351 158697 177480 107 4815
4817 0 672511 158809 177320 107 4816
4818 0 672635 158849 177200 96 4817
4819 0 664563 168215 185000 104 4729
4820 0 664971 168135 185040 51 4819
4821 0 665299 168111 185080 120 4820
4822 0 665499 168015 185160 60 4821
4823 0 665779 167975 185240 98 4822
4824 0 666419 167879 185320 71 4823
4825 0 666499 168015 185400 71 4824
4826 0 666531 167919 185440 71 4825
4827 0 667587 167623 185440 102 4826
4828 0 668003 167551 185360 120 4827
4829 0 668451 167463 185280 164 4828
4830 0 668555 167439 185160 164 4829
4831 0 668651 167425 185040 153 4830
4832 0 668807 167421 184920 96 4831
4833 0 669087 167405 184800 64 4832
4834 0 669239 167365 184760 101 4833
4835 0 669347 167365 184680 101 4834
4836 0 669435 167357 184560 101 4835
4837 0 669543 167343 184440 101 4836
4838 0 669691 167339 184320 75 4837
4839 0 669827 167315 184240 98 4838
4840 0 669943 167299 184160 98 4839
4841 0 670059 167311 184080 108 4840
4842 0 670159 167275 183960 108 4841
4843 0 670387 167303 183840 98 4842
4844 0 670543 167331 183760 90 4843
4845 0 670615 167319 183680 90 4844
4846 0 670727 167315 183560 101 4845
4847 0 670747 167315 183440 101 4846
4848 0 670763 167303 183320 128 4847
4849 0 670807 167335 183200 128 4848
4850 0 670879 167415 183080 128 4849
4851 0 671227 167539 183040 101 4850
4852 0 671559 167591 183000 80 4851
4853 0 671783 167595 182960 107 4852
4854 0 672259 167469 182880 75 4853
4855 0 672483 167405 182760 128 4854
4856 0 672555 167369 182640 115 4855
4857 0 672671 167317 182520 81 4856
4858 0 672787 167309 182400 81 4857
4859 0 672875 167333 182320 104 4858
4860 0 672931 167367 182200 104 4859
4861 0 673035 167319 182080 32 4860
4862 0 673119 167251 182000 32 4861
4863 0 673163 167223 181880 81 4862
4864 0 673183 167195 181720 81 4863
4865 0 673171 167151 181600 71 4864
4866 0 673187 167163 181480 71 4865
4867 0 673255 167111 181360 71 4866
4868 0 673459 167055 181240 64 4867
4869 0 673535 166935 181080 90 4868
4870 0 673575 166899 180960 150 4869
4871 0 673659 166803 180840 150 4870
4872 0 673783 166681 180720 156 4871
4873 0 673867 166633 180600 81 4872
4874 0 673975 166593 180480 81 4873
4875 0 674075 166569 180360 81 4874
4876 0 674235 166533 180240 40 4875
4877 0 674339 166533 180080 40 4876
4878 0 674371 166541 179920 45 4877
4879 0 674383 166553 179760 45 4878
4880 0 674319 166621 179600 75 4879
4881 0 674307 166633 179480 75 4880
4882 0 674331 166669 179320 115 4881
4883 0 674487 166669 179200 115 4882
4884 0 674519 166689 179080 32 4883
4885 0 674579 166693 179000 32 4884
4886 0 674623 166701 178880 51 4885
4887 0 674731 166721 178760 51 4886
4888 0 674767 166753 178640 108 4887
4889 0 674811 166757 178520 108 4888
4890 0 674879 166749 178400 60 4889
4891 0 675019 166689 178360 60 4890
4892 0 675115 166677 178280 64 4891
4893 0 675179 166657 178160 64 4892
4894 0 675287 166601 178040 60 4893
4895 0 675375 166545 177920 60 4894
4896 0 675595 166449 177840 75 4895
4897 0 675663 166477 177760 75 4896
4898 0 675775 166499 177640 81 4897
4899 0 676075 166419 177560 71 4898
4900 0 676243 166347 177440 122 4899
4901 0 676295 166419 177280 75 4900
4902 0 676339 166459 177160 75 4901
4903 0 676547 166443 177080 64 4902
4904 0 676835 166423 177040 101 4903
4905 0 677031 166451 176960 122 4904
4906 0 677283 166471 176840 107 4905
4907 0 677443 166431 176760 107 4906
4908 0 677839 166389 176640 108 4907
4909 0 678315 166389 176600 196 4908
4910 0 678403 166405 176360 178 4909
4911 0 678543 166409 176280 178 4910
4912 0 678775 166297 176160 86 4911
4913 0 678923 166233 176040 64 4912
4914 0 679051 166229 175920 102 4913
4915 0 679063 166229 175800 102 4914
4916 0 679159 166177 175680 71 4915
4917 0 679351 166013 175560 71 4916
4918 0 679527 165941 175440 86 4917
4919 0 679739 165905 175320 75 4918
4920 0 680031 165721 175200 86 4919
4921 0 680143 165665 175080 96 4920
4922 0 680187 165607 174960 96 4921
4923 0 680299 165527 174840 51 4922
4924 0 680439 165403 174760 91 4923
4925 0 680635 165347 174640 90 4924
4926 0 680735 165279 174560 90 4925
4927 0 680951 165135 174440 81 4926
4928 0 681139 165003 174360 60 4927
4929 0 681331 164903 174280 45 4928
4930 0 681483 164815 174200 71 4929
4931 0 681507 164799 174040 71 4930
4932 0 681763 164687 173920 40 4931
4933 0 682067 164635 173800 90 4932
4934 0 682183 164595 173680 90 4933
4935 0 682203 164563 173560 90 4934
4936 0 682159 164543 173440 128 4935
4937 0 682147 164591 173240 128 4936
4938 0 682227 164551 173120 64 4937
4939 0 682523 164527 173040 64 4938
4940 0 682747 164555 173000 64 4939
4941 0 682991 164527 172960 40 4940
4942 0 683083 164531 172920 40 4941
4943 0 683291 164505 172840 40 4942
4944 0 683475 164521 172880 40 4943
4945 0 683887 164345 172840 75 4944
4946 0 683931 164361 172720 75 4945
4947 0 684131 164453 172720 75 4946
4948 0 684511 164613 172680 98 4947
4949 0 684579 164677 172600 98 4948
4950 0 684631 164689 172520 115 4949
4951 0 684723 164787 172400 115 4950
4952 0 684851 164805 172320 107 4951
4953 0 684899 164853 172240 120 4952
4954 0 685111 165057 172200 71 4953
4955 0 685203 165157 172120 71 4954
4956 0 685291 165253 172080 71 4955
4957 0 685379 165385 172040 80 4956
4958 0 685527 165449 172000 80 4957
4959 0 685663 165573 171960 51 4958
4960 0 685803 165745 171920 108 4959
4961 0 685923 165801 171880 108 4960
4962 0 686279 165873 171840 124 4961
4963 0 686415 165859 171760 124 4962
4964 0 687031 165851 171680 139 4963
4965 0 687523 166003 171760 120 4964
4966 0 687667 166127 171880 164 4965
4967 0 687747 166179 172000 164 4966
4968 0 687875 166237 172120 124 4967
4969 0 688519 166237 172200 102 4968
4970 0 688883 166381 172160 91 4969
4971 0 689395 166329 172120 90 4970
4972 0 689863 166129 172160 98 4971
4973 0 690107 165937 172240 108 4972
4974 0 690231 165769 172360 75 4973
4975 0 690555 165635 172440 120 4974
4976 0 690587 165595 172560 120 4975
4977 0 690797 165777 172560 120 4976
4978 0 690877 165893 172560 120 4977
4979 0 690889 166025 172480 120 4978
4980 0 690889 166173 172440 120 4979
4981 0 691041 165793 172560 101 4977
4982 0 691125 165829 172520 101 4981
4983 0 691253 165905 172440 101 4982
4984 0 691361 165933 172400 101 4983
4985 0 691569 166025 172320 -1 4984
4986 0 691677 166145 172280 -1 4985
4987 0 691725 166265 172200 -1 4986
4988 0 691737 166301 172120 -1 4987
4989 0 691825 166329 172080 -1 4988
4990 0 691957 166585 172080 -1 4989
4991 0 692169 166701 172120 -1 4990
4992 0 692277 166965 172080 -1 4991
4993 0 692373 167029 172000 -1 4992
4994 0 692501 167073 171920 -1 4993
4995 0 692607 167103 171840 -1 4994
4996 0 692667 167119 171760 -1 4995
4997 0 692859 167103 171680 -1 4996
4998 0 693039 167131 171600 -1 4997
4999 0 693415 167247 171520 -1 4998
5000 0 693579 167219 171480 -1 4999
5001 0 693659 167243 171440 -1 5000
5002 0 690635 165435 172600 101 4976
5003 0 690671 165299 172680 75 5002
5004 0 690763 165187 172760 75 5003
5005 0 690991 164983 172880 60 5004
5006 0 691171 164867 172960 60 5005
5007 0 691255 164759 173080 86 5006
5008 0 691371 164609 173200 40 5007
5009 0 691547 164553 173280 40 5008
5010 0 691635 164469 173360 60 5009
5011 0 691807 164337 173480 60 5010
5012 0 691919 164289 173600 60 5011
5013 0 692055 164229 173760 75 5012
5014 0 692175 164209 173880 71 5013
5015 0 692295 164173 174000 71 5014
5016 0 692471 164133 174160 107 5015
5017 0 692675 164041 174240 71 5016
5018 0 692739 163975 174360 135 5017
5019 0 692831 163875 174480 135 5018
5020 0 692971 163619 174520 75 5019
5021 0 693183 163255 174560 80 5020
5022 0 693319 162943 174480 120 5021
5023 0 693371 162647 174400 51 5022
5024 0 693407 162319 174360 51 5023
5025 0 693399 162187 174320 51 5024
5026 0 693415 162037 174240 40 5025
5027 0 693539 161777 174160 51 5026
5028 0 693775 161445 174200 107 5027
5029 0 694011 160889 174240 60 5028
5030 0 693915 160419 174200 108 5029
5031 0 693751 160003 174200 51 5030
5032 0 693687 159959 174280 51 5031
5033 0 693579 159831 174360 51 5032
5034 0 693531 159815 174440 71 5033
5035 0 693467 159719 174560 71 5034
5036 0 693455 159601 174640 75 5035
5037 0 693575 159385 174680 86 5036
5038 0 693615 159197 174600 86 5037
5039 0 693659 158969 174520 51 5038
5040 0 693787 158369 174440 98 5039
5041 0 693767 157773 174520 64 5040
5042 0 693515 157375 174560 60 5041
5043 0 693351 157139 174520 80 5042
5044 0 693051 156883 174480 40 5043
5045 0 692891 156799 174440 51 5044
5046 0 692779 156711 174360 51 5045
5047 0 692675 156667 174320 51 5046
5048 0 692623 156555 174240 51 5047
5049 0 692515 156447 174160 96 5048
5050 0 692395 156387 174040 80 5049
5051 0 692239 156323 174000 80 5050
5052 0 691935 155851 173880 80 5051
5053 0 691795 155637 173840 80 5052
5054 0 691751 155581 173800 -1 5053
5055 0 691737 155463 173760 -1 5054
5056 0 691653 155335 173680 -1 5055
5057 0 691557 155119 173640 -1 5056
5058 0 691453 155003 173600 -1 5057
5059 0 691321 154995 173560 -1 5058
5060 0 691137 154943 173440 -1 5059
5061 0 690805 154851 173480 -1 5060
5062 0 690569 154703 173440 -1 5061
5063 0 690265 154367 173480 -1 5062
5064 0 690141 154275 173400 -1 5063
5065 0 690017 154227 173360 -1 5064
5066 0 689895 153933 173320 -1 5065
5067 0 689819 153505 173240 -1 5066
5068 0 689683 153437 173280 -1 5067
5069 0 689643 153149 173240 -1 5068
5070 0 689611 153041 173200 -1 5069
5071 0 689559 152813 173120 -1 5070
5072 0 689515 152725 173080 -1 5071
5073 0 689437 152651 173000 -1 5072
5074 0 689373 152511 172920 -1 5073
5075 0 689373 152327 172840 -1 5074
5076 0 689633 152043 172800 -1 5075
5077 0 689925 151867 172840 -1 5076
5078 0 690265 151667 172920 -1 5077
5079 0 690589 151555 172960 -1 5078
5080 0 690685 151535 173040 -1 5079
5081 0 690809 151383 173120 -1 5080
5082 0 690891 151265 173200 -1 5081
5083 0 691103 151093 173280 -1 5082
5084 0 691171 151045 173320 -1 5083
5085 0 691251 151029 173400 -1 5084
5086 0 691307 151017 173480 -1 5085
5087 0 691363 151029 173520 -1 5086
5088 0 691471 151065 173600 -1 5087
5089 0 691547 151093 173720 -1 5088
5090 0 691671 151069 173760 -1 5089
5091 0 691751 151053 173800 -1 5090
5092 0 692031 151037 173840 -1 5091
5093 0 692227 151033 173880 -1 5092
5094 0 692275 150993 173960 -1 5093
5095 0 685087 164573 172200 45 4953
5096 0 685115 164473 172120 51 5095
5097 0 685163 164377 172040 51 5096
5098 0 685239 164197 172000 40 5097
5099 0 685423 163969 171960 81 5098
5100 0 685541 163799 171880 80 5099
5101 0 685605 163567 171840 75 5100
5102 0 685557 163375 171880 75 5101
5103 0 685565 163271 171840 60 5102
5104 0 685533 163187 171800 60 5103
5105 0 685445 163015 171720 40 5104
5106 0 685493 162839 171680 81 5105
5107 0 685493 162695 171600 81 5106
5108 0 685579 162733 171520 81 5107
5109 0 685603 162709 171480 81 5108
5110 0 685391 162545 171560 80 5107
5111 0 685251 162401 171520 80 5110
5112 0 685135 162009 171520 51 5111
5113 0 685159 161901 171480 51 5112
5114 0 685251 161813 171400 75 5113
5115 0 685333 161751 171320 75 5114
5116 0 685489 161723 171280 51 5115
5117 0 685585 161675 171240 51 5116
5118 0 685633 161659 171200 60 5117
5119 0 685677 161587 171160 60 5118
5120 0 685749 161527 171080 60 5119
5121 0 685737 161475 171000 81 5120
5122 0 685709 161439 170920 81 5121
5123 0 685597 161335 170880 81 5122
5124 0 685549 161279 170840 32 5123
5125 0 685509 161135 170800 32 5124
5126 0 685509 161111 170720 32 5125
5127 0 685481 161071 170640 32 5126
5128 0 685453 161031 170560 32 5127
5129 0 685381 160959 170480 81 5128
5130 0 685333 160959 170440 81 5129
5131 0 685341 160951 170400 81 5130
5132 0 685405 160883 170280 81 5131
5133 0 685421 160883 170160 90 5132
5134 0 685485 160823 170000 96 5133
5135 0 685513 160695 169880 96 5134
5136 0 685537 160663 169760 96 5135
5137 0 685497 160643 169600 96 5136
5138 0 685493 160635 169440 96 5137
5139 0 685457 160615 169320 96 5138
5140 0 685457 160623 169200 96 5139
5141 0 685377 160639 169080 -1 5140
5142 0 685225 160711 168920 -1 5141
5143 0 685141 160771 168800 -1 5142
5144 0 685093 160791 168720 -1 5143
5145 0 685125 160715 168600 -1 5144
5146 0 685149 160675 168440 -1 5145
5147 0 685085 160703 168320 -1 5146
5148 0 685061 160747 168200 -1 5147
5149 0 685101 160755 168080 -1 5148
5150 0 685097 160823 167960 -1 5149
5151 0 685877 161663 170920 60 5122
5152 0 685917 161755 170880 60 5151
5153 0 666563 167927 185520 71 4826
5154 0 666563 167927 185640 71 5153
5155 0 666571 167935 185720 186 5154
5156 0 666923 168631 185720 60 5155
5157 0 667067 168687 185840 60 5156
5158 0 667339 168871 185920 51 5157
5159 0 667675 168967 185880 96 5158
5160 0 667803 169079 185800 60 5159
5161 0 667923 169271 185760 60 5160
5162 0 667951 169437 185720 40 5161
5163 0 668027 169869 185680 90 5162
5164 0 667839 170269 185640 153 5163
5165 0 667939 170397 185520 75 5164
5166 0 668111 170689 185440 96 5165
5167 0 668207 170777 185360 75 5166
5168 0 668261 170855 185280 75 5167
5169 0 668397 170947 185200 60 5168
5170 0 668352 171360 184080 98 5169
5171 0 668480 171520 183880 45 5170
5172 0 668640 171680 183680 64 5171
5173 0 668832 171776 183520 75 5172
5174 0 669024 171808 183320 137 5173
5175 0 669152 171968 183120 209 5174
5176 0 669280 172160 182960 102 5175
5177 0 669440 172352 182880 75 5176
5178 0 669568 172512 182680 60 5177
5179 0 669568 172544 182680 45 5178
5180 0 668945 171255 185200 71 5169
5181 0 668997 171339 185280 71 5180
5182 0 669185 171359 185200 71 5181
5183 0 669245 171391 185080 71 5182
5184 0 669293 171495 185040 75 5183
5185 0 669489 171615 185000 75 5184
5186 0 669617 171695 184920 75 5185
5187 0 669781 171735 184880 -1 5186
5188 0 668921 171535 185360 75 5181
5189 0 668941 171743 185440 32 5188
5190 0 668961 171771 185560 32 5189
5191 0 669021 171847 185680 45 5190
5192 0 669101 171903 185800 45 5191
5193 0 669165 171939 185880 45 5192
5194 0 669209 171955 186000 60 5193
5195 0 669285 171931 186120 60 5194
5196 0 669329 172107 186240 51 5195
5197 0 669351 172253 186320 51 5196
5198 0 669435 172433 186400 51 5197
5199 0 669511 172601 186480 86 5198
5200 0 669595 172713 186520 32 5199
5201 0 669803 172881 186560 71 5200
5202 0 670039 173089 186600 75 5201
5203 0 670115 173229 186640 75 5202
5204 0 670191 173321 186720 51 5203
5205 0 670247 173421 186760 51 5204
5206 0 670283 173469 186840 60 5205
5207 0 670363 173561 186960 60 5206
5208 0 670423 173621 187040 86 5207
5209 0 670411 173689 187160 86 5208
5210 0 670319 173765 187280 32 5209
5211 0 670043 174069 187360 120 5210
5212 0 670075 174213 187520 86 5211
5213 0 642059 154077 162000 104 4406
5214 0 642675 154133 161960 101 5213
5215 0 642847 154049 161880 60 5214
5216 0 643091 153977 161800 60 5215
5217 0 643183 153921 161720 86 5216
5218 0 643301 153859 161640 80 5217
5219 0 643493 153779 161560 80 5218
5220 0 643661 153715 161480 86 5219
5221 0 644121 153615 161440 75 5220
5222 0 644529 153547 161400 86 5221
5223 0 645127 153529 161360 120 5222
5224 0 646111 153345 161360 86 5223
5225 0 646159 153365 161280 86 5224
5226 0 646287 153365 161160 81 5225
5227 0 647147 153389 161120 108 5226
5228 0 647725 153231 161040 139 5227
5229 0 647869 153171 160920 104 5228
5230 0 648037 153071 160840 81 5229
5231 0 648161 153011 160760 139 5230
5232 0 648427 152985 160680 101 5231
5233 0 649167 152821 160680 40 5232
5234 0 649403 152929 160680 122 5233
5235 0 649387 153061 160640 122 5234
5236 0 649367 153157 160600 122 5235
5237 0 649359 153233 160560 122 5236
5238 0 649369 152987 160760 122 5234
5239 0 649425 152979 160840 122 5238
5240 0 649585 152883 160920 71 5239
5241 0 649845 152839 160960 71 5240
5242 0 650035 152765 161120 98 5241
5243 0 650127 152801 161240 98 5242
5244 0 650403 152757 161280 64 5243
5245 0 650499 152789 161360 75 5244
5246 0 650639 152773 161440 75 5245
5247 0 650839 152753 161600 75 5246
5248 0 650869 152683 161760 90 5247
5249 0 650925 152583 161840 90 5248
5250 0 650929 152343 161840 90 5249
5251 0 650957 152607 162000 137 5249
5252 0 651025 152643 162160 108 5251
5253 0 651137 152667 162320 108 5252
5254 0 651165 152723 162480 157 5253
5255 0 651213 152727 162640 80 5254
5256 0 651313 152775 162800 75 5255
5257 0 651365 152847 162960 75 5256
5258 0 651473 152859 163120 90 5257
5259 0 651415 152853 163280 90 5258
5260 0 651419 152913 163400 32 5259
5261 0 651451 152937 163560 32 5260
5262 0 651483 152937 163680 96 5261
5263 0 651551 152913 163800 96 5262
5264 0 651643 152889 163920 131 5263
5265 0 651683 152885 164040 131 5264
5266 0 651751 152885 164160 140 5265
5267 0 651791 152833 164240 140 5266
5268 0 651847 152781 164320 80 5267
5269 0 652365 152679 164400 101 5268
5270 0 652609 152671 164480 104 5269
5271 0 653041 152467 164520 107 5270
5272 0 653721 152391 164480 120 5271
5273 0 654165 152367 164440 80 5272
5274 0 654605 152271 164400 120 5273
5275 0 654927 152173 164360 124 5274
5276 0 655555 151977 164280 120 5275
5277 0 655831 151989 164240 107 5276
5278 0 656507 151777 164320 60 5277
5279 0 656631 151761 164400 60 5278
5280 0 656767 151709 164480 60 5279
5281 0 657033 151667 164600 51 5280
5282 0 657373 151547 164680 120 5281
5283 0 657605 151487 164760 160 5282
5284 0 657721 151455 164840 160 5283
5285 0 657837 151415 164920 163 5284
5286 0 657929 151391 165000 163 5285
5287 0 658041 151331 165080 163 5286
5288 0 658161 151267 165160 163 5287
5289 0 658223 151213 165280 178 5288
5290 0 658283 151149 165360 178 5289
5291 0 658639 151309 165440 178 5290
5292 0 658847 151293 165520 163 5291
5293 0 658995 151289 165600 101 5292
5294 0 659067 151297 165680 101 5293
5295 0 659183 151365 165760 101 5294
5296 0 659275 151353 165840 101 5295
5297 0 659463 151305 165880 -1 5296
5298 0 659663 151297 165920 -1 5297
5299 0 659767 151251 166040 -1 5298
5300 0 659943 151195 166120 -1 5299
5301 0 660007 151203 166200 -1 5300
5302 0 660275 150851 166280 -1 5301
5303 0 660399 150835 166400 -1 5302
5304 0 660607 150835 166520 -1 5303
5305 0 660775 150779 166680 -1 5304
5306 0 660919 150703 166800 -1 5305
5307 0 661071 150615 166960 -1 5306
5308 0 661267 150527 167080 -1 5307
5309 0 661523 150483 167200 -1 5308
5310 0 661739 150415 167320 -1 5309
5311 0 662063 150301 167400 -1 5310
5312 0 662235 150217 167480 -1 5311
5313 0 662491 150121 167560 -1 5312
5314 0 662643 150077 167640 -1 5313
5315 0 662847 149893 167760 32 5314
5316 0 663023 149797 167840 32 5315
5317 0 663049 149755 167880 32 5316
5318 0 663339 149753 167880 32 5317
5319 0 663379 149809 167840 32 5318
5320 0 663363 149889 167760 32 5319
5321 0 663371 149927 167720 32 5320
5322 0 663435 150027 167640 32 5321
5323 0 663467 150091 167560 32 5322
5324 0 663467 150139 167480 32 5323
5325 0 663447 150215 167400 -1 5324
5326 0 663371 150319 167320 -1 5325
5327 0 663379 150387 167240 -1 5326
5328 0 663399 150423 167200 -1 5327
5329 0 663543 150547 167160 -1 5328
5330 0 663643 150643 167080 -1 5329
5331 0 663747 150723 167040 -1 5330
5332 0 663907 150719 166960 -1 5331
5333 0 664003 150703 166880 -1 5332
5334 0 664099 150739 166840 -1 5333
5335 0 664187 150731 166800 -1 5334
5336 0 664151 150759 166720 -1 5335
5337 0 664211 150779 166600 -1 5336
5338 0 664279 150795 166520 -1 5337
5339 0 664463 150755 166480 -1 5338
5340 0 664695 150647 166440 -1 5339
5341 0 664735 150571 166400 -1 5340
5342 0 664755 150507 166360 -1 5341
5343 0 664783 150479 166320 -1 5342
5344 0 664847 150471 166280 -1 5343
5345 0 663075 149713 167920 32 5317
5346 0 663159 149669 168040 32 5345
5347 0 663315 149601 168120 32 5346
5348 0 663511 149537 168240 32 5347
5349 0 663639 149473 168360 32 5348
5350 0 663755 149333 168480 51 5349
5351 0 663931 149153 168600 45 5350
5352 0 664035 149073 168680 45 5351
5353 0 664279 149009 168760 108 5352
5354 0 664507 148963 168840 108 5353
5355 0 664711 148935 168920 104 5354
5356 0 664899 148931 168960 81 5355
5357 0 664971 148963 169000 81 5356
5358 0 665251 148875 169040 81 5357
5359 0 665407 148807 169080 81 5358
5360 0 665563 148755 169160 108 5359
5361 0 665663 148711 169280 108 5360
5362 0 666039 148483 169400 101 5361
5363 0 666231 148413 169520 86 5362
5364 0 666331 148361 169640 86 5363
5365 0 666455 148385 169800 75 5364
5366 0 666455 148297 169880 86 5365
5367 0 666491 148213 170040 86 5366
5368 0 666555 148061 170160 90 5367
5369 0 666659 147761 170280 91 5368
5370 0 666387 147661 170480 150 5369
5371 0 666211 147645 170640 164 5370
5372 0 665891 147485 170720 164 5371
5373 0 665935 147473 170760 164 5372
5374 0 665915 147485 170880 71 5373
5375 0 665855 147505 171000 131 5374
5376 0 665755 147537 171080 98 5375
5377 0 665755 147517 171200 120 5376
5378 0 665851 147499 171400 120 5377
5379 0 665887 147527 171480 71 5378
5380 0 666363 147355 171480 75 5379
5381 0 666443 147275 171520 45 5380
5382 0 666483 147251 171600 45 5381
5383 0 666523 147267 171680 45 5382
5384 0 666511 147319 171800 60 5383
5385 0 666495 147363 171920 60 5384
5386 0 666427 147403 172040 90 5385
5387 0 666451 147399 172160 90 5386
5388 0 666459 147443 172280 64 5387
5389 0 666439 147481 172400 64 5388
5390 0 666479 147489 172520 45 5389
5391 0 666523 147489 172640 45 5390
5392 0 666503 147465 172760 45 5391
5393 0 666591 147381 172880 75 5392
5394 0 666659 147333 172960 75 5393
5395 0 666799 147333 173000 75 5394
5396 0 666903 147329 173080 75 5395
5397 0 667075 147361 173160 75 5396
5398 0 667143 147393 173280 75 5397
5399 0 667191 147493 173400 75 5398
5400 0 667327 147565 173560 -1 5399
5401 0 667559 147865 173680 -1 5400
5402 0 667731 147889 173840 -1 5401
5403 0 667839 147899 173920 -1 5402
5404 0 666587 148473 169920 98 5365
5405 0 666823 148693 170040 98 5404
5406 0 666979 148849 170160 71 5405
5407 0 667307 149049 170200 75 5406
5408 0 667607 149125 170280 64 5407
5409 0 668075 149141 170320 80 5408
5410 0 668639 149033 170320 64 5409
5411 0 669107 148977 170240 91 5410
5412 0 669303 148955 170320 101 5411
5413 0 669699 148963 170360 101 5412
5414 0 670031 148843 170320 60 5413
5415 0 670171 148795 170280 60 5414
5416 0 670195 148791 170160 45 5415
5417 0 670467 148627 170080 71 5416
5418 0 670479 148611 170040 71 5417
5419 0 670691 148487 169960 51 5418
5420 0 670803 148379 169880 60 5419
5421 0 670871 148355 169800 60 5420
5422 0 671147 148359 169720 60 5421
5423 0 671363 148395 169600 60 5422
5424 0 671875 148411 169520 -1 5423
5425 0 672359 148293 169480 -1 5424
5426 0 672699 148253 169560 -1 5425
5427 0 672795 148249 169680 -1 5426
5428 0 672915 148217 169840 -1 5427
5429 0 672995 148213 169920 -1 5428
5430 0 673175 148105 169960 -1 5429
5431 0 673499 148005 170080 -1 5430
5432 0 673727 147849 170160 -1 5431
5433 0 673971 147725 170080 -1 5432
5434 0 674083 147573 170000 -1 5433
5435 0 674251 147467 169880 -1 5434
5436 0 674403 147403 169760 -1 5435
5437 0 674627 147331 169720 -1 5436
5438 0 674983 147211 169640 -1 5437
5439 0 675051 147131 169520 -1 5438
5440 0 675307 147115 169480 -1 5439
5441 0 675439 147199 169440 -1 5440
5442 0 675751 147151 169440 -1 5441
5443 0 676067 147047 169480 -1 5442
5444 0 676543 146979 169520 -1 5443
5445 0 677075 146661 169520 -1 5444
5446 0 677543 146309 169560 -1 5445
5447 0 677767 146133 169600 -1 5446
5448 0 678083 146073 169600 -1 5447
5449 0 678547 145821 169560 -1 5448
5450 0 678695 145655 169640 -1 5449
5451 0 678735 145467 169680 -1 5450
5452 0 678839 145127 169760 -1 5451
5453 0 679175 144547 169720 -1 5452
5454 0 679275 144303 169640 -1 5453
5455 0 679339 144135 169600 -1 5454
5456 0 679451 143969 169520 -1 5455
5457 0 679471 143873 169440 -1 5456
5458 0 679467 143773 169320 -1 5457
5459 0 679459 143729 169160 -1 5458
5460 0 679403 143717 168960 -1 5459
5461 0 679663 143505 168840 -1 5460
5462 0 679815 143297 168760 -1 5461
5463 0 680059 142933 168800 -1 5462
5464 0 680111 142625 168840 -1 5463
5465 0 680295 142441 168800 -1 5464
5466 0 680655 141891 168760 -1 5465
5467 0 680727 141787 168640 -1 5466
5468 0 680743 141731 168480 -1 5467
5469 0 680871 141609 168360 -1 5468
5470 0 681091 141493 168240 -1 5469
5471 0 681275 141161 168080 -1 5470
5472 0 681259 141201 168000 -1 5471
5473 0 681395 141233 167880 -1 5472
5474 0 681407 141157 167800 -1 5473
5475 0 681375 141121 167720 -1 5474
5476 0 681356.3 141185 167640 -1 5475
5477 0 681347 141217 167600 -1 5476
5478 0 681651 140465 168080 51 5471
5479 0 681603 140337 168000 51 5478
5480 0 681631 140061 167880 51 5479
5481 0 681603 140097 167800 51 5480
5482 0 681851 139675 167760 75 5481
5483 0 681915 139499 167720 45 5482
5484 0 681991 139231 167600 102 5483
5485 0 681871 139087 167520 102 5484
5486 0 681775 138991 167440 60 5485
5487 0 681527 138943 167320 120 5486
5488 0 681383 138891 167200 120 5487
5489 0 681291 138851 167080 101 5488
5490 0 681147 138849 166960 80 5489
5491 0 681055 138889 166840 80 5490
5492 0 680891 138881 166680 75 5491
5493 0 680723 138757 166520 64 5492
5494 0 680607 138661 166360 80 5493
5495 0 680559 138657 166280 80 5494
5496 0 680387 138821 166200 51 5495
5497 0 680323 138801 166080 86 5496
5498 0 680275 138761 165960 86 5497
5499 0 680275 138761 165840 104 5498
5500 0 680251 138737 165720 128 5499
5501 0 680251 138737 165600 128 5500
5502 0 680147 138557 165480 90 5501
5503 0 680083 138493 165400 90 5502
5504 0 680031 138421 165280 75 5503
5505 0 679975 138333 165160 60 5504
5506 0 679915 138145 165040 60 5505
5507 0 679859 137917 165000 60 5506
5508 0 679899 137813 164920 32 5507
5509 0 679943 137769 164760 32 5508
5510 0 679959 137749 164600 120 5509
5511 0 680027 137749 164440 120 5510
5512 0 680047 137745 164280 90 5511
5513 0 679991 137493 164160 75 5512
5514 0 680027 137277 164120 75 5513
5515 0 680039 137217 164000 64 5514
5516 0 680179 137253 163920 64 5515
5517 0 680231 137241 163840 64 5516
5518 0 679847 137117 163960 60 5515
5519 0 679747 137037 163920 60 5518
5520 0 679296 136160 163200 40 5519
5521 0 679072 136064 163120 102 5520
5522 0 678848 136000 163000 60 5521
5523 0 678624 135968 162880 51 5522
5524 0 678464 135808 162760 45 5523
5525 0 678304 135616 162680 60 5524
5526 0 678208 135424 162520 86 5525
5527 0 678176 135200 162320 107 5526
5528 0 678144 135040 162120 60 5527
5529 0 678144 134880 161920 51 5528
5530 0 678112 134688 161720 75 5529
5531 0 678080 134432 161640 40 5530
5532 0 678080 134304 161640 40 5531
5533 0 658275 151033 165480 163 5290
5534 0 658291 151005 165600 163 5533
5535 0 658285 150895 165720 163 5534
5536 0 658297 150759 165840 134 5535
5537 0 658261 150611 165960 134 5536
5538 0 658261 150611 166080 128 5537
5539 0 658249 150559 166200 128 5538
5540 0 658519 150185 166280 98 5539
5541 0 658503 150121 166360 98 5540
5542 0 658483 150049 166440 98 5541
5543 0 658463 149993 166520 90 5542
5544 0 658461 149843 166600 90 5543
5545 0 658425 149731 166680 98 5544
5546 0 658453 149631 166760 98 5545
5547 0 658477 149579 166840 98 5546
5548 0 658477 149459 166920 32 5547
5549 0 658579 149341 167040 32 5548
5550 0 658623 149265 167120 75 5549
5551 0 658699 149193 167200 96 5550
5552 0 658679 149121 167280 96 5551
5553 0 658747 149001 167360 86 5552
5554 0 658815 148837 167440 86 5553
5555 0 658859 148725 167520 71 5554
5556 0 658859 148637 167600 71 5555
5557 0 658923 148445 167720 32 5556
5558 0 658941 148263 167840 32 5557
5559 0 658987 148101 167920 32 5558
5560 0 658963 148013 167960 32 5559
5561 0 658927 147893 168040 32 5560
5562 0 658863 147725 168120 32 5561
5563 0 658911 147549 168200 -1 5562
5564 0 658951 147409 168320 -1 5563
5565 0 658991 147333 168440 -1 5564
5566 0 659069 147271 168560 -1 5565
5567 0 659125 147243 168680 -1 5566
5568 0 659161 147239 168720 -1 5567
5569 0 659217 147175 168800 -1 5568
5570 0 659301 147079 168880 -1 5569
5571 0 659985 147039 168880 -1 5570
5572 0 659269 147075 168920 -1 5570
5573 0 659345 146979 169040 -1 5572
5574 0 659381 146911 169120 -1 5573
5575 0 659377 146879 169160 -1 5574
5576 0 659373 146871 169240 -1 5575
5577 0 659359 146785 169320 -1 5576
5578 0 659351 146665 169440 -1 5577
5579 0 659647 146757 169440 -1 5578
5580 0 659783 146761 169560 -1 5579
5581 0 660055 146737 169640 -1 5580
5582 0 659251 146553 169560 -1 5578
5583 0 659283 146441 169680 -1 5582
5584 0 659363 146365 169800 -1 5583
5585 0 659355 146361 169920 -1 5584
5586 0 659363 146381 170080 -1 5585
5587 0 659375 146357 170200 -1 5586
5588 0 659387 146365 170320 -1 5587
5589 0 659339 146333 170440 -1 5588
5590 0 659307 146289 170560 -1 5589
5591 0 659275 146261 170680 -1 5590
5592 0 659207 146213 170800 -1 5591
5593 0 659095 146197 170920 -1 5592
5594 0 659069 146183 171000 -1 5593
5595 0 658949 146039 171080 -1 5594
5596 0 658857 145995 171160 -1 5595
5597 0 658805 145927 171240 -1 5596
5598 0 658817 145903 171320 -1 5597
5599 0 658785 145751 171400 -1 5598
5600 0 658753 145659 171480 -1 5599
5601 0 658821 145627 171600 -1 5600
5602 0 658861 145543 171680 -1 5601
5603 0 658797 145443 171760 -1 5602
5604 0 658725 145423 171840 -1 5603
5605 0 658687 145417 171960 -1 5604
5606 0 658663 145317 172080 -1 5605
5607 0 658583 145137 172200 -1 5606
5608 0 658599 145077 172240 -1 5607
5609 0 658695 144937 172320 -1 5608
5610 0 658729 144831 172400 -1 5609
5611 0 658777 144719 172480 -1 5610
5612 0 658791 144679 172520 -1 5611
5613 0 658805 144639 172560 -1 5612
5614 0 658841 144583 172640 -1 5613
5615 0 658939 144445 172720 -1 5614
5616 0 658969 144371 172800 -1 5615
5617 0 658989 144267 172880 -1 5616
5618 0 659017 144155 172960 -1 5617
5619 0 659105 143919 173040 -1 5618
5620 0 659177 143723 173120 -1 5619
5621 0 659213 143651 173200 -1 5620
5622 0 659249 143603 173280 -1 5621
5623 0 659361 143267 173360 -1 5622
5624 0 659475 142993 173440 -1 5623
5625 0 659201 142883 173360 -1 5624
5626 0 659081 142897 173320 -1 5625
5627 0 658921 143029 173280 -1 5626
5628 0 658885 143093 173240 -1 5627
5629 0 658869 143157 173200 -1 5628
5630 0 658793 143281 173120 -1 5629
5631 0 658689 143425 173040 -1 5630
5632 0 659563 142725 173480 -1 5624
5633 0 659583 142613 173560 -1 5632
5634 0 659591 142517 173640 -1 5633
5635 0 659619 142421 173720 -1 5634
5636 0 659659 142361 173800 -1 5635
5637 0 659713 142207 173880 -1 5636
5638 0 659733 142071 173960 -1 5637
5639 0 659745 141823 174000 -1 5638
5640 0 659513 141359 173960 -1 5639
5641 0 659391 140845 174000 -1 5640
5642 0 659431 140693 174080 -1 5641
5643 0 659535 140445 174160 -1 5642
5644 0 659603 140257 174240 -1 5643
5645 0 659695 140181 174320 -1 5644
5646 0 659787 140173 174440 -1 5645
5647 0 659839 140157 174560 -1 5646
5648 0 659851 140189 174640 -1 5647
5649 0 659871 140225 174720 -1 5648
5650 0 659859 140229 174800 -1 5649
5651 0 659811 140173 174880 -1 5650
5652 0 659735 140057 174960 -1 5651
5653 0 659687 139945 175040 -1 5652
5654 0 659667 139873 175120 -1 5653
5655 0 659621 139819 175200 -1 5654
5656 0 659513 139695 175280 -1 5655
5657 0 659529 139531 175320 -1 5656
5658 0 659625 138463 175360 -1 5657
5659 0 659635 138273 175280 -1 5658
5660 0 659583 138097 175200 -1 5659
5661 0 659343 137949 175160 -1 5660
5662 0 659159 137821 175120 -1 5661
5663 0 658991 137661 175040 -1 5662
5664 0 658851 137541 174960 -1 5663
5665 0 658787 137473 174880 -1 5664
5666 0 658749 137447 174800 -1 5665
5667 0 658337 136923 174800 -1 5666
5668 0 658189 136747 174720 -1 5667
5669 0 658041 136427 174640 -1 5668
5670 0 657945 136083 174600 -1 5669
5671 0 657903 135913 174560 -1 5670
5672 0 657459 135501 174520 -1 5671
5673 0 657367 135557 174600 -1 5672
5674 0 657347 135661 174720 -1 5673
5675 0 657289 135687 174880 -1 5674
5676 0 657289 135694 175000 -1 5675
5677 0 657173 135603 175160 -1 5676
5678 0 657113 135555 175280 -1 5677
5679 0 657049 135663 175360 -1 5678
5680 0 657033 135799 175440 -1 5679
5681 0 657009 135871 175520 -1 5680
5682 0 656985 135931 175600 -1 5681
5683 0 656957 136151 175640 -1 5682
5684 0 656939 136229 175680 -1 5683
5685 0 656935 136277 175720 -1 5684
5686 0 656875 136305 175760 -1 5685
5687 0 656823 136333 175800 -1 5686
5688 0 656831 136343 175840 -1 5687
5689 0 656839 136353 175880 -1 5688
5690 0 656919 136317 175960 -1 5689
5691 0 656930 136294 176080 -1 5690
5692 0 657007 136269 176120 -1 5691
5693 0 657051 136273 176200 -1 5692
5694 0 657079 136301 176280 -1 5693
5695 0 656555 136541 175840 -1 5688
5696 0 656423 136645 175840 -1 5695
5697 0 656383 136789 175800 -1 5696
5698 0 656359 136917 175760 -1 5697
5699 0 656403 136629 175880 -1 5696
5700 0 656399 136613 175920 -1 5699
5701 0 656179 136621 175960 -1 5700
5702 0 655927 136657 176000 -1 5701
5703 0 655887 136665 176080 -1 5702
5704 0 655523 136633 176080 -1 5703
5705 0 655319 136641 176080 -1 5704
5706 0 655167 136553 176120 -1 5705
5707 0 655079 136533 176160 -1 5706
5708 0 655039 136549 176240 -1 5707
5709 0 654759 136645 176240 -1 5708
5710 0 654671 136609 176280 -1 5709
5711 0 654491 136445 176360 -1 5710
5712 0 654403 136313 176440 -1 5711
5713 0 654339 136265 176520 -1 5712
5714 0 654227 136181 176600 -1 5713
5715 0 653995 136073 176640 -1 5714
5716 0 657461 135459 174440 -1 5672
5717 0 657437 135027 174440 -1 5716
5718 0 657421 135007 174480 -1 5717
5719 0 657305 134771 174440 -1 5718
5720 0 657241 134587 174400 -1 5719
5721 0 657087 134289 174360 -1 5720
5722 0 656947 134125 174320 -1 5721
5723 0 656995 134021 174200 -1 5722
5724 0 656935 133969 174080 -1 5723
5725 0 656871 133949 174040 -1 5724
5726 0 656759 133909 174000 -1 5725
5727 0 656639 133873 173920 -1 5726
5728 0 656575 133813 173840 -1 5727
5729 0 656475 133709 173800 -1 5728
5730 0 656465 133703 173760 -1 5729
5731 0 656429 133695 173720 -1 5730
5732 0 656401 133695 173640 -1 5731
5733 1 656313 133687 173600 -1 5732
5734 0 656559 133605 173760 -1 5729
5735 0 656631 133561 173720 -1 5734
5736 0 656667 133461 173680 -1 5735
5737 0 656659 133341 173520 -1 5736
5738 0 656571 133309 173440 -1 5737
5739 0 656569 133263 173360 -1 5738
5740 0 656589 133123 173320 -1 5739
5741 0 656441 132983 173280 -1 5740
5742 0 656327 132805 173240 -1 5741
5743 0 656333 132783 173160 -1 5742
5744 0 656289 132687 173080 -1 5743
5745 0 656229 132619 173040 -1 5744
5746 0 656149 132571 173000 -1 5745
5747 0 656021 132515 172920 -1 5746
5748 0 655861 132347 172840 -1 5747
5749 0 655873 132367 172800 -1 5748
5750 0 655913 132283 172760 -1 5749
5751 0 655945 131979 172800 -1 5750
5752 0 655881 131791 172800 -1 5751
5753 0 655865 131707 172840 -1 5752
5754 0 655813 131603 172880 -1 5753
5755 0 655729 131483 172920 -1 5754
5756 0 655709 131403 172960 -1 5755
5757 0 655637 131103 173000 -1 5756
5758 0 655455 130873 173000 -1 5757
5759 0 655163 130629 173000 -1 5758
5760 0 655091 130505 173040 -1 5759
5761 0 655027 130417 173080 -1 5760
5762 0 654923 130297 173120 -1 5761
5763 0 654847 130197 173200 -1 5762
5764 0 654775 130161 173240 -1 5763
5765 0 654559 130073 173280 -1 5764
5766 0 654355 130037 173320 -1 5765
5767 0 654131 130021 173280 -1 5766
5768 0 653939 130033 173320 -1 5767
5769 0 653831 129977 173280 -1 5768
5770 0 653743 129929 173240 -1 5769
5771 0 653643 129977 173200 -1 5770
5772 0 653591 130057 173160 -1 5771
5773 0 653495 130109 173120 -1 5772
5774 0 653343 130143 173040 -1 5773
5775 0 653295 130155 173000 -1 5774
5776 0 653063 130135 172920 -1 5775
5777 0 657453 135047 174400 -1 5717
5778 0 657469 135027 174360 -1 5777
5779 0 657177 135495 174400 -1 5716
5780 0 657165 135451 174320 -1 5779
5781 0 657705 135539 174400 -1 5716
5782 0 657717 135475 174320 -1 5781
5783 0 657693 135447 174280 -1 5782
5784 0 658507 137064 174640 -1 5669
5785 0 658555 137060 174600 -1 5784
5786 0 658591 137056 174560 -1 5785
5787 0 658591 137040 174520 -1 5786
5788 0 658607 136996 174480 -1 5787
5789 0 658595 136932 174440 -1 5788
5790 0 658599 136896 174400 -1 5789
5791 0 658627 136864 174360 -1 5790
5792 0 658651 136832 174320 -1 5791
5793 0 658643 136812 174240 -1 5792
5794 0 658635 136788 174200 -1 5793
5795 0 658639 136732 174160 -1 5794
5796 0 658615 136668 174080 -1 5795
5797 0 658591 136588 174040 -1 5796
5798 0 658559 136488 174000 -1 5797
5799 0 658515 136420 173960 -1 5798
5800 0 658475 136384 173920 -1 5799
5801 0 658407 136312 173840 -1 5800
5802 0 658403 136272 173800 -1 5801
5803 0 658355 136220 173760 -1 5802
5804 0 658279 136132 173720 -1 5803
5805 0 658227 136080 173680 -1 5804
5806 0 658187 136020 173640 -1 5805
5807 0 658127 135984 173600 -1 5806
5808 0 658083 135972 173560 -1 5807
5809 0 658035 135968 173520 -1 5808
5810 0 657927 135936 173560 -1 5809
5811 0 657887 135936 173600 -1 5810
5812 0 657843 135936 173640 -1 5811
5813 0 657795 135924 173680 -1 5812
5814 0 657767 135924 173720 -1 5813
5815 0 657603 136000 173760 -1 5814
5816 0 657551 136060 173800 -1 5815
5817 0 657451 136052 173840 -1 5816
5818 0 657391 136064 173880 -1 5817
5819 0 657339 136092 173920 -1 5818
5820 0 657207 136168 173960 -1 5819
5821 0 657111 136192 173920 -1 5820
5822 0 656894 136298 173880 -1 5821
5823 0 656853 136338 173960 -1 5822
5824 0 657731 135840 173640 -1 5813
5825 0 657699 135776 173600 -1 5824
5826 0 657687 135756 173560 -1 5825
5827 0 657643 135796 173520 -1 5826
5828 0 657695 135768 173440 -1 5827
5829 0 657691 135756 173400 -1 5828
5830 0 657703 135660 173360 -1 5829
5831 0 657691 135636 173320 -1 5830
5832 0 657671 135656 173280 -1 5831
5833 0 657683 135672 173240 -1 5832
5834 0 657711 135684 173200 -1 5833
5835 0 657731 135708 173160 -1 5834
5836 0 657743 135700 173120 -1 5835
5837 0 657743 135680 173080 -1 5836
5838 0 657715 135652 173000 -1 5837
5839 0 657731 135640 172960 -1 5838
5840 0 657699 135616 172920 -1 5839
5841 0 657615 135788 173360 -1 5829
5842 0 657591 135784 173320 -1 5841
5843 0 657571 135800 173280 -1 5842
5844 0 657563 135808 173240 -1 5843
5845 0 657547 135808 173200 -1 5844
5846 0 657563 135848 173160 -1 5845
5847 0 657607 135876 173120 -1 5846
5848 0 657571 135876 173080 -1 5847
5849 0 657559 135864 173040 -1 5848
5850 0 658325 136943 174920 -1 5667
5851 0 658325 136938 175000 -1 5850
5852 0 658571 137625 174800 -1 5666
5853 0 658571 137681 174720 -1 5852
5854 0 658513 137728 174680 -1 5853
5855 0 658489 137738 174600 -1 5854
5856 0 658469 137730 174520 -1 5855
5857 0 658365 137786 174440 -1 5856
5858 0 658285 137814 174400 -1 5857
5859 0 658185 137798 174320 -1 5858
5860 0 658017 137686 174200 -1 5859
5861 0 657849 137598 174080 -1 5860
5862 0 657813 137574 174040 -1 5861
5863 0 657701 137610 174000 -1 5862
5864 0 657657 137638 173960 -1 5863
5865 0 657533 137658 173920 -1 5864
5866 0 657441 137674 173880 -1 5865
5867 0 657401 137670 173840 -1 5866
5868 0 657277 137662 173800 -1 5867
5869 0 657133 137746 173800 -1 5868
5870 0 656921 137802 173800 -1 5869
5871 0 656889 137802 173880 -1 5870
5872 0 656833 137870 173760 -1 5870
5873 0 656693 137882 173720 -1 5872
5874 0 656581 137908 173680 -1 5873
5875 0 656521 137942 173640 -1 5874
5876 0 656483 137938 173600 -1 5875
5877 0 656379 137944 173560 -1 5876
5878 0 656307 138002 173520 -1 5877
5879 0 656297 138074 173480 -1 5878
5880 0 656273 138162 173400 -1 5879
5881 0 656263 138170 173360 -1 5880
5882 0 659637 138503 175440 -1 5658
5883 0 659633 138615 175560 -1 5882
5884 0 659645 138887 175640 -1 5883
5885 0 659709 139035 175760 -1 5884
5886 0 659773 139035 175880 -1 5885
5887 0 659865 139007 175960 -1 5886
5888 0 659969 139011 176000 -1 5887
5889 0 660033 139031 176040 -1 5888
5890 0 660105 139051 176120 -1 5889
5891 0 660185 139095 176200 -1 5890
5892 0 660261 139115 176280 -1 5891
5893 0 660341 139139 176400 -1 5892
5894 0 660313 139155 176520 -1 5893
5895 0 660365 139311 176600 -1 5894
5896 0 660357 139335 176720 -1 5895
5897 0 660217 139499 176800 -1 5896
5898 0 660185 139555 176880 -1 5897
5899 0 660017 139815 176880 -1 5898
5900 0 660005 140067 176840 -1 5899
5901 0 660069 140187 176920 -1 5900
5902 0 660101 140219 176960 -1 5901
5903 0 660149 140315 177040 -1 5902
5904 0 660157 140375 177120 -1 5903
5905 0 660209 140547 177160 -1 5904
5906 0 660203 140649 177240 -1 5905
5907 0 660187 140733 177280 -1 5906
5908 0 660170 140755 177320 -1 5907
5909 0 660425 140571 177200 -1 5905
5910 0 660517 140443 177240 -1 5909
5911 0 660561 140383 177320 -1 5910
5912 0 660299 139009 176600 -1 5894
5913 0 660303 138945 176640 -1 5912
5914 0 660335 138797 176720 -1 5913
5915 0 660307 138601 176800 -1 5914
5916 0 660343 138505 176880 -1 5915
5917 0 660385 138463 176920 -1 5916
5918 0 660517 138395 176960 -1 5917
5919 0 660577 138355 176880 -1 5918
5920 0 659305 138938 175440 -1 5882
5921 0 659033 138874 175440 -1 5920
5922 0 658877 143855 173280 -1 5622
5923 0 658817 143767 173400 -1 5922
5924 0 658681 143951 173480 -1 5923
5925 0 658473 144119 173600 -1 5924
5926 0 658405 144219 173680 -1 5925
5927 0 658327 144229 173760 -1 5926
5928 0 658331 144269 173880 -1 5927
5929 0 658371 144313 173960 -1 5928
5930 0 658371 144313 174080 -1 5929
5931 0 658383 144409 174200 -1 5930
5932 0 658383 144421 174240 -1 5931
5933 0 658443 144437 174360 -1 5932
5934 0 658431 144461 174480 -1 5933
5935 0 658475 144573 174600 -1 5934
5936 0 658475 144661 174760 -1 5935
5937 0 647865 152907 160720 81 5231
5938 0 647837 152843 160680 81 5937
5939 0 647785 152759 160640 81 5938
5940 0 647789 152695 160560 81 5939
5941 0 647793 152607 160480 139 5940
5942 0 647805 152503 160400 139 5941
5943 0 647789 152455 160320 139 5942
5944 0 647829 152419 160240 139 5943
5945 0 647829 152359 160200 139 5944
5946 0 612000 148288 150440 107 3790
5947 0 612000 148448 150360 51 5946
5948 0 618112 90560 138040 221 6
5949 0 618144 90304 138080 214 5948
5950 0 618112 90048 138080 229 5949
5951 0 618112 89792 138080 281 5950
5952 0 618144 89568 137960 197 5951
5953 0 618112 89408 137760 214 5952
5954 0 618112 89152 137720 122 5953
5955 0 618112 89120 137720 141 5954
5956 0 615904 89248 137240 178 2
5957 0 615904 89088 137040 120 5956
5958 0 616576 90752 136160 32 1
5959 0 616224 90400 135840 32 5958
5960 0 616608 89152 136160 221 1
5961 0 616448 88992 136280 340 5960
5962 0 616224 88960 136400 346 5961
5963 0 616064 88800 136600 218 5962
5964 0 616000 88928 136840 164 5963
5965 0 616032 89024 136400 273 5962
5966 0 615808 89184 136400 207 5965
5967 0 615616 89376 136360 230 5966
5968 0 615456 89568 136280 298 5967
5969 0 615392 89824 136280 272 5968
5970 0 615232 89984 136400 163 5969
5971 0 615072 90144 136600 64 5970
5972 0 615072 89984 136800 32 5971
